# Supplementary material for: Using structure prediction of negative sense RNA virus nucleoproteins to assess evolutionary relationships
Source: bioRxiv. 2024 May 22:2024.02.16.580771. Originally published 2024 Feb 17. Preprint. [Version 2] doi: 10.1101/2024.02.16.580771 (PMC10888975; doi:10.1101/2024.02.16.580771)
Supplement: Supplement 1 — Supplementary File 3: Raw data files [file media-1.zip]

Archive with 5 entries (5 files):
- Raw data files/NP_MSA_PIM.xlsx
- Raw data files/RDRP_MSA_PIM.xlsx
- Raw data files/AlphaFold_Performance_NSV_NPs.xlsx
- Raw data files/IUPred2_NPgene_Rawdata.xlsx
- Raw data files/NSV84_FATCAT.aln
