# Supplementary material for: Using structure prediction of negative sense RNA virus nucleoproteins to assess evolutionary relationships
Source: bioRxiv. 2024 May 22:2024.02.16.580771. Originally published 2024 Feb 17. Preprint. [Version 2] doi: 10.1101/2024.02.16.580771 (PMC10888975; doi:10.1101/2024.02.16.580771)
Supplement: Supplement 1 — Supplementary File 3: Raw data files [file media-1.zip › Raw data files/RDRP_MSA_PIM.xlsx]

## Sheet: rdrp_msa_forced_pim
IAV	IBV	ICV	IDV	ISAV	JAQV	QQV	DhTV	JoV	BouV	CCHRV	KUPEV	HAZV	ERVEV	JUNV	TCRV	LFV	BUNV	LACV	LEAV	SBV	TSWV	RREV	ASAV	PMEV	JSAV	ATOPV	WMoV2	PGV2	SWSV2	SNV	ANDV	HTNV	RVFV	TOSV	GGV	LHQV1	FOAQCV1	BlMaV	CPsV	LRNV	MLBvV	RWMV	WMV	WuCV3	WTV2	ADMV	BTV3	CTV2	STCV2
100	45.91	29.74	30.12	16.02	18.77	18.65	20.91	19.94	19.87	10.67	11.58	11.13	10.31	9.39	9.31	9.92	10.43	10	9.97	10.04	9.32	9.29	8.56	9.18	9.7	9.85	9.41	11.1	9.04	10.27	10.77	10.08	11.36	11.68	10.2	7.45	8.67	8.16	7.67	7.53	9.03	8.16	8.58	8.53	8.92	9.54	8.32	9.4	9.19
45.91	100	30.6	31.59	17.07	18.81	19.38	21.42	20.95	21.29	11.34	11.49	11.38	10.77	9.97	9.98	11.05	10.89	10.26	9.73	9.6	10.02	9.53	9.42	9.19	9.79	8.52	7.98	10.74	8.83	10.7	11.5	10.11	11.12	11.6	10.02	7.53	8	8.68	6.96	7.5	9.69	7.09	8.21	8.74	8.63	8.75	9.04	9.95	9.23
29.74	30.6	100	58.94	16.81	18.35	18.19	21.37	21.08	20.53	10.71	11.92	11.4	10.56	9.44	10.07	9.61	11.26	11.62	12.19	10.96	10.15	10.9	10.88	11.07	11.1	10.67	10.42	11.14	8.79	10.12	9.82	10.03	9.78	9.86	8.51	8.23	9.14	8.94	8.5	9.37	9.28	9.86	9.15	9.17	9.24	9.87	8.91	8.35	9.69
30.12	31.59	58.94	100	17.98	18.96	18.61	21.01	21.46	21.02	11.73	13.22	12.71	11.82	10.7	11.06	9.36	10.02	9.99	10.87	9.73	11.48	8.94	9.44	10.85	10.58	9.92	9.79	9.37	8.97	10.55	10.55	10.26	10.25	10.57	9.16	8.12	8.51	8.64	7.77	7.31	8.9	7.42	9.16	9.67	9.25	10.13	9.26	8.11	9.08
16.02	17.07	16.81	17.98	100	17.77	17.73	15.67	15.31	15.84	10.97	12.21	11.45	10.53	10.81	10.34	9.96	10.18	10.97	9.53	9.98	10.43	9.48	9.9	10.28	10.99	9.03	9.63	9.04	8.38	11.72	11.38	11.6	10.27	9.86	10.16	7.79	9.39	8.55	8.03	8.31	8.77	7.29	8.18	7.94	7.9	8.26	7.35	8.16	7.89
18.77	18.81	18.35	18.96	17.77	100	76.42	19.4	18.38	18.6	12.01	11.81	12.01	11.6	11	10.58	9.5	9.46	10.87	10.64	10.42	9.54	9.72	9.52	10.61	11.34	10.92	10.52	10.37	9.68	10.08	10.38	9.1	10.2	11.73	10.41	9.12	8.58	8.36	8.14	8.6	8.91	7.49	9.87	8.23	9.53	9.32	8.42	8.72	8.33
18.65	19.38	18.19	18.61	17.73	76.42	100	19.41	18.33	18.95	12.89	12.38	12.95	11.8	10.68	11.04	10.53	9.44	10.5	10.09	10.08	9.24	10.1	9.99	10.93	11.11	11.11	11.17	10.41	10.25	10.96	11.07	9.95	10.03	10.42	10.16	8.58	7.93	8.96	8.45	8.82	8.54	8.23	9.34	8.86	9.34	9.12	9.59	9.11	8.95
20.91	21.42	21.37	21.01	15.67	19.4	19.41	100	45.25	74.23	12.54	12.45	12.04	12.62	9.82	9.92	10.42	10.17	9.19	9.47	9.34	9.43	9.81	10.65	9.38	9.19	9.24	9.53	10.06	9.81	9.39	9.61	8.97	10.75	10.88	10.47	6.49	7.55	8.48	7.45	8.52	8.05	6.07	8.84	8.38	8.76	9.06	8.95	9.7	8.74
19.94	20.95	21.08	21.46	15.31	18.38	18.33	45.25	100	45.35	11.22	11.44	11.15	11.01	8.35	8.91	9.87	10.36	10.44	10.08	9.31	10.65	10.05	10.9	9.41	9.95	8.36	8.08	9.88	9.02	9.41	9.73	8.67	11.6	11.1	9.43	6.52	7.39	8.86	7.44	8.05	7.55	7.06	8.5	6.38	8.59	9.5	7.72	9.09	6.55
19.87	21.29	20.53	21.02	15.84	18.6	18.95	74.23	45.35	100	11.97	12.49	11.78	12.44	9.08	8.91	10.7	9.64	9.71	9.89	9.34	10.21	9.06	9.69	9.59	9.71	9.58	9.64	10.06	10.01	9.82	10.14	8.87	9.86	11.07	10.67	5.43	7.22	8.39	7.63	8.43	8.46	6.36	8.58	7.86	8.76	8.19	8.24	8.64	7.69
10.67	11.34	10.71	11.73	10.97	12.01	12.89	12.54	11.22	11.97	100	63.59	63.44	48.02	14.23	13.58	13.36	10.3	11.9	11.22	10.73	11.97	10.89	9.83	10.03	10.72	9.84	9.2	9.48	9.33	12.63	12.14	11.04	12.96	13.34	13.51	11.14	10.81	9.6	9.73	9.94	10.59	10.43	10.67	10.38	10.49	11.16	11.6	12.34	10.83
11.58	11.49	11.92	13.22	12.21	11.81	12.38	12.45	11.44	12.49	63.59	100	65.55	47.97	13.43	13.72	13.51	12.13	12.58	11.63	11.68	12.23	11.14	10.67	11.05	10.63	9.48	9.14	9.41	9.83	13.62	13.62	12.8	14.15	13.62	13.99	11.69	11.5	8.63	9.7	9.13	11.41	8.18	11.48	10.74	11.14	11.51	11.84	11.87	11.41
11.13	11.38	11.4	12.71	11.45	12.01	12.95	12.04	11.15	11.78	63.44	65.55	100	48.22	14.07	14.13	13.07	11.79	12.25	11.7	11.07	11.92	10.63	10.22	10.23	10.46	10.01	8.86	9.73	9.75	12.79	12.86	11.96	13.99	13.76	14.06	11.64	11.3	9.59	9.57	9.98	11.1	10.06	11.23	11.01	11.18	11.73	12.83	12.8	11.34
10.31	10.77	10.56	11.82	10.53	11.6	11.8	12.62	11.01	12.44	48.02	47.97	48.22	100	13.74	13.68	12.39	11.34	11.79	11.45	10.35	11.9	9.81	8.93	9.35	9.17	9.61	9.38	8.8	9.7	12.6	11.7	11.08	13.74	12.84	12.22	11.54	10.67	10.03	9.44	9.68	10.72	9.96	11.84	9.9	11.61	11.63	11.01	11.58	10.31
9.39	9.97	9.44	10.7	10.81	11	10.68	9.82	8.35	9.08	14.23	13.43	14.07	13.74	100	70.62	36.34	10.75	9.41	10.55	10.55	10.4	10.31	10.4	8.6	10.33	8.54	9.65	7.44	9.33	11.49	12.06	11.88	10.93	12.23	11.51	9.45	11.39	8.56	9.71	8.97	12.88	8.64	13.33	10.83	13.14	12.95	12.26	13.19	11.78
9.31	9.98	10.07	11.06	10.34	10.58	11.04	9.92	8.91	8.91	13.58	13.72	14.13	13.68	70.62	100	36.26	10.29	10.18	11.04	9.71	9.6	10.42	10.41	9.53	9.96	8.45	9.26	7.66	9.73	11.11	12.06	11.5	11.95	12	11.21	8.81	11.89	8.74	9.62	9.15	13.32	9.09	12.67	10.37	12.48	12.36	12.66	12.73	11.32
9.92	11.05	9.61	9.36	9.96	9.5	10.53	10.42	9.87	10.7	13.36	13.51	13.07	12.39	36.34	36.26	100	8.95	9.61	9.71	8.94	10.08	10.95	10.75	9.64	9.71	9.28	8.12	6.92	9.61	11.89	11.6	10.48	12.44	11.95	12.22	9.84	11.83	8.63	8.08	9.2	12.71	9.47	10.94	9.65	11.14	10.09	10.87	10.74	10.19
10.43	10.89	11.26	10.02	10.18	9.46	9.44	10.17	10.36	9.64	10.3	12.13	11.79	11.34	10.75	10.29	8.95	100	56.64	49.1	49.31	20.14	18.04	18.13	18.32	18.26	13.67	12.8	13.75	15.09	16.51	17.25	15.8	10.87	10.3	9.53	7.38	8.37	11.86	12.45	13.43	8.11	13.75	8.33	8	8.42	8.06	8.41	8.12	9
10	10.26	11.62	9.99	10.97	10.87	10.5	9.19	10.44	9.71	11.9	12.58	12.25	11.79	9.41	10.18	9.61	56.64	100	50.95	50.71	19.07	19.06	18.53	19.18	18.39	14.44	13.62	15.41	13.94	15.61	16.4	14.96	10.24	10.12	10.69	7.86	7.71	13.34	13.66	13.8	7.52	14.48	7.79	7.37	7.7	7.61	8.41	8.39	8.65
9.97	9.73	12.19	10.87	9.53	10.64	10.09	9.47	10.08	9.89	11.22	11.63	11.7	11.45	10.55	11.04	9.71	49.1	50.95	100	54.62	20.97	18.58	18.94	18.16	19.14	14.71	13.69	14.03	15.84	15.8	16.11	15.52	9.88	11.01	10.42	7.62	8.38	13.89	13.88	13.79	8.22	14.37	8.33	8.72	8.24	8.88	8.23	9.49	9.08
10.04	9.6	10.96	9.73	9.98	10.42	10.08	9.34	9.31	9.34	10.73	11.68	11.07	10.35	10.55	9.71	8.94	49.31	50.71	54.62	100	18.24	18.47	17.99	18.64	17.92	14.66	13.26	14.29	14.09	16.4	16.77	16.18	10.61	9.95	10.61	7.87	7.83	12.89	12.59	12.95	8.51	13.44	6.89	7.28	7.07	6.89	6.86	7.21	8.11
9.32	10.02	10.15	11.48	10.43	9.54	9.24	9.43	10.65	10.21	11.97	12.23	11.92	11.9	10.4	9.6	10.08	20.14	19.07	20.97	18.24	100	20.25	20.57	19.31	20.29	14.9	15	13.98	15.04	17.13	17.13	17.38	9.72	10.51	11.17	8.87	8.5	14.91	14.87	15.95	9.71	15	8.9	9.21	8.9	9.68	8.37	9.45	10.04
9.29	9.53	10.9	8.94	9.48	9.72	10.1	9.81	10.05	9.06	10.89	11.14	10.63	9.81	10.31	10.42	10.95	18.04	19.06	18.58	18.47	20.25	100	69.9	29.98	30.07	14.66	13.46	13.74	14.41	17.48	17.14	16.82	10.68	10.64	10.67	7.31	7.64	14.77	13.4	12.94	7.08	14.5	8.83	8.77	8.66	7.42	8.36	9.17	10.47
8.56	9.42	10.88	9.44	9.9	9.52	9.99	10.65	10.9	9.69	9.83	10.67	10.22	8.93	10.4	10.41	10.75	18.13	18.53	18.94	17.99	20.57	69.9	100	30.09	30.27	13.98	13.81	13.7	13.23	17.19	17.26	16.47	11.65	11.32	11.55	6.26	7.27	13.59	12.61	12.44	7.88	14.31	8.23	9.05	8.05	6.73	7.57	7.49	10.14
9.18	9.19	11.07	10.85	10.28	10.61	10.93	9.38	9.41	9.59	10.03	11.05	10.23	9.35	8.6	9.53	9.64	18.32	19.18	18.16	18.64	19.31	29.98	30.09	100	43.25	13.93	12.62	13.32	14.09	14.81	15.01	14.82	10.81	10.41	10.75	7.6	8.18	11.71	11.18	12.33	7.98	13.44	8.3	7.63	8.83	7.95	7.21	9.16	8.47
9.7	9.79	11.1	10.58	10.99	11.34	11.11	9.19	9.95	9.71	10.72	10.63	10.46	9.17	10.33	9.96	9.71	18.26	18.39	19.14	17.92	20.29	30.07	30.27	43.25	100	14.72	12.84	13.4	15.22	16.35	16.02	16.89	10.62	10.5	9.48	7.26	7.29	13.49	12.36	13.03	6.93	13.38	8.18	7.68	8.53	7.12	7.17	7.89	8.97
9.85	8.52	10.67	9.92	9.03	10.92	11.11	9.24	8.36	9.58	9.84	9.48	10.01	9.61	8.54	8.45	9.28	13.67	14.44	14.71	14.66	14.9	14.66	13.98	13.93	14.72	100	38.2	38.53	21.73	15.29	15.35	15.23	10.5	9.69	8.12	10.54	9.09	10.82	10.45	11.73	7.64	10.39	7.61	8.17	7.42	8	9.1	8.81	9.84
9.41	7.98	10.42	9.79	9.63	10.52	11.17	9.53	8.08	9.64	9.2	9.14	8.86	9.38	9.65	9.26	8.12	12.8	13.62	13.69	13.26	15	13.46	13.81	12.62	12.84	38.2	100	34.03	20.2	14.94	14.6	14.88	10.44	9.38	9.86	8.79	9.27	11.09	10.36	11.46	8.15	11.9	7.92	6.92	7.54	6.77	8.07	8.76	8.52
11.1	10.74	11.14	9.37	9.04	10.37	10.41	10.06	9.88	10.06	9.48	9.41	9.73	8.8	7.44	7.66	6.92	13.75	15.41	14.03	14.29	13.98	13.74	13.7	13.32	13.4	38.53	34.03	100	22.18	15.24	15.24	15.18	9.73	9.21	8.13	8.6	9.11	11.18	11.6	11.4	7.42	9.84	8.69	8.37	8.4	7.14	7.94	9.31	9
9.04	8.83	8.79	8.97	8.38	9.68	10.25	9.81	9.02	10.01	9.33	9.83	9.75	9.7	9.33	9.73	9.61	15.09	13.94	15.84	14.09	15.04	14.41	13.23	14.09	15.22	21.73	20.2	22.18	100	15.39	15.65	14.24	10.65	11.49	9.93	8.89	6.61	11.6	10.78	10.46	8.4	10	7.25	7.5	7.33	6.89	7.76	8.55	8.24
10.27	10.7	10.12	10.55	11.72	10.08	10.96	9.39	9.41	9.82	12.63	13.62	12.79	12.6	11.49	11.11	11.89	16.51	15.61	15.8	16.4	17.13	17.48	17.19	14.81	16.35	15.29	14.94	15.24	15.39	100	86.62	69.46	11.41	10.48	9.62	8.91	9.33	12.73	12.43	12.51	9.27	12.4	9.18	9.03	8.9	7.47	7.95	8.67	9.74
10.77	11.5	9.82	10.55	11.38	10.38	11.07	9.61	9.73	10.14	12.14	13.62	12.86	11.7	12.06	12.06	11.6	17.25	16.4	16.11	16.77	17.13	17.14	17.26	15.01	16.02	15.35	14.6	15.24	15.65	86.62	100	68.71	12	10.09	8.57	8.27	8.87	13.07	12.43	12.1	9.37	12.29	8.81	9.22	8.53	6.54	7.57	8.77	9.37
10.08	10.11	10.03	10.26	11.6	9.1	9.95	8.97	8.67	8.87	11.04	12.8	11.96	11.08	11.88	11.5	10.48	15.8	14.96	15.52	16.18	17.38	16.82	16.47	14.82	16.89	15.23	14.88	15.18	14.24	69.46	68.71	100	10.43	9.31	9.63	8.03	8.66	13.16	12.59	11.7	8.87	12.74	8.16	9.51	8.26	7.01	7.67	8.49	10.77
11.36	11.12	9.78	10.25	10.27	10.2	10.03	10.75	11.6	9.86	12.96	14.15	13.99	13.74	10.93	11.95	12.44	10.87	10.24	9.88	10.61	9.72	10.68	11.65	10.81	10.62	10.5	10.44	9.73	10.65	11.41	12	10.43	100	54.2	26.39	9.69	11.75	9.06	9.44	9.48	9.75	9.33	9.49	9.98	9.57	10.4	10.47	11.17	10.06
11.68	11.6	9.86	10.57	9.86	11.73	10.42	10.88	11.1	11.07	13.34	13.62	13.76	12.84	12.23	12	11.95	10.3	10.12	11.01	9.95	10.51	10.64	11.32	10.41	10.5	9.69	9.38	9.21	11.49	10.48	10.09	9.31	54.2	100	26.88	9.65	11.6	10.06	8.94	9.21	10.48	8.68	9.79	10.1	9.79	10.44	10.85	10.14	10.65
10.2	10.02	8.51	9.16	10.16	10.41	10.16	10.47	9.43	10.67	13.51	13.99	14.06	12.22	11.51	11.21	12.22	9.53	10.69	10.42	10.61	11.17	10.67	11.55	10.75	9.48	8.12	9.86	8.13	9.93	9.62	8.57	9.63	26.39	26.88	100	8.94	9.68	9.87	7.84	7.97	10.45	8.5	8.81	9.99	8.48	8.56	9.24	7.87	10.95
7.45	7.53	8.23	8.12	7.79	9.12	8.58	6.49	6.52	5.43	11.14	11.69	11.64	11.54	9.45	8.81	9.84	7.38	7.86	7.62	7.87	8.87	7.31	6.26	7.6	7.26	10.54	8.79	8.6	8.89	8.91	8.27	8.03	9.69	9.65	8.94	100	28.03	8.82	9.08	7.87	10.58	6.86	11.93	11.73	11.77	11.69	12.2	11.97	11.85
8.67	8	9.14	8.51	9.39	8.58	7.93	7.55	7.39	7.22	10.81	11.5	11.3	10.67	11.39	11.89	11.83	8.37	7.71	8.38	7.83	8.5	7.64	7.27	8.18	7.29	9.09	9.27	9.11	6.61	9.33	8.87	8.66	11.75	11.6	9.68	28.03	100	8.28	8.84	9.43	12.01	8.33	11.66	11.53	12.32	12.61	12.63	11.58	11.82
8.16	8.68	8.94	8.64	8.55	8.36	8.96	8.48	8.86	8.39	9.6	8.63	9.59	10.03	8.56	8.74	8.63	11.86	13.34	13.89	12.89	14.91	14.77	13.59	11.71	13.49	10.82	11.09	11.18	11.6	12.73	13.07	13.16	9.06	10.06	9.87	8.82	8.28	100	42.57	38.92	8.04	44.94	9.9	9.03	9.47	10.43	8.99	9.96	9.16
7.67	6.96	8.5	7.77	8.03	8.14	8.45	7.45	7.44	7.63	9.73	9.7	9.57	9.44	9.71	9.62	8.08	12.45	13.66	13.88	12.59	14.87	13.4	12.61	11.18	12.36	10.45	10.36	11.6	10.78	12.43	12.43	12.59	9.44	8.94	7.84	9.08	8.84	42.57	100	34.6	8.46	39.97	8.53	9.71	8.45	7.49	8.67	9.62	9.47
7.53	7.5	9.37	7.31	8.31	8.6	8.82	8.52	8.05	8.43	9.94	9.13	9.98	9.68	8.97	9.15	9.2	13.43	13.8	13.79	12.95	15.95	12.94	12.44	12.33	13.03	11.73	11.46	11.4	10.46	12.51	12.1	11.7	9.48	9.21	7.97	7.87	9.43	38.92	34.6	100	7.36	68.66	7.53	8.03	8.06	7.33	8.27	8.63	8.02
9.03	9.69	9.28	8.9	8.77	8.91	8.54	8.05	7.55	8.46	10.59	11.41	11.1	10.72	12.88	13.32	12.71	8.11	7.52	8.22	8.51	9.71	7.08	7.88	7.98	6.93	7.64	8.15	7.42	8.4	9.27	9.37	8.87	9.75	10.48	10.45	10.58	12.01	8.04	8.46	7.36	100	7.27	14.79	15.43	14.79	15.52	14.05	15.44	15.36
8.16	7.09	9.86	7.42	7.29	7.49	8.23	6.07	7.06	6.36	10.43	8.18	10.06	9.96	8.64	9.09	9.47	13.75	14.48	14.37	13.44	15	14.5	14.31	13.44	13.38	10.39	11.9	9.84	10	12.4	12.29	12.74	9.33	8.68	8.5	6.86	8.33	44.94	39.97	68.66	7.27	100	7.37	7.64	7.77	7.36	7.44	9.05	6.77
8.58	8.21	9.15	9.16	8.18	9.87	9.34	8.84	8.5	8.58	10.67	11.48	11.23	11.84	13.33	12.67	10.94	8.33	7.79	8.33	6.89	8.9	8.83	8.23	8.3	8.18	7.61	7.92	8.69	7.25	9.18	8.81	8.16	9.49	9.79	8.81	11.93	11.66	9.9	8.53	7.53	14.79	7.37	100	27.91	92.42	58.38	38.66	39.7	26.74
8.53	8.74	9.17	9.67	7.94	8.23	8.86	8.38	6.38	7.86	10.38	10.74	11.01	9.9	10.83	10.37	9.65	8	7.37	8.72	7.28	9.21	8.77	9.05	7.63	7.68	8.17	6.92	8.37	7.5	9.03	9.22	9.51	9.98	10.1	9.99	11.73	11.53	9.03	9.71	8.03	15.43	7.64	27.91	100	27.71	26.86	28.97	28.36	33.77
8.92	8.63	9.24	9.25	7.9	9.53	9.34	8.76	8.59	8.76	10.49	11.14	11.18	11.61	13.14	12.48	11.14	8.42	7.7	8.24	7.07	8.9	8.66	8.05	8.83	8.53	7.42	7.54	8.4	7.33	8.9	8.53	8.26	9.57	9.79	8.48	11.77	12.32	9.47	8.45	8.06	14.79	7.77	92.42	27.71	100	58.42	38.7	39.65	26.27
9.54	8.75	9.87	10.13	8.26	9.32	9.12	9.06	9.5	8.19	11.16	11.51	11.73	11.63	12.95	12.36	10.09	8.06	7.61	8.88	6.89	9.68	7.42	6.73	7.95	7.12	8	6.77	7.14	6.89	7.47	6.54	7.01	10.4	10.44	8.56	11.69	12.61	10.43	7.49	7.33	15.52	7.36	58.38	26.86	58.42	100	39.46	39.61	26.26
8.32	9.04	8.91	9.26	7.35	8.42	9.59	8.95	7.72	8.24	11.6	11.84	12.83	11.01	12.26	12.66	10.87	8.41	8.41	8.23	6.86	8.37	8.36	7.57	7.21	7.17	9.1	8.07	7.94	7.76	7.95	7.57	7.67	10.47	10.85	9.24	12.2	12.63	8.99	8.67	8.27	14.05	7.44	38.66	28.97	38.7	39.46	100	51.42	29.06
9.4	9.95	8.35	8.11	8.16	8.72	9.11	9.7	9.09	8.64	12.34	11.87	12.8	11.58	13.19	12.73	10.74	8.12	8.39	9.49	7.21	9.45	9.17	7.49	9.16	7.89	8.81	8.76	9.31	8.55	8.67	8.77	8.49	11.17	10.14	7.87	11.97	11.58	9.96	9.62	8.63	15.44	9.05	39.7	28.36	39.65	39.61	51.42	100	29.36
9.19	9.23	9.69	9.08	7.89	8.33	8.95	8.74	6.55	7.69	10.83	11.41	11.34	10.31	11.78	11.32	10.19	9	8.65	9.08	8.11	10.04	10.47	10.14	8.47	8.97	9.84	8.52	9	8.24	9.74	9.37	10.77	10.06	10.65	10.95	11.85	11.82	9.16	9.47	8.02	15.36	6.77	26.74	33.77	26.27	26.26	29.06	29.36	100
9.73	8.52	9.41	9.25	8.29	8.26	9.33	8.49	8.49	7.52	11.37	11.61	12.12	11.73	13.1	12.7	11.13	8	8	8.27	7.28	8.47	8.98	8.11	8.7	8.06	8.82	8.47	8.25	7.39	9.55	8.6	8.23	10.57	10.29	8.95	10.97	11.95	9	8.85	7.39	13.82	8.54	40	28.55	39.86	40.67	45.6	45.18	27.56
8.2	8.39	8.79	9.07	7.6	7.76	8.37	8.48	8.43	8.86	11.69	11.42	11.09	11.1	11.46	11.92	11.08	9.31	9.5	9.69	8.87	9.12	9.67	8.74	8.86	9.32	8	7.94	7.01	7.93	9.97	10.55	9.69	9.79	9.15	10.99	10.07	10.85	8.19	9.29	8.96	20.96	7.77	14.22	13.75	14.11	14.07	13.47	14.5	14.64
8.61	9.05	8.33	8.51	8.02	8.05	7.79	8.84	8.06	8.2	11.73	11.52	11.66	11.4	12.61	11.65	11.46	10.45	10.28	9.64	9.64	10.05	9.92	8.97	10.54	9.53	8.43	8.4	8.25	8.99	9.79	9.88	9.21	10.44	9.71	10.83	10.47	10.82	8.81	9.03	8.83	20.48	8.85	15.53	13.47	15.47	14.92	13.87	14.28	14.89
9.72	8.06	8.73	9.53	8.22	9.78	10.11	9.24	7.5	8.96	11.41	12.14	12	11.57	12.25	12.11	10.47	8.85	9.41	8.59	8.03	8.73	9.35	9.16	8.94	8.44	7.46	7.95	8.11	8.61	8.66	8.66	9.54	9.28	9.64	10.24	9.8	11.39	8.17	9.2	8.61	20.06	8.88	14.92	13.92	14.75	14.68	14.1	14.68	14.83
9.53	9.19	9.67	9.86	7.63	8.35	9.42	10.15	8.67	10.25	12.13	12.05	12.48	11.99	12.1	12.81	11.65	8.8	7.55	8.54	8.8	8.09	8.56	7.29	7.77	8.09	8	6.6	7.14	7.69	9.04	9.51	9.05	9.61	8.72	10.73	10.41	10.46	7.19	8.89	7.61	21.34	7.52	14.91	13.24	14.69	14.7	14.61	15.07	14.73
9.44	9.11	9.16	9.78	7.72	8.35	9.16	10.06	8.12	9.98	12.71	12.51	13.13	11.87	11.96	12.22	11.52	8.18	7.64	8.72	9.07	8.78	9.02	8.29	7.95	8.09	8.4	6.8	7.53	8.25	9.23	9.79	9.61	9.36	8.31	10.16	9.81	10.3	7.63	9.51	7.61	21	7.09	15.08	13.29	14.63	15.1	14.33	15.29	15.06
8.43	7.48	7.78	8.32	7.38	8.59	9.15	9.53	7.46	9.07	12.2	12.23	12.09	11.24	11.28	11.35	10.59	9.39	9.4	8.51	9.23	9.62	8.45	8.35	8.34	9.07	9.27	9.35	8	8.65	9.34	9.14	9.73	9.93	9.29	11.03	11.47	10.69	7.96	8.98	8.32	20.24	8.65	15.34	14.54	14.88	15.21	14.76	14.66	15.25
9.33	9.53	8.63	9.04	7.38	10.05	11.08	8.99	8.54	8.67	10.89	10.93	10.55	9.61	12.71	13.32	11.64	8.91	9.12	8.62	7.79	10.3	9.43	8.35	8.69	8.88	7.94	7.31	7.15	7.66	8.55	8.03	8.25	10.08	10.2	11	11.65	11.49	8.2	7.95	8.31	24.93	6.68	14.72	14.65	14.52	15.11	13.65	14.95	14.99
9.4	8.99	8.71	9.32	7.84	9.32	9.89	8.75	8.95	8.86	10.42	11.25	10.35	9.54	13.54	13.92	11.7	8.89	8.07	7.46	7.05	9.09	9.41	8.84	7.12	8.27	6.35	6.86	6.13	6.99	7.35	7.87	8.08	10.14	10.26	10.3	11.29	11.02	7.61	8.17	7.38	24.01	6.72	14.19	14.58	14.26	15.04	13.4	15.27	14.86
9.14	9.13	8.24	9.46	7.52	9.75	10.75	8.9	8.34	8.04	10.76	11	10.29	9.61	12.96	13.1	11.74	8.7	9.21	8.82	8.3	9.78	8.82	7.94	8.68	9.16	7.48	7.31	7.83	7.44	7.67	7.67	7.88	9.89	10.57	10.14	11.13	11.28	8.02	8.58	8.54	24.49	7.03	15.2	15.08	14.94	15.66	13.76	15.24	15.41
8.3	8.05	8.79	8.97	8.91	8.78	9.15	9.48	8.81	10.04	11.46	11.73	12.11	11.89	12.58	13.1	10.59	8.94	9.12	9.13	8.58	9.33	9.7	8.86	9.51	8.98	9.24	8.69	7.66	7.53	9.11	8.82	9.88	9.98	10.16	12.25	11.07	10.36	7.83	8.57	8.76	19.81	7.82	14.68	13.47	14.79	14.64	14.49	14.89	13.9
8.53	8.19	8.15	9.19	9.23	9.14	9.45	10.29	8.9	10.12	12.91	12.85	12.85	11.63	12.13	11.62	10.69	9.22	9.49	9.23	8.25	8.51	9.17	9.42	8.96	7.53	9	9.73	7.66	8.65	9.09	8.37	8.29	9.97	11.04	10.57	11.47	12.01	9.45	8.42	9.41	15.88	8.41	13.72	14.01	13.55	13.19	13.87	13.17	12.82
7.38	8.89	8.19	8.45	7.42	8.58	8.79	10.47	9.72	9.6	12.83	11.81	12.88	11.2	13.68	12.79	10.75	8.25	7.73	6.78	8.17	8.22	9.74	9.31	8.53	9.56	10.24	9.49	10.03	9.09	8.18	8.62	8.89	11.01	11.43	10.65	10.39	11.54	9.35	9.09	8.76	16.35	8.41	14.23	13.69	14.29	14.98	15.5	14.04	13.61
6.86	8.01	6.99	7.71	8.88	8.48	8.87	9.51	7.63	7.61	12.95	11.38	12.32	11.43	13.08	11.76	9.4	8.48	9.02	8.12	8.84	8.32	9.2	8.66	8.45	8.39	10.14	8.26	9.06	7.58	9.76	9.85	9.31	11.23	10.93	10.31	11.29	12.79	8.72	9.26	8.55	15.62	8.46	13.1	12.23	13.05	13.95	13.75	13.19	13.09
7.58	7.77	7.54	7.99	8.14	8.15	8.44	10.08	8.2	8.27	12.39	11.66	11.18	11.14	13.15	12.35	9.39	8.2	8.47	8.48	8.48	7.48	8.85	8.31	8.11	8.57	9.2	9.13	8.5	9.07	8.96	8.86	9.24	11.59	10.14	11.72	10.66	11.02	9.03	8.69	8.33	15.14	9.09	13.06	12.2	12.89	13.74	14.32	13.43	13.38
8.81	9.4	8.95	9.13	9.07	8.99	8.62	10.56	8.58	9.86	13.31	13.12	13.53	11.57	13.81	13.17	11.08	9.87	8.31	8.15	9.28	8.49	9.3	9.55	9.53	8.36	9.66	8.3	8.62	9.16	9.04	8.69	9.4	11.32	12.06	11.76	9.81	11.89	9.25	8.82	9.12	16.52	8.83	13.99	13.84	14.37	14.37	15.05	13.7	14.02
7.75	7.07	7.45	7.64	7.76	8.58	9.06	9.72	8.2	8.45	11.76	11.09	11.12	10.96	12.08	11.69	9.19	8.47	8.92	8.75	8.75	6.94	9.65	9.11	8.02	8.05	9.2	8.57	8.31	8.42	8.59	8.59	8.5	12	10.71	11.22	11.32	11.24	8.5	9.31	9.16	14.95	8.95	13.17	12.69	12.73	14.07	13.43	13.15	12.67
7.52	7.37	7.48	8.35	8.85	9.37	9.7	8.72	7.33	6.96	11.28	11.78	11.15	10.8	12.02	11.7	9.75	7.75	8.38	8.21	9.28	8.6	8.81	8.97	7.13	8.28	9.08	8.09	7.38	7.88	7.8	7.89	8.27	10.25	10.67	10.9	11.16	12.25	8.57	8.31	8.3	15.54	6.93	13.4	12.9	13.07	13.72	14.83	14.33	13.11
8.92	10.27	8.57	8.32	8.88	8.85	9.17	8.69	8.33	7.64	11.77	12.32	12.12	11.81	10.95	10.74	10.09	8.2	9.03	8.3	8.3	9.65	9.71	8.78	8.87	7.91	9.14	8.89	9.53	9.24	9.53	9.34	8.98	9.7	9.24	9.92	9.26	11.62	9.48	9.4	9.34	15.1	8.01	13.89	13.43	14.07	13.88	13.6	13.54	13.16
8.34	8.38	8.04	8.58	9.37	8.1	8.92	9.42	7.99	9.52	12.38	11.24	11.53	12.13	11.87	12.23	10.33	8.05	7.5	9	8.54	9.39	8.22	7.69	9.44	8.58	7.8	7.53	6.37	7.25	7.64	7.74	7.45	10.14	9.57	10.04	11.44	12.53	7.32	8.43	7.39	18.97	6.76	14.63	15.33	14.69	15.68	14.23	15.17	16.26
8.36	8.55	9	8.9	7.4	9.5	10.99	8.55	7.57	9.29	11.65	10.92	10.75	9.45	10.68	12.51	11.23	7.88	9.01	7.53	7.31	8.61	9.33	9.81	9.03	8.21	8.62	8.71	8.51	7.83	9.86	9.16	9.06	9.23	10.05	9.29	11.12	12.52	8.3	8.59	8.18	16.24	8.74	15.96	14.87	16.29	15.41	14.95	16.4	14.75
8.66	8.13	8.27	9.1	6.58	8.98	10.76	8.54	7.56	8.22	10.7	10.05	9.87	8.71	11.18	12.59	10.07	8.33	9.35	7.76	7.89	8.24	8.9	9.26	8.28	7.89	8.25	8.83	7.78	7.71	9.5	8.81	8.93	8.82	10.56	9.19	10.66	11.58	8.42	8.93	9	15.27	8.74	15.05	14.94	15.38	15.29	15.29	15.95	15.09
8.91	7.88	7.59	8.43	7.3	8.58	8.62	9.95	8.48	9.27	11.75	12.28	13	11.46	12.63	12.04	11.27	8.3	8.7	8.2	7.9	8.71	8.28	7.7	8.54	7.92	10.09	8.49	7.72	7.51	10	9.8	10.32	11.42	10.72	10.27	11.99	12.88	8.19	8.25	8.42	17.37	7.74	17	16.41	16.82	16.69	16.18	17.39	15.98
8.5	7.55	7.74	8.21	7.77	9.3	9.07	9.23	8.15	9.14	10.94	11.54	11.99	10.33	11.59	11.44	10.49	8.75	8.54	8.04	7.84	9.06	8.04	8.06	7.37	7.43	9.24	9.19	7.94	8.24	10.38	10.07	10.29	10.74	10.32	10.08	12.17	11.9	7.77	8.02	9.5	17.75	8.04	17.06	16.58	17.12	17.15	16.4	17.31	15.95
9.25	8.31	7.84	8.22	7.65	8.51	8.55	9.06	8.45	9.26	9.66	11.41	10.45	9.9	11.39	10.87	9.65	7.72	8.44	7.72	8.56	8.92	9.63	9.24	7.32	9.23	8.09	8.27	7.31	7.91	9.85	9.54	9.55	10.94	11.69	9.86	12.01	11.71	8.16	9.07	7.99	15.44	7.44	16.43	17.3	16.19	16.4	16.76	16.58	16.74
8.84	7.56	9.11	8.42	8.03	9.27	9.45	7.96	6.92	8.67	10.84	11.33	10.76	9.07	11.07	10.6	11.83	7.29	5.98	7.41	8.62	8.14	7.04	7.28	8.54	8.7	8.58	8.84	6.72	7.05	8.89	8.35	9.34	10.85	10.12	10.28	9.43	11.04	9.45	8.85	9.95	16.55	9.46	14.1	14.31	14.74	14.78	15.36	15.49	14.03
9.66	9.14	8.97	9.57	8.33	8.45	8.39	8.8	7.96	9.01	10.54	10.98	10.24	10.15	10.61	10.21	10.78	8.49	8.83	8.5	7.95	9.4	7.37	8.63	8.07	7.4	8.55	7.22	6.78	7.59	9.97	9.65	9.23	10.37	11.39	9.7	12	11.4	7.48	7.66	8.61	17.95	7.23	17.37	17.27	17.88	17.04	17.07	16.51	16.08
8.73	8.92	7.88	8.44	6.49	8.98	9.14	9.18	8.29	8.69	11.96	12.35	12.42	11.29	11.65	10.83	10.13	7.91	7.6	8.32	7.61	8.84	9.8	9.43	7.83	8.66	9.79	8.81	7.33	8.2	10.05	9.95	11.09	10.75	11.7	11.08	11.42	11.86	8.42	7.6	9.1	16.28	8.5	17.39	16.33	17.09	17.82	16.12	17.03	16.13
8.52	7.48	9.78	10	7.28	8.58	9.17	10.1	7.4	9.77	10.38	11.19	10.87	9.73	12	12.17	10.97	7.78	8.45	6.88	7.22	8.81	8.01	7.38	8.65	7.91	8.91	8.59	7.06	8.55	9.71	9.71	9.61	8.91	10.14	9.4	10.85	11.65	8.55	7.92	7.96	15.74	6.44	15.72	15.81	15.72	15.89	15.98	16.45	16.18
9.06	8.53	9.61	9.93	7.07	8.6	8.76	9.38	7.1	9.16	10.84	11.29	10.6	9.53	12.28	12.37	11.75	6.87	7.42	6.76	6.54	9.19	8.22	8.25	8.96	7.58	9.15	9.18	7.55	9.37	9.7	9.24	9.36	8.63	10.89	9.96	10.85	10.54	9.13	8.5	8.79	16.37	5.81	15.35	15.7	15.22	15.19	15.74	15.74	16.6
7.36	8.63	9.34	10.03	9.32	9.65	10.23	10.03	8.66	9.32	13.09	11.91	12.33	10.61	11.62	11.9	10.72	8.46	8.37	7.83	7.47	7.97	9.21	8.13	8.5	9.29	7.88	7.94	7.31	7.69	9.35	8.79	8.98	10.32	10.49	9.65	11.12	12.02	8.04	7.19	9.09	15.56	8.78	14.62	12.21	14.89	14.63	13.1	14.03	13.67
7.21	8.82	9.02	9.71	9.8	9.34	10.09	10.66	7.62	9.6	12.94	11.93	12.29	10.21	12.29	12.22	11.1	8.18	8.18	8.54	7.46	8.05	9.2	8.38	8.14	8.49	8.25	8.3	7.49	8.66	9.91	9.16	9.35	10.82	10.9	10.23	10.76	10.95	7.42	7.72	8.72	15.29	8.23	14.72	12.58	14.78	14.62	13.36	14.24	13.31
[truncated: 32 more columns]
