# Supplementary material for: Using structure prediction of negative sense RNA virus nucleoproteins to assess evolutionary relationships
Source: bioRxiv. 2024 May 22:2024.02.16.580771. Originally published 2024 Feb 17. Preprint. [Version 2] doi: 10.1101/2024.02.16.580771 (PMC10888975; doi:10.1101/2024.02.16.580771)
Supplement: Supplement 1 — Supplementary File 3: Raw data files [file media-1.zip › Raw data files/IUPred2_NPgene_Rawdata.xlsx]

## Sheet: Overview
NSV Abbreviation	Length (amino acids)	IUPred2 > 0.5	IUPred2 > 0.6	% IUPred2 > 0.5	% IUPred2 > 0.6
IAV	498	102	32	20.4819	6.4257
IBV	560	97	71	17.3214	12.6786
IDV	552	66	41	11.9565	7.42754
ISAV	616	85	36	13.7987	5.84416
ANDV	428	39	15	9.11215	3.50467
SNV	428	25	12	5.84112	2.80374
HTNV	429	53	25	12.3543	5.82751
BUNV	233	8	5	3.43348	2.14592
LEAV	235	18	6	7.65957	2.55319
LACV	235	9	6	3.82979	2.55319
SBV	233	10	6	4.29185	2.57511
TSWV	258	8	6	3.10078	2.32558
JUNV	564	26	13	4.60993	2.30496
TCRV	570	73	42	12.807	7.36842
LFV	569	25	13	4.39367	2.28471
CCHRV	482	13	10	2.6971	2.07469
HAZV	485	16	6	3.29897	1.23711
ERVEV	482	12	9	2.48963	1.86722
KUPEV	483	20	10	4.14079	2.07039
TOSV	253	9	6	3.55731	2.37154
RVFV	245	16	7	6.53061	2.85714
BoDV	370	52	27	14.0541	7.2973
SUDV	738	242	224	32.7913	30.3523
EBOV	739	262	245	35.4533	33.1529
MuV	549	157	107	28.5974	19.49
MeV	525	154	97	29.3333	18.4762
HPIV5	509	85	39	16.6994	7.66208
CeMV	416	34	18	8.17308	4.32692
SEN	524	86	45	16.4122	8.58779
NiV	535	87	58	16.2617	10.8411
NDV	489	116	74	23.7219	15.1329
RSV	391	15	11	3.83632	2.8133
RABV	450	22	9	4.88889	2
VSIV	422	29	16	6.87204	3.79147

## Sheet: IAV
1	M	0.9547
2	A	0.9381
3	T	0.9157
4	K	0.8883
5	G	0.8572
6	T	0.8235
7	K	0.7888
8	R	0.7544
9	S	0.7216
10	Y	0.6915
11	E	0.6667
12	Q	0.6483
13	M	0.6272
14	E	0.6041
15	T	0.5905
16	D	0.5775
17	G	0.5618
18	E	0.5502
19	R	0.5382
20	Q	0.521
21	N	0.5057
22	A	0.4949
23	T	0.487
24	E	0.4707
25	I	0.4464
26	R	0.4144
27	A	0.3801
28	S	0.3297
29	V	0.2864
30	G	0.2465
31	K	0.2105
32	M	0.1765
33	I	0.1534
34	D	0.139
35	G	0.1286
36	I	0.1237
37	G	0.118
38	R	0.1095
39	F	0.1002
40	Y	0.0913
41	I	0.0887
42	Q	0.0831
43	M	0.0782
44	C	0.0716
45	T	0.0734
46	E	0.0704
47	L	0.0691
48	K	0.065
49	L	0.0721
50	S	0.0792
51	D	0.0873
52	Y	0.0929
53	E	0.1024
54	G	0.112
55	R	0.1126
56	L	0.1122
57	I	0.1126
58	Q	0.1185
59	N	0.1242
60	S	0.1242
61	L	0.1348
62	T	0.1464
63	I	0.1718
64	E	0.194
65	R	0.211
66	M	0.2162
67	V	0.2252
68	L	0.237
69	S	0.2542
70	A	0.2669
71	F	0.2792
72	D	0.2991
73	E	0.3225
74	R	0.3461
75	R	0.3758
76	N	0.4153
77	K	0.4476
78	Y	0.4728
79	L	0.5049
80	E	0.5405
81	E	0.5754
82	H	0.5986
83	P	0.6139
84	S	0.6104
85	A	0.5959
86	G	0.5867
87	K	0.5839
88	D	0.5819
89	P	0.5724
90	K	0.5664
91	K	0.5652
92	T	0.562
93	G	0.5609
94	G	0.5523
95	P	0.5253
96	I	0.4853
97	Y	0.4388
98	R	0.402
99	R	0.365
100	V	0.3232
101	D	0.2846
102	G	0.2543
103	K	0.2237
104	W	0.2041
105	R	0.1935
106	R	0.1882
107	E	0.1768
108	L	0.1614
109	I	0.1433
110	L	0.1302
111	Y	0.1271
112	D	0.1268
113	K	0.1313
114	E	0.1297
115	E	0.1352
116	I	0.158
117	R	0.1858
118	R	0.2123
119	I	0.231
120	W	0.2509
121	R	0.2743
122	Q	0.2908
123	A	0.2927
124	N	0.2838
125	N	0.2739
126	G	0.262
127	D	0.252
128	D	0.2514
129	A	0.2566
130	T	0.2736
131	A	0.2953
132	G	0.3014
133	L	0.3058
134	T	0.2997
135	H	0.2897
136	M	0.2748
137	M	0.255
138	I	0.2387
139	W	0.2359
140	H	0.2411
141	S	0.2445
142	N	0.2391
143	L	0.2394
144	N	0.2408
145	D	0.2486
146	A	0.263
147	T	0.2766
148	Y	0.3057
149	Q	0.3408
150	R	0.3762
151	T	0.4008
152	R	0.4115
153	A	0.4114
154	L	0.4064
155	V	0.4036
156	R	0.4005
157	T	0.3934
158	G	0.3857
159	M	0.3856
160	D	0.3911
161	P	0.4063
162	R	0.4218
163	M	0.4392
164	C	0.4572
165	S	0.477
166	L	0.4974
167	M	0.5038
168	Q	0.511
169	G	0.5012
170	S	0.476
171	T	0.4407
172	L	0.4164
173	P	0.4055
174	R	0.4083
175	R	0.4109
176	S	0.4178
177	G	0.4231
178	A	0.4252
179	A	0.4291
180	G	0.4201
181	A	0.3939
182	A	0.3517
183	V	0.3167
184	K	0.2837
185	G	0.2477
186	V	0.2185
187	G	0.1917
188	T	0.1747
189	M	0.1689
190	V	0.1731
191	M	0.1851
192	E	0.1988
193	L	0.2007
194	I	0.1994
195	R	0.1921
196	M	0.1793
197	I	0.1663
198	K	0.1559
199	R	0.1581
200	G	0.1588
201	I	0.1809
202	N	0.2169
203	D	0.261
204	R	0.2882
205	N	0.3057
206	F	0.3144
207	W	0.3172
208	R	0.3203
209	G	0.3159
210	E	0.2988
211	N	0.273
212	G	0.2557
213	R	0.2502
214	R	0.2522
215	T	0.256
216	R	0.2647
217	I	0.2794
218	A	0.286
219	Y	0.2969
220	E	0.302
221	R	0.3115
222	M	0.3046
223	C	0.2879
224	N	0.2717
225	I	0.2646
226	L	0.2693
227	K	0.2808
228	G	0.2895
229	K	0.2934
230	F	0.3014
231	Q	0.3115
232	T	0.3249
233	A	0.3399
234	A	0.3572
235	Q	0.3868
236	R	0.422
237	T	0.4509
238	M	0.4736
239	V	0.4995
240	D	0.5159
241	Q	0.5199
242	V	0.5135
243	R	0.4944
244	E	0.4615
245	S	0.4177
246	R	0.373
247	N	0.3318
248	P	0.2977
249	G	0.2704
250	N	0.2481
251	A	0.2254
252	E	0.2015
253	F	0.1889
254	E	0.1759
255	D	0.1521
256	L	0.1206
257	I	0.0862
258	F	0.0598
259	L	0.0448
260	A	0.0347
261	R	0.032
262	S	0.0345
263	A	0.0318
264	L	0.029
265	I	0.027
266	L	0.0279
267	R	0.029
268	G	0.0283
269	S	0.0253
270	V	0.0213
271	A	0.0202
272	H	0.0202
273	K	0.023
274	S	0.0229
275	C	0.0234
276	L	0.0255
277	P	0.0275
278	A	0.0304
279	C	0.0282
280	V	0.027
281	Y	0.0288
282	G	0.03
283	S	0.0342
284	A	0.0357
285	V	0.0335
286	A	0.0384
287	S	0.0438
288	G	0.0493
289	Y	0.0585
290	D	0.0678
291	F	0.0799
292	E	0.0862
293	R	0.0912
294	E	0.0885
295	G	0.0905
296	Y	0.0941
297	S	0.0965
298	L	0.1046
299	V	0.1139
300	G	0.1216
301	I	0.1285
302	D	0.1232
303	P	0.1124
304	F	0.0936
305	R	0.0756
306	L	0.0721
307	L	0.0743
308	Q	0.09
309	N	0.1127
310	S	0.1367
311	Q	0.1694
312	V	0.2064
313	Y	0.247
314	S	0.2805
315	L	0.3067
316	I	0.315
317	R	0.3094
318	P	0.2938
319	N	0.263
320	E	0.2333
321	N	0.2158
322	P	0.1923
323	A	0.1849
324	H	0.1953
325	K	0.2152
326	S	0.2414
327	Q	0.2518
328	L	0.2458
329	V	0.2265
330	W	0.2015
331	M	0.1691
332	A	0.1378
333	C	0.1069
334	H	0.0793
335	S	0.071
336	A	0.0679
337	A	0.0641
338	F	0.0719
339	E	0.0842
340	D	0.1034
341	L	0.1226
342	R	0.1375
343	V	0.1608
344	S	0.1723
345	S	0.1842
346	F	0.1898
347	I	0.2007
348	R	0.2244
349	G	0.2488
350	T	0.2661
351	K	0.2735
352	V	0.2789
353	V	0.2913
354	P	0.3041
355	R	0.3155
356	G	0.3223
357	K	0.3305
358	L	0.3503
359	S	0.3689
360	T	0.3898
361	R	0.4134
362	G	0.4244
363	V	0.4426
364	Q	0.4493
365	I	0.4602
366	A	0.4692
367	S	0.4787
368	N	0.4818
369	E	0.4778
370	N	0.4733
371	M	0.4706
372	E	0.4713
373	T	0.4695
374	M	0.4592
375	E	0.4477
376	S	0.4358
377	S	0.424
378	T	0.4138
379	L	0.4047
380	E	0.3963
381	L	0.398
382	R	0.4019
383	S	0.4173
384	R	0.4243
385	Y	0.437
386	W	0.4499
387	A	0.4586
388	I	0.4745
389	R	0.4845
390	T	0.4999
391	R	0.5139
392	S	0.5249
393	G	0.5342
394	G	0.5492
395	N	0.5636
396	T	0.5833
397	N	0.6039
398	Q	0.6215
399	Q	0.6332
400	R	0.6403
401	A	0.6407
402	S	0.6364
403	S	0.6284
404	G	0.6135
405	Q	0.5919
406	I	0.569
407	S	0.5468
408	I	0.5427
409	Q	0.5383
410	P	0.5341
411	T	0.5276
412	F	0.5226
413	S	0.5166
414	V	0.5179
415	Q	0.5143
416	R	0.508
417	N	0.4923
418	L	0.4797
419	P	0.4662
420	F	0.4673
421	D	0.4715
422	R	0.4878
423	P	0.5018
424	T	0.5127
425	I	0.5218
426	M	0.5392
427	A	0.5602
428	A	0.5724
429	F	0.5778
430	T	0.5757
431	G	0.5693
432	N	0.555
433	T	0.5356
434	E	0.5216
435	G	0.5051
436	R	0.493
437	T	0.4859
438	S	0.4941
439	D	0.5013
440	M	0.5254
441	R	0.5465
442	T	0.5615
443	E	0.5595
444	I	0.5454
445	I	0.5299
446	R	0.5171
447	L	0.5018
448	M	0.4886
449	E	0.4793
450	S	0.4601
451	A	0.437
452	R	0.4203
453	P	0.4134
454	E	0.4104
455	D	0.4081
456	V	0.4096
457	S	0.4137
458	F	0.4371
459	Q	0.4565
460	G	0.472
461	R	0.4787
462	G	0.4679
463	V	0.4525
464	F	0.4434
465	E	0.4335
466	L	0.4244
467	S	0.4138
468	D	0.4039
469	E	0.392
470	K	0.3889
471	A	0.4046
472	T	0.4291
473	S	0.451
474	P	0.4587
475	I	0.4644
476	V	0.4715
477	P	0.4665
478	S	0.4599
479	F	0.4401
480	D	0.4171
481	M	0.4009
482	S	0.3843
483	N	0.385
484	E	0.3933
485	G	0.4045
486	S	0.4222
487	Y	0.4432
488	F	0.4701
489	F	0.5097
490	G	0.5611
491	D	0.6144
492	N	0.6654
493	A	0.711
494	E	0.75
495	E	0.7834
496	Y	0.8158
497	D	0.8556
498	N	0.9161

## Sheet: IBV
1	M	0.9521
2	S	0.9176
3	N	0.8828
4	M	0.8467
5	D	0.8093
6	I	0.7712
7	D	0.7337
8	S	0.6986
9	I	0.6676
10	N	0.6425
11	T	0.6303
12	G	0.623
13	T	0.6157
14	I	0.6171
15	D	0.6267
16	K	0.6464
17	T	0.6628
18	P	0.677
19	E	0.6857
20	E	0.6883
21	L	0.6982
22	T	0.7088
23	P	0.7172
24	G	0.7203
25	T	0.7181
26	S	0.7191
27	G	0.7167
28	A	0.7179
29	T	0.7224
30	R	0.7271
31	P	0.7253
32	I	0.7238
33	I	0.7239
34	K	0.7352
35	P	0.7419
36	A	0.7474
37	T	0.7489
38	L	0.7529
39	A	0.7625
40	P	0.776
41	P	0.7917
42	S	0.8031
43	N	0.8092
44	K	0.8209
45	R	0.8318
46	T	0.8387
47	R	0.8367
48	N	0.8362
49	P	0.8286
50	S	0.8186
51	P	0.8023
52	E	0.79
53	R	0.7766
54	T	0.7612
55	T	0.7436
56	T	0.7282
57	S	0.7194
58	S	0.7145
59	E	0.7089
60	T	0.6956
61	D	0.6779
62	I	0.6684
63	G	0.658
64	R	0.6439
65	K	0.6208
66	I	0.6019
67	Q	0.5773
68	K	0.5579
69	K	0.532
70	Q	0.5006
71	T	0.4708
72	P	0.4469
73	T	0.422
74	E	0.3907
75	I	0.3633
76	K	0.3352
77	K	0.3103
78	S	0.2771
79	V	0.243
80	Y	0.2111
81	K	0.1844
82	M	0.1613
83	V	0.1349
84	V	0.1128
85	K	0.0977
86	L	0.095
87	G	0.0888
88	E	0.0803
89	F	0.0751
90	Y	0.0878
91	N	0.1115
92	Q	0.1315
93	M	0.1473
94	M	0.1585
95	V	0.174
96	K	0.1901
97	A	0.2068
98	G	0.2089
99	L	0.217
100	N	0.2268
101	D	0.2421
102	D	0.2522
103	M	0.2667
104	E	0.2802
105	R	0.2885
106	N	0.2856
107	L	0.2739
108	I	0.2672
109	Q	0.272
110	N	0.2731
111	A	0.2678
112	Q	0.26
113	A	0.2587
114	V	0.2668
115	E	0.2834
116	R	0.2926
117	I	0.3021
118	L	0.3109
119	L	0.3295
120	A	0.3444
121	A	0.3592
122	T	0.3708
123	D	0.3827
124	D	0.391
125	K	0.4012
126	K	0.4142
127	T	0.4414
128	E	0.4704
129	Y	0.4956
130	Q	0.5148
131	K	0.5325
132	K	0.54
133	R	0.5444
134	N	0.5434
135	A	0.5336
136	R	0.5242
137	D	0.5264
138	V	0.5327
139	K	0.5406
140	E	0.5511
141	G	0.5529
142	K	0.5448
143	E	0.526
144	E	0.4979
145	I	0.4673
146	D	0.4399
147	H	0.4215
148	N	0.4119
149	K	0.4102
150	T	0.4027
151	G	0.3994
152	G	0.39
153	T	0.3728
154	F	0.3471
155	Y	0.3235
156	K	0.2983
157	M	0.2707
158	V	0.2444
159	R	0.2129
160	D	0.188
161	D	0.1641
162	K	0.1431
163	T	0.1228
164	I	0.1125
165	Y	0.1134
166	F	0.1236
167	S	0.1351
168	P	0.1408
169	I	0.1416
170	K	0.1333
171	I	0.128
172	T	0.1116
173	F	0.1074
174	L	0.1123
175	K	0.1237
176	E	0.1401
177	E	0.1521
178	V	0.1647
179	K	0.1788
180	T	0.1955
181	M	0.2091
182	Y	0.2228
183	K	0.2337
184	T	0.2443
185	T	0.2424
186	M	0.2395
187	G	0.2316
188	S	0.2212
189	D	0.2162
190	G	0.2112
191	F	0.2279
192	S	0.2492
193	G	0.2763
194	L	0.2956
195	N	0.2974
196	H	0.2826
197	I	0.262
198	M	0.2408
199	I	0.2206
200	G	0.2082
201	H	0.2064
202	S	0.2185
203	Q	0.234
204	M	0.2551
205	N	0.2741
206	D	0.2916
207	V	0.304
208	C	0.3106
209	F	0.3167
210	Q	0.3234
211	R	0.3322
212	S	0.3222
213	K	0.3059
214	G	0.2852
215	L	0.2746
216	K	0.2699
217	R	0.2729
218	V	0.275
219	G	0.2773
220	L	0.2874
221	D	0.2979
222	P	0.3083
223	S	0.3045
224	L	0.3042
225	I	0.3114
226	S	0.3329
227	T	0.3575
228	F	0.3808
229	A	0.4012
230	G	0.4106
231	S	0.4017
232	T	0.3807
233	L	0.3702
234	P	0.3656
235	R	0.3708
236	R	0.3664
237	S	0.3732
238	G	0.386
239	T	0.4015
240	T	0.4228
241	G	0.4243
242	V	0.4075
243	A	0.377
244	I	0.348
245	K	0.3136
246	G	0.2741
247	G	0.2302
248	G	0.1891
249	T	0.15
250	L	0.1263
251	V	0.1201
252	D	0.1265
253	E	0.1423
254	A	0.1462
255	I	0.1516
256	R	0.1463
257	F	0.137
258	I	0.1236
259	G	0.1142
260	R	0.1039
261	A	0.0864
262	M	0.0785
263	A	0.0846
264	D	0.1044
265	R	0.1195
266	G	0.1282
267	L	0.1327
268	L	0.1361
269	R	0.1343
270	D	0.1292
271	I	0.1173
272	K	0.1016
273	A	0.0898
274	K	0.0762
275	T	0.068
276	A	0.0602
277	Y	0.0695
278	E	0.0936
279	K	0.1198
280	I	0.1426
281	L	0.1603
282	L	0.1798
283	N	0.196
284	L	0.2052
285	K	0.1993
286	N	0.1896
287	K	0.1737
288	C	0.1583
289	S	0.1419
290	A	0.1503
291	P	0.1769
292	Q	0.2062
293	Q	0.2439
294	K	0.2794
295	A	0.3021
296	L	0.3253
297	V	0.3417
298	D	0.3405
299	Q	0.322
300	V	0.2935
301	I	0.2626
302	G	0.2313
303	S	0.1981
304	R	0.1709
305	N	0.1484
306	P	0.1336
307	G	0.1218
308	I	0.1211
309	A	0.1217
310	D	0.1205
311	I	0.1194
312	E	0.1151
313	D	0.1009
314	L	0.0868
315	T	0.0703
316	L	0.0598
317	L	0.0518
318	A	0.0473
319	R	0.046
320	S	0.0471
321	M	0.0477
322	V	0.0433
323	V	0.038
324	V	0.0352
325	R	0.0328
326	P	0.0272
327	S	0.0214
328	V	0.0182
329	A	0.0183
330	S	0.0195
331	K	0.0211
332	V	0.0199
333	V	0.0179
334	L	0.0199
335	P	0.0197
336	I	0.0212
337	S	0.0209
338	I	0.0201
339	Y	0.0195
340	A	0.0201
341	K	0.0209
342	I	0.0222
343	P	0.023
344	Q	0.0263
345	L	0.0307
346	G	0.0342
347	F	0.0409
348	N	0.0474
349	T	0.0554
350	E	0.054
351	E	0.0516
352	Y	0.0497
353	S	0.0489
354	M	0.0511
355	V	0.0513
356	G	0.0525
357	Y	0.0546
358	E	0.0558
359	A	0.0563
360	M	0.0519
361	A	0.0463
362	L	0.0418
363	Y	0.0372
364	N	0.036
365	M	0.0354
366	A	0.0351
367	T	0.0503
368	P	0.0714
369	V	0.0995
370	S	0.1233
371	I	0.1479
372	L	0.1706
373	R	0.1843
374	M	0.1888
375	G	0.179
376	D	0.1633
377	D	0.141
378	A	0.1118
379	K	0.0906
380	D	0.0774
381	K	0.0736
382	S	0.0806
383	Q	0.0855
384	L	0.0824
385	F	0.0805
386	F	0.0791
387	M	0.0736
388	S	0.0609
389	C	0.0445
390	F	0.0313
391	G	0.0257
392	A	0.0248
393	A	0.0188
394	Y	0.0202
395	E	0.0236
396	D	0.0355
397	L	0.0477
398	R	0.0671
399	V	0.0917
400	L	0.1089
401	S	0.1295
402	A	0.1434
403	L	0.1537
404	T	0.1589
405	G	0.1637
406	T	0.1609
407	E	0.1503
408	F	0.14
409	K	0.1438
410	P	0.1638
411	R	0.1774
412	S	0.1917
413	A	0.2074
414	L	0.2313
415	K	0.2489
416	C	0.2717
417	K	0.2874
418	G	0.2871
419	F	0.2857
420	H	0.274
421	V	0.2715
422	P	0.2605
423	A	0.2599
424	K	0.2553
425	E	0.2585
426	Q	0.255
427	V	0.2586
428	E	0.2708
429	G	0.2787
430	M	0.2766
431	G	0.2674
432	A	0.2565
433	A	0.2463
434	L	0.2398
435	M	0.2381
436	S	0.2425
437	I	0.2463
438	K	0.2475
439	L	0.2634
440	Q	0.2684
441	F	0.2815
442	W	0.2896
443	A	0.3068
444	P	0.3251
445	M	0.3442
446	T	0.3686
447	R	0.4068
448	S	0.4376
449	G	0.4673
450	G	0.4992
451	N	0.5246
452	E	0.5434
453	V	0.5566
454	S	0.5604
455	G	0.5511
456	E	0.5287
457	G	0.5025
458	G	0.4771
459	S	0.4578
460	G	0.438
461	Q	0.4178
462	I	0.4026
463	S	0.3908
464	C	0.3868
465	S	0.3792
466	P	0.3612
467	V	0.3396
468	F	0.3154
469	A	0.2979
470	V	0.2854
471	E	0.2772
472	R	0.2732
473	P	0.2681
474	I	0.2619
475	A	0.2544
476	L	0.2633
477	S	0.2739
478	K	0.2924
479	Q	0.3011
480	A	0.3068
481	V	0.3138
482	R	0.3316
483	R	0.3499
484	M	0.3604
485	L	0.3651
486	S	0.3661
487	M	0.3711
488	N	0.3653
489	V	0.3583
490	E	0.3501
491	G	0.3459
492	R	0.3388
493	D	0.3312
494	A	0.3355
495	D	0.3434
496	V	0.3662
497	K	0.3826
498	G	0.3977
499	N	0.4028
500	L	0.4148
501	L	0.4304
502	K	0.4381
503	M	0.4358
504	M	0.4242
505	N	0.4186
506	D	0.404
507	S	0.3916
508	M	0.381
509	A	0.3784
510	K	0.3749
511	K	0.3724
512	T	0.3653
513	S	0.3647
514	G	0.3707
515	N	0.3651
516	A	0.3605
517	F	0.3473
518	I	0.3465
519	G	0.3445
520	K	0.3483
521	K	0.3429
522	M	0.3235
523	F	0.305
524	Q	0.2933
525	I	0.289
526	S	0.2794
527	D	0.2803
528	K	0.2867
529	N	0.3033
530	K	0.3169
531	V	0.3342
532	N	0.3466
533	P	0.3456
534	I	0.3374
535	E	0.3161
536	I	0.3025
537	P	0.2896
538	I	0.2877
539	K	0.2737
540	Q	0.2708
541	T	0.263
542	I	0.276
543	P	0.2952
544	N	0.306
545	F	0.3081
546	F	0.3019
547	F	0.3033
548	G	0.3048
549	R	0.311
550	D	0.3196
551	T	0.3428
552	A	0.3746
553	E	0.4205
554	D	0.4813
555	Y	0.5557
556	D	0.64
557	D	0.7278
558	L	0.809
559	D	0.8696
560	Y	0.8911

## Sheet: IDV
1	M	0.9796
2	D	0.9769
3	S	0.9611
4	T	0.9338
5	K	0.8968
6	A	0.852
7	Q	0.8017
8	T	0.748
9	P	0.6932
10	E	0.6392
11	E	0.5857
12	Q	0.5381
13	R	0.5013
14	A	0.4671
15	K	0.4406
16	N	0.4213
17	A	0.3992
18	K	0.3749
19	T	0.3415
20	I	0.303
21	L	0.2689
22	E	0.2345
23	N	0.1946
24	I	0.1618
25	Q	0.136
26	I	0.1292
27	Y	0.1331
28	E	0.143
29	R	0.1457
30	M	0.1471
31	C	0.1465
32	D	0.1408
33	L	0.1343
34	F	0.1269
35	G	0.1159
36	V	0.111
37	S	0.1043
38	E	0.1034
39	D	0.1067
40	D	0.1143
41	K	0.1158
42	L	0.1116
43	I	0.107
44	I	0.1131
45	E	0.1177
46	N	0.1222
47	S	0.114
48	I	0.1005
49	S	0.0929
50	I	0.1008
51	E	0.1089
52	R	0.1233
53	M	0.1381
54	I	0.1564
55	R	0.1674
56	V	0.1881
57	V	0.2026
58	T	0.2117
59	D	0.218
60	K	0.2205
61	K	0.2194
62	Y	0.2302
63	Q	0.2478
64	D	0.2677
65	K	0.2726
66	K	0.2715
67	L	0.2799
68	K	0.2891
69	N	0.2929
70	A	0.2954
71	G	0.2842
72	S	0.2645
73	D	0.2337
74	L	0.2096
75	E	0.1833
76	K	0.1591
77	I	0.1435
78	A	0.1317
79	N	0.1266
80	A	0.1257
81	G	0.1307
82	K	0.1371
83	V	0.1334
84	F	0.1267
85	C	0.126
86	R	0.1233
87	L	0.1213
88	V	0.1079
89	E	0.1013
90	S	0.0959
91	T	0.0871
92	A	0.0862
93	G	0.097
94	K	0.1145
95	C	0.1312
96	S	0.1465
97	A	0.1672
98	R	0.1746
99	L	0.1749
100	G	0.1614
101	M	0.1456
102	A	0.123
103	L	0.1049
104	K	0.0968
105	P	0.0962
106	N	0.0925
107	V	0.1058
108	E	0.1214
109	A	0.1341
110	V	0.1393
111	L	0.1459
112	T	0.1469
113	D	0.1427
114	V	0.1311
115	L	0.1235
116	G	0.1165
117	N	0.1169
118	E	0.1135
119	L	0.1186
120	D	0.1206
121	R	0.1321
122	A	0.1409
123	A	0.1447
124	V	0.1448
125	L	0.1466
126	G	0.1533
127	K	0.161
128	R	0.1561
129	M	0.1498
130	G	0.1414
131	F	0.1396
132	T	0.1289
133	A	0.13
134	M	0.1324
135	F	0.1443
136	K	0.1571
137	S	0.1739
138	N	0.1829
139	L	0.2025
140	E	0.2204
141	E	0.2378
142	V	0.2586
143	L	0.2794
144	Y	0.3153
145	Q	0.3519
146	R	0.3759
147	G	0.3824
148	K	0.3824
149	N	0.3764
150	Q	0.3717
151	L	0.3794
152	K	0.3889
153	K	0.4033
154	R	0.4205
155	N	0.4393
156	S	0.4384
157	A	0.4343
158	E	0.4259
159	T	0.4113
160	F	0.3871
161	T	0.3517
162	L	0.3365
163	S	0.3222
164	Q	0.3202
165	G	0.3106
166	A	0.2984
167	S	0.2849
168	L	0.2839
169	E	0.2852
170	A	0.2899
171	R	0.2929
172	F	0.2951
173	R	0.2858
174	P	0.2697
175	I	0.2516
176	M	0.2367
177	E	0.2311
178	K	0.2213
179	H	0.2048
180	L	0.1982
181	G	0.1897
182	V	0.1948
183	G	0.2007
184	T	0.2064
185	V	0.2079
186	V	0.2112
187	A	0.2188
188	S	0.2334
189	I	0.248
190	K	0.2599
191	N	0.2659
192	I	0.2705
193	L	0.2734
194	A	0.2874
195	S	0.3124
196	K	0.338
197	K	0.3589
198	N	0.3879
199	G	0.4224
200	N	0.4546
201	Y	0.4913
202	K	0.529
203	N	0.5567
204	K	0.5624
205	M	0.5623
206	V	0.5558
207	R	0.5474
208	K	0.542
209	P	0.5324
210	G	0.5139
211	G	0.4936
212	N	0.4843
213	R	0.4858
214	E	0.4841
215	S	0.4718
216	W	0.4557
217	S	0.436
218	P	0.4144
219	L	0.3844
220	E	0.3605
221	R	0.3547
222	E	0.343
223	I	0.3282
224	S	0.3185
225	F	0.316
226	L	0.3192
227	N	0.3248
228	K	0.3221
229	K	0.2995
230	L	0.2685
231	F	0.2415
232	P	0.2184
233	G	0.1957
234	P	0.1754
235	M	0.1696
236	R	0.186
237	Q	0.1995
238	L	0.2195
239	C	0.2464
240	K	0.2657
241	K	0.2637
242	F	0.2512
243	E	0.2204
244	Y	0.1809
245	L	0.1463
246	N	0.1166
247	D	0.0898
248	Q	0.0666
249	E	0.0514
250	K	0.0522
251	Q	0.0552
252	L	0.0568
253	A	0.0573
254	L	0.0606
255	N	0.0618
256	L	0.0639
257	M	0.0596
258	L	0.0618
259	D	0.0607
260	A	0.0565
261	S	0.0479
262	L	0.0435
263	I	0.0403
264	L	0.0453
265	K	0.0545
266	P	0.0564
267	Q	0.0538
268	V	0.0532
269	T	0.0525
270	H	0.0536
271	K	0.0529
272	M	0.052
273	I	0.0519
274	M	0.0552
275	P	0.0558
276	W	0.0549
277	S	0.0528
278	M	0.0552
279	W	0.0497
280	L	0.0504
281	A	0.0563
282	V	0.0652
283	K	0.0787
284	K	0.0905
285	Y	0.0937
286	A	0.0991
287	E	0.1065
288	M	0.1096
289	N	0.1114
290	K	0.1159
291	G	0.1191
292	S	0.1275
293	P	0.1367
294	S	0.1376
295	L	0.1355
296	E	0.1332
297	D	0.1205
298	L	0.1072
299	A	0.0929
300	A	0.075
301	Y	0.0613
302	S	0.0497
303	G	0.036
304	V	0.0285
305	R	0.0265
306	A	0.0212
307	F	0.018
308	M	0.0194
309	A	0.02
310	F	0.0224
311	N	0.0255
312	T	0.0263
313	A	0.0249
314	C	0.0254
315	Y	0.0279
316	M	0.0309
317	S	0.0344
318	K	0.0359
319	F	0.0347
320	T	0.0336
321	I	0.0441
322	G	0.0494
323	K	0.0609
324	G	0.0749
325	I	0.0913
326	V	0.1119
327	G	0.1346
328	D	0.1515
329	A	0.163
330	E	0.1634
331	I	0.159
332	M	0.1489
333	E	0.1393
334	N	0.1294
335	G	0.1171
336	N	0.1044
337	D	0.0888
338	K	0.0774
339	M	0.077
340	Q	0.072
341	I	0.072
342	L	0.0693
343	A	0.0673
344	M	0.0657
345	A	0.064
346	C	0.0577
347	F	0.0497
348	G	0.0385
349	L	0.0317
350	A	0.0181
351	Y	0.0219
352	E	0.0286
353	D	0.0441
354	T	0.0561
355	G	0.0733
356	I	0.0962
357	V	0.1188
358	A	0.1465
359	A	0.1706
360	M	0.1825
361	I	0.1846
362	S	0.18
363	Q	0.1742
364	P	0.1644
365	M	0.1604
366	K	0.175
367	K	0.2101
368	R	0.2468
369	Y	0.2957
370	Q	0.3387
371	L	0.3882
372	K	0.4074
373	V	0.4209
374	G	0.4233
375	N	0.4174
376	F	0.4072
377	N	0.402
378	P	0.4064
379	P	0.4058
380	E	0.4125
381	E	0.4244
382	G	0.4313
383	T	0.4276
384	I	0.4276
385	K	0.4235
386	G	0.4202
387	T	0.4065
388	S	0.3831
389	A	0.3679
390	G	0.3423
391	Y	0.3228
392	F	0.3043
393	H	0.292
394	K	0.2726
395	W	0.2553
396	A	0.2436
397	E	0.2377
398	F	0.2408
399	G	0.2472
400	N	0.2645
401	R	0.2768
402	L	0.2979
403	P	0.324
404	F	0.3628
405	N	0.3922
406	S	0.4127
407	F	0.4225
408	G	0.4183
409	T	0.4105
410	G	0.3945
411	E	0.3837
412	S	0.3741
413	K	0.3729
414	Q	0.3785
415	I	0.3979
416	S	0.4245
417	N	0.4597
418	S	0.4874
419	G	0.4975
420	V	0.4954
421	F	0.4861
422	A	0.4731
423	V	0.4525
424	Q	0.43
425	R	0.4066
426	P	0.3826
427	S	0.3729
428	T	0.3697
429	T	0.3798
430	N	0.3918
431	I	0.4195
432	Q	0.4527
433	R	0.4798
434	L	0.4997
435	A	0.5223
436	E	0.5286
437	L	0.5163
438	M	0.4963
439	A	0.4775
440	R	0.458
441	N	0.4355
442	T	0.418
443	G	0.409
444	E	0.4001
445	T	0.4021
446	S	0.4109
447	D	0.4233
448	N	0.4281
449	F	0.4311
450	T	0.4313
451	Q	0.4238
452	L	0.4051
453	V	0.3845
454	Q	0.3614
455	K	0.3338
456	I	0.3096
457	R	0.2966
458	E	0.2871
459	Q	0.2758
460	V	0.2739
461	G	0.2832
462	T	0.2928
463	F	0.3035
464	A	0.3133
465	D	0.3158
466	Q	0.3081
467	K	0.288
468	A	0.2633
469	N	0.2376
470	L	0.2153
471	R	0.1913
472	E	0.1741
473	F	0.1713
474	T	0.1744
475	G	0.1861
476	G	0.2008
477	Y	0.209
478	I	0.2159
479	Y	0.2314
480	D	0.2419
481	I	0.251
482	T	0.2572
483	D	0.2736
484	V	0.2836
485	T	0.2932
486	K	0.3083
487	S	0.3194
488	N	0.3295
489	P	0.3291
490	K	0.3326
491	I	0.3341
492	P	0.3353
493	Q	0.3398
494	L	0.3365
495	G	0.3346
496	G	0.3425
497	N	0.3528
498	S	0.3563
499	F	0.362
500	F	0.3644
501	F	0.3764
502	E	0.3785
503	F	0.3812
504	T	0.3809
505	G	0.3851
506	S	0.3874
507	D	0.3936
508	V	0.411
509	P	0.4318
510	R	0.4625
511	T	0.493
512	G	0.5121
513	A	0.532
514	K	0.5557
515	R	0.5714
516	R	0.5753
517	V	0.5761
518	G	0.5754
519	G	0.5799	#NAME?
520	A	0.5883
521	D	0.5955
522	D	0.6001
523	V	0.6097
524	T	0.6117
525	L	0.6165
526	G	0.6192
527	T	0.6228
528	S	0.6311
529	Q	0.636
530	P	0.6385
531	K	0.645
532	K	0.6542
533	R	0.6697
534	G	0.6842
535	R	0.6934
536	Q	0.6969
537	G	0.6963
538	A	0.6895
539	G	0.6793
540	V	0.6759
541	E	0.675
542	S	0.6837
543	S	0.7029
544	M	0.7331
545	D	0.7685
546	I	0.8059
547	E	0.8425
548	T	0.876
549	V	0.905
550	G	0.9294
551	E	0.951
552	D	0.9737

## Sheet: ISAV
1	M	0.8086
2	A	0.7815
3	D	0.7384
4	K	0.683
5	G	0.6192
6	M	0.5511
7	T	0.4826
8	Y	0.4177
9	S	0.3597
10	F	0.3116
11	D	0.2723
12	V	0.253
13	R	0.2472
14	D	0.2526
15	N	0.2644
16	T	0.2752
17	L	0.2824
18	V	0.2853
19	V	0.2906
20	R	0.2914
21	R	0.2919
22	S	0.2831
23	T	0.274
24	A	0.2781
25	T	0.2891
26	K	0.3069
27	S	0.3204
28	G	0.3358
29	I	0.3487
30	K	0.3553
31	I	0.3546
32	S	0.3362
33	Y	0.3102
34	R	0.2714
35	E	0.2376
36	D	0.2142
37	R	0.2135
38	G	0.2231
39	T	0.2438
40	S	0.2572
41	L	0.2657
42	L	0.2707
43	Q	0.2702
44	K	0.2617
45	A	0.2386
46	F	0.2113
47	A	0.1839
48	G	0.1593
49	T	0.1471
50	E	0.1389
51	D	0.1363
52	E	0.1303
53	F	0.1318
54	W	0.1341
55	V	0.1389
56	E	0.1364
57	L	0.1312
58	D	0.1195
59	Q	0.1088
60	D	0.0896
61	V	0.0759
62	Y	0.0689
63	V	0.0708
64	D	0.0769
65	K	0.0905
66	K	0.1034
67	I	0.1177
68	R	0.1305
69	E	0.1431
70	F	0.1513
71	L	0.1571
72	V	0.1672
73	E	0.1833
74	E	0.194
75	K	0.1946
76	M	0.1884
77	K	0.194
78	D	0.1935
79	M	0.1998
80	S	0.2066
81	T	0.2172
82	R	0.2322
83	V	0.2508
84	S	0.2637
85	G	0.2687
86	A	0.2615
87	V	0.2525
88	A	0.2408
89	A	0.2258
90	A	0.2198
91	I	0.2217
92	E	0.2245
93	R	0.2289
94	S	0.2234
95	V	0.2319
96	E	0.2414
97	F	0.2594
98	D	0.2686
99	N	0.2762
100	F	0.283
101	S	0.2927
102	K	0.3115
103	E	0.3263
104	A	0.3338
105	A	0.3433
106	A	0.3676
107	N	0.3916
108	I	0.414
109	E	0.4269
110	M	0.4364
111	A	0.4368
112	G	0.424
113	V	0.4147
114	D	0.4031
115	D	0.4073
116	E	0.4102
117	E	0.4184
118	A	0.4301
119	G	0.4475
120	G	0.479
121	S	0.4943
122	G	0.4979
123	L	0.4846
124	V	0.4691
125	D	0.4494
126	N	0.4237
127	R	0.3848
128	R	0.3429
129	K	0.2954
130	N	0.2534
131	K	0.2131
132	G	0.1724
133	V	0.1463
134	S	0.1219
135	N	0.0984
136	M	0.0777
137	A	0.0592
138	Y	0.0516
139	N	0.0409
140	L	0.0348
141	S	0.0237
142	L	0.0148
143	F	0.0118
144	I	0.0137
145	G	0.0115
146	M	0.0083
147	V	0.0038
148	F	0.0031
149	P	0.0043
150	A	0.0067
151	L	0.0086
152	T	0.0122
153	T	0.0163
154	F	0.0165
155	F	0.0199
156	S	0.0284
157	A	0.0354
158	I	0.0384
159	L	0.0445
160	S	0.0525
161	E	0.0619
162	G	0.0684
163	E	0.0729
164	M	0.0782
165	S	0.0815
166	I	0.0893
167	W	0.0987
168	Q	0.1137
169	N	0.1243
170	G	0.1293
171	Q	0.1339
172	A	0.1378
173	I	0.1496
174	M	0.1733
175	R	0.2009
176	I	0.2194
177	L	0.2426
178	A	0.2715
179	L	0.3013
180	A	0.3247
181	D	0.3413
182	E	0.3548
183	D	0.3649
184	G	0.3767
185	K	0.3991
186	R	0.4321
187	Q	0.4681
188	T	0.4988
189	R	0.5204
190	T	0.5334
191	G	0.5337
192	G	0.5256
193	Q	0.5063
194	R	0.4772
195	V	0.4484
196	D	0.4209
197	M	0.404
198	A	0.3871
199	D	0.3802
200	V	0.3749
201	T	0.3707
202	K	0.3649
203	L	0.3552
204	N	0.3433
205	V	0.335
206	V	0.326
207	T	0.3201
208	A	0.3257
209	N	0.3303
210	G	0.3351
211	K	0.3345
212	V	0.3389
213	K	0.3422
214	Q	0.347
215	V	0.3542
216	E	0.3564
217	V	0.3664
218	N	0.3803
219	L	0.4028
220	N	0.4236
221	D	0.4402
222	L	0.4526
223	K	0.464
224	A	0.4726
225	A	0.4767
226	F	0.4893
227	R	0.5021
228	Q	0.5185
229	S	0.53
230	R	0.5417
231	P	0.5597
232	K	0.5846
233	R	0.604
234	S	0.6177
235	D	0.6288
236	Y	0.6395
237	R	0.6468
238	K	0.6488
239	G	0.645
240	Q	0.6288
241	G	0.6056
242	S	0.575
243	K	0.5372
244	A	0.5084
245	T	0.4824
246	E	0.4654
247	S	0.4413
248	S	0.4079
249	I	0.3791
250	S	0.357
251	N	0.3415
252	Q	0.3179
253	C	0.2894
254	M	0.2631
255	A	0.2391
256	L	0.2204
257	I	0.2047
258	M	0.1928
259	K	0.18
260	S	0.1586
261	V	0.133
262	L	0.1238
263	S	0.1253
264	A	0.1428
265	D	0.1529
266	Q	0.1633
267	L	0.171
268	F	0.1793
269	A	0.1978
270	P	0.2113
271	G	0.2088
272	V	0.1948
273	K	0.1825
274	M	0.1707
275	M	0.1682
276	R	0.1733
277	T	0.182
278	N	0.1796
279	G	0.1755
280	F	0.186
281	N	0.2027
282	A	0.2233
283	S	0.2267
284	Y	0.2294
285	T	0.2175
286	T	0.2088
287	L	0.2034
288	A	0.2034
289	E	0.2096
290	G	0.2101
291	A	0.2193
292	N	0.2304
293	I	0.2522
294	P	0.2756
295	S	0.2938
296	K	0.2875
297	Y	0.273
298	L	0.2518
299	R	0.2395
300	H	0.2303
301	M	0.2147
302	R	0.2036
303	N	0.1924
304	C	0.1961
305	G	0.2015
306	G	0.2174
307	V	0.2393
308	A	0.2571
309	L	0.2731
310	D	0.2833
311	L	0.3049
312	M	0.3184
313	G	0.3372
314	M	0.3518
315	K	0.3598
316	R	0.3602
317	I	0.3637
318	K	0.3699
319	N	0.3778
320	S	0.3804
321	P	0.3752
322	E	0.3698
323	G	0.3656
324	A	0.3725
325	K	0.3775
326	S	0.3828
327	K	0.3811
328	I	0.3709
329	F	0.3664
330	S	0.3628
331	I	0.3634
332	I	0.3543
333	Q	0.3406
334	K	0.3287
335	K	0.3028
336	V	0.29
337	R	0.2889
338	G	0.2909
339	R	0.2867
340	C	0.2855
341	R	0.285
342	T	0.2897
343	E	0.2997
344	E	0.3122
345	Q	0.3149
346	R	0.3101
347	L	0.3046
348	L	0.3077
349	T	0.3099
350	S	0.303
351	A	0.2943
352	L	0.2851
353	K	0.2611
354	I	0.2447
355	S	0.2296
356	D	0.2275
357	G	0.2205
358	E	0.2126
359	N	0.2005
360	K	0.1883
361	F	0.1811
362	Q	0.1774
363	R	0.1742
364	I	0.1743
365	M	0.184
366	D	0.206
367	T	0.2263
368	L	0.2357
369	C	0.2417
370	T	0.2432
371	S	0.2281
372	F	0.2069
373	L	0.183
374	I	0.1717
375	D	0.1664
376	P	0.1705
377	P	0.172
378	R	0.1732
379	T	0.1782
380	T	0.1878
381	K	0.194
382	C	0.1933
383	F	0.196
384	I	0.2081
385	P	0.2154
386	P	0.2039
387	I	0.1891
388	S	0.1781
389	S	0.1657
390	L	0.1473
391	M	0.1288
392	M	0.1184
393	Y	0.1103
394	I	0.1092
395	Q	0.1172
396	E	0.1225
397	G	0.126
398	N	0.1371
399	S	0.1465
400	V	0.1518
401	L	0.1572
402	A	0.1639
403	M	0.1703
404	D	0.1612
405	F	0.1436
406	M	0.1221
407	K	0.1088
408	N	0.0932
409	G	0.081
410	E	0.0744
411	D	0.0718
412	A	0.0725
413	C	0.0841
414	K	0.0904
415	I	0.0909
416	C	0.0917
417	R	0.0908
418	E	0.0816
419	A	0.0703
420	K	0.0617
421	L	0.0583
422	K	0.0549
423	V	0.0547
424	G	0.0529
425	V	0.0586
426	N	0.0629
427	S	0.0638
428	T	0.057
429	F	0.0512
430	T	0.0452
431	M	0.0404
432	S	0.0356
433	V	0.0329
434	A	0.0315
435	R	0.0344
436	T	0.0338
437	C	0.0295
438	V	0.0252
439	A	0.0239
440	V	0.0228
441	S	0.0214
442	M	0.0198
443	V	0.0182
444	A	0.0164
445	T	0.0237
446	A	0.0318
447	F	0.0414
448	C	0.0535
449	S	0.0766
450	A	0.0991
451	D	0.1167
452	I	0.1348
453	I	0.1528
454	E	0.1738
455	N	0.1956
456	A	0.211
457	V	0.2317
458	P	0.2594
459	G	0.2925
460	S	0.3247
461	E	0.3552
462	R	0.3878
463	Y	0.4247
464	R	0.4621
465	S	0.4963
466	N	0.5133
467	I	0.5312
468	K	0.5373
469	A	0.5397
470	N	0.5337
471	T	0.5195
472	T	0.5102
473	K	0.5029
474	P	0.4973
475	K	0.4978
476	K	0.506
477	D	0.5212
478	S	0.5274
479	T	0.5262
480	Y	0.5216
481	T	0.5109
482	I	0.5045
483	Q	0.4981
484	G	0.4852
485	L	0.4723
486	R	0.4611
487	L	0.4674
488	S	0.471
489	N	0.487
490	V	0.5026
491	R	0.5185
492	Y	0.5364
493	E	0.5505
494	A	0.5631
495	R	0.5691
496	P	0.5632
497	E	0.5544
498	T	0.5439
499	S	0.5346
500	Q	0.5331
501	S	0.5325
502	N	0.5354
503	T	0.541
504	D	0.544
505	R	0.5415
506	S	0.5199
507	W	0.4951
508	Q	0.4637
509	V	0.4358
510	N	0.397
511	V	0.3602
512	T	0.3342
513	D	0.3131
514	S	0.2915
515	F	0.277
516	G	0.267
517	G	0.2647
518	L	0.2629
519	A	0.26
520	V	0.2624
521	F	0.269
522	N	0.2853
523	Q	0.3014
524	G	0.3126
525	A	0.3194
526	I	0.3327
527	R	0.3565
528	E	0.3773
529	M	0.3877
530	L	0.3869
531	G	0.3864
532	D	0.3843
533	G	0.372
534	T	0.3538
535	S	0.3399
536	E	0.3232
537	T	0.3078
538	T	0.2967
539	S	0.2826
540	V	0.2819
541	N	0.281
542	V	0.2819
543	R	0.2789
544	A	0.2749
545	L	0.2635
546	V	0.2634
547	K	0.2575
548	R	0.2462
549	I	0.2332
550	L	0.2243
551	K	0.2147
552	S	0.2014
553	A	0.1875
554	S	0.178
555	E	0.1768
556	R	0.1839
557	S	0.1997
558	A	0.2276
559	R	0.2559
560	A	0.2797
561	V	0.2966
562	K	0.3024
563	T	0.2852
564	F	0.261
565	M	0.2265
566	V	0.1974
567	G	0.1604
568	E	0.1331
569	Q	0.116
570	G	0.1035
571	K	0.102
572	S	0.1062
573	A	0.1112
574	I	0.1186
575	V	0.1256
576	I	0.1371
577	S	0.1526
578	G	0.1653
579	V	0.1683
580	G	0.1693
581	L	0.1792
582	F	0.1856
583	S	0.1921
584	I	0.2155
585	D	0.2319
586	F	0.2691
587	E	0.3034
588	G	0.3396
589	V	0.3771
590	E	0.4163
591	E	0.4583
592	A	0.4963
593	E	0.5311
594	R	0.57
595	I	0.6099
596	T	0.6576
597	D	0.6956
598	M	0.7322
599	T	0.7711
600	P	0.8013
601	E	0.8247
602	I	0.8461
603	E	0.8549
604	F	0.8715
605	D	0.8831
606	E	0.8992
607	D	0.9113
608	D	0.9311
609	E	0.9504
610	E	0.9673
611	E	0.9804
612	E	0.9888
613	D	0.9926
614	I	0.9936
615	D	0.9952
616	I	1.003

## Sheet: ANDV
1	M	0.8864
2	S	0.8567
3	T	0.8287
4	L	0.7968
5	Q	0.7583
6	E	0.7125
7	L	0.6609
8	Q	0.6059
9	E	0.551
10	N	0.5001
11	I	0.4571
12	T	0.425
13	A	0.4131
14	H	0.4147
15	E	0.4239
16	Q	0.4391
17	Q	0.454
18	L	0.4627
19	V	0.4678
20	T	0.4674
21	A	0.4708
22	R	0.4653
23	Q	0.4572
24	K	0.4471
25	L	0.4367
26	K	0.4388
27	D	0.4529
28	A	0.4642
29	E	0.4718
30	K	0.479
31	A	0.4891
32	V	0.4973
33	E	0.5065
34	V	0.5163
35	D	0.5171
36	P	0.5188
37	D	0.5134
38	D	0.5049
39	V	0.5008
40	N	0.4989
41	K	0.5011
42	S	0.4897
43	T	0.4756
44	L	0.4677
45	Q	0.4645
46	N	0.4567
47	R	0.4442
48	R	0.4307
49	A	0.412
50	A	0.3954
51	V	0.3913
52	S	0.3913
53	T	0.3874
54	L	0.3822
55	E	0.3649
56	T	0.3475
57	K	0.3256
58	L	0.3093
59	G	0.3005
60	E	0.2842
61	L	0.2756
62	K	0.2747
63	R	0.2824
64	Q	0.2907
65	L	0.2945
66	A	0.3054
67	D	0.3196
68	L	0.3291
69	V	0.3385
70	A	0.3521
71	A	0.3654
72	Q	0.375
73	K	0.3852
74	L	0.4006
75	A	0.4174
76	T	0.4419
77	K	0.4652
78	P	0.4878
79	V	0.5096
80	D	0.5367
81	P	0.5692
82	T	0.5853
83	G	0.5847
84	L	0.5915
85	E	0.5972
86	P	0.601
87	D	0.5921
88	D	0.5717
89	H	0.5495
90	L	0.523
91	K	0.5044
92	E	0.4864
93	K	0.4651
94	S	0.4389
95	S	0.4058
96	L	0.3748
97	R	0.3446
98	Y	0.3248
99	G	0.3179
100	N	0.3075
101	V	0.3023
102	L	0.3101
103	D	0.3222
104	V	0.352
105	N	0.3657
106	S	0.3639
107	I	0.3562
108	D	0.3373
109	L	0.3281
110	E	0.3146
111	E	0.2984
112	P	0.269
113	S	0.2393
114	G	0.2068
115	Q	0.1759
116	T	0.1493
117	A	0.126
118	D	0.1021
119	W	0.0813
120	K	0.0615
121	A	0.0469
122	I	0.0421
123	G	0.0331
124	A	0.0247
125	Y	0.0133
126	I	0.0051
127	L	0.0046
128	G	0.0014
129	F	0.0033
130	A	0.0006
131	I	0.0028
132	P	0.0031
133	I	0.0058
134	I	0.0059
135	L	0.0106
136	K	0.0166
137	A	0.0226
138	L	0.0203
139	Y	0.0277
140	M	0.0393
141	L	0.0617
142	S	0.0839
143	T	0.1096
144	R	0.1312
145	G	0.1548
146	R	0.1795
147	Q	0.2139
148	A	0.2523
149	V	0.291
150	K	0.3335
151	D	0.3733
152	N	0.3921
153	K	0.4089
154	G	0.4197
155	T	0.4236
156	R	0.4089
157	I	0.3962
158	R	0.3796
159	F	0.3793
160	K	0.3822
161	D	0.4033
162	D	0.4137
163	S	0.4217
164	S	0.4172
165	F	0.4094
166	E	0.4004
167	E	0.3915
168	V	0.3858
169	N	0.381
170	G	0.3755
171	I	0.3724
172	R	0.3764
173	K	0.3913
174	P	0.4005
175	K	0.4153
176	H	0.4264
177	L	0.4388
178	Y	0.4453
179	V	0.4543
180	S	0.4588
181	M	0.4586
182	P	0.4422
183	T	0.426
184	A	0.4141
185	Q	0.419
186	S	0.4234
187	T	0.427
188	M	0.4426
189	K	0.4467
190	A	0.4484
191	E	0.4354
192	E	0.4072
193	I	0.3707
194	T	0.3293
195	P	0.2892
196	G	0.2444
197	R	0.2058
198	F	0.191
199	R	0.1849
200	T	0.1755
201	I	0.1683
202	A	0.1567
203	C	0.148
204	G	0.1317
205	L	0.1122
206	F	0.0972
207	P	0.0823
208	A	0.0715
209	Q	0.0557
210	V	0.0491
211	K	0.0434
212	A	0.0438
213	R	0.0465
214	N	0.0409
215	I	0.0337
216	I	0.0297
217	S	0.0267
218	P	0.024
219	V	0.0192
220	M	0.0145
221	G	0.0121
222	V	0.0115
223	I	0.0136
224	G	0.0155
225	F	0.0192
226	G	0.0204
227	F	0.019
228	F	0.0172
229	V	0.0178
230	K	0.0192
231	D	0.0197
232	W	0.0156
233	M	0.0094
234	D	0.0119
235	R	0.0207
236	I	0.032
237	E	0.044
238	E	0.0572
239	F	0.0714
240	L	0.0867
241	A	0.1033
242	A	0.1161
243	E	0.1177
244	C	0.1107
245	P	0.0966
246	F	0.0908
247	L	0.0945
248	P	0.1159
249	K	0.1436
250	P	0.158
251	K	0.1662
252	V	0.1762
253	A	0.1836
254	S	0.1938
255	E	0.1982
256	A	0.1942
257	F	0.185
258	M	0.1807
259	S	0.1952
260	T	0.2134
261	N	0.223
262	K	0.2306
263	M	0.239
264	Y	0.248
265	F	0.2574
266	L	0.2807
267	N	0.299
268	R	0.2969
269	Q	0.2813
270	R	0.2543
271	Q	0.2246
272	V	0.2076
273	N	0.196
274	E	0.196
275	S	0.1971
276	K	0.2095
277	V	0.246
278	Q	0.284
279	D	0.3044
280	I	0.3098
281	I	0.3062
282	D	0.2907
283	L	0.2655
284	I	0.2361
285	D	0.2084
286	H	0.1844
287	A	0.1649
288	E	0.1588
289	T	0.1727
290	E	0.1946
291	S	0.2225
292	A	0.2535
293	T	0.2644
294	L	0.259
295	F	0.2413
296	T	0.2175
297	E	0.1829
298	I	0.1364
299	A	0.0916
300	T	0.0675
301	P	0.0575
302	H	0.0598
303	S	0.0752
304	V	0.0962
305	W	0.1092
306	V	0.1187
307	F	0.1241
308	A	0.1144
309	C	0.102
310	A	0.0828
311	P	0.0621
312	D	0.0421
313	R	0.029
314	C	0.0317
315	P	0.0476
316	P	0.0667
317	T	0.0806
318	A	0.0911
319	L	0.0955
320	Y	0.0943
321	V	0.0881
322	A	0.0758
323	G	0.0604
324	V	0.047
325	P	0.0382
326	E	0.0366
327	L	0.0405
328	G	0.0454
329	A	0.0608
330	F	0.0735
331	F	0.0863
332	S	0.0997
333	I	0.1112
334	L	0.1142
335	Q	0.1103
336	D	0.1117
337	M	0.1149
338	R	0.1258
339	N	0.1493
340	T	0.1742
341	I	0.2031
342	M	0.2385
343	A	0.285
344	S	0.324
345	K	0.338
346	S	0.3342
347	V	0.3295
348	G	0.3136
349	T	0.2948
350	A	0.2739
351	E	0.2525
352	E	0.2269
353	K	0.2056
354	L	0.1933
355	K	0.1917
356	K	0.1994
357	K	0.213
358	S	0.2178
359	A	0.2132
360	F	0.2042
361	Y	0.2058
362	Q	0.2039
363	S	0.1906
364	Y	0.1686
365	L	0.1506
366	R	0.1358
367	R	0.1275
368	T	0.1144
369	Q	0.1038
370	S	0.0933
371	M	0.0808
372	G	0.0626
373	I	0.0508
374	Q	0.0421
375	L	0.0388
376	D	0.0358
377	Q	0.0351
378	K	0.0292
379	I	0.027
380	I	0.0275
381	I	0.0288
382	L	0.0267
383	Y	0.0259
384	M	0.0269
385	L	0.0271
386	S	0.015
387	W	0.0138
388	G	0.0151
389	K	0.0249
390	E	0.0396
391	A	0.0662
392	V	0.1015
393	N	0.1423
394	H	0.1863
395	F	0.2304
396	H	0.2642
397	L	0.2919
398	G	0.2975
399	D	0.3004
400	D	0.2914
401	M	0.2758
402	D	0.2735
403	P	0.281
404	E	0.2854
405	L	0.3001
406	R	0.3173
407	Q	0.3353
408	L	0.3462
409	A	0.3514
410	Q	0.3619
411	S	0.362
412	L	0.3553
413	I	0.3459
414	D	0.3425
415	T	0.3474
416	K	0.3457
417	V	0.3622
418	K	0.3838
419	E	0.4117
420	I	0.4549
421	S	0.508
422	N	0.5689
423	Q	0.6348
424	E	0.7022
425	P	0.7669
426	L	0.8246
427	K	0.8703
428	L	0.8988

## Sheet: SNV
1	M	0.8811
2	S	0.8297
3	T	0.7885
4	L	0.749
5	K	0.7061
6	E	0.658
7	V	0.6048
8	Q	0.5486
9	D	0.4929
10	N	0.4414
11	I	0.4011
12	T	0.368
13	L	0.3567
14	H	0.3587
15	E	0.3694
16	Q	0.3836
17	Q	0.3947
18	L	0.4005
19	V	0.4035
20	T	0.4042
21	A	0.4113
22	R	0.412
23	Q	0.4117
24	K	0.4107
25	L	0.4069
26	K	0.4143
27	D	0.4318
28	A	0.4445
29	E	0.4527
30	R	0.459
31	A	0.4664
32	V	0.4726
33	E	0.4828
34	L	0.4914
35	D	0.4918
36	P	0.493
37	D	0.486
38	D	0.4748
39	V	0.4666
40	N	0.4615
41	K	0.4607
42	S	0.4466
43	T	0.4291
44	L	0.4195
45	Q	0.4157
46	S	0.4081
47	R	0.3965
48	R	0.3849
49	A	0.3663
50	A	0.3488
51	V	0.3443
52	S	0.3421
53	A	0.3375
54	L	0.3325
55	E	0.3156
56	T	0.2971
57	K	0.274
58	L	0.257
59	G	0.2486
60	E	0.2336
61	L	0.2268
62	K	0.2286
63	R	0.2393
64	E	0.2506
65	L	0.2569
66	A	0.2722
67	D	0.2896
68	L	0.3005
69	I	0.3107
70	A	0.3244
71	A	0.3383
72	Q	0.3471
73	K	0.3576
74	L	0.3725
75	A	0.3899
76	S	0.4146
77	K	0.4387
78	P	0.4634
79	V	0.4881
80	D	0.5192
81	P	0.5554
82	T	0.5739
83	G	0.574
84	I	0.5822
85	E	0.5893
86	P	0.594
87	D	0.584
88	D	0.5634
89	H	0.5419
90	L	0.5152
91	K	0.4973
92	E	0.4798
93	K	0.4593
94	S	0.4334
95	S	0.4006
96	L	0.3694
97	R	0.3386
98	Y	0.3185
99	G	0.311
100	N	0.2992
101	V	0.2936
102	L	0.3038
103	D	0.3155
104	V	0.3448
105	N	0.3545
106	S	0.3545
107	I	0.3508
108	D	0.3355
109	L	0.3286
110	E	0.3166
111	E	0.2994
112	P	0.2681
113	S	0.2355
114	G	0.1994
115	Q	0.1646
116	T	0.1346
117	A	0.1085
118	D	0.0829
119	W	0.0641
120	K	0.0512
121	S	0.0417
122	I	0.0405
123	G	0.0297
124	L	0.0224
125	Y	0.0119
126	I	0.0045
127	L	0.004
128	S	0.001
129	F	0.003
130	A	-0.0005
131	L	0.0013
132	P	0.0016
133	I	0.0049
134	I	0.0057
135	L	0.0115
136	K	0.0191
137	A	0.0264
138	L	0.0249
139	Y	0.0341
140	M	0.0481
141	L	0.0727
142	S	0.0976
143	T	0.1263
144	R	0.1511
145	G	0.1777
146	R	0.2057
147	Q	0.2423
148	T	0.2806
149	I	0.3192
150	K	0.3589
151	E	0.3997
152	N	0.419
153	K	0.4366
154	G	0.4482
155	T	0.452
156	R	0.4361
157	I	0.4217
158	R	0.4033
159	F	0.4004
160	K	0.4009
161	D	0.4194
162	D	0.4284
163	S	0.436
164	S	0.4337
165	Y	0.4286
166	E	0.4225
167	E	0.4153
168	V	0.4085
169	N	0.4057
170	G	0.4005
171	I	0.3975
172	R	0.4009
173	K	0.4142
174	P	0.4219
175	R	0.4349
176	H	0.4443
177	L	0.4548
178	Y	0.4604
179	V	0.4692
180	S	0.4735
181	M	0.4731
182	P	0.4567
183	T	0.4409
184	A	0.4292
185	Q	0.4331
186	S	0.4353
187	T	0.4363
188	M	0.4497
189	K	0.4521
190	A	0.4527
191	D	0.4385
192	E	0.4096
193	I	0.3732
194	T	0.3317
195	P	0.2914
196	G	0.2462
197	R	0.2075
198	F	0.1923
199	R	0.1858
200	T	0.176
201	I	0.1686
202	A	0.1573
203	C	0.1489
204	G	0.1326
205	L	0.1129
206	F	0.0977
207	P	0.083
208	A	0.0724
209	Q	0.057
210	V	0.0501
211	K	0.0445
212	A	0.045
213	R	0.0478
214	N	0.0419
215	I	0.0347
216	I	0.0307
217	S	0.0279
218	P	0.0255
219	V	0.0209
220	M	0.0165
221	G	0.0141
222	V	0.0135
223	I	0.0155
224	G	0.017
225	F	0.0206
226	S	0.0219
227	F	0.0203
228	F	0.018
229	V	0.0187
230	K	0.0204
231	D	0.0201
232	W	0.0156
233	M	0.0117
234	E	0.0163
235	R	0.0212
236	I	0.0277
237	D	0.0374
238	D	0.0568
239	F	0.076
240	L	0.1036
241	A	0.1419
242	A	0.1788
243	R	0.203
244	C	0.2159
245	P	0.2182
246	F	0.2215
247	L	0.2262
248	P	0.2476
249	E	0.2714
250	Q	0.2809
251	K	0.2859
252	D	0.3038
253	P	0.3174
254	R	0.3294
255	D	0.3345
256	A	0.3357
257	A	0.3175
258	L	0.2976
259	A	0.2888
260	T	0.2847
261	N	0.267
262	R	0.2478
263	A	0.2224
264	Y	0.1966
265	F	0.1758
266	I	0.1822
267	T	0.1989
268	R	0.2044
269	Q	0.1982
270	L	0.1917
271	Q	0.1839
272	V	0.1842
273	D	0.1776
274	E	0.1784
275	S	0.1719
276	K	0.1708
277	V	0.1878
278	S	0.2166
279	D	0.2361
280	I	0.2517
281	E	0.2556
282	D	0.247
283	L	0.2231
284	I	0.1981
285	A	0.1776
286	D	0.1553
287	A	0.1312
288	R	0.112
289	A	0.1109
290	E	0.1235
291	S	0.1377
292	A	0.1564
293	T	0.1587
294	I	0.1508
295	F	0.137
296	A	0.1229
297	D	0.1051
298	I	0.0807
299	A	0.0562
300	T	0.0448
301	P	0.0364
302	H	0.0406
303	S	0.0563
304	V	0.0762
305	W	0.0914
306	V	0.1005
307	F	0.1062
308	A	0.1002
309	C	0.0914
310	A	0.0749
311	P	0.0563
312	D	0.0383
313	R	0.0261
314	C	0.0297
315	P	0.0471
316	P	0.0693
317	T	0.0854
318	A	0.0968
319	L	0.1013
320	Y	0.0997
321	V	0.0925
322	A	0.0788
323	G	0.0616
324	M	0.0461
325	P	0.0357
326	E	0.0326
327	L	0.0376
328	G	0.0446
329	A	0.0621
330	F	0.0768
331	F	0.0903
332	A	0.1033
333	I	0.1123
334	L	0.114
335	Q	0.107
336	D	0.1058
337	M	0.1091
338	R	0.1235
339	N	0.1528
340	T	0.1858
341	I	0.2246
342	M	0.269
343	A	0.3242
344	S	0.3684
345	K	0.3862
346	S	0.3832
347	V	0.378
348	G	0.3614
349	T	0.3434
350	S	0.3227
351	E	0.3015
352	E	0.2767
353	K	0.2571
354	L	0.2471
355	K	0.2483
356	K	0.2575
357	K	0.2702
358	S	0.273
359	A	0.2653
360	F	0.2511
361	Y	0.2487
362	Q	0.2435
363	S	0.2278
364	Y	0.2031
365	L	0.1846
366	R	0.173
367	R	0.1668
368	T	0.151
369	Q	0.1385
370	S	0.1252
371	M	0.1129
372	G	0.0957
373	I	0.0863
374	Q	0.0811
375	L	0.0815
376	D	0.0802
377	Q	0.0813
378	K	0.0741
379	I	0.0699
380	I	0.0679
381	I	0.0659
382	L	0.0588
383	Y	0.0551
384	M	0.0571
385	S	0.0567
386	H	0.0395
387	W	0.0322
388	G	0.0384
389	R	0.0573
390	E	0.0815
391	A	0.1161
392	V	0.1553
393	N	0.1956
394	H	0.2335
395	F	0.2688
396	H	0.2857
397	L	0.302
398	G	0.2996
399	D	0.2968
400	D	0.284
401	M	0.2664
402	D	0.2619
403	P	0.2644
404	E	0.2572
405	L	0.2509
406	R	0.2514
407	E	0.2539
408	L	0.2536
409	A	0.2521
410	Q	0.2607
411	T	0.262
412	L	0.2594
413	V	0.2526
414	D	0.2457
415	I	0.2485
416	K	0.2444
417	V	0.2601
418	R	0.276
419	E	0.2971
420	I	0.3355
421	S	0.3867
422	N	0.4498
423	Q	0.5231
424	E	0.6033
425	P	0.6862
426	L	0.7662
427	K	0.836
428	L	0.887

## Sheet: HTNV
1	M	0.8896
2	A	0.8659
3	T	0.8413
4	M	0.8106
5	E	0.7714
6	E	0.7235
7	L	0.6684
8	Q	0.6093
9	R	0.5498
10	E	0.4941
11	I	0.4473
12	N	0.4116
13	A	0.3928
14	H	0.3874
15	E	0.3958
16	G	0.4104
17	Q	0.4241
18	L	0.4312
19	V	0.4329
20	I	0.4356
21	A	0.4466
22	R	0.4572
23	Q	0.4587
24	K	0.4561
25	V	0.4523
26	R	0.4598
27	D	0.478
28	A	0.4923
29	E	0.5034
30	K	0.5144
31	Q	0.5205
32	Y	0.5274
33	E	0.5337
34	K	0.545
35	D	0.5479
36	P	0.5477
37	D	0.5413
38	E	0.5318
39	L	0.5263
40	N	0.5255
41	K	0.5225
42	R	0.5031
43	T	0.4759
44	L	0.4522
45	T	0.4329
46	D	0.4117
47	R	0.3896
48	E	0.3717
49	G	0.353
50	V	0.3387
51	A	0.3323
52	V	0.3429
53	S	0.3471
54	I	0.3538
55	Q	0.3497
56	A	0.3392
57	K	0.326
58	I	0.3218
59	D	0.3242
60	E	0.324
61	L	0.3254
62	K	0.3315
63	R	0.345
64	Q	0.3602
65	L	0.3741
66	A	0.395
67	D	0.4228
68	R	0.4412
69	I	0.4588
70	A	0.482
71	T	0.5062
72	G	0.5324
73	K	0.5545
74	N	0.5719
75	L	0.586
76	G	0.5988
77	K	0.6137
78	E	0.6314
79	Q	0.6417
80	D	0.6564
81	P	0.6701
82	T	0.6741
83	G	0.6679
84	V	0.6706
85	E	0.6723
86	P	0.671
87	G	0.656
88	D	0.6251
89	H	0.5963
90	L	0.5601
91	K	0.5288
92	E	0.498
93	R	0.4611
94	S	0.4144
95	M	0.3705
96	L	0.3307
97	S	0.2958
98	Y	0.2724
99	G	0.2554
100	N	0.2404
101	V	0.2292
102	L	0.2418
103	D	0.2566
104	L	0.2817
105	N	0.2947
106	H	0.2915
107	L	0.2799
108	D	0.2508
109	I	0.2215
110	D	0.1894
111	E	0.1547
112	P	0.1156
113	T	0.0827
114	G	0.0572
115	Q	0.0429
116	T	0.037
117	A	0.0357
118	D	0.0325
119	W	0.0262
120	L	0.0254
121	S	0.0222
122	I	0.0185
123	I	0.0127
124	V	0.0086
125	Y	0.0039
126	L	0.0018
127	T	0.002
128	S	0.0007
129	F	-0.0002
130	V	-0.0016
131	V	0.001
132	P	0.0031
133	I	0.0067
134	L	0.0067
135	L	0.014
136	K	0.024
137	A	0.035
138	L	0.0393
139	Y	0.055
140	M	0.0774
141	L	0.111
142	T	0.1452
143	T	0.1833
144	R	0.2167
145	G	0.2503
146	R	0.2812
147	Q	0.3163
148	T	0.3541
149	T	0.3917
150	K	0.4309
151	D	0.465
152	N	0.4842
153	K	0.5051
154	G	0.5178
155	T	0.5199
156	R	0.4995
157	I	0.4768
158	R	0.4467
159	F	0.4303
160	K	0.4159
161	D	0.421
162	D	0.4179
163	S	0.4208
164	S	0.4177
165	F	0.4138
166	E	0.4103
167	D	0.4051
168	V	0.3969
169	N	0.3833
170	G	0.372
171	I	0.3631
172	R	0.3615
173	K	0.3716
174	P	0.3784
175	K	0.3921
176	H	0.4033
177	L	0.4174
178	Y	0.4252
179	V	0.4343
180	S	0.4342
181	L	0.4316
182	P	0.4145
183	N	0.3949
184	A	0.3799
185	Q	0.3808
186	S	0.3833
187	S	0.3867
188	M	0.4043
189	K	0.4131
190	A	0.4214
191	E	0.4157
192	E	0.3947
193	I	0.3642
194	T	0.3267
195	P	0.2885
196	G	0.2438
197	R	0.2011
198	Y	0.1823
199	R	0.175
200	T	0.1695
201	A	0.1665
202	V	0.1623
203	C	0.1601
204	G	0.1526
205	L	0.1408
206	Y	0.1297
207	P	0.1166
208	A	0.108
209	Q	0.0915
210	I	0.0824
211	K	0.0729
212	A	0.0698
213	R	0.0691
214	Q	0.062
215	M	0.051
216	I	0.0449
217	S	0.0404
218	P	0.0386
219	V	0.0344
220	M	0.0308
221	S	0.0293
222	V	0.0311
223	I	0.0365
224	G	0.0392
225	F	0.0414
226	L	0.0415
227	A	0.0376
228	L	0.0346
229	A	0.0341
230	K	0.0364
231	D	0.033
232	W	0.0285
233	S	0.027
234	D	0.0349
235	R	0.0492
236	I	0.0679
237	E	0.0896
238	Q	0.1143
239	W	0.1328
240	L	0.1448
241	I	0.1506
242	E	0.1511
243	P	0.1428
244	C	0.1207
245	K	0.0977
246	L	0.0851
247	L	0.0887
248	P	0.1188
249	D	0.1561
250	T	0.1835
251	A	0.2101
252	A	0.2364
253	V	0.2636
254	S	0.2822
255	L	0.3025
256	L	0.3174
257	G	0.3236
258	G	0.3278
259	P	0.3264
260	A	0.3289
261	T	0.3358
262	N	0.3419
263	R	0.3462
264	D	0.3515
265	Y	0.3601
266	L	0.3909
267	R	0.4321
268	Q	0.4588
269	R	0.4674
270	Q	0.4624
271	V	0.4513
272	A	0.4368
273	L	0.4351
274	G	0.4269
275	N	0.4315
276	M	0.4374
277	E	0.438
278	T	0.4463
279	K	0.4532
280	E	0.4574
281	S	0.4592
282	K	0.4528
283	A	0.4416
284	I	0.4322
285	R	0.4309
286	Q	0.427
287	H	0.4144
288	A	0.4034
289	E	0.3946
290	A	0.3968
291	A	0.4079
292	G	0.4102
293	C	0.4148
294	S	0.4007
295	M	0.3748
296	I	0.3374
297	E	0.3026
298	D	0.2676
299	I	0.2335
300	E	0.2039
301	S	0.1961
302	P	0.2044
303	S	0.2314
304	S	0.2642
305	I	0.2912
306	W	0.3015
307	V	0.2961
308	F	0.2788
309	A	0.2452
310	G	0.2044
311	A	0.1606
312	P	0.1144
313	D	0.0784
314	R	0.0469
315	C	0.041
316	P	0.0519
317	P	0.0648
318	T	0.0725
319	C	0.0782
320	L	0.0758
321	F	0.0702
322	I	0.061
323	A	0.0485
324	G	0.0345
325	I	0.0234
326	A	0.0178
327	E	0.0184
328	L	0.0252
329	G	0.0275
330	A	0.0349
331	F	0.0427
332	F	0.0528
333	S	0.0643
334	I	0.0747
335	L	0.0789
336	Q	0.0804
337	D	0.0906
338	M	0.1038
339	R	0.1251
340	N	0.1566
341	T	0.1913
342	I	0.2259
343	M	0.2643
344	A	0.314
345	S	0.3569
346	K	0.3796
347	T	0.3833
348	V	0.3876
349	G	0.3815
350	T	0.3741
351	S	0.3615
352	E	0.3447
353	E	0.32
354	K	0.3007
355	L	0.289
356	R	0.2869
357	K	0.2925
358	K	0.3025
359	S	0.3071
360	S	0.2994
361	F	0.2852
362	Y	0.281
363	Q	0.275
364	S	0.2571
365	Y	0.2288
366	L	0.2054
367	R	0.1856
368	R	0.1722
369	T	0.1542
370	Q	0.1372
371	S	0.1184
372	M	0.1
373	G	0.0764
374	I	0.0603
375	Q	0.0491
376	L	0.044
377	G	0.0405
378	Q	0.0394
379	R	0.0325
380	I	0.0283
381	I	0.0293
382	V	0.0303
383	L	0.0272
384	F	0.0258
385	M	0.0268
386	V	0.0267
387	A	0.015
388	W	0.0126
389	G	0.015
390	K	0.0231
391	E	0.0353
392	A	0.0585
393	V	0.0895
394	D	0.1255
395	N	0.1641
396	F	0.202
397	H	0.2284
398	L	0.2538
399	G	0.26
400	D	0.263
401	D	0.2526
402	M	0.2324
403	D	0.2227
404	P	0.2206
405	E	0.2129
406	L	0.2133
407	R	0.2188
408	T	0.2247
409	L	0.2265
410	A	0.2256
411	Q	0.2329
412	S	0.2328
413	L	0.227
414	I	0.2175
415	D	0.2117
416	V	0.2176
417	K	0.2177
418	V	0.2387
419	K	0.2624
420	E	0.2913
421	I	0.3376
422	S	0.3951
423	N	0.4622
424	Q	0.5366
425	E	0.6152
426	P	0.6943
427	L	0.7696
428	K	0.836
429	L	0.8883

## Sheet: BUNV
1	M	0.7183
2	I	0.6939
3	E	0.6558
4	L	0.6065
5	E	0.5489
6	F	0.4865
7	H	0.4231
8	D	0.362
9	V	0.3066
10	A	0.2596
11	A	0.2277
12	N	0.2056
13	T	0.1925
14	S	0.1836
15	S	0.1753
16	T	0.169
17	F	0.1726
18	D	0.1839
19	P	0.1965
20	E	0.1921
21	V	0.1922
22	A	0.1875
23	Y	0.182
24	A	0.1787
25	N	0.1637
26	F	0.1544
27	K	0.1356
28	R	0.1134
29	V	0.0971
30	H	0.0797
31	T	0.0699
32	T	0.0592
33	G	0.0474
34	L	0.0402
35	S	0.0371
36	Y	0.0453
37	D	0.0592
38	H	0.0658
39	I	0.0682
40	R	0.0627
41	I	0.062
42	F	0.0577
43	Y	0.0578
44	I	0.0573
45	K	0.0599
46	G	0.0619
47	R	0.0622
48	E	0.0629
49	I	0.0677
50	K	0.0791
51	T	0.0944
52	S	0.1077
53	L	0.1198
54	A	0.1321
55	K	0.1465
56	R	0.1564
57	S	0.1543
58	E	0.1397
59	W	0.1291
60	E	0.1149
61	V	0.1093
62	T	0.1002
63	L	0.0996
64	N	0.0962
65	L	0.1003
66	G	0.0964
67	G	0.1009
68	W	0.1094
69	K	0.1237
70	I	0.1468
71	T	0.1632
72	V	0.1925
73	Y	0.2238
74	N	0.2629
75	T	0.3
76	N	0.3186
77	F	0.3392
78	P	0.3569
79	G	0.375
80	N	0.38
81	R	0.3902
82	N	0.399
83	N	0.4052
84	P	0.3987
85	V	0.3979
86	P	0.3884
87	D	0.3745
88	D	0.3501
89	G	0.3073
90	L	0.2684
91	T	0.2193
92	L	0.1833
93	H	0.1519
94	R	0.1186
95	L	0.093
96	S	0.0733
97	G	0.0602
98	F	0.0464
99	L	0.047
100	A	0.0583
101	R	0.0673
102	Y	0.0732
103	L	0.0739
104	L	0.0792
105	E	0.0885
106	K	0.0908
107	M	0.0804
108	L	0.0709
109	K	0.065
110	V	0.0652
111	S	0.0651
112	E	0.0733
113	P	0.0741
114	E	0.0795
115	K	0.0844
116	L	0.0922
117	I	0.1042
118	I	0.1206
119	K	0.1339
120	S	0.1373
121	K	0.1181
122	I	0.1005
123	I	0.0941
124	N	0.1028
125	P	0.1058
126	L	0.1099
127	A	0.1231
128	E	0.1424
129	K	0.1555
130	N	0.1623
131	G	0.1513
132	I	0.1346
133	T	0.1124
134	W	0.0985
135	N	0.0889
136	D	0.0887
137	G	0.0974
138	E	0.107
139	E	0.1036
140	V	0.0969
141	Y	0.0884
142	L	0.0843
143	S	0.0743
144	F	0.0601
145	F	0.0479
146	P	0.042
147	G	0.0387
148	S	0.0329
149	E	0.0266
150	M	0.0192
151	F	0.0151
152	L	0.0176
153	G	0.0205
154	T	0.0244
155	F	0.0258
156	R	0.0229
157	F	0.0202
158	Y	0.0186
159	P	0.021
160	L	0.0271
161	A	0.0297
162	I	0.0356
163	G	0.0405
164	I	0.0487
165	Y	0.0543
166	K	0.0578
167	V	0.0687
168	Q	0.0788
169	R	0.0923
170	K	0.1101
171	E	0.1339
172	M	0.1641
173	E	0.1967
174	P	0.2258
175	K	0.2516
176	Y	0.2668
177	L	0.2821
178	E	0.2929
179	K	0.284
180	T	0.2649
181	M	0.2409
182	R	0.2151
183	Q	0.1936
184	R	0.177
185	Y	0.1703
186	M	0.1657
187	G	0.1732
188	L	0.1769
189	E	0.179
190	A	0.1843
191	A	0.1838
192	T	0.1743
193	W	0.1632
194	T	0.1437
195	V	0.1336
196	S	0.1279
197	K	0.1211
198	L	0.1121
199	T	0.101
200	E	0.0948
201	V	0.0944
202	Q	0.095
203	S	0.0987
204	A	0.1021
205	L	0.1118
206	T	0.113
207	V	0.1151
208	V	0.1207
209	S	0.1239
210	S	0.1183
211	L	0.1126
212	G	0.1019
213	W	0.0992
214	K	0.0928
215	K	0.0921
216	T	0.0869
217	N	0.077
218	V	0.071
219	S	0.0624
220	A	0.061
221	A	0.0624
222	A	0.0701
223	R	0.0845
224	D	0.105
225	F	0.1379
226	L	0.1807
227	A	0.2332
228	K	0.2944
229	F	0.3628
230	G	0.4364
231	I	0.5126
232	N	0.588
233	M	0.6587

## Sheet: LEAV
1	M	0.8694
2	S	0.8807
3	T	0.8452
4	G	0.7829
5	P	0.7091
6	D	0.6348
7	F	0.5673
8	I	0.5108
9	Y	0.4669
10	D	0.4352
11	D	0.4109
12	R	0.3947
13	P	0.3802
14	A	0.3693
15	A	0.3643
16	V	0.3653
17	S	0.3608
18	S	0.3409
19	T	0.3083
20	F	0.2772
21	N	0.2592
22	P	0.2461
23	E	0.226
24	K	0.207
25	G	0.1846
26	Y	0.1766
27	M	0.1876
28	D	0.2
29	F	0.2137
30	I	0.2164
31	T	0.2067
32	A	0.1833
33	Y	0.1512
34	G	0.1233
35	K	0.0992
36	N	0.0732
37	I	0.0528
38	N	0.0482
39	A	0.0653
40	D	0.0936
41	N	0.12
42	V	0.1422
43	R	0.1526
44	I	0.1672
45	F	0.1745
46	F	0.189
47	L	0.1999
48	N	0.2122
49	H	0.2179
50	K	0.2239
51	K	0.2294
52	A	0.2416
53	K	0.2657
54	D	0.2871
55	S	0.3047
56	L	0.3221
57	K	0.3409
58	G	0.3616
59	S	0.374
60	P	0.3712
61	K	0.3541
62	V	0.3356
63	E	0.3097
64	V	0.2994
65	D	0.291
66	L	0.297
67	Q	0.2982
68	F	0.3075
69	G	0.3092
70	T	0.319
71	L	0.3356
72	R	0.3558
73	V	0.3804
74	K	0.3967
75	V	0.4225
76	V	0.4521
77	N	0.4839
78	N	0.5112
79	H	0.5222
80	N	0.5276
81	P	0.5273
82	R	0.5231
83	N	0.5134
84	R	0.5119
85	D	0.509
86	N	0.502
87	P	0.4822
88	V	0.4656
89	A	0.4424
90	D	0.4149
91	N	0.375
92	A	0.3215
93	I	0.2695
94	T	0.2128
95	L	0.1721
96	H	0.1331
97	R	0.1023
98	L	0.0842
99	S	0.0732
100	G	0.0697
101	Y	0.0659
102	L	0.0754
103	A	0.0929
104	K	0.1047
105	W	0.1095
106	C	0.1121
107	F	0.1215
108	D	0.1371
109	E	0.1419
110	I	0.1422
111	D	0.1432
112	H	0.1473
113	G	0.1496
114	Q	0.1479
115	I	0.1498
116	E	0.1528
117	E	0.1571
118	A	0.1637
119	E	0.1621
120	V	0.1624
121	K	0.16
122	S	0.1581
123	K	0.1456
124	V	0.1316
125	V	0.1233
126	I	0.1213
127	P	0.1137
128	L	0.1032
129	A	0.0941
130	E	0.0861
131	A	0.0727
132	K	0.0588
133	G	0.0415
134	C	0.0275
135	K	0.0189
136	W	0.0161
137	G	0.0187
138	D	0.024
139	G	0.0257
140	V	0.0297
141	A	0.0288
142	L	0.0267
143	Y	0.0232
144	L	0.0197
145	A	0.0152
146	F	0.0118
147	A	0.0088
148	P	0.0083
149	G	0.0076
150	A	0.0062
151	E	0.0055
152	M	0.0053
153	F	0.0063
154	L	0.0089
155	K	0.0115
156	D	0.0139
157	F	0.0135
158	E	0.0125
159	F	0.0123
160	Y	0.0125
161	P	0.014
162	L	0.0161
163	A	0.0149
164	I	0.0161
165	D	0.0187
166	I	0.0237
167	Q	0.0256
168	R	0.0251
169	V	0.0252
170	V	0.0268
171	K	0.0325
172	D	0.0395
173	G	0.0427
174	M	0.0479
175	D	0.0536
176	I	0.0617
177	T	0.0721
178	F	0.0855
179	M	0.101
180	R	0.1176
181	K	0.1204
182	V	0.1216
183	L	0.1213
184	K	0.1225
185	Q	0.1249
186	R	0.1219
187	Y	0.1162
188	G	0.1131
189	T	0.1255
190	K	0.1356
191	T	0.1426
192	A	0.1518
193	D	0.16
194	D	0.1616
195	W	0.1585
196	M	0.1505
197	I	0.1406
198	S	0.1312
199	E	0.1125
200	V	0.0919
201	T	0.0691
202	A	0.0551
203	I	0.0506
204	Q	0.047
205	S	0.0452
206	A	0.0443
207	V	0.051
208	K	0.0492
209	V	0.0475
210	V	0.0464
211	A	0.0467
212	K	0.0441
213	L	0.0425
214	P	0.0381
215	W	0.0367
216	A	0.0349
217	K	0.0353
218	A	0.0342
219	G	0.0296
220	F	0.0278
221	T	0.0231
222	A	0.0237
223	A	0.0196
224	A	0.0165
225	K	0.0161
226	N	0.0208
227	F	0.0333
228	L	0.0583
229	A	0.0979
230	K	0.1533
231	F	0.2238
232	N	0.3064
233	I	0.3955
234	S	0.4824
235	V	0.5547

[truncated: 25 more sheets: LACV, SBV, TSWV, JUNV, TCRV, LFV, CCHRV, HAZV, ERVEV, KUPEV, TOSV, RVFV, BoDV, SUDV, EBOV, MuV, MeV, HPIV5, CeMV, SEN …]
