# Supplementary material for: Using structure prediction of negative sense RNA virus nucleoproteins to assess evolutionary relationships
Source: bioRxiv. 2024 May 22:2024.02.16.580771. Originally published 2024 Feb 17. Preprint. [Version 2] doi: 10.1101/2024.02.16.580771 (PMC10888975; doi:10.1101/2024.02.16.580771)
Supplement: Supplement 1 — Supplementary File 3: Raw data files [file media-1.zip › Raw data files/NSV84_FATCAT.aln]

Align IAV.pdb 498 with IBV.pdb 560
Twists 0 ini-len 448 ini-rmsd 1.52 opt-equ 476 opt-rmsd 1.70 chain-rmsd 1.52 Score 1190.01 align-len 501 gaps 25 (4.99%)
P-value 0.00e+00 Afp-num 97440 Identity 35.73% Similarity 55.69%
Block  0 afp 56 score 1190.01 rmsd  1.52 gap 47 (0.09%)

Chain 1:   15 TDGERQNATEIRASVGKMIDGIGRFYIQMCTELKL-SDYEGRLIQNSLTIERMVLSAFDERRNKYLEEHP
              11111111111111111111111111111111111 1111111111111111111111111111111111
Chain 2:   65 KIQKKQTPTEIKKSVYKMVVKLGEFYNQMMVKAGLNDDMERNLIQNAQAVERILLAATDDKKTEYQKKRN

Chain 1:   84 SA-------GKDPKKTGGPIYRRVDG----KWRRELILYDKEEIRRIWRQANNGDDATAGLTHMMIWHSN
              11       11111111111111111    1111111111111111111111 11111111111111111
Chain 2:  135 ARDVKEGKEEIDHNKTGGTFYKMVRDDKTIYFSPIKITFLKEEVKTMYKTTM-GSDGFSGLNHIMIGHSQ

Chain 1:  143 LNDATYQRTRALVRTGMDPRMCSLMQGSTLPRRSGAAGAAVKGVGTMVMELIRMIKRGINDRNFWRGENG
              111111111111111111111111111111111111111111111111111111111111111111   1
Chain 2:  204 MNDVCFQRSKGLKRVGLDPSLISTFAGSTLPRRSGTTGVAIKGGGTLVDEAIRFIGRAMADRGLLR---D

Chain 1:  213 RRTRIAYERMCNILKGKFQTAAQRTMVDQVRESRNPGNAEFEDLIFLARSALILRGSVAHKSCLPACVYG
              1111111111111111111111111111111111111111111111111111111111111111111111
Chain 2:  271 IKAKTAYEKILLNLKNKCSAPQQKALVDQVIGSRNPGIADIEDLTLLARSMVVVRPSVASKVVLPISIYA

Chain 1:  283 SAVASGYDFEREGYSLVGIDPFRLLQNSQVYSLIRPNENPAHKSQLVWMACHSAAFEDLRVSSFIRGTKV
              111111111  11111111111111111111111111111111111111111111111111111111111
Chain 2:  341 KIPQLGFNT--EEYSMVGYEAMALYNMATPVSILRMGDDAKDKSQLFFMSCFGAAYEDLRVLSALTGTEF

Chain 1:  353 VPRGKLSTRGVQIASNENMETMESSTLELRSRYWAIRTRSGGNTNQQRASSG--QISIQPTFSVQRNLPF
              111111111111111111111111111111111111111111  11111111  1111111111111111
Chain 2:  409 KPRSALKCKGFHVPAKEQVEGMGAALMSIKLQFWAPMTRSGG--NEVSGEGGSGQISCSPVFAVERPIAL

Chain 1:  421 DRPTIMAAFTGNTEGRTSDMRTEIIRLMESA--RPED-VSFQGRGVFELSDEKATSPIVPSFDMSNEGSY
              1111111111111111111111111111111  1111 11111111111111111111111111111111
Chain 2:  477 SKQAVRRMLSMNVEGRDADVKGNLLKMMNDSMAKKTSGNAFIGKKMFQISDKNKVNPIEIPIKQTIPNFF

Chain 1:  488 FFGDNAEEYDN
              11111111111
Chain 2:  547 FGRDTAEDYDD

Note: positions are from PDB; the numbers between alignments are block index

Align IAV.pdb 498 with ICV.pdb 565
Twists 2 ini-len 400 ini-rmsd 3.41 opt-equ 464 opt-rmsd 2.68 chain-rmsd 8.20 Score 916.03 align-len 523 gaps 59 (11.28%)
P-value 2.16e-14 Afp-num 101987 Identity 16.06% Similarity 33.84%
Block  0 afp 40 score 785.77 rmsd  2.04 gap 87 (0.21%)
Block  1 afp  4 score 68.69 rmsd  2.95 gap 1 (0.03%)
Block  2 afp  6 score 105.10 rmsd  3.20 gap 12 (0.20%)

Chain 1:   17 GERQNATEIRASVGKMIDGIGRFYIQMCTELKLSDYEGRLIQNSLTIERMVLSAFDERRNKYLEEHPSAG
              1111111111111111111111111111111111111111111111111111111111111111111111
Chain 2:    6 QNRKTPDEQRKANALIINENIEAYIAICKEVGLNGDEMLILENGIAIEKAIRICCDGKYQEKREKKAREA

Chain 1:   87 ------KDPKKTGGPIYRRVD----GKWRRELILYDKEEIRRIWRQANNGDD-----ATAGLTHMMIWHS
                    111111111111111    111111111111111111111111111     1111111111111
Chain 2:   76 QRADSNFNADSIGIRLVKRAGSGTNITYHAVVELTSRSRIVQILKSHWGNELNRAKIAGKRLGFSALFAS

Chain 1:  142 NLNDATYQRTRALVRTGMDPRMCSLMQGSTLPRRSGAAGAAVKGVGTMVMELIRMIKRGINDRNFWRGEN
              111111111111111111111111111111111111111111111111111111111111111111    
Chain 2:  146 NLEAIIYQRGRNAARRNGSAELFTLTQGAGIETRYKWIMEKHIGIGVLIADAKGLINGKKEGKRGV----

Chain 1:  212 GRRT-------RIAYERMCNILKGKFQTAAQRTMVDQVRESRNPGNAEFEDLIFLARSALILRGSVAHKS
              1111       111111111111111111111111111111  111111111111111111111111111
Chain 2:  212 DANVKLRAGTTGSPLERAMQGIEKKAFPGPLRALARRVVKA--NYNDAREALNVIAEASLLLKPQITNKM

Chain 1:  275 CLPACVYGSAVASGYDFEREGYSLVGIDPFRLLQNS--QVYSLIRP--------NENPAHKSQLVWMACH
              111111111111111111111111111111111111  11111111        1111111111111111
Chain 2:  280 TMPWCMWLAARLTLKDEFANFCAYAGRRAFEVFNIAMEKIGICSFQGTIMNDDEIESIEDKAQVLMMACF

Chain 1:  335 SAAFEDLRVSSFIRGTKVVPRGKLSTRGVQIASNENMETMESSTLELRSRYWAIRTRSGGNTNQQRASSG
              11111111111111111111111111111111    111111111111111111111111111    222
Chain 2:  350 GLAYEDFSLVSAMVSHPLKLRNRMKIGNFRVG----EKVSTVLSPLLRFTRWAEFAQRFALQANTSREGA

Chain 1:  405 QISIQPTFSVQRNLPFDRPTIMAAFTGNTEG---RTSDMRTEIIRLMESA--RPEDVSF-QGRGVFELSD
              2222222222222222222222222222222   3333333333333333  3333333 3333333333
Chain 2:  416 QISNSAVFAVERKITTDVQRVEELLNKVQAHEDEPLQTLYKKVREQISIIGRNKSEIKEFLGSSMYDLND

Chain 1:  469 EKATSPIVPSFDMSNEGSYFFGDN---AEEYDN
              33333333333  33333333333   3 33 3
Chain 2:  486 QEKQNPINFRS--GAHPFFFEFDPDYNPIRVKR

Note: positions are from PDB; the numbers between alignments are block index

Align IAV.pdb 498 with IDV.pdb 552
Twists 0 ini-len 400 ini-rmsd 2.27 opt-equ 471 opt-rmsd 3.07 chain-rmsd 2.27 Score 985.02 align-len 523 gaps 52 (9.94%)
P-value 0.00e+00 Afp-num 99616 Identity 17.02% Similarity 32.50%
Block  0 afp 50 score 985.02 rmsd  2.27 gap 102 (0.20%)

Chain 1:   14 ETDGERQNATEIRASVGKMIDGIGRFYIQMCTELKLSDYEGRLIQNSLTIERMVLSAFDERRNKYLEEHP
              1111111111111111111111111111111111111111111111111111111111111111111111
Chain 2:    1 MDSTKAQTPEEQRAKNAKTILENIQIYERMCDLFGVSEDDKLIIENSISIERMIRVVTDKKYQDKKLKNA

Chain 1:   84 S----AGKDPKKTGGPIYRRVDGKWRRELILYDKEEIRRIWRQANNGDD-----ATAGLTHMMIWHSNLN
              1    11111111111111111111111111111111111111111111     1111111111111111
Chain 2:   71 GSDLEKIANAGKVFCRLVESTAGKCSARLGMALKPNVEAVLTDVLGNELDRAAVLGKRMGFTAMFKSNLE

Chain 1:  145 DATYQRTRALVRTGMDPRMCSLMQGSTLPRRSGAAGAAVKGVGTMVMELIRMIKRGINDRNFWRGENGRR
              111111111111111111111111111111111111111111111111111111111111111   1111
Chain 2:  141 EVLYQRGKNQLKKRNSAETFTLSQGASLEARFRPIMEKHLGVGTVVASIKNILASKKNGNYKN---KMVR

Chain 1:  215 -------TRIAYERMCNILKGKFQTAAQRTMVDQVRESRNPGNAEFEDLIFLARSALILRGSVAHKSCLP
                     1111111111111111111111111111111  111111111111111111111111111111
Chain 2:  208 KPGGNRESWSPLEREISFLNKKLFPGPMRQLCKKFEYL--NDQEKQLALNLMLDASLILKPQVTHKMIMP

Chain 1:  278 ACVYGSAVASGY-----DFEREGYSLVGIDPFRLLQNS--QVYSLIRP--------NENPAHKSQLVWMA
              111111111111     111111111111111111111  11111111        11111111111111
Chain 2:  276 WSMWLAVKKYAEMNKGSPSLEDLAAYSGVRAFMAFNTACYMSKFTIGKGIVGDAEIMENGNDKMQILAMA

Chain 1:  333 CHSAAFEDLRVSSFIRGTKVVPRGKLSTRGVQIASNENMETMESSTLELRSRYWAIRTRSGGNTNQQRAS
              111111111111111111111111111111111    11111111111111111111111111  11111
Chain 2:  346 CFGLAYEDTGIVAAMISQPMKKRYQLKVGNFNP----PEEGTIKGTSAGYFHKWAEFGNRLPF--NSFGT

Chain 1:  403 S--GQISIQPTFSVQRNLPFDRPTIMAAFTGNTEGR---TSDMRTEIIRLMESA--RP-EDVSFQGRGVF
              1  111111111111111111111111111111111   111111111111111  11 11111111111
Chain 2:  410 GESKQISNSGVFAVQRPSTTNIQRLAELMARNTGETSDNFTQLVQKIREQVGTFADQKANLREFTGGYIY

Chain 1:  465 ELSDEKATSPIVPSFDMSNEGSYFFGDNAEEYD
              1111111111111111  111111111111111
Chain 2:  480 DITDVTKSNPKIPQLG--GNSFFFEFTGSDVPR

Note: positions are from PDB; the numbers between alignments are block index

Align IAV.pdb 498 with ISAV.pdb 616
Twists 0 ini-len 368 ini-rmsd 3.65 opt-equ 392 opt-rmsd 3.02 chain-rmsd 3.65 Score 739.33 align-len 494 gaps 102 (20.65%)
P-value 1.11e-16 Afp-num 116282 Identity 10.32% Similarity 27.73%
Block  0 afp 46 score 739.33 rmsd  3.65 gap 127 (0.26%)

Chain 1:   20 QNATEIRASVGKMIDGIGRFYIQMCTELKLSDYEGRLIQNSLTIERMVLSAFDERRNKYLEEHPSAGKDP
              1 11111111111111111111111111 1111111111111111111111111111        1111 
Chain 2:  131 KGVSNMAYNLSLFIGMVFPALTTFFSAI-LSEGEMSIWQNGQAIMRILALADEDGKRQTRTGGQRVDMA-

Chain 1:   90 KKTGGPIYRRVDGKWRRELILYDKEEIRRIWRQANNGDD---------------ATAGLTHMMIWHSNLN
              1111111111  111111111111 1111111111111                1111111111111111
Chain 2:  199 DVTKLNVVTA--NGKVKQVEVNLN-DLKAAFRQSRPKRSDYRKGQGSKATESSISNQCMALIMKSVLSAD

Chain 1:  145 DATYQRTRALVRTGMDPRMCSLMQGSTLPRRSGAAGAAVKGVGTMVMELIRMIKRGINDRNFWRGENGRR
              11111111111111111111111111111111111111111111111111111111           1  
Chain 2:  266 QLFAPGVKMMRTNGFNASYTTLAEGANIPSKYLRHMRNCGGVALDLMGMKRIKNSP-----------EGA

Chain 1:  215 TRIAYERMCNILKGKFQTAAQRTMVDQVRESRNPGNAEFEDLIFLARSALILRGSVAHKSCLPACVYGSA
               111111111111111111111111111111  1111111111111111111111111111111111111
Chain 2:  325 KSKIFSIIQKKVRGRCRTEEQRLLTSALKISD-GENKFQRIMDTLCTSFLIDPPRTTKCFIPPISSLMMY

Chain 1:  285 VASGYDFEREGYSLVGIDPFRLLQNSQVYSLIRPNENPAHKSQLVWMACHSAAFEDLRVSSFIRGTKVVP
              1111111  11111 1111111111111111111111111111111111111111111111111111111
Chain 2:  394 IQEGNSVLAMDFMKNGEDACKICREAKLKVGVNSTFTMSVARTCVAVSMVATAFCSADIIENAVPGSERY

Chain 1:  355 RGKLSTRGVQIASNENMETMESSTLELRSRYWAIRTRSGGNTNQQRASSGQISIQPTFSVQRNLPFDRPT
              1111111111111   111111111111111111                     1111      11 11
Chain 2:  464 RSNIKANTTKPKK---DSTYTIQGLRLSNVRYEARPETSQSNTDRSWQVNVT---DSFGGLAVFNQGAIR

Chain 1:  425 IMAAFTGNTEGRTSDMRTEIIRLMESARPEDVSFQGRGVFELSDEKATSPIVPSFDMSNEGSYFFGDNAE
              111111111 11111111111111111111 111                111111   1111111 111
Chain 2:  528 EMLGDGTSE-TTSVNVRALVKRILKSASERSARAVKTFMVGEQGK-----SAIVIS---GVGLFSI-DFE

Chain 1:  495 EYDN
              1111
Chain 2:  588 GVEE

Note: positions are from PDB; the numbers between alignments are block index

Align IAV.pdb 498 with JAQV.pdb 533
Twists 3 ini-len 376 ini-rmsd 4.23 opt-equ 432 opt-rmsd 3.06 chain-rmsd 10.68 Score 648.33 align-len 559 gaps 127 (22.72%)
P-value 4.54e-08 Afp-num 96881 Identity 10.20% Similarity 21.65%
Block  0 afp  2 score 31.80 rmsd  2.00 gap 7 (0.30%)
Block  1 afp 36 score 575.42 rmsd  3.16 gap 141 (0.33%)
Block  2 afp  4 score 57.19 rmsd  3.74 gap 1 (0.03%)
Block  3 afp  5 score 64.94 rmsd  2.76 gap 16 (0.29%)

Chain 1:    1 MATKGTKRSYEQMETDGERQNATE-------IRASVGKMIDGIGRFYIQMCTE-LKLSDYEG-RLIQNSL
              111111111  111111111111        2222222222222222222222 22222222 2222222
Chain 2:   14 STSSKPTRK--RINNSGEEIGAGGKRALTGLSTNQKVSIHRAIASMVYRVIVGIFGFTPLEVVTDVNVGV

Chain 1:   62 TIERMVLSAFDE---------RRNKYLEEHPSAGKDPKKTGGPIYRRVDGKWRRELILYDKEEIRRIWRQ
              222222222222         2222222       2222222222        22222222222222222
Chain 2:   82 YAMNQVWSIHNYFRTKNNKGRSSILSKIDD-----ATTAYQFTLH--------GKTITVVKEELKKVYRD

Chain 1:  123 ANNGDD-----------ATAGLTHMMIWHSNLNDATYQRTR---------------ALVRTGMDPRMCSL
              22222            222222222222222222222222               22222222222222
Chain 2:  139 CISAYFEWSNMSEWMGSVHTIMALWNLFGARLNEIRIMPSANTISVEKDNKVTVVKDFNQYGIPSGMRHF

Chain 1:  167 MQGSTLPRRSGAAGAAVKGVGTMVMELIRMIKRGINDRNFWRGENGRRTRI-AYERMCNILKGKFQTAAQ
              222222222222222222222222222222                  222 222222222222222222
Chain 2:  209 ATGADFKPTMKSALAQSMGPVTTIVQLSEA------------------TDNQYAGKWVDAFKRAFSHIPH

Chain 1:  236 R-TMVDQVRESRNPGNAEFEDLIFLARSALILRGSVAHKSCLPACVYGSAVASG------YDFERE--GY
              2 222222222  22222222222222222222222222222222222222222      222222  22
Chain 2:  261 IDQIAKFMLMS--KPAALTKINGYLMAIAGYTGTREQKRIAFPPGTLSFLMHDLNEKKEWVFNESRCTKF

Chain 1:  297 SLVG---IDPFRLLQNSQ----VYSLIRPNENPAHKSQLVWMACHSAAFEDLRVSSFIRGTKVVPRGKLS
              2222   22222222222    22222   2222222222222222222222222222222222222222
Chain 2:  329 DFSGTGAYRMYMHFLAVTKANPLKMNV---ADPGKARQILFHAMFGTHVEDFGILQSITDVSEWHKRKDF

Chain 1:  360 --TRGVQIASNENMETMESSTLELRSRYWAIRTRSGGNTNQQRASSGQISIQPTFSVQRNLPFDRPTIMA
                22222222   22 2222222222222222222222222     333333333333333333333333
Chain 2:  396 ETEFKTIRAS---NARVEGTFYPIDLRYYSKVCSSLNTRMIGGGS-APITNCQIFSGNRKRIVTEGLKSL

Chain 1:  428 AFTGNTEGR----TSDMRTEIIRLMESAR---PEDVSFQGRGVFELSD-----EKATSPIVPSFDMSNE
              333333333    4444444444444444   44 4444444444444     4444444444444444
Chain 2:  462 GQQGMNSSLATLDKDSIEKMLREHLETIRGTFTDGYDAGTVNWRKFEGLTWDKEGEEVEMRPSEIGVIY

Note: positions are from PDB; the numbers between alignments are block index

Align IAV.pdb 498 with QQV.pdb 527
Twists 2 ini-len 368 ini-rmsd 3.91 opt-equ 430 opt-rmsd 3.13 chain-rmsd 10.01 Score 646.51 align-len 550 gaps 120 (21.82%)
P-value 2.89e-09 Afp-num 95874 Identity 8.00% Similarity 20.91%
Block  0 afp 36 score 577.30 rmsd  2.98 gap 160 (0.36%)
Block  1 afp  4 score 53.82 rmsd  3.71 gap 1 (0.03%)
Block  2 afp  6 score 68.51 rmsd  3.25 gap 3 (0.06%)

Chain 1:    6 TKRSYEQMETDGERQNATEIRASVGKMIDGIGRFYIQMCTE-LKLSDYEG-RLIQNSLTIERMVLSAFDE
              11111 1111         1111111111111111111111 11111111 1111111111111111111
Chain 2:   27 SGGKR-ALTGL--------SLTQKVAIHHAIALMVYHVVIDIFKCTIVDLITDVNVGVYAMNQIWSIHNY

Chain 1:   74 ---------RRNKYLEEHPSAGKDPKKTGGPIYRRVDGKWRRELILYDKEEIRRIWRQANNGDD------
                       1111111 1     1111111111        11111111111111111111111      
Chain 2:   88 FRTKNNSGRSSIGAKIDN-----ATDTYQFILH--------GRTITVNKEELKGVYKRCITTYFDWDKMS

Chain 1:  129 -----ATAGLTHMMIWHSNLNDATYQRTR---------------ALVRTGMDPRMCSLMQGSTLPRRSGA
                   111111111111111111111111               11111111111111111111111111
Chain 2:  145 DWMGSVHTIMALWNLFGSRLSEVRIMPSANTISVEKDNRTTVVKDFNQYGIPAGMRHFATGADFKPTMKS

Chain 1:  179 AGAAVKGVGTMVMELIRMIKRGINDRNFWRGENGRRTRIAYERMCNILKGKFQTAAQR-TMVDQVRESRN
              1111111111111111111                 1111111111111111111111 111111111  
Chain 2:  215 ALAQSMGPVTVLVQLSEAR-----------------DNQYAGKWVDALRRAFSHIPHIDQIAKFMLAN--

Chain 1:  248 PGNAEFEDLIFLARSALILRGSVAHKSCLPACVYGSAVASG------YDFERE--GYSLVG---IDPFRL
              11111111111111111111111111111111111111111      111111  111111   111111
Chain 2:  266 KPAVLTKINGYLMAIAGYTGTREQKRIAFPPGTLAYLLHDLDKENKLHFNEDRCSKFDFSGAGAFRMYSH

Chain 1:  307 LQNSQ----VYSLIRPNENPAHKSQLVWMACHSAAFEDLRVSSFIRGTKVVPRGKLS--TRGVQIASNEN
              11111    11111   1111111111111111111111111111111111111111  11111111   
Chain 2:  336 FLRVCKRNPLRMNI---ADPGKARQLLFHTMFGTHVEDFGILQSMTDVSDWLKRKDFEEEFKTLRAS---

Chain 1:  371 METMESSTLELRSRYWAIRTRSGGNTNQQRASSGQISIQPTFSVQRNLPFDRPTIMAAFT-GNTEGR---
              1111111111111111111111111111     222222222222222222222222222 222222   
Chain 2:  400 YARVEGTFYPIEMRYYSKVCSSLNTKMIGGGS-APVTNCQIFSGNRKRIVTEGLKSLGQQGVGAGLSTLD

Chain 1:  437 ----TSDMRTEIIRLMESARPEDVSFQGRGVFELSDE--KATSPIVPSFDMSNEGSYFFG
                  333333333333333333333333333333333  33333333333333 333333
Chain 2:  469 KDSIEKLLREHLESIKTAFGDSFEAGTVKWRKFDGLTWDKEGDEVEMRPGEVG-EIYWSN

Note: positions are from PDB; the numbers between alignments are block index

Align IAV.pdb 498 with DhTV.pdb 458
Twists 2 ini-len 352 ini-rmsd 4.09 opt-equ 415 opt-rmsd 3.05 chain-rmsd 9.47 Score 712.62 align-len 483 gaps 68 (14.08%)
P-value 7.50e-11 Afp-num 81368 Identity 10.14% Similarity 26.09%
Block  0 afp 36 score 646.30 rmsd  3.24 gap 103 (0.26%)
Block  1 afp  3 score 55.96 rmsd  2.27 gap 6 (0.20%)
Block  2 afp  5 score 60.02 rmsd  3.94 gap 9 (0.18%)

Chain 1:   14 ETDGERQNATEIRASVGKMIDGIGRFYIQMCTELKLSDYEGRLIQNSLTIERMVLSAFDERRNKYLEEHP
              1111111   11111111111111111111111111   111111111111111111111111       
Chain 2:   20 VKRSKVE---TDPKSTQRKYEDFKAQMVTLANQLKI---DLKVKHNADIIGSIVMAACTGNAI-------

Chain 1:   84 SAGKDPKKTGGPIYRRV-DGKWRRELILYDKEEIRRIWRQANNGDD-------ATAGLTHMMIWHSNLND
                   111111111111 111111111111111111111    111       11111111111111111
Chain 2:   77 -----RETGKYSFFFNDEKDGWKLREVELNCKPVIDWAN----QTLTDEQKREWYPFLASLQLCVKTEDA

Chain 1:  146 ATYQRTRALVRTGMDPRMCSLMQGSTLPRRSGAAGAAVKGVGTMVMELIRMIKRGINDRNFWRGENGRRT
              111111111111111111111111111111111111111111111111111111111  111  111111
Chain 2:  138 ILWQRNPVTRELQVSPVCEPFATGYNIKDKLKKSRPLSVGPLNHLLHWVNLQTEKSVGKGRK--LSPRAA

Chain 1:  216 RIAYERMCNILKGKFQTAAQRTMVDQVRESRNPGNAEFEDLIFLARSALILRGSVAHKSCLPACVYGSAV
              111111111111111111111111111111      1111111111111111111111111111111111
Chain 2:  206 AGIRKRLEATLMRQTIGQSQKAMLRQIFDG------KLAYVRTLAHSYCSIKPHIENQFVLPYSVIAVTD

Chain 1:  286 ASGYDFEREGYSLVGIDPFRLLQNS--QVYSLIRPNENPAHKSQLVWMACHSAAFEDLRVSSFIRGTKVV
                 111   1111111111111111  1111111111111111111111111111111111111111111
Chain 2:  270 ---SFE---NADMSSEWVYKKLCEASKKILLTGPNESWKSFMAQMLIYCTFRCLHEDLGVLTSMFGMVFE

Chain 1:  354 PRGKLSTRGVQIASNENMETMESSTLELRSRYWAIRTRSGGNTNQQRASSGQISIQPTFSVQRNLPFDRP
              11111111   111111   1111111111111111111111111     22222222222222222222
Chain 2:  334 PRKSKGKY---CKSSEL---QVLGSQEITYKFWSKPQRGAPRNLGGARR-GQICTRPSFRGVRATYNQYS

Chain 1:  424 TIMAAFTGNTEGRTSDMRTEIIRLMESARPEDVSFQGRGVFELSDEKATSPIVPSFDMSNEGS
              22222222      333333333333333333333333333333   3333333333333333
Chain 2:  397 SLEQLEKACGNPTSENVVEALNAEFEEYSKLTTEGTGAFYERGS---TNEYKGNVQATGQLLF

Note: positions are from PDB; the numbers between alignments are block index

Align IAV.pdb 498 with JoV.pdb 448
Twists 3 ini-len 360 ini-rmsd 4.01 opt-equ 420 opt-rmsd 3.05 chain-rmsd 9.95 Score 737.77 align-len 485 gaps 65 (13.40%)
P-value 7.34e-10 Afp-num 80857 Identity 12.58% Similarity 28.66%
Block  0 afp 36 score 659.87 rmsd  3.27 gap 104 (0.27%)
Block  1 afp  2 score 46.59 rmsd  0.89 gap 0 (0.00%)
Block  2 afp  4 score 64.98 rmsd  3.89 gap 0 (0.00%)
Block  3 afp  3 score 31.31 rmsd  2.66 gap 7 (0.23%)

Chain 1:   14 ETDGERQNATEIRASVGKMIDGIGRFYIQMCTELKLSDYEGRLIQNSLTIERMVLSAFDERRNKYLEEHP
              1111111   11111111111111111111111111   111111111111111111111111       
Chain 2:    7 KRPRFDK---TTENQVPKMYEQFQTQMKALAQQGNI---DITIDHNADVIGSIVMAACTDNRE-------

Chain 1:   84 SAGKDPKKTGGPIYRRVDGKWRRELILYDKEEIRRIWRQANNG--DD--ATAGLTHMMIWHSNLNDATYQ
                  1111111111111111111111111111111111111 1  11  111111111111111111111
Chain 2:   64 ----LRAKDSYYFYIKDGSEWKYTAVELDTSTVTQWAKTTVQTPENKGMWYPFLALLQISSKTKETILWQ

Chain 1:  150 RTRALVRTGMDPRMCSLMQGSTLPRRSGAAGAAVKGVGTMVMELIRMIKRGINDRNFWRGENGRRTRIAY
              111111111111111111111111111111111111111111111111111       111111111111
Chain 2:  130 KYPVTMELELNPTLEVYANGHSIKDRLKNSRPRSVGPLVHLLHLKRLSKAVPKNSKTKRPLESSALHGIK

Chain 1:  220 ERMCNILKGKFQTAAQRTMVDQVRESRNPGNAEFEDLIFLARSALILRGSVAHKSCLPACVYGSAVASGY
              11111111111111111111111111      1111111111111111111111111111111111   1
Chain 2:  200 KSIVGHLKRQCIGDTQRMMINQFETG------DWSALSTFAASLLAIKPRIENHFVLPYPLLAVCP---S

Chain 1:  290 DFEREGYSLVGIDPFRLLQNS----QVYSLIRPNENPAHKSQLVWMACHSAAFEDLRVSSFIRGTKVVPR
              11   1111111111111111    111111111111111111111111111111111111111111111
Chain 2:  261 FE---GASMSSEWVFTTLEQISALKSLKMFGPDASWKAFLEEIYIHSVFQSSGEDLGVLDWMFDRVFHQR

Chain 1:  356 GKLSTRGVQIASNENMETMESSTLELRSRYWAIRTRSGGNTNQQRASSGQISIQPTFSVQRNLPF-DRPT
              111111   111111   1111111111111111111111111      2222222222222222 3333
Chain 2:  328 RELPKY---NKKSDL---RPLGVFQFKYKYWSKPLKAAPRTVEGVKRG-QISCRPSFKGKRPSYNNFTSI

Chain 1:  425 IMAAFTGNTEGRTSDMRTEIIRLMESARPEDVSFQGRGVFELSDEKATSPIVPSFDMSNEGSYFF
              33333333333333333333333333333  44444444444    44444444444444 4444
Chain 2:  391 EALQMGSSSSTSTLFEQVQEECQKYMDLK--EEGTTCFYQKG----SETPAVPNIINGNR-YLFG

Note: positions are from PDB; the numbers between alignments are block index

Align IAV.pdb 498 with BouV.pdb 460
Twists 3 ini-len 352 ini-rmsd 3.86 opt-equ 425 opt-rmsd 3.12 chain-rmsd 10.26 Score 729.03 align-len 498 gaps 73 (14.66%)
P-value 1.44e-09 Afp-num 81301 Identity 11.45% Similarity 28.31%
Block  0 afp  1 score 20.48 rmsd  1.53 gap 0 (0.00%)
Block  1 afp 35 score 657.23 rmsd  3.11 gap 101 (0.27%)
Block  2 afp  3 score 53.07 rmsd  2.57 gap 4 (0.14%)
Block  3 afp  5 score 60.97 rmsd  4.08 gap 9 (0.18%)

Chain 1:    1 MATKGTKRSYEQMETDGERQNATEIRASVGKMIDGIGRFYIQMCTELKLSDYEGRLIQNSLTIERMVLSA
              1111111111            222222222222222222222222222   222222222222222222
Chain 2:   18 MEIDTKRSKI------------EVDPLANKRKYEEFKAQMVSLANKAKV---DMTVHYNASVIGSIVMAA

Chain 1:   71 FDERRNKYLEEHPSAGKDPKKTGGPIYRRVD-GKWRRELILYDKEEIRRIWRQANNGDD---ATAGLTHM
              222222            2222222222222 22222222222222222222222  22   22222222
Chain 2:   73 CTDGTL------------RDGSKYSFFFKTQDNEWEMKEVVIDCSSVQEWAKTTINDATRKDWYPFLSSL

Chain 1:  137 MIWHSNLNDATYQRTRALVRTGMDPRMCSLMQGSTLPRRSGAAGAAVKGVGTMVMELIRMIKRGINDRNF
              222222222222222222222222222222222222222222222222222222222222222222  22
Chain 2:  131 QLCVKSEDAILWQRNVVTKNLGVSPVCEPYAVGYNIKDKLKKSRPLSIGPLNHLDHWLGLYTERSVGKGK

Chain 1:  207 WRGENGRRTRIAYERMCNILKGKFQTAAQRTMVDQVRESRNPGNAEFEDLIFLARSALILRGSVAHKSCL
              2  22222222222222222222222222222222222      22222222222222222222222222
Chain 2:  201 K--LSQRAAAGIRERLEKNLMRQTIGQSQKAMLRQIFD------GKTSYIRTLAHSYCSIKPHIENQFVL

Chain 1:  277 PACVYGSAVASGYDFEREGYSLVGIDPFRLLQNS--QVYSLIRPNENPAHKSQLVWMACHSAAFEDLRVS
              222222222   222   2222222222222222  2222222222222222222222222222222222
Chain 2:  263 PYSVIAVTD---NFD---GANMSDEWVFKKISEASEKILLTGPSQEWKPFMAQILIHCTFRSMHEDLGVL

Chain 1:  345 SFIRGTKVVPRGKLSTRGVQIASNENMETMESSTLELRSRYWAIRTRSGGNTNQQRASSGQISIQPTFSV
              22222222222222222   222222   2222222222222222222222222     33333333333
Chain 2:  327 SAMFGMEFQPRKAFGKF---CSSSDL---KVLGSQKIQYHFWSKPQRGAPRNLGGARR-GQISTRPSFRG

Chain 1:  415 QRNLPFDRPTIMAAFT--GNTEGRTSDMRTEIIRLMESARPEDVSFQGRGVFELSDEKATSPIVPSFDMS
              3333333333333333  333    444444444444444444444444444444    44444444444
Chain 2:  390 VRTTYNQYSSLEQLEKACGTGTS--ESLVDALNAEFEEYSRLTQEGTGHFFEKGG----ENEFKGSVVAS

Chain 1:  483 NEGSYFFG
              44 44444
Chain 2:  454 GR-LLFEA

Note: positions are from PDB; the numbers between alignments are block index

Align IAV.pdb 498 with CCHRV.pdb 482
Twists 5 ini-len 224 ini-rmsd 9.81 opt-equ 141 opt-rmsd 4.26 chain-rmsd 20.47 Score 278.92 align-len 474 gaps 333 (70.25%)
P-value 2.82e-01 Afp-num 93474 Identity 3.59% Similarity 10.34%
Block  0 afp  5 score 59.31 rmsd 13.14 gap 9 (0.18%)
Block  1 afp  6 score 84.88 rmsd  8.31 gap 24 (0.33%)
Block  2 afp  3 score 66.40 rmsd  1.80 gap 0 (0.00%)
Block  3 afp  4 score 60.87 rmsd  5.74 gap 20 (0.38%)
Block  4 afp  6 score 94.58 rmsd  7.41 gap 18 (0.27%)
Block  5 afp  4 score 59.89 rmsd  8.13 gap 20 (0.38%)

Chain 1:   41 IQMCTELKLSDYEGRLIQNSLTIERMVLSAFDERRNKYLEEHPSAGKDPKKTGGPIYRRVDGKWRRELIL
              11                                                                    
Chain 2:   83 VSSTGIVKKGLEWFEKNA----------------------------------------------------

Chain 1:  111 YDKEEIRRIWRQANNGDD--------------------------------------------ATAGLTHM
              222                                                           33333333
Chain 2:  101 GTIKSWDESYIELKVEVPKIEQLANYQQAALKWRKDIGFRVNANTAALSHKVLAEYKVPGEIVMSVKEML

Chain 1:  137 MIWHSNLNDATYQRTRALVRTGMDPRMCSLMQGSTLPRRSGAAGAAVKGVGTMVMELIRMIKRGINDRNF
              3333333333333 3                          44444444444444444444444      
Chain 2:  171 SDMIRRRNLILNRGGDENP----------------------RGPVSREHVEWCREFVKGKYIMAFNPPWG

Chain 1:  207 WRGENGRRTRIAYERMCNILKGKF----QTAAQRTMVDQVRES--RN---PGNAEFEDLIFLARSALILR
                        4444444444444     555555555555555  55   55555555555555555555
Chain 2:  219 DINKSGRSGIALVATGLAKLAETEGKGVFDEAKKTVEALNGYLDKHKDEVDKASADNMITNLLKHIAKAQ

Chain 1:  268 GSVAHKSCLPACVYGSAVASGYDFEREGYSLVGIDPFRLLQNSQVYSL----------------------
              5                                                                     
Chain 2:  289 ELYKNSSALRAQGAQIDTAFSSYYWLYKAGVTPETFPTVSQFLFELGKQPRGTKKMKKALLSTPMKWGKK

Chain 1:  316 -------------------------------------------------------IRPNENPAHKSQLVW
                                                                     6  666666666666
Chain 2:  359 LYELFADDSFQQNRIYMHPAVLTAGRISEMGVCFGTIPVANPDDAAQGSGHTKSILNLRTNTETNNPCAK

Chain 1:  331 MACHSAAFEDLRVSSFIRGTKVVPRGKL----STRGVQIASNENMETMESSTLE
              66666                           6666666666666666666666
Chain 2:  429 TIVKLFEIQKTGFNIQDMDIVASEHLLHQSLVGKQSPFQNAYNVKGNATSANII

Note: positions are from PDB; the numbers between alignments are block index

Align IAV.pdb 498 with KUPEV.pdb 483
Twists 5 ini-len 256 ini-rmsd 13.89 opt-equ 238 opt-rmsd 6.50 chain-rmsd 21.58 Score 286.43 align-len 591 gaps 353 (59.73%)
P-value 2.23e-01 Afp-num 93571 Identity 4.23% Similarity 11.00%
Block  0 afp  5 score 62.47 rmsd 13.70 gap 10 (0.20%)
Block  1 afp  6 score 82.80 rmsd  8.75 gap 24 (0.33%)
Block  2 afp  3 score 62.80 rmsd  1.86 gap 0 (0.00%)
Block  3 afp  3 score 39.72 rmsd  4.22 gap 3 (0.11%)
Block  4 afp  2 score 47.41 rmsd  0.72 gap 0 (0.00%)
Block  5 afp 13 score 137.73 rmsd 18.29 gap 108 (0.51%)

Chain 1:    1 MATKGTKRSYEQMETDGERQNATEIRASVGKMIDGIGRFYIQMCTELKLSDYE---------GRLIQNSL
              1111111111111         111111111                               22222222
Chain 2:   33 SASFCDALPDLSI---------FEVKMGLATDDREKDSIYACAMVEATKFCAPIYECGWACCTGMVENGL

Chain 1:   62 TIERMVLSAFDERRNKYLEEHPSAGKDPKKTGGPIYRRVDGKWRRELILYDKEEIRRIWRQ---------
              22222222222222222222       22                     22222222222         
Chain 2:   94 KWFDKNKDVIKLWDGKYSDLMKNVPEPEQLV-------------------AYQRAAQKWRQDNKFEINQY

Chain 1:  123 -ANNG-----------DDATAGLTHMMIWHSNLNDATYQR---------------TRALVRTGMDPRMCS
               2222           3 333333333333333333333                444444444444444
Chain 2:  145 TRSLTHSVQADYKVPGEYAVEVKEMLSDMVRRRNILLNGNGDDAGKKGPVSREHVNWGRELAAGKFQVVF

Chain 1:  166 LM--QGSTLPRRSGAAGAAVKGVGTMVMELIRMIKRGINDRNFWRGENGRRT------------------
              44  44444444      5555555555555555                                    
Chain 2:  215 NPPWGDINKTGR------SGIPLAVTSMVKVAELDGHKRLEDIRKTLLDLKKWIEDNKDELEDGKGDELV

Chain 1:  216 -----RIAYERMCNILKGKFQTAAQRTMVDQVRESRNPGNAEFEDLIFLARSALILRGSVAHKSCLPACV
                   666666666666666                                    66666666666666
Chain 2:  279 KTLTKQLADAIELAKKSSAL------------------------------------RAQGAQIDSIFSSY

Chain 1:  281 YGSAVASGYDFEREGYSLVGIDPFRLLQNSQVYSLIRPNENPAHKSQLVWMACHSAAFEDLRVSSFIRGT
              666                           6666666666666666                        
Chain 2:  313 YWAWKAGITPV-------------------TFPTLSQFLFEMGQGP------------------------

Chain 1:  351 KVVPRGKLSTRGVQIASNENMETM----------------------------------ESST--------
                  66666666666666666666                                  6666        
Chain 2:  340 ----RGGKKMIKALTNTPLKWGKKIISLFAEDDFNGNKLYMHPGVLTAGRMSEMGACFGVVPVSNPEDAV

Chain 1:  379 --LEL--RSRYWAI-----------RTRSGGNTNQQRASSGQISI--QPTFSVQRNLPFDRPTIMAAFTG
                666  6666666           6          666666666  66666666               
Chain 2:  406 LGSGHSKSLLNYKIDTNAGNPCAKEIVQLFRIQKAGFDLDSMDIVASEHLLHQSLVGKRCHFQNAYKVKG

Chain 1:  432 NTEGRTSDMRTEIIRLMESARPEDVSFQGRG
                                     66666666
Chain 2:  476 -----------------------NATNVEIV

Note: positions are from PDB; the numbers between alignments are block index

Align IAV.pdb 498 with HAZV.pdb 485
Twists 5 ini-len 248 ini-rmsd 13.24 opt-equ 273 opt-rmsd 6.47 chain-rmsd 20.53 Score 284.85 align-len 562 gaps 289 (51.42%)
P-value 1.79e-01 Afp-num 93831 Identity 3.02% Similarity 10.50%
Block  0 afp  3 score 52.07 rmsd  2.74 gap 1 (0.04%)
Block  1 afp  7 score 94.84 rmsd 10.13 gap 24 (0.30%)
Block  2 afp  3 score 61.76 rmsd  2.15 gap 0 (0.00%)
Block  3 afp  3 score 38.56 rmsd  4.30 gap 3 (0.11%)
Block  4 afp  2 score 47.08 rmsd  0.90 gap 0 (0.00%)
Block  5 afp 13 score 136.04 rmsd 18.03 gap 108 (0.51%)

Chain 1:   13 METDGERQNATEIRASVGKMIDGIGRFYIQMCTELKLSDYEGRLIQNSLTIERMVL------SAFDERRN
              111   11111111111111111111111      222222222222222222222      22222222
Chain 2:   50 MEL---ASTDNERDAIYSSALIEATRFCAPI----MECAWASCTGTVKRGLEWFDKNKDSDTVKVWDANY

Chain 1:   77 KYL--EEHPSAGKDPKKTGGP------IYRRVDGKWRRELILYDKEEIRRIWRQANNGDDATAGLTHMMI
              222  2222222222222222      22222  2222222                 333333333333
Chain 2:  113 QKLRTETPPAEALLAYQKAALNWRKDVGFSIG--EYTSILKKAVAAEYKVPG------TVINNIKEMLSD

Chain 1:  139 WHSNLNDATYQR---------------TRALVRTGMDPRMCSLM--QGSTLPRRSGAAGAAVKGVGTMVM
              333333333333               44444444444444444  44444444      5555555555
Chain 2:  175 MIRRRNRIINGGSDDAPKRGPVGREHLDWCREFASGKFLNAFNPPWGEINKAGK------SGYPLLATGL

Chain 1:  192 ELIRMIKRGINDRNFWRGENGRRTRIAYERMCNILKGKFQTAAQRTMVDQVRESRNPGNAEFEDLIFLAR
              555555                                                                
Chain 2:  239 AKLVELEGKDVMDKAKASIAQLEGWVKENKDQVDQDKAEDLLKGVRESYKTA------------------

Chain 1:  262 SALILRGSVAHKSCLPACVYGSAVASGYDFEREGYSLVGIDPFRLLQNS-QVYS--LIR---PNENPAHK
                                         6666666666666666666666 6666  666   66666666
Chain 2:  291 ---------------------------LALAKLSNAFRAQGAQIDTVFSSYYWPWKAGVTPVTFPSVSQF

Chain 1:  326 SQLVWMACHSAAFEDLRVSSFIRGTKVVPRGKLSTRGVQIASNENMETMESS------------------
              666                      666666666666666666666666666                  
Chain 2:  334 LFE----------------------LGKNPKGQKKMQKALINTPLKWGKRLIELFADNDFTENRIYMHPC

Chain 1:  378 --------TLELR-------------------SRYWAIRTRSGGN------TNQQRASSGQISIQPTFSV
                      66666                   66666              6666666666666666666
Chain 2:  382 VLTSGRMSELGISFGAVPVTSPDDAAQGSGHTKAVLNYKTKTEVGNPCACIISSLFEIQKAGYDIESMDI

Chain 1:  415 QRNLPFDRPTIMAAFTGNTEGRTSDMRTEIIRLMESARPEDVSFQGRGVFE--------LSDEKATSPIV
              6666                                      666666666        66666666666
Chain 2:  452 VASE--------------------------------------HLLHQSLVGKRSPFQNAYLIKGNATNIN

Chain 1:  477 PS
              66
Chain 2:  484 II

Note: positions are from PDB; the numbers between alignments are block index

Align IAV.pdb 498 with ERVEV.pdb 630
Twists 5 ini-len 216 ini-rmsd 7.96 opt-equ 256 opt-rmsd 6.14 chain-rmsd 23.04 Score 313.43 align-len 502 gaps 246 (49.00%)
P-value 2.05e-01 Afp-num 116965 Identity 1.79% Similarity 8.96%
Block  0 afp  7 score 136.70 rmsd 10.37 gap 4 (0.07%)
Block  1 afp  4 score 76.07 rmsd  3.21 gap 4 (0.11%)
Block  2 afp  7 score 69.36 rmsd  6.92 gap 4 (0.07%)
Block  3 afp  3 score 59.70 rmsd  2.03 gap 11 (0.31%)
Block  4 afp  4 score 77.43 rmsd  3.65 gap 16 (0.33%)
Block  5 afp  2 score 42.17 rmsd  1.51 gap 0 (0.00%)

Chain 1:    6 TKRSYEQMETDGERQNAT-------------EIRAS----------------------------------
              1111111111111111               11  1                                  
Chain 2:   97 EDQIISEDGNFLVWHQNYEQLKKAPPSFEQLMGYQMSALNWRQSVGYGQLEETAVLVSQVIAQFSVPGTL

Chain 1:   29 ----------------------------------------------------------------------
                                                                                    
Chain 2:  167 VVTVQEMIKDMIARRGGGPKRGVSEEHVRCCVDIMNGNLSALINPAWGDIDKKNKNGLMLLTTGIAKLRE

Chain 1:   29 ---VGKMIDGIGRFYIQMCTEL-KLSDYEGRLIQNSLTIERMVLSAFDERRNKYLEEHPSAGKDPKKTGG
                 1111111111111111111 111111111111111111111111111111111111           
Chain 2:  237 LYGPAAMVKVQQAADKFGEWGKAQDVLDQSRVQEIHQVLLKSIAESTSLGGGAAVFKNQIA---------

Chain 1:   95 PIYRRVDGKWRRELILYDKEEIRRIWRQANNGD-DATAGLTHMMIWHSNLNDATYQRTRALVRTGMDPRM
                            2222222222222222222 2222222222222222     333333333333333
Chain 2:  298 --------------QIDSVFSSYYWMWRAGITPESFPLLSDFLFELGQNARGSAKIIKTLDRIGLKWSKP

Chain 1:  164 CSLMQGSTLPRRSGAAGAAVKGVGTMVMELIRMIKRGI------NDRNFWRGEN----GRRTRIAYERMC
              3333333333  33333333333333333333333333      333333  33    444444444444
Chain 2:  354 LVNLFADSTFKMGRIHMHPAILTTGRLNEMGLCFGIIPASHPESAVNGSGFAKNILNVRTDGMNPSAQLI

Chain 1:  224 NILKGKF---QTA--AQRTMVDQVRESRN-----------------------------PGNAEFEDLIFL
              4444444   444  444444444444                               555555555555
Chain 2:  424 VQLFDIQRQSRTLSDLDVVSSEHLFHQILVGKRTAYQNAFQVKGNATDTKIVGFDPPKIDKNKAIRDAVD

Chain 1:  260 ARSALILRGSVAHK------SCLPACVYGSAVASGYDFEREGYSLVGIDPFRLLQNSQVYSLIRPNENPA
              55555555555555      5555555555555                                  666
Chain 2:  494 QHLMASGYAVAPERSVMDLRREMEEREHKQRLEALAA------------------------------RAR

Chain 1:  324 HKSQLVWMACHS
              666666666666
Chain 2:  534 EAEAWEASRRAE

Note: positions are from PDB; the numbers between alignments are block index

Align IAV.pdb 498 with JUNV.pdb 564
Twists 5 ini-len 280 ini-rmsd 17.17 opt-equ 313 opt-rmsd 9.45 chain-rmsd 27.22 Score 287.87 align-len 690 gaps 377 (54.64%)
P-value 3.18e-01 Afp-num 102650 Identity 3.19% Similarity 11.74%
Block  0 afp  3 score 49.39 rmsd  3.15 gap 10 (0.29%)
Block  1 afp  2 score 36.92 rmsd  1.71 gap 0 (0.00%)
Block  2 afp  5 score 88.46 rmsd  7.50 gap 1 (0.02%)
Block  3 afp  6 score 89.69 rmsd 17.15 gap 6 (0.11%)
Block  4 afp  4 score 62.13 rmsd  4.64 gap 1 (0.03%)
Block  5 afp 15 score 110.78 rmsd 21.25 gap 68 (0.36%)

Chain 1:   21 NATEIRASVGKMIDGIGRFYIQMCTELKLSDYEGRLIQNSLTIERMVLSAFDERRNKYLEEHPSAGKDPK
              11111111111111111                  222222222222222                    
Chain 2:    8 PSFRWTQSLRRGLSQFTQ-----------------TVKSDVLKDAKLIAD--------------------

Chain 1:   91 KTGGPIYRRVDGKWRRELILYDKEEIRRIWRQANNGDDATAGLTHMMIWHSNLNDATYQRTRALVRTGMD
                 33333                 333333333333333333333333333333333333333      
Chain 2:   41 ---SIDFNQ----------------VAQVQRALRKTKRGEEDLNKLRDLNKEVDRLMSMRSVQRNTVFKA

Chain 1:  161 PRMCSLMQGSTLPRRSGAAGAAVKGVGTMVMELIRMIKRGINDRNFWRGENGRRTRIAYERMCNILK---
                                                    44444444444 44444444444444444   
Chain 2:   92 GDLGRVERM-----------------------------ELASGLGNLKT-KFRRAETGSQGVYMGNLSQS

Chain 1:  228 -----------------------GKFQ--------------TAAQRTMVDQVRESRNPGNAEFEDLIFLA
                                     4444              55555555555555555555555555555
Chain 2:  132 QLAKRSEILRTLGFQQQGTGGNGVVRVWDVKDPSKLNNQFGSVPALTIACMTVQGGETMNSVIQALTSLG

Chain 1:  261 RSALILRGSVAHKSCLPACVYGSAVASG-----YDFEREGYSLVGIDPFR--LLQNSQ----------VY
              55555           666666666666     66666666666666666  666666          66
Chain 2:  202 LLYTV-----------KYPNLSDLDRLTQEHDCLQIVTKDESSINISGYNFSLSAAVKAGASILDDGNML

Chain 1:  314 SLIRPNENPAHKSQLVW--------MACHSAAFEDLRVSSFIRGTKVVPRGKLSTRGVQIASNENMETME
              66666666666666666        66666666666 66666666666    666               
Chain 2:  261 ETIRVTPDNFSSLIKSTIQVKRREGMFIDEKPGNRNPYENLLYKLCLS----GDG---------------

Chain 1:  376 SSTLELRSRYWAIRTRSGGNTN------------------QQRASSGQISIQPTFS--------------
              6666666666666666                        6666666666666666              
Chain 2:  312 WPYIGSRSQIIGRSWDNTSIDLTRKPVAGPRQPEKNGQNLRLANLTEIQEAVIREAVGKLDPTNTLWLDI

Chain 1:  414 ------------------VQRNLPF-------------------------DRPTIMAAFTGNTEGRTSDM
                                6666666                         666666666666    6666
Chain 2:  382 EGPATDPVEMALFQPAGSKYIHCFRKPHDEKGFKNGSRHSHGILMKDIEDAMPGVLSYVIGL----LPPD

Chain 1:  441 RTE--------------IIRLMESA---------------------------------------------
              666              66666666                                             
Chain 2:  448 MVVTTQGSDDIRKLFDLHGRRDLKLVDVRLTSEQARQFDQQVWEKFGHLCKHHNGVVVSKKKRDKDAPFK

Chain 1:  452 -------RPEDVS--------------FQGRGVFELSDEKATSPIVPSFDMSNEGSYFFG
                     666666              66666             666666666666666
Chain 2:  518 LASSEPHCALLDCIMFQSVLDGKLYEEELTPL-------------LPPSLLFLPKAAYAL

Note: positions are from PDB; the numbers between alignments are block index

Align IAV.pdb 498 with TCRV.pdb 570
Twists 5 ini-len 248 ini-rmsd 15.67 opt-equ 267 opt-rmsd 6.94 chain-rmsd 27.28 Score 276.64 align-len 706 gaps 439 (62.18%)
P-value 2.93e-01 Afp-num 101717 Identity 2.41% Similarity 8.50%
Block  0 afp  3 score 65.22 rmsd  3.49 gap 30 (0.56%)
Block  1 afp  5 score 88.08 rmsd  7.59 gap 1 (0.02%)
Block  2 afp  3 score 66.72 rmsd  1.54 gap 0 (0.00%)
Block  3 afp  2 score 47.91 rmsd  0.27 gap 0 (0.00%)
Block  4 afp  4 score 63.83 rmsd  4.56 gap 3 (0.09%)
Block  5 afp 14 score 93.88 rmsd 21.18 gap 107 (0.49%)

Chain 1:   24 EIRASVGKMIDGIGRFYIQMCTELKLSDYEGRLIQNSLTIERMVLSAFDERRNKYLEEHPSAGKDPKKTG
              111   1111111111111111111                                             
Chain 2:    1 MAQ---SKEVPSFRWTQSLRKGLSQFTQTVKSDILKDAKLIA----------------------------

Chain 1:   94 GPIYRRVDGKWRRELILYDKEEIRRIWRQANNGDDATAGLTHMMIWHSNLNDATYQRTRALVRTGMDPRM
                         22222222222222222    22222222222222222222222222222         
Chain 2:   40 -----------DSIDFNQVAQVQRVLRK----TKRTDDDLNKLRDLNMEVDRLMSMKSVQKN--------

Chain 1:  164 CSLMQGSTLPRRSGAAGAAVKGVGTMVMELIRMIKRGINDRNFWRGENGR-----RTRIAYERMCNILKG
                           33333333333333333333333333333             444444444444444
Chain 2:   87 -------------TIFKVGDLARDELMELASDLEKLKDKIKRTESNGTNAYMGNLSQSQLNRRSEILRTL

Chain 1:  229 KFQT--------------------------AAQRTMVDQVRESRNPGNAEFEDLIFLARSALILRGSVAH
              4                             5  55555555555555555555555555555555     
Chain 2:  144 GFAQQGGRPNGIVRVWDVKDSSKLNNQFGSMPALTIACMTVQGGETMNNVVQALTSLGLLYTVKY-----

Chain 1:  273 KSCLPACVYGSAVASGYDFEREGYSLVGID-------------------PFRLLQNS------QVY----
                     666      66666666666666                   66666666      666    
Chain 2:  209 -------PNL------SDLDKLIPNHECLQIITKEESSINISGYNLSLSAAVKAGASILDGGNMLETIRV

Chain 1:  314 -------------------------------------SLIRPNENPAHKSQLVWMACHSAAFEDLRVSSF
                                                   6666666666666666                 
Chain 2:  266 TPDNFSSLIKNTLQVKRREGMFIDDRPGSRNPYENLLYKLCLSGDGWPYIGSR-----------------

Chain 1:  347 IRGTKVVPRGKLSTRGVQIASNENMETMESSTLELRSRY-------------------------------
                         66666  6666666666                                          
Chain 2:  319 -----------SQIMG--RSWDNTSVDLTKKPDAVPEPGAAPRPAERKGQNLRLASLTEGQELIVRAAVS

Chain 1:  386 ---------------------------------------------WAIRTRSGGNTNQQRASS-------
                                                           666666666666666666       
Chain 2:  376 ELDPSNTIWLDIEGPPTDPVELALYQPAKKQYIHCFRKPHDEKGFKNGSRHSHGILMKDIEDAVPGVLSY

Chain 1:  404 -------------------------------------------------------GQISIQPTFSVQRNL
                                                                     66666666666    
Chain 2:  446 VIGLLPPNMVITTQGSDDIRKLLDIHGRKDLKLIDVKFTSDQARQFEHQVWDKFGHLCKQHNGVIISKKN

Chain 1:  419 PFDRPT---------IMAAFTGNTEGRTSDMRTEIIRLMESARPEDVSFQGRGVFELSDEKATSPIVPSF
                             66 6      66666666666666666666666                     6
Chain 2:  516 KSKDSPPSPSPDEPHCALLDCIMFHSAMSGELPKEEPIPLLPKEFLFF---------------------P

Chain 1:  480 DMSNEG
              666666
Chain 2:  565 KTAFAL

Note: positions are from PDB; the numbers between alignments are block index

Align IAV.pdb 498 with LFV.pdb 569
Twists 5 ini-len 272 ini-rmsd 10.87 opt-equ 244 opt-rmsd 6.85 chain-rmsd 29.41 Score 261.21 align-len 588 gaps 344 (58.50%)
P-value 3.75e-01 Afp-num 100609 Identity 5.10% Similarity 12.76%
Block  0 afp  5 score 71.28 rmsd  9.73 gap 9 (0.18%)
Block  1 afp  3 score 45.91 rmsd  5.13 gap 23 (0.49%)
Block  2 afp  5 score 77.91 rmsd  4.54 gap 0 (0.00%)
Block  3 afp  8 score 81.30 rmsd 12.71 gap 59 (0.48%)
Block  4 afp  5 score 63.19 rmsd  7.95 gap 28 (0.41%)
Block  5 afp  8 score 63.11 rmsd 12.83 gap 93 (0.59%)

Chain 1:    9 SYEQMETDGERQNATEIRASVGKMIDGIGRFYIQMCTELKLSDYEGRLIQNSLTIERMVLSAFDERRNKY
              11111111111111111111111111111111111111111      222222222222222        
Chain 2:   86 KSILRVGTLTSDDLLILAADLEKLKSKVIRTERPLSAGVYMGNLS--SQQLDQRRALLNMIGMSGGNQGA

Chain 1:   79 LEEHPSAGKDPKKTGGPIYRRVDGKWRRELILYDKEEIRRIWRQANNGDD--ATAGLTHMMIWHSNLNDA
                                         33333333333333333333333  3333333333333333  
Chain 2:  154 RAGRDGVVRVWDVKNAELL--------NNQFGTMPSLTLACLTKQGQVDLNDAVQALTDLGLIYTAKYPN

Chain 1:  147 TYQRTRALVRTGMDPRMCSLMQGSTLPRRSGAAGAAVKGVGTMVMELIRMIKRGINDRNFWRGENGRRTR
                                                                                    
Chain 2:  216 TSDLDRLTQSHPILNMIDTKKSSLNISGYNFSLGAAVKAGACMLDGGNMLETIK----------------

Chain 1:  217 IAYERMCNILKGKFQTAAQRTMVDQVRES--RNP------------------------------------
                              4444444444444  444                                    
Chain 2:  270 ----------------VSPQTMDGILKSILKVKKALGMFISDTPGERNPYENILYKICLSGDGWPYIASR

Chain 1:  249 ----------------------------------GNAEFEDLIFLARSALILRGSVAH----KSCLPACV
                                                555555555555555555555555    55555555
Chain 2:  324 TSITGRAWENTVVDLESDGKPQKADSNNSSKSLQSAGFTAGLTYSQLMTLKDAMLQLDPNAKTWMDIEGR

Chain 1:  281 YGSAVASGYDFEREGYSLVGIDPFRLLQNSQVYSLIRPNENPAHKSQLVW-MACHSAAFEDLRVSSFIRG
              5         5555555555555                            666666666    6666  
Chain 2:  394 PEDPVEI---ALYQPSSGCYIHFFREPTDLKQFKQDAKYSHGIDVTDLFATQPGLTSAVI----DALP--

Chain 1:  350 TKVVPRGKLSTRGVQIASNENMETMESSTLELRSRYWAIRTRSGGNTNQQRASSGQISIQPTFSVQRNLP
                                                  66666   66666           6666666   
Chain 2:  455 ------------------------------------RNMVI---TCQGSDDIRKLLESQGRKDIKLIDIA

Chain 1:  420 ------------FDRPTIMAAFTGNTEGRTSD----MRTEIIR---LMESARPEDVSFQGRGVFELSDEK
                          66666666666666666666    6666666   66666666666             
Chain 2:  486 LSKTDSRKYENAVWDQYKDLCHMHTGVVVEKKKRGGKEEITPHCALMDCIMFDAAVSGGLNT--------

Chain 1:  471 ATSPIVPSFDMSNEGSYFFGDNAEEYDN
                       6666666666666666666
Chain 2:  548 ---------SVLRAVLPRDMVFRTSTPR

Note: positions are from PDB; the numbers between alignments are block index

Align IAV.pdb 498 with BUNV.pdb 233
Twists 5 ini-len 192 ini-rmsd 7.85 opt-equ 201 opt-rmsd 5.41 chain-rmsd 22.05 Score 200.77 align-len 282 gaps 81 (28.72%)
P-value 2.84e-01 Afp-num 45672 Identity 5.32% Similarity 14.89%
Block  0 afp  6 score 80.69 rmsd  8.15 gap 24 (0.33%)
Block  1 afp  6 score 79.93 rmsd  7.98 gap 12 (0.20%)
Block  2 afp  5 score 59.58 rmsd  6.77 gap 38 (0.49%)
Block  3 afp  2 score 30.04 rmsd  2.86 gap 1 (0.06%)
Block  4 afp  3 score 39.74 rmsd  3.61 gap 2 (0.08%)
Block  5 afp  2 score 35.93 rmsd  1.42 gap 0 (0.00%)

Chain 1:   14 ETDGERQNATEIRASVGKMIDGIGRFYIQMCTELKLSDYEGRLIQNSLTIERMVLSAFDERRNKYLEEHP
              1111111    11111111111111111111             111111111111111111111     
Chain 2:    9 VAANTSS----TFDPEVAYANFKRVHTTGLS-------------YDHIRIFYIKGREIKTSLAKRSE---

Chain 1:   84 SAGKDPKKTGGPIYRRVDGKWRRELILYDKEEIRRIWRQANNGDDATAGLTHMMIWHSNLNDATYQRTRA
                   22222222         22222222222222222222  22222222222222222222222   
Chain 2:   59 -----WEVTLNLG---------GWKITVYNTNFPGNRNNPVP--DDGLTLHRLSGFLARYLLEKMLKVSE

Chain 1:  154 LVRTGMDPRMCSLMQGSTLPRRSGAAGAAVKGVGTMVMELIR---MIKRGINDRNFWRGENGRRTRIAYE
                                               333333333   3333333333333333333333333
Chain 2:  113 PEKLIIKSKIINPL-------------------AEKNGITWNDGEEVYLSFFPGSEMFLGTFRFYPLAIG

Chain 1:  221 RMCNILKGKFQTAAQRTMVDQVRESRN-PGNAEFEDLIFLARSALILRGSVAHKSCLPACVYGSAVASGY
              3333333  444444444444444444 555555555555555555 55555555666666666666666
Chain 2:  164 IYKVQRK--EMEPKYLEKTMRQRYMGLEAATWTVSKLTEVQSALTVVSSLGWKKTNVSAAARDFLAKFGI

Chain 1:  290 DF
              66
Chain 2:  232 NM

Note: positions are from PDB; the numbers between alignments are block index

Align IAV.pdb 498 with LACV.pdb 235
Twists 5 ini-len 160 ini-rmsd 7.46 opt-equ 179 opt-rmsd 4.91 chain-rmsd 19.95 Score 207.44 align-len 301 gaps 122 (40.53%)
P-value 2.68e-01 Afp-num 46060 Identity 4.65% Similarity 12.29%
Block  0 afp  3 score 48.61 rmsd  5.12 gap 18 (0.43%)
Block  1 afp  3 score 52.81 rmsd  4.75 gap 1 (0.04%)
Block  2 afp  5 score 78.07 rmsd  6.83 gap 17 (0.30%)
Block  3 afp  2 score 27.52 rmsd  2.10 gap 0 (0.00%)
Block  4 afp  5 score 77.70 rmsd  7.06 gap 37 (0.48%)
Block  5 afp  2 score 44.71 rmsd  1.20 gap 0 (0.00%)

Chain 1:   21 NATEIRASVGKMIDGIGRFYIQMCTELKLSDYEGRL-IQNSLTIERMVLSAFDERRNKYLEEHPSAGKDP
              111111111111111111111111    22222222 2222222222222222                 
Chain 2:   10 ASTGANGFDPDAGYMDFCVKNAES----LNLAAVRIFFLNAAKAKAALSRKPE-----------------

Chain 1:   90 KKTGGPIYRRVDGKWRRELILYDKEEIRRIWRQANNGDDATAGLTHMMIWHSNLNDATYQ----------
              33333333       333333333333333333333      333333333333333333          
Chain 2:   59 RKANPKFG-------EWQVEVINNHFPGNRNNPIGNNDL---TIHRLSGYLARWVLDQYNENDDESQHEL

Chain 1:  150 -----RTRALVRTGMDPRMCS-LMQGSTLPRRSGAAGAAVKGVGTMVMELIRMIKRGINDRNFWRGENGR
                   4444444444444444 44444444                                        
Chain 2:  119 IRTTIINPIAESNGVGWDSGPEIYLSFFPG----------------------------------------

Chain 1:  214 RTRIAYERMCNILKGKFQTAAQRTMVDQ-----------VRESRNPGNAEFEDLIFLARSALILRGSVAH
                  55555555555555                     555555555555555555555555555    
Chain 2:  149 ----TEMFLETFKFYPLTIGIHRVKQGMMDPQYLKKALRQRYGTLTADKWMSQKVAAIAKSLKDVEQLKW

Chain 1:  273 K-SCLPACVYGSAVASGYDFE
                6666666666666666666
Chain 2:  215 GKGGLSDTAKTFLQKFGIRLP

Note: positions are from PDB; the numbers between alignments are block index

Align IAV.pdb 498 with LEAV.pdb 235
Twists 5 ini-len 160 ini-rmsd 6.64 opt-equ 139 opt-rmsd 2.77 chain-rmsd 18.27 Score 209.25 align-len 260 gaps 121 (46.54%)
P-value 1.52e-01 Afp-num 45720 Identity 4.62% Similarity 12.69%
Block  0 afp  6 score 87.47 rmsd  6.57 gap 23 (0.32%)
Block  1 afp  2 score 43.53 rmsd  1.02 gap 4 (0.20%)
Block  2 afp  3 score 50.51 rmsd  4.13 gap 11 (0.31%)
Block  3 afp  5 score 60.21 rmsd  4.06 gap 30 (0.43%)
Block  4 afp  2 score 46.78 rmsd  0.70 gap 0 (0.00%)
Block  5 afp  2 score 38.18 rmsd  1.42 gap 0 (0.00%)

Chain 1:   56 LIQNSLTIERMVLSAFDERRNKYLEEHPSAGKDPKKTGGPIYRRVDGKWRRELILYDKEEIRRIWRQANN
              1111111111111111111                 22222222    22222222              
Chain 2:   43 RIFFLNHKKAKDSLKGSPK-----------------VEVDLQFG----TLRVKVVNNHNPRNRDNPVADN

Chain 1:  126 GDDATAGLTHMMIWHSNLNDATYQ------------------------RTRALVRTGMDPRMCSLMQGST
                    333333333333333333                        44444            4  44
Chain 2:   92 AI----TLHRLSGYLAKWCFDEIDHGQIEEAEVKSKVVIPLAEAKGCKWGDGV------------ALYLA

Chain 1:  172 LPRRSGAAGAAVKGVGTMVMELIRMIKRGINDRNFWRGENGRRTRIAYERMCNILKGKFQTAAQRTMVDQ
               4444 4     444444444444444444444444      44444444  4444444           
Chain 2:  146 FAPGAEM-----FLKDFEFYPLAIDIQRVVKDGMDI------TFMRKVLK--QRYGTKTADDWMIS----

Chain 1:  242 VRESRNPGNAEFEDLIFLARSALILRGSVAHKSCLPACVYGSAVASGYDF
                     5555555555555555         666666666666666666
Chain 2:  199 -------EVTAIQSAVKVVAKLPWAK------AGFTAAAKNFLAKFNISV

Note: positions are from PDB; the numbers between alignments are block index

Align IAV.pdb 498 with SBV.pdb 233
Twists 5 ini-len 168 ini-rmsd 7.12 opt-equ 192 opt-rmsd 5.38 chain-rmsd 17.86 Score 206.76 align-len 309 gaps 117 (37.86%)
P-value 2.77e-01 Afp-num 45782 Identity 6.47% Similarity 14.24%
Block  0 afp  6 score 86.74 rmsd  6.67 gap 24 (0.33%)
Block  1 afp  2 score 44.19 rmsd  0.85 gap 4 (0.20%)
Block  2 afp  3 score 50.54 rmsd  4.26 gap 11 (0.31%)
Block  3 afp  6 score 64.16 rmsd  4.84 gap 38 (0.44%)
Block  4 afp  2 score 46.13 rmsd  1.16 gap 0 (0.00%)
Block  5 afp  2 score 35.77 rmsd  1.44 gap 0 (0.00%)

Chain 1:    2 ATKGTKRSYEQMETDGERQNATEIRASVGKMIDGIGRFYIQMCTELKLSDYEGRLIQNSLTIERMVLSAF
              11111111111           1111111111111111111111     11111111111111111111 
Chain 2:    7 FEDVPQRNAAT-----------FNPEVGYVAFIGKYGQQLNFGV-----ARVFFLNQKKAKMVLHKTAQ-

Chain 1:   72 DERRNKYLEEHPSAGKDPKKTGGPIYRRVDGKWRRELILYDKEEIRRIWRQANNGDDATAGLTHMMIWHS
                                  22222222    22222222                    3333333333
Chain 2:   60 --------------------PSVDLTFG----GVKFTVVNNHFPQYVSNPVPDNAI----TLHRMSGYLA

Chain 1:  142 NLNDATY-------------QRTRALVRTGMDPRMCSLMQGSTLPRRSGAAGAAVKGVGTMVMELIRMIK
              3333333             44444444444444444444444444444  4444444444444444444
Chain 2:  102 RWIADTCKANVLKLAEASAQIVMPLAEVKGCTWADGYTMYLGFAPGAEM--FLDAFDFYPLVIEMHRVLK

Chain 1:  199 RGINDRNFWRGENGRRTRIAYERM------CNILKGKFQTAAQRTMVDQVRESRNPGNAEFEDLIFLARS
              444    44      444444444      44444444 55555555555555555              
Chain 2:  170 DNM----DV------NFMKKVLRQRYGTMTAEEWMTQK-ITEIKAAFNSVGQLAWA--------------

Chain 1:  263 ALILRGSVAHKSCLPACVYGSAVASGYDF
                        6666666666666666666
Chain 2:  215 ----------KSGFSPAARTFLQQFGINI

Note: positions are from PDB; the numbers between alignments are block index

Align IAV.pdb 498 with TSWV.pdb 258
Twists 5 ini-len 160 ini-rmsd 5.81 opt-equ 184 opt-rmsd 3.72 chain-rmsd 21.18 Score 220.63 align-len 318 gaps 134 (42.14%)
P-value 1.43e-01 Afp-num 50970 Identity 5.35% Similarity 16.35%
Block  0 afp  3 score 54.12 rmsd  2.48 gap 18 (0.43%)
Block  1 afp  3 score 51.70 rmsd  2.12 gap 0 (0.00%)
Block  2 afp  2 score 45.16 rmsd  1.24 gap 0 (0.00%)
Block  3 afp  3 score 45.58 rmsd  3.43 gap 31 (0.56%)
Block  4 afp  5 score 84.46 rmsd  3.30 gap 5 (0.11%)
Block  5 afp  4 score 65.24 rmsd  6.56 gap 12 (0.27%)

Chain 1:    2 ATKGTKRSYEQMETDGERQNATEIRASVGKMIDGIGRFYIQMCTELKLSDYEGRLIQNSLTIERMVLSAF
              1111111111                11111111111111111                 2222222222
Chain 2:   18 GKDLEFEENQNLVA------------FNFKTFCLENLDQIKKM-----------------SIISCLTFLK

Chain 1:   72 DERRNKYLEEHPSAGKDPKKTGGPIYRRVDGKWRRELILYDKEEIRRIWRQANNGDDATAGLTHMMIWHS
              2222222222222222                   3 333333333333333333  4444444444444
Chain 2:   59 NRQSIMKVIKQSDFTFGKITIKKTSDRI-------GATDMTFRRLDSLIRVRLVEETGNSENLNTIKSKI

Chain 1:  142 NLNDATYQRTRALVRTGMDPRMCSLMQGSTLPRRSGAAGAAV-----------------KGVGTMVMELI
              444   4444            444444         44444                 55555555555
Chain 2:  122 ASH---PLIQ------------AYGLPLD--------DAKSVRLAIMLGGSLPLIASVDSFEMISVVLAI

Chain 1:  195 RMIKRGINDRNFWRGENGRRTRIAYERMCNILKGKFQTAAQRTMVDQVRESRNPGNAEFEDLIFLARSAL
              555555555  555  555 55555555555555555                 66666666666666  
Chain 2:  169 YQDAKYKDLGIDPK--KYD-TKEALGKVCTVLKSKAFEMN--------------EDQVKKGKEYAAILSS

Chain 1:  265 ILRGSVAHKSC--LP--ACVYGSAVASGYDFEREGYSL
                 66666666  66  66666666  66666     6
Chain 2:  222 ---SNPNAKGSVAMEHYSETLNKFY--EMFGVKKQAKL

Note: positions are from PDB; the numbers between alignments are block index

Align IAV.pdb 498 with RREV.pdb 316
Twists 5 ini-len 136 ini-rmsd 4.77 opt-equ 148 opt-rmsd 2.85 chain-rmsd 19.19 Score 191.99 align-len 264 gaps 116 (43.94%)
P-value 2.66e-01 Afp-num 56921 Identity 3.79% Similarity 13.64%
Block  0 afp  3 score 58.57 rmsd  3.94 gap 0 (0.00%)
Block  1 afp  3 score 51.02 rmsd  3.85 gap 1 (0.04%)
Block  2 afp  3 score 42.26 rmsd  5.12 gap 36 (0.60%)
Block  3 afp  2 score 47.18 rmsd  1.36 gap 0 (0.00%)
Block  4 afp  3 score 55.28 rmsd  2.16 gap 1 (0.04%)
Block  5 afp  3 score 69.90 rmsd  1.25 gap 0 (0.00%)

Chain 1:   14 ETDGERQNATEIRASVGKMIDGIGRFYIQMCTELK--------------LSDYEGRLIQNSLTIERMVLS
              1111111111111111111111111                        222 22222222222222222
Chain 2:   81 APYRNFCNVGIAVSYLSRSLEMKEQLQVRNVFIRTSNKDSLTIVKDLNESDVLNVVSFNKACAILSAGVL

Chain 1:   70 AFDERRNKYLEEHPSAGKDPKKTGGPIYRRVDGKWRREL------------------------ILYDKEE
              2222222        3333333                                         3333333
Chain 2:  151 KHVFKEEFD------WTLKKYVPTTVSTRTVPDETVVNRLAGQMGMDSKNPYYWMIVPGYEFLYELYPAE

Chain 1:  116 IRRIWRQANNG--------DDATAGLTHMMIWHSNLNDATYQRTRALVRTGMDPRMCSLMQGSTLPRRSG
              33333333333        44444444444444444444                             5 
Chain 2:  215 VLAYTLIRLEFRKNLNIPDDMTDSDIVNSLVMKMNRIHKL----------------------------ET

Chain 1:  178 AAGAAVKGVGTMVMELIRMIKRGINDRNFWRGENGRRTRIAYERMCNILKGKFQ
              55555555555555555555555555    666666666666666666666666
Chain 2:  257 TPFDDAISLIGRDNISEAYVELARDIG---TTSKSKRNDEAIGKFKELIKNFAP

Note: positions are from PDB; the numbers between alignments are block index

Align IAV.pdb 498 with ASAV.pdb 315
Twists 5 ini-len 128 ini-rmsd 4.44 opt-equ 142 opt-rmsd 2.91 chain-rmsd 19.30 Score 192.90 align-len 259 gaps 117 (45.17%)
P-value 2.85e-01 Afp-num 56756 Identity 5.02% Similarity 15.83%
Block  0 afp  3 score 57.55 rmsd  3.92 gap 0 (0.00%)
Block  1 afp  3 score 49.77 rmsd  4.65 gap 16 (0.40%)
Block  2 afp  2 score 44.85 rmsd  1.18 gap 0 (0.00%)
Block  3 afp  2 score 47.22 rmsd  1.20 gap 0 (0.00%)
Block  4 afp  3 score 55.33 rmsd  2.16 gap 1 (0.04%)
Block  5 afp  3 score 70.06 rmsd  1.29 gap 0 (0.00%)

Chain 1:   13 METDGERQNATEIRASVGKMIDGIGRFYIQMCTELKLSDYEG----------------RLIQNSLTIERM
              111111111111111111111111111                               222222222222
Chain 2:   76 LHDYRNICNLNTVAAHLSKSKENKERLQKGNLILKTSTNESLVVVKDLNESTIKNIVSFNKACAIMAAGI

Chain 1:   67 VLSAFDERRNKYLEEHPSAGKDPKKTGGPIYRRVDGKWRR----------------ELILYDKEEIRRIW
              2222222               22222                             33333333333333
Chain 2:  146 LKHTFEEEYDWKTGKYIATVLKERSAPDPAIINRLAGQMGLSPDNVYYWLIVPGYEFLYELYPAEVLAYT

Chain 1:  121 RQANNG--------DDATAGLTHMMIWHSNLNDATYQRTRALVRTGMDPRMCSLMQGSTLPRRSGAAGAA
              333333        44444444444444444444                             5 55555
Chain 2:  216 LVRLQFRKNLNIPDKMTDADIVSSLVMKMNRLHKL----------------------------DMQGFDE

Chain 1:  183 VKGVGTMVMELIRMIKRGINDRNFWRGENGRRTRIAYERMCNILKGKFQ
              555555555555555555555    666666666666666666666666
Chain 2:  258 ALATIGIENVTEAYVELSRDIG---TTSKTKRNDEALHKFKQLIASFAP

Note: positions are from PDB; the numbers between alignments are block index

Align IAV.pdb 498 with PMEV.pdb 265
Twists 5 ini-len 160 ini-rmsd 7.25 opt-equ 179 opt-rmsd 4.77 chain-rmsd 22.06 Score 187.71 align-len 295 gaps 116 (39.32%)
P-value 3.71e-01 Afp-num 47342 Identity 3.73% Similarity 14.58%
Block  0 afp  3 score 55.90 rmsd  3.72 gap 0 (0.00%)
Block  1 afp  5 score 54.08 rmsd  7.32 gap 27 (0.40%)
Block  2 afp  4 score 51.44 rmsd  5.53 gap 28 (0.47%)
Block  3 afp  4 score 70.69 rmsd  5.59 gap 6 (0.16%)
Block  4 afp  2 score 47.46 rmsd  0.61 gap 0 (0.00%)
Block  5 afp  2 score 38.71 rmsd  1.60 gap 0 (0.00%)

Chain 1:   14 ETDGERQNATEIRASVGKMIDGIGRFYIQMCTE-----LKLSDY----------EGRLIQNSLTIERMVL
              11111111111111111111111111            222222          2222222222222222
Chain 2:   40 KPVDYEVNSKELKNLYEGLLETKIESQGRDMEIDFGSPSKVYIIHNLANPGGDESILSFSKYSSILGYCA

Chain 1:   69 SAFDERRNKYLEEHPSAGKDPKKTGGPIYRRVDGKWRRELILYDKEEIRRIWRQANNGDDATAGLTHMMI
              2222222   2222222222222                     2222                      
Chain 2:  110 FRMKHAV---VFDWIQGKYVPEG---------------------TLIP----------------------

Chain 1:  139 WHSNLNDATYQRTRALVRTGMDPRMCSLMQGSTLPRRSGAAGAAVKGVGTMVMELIRMIKRGINDRNFWR
                  3 3333 33333      3  33333333333  3  33333 33333333333333         
Chain 2:  134 ----QDLTNRLAESVG------LRNDSRLYLLYVQGVEF--LFELLPEEALAISLWKANNAERIGL----

Chain 1:  209 GENGRRTRIAYERMCNILKGKF--QTAAQRTMVDQVRESRNP--GNAEFEDLIFLARSALILRGSVAHKS
                 4444444444444444444  4444444444444       5555555555555555        66
Chain 2:  188 ---KGTKEENAKNIIAKVVKVMHKHSFGQGVEGCKKVLSMLNKTNVLNYYKELSEKFEKS--------GL

Chain 1:  275 CLPACVYGSAVASGY
              666666666666666
Chain 2:  247 SVNYSEIFNELSSQF

Note: positions are from PDB; the numbers between alignments are block index

Align IAV.pdb 498 with JSAV.pdb 269
Twists 4 ini-len 136 ini-rmsd 5.41 opt-equ 158 opt-rmsd 4.25 chain-rmsd 19.65 Score 186.65 align-len 286 gaps 128 (44.76%)
P-value 3.05e-01 Afp-num 49187 Identity 4.90% Similarity 13.64%
Block  0 afp  3 score 55.65 rmsd  3.39 gap 0 (0.00%)
Block  1 afp  2 score 47.85 rmsd  0.34 gap 0 (0.00%)
Block  2 afp  4 score 28.90 rmsd  8.04 gap 60 (0.65%)
Block  3 afp  6 score 101.13 rmsd  6.49 gap 20 (0.29%)
Block  4 afp  2 score 47.66 rmsd  0.51 gap 0 (0.00%)

Chain 1:   21 NATEIRASVGKMIDGIGRFYIQMCTELKLSD-------------YEGRLIQNSLTIERMVLSAFDERRNK
              1111111111111111111111111                   22222222222222222222222   
Chain 2:   50 NVNEIDNLVKVYQSSREIKDESKLKDLKVGNYTIISGFIESENKNYLSFSKFMAVHAVGLQIYKFHESY-

Chain 1:   78 YLEEHPSAGKDPKKTGGPIYRRVDGKWRRELILYDKEEIRRIWRQANNGDDAT-------AGLTHMMIWH
                    33333333                    333333333333333           3333333333
Chain 2:  119 ------NWKNMSYK--------------------PIKNLVNKKDELKKVTALNRMAEKIGLKEGSRLYYL

Chain 1:  141 SNLNDATYQRTRALVRTGMDPRMCSLMQGSTLPRRSGAAGAAVKGVGTMVMELIRMIKRGINDRNFWRGE
              3333333                                    444444444444444444   444   
Chain 2:  163 YVQGCEF------------------------------------AFEPFPEEVLAICVFRSK---NLEKLK

Chain 1:  211 NGRRTRIAYERMCNILKGKFQ--TAAQRTMVDQVRESRN-------------------PGNAEFEDLIFL
              444444444444444444444  4444444444                         555555555555
Chain 2:  194 LSGDNEMSMRSLIAKMIKVAVKHKGDGGEETVKGIFTSLDMTKIRGYIAELENSKHETVLNKKYKDIYQS

Chain 1:  260 ARSALI
              555555
Chain 2:  264 IMSSLN

Note: positions are from PDB; the numbers between alignments are block index

Align IAV.pdb 498 with ATOPV.pdb 351
Twists 5 ini-len 232 ini-rmsd 12.43 opt-equ 209 opt-rmsd 8.52 chain-rmsd 28.22 Score 258.67 align-len 336 gaps 127 (37.80%)
P-value 3.61e-01 Afp-num 62995 Identity 4.76% Similarity 14.58%
Block  0 afp 11 score 111.82 rmsd 15.04 gap 70 (0.44%)
Block  1 afp  8 score 93.93 rmsd 11.14 gap 48 (0.43%)
Block  2 afp  4 score 81.03 rmsd  2.54 gap 1 (0.03%)
Block  3 afp  2 score 41.21 rmsd  1.47 gap 0 (0.00%)
Block  4 afp  2 score 28.77 rmsd  2.95 gap 0 (0.00%)
Block  5 afp  2 score 46.40 rmsd  0.80 gap 0 (0.00%)

Chain 1:   12 QMETDGERQNATEIRASVGKMIDGIGRFYIQMCTELKLSDYEGR--LIQNSLTIERMVLSAFDERRNKYL
              11111111111111111111111111111111111111111111  111111111111111111111111
Chain 2:   41 AAEYNILGISPAEVASLHSGVQFNFRELEDSFKTLCTDYGMDLSIDTKSYALEFAVKMIYEVGPASRQVK

Chain 1:   80 EEHPSAGKDPKKTGGPIYRRVDGKWRRELILYDKEEIRRIWRQANNGDDATAGLTHMMIWHSNLNDATYQ
              1111    11111111111111111111111111111111                              
Chain 2:  111 KGQA----DKRWKFRFVDTTKEKAEKYTAVFVASYKTSEPPMTTPTVVNGQMILTMKQASLLAVRVFCMA

Chain 1:  150 RTRALVRTGMDPRMCSLMQGSTLPRRSGAAGAAVKGVGTMVMELIRMIKRGINDRNFWRGENGRRTRIAY
                                                     22                       222222
Chain 2:  177 IEVCAANGIFL----------------------------MTPLCGAIFSKNSLEDLAMILTRSNEDKAIG

Chain 1:  220 ERMCNILKGK----------FQTAAQRTMVDQVRESRNPGNAEFEDLIFLARSALILRGSVAHKSCLPAC
              22222222            3333333333333333 3333333333333333333      44444444
Chain 2:  219 RTLKILTCSCQSGGHYLEESDATVAVIAAVCATRTM-NDKKVRSQIIVKTYKQYAS------MKKPFNDD

Chain 1:  280 VYGSAVASGYDFEREGYSLVGIDPFRLLQNSQVYSLIRPNENPAHKSQLVWMACHS
              44444444444   55555555555555555       666666666666666666
Chain 2:  282 LYMLLGVHATGGV-PIEHSSKALIEKYESTH-------KPMPPMSMYNAAYSSGVR

Note: positions are from PDB; the numbers between alignments are block index

Align IAV.pdb 498 with WMoV2.pdb 389
Twists 4 ini-len 192 ini-rmsd 8.51 opt-equ 209 opt-rmsd 5.90 chain-rmsd 25.51 Score 245.69 align-len 382 gaps 173 (45.29%)
P-value 2.13e-01 Afp-num 70799 Identity 4.71% Similarity 14.66%
Block  0 afp  7 score 96.18 rmsd  8.58 gap 37 (0.40%)
Block  1 afp  2 score 39.71 rmsd  2.14 gap 0 (0.00%)
Block  2 afp  8 score 95.70 rmsd 11.97 gap 37 (0.37%)
Block  3 afp  5 score 88.86 rmsd  4.13 gap 1 (0.02%)
Block  4 afp  2 score 42.29 rmsd  1.50 gap 0 (0.00%)

Chain 1:   21 NATEIRASVGKMIDGIGRFYIQMCTELKLSDYEGRLIQ------NSLTIERMVLSAFDERRNKYLEEHPS
              11111111111111 111111111111    1111111      1111111111111111111111    
Chain 2:   55 VSELAGEISGARLN-VPELIAEVAKIL----PSILDDFNWDSSYKALDVMRRIIYNIGPETRSVKKGKNA

Chain 1:   85 AGKDPKKTGGPIYRRVDGKWRRELILY-------------DKEEIRRIWRQANN----------------
                 11111111111111111                    22222222222222                
Chain 2:  120 ---DIHWRLRITETVQPEQITKLRTIDFGSYSANGVLEPNAEATNDKLKKSVEDFWKKCKDGENHATAGM

Chain 1:  126 -----------GDDATA------GLTHMMIWHSNLNDATYQRTRALVRTGMDPRMCSLMQGSTLPRRSGA
                         333333      33333333                                 333333
Chain 2:  187 IMISTFKSTSAPTDQPKLSAGNVLLLTVKQA---------------------------------TIIGLH

Chain 1:  179 AGAAVKGVGTMVMELIRM------IKRGINDRNFWRGENGRRTRIAYERMCNILKGK---------FQTA
              333333333333333333      333333333333333333333333333333            444 
Chain 2:  224 ILGKFTRISCDSGHDILTPLSGAVFSRDSLNRMFADPVIKEAFKDKHNLIDCINKSAQNGGQFLNGSRTD

Chain 1:  234 AQRTMVDQVRESRNPGNAEFEDLIFLARSALILRGSVAHKSCLPACVYGSAVASGYDFEREGYSLVGIDP
               4444444444444444444444444444444444444                                
Chain 2:  294 VAAVCVLIGTMNVKKQEERKSIVQRTMKQFFAQKRPISKKVFEAMLPFGTGGLPEEWTFEVISDIHET--

Chain 1:  304 FRLLQNSQVYSLIRPNENPAHKSQLVWMACHS
                               555555555555555
Chain 2:  362 -----------------SKRISQAAREAAAEA

Note: positions are from PDB; the numbers between alignments are block index

Align IAV.pdb 498 with PGV2.pdb 364
Twists 5 ini-len 208 ini-rmsd 7.92 opt-equ 225 opt-rmsd 4.17 chain-rmsd 26.80 Score 259.58 align-len 332 gaps 107 (32.23%)
P-value 9.98e-02 Afp-num 64435 Identity 5.12% Similarity 15.66%
Block  0 afp  2 score 39.35 rmsd  1.42 gap 0 (0.00%)
Block  1 afp 10 score 116.17 rmsd  7.30 gap 47 (0.37%)
Block  2 afp  8 score 111.45 rmsd  6.35 gap 30 (0.32%)
Block  3 afp  2 score 31.54 rmsd  2.95 gap 3 (0.16%)
Block  4 afp  2 score 46.29 rmsd  1.02 gap 0 (0.00%)
Block  5 afp  2 score 38.95 rmsd  2.60 gap 0 (0.00%)

Chain 1:   15 TDGERQNATEIRASVGKMIDGIGRFYIQMCTELKLSDYEGRLIQNSLTIERMVLSAF--DERRNKYLEEH
              111111111111111111        22222222222 22222 2222222222222  22222222222
Chain 2:   45 ATIMGITPEQFSKEYSTIEFDFKTL-METFDKYCKDFSHELEDNKPSKALEFSAKILFEYGPYIRQEKKG

Chain 1:   83 PSAGKDPKKTGGPIYRRVDGKWRRELILYD--------------------KEEIRRIWRQANNGDDATAG
              22    222222222222222222222222                    222222222222    2 22
Chain 2:  114 KG----DKAIRFKFPYVKDTKKLVIKVVIVSTFKETYYKDMVQDNKMIMTFKQAAMLAMITF----NRAV

Chain 1:  133 LTHMMIWHSNLNDATYQR-----TRALVRTGMDPRMCSLMQGSTLPRRSGAAGAAVKGVGTMVMELIRMI
                2                    333333 33333333333333333333  33333333 333333333
Chain 2:  176 KHVYSKLSQVLLTPLCGATFSRENIKDMAREIGVEEVKVIQIINASTTNG--GQYLEESN-MACAIVAVI

Chain 1:  198 KRGINDRNFWRGENGRRTRIAYERMCNILKGKF--QTAAQRTMVDQVRESRNPGNAEFEDLIFLARSALI
              33      33 3333333333333333333333  44444444444444444444 55555555555555
Chain 2:  243 SA------TKKVSNKDLRFSMITKTIKQYAAKHKIYNSNEFNIFAKYALGGVPPGLDAETLIQNFSNIQV

Chain 1:  266 LRGSVAHKSCLPACVYGSAVASGYDFEREGYSLVGIDPFRLLQNSQVYSLIR
              55                              66666666666666666666
Chain 2:  307 QEVNM---------------------------RVAAKASMETRMLPRIVSPA

Note: positions are from PDB; the numbers between alignments are block index

Align IAV.pdb 498 with SWSV2.pdb 348
Twists 5 ini-len 232 ini-rmsd 7.42 opt-equ 249 opt-rmsd 4.83 chain-rmsd 20.22 Score 270.16 align-len 399 gaps 150 (37.59%)
P-value 8.57e-02 Afp-num 64999 Identity 5.26% Similarity 15.79%
Block  0 afp  5 score 71.32 rmsd  7.67 gap 9 (0.18%)
Block  1 afp  2 score 43.88 rmsd  1.57 gap 1 (0.06%)
Block  2 afp  3 score 46.65 rmsd  5.97 gap 3 (0.11%)
Block  3 afp  9 score 124.04 rmsd  6.57 gap 22 (0.23%)
Block  4 afp  4 score 68.50 rmsd  5.14 gap 3 (0.09%)
Block  5 afp  6 score 61.27 rmsd  9.32 gap 12 (0.20%)

Chain 1:   14 ETDGERQNATEIRASVGKMIDGIGRFYIQMCTELKLSDYEGRLIQN-SLTIERMVLSAFDERRNKYLEEH
              111          1111111111111111 1      111111111 11111111111111111      
Chain 2:   33 TYS----------TNKLEVYQVIFKKLMTRVPVIGSDMEVDLDTPPAAYAFATYVTSDFYRDQVSKS---

Chain 1:   83 PSAGKDPKKTGGPIYRRVDGKWRREL-----------ILYDKEEIRRIWRQANNGDDATAGLTHMMIWHS
                      222222222222222222           333333333333333333333333       44
Chain 2:   90 --------TGEVKYLLKVGQQEIPVYSTRKSAQKLDDGLISVDDATLASIMLQNTVVKQFKEKKSAW-AM

Chain 1:  142 NLNDATYQRTRALVRTGMDPRMC--SLMQGSTLPRRSGAAGAA-----VKGVGTMVMELIRMIKRGINDR
                      44444444 444444  444444444444444444     44444444444444444  444
Chain 2:  151 TPLSRISMTNEGIEALADEMKVSDTTIVKMLNMSTARKSYQCSDIIGSGYSSDFAVASILRSNFL--NDR

Chain 1:  205 NFWRGENGRRTRIAYERMCNILKGKFQTAAQRTMVDQVRESRNPGNAEFEDLIFLARSALILRGSVAHKS
              444    4444444444444444444 55555555555555  555555 5555555555555       
Chain 2:  219 NKV----TMLQKQISDKNIARCVRAA-PIDKDRVAMILSCMSGISNDVD-KEEILMKVKNLQSIGVKRR-

Chain 1:  275 CLPACVYGSAVASGYDFEREGYSLVGIDPFRLLQNSQVYSLIRPNENPAHKSQLVWMACHSAAFEDLRVS
                           6666666666   66666                        6666666666     
Chain 2:  282 -------------AGLFEEHTKA---HSVEN------------------------FPTEAETLSY-----

Chain 1:  345 SFIRGTKVVPRGKLSTRGVQIASNENMETMESSTLELR----SRYWAIR
                     6666666666666           6666666    6666666
Chain 2:  307 -------LEARGIQDRQNLK-----------KIVKEVKLNKALTKSTKE

Note: positions are from PDB; the numbers between alignments are block index

Align IAV.pdb 498 with SNV.pdb 428
Twists 5 ini-len 248 ini-rmsd 14.37 opt-equ 227 opt-rmsd 7.38 chain-rmsd 42.04 Score 275.28 align-len 451 gaps 224 (49.67%)
P-value 2.80e-01 Afp-num 83813 Identity 2.00% Similarity 8.43%
Block  0 afp  7 score 122.69 rmsd 10.89 gap 17 (0.23%)
Block  1 afp  9 score 67.29 rmsd 15.87 gap 79 (0.52%)
Block  2 afp  3 score 57.91 rmsd  1.31 gap 0 (0.00%)
Block  3 afp  4 score 76.13 rmsd  2.57 gap 2 (0.06%)
Block  4 afp  2 score 44.85 rmsd  1.06 gap 0 (0.00%)
Block  5 afp  6 score 52.91 rmsd 15.76 gap 3 (0.06%)

Chain 1:   27 ASVGKMIDGIGRFYIQMCTEL---------------KLSDYEGRLIQNSLTIERMVLSAFDERRNKYLEE
              111111111111111111111               1111111111111111111111111111111111
Chain 2:    6 EVQDNITLHEQQLVTARQKLKDAERAVELDPDDVNKSTLQSRRAAVSALETKLGELKRELADLIAAQKLA

Chain 1:   82 HP-------------------------------------SAGKDPKKT-----------------GGPIY
              11                                     222222222                 22222
Chain 2:   76 SKPVDPTGIEPDDHLKEKSSLRYGNVLDVNSIDLEEPSGQTADWKSIGLYILSFALPIILKALYMLSTRG

Chain 1:   98 RRVDGKWRR---------------------------------------ELILYDKEEIRRIWRQANNGDD
              22                                              2222222222222222222222
Chain 2:  146 RQTIKENKGTRIRFKDDSSYEEVNGIRKPRHLYVSMPTAQSTMKADEITPGRFRTIACGLFPAQVKARNI

Chain 1:  129 A---------TAGLTHMMIWHSNLNDATYQRTRALVRTGMDPRMCSLMQGSTLPRRSGAAGAAVKGVGTM
              2         22222222222222222222222222222222222222222    333333333333333
Chain 2:  216 ISPVMGVIGFSFFVKDWMERIDDFLAARCPFLPEQKDPRDAALATNRAYFI----TRQLQVDESKVSDIE

Chain 1:  190 VMELIRMIKRGINDRNFW-------------------------RGENGRRTRIAYERMCNILKGKFQTAA
              333333333333                               444444444444444444444444   
Chain 2:  282 DLIADARAESATIFADIATPHSVWVFACAPDRCPPTALYVAGMPELGAFFAILQDMRNTIMASKSVG---

Chain 1:  235 QRTMVDQVRESRNPGNAEFEDLIFLARSALILRGSVAHKSCLPACVYGSAVASGYDFEREGYSLVGIDPF
              44444444    5555555555555555                                          
Chain 2:  349 TSEEKLKK----KSAFYQSYLRRTQSMGIQLDQKIIILYMSHWGREAVNHFHLGDDMD------------

Chain 1:  305 RLLQNSQVYSLIRPNENPAHKSQLVWMACHS
                              666666666666666
Chain 2:  403 ----------------PELRELAQTLVDIKV

Note: positions are from PDB; the numbers between alignments are block index

Align IAV.pdb 498 with ANDV.pdb 428
Twists 5 ini-len 256 ini-rmsd 9.52 opt-equ 272 opt-rmsd 6.77 chain-rmsd 33.38 Score 275.18 align-len 560 gaps 288 (51.43%)
P-value 1.83e-01 Afp-num 83715 Identity 3.39% Similarity 11.79%
Block  0 afp  6 score 86.85 rmsd  6.40 gap 57 (0.54%)
Block  1 afp  4 score 65.64 rmsd  6.96 gap 2 (0.06%)
Block  2 afp  6 score 84.03 rmsd  4.52 gap 41 (0.46%)
Block  3 afp  4 score 62.00 rmsd  6.36 gap 15 (0.32%)
Block  4 afp  8 score 71.87 rmsd 11.79 gap 74 (0.54%)
Block  5 afp  4 score 48.22 rmsd 11.60 gap 0 (0.00%)

Chain 1:   19 RQNATEIRASVGKMIDGIGRFYIQMCTELKLSDYEGRLI-QNSLTIERMVLSAFDERRNKYLEEHPSAGK
              111111111111111111111111111111111111    11111111111111                
Chain 2:    1 MSTLQELQENITAHEQQLVTARQKLKDAEKAVEVDPDDVNKSTLQNRRAAVSTL----------------

Chain 1:   88 DPKKTGGPIYRRVDGKWRRELILYDKEEIRRIWRQANNGDDATAGLTHMMIWHSNLNDATYQRTRALVRT
                                                     222222222222222222222222       
Chain 2:   55 ---------------------------------------ETKLGELKRQLADLVAAQKLATKPVDPTGLE

Chain 1:  158 GMDPRMCSLMQGSTLPRR-----------------SGAAGAAVKGVGTMVMELIRMIKRGINDRNFWRG-
                                                 3333333333333333333333333333333    
Chain 2:   86 PDDHLKEKSSLRYGNVLDVNSIDLEEPSGQTADWKAIGAYILGFAIPIILKALYMLSTRGRQAVKDNKGT

Chain 1:  210 --------------------------ENGR--------RTRIAYERMCNILKGKF---------------
                                        333         33333333333333333               
Chain 2:  156 RIRFKDDSSFEEVNGIRKPKHLYVSMPTAQSTMKAEEITPGRFRTIACGLFPAQVKARNIISPVMGVIGF

Chain 1:  231 ---QTAAQRTMVDQVRES-----------RNPGNAEFEDLIFLARSALILRGSVAHKSCLPACVYGSAVA
                 444444444444444           4444444444444444444                      
Chain 2:  226 GFFVKDWMDRIEEFLAAECPFLPKPKVASEAFMSTNKMYFLNRQRQVNESKV------------------

Chain 1:  287 SGYDFEREGYSLVGIDPFRLLQNSQVYSLIRPNE------NPAHKSQLVWMACHSAAFEDLRVSSFIRGT
                           555555                     55555555555         5555555555
Chain 2:  278 -------------QDIIDLIDHAETESATLFTEIATPHSVWVFACAPDRCP---------PTALYVAGVP

Chain 1:  351 KVVPRGKLSTRGVQI---------ASNENMETMESSTLELRSRYWAIRTRSGGNTNQQRASSGQISIQPT
              555555555555555         55555555555555555555555555555        555      
Chain 2:  326 ELGAFFSILQDMRNTIMASKSVGTAEEKLKKKSAFYQSYLRRTQSMGIQLDQK--------IIILYMLSW

Chain 1:  412 FSVQRNLPFDRPTIMAAFTGNTEGRTSDMRTEIIRLMESARPEDVSFQGRGVFELSDEKATSPIVPSFDM
                                666666666666666666666666666666666             666666
Chain 2:  388 ------------------GKEAVNHFHLGDDMDPELRQLAQSLIDTKVKEI-------------SNQEPL

Note: positions are from PDB; the numbers between alignments are block index

Align IAV.pdb 498 with HTNV.pdb 429
Twists 5 ini-len 248 ini-rmsd 10.85 opt-equ 260 opt-rmsd 6.62 chain-rmsd 27.39 Score 283.15 align-len 480 gaps 220 (45.83%)
P-value 1.72e-01 Afp-num 82882 Identity 4.79% Similarity 15.21%
Block  0 afp  7 score 128.46 rmsd 10.28 gap 3 (0.05%)
Block  1 afp  5 score 72.72 rmsd 11.93 gap 25 (0.38%)
Block  2 afp  2 score 27.88 rmsd  2.49 gap 13 (0.45%)
Block  3 afp  6 score 72.60 rmsd 10.43 gap 3 (0.06%)
Block  4 afp  3 score 51.48 rmsd  2.37 gap 0 (0.00%)
Block  5 afp  8 score 78.00 rmsd 11.20 gap 43 (0.40%)

Chain 1:   14 ETDGERQNATEIRASVGKMIDGIGRFYIQMCTEL-KLSDYEGRLIQNSLTIERMVLSAFDERRNKYLEEH
              111         1111111111111111111111 1111111111111111111111111111111111 
Chain 2:    8 QREI--------NAHEGQLVIARQKVRDAEKQYEKDPDELNKRTLTDREGVAVSIQAKIDELKRQLADRI

Chain 1:   83 PSAGKDP------------KKTGGPIYRRVDGKWR-------RELILYDKEEIRRIWRQANNGDDATAGL
                                 2222222222222222       2222222222222222     2222222
Chain 2:   70 ATGKNLGKEQDPTGVEPGDHLKERSMLSYGNVLDLNHLDIDEPTGQTADWLSIIVYLT-----SFVVPIL

Chain 1:  134 THMMIWHSNLNDATYQRTRALVRTGMDPRMCSLMQGSTLPRRSGAAG---------------------AA
              2222222222      33333333333  3333333                                44
Chain 2:  135 LKALYMLTTR------GRQTTKDNKGT--RIRFKDDSSFEDVNGIRKPKHLYVSLPNAQSSMKAEEITPG

Chain 1:  183 VKGVGTMVMELIRMIKRGINDRNFWRGENGRRTRIAYERMCNILKGKFQTAAQRTMVD------------
              4444444444444444                    444444444444444444                
Chain 2:  197 RYRTAVCGLYPAQIKA--------------------RQMISPVMSVIGFLALAKDWSDRIEQWLIEPCKL

Chain 1:  241 ------QVRESRNPGNAEFEDLIFLARSALILRGSVAHKSCLPACVYGSAVASGYDFEREGYSLVGIDPF
                    55555555555555555555555555          666666666666666    666666666
Chain 2:  247 LPDTAAVSLLGGPATNRDYLRQRQVALGNMETKE--------SKAIRQHAEAAGCSMIEDIESPSSIWVF

Chain 1:  305 RLLQNSQVYSLIRPNENPAHKSQLVWMACHSAAFEDLRVSSFIRG-----------------TKVVPRGK
              6666   66              66  666666666666666                    666666 6
Chain 2:  309 AGAPDRCPPTC------------LFIAGIAELGAFFSILQDMRNTIMASKTVGTSEEKLRKKSSFYQSYL

Chain 1:  358 LSTRGVQIASNENMETMESSTLELRSRYWAIRTRSGGNTNQQRASSGQISIQPTFSVQRN
              6666666                                        6  6666666666
Chain 2:  367 RRTQSMGIQLGQRII--------------------------------VLFMVAWGKEAVD

Note: positions are from PDB; the numbers between alignments are block index

Align IAV.pdb 498 with RVFV.pdb 245
Twists 5 ini-len 192 ini-rmsd 7.27 opt-equ 209 opt-rmsd 5.78 chain-rmsd 12.48 Score 237.17 align-len 273 gaps 64 (23.44%)
P-value 1.83e-01 Afp-num 51270 Identity 5.86% Similarity 17.22%
Block  0 afp  2 score 39.16 rmsd  1.32 gap 0 (0.00%)
Block  1 afp  5 score 67.37 rmsd  4.39 gap 7 (0.15%)
Block  2 afp  6 score 80.53 rmsd  6.24 gap 21 (0.30%)
Block  3 afp  2 score 22.80 rmsd  2.59 gap 0 (0.00%)
Block  4 afp  7 score 110.59 rmsd  9.24 gap 4 (0.07%)
Block  5 afp  2 score 44.14 rmsd  1.64 gap 0 (0.00%)

Chain 1:   15 TDGERQNATEIRASVGKMI---DGIGRFYIQMCTELKLSDYEGRLIQNSLTIERMVLSA--FDERRNKYL
              1111111111111111111   2222222222222222        2222222222222  222222222
Chain 2:   11 FAAQAVDRNEIEQWVREFAYQGFDARRVIELLKQYGGA--------DWEKDAKKMIVLALTRGNKPRRMM

Chain 1:   80 EEHPSAGKDPKKTGGPIYRRVDGKWRRELILYDKEEIRRIWRQANNGDDAT----AGLTHMMI---WHSN
              222                          3333333333333333333333    33333333   3333
Chain 2:   73 MKM--------------------------SKEGKATVEALINKYKLKEGNPSRDELTLSRVAAALAGRTC

Chain 1:  143 LNDATYQR----TRALVRTGMDPRMCS---LMQGSTLPRRSGAAGAAVKGVGTMVMELIRMIKRGINDRN
              33333333    333333333333333   4444444444444444    5 555555555555555555
Chain 2:  117 QALVVLSEWLPVTGTTMDGLSPAYPRHMMHPSFAGMVDPSLPGDYL----RAILDAHSLYLLQFSRVINP

Chain 1:  206 FWRGENGRRTRIAYERMCNILKGK--FQTAAQRTMVDQVRES---RNPGNAEFEDLIFLARSA
              555555555555555555555555  555555555555555    666666666666666666
Chain 2:  183 NLRGRTKEEVAATFTQPMNAAVNSNFISHEKRREFLKAFGLVDSNGKPSAAVMAAAQAYKTAA

Note: positions are from PDB; the numbers between alignments are block index

Align IAV.pdb 498 with TOSV.pdb 253
Twists 4 ini-len 168 ini-rmsd 6.01 opt-equ 190 opt-rmsd 4.92 chain-rmsd 12.29 Score 248.66 align-len 281 gaps 91 (32.38%)
P-value 9.68e-02 Afp-num 51794 Identity 6.41% Similarity 16.37%
Block  0 afp  2 score 45.95 rmsd  0.99 gap 0 (0.00%)
Block  1 afp  5 score 77.98 rmsd  4.60 gap 7 (0.15%)
Block  2 afp  6 score 79.64 rmsd  6.29 gap 22 (0.31%)
Block  3 afp  6 score 103.88 rmsd  7.82 gap 2 (0.04%)
Block  4 afp  2 score 43.38 rmsd  1.83 gap 0 (0.00%)

Chain 1:   15 TDGERQNATEIRASVGKMI------DGIGRFYIQMCTELKLSDYEGRLIQNSLTIERMVLSAFDERRNKY
              1111111111111111111      222222222222222222222 222222222222222222     
Chain 2:   13 FLDESADSGTINAWVNEFAYQGFDPKRIVQLVKERGTAKGRDWKKD-VKMMIVLNLVRGNKPEAM-----

Chain 1:   79 LEEHPSAGKDPKKTGGPIYRRVDGKWRRELILYDKEEIRRIWRQANNGDDA-----TAGLTHMMIWHSNL
                    2222                     33333333333333333333     33333333333333
Chain 2:   77 ------MKKM---------------------SEKGASIVANLISVYQLKEGNPGRDTITLSRVSAAFVPW

Chain 1:  144 NDATYQ---------RTRALVRTGMDPRMCSLMQGSTLPRRSGAAGAAVKGVGTMV----MELIRMIKRG
              333333         3  3333333 3     33333333                    4444444444
Chain 2:  120 TVQALRVLSESLPVSGTTMDAIAGVTY-----PRAMMHPSFAGIIDLDLPNGAGATIADAHGLFMIEFSK

Chain 1:  201 INDRNFWRGENGRRTRIAYERMCNILKGK--FQTAAQRTMVDQVRESRN----PGNAEFEDLIFLARSAL
              4444444444 444444444444444444  4444444444   55555    55555555555555555
Chain 2:  185 TINPSLRTKQ-ANEVAATFEKPNMAAMSGRFFTREDKKKLLIA-VGIIDEDLVLASAVVRSAEKYRAKVG

Chain 1:  265 I
              5
Chain 2:  253 K

Note: positions are from PDB; the numbers between alignments are block index

Align IAV.pdb 498 with GGV.pdb 261
Twists 5 ini-len 184 ini-rmsd 5.25 opt-equ 211 opt-rmsd 4.71 chain-rmsd 15.52 Score 240.11 align-len 288 gaps 77 (26.74%)
P-value 1.25e-01 Afp-num 50744 Identity 3.47% Similarity 17.01%
Block  0 afp  2 score 47.46 rmsd  0.89 gap 0 (0.00%)
Block  1 afp  4 score 80.16 rmsd  3.72 gap 0 (0.00%)
Block  2 afp  7 score 75.64 rmsd  6.71 gap 60 (0.52%)
Block  3 afp  4 score 60.50 rmsd  5.15 gap 4 (0.11%)
Block  4 afp  4 score 55.44 rmsd  5.14 gap 2 (0.06%)
Block  5 afp  2 score 46.91 rmsd  0.93 gap 0 (0.00%)

Chain 1:   17 GERQNATEIRASVGKM--------------------------IDGIGRFYIQMCTELKLSDYEGRLIQNS
              1111111111111111                          2222222222222222222222222222
Chain 2:    1 MATVTQNDIQEAQAYLASVSLLALSDGDLVLSVEKLEYQGFDPYAFLSYLFAVAKKAGIGEAEHKKNLQT

Chain 1:   61 LTIERMVLSAFDERRNKYLEEHPSAGKDPKKTGGPIYRRVDGKWRRELILYDKEEIRRIWRQANNGDDAT
              2222   333333333333     333333333                 33333333333  3333333
Chain 2:   71 LAVLGTMRGGKAKKIAEKS-----TPETKRWLE-----------------SMIQKYSITSG--RPTGSKD

Chain 1:  131 AGLTHMMIWHSNLNDATYQRTRA-----LVRTGMDPRMCSLMQGSTLPRRSGAAG--AAVKGVGTMVMEL
              33333333333333333333333     33333333333333    444444444  4444444444444
Chain 2:  117 VTLLRIAACHAAPIAIGISTGLAVKTTINPRSIHENYPPYMCISTFGSLIPVVGTGLSSDDVRLISDAFT

Chain 1:  194 IRMIKRGINDRNFWRGENGRRTRIAYERMCNILKGKFQTAAQRTMVDQVRESRNP------GNAEFEDLI
              444444444444 4 55555555555555555  555555555555555555         666666666
Chain 2:  187 YHQMLFDRVINPRA-PNSKETLKSYVDIQYMS--GLYEPEMRLQVCMKLGLITGARGTYTINAGVKPALQ

Chain 1:  258 FLARSALI
              66666666
Chain 2:  254 HAAGKLME

Note: positions are from PDB; the numbers between alignments are block index

Align IAV.pdb 498 with LHQV1.pdb 388
Twists 5 ini-len 232 ini-rmsd 9.27 opt-equ 245 opt-rmsd 8.99 chain-rmsd 23.64 Score 253.17 align-len 372 gaps 127 (34.14%)
P-value 3.69e-01 Afp-num 72531 Identity 5.65% Similarity 15.86%
Block  0 afp  2 score 35.91 rmsd  2.45 gap 0 (0.00%)
Block  1 afp  2 score 47.36 rmsd  0.72 gap 0 (0.00%)
Block  2 afp 10 score 120.22 rmsd 10.44 gap 110 (0.58%)
Block  3 afp  6 score 60.90 rmsd 10.91 gap 5 (0.09%)
Block  4 afp  7 score 85.83 rmsd  9.78 gap 7 (0.11%)
Block  5 afp  2 score 45.95 rmsd  1.00 gap 0 (0.00%)

Chain 1:    1 MATKGTKRSYEQMETD--------------------GERQNATEIRASVGKMIDG----------IGRFY
              1111111111111111                    2222222222222222             3  33
Chain 2:    3 MTVNLPSINGEIEAGITVGVDATLPDDQKLPIFYMKNEPATLEQIKQNAVCWAFTQFTDVVASEIISNGV

Chain 1:   41 IQMCT--ELKLSDYEGRLIQNSLTIERMVLSAFDERRNKYLEEHPSAGKDPKKTGGPIYRRVDGKWRREL
                33   33333333333333333333333333333333333333333333333333             
Chain 2:   73 AAMMDLGLVTYTGKIPSIVADGDWFHTSHSVELTEDLSKSIPKVVTKEAMMKSVTMAVATKANFWLMNHH

Chain 1:  109 ILYDKEEIRRIWRQANNG-----DDATAGLTHMMIWHSNLNDATYQ--------------------RTRA
                                     33333333333333333333333                    3333
Chain 2:  143 TGQGAVAGYVKKVLDVFYPGHVNDQVVSAAHNLGHFTSTLEVLKMAGMAGLSPVKPIMKADNSVLTLSQD

Chain 1:  154 LVRTGMDPRMCSLMQGSTLPRRSGAAGAAV----------KGVGTMVMELIRMIKRGINDRNFWRGENG-
              33333     44444444444444444444          44444444444444444444444444444 
Chain 2:  213 AKLSFMSM--PAGTHSLAIGYESAKSLVSSVYAPFCPNVTEFSLLPDQKKEVMTAPSSFHMGASYLTGVS

Chain 1:  213 -------RRTRIAYERMCNILKGKFQTAAQRTMVDQVRESRNPGNAEFEDLIFLARSALILRGSV-----
                     5555555555555555555555555555555555555555555555555555555555     
Chain 2:  281 SGDYDDNFMTHYLGSLGTFINVLYKNSTLAKSPHMTPAKVESYDDYDAEWKALLVSMQQVQAAASGKVAE

Chain 1:  271 ---AHKSCLPACVYGSAVASGY
                 6666666666666666666
Chain 2:  351 EHMEALQVLSGEALDELSKSFK

Note: positions are from PDB; the numbers between alignments are block index

Align IAV.pdb 498 with FOAQV1.pdb 409
Twists 5 ini-len 272 ini-rmsd 10.95 opt-equ 286 opt-rmsd 7.32 chain-rmsd 25.17 Score 268.44 align-len 532 gaps 246 (46.24%)
P-value 1.95e-01 Afp-num 74940 Identity 3.01% Similarity 9.96%
Block  0 afp  2 score 46.56 rmsd  0.90 gap 0 (0.00%)
Block  1 afp  2 score 47.21 rmsd  0.77 gap 0 (0.00%)
Block  2 afp  5 score 64.68 rmsd  6.19 gap 3 (0.07%)
Block  3 afp 13 score 149.00 rmsd 12.22 gap 75 (0.42%)
Block  4 afp  3 score 44.33 rmsd  2.93 gap 2 (0.08%)
Block  5 afp  9 score 59.15 rmsd 12.90 gap 75 (0.51%)

Chain 1:   19 RQNATEIRASVGKMID--------GIGRFYIQMCTELKLS----------------------------DY
              1111111111111111        2222222222222222                            33
Chain 2:   40 EGTMAEKIMYSAASAKLIENTEVTNLVVEAAVAVVKYKLYRLEKGAKAETPIPDCDIIIDNVPDARIVTQ

Chain 1:   53 EGRLIQNSLTIERM--VLSAFDERRNKYLEEHP----SAGKDPKKTGGPIYRRVDGKWRRELILYDKEEI
              33333333333333  33333333333333333    3333                    444444444
Chain 2:  110 ANDKAFQTEVKNILLAERDQDALTVIVASKITFWQSNHHTGGGKLAHYVKK----------VYDIKYKGA

Chain 1:  117 RRIWRQANNGDDATAGLTHMMIWHSNLNDATYQRTRALVRTGMDPRMCSL---------MQGSTLPRRSG
              4444444      44444444444444444444444444   4444444          444444444  
Chain 2:  170 VGDTGIS------SDRATADVHMVAHWASTCYVLNKVGF---KKVREPEAYPGEEGADFHISEDVKIR--

Chain 1:  178 AAGAAVKGVGTMVMELIRMIKRGINDRNFWRGENGRRTRIAYERMCNILKGKFQTAAQRTMVDQVRESRN
                    444444444444444444444444444444                          44444444
Chain 2:  229 ------TSVFPAGHAKHGACQEALKRLARVALFGAL--------------------------PSASDCIS

Chain 1:  248 PGNAEFEDLIFLARSALILR------GSVAHKSC-LPACVYGSAVASGYDFEREGYSLVGIDPFRLLQNS
              44444444444444444444      55555555 55555555555555555            66   6
Chain 2:  267 FLNECRAIKESEAEYHMGAQYLSESGEAKKMGVPKIIWRMAKFVRAFYPKTKL-----------SEAAAF

Chain 1:  311 QVYSLIRPNENPAHKSQLVWMACHSAAFEDLRVSSFIRGTKVVPRGKLSTRGVQIASNENMETMESSTLE
              666666666666666666666666666 6  6666666666666666                       
Chain 2:  326 SLENIATYEDVFPSWETICNAMAATQLDQ--EVDLAVFGAVSTVGAN-----------------------

Chain 1:  381 LRSRYWAIRTRSGGNTNQQRASSGQI-------SIQPTFSVQRNLPFDRPTIMAAFTGNTEGRTSDMRTE
                                  666666       666666666666666                      
Chain 2:  371 --------------------KDALENILGQLDLKVTEELKMTLNNIAD----------------------

Chain 1:  444 IIRLMESARPEDVSFQGRGVFELSDEKATSPIVPSFDMSNEG
                                                66666666
Chain 2:  399 ----------------------------------ARREEKPY

Note: positions are from PDB; the numbers between alignments are block index

Align IAV.pdb 498 with BlMaV.pdb 454
Twists 5 ini-len 248 ini-rmsd 9.10 opt-equ 257 opt-rmsd 5.95 chain-rmsd 21.19 Score 240.03 align-len 479 gaps 222 (46.35%)
P-value 2.74e-01 Afp-num 83592 Identity 3.34% Similarity 12.53%
Block  0 afp  3 score 59.36 rmsd  3.44 gap 2 (0.08%)
Block  1 afp  4 score 54.25 rmsd  4.62 gap 25 (0.44%)
Block  2 afp  8 score 83.70 rmsd 10.87 gap 22 (0.26%)
Block  3 afp  6 score 83.37 rmsd  8.58 gap 36 (0.43%)
Block  4 afp  7 score 64.03 rmsd  9.29 gap 57 (0.50%)
Block  5 afp  3 score 45.32 rmsd  4.61 gap 7 (0.23%)

Chain 1:   32 MIDGIGRFYIQMCTELKLSDYEGRL-------------IQNSLTIERMVLSAFDERRNKYLEEHPSAGKD
              1111111111111111111111111             22222222222222222               
Chain 2:    5 IDAQRLMDAYELFNTAGDGAPQDTIDLIKQFHIYPGVSKMATKNAITLGRAAVEKKSVILVGEELRKASP

Chain 1:   89 PKKTGGPIYRRVDGKWRRELILYDKEEIRRIWRQA--------NNGDDATAGLTHMMIWHSNLNDATYQR
                                       33333333          3 3333333333333333333333333
Chain 2:   75 MGKDDQEKPAEVEVKDIGSSKDPKEKGVNEGFVGVEKITDIEIVKDTIKKSSYKIDVDAIKKHLENFLKS

Chain 1:  151 TRALVRTGMDPRMCSLM----QGSTLPRRSGA-----AGAAVKGVGTMVMELIRMIKRGINDRNFWRGEN
              333333333            33333333333     3333333333333333        444444444
Chain 2:  145 VTIENEAYTTGEVVVKFFKEKSTDVGMLVASGTKILDALMFVAMHDNEEAKGIFSF-----MEVKELSAL

Chain 1:  212 GRRTRIAYERMCNILKGKFQTAAQRTMVDQVRESRNPGNAEFEDLIFLARSALILRGSVAHKSCLPACVY
              444444444444444444444444444                4444 44444444444444 4      
Chain 2:  210 SIAENMSQAKKAIQAAGVLVYINGGLP----------------PNKG-TDTRPVPKFVKEFIYQNEIGGL

Chain 1:  282 GSAVASGY----------------------DFEREGYSLVGIDPFRLLQNSQVYSLIRPNENPAHKSQLV
                                            55555555555555555555555555555555        
Chain 2:  263 IAIGEQLSSGNTRKFPAKVFLNVDLNSFPLPVATRCKLAIAGNKAVRYAVFAGSCQKASMISAQGITTVE

Chain 1:  330 WMACHSAAFEDLRVSSFIRGTKVVPRGKLSTRGVQIASNENMETMESSTLELRSR-----YWAIRTRSGG
                                     55555555555             55555555     5555555555
Chain 2:  333 AMENV------------------MKVNARRKLAIE------------IADFLRTLSGAVEAQKRMHPLSP

Chain 1:  395 NTNQQRASSGQISIQPTFSVQRNLPFDRPTIMAAFTGNTEGRTSDMRTEIIRLMESARP
              5555                              6666666666666666666666666
Chain 2:  373 NKPTIKDLTLK-----------------------LTRAIIESLSTTGLAQLYEKMEASN

Note: positions are from PDB; the numbers between alignments are block index

Align IAV.pdb 498 with CPsV.pdb 439
Twists 5 ini-len 208 ini-rmsd 6.41 opt-equ 246 opt-rmsd 5.18 chain-rmsd 23.79 Score 238.91 align-len 425 gaps 179 (42.12%)
P-value 2.29e-01 Afp-num 82074 Identity 5.88% Similarity 15.53%
Block  0 afp  6 score 82.65 rmsd  8.60 gap 38 (0.44%)
Block  1 afp  5 score 63.53 rmsd  6.76 gap 6 (0.13%)
Block  2 afp  3 score 48.61 rmsd  4.11 gap 2 (0.08%)
Block  3 afp  4 score 76.42 rmsd  2.59 gap 32 (0.50%)
Block  4 afp  3 score 52.90 rmsd  3.36 gap 1 (0.04%)
Block  5 afp  5 score 62.93 rmsd  6.46 gap 37 (0.48%)

Chain 1:   29 VGKMIDGIGRFYIQMCTELKL-SDYEGRLIQNSLTIERMVLSAFDERR---------NKYLEEHPSAGKD
              111111111111111111111 11111111111111111111111111         1111111111111
Chain 2:   14 KAKWESDKENCPAEITTLLKTYGVLRETGALSSKSTAYLAGLSKDKRVILTDEGLAEFKNVENPHDQGEK

Chain 1:   89 PKKTGGPIYRRVDGKWRRELILYDKEEIRRIWRQANNGDDATAGLTHMMIWHSNLNDATYQRTRALVRTG
                 11111111       22222222222222222222222222222222222   22 222222     
Chain 2:   84 ---PTFSLASSS------NIKITDIEVIKQKMEQETFQIDQLKLKEQIENFIKTVTLDDESYTEGEI---

Chain 1:  159 MDPRMCSLMQGSTLPRRSG-----AAGAAVKGVGTMVMELIRMIKRGINDRNFW-----RGENGRRTRIA
                         333333       3333333333333333333333             44444444444
Chain 2:  142 -----------VIKHFGNPDAELNMLVTAGTKILDGLVYVSMKGDTKSLNLFKMEQVDGVCDSDIVKNIR

Chain 1:  219 YERMCNILKGKF--QTAAQRTM------------------------VDQVRESRNPG-------------
              444444444444  44444444                        4444444                 
Chain 2:  201 VAKRAIQAAFVLVFTQGSLPGKADDKRKVPEFVKSKLYDGDVSLSQISEELSHAPTKKFPARVFLKIDID

Chain 1:  250 ------------NAEFEDLIFLARSALILRGSVAHKSCLPA----------------------CVYGSAV
                          5555555555555555555555555                          6666   
Chain 2:  271 NLPSAVCSRCKLNIAGNRSVRYASFASSFQTKQKLSPAVGATPESLMPLLETNQKIEKAIAIRDFLKTME

Chain 1:  286 ASGYDFEREGYSLVGIDPF-----RLLQNSQVYSLIRPNENPAHKSQLVWMACHSAAFEDLRVSSFI--R
                  666666              6666666666       66666666666  66666    6  6  6
Chain 2:  341 GQWKNQKRLHPLSDEKPTIKNFTLKLTCAIIYSL-------TPDGRTDMAER--IISDNNKGFQNDRNFF

Chain 1:  349 GTKVV
              66666
Chain 2:  402 GDGEG

Note: positions are from PDB; the numbers between alignments are block index

Align IAV.pdb 498 with FSnV.pdb 434
Twists 5 ini-len 232 ini-rmsd 11.35 opt-equ 246 opt-rmsd 6.83 chain-rmsd 24.33 Score 241.65 align-len 451 gaps 205 (45.45%)
P-value 3.28e-01 Afp-num 81439 Identity 5.99% Similarity 14.19%
Block  0 afp  2 score 47.15 rmsd  0.63 gap 0 (0.00%)
Block  1 afp  6 score 78.76 rmsd  5.60 gap 28 (0.37%)
Block  2 afp  3 score 57.55 rmsd  1.89 gap 11 (0.31%)
Block  3 afp  3 score 45.39 rmsd  3.44 gap 1 (0.04%)
Block  4 afp 10 score 98.50 rmsd 18.03 gap 48 (0.38%)
Block  5 afp  5 score 61.80 rmsd  6.36 gap 37 (0.48%)

Chain 1:   16 DGERQNATEIRASVGKMIDGIGRFYIQMCTELK-LSDYEGRLIQNSLTIERMVLSAFDERRNKYLEEHPS
              11111111111111111  22222222222222 22222222222222222222222             
Chain 2:    1 MSGKYSVQDVVKVMRAS--IYSPEQKELLMSLKLINDKEQVNEVNRTLLYQASKENP-------------

Chain 1:   85 AGKDPKKTGGPIYRRVDGKWRRELILY-------------------------DKEEIRRIWRQANNGDDA
                   22222222       2222222                         333333333         
Chain 2:   56 -----ESIVHLKT-------DDTLMFIASETVKQPQAPIAAPEETLAFKPEIIKDIIEAKTLAL------

Chain 1:  130 TAGLTHMMIWHSNLNDATYQ--------------------RTRALVRTGMDPRMCSLMQGSTLPRR----
                3333333333333333                      4444444444444444444444444     
Chain 2:  108 --DQEKIQAVLDQYVKDLPKSGDTYKSGDVIVKEFKNVKLNISSLLAAGTKVLDAILYMTYKDSADHSFI

Chain 1:  176 --------------------SGAAGAAVKGV--------------------GTMVMELIRMIKRGINDRN
                                  55555555555                    5555555555555555555
Chain 2:  176 FSKEILNPELVIKKEIASRIDIGNKAIKSSFCLVYNQGGLPSKSSSNKTLSKFIKETLFRDSKMDSDTLC

Chain 1:  206 FWRGENGRRTRIAYERMCNILKGKFQTAAQRTMVDQVRESRNPGNAEFEDLIFLARSALILRGSVAHKSC
              5555555555555555555555555555555555555         5555555555555555        
Chain 2:  246 DFLSSADPSFFPASVFLNIPLDHVHTEVASRCKMAIA---------GNKAIRYAKFAAKFEKDQVNEADY

Chain 1:  276 LPA------------------CVYGSAVASGYDFEREGYSLVGI-------DPFRLLQNSQVYSLIRPNE
                                   6666         6  666           6666666666666      
Chain 2:  307 KSKENIKELVVKEEKLKTAHAIVEFLCSLASNFEAQKKMHPLSPGRSSRKNFTLQLTCAIMFSR------

Chain 1:  321 NPAHKSQLVWMACHSAAFEDLRVSSFIRGTK
               666666666 6   6666  6666 66666
Chain 2:  371 -SKQGRMDMRSAITSQKIESFKRDENLYGSV

Note: positions are from PDB; the numbers between alignments are block index

Align IAV.pdb 498 with LRNV.pdb 436
Twists 5 ini-len 240 ini-rmsd 11.55 opt-equ 271 opt-rmsd 7.32 chain-rmsd 22.99 Score 248.75 align-len 490 gaps 219 (44.69%)
P-value 2.94e-01 Afp-num 80095 Identity 4.49% Similarity 10.41%
Block  0 afp  2 score 47.37 rmsd  0.54 gap 0 (0.00%)
Block  1 afp  6 score 78.91 rmsd  5.63 gap 28 (0.37%)
Block  2 afp  4 score 55.29 rmsd  5.16 gap 5 (0.14%)
Block  3 afp  3 score 44.55 rmsd  3.41 gap 1 (0.04%)
Block  4 afp 10 score 106.79 rmsd 18.48 gap 49 (0.38%)
Block  5 afp  5 score 62.84 rmsd  6.45 gap 37 (0.48%)

Chain 1:   16 DGERQNATEIRASVGKMIDGIGRFYIQMCTELKLSDYEGRLIQNSLTIERMVLSAFDERRNKYLEEHPSA
              11111111111111111 222222222222222222222222222222222222222             
Chain 2:    1 MSGAYTVQQLTDILRKP-IFTGEDTTLLKTFNLVDSKESPNTTLIESLRVQLAINPE-------------

Chain 1:   86 GKDPKKTGGPIYRRVDGKWRRELILY------------------------DKEEIRRIWRQANNGDDATA
                  2222222         222222                        3333333333333    333
Chain 2:   57 ----AVVSLKT---------DGTLDYSNGPSAAVEKSTVGETSTGPVVNYSIEKVKELLGGKL----FKI

Chain 1:  132 GLTHMMIWHSNLNDATYQ--------------------RTRALVRTGMDPRMCSLMQGSTLPRRS-----
              333333333333333333                    44444444444444444444444 4       
Chain 2:  110 DENKVKEALENYVKLLPKTSDSYKSGDVKVFYYDGVEKSVSSLLAAGTKVLDSILYMAYKDSAEHSFIFD

Chain 1:  177 --------------GAAGAAVKGVGTMVMELIRMIKRGINDRNFWRGENGRRTRIAYERMCNILKGKFQT
                            555555555555555555555555     55    555555555555555555555
Chain 2:  180 ESKLSPKTLDSRNFIENVSLGNKAIKAAFCSVYNQGGL-----PT----KTSEERNLSKFIRETVFKNKD

Chain 1:  233 AAQRTMVDQVRESRNPGNAEFEDLIFLARSALILRGSVAHKS----------CLP---------------
              555555555555555555555555555555555555555555          55                
Chain 2:  241 LKSNVFCDMLSSSDPSFFPSSIFLKIPLDLLPTEVSSRCKMAVAGNKAIRYAILARRFEQSSLAEPTTGK

Chain 1:  278 -----------------------ACVYGSAVASGYDF-----EREGYSLVGIDPFRLLQNSQVYSLIRPN
                                     66666       66     66666    66666666666 6      
Chain 2:  311 TEDIKNYMSMQAKLEKACKITELLSSLGSNFEAQKKMHPLSDTRTVRK---NFTLQLTCAIVHSLSH---

Chain 1:  320 ENPAHKSQLVWM---ACHSAAFEDLRVSSFIRGTKVVPRGKLSTRGVQIASNENMETMESSTLELRSRYW
               66666666666   6 6666 6   6666   666                             66666
Chain 2:  375 -TGRLAMRAEIESKKIEAFKRDENIYGQKNAMDVICFP---------------------------VLTNS

Note: positions are from PDB; the numbers between alignments are block index

Align IAV.pdb 498 with MLBvV.pdb 437
Twists 5 ini-len 248 ini-rmsd 15.29 opt-equ 282 opt-rmsd 8.86 chain-rmsd 26.94 Score 228.18 align-len 522 gaps 240 (45.98%)
P-value 4.38e-01 Afp-num 79814 Identity 4.60% Similarity 11.69%
Block  0 afp  6 score 79.91 rmsd 13.89 gap 55 (0.53%)
Block  1 afp  3 score 55.94 rmsd  2.07 gap 11 (0.31%)
Block  2 afp  3 score 45.56 rmsd  3.48 gap 1 (0.04%)
Block  3 afp 12 score 105.67 rmsd 20.61 gap 70 (0.42%)
Block  4 afp  4 score 43.34 rmsd  8.42 gap 38 (0.54%)
Block  5 afp  3 score 46.76 rmsd  4.70 gap 4 (0.14%)

Chain 1:   10 YEQMETDGERQNA--TEIRASVGKMIDGIGRFY-----IQMCTELKLSDYEGRLIQNSLTIERMVLSAFD
              1111        1  111111111111111111     11111111111111111  11  1111111  
Chain 2:    1 MSGVYKVSEIQSILQKDVTSESETAILISLGLMTKEEKPVPAKMAMVASAKANSI--VF--VSEDGSL--

Chain 1:   73 ERRNKYLEEHPSAGKDPKKTGGPIYRRVDGKWRRELILYD----------------KEEIRRIWRQANNG
                                  11111111111111111111                222222222 2   
Chain 2:   65 --------------------SFEVPKETGETSKTGEKKEEKKIEVGVKFPFSATKVKELIEGKSLTL---

Chain 1:  127 DDATAGLTHMMIWHSNLNDATYQ--------------------RTRALVRTGMDPRMCSLMQGSTLPRRS
                   22222222222222222                     3333333333333333333333333  
Chain 2:  112 -----DQDKIQKVLEEYVKNLPRTAETYKPKEIEIKYFKGVEFSVSSLLSSGTKILDAILYSTYKDSAEH

Chain 1:  177 GAAGAAVKGVGTMV------MELIRMIKRGINDRNFWRGENGRRTRIAYERMCNILKGKFQTA-------
                                  4 4444444444             444444444444444444       
Chain 2:  177 NFIFDVKVLSPDFIDSKILVNNIETGNRAIKS-------------AFCLVYNQGGLPSKTSEERPLSKFV

Chain 1:  234 ----------------------AQRTMVDQVRESRNPGNAEFEDLIFLARSALILRGSVAHKSCLPACVY
                                    444444444444444444444444444444444444444444444444
Chain 2:  234 RETIFREKDLKANELCDHLSSADPSLFPSQVFLKISLENLPTEVSSRCKMSIAGNKAMRYALLAQKFDKD

Chain 1:  282 GSAVASGYDFEREGYSLVGIDPFRLLQNSQVYSLIRPNENPAHKSQLVWMACHSAAFEDLRVSSFIRGTK
              444444444444444444444             555555555555555555555555555555555555
Chain 2:  304 EVPVPTEVNPTTSSEYMQRKE-------------KVEKAKKIVDVLCSLASDFQAQVKMHPLSPERSSRK

Chain 1:  352 VVPRGKLSTRGVQIASNENMETMESSTLELRSRYWAIRTRSGGNTNQQRASSGQISIQPTFSVQRNLPFD
                                                                                    
Chain 2:  361 NFTL------------------------------------------------------------------

Chain 1:  422 RPTIMAAFTGNTEGRTSDMRTEIIRLMESARP
                   666666666666666666666666666
Chain 2:  365 -----QLTSAIVTSLSYKGRLDMRKAIEEKKI

Note: positions are from PDB; the numbers between alignments are block index

Align IAV.pdb 498 with RWMV.pdb 354
Twists 5 ini-len 200 ini-rmsd 9.87 opt-equ 216 opt-rmsd 5.12 chain-rmsd 23.26 Score 208.51 align-len 390 gaps 174 (44.62%)
P-value 3.17e-01 Afp-num 66716 Identity 3.08% Similarity 14.36%
Block  0 afp  3 score 55.32 rmsd  3.72 gap 1 (0.04%)
Block  1 afp  3 score 44.66 rmsd  3.83 gap 2 (0.08%)
Block  2 afp  4 score 72.83 rmsd  2.32 gap 11 (0.26%)
Block  3 afp  7 score 62.99 rmsd 12.99 gap 31 (0.36%)
Block  4 afp  3 score 50.70 rmsd  2.50 gap 1 (0.04%)
Block  5 afp  5 score 62.90 rmsd  6.54 gap 35 (0.47%)

Chain 1:   15 TDGERQNATEIRASVGKMIDGIGRF---------------------YIQMCTELKLSDYEGRLIQNSLTI
              1111111111111111111111111                     222222222222222222   2  
Chain 2:   32 IDGKKFSLDQEKIRLTLENYVKTIPKSAETYKEGEIQIKTFEGIELSVSSLLSAGTKVLDAILYLSYLDS

Chain 1:   64 ERMVLSAFDERRNKYLEEHPSAGKDPKKTGGPIYRRVDGKWRRELILYDKEEIRRIWRQANNGDDATAGL
                                                        3333333   333       33333333
Chain 2:  102 AEHQ--------------------------------------FIFTIHN---SKP-------SHLSSKTI

Chain 1:  134 THMMIWHSNLNDATYQRTRALVRTGMDPRMCSLMQGSTLPRRSGAAGAA---------VKGV--------
              3333333333333333333          44444444444444444444         444         
Chain 2:  124 SENIDFGNKAVKAAFCLVY----------NQGGLPKKSSESKTLSKFIRETIFNNAKMETKDLCVHLSSA

Chain 1:  187 GTMVMELIRMIKRGINDRNFWRGENGRRTRIAYERMCNILKGKFQTAAQRTMVD-----QVRESRN-PGN
              44444444444444     444     44444444444444444444444         5555555 555
Chain 2:  184 DPSLFPASVFLKIS-----LDN-----VPTEVSSRCKMSIAGNKAIRYAIFAQKFSKDMISAPTDATKML

Chain 1:  251 AEFEDLIFLARSALILRGSVAHKSCLPACVYGSAVASGYDFEREGYSLVG-----IDPFRLLQNSQVYSL
              555555555555555               666666   6666666         6666666666     
Chain 2:  244 EYVKKNEKLDKAKAIVNT------------LCTLGSNFDAQKRMHPLSPERPSRKNFTLQMTCAIVYALS

Chain 1:  316 IRPNENPAHKSQLVWM---ACHSAAFEDLRVSSFIRGTKV
                   66666666666   666666     6666   666
Chain 2:  302 T----EGREMMRKLIDDQKIEAFKRDDSIYGKENSLGVIH

Note: positions are from PDB; the numbers between alignments are block index

Align IAV.pdb 498 with TMmV.pdb 436
Twists 5 ini-len 224 ini-rmsd 15.50 opt-equ 266 opt-rmsd 7.67 chain-rmsd 27.09 Score 216.91 align-len 551 gaps 285 (51.72%)
P-value 4.45e-01 Afp-num 80232 Identity 3.63% Similarity 10.34%
Block  0 afp  2 score 44.74 rmsd  0.90 gap 0 (0.00%)
Block  1 afp  2 score 42.51 rmsd  0.83 gap 20 (0.56%)
Block  2 afp  2 score 44.97 rmsd  1.11 gap 1 (0.06%)
Block  3 afp  3 score 56.30 rmsd  4.31 gap 1 (0.04%)
Block  4 afp  3 score 44.71 rmsd  3.44 gap 1 (0.04%)
Block  5 afp 16 score 131.68 rmsd 20.16 gap 146 (0.53%)

Chain 1:   16 DGERQNATEIRASVGK------MIDGIGRFYIQMCTELKLSDYEGRLIQNSLTIERMVLSAFDERRNKYL
              1111111111111111      222222222                   2222222222          
Chain 2:    1 MSGVYRVSEIQNILQKDVNSEDETAILISLGLMTKDEKA-----------VPAKMGLFTSAD--------

Chain 1:   80 EEHPSAGKDPKKTGGPIYRRVDGKWRRELILYDKEEIRRIWRQANNG-------------------DDAT
                           33333333333333333333333                              4444
Chain 2:   52 -------------PNATVFIHEDGSLLFEVPKRTGESSAKDKEVGEKVKTGEKFAFSAAKVKELIEGKSL

Chain 1:  131 AGLTHMMIWHSNLNDATYQ---------------------RTRALVRTGMDPRMCSLMQGSTLPRRSGAA
              4444444444444444444                     5555555555555555555555555     
Chain 2:  109 TLDQDKIQKVLEDYVKNLPRTAETYKPKEIEIKCFKGVELNVSSLLSAGTKILDAVLYSTYKDSNEHNFI

Chain 1:  180 GAAVKGVGTMVMELIRMIKRGINDRNFWRGENGRRTRIAYERMCNILKGKFQTAAQRTMVDQVRESRNPG
                                     66666666666666666666666666666666666666666666666
Chain 2:  179 FDVKVLSPDFVD-----------SKVLVSNIETGNRAIKAAFCLVYNQGGLPSKTNEERPLSKFIRETIF

Chain 1:  250 NAEFEDLIFL----------------------------ARSALILRGSVAHKSCLPACVYGSAVASGYDF
              6666666666                            6  66  666666666666             
Chain 2:  238 REKDLKSNDLCALLSSADPSLFPSQVFLKIALENLPTEVSSRCKMSIAGNKAMRYALLAQKFDKDEVSVP

Chain 1:  292 EREGYSLVGIDPFRLLQNSQVYSLIRPNENPAHKSQLVWMACHSAA--------------------FEDL
                       6 6666666666            6666666666666                    6666
Chain 2:  308 DPMTATAGAEYMQKKEKLEKA------------KKIVDVLCSLASDFQAQVRMHPLSPERSSRKNFTLQL

Chain 1:  342 RVSSFIRGTKVVPRGKLSTRGVQIASNENMETMESSTLELRSRYWAIRTRSGGNTNQQRASSGQISIQPT
              6666666666666666                                        66666666666666
Chain 2:  366 TSAIVTSLSYKGRIEM----------------------------------------RKAIEEKKIEAFKR

Chain 1:  412 FSVQRNLPFDRPTIMAAFTGNTEGRTSDMRTEIIRLMESARPEDVSFQGRGVFELSDEKAT
              666666666                               666666666666666666666
Chain 2:  396 DENIFGKLN-------------------------------AVGNPIFPILTNSEADFSELS

Note: positions are from PDB; the numbers between alignments are block index

Align IAV.pdb 498 with WMV.pdb 411
Twists 4 ini-len 216 ini-rmsd 12.98 opt-equ 240 opt-rmsd 6.74 chain-rmsd 23.94 Score 267.33 align-len 511 gaps 271 (53.03%)
P-value 1.70e-01 Afp-num 84721 Identity 4.31% Similarity 12.33%
Block  0 afp  4 score 75.49 rmsd  3.83 gap 5 (0.14%)
Block  1 afp  3 score 57.71 rmsd  2.44 gap 0 (0.00%)
Block  2 afp 10 score 152.42 rmsd 16.64 gap 57 (0.42%)
Block  3 afp  2 score 43.85 rmsd  1.39 gap 0 (0.00%)
Block  4 afp  8 score 61.63 rmsd 13.21 gap 86 (0.57%)

Chain 1:   13 METDGERQNATEIRASVGKMIDGIGRFYIQMCTELKLSDYEGR---------------------------
              11111111111111111111111111111111       1111                           
Chain 2:   91 SRSLGAQMTAADATARGRRQLWAFLKYEIGNGNEDLVHVRDADITTPGFDAAIPGWPPSRMEMKNMAAEP

Chain 1:   56 ---LIQNSLTIERMVLSAFDERRNKYLEEHPSAGKDPKKTGGPIYRRVDGKWRRELILYDKEEIRRIWRQ
                 2222222222222222222222222                                          
Chain 2:  161 PPELTPAHCSKIMEYLFNKAQPLAIMGG------------------------------------------

Chain 1:  123 ANNGDDATAGLTHMMIWHSNLNDATYQRTRALVRTGMDPRMCSLMQGSTLPRRSGAAGAAVKGVGTMVME
                            333333       33 3333333333333333333        3333333333333
Chain 2:  189 --------------TYIYSLAF-----ISLAKRGTIEPSKLAKITEGIK--------SQTTRTITLDVNL

Chain 1:  193 LIRMIKRGINDRNFWRGENGRRTRIAYERMCNILKGKFQTAAQRTMVDQVRESRNPGNAEFEDLIFLARS
              33333333333  333    33333333333333333333  333333333333  44444444444444
Chain 2:  232 VKFCYATVLQK--LPE----AEIGQCLEYWASLVGDSCLQ--LRLVLEQAKNSG--MVVLQCVRKAMLMF

Chain 1:  263 ALILRGSVAHKSCLPACVYGSAVASGYDFEREGYSLVGIDPFRLLQNSQVYSLIRPNENPAHKSQLVWMA
              4                                                                     
Chain 2:  292 PGFNWNFIARSYPNDI------------------------------------------------------

Chain 1:  333 CHSAAFEDLRVSSFIRGTKVVPRGKLSTRGVQIASNENMETMESSTLELRSRYWAIRTRSGGNTNQQRAS
               55555555            55555                                  55  555555
Chain 2:  308 -VNLKLAIQA-----------VGQNKYYGFKANLGAVRSTQYK-----------------SLAYVAKALL

Chain 1:  403 SGQISIQPTFSVQRNLPFDRPTIMAAFTGNTEGRTSDMRTEIIRLMESARPEDVSFQGRGVFELSDEKAT
                               55555555555555555555555555555555555555555555         
Chain 2:  349 IK---------------HGGPEYATLGSYKGWPATISNQQEVDTMILEFNPTADDNPQAAANL-------

Chain 1:  473 SPIVPSFDMSNEGSYFFGDNA
                    5  555555555555
Chain 2:  397 ------TELIAALPAATGLDP

Note: positions are from PDB; the numbers between alignments are block index

Align IAV.pdb 498 with WuCV3.pdb 416
Twists 5 ini-len 216 ini-rmsd 10.45 opt-equ 242 opt-rmsd 5.55 chain-rmsd 25.61 Score 272.19 align-len 490 gaps 248 (50.61%)
P-value 1.57e-01 Afp-num 85187 Identity 4.29% Similarity 11.63%
Block  0 afp  6 score 93.80 rmsd  8.95 gap 33 (0.41%)
Block  1 afp  8 score 124.88 rmsd 12.64 gap 62 (0.49%)
Block  2 afp  4 score 77.47 rmsd  2.57 gap 3 (0.09%)
Block  3 afp  2 score 33.58 rmsd  1.96 gap 2 (0.11%)
Block  4 afp  3 score 45.46 rmsd  2.95 gap 17 (0.41%)
Block  5 afp  4 score 47.01 rmsd  8.81 gap 42 (0.57%)

Chain 1:   27 ASVGKMIDGIGRFYIQMCTELK---------------------------LSDYEGRLIQNSLTIERMVLS
              1111111111111111111111                           111111111111111111111
Chain 2:   44 QWNHQAIPACAYFLGVGYALHLDENIVINSDRFYTRSMAELLGPSLPHDLFLDQDPARERFVTCVTNLLE

Chain 1:   70 AFDERRNKYLEEHPSAGKDPKKTGG-----PIYRRVDGKWRRELILYDKEEIRRIWRQANNGDDATAGLT
              1111111                       222222 2222222222222222              222
Chain 2:  114 WDNLSNMTDWTPASTTRAQGDTDATLATLITKLQGIVEGEENIADLTFPEAVR--------------VLL

Chain 1:  135 HMMIWHSNLNDATYQRTRALVRTGMDPRMCSLMQGSTLPRRSGAAGAAVKGVGTMVMELIRMIKRGINDR
              2222222                           2222222             222222222222222 
Chain 2:  170 DIVENGQ---------------------------NRFKLSG-------------LVLLTHVYVSVLKRGT

Chain 1:  205 NFWRGENGRRTRIAYERMCNILKGK------------------FQTAAQRTMVDQVRESRN-PGNAEFED
                         2  22222222222                  333333333333333333 33333333
Chain 2:  200 VTARFLEK---ISQGMTADFGRGIDNWKEGSIQQFYNHFGTHITDVTIRDTTAHWSGLLPPQAIRLRNTV

Chain 1:  256 LIFLARSALILRGSVAHKSCLPACVYGSAVASGYDFEREGYSLVGIDPFRLLQNSQVYSLIRPNENPAHK
              3333333333         44444444444  44444444                       5555555
Chain 2:  267 QQAANSGLTSL--------IIIGRAVRLFP--TFSWARIQ-----------------------RLFDVEW

Chain 1:  326 SQLVWMACHSA----AFEDLRVSSFIRGTKVVPRGKLSTRGVQIASNENMETMESSTLELRSRYWAIRTR
              5555555555     5555 5555       555555  55                             
Chain 2:  304 ENVIAAMNEVGNNQWYGFKKDLGNAKS----TKFKSIAYVSKELLVKLNGEGSLNQYR------------

Chain 1:  392 SGGNTNQQRASSGQISIQPTFSVQRNLPFDRPTIMAAFTG-------------NTEGRTSDMRTEIIRLM
                     666666666            666666666666             66666666666666666
Chain 2:  358 -------GWANTVANQ------------GVVDTLIAQYETRRTQAMLDPNNHDMPEDDQNDRVDAAREII

Note: positions are from PDB; the numbers between alignments are block index

Align IAV.pdb 498 with WTV2.pdb 411
Twists 5 ini-len 224 ini-rmsd 12.66 opt-equ 216 opt-rmsd 6.44 chain-rmsd 24.07 Score 268.47 align-len 478 gaps 262 (54.81%)
P-value 2.51e-01 Afp-num 85319 Identity 3.35% Similarity 9.21%
Block  0 afp  4 score 75.30 rmsd  4.09 gap 4 (0.11%)
Block  1 afp  3 score 58.12 rmsd  2.38 gap 0 (0.00%)
Block  2 afp 10 score 151.60 rmsd 16.63 gap 57 (0.42%)
Block  3 afp  2 score 43.84 rmsd  1.38 gap 0 (0.00%)
Block  4 afp  2 score 28.73 rmsd  2.18 gap 0 (0.00%)
Block  5 afp  7 score 56.89 rmsd 13.77 gap 78 (0.58%)

Chain 1:   12 QMETDGERQNATEIRASVGKMIDGIGRFYIQMCTELKLSDYEGR--------------------------
              1111111111111111111111111111111111      1111                          
Chain 2:   90 VSRSLGEQMAEAEATDRGRRQLWAFLKYEIGNGNEDLVHVRDADITNPGFDPAIPVWPGSRMDMKNMPVD

Chain 1:   56 ----LIQNSLTIERMVLSAFDERRNKYLEEHPSAGKDPKKTGGPIYRRVDGKWRRELILYDKEEIRRIWR
                  2222222222222222222222222                                         
Chain 2:  160 PPADLTIAQCSRIMEFLFNKAQPLAIMGG-----------------------------------------

Chain 1:  122 QANNGDDATAGLTHMMIWHSNLNDATYQRTRALVRTGMDPRMCSLMQGSTLPRRSGAAGAAVKGVGTMVM
                                                                              333333
Chain 2:  189 ----------------------------------------------------------------TYIYSL

Chain 1:  192 ELIRM---------------------------------IKRGINDRNFWRGENGRRTRIAYERMCNILKG
              33333                                 3333333 33       333333333333333
Chain 2:  195 AFISLAKRGTIEPSKLAKITEGIKSQTTRTITLDVNLVKFCYATVLQR-------LPEAEIGLCLEYWAS

Chain 1:  229 KFQT--AAQRTMVDQVRESRNPGNAEFEDLIFLARSALILRGSVAHKSC---LPACVYGSAVASGYDFER
              3333  33333333333333  444444444444444               555555555555555555
Chain 2:  258 LVGDSCLQLRLVLEQAKNSG--MVVLQCVRKAMLMFPGFNWATIARNYPNDIVNLRLAIQAVGDNKYYGF

Chain 1:  294 EGYSLVGIDPFRLLQNSQVYSLIRPNENPAHKSQLVWMACHSAAFEDLRVSSFIRGTKVVPRGKL-STRG
              5555         666             666666666666666666666 6     66666666 6666
Chain 2:  326 RANL---------GPV-------------RSTQYKSLAYVAKSLLIKHGGPE-----YATLGSYKGWPAT

Chain 1:  363 VQIASNENMETMESSTLELRSRYWAIRTRSGGNTNQQRASSGQISIQPTFSVQRNLPF
              666666                 66666666               666666666666
Chain 2:  369 ISSQQEVDAMILEFNPTANDNPQAEAALTEL---------------LAALPAATGLDP

Note: positions are from PDB; the numbers between alignments are block index

Align IAV.pdb 498 with ADMV.pdb 410
Twists 5 ini-len 208 ini-rmsd 9.19 opt-equ 211 opt-rmsd 5.08 chain-rmsd 26.57 Score 260.20 align-len 374 gaps 163 (43.58%)
P-value 1.97e-01 Afp-num 85618 Identity 6.42% Similarity 16.84%
Block  0 afp  4 score 73.99 rmsd  4.07 gap 4 (0.11%)
Block  1 afp  3 score 57.33 rmsd  3.38 gap 0 (0.00%)
Block  2 afp  4 score 81.41 rmsd  3.98 gap 0 (0.00%)
Block  3 afp 10 score 118.13 rmsd 13.39 gap 12 (0.13%)
Block  4 afp  3 score 40.17 rmsd  6.03 gap 20 (0.45%)
Block  5 afp  2 score 36.67 rmsd  1.32 gap 0 (0.00%)

Chain 1:   14 ETDGERQNATEIRASVGKMIDGIGRFYIQMCTELKLSDYEG--------------------------RLI
              1111111111111111111111111111111       111                          222
Chain 2:   94 ACIGDQMDAESATARGYRQLIQFIKHEVAYAVDDVVSVSDRELIDQRPAIGWWPENRVLMRDIPDDQAVT

Chain 1:   58 QNSLTIERMVLSAFDERRNKYLEEHPSAGKDPKKTGGPIYRRVDGKWRRELILYDKEEIRRIWRQANNGD
              2222222222222222222222                               33333333333333333
Chain 2:  164 HAEAVIAMEWLARKVRPLWLRG-------------------------------GAVIYTLGFVSLAKRGN

Chain 1:  128 DATAGLTHMMIWHSNLNDATYQRTRALVRTGMDPRMCSLMQGSTLPRRSGAAGAAVKGVGTMVMELIRMI
              33333333333333333                            4444444444444444444444444
Chain 2:  203 ISTGKLQKITGEIKQKTQLTFEL----------------------TTEDVAICYSAVTSKISGADVAACF

Chain 1:  198 KRGINDRNFWRGENGRRTRIAYERMCNILKGKFQTAAQRTMVDQVRESRNPG--------------NAEF
              444    44444444444444444444444444444444444                        4444
Chain 2:  251 DHW----VGLIGDSSLRMRLTLQQAAGAGLTSLACIRSAMQLFPTFDWNRIATLFPIEMEAVRQAMLAVG

Chain 1:  254 EDLIFLARSALILRGSVAHKSCLPACVYGSAVASGYDFEREGYSLV------GIDPFRLLQNSQVYSLIR
              444444444444                                        55555555555555555 
Chain 2:  317 TNKYYGFQADLGPVRSTLYKSIGWVAKEMLIRHGGPTYNNIGGYAGWAGAVASQDELARMVNTYAPVAED

Chain 1:  318 --PNENPAHKSQLVWMACHSAAFE
                6666666666666666666666
Chain 2:  387 LAQIAGDRVRAVRELLDRTTGLDA

Note: positions are from PDB; the numbers between alignments are block index

Align IAV.pdb 498 with BTV3.pdb 466
Twists 5 ini-len 240 ini-rmsd 14.07 opt-equ 275 opt-rmsd 7.78 chain-rmsd 25.09 Score 293.74 align-len 499 gaps 224 (44.89%)
P-value 2.07e-01 Afp-num 90492 Identity 4.61% Similarity 10.82%
Block  0 afp  4 score 78.36 rmsd  4.32 gap 1 (0.03%)
Block  1 afp  3 score 59.09 rmsd  2.31 gap 0 (0.00%)
Block  2 afp 10 score 158.46 rmsd 16.47 gap 57 (0.42%)
Block  3 afp  2 score 43.88 rmsd  1.42 gap 0 (0.00%)
Block  4 afp  2 score 28.56 rmsd  2.23 gap 0 (0.00%)
Block  5 afp  9 score 71.38 rmsd 17.62 gap 74 (0.51%)

Chain 1:   14 ETDGERQNATEIRASVGKMIDGIGRFYIQMCTELKLSDYEGR----------------------------
              11   11111111111111111111111111    111111                             
Chain 2:   86 MT---LLPAEDADRHVCSCLAAFMRRQCTRREYVHLSEDDYTALMRPAADQQPAGIWAGIGLPDRMAELP

Chain 1:   56 ------LIQNSLTIERMVLSAFDERRNKYLEEHPSAGKDPKKTGGPIYRRVDGKWRRELILYDKEEIRRI
                    2222222222222222222222222                                       
Chain 2:  153 GMVELGLNDAQAIALLKGLIDHESPVLRRGG---------------------------------------

Chain 1:  120 WRQANNGDDATAGLTHMMIWHSNLNDATYQRTRALVRTGMDPRMCSLMQGSTLPRRSGAAGAAVKGVGTM
                                33333333   33  333333333333333333          333333333
Chain 2:  184 ------------------QYLYTVAF---VSFSKRGEITNRKLQSICQQLQ----------EQFNTQIEL

Chain 1:  190 VMELIRMIKRGINDRNFWRGENGRRTRIAYERMCNILKGKFQTAAQRTMVDQVRESRNPGNAEFEDLIFL
              33333333333     33333333333333333333333333   3333333333333 44444444444
Chain 2:  223 EQSLIRYVYQQ-----VGMLIPEEVMPHMFETWANDMKDLSM---RLRVTLEQAAESG-LTQYHTIRKAM

Chain 1:  260 ARSALILRGSVAHKSC---LPACVYGSAVASGYDFEREGYSLVGIDPFRLLQNSQVYSLIRPNENPAHKS
              4444               55555555555555555555555                   666666666
Chain 2:  284 LEFTNFDWATVAGLLPQDFQNFRAALVAVGSDRYYGFKKDLG-------------------VAAATKFPS

Chain 1:  327 QLVWMACHSAAFEDLRVSSFIRGTKVVPRGKLSTRGVQIASNENMETMESSTLELRSRYWAIRTRSGGNT
              666666666666666            66666666666           666666666666666666666
Chain 2:  335 LAWLARGLFVKKGGP------------EAVAVQQFRGW-----------IGAPLHERKLQALIDGYDQSA

Chain 1:  397 NQQRASSGQISIQPTFSVQRNLPFDRPTIMAAFTGNTEGRTSDMRTEIIRLMESARPEDVSFQGRGVFEL
              66666666666       66666                                     6666666666
Chain 2:  382 GVEVDRNVEAA-------AALLE-------------------------------------RVRVNALELA

Chain 1:  467 SDEKATSPI
              666666666
Chain 2:  408 EAAATPIVQ

Note: positions are from PDB; the numbers between alignments are block index

Align IAV.pdb 498 with CTV2.pdb 461
Twists 5 ini-len 224 ini-rmsd 14.04 opt-equ 210 opt-rmsd 5.70 chain-rmsd 24.51 Score 273.76 align-len 506 gaps 296 (58.50%)
P-value 2.38e-01 Afp-num 91967 Identity 3.95% Similarity 9.88%
Block  0 afp  4 score 76.28 rmsd  4.29 gap 1 (0.03%)
Block  1 afp  3 score 58.07 rmsd  2.25 gap 1 (0.04%)
Block  2 afp 10 score 153.51 rmsd 16.51 gap 57 (0.42%)
Block  3 afp  2 score 43.10 rmsd  1.57 gap 0 (0.00%)
Block  4 afp  2 score 27.21 rmsd  2.37 gap 0 (0.00%)
Block  5 afp  7 score 61.58 rmsd 18.34 gap 88 (0.61%)

Chain 1:   13 METDGERQNATEIRASVGKMIDGIGRFYIQMCTELKLSDYEG----------------------------
              111   11111111111111111111111111    111111                            
Chain 2:  126 GLN---TLPIDEANDRVRACLREFFRKEITRRELVNVTEEVWNSWMRPQEGVREAGVLSPLAWLPRTREG

Chain 1:   55 --------RLIQNSLTIERMVLSAFDE-RRNKYLEEHPSAGKDPKKTGGPIYRRVDGKWRRELILYDKEE
                      2222222222222222222 2222222                                   
Chain 2:  193 LAEFEWPENVQPTQVRLLIEQLLTVATERVKNLAI-----------------------------------

Chain 1:  116 IRRIWRQANNGDDATAGLTHMMIWHSNLNDATYQRTRALVRTGMDPRMCSLMQGSTLPRRSGAAGAAVKG
                                                               333                 3
Chain 2:  228 -------------------------------------------------TSL-----------------F

Chain 1:  186 VGTMVMEL--------------------------------IRMIKRGINDRNFWRGENGRRTRIAYERMC
              33333333                                3333333333          3333333333
Chain 2:  232 TIAYISFAKKGDITTRKLEAILNQVQQEIGWQVEVTPHLIQELWRQVGVH----------IPYASIPDMF

Chain 1:  224 NILKGKF--QTAAQRTMVDQVRESRNPGNAEFEDLIFLARSALILRGSVAHKSC---LPACVYGSAVASG
              3333333  3333333333333333  444444444444444               5555555555555
Chain 2:  292 RHWEGLMAGRCLRLRVTLEQAAWVG--LTQYTTIVKMFSEHPGFPWDRVAAILPADWQNFQAAIEAVGNQ

Chain 1:  289 YDFEREGYSLVGIDPFRLLQNSQVYSLIRPNENPAHKSQLVWMACHSAAFEDLRV----------SSFIR
              555555555                           6666666666666666666          66666
Chain 2:  360 PYYGFQANL---------------------------GAAAGTKFPSLGYVAKEMMIKVGGREGDAIRRYK

Chain 1:  349 GTKVVPRGKLSTRGVQIASNENMETMESSTLELRSRYWAIRTRSGGNTNQQRASSGQISIQPTFSVQRNL
              666666666666                                        6666666          6
Chain 2:  403 GWIETPRAKAAL----------------------------------------DALINAW----------D

Chain 1:  419 PFDRPTIMAAFTGNTE
              666666666666   6
Chain 2:  423 PVGLVEGQDRDPGSVA

Note: positions are from PDB; the numbers between alignments are block index

Align IAV.pdb 498 with STCV2.pdb 426
Twists 5 ini-len 304 ini-rmsd 13.20 opt-equ 322 opt-rmsd 8.75 chain-rmsd 28.19 Score 289.92 align-len 500 gaps 178 (35.60%)
P-value 1.76e-01 Afp-num 88889 Identity 4.40% Similarity 13.00%
Block  0 afp  3 score 46.60 rmsd  3.40 gap 21 (0.47%)
Block  1 afp  5 score 70.51 rmsd  6.17 gap 42 (0.51%)
Block  2 afp 15 score 164.61 rmsd 18.26 gap 31 (0.21%)
Block  3 afp  4 score 44.88 rmsd  6.76 gap 5 (0.14%)
Block  4 afp  6 score 48.75 rmsd  6.41 gap 11 (0.19%)
Block  5 afp  5 score 56.06 rmsd  9.58 gap 23 (0.37%)

Chain 1:    1 MATKGTKRSYEQMETDGERQNATEIRASVGKMIDGIGRFYIQMCTELKLSDYEGRLIQNSLTIERMVLSA
              11111 1 1           1111 1111111111111111111  22222222222222222222    
Chain 2:    2 NADAVPVVP-----------PVVGACVNQAYFTKWLSEDELNNRLVIKNLDVAPFVGDFIHDDVPR----

Chain 1:   71 FDERRNKYLEEHPSAGKDPKKTGGPIYRRVDGKWRR------ELILYDKEEIRRIWRQAN--NGDDATAG
                                    222222222  22       22222222222         33333333
Chain 2:   57 ----------------------AILFFTRCRHFIRHNDLNEAAAEALAMAEMFITHTDQARFLVQEQARA

Chain 1:  133 LTHMMIWHSNL-----------NDATYQRTRALVRTGMDPRMCSLMQGS----------TLPRRSGAAGA
              33333333333           333333333333333333333333333          33333333333
Chain 2:  105 AFIATITAFIRNQEARTEIYPEFRTVQHLLDMLVADAPQREHDNILQLGANNATLADISRGAYFDGEHAL

Chain 1:  182 AVKGVGTMVMELIRMIKRGINDRNFWRGENGRRTRIAYERMCNILKGKFQTAAQRTMVDQVRESRNPGNA
              333333333333333333333333333333333333333333                333333333333
Chain 2:  175 ARCIALLRRMSRAVYPVARSVAVQLLVNSTVSMVKQGNVTNQ----------------VIQKVTRDISRE

Chain 1:  252 EFEDLIFLARSALILRGSVAHKSCLPACVYGSAVASGYDFER-----EGYSLVGIDPFRLLQNSQVY---
              333                  444444444444444444444     444444444444 4  4      
Chain 2:  229 LNI------------------EIEINSETILLFSKHFTGGITHLTAQNIFDRWEQWTPAVALRIRLLFQQ

Chain 1:  314 ----SLIRPNENPAHKSQLVWMACH-SAAFEDLRVSSFIRGTKVVPRGKLSTRGVQIASNENMETME--S
                  55         5555555555 5555555555555555555 555555555555555555555  5
Chain 2:  281 ALHSSM---------TAFQTIGMCIRKFPQFPWPRARMMIASDFAHFEEAVVAVGGNGYYGFNPDLGPAK

Chain 1:  377 STLELRSRYWAIRTRSGGNTNQQRASSGQISIQPTF---SVQRN-----LPFDRPTIMAAFTGNTEGRTS
              5555555            66666               66666     666666666666666666666
Chain 2:  342 STRFKSLAWLCKE------ILIRYAGKETLARYQGWTRRPQHQDALRELIEEFQVILDAEAQADPNPQVM

Chain 1:  439 DMRTEIIRLM
              6666666666
Chain 2:  406 DHLNALLALQ

Note: positions are from PDB; the numbers between alignments are block index

Align IAV.pdb 498 with NuoV.pdb 425
Twists 5 ini-len 192 ini-rmsd 11.64 opt-equ 201 opt-rmsd 6.62 chain-rmsd 26.81 Score 275.29 align-len 394 gaps 193 (48.98%)
P-value 2.82e-01 Afp-num 85721 Identity 4.82% Similarity 9.90%
Block  0 afp  4 score 73.95 rmsd  3.56 gap 6 (0.16%)
Block  1 afp  3 score 57.41 rmsd  2.48 gap 0 (0.00%)
Block  2 afp 10 score 155.52 rmsd 16.49 gap 57 (0.42%)
Block  3 afp  2 score 47.28 rmsd  0.68 gap 0 (0.00%)
Block  4 afp  3 score 40.34 rmsd  5.89 gap 20 (0.45%)
Block  5 afp  2 score 47.30 rmsd  0.93 gap 0 (0.00%)

Chain 1:   10 YEQMETDGERQNATEIRASVGKMIDGIGRFYIQMCTELK--LSDYEGR----------------------
              1  1111111111111111111111111111111111    1111111                      
Chain 2:   96 AIAPALGEQVLQADEANLRGRKQIVEFLRREIGGGKRELCVITPDIWNTARNANGALHAIRWLGDHATLG

Chain 1:   56 ---------LIQNSLTIERMVLSAFDERRNKYLEEHPSAGKDPKKTGGPIYRRVDGKWRRELILYDKEEI
                       2222222222222222222222222                                    
Chain 2:  166 TLARPADGSDLVGHYRTILDFLLQHPTSRLSTIGTVMYATLYISLAKQG---------------------

Chain 1:  117 RRIWRQANNGDDATAGLTHMMIWHSNLNDATYQR----------------TRALVRTGMDPRMCSLMQGS
                         33333333333333333333333                33333333333333333333
Chain 2:  215 -----------NVSSQKLDRLNDDLKNTLGFELDLDGDTITYTYQQIGKRIPHEHLASMFEEMVGHMTEV

Chain 1:  171 TLPRRSGAAGAAVKGVGTMVMELIRMIKRGINDRNFWRGENGRRTRIAYERMCNILKGKFQTAAQRTMVD
              333         333333333333333333333333                                  
Chain 2:  274 NLR---------MQVTLQQAAGTGLTGLQIIKRALQEHPTFPWAKLSR----------------------

Chain 1:  241 QVRESRNPGNAEFEDLIFLARSALILRGSVAHKSC-------------------LPACVYGSAVASGYDF
                     44444444444444444444444                        5555  5        5
Chain 2:  313 -------MLPSETPKVAAAFDAVGNDPYYGFKPDLGAAKSTHYARYIWVCAKLLRANNSEDERTLRNYKG

Chain 1:  292 EREGYSLVGIDPFRLLQNSQVYSLIRPNENPAHKSQLVWMACHS
              55555   55555555555555      6666666666666666
Chain 2:  376 NVRGIPNQPAFDELIAGYTPPAPEGE--PQEADEQRHNVLLAAS

Note: positions are from PDB; the numbers between alignments are block index

Align IAV.pdb 498 with VSV.pdb 422
Twists 5 ini-len 240 ini-rmsd 13.02 opt-equ 255 opt-rmsd 6.58 chain-rmsd 23.48 Score 226.39 align-len 549 gaps 294 (53.55%)
P-value 3.43e-01 Afp-num 77843 Identity 3.83% Similarity 10.20%
Block  0 afp  2 score 31.80 rmsd  3.70 gap 14 (0.47%)
Block  1 afp 10 score 128.71 rmsd 12.13 gap 106 (0.57%)
Block  2 afp  4 score 63.53 rmsd  4.18 gap 2 (0.06%)
Block  3 afp  2 score 44.45 rmsd  1.33 gap 0 (0.00%)
Block  4 afp  3 score 34.31 rmsd  4.30 gap 3 (0.11%)
Block  5 afp  9 score 69.58 rmsd 15.68 gap 95 (0.57%)

Chain 1:   22 ATEIRASVGKMID---------GIGRFYIQMCTELKLSDYEGRLIQNSLTIERMVLSAFDE---------
              1111111111            2222222222         22222222222222222222         
Chain 2:   27 YPADYFRKSKEIPLYINTTKSLSDLRGYVYQG---------LKSGNVSIIHVNSYLYGALKDIRGKLDKD

Chain 1:   74 ---------------RRNKYLEEHPSAGKDPKKTGGPIYRRVDGKWRRELILYDKEEIRRIWRQANNGDD
                             222222       22222                2222        222222222
Chain 2:   88 WSSFGINIGKAGDTIGIFDLV-------SLKAL----------------DGVLPDGV----SDASRTSAD

Chain 1:  129 ATAGLTHMMIWHSNLNDATYQRTRALVRTGMDPRMCSLMQGSTLPRRSGAAGAAVKGVGTMVMELIRMIK
              2222222222222222222                 22 22  2   22222                  
Chain 2:  131 DKWLPLYLLGLYRVGRTQMPE---------------YRKKLMDGLTNQCKMINEQFEPLVPEGRDIFDV-

Chain 1:  199 RGINDRNFWRGENGRRTRIAYERMCNILKGKFQTAAQRTMVDQVRES--RNPGNAEFEDLIFLARSALIL
                         3 33333333333333333333333333333333    4444444444444444     
Chain 2:  185 -----------WGNDSNYTKIVAAVDMFFHMFKKHECASFRYGTIVSRFKDCAALATFGHLCKITG----

Chain 1:  267 RGSVAHKSCLPACVYGSAVASGYDFEREGYSLVGIDPFRLLQNSQVYSLIRPNENPAHKSQLVWMACHSA
                                   555555555555555555555555555                      
Chain 2:  240 ---------------------MSTEDVTTWILNREVADEMVQMMLPGQEIDKADSYMPYLIDFGLSSKS-

Chain 1:  337 AFEDLRVSSFIRGTKVVPRGKLSTRGVQIASNENMETMESSTLELRSRYWAIRTRSGGNTNQQRASSGQI
                                                                    6666666666666666
Chain 2:  288 ------------------------------------------------------PYSSVKNPAFHFWGQL

Chain 1:  407 SIQPTFSVQRNLPFDRPTIMAAFTGNTEGRTSDMRTEIIRLMESARPEDVSFQGR---GVFELSD-----
              6666666    6666666666                 66666666666666666   6666666     
Chain 2:  304 TALLLRS----TRARNARQPD-----------------DIEYTSLTTAGLLYAYAVGSSADLAQQFCVGD

Chain 1:  469 --EKATS----------PIVP------------------SFDMSNEGSYFFGDNAEEYD
                66666          6666                  66666666666666666666
Chain 2:  353 NKYTPDDSTGGLTTNAPPQGRDVVEWLGWFEDQNRKPTPDMMQYAKRAVMSLQGLREKT

Note: positions are from PDB; the numbers between alignments are block index

Align IAV.pdb 498 with GaV.pdb 418
Twists 5 ini-len 248 ini-rmsd 13.52 opt-equ 229 opt-rmsd 5.40 chain-rmsd 26.15 Score 239.08 align-len 500 gaps 271 (54.20%)
P-value 2.57e-01 Afp-num 76669 Identity 2.80% Similarity 8.40%
Block  0 afp  5 score 71.46 rmsd  8.57 gap 22 (0.35%)
Block  1 afp 13 score 139.26 rmsd 16.91 gap 66 (0.39%)
Block  2 afp  3 score 40.66 rmsd  4.58 gap 13 (0.35%)
Block  3 afp  3 score 48.18 rmsd  4.86 gap 22 (0.48%)
Block  4 afp  3 score 34.01 rmsd  5.31 gap 9 (0.27%)
Block  5 afp  4 score 54.01 rmsd  6.90 gap 1 (0.03%)

Chain 1:   37 GRFYIQMCTELKLSDYEGRLIQNSLTIERMVLSAFDERRNKYLEEHPSAGKDP----KKTGGPIYRRVDG
              11111111         11111111111111111111  11111111111111    111          
Chain 2:   44 GNLEALYKAIRGEIKTRALTAKSIKAFLYKYGITIKT--QNDQDWISFGVAIAKANEEVN----------

Chain 1:  103 KWRRELILYDKEEIRRIWRQANNGDDATAGLTHMMIWHSNLNDATYQRTRALVRTGMDPRMCSLMQGSTL
                                                               2222           222222
Chain 2:  102 -------------------------------------------------PWNL-----------CDIEEN

Chain 1:  173 PRRSGAAGAAVKGVGTMVMELIRMIKRGINDRNFWRGENGRRTRIAYERMCNILKGKFQTA--AQRTMVD
              2222222                           222222222222222222222222222  2222222
Chain 2:  112 GTYESGL---------------------------SEPTREKDHVWMFVYCIGLYRLGKITDPTYQNNIIK

Chain 1:  241 QVRES-RNP----------------------------------------GNAEFEDLIFLARSALILRGS
              22222 222                                        22222222222222222    
Chain 2:  155 TVDKVLKTIDKEAASLSTGAETAVQVVNDVNYCKMIACLDMYFYQFKNHDLAVARVGSISSRYRDCAA--

Chain 1:  270 VAHKSCLPACVYGSAVASGYDFEREG--------YSLVGIDPFRLLQNSQVYSLI---------------
                            3  3333333          333333333333333333                  
Chain 2:  223 --------------LLGINHLTMLGGGDPSVGVRWALEPVVQDDIDRLITPGQETSKTGSYMPYMMDLGA

Chain 1:  317 -------RPNENPAHKSQLVWMACHSAAFEDLRVSSFIRGTKVVPRGKLSTR--------GVQIASNENM
                     44444444444444444444444                              55555   55
Chain 2:  279 SKLSPYSTTVNSSFHLFVHAAGALSLDQRSINARFLPAPNVNGIIRNAAFFIFAMNKSVDWSIGF---TK

Chain 1:  372 ETMESSTLELRSRYWAIRTRSGGNTNQQRASSGQISIQPTFSVQRNLPFDRPTIMAAFTGNTEGRTSDMR
              555555555555555555                66            6666666666666666666666
Chain 2:  346 GPEVEKPPLRLQISGGRNVL--------------PK------------SREIEDWMNWRKSMKDEFDGVI

Chain 1:  442 TEIIRLMESA
              6666666666
Chain 2:  390 DEFLRDRASR

Note: positions are from PDB; the numbers between alignments are block index

Align IAV.pdb 498 with OhV.pdb 459
Twists 4 ini-len 200 ini-rmsd 7.29 opt-equ 227 opt-rmsd 4.80 chain-rmsd 22.22 Score 255.96 align-len 564 gaps 337 (59.75%)
P-value 1.40e-01 Afp-num 83126 Identity 4.08% Similarity 10.28%
Block  0 afp  5 score 93.46 rmsd  7.44 gap 15 (0.27%)
Block  1 afp  7 score 85.84 rmsd  7.12 gap 40 (0.42%)
Block  2 afp  5 score 77.89 rmsd  5.37 gap 30 (0.43%)
Block  3 afp  4 score 53.64 rmsd  5.38 gap 67 (0.68%)
Block  4 afp  4 score 62.77 rmsd  4.97 gap 0 (0.00%)

Chain 1:    5 GTKRSYEQMET-----------------------------------------------------------
              11111111111                                                           
Chain 2:   74 GDITRAQLHATVQTNFPEGDLDHRVAMMFLRHEMMRKSHMLGEDWTSFGRAIGVRGGDITIGNLVIFDQT

Chain 1:   16 --------DGERQNATEIRASVGKMIDGIGRFYIQMCTELKLSDYEGRLIQNSLTIERMVLSAFDERRNK
                      111111111111111111111111111111111                             
Chain 2:  144 ETRPDVIDGEDCMTDSEVLKYIILICSMYRLAQISRDDYRTNVVNNVTALIEG-----------------

Chain 1:   78 YLEEHPSAGKDPKKTGGPIYRRVDGKWRRELILYDKEEIRRIWRQANNGDDATAGLTHMMIWHSNLNDAT
                                        2222222222 2222222     222222222222222222222
Chain 2:  197 --------------------------LDGEAVEFST-QILSYRK-----WLAYHPYIKMMAAIDMYLNEF

Chain 1:  148 YQRTRALVRTGMDPRMCSLMQGSTLPRRSGAAGAAVKGVGTMVMELIRMIKRGINDRNFWRGENGRRTRI
              222  2             2 2222222222             22222222222222            
Chain 2:  235 PYHQYASA-----------RIGTIVTRFKDC-------------SVLVATKTITEALGL-----------

Chain 1:  218 AYERMCNILKGKFQTAAQRTMVDQVRESRNPG------------------NAEFEDLIFLARSALILRGS
                  3333333333333333333333333333                  333333 33333333 33  
Chain 2:  270 ----TFDTFAEWIWTARCANQFVNVIKGGEEMDNQRSYSMYFMDFGLSPKSPYSATVNADLHLFYHTIGV

Chain 1:  270 VAHKSCLPACVYGSAVASGYDFEREGYSLVGIDPFRLLQNSQVYSLIRPNENPAHKSQLVWMACHSAAF-
                                                           4 44444444444444444444 4 
Chain 2:  336 SSGLERSRNAR----------------------------------YIGNPEHNNIINNAMVIHYVLGTFS

Chain 1:  339 ----------------------------EDLRVSSFIRGTKVVPRGKLSTRGVQIASNENMETMESSTLE
                                          444444444444                             4
Chain 2:  372 TFDAQFSADGVPIELEADDLVDDDLPGDNSPELWLGYIISKNG--------------------------R

Chain 1:  381 LRSRYWAIRTRSGGNTNQQRASSGQISIQPTFSVQRNLPFDRPTIMAAFTGNTEGRTSDMRTEIIRLMES
              444                                     555555555555555555555555555555
Chain 2:  416 IPPI------------------------------------VARQSILEWNQFPGCRESSIGLYLYKRAQT

Chain 1:  451 ARPE
              5555
Chain 2:  450 LMVS

Note: positions are from PDB; the numbers between alignments are block index

Align IAV.pdb 498 with BGV.pdb 513
Twists 5 ini-len 200 ini-rmsd 8.93 opt-equ 213 opt-rmsd 7.38 chain-rmsd 28.63 Score 260.70 align-len 405 gaps 192 (47.41%)
P-value 4.27e-01 Afp-num 96712 Identity 4.69% Similarity 12.35%
Block  0 afp  9 score 133.80 rmsd 12.52 gap 60 (0.45%)
Block  1 afp  2 score 43.52 rmsd  1.20 gap 0 (0.00%)
Block  2 afp  5 score 67.40 rmsd  8.54 gap 50 (0.56%)
Block  3 afp  2 score 47.55 rmsd  0.52 gap 0 (0.00%)
Block  4 afp  4 score 61.64 rmsd  4.51 gap 39 (0.55%)
Block  5 afp  3 score 51.78 rmsd  3.72 gap 2 (0.08%)

Chain 1:   36 IGRFYIQMCTELKLSDYEGRLIQNSLTIERMVLSAFDERRNKYLEEHPSAGKDPKKTGGPIYRRVDGKWR
              1  111111111111111111111111111111111111111         1111111111111111111
Chain 2:  144 SFFLALITIYRQVLTRTINVDYGQEVSRRIIDNFKEQPLGMS---------QDDINEIQGYESKERLTTN

Chain 1:  106 RELILYDKEEIRRIWRQANNGDDATAGLTHMMIWHSNLNDATYQ-----------RTRALVRTGMDPRMC
              111111 1                  11111111111111111            222222222222222
Chain 2:  205 YVKILCILDMF---------------FNKFQTHDKSTIRIATLPTRYRGCAAFTSYGELAIRLGIEPIKL

Chain 1:  165 SLMQGSTLPRRSGAAGAA----------------------------VKGVGTMVMELIRMIKRGIN----
              2    3333333333333                            33333333333333333333    
Chain 2:  260 PSLI-LTVAVAKDFDKINVNGEQAEQLDGYFPYQLELGLVKKSAYSAGNCPSLYLWMHTIGTMLHQQRSY

Chain 1:  203 ---------------------DRNFWRGENGRRTRIAYERMCNILKGKFQTAAQRTMVDQVRESR----N
                                   3333333333                444444444444444444    5
Chain 2:  329 RANVPKNVPDQMGTINSAIAVAMQFVAGGEFSMQ-------------FVGDARVQEAMREMQTAEAELNE

Chain 1:  248 PGNAEFEDLIFLARSALILRGSVAHKSCLPACVYGSAVASGYDFEREGYSLVGIDPFRLLQNSQVYSLIR
              55555555555555555555 5 555555555                                  5555
Chain 2:  386 LRMAQAREMRAAARGDEDEE-GSEDGLDDENDGE--------------------------------GDDE

Chain 1:  318 PNE------------------------------------NPAHKSQLVWMACHSA
              55                                     6666666666666666
Chain 2:  423 LPAEIEQNPEYLNRVNRIRELQENLQQYNATVQQHTNAVEKAALRALAYLQENGG

Note: positions are from PDB; the numbers between alignments are block index

Align IAV.pdb 498 with MSV.pdb 512
Twists 5 ini-len 224 ini-rmsd 10.09 opt-equ 176 opt-rmsd 3.32 chain-rmsd 26.36 Score 259.29 align-len 397 gaps 221 (55.67%)
P-value 1.83e-01 Afp-num 96884 Identity 5.29% Similarity 11.59%
Block  0 afp  2 score 25.10 rmsd  2.78 gap 0 (0.00%)
Block  1 afp 10 score 135.85 rmsd 12.60 gap 54 (0.40%)
Block  2 afp  2 score 38.12 rmsd  1.46 gap 0 (0.00%)
Block  3 afp  4 score 54.59 rmsd  4.32 gap 23 (0.42%)
Block  4 afp  5 score 76.65 rmsd 12.91 gap 0 (0.00%)
Block  5 afp  5 score 70.98 rmsd  7.31 gap 48 (0.55%)

Chain 1:    1 MATKGTKRSYEQMETDGERQNATEIRASVGKMIDGIGRFYIQMCTELKLSDYEGRLIQNSLTIERMVLSA
              1111111111111111  222  2222222222222222                     222222    
Chain 2:  118 ATWETIPRPGNLGPIA--NQE--GELETRRSFFLALVTI---------------------YRQVLT----

Chain 1:   71 FDERRNKYLEEHPSAGKDPKKTGGPIYRRVDGKWRRELILYDKEEIRRIWRQANN-------GDDATAGL
                                   222              22222222222222222       22222222
Chain 2:  159 ---------------------RDI--------------NAEYGQEVSRRIIDNFKEQPLAMSQDDINNIQ

Chain 1:  134 THMMIWHSNLNDATYQRT-----------------------------------RALVRTGMDPRMCSLMQ
              2222222222                                           33333333333333333
Chain 2:  194 NFETKDKLTANYVKVLCILDMFFNKFQNHDKSTIRIATLPTRYRGCAAFTSYGELAIRLGIEPVQLPSLI

Chain 1:  169 GS-------------------------------------------TLPRR----------------SGAA
              3                                            44444                4444
Chain 2:  264 LTMAVARDFDKINIGGEQAEHLDGYFPYQLTLGLVKKSAYSASNCPALYLWMHTIGTMLYQQRSYRAQVP

Chain 1:  180 GAAVKGVGTMVMELIRMIKRGINDRNFW-------RGENGRRTRIAYERMCNILKGKFQTAAQRTMVDQV
              44444444444444444444444444         555555555555555555555555           
Chain 2:  334 KNVPDQMGTINSAIAVAIQYVAGGDFSMQFVADARVQGAMREMQDAEAELTHLRQLTARAARQAAEGNVN

Chain 1:  243 RESRN----------------------PGNAEFEDLIFLARSALILR
                                         66666666666666666666
Chain 2:  404 DEGGDEGESSEDEEEEDDHQLDDQDDPEIAARLERIGVLQENLRRCT

Note: positions are from PDB; the numbers between alignments are block index

Align IAV.pdb 498 with RABV.pdb 450
Twists 5 ini-len 192 ini-rmsd 9.20 opt-equ 208 opt-rmsd 6.73 chain-rmsd 22.66 Score 236.80 align-len 339 gaps 131 (38.64%)
P-value 4.30e-01 Afp-num 83008 Identity 7.67% Similarity 17.11%
Block  0 afp  4 score 73.66 rmsd  4.20 gap 2 (0.06%)
Block  1 afp  6 score 93.83 rmsd 10.41 gap 45 (0.48%)
Block  2 afp  7 score 84.61 rmsd 10.75 gap 46 (0.45%)
Block  3 afp  3 score 54.63 rmsd  3.33 gap 1 (0.04%)
Block  4 afp  2 score 30.55 rmsd  2.01 gap 0 (0.00%)
Block  5 afp  2 score 46.52 rmsd  1.03 gap 0 (0.00%)

Chain 1:   14 ETDGERQNATEIRASVGKMIDGIGRFYIQMCTELKLSDYEGRLIQNSLTIERMVLSAFDERRNKYLEEHP
              111111111111111111111111111111111                              2222222
Chain 2:  126 MELTRDPTVPEHASLVGLLLSLYRLSKISGQNTGNYKTNIADRIEQIFETAPFVKIVE-----HHTLMTT

Chain 1:   84 SAGK-----------DPKKTGGPIYRRVDGKWRRELILYDKEEIRRIWRQANNGDDATAGLTHMMIWHSN
              22 2           222222222222     22222222222222222222  22222222222222  
Chain 2:  191 HKMCANWSTIPNFRFLAGTYDMFFSRI-----EHLYSAIRVGTVVTAYEDCS--GLVSFTGFIKQINLTA

Chain 1:  143 LNDAT----YQRTRALVRTGMDPRMCSLMQGSTLPRRSGAAGAAVKGVGTMVMELIRMIKRGINDRNFWR
                       33333333333333                         3333333333333 3    333
Chain 2:  254 REAILYFFHKNFEEEIRRMFEPGQETAVPHSYFIHFRSLGLSGKSPYSSNAVGHVFNLIHFVGCYMGQVR

Chain 1:  209 GENGRRTRIAYERMCNILKGKFQTAAQRTMVDQVRESRN--PGNAEFEDLIFLARSALILRGSVAHKSCL
              3333333333333333333333333333333          44444444444444444444         
Chain 2:  324 SLNATVIAACAPHEMSVLGGYLGEEFFGKGTFERRFFRDEKELQEYEAAELTKTDVALADDGTVNSDDED

Chain 1:  277 PACVYGSAVASGYDFEREGYSLVGIDPFRLLQNSQVYSLIRPNENPAHKSQLVWMACHS
                             55555555555555555555       66666666666666666
Chain 2:  394 ---------------YFSGETRSPEAVYTRIMMNGG------RLKRSHIRRYVSVSSNH

Note: positions are from PDB; the numbers between alignments are block index

Align IAV.pdb 498 with CRV.pdb 446
Twists 5 ini-len 184 ini-rmsd 8.59 opt-equ 197 opt-rmsd 5.62 chain-rmsd 21.51 Score 238.31 align-len 298 gaps 101 (33.89%)
P-value 3.63e-01 Afp-num 85305 Identity 7.38% Similarity 18.12%
Block  0 afp  3 score 68.56 rmsd  1.07 gap 0 (0.00%)
Block  1 afp  2 score 33.51 rmsd  2.20 gap 6 (0.27%)
Block  2 afp  3 score 65.60 rmsd  1.80 gap 0 (0.00%)
Block  3 afp  7 score 84.57 rmsd 11.79 gap 38 (0.40%)
Block  4 afp  6 score 91.78 rmsd  8.32 gap 16 (0.25%)
Block  5 afp  2 score 38.80 rmsd  2.67 gap 1 (0.06%)

Chain 1:   16 DGERQNATEIRASVGKMIDGIGRFY-----------IQMCTELK-----LSDYEGRLI-QNSLTIERMVL
              1111111111111111111111111           22222222     222222222 33333333333
Chain 2:  146 PTEEEDAASQCRAISYICLSLMRLAVKRVDTFMKGTPQLVTAYHILMGDHSPFLSSFNYSRGLCSNISSL

Chain 1:   69 SAFDERRNKYLEEHPSAGKDPKKTGGPIYRRVDGKWRRELILYDKEEIRRIWRQANNGDDATAGLTHMMI
              333333333333333333                     44444444444444     444444444444
Chain 2:  216 FNQCDDLKRTLAHHCAVADE-------------------SHHNNRTVHGPLRF-----LILQHMDLNGMV

Chain 1:  139 WHSNLNDATY----QRTRALVRTGMDPRMCSLMQGSTLPRRSGAAGAAVKGVGTMVMELIRMIKRGINDR
              4444444 4     44444444444444444444444444                              
Chain 2:  262 PYGMYVDMKRGLSMLSPGAILTWLHDAQVASTLMLISKINKDHDRVDKTDRFWRYSRCIDPGFFVELQQS

Chain 1:  205 NFWRGENGRRTRIAYERMCNILKGKFQTAAQRTMVDQVRE--SRNPGNAEFEDLIFLARSALILRGSVAH
                               55555555555555555555555  55555555555555555555555555  
Chain 2:  332 RCHILIA----------RMADILVRGGCVNVTEYSDPKKAESIKDKANILANAEKFGTEFMLAYNALSGT

Chain 1:  273 KSCLPACVYGSAVASGYD
               66666666666666666
Chain 2:  392 SEGAGPVARALASASSGQ

Note: positions are from PDB; the numbers between alignments are block index

Align IAV.pdb 498 with OFV.pdb 450
Twists 4 ini-len 200 ini-rmsd 10.87 opt-equ 169 opt-rmsd 6.55 chain-rmsd 28.58 Score 245.84 align-len 446 gaps 277 (62.11%)
P-value 3.94e-01 Afp-num 85431 Identity 3.81% Similarity 10.99%
Block  0 afp  4 score 70.59 rmsd  4.12 gap 2 (0.06%)
Block  1 afp  9 score 117.99 rmsd 10.80 gap 82 (0.53%)
Block  2 afp  6 score 98.94 rmsd  8.36 gap 16 (0.25%)
Block  3 afp  2 score 41.60 rmsd  1.58 gap 0 (0.00%)
Block  4 afp  4 score 36.90 rmsd  8.87 gap 4 (0.11%)

Chain 1:   25 IRASVGKMIDGIGRFYIQMCTELKL------------------------------------SDYEGRL-I
              11111111111111111111111                                      2222222 2
Chain 2:  153 SAMSKARAMVYICLSLMRLAVKPAESFMKGVHQIKQAYSVLVGEHSEFLFNYSYSEGMCRNIADMFNQCD

Chain 1:   58 QNSLTIERMVLSAFDERRNKYLEEHPSAGKDPKKTGGPIYRRVDGKWRRELILYDKEEIRRIWRQANNGD
              22222222222222222222                                   22222222222    
Chain 2:  223 DLKATLCHHCAIADETHHTN-----------------------------------RKRHGLLRFLI----

Chain 1:  128 DATAGLTHMMIWHSNLNDATYQRTRALVRTGMDP-------RMCSLMQGSTLPRRSGAAGAAVKGVGTMV
                2222222222222222                       22222222222222222222 222     
Chain 2:  254 --LQHVDLTGMIPYGMYIDMRRYFTLLTPGQLLTWLHDNQVSRPLSVIADINTRYDVSNGSDRFWRYSRG

Chain 1:  191 MELIRMIKRGINDRNFWRGENGRRTRIAYERMCNILKGKFQTAAQRTMVDQVRE--SRNPGNAEFEDLIF
                                             33333333333333333333333  33333333333333
Chain 2:  322 LDPGFFIALQQSKCVTLIA------------RMAHILVKGGAVAVNEYSDPRKAKSLENKPGLAAEADKF

Chain 1:  259 LARSALILRGSVAHKSCLPACVYGSAVASGYDFEREGYSLVGIDPFRLLQNSQVYSLIRPNENPAHKSQL
              3333333333333                                                   444444
Chain 2:  380 ATEFVEAYNGLSGSSANA----------------------------------------------GPVSRK

Chain 1:  329 VWMACHSAAFEDLRVSSFIRGTKVVPRGKLSTRGVQIASNENMETMESSTLELRSRYWAIRTRSGGNTNQ
              444444444                                                             
Chain 2:  404 LYNQGRGIPTRRGLFTPPSARPAPVVNVHVPAASSSLTG-------------------------------

Chain 1:  399 QRASSGQISIQPTFSVQRNLPFDRPT
                                     555
Chain 2:  443 -----------------------ALD

Note: positions are from PDB; the numbers between alignments are block index

Align IAV.pdb 498 with CCSV.pdb 448
Twists 5 ini-len 208 ini-rmsd 5.67 opt-equ 209 opt-rmsd 3.84 chain-rmsd 20.91 Score 245.21 align-len 342 gaps 133 (38.89%)
P-value 1.72e-01 Afp-num 84906 Identity 3.51% Similarity 10.23%
Block  0 afp  2 score 32.07 rmsd  2.83 gap 2 (0.11%)
Block  1 afp  5 score 86.51 rmsd  4.06 gap 5 (0.11%)
Block  2 afp  6 score 80.51 rmsd  8.35 gap 2 (0.04%)
Block  3 afp  5 score 54.72 rmsd  6.12 gap 6 (0.13%)
Block  4 afp  3 score 54.58 rmsd  3.38 gap 1 (0.04%)
Block  5 afp  5 score 81.60 rmsd  4.92 gap 4 (0.09%)

Chain 1:    1 MATKGTKRS--YEQMETDGERQNAT----------EIRASVGKMIDGIGRFYIQMCTELKLSDYEGRLIQ
              111111111  1111111                 2222222222222222222222  22222222222
Chain 2:  114 GITAVYDSRAAAASSTMNIDPDEGDQAEDSQAPPDDEDAASQCRAISYICLSLMRLA--VKRVETFMKGT

Chain 1:   59 NSLTIERMVLSAFDERRNKYLEEHPSAGKDPKKTGGPIYRRVDGKWRRELILYDKEEIRRIWRQANNGDD
              2222222 22                                    3333333333333333333   33
Chain 2:  182 PQLVTAYHILMGDHSP------------------------------FLASFNYSRGLCSNISSLF---NQ

Chain 1:  129 ATAGLTHMMIWHSNLNDATYQRTRALVRTGM-------DPRMCSLMQGSTL--------PRRSGAAGAA-
              33333333333333333333333               4444444444444        4444444444 
Chain 2:  219 CDDMKRTLAHHCAVADESHHNNRTVHGPLRFLILQHMDLNGMVPYGMYVDMKRGLPLLKPGTILTWLHDA

Chain 1:  183 VKGVGTMVMELIRMIKRGIND---------------RNFWRGENGRRTRIAYERMCNILKGKF-------
              44444444444444444444                555555555555555555555555          
Chain 2:  289 QVASTLMLISKINKDHDRTDKADRFWRYCRCIDPGFFIELQQSRCYILIARMADILVRGGCVNVTEYSDP

Chain 1:  231 -----------------QTAAQRTMVDQVRE--SRNPGNAEFEDLIFLARSALILRGSVAHK
                               66666666666666  6666666666666666666   6666666
Chain 2:  359 KKAESIKDKANILANAERFGIEFMAAYNALSGTSEGAGPVARALASAAVGQP---TRRILVP

Note: positions are from PDB; the numbers between alignments are block index

Align IAV.pdb 498 with DMSV.pdb 387
Twists 5 ini-len 240 ini-rmsd 9.40 opt-equ 261 opt-rmsd 5.88 chain-rmsd 22.47 Score 264.64 align-len 490 gaps 229 (46.73%)
P-value 1.51e-01 Afp-num 76339 Identity 4.08% Similarity 12.04%
Block  0 afp 12 score 157.68 rmsd 12.40 gap 91 (0.49%)
Block  1 afp  5 score 73.72 rmsd  5.01 gap 31 (0.44%)
Block  2 afp  2 score 31.81 rmsd  2.26 gap 0 (0.00%)
Block  3 afp  4 score 58.60 rmsd  4.99 gap 4 (0.11%)
Block  4 afp  2 score 29.24 rmsd  3.41 gap 0 (0.00%)
Block  5 afp  5 score 60.58 rmsd  4.77 gap 20 (0.33%)

Chain 1:    4 KGTKRSYEQMETDGERQNATEIRASV-----GKMIDGIGRFYIQMCTELKLSDYEGRLIQNSLTIERMVL
              11111111111111111              1 111111111                      111111
Chain 2:   37 GKKGDTVTPINLLHVMISQDTRKYTPKNPRLLTDEVDIYLVG----------------------NLLCSY

Chain 1:   69 SAFDERRNKYLEEHPSAGKDPKKTGGP--IYRRVDGKWRRELILYDKEEIRRIWRQANNGDDATAGLTHM
              1111  11          111111111  11             11111111111111111111111111
Chain 2:   85 RYNK--TH----------EKMQTAYGTKVASILAPFSTHDTQNIRISTFLTNSKSLVDHPNFEIMASAID

Chain 1:  137 MIWHSNLNDATYQRTRALVRTGMDPRMCSLMQGSTLPRRSGAAGAAVKGVGTMVMELIRMIKRGINDRNF
              1111111111                     111111111111 1          111111111111   
Chain 2:  143 MFLERFPSHGMG-------------------KLRFGTIGLRYQGCSGL-------VDLTYLKQILKKS--

Chain 1:  207 WRGENGRRTRIAYERMCNILKGKFQTAAQRTMVDQVRESRNPG-------------------NAEFEDLI
                             222222222222222222222222222                    222222 2
Chain 2:  185 ---------------GLADAIKWLFAGCLVSEVFQMMINHQDEIDVKHSYFPYMIGFKISNKSPFSAGSN

Chain 1:  258 FLARSALILRGSVAHKS---------CLPACVYGSAVASGYDFEREGYSLVGIDPFRLLQNSQVYSLIRP
              2222222  2                33333333333333              4444444444444444
Chain 2:  240 PSVHTLVHLIGSLLGSPRSINAIMIEYGVISDIVVNAAIV--------------FFAHRSDIGAKVRFGE

Chain 1:  319 NENPAHKSQLVWMACHSAAFEDLRVSSFIRGTKVVPRGKLSTRGVQIASNENMETMESSTLELRSRYWAI
              44444444444444444    555555555 5 55555555                             
Chain 2:  296 KGVMDEIHREEDMARQR----KRSATAGGLPATQPTDPRGW-----------------------------

Chain 1:  389 RTRSGGNTNQQRASSGQISIQPTFSVQRNLPF---DRPTIMAAFTGNTEGRTSDMRTEIIRLMESARPED
                                   66  66666 6   66666666666666666666666666666666666
Chain 2:  333 ---------------------LAEYQDRDYKFTQSEVDDLNKVIQGIPQVRAGTVGEWVKLNFISNLPKG

Note: positions are from PDB; the numbers between alignments are block index

Align IAV.pdb 498 with NDV.pdb 489
Twists 5 ini-len 240 ini-rmsd 8.22 opt-equ 216 opt-rmsd 4.99 chain-rmsd 26.89 Score 305.99 align-len 463 gaps 247 (53.35%)
P-value 1.32e-01 Afp-num 94125 Identity 4.32% Similarity 12.74%
Block  0 afp  5 score 97.06 rmsd  4.01 gap 12 (0.23%)
Block  1 afp 11 score 153.91 rmsd  9.68 gap 54 (0.38%)
Block  2 afp  2 score 45.97 rmsd  0.90 gap 0 (0.00%)
Block  3 afp  5 score 56.68 rmsd  9.08 gap 10 (0.20%)
Block  4 afp  3 score 40.76 rmsd  4.32 gap 26 (0.52%)
Block  5 afp  4 score 55.00 rmsd  5.97 gap 0 (0.00%)

Chain 1:   20 QNATEIRASVGKMIDGIGRFYIQMCTELKLSDYEGRLIQNSLTIERMVLSAFDERRNKYLEEHPSAGKDP
              111111111111111111111111111111            111111111111                
Chain 2:  155 PEDITDTLERILSIQAQVWVTVAKAMTAYE------------TADESETRRINKYMQQGRVQKKYILYPV

Chain 1:   90 KKTGGPIYRRVDGKWRRELILYDKEEIRRIWRQANNGDDATAGLTHMMIWHSNLNDATYQRTRALVRTGM
                                                                                    
Chain 2:  213 CRSTIQLTIRQSLAVRIFLVSELKRGRNTAGGTSTYYNLVG-----------------------------

Chain 1:  160 DPRMCSLMQGSTLPRRSGAAGAAVKGVGTMVMELIRMIKRGINDRNFWRGENGRRTRIAYERMCNILKGK
              2222222                   22222222222222222222222222222222222222222222
Chain 2:  254 DVDSYIR-------------------NTGLTAFFLTLKYGINTKTSALALSSLSGDIQKMKQLMRLYRMK

Chain 1:  230 FQTAAQRTMVDQVRESR----NPGNAEFEDLIFLARSALILRGSVAHKSCLPACVYGSAVASGYDFER--
              222                  333333333333333333                         4444  
Chain 2:  305 GDNAPYMTLLGDSDQMSFAPAEYAQLYSFAMGMASVLDKGTGKY--------------------QFAKDF

Chain 1:  294 EGYSLVGIDPFRLLQNSQVYS------LIRPNENPAHKSQLVWMACHSAAFEDLRVSSFIRGTKVVPRGK
              4444  444444444444444      44444444444444444444                       
Chain 2:  355 MSTSFWRLGVEYAQAQGSSINEDMAAELKLTPAARRGLAAAAQRVSE-----------------------

Chain 1:  358 LSTRGVQIASNENMETMESSTLELRSRYWAIRTRSGGNTNQQRASSGQISIQPTFSVQRNLPFDRPTIMA
                          555555555555555555555555                                  
Chain 2:  402 ------------VTSSIDMPTQQVGVLTGLSEGGSQALQGGSNRSQGQPE--------------------

Chain 1:  428 AFTGNTEGRTSDMRTEIIRLMESARPEDVSFQGRGVFELSDEK
                      66666666666666666666666666666666666
Chain 2:  440 --------AGDGETQFLDLMRAVANSMREAPNSAQGTPQSGPP

Note: positions are from PDB; the numbers between alignments are block index

Align IAV.pdb 498 with HPIV5.pdb 509
Twists 5 ini-len 256 ini-rmsd 10.31 opt-equ 242 opt-rmsd 7.10 chain-rmsd 30.41 Score 310.06 align-len 505 gaps 263 (52.08%)
P-value 2.09e-01 Afp-num 100384 Identity 4.16% Similarity 9.11%
Block  0 afp  6 score 100.73 rmsd  7.31 gap 10 (0.17%)
Block  1 afp 14 score 173.24 rmsd 13.41 gap 57 (0.34%)
Block  2 afp  2 score 39.93 rmsd  2.64 gap 0 (0.00%)
Block  3 afp  2 score 36.18 rmsd  1.68 gap 4 (0.20%)
Block  4 afp  2 score 47.31 rmsd  0.62 gap 0 (0.00%)
Block  5 afp  6 score 58.17 rmsd  8.64 gap 34 (0.41%)

Chain 1:    8 RSYEQMETDGERQNATEIRASVGKMIDGIGRFYIQMCTELKLSDYEGRLIQNSLTIERMVLSAFDERRNK
              11111       111111111111111111111111111111         1111111111111111   
Chain 2:  152 VEGTA-------WDEIETFLDMCYSVLMQAWIVTCKCMTAPD---------QPAASIEKRLQKYRQQGRI

Chain 1:   78 YLEEHPSAGKDPKKTGGPIYRRVDGKWRRELILYDKEEIRRIWRQANNGDDATAGLTHMMIWHSNLNDAT
                                        222222222222222222      22222222222222222222
Chain 2:  206 N-------------------------PRYLLQPEARRIIQNVIR------KGMVVRHFLTFELQLARAQS

Chain 1:  148 YQRTRALVRTGMDPRMCSLMQGSTLPRRSGAAGAAVKGVGTMVMELIRMIKRGINDRNFWRGENGRRTRI
              2222           222222222222222           22222222222222222222222222222
Chain 2:  245 LVSNRYY--------AMVGDVGKYIENCGM-----------GGFFLTLKYALGTRWPTLALAAFSGELTK

Chain 1:  218 AYERMCNILKGKFQTAAQ------RTMVDQVRESRNPGNAEFEDLIFLARSALILRGSVAHKSCLPACVY
              222222222222222         2  22 222222222222                   333333333
Chain 2:  296 LKSLMALYQTLGEQARYLALLESPHLMDFAAANYPLLYSYAMGIGYVLDVNMRNYAFSR--SYMNKTYFQ

Chain 1:  282 GSAVASGY--------DFEREGYSLVGIDPFRLLQNSQVYSLIRPN------------------------
              3333333         444444444 44444444444                                 
Chain 2:  364 LGMETARKQQGAVDMRMAEDLGLTQ-AERTEMANTLAKLTTANRGADTRGGVNPFSSVTGTTQVPAAATG

Chain 1:  320 ENPAHKSQLVWMACHSAAFEDLRVSSFIRGTKVVPRGKLSTRGVQIASNENMETMESSTLELRSRYWAIR
              5555555555555555                                                      
Chain 2:  433 DTLESYMAADRLRQRYADAGTHDDEMPPLEEEEEDDTS--------------------------------

Chain 1:  390 TRSGGNTNQQRASSGQISIQPTFSVQRNLPFDRPTIMAAFTGNTEGRTSDMRTEIIRLMESARPEDVSFQ
                          66666666666666                                            
Chain 2:  471 ------------AGPRTGPTLEQVAL--------------------------------------------

Chain 1:  460 GRGVFELSDEKATSP
              66666      6666
Chain 2:  485 DIQNA------AVGA

Note: positions are from PDB; the numbers between alignments are block index

Align IAV.pdb 498 with NiV.pdb 532
Twists 5 ini-len 304 ini-rmsd 13.48 opt-equ 242 opt-rmsd 6.14 chain-rmsd 28.58 Score 302.69 align-len 450 gaps 208 (46.22%)
P-value 1.91e-01 Afp-num 103848 Identity 5.56% Similarity 14.89%
Block  0 afp  5 score 75.84 rmsd 11.84 gap 6 (0.13%)
Block  1 afp 12 score 144.53 rmsd 13.86 gap 68 (0.41%)
Block  2 afp  6 score 96.53 rmsd 10.26 gap 10 (0.17%)
Block  3 afp  7 score 56.56 rmsd  8.04 gap 16 (0.22%)
Block  4 afp  3 score 34.68 rmsd  5.23 gap 1 (0.04%)
Block  5 afp  5 score 44.55 rmsd 21.24 gap 8 (0.17%)

Chain 1:   20 QNATEIRASVGKMIDGIGRFYIQMCTEL-------KLSDYEGRLIQNSLTIERMVLSAFDERRNKYLEEH
              11111111111111111111111111         22222222222222222222222222222222222
Chain 2:  118 GDKAQEEMEGLMRILKTARDSSKGKTPFVDSRAYGLRITDMSTLVSAVITIEAQIWILIAKAVTAPDTAE

Chain 1:   83 PSAGKDPKKTGGPIYRRVDGKWRRELILYDKEEIRRIWRQANNGDDATAGLTHMMIWHSNLNDATYQRTR
              2222222222222222       22222222222222222   222222222222222222222222222
Chain 2:  188 ESETRRWAKYVQQKRV-------NPFFALTQQWLTEMRNL---LSQSLSVRKFMVEILIEVKKGGSAKGR

Chain 1:  153 ALVRTGMDPRMCSLMQGSTLPRRSGAAGAAVKGVGTMVMELIRMIKRGINDRNFWRGE---NGRRTRIAY
              2            222222222222             2222222222222222       333333333
Chain 2:  248 A------------VEIISDIGNYVE-------------ETGMAGFFATIRFGLETRYPALALNEFQSDLN

Chain 1:  220 ERMCNILKGKFQTAAQRTMVDQVRESRNPGNAEFEDLIFLARSALILRGSVAHKSCLPACVYGSAVASGY
              333333333333                                                          
Chain 2:  293 TIKSLMLLYREIGPRAPYMVLLEESIQTKFAPGGYPLLWSFAMGVATTIDRSMGALNINRGYLEPMYFRL

Chain 1:  290 DFEREGYSLVGIDPFRLLQNSQVYSLIRPNENPAHKSQLVWMACHSAAFEDLRVSSFIRGTKVVPRGKLS
                                             444444444444444                        
Chain 2:  363 GQKSARHHAGGIDQNMANRLGLSSDQ-----VAELAAAVQETSAGRQESNVQARE---------------

Chain 1:  360 TRGVQIASNENMETMESSTLELRSRYWAIRTRSGGNTNQQRASSGQISIQ--------------------
                555           5555555555555555555          55555                    
Chain 2:  413 --AKF-----------AAGGVLIGGSDQDIDEGEE----------PIEQSGRQSVTFKREMSISSLANSV

Chain 1:  410 -PTFSVQRNLPFDRPTIMAAFTGNTEGRTS
               66666666666666666666666666666
Chain 2:  460 PSSSVSTSGGTRLTNSLLNLRSRLAAKAAK

Note: positions are from PDB; the numbers between alignments are block index

Align IAV.pdb 498 with CeMV.pdb 523
Twists 4 ini-len 232 ini-rmsd 11.54 opt-equ 248 opt-rmsd 8.94 chain-rmsd 24.84 Score 277.51 align-len 488 gaps 240 (49.18%)
P-value 3.15e-01 Afp-num 99180 Identity 5.12% Similarity 13.73%
Block  0 afp  5 score 95.80 rmsd  4.18 gap 12 (0.23%)
Block  1 afp 11 score 151.21 rmsd  9.68 gap 53 (0.38%)
Block  2 afp  2 score 46.92 rmsd  0.89 gap 0 (0.00%)
Block  3 afp  4 score 62.26 rmsd  5.32 gap 6 (0.16%)
Block  4 afp  7 score 39.76 rmsd 19.15 gap 78 (0.58%)

Chain 1:   22 ATEIRASVGKMIDGIGRFYIQMCTELKLSDYEGRLIQNSLTIERMVLSAFDERRNKYLEEHPSAGKDPKK
              11111111111111111111111111                                            
Chain 2:  159 DPEEFNILLASILAQIWILLAKAVTAPDTAADSETRRWIKYTQQRRVVGE--------------------

Chain 1:   92 TGGPIYRRVDGKWRRELILYDKEEIRRIWRQANNGDDATAGLTHMMIWHSNLNDATYQRTRALVRTGMDP
                         222222222                    222222222222222222222222222222
Chain 2:  209 -----------FRLDKGWLD--------------------AVRNRIAEDLSLRRFMVALILDIKRTPGNK

Chain 1:  162 ---RMCSLMQGSTLPRRSGAAGAAVKGVGTMVMELIRMIKRGINDRN-FWRGENGRRTRIAYERMCNILK
                 22222222222             22222222222222222222 2222222222222222222222
Chain 2:  248 PRIAEMICDIDTYI-------------VEAGLASFILTIKFGIETMYPALGLHEFSGELTTVESLMNLYQ

Chain 1:  228 GKFQTAAQRTM--VDQVRESRNP-GNAEFEDLIFLARSALILRGSVAHKSCLPACVYGSAVASGYDFERE
              222222222    222222222  3333333333333333                             4
Chain 2:  305 QMGETAPYMVILENSIQNKFSAGSYPLLWSYAMGVGVELENSMGGLNFGRSYFDPA-------------Y

Chain 1:  295 GYSLVGIDPFRLLQNSQVYS--LIRPNENPAHKSQLVWMACHSAAFEDLRVSSFIRGTKVVPRGKLSTRG
              44   444444444 44444  44    4444444444444444       555555555555    555
Chain 2:  362 FRLGQEMVRRSAGKVSSSLAAELG----ITAEDAKLVSEIAAQANDDRA--NRAIGPKQNQIS----FLH

Chain 1:  363 VQIASNENMETMESSTLELRSRYWAI-----------------RTRSGGNTNQQRASSGQISIQPTFSVQ
              55555555555555555                          555555             5555555 
Chain 2:  422 PDRGDASTPGNILRTNEGDGSTRMKRGGNIATPKGTSIDQASTTLSKDT-------------LDIDEQS-

Chain 1:  416 RNLPFDRPTIMAAFTGNTEGRTSDMRTEIIRLMESARPEDVSFQGRGVFELSDEKATSPIVPSFDMSN
                                                            5555      555555555555
Chain 2:  478 ----------------------------------------------DNTD------DPISIQKSAEAL

Note: positions are from PDB; the numbers between alignments are block index

Align IAV.pdb 498 with MuV.pdb 549
Twists 5 ini-len 208 ini-rmsd 7.26 opt-equ 186 opt-rmsd 3.46 chain-rmsd 21.82 Score 282.33 align-len 376 gaps 190 (50.53%)
P-value 1.47e-01 Afp-num 96645 Identity 2.66% Similarity 11.44%
Block  0 afp  5 score 101.94 rmsd  4.09 gap 9 (0.18%)
Block  1 afp 11 score 154.32 rmsd  9.62 gap 54 (0.38%)
Block  2 afp  3 score 42.70 rmsd  5.34 gap 3 (0.11%)
Block  3 afp  2 score 39.70 rmsd  2.65 gap 0 (0.00%)
Block  4 afp  2 score 46.95 rmsd  0.74 gap 0 (0.00%)
Block  5 afp  3 score 35.98 rmsd  3.04 gap 2 (0.08%)

Chain 1:   21 NATEIRASVGKMIDGIGRFYIQMCTELKLSDYEGRLIQNSLTIERMVLSAFDERRNKYLEEHPSAGKDPK
              111111111111111111111111111111  111111111  1                          
Chain 2:  157 CDEIEQFLDRCYSVLIQAWVMVCKCMTAYD--QPAGSADRRFAKYQQQGRLEARYMLQPEAQRLIQTAIR

Chain 1:   91 KTGGPIYRRVDGKWRRELILYDKEEIRRIWRQANNGDDATAGLTHMMIWHSNLNDATYQRTRALVRTGMD
                                                                                   2
Chain 2:  225 KSLVVRQYLTFELQLARRQGLLSNRYYAMVG--------------------------------------D

Chain 1:  161 PRMCSLMQGSTLPRRSGAAGAAVKGVGTMVMELIRMIKRGINDRNFWRGENGRRTRIAYERMCNILKGKF
              222222222                   222222222222222222222222222222222222222222
Chain 2:  257 IGKYIENSG-------------------LTAFFLTLKYALGTKWSPLSLAAFTGELTKLRSLMMLYRDLG

Chain 1:  231 QTAAQRTMVDQVRESR----NPGNAEFEDLIFLARSALILRGSVAH-KSCLPACVYGSAVASGYDFEREG
              2                   3333333333333333333333333  4444444444444444       
Chain 2:  308 EQARYLALLEAPQIMDFAPGGYPLIFSYAMGVGTVLDVQMRNYTYARPFLNGYYFQIGVETARRQQGTVD

Chain 1:  296 YSLVGIDPFRLLQNSQVYSLIRPNENPAHKSQLVWMACHSAAFEDLRVSSFIRGTKVVPRGKLSTRGVQI
                              555555555555555555555555                           666
Chain 2:  378 ----------------NRVADDLGLTPEQRTEVTQLIDRLARGRGAG--------------------IPG

Chain 1:  366 ASNENMETMESSTLELRSRYWAIRTR
              6 666666666666666666666666
Chain 2:  412 GPVNPFVPPVQQQQPAAAYEDIPALE

Note: positions are from PDB; the numbers between alignments are block index

Align IAV.pdb 498 with MeV.pdb 525
Twists 4 ini-len 208 ini-rmsd 8.69 opt-equ 220 opt-rmsd 7.68 chain-rmsd 27.18 Score 278.97 align-len 392 gaps 172 (43.88%)
P-value 2.98e-01 Afp-num 101033 Identity 6.63% Similarity 15.31%
Block  0 afp  5 score 95.76 rmsd  4.17 gap 12 (0.23%)
Block  1 afp 11 score 152.09 rmsd  9.69 gap 53 (0.38%)
Block  2 afp  2 score 46.90 rmsd  0.89 gap 0 (0.00%)
Block  3 afp  4 score 61.74 rmsd  5.33 gap 6 (0.16%)
Block  4 afp  4 score 40.94 rmsd  6.56 gap 4 (0.11%)

Chain 1:   22 ATEIRASVGKMIDGIGRFYIQMCTELKLSDYEGRLIQNSLTIERMVLSAFDERRNKYLEEHPSAGKDPKK
              11111111111111111111111111                                            
Chain 2:  159 DPEGFNMILGTILAQIWVLLAKAVTAPDTAADSELRRWIKYTQQRRVVGEFR------------------

Chain 1:   92 TGGPIYRRVDGKWRRELILYDKEEIRRIWRQANNGDDATAGLTHMMIWHSNLNDATYQRTRALVRTGMDP
                22222                                2222222222222222222222222222222
Chain 2:  211 --LERKWL-------------------------------DVVRNRIAEDLSLRRFMVALILDIKRTPGNK

Chain 1:  162 ---RMCSLMQGSTLPRRSGAAGAAVKGVGTMVMELIRMIKRGINDRN-FWRGENGRRTRIAYERMCNILK
                 2222222222             222222222222222222222 2222222222222222222222
Chain 2:  248 PRIAEMICDIDTY-------------IVEAGLASFILTIKFGIETMYPALGLHEFAGELSTLESLMNLYQ

Chain 1:  228 GKFQTAAQRT---MVDQVRESRNPGNAEFEDLIFLARSALILRGSVAHKSCLPACVYGSAVASGYDFERE
              222222222    222222222  3333333333333333                            44
Chain 2:  305 QMGETAPYMVILENSIQNKFSAGSYPLLWSYAMGVGVELENSMGGLNFGRSYFD--------------PA

Chain 1:  295 GYSLVGIDPFRLLQNSQVYSLIRPNENPAHKSQLVWMACHSAAFEDLRVSSFIRGTKVVPRGKLSTRGVQ
              444  44444444   4444444  44444444444444444                            
Chain 2:  361 YFRLGQEMVRRSAGKVSSTLASELGITAEDARLVSEIAMHTTEDKIS-----------------------

Chain 1:  365 IASNENMETMESS--TLELRSRYWAIRTRSGGNTNQQRASSG
                   55555555  555555555555555 55555555555
Chain 2:  408 -----RAVGPRQAQVSFLHGDQSENELPRL-GGKEDRRVKQS

Note: positions are from PDB; the numbers between alignments are block index

Align IAV.pdb 498 with SEN.pdb 524
Twists 5 ini-len 232 ini-rmsd 10.19 opt-equ 156 opt-rmsd 5.84 chain-rmsd 25.68 Score 289.61 align-len 404 gaps 248 (61.39%)
P-value 3.76e-01 Afp-num 99759 Identity 3.22% Similarity 11.39%
Block  0 afp  8 score 93.69 rmsd 10.27 gap 25 (0.28%)
Block  1 afp  8 score 113.47 rmsd 13.13 gap 69 (0.52%)
Block  2 afp  6 score 96.39 rmsd 10.31 gap 10 (0.17%)
Block  3 afp  2 score 40.19 rmsd  2.59 gap 0 (0.00%)
Block  4 afp  2 score 47.28 rmsd  0.72 gap 0 (0.00%)
Block  5 afp  3 score 48.59 rmsd  6.68 gap 9 (0.27%)

Chain 1:   46 ELKLSDYEGRLIQNSLTIERMVLSAFDERRNKYLEEHPSAGKDPKKTGGPIYRRVDGKWRRELILYDKEE
              111111           11                                             222222
Chain 2:  106 IEKDPKRTKTDGFIVKTRDMEYERTTEWLFGPMVNKSPLFQ-----------------------GQRDAA

Chain 1:  116 IRRIWRQANNGDDATAGLTHMMIWHSNLNDATYQRTRALVRTGMDPRMCSL---------MQGSTLPRRS
              222222222222222222222222222222222222222                     2222222222
Chain 2:  153 DPDTLLQIYGYPACLGAIIVQVWIVLVKAITSSAGLRKGFFNRLEAFRQDGTVKGALVFTGETVEGIGSV

Chain 1:  177 GAAGAAVKGVGTMVMELIRMIKRGINDRNFWRGE-----------------------------NGRRTRI
              2222222222222                                                  3333333
Chain 2:  223 MRSQQSLVSLMVETLVTMNTARSDLTTLEKNIQIVGNYIRDAGLASFMNTIKYGVETKMAALTLSNLRPD

Chain 1:  218 AYERMCNILKGKFQTAAQRTMVDQVRESRNPGNAEFEDLIFLARSALILRGSVA-------HKSCLPACV
              33333333333333                                               444444444
Chain 2:  293 INKLRSLIDTYLSKGPRAPFICILKDPVHGEFAPGNYPALWSYAMGVAVVQNKAMQQYVTGRTYLDMEMF

Chain 1:  281 YGSAVASGYDFEREGYSLVGIDPFRLLQNSQVYSLIRPNENPAHKSQLVWMACHSAAFEDLRVSSFIRGT
              44444444                              55555555555555555               
Chain 2:  363 LLGQAVAKDAESKISSALEDEL----------------GVTDTAKERLRHHLANLSGGDGAYHKPTGGGA

Chain 1:  351 KVVPRGKLSTRGVQIASNENMETMESSTLELRSRYWAIRTRSGGNTNQQRASSG
                                           6666666666666666666666666
Chain 2:  417 IEVALD-----------------------NADIDLEPEAHTDQDARGWGGDSGD

Note: positions are from PDB; the numbers between alignments are block index

Align IAV.pdb 498 with RSV.pdb 391
Twists 5 ini-len 256 ini-rmsd 9.51 opt-equ 266 opt-rmsd 5.55 chain-rmsd 23.26 Score 320.45 align-len 393 gaps 127 (32.32%)
P-value 5.58e-02 Afp-num 77823 Identity 4.58% Similarity 13.99%
Block  0 afp  6 score 89.91 rmsd  6.63 gap 14 (0.23%)
Block  1 afp  3 score 65.00 rmsd  1.63 gap 0 (0.00%)
Block  2 afp  4 score 54.73 rmsd  4.39 gap 4 (0.11%)
Block  3 afp  3 score 38.60 rmsd  4.32 gap 4 (0.14%)
Block  4 afp 10 score 165.86 rmsd 12.99 gap 13 (0.14%)
Block  5 afp  6 score 48.86 rmsd 10.04 gap 15 (0.24%)

Chain 1:   32 MIDGIGRFYIQMCTELKLSDYEGRLIQNSLTIERMVLSAFDE-RRNKYLEEHPSAGKDP-KKTGGPIYRR
              1111111111111      11111111111111111111111 111111111111111  2222222222
Chain 2:   40 VQKHINKLCGMLL------ITEDANHKFTGLIGMLYAMSRLGREDTIKILRDAGYHVKANGVDVTTHRQD

Chain 1:  100 VDGKWRRELILYDK--------------EEIRRIWRQANNGDDATAGLTHMMIWHSNLNDATYQRTRALV
              2222222222222               33333333333 333333333 3333333333333    444
Chain 2:  104 INGKEMKFEVLTLSSLTTEIQINIEIESRKSYKKMLKEM-GEVAPEYRHDSPDCGMIILCIAALV--ITK

Chain 1:  156 RTGMDPRMCSLMQGSTLPRRS----------------GAAGAAVKGVGTMVMELIRMIKRGINDRNFWRG
              444444444444444444444                5555555555555555555555555 5555 55
Chain 2:  171 LAAGDRSGLTAVIRRANNVLKNEMKRYKGLLPKDIANSFYEVFEKYPHFIDVFVHFGIAQSS-TRGG-SR

Chain 1:  210 ENGRRTRIAYERMCNILKGK----------------------FQTAAQRTMVDQVRESRNPGNAEFEDLI
              55555555555555555555                      5555555555              5555
Chain 2:  239 VEGIFAGLFMNAYGAGQVMLRWGVLAKSVKNIMLGHASVQAEMEQVVEVYEY--------------AQKL

Chain 1:  258 FLARSALILRGSVA-----------HKSCLPACVYGSAVASGYD--FEREGYSLVGIDPFRLLQNS-QVY
              555555555555             666666666666         66666666666666666666 666
Chain 2:  295 GGEAGFYHILNNPKASLLSLTQFPHFSSVVLGNAAGLGIMGEYRGTPRNQDLYDAAKAYAEQLKENGVIN

Chain 1:  314 SL--IRPNENPAHKSQLVWMACHSAAFEDLRVSSFIRGTKVVP
              66  66666666666666                  6666666
Chain 2:  365 YSVLDLTAEELEAIKHQL------------------NPKDNDV

Note: positions are from PDB; the numbers between alignments are block index

Align IAV.pdb 498 with HyAV.pdb 431
Twists 5 ini-len 248 ini-rmsd 9.14 opt-equ 210 opt-rmsd 6.18 chain-rmsd 22.20 Score 279.88 align-len 401 gaps 191 (47.63%)
P-value 2.31e-01 Afp-num 88862 Identity 3.74% Similarity 14.46%
Block  0 afp  7 score 102.99 rmsd  9.53 gap 13 (0.19%)
Block  1 afp  7 score 83.89 rmsd 10.61 gap 22 (0.28%)
Block  2 afp  4 score 65.19 rmsd  2.51 gap 4 (0.11%)
Block  3 afp  4 score 69.77 rmsd  4.16 gap 1 (0.03%)
Block  4 afp  2 score 47.45 rmsd  0.57 gap 0 (0.00%)
Block  5 afp  7 score 60.59 rmsd  8.83 gap 12 (0.18%)

Chain 1:   13 METDGERQNATEIRASVGKMIDGIGRFYIQMCTELKLSDYEGRLIQNSLTIERMVLSA---FDERRNKYL
              11111111    11111111111111111111111111111    1111111111111   111111111
Chain 2:   64 TMRDNVIL----TDTIIAKLVTIGLTMLYDGGYVLDSTDPD----YDAYLSSLLTLLSVYADSKTYENVG

Chain 1:   80 EEHPSAGKDPKKTGGPIYRRVDGKWRRELILY-DKEEIRRIWRQANNGDDATAGL--------THMMIWH
              11               222222222222222 2222222222222222222222        2222222
Chain 2:  126 LK---------------KEFENYGIEISPFECESESDLEELFQGAWSIVGPGLGITEFHEHKGQIQIIGA

Chain 1:  141 SNLNDATYQRTRALVRTGMDPRMCSLMQGSTLPRR---------------SGAAGAAVK--GVGTMVMEL
              22222222              2222222222                  333333333  333333333
Chain 2:  181 SILMLIAKRLIAQSVKE-----WFHNRWQSLSNVMNKKFPVASMDTPVVENCVAFTTAISSKHTARGAIF

Chain 1:  194 IRMIKRGIND----RNFWR------------------------------GENGRRTRIAYERMCNILKGK
              3333333333    33333                              444444444444444444444
Chain 2:  246 KVYRALAVVQHGQYKELFQVICKQLAYTEMGHIFNIMIHIVEKNPDVLAFPELMGAERSCLEQAFEFLSE

Chain 1:  230 FQTAAQRTMVDQVRESRNPGN----AEFEDLIFLARSALILRGSVAHKSCLPACVYGSAVASGYDFEREG
              4444444444               5555555555555555                             
Chain 2:  316 VPEGDRPFVKFLRSHEECDKIHSRRFTPFSIVARAIASIQNPSMKNFRVRDNEAAKALHAKTLLYMEQKS

Chain 1:  296 YSLVGIDPFRLLQNSQVYSLIRPNENPAHKSQLVWMACHSAAFEDLRVSSF
                                                          6666666
Chain 2:  386 SIGPL---------------------------------------NSAEAFG

Note: positions are from PDB; the numbers between alignments are block index

Align IAV.pdb 498 with ABB1.pdb 371
Twists 5 ini-len 208 ini-rmsd 7.40 opt-equ 239 opt-rmsd 7.09 chain-rmsd 24.36 Score 240.20 align-len 355 gaps 116 (32.68%)
P-value 3.06e-01 Afp-num 71215 Identity 4.79% Similarity 13.80%
Block  0 afp  2 score 31.40 rmsd  3.68 gap 0 (0.00%)
Block  1 afp  6 score 102.35 rmsd  3.91 gap 1 (0.02%)
Block  2 afp 11 score 129.70 rmsd 10.39 gap 58 (0.40%)
Block  3 afp  2 score 46.29 rmsd  0.82 gap 0 (0.00%)
Block  4 afp  3 score 41.62 rmsd  4.26 gap 3 (0.11%)
Block  5 afp  2 score 30.67 rmsd  2.13 gap 0 (0.00%)

Chain 1:    1 MAT----KGTKRSYEQMETDGERQN----------ATEIRASVGKMIDGIGRFYIQMCTELKLSDYEGRL
              111    111111111111 1111           222222222222222222222222222 2222222
Chain 2:   89 ALIFAGVPRESYLSVPVDRGGEQLIKAGRFYGERFTDRELTELEISSIFNHCCSLLIGVVIG-SSAKIKA

Chain 1:   57 IQNSLTIERMVLSAFDERRNKYLEEHPSAGKDPKKTGGPIYRRVDGKWRRELILYDKEEIRRIWRQANNG
              22  22222222222222                   3333        3333333333333        
Chain 2:  158 GA--EQIKKRFKTLMASLNRPSHG-------------ETAT--------LLQMFNPHEAIDW--------

Chain 1:  127 DDATAGLTHMMIWHSNLNDATYQRTRALVRTGMDPRMCSLMQGSTLPRRSGAAGAAVKGVGTMVMELIRM
              3333333333333333333333333            33333333333333           33333333
Chain 2:  197 INGQPWAGSLVLALITTDFEPPGKE------------FMDQIKLVASYAQM-----------TTYTTIKE

Chain 1:  197 IKRGINDRNFWRGENGRRTRIAYERMCNILKGKFQTAAQRT---MVDQVRESRN-PGNAEFEDLIFLARS
              33333333333333333333333333333333333333333   3333333333 444444444444444
Chain 2:  244 YLGECMDATLIIPAVAYEIKEFLKVSSELKSEHGDLFKYLGAIRHQDAIKLAPRNFPNLASAAFYWSKKE

Chain 1:  263 ALILRGSVAHKSCLPACVYGSAVASGYDFEREGYSLVGIDPFRLLQNSQVYSLIRPNENPAHKSQLVWMA
              44                              55555555555555 5555555555    666666666
Chain 2:  314 NPTMSGYRASTIQP------------------GSSVKEAQLARYRR-REVTRGEDGAHL--SDEIAEIMR

Chain 1:  333 CHSAA
              66666
Chain 2:  363 MIGVT

Note: positions are from PDB; the numbers between alignments are block index

Align IAV.pdb 498 with BoDV.pdb 370
Twists 5 ini-len 200 ini-rmsd 6.45 opt-equ 205 opt-rmsd 5.52 chain-rmsd 25.75 Score 242.62 align-len 339 gaps 134 (39.53%)
P-value 2.58e-01 Afp-num 71437 Identity 3.83% Similarity 12.98%
Block  0 afp  2 score 31.40 rmsd  3.91 gap 0 (0.00%)
Block  1 afp  6 score 101.98 rmsd  4.11 gap 1 (0.02%)
Block  2 afp  9 score 124.65 rmsd  7.88 gap 52 (0.42%)
Block  3 afp  2 score 25.58 rmsd  3.85 gap 5 (0.24%)
Block  4 afp  2 score 45.93 rmsd  0.94 gap 0 (0.00%)
Block  5 afp  4 score 46.57 rmsd  8.99 gap 5 (0.14%)

Chain 1:    1 MAT----KGTKRSYEQMETDGERQNA----------TEIRASVGKMIDGIGRFYIQMCTELKLSDYEGRL
              111    111111111111111111           22222222222222222222222222 2222222
Chain 2:   89 AFVHGGVPRESYLSTPVTRGEQTVVKTAKFYGEKTTQRDLTELEISSIFSHCCSLLIGVVIG-SSSKIKA

Chain 1:   57 IQNSLTIERMVLSAFDERRNKYLEEHPSAGKDPKKTGGPIYRRVDGKWRRELILYDKEEIRRIWRQANNG
                222222222222222                                                     
Chain 2:  158 --GAEQIKKRFKTMMAALNRPSHGETATLLQMFNPHEAID------------------------------

Chain 1:  127 DDATAGLTHMMIWHSNLNDATYQRTRALVRTGMDPRMCSLMQGSTLPRRSGAAGAAVKGVGTMVMELIRM
                    3333333333333333333       3333333333333333                333333
Chain 2:  196 ------WINGQPWVGSFVLSLLTTDFESPG--KEFMDQIKLVASYAQM----------------TTYTTI

Chain 1:  197 IKRGINDR--NFWRGENGRRTRIAYERMCNILKGKFQTAAQRT---MVDQVRESRN-PGNAEFEDLIFLA
              33333333  3333333333333333333333333           4444444444 5555555555555
Chain 2:  242 KEYLAECMDATLTIPVVAYEIRDFLEVSAKLKEEHADLFPFLGAIRHPDAIKLAPRSFPNLASAAFYWSK

Chain 1:  261 RSALILRGSVAH----KSCLPACVYGSAVASGYDFE--REGYSLVGIDPF------RLL
              5555            66666666666666666666  666666666666      666
Chain 2:  312 KENPTMAGYRASTIQPGASVKETQLARYRRREISRGEDGAELSGEISAIMRMIGVTGLN

Note: positions are from PDB; the numbers between alignments are block index

Align IAV.pdb 498 with NyNV.pdb 370
Twists 5 ini-len 224 ini-rmsd 8.50 opt-equ 243 opt-rmsd 4.36 chain-rmsd 22.37 Score 265.80 align-len 461 gaps 218 (47.29%)
P-value 8.58e-02 Afp-num 76132 Identity 5.21% Similarity 12.58%
Block  0 afp  3 score 62.83 rmsd  1.78 gap 0 (0.00%)
Block  1 afp  7 score 88.69 rmsd  5.72 gap 42 (0.43%)
Block  2 afp  4 score 81.42 rmsd  6.32 gap 16 (0.33%)
Block  3 afp  5 score 74.57 rmsd  5.40 gap 38 (0.49%)
Block  4 afp  4 score 49.26 rmsd  6.10 gap 9 (0.22%)
Block  5 afp  5 score 49.48 rmsd 12.71 gap 23 (0.37%)

Chain 1:   21 NATEIRASVGKMIDGIGRFYIQMCTELKLS--------------------DYEGRLIQNSLTIERMVLSA
              11111111111111111111111                           2  22222222222222222
Chain 2:    4 AGTSRSTGLRRELEELYKFHKQERLEVIGAEVRRAPLFARPLSALAANDNALLSTVEERELEGIGSSCIV

Chain 1:   71 FDERRNKYLEEHPSAGKDPKKTGGPIYRRVDGKWRRELILYDKEEIRRIWRQANNGDDATA-GLTHMMIW
              222222222     2222                   22222222  22222222222222 22222222
Chain 2:   74 QCFPELLKL-----PGWEE------------------AMSKLERN--AVVEIEGTPVEKRPKMVQIGAYI

Chain 1:  140 HSNLNDATYQRTRALVRTGMDPRMCSLMQGSTLPRRSGAAGAAVKGVGTMVMELIRMIKRGINDR----N
              2222222222                                               33333333    3
Chain 2:  119 TLCTLCFIVKPLTNLNSEYIK------------------------------------KRWSALLGSRNIQ

Chain 1:  206 FWRGENGRRTRIAYERMCNILKGKFQ----TAAQRTMVDQVRESRNPGNAEFEDLIFLARSALILRGSVA
              3 333333333333333333333333    4444444444 4444444444444444444444444    
Chain 2:  153 NLLSEDPGLENKLMSLALVDAKRIAGLKLKAEIIRAVRDY-DDSTLGPTLQALIAQVRMVYKGHGMTMLS

Chain 1:  272 HKSCLPACVYGSAVASGYDFEREGYSLVGIDPFRLLQNSQVYSLIRPNENPAHKSQLVWMACHSAAFEDL
                                                           5555555555555555555555555
Chain 2:  222 EMDLLVKVQPMRRVLLQSAV-------------------------AEEALKFEESYQKAKERHGKDFEYL

Chain 1:  342 RVSSFIRGTKVVPRGKLSTRGVQIASNENMETMESSTLELRSRYWAIRTRSGGNTNQQRASSGQIS---I
              555555555555     5                                    66666666       6
Chain 2:  267 GALGISDETLHHRQYPNLYFA---------------------------------ARAVAQTEKRVGTGMQ

Chain 1:  409 QPTFSVQRNLPFDRPTIMAAFTGNTEGRT--SDMRTEIIRL
              6666      6666666666666666666  6666666666
Chain 2:  304 FSELPTNVNQEILRTDSLKTVKTKREITRDLVEKLRLLGHD

Note: positions are from PDB; the numbers between alignments are block index

Align IAV.pdb 498 with JPNV.pdb 396
Twists 5 ini-len 240 ini-rmsd 11.32 opt-equ 228 opt-rmsd 6.62 chain-rmsd 26.09 Score 264.21 align-len 555 gaps 327 (58.92%)
P-value 2.43e-01 Afp-num 81503 Identity 3.60% Similarity 9.91%
Block  0 afp  4 score 67.15 rmsd  4.94 gap 16 (0.33%)
Block  1 afp  8 score 101.09 rmsd  8.28 gap 71 (0.53%)
Block  2 afp  8 score 105.48 rmsd 13.60 gap 45 (0.41%)
Block  3 afp  6 score 51.87 rmsd 10.82 gap 24 (0.33%)
Block  4 afp  2 score 38.12 rmsd  2.10 gap 0 (0.00%)
Block  5 afp  2 score 43.80 rmsd  1.23 gap 0 (0.00%)

Chain 1:   21 NATEIRASVGKMIDGIGRFYIQMCTELKLSDYEGRLIQNSLTIERMVLSA--------------------
              1111111111111111111111                111111111111                    
Chain 2:    1 MMSVLESKFLIFIKNATTAMED----------------DPVDAGLEFLYRAFTSDTSVVLSASVARAPLY

Chain 1:   71 --------------------------FDERRNKYLEEHPSAGKDPKKTGGPIYRRVDGKWRRELILYDKE
                                        2222222222222222222  2222            2222222
Chain 2:   55 LRPLSKIMENDGLLLKSGSSEASAGIGASCAVQLFPELLRLDLDS--WKEV------------MSRHEDN

Chain 1:  115 EIRRIWR--QANNGDDATAGLTHMMIWHSNLNDATYQRTRALVRTGMDPRMCSLMQGSTLPRRSGAAGAA
              2222222  222222222222222222222222222222222        22222222            
Chain 2:  111 PPTMVARGGDPNTREPADSIPALMQAGALIGMSTLCLIVKPR--------ADEEGTYI------------

Chain 1:  183 VKGVGTMVMELIRMIKRGINDRNFWRGENG--------------------------------RRTRIAYE
                222222222222                                                33333333
Chain 2:  161 --RKRWQTLLATVKMVDLVADQPGLTEFCIKVGEVDAKRMAATSLKNRIIRRIRDYPDEEGLHPTILGLL

Chain 1:  221 RMCNILKGKFQTAAQRTMVDQVRESRNPGNAEFEDLIFLARSALILRGSVAHKSCLPACVYGSAVASGYD
              33333333333                                                           
Chain 2:  229 GQVRMVYHGYGMAMIREIEYLIYTEPMRRVLLQKPV----------------------------------

Chain 1:  291 FEREGYSLVGIDPFRLLQNSQVYSLIRPNENPAHKSQLVWMACHSAAFEDLRVSSFIRGTKVVPRGKLST
                                    4444        444444444444444444444    44444444444
Chain 2:  265 ----------------------AEEA--------VEFDRAVRVAKAKYGDDFDYIGALGINEETLHHKRY

Chain 1:  361 ---RGVQIASNEN---------METMESSTLELRSRYWAIRTRSGGNTNQQRASSGQISIQPTFSVQRNL
                 4444444444         4444444                                         
Chain 2:  305 PNLYCAARALSQNENRIGANMRFTEIATSI----------------------------------------

Chain 1:  419 PFDRPTIMAAFTGNTEGRT-----------------------------SDMRTEIIRLMESARPE
                 555555555555555                              66666666666666666
Chain 2:  335 ---NKEILKKEALKSVKTETTVTRDTLDKLRRLGHEISDTVVRREEKRRKRQRTSDSEEEEDDMQ

Note: positions are from PDB; the numbers between alignments are block index

Align IAV.pdb 498 with FFV1.pdb 361
Twists 5 ini-len 208 ini-rmsd 8.86 opt-equ 149 opt-rmsd 3.34 chain-rmsd 25.47 Score 251.81 align-len 312 gaps 163 (52.24%)
P-value 1.62e-01 Afp-num 71445 Identity 4.49% Similarity 14.10%
Block  0 afp  4 score 50.27 rmsd  9.07 gap 4 (0.11%)
Block  1 afp  3 score 69.69 rmsd  1.97 gap 1 (0.04%)
Block  2 afp  6 score 72.36 rmsd 10.87 gap 4 (0.08%)
Block  3 afp  3 score 32.37 rmsd  4.12 gap 3 (0.11%)
Block  4 afp  8 score 122.53 rmsd 11.02 gap 15 (0.19%)
Block  5 afp  2 score 46.31 rmsd  1.08 gap 0 (0.00%)

Chain 1:   22 ATEIRASVGKMIDGIGRFYIQMCTELKLSDYEGRLI-----QNSLTIERMVLSAFDERRNKYLEEHPSAG
              111                                      22222222222222222222222222222
Chain 2:   37 YIKPAHAILTTARFEKGEVYTTAVCWLLGKKPKMVPTKVFEGTPEQMNAAEKAKASPSADQMLVFYGMTG

Chain 1:   87 KDPKKTGGPIYRRVDGKWRRELILYDKEEIRRIWRQANNGDDATAGLTHMMIWHSNLNDATYQRTRALVR
                                                      3333333333333333333333333     
Chain 2:  107 LATLVKEVRTTGTAINTDYLTKRWQAICATNGITNIFAT-GAEMAQYLGGMMNEAVKWQEWIKPR-----

Chain 1:  157 TGMDPRMCSLM--QGSTLPRRSGAAGAAVKGV------GTMVMELIRMIKRG-INDRNFWRGENGRRTRI
                 44444444  4444444444444444444      55555555555555 55555555555555555
Chain 2:  171 ---AELRTLLLKLALGPGHDDRPALVKSVLDQLRMILTDFGLKSTQVMLGFITSASRAITLAPIAQQAVD

Chain 1:  218 AYERMCNILKGKFQTAAQRTMVDQVRESRNPGNAEFEDLIFLARSALILRGSVAHK--------------
              555555555555555                                                       
Chain 2:  238 LKTEVDKLKDKYKENYPYIRVFPLPGVEKLNHRLYPDLYYAAVSTALHNKELGVEGRYKMTDVQTTISRG

Chain 1:  274 -------------SCLPACVYGSAVASGYDFE
                           6666666666666666666
Chain 2:  308 LIDKLADKPLHMETGVDETTVENLEKLGIHLQ

Note: positions are from PDB; the numbers between alignments are block index

Align IAV.pdb 498 with WCV1.pdb 364
Twists 5 ini-len 168 ini-rmsd 5.39 opt-equ 194 opt-rmsd 3.51 chain-rmsd 23.00 Score 251.90 align-len 307 gaps 113 (36.81%)
P-value 1.08e-01 Afp-num 73459 Identity 6.19% Similarity 14.98%
Block  0 afp  5 score 105.74 rmsd  2.84 gap 10 (0.20%)
Block  1 afp  5 score 66.86 rmsd  6.09 gap 36 (0.47%)
Block  2 afp  2 score 42.01 rmsd  1.18 gap 0 (0.00%)
Block  3 afp  4 score 70.24 rmsd  4.06 gap 15 (0.32%)
Block  4 afp  2 score 40.96 rmsd  1.73 gap 0 (0.00%)
Block  5 afp  3 score 45.67 rmsd  3.08 gap 1 (0.04%)

Chain 1:   21 NATEIRASVGKMIDGIGRFYIQMCTELKLSDYEGRLIQNSLTIERMVLSAFDERRNKYLEEHPSAGKDPK
              11111111111111111111111111111      111111111111111111                 
Chain 2:  108 QITKDLARQVNLGMTIAAYAVVANLHKEI------DDLNWTYIQKRMTAVGASLNIVELEGLSETDCK--

Chain 1:   91 KTGGPIYRRVDGKWRRELILYDKEEIRRIWRQANNGDDATAGLTHMMIWHSNLNDATYQRTRALVRTGMD
                                2222222222222222222222222222222  2222222            
Chain 2:  170 ------------------YYVPVGVLQETRMLIRNAQQERGLIEDVMTS--ITDQSTDFEKAI-------

Chain 1:  161 PRMCSLMQGSTLPRRSGAAGAAVKGVGTMVMELIRMIKRGINDRNFWRGENGRRTRIAYERMCNILKGKF
                      2222222222          33333333333333333   4444444444444444444444
Chain 2:  213 --------HSSLTMVLKG----------YGMTAVDQMAYFCTIVTKALTLDVVLDEAENFKGILHTFKQA

Chain 1:  231 Q--TAAQRT----MVDQVRESRNPGNAEFEDLIFLARSALILRGSVAH----------------------
              4  444444    444444444555555555555555555                              
Chain 2:  265 HGDNWLYGRVLKLAGIDNLNSRNFPHLYYCAITRAQGPSKNQLKSYRASTFDLKESPSLLERYALSDLSG

Chain 1:  273 KSCLPACVYGSAVASGYDFEREGYSLV
              66666666666666666666 666666
Chain 2:  335 KKKLTQPLIDRIKNVTTIDLAASLGED

Note: positions are from PDB; the numbers between alignments are block index

Align IAV.pdb 498 with OrV.pdb 367
Twists 4 ini-len 216 ini-rmsd 12.69 opt-equ 237 opt-rmsd 7.35 chain-rmsd 20.85 Score 274.03 align-len 474 gaps 237 (50.00%)
P-value 1.58e-01 Afp-num 74391 Identity 4.43% Similarity 12.87%
Block  0 afp  2 score 46.64 rmsd  1.10 gap 0 (0.00%)
Block  1 afp 13 score 173.53 rmsd 15.78 gap 103 (0.50%)
Block  2 afp  4 score 68.86 rmsd  2.85 gap 5 (0.14%)
Block  3 afp  3 score 43.15 rmsd  5.44 gap 33 (0.58%)
Block  4 afp  5 score 65.57 rmsd  9.53 gap 21 (0.34%)

Chain 1:   18 ERQNATEIRASVGKMIDGIGRFYIQMCTELKLSDYEGRLIQNSLTIERMVLSAFDERRNKYLEEHPSAGK
              1111111111111111                           2222222222222222222    2222
Chain 2:   19 ISLNIVEVITLAVNKGML-------------------------GLIQENELLSSAYWLLGLE----DDKT

Chain 1:   88 DPKKTGGPIYRRVDGKWRRELILYDKEEIRRIWRQANNGDDATAGLTHMMIWHSNLNDATYQRTRALVRT
              222222               222222222         22222222222222222222           
Chain 2:   60 AKYITA---------------TVGERIPPT---------AAGRQTTAYVALCIMMGYVK-----------

Chain 1:  158 GMDPRMCSLMQGSTLPRRSGAA-----------------GAAVKG-----VGTMVMELIRMIKRGINDRN
                   22222222222222222                 222222     22222222222222222222
Chain 2:   95 -----ELTKDNYEAASKRWKAGLASQNLTDMVEEPVKTSLWTHILTLKIKVYSRSDKREALLRRFLAVGK

Chain 1:  206 FWRGENGRRTRIAYERMCNILKGKFQTAAQRTMVDQVRESRNPGN---AEFEDLIFLARSALILRGSVAH
              22222222222222222222222   3333333333333333333   33333333333333  3333  
Chain 2:  160 NLEGFPPTMRAVHGQLQLIYDMAY--LKSVVCMQDFIHSGNPALLLLHVRKEAREFQEVIGR--VQAAEG

Chain 1:  273 KSCLPACVYGSAVASGYDFEREGYSLVGIDPFRLLQNSQVYSLIRPNENPAHKSQLVWMACHSAAFEDLR
                                                              44444444444444444     
Chain 2:  226 QNFHLCRLLDNTKYPELNHSKY--------------------------PDLYAVTLQWARKTKRVQKNYL

Chain 1:  343 VSSFIRGTKVVPRGKLSTRGVQIASNENMETMESSTLELRSRYWAIRTRSGGNTNQQRASSGQISIQPTF
                                                                                    
Chain 2:  270 GSKAITDRSLDIDMAKHLISLKGA----------------------------------------------

Chain 1:  413 SVQRNLPFDRPTIMAAFTGNTEG--RTSDMRTEIIRLMESARPEDVSFQGRGVF
                       55555555555555  55555555555555555555555555555
Chain 2:  294 ---------SKVPTPSEEDARWLESVGCSTKIDEVRRLMGKGSGSKRRRGEASS

Note: positions are from PDB; the numbers between alignments are block index

Align IAV.pdb 498 with SJV.pdb 402
Twists 5 ini-len 248 ini-rmsd 8.78 opt-equ 238 opt-rmsd 5.20 chain-rmsd 26.40 Score 300.85 align-len 508 gaps 270 (53.15%)
P-value 8.89e-02 Afp-num 77716 Identity 4.72% Similarity 10.43%
Block  0 afp  4 score 65.39 rmsd  4.11 gap 17 (0.35%)
Block  1 afp 10 score 120.11 rmsd 12.98 gap 20 (0.20%)
Block  2 afp  6 score 97.05 rmsd  4.03 gap 7 (0.13%)
Block  3 afp  4 score 69.89 rmsd  4.46 gap 8 (0.20%)
Block  4 afp  3 score 40.26 rmsd  3.29 gap 0 (0.00%)
Block  5 afp  4 score 51.15 rmsd  7.17 gap 16 (0.33%)

Chain 1:    2 ATKGTKRSYEQMETDGERQNATEIRASVGKMIDGIGRFYIQMCTELKLSDY-------------------
              11111111111              111111111111111111111111                     
Chain 2:   18 SSSKRATEPLP--------------AMTEQERLQGELETLRRIHLGRGSGVATGSIVRAALLANPVSAIT

Chain 1:   53 --------------------------------------------------------EGRLIQNSLTIERM
                                                                      22222222222222
Chain 2:   74 QDLMASTNEADFYGVGLSCAVKFLPNLLACPDWVEVCNGVRQNPPAVIQKDGQNCRAEDSPRLVQMAAFI

Chain 1:   67 VLSAFDERRNKYLEEHPSAGKDPKKTGGPIYRRVDGKWRRELILYDKEEIRRIWRQANNGDDATAGLTHM
              2222222222222     22222222                                     2222222
Chain 2:  144 GMSTMCYIVKPRT-----AENRIYMV-------------------------------------KRWGTLT

Chain 1:  137 MIWHSNLNDATYQRTRALVRTGMDPRMCSLMQGSTLPRRSGAAGAAVKGV-GTMVMELIRMIKRGINDRN
              222222222222                         3333333333333 33333333333333     
Chain 2:  172 ATCKINSMIPTDVIDKC--------------------MVIASIDATRIANSTLRSNLVRTIITYP-----

Chain 1:  206 FWRGENGRRTRIAYERMCNILKGKFQTAAQRTMVDQVRESRNPGNA-----EFEDLIFLARSALILRGSV
               333333333333333333333333 44444444444444444  4     4444444444444   444
Chain 2:  217 -EEEKVSPTIKAMLEQIRMVYKGHG-MTMVQEMYHLVTLRPARKILLEAKVAEEAHKFLNAYKDARANHA

Chain 1:  271 AH--------------KSC----LPACVYGSAVASGYDFEREGYSLVGIDPFRLL-----QNSQVYSL--
                              555    55555555555555555555555              666666    
Chain 2:  285 NMFEYLGALGIVEDSLHLRKYPNLYTAAQALAASEKRLNEGMRYTQMPTDLDANKIRADTKKKIRVAEKI

Chain 1:  316 -------IRPNENPAHKSQLVWMACHSAAFEDLRVSSFIRGTKVVPRGKLSTRGVQIASNENMETMESST
                     666666666666666666666666                                       
Chain 2:  355 SEETIIRLESIGIDARAAAQEINERAEKKRK---------------------------------------

Chain 1:  379 LELRSRYWAIRTRSGGNT
                        66666666
Chain 2:  386 ----------QKRPRSPS

Note: positions are from PDB; the numbers between alignments are block index

Align IAV.pdb 498 with JCPV.pdb 370
Twists 5 ini-len 200 ini-rmsd 8.57 opt-equ 188 opt-rmsd 4.67 chain-rmsd 23.79 Score 263.04 align-len 325 gaps 137 (42.15%)
P-value 1.73e-01 Afp-num 71923 Identity 2.77% Similarity 11.69%
Block  0 afp  5 score 96.20 rmsd  3.12 gap 6 (0.13%)
Block  1 afp  4 score 59.21 rmsd  5.00 gap 9 (0.22%)
Block  2 afp  7 score 106.27 rmsd  8.45 gap 19 (0.25%)
Block  3 afp  3 score 45.28 rmsd  4.50 gap 3 (0.11%)
Block  4 afp  4 score 45.48 rmsd  9.57 gap 4 (0.11%)
Block  5 afp  2 score 46.69 rmsd  0.78 gap 0 (0.00%)

Chain 1:   23 TEIRASVGKMIDGIGRFYIQMCTELKLSDYEGRLIQNSLTIERMVLSAFDERRNKYLEEHPSAGKDPKKT
              1111111111111111111111111111111111  11111111111111                    
Chain 2:  108 TIPADGEHIMGLYHAACSYLVALFRDSRDNSHIK--TSEGRFAAFKAVAN--------------------

Chain 1:   93 GGPIYRRVDGKWRRELILYDKEEIRRIWRQANNGDDATAGLTHMMIWHSNLNDATYQRTRALVRTGMDPR
                  222222               22222222222222222222222222222              33
Chain 2:  156 ----IATTHATYPQI----------DTSTFVSWMAAQPWSHSSLITMLSTPITGPGSH----------LM

Chain 1:  163 MCSLMQGSTLPRRSGAAGAAVKGVGTMVMELIRMIKRG--INDRNFWRGENGRRTRIAYERMCNILKGKF
              333333                3333333333333333  333333333333333333333333333333
Chain 2:  202 TQMHLV----------------AKDAQMTTLNAIDTFLKEFDSALILIPGVVDDIPKFHKAWQELAGLVS

Chain 1:  231 QTAAQRTMVDQVRESR-----NPGNAEFEDLIFLARSALILRGSVAHKSCL-----PACVYGSAVASGYD
              333333               444444444444444444                 5555555555    
Chain 2:  256 PTWFPYVKATMHPQAKKISPNSFPRLASAALYHATETSPTMRMYRQNRPIPGGIPDSKLRAAFQKKLKRA

Chain 1:  291 FEREGYSLVGIDPFRLLQNSQVYSLIRPNENPAHKSQLVWMACHS
                                          66666666666666666
Chain 2:  326 ETEMFTEEQREILQKY------------GVTSSVIERTLKKQSRK

Note: positions are from PDB; the numbers between alignments are block index

Align IAV.pdb 498 with SCPV.pdb 370
Twists 5 ini-len 208 ini-rmsd 8.87 opt-equ 216 opt-rmsd 6.32 chain-rmsd 24.97 Score 266.85 align-len 358 gaps 142 (39.66%)
P-value 2.18e-01 Afp-num 71552 Identity 3.63% Similarity 11.73%
Block  0 afp  2 score 30.84 rmsd  3.50 gap 2 (0.11%)
Block  1 afp  5 score 101.63 rmsd  3.13 gap 6 (0.13%)
Block  2 afp 10 score 139.57 rmsd 10.12 gap 67 (0.46%)
Block  3 afp  3 score 44.96 rmsd  4.52 gap 3 (0.11%)
Block  4 afp  4 score 45.01 rmsd  9.53 gap 4 (0.11%)
Block  5 afp  2 score 46.83 rmsd  0.71 gap 0 (0.00%)

Chain 1:    4 KGTKRSYEQMETDGERQNATE-----------IRASV--GKMIDGIGRFYIQMCTELKLSDYEGRLIQNS
              111111  1111111111111           22222  22222222222222222222222222  222
Chain 2:   76 QHFHVPENVLKPDGTYLRWIPQGYGTSSSKVPLIPVDSEHVTGLYHAACTYLVALFKDSRDNSHI--KAA

Chain 1:   61 LTIERMVLSAFDERRNKYLEEHPSAGKDPKKTGGPIYRRVDGKWRRELILYDKEEIRRIWRQANNGDDAT
              222222222222                              333333333333333333       333
Chain 2:  144 EGRFAAFKAAANISV---------------------------THTPYPQIDTSSFVAWMS-------AQT

Chain 1:  131 AGLTHMMIWHSNLN---DATYQRTRALVRTGMDPRMCSLMQGSTLPRRSGAAGAAVKGVGTMVMELIRMI
              33333333333333   3333333               333333333            3333333333
Chain 2:  180 WAHSSLITILSTPITGPGAHLMTQ---------------MHLVAKDAQ------------MTTLNAIDTF

Chain 1:  198 KRGINDRNFWRGENGRRTRIAYERMCNILKGKFQTAAQRTM-----VDQVRESRNPGNAEFEDLIFLARS
              333333333333333333333333333333333333333       33 3333 4444444444444444
Chain 2:  223 LKEFDSALILIPGVVDDIPKFQRAWQELASLVSSTWFPYVKATMHPQAKKISPSSFPKLASAALYHAVET

Chain 1:  263 ALILRGSVAHKSCL-----PACVYGSAVASGYDFEREGYSLVGIDPFRLLQNSQVYSLIRPNENPAHKSQ
              44                 5555555555                                666666666
Chain 2:  293 NPTMRMYRQNKPIPGGIPESRLKAAFQKKLKRAEAEIFTDEQRDILQKY------------GVTASIIER

Chain 1:  328 LVWMACHS
              66666666
Chain 2:  351 TLRKQTKK

Note: positions are from PDB; the numbers between alignments are block index

Align IAV.pdb 498 with SUDV.pdb 738
Twists 5 ini-len 240 ini-rmsd 10.75 opt-equ 232 opt-rmsd 6.46 chain-rmsd 25.95 Score 274.50 align-len 443 gaps 211 (47.63%)
P-value 4.53e-01 Afp-num 124599 Identity 4.97% Similarity 13.32%
Block  0 afp  7 score 85.99 rmsd 11.35 gap 16 (0.22%)
Block  1 afp  9 score 114.59 rmsd 13.51 gap 57 (0.44%)
Block  2 afp  6 score 100.66 rmsd  9.88 gap 10 (0.17%)
Block  3 afp  4 score 54.25 rmsd  4.86 gap 28 (0.47%)
Block  4 afp  1 score 23.94 rmsd  0.19 gap 0 (0.00%)
Block  5 afp  3 score 43.07 rmsd  4.78 gap 6 (0.20%)

Chain 1:   35 GIGRFYIQMCTELKLSDYEGRLIQNSLTIERMVLSAFDE--RRNKYLEEHPSA------GKDPKKTG---
              11111111111   1111111111111111111111111  111111111111      11111111   
Chain 2:   48 DLEGICQHIIQ---AFEAGVDFQDNADSFLLLLCLHHAYQGDHRLFLKSDAVQYLEGHGFRFEVREKENV

Chain 1:   94 ----GPIYRRVDGKWRRELILYDKEEIRRIWRQANN----------------------------------
                  1111111112222222222222222222                                      
Chain 2:  115 HRLDELLPNVTGGKNLRRTLAAMPEEETTEANAGQFLSFASLFLPKLVVGEKACLEKVQRQIQVHAEQGL

Chain 1:  126 -GDDATAGLTHMMIWHSNLNDATYQRTRALVRTGMDPRMCSLMQGSTLPRRSGAAGAAVKGVGTMVMELI
               22222222222222222222222222222222        22222 2222222222222222222    
Chain 2:  185 IQYPTSWQSVGHMMVIFRLMRTNFLIKFLLIHQ--------GMHMVAGHDANDTVISNSVAQARFSGLLI

Chain 1:  195 RMIKRGINDRNFWRGE-------NGRRTRIAYERMCNILKGKFQTAAQRTMVDQVRESRNPGNAEFEDLI
                                     333333333333333333333                          
Chain 2:  247 VKTVLDHILQKTDLGVRLHPLARTAKVKNEVSSFKAALGSLAKHGEYAPFARLLNLSGVNNLEHGLYPQL

Chain 1:  258 FLARSALILRGSVAHKSCLPACVYGSAVASGYDFEREGYSLVGIDPFRLLQNSQVYSLI-----------
                                               44 444    44444444444                
Chain 2:  317 SAIALGVATAHGSTLAGVN--------------VGEQYQ----QLREAATEAEKQLQQYAETRELDNLGL

Chain 1:  317 ------RPNENPAHKSQLVWMACHSAAFE-DLRVSSFIRGTKVVPRGKLSTRGVQIASNENMETMESSTL
                    44444444444444444444    5555555555                      66666666
Chain 2:  369 DEQEKKILMSFHQKKNEISFQQTNAMVTLRKERLAKLTEAITTASKIKVGDRY---------PDDNDIPF

Chain 1:  380 ELRSRYWAIRTRSGGNTNQQRAS
              66666666666666      666
Chain 2:  430 PGPIYDETHPNPSDDNP---DDS

Note: positions are from PDB; the numbers between alignments are block index

Align IAV.pdb 498 with EBOV.pdb 739
Twists 5 ini-len 240 ini-rmsd 7.79 opt-equ 271 opt-rmsd 6.04 chain-rmsd 24.35 Score 277.88 align-len 525 gaps 254 (48.38%)
P-value 3.39e-01 Afp-num 125747 Identity 3.43% Similarity 11.62%
Block  0 afp  2 score 34.19 rmsd  2.16 gap 0 (0.00%)
Block  1 afp  7 score 86.30 rmsd 11.31 gap 16 (0.22%)
Block  2 afp  5 score 69.18 rmsd  6.46 gap 33 (0.45%)
Block  3 afp  6 score 99.41 rmsd  5.68 gap 6 (0.11%)
Block  4 afp  4 score 55.95 rmsd  3.86 gap 9 (0.22%)
Block  5 afp  6 score 74.35 rmsd  8.15 gap 30 (0.38%)

Chain 1:    1 MATKGTKRSYEQMETDGERQNATEIRASVGKMID-------GIGRFYIQMCTELKLSDYEGRLIQNSLTI
              11111111111111111                        22222222222   222222222222222
Chain 2:    7 KVWMTPSLTESDMDYHKILTAGLSVQQGIVRQRVIPVYQVNNLEEICQLIIQ---AFEAGVDFQESADSF

Chain 1:   64 ERMVLSAFDE--RRNKYLEEHPSA-------GKDPKKT------GGPIYRRVDGKWRR------------
              2222222222  222222222222       2222222      22222222222               
Chain 2:   74 LLMLCLHHAYQGDYKLFLESGAVKYLEGHGFRFEVKKRDGVKRLEELLPAVSSGKNIKRTLAAMPEEETT

Chain 1:  107 ELILYDKEEIRRIWRQANNGDD--ATAGLTHMMIWHSNLNDATYQRTRALVRTGMDPRMCSLMQGSTLPR
              3333333333333333333333  333333333333333333                       33333
Chain 2:  144 EANAGQFLSFASLFLPKLVVGEKACLEKVQRQIQVHAEQGLI-----------------------QYPTA

Chain 1:  175 RSG---AAGAAVKGVGTMVMELIRMIKRGINDRNFWRGENGRRTRIAYERMCNILKGKFQTAAQRTMV--
              333   444444444444444444444444  4444444444444444444444444444 5555555  
Chain 2:  191 WQSVGHMMVIFRLMRTNFLIKFLLIHQGMH--MVAGHDANDAVISNSVAQARFSGLLIVK-TVLDHILQK

Chain 1:  240 ------DQVRESRN-PGNAEFEDLIFLARSALILRGS--------------VAH-----KSCLPACVYGS
                    55555555 55555555555555555555                666     66666666   
Chain 2:  258 TERGVRLHPLARTAKVKNEVNSFKAALSSLAKHGEYAPFARLLNLSGVNNLEHGLFPQLSAIALGVATAH

Chain 1:  284 AVASGYDFEREGYSLVGIDPFRLLQNS--QVYSLIRPNENPAHKSQLVWMACHSAAFEDLRVSSFIRGTK
                           66666666666666  666 6                             6666666
Chain 2:  328 GSTLAGVNVG---EQYQQLREAATEAEKQLQQYAESRELDHLGLDDQEKKILMNFHQKKNEISFQQTNAM

Chain 1:  352 VVPRGKLSTRGVQIASNENMETMESSTLELRSRYWAIRTRSGGNTNQQRASSGQISIQPTFSVQRNLPFD
              66                                                         666666666  
Chain 2:  395 VTL--------------------------------------------------------RKERLAKLTE-

Chain 1:  422 RPTIMAAFTGNTEGRTSDMRTEIIRLMESARPEDV
                                           666666
Chain 2:  408 -----------------------------AITAAS

Note: positions are from PDB; the numbers between alignments are block index

Align IBV.pdb 560 with ICV.pdb 565
Twists 3 ini-len 424 ini-rmsd 2.85 opt-equ 471 opt-rmsd 2.94 chain-rmsd 8.65 Score 957.20 align-len 511 gaps 40 (7.83%)
P-value 7.36e-12 Afp-num 110249 Identity 18.98% Similarity 37.77%
Block  0 afp 43 score 816.29 rmsd  2.58 gap 69 (0.17%)
Block  1 afp  4 score 78.89 rmsd  2.18 gap 1 (0.03%)
Block  2 afp  3 score 54.79 rmsd  2.38 gap 0 (0.00%)
Block  3 afp  3 score 61.87 rmsd  1.86 gap 0 (0.00%)

Chain 1:   62 IGRKIQKKQTPTEIKKSVYKMVVKLGEFYNQMMVKAGLNDDMERNLIQNAQAVERILLAATDDKKTEYQK
              11111111111111111111111111111111111111111 1111111111111111111111111111
Chain 2:    1 MSDRRQNRKTPDEQRKANALIINENIEAYIAICKEVGLNGD-EMLILENGIAIEKAIRICCDGKYQEKRE

Chain 1:  132 KRNARDVKEGKEEIDHNKTGGTFYKMVRDDKTIYFSPIKITFLKEEVKTMYKTTMGSD------GFSGLN
              11111111 1111111111111111111111111111111111111111111111111      111111
Chain 2:   70 KKAREAQR-ADSNFNADSIGIRLVKRAGSGTNITYHAVVELTSRSRIVQILKSHWGNELNRAKIAGKRLG

Chain 1:  196 HIMIGHSQMNDVCFQRSKGLKRVGLDPSLISTFAGSTLPRRSGTTGVAIKGGGTLVDEAIRFIGRAMADR
              1111111111111111111111111111111111111111111111111111111111111111111111
Chain 2:  139 FSALFASNLEAIIYQRGRNAARRNGSAELFTLTQGAGIETRYKWIMEKHIGIGVLIADAKGLINGKKEGK

Chain 1:  266 GLLRDIKA------KTAYEKILLNLKNKCSAPQQKALVDQVIGSRNPGIADIEDLTLLARSMVVVRPSVA
              11111111      111111111111111111111111111111  111111111111111111111111
Chain 2:  209 RGVDANVKLRAGTTGSPLERAMQGIEKKAFPGPLRALARRVVKA--NYNDAREALNVIAEASLLLKPQIT

Chain 1:  330 SKVVLPISIYAKIPQLG--FNTEEYSMVGYEAMALYNMA--TPVSILRM--------GDDAKDKSQLFFM
              11111111111111111  11111111111111111111  11111111        1111111111111
Chain 2:  277 NKMTMPWCMWLAARLTLKDEFANFCAYAGRRAFEVFNIAMEKIGICSFQGTIMNDDEIESIEDKAQVLMM

Chain 1:  388 SCFGAAYEDLRVLSALTGTEFKPRSALKCKGFHVPAKEQVEGMGAALMSIKLQFWAPMTRSGGNEVSGEG
              1111111111111111111111111111111111    1111111111111111111111111111    
Chain 2:  347 ACFGLAYEDFSLVSAMVSHPLKLRNRMKIGNFRV----GEKVSTVLSPLLRFTRWAEFAQRFALQANTSR

Chain 1:  458 GSGQISCSPVFAVERPIALSKQAVRRMLSMNV--EGRDADVKGNLLKMMNDSMAKKTSGN-AFIGKKMFQ
              22222222222222222222222222222222  3333333333333333333333333  444444444
Chain 2:  413 EGAQISNSAVFAVERKITTDVQRVEELLNKVQAHEDEPLQTLYKKVREQISIIGRNKSEIKEFLGSSMYD

Chain 1:  525 ISDKNKVNPIEIPIKQTIPNF
              444444444444444444444
Chain 2:  483 LNDQEKQNPINFRSGAHPFFF

Note: positions are from PDB; the numbers between alignments are block index

Align IBV.pdb 560 with IDV.pdb 552
Twists 0 ini-len 424 ini-rmsd 2.65 opt-equ 481 opt-rmsd 2.85 chain-rmsd 2.65 Score 998.04 align-len 535 gaps 54 (10.09%)
P-value 0.00e+00 Afp-num 107995 Identity 18.50% Similarity 36.64%
Block  0 afp 53 score 998.04 rmsd  2.65 gap 105 (0.20%)

Chain 1:   64 RKIQKKQTPTEIKKSVYKMVVKLGEFYNQMMVKAGLNDDMERNLIQNAQAVERILLAATDDKKTEYQKKR
              111111111111111111111111111111111111111 111111111111111111111111111111
Chain 2:    1 MDSTKAQTPEEQRAKNAKTILENIQIYERMCDLFGVSED-DKLIIENSISIERMIRVVTDKKYQDKKLKN

Chain 1:  134 NARDVKEGKEEIDHNKTGGTFYKMVRDDKTIYFSPIKITFLKEEVKTMYKTTMGSD------GFSGLNHI
              11111   111111111111111111    11111111111111111111111111      11111111
Chain 2:   70 AGSDL---EKIANAGKVFCRLVESTA----GKCSARLGMALKPNVEAVLTDVLGNELDRAAVLGKRMGFT

Chain 1:  198 MIGHSQMNDVCFQRSKGLKRVGLDPSLISTFAGSTLPRRSGTTGVAIKGGGTLVDEAIRFIGRAMADRGL
              1111111111111111111111111111111111111111111111111111111111111111111111
Chain 2:  133 AMFKSNLEEVLYQRGKNQLKKRNSAETFTLSQGASLEARFRPIMEKHLGVGTVVASIKNILASKKNGNYK

Chain 1:  268 LRDIK-------AKTAYEKILLNLKNKCSAPQQKALVDQVIGSRNPGIADIEDLTLLARSMVVVRPSVAS
              11111       1111111111111111111111111111111  1111111111111111111111111
Chain 2:  203 NKMVRKPGGNRESWSPLEREISFLNKKLFPGPMRQLCKKFEYL--NDQEKQLALNLMLDASLILKPQVTH

Chain 1:  331 KVVLPISIYAKIPQLG-------FNTEEYSMVGYEAMALYNMA--TPVSILRM--------GDDAKDKSQ
              1111111111111111       11111111111111111111  11111111        111111111
Chain 2:  271 KMIMPWSMWLAVKKYAEMNKGSPSLEDLAAYSGVRAFMAFNTACYMSKFTIGKGIVGDAEIMENGNDKMQ

Chain 1:  384 LFFMSCFGAAYEDLRVLSALTGTEFKPRSALKCKGFHVPAKEQVEGMGAALMSIKLQFWAPMTRSGGNEV
              11111111111111111111111111111111111111    1111111111111111111111111111
Chain 2:  341 ILAMACFGLAYEDTGIVAAMISQPMKKRYQLKVGNFNP----PEEGTIKGTSAGYFHKWAEFGNRLPFNS

Chain 1:  454 SGEGGSGQISCSPVFAVERPIALSKQAVRRMLSMNVEGR---DADVKGNLLKMMNDSMAKKTSGNAFIGK
              111111111111111111111111111111111111111   1111111111111111111111111111
Chain 2:  407 FGTGESKQISNSGVFAVQRPSTTNIQRLAELMARNTGETSDNFTQLVQKIREQVGTFADQKANLREFTGG

Chain 1:  521 KMFQISDKNKVNPIEIPIKQTIPNFFFGRDTAEDY-----DDLDY
              1111111111111111111  11111111111111     11111
Chain 2:  477 YIYDITDVTKSNPKIPQLG--GNSFFFEFTGSDVPRTGAKRRVGG

Note: positions are from PDB; the numbers between alignments are block index

Align IBV.pdb 560 with ISAV.pdb 616
Twists 3 ini-len 384 ini-rmsd 3.33 opt-equ 415 opt-rmsd 2.87 chain-rmsd 12.94 Score 744.71 align-len 573 gaps 158 (27.57%)
P-value 2.57e-08 Afp-num 124171 Identity 7.85% Similarity 19.90%
Block  0 afp  4 score 93.09 rmsd  1.40 gap 0 (0.00%)
Block  1 afp  2 score 46.77 rmsd  2.28 gap 1 (0.06%)
Block  2 afp  2 score 47.31 rmsd  0.81 gap 0 (0.00%)
Block  3 afp 40 score 630.65 rmsd  3.52 gap 115 (0.26%)

Chain 1:   65 KIQKKQTPTEIKKSVYKMVVKLGEFYNQMMVKAGLNDDMERN------------------------LIQN
              11111111111111111111111111111111111                               2222
Chain 2:   58 DQDVYVDKKIREFLVEEKMKDMSTRVSGAVAAAIERSVEFDNFSKEAAANIEMAGVDDEEAGGSGLVDNR

Chain 1:  111 AQAVERILLAATDDKKTEYQKKRNARDVKEGKEE----------------------------------ID
              222222222222233333333333333333                                      44
Chain 2:  128 RKNKGVSNMAYNLSLFIGMVFPALTTFFSAILSEGEMSIWQNGQAIMRILALADEDGKRQTRTGGQRVDM

Chain 1:  147 HNKTGGTFYKMVRDDKTIYFSPIKITFLKEEVKTMYKTTMGSD----------------GFSGLNHIMIG
              44444444444      4444444444 44444444444444                 44444444444
Chain 2:  198 ADVTKLNVVTA------NGKVKQVEVN-LNDLKAAFRQSRPKRSDYRKGQGSKATESSISNQCMALIMKS

Chain 1:  201 HSQMNDVCFQRSKGLKRVGLDPSLISTFAGSTLPRRSGTTGVAIKGGGTLVDEAIRFIGRAMADRGLLRD
              44444444444444444444444444444444444444444444444444444444444     4444  
Chain 2:  261 VLSADQLFAPGVKMMRTNGFNASYTTLAEGANIPSKYLRHMRNCGGVALDLMGMKRIKN-----SPEGAK

Chain 1:  271 IKAKTAYEKILLNLKNKCSAPQQKALVDQVIGSRNPGIADIEDLTLLARSMVVVRPSVASKVVLPISIYA
                 444444444444444444444444444444 444444444444444444444444444444444444
Chain 2:  326 ---SKIFSIIQKKVRGRCRTEEQRLLTSALKIS-DGENKFQRIMDTLCTSFLIDPPRTTKCFIPPISSLM

Chain 1:  341 KIPQLGF--NTEEYSMVGYEAMALYNMATPVSILRMGDDAKDKSQLFFMSCFGAAYEDLRVLSALTGTEF
              4444444  4444444444444444444444444444444444444444444444444444444444444
Chain 2:  392 MYIQEGNSVLAMDFMKNGEDACKICREAKLKVGVNSTFTMSVARTCVAVSMVATAFCSADIIENAVPGSE

Chain 1:  409 KPRSALKCKGFHVPAKEQVEGMGAALMSIKLQFWAPMTRSGGNEVSGEGGSGQISCSPVFAVERPIALSK
              44444444444444   4444444444444444444                       444    4444
Chain 2:  462 RYRSNIKANTTKPK---KDSTYTIQGLRLSNVRYEARPETSQSNTDRSWQVNVT-----DSFGGLAVFNQ

Chain 1:  479 QAVRRMLSM-NVEGRDADVKGNLLKMMNDSMAKKTSGNAFIGKKMFQISDKNKVNPIEIPIKQTIPNFFF
              444444444 444444444444444444444444444                   444444  444444
Chain 2:  524 GAIREMLGDGTSETTSVNVRALVKRILKSASERSARAVKTFMVGEQG---------KSAIVI--SGVGLF

Chain 1:  548 GRDTAEDYDDLDY
              4444444444444
Chain 2:  583 SIDFEGVEEAERI

Note: positions are from PDB; the numbers between alignments are block index

Align IBV.pdb 560 with JAQV.pdb 533
Twists 3 ini-len 384 ini-rmsd 4.34 opt-equ 432 opt-rmsd 3.03 chain-rmsd 18.39 Score 691.84 align-len 580 gaps 148 (25.52%)
P-value 3.23e-08 Afp-num 104457 Identity 9.14% Similarity 23.62%
Block  0 afp  2 score 35.36 rmsd  2.58 gap 0 (0.00%)
Block  1 afp 37 score 576.95 rmsd  3.79 gap 151 (0.34%)
Block  2 afp  4 score 63.70 rmsd  3.32 gap 4 (0.11%)
Block  3 afp  5 score 80.91 rmsd  1.99 gap 19 (0.32%)

Chain 1:   33 IKPATLAPPSNKRTRNPSPERTTTSSETDIGRKIQKKQTPTEIKKSVYKMVVKLGEFYNQMMVK-AGLND
              11111111111111111111111              2    2222222222222222222222 22222
Chain 2:    1 MSAPTGVMDIDQASTSSKPTRKRINNSGEEIGAGGKRALTGLSTNQKVSIHRAIASMVYRVIVGIFGFTP

Chain 1:  102 DMERNLIQNAQAVERILLAATDD---------KKTEYQKKRNARDVKEGKEEIDHNKTGGTFYKMVRDDK
              22222222222222222222222         222222               2222222222       
Chain 2:   71 LEVVTDVNVGVYAMNQVWSIHNYFRTKNNKGRSSILSKIDD------------ATTAYQFTLH-------

Chain 1:  163 TIYFSPIKITFLKEEVKTMYKTTMGSD------------GFSGLNHIMIGHSQMNDVCFQRSK-------
                   22222222222222222222              222222222222222222222222       
Chain 2:  122 -----GKTITVVKEELKKVYRDCISAYFEWSNMSEWMGSVHTIMALWNLFGARLNEIRIMPSANTISVEK

Chain 1:  214 --------GLKRVGLDPSLISTFAGSTLPRRSGTTGVAIKGGGTLVDEAIRFIGRAMADRGLLRDIKAKT
                      222222222222222222222222 2222222222222222222               222
Chain 2:  187 DNKVTVVKDFNQYGIPSGMRHFATGADFKPTMKSALAQSMGPVTTIVQLSEA---------------TDN

Chain 1:  276 -AYEKILLNLKNKCSAPQQK-ALVDQVIGSRNPGIADIEDLTLLARSMVVVRPSVASKVVLPISIYAKIP
               2222222222222222222 222222222  22222222222222222222222222222222222222
Chain 2:  242 QYAGKWVDAFKRAFSHIPHIDQIAKFMLMS--KPAALTKINGYLMAIAGYTGTREQKRIAFPPGTLSFLM

Chain 1:  344 QLGF----------NTEEYSMVGYEAMALYNMA-------TPVSILRMGDDAKDKSQLFFMSCFGAAYED
              22            2222222222222222222       222222   222222222222222222222
Chain 2:  310 HDLNEKKEWVFNESRCTKFDFSGTGAYRMYMHFLAVTKANPLKMNV---ADPGKARQILFHAMFGTHVED

Chain 1:  397 LRVLSALTGTEFKPRSALKCKGFHVPAKEQVEGMGAALMSIKLQFWAPMTRSGGNEVSGEGGSGQISCSP
              22222222222222222222222 2    22 22222222222222222222222       33333333
Chain 2:  377 FGILQSITDVSEWHKRKDFETEFKTIRASNA-RVEGTFYPIDLRYYSKVCSSLNTRMIGGG-SAPITNCQ

Chain 1:  467 VFAVERPIALSKQAVRRMLSMNVEGR----DADVKGNLLKMMNDSMAKKTSGNAFIGKKMFQISDK---N
              3333333333333333333333333     444444444444444444444444444444444444   4
Chain 2:  445 IFSGNRKRIVTEGLKSLGQQGMNSSLATLDKDSIEKMLREHLETIRGTFTDGYDAGTVNWRKFEGLTWDK

Chain 1:  530 KVNPIEIPIKQTIPNFFFGR
              444444444444 4444444
Chain 2:  515 EGEEVEMRPSEI-GVIYWSN

Note: positions are from PDB; the numbers between alignments are block index

Align IBV.pdb 560 with QQV.pdb 527
Twists 3 ini-len 376 ini-rmsd 4.03 opt-equ 428 opt-rmsd 3.04 chain-rmsd 13.96 Score 687.48 align-len 569 gaps 141 (24.78%)
P-value 3.76e-08 Afp-num 103266 Identity 8.79% Similarity 24.25%
Block  0 afp  2 score 33.28 rmsd  3.28 gap 0 (0.00%)
Block  1 afp 37 score 582.13 rmsd  3.71 gap 150 (0.34%)
Block  2 afp  3 score 55.29 rmsd  2.07 gap 5 (0.17%)
Block  3 afp  5 score 82.40 rmsd  1.93 gap 18 (0.31%)

Chain 1:   44 KRTRNPSPERTTTSSETDIGRKIQKKQTPTEIKKSVYKMVVKLGEFYNQMMVK-AGLNDDMERNLIQNAQ
              11111111111111111         2    2222222222222222222222 2222222222222222
Chain 2:    6 APSTAPKPTRKRVNNSGEEIGSGGKRALTGLSLTQKVAIHHAIALMVYHVVIDIFKCTIVDLITDVNVGV

Chain 1:  113 AVERILLAATDD---------KKTEYQKKRNARDVKEGKEEIDHNKTGGTFYKMVRDDKTIYFSPIKITF
              222222222222         2222222              2222222222            222222
Chain 2:   76 YAMNQIWSIHNYFRTKNNSGRSSIGAKIDN------------ATDTYQFILH------------GRTITV

Chain 1:  174 LKEEVKTMYKTTMGSD------------GFSGLNHIMIGHSQMNDVCFQRSK---------------GLK
              22222222222222              222222222222222222222222               222
Chain 2:  122 NKEELKGVYKRCITTYFDWDKMSDWMGSVHTIMALWNLFGSRLSEVRIMPSANTISVEKDNRTTVVKDFN

Chain 1:  217 RVGLDPSLISTFAGSTLPRRSGTTGVAIKGGGTLVDEAIRFIGRAMADRGLLRDIKAKTAYEKILLNLKN
              222222222222222222222 2222222222222222222               22222222222222
Chain 2:  192 QYGIPAGMRHFATGADFKPTMKSALAQSMGPVTVLVQLSEAR--------------DNQYAGKWVDALRR

Chain 1:  287 KCSAPQQKALVDQVIGSRNPGIADIEDLTLLARSMVVVRPSVASKVVLPISIYAKIPQLGF---------
              22222222222222222 222222222222222222222222222222222222222222          
Chain 2:  248 AFSHIPHIDQIAKFMLA-NKPAVLTKINGYLMAIAGYTGTREQKRIAFPPGTLAYLLHDLDKENKLHFNE

Chain 1:  348 -NTEEYSMVGYEAMALYNMA-------TPVSILRMGDDAKDKSQLFFMSCFGAAYEDLRVLSALTGTEFK
               2222222222222222222       222222   2222222222222222222222222222222222
Chain 2:  317 DRCSKFDFSGAGAFRMYSHFLRVCKRNPLRMNI---ADPGKARQLLFHTMFGTHVEDFGILQSMTDVSDW

Chain 1:  410 PRSALK--CKGFHVPAKEQVEGMGAALMSIKLQFWAPMTRSGGNEVSGEGGSGQISCSPVFAVERPIAL-
              222222  22  2222   2222222222222222222222222       333333333333333333 
Chain 2:  384 LKRKDFEEEFKTLRAS---YARVEGTFYPIEMRYYSKVCSSLNTKMIGGG-SAPVTNCQIFSGNRKRIVT

Chain 1:  477 --SKQAVRRMLSMNVEG-RDADVKGNLLKMMNDSMAKKTSGNAFIGKKMFQISDK---NKVNPIEIPIKQ
                333333333333    4444444444444444444444444444444444444   444444444444
Chain 2:  450 EGLKSLGQQGVGAGLSTLDKDSIEKLLREHLESIKTAFGDSFEAGTVKWRKFDGLTWDKEGDEVEMRPGE

Chain 1:  541 TIPNFFFGR
              4 4444444
Chain 2:  520 V-GEIYWSN

Note: positions are from PDB; the numbers between alignments are block index

Align IBV.pdb 560 with DhTV.pdb 458
Twists 4 ini-len 376 ini-rmsd 4.20 opt-equ 438 opt-rmsd 2.99 chain-rmsd 10.43 Score 738.12 align-len 513 gaps 75 (14.62%)
P-value 1.77e-08 Afp-num 89891 Identity 12.48% Similarity 26.32%
Block  0 afp  2 score 26.64 rmsd  4.35 gap 0 (0.00%)
Block  1 afp 36 score 654.71 rmsd  3.80 gap 113 (0.28%)
Block  2 afp  2 score 46.79 rmsd  0.70 gap 1 (0.06%)
Block  3 afp  2 score 31.75 rmsd  2.73 gap 1 (0.06%)
Block  4 afp  5 score 59.22 rmsd  2.69 gap 12 (0.23%)

Chain 1:   45 RTRNPSPERTTTSSETDIGRKIQKKQTPTEIKKSVYKMVVKLGEFYNQMMVKAGLNDDMERNLIQNAQAV
              111111111111111    2222222   22222222222222222222222222    22222222222
Chain 2:    1 MSSTTPKRSEPADEDMEVEVKRSKVE---TDPKSTQRKYEDFKAQMVTLANQLKI----DLKVKHNADII

Chain 1:  115 ERILLAATDDKKTEYQKKRNARDVKEGKEEIDHNKTGGTFYKMVRDDKTIYFSPIKITFLKEEVKTMYKT
              2222222222222                   22222222222222   222222222222222222222
Chain 2:   64 GSIVMAACTGNAI-------------------RETGKYSFFFNDEK---DGWKLREVELNCKPVIDWANQ

Chain 1:  185 TMG--SD--GFSGLNHIMIGHSQMNDVCFQRSKGLKRVGLDPSLISTFAGSTLPRRSGTTGVAIKGGGTL
              222  22  2222222222222222222222222222222222222222222222222222222222222
Chain 2:  112 TLTDEQKREWYPFLASLQLCVKTEDAILWQRNPVTRELQVSPVCEPFATGYNIKDKLKKSRPLSVGPLNH

Chain 1:  251 VDEAIRFIGRAMADR-GLLRDIKAKTAYEKILLNLKNKCSAPQQKALVDQVIGSRNPGIADIEDLTLLAR
              222222222222    22222222222222222222222222222222222222      2222222222
Chain 2:  182 LLHWVNLQTEKSVGKGRKLSPRAAAGIRKRLEATLMRQTIGQSQKAMLRQIFDG------KLAYVRTLAH

Chain 1:  320 SMVVVRPSVASKVVLPISIYAKIPQLGFNTEEYSMVGYEAMALYNMA--TPVSILRMGDDAKDKSQLFFM
              222222222222222222222222    2222222222222222222  222222222222222222222
Chain 2:  246 SYCSIKPHIENQFVLPYSVIAVTD----SFENADMSSEWVYKKLCEASKKILLTGPNESWKSFMAQMLIY

Chain 1:  388 SCFGAAYEDLRVLSALTGTEFKPRSALKCKGFHVPAKEQVEGMGAALMSIKLQFWAPMTRSGGNEVSGEG
              222222222222222222222222222222   222222   22222222222222222222222     
Chain 2:  312 CTFRCLHEDLGVLTSMFGMVFEPRKSKGKY---CKSSEL---QVLGSQEITYKFWSKPQRGAPRNLGGAR

Chain 1:  458 GSGQISCSPVFAVERPIALS-KQAVRRMLSMNVEGRDADVKGNLLKMMNDSMAKKTSGNAFIGKKMFQIS
               3333333333333333333 444444444444444444 555555555555555   55555555555 
Chain 2:  376 -RGQICTRPSFRGVRATYNQYSSLEQLEKACGNPTSENV-VEALNAEFEEYSKLT---TEGTGAFYERG-

Chain 1:  527 DKNKVNPIEIPIKQTIPNFFFGR
                  5555555555555555555
Chain 2:  440 ----STNEYKGNVQATGQLLFEV

Note: positions are from PDB; the numbers between alignments are block index

Align IBV.pdb 560 with JoV.pdb 448
Twists 3 ini-len 384 ini-rmsd 3.66 opt-equ 421 opt-rmsd 2.98 chain-rmsd 10.44 Score 744.74 align-len 502 gaps 81 (16.14%)
P-value 1.67e-09 Afp-num 88253 Identity 14.74% Similarity 27.89%
Block  0 afp 38 score 657.54 rmsd  3.93 gap 105 (0.26%)
Block  1 afp  3 score 54.24 rmsd  2.25 gap 0 (0.00%)
Block  2 afp  3 score 55.27 rmsd  2.66 gap 0 (0.00%)
Block  3 afp  4 score 42.59 rmsd  2.66 gap 3 (0.09%)

Chain 1:   62 IGRKIQKKQTPTEIKKSVYKMVVKLGEFYNQMMVKAGLNDDMERNLIQNAQAVERILLAATDDKKTEYQK
              1 11111111  11111111111111111111111111    111111111111111111111111    
Chain 2:    4 DKPKRPRFDK--TTENQVPKMYEQFQTQMKALAQQGNI----DITIDHNADVIGSIVMAACTDNRE----

Chain 1:  132 KRNARDVKEGKEEIDHNKTGGTFYKMVRDDKTIYFSPIKITFLKEEVKTMYKTTMGSD-------GFSGL
                            111111111111111    11111111111111111111  111       11111
Chain 2:   64 --------------LRAKDSYYFYIKDGS----EWKYTAVELDTSTVTQWAKT--TVQTPENKGMWYPFL

Chain 1:  195 NHIMIGHSQMNDVCFQRSKGLKRVGLDPSLISTFAGSTLPRRSGTTGVAIKGGGTLVDEAIRFIGRAMAD
              1111111111111111111111111111111111111111111111111111111111111111111   
Chain 2:  114 ALLQISSKTKETILWQKYPVTMELELNPTLEVYANGHSIKDRLKNSRPRSVGPLVHLLHLKRLSKAVPKN

Chain 1:  265 R---GLLRDIKAKTAYEKILLNLKNKCSAPQQKALVDQVIGSRNPGIADIEDLTLLARSMVVVRPSVASK
                  11111111111111111111111111111111111111      1111111111111111111111
Chain 2:  184 SKTKRPLESSALHGIKKSIVGHLKRQCIGDTQRMMINQFETG------DWSALSTFAASLLAIKPRIENH

Chain 1:  332 VVLPISIYAKIPQLGFNTEEYSMVGYEAMALYNMAT----PVSILRMGDDAKDKSQLFFMSCFGAAYEDL
              1111111111111    1111111111111111111    111111111111111111111111111111
Chain 2:  248 FVLPYPLLAVCPS----FEGASMSSEWVFTTLEQISALKSLKMFGPDASWKAFLEEIYIHSVFQSSGEDL

Chain 1:  398 RVLSALTGTEFKPRSALKCKGFHVPAKEQVEGMGAALMSIKLQFWAPMTRSGGNEVSGEGGSGQISCSPV
              11111111111111111111   111111   11111111111111111111111     2222222222
Chain 2:  314 GVLDWMFDRVFHQRRELPKY---NKKSDL---RPLGVFQFKYKYWSKPLKAAPRTVEGV-KRGQISCRPS

Chain 1:  468 FAVERPIALSKQAV-RRMLSMNVEGRDADVKGNLLKMMNDSMAKKTSGNAFIGKKMFQISDKNKVNPIEI
              22222222222222 333333333333333333333333     44444 44444444444   444444
Chain 2:  377 FKGKRPSYNNFTSIEALQMGSSSSTSTLFEQVQEECQKY-----MDLKE-EGTTCFYQKGS---ETPAVP

Chain 1:  537 PIKQTIPNFFFG
              444 44444444
Chain 2:  438 NII-NGNRYLFG

Note: positions are from PDB; the numbers between alignments are block index

Align IBV.pdb 560 with BouV.pdb 460
Twists 3 ini-len 376 ini-rmsd 4.00 opt-equ 424 opt-rmsd 3.00 chain-rmsd 11.13 Score 748.71 align-len 506 gaps 82 (16.21%)
P-value 1.89e-09 Afp-num 89793 Identity 14.62% Similarity 29.84%
Block  0 afp 11 score 193.58 rmsd  3.07 gap 45 (0.34%)
Block  1 afp 27 score 504.94 rmsd  6.51 gap 61 (0.22%)
Block  2 afp  4 score 58.27 rmsd  4.58 gap 2 (0.06%)
Block  3 afp  5 score 53.49 rmsd  3.37 gap 13 (0.25%)

Chain 1:   54 TTTSSETDIGRKIQKKQTPTEIKKSVYKMVVKLGEFYNQMMVKAGLNDDMERNLIQNAQAVERILLAATD
              11111111111111111   11111111111111111111111111    11111111111111111111
Chain 2:   12 SSNDEEMEIDTKRSKIE---VDPLANKRKYEEFKAQMVSLANKAKV----DMTVHYNASVIGSIVMAACT

Chain 1:  124 DKKTEYQKKRNARDVKEGKEEIDHNKTGGTFYKMVRDDKTIYFSPIKITFLKEEVKTMYKTTMG--SD--
              1111                   11111111111111   111111111111111111111     22  
Chain 2:   75 DGTL-------------------RDGSKYSFFFKTQD---NEWEMKEVVIDCSSVQEWAKTTINDATRKD

Chain 1:  190 GFSGLNHIMIGHSQMNDVCFQRSKGLKRVGLDPSLISTFAGSTLPRRSGTTGVAIKGGGTLVDEAIRFIG
              2222222222222222222222222222222222222222222222222222222222222222222222
Chain 2:  123 WYPFLSSLQLCVKSEDAILWQRNVVTKNLGVSPVCEPYAVGYNIKDKLKKSRPLSIGPLNHLDHWLGLYT

Chain 1:  260 RAMADR-GLLRDIKAKTAYEKILLNLKNKCSAPQQKALVDQVIGSRNPGIADIEDLTLLARSMVVVRPSV
              2222   22222222222222222222222222222222222222      2222222222222222222
Chain 2:  193 ERSVGKGKKLSQRAAAGIRERLEKNLMRQTIGQSQKAMLRQIFDG------KTSYIRTLAHSYCSIKPHI

Chain 1:  329 ASKVVLPISIYAKIPQLGFNTEEYSMVGYEAMALYNMAT--PVSILRMGDDAKDKSQLFFMSCFGAAYED
              2222222222222222    2222222222222222222  22222222222222222222222222222
Chain 2:  257 ENQFVLPYSVIAVTDN----FDGANMSDEWVFKKISEASEKILLTGPSQEWKPFMAQILIHCTFRSMHED

Chain 1:  397 LRVLSALTGTEFKPRSALKCKGFHVPAKEQVEGMGAALMSIKLQFWAPMTRSGGNEVSGEGGSGQISCSP
              222222222222222222222   222222   222222222222222222222222         3333
Chain 2:  323 LGVLSAMFGMEFQPRKAFGKF---CSSSDL---KVLGSQKIQYHFWSKPQRGAPRNLGGARRGQI-STRP

Chain 1:  467 VFAVERPIALSKQAVRRMLS---MNVEGRDADVKGNLLKMMNDSMAKKTSGNAFIGKKMFQISDKNKVNP
              33333333333333333333   33333     444444444444444   44444444444     444
Chain 2:  386 SFRGVRTTYNQYSSLEQLEKACGTGTSESL---VDALNAEFEEYSRLT---QEGTGHFFEKG-----GEN

Chain 1:  534 IEIPIKQTIPNFFFGR
              4444444444444444
Chain 2:  445 EFKGSVVASGRLLFEA

Note: positions are from PDB; the numbers between alignments are block index

Align IBV.pdb 560 with CCHRV.pdb 482
Twists 5 ini-len 248 ini-rmsd 9.89 opt-equ 267 opt-rmsd 6.59 chain-rmsd 23.17 Score 291.09 align-len 554 gaps 287 (51.81%)
P-value 2.15e-01 Afp-num 98568 Identity 4.33% Similarity 12.64%
Block  0 afp  8 score 99.07 rmsd 11.13 gap 9 (0.12%)
Block  1 afp  2 score 47.52 rmsd  0.78 gap 0 (0.00%)
Block  2 afp  3 score 65.05 rmsd  1.71 gap 0 (0.00%)
Block  3 afp  4 score 64.79 rmsd  6.88 gap 20 (0.38%)
Block  4 afp  5 score 89.90 rmsd  3.65 gap 45 (0.53%)
Block  5 afp  9 score 68.75 rmsd 10.25 gap 102 (0.59%)

Chain 1:   56 TSSETDIGRKIQKKQTPTEIKKSVYKMVVKLGEFYNQMMVKAGLNDDMERNLIQNAQAVERILLAATDDK
              111111111111111111111111111111111111          111111111111111111111111
Chain 2:   50 MASATDDAQKDSIYASALVEATKFCAPIYECAWVSS----------TGIVKKGLEWFEKNAGTIKSWDES

Chain 1:  126 KTEYQKKRNARDVKEGKEEIDHNKTGGTFYKMVRDDKTIYFSPIKITFLKEEVKTMYKTTMGS-------
              1111111                                       2222222222222222        
Chain 2:  110 YIELKVE---------------------------------------VPKIEQLANYQQAALKWRKDIGFR

Chain 1:  189 ---------------------DGFSGLNHIMIGHSQMNDVCFQRSKGLKRVGLDPSLISTFAGSTLPRRS
                                   3333333333333333333333333                        
Chain 2:  141 VNANTAALSHKVLAEYKVPGEIVMSVKEMLSDMIRRRNLILNRGGDENPRGPVSREHVEW----------

Chain 1:  238 GTTGVAIKGGGTLVDEAIRFIGRAMADR--GLLRD-----IKAKTAYEKILLNLKNKCSAPQQKALVDQV
                          444444444444444   44444     4444444444444444    5555555555
Chain 2:  201 ------------CREFVKGKYIMAFNPPWGDINKSGRSGIALVATGLAKLAETEGK----GVFDEAKKTV

Chain 1:  301 IGSRN-------------PGIADIEDLTLLARSMVVVRPSVASKVVLPISIYAKIPQLGFNTEEYSMVGY
              55555             55555555555555555555                                
Chain 2:  255 EALNGYLDKHKDEVDKASADNMITNLLKHIAKAQELYKNSSALRAQGAQIDTAFSSYYWLYKAGVT----

Chain 1:  358 EAMALYNMATPVSILRMGDDAKDKSQLFFMSCFGAAYE-------------------------------D
                             66666666666666666666                                  6
Chain 2:  321 ---------------PETFPTVSQFLFELGKQPRGTKKMKKALLSTPMKWGKKLYELFADDSFQQNRIYM

Chain 1:  397 LRVLSALTGTEFKPRSALKCKGFHVPAKEQVEGMGAALMSIKLQF-------------------------
              666666666666666666666666666666                                        
Chain 2:  376 HPAVLTAGRISEMGVCFGTIPVANPDDAAQGSGHTKSILNLRTNTETNNPCAKTIVKLFEIQKTGFNIQD

Chain 1:  442 WAPMTRSGGNEVSGEGGSGQISCSPVFAVERPIALSKQAVRRMLSMNVEGRDADVKGNLLKMMN
              66666666666666666666666          66666666                 666666
Chain 2:  446 MDIVASEHLLHQSLVGKQSPFQN----------AYNVKGNA-----------------TSANII

Note: positions are from PDB; the numbers between alignments are block index

Align IBV.pdb 560 with KUPEV.pdb 483
Twists 5 ini-len 264 ini-rmsd 11.42 opt-equ 293 opt-rmsd 7.92 chain-rmsd 25.04 Score 295.75 align-len 555 gaps 262 (47.21%)
P-value 2.37e-01 Afp-num 98516 Identity 4.32% Similarity 11.89%
Block  0 afp  2 score 47.88 rmsd  0.75 gap 0 (0.00%)
Block  1 afp  6 score 82.79 rmsd  6.69 gap 7 (0.13%)
Block  2 afp  5 score 68.55 rmsd  7.06 gap 3 (0.07%)
Block  3 afp 11 score 144.08 rmsd 16.64 gap 87 (0.50%)
Block  4 afp  5 score 51.60 rmsd  9.66 gap 43 (0.52%)
Block  5 afp  4 score 47.85 rmsd  4.76 gap 27 (0.46%)

Chain 1:   70 QTPTEIKKSVYKMVVKL---------------GEFYNQMMVKAGLNDDM-----ERNLIQNAQAVERILL
              11111111111111111               222222222   22222     2222222222222222
Chain 2:    8 NTKKEYDEWFKPYAEKTHLKSVLTNSASFCDALPDLSIFEV---KMGLATDDREKDSIYACAMVEATKFC

Chain 1:  120 AATDDKKTEYQKKRNARDVKEGKEEIDHNKTGGTFYKMVRDDKTIYFSPIKITFLKEEVKTMYKTTMGSD
              2  2222222222  222222222                             33333333333     3
Chain 2:   75 A--PIYECGWACC--TGMVENGLKWFDKNKDVIKLW-----------------DGKYSDLMKNV-----P

Chain 1:  190 GFSGLNHIMIGHSQMNDVCFQRSKGLKRVGLDPSLISTFAGSTLPRRSGTTGVAIKGGGTLVDEAIRFIG
              33333333333333333333333333333 3             444                    444
Chain 2:  119 EPEQLVAYQRAAQKWRQDNKFEINQYTRSLTH------------SVQ--------------------ADY

Chain 1:  260 RAMADRGLLRDIKAKTAYEKILLNLKNKCSAPQQKALVDQVIGSRNPGIADIEDLTLLA-----------
              444444444444444444444444444444444444444            44444444           
Chain 2:  157 KVPGEYAVEVKEMLSDMVRRRNILLNGNGDDAGKKGPVS------------REHVNWGRELAAGKFQVVF

Chain 1:  319 -RSMV-----VVRPSVASK---------------VVLPISIYAKIPQLGF------NTEEYSMVGYEAMA
               4444     444444444               4444444444444444      44444444444444
Chain 2:  215 NPPWGDINKTGRSGIPLAVTSMVKVAELDGHKRLEDIRKTLLDLKKWIEDNKDELEDGKGDELVKTLTKQ

Chain 1:  362 LYNMATPVSILRM----------------------GDDAKDKSQLFFMSCFGAAYEDLRVLSALTGT---
              44444                              55555555555555555555555555555555   
Chain 2:  285 LADAIELAKKSSALRAQGAQIDSIFSSYYWAWKAGITPVTFPTLSQFLFEMGQGPRGGKKMIKALTNTPL

Chain 1:  407 --EFKPRSALKCKGFHVPAKEQVEGMGAALMSIKLQFWAPMTRSGGNEVSGEG--GSGQISCSPVFAVER
                55555555                                        555  555            
Chain 2:  355 KWGKKIISLFAE--------------------------------------DDFNGNKLYMHPGVLT----

Chain 1:  473 PIALSKQAVR--------------------RMLSMNVEGRDA----DVKGNLLKMMNDSMAKKTS
                  666666                    666666666666    6666666666666666666
Chain 2:  383 ----AGRMSEMGACFGVVPVSNPEDAVLGSGHSKSLLNYKIDTNAGNPCAKEIVQLFRIQKAGFD

Note: positions are from PDB; the numbers between alignments are block index

Align IBV.pdb 560 with HAZV.pdb 485
Twists 5 ini-len 272 ini-rmsd 12.48 opt-equ 282 opt-rmsd 6.59 chain-rmsd 23.67 Score 301.74 align-len 548 gaps 266 (48.54%)
P-value 1.74e-01 Afp-num 98926 Identity 4.74% Similarity 13.87%
Block  0 afp  3 score 51.22 rmsd  2.97 gap 1 (0.04%)
Block  1 afp  5 score 87.45 rmsd  6.33 gap 0 (0.00%)
Block  2 afp  2 score 47.54 rmsd  0.76 gap 0 (0.00%)
Block  3 afp  3 score 63.21 rmsd  2.13 gap 0 (0.00%)
Block  4 afp 12 score 129.99 rmsd 16.94 gap 28 (0.23%)
Block  5 afp  9 score 70.33 rmsd 10.19 gap 102 (0.59%)

Chain 1:   67 QKKQTPTEIKKSVYKMVVKLGEFYNQMMVKAGLNDDMERNLIQNAQAVERILLAATDDKK--TEYQKKRN
              1111111111111111111111111  11      2222222222222222222222222  22222222
Chain 2:   51 ELASTDNERDAIYSSALIEATRFCA--PI------MECAWASCTGTVKRGLEWFDKNKDSDTVKVWDANY

Chain 1:  135 ARDVKEGKEEIDHNKTGGTFYKMVRDDKTIYFSPIKITFLKEEVKTMYKTTMG-----------------
              222222                               3333333333333333                 
Chain 2:  113 QKLRTE-------------------------------TPPAEALLAYQKAALNWRKDVGFSIGEYTSILK

Chain 1:  188 -----------SDGFSGLNHIMIGHSQMNDVCFQRS-------KGLKRVGLDPSLISTFAGSTLPRRSGT
                         4 444444444444444444444         5555555        555555555555
Chain 2:  152 KAVAAEYKVPGTVINNIKEMLSDMIRRRNRIINGGSDDAPKRGPVGREHL--------DWCREFASGKFL

Chain 1:  240 TGVAIKGGGTL-------VDEAIRFIGRAMADRGLLRDIKAKTAYEKILLNLK------NKCSAPQQKAL
              55555555555       5555555555555555555 555555555555555      55555555555
Chain 2:  214 NAFNPPWGEINKAGKSGYPLLATGLAKLVELEGKDVM-DKAKASIAQLEGWVKENKDQVDQDKAEDLLKG

Chain 1:  297 VDQVIGSRNPGIADIEDLTLLARSMVVVRPSVASKVVLPISIYAKIPQLGFNTEEYSMVGYEAMALYNMA
              5555555555555555555                                                   
Chain 2:  283 VRESYKTALALAKLSNAFRAQGAQIDTVFSSYYWPWKAGVTPV---------------------------

Chain 1:  367 TPVSILRMGDDAKDKSQLFFMSCFGAAYEDLRVLSALTGTEFKPRSALKCKG--FHVPAKEQVEGMGAA-
               6666        666666666                 6666666666666  66666666        
Chain 2:  326 -TFPS--------VSQFLFELG-----------------KNPKGQKKMQKALINTPLKWGKRLIELFADN

Chain 1:  434 -------------------------------LMSIKLQFWAP---MTRSGGN-------EV---SGEG--
                                             6666666666    6666666       66   6666  
Chain 2:  370 DFTENRIYMHPCVLTSGRMSELGISFGAVPVTSPDDAAQGSGHTKAVLNYKTKTEVGNPCACIISSLFEI

Chain 1:  458 --------GSGQISCSPVFAVERPIALSKQAVRRMLSMNVEGRDADVKGNLLKMMNDS
                      666666            6666666 66          666666666666
Chain 2:  440 QKAGYDIESMDIVA------------SEHLLHQSLVGKRSPFQNAYLIKGNATNINII

Note: positions are from PDB; the numbers between alignments are block index

Align IBV.pdb 560 with ERVEV.pdb 630
Twists 5 ini-len 304 ini-rmsd 13.24 opt-equ 254 opt-rmsd 8.42 chain-rmsd 27.39 Score 323.60 align-len 582 gaps 328 (56.36%)
P-value 3.49e-01 Afp-num 122953 Identity 3.61% Similarity 12.89%
Block  0 afp  3 score 51.61 rmsd  3.06 gap 1 (0.04%)
Block  1 afp  8 score 106.20 rmsd 10.64 gap 26 (0.29%)
Block  2 afp 11 score 137.26 rmsd 14.91 gap 64 (0.42%)
Block  3 afp  2 score 42.70 rmsd  2.00 gap 0 (0.00%)
Block  4 afp 10 score 72.58 rmsd 15.86 gap 132 (0.62%)
Block  5 afp  4 score 58.74 rmsd  8.69 gap 2 (0.06%)

Chain 1:   67 QKKQTPTEIKKSVYKMVVKLGEFYNQMMVKAGLNDDMERNLIQNAQAVERILLAATDDKKTEYQKKRNAR
              1111111111111111111111111  11            2  2                         
Chain 2:   51 RQAKSEQEKDAVYSKALTEATRKAA--PIAA----------CALTSSKEMVKKGLQWFEDQIISEDGNFL

Chain 1:  137 DVKEGKEEIDHNKTGGTFYKMVRDDKTIYFSPIKITFLKEEVKTMYKTTMGSDGFSGLNHIMIGHSQMND
                     22                                                        33333
Chain 2:  109 VWHQNYEQLKKAPPSFEQLMGYQMSALNWRQSVGYGQLEETAVLVS-------------------QVIAQ

Chain 1:  207 VCFQRSKGLKRVGLDPSLISTFAGSTLPRRSGTTGVAIKGGGTLVDEAIRF-----IGRAMADRGLLRDI
              3333               33333333333333333333333333333333     33333333333333
Chain 2:  160 FSVPGTLVV----------TVQEMIKDMIARRGGGPKRGVSEEHVRCCVDIMNGNLSALINPAWGDIDKK

Chain 1:  272 KA-KTAYEKILLNLKNKCSAPQQKALVDQVIGSRNPGIAD------------------------------
              33 333333333333333333333333333333333                                  
Chain 2:  220 NKNGLMLLTTGIAKLRELYGPAAMVKVQQAADKFGEWGKAQDVLDQSRVQEIHQVLLKSIAESTSLGGGA

Chain 1:  311 ----------IEDLTLLARSMVVVRPSVASKV--------------------------------------
                        44444444444444                                              
Chain 2:  290 AVFKNQIAQIDSVFSSYYWMWRAGITPESFPLLSDFLFELGQNARGSAKIIKTLDRIGLKWSKPLVNLFA

Chain 1:  333 ----------------VLPISIYAKIPQLGFNTEEYSMVGYEAMALYNMA---------------TPV--
                              5555555555555555555555555555555555               555  
Chain 2:  360 DSTFKMGRIHMHPAILTTGRLNEMGLCFGIIPASHPESAVNGSGFAKNILNVRTDGMNPSAQLIVQLFDI

Chain 1:  370 ---------SILRMGDDAKDKSQLFFMSCFGAAYEDLRVLSALTGTEFKPRSALKCKGFHVPAKEQVEGM
                       55555555555555555555555555              5555555555           
Chain 2:  430 QRQSRTLSDLDVVSSEHLFHQILVGKRTAYQNAFQ--------------VKGNATDTKIVGFDPPKIDKN

Chain 1:  431 GAALMSIKLQFWAPMTRSGGNEVSGEGGSGQISCSPVFAVERPIALSKQAVRRMLSMNV---EGRDADVK
                      55555      5555                5555555                66666666
Chain 2:  486 KAIRDAVDQHLMASGYAVAPERS----------------VMDLRREMEEREHKQRLEALAARAREAEAWE

Chain 1:  498 GNLLKMMNDSMAKKTSGNAFIG
              6666666666666666666666
Chain 2:  540 ASRRAEMIQKRSGVRGGPTVQT

Note: positions are from PDB; the numbers between alignments are block index

Align IBV.pdb 560 with JUNV.pdb 564
Twists 5 ini-len 264 ini-rmsd 12.19 opt-equ 219 opt-rmsd 6.10 chain-rmsd 27.70 Score 295.02 align-len 539 gaps 320 (59.37%)
P-value 3.08e-01 Afp-num 110851 Identity 3.71% Similarity 12.62%
Block  0 afp  4 score 60.31 rmsd  6.12 gap 3 (0.09%)
Block  1 afp 11 score 146.52 rmsd 17.49 gap 79 (0.47%)
Block  2 afp  2 score 39.59 rmsd  2.33 gap 0 (0.00%)
Block  3 afp  4 score 65.09 rmsd  3.28 gap 3 (0.09%)
Block  4 afp  6 score 76.53 rmsd  9.35 gap 21 (0.30%)
Block  5 afp  6 score 49.47 rmsd 10.74 gap 28 (0.37%)

Chain 1:   63 GRKIQKKQTPTEIKKSVYKMVVKLGEFYNQMMVKAGLNDDMERNLIQNAQAVERILLAATDDKKTEYQKK
              111111111111111111111111111111111                                     
Chain 2:    1 MAHSKEVPSFRWTQSLRRGLSQFTQTVKSDVLKDAKLIADSIDFNQVAQVQRALRKTKRGEEDLNKLRDL

Chain 1:  133 RNARDVKEGKEEIDHNKTGGTFYKMVRDDKTIYFSPIKITFLKEEVKTMYKTTMGSDGFSGLNHIMIGHS
                                                                                    
Chain 2:   71 NKEVDRLMSMRSVQRNTVFKAGDLGRVERMELASGLGNLK------------------------------

Chain 1:  203 QMNDVCFQRSKGLKRVGLDPSLISTFAGSTLPRRSGTTGVAIK-GGGTLVDEAIRFIGRAMADRGLLRD-
                                                222222222 222222222222222222222     
Chain 2:  111 ----------------------------------TKFRRAETGSQGVYMGNLSQSQLAKRSEILRTLGFQ

Chain 1:  271 ---------------------------IKAKTAYEKILLNLKNKCSAPQQKALVDQVIGS---RNPGIAD
                                         33333333333333   4444444444444444   4444444
Chain 2:  147 QQGTGGNGVVRVWDVKDPSKLNNQFGSVPALTIACMTVQGG---ETMNSVIQALTSLGLLYTVKYPNLSD

Chain 1:  311 IEDLTLLARSMVVVRPSVASKVVLPISIYA----KIPQLGFNTEEYSMVGYEAMALYNMATPVSILRMGD
              4444444444                        555555555           5555555555555   
Chain 2:  214 LDRLTQEHDCLQIVTKDESSINISGYNFSLSAAVKAGASILDD-----------GNMLETIRVTPDN---

Chain 1:  377 DAKDKSQLFFMSCFGAAYEDLRVL-----SALTGTEFKPRSALKCKGFHVPAKEQVEGMGAALMSIKLQF
                5555555555  5555555555     555555555 555                            
Chain 2:  270 --FSSLIKSTIQ--VKRREGMFIDEKPGNRNPYENLLYKLCLSGDG------------------------

Chain 1:  442 WAPMTRSGGNEVSGEGGSGQISCSPVFAVERPIALSKQAVRRMLSMNVEGRDADVKGNLLKMMNDSMAKK
                                                             66666666666666666666   
Chain 2:  312 -----------------------------------------------WPYIGSRSQIIGRSWDNTSI---

Chain 1:  512 TSGNAFIGKKMFQISDKNKVNPIEIP---IKQTIPNFFFGRDTAEDYDD
                 66666666        6666666   66666666666666666666
Chain 2:  332 ---DLTRKPVA--------GPRQPEKNGQNLRLANLTEIQEAVIREAVG

Note: positions are from PDB; the numbers between alignments are block index

Align IBV.pdb 560 with TCRV.pdb 570
Twists 5 ini-len 264 ini-rmsd 16.52 opt-equ 155 opt-rmsd 4.63 chain-rmsd 27.99 Score 273.47 align-len 642 gaps 487 (75.86%)
P-value 4.10e-01 Afp-num 110161 Identity 4.36% Similarity 12.15%
Block  0 afp  4 score 66.62 rmsd  5.87 gap 29 (0.48%)
Block  1 afp  5 score 87.48 rmsd  7.46 gap 0 (0.00%)
Block  2 afp  3 score 66.03 rmsd  1.54 gap 0 (0.00%)
Block  3 afp  2 score 47.88 rmsd  0.33 gap 0 (0.00%)
Block  4 afp  4 score 63.28 rmsd  4.62 gap 1 (0.03%)
Block  5 afp 15 score 91.17 rmsd 22.46 gap 108 (0.47%)

Chain 1:   73 TEIKKSVYKMVVKLGEFYNQMMVKAGLNDDMERNLIQNAQAVERILLAATDDKKTEYQKKRNARDVKEGK
              1111111111111111111111111                                             
Chain 2:    1 MAQSKEVPSFRWTQSLRKGLSQFTQTVKSDILKDAKLIAD------------------------------

Chain 1:  143 EEIDHNKTGGTFYKMVRDDKTIYFSPIKITFLKEEVKTMYKTTMGSDGFSGLNHIMIGHSQMNDVCFQRS
                                      22 22 2    22222222222222222222222222222222222
Chain 2:   41 ------------------------SIDFNQV----AQVQRVLRKTKRTDDDLNKLRDLNMEVDRLMSMKS

Chain 1:  213 KGLKRVGLDPSLISTFAGSTLPRRSGTTGVAIKGGGTLVDEAIRFIGRAMADRGLLRDIK-------AKT
              222                      33333333333333333333333333333             444
Chain 2:   83 VQKN---------------------TIFKVGDLARDELMELASDLEKLKDKIKRTESNGTNAYMGNLSQS

Chain 1:  276 AYEKILLNLKNKCS---------------------------APQQKALVDQVIGSRNPGIADIEDLTLLA
              4444444444444                            55555555555555555555555555555
Chain 2:  132 QLNRRSEILRTLGFAQQGGRPNGIVRVWDVKDSSKLNNQFGSMPALTIACMTVQGGETMNNVVQALTSLG

Chain 1:  319 RSMVVVRPSVASKVVLPISIYAKIPQLGFNTEEYSMVGYEAMALYNMATPVSILRMGDDAKDKSQLFFMS
              55555                                                                 
Chain 2:  202 LLYTVKYPNLSDLDKLIPNHECLQIITKEESSINISGYNLSLSAAVKAGASILDGGNMLETIRVTPDNFS

Chain 1:  389 CFGAAYEDLRVLSALTGTEFKPRSALKCKGFHVPAKEQVEGMGAALMSIKLQFWAPMTRSGGNEVSGEGG
                                                                                    
Chain 2:  272 SLIKNTLQVKRREGMFIDDRPGSRNPYENLLYKLCLSGDGWPYIGSRSQIMGRSWDNTSVDLTKKPDAVP

Chain 1:  459 SGQISCSPVFAVERPIALSKQAVRRMLSMNVEGRDADVKG------------------------------
                                                                                    
Chain 2:  342 EPGAAPRPAERKGQNLRLASLTEGQELIVRAAVSELDPSNTIWLDIEGPPTDPVELALYQPAKKQYIHCF

Chain 1:  499 ----------------------------------------------------------------------
                                                                                    
Chain 2:  412 RKPHDEKGFKNGSRHSHGILMKDIEDAVPGVLSYVIGLLPPNMVITTQGSDDIRKLLDIHGRKDLKLIDV

Chain 1:  499 ----------------------------------------------------------------------
                                                                                    
Chain 2:  482 KFTSDQARQFEHQVWDKFGHLCKQHNGVIISKKNKSKDSPPSPSPDEPHCALLDCIMFHSAMSGELPKEE

Chain 1:  499 --NLLKMMNDSM
                6  6666666
Chain 2:  552 PIPLLPKEFLFF

Note: positions are from PDB; the numbers between alignments are block index

Align IBV.pdb 560 with LFV.pdb 569
Twists 5 ini-len 288 ini-rmsd 12.31 opt-equ 243 opt-rmsd 6.69 chain-rmsd 24.83 Score 273.60 align-len 550 gaps 307 (55.82%)
P-value 3.71e-01 Afp-num 108973 Identity 4.00% Similarity 14.00%
Block  0 afp  4 score 62.49 rmsd  5.93 gap 4 (0.11%)
Block  1 afp 11 score 140.81 rmsd 17.39 gap 78 (0.47%)
Block  2 afp  2 score 40.28 rmsd  2.18 gap 0 (0.00%)
Block  3 afp  4 score 60.79 rmsd  3.26 gap 3 (0.09%)
Block  4 afp  7 score 64.77 rmsd 11.71 gap 48 (0.46%)
Block  5 afp  8 score 45.44 rmsd  9.88 gap 62 (0.49%)

Chain 1:   63 GRKIQKKQTPTEIKKSVYKMVVKLGEFYNQMMVKAGLNDDMERNLIQNAQAVERILLAATDDKKTEYQKK
              111111111111111111111111111111111                          22222222222
Chain 2:    1 MSASKEIKSFLWTQSLRRELSGYCSNIKLQVVKDAQALLHGLDFSEVSNVQRLMRKER-RDDNDLKRLRD

Chain 1:  133 RNARDVKEGKEEIDHNKTGGTFYKMVRDDKTIYFSPIKITFLKEEVKTMYKTTMGSDGFSGLNHIMIGHS
              22222222222222   22222222222  222222222                        2222222
Chain 2:   70 LNQAVNNLVELKST---QQKSILRVGTL--TSDDLLILA------------------------ADLEKLK

Chain 1:  203 QMNDVCFQRSKGLKRVGLDPSLISTFAGSTLPRRSGTTGVAIKGGGTLVDEAIRFIGRAMADRGLLRD--
              222                        222222222222222222222222222222222222       
Chain 2:  111 SKV------------------------IRTERPLSAGVYMGNLSSQQLDQRRALLNMIGMSGGNQGARAG

Chain 1:  271 ----------------------IKAKTAYEKILLNLKNKCSAPQQKALVDQVIGS---RNPGIADIEDLT
                                    33333333333333   4444444444444444   444444444444
Chain 2:  157 RDGVVRVWDVKNAELLNNQFGTMPSLTLACLTKQGQ---VDLNDAVQALTDLGLIYTAKYPNTSDLDRLT

Chain 1:  316 LLARSMVVVRPSVASKVVLPISIYAKIPQL--GFNTEEYSMVGYEAMALYNMATPVSILRMGDDAKDKSQ
              44444                           5555555     555555  55555           55
Chain 2:  224 QSHPILNMIDTKKSSLNISGYNFSLGAAVKAGACMLDGG-----NMLETI--KVSPQ-----------TM

Chain 1:  384 LFFMSCFGAAY----EDLR-------VLSALTGT-------------------EFKPRSALKCKGFHVPA
              55555555555    5555       55555555                   5555555555555555 
Chain 2:  276 DGILKSILKVKKALGMFISDTPGERNPYENILYKICLSGDGWPYIASRTSITGRAWENTVVDLESDGKPQ

Chain 1:  424 KEQVEGMGAALMSIKLQFWAPMTRSGGNEVSGEGGSGQISCSPVFAVERPIALSKQAVRRMLSMNVEGRD
                                                                                    
Chain 2:  346 KADSNNSSKSLQSAGFTAGLTYSQLMTLKDAMLQLDPNAKTWMDIEGRPEDPVEIALYQPSSGCYIHFFR

Chain 1:  494 AD---------------------------------------------VKGNLLKMMNDSM
                                                             6666666666666
Chain 2:  416 EPTDLKQFKQDAKYSHGIDVTDLFATQPGLTSAVIDALPRNMVITCQGSDDIRKLLESQG

Note: positions are from PDB; the numbers between alignments are block index

Align IBV.pdb 560 with BUNV.pdb 233
Twists 5 ini-len 176 ini-rmsd 6.18 opt-equ 196 opt-rmsd 4.19 chain-rmsd 19.40 Score 220.38 align-len 316 gaps 120 (37.97%)
P-value 1.86e-01 Afp-num 48754 Identity 4.11% Similarity 12.97%
Block  0 afp  6 score 92.25 rmsd  6.24 gap 16 (0.25%)
Block  1 afp  3 score 46.56 rmsd  5.10 gap 10 (0.29%)
Block  2 afp  3 score 52.41 rmsd  2.14 gap 0 (0.00%)
Block  3 afp  5 score 66.73 rmsd  6.53 gap 38 (0.49%)
Block  4 afp  2 score 29.21 rmsd  2.76 gap 1 (0.06%)
Block  5 afp  3 score 48.19 rmsd  2.75 gap 33 (0.58%)

Chain 1:   50 SPERTTTSSETDIGRKIQKKQTPTEIKKSVYKMVVKLGEFYNQMMVKAGLNDDMERNLIQNAQAVERILL
              111         111111111    111111111111111111111             11111111111
Chain 2:    1 MIELE-------FHDVAANTS----STFDPEVAYANFKRVHTTGLS-------------YDHIRIFYIKG

Chain 1:  120 AATDDKKTEYQKKRNARDVKEGKEEIDHNKTGGTFYKMVRDDKTIYFSPIKITFLKEEVKTMYKTTMGSD
              111111111                     22222222        222222222222222     3333
Chain 2:   47 REIKTSLAKRSE------------------WEVTLNLG--------GWKITVYNTNFPGNRNNPVPDDGL

Chain 1:  190 GFSGLNHIMIGHSQMNDVCFQRS--------KGLKRVGLDPSLISTFAGSTLPRRSGTTGVAIKGGGTLV
              3333333333333333333333         4444       4444444444444 4           44
Chain 2:   91 TLHRLSGFLARYLLEKMLKVSEPEKLIIKSKIINP-------LAEKNGITWNDGEEV-----------YL

Chain 1:  252 DEAIRFIGRAMADRGLLRDIKAKTAYEKILLNLKNKC-SAPQQKALVDQVIGSRN-PGIADIEDLTLLAR
              4444444         444444444444444444444 55555555555555555 66666666666666
Chain 2:  143 SFFPGSE---------MFLGTFRFYPLAIGIYKVQRKEMEPKYLEKTMRQRYMGLEAATWTVSKLTEVQS

Chain 1:  320 SMVVVRPSVASKVVLPISIYAKIPQLGFNTEEYSMV
              6666666666                     66666
Chain 2:  204 ALTVVSSLGWKKTNVSAAARDFLAK------FGINM

Note: positions are from PDB; the numbers between alignments are block index

Align IBV.pdb 560 with LACV.pdb 235
Twists 5 ini-len 192 ini-rmsd 7.39 opt-equ 212 opt-rmsd 5.31 chain-rmsd 21.15 Score 214.88 align-len 299 gaps 87 (29.10%)
P-value 2.62e-01 Afp-num 48916 Identity 4.01% Similarity 16.39%
Block  0 afp  6 score 84.39 rmsd  6.02 gap 15 (0.24%)
Block  1 afp  6 score 79.86 rmsd  8.22 gap 15 (0.24%)
Block  2 afp  5 score 67.31 rmsd  6.41 gap 38 (0.49%)
Block  3 afp  2 score 28.97 rmsd  2.79 gap 1 (0.06%)
Block  4 afp  3 score 37.89 rmsd  3.79 gap 1 (0.04%)
Block  5 afp  2 score 37.08 rmsd  1.62 gap 0 (0.00%)

Chain 1:   61 DIGRKIQKKQTPTEIKKSVYKMVVKLGEFYNQMMVKAGLNDDMERNLIQNAQAVERILLAATDDKKTEYQ
              1111111111    111111111111111111111            111111111111111111111  
Chain 2:    5 VFYDVASTGA----NGFDPDAGYMDFCVKNAESLN------------LAAVRIFFLNAAKAKAALSRKPE

Chain 1:  131 KKRNARDVKEGKEEIDHNKTGGTFYKMVRDDKTIYFSPIKITFLKEEVKTMYKTTMGSDGFSGLNHIMIG
                               2222222              22222222222222222222222222222222
Chain 2:   59 R----------------KANPKFG--------------EWQVEVINNHFPGNRNNPIGNNDLTIHRLSGY

Chain 1:  201 HSQMNDVCFQRSKG-------LKRVGLDPSLISTFAGSTLPRRSGTTGVAIKGGGTLVDEAIRFIGRAMA
              22222222222          3333333  3                      3333333333333333 
Chain 2:   99 LARWVLDQYNENDDESQHELIRTTIINPIAE----------------------SNGVGWDSGPEIYLSFF

Chain 1:  264 DRGLLRDIKAKTAYEKILLNLKNKC-SAPQQKALVDQVIGSRN-PGIADIEDLTLLARSMVVVRPSVASK
               333333333333333333333333 44444444444444444 55555555555555555555555555
Chain 2:  147 PGTEMFLETFKFYPLTIGIHRVKQGMMDPQYLKKALRQRYGTLTADKWMSQKVAAIAKSLKDVEQLKWGK

Chain 1:  332 VVLPISIYAKIPQLGFNTE
              6666666666666666666
Chain 2:  217 GGLSDTAKTFLQKFGIRLP

Note: positions are from PDB; the numbers between alignments are block index

Align IBV.pdb 560 with LEAV.pdb 235
Twists 5 ini-len 168 ini-rmsd 6.67 opt-equ 185 opt-rmsd 3.92 chain-rmsd 17.32 Score 214.76 align-len 328 gaps 143 (43.60%)
P-value 2.01e-01 Afp-num 48882 Identity 4.27% Similarity 14.02%
Block  0 afp  4 score 62.73 rmsd  3.65 gap 7 (0.18%)
Block  1 afp  5 score 70.88 rmsd  3.55 gap 36 (0.47%)
Block  2 afp  3 score 52.47 rmsd  3.33 gap 6 (0.20%)
Block  3 afp  2 score 28.31 rmsd  2.06 gap 0 (0.00%)
Block  4 afp  5 score 81.03 rmsd  7.17 gap 34 (0.46%)
Block  5 afp  2 score 33.80 rmsd  1.72 gap 0 (0.00%)

Chain 1:   53 RTTTSSETDIGRKIQKKQTPTEIKKSVYKMVVKLGEFYNQMMVKAGLNDDMERNLIQNAQAVERILLAAT
              11111 111111111111      11111111111111111         22222222222222222222
Chain 2:    1 MSTGPDFIYDDRPAAVSST-----FNPEKGYMDFITAYGKNI--------NADNVRIFFLNHKKAKDSLK

Chain 1:  123 DDKKTEYQKKRNARDVKEGKEEIDHNKTGGTFYKMVRDDKTIYFSPIKITFLKEEVKTMYKTTMGSDGFS
              2   22                  222222222            222222222 333333333      
Chain 2:   58 G---SP------------------KVEVDLQFG------------TLRVKVVNN-HNPRNRDNPVADNAI

Chain 1:  193 GLNHIMIGHSQMNDVCFQ-------------RSKGLKRVGLDPSLISTF-AGSTLPRRSGTTGVAIKGGG
              333333333333333333             444444444444444444 444444              
Chain 2:   94 TLHRLSGYLAKWCFDEIDHGQIEEAEVKSKVVIPLAEAKGCKWGDGVALYLAFAPG--------------

Chain 1:  249 TLVDEAIRFIGRAMADRGLLRDIKAKTAYEKILLNLKNKCSAPQQKAL----------------VDQVIG
                                            555555555555                      555555
Chain 2:  150 ------------------------------AEMFLKDFEFYPLAIDIQRVVKDGMDITFMRKVLKQRYGT

Chain 1:  303 SRNPGIADIEDLTLLARSMVVVRPSVAS-KVVLPISIYAKIPQLGFNT
              5  555555555555555555555     6666666666666666666
Chain 2:  190 K--TADDWMISEVTAIQSAVKVVAKLPWAKAGFTAAAKNFLAKFNISV

Note: positions are from PDB; the numbers between alignments are block index

Align IBV.pdb 560 with SBV.pdb 233
Twists 5 ini-len 192 ini-rmsd 6.52 opt-equ 201 opt-rmsd 4.68 chain-rmsd 20.39 Score 210.86 align-len 309 gaps 108 (34.95%)
P-value 2.47e-01 Afp-num 48650 Identity 8.41% Similarity 17.15%
Block  0 afp  4 score 60.91 rmsd  3.31 gap 7 (0.18%)
Block  1 afp  5 score 70.84 rmsd  3.53 gap 36 (0.47%)
Block  2 afp  3 score 54.48 rmsd  4.10 gap 7 (0.23%)
Block  3 afp  5 score 61.92 rmsd  6.62 gap 38 (0.49%)
Block  4 afp  5 score 46.87 rmsd  8.24 gap 6 (0.13%)
Block  5 afp  2 score 31.22 rmsd  1.95 gap 0 (0.00%)

Chain 1:   55 TTSSETDIGRKIQKKQTPTEIKKSVYKMVVKLGEFYNQMMVKAGLNDDMERNLIQNAQAVERILLAATDD
              11111111111111111     11111111111111111         222222222222222222222 
Chain 2:    1 MSSQFIFEDVPQRNAAT-----FNPEVGYVAFIGKYGQQL--------NFGVARVFFLNQKKAKMVLHK-

Chain 1:  125 KKTEYQKKRNARDVKEGKEEIDHNKTGGTFYKMVRDDKTIYFSPIKITFLKEEVKTMYKTTMGSDGFSGL
                22                  222222222            222222222      333333    33
Chain 2:   57 --TA------------------QPSVDLTFG------------GVKFTVVNNHFPQ--YVSNPVPDNAIT

Chain 1:  195 NHIMIGHSQMNDVCFQRS------------KGLKRVGLDPSLISTFAGSTLPRRSGTTGVAIKGGGTLVD
              3333333333333333              444           4444444444               4
Chain 2:   93 LHRMSGYLARWIADTCKANVLKLAEASAQIVMPLA---------EVKGCTWADGYTM------------Y

Chain 1:  253 EAIRFIGRAMADRGLLRDIKAKTAYEKILLNLKNKC--SAPQQKALVDQVIGSRNPGIADIEDLTLLARS
              4444444       4444444444444444444444  55 55555555555555555555555555555
Chain 2:  142 LGFAPGA-------EMFLDAFDFYPLVIEMHRVLKDNMDVNFMKKVLRQRYGTMTAEEWMTQKITEIKAA

Chain 1:  321 MVVVRPSVASKVVLPISIYAKIPQLGFNT
              55555555555 66666666666666666
Chain 2:  205 FNSVGQLAWAKSGFSPAARTFLQQFGINI

Note: positions are from PDB; the numbers between alignments are block index

Align IBV.pdb 560 with TSWV.pdb 258
Twists 5 ini-len 176 ini-rmsd 10.58 opt-equ 199 opt-rmsd 4.88 chain-rmsd 19.79 Score 218.17 align-len 262 gaps 63 (24.05%)
P-value 2.63e-01 Afp-num 53487 Identity 8.02% Similarity 19.85%
Block  0 afp  2 score 34.10 rmsd  1.91 gap 0 (0.00%)
Block  1 afp  4 score 71.21 rmsd  6.47 gap 2 (0.06%)
Block  2 afp  2 score 29.08 rmsd  3.75 gap 0 (0.00%)
Block  3 afp 10 score 132.58 rmsd 11.69 gap 52 (0.39%)
Block  4 afp  2 score 47.55 rmsd  0.91 gap 0 (0.00%)
Block  5 afp  2 score 46.65 rmsd  1.19 gap 0 (0.00%)

Chain 1:   87 GEFYNQMMVKAGLNDDMERN-----LIQNAQAVERILLAATDD-KKTEYQKKRNARDVKEGKEEIDHNKT
              1111111111111111         222222222222222222 2222222222222222          
Chain 2:    7 TKENIVALLTQGKDLEFEENQNLVAFNFKTFCLENLDQIKKMSIISCLTFLKNRQSIMKVIKQ-------

Chain 1:  151 GGTFYKMVRDDKTIYFSPIKITFLKEEVKTMYKTTMGSDGFSGLNHIMIGHSQM-----NDVCFQRSKG-
                   3333333333333               444444444444444444444     4444444444 
Chain 2:   70 -----SDFTFGKITIKKTSDRI-----------GATDMTFRRLDSLIRVRLVEETGNSENLNTIKSKIAS

Chain 1:  215 ---LKRVGLDPSLISTFAGSTL--PRRSGTTGVAIKGGGTLVDEAIRFIGRAMADRGLLRDIKAKTAYEK
                 4444444444444444444  4444444444444444444444444444444444 44444444444
Chain 2:  124 HPLIQAYGLPLDDAKSVRLAIMLGGSLPLIASVDSFEMISVVLAIYQDAKYKDLGIDP-KKYDTKEALGK

Chain 1:  280 ILLNLK---NKCS---APQQKALVDQVIGSRNPGIADIEDLTLLARSMVVVR
              444444   444    5555555555555555    6666666666666666
Chain 2:  193 VCTVLKSKAFEMNEDQVKKGKEYAAILSSSNP----NAKGSVAMEHYSETLN

Note: positions are from PDB; the numbers between alignments are block index

Align IBV.pdb 560 with RREV.pdb 316
Twists 5 ini-len 216 ini-rmsd 13.16 opt-equ 175 opt-rmsd 4.75 chain-rmsd 32.05 Score 232.54 align-len 363 gaps 188 (51.79%)
P-value 3.03e-01 Afp-num 64054 Identity 3.86% Similarity 12.95%
Block  0 afp  2 score 41.67 rmsd  2.35 gap 2 (0.11%)
Block  1 afp  6 score 74.92 rmsd 15.44 gap 42 (0.47%)
Block  2 afp  3 score 54.29 rmsd  3.68 gap 1 (0.04%)
Block  3 afp  4 score 37.53 rmsd  4.63 gap 6 (0.16%)
Block  4 afp  8 score 113.41 rmsd 10.74 gap 40 (0.38%)
Block  5 afp  4 score 56.21 rmsd 10.94 gap 0 (0.00%)

Chain 1:    2 SNMDIDSINT-GTIDKTPEELTPGTSGATRPIIKPATLAPPSNKRTRNPSPERTTTSSETDIGRKIQKKQ
              1111111111 1111111                                                    
Chain 2:    1 MAPKNEHKKPSKIENPGSSTSNTLAADTVIIGADQKLRVLKLTNVQNKKLVKPETSELDPIYIEPTPFTS

Chain 1:   71 ----------------------TPTEIKKSVYKMVVKLGEFYNQMMVKAG--------LNDDMERNLIQN
                                    222222222222222222                  333333333333
Chain 2:   71 EVQSPNNFSLAPYRNFCNVGIAVSYLSRSLEMKEQLQVRNVFIRTSNKDSLTIVKDLNESDVLNVVSFNK

Chain 1:  111 AQAVERILLAATDDKKTEYQKKRNARDVKEGKEEIDHNKTGGTFYKMVRDDKTIYFSPIKI--TFLKEEV
              333333333333                             444444444  444444444  4444444
Chain 2:  141 ACAILSAGVLKH-----------------------------VFKEEFDWT--LKKYVPTTVSTRTVPDET

Chain 1:  179 KTMYKTTMGSDGFSGLNHIMIGHSQMNDVCFQRSKGLKRVGLDPSLISTFAGSTLPRRSGTTGVAIKGGG
              444444444                                      55555555555555555555555
Chain 2:  180 VVNRLAGQMGMDSKNPYYWM---------------------------IVPGYEFLYELYPAEVLAYTLIR

Chain 1:  249 T----------------LVDEAIRFIGRAMADRGLLRDIKAKTAYEKILLNLKNKC--------SAPQQK
              5                555555555555555555555555555555555555555        666666
Chain 2:  223 LEFRKNLNIPDDMTDSDIVNSLVMKMNRIHKLETTPFDDAISLIGRDNISEAYVELARDIGTTSKSKRND

Chain 1:  295 ALVDQVIGSRNPG
              6666666666666
Chain 2:  293 EAIGKFKELIKNF

Note: positions are from PDB; the numbers between alignments are block index

Align IBV.pdb 560 with ASAV.pdb 315
Twists 5 ini-len 208 ini-rmsd 12.70 opt-equ 231 opt-rmsd 8.12 chain-rmsd 29.78 Score 237.50 align-len 382 gaps 151 (39.53%)
P-value 3.97e-01 Afp-num 63818 Identity 4.19% Similarity 13.35%
Block  0 afp  8 score 88.56 rmsd 19.15 gap 41 (0.39%)
Block  1 afp  2 score 47.60 rmsd  0.54 gap 0 (0.00%)
Block  2 afp  4 score 38.92 rmsd  4.56 gap 6 (0.16%)
Block  3 afp  8 score 113.90 rmsd 10.70 gap 40 (0.38%)
Block  4 afp  2 score 39.21 rmsd  1.18 gap 0 (0.00%)
Block  5 afp  2 score 46.93 rmsd  1.25 gap 0 (0.00%)

Chain 1:    1 MSNMDIDSINTGTIDK----------------------TPEELT--PGTSGATRPIIK----PATLAPPS
              1111111111111111                      111111  111111111111    11111111
Chain 2:    5 NTKATSSQVKAPQAALKDDTIVLGSGAKLRTLKLTNVVAGKLVSPETSELKPQVIEATPFTSTSQNVSNF

Chain 1:   43 NKRTRNPSPERTTTSSETDIGRKIQKKQTPTEIKKSVYKMVV-----KLGEFYNQMMVKAGLNDDMERNL
              111111111      111111111111111111111111111     11111                  
Chain 2:   75 TLHDYRNIC------NLNTVAAHLSKSKENKERLQKGNLILKTSTNESLVVVKDLNESTIKNIV------

Chain 1:  108 IQNAQAVERILLAATDDKKTEYQKKRNARDVKEGKEEIDHNKTGGTFYKMVRDDKTIYFSPI---KITFL
               2222222222222222                            33333333333333333   33333
Chain 2:  133 -SFNKACAIMAAGILKH----------------------------TFEEEYDWKTGKYIATVLKERSAPD

Chain 1:  175 KEEVKTMYKTTMGSDGFSGLNHIMIGHSQMNDVCFQRSKGLKRVGLDPSLISTFAGSTLPRRSGTTGVAI
              333333333333                                       4444444444444444444
Chain 2:  174 PAIINRLAGQMGLSPDNVYYWL-----------------------------IVPGYEFLYELYPAEVLAY

Chain 1:  245 KGGG-----------------TLVDEAIRFIGRAMADRGLLRDIKAKTAYEKILLNLKNKC----SAPQQ
              4444                 4444444444444444444444444444444444444444    55555
Chain 2:  215 TLVRLQFRKNLNIPDKMTDADIVSSLVMKMNRLHKLDMQGFDEALATIGIENVTEAYVELSRDIGTTSKT

Chain 1:  294 KALVDQVIGSRNPGIADIEDLTLLARSMVVVR
              55555555555  6666666666666666666
Chain 2:  285 KRNDEALHKFK--QLIASFAPALEADRIAHST

Note: positions are from PDB; the numbers between alignments are block index

Align IBV.pdb 560 with PMEV.pdb 265
Twists 5 ini-len 168 ini-rmsd 10.68 opt-equ 147 opt-rmsd 5.47 chain-rmsd 22.17 Score 201.09 align-len 284 gaps 137 (48.24%)
P-value 5.27e-01 Afp-num 52853 Identity 3.87% Similarity 13.03%
Block  0 afp  2 score 26.12 rmsd  2.68 gap 3 (0.16%)
Block  1 afp  4 score 64.33 rmsd  7.49 gap 1 (0.03%)
Block  2 afp  3 score 49.08 rmsd  3.22 gap 1 (0.04%)
Block  3 afp  2 score 34.49 rmsd  1.70 gap 3 (0.16%)
Block  4 afp  4 score 69.99 rmsd  5.08 gap 14 (0.30%)
Block  5 afp  6 score 92.52 rmsd 15.47 gap 4 (0.08%)

Chain 1:   39 APPSNKRTRN--PSPERTTTSSET--DIGRKIQKKQTPTEIKKSVYKMVVKLGEFYNQMMVKAG------
              1111111111  1111111111    222222222222222222222222222222222           
Chain 2:   11 KTTVDFELKKSSIKEFKPTGITPRQIIDFKPVDYEVNSKELKNLYEGLLETKIESQGRDMEIDFGSPSKV

Chain 1:   99 --------LNDDMERNLIQNAQAVERILLAATDDKKTEYQKKRNARDVKEGKEEIDHNKTGGTFYKMVRD
                      3333333333333333333333333                             44444444
Chain 2:   81 YIIHNLANPGGDESILSFSKYSSILGYCAFRMK-----------------------------HAVVFDWI

Chain 1:  161 DKTIYFSPIKITFL---------------------------------KEEVKTMYKTTMGSDGFSGLNHI
                444444444                                    5555555555555          
Chain 2:  122 --QGKYVPEGTLIPQDLTNRLAESVGLRNDSRLYLLYVQGVEFLFELLPEEALAISLWKANNAERIGLKG

Chain 1:  198 MIGHSQMNDVCFQRSKGLKRVGLDPSLISTFAGSTLPRRSGTTGVAIKGGGTLVDEAIRFIGRAMADRGL
                                                 66666666666666666666666666666666666
Chain 2:  190 TKEENAKNIIAKVVKVMHKHSFGQGVE--------GCKKVLSMLNKTNVLNYYKELSEKFEKSGLSVNYS

Chain 1:  268 LRDI
              6666
Chain 2:  252 EIFN

Note: positions are from PDB; the numbers between alignments are block index

Align IBV.pdb 560 with JSAV.pdb 269
Twists 5 ini-len 192 ini-rmsd 9.58 opt-equ 213 opt-rmsd 5.91 chain-rmsd 22.53 Score 197.54 align-len 306 gaps 93 (30.39%)
P-value 4.11e-01 Afp-num 53868 Identity 5.23% Similarity 14.71%
Block  0 afp  2 score 35.23 rmsd  2.52 gap 0 (0.00%)
Block  1 afp  2 score 32.37 rmsd  2.86 gap 5 (0.24%)
Block  2 afp  3 score 53.72 rmsd  3.81 gap 0 (0.00%)
Block  3 afp  4 score 53.42 rmsd  7.37 gap 0 (0.00%)
Block  4 afp 11 score 114.56 rmsd 10.63 gap 35 (0.28%)
Block  5 afp  2 score 47.66 rmsd  0.50 gap 0 (0.00%)

Chain 1:   43 NKRTRNPSPERTTT-----SSETDIGRKI---QKKQTPTEIKKSVYKMVVKLGEFYNQMMVKAGLNDDME
              11111111111111     2222222222   222222222   333333333333333333333333  
Chain 2:   14 SLSLNYKPVPTEFKNFFEANSIAVDNFNIVDPVYSFNVNEI---DNLVKVYQSSREIKDESKLKDLKVGN

Chain 1:  105 RNLIQNAQAVERILLAATDDKKTEYQKKRNARDVKEGKEEIDHNKTGGTFYKMVRDDKTIYFSPIKITFL
              33        4444444444444444444444444444444                             
Chain 2:   81 YTIISGF---IESENKNYLSFSKFMAVHAVGLQIYKFHESYNWKNMS-----------------------

Chain 1:  175 KEEVKTMYKTTMGSDGFSGLNHIMIGHSQMNDVCFQRSKGLKRVGLDPSLISTFAGSTLPRRSGTTGVAI
                               5555555555555555555555555555555  55555555555555  5555
Chain 2:  125 -----------------YKPIKNLVNKKDELKKVTALNRMAEKIGLKE--GSRLYYLYVQGCEF--AFEP

Chain 1:  245 KGGGTLVDEAIRFIGRAMADRGLLRDIKAKTAYEKIL--------------LNLKNKCSAPQQKALVDQV
              5555555555555555555555555555555555555              5555555555555555555
Chain 2:  174 FPEEVLAICVFRSKNLEKLKLSGDNEMSMRSLIAKMIKVAVKHKGDGGEETVKGIFTSLDMTKIRGYIAE

Chain 1:  301 IGSRN---PGIADIEDLTLLARSMVV
                      666666666666666666
Chain 2:  244 LENSKHETVLNKKYKDIYQSIMSSLN

Note: positions are from PDB; the numbers between alignments are block index

Align IBV.pdb 560 with ATOPV.pdb 351
Twists 5 ini-len 240 ini-rmsd 12.04 opt-equ 283 opt-rmsd 9.49 chain-rmsd 27.37 Score 264.50 align-len 398 gaps 115 (28.89%)
P-value 3.13e-01 Afp-num 69460 Identity 5.53% Similarity 14.07%
Block  0 afp  2 score 30.85 rmsd  2.45 gap 6 (0.27%)
Block  1 afp 11 score 120.20 rmsd 11.76 gap 40 (0.31%)
Block  2 afp 11 score 148.55 rmsd 13.10 gap 60 (0.41%)
Block  3 afp  2 score 32.51 rmsd  3.00 gap 1 (0.06%)
Block  4 afp  2 score 30.04 rmsd  1.98 gap 0 (0.00%)
Block  5 afp  2 score 46.35 rmsd  0.80 gap 0 (0.00%)

Chain 1:   33 IKPATLAPPSNK--RT-RNPSPERTT------TSSETDIGRKIQ--KKQTPTEIKKSVYKMVVKLGEFYN
              111111111111  11 1111111        222222222222  222222222222222222222222
Chain 2:    1 MSSQARKGTSVQDFLSATNGVEGEFNVRGVTPEALGKHDGAAEYNILGISPAEVASLHSGVQFNFRELED

Chain 1:   92 QMMVKAGLNDDMERNLIQNAQAVERILLAATDDKKTEYQKKRNARDVKEGKEEIDHNKTGGTFYKMVRDD
              22222222222222222222222222222222222222222222          2222222222222222
Chain 2:   71 SFKTLCTDYGMDLSIDTKSYALEFAVKMIYEVGPASRQVKKGQA----------DKRWKFRFVDTTKEKA

Chain 1:  162 KTIYFSPIKITFLKEEVKTMYKTTMGSDGFSGLNHIMIGHSQMNDVCFQRSKGLKRVGLDPSLISTFAGS
                2222222222222222222222                        3333333333333333333333
Chain 2:  131 --EKYTAVFVASYKTSEPPMTTPTV-----------------------VNGQMILTMKQASLLAVRVFCM

Chain 1:  232 TLPRRSGTTGVAIKGGG----------------------------TLVDEAIRFIGRAMADRGLLRDIKA
              33333333333333333                            333333333333333         3
Chain 2:  176 AIEVCAANGIFLMTPLCGAIFSKNSLEDLAMILTRSNEDKAIGRTLKILTCSCQSGGHYL---------E

Chain 1:  274 KTAYEKILLNLKNKCSAPQQKALVDQVIGSRNPGIADIEDLTLLARSMVVVRPSVASKVVLPISIYAKIP
              3333333333333333333333333333333333333                   44444444444444
Chain 2:  237 ESDATVAVIAAVCATRTMNDKKVRSQIIVKTYKQYASM------------------KKPFNDDLYMLLGV

Chain 1:  344 QLGFNTEEYSMVGYEAMALYNMATPVSILRMGDDAKDKSQLFFMSCFG
              4444    5555555555555555      666666666666666666
Chain 2:  289 HATGGVP-IEHSSKALIEKYESTH------KPMPPMSMYNAAYSSGVR

Note: positions are from PDB; the numbers between alignments are block index

Align IBV.pdb 560 with WMoV2.pdb 389
Twists 5 ini-len 208 ini-rmsd 13.29 opt-equ 218 opt-rmsd 6.48 chain-rmsd 29.96 Score 268.21 align-len 414 gaps 196 (47.34%)
P-value 2.82e-01 Afp-num 77453 Identity 2.42% Similarity 11.11%
Block  0 afp  3 score 71.52 rmsd  0.89 gap 0 (0.00%)
Block  1 afp  4 score 62.13 rmsd  6.50 gap 15 (0.32%)
Block  2 afp  2 score 43.14 rmsd  2.16 gap 0 (0.00%)
Block  3 afp  2 score 35.65 rmsd  2.55 gap 0 (0.00%)
Block  4 afp 13 score 161.83 rmsd 18.02 gap 68 (0.40%)
Block  5 afp  2 score 41.44 rmsd  1.67 gap 0 (0.00%)

Chain 1:   70 QTPTEIKKSVYKMVVKLGEFYNQMMVKAGLNDDM-------------------ERNLIQNAQAVERILL-
              1111111111111111111111111                            22  222222222222 
Chain 2:   17 GEAAERKAITDIIDLQNESAAALCKTNLVKDAVIQFVKVSELAGEISGARLNVPELIAEVAKILPSILDD

Chain 1:  120 -----AATDDKKTEYQKKRNARDVKEGKEEIDHNKTGGTFYKMVRDDKTIYFSPIKITF-----------
                   2222222222222222222222   3333333333333333333                     
Chain 2:   87 FNWDSSYKALDVMRRIIYNIGPETRSV---KKGKNADIHWRLRITETVQPEQITKLRTIDFGSYSANGVL

Chain 1:  174 -------LKEEVKTMYKTTMGSDGFSGLNHIMIGHSQMNDVCF---------------------QRSKGL
                     44444444444444                                           555555
Chain 2:  154 EPNAEATNDKLKKSVEDFWKKCKDGENHATAGMIMISTFKSTSAPTDQPKLSAGNVLLLTVKQATIIGLH

Chain 1:  216 KRVGL-----------DPSLISTFAGSTLPRRSGTTGVA---------IKGGGTLVDEAIRFIGRAMADR
              55555           55555555555555555555555         555555555555555555    
Chain 2:  224 ILGKFTRISCDSGHDILTPLSGAVFSRDSLNRMFADPVIKEAFKDKHNLIDCINKSAQNGGQFLNG----

Chain 1:  266 GLLRDIKAKTAYEKILLNLKNKCS--------APQQKALVDQVIGSRNPGIADIEDLTLLARSMVVVRPS
                        55555555555555        555555555555555555  55  5   5     5555
Chain 2:  290 ----------SRTDVAAVCVLIGTMNVKKQEERKSIVQRTMKQFFAQKRP--ISKKVFEAM-----LPFG

Chain 1:  328 VASKVVLPISIYAKIPQLGFNTEEYSMVGYEAMALYNMATPVSILRMGDDAKDKSQLFFMSCFG
              55555555               555555555                 666666666666666
Chain 2:  343 TGGLPEEW---------------TFEVISDIHETS--------------KRISQAAREAAAEAL

Note: positions are from PDB; the numbers between alignments are block index

Align IBV.pdb 560 with PGV2.pdb 364
Twists 5 ini-len 232 ini-rmsd 6.33 opt-equ 255 opt-rmsd 4.62 chain-rmsd 26.05 Score 293.25 align-len 352 gaps 97 (27.56%)
P-value 7.27e-02 Afp-num 70267 Identity 8.24% Similarity 21.31%
Block  0 afp  3 score 49.89 rmsd  4.61 gap 0 (0.00%)
Block  1 afp  9 score 116.68 rmsd  6.54 gap 30 (0.29%)
Block  2 afp 11 score 130.60 rmsd  5.62 gap 38 (0.30%)
Block  3 afp  2 score 32.23 rmsd  2.78 gap 0 (0.00%)
Block  4 afp  2 score 46.63 rmsd  0.98 gap 0 (0.00%)
Block  5 afp  2 score 43.14 rmsd  2.37 gap 0 (0.00%)

Chain 1:   56 TSSETDIGRKIQKK--QTPTEIKKSVYKMVVKLGEFYNQMMVKAGLNDDMERN---------LIQNAQAV
              11111111111111  11111111111111    2222222222222222222         22222222
Chain 2:   34 SSMTNVDIKKTATIMGITPEQFSKEYSTIE----FDFKTLMETFDKYCKDFSHELEDNKPSKALEFSAKI

Chain 1:  115 ERILLAATDDKKTEYQKKRNARDVKEGKEEIDHNKTGGTFYKMVRDDKTIYFSPIKITFLKEEVKTMYK-
              222222222  222222               22222222222222 22222222222222222222   
Chain 2:  100 LFEYGPYIR--QEKKGK---------------GDKAIRFKFPYVKD-TKKLVIKVVIVSTFKETYYKDMV

Chain 1:  184 --TTMGSDGFSGLNHIMIGHSQMNDVCFQR---------------SKGLKRVGLDPSLI--STFAGSTLP
                333333333333333333333333333                3333333 333333  333333333
Chain 2:  152 QDNKMIMTFKQAAMLAMITFNRAVKHVYSKLSQVLLTPLCGATFSRENIKDMAREIGVEEVKVIQIINAS

Chain 1:  235 RRSGTTGVAIKGGGTLVDEAIRFIGRAMADRGLLRDIKAKTAYEKILLNLK--NKCSAPQQKALVDQVIG
              3333  3333333 3333333333333   333333333333333333333  333   44444444444
Chain 2:  222 TTNG--GQYLEES-NMACAIVAVISAT---KKVSNKDLRFSMITKTIKQYAAKHKIYNSNEFNIFAKYAL

Chain 1:  303 SRNPGIADIEDLTLLARSMVVVRPSVASKVVLPISIYAKIPQLGFNTEEYSMVGYEAMALYNMATPVSIL
              444444 5555555555555555                            6666666666666666666
Chain 2:  286 GGVPPGLDAETLIQNFSNIQVQEVNM-------------------------RVAAKASMETRMLPRIVSP

Chain 1:  373 RM
              66
Chain 2:  331 AD

Note: positions are from PDB; the numbers between alignments are block index

Align IBV.pdb 560 with SWSV2.pdb 348
Twists 5 ini-len 232 ini-rmsd 13.27 opt-equ 241 opt-rmsd 4.60 chain-rmsd 25.46 Score 282.05 align-len 441 gaps 200 (45.35%)
P-value 9.11e-02 Afp-num 70934 Identity 5.22% Similarity 12.02%
Block  0 afp  3 score 43.49 rmsd  9.77 gap 16 (0.40%)
Block  1 afp  3 score 56.91 rmsd  2.66 gap 1 (0.04%)
Block  2 afp 13 score 171.18 rmsd 15.26 gap 77 (0.43%)
Block  3 afp  2 score 39.34 rmsd  2.00 gap 0 (0.00%)
Block  4 afp  4 score 63.67 rmsd  5.00 gap 14 (0.30%)
Block  5 afp  4 score 53.45 rmsd  4.66 gap 1 (0.03%)

Chain 1:    9 INTGTIDKTPEELTPGTSGATRPIIKPATLAPPSNKRTRNPSPERTTTSSETDIGRKIQKKQTPTEIKKS
              111111111111111111111111                                  222222222222
Chain 2:   18 IPDKWADKLASESEVTYSTNKLEVYQVIFKKLMTRVPVIGSDMEVD------------LDTPPAAYAFAT

Chain 1:   79 VYK-MVVKLGEFYNQMMVKAGLNDDMERNLIQNAQAVERILLAATDDKKTEYQKKRNARDVKEGKEEIDH
              222 2222222222                                                        
Chain 2:   76 YVTSDFYRDQVSKSTGEVKYLLKVGQQEIP----------------------------------------

Chain 1:  148 NKTGGTFYKMVRDDKTIYFSPIKITFLKEEVKTMY----KTTMGSDGFSGLNHIMIGHSQMNDVCFQ---
                                            33333    3333333333333333333333333333   
Chain 2:  106 ------------------------------VYSTRKSAQKLDDGLISVDDATLASIMLQNTVVKQFKEKK

Chain 1:  211 -RS---------KGLKRVGLDPSL-----ISTFAGSTL-PRRSGTTGVA----IKGGGTLVDEAIRFIGR
               33         333333333333     333333333 3333333333    33333333333333333
Chain 2:  146 SAWAMTPLSRISMTNEGIEALADEMKVSDTTIVKMLNMSTARKSYQCSDIIGSGYSSDFAVASILRSNFL

Chain 1:  261 AMADRGLLRDIKAKTAYEKILLNLKNKCSAPQQKALVDQVIGSRNP-------------GIADIEDLTLL
                333333 3333333333333333333   444444444444444             55555555555
Chain 2:  216 --NDRNKV-TMLQKQISDKNIARCVRAAPI-DKDRVAMILSCMSGISNDVDKEEILMKVKNLQSIGVKRR

Chain 1:  318 ARSMVVVRPSVASKVVLPISIYAKIPQLGFNTEEYSMVGYEAMALYNMATPVSILRMGDDAKDKSQLFFM
              555     5555555555555555555555                            666666666666
Chain 2:  282 AGLFEEHTKAHSVENFPTEAETLSYLEARGIQD-------------------------RQNLKKIVKEVK

Chain 1:  388 SCFGAAYEDLRVLSALTGTEF
              666666666666666666666
Chain 2:  327 LNKALTKSTKEQILNKIAEKL

Note: positions are from PDB; the numbers between alignments are block index

Align IBV.pdb 560 with SNV.pdb 428
Twists 5 ini-len 240 ini-rmsd 9.97 opt-equ 258 opt-rmsd 9.52 chain-rmsd 43.17 Score 302.98 align-len 428 gaps 170 (39.72%)
P-value 3.03e-01 Afp-num 89433 Identity 3.74% Similarity 13.32%
Block  0 afp  9 score 152.28 rmsd 13.79 gap 1 (0.01%)
Block  1 afp  4 score 40.01 rmsd  7.51 gap 37 (0.54%)
Block  2 afp  5 score 55.67 rmsd  9.43 gap 31 (0.44%)
Block  3 afp  3 score 58.64 rmsd  1.22 gap 0 (0.00%)
Block  4 afp  5 score 83.36 rmsd  4.36 gap 17 (0.30%)
Block  5 afp  4 score 59.00 rmsd  4.69 gap 29 (0.48%)

Chain 1:   28 ATRPIIKPATLAPPSNKRTRNPSP-----ERTTTSSET-DIGRKIQKKQTPTEIKKSVYKMVVKLGEFYN
              1 1111111111111111111111     111111111 1111111111111111111111111111111
Chain 2:    5 KEVQDNITLHEQQLVTARQKLKDAERAVELDPDDVNKSTLQSRRAAVSALETKLGELKRELADLIAAQKL

Chain 1:   92 QMMVKAGLNDDMERNLIQNAQAVERILLAATDDKKTEYQKKRNARDVKEGKE------------------
              111   11111111111111111                                               
Chain 2:   75 ASK---PVDPTGIEPDDHLKEKSSLRYGNVLDVNSIDLEEPSGQTADWKSIGLYILSFALPIILKALYML

Chain 1:  144 --------EIDHNKTGGTFY--KMVRDDKTIYFSPIKITFLKEEVKT-MYKTTMGSDGFSGLNHIMIGHS
                      222222222222  222222222222222222222     3333333333333333333333
Chain 2:  142 STRGRQTIKENKGTRIRFKDDSSYEEVNGIRKPRHLYVSMPTAQSTMKADEITPGRFRTIACGLFPAQVK

Chain 1:  203 Q-------------MNDVCFQRSKGLKRVGLDPSLISTFAGSTLPRR---------SGTTGVAIKGGGTL
              3             333333333333333333                        44444444444444
Chain 2:  212 ARNIISPVMGVIGFSFFVKDWMERIDDFLAARCPFLPEQKDPRDAALATNRAYFITRQLQVDESKVSDIE

Chain 1:  251 VDEAIRFIGRAMA--------------------DRGLLRDIKAKTAYEKILLNLKNKCS-----------
              4444444444                       55555555555555555555555555           
Chain 2:  282 DLIADARAESATIFADIATPHSVWVFACAPDRCPPTALYVAGMPELGAFFAILQDMRNTIMASKSVGTSE

Chain 1:  290 --APQQKALVDQVIGSR------NPGIADIEDLTLLARSMVVVRPSVASKVVLPISIYAKIPQL------
                555555555555555      666666666666666666 666666666            6      
Chain 2:  352 EKLKKKSAFYQSYLRRTQSMGIQLDQKIIILYMSHWGREAV-NHFHLGDDMDPELRELAQTLVDIKVREI

Chain 1:  346 GFNTEEYS
              66666666
Chain 2:  421 SNQEPLKL

Note: positions are from PDB; the numbers between alignments are block index

Align IBV.pdb 560 with ANDV.pdb 428
Twists 5 ini-len 232 ini-rmsd 8.84 opt-equ 259 opt-rmsd 7.58 chain-rmsd 35.70 Score 293.41 align-len 487 gaps 228 (46.82%)
P-value 2.36e-01 Afp-num 89348 Identity 3.49% Similarity 12.53%
Block  0 afp  9 score 151.68 rmsd 13.68 gap 1 (0.01%)
Block  1 afp  4 score 40.31 rmsd  7.51 gap 38 (0.54%)
Block  2 afp  4 score 55.21 rmsd  5.93 gap 17 (0.35%)
Block  3 afp  3 score 58.59 rmsd  1.23 gap 0 (0.00%)
Block  4 afp  5 score 82.68 rmsd  4.31 gap 17 (0.30%)
Block  5 afp  4 score 50.94 rmsd  4.66 gap 29 (0.48%)

Chain 1:   33 IKPATLAPPSNKRTRNPSPERTTTSSETDIGRKIQKKQTPTEIKKSVYKMVVKLGEFYNQMMVKAGLNDD
              11111111111                                111111111111111111111111111
Chain 2:    1 MSTLQELQENI--------------------------------TAHEQQLVTARQKLKDAEKAVEVDPDD

Chain 1:  103 MERNLIQNAQAVERILLAATDDKKTEYQKKRNARDVKEGKE-----------------------------
              111111111111111111111111111111111111111                               
Chain 2:   39 VNKSTLQNRRAAVSTLETKLGELKRQLADLVAAQKLATKPVDPTGLEPDDHLKEKSSLRYGNVLDVNSID

Chain 1:  144 -----------------------------------------EIDHNKTGGTFY--KMVRDDKTIYFSPIK
                                                       222222222222  222222222222222
Chain 2:  109 LEEPSGQTADWKAIGAYILGFAIPIILKALYMLSTRGRQAVKDNKGTRIRFKDDSSFEEVNGIRKPKHLY

Chain 1:  171 IT------------FLKEE---------------------VKTMYKTTMGSDGFSGLNHIMIGHSQMNDV
              22            22222                     333333333   333333333333333333
Chain 2:  179 VSMPTAQSTMKAEEITPGRFRTIACGLFPAQVKARNIISPVMGVIGFGF---FVKDWMDRIEEFLAAECP

Chain 1:  208 CFQRSKGLKRVGLDPSLISTFAGSTLPRR-SGTTGVAIKGGGTLVDEAIRFIGRAMA-------------
              33333         3333333333      444444444444444444444444                
Chain 2:  246 FLPKPK--------VASEAFMSTNKMYFLNRQRQVNESKVQDIIDLIDHAETESATLFTEIATPHSVWVF

Chain 1:  264 -------DRGLLRDIKAKTAYEKILLNLKNKCS-------------APQQKALVDQVIGSR------NPG
                     55555555555555555555555555             555555555555555      666
Chain 2:  308 ACAPDRCPPTALYVAGVPELGAFFSILQDMRNTIMASKSVGTAEEKLKKKSAFYQSYLRRTQSMGIQLDQ

Chain 1:  308 IADIEDLTLLARSMVVVRPSVASKVVLPISIYAKIPQLGFNTEEYSMVGYEAMA--------LYNMA
              666666666666666 666666666                    666666666        66666
Chain 2:  378 KIIILYMLSWGKEAV-NHFHLGDDMDPEL----------------RQLAQSLIDTKVKEISNQEPLK

Note: positions are from PDB; the numbers between alignments are block index

Align IBV.pdb 560 with HTNV.pdb 429
Twists 5 ini-len 224 ini-rmsd 8.59 opt-equ 261 opt-rmsd 7.00 chain-rmsd 28.10 Score 300.35 align-len 458 gaps 197 (43.01%)
P-value 1.89e-01 Afp-num 88205 Identity 4.37% Similarity 13.76%
Block  0 afp  8 score 148.22 rmsd 11.26 gap 3 (0.04%)
Block  1 afp  4 score 44.87 rmsd  6.76 gap 41 (0.56%)
Block  2 afp  5 score 56.83 rmsd  9.40 gap 32 (0.44%)
Block  3 afp  3 score 62.96 rmsd  1.23 gap 0 (0.00%)
Block  4 afp  4 score 78.14 rmsd  1.77 gap 18 (0.36%)
Block  5 afp  4 score 58.33 rmsd  3.70 gap 5 (0.14%)

Chain 1:   36 ATLAPPSNKRTRNPSPERTTTSSETDIGRKIQKKQTPTEIKKSVYKMVVKLGEFYNQMMVKAGLNDDMER
              111111111                                11111111111111111111111111111
Chain 2:    1 MATMEELQREIN-----------------------------AHEGQLVIARQKVRDAEKQYEKDPDELNK

Chain 1:  106 NLIQNAQAVERILLAATDDKKTEYQKKRNARDVKEG----------------------------------
              1111111111111111111111111111111111                                    
Chain 2:   42 RTLTDREGVAVSIQAKIDELKRQLADRIATGKNLGKEQDPTGVEPGDHLKERSMLSYGNVLDLNHLDIDE

Chain 1:  142 -------------------------------KEEIDHNK----TGGTFY---KMVRDDKTIYFSPIKITF
                                             22222222    222222   222222222222222222
Chain 2:  112 PTGQTADWLSIIVYLTSFVVPILLKALYMLTTRGRQTTKDNKGTRIRFKDDSSFEDVNGIRKPKHLYVSL

Chain 1:  174 LKEEVKTM-YKTTMGSDGFSGLNHIMIGHSQMN-------------DVCFQRSKGLKRVGLDPSLISTFA
              2222     333333333333333333333333             3333333333333333        
Chain 2:  182 PNAQSSMKAEEITPGRYRTAVCGLYPAQIKARQMISPVMSVIGFLALAKDWSDRIEQWLIEPCKLLPDTA

Chain 1:  230 GSTLPR----------RSGTTGVAIKGGGTLVDEAIRFIGRAM--------------------ADRGLLR
                              444444444444444444444444444                    5555555
Chain 2:  252 AVSLLGGPATNRDYLRQRQVALGNMETKESKAIRQHAEAAGCSMIEDIESPSSIWVFAGAPDRCPPTCLF

Chain 1:  270 DIKAKTAYEKILLNLKNKCS------------APQQKALVDQVIGSRNP---GIADIEDLTLLARSMVVV
              55555555555555555555            55555555555555555   666666666666666666
Chain 2:  322 IAGIAELGAFFSILQDMRNTIMASKTVGTSEEKLRKKSSFYQSYLRRTQSMGIQLGQRIIVLFMVAWGKE

Chain 1:  325 RPSVASK-VVLPISIYAKIPQLGF---------NTEEY
              6  6 6  6666666666666666         66666
Chain 2:  392 AVDNFHLGDDMDPELRTLAQSLIDVKVKEISNQEPLKL

Note: positions are from PDB; the numbers between alignments are block index

Align IBV.pdb 560 with RVFV.pdb 245
Twists 4 ini-len 168 ini-rmsd 7.09 opt-equ 173 opt-rmsd 5.54 chain-rmsd 16.22 Score 237.25 align-len 262 gaps 89 (33.97%)
P-value 2.20e-01 Afp-num 52945 Identity 8.78% Similarity 21.37%
Block  0 afp  3 score 46.58 rmsd  4.95 gap 3 (0.11%)
Block  1 afp  4 score 66.63 rmsd  6.58 gap 0 (0.00%)
Block  2 afp  6 score 80.05 rmsd  6.04 gap 22 (0.31%)
Block  3 afp  6 score 103.06 rmsd  8.58 gap 1 (0.02%)
Block  4 afp  2 score 44.16 rmsd  1.68 gap 0 (0.00%)

Chain 1:   76 KKSVYKMVVKLGEFYNQMMVKAGLNDDMERNLIQNAQAVERILLAATDDKKTEYQKKRNARDVKEGKEEI
              1  11111111111111111111           22222222222222                      
Chain 2:   10 QFAAQAVDRNEIEQWVREFAYQGF----------DARRVIELLKQYGGADWEKDAKKMIVLALTRGNKPR

Chain 1:  146 DHNKTGGTFYKMVRDDKTIYFSPIKITFLKEEVKTMYKTT----MGSDGF--SGLNHIMIGHSQMNDVCF
                                   3333333333333333333    333333  333333333333333333
Chain 2:   70 RMMMK----------------MSKEGKATVEALINKYKLKEGNPSRDELTLSRVAAALAGRTCQALVVLS

Chain 1:  210 QR--SKGLKRVGLDPSLISTFAGSTLPRRSGTTGVAIKG---GGTLVDEAIRFIGRAMADRGLLRDIKAK
              33  333333333333333333333333              4  4444444444444444444444444
Chain 2:  124 EWLPVTGTTMDGLSPAYPRHMMHPSFAGMVDPSLPGDYLRAILDAHSLYLLQFSRVINPNLRGRTKEEVA

Chain 1:  275 TAYEKILLNLKNK--CSAPQQKALVD---QVIGSRNPGIADIEDLTLLARSM
              4444444444444  4444444444    55   555555555555555555
Chain 2:  194 ATFTQPMNAAVNSNFISHEKRREFLKAFGLVDSNGKPSAAVMAAAQAYKTAA

Note: positions are from PDB; the numbers between alignments are block index

Align IBV.pdb 560 with TOSV.pdb 253
Twists 4 ini-len 168 ini-rmsd 6.34 opt-equ 188 opt-rmsd 4.56 chain-rmsd 12.22 Score 245.72 align-len 294 gaps 106 (36.05%)
P-value 1.20e-01 Afp-num 53740 Identity 5.78% Similarity 17.01%
Block  0 afp  2 score 45.64 rmsd  0.95 gap 0 (0.00%)
Block  1 afp  5 score 76.12 rmsd  4.36 gap 11 (0.22%)
Block  2 afp  6 score 82.63 rmsd  6.23 gap 23 (0.32%)
Block  3 afp  6 score 98.88 rmsd  8.52 gap 1 (0.02%)
Block  4 afp  2 score 47.48 rmsd  0.49 gap 0 (0.00%)

Chain 1:   63 GRKIQKKQTPTEIKKSVYKMV------VKLGEFYNQMMVKAGLNDDMERNLIQNAQAVERILLAATDDKK
              111111111111111111111      22222222222222222      222222222222222222 2
Chain 2:   11 LAFLDESADSGTINAWVNEFAYQGFDPKRIVQLVKERGTAKGRD------WKKDVKMMIVLNLVRGNK-P

Chain 1:  127 TEYQKKRNARDVKEGKEEIDHNKTGGTFYKMVRDDKTIYFSPIKITFLKEEVKTMYKTTMGSD-------
              2222222                                      333333333333333333       
Chain 2:   74 EAMMKKM--------------------------------------SEKGASIVANLISVYQLKEGNPGRD

Chain 1:  190 -GF--SGLNHIMIGHSQMNDVCFQR----SKGLKRVGLDPSLISTFAGSTLPRRSGTTGVAIKGGGTL--
               33  3333333333333333 3      33333333333    333333333                 
Chain 2:  106 TITLSRVSAAFVPWTVQALRVLSESLPVSGTTMDAIAGVT----YPRAMMHPSFAGIIDLDLPNGAGATI

Chain 1:  251 ----VDEAIRFIGRAMADRGLLRDIKAKTAYEKILLNLKNK-CSAPQQKALVDQVIGSRNP-------GI
                  4 44444444444444444444444444444444444 444444444444    555       55
Chain 2:  172 ADAHGLFMIEFSKTINPSLRTKQANEVAATFEKPNMAAMSGRFFTREDKKKLLIA---VGIIDEDLVLAS

Chain 1:  309 ADIEDLTLLARSMV
              55555555555555
Chain 2:  239 AVVRSAEKYRAKVG

Note: positions are from PDB; the numbers between alignments are block index

Align IBV.pdb 560 with GGV.pdb 261
Twists 5 ini-len 200 ini-rmsd 8.19 opt-equ 179 opt-rmsd 4.06 chain-rmsd 17.76 Score 236.30 align-len 303 gaps 124 (40.92%)
P-value 1.80e-01 Afp-num 52654 Identity 3.30% Similarity 12.54%
Block  0 afp  5 score 51.70 rmsd  8.08 gap 2 (0.05%)
Block  1 afp  4 score 73.10 rmsd  6.84 gap 1 (0.03%)
Block  2 afp  4 score 61.11 rmsd  3.10 gap 12 (0.27%)
Block  3 afp  2 score 32.11 rmsd  2.12 gap 1 (0.06%)
Block  4 afp  8 score 102.09 rmsd 10.83 gap 8 (0.11%)
Block  5 afp  2 score 46.78 rmsd  0.90 gap 0 (0.00%)

Chain 1:   67 QKKQTPTEIKKSVYKMVVKLGEFYNQMMVKAGLNDDMERNLIQNAQAVERILLAATDDKKTEYQKKRNAR
              11111111111111111111111                      2222222222222222222222222
Chain 2:    1 MATVTQNDIQEAQAYLASVSLLALSDGDLVLSVEKLEYQGF----DPYAFLSYLFAVAKKAGIGEAEHKK

Chain 1:  137 DVKEGKEEIDHNKTGGTFYKMVRDDKTIYFSPIKITFLKEEVKTMYKTTMGSD-----------GFSGLN
              222222222                          333333333333333333           333333
Chain 2:   67 NLQTLAVLGTMRGGKAKKIAEKS------------TPETKRWLESMIQKYSITSGRPTGSKDVTLLRIAA

Chain 1:  196 HIMIGHSQMNDVCF----QRSKGLKRVGLDPSLISTFAGSTLPRRSGTTGVAIKGGGTLVDEAIRFIGRA
              3333333333333     444444444444444444                         55555  55
Chain 2:  125 CHAAPIAIGISTGLAVKTTINPRSIHENYPPYMCIST------------------------FGSLI--PV

Chain 1:  262 MADRGLLRD-IKAKTAYEKILLNLKNKCSAPQQKALVDQVIGSRNP------------------------
              555555555 5555555555555555555555555555555555                          
Chain 2:  169 VGTGLSSDDVRLISDAFTYHQMLFDRVINPRAPNSKETLKSYVDIQYMSGLYEPEMRLQVCMKLGLITGA

Chain 1:  307 ------GIADIEDLTLLARSMVV
                    66666666666666666
Chain 2:  239 RGTYTINAGVKPALQHAAGKLME

Note: positions are from PDB; the numbers between alignments are block index

Align IBV.pdb 560 with LHQV1.pdb 388
Twists 5 ini-len 248 ini-rmsd 16.67 opt-equ 255 opt-rmsd 7.63 chain-rmsd 24.96 Score 251.98 align-len 454 gaps 199 (43.83%)
P-value 3.38e-01 Afp-num 79038 Identity 3.96% Similarity 11.01%
Block  0 afp  2 score 30.73 rmsd  2.52 gap 0 (0.00%)
Block  1 afp  2 score 29.27 rmsd  3.45 gap 3 (0.16%)
Block  2 afp  2 score 47.53 rmsd  0.62 gap 0 (0.00%)
Block  3 afp  2 score 47.81 rmsd  0.66 gap 0 (0.00%)
Block  4 afp  5 score 75.88 rmsd  4.40 gap 2 (0.05%)
Block  5 afp 18 score 163.26 rmsd 20.65 gap 105 (0.42%)

Chain 1:   24 GTSGATRPIIKPATLAPPSNKRTRNP---SPERTTTSSETDIGRKIQKKQTPTEIKKSVYKM------VV
              111111111111111111           222222222        3333333333333333      44
Chain 2:    1 MSMTVNLPSINGEIEAGITVGVDATLPDDQKLPIFYMK--------NEPATLEQIKQNAVCWAFTQFTDV

Chain 1:   85 KLGEFYNQMMVKAGLNDDM----------------------ERNLIQNAQAVERILLAATDDKKTEYQKK
              44444444444444                           5555555555555 555555555555555
Chain 2:   63 VASEIISNGVAAMMDLGLVTYTGKIPSIVADGDWFHTSHSVELTEDLSKSIPKV-VTKEAMMKSVTMAVA

Chain 1:  133 RNARDVKEGKEEIDHNKTGGTFYKMVRDDKTIYFSPIKITF-------LKEEVKTMYKTTMGSDGFSGLN
              555555555555                       666666       6666666666666666666666
Chain 2:  132 TKANFWLMNHHTGQGAVAGYVKK------------VLDVFYPGHVNDQVVSAAHNLGHFTSTLEVLKMAG

Chain 1:  196 H-----------------------IMIGHSQM------NDVCFQRSKGLKRVGLDP------SLISTFAG
              6                       66666666      66 666666666666666      66666666
Chain 2:  190 MAGLSPVKPIMKADNSVLTLSQDAKLSFMSMPAGTHSLAIGYESAKSLVSSVYAPFCPNVTEFSLLPDQK

Chain 1:  231 STLPRRSGTTGV-----------AIKGGGTLVDEAIRFIGRAMADRG---LLRDIKAKTAYEKILLNLKN
              666666666666           666666666666666666666666   66666666666666      
Chain 2:  260 KEVMTAPSSFHMGASYLTGVSSGDYDDNFMTHYLGSLGTFINVLYKNSTLAKSPHMTPAKVESY------

Chain 1:  287 KCSAPQQKALVDQVIGSRNPGIADI---------------------EDLTLLARSMVVVRPSVASKVVLP
                           666666666666                     666666666666666666666666
Chain 2:  324 -------------DDYDAEWKALLVSMQQVQAAASGKVAEEHMEALQVLSGEALDELSKSFKATAMEPQA

Chain 1:  336 ISIYAKIPQLGFNTEEYSMVGYEAMALYNMATPV
                                        66666666
Chain 2:  381 --------------------------GTSSPPLN

Note: positions are from PDB; the numbers between alignments are block index

Align IBV.pdb 560 with FOAQV1.pdb 409
Twists 5 ini-len 312 ini-rmsd 18.03 opt-equ 327 opt-rmsd 12.42 chain-rmsd 24.37 Score 289.81 align-len 607 gaps 280 (46.13%)
P-value 3.37e-01 Afp-num 81248 Identity 4.78% Similarity 9.88%
Block  0 afp  2 score 34.50 rmsd  3.13 gap 0 (0.00%)
Block  1 afp  2 score 33.08 rmsd  2.79 gap 2 (0.11%)
Block  2 afp  2 score 47.89 rmsd  0.24 gap 0 (0.00%)
Block  3 afp  2 score 45.92 rmsd  1.29 gap 0 (0.00%)
Block  4 afp  5 score 86.24 rmsd  4.49 gap 1 (0.02%)
Block  5 afp 26 score 189.18 rmsd 21.30 gap 161 (0.44%)

Chain 1:    7 DSINTGTIDKTPEELTPGTSGATRPIIK----PATLAPPSNKRTRNPSPERTTTSSETDIGRKIQKKQTP
              111111111111111111              22222222                           333
Chain 2:    1 MSKITVAVELPAIDGFAEVGIAVGTDKGLPEKRKLRVLKE---------------------------GTM

Chain 1:   73 TEIKKSVYKMVVK--------LGEFYNQMMVKAGLNDD--------------------------MERNLI
              3333333333333        4444444444444444                           555555
Chain 2:   44 AEKIMYSAASAKLIENTEVTNLVVEAAVAVVKYKLYRLEKGAKAETPIPDCDIIIDNVPDARIVTQANDK

Chain 1:  109 QNAQAVERILLAATDDKKTEYQKKRNARDVKEGKEEIDHNKTGGTFYKMVRDDKTIYFSPIKITFLKEEV
              555555555555555555555555555555555555                             66666
Chain 2:  114 AFQTEVKNILLAERDQDALTVIVASKITFWQSNHHTGG---------------------------GKLAH

Chain 1:  179 KTMYKTTMGSDGFSGLNHIMIGHSQMNDVCFQRSKGLKRVGLDPSLISTFAGSTLPRRSGTTGVAIKGGG
              66666    666666666666 66              66            666666666666666666
Chain 2:  157 YVKKV----YDIKYKGAVGDTGIS--------------SD------------RATADVHMVAHWASTCYV

Chain 1:  249 TLVDEAIRFIGRAMADRGLLRDIKAKTAYEKILLNLKN----KC--------------------------
              66666666666666666666666666666666666666    66                          
Chain 2:  197 LNKVGFKKVREPEAYPGEEGADFHISEDVKIRTSVFPAGHAKHGACQEALKRLARVALFGALPSASDCIS

Chain 1:  289 SAPQQKALVDQVIGSRNPGIADIEDLTLLARSMVVVRPSVASKVVLPISIYAKIPQLGFNTEEYSMVGYE
              666666666666666666666666666666666666666666666666666              66   
Chain 2:  267 FLNECRAIKESEAEYHMGAQYLSESGEAKKMGVPKIIWRMAKFVRAFYPKT--------------KL---

Chain 1:  359 AMALYNMATPVSILRMGDDAKDKSQLFFMSCFGAAYEDLRVLSALTGTEFKPRSALKCKGFHVPAKEQVE
                                   666666666666666666666666666666                   
Chain 2:  320 ---------------------SEAAAFSLENIATYEDVFPSWETICNAMAA-------------------

Chain 1:  429 GMGAALMSIKLQFWAPMTRSGGNEVSGEGGSGQISCSPVFAVERPIALSKQAVRRMLSMNVEGRDADVKG
                  6666666666666                  666666666666                       
Chain 2:  350 ----TQLDQEVDLAVFG------------------AVSTVGANKDAL-----------------------

Chain 1:  499 NLLKMMNDSMAKKTSGNAFIGKKMFQISDKNKVNPIEIPIKQTIPNF
                          66666666666666666666666666666666666
Chain 2:  375 ------------ENILGQLDLKVTEELKMTLNNIADARREEKPYPLN

Note: positions are from PDB; the numbers between alignments are block index

Align IBV.pdb 560 with BlMaV.pdb 454
Twists 5 ini-len 240 ini-rmsd 12.05 opt-equ 253 opt-rmsd 5.44 chain-rmsd 24.25 Score 246.53 align-len 557 gaps 304 (54.58%)
P-value 2.70e-01 Afp-num 91849 Identity 2.33% Similarity 10.95%
Block  0 afp  8 score 102.69 rmsd 17.53 gap 29 (0.31%)
Block  1 afp  7 score 83.47 rmsd 10.60 gap 31 (0.36%)
Block  2 afp  6 score 73.29 rmsd  5.56 gap 55 (0.53%)
Block  3 afp  4 score 58.21 rmsd  4.78 gap 13 (0.29%)
Block  4 afp  2 score 25.27 rmsd  2.81 gap 33 (0.67%)
Block  5 afp  3 score 51.60 rmsd  4.64 gap 5 (0.17%)

Chain 1:   76 KKSVYKMVVKLGEFYNQMMVKAGLNDDMERNLIQNAQAVERILLAATDDKKTEYQKKRNARDVKEGKEEI
              11111111111111111111111     1111111111111111111111                    
Chain 2:   15 ELFNTAGDGAPQDTIDLIKQFHI-----YPGVSKMATKNAITLGRAAVEK--------------------

Chain 1:  146 DHNKTGGTFYKMVRDDKTIYFSPIKITFLKEEVKTMYKTT-----------------------MGSDGFS
               1111111111                                                    2222222
Chain 2:   60 -KSVILVGEELRKASPMGKDDQEKPAEVEVKDIGSSKDPKEKGVNEGFVGVEKITDIEIVKDTIKKSSYK

Chain 1:  193 GLNHIMIGHSQMNDVCFQRSKGLKRVGLDPSLISTFAGSTL-------PRRSGTTGVAIKG--GGTLVDE
              2222222222222222222222222222         22 2       2222222222222  2222222
Chain 2:  129 IDVDAIKKHLENFLKSVTIENEAYTTGEVVVKFFKEKSTDVGMLVASGTKILDALMFVAMHDNEEAKGIF

Chain 1:  254 AIRFIGRAMADRGLLRDIKAKTAYEKILLNLKNKCSA----------PQQKALVDQVIGSRNPGIAD---
                        333333333333333333333333333          3333333333333333       
Chain 2:  199 SFMEVKEL--SALSIAENMSQAKKAIQAAGVLVYINGGLPPNKGTDTRPVPKFVKEFIYQNEIGGLIAIG

Chain 1:  311 ---------------------IEDLTLLARSMVVVRPSVASKVVLPISIYAKIPQLGFNTEEYSMVGYEA
                                   333333333333333333                              4
Chain 2:  267 EQLSSGNTRKFPAKVFLNVDLNSFPLPVATRCKLAIAGNKAVR--------------------------Y

Chain 1:  360 MALYNMATPVSIL-----------RMGDDAKDKSQLFFMSCFGAA--YEDLRVLSALTGTEFKPRSALKC
              4444444444444           44444444444444444444   5 555555555            
Chain 2:  311 AVFAGSCQKASMISAQGITTVEAMENVMKVNARRKLAIEIADFLRTLSGAVEAQKRMH------------

Chain 1:  417 KGFHVPAKEQVEGMGAALMSIKLQFWAPMTRSGGNEVSGEGGSGQISCSPVFAVERPIALSKQAVRRMLS
                                  5555555555                                       6
Chain 2:  369 --------------------PLSPNKPTIKDLTLKL---------------------------------T

Chain 1:  487 MNVEGRDADVKGNLLKMMNDSMAKKTSGNAFIGKKMFQISDKNKVNPIEIPIKQTIPNFFFGRDTAE
              66666  66666666666666666                                         66
Chain 2:  386 RAIIESLSTTGLAQLYEKMEASNNNAFMKDTNFAGTEADGKRTWHIVVNSDAEFAELSVGSLKAMYG

Note: positions are from PDB; the numbers between alignments are block index

Align IBV.pdb 560 with CPsV.pdb 439
Twists 5 ini-len 232 ini-rmsd 10.33 opt-equ 260 opt-rmsd 6.22 chain-rmsd 25.71 Score 226.69 align-len 553 gaps 293 (52.98%)
P-value 3.75e-01 Afp-num 88919 Identity 2.89% Similarity 11.57%
Block  0 afp  4 score 64.41 rmsd  7.91 gap 18 (0.36%)
Block  1 afp  2 score 45.64 rmsd  1.24 gap 1 (0.06%)
Block  2 afp  8 score 84.53 rmsd 11.29 gap 26 (0.29%)
Block  3 afp  6 score 75.01 rmsd  5.52 gap 53 (0.52%)
Block  4 afp  6 score 55.23 rmsd 10.14 gap 54 (0.53%)
Block  5 afp  3 score 51.87 rmsd  4.65 gap 5 (0.17%)

Chain 1:   79 VYKMVVKLGEFYNQMMVKAGLNDDMERNLIQNAQAVERILLAATDDKKTEYQKKRNARDVKEGKEEIDHN
              111111111111111111111111111111111                                     
Chain 2:    1 MSIPIKVSQLIDAKAKWESDKENCPAEITTLLKTYGVLRETGALSSKSTAYLAGLSK-------------

Chain 1:  149 KTGGTFYKMVRDDK-TIYFSPI----------KITFLKEEVKTMYKTTMGSDGFSGLNHIMIGHSQMNDV
                   222222222 2222222          33333  3333333333333333333333333333333
Chain 2:   58 -----DKRVILTDEGLAEFKNVENPHDQGEKPTFSLA--SSSNIKITDIEVIKQKMEQETFQIDQLKLKE

Chain 1:  208 CFQRSKGLKRVGLDPSLISTFAGSTLPRRSGTTGVAI------------KGGGTLVDEAIRFIGRAMA--
              33333333333333333   33333333333333333            3333333333333333     
Chain 2:  121 QIENFIKTVTLDDESYT---EGEIVIKHFGNPDAELNMLVTAGTKILDGLVYVSMKGDTKSLNLFKMEQV

Chain 1:  264 ---DRGLLRDIKAKTAYEKILLNLKNKCSA--------PQQKA-----------LVDQVIGSRNPGIADI
                 444444444444444444444444444        44444           444444444       
Chain 2:  188 DGVCDSDIVKNIRVAKRAIQAAFVLVFTQGSLPGKADDKRKVPEFVKSKLYDGDVSLSQISEELSHAPTK

Chain 1:  312 EDLTLLARSM-----------VVVRPSVASKVVLPISIYAKIPQLGFNTEEYSMVGYEAMALYNMATPVS
                                   4  4444444                           555555555555
Chain 2:  258 KFPARVFLKIDIDNLPSAVCSRCKLNIAGNRSVR------------------------YASFASSFQTKQ

Chain 1:  371 IL------------RMGDDAKDKSQLFFMSCFGAAYEDLRVLSALTGTEFKPRSALKCKGFHVPAKEQVE
              55            555555555555555                                         
Chain 2:  304 KLSPAVGATPESLMPLLETNQKIEKAIAI-----------------------------------------

Chain 1:  429 GMGAALMSIKLQFW-----APMTRSGGNEVSGEGGSGQISCSPVFAVERPIALSKQAVRRMLSMNVEGRD
                    55555555     55555555555                              6666666  6
Chain 2:  333 ------RDFLKTMEGQWKNQKRLHPLSDEKPTIKNFTLK---------------------LTCAIIYSLT

Chain 1:  494 ADVKGNLLKMMNDSMAKKTSGNAFIGKKMFQISDKNKVNPIEIPIKQTIPNFFFGRDTAEDYD
              66666666666 66 66                                        6666 6
Chain 2:  376 PDGRTDMAERIISDNNKGFQNDRNFFGDGEGPIRTWSVLTKPEADFSNITVDGLKGIFGVAAT

Note: positions are from PDB; the numbers between alignments are block index

Align IBV.pdb 560 with FSnV.pdb 434
Twists 5 ini-len 216 ini-rmsd 9.18 opt-equ 196 opt-rmsd 5.15 chain-rmsd 20.83 Score 228.33 align-len 392 gaps 196 (50.00%)
P-value 4.08e-01 Afp-num 88213 Identity 2.81% Similarity 12.76%
Block  0 afp  4 score 54.72 rmsd  8.03 gap 8 (0.20%)
Block  1 afp  7 score 87.92 rmsd 10.64 gap 31 (0.36%)
Block  2 afp  3 score 64.62 rmsd  2.10 gap 0 (0.00%)
Block  3 afp  6 score 45.92 rmsd 12.71 gap 10 (0.17%)
Block  4 afp  3 score 57.96 rmsd  3.19 gap 0 (0.00%)
Block  5 afp  4 score 64.69 rmsd  6.78 gap 6 (0.16%)

Chain 1:   73 TEIKKSVYKMVVKLGEFYNQMMVKAGLND-----------------------------------------
              111111111111                                                          
Chain 2:   20 SPEQKELLMSLKLINDKEQVNEVNRTLLYQASKENPESIVHLKTDDTLMFIASETVKQPQAPIAAPEETL

Chain 1:  102 ----DMERNLIQNAQAVERILLAATDDKKTEYQKKRNARDVKEGKEEID---HNK---------TGGTFY
                  2222222222222222222222222222222           222   222         222222
Chain 2:   90 AFKPEIIKDIIEAKTLALDQEKIQAVLDQYVKDLPKSG--------DTYKSGDVIVKEFKNVKLNISSLL

Chain 1:  156 KMVRDDKTIYFSPIKITFLKEEVKTMYKTTM------------GSDGFSGLNHIMIGHSQMNDVCFQRSK
              22          22222222222222222              333333333333333333333333   
Chain 2:  152 AA----------GTKVLDAILYMTYKDSADHSFIFSKEILNPELVIKKEIASRIDIGNKAIKSSFCLVYN

Chain 1:  214 GLK----------RVGLDPSLISTFAG-------------------STLPRRSGTTGVAIKGGGTLVDEA
                           44444444444                      44444444   4444444444444
Chain 2:  212 QGGLPSKSSSNKTLSKFIKETLFRDSKMDSDTLCDFLSSADPSFFPASVFLNIP---LDHVHTEVASRCK

Chain 1:  255 IRFIGRAMAD--------------RGLLRDIKAKTAYEKILLNLKNKCSAPQQKAL--------------
              444444444               555555555555555555555555                      
Chain 2:  279 MAIAGNKAIRYAKFAAKFEKDQVNEADYKSKENIKELVVKEEKLKTAHAIVEFLCSLASNFEAQKKMHPL

Chain 1:  297 ---------VDQVIGSRNPGIADIEDLTLLARSMVVVRPSVA
                       666666666666666666666666666666666
Chain 2:  349 SPGRSSRKNFTLQLTCAIMFSRSKQGRMDMRSAITSQKIESF

Note: positions are from PDB; the numbers between alignments are block index

Align IBV.pdb 560 with LRNV.pdb 436
Twists 5 ini-len 216 ini-rmsd 9.22 opt-equ 204 opt-rmsd 5.41 chain-rmsd 18.73 Score 244.51 align-len 394 gaps 190 (48.22%)
P-value 3.52e-01 Afp-num 87197 Identity 3.55% Similarity 11.93%
Block  0 afp  4 score 57.71 rmsd  8.17 gap 8 (0.20%)
Block  1 afp  7 score 88.11 rmsd 10.60 gap 32 (0.36%)
Block  2 afp  3 score 64.67 rmsd  1.82 gap 0 (0.00%)
Block  3 afp  6 score 59.87 rmsd 13.37 gap 7 (0.13%)
Block  4 afp  5 score 76.84 rmsd  5.50 gap 25 (0.38%)
Block  5 afp  2 score 45.30 rmsd  1.34 gap 0 (0.00%)

Chain 1:   73 TEIKKSVYKMVVKLGEFYNQMMVKAGLND-----------------------------------------
              111111111111                                                          
Chain 2:   20 TGEDTTLLKTFNLVDSKESPNTTLIESLRVQLAINPEAVVSLKTDGTLDYSNGPSAAVEKSTVGETSTGP

Chain 1:  102 ----------DMERNLIQNAQAVERILLAATDDKKTEYQKKRNARDVKEGKEEIDHNKTG------GTFY
                        222222222222222222222222222  22222       222222222      2222
Chain 2:   90 VVNYSIEKVKELLGGKLFKIDENKVKEALENYVKLLP--KTSDS-------YKSGDVKVFYYDGVEKSVS

Chain 1:  156 KMVRDDKTIYFSPIKITFLKEEVKTMYKTTM----------GSDGFSGLNHIMIGHSQMNDVCFQRSKGL
              222      22222222222222222222            333333333333333333333333     
Chain 2:  151 SLL------AAGTKVLDSILYMAYKDSAEHSFIFDESKLSPKTLDSRNFIENVSLGNKAIKAAFCSVYNQ

Chain 1:  216 KRVG-------LDPSLISTFA------------------------GSTLPRRSGTTGVAIKGGGTLVDEA
                         4444444444                        4444444444444444444444444
Chain 2:  215 GGLPTKTSEERNLSKFIRETVFKNKDLKSNVFCDMLSSSDPSFFPSSIFLKIPLDLLPTEVSSRCKMAVA

Chain 1:  255 IRFIGRAMA----------------DRGLLRDIKAKTAYEKILLNLKNKCSAP-----------------
              4444444                  5555555555555555555555555555                 
Chain 2:  285 GNKAIRYAILARRFEQSSLAEPTTGKTEDIKNYMSMQAKLEKACKITELLSSLGSNFEAQKKMHPLSDTR

Chain 1:  292 -------QQKALVDQVIGSRNPGIADIEDLTLLARSMVVVRPSV
                     5555555555555       66666666666666666
Chain 2:  355 TVRKNFTLQLTCAIVHSLSH-------TGRLAMRAEIESKKIEA

Note: positions are from PDB; the numbers between alignments are block index

Align IBV.pdb 560 with MLBvV.pdb 437
Twists 5 ini-len 208 ini-rmsd 9.28 opt-equ 152 opt-rmsd 5.02 chain-rmsd 16.69 Score 217.22 align-len 407 gaps 255 (62.65%)
P-value 5.62e-01 Afp-num 86859 Identity 3.93% Similarity 13.02%
Block  0 afp  2 score 42.87 rmsd  1.07 gap 0 (0.00%)
Block  1 afp  2 score 25.82 rmsd  2.76 gap 29 (0.64%)
Block  2 afp  7 score 88.41 rmsd 10.62 gap 31 (0.36%)
Block  3 afp  3 score 65.17 rmsd  1.72 gap 0 (0.00%)
Block  4 afp  8 score 77.26 rmsd 12.31 gap 34 (0.35%)
Block  5 afp  4 score 64.70 rmsd  6.72 gap 6 (0.16%)

Chain 1:   67 QKKQTPTEIKKSVYKM----VVKLGEFYNQMMVKAGLNDDM-----------------------------
              1111111111111111    2222222222                                        
Chain 2:    2 SGVYKVSEIQSILQKDVTSESETAILISLGLMTKEEKPVPAKMAMVASAKANSIVFVSEDGSLSFEVPKE

Chain 1:  104 -------------------ERNLIQNAQAVERILLAATDDKKTEYQKKRNARDVKEGKE---EIDHNKTG
                                 3333333333333333333333333333333333333333   3     33
Chain 2:   72 TGETSKTGEKKEEKKIEVGVKFPFSATKVKELIEGKSLTLDQDKIQKVLEEYVKNLPRTAETYKPKEIEI

Chain 1:  152 GTFYKMVRDDKTIYFSPIKITFLKEEVKTMYKTTM-------------------------GSDGFSGLNH
              333              33333333333                                4444444444
Chain 2:  142 KYF--------------KGVEFSVSSLLSSGTKILDAILYSTYKDSAEHNFIFDVKVLSPDFIDSKILVN

Chain 1:  197 IMIGHSQMNDVCFQRSKGLKRVGLDPSLISTFAGSTLPRRSGTTGVAIKGGGTLVDEAIRFIGRAMADRG
              44444444444444                                                        
Chain 2:  198 NIETGNRAIKSAFCLVYNQGGLPSKTSEERPLSKFVRETIFREKDLKANELCDHLSSADPSLFPSQVFLK

Chain 1:  267 LLR-------------------------------------------------------------DIKAKT
                                                                              555555
Chain 2:  268 ISLENLPTEVSSRCKMSIAGNKAMRYALLAQKFDKDEVPVPTEVNPTTSSEYMQRKEKVEKAKKIVDVLC

Chain 1:  276 AYEKILLNLKNKCSAPQQKAL---VDQVIGSRNPGIADIEDLTLLARSMVVVRPSVA
              555555                  666666666666666666666666666666666
Chain 2:  338 SLASDFQAQVKMHPLSPERSSRKNFTLQLTSAIVTSLSYKGRLDMRKAIEEKKIEAF

Note: positions are from PDB; the numbers between alignments are block index

Align IBV.pdb 560 with RWMV.pdb 354
Twists 5 ini-len 224 ini-rmsd 10.22 opt-equ 248 opt-rmsd 6.44 chain-rmsd 24.30 Score 218.73 align-len 534 gaps 286 (53.56%)
P-value 3.71e-01 Afp-num 72523 Identity 3.93% Similarity 11.05%
Block  0 afp  3 score 56.69 rmsd  2.64 gap 2 (0.08%)
Block  1 afp  5 score 64.75 rmsd  9.73 gap 34 (0.46%)
Block  2 afp  3 score 56.10 rmsd  2.18 gap 0 (0.00%)
Block  3 afp  6 score 46.03 rmsd  7.91 gap 26 (0.35%)
Block  4 afp  5 score 67.14 rmsd  8.61 gap 1 (0.02%)
Block  5 afp  6 score 75.03 rmsd 10.48 gap 15 (0.24%)

Chain 1:   35 PATLAPPSNKRTRNPSPERTTTSSETDIGRKIQKKQTPTEIKKSVYKMVVKLGEFYNQMMVKAG------
              11111111111111111111111111          2222222222222222222222222222      
Chain 2:    1 VKFLESSTTKPTETVSHVADIVFSAEALH-------KIIDGKKFSLDQEKIRLTLENYVKTIPKSAETYK

Chain 1:   99 ---------------------------------LNDDMERNLIQNAQAVERILLAA-----TDDKKTEYQ
                                               22222222222222              333333333
Chain 2:   64 EGEIQIKTFEGIELSVSSLLSAGTKVLDAILYLSYLDSAEHQFIFTIHNSKPSHLSSKTISENIDFGNKA

Chain 1:  131 KKRNARDVKEGKEEI---DHNKTGGTFYKMVRDDKTIYFSPIKITFLKEEVKTMYKTTMGSDGFSGLNHI
              333333333333333   444444444444        4444444444444444444  44444444444
Chain 2:  134 VKAAFCLVYNQGGLPKKSSESKTLSKFIRE--------TIFNNAKMETKDLCVHLSS--ADPSLFPASVF

Chain 1:  198 MIGHSQ-----MNDVCFQRSKGLKRVGLDPSL----------------ISTFAGSTLPRRSGTTGVAIKG
              444444     4444444444444444444                  55555                5
Chain 2:  194 LKISLDNVPTEVSSRCKMSIAGNKAIRYAIFAQKFSKDMISAPTDATKMLEYV----------------K

Chain 1:  247 GGTLVDEAIRFIGRAMADR---GLLRDI----KAKTAYEKILLNLKNKCSAPQQKALVDQVIGSRNPGIA
              5555555555555555555   555555    66666666666666666666666666            
Chain 2:  248 KNEKLDKAKAIVNTLCTLGSNFDAQKRMHPLSPERPSRKNFTLQMTCAIVYALSTEGREMMRKLIDDQKI

Chain 1:  310 DIEDLTLLARSMVVVRPSVASKVVLPISIYAKIPQLGFNTEEYSMVGYEAMALYNMATPVSILRMGDDAK
                            666666666                                               
Chain 2:  318 EAFKR---------DDSIYGKEN-----------------------------------------------

Chain 1:  380 DKSQLFFMSCFGAAYEDLRVLSALTGTEFKPRSALKCKGFHVPAKEQVEGMGAALMSIKLQFWAPMTRSG
                                                                             6666666
Chain 2:  332 ---------------------------------------------------------------SLGVIHF

Chain 1:  450 GNEVSGEGGSGQISCSPVFAVERPIALSKQAVRRMLSMNVEGRD
              666          666                  6666666666
Chain 2:  339 PVL----------SNP------------------EADFSELSME

Note: positions are from PDB; the numbers between alignments are block index

Align IBV.pdb 560 with TMmV.pdb 436
Twists 5 ini-len 208 ini-rmsd 9.24 opt-equ 154 opt-rmsd 5.24 chain-rmsd 18.59 Score 205.73 align-len 407 gaps 253 (62.16%)
P-value 6.23e-01 Afp-num 87560 Identity 4.91% Similarity 13.27%
Block  0 afp  2 score 38.49 rmsd  1.24 gap 0 (0.00%)
Block  1 afp  2 score 25.81 rmsd  2.86 gap 29 (0.64%)
Block  2 afp  7 score 82.66 rmsd 10.50 gap 32 (0.36%)
Block  3 afp  3 score 65.07 rmsd  1.69 gap 0 (0.00%)
Block  4 afp  8 score 76.06 rmsd 12.29 gap 34 (0.35%)
Block  5 afp  4 score 64.63 rmsd  6.73 gap 6 (0.16%)

Chain 1:   67 QKKQTPTEIKKSVYKM----VVKLGEFYNQMMVKAGLNDD------------------------------
              1111111111111111    2222222222                                        
Chain 2:    2 SGVYRVSEIQNILQKDVNSEDETAILISLGLMTKDEKAVPAKMGLFTSADPNATVFIHEDGSLLFEVPKR

Chain 1:  103 -----------------MERNLIQNAQAVERILLAATDDKKTEYQKKRNARDVKEGK---EEIDHNKTGG
                               3333333333333333333333333333333333333333   333   3333
Chain 2:   72 TGESSAKDKEVGEKVKTGEKFAFSAAKVKELIEGKSLTLDQDKIQKVLEDYVKNLPRTAETYKPKEIEIK

Chain 1:  153 TFYKMVRDDKTIYFSPIKITFLKEEVKTMYKTTM--------------------------GSDGFSGLNH
              33               3333333333                                 4444444444
Chain 2:  142 CF---------------KGVELNVSSLLSAGTKILDAVLYSTYKDSNEHNFIFDVKVLSPDFVDSKVLVS

Chain 1:  197 IMIGHSQMNDVCFQRSKGLKRVGLDPSLISTFAGSTLPRRSGTTGVAIKGGGTLVDEAIRFIGRAMADRG
              44444444444444                                                        
Chain 2:  197 NIETGNRAIKAAFCLVYNQGGLPSKTNEERPLSKFIRETIFREKDLKSNDLCALLSSADPSLFPSQVFLK

Chain 1:  267 LLR-------------------------------------------------------------DIKAKT
                                                                              555555
Chain 2:  267 IALENLPTEVSSRCKMSIAGNKAMRYALLAQKFDKDEVSVPDPMTATAGAEYMQKKEKLEKAKKIVDVLC

Chain 1:  276 AYEKILLNLKNKCSAPQQKAL---VDQVIGSRNPGIADIEDLTLLARSMVVVRPSVA
              555555                  666666666666666666666666666666666
Chain 2:  337 SLASDFQAQVRMHPLSPERSSRKNFTLQLTSAIVTSLSYKGRIEMRKAIEEKKIEAF

Note: positions are from PDB; the numbers between alignments are block index

Align IBV.pdb 560 with WMV.pdb 411
Twists 5 ini-len 240 ini-rmsd 10.78 opt-equ 272 opt-rmsd 6.73 chain-rmsd 22.95 Score 254.34 align-len 564 gaps 292 (51.77%)
P-value 2.69e-01 Afp-num 88594 Identity 5.50% Similarity 11.88%
Block  0 afp  2 score 33.50 rmsd  3.25 gap 0 (0.00%)
Block  1 afp  4 score 63.59 rmsd  3.01 gap 1 (0.03%)
Block  2 afp 11 score 129.07 rmsd 14.93 gap 87 (0.50%)
Block  3 afp  4 score 83.01 rmsd  1.77 gap 2 (0.06%)
Block  4 afp  2 score 43.89 rmsd  1.47 gap 0 (0.00%)
Block  5 afp  7 score 46.27 rmsd 10.43 gap 109 (0.66%)

Chain 1:   64 RKIQKKQTPTEIKKSVYKMV-----------------------------VKLGEFYNQMMVKAGLNDDME
              1 111111111111111111                             222222222222222222222
Chain 2:   10 WLGRMGHSNMSAGQVNLAFGGVSFTKYLWGENSELLPMREQRNESTSLMPSLLILSRGEAHLLKADNVVQ

Chain 1:  105 RNLIQNAQAVER---------------ILLAATDDKKTEYQKKRNARDVKEGKEEIDHNKTGGTFYKMVR
              222 22222222               333333333333333333333     333333333333     
Chain 2:   80 ATW-CIAVANSVSRSLGAQMTAADATARGRRQLWAFLKYEIGNGNEDLV----HVRDADITTPGF-----

Chain 1:  160 DDKTIYFSPIKITFLKEEV-----------KTMYKTTMGSDGFSGLNHIMIGHSQMNDVCFQRSKG----
                        333333333           333333333333333333333333333333333333    
Chain 2:  140 ----------DAAIPGWPPSRMEMKNMAAEPPPELTPAHCSKIMEYLFNKAQPLAIMGGTYIYSLAFISL

Chain 1:  215 -------LKRVGLDPSLISTFAGSTLPRRSGTTGVAIKGGGTLVDEAIRFIGRAMADRGLLRDIKAKTAY
                     333333333333333333                  33333333              44444
Chain 2:  200 AKRGTIEPSKLAKITEGIKSQTTRT------------------ITLDVNLVKFCYATVLQKL---PEAEI

Chain 1:  278 EKILLNLKNKC--SAPQQKALVDQVIGSRNPGIADIEDLTLLARSMVVVRPSVASKVVLPISIYAKIPQL
              44444444444  4444444444444444  555555555555555                        
Chain 2:  249 GQCLEYWASLVGDSCLQLRLVLEQAKNSG--MVVLQCVRKAMLMFPGFNWNFIARSYPNDIVNLKLAIQA

Chain 1:  346 GFNTEEYSMVGYEAMALYNMATPVSILRMGDDAKDKSQLFFMSCFGAAYEDLRVLSALTGTEFKPRSALK
                                           666666666666666666666                    
Chain 2:  317 VGQNKYYGFKANLGA--------------VRSTQYKSLAYVAKALLIKHGGPEYAT--------------

Chain 1:  416 CKGFHVPAKEQVEGMGAALMSIKLQF--WAPMTRSGGNEVSGEGGSGQISCSPVFAVERPIALSKQAVRR
               666666        66666666666  666666                   666666           
Chain 2:  359 -LGSYKG--------WPATISNQQEVDTMILEFN-------------------PTADDN-----------

Chain 1:  484 MLSMNVEGRDADVKGNLLKMMNDSMAKKTSGNAFIGKKMFQISDKNKVNPIEIPIKQ--TIPNFFFGRDT
                                                                  66666  66666666666
Chain 2:  390 ----------------------------------------------------PQAAANLTELIAALPAAT

Chain 1:  552 AEDY
              6666
Chain 2:  408 GLDP

Note: positions are from PDB; the numbers between alignments are block index

Align IBV.pdb 560 with WuCV3.pdb 416
Twists 5 ini-len 248 ini-rmsd 12.34 opt-equ 294 opt-rmsd 6.97 chain-rmsd 26.74 Score 283.51 align-len 587 gaps 293 (49.91%)
P-value 1.79e-01 Afp-num 89922 Identity 3.07% Similarity 8.52%
Block  0 afp  2 score 36.17 rmsd  2.00 gap 3 (0.16%)
Block  1 afp  5 score 81.96 rmsd  3.58 gap 3 (0.07%)
Block  2 afp 10 score 144.32 rmsd 12.84 gap 89 (0.53%)
Block  3 afp  4 score 80.84 rmsd  2.60 gap 3 (0.09%)
Block  4 afp  2 score 32.27 rmsd  2.05 gap 0 (0.00%)
Block  5 afp  8 score 57.95 rmsd 16.15 gap 103 (0.62%)

Chain 1:   59 ETDIGRKIQ-KKQTPTEIKK-------------------------SVYKMVVKLGEFYNQMMVKAGLNDD
              111111111 1111111111                         2222222222222222222222222
Chain 2:    1 MAAPLIHPLGVADQAGFYTEWLRRDKLYDQLILRNLTYFPFDGQWNHQAIPACAYFLGVGYALHLDENIV

Chain 1:  103 MERNLIQNAQAVERILLAATD----DKKTEYQKKRNARDVKEGKEEIDHNKTGG-----------TFYK-
                 222222222222222222    333333333333        333333333           3333 
Chain 2:   71 ---INSDRFYTRSMAELLGPSLPHDLFLDQDPARERF--------VTCVTNLLEWDNLSNMTDWTPASTT

Chain 1:  157 ----MVRDDKTIYFSPI---------KITFLKEEVKTMYKTTMGSDGFSGLNHIMIGHSQMNDVCFQRSK
                  3333333333333         3333333333                33333333333       
Chain 2:  130 RAQGDTDATLATLITKLQGIVEGEENIADLTFPEAV----------------RVLLDIVENGQ-------

Chain 1:  214 GLKRVGLDPSLISTFAGSTLPRRSGTTGVAIKGGGTLVDEAIRFIGRAMADRGLLRDIKAKTAYEKILLN
                             33333333333333          33            33333333333333333
Chain 2:  177 ---------------NRFKLSGLVLLTHV----------YV------------SVLKRGTVTARFLEKIS

Chain 1:  284 LKNK--------------------------CSAPQQKALVDQVIGSRN-PGIADIEDLTLLARSMVVVRP
              3333                          444444444444444444 44444444444444444    
Chain 2:  210 QGMTADFGRGIDNWKEGSIQQFYNHFGTHITDVTIRDTTAHWSGLLPPQAIRLRNTVQQAANSGLT----

Chain 1:  327 SVASKVVLPISIYAKIPQLGFNTEEYSMVGYEAMALYNMATPVSILRMGDDAKDKSQLFFMSCFGAAYED
                      5555555555555555555                                          6
Chain 2:  276 --------SLIIIGRAVRLFPTFSWARIQRLFD------------------------------------V

Chain 1:  397 LRVLSALTGTEFKPRSALKCKGFHVPAKEQVEGMGAALMSIKLQFWAPMTRSGGNEVSGEGGSGQISCSP
              666666666666666666 6666               66666    666666666          66  
Chain 2:  302 EWENVIAAMNEVGNNQWY-GFKK---------------DLGNAKS--TKFKSIAYV----------SK--

Chain 1:  467 VFAVERPIALSKQAVRRMLSMNVEGRDADVKGNLLKMMNDSMAKK------------TSGNAFIGKKMFQ
                     666666666666                6666666666            66666        
Chain 2:  342 -------ELLVKLNGEGSLNQYRGWANTVANQGVVDTLIAQYETRRTQAMLDPNNHDMPEDDQN------

Chain 1:  525 ISDKNKVNPIEIPIKQTIP--NFFFGR
                       6666666666  666666
Chain 2:  399 ---------DRVDAAREIIMNNAILYA

Note: positions are from PDB; the numbers between alignments are block index

Align IBV.pdb 560 with WTV2.pdb 411
Twists 5 ini-len 256 ini-rmsd 14.24 opt-equ 289 opt-rmsd 7.22 chain-rmsd 22.67 Score 266.71 align-len 536 gaps 247 (46.08%)
P-value 2.35e-01 Afp-num 89188 Identity 3.36% Similarity 11.57%
Block  0 afp  6 score 69.23 rmsd 17.81 gap 17 (0.26%)
Block  1 afp 11 score 129.91 rmsd 14.97 gap 87 (0.50%)
Block  2 afp  4 score 82.46 rmsd  1.76 gap 2 (0.06%)
Block  3 afp  2 score 43.90 rmsd  1.45 gap 0 (0.00%)
Block  4 afp  7 score 38.01 rmsd 16.26 gap 91 (0.62%)
Block  5 afp  2 score 46.21 rmsd  0.98 gap 0 (0.00%)

Chain 1:   22 TPGTSGATRPIIKPATLAPPSNKRTRNPSPERTTTSSETDIGRKIQKKQTPTEIKKSVYKMVVKLGEFYN
              1111111                                         1    11111111111111111
Chain 2:    1 MANPRITPAWRARMGHANISAGQVNLAFGGVSFTKYLWGENSGLLPMKE----QRDASTSLMPSLLILSR

Chain 1:   92 QMMVKAGLNDDMERNLIQNAQAVER--------------ILLAATDDKKTEYQKKRNARDVKEGKEEIDH
              1111111111111111111111111              22222222222222222222      22222
Chain 2:   67 GEAHLLKTDNVVQASWCIAVANSVSRSLGEQMAEAEATDRGRRQLWAFLKYEIGNGNEDL-----VHVRD

Chain 1:  148 NKTGGTFYKMVRDDKTIYFSPIKITFLKEEV---------KTMYKTTMGSDGFSGLNHIMIGHSQMNDVC
              222222222             222222222         222222222222222222222222222222
Chain 2:  132 ADITNPGFD-------------PAIPVWPGSRMDMKNMPVDPPADLTIAQCSRIMEFLFNKAQPLAIMGG

Chain 1:  209 FQRSKG------------LKRVGLDPSLISTFAGSTLPRRSGTTGVAIKGGGTLVDEAIRFIGRAMADRG
              222222            222222222222222222                  22222222        
Chain 2:  189 TYIYSLAFISLAKRGTIEPSKLAKITEGIKSQTTRT------------------ITLDVNLVKFCYATVL

Chain 1:  267 LLRDIKAKTAYEKILLNLKNKC--SAPQQKALVDQVIGSRNPGIADIEDLTLLARSMVVVRPSVASKVVL
                    3333333333333333  3333333333333333  444444444444444             
Chain 2:  241 QRL---PEAEIGLCLEYWASLVGDSCLQLRLVLEQAKNSG--MVVLQCVRKAMLMFPGF-----------

Chain 1:  335 PISIYAKIPQLGFNTEEYSMVGYEAMALYNMATPVSILRMGDDAKDKSQLFFMSCFGAAYEDLRVLSALT
                                                                         55555555555
Chain 2:  295 -----------------------------------------------------------NWATIARNYPN

Chain 1:  405 GTEFKPRSALKCKGFHVPAKEQVEGMGAALMSIKLQFWAPMT---RSGGNEVSGEGGSGQISCSPVFA--
              555555555555555555       55555555555555555   555555             5555  
Chain 2:  306 DIVNLRLAIQAVGDNKYYGF-----RANLGPVRSTQYKSLAYVAKSLLIKHGGPEYATLGSYKGWPATIS

Chain 1:  470 -VERP--IALSKQAVRRMLSMNVEGRDADVKGNLLKMMNDSMAKKT
               5555  55555555555            6666666666666666
Chain 2:  371 SQQEVDAMILEFNPTANDNPQA--------EAALTELLAALPAATG

Note: positions are from PDB; the numbers between alignments are block index

Align IBV.pdb 560 with ADMV.pdb 410
Twists 5 ini-len 200 ini-rmsd 7.97 opt-equ 226 opt-rmsd 6.75 chain-rmsd 24.85 Score 259.33 align-len 398 gaps 172 (43.22%)
P-value 3.31e-01 Afp-num 90090 Identity 4.52% Similarity 12.06%
Block  0 afp  4 score 72.65 rmsd  3.47 gap 7 (0.18%)
Block  1 afp  2 score 47.78 rmsd  0.35 gap 0 (0.00%)
Block  2 afp  9 score 128.79 rmsd 10.02 gap 66 (0.48%)
Block  3 afp  6 score 76.42 rmsd  8.49 gap 15 (0.24%)
Block  4 afp  2 score 38.84 rmsd  2.25 gap 0 (0.00%)
Block  5 afp  2 score 39.86 rmsd  1.19 gap 0 (0.00%)

Chain 1:   65 KIQKKQTPTEIKKSVYKMVVKLGEFYNQMMVKAGLNDDMERNL-------------------------IQ
              111111111111111111111111111111        11111                         22
Chain 2:   95 CIGDQMDAESATARGYRQLIQFIKHEVAYAVDDVVSVSDRELIDQRPAIGWWPENRVLMRDIPDDQAVTH

Chain 1:  110 NAQAVERILLAATDD-----------------------KKTEYQKKRNARDVKEGKEEIDHNKTGGTFYK
              222222222222222                       33333333333333 3333333333333    
Chain 2:  165 AEAVIAMEWLARKVRPLWLRGGAVIYTLGFVSLAKRGNISTGKLQKITGEIK-QKTQLTFELTTED----

Chain 1:  157 MVRDDKTIYFSPIKITFLKEEVKTMYKTTMGSDGFSGLNHIMIGHSQMNDVCFQRSKGLKRVGLDPSLIS
                                                   333333333333333333333333333      
Chain 2:  230 -------------------------------------VAICYSAVTSKISGADVAACFDHWVGLIGDSSL

Chain 1:  227 TFAGSTLPRRSGTTGVAIKGGGTLVDEAIRFIGRAMA-----DRGLLRDIKAKTAYEKILLNLKNKCSAP
               33333333           33333333333333333     4444444444444444444444444444
Chain 2:  263 RMRLTLQQA-----------AGAGLTSLACIRSAMQLFPTFDWNRIATLFPIEMEAVRQAMLAVGTNKYY

Chain 1:  292 QQ------KALVDQVIGSRNPGIADI-------EDLTLLARSMVVVRPSVASKVVLPISIYAKIPQLGFN
              44      4 44  444444444444       44444444                             
Chain 2:  322 GFQADLGPVRSTLYKSIGWVAKEMLIRHGGPTYNNIGGYAGWAGA-------------------------

Chain 1:  349 TEEYSMVGYEAMALYNMATPVSIL-RMGDDAKDKSQLFFMSCFGAAYE
                  5555555555555555555  66666666666666666666666
Chain 2:  367 ----VASQDELARMVNTYAPVAEDLAQIAGDRVRAVRELLDRTTGLDA

Note: positions are from PDB; the numbers between alignments are block index

Align IBV.pdb 560 with BTV3.pdb 466
Twists 5 ini-len 280 ini-rmsd 11.75 opt-equ 266 opt-rmsd 7.92 chain-rmsd 24.74 Score 294.98 align-len 553 gaps 287 (51.90%)
P-value 2.65e-01 Afp-num 96225 Identity 4.52% Similarity 12.30%
Block  0 afp  2 score 43.04 rmsd  2.49 gap 6 (0.27%)
Block  1 afp  4 score 61.67 rmsd  3.83 gap 3 (0.09%)
Block  2 afp  5 score 60.42 rmsd  8.87 gap 4 (0.09%)
Block  3 afp  7 score 97.06 rmsd  7.66 gap 35 (0.38%)
Block  4 afp  7 score 106.39 rmsd 11.19 gap 4 (0.07%)
Block  5 afp 10 score 74.41 rmsd 17.86 gap 103 (0.56%)

Chain 1:   58 SETDIGRKIQKKQTPTEIKKSVYK-----------------------MVVKLGEFYNQMMVKAGLNDDME
              111111111111111111111111                       22222222222222222222222
Chain 2:    1 MAAAPQRVAYQRNAHDSREVLSQYFRTTRLVERLFTNSTILARCERDKMKAIWIVARGDVDRRGGMENPS

Chain 1:  105 RNLIQNAQAVER-----ILLAATDDKKTEYQKKRNAR-DVKEGKEEIDHNKTGGTFYKMVRDDKTIYFSP
              222222222222     33333333333333333333 3333333333                      
Chain 2:   71 EAAIALAIANGIAPNMTLLPAEDADRHVCSCLAAFMRRQCTRREYVHLSEDDYTALMRPAADQQPAGIWA

Chain 1:  169 IKITFLKEEVKTMYKTTMGSDGFSGLNHIMIGHSQMNDVCFQRSKGLKRVGLDPSLISTFAGSTLPRRSG
                                                                             4444444
Chain 2:  141 GIGLPDRMAELPGMVELGLNDAQAIALLKGLIDHESPVLRRGGQYLYTVA-------------FVSFSKR

Chain 1:  239 TTGVAIKGGGTLVDEAIRFIGRAMAD-RGLLRDIKAKTAYEKILLNLKNKCSAPQQKALVDQVIGSRNPG
              44444444444444444444444    55555555555555555555555555555555555555     
Chain 2:  198 GEITNRKLQSICQQLQEQFNTQIELEQSLIRYVYQQVGMLIPEEVMPHMFETWANDMKDLSMRLR-----

Chain 1:  308 IADIEDLTLLARSMVVVRPSVASKVVLPISIYAKIPQLGFNTEEYSMVGYEAMALYNMATPVSILRMGDD
                   555555555555555555555555555                                      
Chain 2:  263 -----VTLEQAAESGLTQYHTIRKAMLEFTNF--------------------------------------

Chain 1:  378 AKDKSQLFFMSCFGAAYEDLRVLSALTGTEFKPRSALKCKGFHVPAKEQVEGMGAALMSI----------
                               6666666666666666666666666666666666666666666          
Chain 2:  290 -----------------DWATVAGLLPQDFQNFRAALVAVGSDRYYGFKKDLGVAAATKFPSLAWLARGL

Chain 1:  438 ---------------------KLQFWA-----PMTRSGGNEVSGEGGSGQISCSPVFAVERPIALSKQAV
                                   666666     666666666    6666666666      66666    
Chain 2:  343 FVKKGGPEAVAVQQFRGWIGAPLHERKLQALIDGYDQSAGVEVDRNVEAAAALLE------RVRVN----

Chain 1:  482 RRMLSMNVEGRDADVKGNLLKMMNDSMAKKTSGNAFIGKKMFQISDKNKVNPIEIPIKQTIPN
                                                                    666666666
Chain 2:  403 ------------------------------------------------------ALELAEAAA

Note: positions are from PDB; the numbers between alignments are block index

Align IBV.pdb 560 with CTV2.pdb 461
Twists 5 ini-len 288 ini-rmsd 13.09 opt-equ 281 opt-rmsd 6.39 chain-rmsd 21.92 Score 278.21 align-len 534 gaps 253 (47.38%)
P-value 2.05e-01 Afp-num 98370 Identity 3.93% Similarity 11.61%
Block  0 afp  4 score 45.58 rmsd 17.32 gap 28 (0.47%)
Block  1 afp  5 score 79.40 rmsd  4.23 gap 5 (0.11%)
Block  2 afp  4 score 49.92 rmsd  5.88 gap 6 (0.16%)
Block  3 afp 12 score 152.94 rmsd  9.90 gap 41 (0.30%)
Block  4 afp  2 score 43.08 rmsd  1.67 gap 0 (0.00%)
Block  5 afp  9 score 53.30 rmsd 18.01 gap 122 (0.63%)

Chain 1:   31 PIIKPATLAPPSNKRTRNPSPERTTTSSETDIGRKIQKKQTPTEIKKSVYKMVVKLGEFYNQMMVKAGLN
              111                                            22222222222222222222222
Chain 2:   67 GFTPVTILDKLYTESDYLS----------------------------EDEEGVQAHLLVARGDAWLRKAE

Chain 1:  101 D-DMERNLIQNAQAVERILLAAT--------DDKKTEYQKKRNARDVKEGKEEIDHNKTGGTFYKMVRDD
              2 2222222 222  22 22222        33333333333333333333333333333333333    
Chain 2:  109 DPQTMTICLAVANAVTPGLNTLPIDEANDRVRACLREFFRKEITRRELVNVTEEVWNSWMRPQEGVREAG

Chain 1:  162 KTIY--------FSPIKITFLKEEVKTMYKTTMGSDGFSGLNHIMIGHSQMNDVCFQRSKGLK-------
                          44444444444444444444       444444444444444   4   4        
Chain 2:  179 VLSPLAWLPRTREGLAEFEWPENVQPTQVRLL-------IEQLLTVATERVKNLAITSLFTIAYISFAKK

Chain 1:  217 RVGLDPSLISTFAGSTLPRRSGTTGVAIKGGGTLVDEAIRFIGRAMADRGLLRDIKAKTAYEKILLNLKN
              4444444444444             4444444444444444444444  44444 44444444444444
Chain 2:  242 GDITTRKLEAILNQVQQE--------IGWQVEVTPHLIQELWRQVGVH--IPYAS-IPDMFRHWEGLMAG

Chain 1:  287 KCSAPQQKALVDQVIGSRNPGIADIEDLTLLARSMVVVRPSVASKVVLPISIYAKIPQL------GFNTE
              444   4444444444444 555555555555555                              66666
Chain 2:  301 RCL---RLRVTLEQAAWVG-LTQYTTIVKMFSEHPGFPWDRVAAILPADWQNFQAAIEAVGNQPYYGFQA

Chain 1:  351 EYSMVGYEAMALYNMATPVSILRMGDDAKDKSQLFFMSCFGAAYEDLRVLSALTGTEFKPRSALKCKGFH
              6666666666                            66666666666666666666666         
Chain 2:  367 NLGAAAGTKF----------------------------PSLGYVAKEMMIKVGGREGDAIR---------

Chain 1:  421 VPAKEQVEGMGAALMSIKLQFWAPMTRSGGNEVSGEGGSGQISCSPVFAVERPIALSKQAVRRMLSMNVE
                            66666         6       66666666        666666            
Chain 2:  400 --------------RYKGWIETPRAKAAL-------DALINAWD--------PVGLVE------------

Chain 1:  491 GRDADVKGNLLKMMNDSMAKKTSGNAFIGKKMFQISDKNKVNPI
                              666666  666666666    6666666
Chain 2:  429 ----------------GQDRDPGSVAATRAALR----RALEPAQ

Note: positions are from PDB; the numbers between alignments are block index

Align IBV.pdb 560 with STCV2.pdb 426
Twists 5 ini-len 256 ini-rmsd 10.78 opt-equ 254 opt-rmsd 7.07 chain-rmsd 25.60 Score 288.50 align-len 536 gaps 282 (52.61%)
P-value 2.29e-01 Afp-num 93181 Identity 5.41% Similarity 12.69%
Block  0 afp  3 score 47.68 rmsd  3.77 gap 0 (0.00%)
Block  1 afp  7 score 93.67 rmsd 11.59 gap 53 (0.49%)
Block  2 afp  7 score 97.82 rmsd  9.69 gap 47 (0.46%)
Block  3 afp  4 score 81.80 rmsd  1.75 gap 2 (0.06%)
Block  4 afp  2 score 43.27 rmsd  1.88 gap 0 (0.00%)
Block  5 afp  9 score 69.26 rmsd 14.64 gap 100 (0.58%)

Chain 1:   58 SETDIGRKIQKKQTPTEIKKSVYKM---------------------------------------------
              111111111111111111  11111                                             
Chain 2:    1 MNADAVPVVPPVVGACVN--QAYFTKWLSEDELNNRLVIKNLDVAPFVGDFIHDDVPRAILFFTRCRHFI

Chain 1:   83 -VVKLGEFYNQMMVKAGLNDDMERNLIQNAQ-------------------AVERILLAATDDKKTEYQKK
               2222222222222222222222                           22222222222222222222
Chain 2:   69 RHNDLNEAAAEALAMAEMFITHTDQARFLVQEQARAAFIATITAFIRNQEARTEIYPEFRTVQHLLDMLV

Chain 1:  133 RNARDVKEGKEEIDHNKTGGTFYKMVRDDKTIYFSPIKITFLKEEVKTMYKTTMGSDGFSGLNHIMIGHS
              222222  2222222222                       333333333333333 3333333333333
Chain 2:  139 ADAPQR--EHDNILQLGANNATLADISRGAYFDGEHALAR-CIALLRRMSRAVYPV-ARSVAVQLLVNST

Chain 1:  203 QMNDVCFQRSKGLKRVGLDPSLISTFAGSTLPRRSGTTGVAIKGGGTLVDEAIRFIGRAMADRGLLRDIK
              333333                                                                
Chain 2:  205 VSMVKQGNVTNQVIQKVTRDISRELNIEIEINSETILLFSKHFTGGIT----------------------

Chain 1:  273 AKTAYEKILLNLKNKCS--APQQKALVDQVIGSRNPGIADIEDLTLLARSMVVVRPSVASKVVLPISIYA
               4444444444444444  4444444444444444  55555555555555                   
Chain 2:  253 -HLTAQNIFDRWEQWTPAVALRIRLLFQQALHSSM--TAFQTIGMCIRKFPQFPWP--------------

Chain 1:  341 KIPQLGFNTEEYSMVGYEAMALYNMATPVSILRMGDDAKDKSQLFFMSCFGAAYEDLRVLSALTGTEFKP
                                                       6666666666666666             
Chain 2:  306 -----------------------------------------RARMMIASDFAHFEEAVVAVGGNGYYGFN

Chain 1:  411 RSALKCKGFHVPAKEQVEGMGAALMSIKLQFWAPMTRSGGNEVSGEGGSGQISCSPVFAVERP-------
                                         66666666666666666666666666666 666666       
Chain 2:  335 PDL------------------------GPAKSTRFKSLAWLCKEILIRYAGKETLARYQGWTRRPQHQDA

Chain 1:  474 ----IALSKQAVRRMLSMNVEGRDADVKGNLLKMMNDSMAKKTSGN
                  666666666666666666666666666666666666666666
Chain 2:  381 LRELIEEFQVILDAEAQADPNPQVMDHLNALLALQQNQAIFAEAAE

Note: positions are from PDB; the numbers between alignments are block index

Align IBV.pdb 560 with NuoV.pdb 425
Twists 5 ini-len 288 ini-rmsd 13.86 opt-equ 231 opt-rmsd 7.43 chain-rmsd 25.58 Score 291.08 align-len 576 gaps 345 (59.90%)
P-value 2.76e-01 Afp-num 90998 Identity 3.65% Similarity 13.02%
Block  0 afp  3 score 41.97 rmsd  5.67 gap 0 (0.00%)
Block  1 afp  7 score 83.20 rmsd 16.48 gap 11 (0.16%)
Block  2 afp  3 score 51.62 rmsd  2.51 gap 39 (0.62%)
Block  3 afp  7 score 102.45 rmsd  8.65 gap 36 (0.39%)
Block  4 afp  7 score 98.00 rmsd 11.45 gap 5 (0.08%)
Block  5 afp  9 score 63.33 rmsd 18.85 gap 97 (0.57%)

Chain 1:    1 MSNMDIDSINTGTIDKTPEELTPGTSGATRPIIKPATLAPPSNKRTRNPSPERTTTSSETDIGRKIQKKQ
              11111111111111111111                                                  
Chain 2:    1 MNANANAAAGGAPPQPVRAPLPPGFWNPRDTPFQRRMAFGGTSAIDQITGVHCDILDGASETSLYARIAI

Chain 1:   71 TPTEIKKSVYKMVVKLGEFYNQMMVKAGLNDDMERNLIQNAQAVERILLAAT------------------
                                                          22222222                  
Chain 2:   71 MARGEAYLKTMT--------------------------------NIPKGTITLAIANAIAPALGEQVLQA

Chain 1:  123 DDKKTEYQKKRNARDVKEGKEEIDHNKTGGTFYKMVRDDKTIYFSPIKITFLKEEVKTMYKTTMGSDGFS
              33333333333333333333                                                  
Chain 2:  109 DEANLRGRKQIVEFLRREIGGGKRELCVITPDIWNTARNANGALHAIRWLGDHATLGTLARPADGSDLVG

Chain 1:  193 GLNHIMIGHSQMNDVCFQRSKGLKRVGLDPSLISTFAGSTLP-RRSGTTGVAIKGGGTLVDEAIRFIGRA
                         4444444444444444444444444444444 444444444444444444444444444
Chain 2:  179 H----------YRTILDFLLQHPTSRLSTIGTVMYATLYISLAKQGNVSSQKLDRLNDDLKNTLGFELDL

Chain 1:  262 -----MADRGLLRDIKAKTAYEKILLNLKNKCSAPQQKALVDQVIGSRNPGIADIEDLTLLARSMVVVRP
                   55555555555555555555555555555 5555555555555555                   
Chain 2:  239 DGDTITYTYQQIGKRIPHEHLASMFEEMVGHMTE-VNLRMQVTLQQAAGTGLTGLQIIKRALQEHPTFPW

Chain 1:  327 SVASKVVLPISIYAKIPQLGFNTEEYSMVGYEAMALYNMATPVSILRMGDDAKDKSQLFFMSCFGAAYED
                                                                                 666
Chain 2:  308 AKLSRMLPSETPK------------------------------------------------------VAA

Chain 1:  397 LRVLSALTGTEFKPRSALKCKGFHVPAKEQVEGMGAALMSIKLQFWAPM--TRSGGNEVSG-----EGGS
              666666666666                            666666666  6666666666     6666
Chain 2:  324 AFDAVGNDPYYG----------------------------FKPDLGAAKSTHYARYIWVCAKLLRANNSE

Chain 1:  460 GQISC----SPVFAVERPIALSKQAVRRMLSMNVEGRDADVKGNLLKMMNDSMAKKTSGNAFIGKKMFQI
              66666    666        6  66666666               666666666666666666      
Chain 2:  366 DERTLRNYKGNVRGIPNQPAFDELIAGYTPPAPE------------GEPQEADEQRHNVLLAASN-----

Chain 1:  526 SDKNKVNPIEIPIKQT
                       6666666
Chain 2:  419 ---------RCAALNL

Note: positions are from PDB; the numbers between alignments are block index

Align IBV.pdb 560 with VSV.pdb 422
Twists 4 ini-len 240 ini-rmsd 9.18 opt-equ 259 opt-rmsd 5.46 chain-rmsd 22.82 Score 262.70 align-len 512 gaps 253 (49.41%)
P-value 1.39e-01 Afp-num 85264 Identity 2.54% Similarity 11.33%
Block  0 afp  5 score 69.57 rmsd 10.19 gap 12 (0.23%)
Block  1 afp 12 score 153.14 rmsd  9.77 gap 70 (0.42%)
Block  2 afp  5 score 77.64 rmsd  5.59 gap 31 (0.44%)
Block  3 afp  3 score 49.57 rmsd  3.15 gap 8 (0.25%)
Block  4 afp  5 score 41.63 rmsd  6.10 gap 54 (0.57%)

Chain 1:   69 KQTPTEIKKSVYKMVVKLGEFYNQMM--------------------------------------------
              111111111111111111                                                    
Chain 2:   45 TKSLSDLRGYVYQGLKSGNVSIIHVNSYLYGALKDIRGKLDKDWSSFGINIGKAGDTIGIFDLVSLKALD

Chain 1:   95 ---VKAGLNDDMERNLIQNAQAVERILLAATDDKKTEYQKKRNARDVKEGKEEIDHNKTGGTFYKMVRDD
                 2222222222222222222222222222222222222             222222222222     
Chain 2:  115 GVLPDGVSDASRTSADDKWLPLYLLGLYRVGRTQMPEYRK-------------KLMDGLTNQCKM-----

Chain 1:  162 KTIYFSPIKITFLKEEVKTMYKTTMGSDGFSGLNHIMIGHSQMNDVCFQRSKGLKRVGLDPSLISTFAGS
                  222222222222222222    222222222222222222222222222              222
Chain 2:  167 ----INEQFEPLVPEGRDIFDV----WGNDSNYTKIVAAVDMFFHMFKKHECA--------------SFR

Chain 1:  232 TLPRRSGTTGVAIKGGGTLVDEAIRFIGRAMADRGLLRDIKAKTAYEKILLNLKNKCSAPQQKALVDQVI
              22222222222       22222222222222                3333333333333333333333
Chain 2:  215 YGTIVSRFKDC-------AALATFGHLCKITGM---------------STEDVTTWILNREVADEMVQMM

Chain 1:  302 GSRNPG------------------IADIEDLTLLARSMVVVRPSVASKVVLPISIYAKIPQLGFNTEEYS
              333333                  333333 33333333 33                            
Chain 2:  263 LPGQEIDKADSYMPYLIDFGLSSKSPYSSVKNPAFHFWGQLTALLLRSTR--------------------

Chain 1:  354 MVGYEAMALYNMATPVSILRMGDDAKDKSQLFFMSCFGAAYEDLRVLSALTGTEFKPRSALKCKGFHVPA
                           44444444444444444444444444                               
Chain 2:  313 -------------ARNARQPDDIEYTSLTTAGLLYAYAVGSSADLAQQFC--------------------

Chain 1:  424 KEQVEGMGAALMSIKLQFWA---------PMTRSGGNEVSGEGGSGQISCSPVFAVERPIALSKQAVRRM
                      555555555555         55555 55                     55 555555  5
Chain 2:  350 --------VGDNKYTPDDSTGGLTTNAPPQGRDVVEWLGWFEDQNRKPTP--------DMMQYAKRA--V

Chain 1:  485 LSMNVEGRDADVKGNLLKMMND
              5555555555 55555555555
Chain 2:  402 MSLQGLREKT-IGKYAKSEFDK

Note: positions are from PDB; the numbers between alignments are block index

Align IBV.pdb 560 with GaV.pdb 418
Twists 5 ini-len 256 ini-rmsd 9.71 opt-equ 259 opt-rmsd 5.77 chain-rmsd 22.16 Score 276.73 align-len 496 gaps 237 (47.78%)
P-value 1.76e-01 Afp-num 83531 Identity 4.84% Similarity 10.69%
Block  0 afp  4 score 51.76 rmsd  8.90 gap 19 (0.37%)
Block  1 afp  2 score 47.50 rmsd  0.79 gap 0 (0.00%)
Block  2 afp 12 score 147.37 rmsd  9.25 gap 78 (0.45%)
Block  3 afp  5 score 76.80 rmsd  5.20 gap 30 (0.43%)
Block  4 afp  3 score 55.46 rmsd  2.77 gap 8 (0.25%)
Block  5 afp  6 score 42.34 rmsd 11.91 gap 75 (0.61%)

Chain 1:   72 PTEIKKSVYKMVVKLGEFYNQMMV-----------------------------------KAGLNDDMERN
              1  11  22222222222222222                                   33333333333
Chain 2:   57 IKTRAL-TAKSIKAFLYKYGITIKTQNDQDWISFGVAIAKANEEVNPWNLCDIEENGTYESGLSEPTREK

Chain 1:  107 LIQNAQAVERILLAATDDKKTEYQKKRNARDVKEGKEEIDHNKTGGTFYKMVRDDKTIYFSPIKITFLKE
              33333333333333333333333333            33333333333           333333333 
Chain 2:  126 DHVWMFVYCIGLYRLGKITDPTYQNN------------IIKTVDKVLKT-----------IDKEAASLS-

Chain 1:  177 EVKTMYKTTMGSDGFSGLNHIMIGHSQMNDVCFQRSKGLKRVGLDPSLISTFAGSTLPRRSGTTGVAIKG
              333333333  3333333333333333333333333               333333333333333    
Chain 2:  172 TGAETAVQV--VNDVNYCKMIACLDMYFYQFKNHDL---------------AVARVGSISSRYRDC----

Chain 1:  247 GGTLVDEAIRFIGRAMADRGLLRDIKAKTAYEKILLNLKNKCSAPQQKALVDQVIGSRNPG---------
                 333333333333333               4444444444444444444444444444         
Chain 2:  221 ---AALLGINHLTMLGGG---------------DPSVGVRWALEPVVQDDIDRLITPGQETSKTGSYMPY

Chain 1:  308 ---------IADIEDLTLLARSMVVVRPSVASKVVLPISIYAKIPQLGFNTEEYSMVGYEAMALYNMATP
                       444444 4444444   4                                          5
Chain 2:  273 MMDLGASKLSPYSTTVNSSFHLFVHAAGALSLDQRS---------------------------------I

Chain 1:  369 VSILRMGDDAKDKSQLFFMSCFGAAYEDLRVLSALTGTEFKPRSALKCKGFHVPAKEQVEGMGAALMSIK
              555555555555555555555555                66666666666666                
Chain 2:  310 NARFLPAPNVNGIIRNAAFFIFAMNKSVD-----------WSIGFTKGPEVEKPPLRLQISGGRNVL---

Chain 1:  439 LQFWAPMTRSGGNEVSGEGGSGQISCSPVFAVERPIALSKQAVRRMLSMNVEGRDADVKGNLLKMMNDSM
                                   66                  66666666666666666666666666666
Chain 2:  366 ---------------------PK------------------SREIEDWMNWRKSMKDEFDGVIDEFLRDR

Chain 1:  509 AKKTSG
              666666
Chain 2:  397 ASRIAN

Note: positions are from PDB; the numbers between alignments are block index

Align IBV.pdb 560 with OhV.pdb 459
Twists 5 ini-len 288 ini-rmsd 12.26 opt-equ 311 opt-rmsd 6.68 chain-rmsd 28.56 Score 274.13 align-len 575 gaps 264 (45.91%)
P-value 1.94e-01 Afp-num 91997 Identity 4.70% Similarity 12.52%
Block  0 afp  3 score 53.63 rmsd  3.00 gap 0 (0.00%)
Block  1 afp  3 score 39.14 rmsd  5.35 gap 2 (0.08%)
Block  2 afp  5 score 74.21 rmsd  9.88 gap 31 (0.44%)
Block  3 afp  6 score 76.93 rmsd 12.73 gap 55 (0.53%)
Block  4 afp  6 score 99.08 rmsd  8.20 gap 8 (0.14%)
Block  5 afp 13 score 76.15 rmsd 15.77 gap 96 (0.48%)

Chain 1:   23 PGTSGATRPIIKPATLAPPSNKRTRNPSPERTTTSSETDIGRKIQKKQTPTEIKKSVYKMVV--------
              1111111111111111111111111            22222222222222222222             
Chain 2:    7 GCHHSIYRFLSTNLISVNMVVKRVSTDPTKRVTVT--HMNIATDRPIAYPSEWFDNPLNDKPKILIAAEG

Chain 1:   85 --KLGEFYNQMMVKAGLNDDMERNLIQNAQAVERILLAATDDKKTEYQKKRNARDVKEGKEEIDHNKTGG
                3333333          333333 3333333333333        333333       333333333 
Chain 2:   75 DITRAQLHATVQTNFPEGDLDHRVA-MMFLRHEMMRKSH--------MLGEDWTSFGRAIGVRGGDITI-

Chain 1:  153 TFYKMVRDDKTIYFSPIKITFLKEEVKTMYKTTMGSDGFSGLNHIMIGHSQMNDVCFQRSKGLKRVGLDP
                            444444           4444444444444444444444444444          4
Chain 2:  135 --------------GNLVIFDQTETRPDVIDGEDCMTDSEVLKYIILICSMYRLAQISR----------D

Chain 1:  223 SLISTFAGSTLPRRSGTTGVAIKGGGTLVDEAIRFIGRAMADRGLLRDIKAKTAYEKILLNLKNKCSAPQ
              4444444444444444444444                  55555555555555555555555555    
Chain 2:  181 DYRTNVVNNVTALIEGLDGEAVEFSTQILS----------YRKWLAYHPYIKMMAAIDMYLNEFPYHQYA

Chain 1:  293 QKALVDQVIGSRNPGIADIEDLTLLARSMVVVRPSVASKV------VLPISIYAKIPQLGF---------
                  5555555    5555555555555555555            66  66666666666         
Chain 2:  241 SARIGTIVTRF----KDCSVLVATKTITEALGLTFDTFAEWIWTARCANQFVNVIKGGEEMDNQRSYSMY

Chain 1:  348 ------NTEEYSMVGYEAMALYNMATPVSILRMGDDAKDKSQLFFMSCFGAAYEDL----RVLSALTGTE
                    666666666666666666                666666666666666     6666666666
Chain 2:  307 FMDFGLSPKSPYSATVNADLHLFY----------------HTIGVSSGLERSRNARYIGNPEHNNIINNA

Chain 1:  408 FKPRSALKCKGFHVPAKE---QVEGM------------GAALMSIKLQFWAPMTRSGGNEVSGEGGSGQI
              666666666666666666   66666            66666666                  666666
Chain 2:  361 MVIHYVLGTFSTFDAQFSADGVPIELEADDLVDDDLPGDNSPELWLGYIISKNGRIPPIVARQSILEWNQ

Chain 1:  463 SCSP---VFAVERPIALSKQAVRRMLSMNVEGRDADVKGNLLKMMNDSMAKKTSGNAFIGKKMFQISDKN
              6666   66666666666                                                    
Chain 2:  431 FPGCRESSIGLYLYKRAQ----------------------------------------------------

Chain 1:  530 KVNPIEIPIKQTIPN
                     66666666
Chain 2:  449 -------TLMVSLVA

Note: positions are from PDB; the numbers between alignments are block index

Align IBV.pdb 560 with BGV.pdb 513
Twists 5 ini-len 288 ini-rmsd 16.21 opt-equ 280 opt-rmsd 7.03 chain-rmsd 30.38 Score 282.03 align-len 537 gaps 257 (47.86%)
P-value 2.66e-01 Afp-num 104846 Identity 3.35% Similarity 11.73%
Block  0 afp  5 score 71.89 rmsd 11.59 gap 15 (0.27%)
Block  1 afp  3 score 59.80 rmsd  2.30 gap 0 (0.00%)
Block  2 afp  2 score 31.59 rmsd  2.77 gap 3 (0.16%)
Block  3 afp 16 score 162.59 rmsd 17.45 gap 82 (0.39%)
Block  4 afp  3 score 45.83 rmsd  4.05 gap 3 (0.11%)
Block  5 afp  7 score 60.32 rmsd 21.02 gap 36 (0.39%)

Chain 1:   74 EIKKSVYKMVVKLGEFYNQMMVKAGLNDDMERNLIQNAQAVERILLAATDDKKTEYQKKRNAR-------
              1111111111111111                22222222222222222222222222222         
Chain 2:   52 NARQAFSRITQLRNNG----------------QWDDKLIATFMKGVLDENAEWFQSPPLIEDWIVNEAVI

Chain 1:  137 DVKEGKEEIDHNKTGGTFYKMVRDDKTIYF----------------------------------------
              33333333333333333333333                                               
Chain 2:  106 GRVDDVVAPTALAQWEEVERPQNMDPVPNEEGELGTRRSFFLALITIYRQVLTRTINVDYGQEVSRRIID

Chain 1:  167 --SPIKITFLKEEVKTMYKTTMGSDGFSGLNHIMIGHSQMNDVCF----------------------QRS
                4444444444444444444444444444444444444444444                      444
Chain 2:  176 NFKEQPLGMSQDDINEIQGYESKERLTTNYVKILCILDMFFNKFQTHDKSTIRIATLPTRYRGCAAFTSY

Chain 1:  213 KGLKRV--GLDP------------------SLISTFA-----GSTLPRRSGTTGVAIKGG-GTLVDEAIR
              444444  4444                  4444444     444444444444444444 444444444
Chain 2:  246 GELAIRLGIEPIKLPSLILTVAVAKDFDKINVNGEQAEQLDGYFPYQLELGLVKKSAYSAGNCPSLYLWM

Chain 1:  257 FIGRAMADRGLLRDIKAKTAYEKILLNLKNKCSAPQQKALVDQVIGSRNPGIADIEDLTLLARSMVVVRP
              444444444444    444444444                444444444444444444           
Chain 2:  316 HTIGTMLHQQRS----YRANVPKNV----------------PDQMGTINSAIAVAMQFVAGGEFSMQFVG

Chain 1:  327 SVASKVVLPISIYAKIPQLGFNTEEYSMVGYEAMALYNMATPVSILRMGDDAKDKSQLFFMSCFGAAYED
                                                                555555555555555     
Chain 2:  366 DA------------------------------------------------RVQEAMREMQTAEAELNELR

Chain 1:  397 LRVLSALTGTEFKPRSALKCKGFHVPAKEQVEGMGAALMSIKLQFWAPMTRSGGNEVSGE-------GGS
                        6666666666666666666666                                   666
Chain 2:  388 M---------AQAREMRAAARGDEDEEGSEDGLDDENDGEGDDELPAEIEQNPEYLNRVNRIRELQENLQ

Chain 1:  460 GQISCSPVFAVERPIALSKQAVRRMLSMNVEGRDADVKGNLLKMMND
              666666666666666666666666666666    6666666666666
Chain 2:  449 QYNATVQQHTNAVEKAALRALAYLQENGGI----ADKDKRDLGIRFR

Note: positions are from PDB; the numbers between alignments are block index

Align IBV.pdb 560 with MSV.pdb 512
Twists 5 ini-len 296 ini-rmsd 14.58 opt-equ 326 opt-rmsd 9.91 chain-rmsd 28.45 Score 292.99 align-len 577 gaps 251 (43.50%)
P-value 3.13e-01 Afp-num 104839 Identity 4.33% Similarity 11.44%
Block  0 afp  6 score 74.78 rmsd  8.83 gap 19 (0.28%)
Block  1 afp  3 score 59.58 rmsd  2.29 gap 0 (0.00%)
Block  2 afp  2 score 31.07 rmsd  2.80 gap 3 (0.16%)
Block  3 afp 18 score 162.40 rmsd 19.70 gap 105 (0.42%)
Block  4 afp  2 score 41.23 rmsd  1.68 gap 0 (0.00%)
Block  5 afp  6 score 73.93 rmsd  8.11 gap 37 (0.44%)

Chain 1:   35 PATLAPPSNKRTRNPSPERTTTS--------SETDIGRKIQKKQTPTEIKKSVYKMVVKLGEFYNQMMVK
              11111111111111111111           1111111111111   11111111111111111111111
Chain 2:    1 MAVAILPVSRNLPARNRTVAGSVTAPPVQYPSEWFRANENRKVS---ITIYQQTTAGQAYSRIEALRNNG

Chain 1:   97 AGLNDDMERNLIQNAQAVERILLAATDDKKTEYQKKRNAR-------DVKEGKEEIDHNKTGGTFYKMVR
                       22222222222222222222222222222         33333333333333333333333
Chain 2:   68 ---------QWDDVLISTFMRGVIDENAEWFQSAPLTEDWSVNGAVIGQTGASITPLNLATWETIPRPGN

Chain 1:  160 DDKTIY------------------------------------FSPIKITFLKEEV---------------
                                                        4444444444444               
Chain 2:  129 LGPIANQEGELETRRSFFLALVTIYRQVLTRDINAEYGQEVSRRIIDNFKEQPLAMSQDDINNIQNFETK

Chain 1:  179 -----------KTMYKTTMGSDGFSGLNHIMIGHSQMNDVCFQRSKGLKRVGLDPSLISTFAGSTLPRRS
                         44444444444444444444444444                        444444444
Chain 2:  199 DKLTANYVKVLCILDMFFNKFQNHDKSTIRIATLPTR------------------------YRGCAAFTS

Chain 1:  238 GTTGVAIKG-----GGTLVDEAIRFIGRAMA----------------DRGLLRDIKAKTAYEKILLNLKN
              444444444     44444444444444444                44444444444444444444444
Chain 2:  245 YGELAIRLGIEPVQLPSLILTMAVARDFDKINIGGEQAEHLDGYFPYQLTLGLVKKSAYSASNCPALYLW

Chain 1:  287 KCSAPQQKALVDQVIGSRNPGIADIEDLTLLARSMVVVRPSVASKVVLPISIYAKIPQLGFNTEEYSMVG
              444444444444444444444444444444444444444444444                      444
Chain 2:  315 MHTIGTMLYQQRSYRAQVPKNVPDQMGTINSAIAVAIQYVAGGDF----------------------SMQ

Chain 1:  357 YEAMALYNMATPVSILRMGDDAKDKSQLFFMSCFGAAYEDLRVLSALTGTEFKPRSALKCKGFHVPAKEQ
              44444               555555555555555                   6666666         
Chain 2:  363 FVADARVQGAMREMQDAEAELTHLRQLTARAARQAAEGNVNDEGGD--------EGESSEDEEEEDDHQL

Chain 1:  427 VEGMGAALMSIKLQFWAPMTRSGGNEVSGEGGSGQISCSPVFAVERPIALSKQAVRRMLSMNVEGRDADV
                                          66666666             666666666666666666666
Chain 2:  425 DDQDDPE---------------------IAARLERI-------------GVLQENLRRCTATVEQFTSVV

Chain 1:  497 KGNLLKMMNDSMAKKTS
              66666666666666666
Chain 2:  461 EKSAMRALAYLQENGGI

Note: positions are from PDB; the numbers between alignments are block index

Align IBV.pdb 560 with RABV.pdb 450
Twists 4 ini-len 272 ini-rmsd 16.68 opt-equ 289 opt-rmsd 10.01 chain-rmsd 26.61 Score 266.25 align-len 453 gaps 164 (36.20%)
P-value 3.26e-01 Afp-num 90743 Identity 3.75% Similarity 11.48%
Block  0 afp  4 score 45.61 rmsd  6.61 gap 3 (0.09%)
Block  1 afp  2 score 32.98 rmsd  2.61 gap 0 (0.00%)
Block  2 afp 17 score 164.00 rmsd 21.67 gap 53 (0.28%)
Block  3 afp  5 score 75.60 rmsd  8.26 gap 5 (0.11%)
Block  4 afp  6 score 72.48 rmsd 10.61 gap 47 (0.49%)

Chain 1:   13 TIDKTPEELTPGT-SGATRPIIKPATLAPPSNKRTR----------------------------------
              1111111111111 1111111111111111                                        
Chain 2:   22 IVDQYEYKYPAIKDLKKPCITLGKAPDLNKAYKSVLSGMSAAKLNPDDVCSYLAAAMQFFEGTCPEDWTS

Chain 1:   48 -------------NPSPERTTTSSETDIGRKI--QKKQTPTEIKKSVYKMVVKLGEFYNQMMVKAGLNDD
                           2222222222222222222  333333333333333333333333333333333333
Chain 2:   92 YGIVIARKGDKITPGSLVEIKRTDVEGNWALTGGMELTRDPTVPEHASLVGLLLSLYRLSKISGQNTGNY

Chain 1:  103 MERNLIQNAQAVERILLAATDDKKTEYQKKRNARDVKEGKEEIDHNKTGGTFYKMVRDDKTIYFSPIKIT
              333333333333333333333                         33333333            3333
Chain 2:  162 KTNIADRIEQIFETAPFVKIV-------------------------EHHTLMTT------------HKMC

Chain 1:  173 FLKEEVKTMYKTTMGSDGF-------SGLNHIMIGHSQMNDVCFQR------------------------
              3333333333333333333       33333333333333333333                        
Chain 2:  195 ANWSTIPNFRFLAGTYDMFFSRIEHLYSAIRVGTVVTAYEDCSGLVSFTGFIKQINLTAREAILYFFHKN

Chain 1:  212 ----SKGLKRVGLDPSLISTFAGSTLPRRSG---TTGVAIKGGGTLVDEAIRFIGRAMADRGLLRDIKAK
                  333333333333333333333333333   4444444444444444444444444         44
Chain 2:  265 FEEEIRRMFEPGQETAVPHSYFIHFRSLGLSGKSPYSSNAVGHVFNLIHFVGCYMGQVR---------SL

Chain 1:  275 TAYEKILLNLKNKCSAPQQKAL-----VDQVIGSRNPGIADIEDLTLLARSMVVV-------------RP
              44444444444444444444       5555555555555555555555555555             55
Chain 2:  326 NATVIAACAPHEMSVLGGYLGEEFFGKGTFERRFFRDEKELQEYEAAELTKTDVALADDGTVNSDDEDYF

Chain 1:  327 SVASKVVLPISIYAKIPQLGFNTEEYSMVGYEA
              5555555555555555    5555555555555
Chain 2:  396 SGETRSPEAVYTRIMM----NGGRLKRSHIRRY

Note: positions are from PDB; the numbers between alignments are block index

Align IBV.pdb 560 with CRV.pdb 446
Twists 4 ini-len 208 ini-rmsd 11.91 opt-equ 171 opt-rmsd 7.11 chain-rmsd 26.45 Score 290.04 align-len 364 gaps 193 (53.02%)
P-value 3.27e-01 Afp-num 93430 Identity 2.47% Similarity 9.07%
Block  0 afp  7 score 95.23 rmsd 16.59 gap 14 (0.20%)
Block  1 afp  4 score 92.56 rmsd  1.53 gap 0 (0.00%)
Block  2 afp  7 score 84.47 rmsd 11.75 gap 37 (0.40%)
Block  3 afp  6 score 94.01 rmsd  8.43 gap 14 (0.23%)
Block  4 afp  2 score 38.00 rmsd  2.72 gap 1 (0.06%)

Chain 1:   84 VKLGEFYNQMMVKAGLNDDMERNLI---------------------------------------------
              111  1                                                                
Chain 2:   88 LTPPGCEGPSMWPVAQGAVVQPLSMPGITAVYDSRAAAVNSTMNIDPDEGDQSEGGQAPTEEEDAASQCR

Chain 1:  109 -----------------------------------------------QNAQAVERILLAATDDKKTEYQK
                                                             22222222222222222222222
Chain 2:  158 AISYICLSLMRLAVKRVDTFMKGTPQLVTAYHILMGDHSPFLSSFNYSRGLCSNISSLFNQCDDLKRTLA

Chain 1:  132 KRNARDVKEGKEEIDHNKTGGTFYKMVRDDKTIYFSPIKITFLKEEVKTMYKTTMGSDGFSGL-----NH
              22222222222                                  333333333333333333     33
Chain 2:  228 HHCAVADESHHN---------------------------------NRTVHGPLRFLILQHMDLNGMVPYG

Chain 1:  197 IMIGHSQMNDVCFQRSKGLKRVGLDPSLISTFAGSTLPRRSGTTGVAIKGGGTLVDEAIRFIGRAMADRG
              3333333333333333333333333333333333333333333333333                     
Chain 2:  265 MYVDMKRGLSMLSPGAILTWLHDAQVASTLMLISKINKDHDRVDKTDRFWRYSRCIDPGFF---------

Chain 1:  267 LLRDIKAKTAYEKILLNLKNKCSAPQQKALVDQ---VIGSRNPGIADIEDLTLLARSMVVVRPSVASK-V
                444444444444444444444             44 44444444444444444444444444    5
Chain 2:  326 --VELQQSRCHILIARMADILVRGGCVNVTEYSDPKKAESIKDKANILANAEKFGTEFMLAYNALSGTSE

Chain 1:  333 VLPISIYAKIPQLG
              55555555555555
Chain 2:  394 GAGPVARALASASS

Note: positions are from PDB; the numbers between alignments are block index

Align IBV.pdb 560 with OFV.pdb 450
Twists 4 ini-len 232 ini-rmsd 12.99 opt-equ 238 opt-rmsd 6.74 chain-rmsd 30.06 Score 295.74 align-len 471 gaps 233 (49.47%)
P-value 1.71e-01 Afp-num 93568 Identity 3.18% Similarity 11.04%
Block  0 afp 11 score 164.71 rmsd 18.03 gap 48 (0.35%)
Block  1 afp  7 score 81.26 rmsd 11.99 gap 38 (0.40%)
Block  2 afp  6 score 99.61 rmsd  8.44 gap 14 (0.23%)
Block  3 afp  2 score 41.36 rmsd  1.64 gap 0 (0.00%)
Block  4 afp  3 score 35.24 rmsd  3.77 gap 29 (0.55%)

Chain 1:   26 SGATRPIIKPATLAP-PSNKRTRNPSPERTTTSSETDIGRKIQKKQTPTEIKKSVYKMVVKLGEFYNQMM
              111111111111111 111111111111        11111111111  1111111111           
Chain 2:  107 LETMTMPDIKTRQDSRITAAIAAMALDPT-------EEGPDDLEDRS--QQADAESAMS-----------

Chain 1:   95 VKAGLNDDMERNLIQNAQAVERILLAATDDKKTE------------------------------------
                               11111111111111111                                    
Chain 2:  157 -----------------KARAMVYICLSLMRLAVKPAESFMKGVHQIKQAYSVLVGEHSEFLFNYSYSEG

Chain 1:  129 ---YQKKRNARDVKEGKEEIDHNKTGGTFYKMVRDDKTIYFSPIKITFLKEEVKTMYKTTMGSDGFSGLN
                 1111111111  11111111111111 1              2222222222222      222222
Chain 2:  210 MCRNIADMFNQCD--DLKATLCHHCAIADETHHT-----------NRKRHGLLRFLIL------QHVDLT

Chain 1:  196 HIMIGHSQMNDVC----FQRSKGLKRVGLDPSLISTFAGSTLPRRSGTTGVAIKGGGTLVDEAIRFIGRA
              2222222222222    2222222222 222222222222222                           
Chain 2:  261 GMIPYGMYIDMRRYFTLLTPGQLLTWL-HDNQVSRPLSVIADINTRYDVSNGSDRFWRYSRGLDPGF---

Chain 1:  262 MADRGLLRDIKAKTAYEKILLNLKNK--CSAPQQKALVDQV-IGSRNPGIADIEDLTLLARSMVVVRPSV
                    33333333333333333333  3           3 3 33333333333333333333333333
Chain 2:  327 ------FIALQQSKCVTLIARMAHILVKGGAVAVNEYSDPRKAKSLENKPGLAAEADKFATEFVEAYNGL

Chain 1:  329 ASKVVLPISIYAKIPQLGFNTEEYSMVGYEAMALYNMATPVSILRMGDDAKDKSQLFFMSCFGAAYEDLR
              33                                                444444444444444     
Chain 2:  391 SGSSANA-------------------------------------------GPVSRKLYNQGRGIPTRRGL

Chain 1:  399 VLSALTGTEFKPRSALKCKGFHVPAKEQVEGMGAALMSIKLQFWAPMTRSG
                                        5555555555555555555555555
Chain 2:  418 FT------------------------PPSARPAPVVNVHVPAASSSLTGAL

Note: positions are from PDB; the numbers between alignments are block index

Align IBV.pdb 560 with CCSV.pdb 448
Twists 4 ini-len 216 ini-rmsd 12.05 opt-equ 173 opt-rmsd 6.21 chain-rmsd 25.61 Score 295.81 align-len 391 gaps 218 (55.75%)
P-value 2.52e-01 Afp-num 92990 Identity 3.58% Similarity 10.74%
Block  0 afp  7 score 94.48 rmsd 16.45 gap 14 (0.20%)
Block  1 afp  4 score 89.65 rmsd  1.58 gap 0 (0.00%)
Block  2 afp  7 score 83.91 rmsd 11.72 gap 37 (0.40%)
Block  3 afp  6 score 93.80 rmsd  8.46 gap 14 (0.23%)
Block  4 afp  3 score 49.73 rmsd  6.38 gap 0 (0.00%)

Chain 1:   86 LGEFYNQMMVKAGLNDDMERNLI-----------------------------------------------
              11111                                                                 
Chain 2:   90 PPGCEGPSMWSVAQGAVVQPLSMPGITAVYDSRAAAASSTMNIDPDEGDQAEDSQAPPDDEDAASQCRAI

Chain 1:  109 ---------------------------------------------QNAQAVERILLAATDDKKTEYQKKR
                                                           2222222222222222222222222
Chain 2:  160 SYICLSLMRLAVKRVETFMKGTPQLVTAYHILMGDHSPFLASFNYSRGLCSNISSLFNQCDDMKRTLAHH

Chain 1:  134 NARDVKEGKEEIDHNKTGGTFYKMVRDDKTIYFSPIKITFLKEEVKTMYKTTMGSDGFSGLNHIMIGHSQ
              222222222                       33333333333333333       33333333333333
Chain 2:  230 CAVADESHHN----------------------NRTVHGPLRFLILQHMD-------LNGMVPYGMYVDMK

Chain 1:  204 MNDVCFQRSKGLKRVGLDPSLISTFAGSTLPRRSGTTGVAIKGGGTLVDEAIRFIGRAMADRGLL-----
              333  333             33333333333333333333333 3                        
Chain 2:  271 RGL--PLL-------------KPGTILTWLHDAQVASTLMLISKINKDHDRTDKADRFWRYCRCIDPGFF

Chain 1:  269 RDIKAKTAYEKILLNLKNKCSAPQQKALVDQ---VIGSRNPGIADIEDLTLLARSMVVVRPSVASKVVLP
              444444444444444444444             44 44444444444444444444444444       
Chain 2:  326 IELQQSRCYILIARMADILVRGGCVNVTEYSDPKKAESIKDKANILANAERFGIEFMAAYNALSGTSEGA

Chain 1:  336 ISIYAKIPQLGFNTEEYSMVGYEAMALYNMATPVSILRMGD
                               555555555555555555555555
Chain 2:  396 G----------------PVARALASAAVGQPTRRILVPRNP

Note: positions are from PDB; the numbers between alignments are block index

Align IBV.pdb 560 with DMSV.pdb 387
Twists 5 ini-len 272 ini-rmsd 11.52 opt-equ 255 opt-rmsd 7.92 chain-rmsd 22.71 Score 287.94 align-len 472 gaps 217 (45.97%)
P-value 2.43e-01 Afp-num 81735 Identity 3.18% Similarity 13.56%
Block  0 afp  4 score 60.88 rmsd 11.76 gap 2 (0.06%)
Block  1 afp  7 score 116.26 rmsd  8.48 gap 2 (0.03%)
Block  2 afp 13 score 130.78 rmsd 13.98 gap 61 (0.37%)
Block  3 afp  3 score 49.54 rmsd  3.50 gap 3 (0.11%)
Block  4 afp  2 score 27.74 rmsd  3.31 gap 0 (0.00%)
Block  5 afp  5 score 50.25 rmsd  4.65 gap 25 (0.38%)

Chain 1:   60 TDIGRKIQKKQTPTEIKKSVYKM-------------VVKLGEFYNQMMVKAGLNDDMERNLIQNAQAVER
              1                                   2222222222222222222222222222222222
Chain 2:   55 QDTRKYTPKNPRLLTDEVDIYLVGNLLCSYRYNKTHEKMQTAYGTKVASILAPFSTHDTQNIRISTFLTN

Chain 1:  117 ILLAATDDKKTEYQKKRNARDVKEGKEEIDHNKTGGTFYKMVRDDKTIYFSPIKITFLKEEVKTMYKTTM
              222222222222                 222222                                   
Chain 2:  125 SKSLVDHPNFEI-----------------MASAIDMFLERFPSHGMGKLRFGTIGLRYQG----------

Chain 1:  187 GSDGFSGLNHIMIGHSQMNDVCFQRSKGLKRVGLDPSLISTFAGSTLPRRSGTTGVAIKGGGTLVDEAIR
                                      3333333333333333333333333333333333333333333333
Chain 2:  168 ------------------------CSGLVDLTYLKQILKKSGLADAIKWLFAGCLVSEVFQMMINHQDEI

Chain 1:  257 F-----IGRAMADRGLLRDIKAKTAYEKILLNLKNKCSAPQQKALVDQVIGSRNPGIADIEDLTLLARSM
              3     3333333333333333333333333333333333333333333333333      333333333
Chain 2:  214 DVKHSYFPYMIGFKISNKSPFSAGSNPSVHTLVHLIGSLLGSPRSINAIMIEYGV------ISDIVVNAA

Chain 1:  322 VVVRPSVASKVVLPISIYAKIPQLGFNTEEYSMVGYEAMALYNMATPVSILRMGDDAKDKSQLFFMSCFG
              333333333                                   44444444444444444444444444
Chain 2:  278 IVFFAHRSD-----------------------------------IGAKVRFGEKGVMDEIHREEDMARQR

Chain 1:  392 AAYEDLRVLSALTGTEFKPRSALKCKGFHVPAKEQVEGMGAALMSIKLQFWAPMTRSGGNEVSGEGGSGQ
                  555555555555555555555                                             
Chain 2:  313 ----KRSATAGGLPATQPTDPRGWL---------------------------------------------

Chain 1:  462 ISCSPVFAVERPIAL---SKQAVRRMLSMNVEGRDADVKGNLLKMMNDSMAK
                   6  6666666   66666666666666666666666666666666 6
Chain 2:  334 -----AEYQDRDYKFTQSEVDDLNKVIQGIPQVRAGTVGEWVKLNFISNLPK

Note: positions are from PDB; the numbers between alignments are block index

Align IBV.pdb 560 with NDV.pdb 489
Twists 5 ini-len 272 ini-rmsd 12.40 opt-equ 299 opt-rmsd 8.13 chain-rmsd 20.27 Score 316.25 align-len 565 gaps 266 (47.08%)
P-value 1.95e-01 Afp-num 100152 Identity 4.25% Similarity 12.04%
Block  0 afp  3 score 54.69 rmsd  2.95 gap 1 (0.04%)
Block  1 afp  7 score 91.16 rmsd 10.09 gap 21 (0.27%)
Block  2 afp  2 score 46.59 rmsd  1.29 gap 0 (0.00%)
Block  3 afp 12 score 157.33 rmsd 14.78 gap 35 (0.27%)
Block  4 afp  5 score 43.82 rmsd 10.94 gap 69 (0.63%)
Block  5 afp  5 score 72.67 rmsd  5.63 gap 15 (0.27%)

Chain 1:   19 EELT---PGTSGATRPIIKPATLAPPSNKRTRNPSPERTTTSSETDIGRKIQKKQTPTEIKKSVYKMVVK
              1111   111111111111111111111111                                       
Chain 2:   14 AQTRPNGAHGGGEKGSTLKVDVPVFTLNSDD---------------------------------------

Chain 1:   86 LGEFYNQMMVKAGLNDDMERNLIQNAQAVERILLA------------ATDDKKTEYQKKRNARDVKEGKE
                   222222222222222222222222222222            22222222222            
Chain 2:   45 -----PEDRWSFVVFCLRIAVSEDANKPLRQGALISLLCSHSQVMRNHVALAGKQNEA------------

Chain 1:  144 EIDHNKTGGTFYKMVRDDKTIYFSPIKITFLKEEVKTMYKTTMGSDGFSGLNHIMIGHSQMNDVCFQRSK
                 22222222222222         333333333333333333                4444444444
Chain 2:   98 ---TLAVLEIDGFANGTPQFNN----RSGVSEERAQRFAMIAGSLPRACSNGTPF-----VTAGAEDDAP

Chain 1:  214 GLKRVGLDPSLISTFAGSTLPRRSGTTGVAIKGGGTLVDEAIRFIGRAMADRGLLRDIKAKTAYEKILLN
              44444444444444444444444444444444444444444444444444            44 44444
Chain 2:  156 EDITDTLERILSIQAQVWVTVAKAMTAYETADESETRRINKYMQQGRVQKKYILYPVC----RSTIQLTI

Chain 1:  284 LKNKCSAPQQKALVDQVIGSRNPGIADIEDLTLLARSMVVVRPSVASKVVLPISIYAKIPQLGFNTEEYS
              44444444444444444444  4444444444444444   4444                         
Chain 2:  222 RQSLAVRIFLVSELKRGRNT--AGGTSTYYNLVGDVDS---YIRNTGLTA--------------------

Chain 1:  354 MVGYEAMALYNMATPVSILRMGDDAKDKSQLFFMSCFGAAYEDLRVLSALTGTEFKPRSALKCKGFHVPA
                                             5 5555555555555555 5555 5    5 55555555
Chain 2:  267 -------------------------------FFLTLKYGINTKTSALALSSLSGDIQKMKQLMRLYRMKG

Chain 1:  424 KEQVEGMGAALM--------SIKLQFWA--PMTRSGGNEVSGEGG--------SGQISCSPVFAVERPIA
                                  5555  55  555555                 6666             
Chain 2:  306 DNAPYMTLLGDSDQMSFAPAEYAQLYSFAMGMASVLDKGTGKYQFAKDFMSTSFWRL-------------

Chain 1:  476 LSKQAVRRMLSMNVE-----GRDADVKGNLLKMMNDSMAKKTSGNAFIGKKMFQISDKNKVNPIEIPIKQ
              666666666666666     66666666666666666666666                          6
Chain 2:  363 GVEYAQAQGSSINEDMAAELKLTPAARRGLAAAAQRVSEVTSS--------------------------I

Chain 1:  541 TIPNF
              66666
Chain 2:  407 DMPTQ

Note: positions are from PDB; the numbers between alignments are block index

Align IBV.pdb 560 with HPIV5.pdb 509
Twists 5 ini-len 296 ini-rmsd 14.67 opt-equ 315 opt-rmsd 7.49 chain-rmsd 22.20 Score 310.44 align-len 555 gaps 240 (43.24%)
P-value 1.75e-01 Afp-num 106466 Identity 3.96% Similarity 14.77%
Block  0 afp  3 score 54.33 rmsd  2.84 gap 1 (0.04%)
Block  1 afp  7 score 85.40 rmsd  8.77 gap 13 (0.19%)
Block  2 afp  2 score 29.96 rmsd  2.46 gap 0 (0.00%)
Block  3 afp  2 score 46.63 rmsd  1.01 gap 0 (0.00%)
Block  4 afp 13 score 165.59 rmsd 17.55 gap 68 (0.40%)
Block  5 afp 10 score 71.53 rmsd 16.12 gap 117 (0.59%)

Chain 1:   20 ELTPGTSGATRPIIKPATLAPPSNKRTRNPSPERTTTSSETDIGRKIQKKQTPTEIKKSVYKMVVKLGEF
              111111111111111111111111111                                22222222222
Chain 2:   18 QDQSEEGTIPPTTLKPVIRVFILTSNN--------------------------------PELRSRLLLFC

Chain 1:   90 YNQMMVKAGLNDDMERNLIQNAQAVERILLAATDDKKTEYQKKRNARDVKEGKEEIDHNKTGGTFYKMVR
              22222        222222222222222222222222222222222      2222222222   33333
Chain 2:   56 LRIVL--------SNGARDSHRFGALLTMFSLPSATMLNHVKLADQ------SPEADIERVE---IDGFE

Chain 1:  160 DDKTIYFSPIKITFLKEEVKTMYKTTMGSDGFSGLNHIMIGHSQMNDVCFQRSK------GLKRVGLDPS
              3333333333344444444444444444                                5555555555
Chain 2:  109 EGSFRLIPNARSGMSRGEINAYAALAEDLPDTLNHATPFVDSEVEGTAWDEIETFLDMCYSVLMQAWIVT

Chain 1:  224 LISTFAGSTLPRRSGTTGVAIKGGGTLVDEAIRFIGRAMADRGLLRDIKAKTAYEKILLN---LKNKCSA
              5555555555              55555555555555555555                   5555555
Chain 2:  179 CKCMTAPDQP--------------AASIEKRLQKYRQQGRINPRYLLQPEARRIIQNVIRKGMVVRHFLT

Chain 1:  291 PQQKALVDQVIGSRNPGIADIEDLTLLARSMVVVRPSVASKVVLPISI---YAKIPQLGFNTEEYSMVGY
              5555555555555555   5555555555555  55555555555555   5555555555555555555
Chain 2:  235 FELQLARAQSLVSNRY---YAMVGDVGKYIEN--CGMGGFFLTLKYALGTRWPTLALAAFSGELTKLKSL

Chain 1:  358 EAMALYNMATPVSILRMGDDAKDKSQLFFMSCFGAAYEDLRVLSALTGTEFKPRSALKCKGFHVPAKEQV
              5555                                                          6666666 
Chain 2:  300 MALYQTLGEQAR--------------------------------------------------YLALLESP

Chain 1:  428 EGMGAALMSIKLQFWAPMTRSGGNEVSGEGGSGQISCSPVFAVERPIA---------LSKQAVRRMLSMN
                                           666666666666                6666666666666
Chain 2:  320 HLMDFAAANYPLLYSYA------------MGIGYVLDVNMRNYAFSRSYMNKTYFQLGMETARKQQGAVD

Chain 1:  489 VE-----GRDADVKGNLLKMMNDSMAK--KTSGNAFIGKKMFQISDKNKVNPIEIPIKQTIPNFF
              66     66666666666666666666  6666666666 6      666666666666666666
Chain 2:  378 MRMAEDLGLTQAERTEMANTLAKLTTANRGADTRGGVNPFSSV----TGTTQVPAAATGDTLESY

Note: positions are from PDB; the numbers between alignments are block index

Align IBV.pdb 560 with NiV.pdb 532
Twists 5 ini-len 288 ini-rmsd 15.75 opt-equ 229 opt-rmsd 4.46 chain-rmsd 28.95 Score 303.57 align-len 515 gaps 286 (55.53%)
P-value 1.42e-01 Afp-num 109339 Identity 6.21% Similarity 18.06%
Block  0 afp  2 score 33.39 rmsd  2.30 gap 0 (0.00%)
Block  1 afp  3 score 70.84 rmsd  0.74 gap 0 (0.00%)
Block  2 afp 15 score 198.45 rmsd  9.35 gap 79 (0.40%)
Block  3 afp  4 score 63.27 rmsd  8.09 gap 16 (0.33%)
Block  4 afp  2 score 33.13 rmsd  2.34 gap 1 (0.06%)
Block  5 afp 10 score 51.50 rmsd 26.30 gap 83 (0.51%)

Chain 1:   48 NPSPERTTTSSETDIGRKIQKKQTPTEIKKSVYKMVVKLGEFYNQMMV-------KAGLNDDMERNLIQN
              111111111111111       222222222222222222222222         333333333333333
Chain 2:   96 DIEAVIIDVGSMVNGIPVMER-RGDKAQEEMEGLMRILKTARDSSKGKTPFVDSRAYGLRITDMSTLVSA

Chain 1:  111 AQAVERILLAATDD---KKTEYQKKRNARDVKEGKEEIDHNKTGGTFYKMVRDDKTIYFSPIKITFLKEE
              33333333333333   3333333             3333333333            33333333333
Chain 2:  165 VITIEAQIWILIAKAVTAPDTAEE-------------SETRRWAKYVQQKR--------VNPFFALTQQW

Chain 1:  178 VKTMYKTTMGSDGFSGLNHIMIGHSQMNDVCFQRSKGLKRVGLDPSLISTFAGSTLPRRSGTTGVAIKGG
              333333  3333333333333333333333333                   333333333         
Chain 2:  214 LTEMRN--LLSQSLSVRKFMVEILIEVKKGGSAKGRAVEIISDI--------GNYVEETGMAG-------

Chain 1:  248 GTLVDEAIRFIGRAMADRGL-----LRDIKAKTAYEKILLNLKNKCSAPQQKALVDQVIGS---------
                    3333333333333      33  3 33333333333333                         
Chain 2:  267 ------FFATIRFGLETRYPALALNEFQSDLNTIKSLMLLYREIGPRAPYMVLLEESIQTKFAPGGYPLL

Chain 1:  304 -----------------------RNPGIADIEDLTLLARSMVVVRPSVASKVVLPISIYAKIPQLGFNTE
                                     444444444444444444444      5555555555555555    
Chain 2:  331 WSFAMGVATTIDRSMGALNINRGYLEPMYFRLGQKSARHHAGGIDQNMANRLGLSSDQVAELAAAVQETS

Chain 1:  351 EYSMVGYEAMALYNMATPVSILRMGDDAKDKSQLFFMSCFGAAYEDLRVLSALTGTEFKPRSALKCKGFH
                                                                                    
Chain 2:  401 AGRQESNVQAREAKFAAGGVLIGGSDQDIDEGEEPIEQSGRQSVTFKREMSISSLANSVPSSSVSTSGG-

Chain 1:  421 VPAKEQVEGMGAALMSIKLQFWAPMTRSGGNEVSGEGGSGQISCSPVFAVERPIALSKQAVRRMLSMNVE
                                                                                   6
Chain 2:  470 ---------------------------------------------------------------------T

Chain 1:  491 GRDADVKGNLLKMMNDSMAKKTSGN
              6666666666666666666666666
Chain 2:  471 RLTNSLLNLRSRLAAKAAKEAASSN

Note: positions are from PDB; the numbers between alignments are block index

Align IBV.pdb 560 with CeMV.pdb 523
Twists 5 ini-len 272 ini-rmsd 12.62 opt-equ 308 opt-rmsd 8.98 chain-rmsd 21.83 Score 302.32 align-len 541 gaps 233 (43.07%)
P-value 2.77e-01 Afp-num 105416 Identity 3.33% Similarity 12.75%
Block  0 afp  3 score 45.21 rmsd  5.39 gap 1 (0.04%)
Block  1 afp  7 score 97.77 rmsd  9.97 gap 22 (0.28%)
Block  2 afp  2 score 31.52 rmsd  3.17 gap 8 (0.33%)
Block  3 afp 12 score 157.18 rmsd 15.66 gap 37 (0.28%)
Block  4 afp  5 score 44.21 rmsd 10.93 gap 70 (0.64%)
Block  5 afp  5 score 73.94 rmsd  7.69 gap 22 (0.35%)

Chain 1:   22 TPGTSGATRPIIKPATLAPPSNKRTRNPSPERTTTSSETDIGRKIQKKQTPTEIKKSVYKMVVKLGEFYN
              111111111111111111111                                       2222222222
Chain 2:   23 GSGGAIRGIKHVIVVPVPGDS---------------------------------------SIVTRSRLLD

Chain 1:   92 QMMVKAGLNDDMERNLIQNAQAVERILLAATDDKKTEYQKKRNARDVKEGKEEIDHNKTGGTFYK-----
              2222 222222222 22222222222222222222222222         22222222222         
Chain 2:   54 RLVR-LAGDPYISGPKLTGVMISILSLFVESPSQLIQRITD---------DPDVSIRLVEVIQSEKSLSG

Chain 1:  157 -MVRDDKTIYFSPI----KITFLKEEVKTMYKTTMGSDGFSGLNHIMIGHSQMNDVCFQRSKGLKRVGLD
               3333333333333    333333333333333  44444444444444                     
Chain 2:  114 LTFASRGANMEDEADDYFSIQAGEEGDTRGTHWFENKEIVEIEVQDPEE---------------------

Chain 1:  222 PSLISTFAGSTLPRRSGTTGVAIKGGGTLVDEAIRFIGRAMADRGLLRDIKAKTAYEKILLNLKNKCSAP
                               44444444444444444444444444444444444444444444444444   
Chain 2:  163 -----------------FNILLASILAQIWILLAKAVTAPDTAADSETRRWIKYTQQRRVVGEFRLD---

Chain 1:  292 QQKALVDQVIGSRNPGIADIEDLTLLARSMVVVRPSVASKVVLPISIYA-----------------KIPQ
                444444444444444444444444444444444444444444                      55 5
Chain 2:  213 --KGWLDAVRNRIAEDLSLRRFMVALILDIKRTPGNKPRIAEMICDIDTYIVEAGLASFILTIKFGIETM

Chain 1:  345 LGFNTEEYSMVGYEAMALYNMATPVSILRMGDDAKDKSQLFFMSCFGAA---YEDLRVLSALTGTEFKPR
              5555555555555555  5    5  55               55555    55 555555555555555
Chain 2:  281 YPALGLHEFSGELTTVESLMNLYQQMGETAPYMVILENSIQNKFSAGSYPLLWSYAMGVGVELENSMGGL

Chain 1:  412 SALKCKGFHVPAKEQVEGMGAALMSIKLQFWAPMTRSGGNEVSGEGGSGQISCSPVFAVERPIALSKQAV
                                             5555555                6666            
Chain 2:  351 N------------------------------FGRSYFD----------------PAYFRLGQEMVRRSAG

Chain 1:  482 RRMLSMNV------EGRDADVKGNLLKMMNDSMAKKTSGNAFIGKKMFQIS
                            6666666666666666666666666666666666666
Chain 2:  375 KVSSSLAAELGITAEDAKLVSEIAAQANDDRANRAIGPKQNQISFLHPDRG

Note: positions are from PDB; the numbers between alignments are block index

Align IBV.pdb 560 with MuV.pdb 549
Twists 5 ini-len 304 ini-rmsd 14.28 opt-equ 359 opt-rmsd 8.84 chain-rmsd 22.05 Score 300.00 align-len 554 gaps 195 (35.20%)
P-value 2.34e-01 Afp-num 102914 Identity 4.69% Similarity 13.36%
Block  0 afp  3 score 49.03 rmsd  4.26 gap 1 (0.04%)
Block  1 afp  7 score 85.41 rmsd  8.62 gap 13 (0.19%)
Block  2 afp  2 score 29.29 rmsd  2.49 gap 0 (0.00%)
Block  3 afp  2 score 46.26 rmsd  1.14 gap 0 (0.00%)
Block  4 afp 13 score 164.78 rmsd 17.83 gap 68 (0.40%)
Block  5 afp 11 score 68.22 rmsd 13.18 gap 117 (0.57%)

Chain 1:   19 EELTPGTS--GATRPIIKPATLAPPSNKRTRNPSPERTTTSSETDIGRKIQKKQTPTEIKKSVYKMVVKL
              11111111  111111111111111111                                      2222
Chain 2:   15 QELQDRGEEGSIPPETLKSAVKVFVINTPN------------------------------------PTTR

Chain 1:   87 GEFYNQMMVKAGLNDDMERNLIQNAQAVERILLAATDDKKTEYQKKRNARDVKEGKEEIDHNKTGGTFYK
              22222222222    2222222222222222222222222222222222      2222222222   33
Chain 2:   49 YHMLNFCLRII----CSQNARASHRVGALITLFSLPSAGMQNHIRLADR------SPEAQIERCE---ID

Chain 1:  157 MVRDDKTIYFSPIKITFLKEEVKTMYKTTMGSDG-------------------FSGLNHIMIGHSQMNDV
              3333333333333344444444444444444                      5555555555555555 
Chain 2:  106 GFEPGTYRLIPNARANLTANEIAAYALLADDLPPTINNGTPYVHADVEGQPCDEIEQFLDRCYSVLIQA-

Chain 1:  208 CFQRSKGLKRVGLDPSLISTFAGSTLPRRSGTTGVAIKGGGTLVDEAIRFIGRAMADRGLLRDIKAKTAY
                 5555555555555555555555555555555555555555555555555555555555555555555
Chain 2:  175 ---WVMVCKCMTAYDQPAGSADRRFAKYQQQGRLEARYMLQPEAQRLIQTAIRKSLVVRQYLTFELQLAR

Chain 1:  278 EKILLNLKNKCSAPQQKALVDQVIGSRNPGIADIEDLTLLARSMVVVRPSVASKVVLPISIYAKIPQLGF
              555555555555   555555555        55555555555555555                     
Chain 2:  242 RQGLLSNRYYAM---VGDIGKYIE--------NSGLTAFFLTLKYALGTKWSPLSLA-------------

Chain 1:  348 NTEEYSMVGYEAMALYNMATPVSILRMGDDAKDKSQLFFMSCFGAAYEDLRVLSALTGTEFKPRSALKCK
                                                              666       666666666666
Chain 2:  288 ------------------------------------------------AFT-------GELTKLRSLMML

Chain 1:  418 GFHVPAKEQVE--GMGAALMSIKLQ-----FWAPMTRSGGNEVSGEGGSGQISCSPVFAV----------
              66666666666  666666666666     666666666666          66666666          
Chain 2:  303 YRDLGEQARYLALLEAPQIMDFAPGGYPLIFSYAMGVGTVLD----------VQMRNYTYARPFLNGYYF

Chain 1:  471 --ERPIALSKQAVRRMLSMNVEGRDADVKGNLLKMMNDSMAKKTSGNAFIGKKMFQISDKNKVN
                66666666666666666666666666666666666666666666666666666666666666
Chain 2:  363 QIGVETARRQQGTVDNRVADDLGLTPEQRTEVTQLIDRLARGRGAGIPGGPVNPFVPPVQQQQP

Note: positions are from PDB; the numbers between alignments are block index

Align IBV.pdb 560 with MeV.pdb 525
Twists 5 ini-len 272 ini-rmsd 10.63 opt-equ 244 opt-rmsd 6.35 chain-rmsd 20.51 Score 310.19 align-len 617 gaps 373 (60.45%)
P-value 2.15e-01 Afp-num 107267 Identity 4.05% Similarity 12.97%
Block  0 afp  3 score 53.53 rmsd  5.93 gap 1 (0.04%)
Block  1 afp  7 score 96.92 rmsd  7.72 gap 50 (0.47%)
Block  2 afp  4 score 72.96 rmsd  4.18 gap 0 (0.00%)
Block  3 afp  9 score 134.65 rmsd 11.01 gap 21 (0.23%)
Block  4 afp  2 score 27.36 rmsd  2.27 gap 0 (0.00%)
Block  5 afp  9 score 73.76 rmsd 10.40 gap 84 (0.54%)

Chain 1:   33 IKPATLAPPSNKRTRNPSPERTTTSSETDIGRKIQKKQTPTEIKKSVYKMVVKLGEFYNQMMVKAGLNDD
              11111111111111111111                                                  
Chain 2:   22 SGSGGAIRGIKHIIIVPIPGDSSITTRSRLLDRLVRLIGNPDVSGPKLTGALIGILSLFVESP-------

Chain 1:  103 MERNLIQNAQAVERILLAATDDKKTEYQKKRNARDVKEGKEEIDHNKTGGTFYKMVRDDKTIYFSPI---
                                  222222222                                         
Chain 2:   85 --------------------GQLIQRITDDPDVSIRLLEVVQSDQSQSGLTFASRGTNMEDEADQYFSHD

Chain 1:  170 ---------------------------------KITFLKEEVKTMYKTTMGSDGFSGLNHIMIGHSQMND
                                               3 3333333333333333333333333333333333 
Chain 2:  135 DPISSDQSRFGWFENKEISDIEVQDPEGFNMILGTILAQIWVLLAKAVTAPDTAADSELRRWIKYTQQRR

Chain 1:  207 VCFQRSKGLKRVGLDPSLISTFAGSTLPRRSGTTGVAIKGGGTLVDEAIRFIGRAMADRGLLRDIKAKTA
                                        44444444444444 44444444444444444444  4444444
Chain 2:  205 VVGEFRLER-----------------KWLDVVRNRIAEDL-SLRRFMVALILDIKRTPGNK--PRIAEMI

Chain 1:  277 YEKILLNLKNKCSAPQQKALVDQVIGSRNPGIADIE-----DLTLLARSMVVVRPSVASKVVLPISIYAK
              444444444444444444444444                 444444444            55555555
Chain 2:  255 CDIDTYIVEAGLASFILTIKFGIETMYPALGLHEFAGELSTLESLMNLYQ------------QMGETAPY

Chain 1:  342 IPQLGFNTEEYSMVGYEAMALYNMATPVSILRMGDDAKDKSQLFFMSCFGAAYEDLR----VLSALTGTE
              55555555555                          666666       666666     666666666
Chain 2:  313 MVILENSIQNK--------------------------FSAGSYPLLWSYAMGVGVELENSMGGLNFGRSY

Chain 1:  408 FKPRSALKCKGFHVPAKEQVEGMGAALMSIKLQFWAPMTRSGGNEVSGEGGSGQISCSPVFAVERPIALS
              66                                             666                6666
Chain 2:  357 FDPAYF-----------------------------------------RLG----------------QEMV

Chain 1:  478 KQAVRRMLSMNVEGRDAD--VKGNLLKMMNDSMAKKTSGNAFIGKKMFQISD------------------
              666666666666666666  66666666666666666666666666666                     
Chain 2:  370 RRSAGKVSSTLASELGITAEDARLVSEIAMHTTEDKISRAVGPRQAQVSFLHGDQSENELPRLGGKEDRR

Chain 1:  528 ---------------------------KNKVNPIEIPIKQTIPNFFFGRDTAEDYDD
                                         6666                    666666
Chain 2:  440 VKQSRGEARESYRETGPSRASDARAAHLPTGTPLDIDTASESSQDPQDSRRSADALL

Note: positions are from PDB; the numbers between alignments are block index

Align IBV.pdb 560 with SEN.pdb 524
Twists 5 ini-len 256 ini-rmsd 14.34 opt-equ 226 opt-rmsd 7.19 chain-rmsd 23.60 Score 290.30 align-len 643 gaps 417 (64.85%)
P-value 3.50e-01 Afp-num 105768 Identity 2.64% Similarity 8.55%
Block  0 afp  3 score 44.80 rmsd  4.67 gap 1 (0.04%)
Block  1 afp  5 score 83.27 rmsd  6.02 gap 15 (0.27%)
Block  2 afp  3 score 46.73 rmsd  4.18 gap 4 (0.14%)
Block  3 afp  7 score 108.39 rmsd 12.15 gap 68 (0.55%)
Block  4 afp  6 score 96.14 rmsd  6.94 gap 32 (0.40%)
Block  5 afp  8 score 59.97 rmsd 20.87 gap 51 (0.44%)

Chain 1:   20 ELTPG--TSGATRPIIKPATLAPPSNKRTRNPSPERTTTSSETDIGRKIQKKQTPTEIKKSVYKMVVKLG
              11111  111111111111111111111                                       222
Chain 2:   14 RRSESINKSGGGAVIPGQRSTVSVFVLGPSVTDDADKL-----------------------------SIA

Chain 1:   88 EFYNQMMVKAGLNDDMERNLIQNAQAVERILLAATDDKKTEYQKKRNARDVKEGKEEIDHNKTGGTFYKM
              2222222       2222222222222222222222222222222            3333333333333
Chain 2:   55 TTFLAHS-------LDTDKQHSQRGGFLVSLLAMAYSSPELYLTTNG----------VNADVKYVIYNIE

Chain 1:  158 VRDDKT---IYFSPIKITFLKEEVKTMYKTTMGSDGFSGLNHIMIGHSQMNDVCFQRSKGLKRVGLDPSL
              333333   3333333                                                      
Chain 2:  108 KDPKRTKTDGFIVKTRDMEYERTTEWLFGPMVNKSPLFQGQRDAADPDTLLQIYGYPACLGAIIVQ----

Chain 1:  225 ISTFAGSTLPRRSGTTGVAIKGGGTLVDEAIRFIGRAMADRGLLRDIK----------------------
                          4444444444                                                
Chain 2:  174 ------------VWIVLVKAITSSAGLRKGFFNRLEAFRQDGTVKGALVFTGETVEGIGSVMRSQQSLVS

Chain 1:  273 ---------------------------------AKTAYEKILLNLKNKCSAPQQKALVDQVIGS------
                                               5555555555555555555555555555555      
Chain 2:  232 LMVETLVTMNTARSDLTTLEKNIQIVGNYIRDAGLASFMNTIKYGVETKMAALTLSNLRPDINKLRSLID

Chain 1:  304 ---------------------RNPGIADIEDLTLLARSMVVVRPSVASKVVLPISIYAKIPQLGFNTEEY
                                   555555555555555555                               
Chain 2:  302 TYLSKGPRAPFICILKDPVHGEFAPGNYPALWSYAMGVAVVQN---------------------------

Chain 1:  353 SMVGYEAMALYNMATPVSILRMGDDAKDKSQLFFMSCFGAAYEDLRVLSALTGTEFKPRSALKCKGFHVP
                                                                          6666666666
Chain 2:  345 ------------------------------------------------------------KAMQQYVTGR

Chain 1:  423 AKEQVEGMGAAL-----------------------------------MSIKLQFWAPMTRSGGNEVSGEG
              666666666666                                   666666                 
Chain 2:  355 TYLDMEMFLLGQAVAKDAESKISSALEDELGVTDTAKERLRHHLANLSGGDGAYHKPTGGGAIEVA----

Chain 1:  458 GSGQISCSPVFAVERPIALSKQAVRRMLSMNVEGRDADVKGNLLKMMNDSMAKKTSGNAFIGKKMFQISD
               6666666         666666666          66666666666            666666     
Chain 2:  421 -LDNADID---------LEPEAHTDQ----------DARGWGGDSGDRW----------ARSMGS-----

Chain 1:  528 KNKVNPIEIPIKQ
              6666666666666
Chain 2:  456 GHFITLHGAERLE

Note: positions are from PDB; the numbers between alignments are block index

Align IBV.pdb 560 with RSV.pdb 391
Twists 5 ini-len 248 ini-rmsd 10.56 opt-equ 253 opt-rmsd 6.77 chain-rmsd 23.22 Score 332.14 align-len 448 gaps 195 (43.53%)
P-value 1.11e-01 Afp-num 82660 Identity 4.02% Similarity 12.05%
Block  0 afp  4 score 67.26 rmsd  4.36 gap 2 (0.06%)
Block  1 afp  2 score 46.44 rmsd  1.12 gap 0 (0.00%)
Block  2 afp  5 score 89.60 rmsd  4.07 gap 3 (0.07%)
Block  3 afp  2 score 47.22 rmsd  0.87 gap 0 (0.00%)
Block  4 afp 14 score 174.03 rmsd 14.69 gap 30 (0.21%)
Block  5 afp  4 score 49.09 rmsd  5.98 gap 27 (0.46%)

Chain 1:   54 TTTSSETDIGRKIQKKQTPTEIKKSVYKMVVKLGEFYNQMMVKAGLNDDMERNLIQNAQAVERILLAATD
              111 1 1111111111111111111111111111111               222222222222222222
Chain 2:   20 SSKYTIQRSTGDSIDTPNYDVQKHINKLCGMLLITED---------------ANHKFTGLIGMLYAMSRL

Chain 1:  124 DKKTEYQKKRNARDVKEGKEEIDHNKTGGTFYKMVRDDKTIYFSPIKI--TFLKEEVKTMYKTTMG----
                3333333333333     3333333333333333333333333333  4444444444444444    
Chain 2:   75 --GREDTIKILRDAG-----YHVKANGVDVTTHRQDINGKEMKFEVLTLSSLTTEIQINIEIESRKSYKK

Chain 1:  188 -----SDGFSGLNHIMIGHSQMNDVCFQRSKGLKRVGLDPSLISTFAGSTLPRRSGTTGVAIKGGGTLVD
                   55555555555555555555555555555555555555555555555555555555555555555
Chain 2:  138 MLKEMGEVAPEYRHDSPDCGMIILCIAALVITKLAAGDRSGLTAVIRRANNVLKNEMKRYKGLLPKDIAN

Chain 1:  253 EAIRFIGRAMADRGLLRDIKAKTAYEKILLNLKNKCSAPQQKALVDQVIGSRNPGIADIEDLTLLARSMV
              5555555                                              55555555555555555
Chain 2:  208 SFYEVFE----------------------------------------------KYPHFIDVFVHFGIAQS

Chain 1:  323 VVRPSVASKVV-----------------------------------------LPISIYAKIPQLGFNTEE
              555555555                                           6666666           
Chain 2:  232 STRGGSRVEGIFAGLFMNAYGAGQVMLRWGVLAKSVKNIMLGHASVQAEMEQVVEVYEYAQK--------

Chain 1:  352 YSMVGYEAMALYNMATPVSILRMGDDAKDKSQLFFMSCFGAAYEDLRVLSALTGTEFKPRSALKCKGFHV
              666   6666666666 6        66666666  6   6666666        666   666 6    
Chain 2:  294 LGG---EAGFYHILNNPKASLLSLTQFPHFSSVVLGNAAGLGIMGEYR-------GTPRNQDLYDAAKAY

Chain 1:  422 PAKEQVEGMGAALMSIKLQFWAPMTRSG
                                         6
Chain 2:  354 AEQLKENGVINYSVLDLTAEELEAIKHQ

Note: positions are from PDB; the numbers between alignments are block index

Align IBV.pdb 560 with HyAV.pdb 431
Twists 5 ini-len 256 ini-rmsd 9.79 opt-equ 282 opt-rmsd 6.47 chain-rmsd 21.76 Score 302.85 align-len 517 gaps 235 (45.45%)
P-value 1.38e-01 Afp-num 95068 Identity 6.38% Similarity 14.31%
Block  0 afp  3 score 50.38 rmsd  7.31 gap 0 (0.00%)
Block  1 afp  8 score 98.62 rmsd  9.24 gap 9 (0.12%)
Block  2 afp  8 score 105.59 rmsd  9.33 gap 44 (0.41%)
Block  3 afp  5 score 90.72 rmsd  3.42 gap 3 (0.07%)
Block  4 afp  2 score 47.89 rmsd  0.26 gap 0 (0.00%)
Block  5 afp  6 score 58.15 rmsd  8.89 gap 25 (0.34%)

Chain 1:   17 TPEELT--PGTSGAT---RPIIKPATLAPPSNKRTRNPSPERTTTSSETDIGRKIQKKQTPTEIKKSVYK
              111111  1111111   11111111111                          2222    2222222
Chain 2:   18 PQEHQMFLSGRFRLIHAQMSSQVISHPAGSATGAFRKYKITRIVYFTMRD-----NVIL----TDTIIAK

Chain 1:   82 MVVKLGEFYNQMMVKAGLNDDMERNLIQNAQAVERILLAATDDKKTEYQKKRNARDVKEGKEEIDHNKTG
              22222222222222  2222222222222222222222222222222222             222222 
Chain 2:   79 LVTIGLTMLYDGGY--VLDSTDPDYDAYLSSLLTLLSVYADSKTYENVGL-------------KKEFEN-

Chain 1:  152 GTFYKMVRDDKTIYFSPIKITFLKEEVKTMYKTTMGSDGFSGL----------NHIMIGHSQMNDVCFQR
                          3333333333333333333333333333333          3333333333333333 
Chain 2:  133 ------------YGIEISPFECESESDLEELFQGAWSIVGPGLGITEFHEHKGQIQIIGASILMLIAKRL

Chain 1:  212 SKGLKRVGLDPSLISTFAGSTLP----RRSGTTGVAIKGGGTLVDEAIRFIGRAMADRGLLRDIKAKTAY
                          33333333333    3333333333                  444444444444444
Chain 2:  191 IAQSVK------EWFHNRWQSLSNVMNKKFPVASMDTPVVENCVA----------FTTAISSKHTARGAI

Chain 1:  278 EKILLNLKNKCSA--PQQKALVDQVIGSRN-------------------------PGIADIEDLTLLARS
              444444444444   444444444444444                         555555555555555
Chain 2:  245 FKVYRALAVVQHGQYKELFQVICKQLAYTEMGHIFNIMIHIVEKNPDVLAFPELMGAERSCLEQAFEFLS

Chain 1:  321 MVVVRPSVASK-------------------VVLPISIYAKIPQLGFNTEEYSMVGYEAMALYNMATPVSI
              555                           66666666                   6666666666666
Chain 2:  315 EVPEGDRPFVKFLRSHEECDKIHSRRFTPFSIVARAIA-------------------SIQNPSMKNFRVR

Chain 1:  372 LRMGDDAKDKSQLFFMSCFGAAYEDLRVLSALTGTEFKPRSALKCKGFHVPAKEQVEGMGAALMSIKLQF
              6666666666666666         66666666666666666                            
Chain 2:  366 DNEAAKALHAKTLLYM---------EQKSSIGPLNSAEAFGA----------------------------

Chain 1:  442 WAPMTRSGGNEVSGEGGSGQISCSPVF
                              66666666666
Chain 2:  399 ----------------MINPMAAKRLL

Note: positions are from PDB; the numbers between alignments are block index

Align IBV.pdb 560 with ABB1.pdb 371
Twists 5 ini-len 248 ini-rmsd 11.75 opt-equ 272 opt-rmsd 7.95 chain-rmsd 29.80 Score 288.66 align-len 453 gaps 181 (39.96%)
P-value 2.07e-01 Afp-num 77678 Identity 5.74% Similarity 14.13%
Block  0 afp  6 score 80.26 rmsd 11.89 gap 3 (0.06%)
Block  1 afp  2 score 42.52 rmsd  0.91 gap 0 (0.00%)
Block  2 afp  2 score 32.48 rmsd  1.83 gap 0 (0.00%)
Block  3 afp 17 score 202.61 rmsd 13.61 gap 100 (0.42%)
Block  4 afp  2 score 46.04 rmsd  1.42 gap 0 (0.00%)
Block  5 afp  2 score 27.24 rmsd  3.10 gap 0 (0.00%)

Chain 1:    1 MSNMDIDSINTGTIDKTPEELTPGTSGATRPIIKPATLAPPSNKRTRNPSPERTTTSSETDIGRKIQK--
              111111111111111111111111    1111111111111111111111111111111111        
Chain 2:    1 MPPKRRLVDSPEDMEDEGPSDRPT----HLPKLPGTFLQYTTGGGDPHPGIGDEKDIKKNALALLDPARR

Chain 1:   69 -KQTPTEIKKSVYKMVVKLGEFYNQMMVKAGLNDDMER-----------------------------NLI
               2222222222222222   3333333333333333                               444
Chain 2:   67 EKFHGVTPSLIFLCLLI---PGLHAALIFAGVPRESYLSVPVDRGGEQLIKAGRFYGERFTDRELTELEI

Chain 1:  109 QNAQAVERILLAA----TDDKKTEYQKKRNARDVKEGKEEIDHNKTGGTFYKMVRDDKTIYFSPIKITFL
              4444444444444    4444444444              444444444444       4444444444
Chain 2:  134 SSIFNHCCSLLIGVVIGSSAKIKAGAE--------------QIKKRFKTLMAS-------LNRPSHGETA

Chain 1:  175 KEEVKTMYKTTMGSDGFSGLNHIMIGHSQMNDV------CFQRSKGLKRVGLDPSLISTFAGSTLPRRSG
              444444444444444444444444444444444      4444                 444444444 
Chain 2:  183 TLLQMFNPHEAIDWINGQPWAGSLVLALITTDFEPPGKEFMDQ-----------------IKLVASYAQ-

Chain 1:  239 TTGVAIKGGGTLVDEAIRFIGRAMADRGLLRDIKAKTAYEKILLNLKNKCSAPQQKALVDQVIGSRNPGI
                        444444444444444444444                                4444444
Chain 2:  235 ----------MTTYTTIKEYLGECMDATLII--------------------------------PAVAYEI

Chain 1:  309 ADIEDLTLLARSMVVVRPSVASKVVLPISIYAKIPQLGFNTEEYS----------------------MVG
              4444444444444444444444444                                          555
Chain 2:  263 KEFLKVSSELKSEHGDLFKYLGAIRHQDAIKLAPRNFPNLASAAFYWSKKENPTMSGYRASTIQPGSSVK

Chain 1:  357 YEAMALYNMATPVSILRMGDDAKDKSQLFFMSC
              555555555555555 66666666666666666
Chain 2:  333 EAQLARYRRREVTRGEDGAHLSDEIAEIMRMIG

Note: positions are from PDB; the numbers between alignments are block index

Align IBV.pdb 560 with BoDV.pdb 370
Twists 4 ini-len 224 ini-rmsd 9.75 opt-equ 240 opt-rmsd 6.27 chain-rmsd 26.57 Score 289.32 align-len 461 gaps 221 (47.94%)
P-value 1.19e-01 Afp-num 77586 Identity 5.21% Similarity 11.50%
Block  0 afp  6 score 66.33 rmsd  7.18 gap 3 (0.06%)
Block  1 afp  3 score 71.79 rmsd  0.63 gap 0 (0.00%)
Block  2 afp 14 score 180.66 rmsd 12.54 gap 87 (0.44%)
Block  3 afp  2 score 46.37 rmsd  1.19 gap 0 (0.00%)
Block  4 afp  3 score 49.67 rmsd  5.20 gap 9 (0.27%)

Chain 1:    9 INTGTIDKTPEELTPGTSGATRPIIKPATLAPPSNKRTRNPSPERTTT-------------------SSE
              1111111111111 111111111111 111111111111111111111                   111
Chain 2:    1 MPPKRRLVDDADA-MEDQDLYEPPAS-LPKLPGKFLQYTVGGSDPHPGIGHEKDIRQNAVALLDQSRRDM

Chain 1:   60 TDIGR-------------------------------------------------KIQKKQTPTEIKKSVY
              111                                                   2222222222222222
Chain 2:   69 FHTVTPSLVFLCLLIPGLHAAFVHGGVPRESYLSTPVTRGEQTVVKTAKFYGEKTTQRDLTELEISSIFS

Chain 1:   81 KMVVKLGEFYNQMMVKAGLNDDMERNLIQNAQAVERILLAATDDKKTEYQKKRNARDVKEGKEEIDHNKT
              222222222222                             33333333               333333
Chain 2:  139 HCCSLLIGVVIG-----------------------------SSSKIKAG---------------AEQIKK

Chain 1:  151 GGTFYKMVRDDKTIYFSPIK--ITFLKEEVKTMYKTTMGSDGFSGLNHIMIGHSQ----MNDVCFQRSKG
              3333333      3333333  333333333333333333333333333333333    333333     
Chain 2:  165 RFKTMMAAL----NRPSHGETATLLQMFNPHEAIDWINGQPWVGSFVLSLLTTDFESPGKEFMDQ-----

Chain 1:  215 LKRVGLDPSLISTFAGSTLPRRSGTTGVAIKGGGTLVDEAIRFIGRAMADRGLLRDIKAKTAYEKILLNL
                            33333333333          333333333333 3333333333333333333333
Chain 2:  226 --------------IKLVASYAQMT----------TYTTIKEYLAEC-MDATLTIPVVAYEIRDFLEVSA

Chain 1:  285 KNKCSAPQQKALVDQVIGSRNP-------GIADIEDLTLLARSMVVVRPSVASKVVLPISIYAKIPQLGF
              333333                       4444444444444444                         
Chain 2:  271 KLKEEHADLFPFLGAIRHPDAIKLAPRSFPNLASAAFYWSKKENPTMAGYRASTIQPG------------

Chain 1:  348 NTEEYSMVGYEAMALYNMATPVSILRMGDDAKDKSQLFFMS
                   555555555555555555555          55555
Chain 2:  329 -----ASVKETQLARYRRREISRGEDGAELSGEISAIMRMI

Note: positions are from PDB; the numbers between alignments are block index

Align IBV.pdb 560 with NyNV.pdb 370
Twists 5 ini-len 248 ini-rmsd 11.46 opt-equ 163 opt-rmsd 3.68 chain-rmsd 22.10 Score 260.32 align-len 452 gaps 289 (63.94%)
P-value 1.90e-01 Afp-num 80404 Identity 3.76% Similarity 11.28%
Block  0 afp  3 score 62.64 rmsd  1.74 gap 0 (0.00%)
Block  1 afp  4 score 53.95 rmsd  6.78 gap 3 (0.09%)
Block  2 afp  4 score 56.07 rmsd  5.42 gap 13 (0.29%)
Block  3 afp 10 score 141.12 rmsd 13.10 gap 43 (0.35%)
Block  4 afp  4 score 47.99 rmsd  6.15 gap 9 (0.22%)
Block  5 afp  6 score 48.54 rmsd 14.83 gap 37 (0.44%)

Chain 1:   71 TPTEIKKSVYKMVVKLGEFYNQMMVKAGLN------------------------DDMERNLIQNAQAVER
              111111111111111111111111  1111                        2222222222222222
Chain 2:    2 EEAGTSRSTGLRRELEELYKFHKQ--ERLEVIGAEVRRAPLFARPLSALAANDNALLSTVEERELEGIGS

Chain 1:  117 ILLAATDDKKTEYQKKRNARDVKEGKEEIDHNKTGGTFYKMVRDDKTIYFSPIKITFLKEEVKTMYKTTM
              222222222222222               222222                33333    333333333
Chain 2:   70 SCIVQCFPELLKLPG---------------WEEAMS----------------KLERN----AVVEIEGTP

Chain 1:  187 GSDGFSGLNHIMIGHSQMNDVCFQRSKGLKRVGLDPSLISTFAGSTLPRRSGTTGVAIKGGGTLVDEAIR
                3333333333333333333333                                              
Chain 2:  105 VEKRPKMVQIGAYITLCTLCFIVKPLTNLNSEYIKKRWSALLGSRNIQNLLSEDPGLENKLMSLALVDAK

Chain 1:  257 FIGRAMADRGLLRD---------IKAKTAYEKILLNLKNKCSAPQQKALVDQVIGSRNPGIADIEDLTLL
                                     4444444444444444444                            
Chain 2:  175 RIAGLKLKAEIIRAVRDYDDSTLGPTLQALIAQVRMVYKGHGMTMLSEMDLLVKVQPMRRVLLQSAV---

Chain 1:  318 ARSMVVVRPSVASKVVLPISIYAKIPQLGFNTEEYSMVGYEAMALYNMATPVSILRMGDDAKDKSQLFFM
                                                                     555555555555555
Chain 2:  242 -------------------------------------------------------AEEALKFEESYQKAK

Chain 1:  388 SCFGAAYEDLRVLSALTGTEFKPRSALKCKGFHVPAKEQVEGMGAALMSIKLQFWAPMTRSGGNEVSGEG
              5555555555555555555555   5 5                                          
Chain 2:  257 ERHGKDFEYLGALGISDETLHHRQYPNLYFAARAVAQTEKRVGTGMQFSELPTNVNQEILRTDSLKTVKT

Chain 1:  458 GSGQISCSPVFAVERPIALSKQAVRRMLSMNV
                                          6666
Chain 2:  327 KRE-------------------------ITRD

Note: positions are from PDB; the numbers between alignments are block index

Align IBV.pdb 560 with JPNV.pdb 396
Twists 5 ini-len 248 ini-rmsd 12.95 opt-equ 285 opt-rmsd 8.65 chain-rmsd 24.58 Score 267.49 align-len 467 gaps 182 (38.97%)
P-value 3.00e-01 Afp-num 86178 Identity 4.71% Similarity 15.42%
Block  0 afp  4 score 76.12 rmsd  3.36 gap 5 (0.14%)
Block  1 afp  2 score 30.56 rmsd  2.28 gap 1 (0.06%)
Block  2 afp  2 score 38.13 rmsd  1.17 gap 0 (0.00%)
Block  3 afp 13 score 170.79 rmsd 16.66 gap 74 (0.42%)
Block  4 afp  4 score 48.32 rmsd  6.06 gap 8 (0.20%)
Block  5 afp  6 score 49.08 rmsd 14.26 gap 38 (0.44%)

Chain 1:  103 MERNLIQNAQAVERILLAATD--DKKTEYQKKRNARDVKEGKEEIDHNKTGGTFYKMVRDDKTIYFSPIK
              11  11111111111111111  1111111111111111122222222222222222222          
Chain 2:    1 MM--SVLESKFLIFIKNATTAMEDDPVDAGLEFLYRAFTSDTSVVLSASVARAPLYLRPLSKIMENDGLL

Chain 1:  171 ITF-----LKEEVKTMYKTTMGSD-----------------------GFS------GLNHIMIGHSQMND
                      3333333333333333                       444      44444444444444
Chain 2:   69 LKSGSSEASAGIGASCAVQLFPELLRLDLDSWKEVMSRHEDNPPTMVARGGDPNTREPADSIPALMQAGA

Chain 1:  207 VCFQRSKGLKRVGLDPSLISTFAGSTLPRRSGTTGVAIK---------GGGTLVDEAI------RFIGRA
              444444444444444444444444444444444444444         4444444444      444444
Chain 2:  139 LIGMSTLCLIVKPRADEEGTYIRKRWQTLLATVKMVDLVADQPGLTEFCIKVGEVDAKRMAATSLKNRII

Chain 1:  262 MADRGLLRDIKAKTAYEKILLNLKNKCSAPQQKALVDQVIGSRNPGIADIEDLTLLARSMVVVRPSVASK
              444444444444444444444444444444444444444444444  4  4    4              
Chain 2:  209 RRIRDYPDEEGLHPTILGLLGQVRMVYHGYGMAMIREIEYLIYTEPMRRVLLQKPVA-------------

Chain 1:  332 VVLPISIYAKIPQLGFNTEEYSMVGYEAMALYNMATPVSILRMGDDAKDKSQLFFMSCFGAAYEDLRVLS
                                                        5555555555555555555555555555
Chain 2:  266 ------------------------------------------EEAVEFDRAVRVAKAKYGDDFDYIGALG

Chain 1:  402 ALTGTEFKPRSALKCKGFHVPAKEQVEGMGAALMSIKLQFWAPMTRSGGNEVSGEGGSGQISCSPVFAVE
              55555555     5                                     666666666666666    
Chain 2:  294 INEETLHHKRYPNLYCAARALSQNENRIGANMRFTEIAT------------SINKEILKKEALKSV----

Chain 1:  472 RPIALSKQAVRRMLSMNVEGRDADVKGNLLKMMNDSMAKKTSGNAFI
                6666666666666666666   666666666666666666666 6
Chain 2:  348 --KTETTVTRDTLDKLRRLGH---EISDTVVRREEKRRKRQRTSDSE

Note: positions are from PDB; the numbers between alignments are block index

Align IBV.pdb 560 with FFV1.pdb 361
Twists 5 ini-len 224 ini-rmsd 12.55 opt-equ 273 opt-rmsd 9.33 chain-rmsd 25.63 Score 276.08 align-len 552 gaps 279 (50.54%)
P-value 2.94e-01 Afp-num 75895 Identity 2.90% Similarity 9.06%
Block  0 afp  3 score 48.65 rmsd  3.51 gap 1 (0.04%)
Block  1 afp  3 score 44.65 rmsd  4.38 gap 0 (0.00%)
Block  2 afp  4 score 89.84 rmsd  2.10 gap 0 (0.00%)
Block  3 afp  2 score 40.26 rmsd  2.08 gap 0 (0.00%)
Block  4 afp  4 score 67.15 rmsd  3.52 gap 2 (0.06%)
Block  5 afp 12 score 132.52 rmsd 18.54 gap 65 (0.40%)

Chain 1:   28 ATRPIIKPATLAPPSNKRTRNPSPERTTTSSETDIGRKIQKKQTPTEIKKSVYKMVVKLGEFYNQMMVKA
              1111111111111111111111111                            22222222222222222
Chain 2:   16 KDTEALPEVFALKVAEAVPAAYIKPAHAILTT---------------------ARFEKGEVYTTAVCWLL

Chain 1:   98 GLNDDMERNLIQ--NAQAVERILLAATDDKKTEYQKKRNARDVKEGKEEIDHNKTGGTFYKMVRDDKTIY
              222222222     33333333333333333333333333333333                        
Chain 2:   65 GKKPKMVPTKVFEGTPEQMNAAEKAKASPSADQMLVFYGMTGLATLVKEVRTTGTAINT-----------

Chain 1:  166 FSPIKITFLKEEVKTMYKTTMG------------SDGFSGLNHIMIGHSQMNDVCFQ-RSKGLKRVGLDP
                      44444444444444            55555555555555555555555 5555555555  
Chain 2:  124 --------DYLTKRWQAICATNGITNIFATGAEMAQYLGGMMNEAVKWQEWIKPRAELRTLLLKLALGPG

Chain 1:  223 SLISTF-------------------------AGSTLPRRSGTTGVAIKGGGTLVDEAIRFI--GRAMADR
                                             666666666666666666666666666666  6666666
Chain 2:  186 HDDRPALVKSVLDQLRMILTDFGLKSTQVMLGFITSASRAITLAPIAQQAVDLKTEVDKLKDKYKENYPY

Chain 1:  266 GLLRDIKAKTAYEKILLNLKNKCSAPQQKALVDQVIGSRNPGIADIEDLTLLARSMVVVRPSVASKVVLP
              6666666666666666666666666666666666        66666666666666666666666666  
Chain 2:  256 IRVFPLPGVEKLNHRLYPDLYYAAVSTALHNKEL--------GVEGRYKMTDVQTTISRGLIDKLADK--

Chain 1:  336 ISIYAKIPQLGFNTEEYSMVGYEAMALYNMATPVSILRMGDDAKDKSQLFFMSCFGAAYEDLRVLSALTG
                                                          6666666666666666          
Chain 2:  316 --------------------------------------------PLHMETGVDETTVENL----------

Chain 1:  406 TEFKPRSALKCKGFHVPAKEQVEGMGAALMSIKLQFWAPMTRSGGNEVSGEGGSGQISCSPVFAVERPIA
                   6666666666           6666666666                                  
Chain 2:  332 -----EKLGIHLQKR-----------RYAEEEEEDM----------------------------------

Chain 1:  476 LSKQAVRRMLSMNVEGRDADVKGNLLKMMNDSMAKKTSGNAFIGKKMFQISDKNKVNPIEIP
                                                              6666    666666
Chain 2:  352 ------------------------------------------------PPLR----RRRLQQ

Note: positions are from PDB; the numbers between alignments are block index

Align IBV.pdb 560 with WCV1.pdb 364
Twists 5 ini-len 264 ini-rmsd 9.07 opt-equ 182 opt-rmsd 5.78 chain-rmsd 27.09 Score 288.56 align-len 363 gaps 181 (49.86%)
P-value 2.33e-01 Afp-num 78207 Identity 4.41% Similarity 17.08%
Block  0 afp  4 score 56.95 rmsd  8.86 gap 6 (0.16%)
Block  1 afp  3 score 51.13 rmsd  2.98 gap 1 (0.04%)
Block  2 afp  4 score 76.20 rmsd  2.85 gap 1 (0.03%)
Block  3 afp  8 score 81.91 rmsd 10.61 gap 10 (0.14%)
Block  4 afp  9 score 116.71 rmsd 10.47 gap 12 (0.14%)
Block  5 afp  5 score 50.66 rmsd  8.58 gap 12 (0.23%)

Chain 1:   57 SSETDIGRKIQKKQTPTEIKKSVYKMVVKLGEFYNQMMVKAGLNDDMERNLI------------------
              11111111111111111111111111 222222222222222222222222                   
Chain 2:   23 PVLPPPQFTRAKVYHPLQVKNCLFDNTVSRDIMMSALYHTFSLSGFVLYDLFEPIPGAENVDAENPGRYY

Chain 1:  109 ---QNAQAVERILLAATDDKKTEYQKKRNARDVKEGKEEIDHNKTGGTFYKMVRDDKTIYFSPIKITFLK
                 3333333333333333333333333333333333                                 
Chain 2:   93 SPPTAQEITAMKSASQITKDLARQVNLGMTIAAYAVVANLHKEIDDLNWTYIQKR---------------

Chain 1:  176 EEVKTMYKTTMGSDGFSGLNHIMIGHSQMNDVCFQRSKGLKRVGLDPSLISTFAGSTL---PRRSGTTGV
                  444444444444444444444444444444444444444444444444444444   444444444
Chain 2:  148 ----MTAVGASLNIVELEGLSETDCKYYVPVGVLQETRMLIRNAQQERGLIEDVMTSITDQSTDFEKAIH

Chain 1:  243 AIKGGGTLVDEAIRFIGRAMADRGLLR----DIKAKTAYEKILLNLKNKCSAPQQKALVDQVIGSRNPGI
              444                            55555555555555555555                   
Chain 2:  214 SSLTMVLKGYGMTAVDQMAYFCTIVTKALTLDVVLDEAENFKGILHTFKQAHGDNWLYGRVLKLAGIDNL

Chain 1:  309 ADIEDLTLLARSMVVVRPSVASKVVLPISIYAKIPQLGFNTEEYSMVGYEAMALYNMATPVSILRMGDDA
                                                                                    
Chain 2:  284 NSRNFPHLYYCAITRAQGPSKNQLKSYRASTFDLKESPSLLERYALSDLSGKKKL---------------

Chain 1:  379 KDKSQLFFMSCFG
               666666666666
Chain 2:  339 -TQPLIDRIKNVT

Note: positions are from PDB; the numbers between alignments are block index

Align IBV.pdb 560 with OrV.pdb 367
Twists 5 ini-len 232 ini-rmsd 10.22 opt-equ 242 opt-rmsd 6.35 chain-rmsd 26.80 Score 287.29 align-len 436 gaps 194 (44.50%)
P-value 1.72e-01 Afp-num 78880 Identity 5.05% Similarity 11.93%
Block  0 afp  2 score 34.42 rmsd  2.45 gap 0 (0.00%)
Block  1 afp  2 score 47.07 rmsd  0.89 gap 0 (0.00%)
Block  2 afp  3 score 56.06 rmsd  4.27 gap 0 (0.00%)
Block  3 afp 17 score 218.45 rmsd 11.86 gap 92 (0.40%)
Block  4 afp  2 score 28.37 rmsd  2.46 gap 1 (0.06%)
Block  5 afp  3 score 49.43 rmsd  4.21 gap 0 (0.00%)

Chain 1:   43 NKRTRNPSPERTTTSSETDIGRKIQKKQTPTEIKKSVYKMV----VKLGEFYNQMMVKAGLNDDMERNLI
              1111111111111111         2222222222222222    333333333333333333333333 
Chain 2:    2 TTKFSNWGEIESTVPVS--------ISLNIVEVITLAVNKGMLGLIQENELLSSAYWLLGLEDDKTAKYI

Chain 1:  109 ---------------QNAQAVERILLAA----TDDKKTEYQKKRNARDVKEGKEEIDHNKTGGTFYKMVR
                             4444444444444    44444444444444444444444444444         
Chain 2:   64 TATVGERIPPTAAGRQTTAYVALCIMMGYVKELTKDNYEAASKRWKAGLASQNLTDMVEEP---------

Chain 1:  160 DDKTIYFSPIKITFLKEEVKTMYKTTMGSDGFSGLNHIMIGHSQMNDVCFQ-------------------
                           444444444444   44444444444444444444444                   
Chain 2:  125 -------------VKTSLWTHILTL---KIKVYSRSDKREALLRRFLAVGKNLEGFPPTMRAVHGQLQLI

Chain 1:  211 RSKG----LKRVG-------------------------LDPSLISTFAGSTLPRRSGTTGVAIKGGGTLV
              4444    44444                         444444444444444444  444444444444
Chain 2:  179 YDMAYLKSVVCMQDFIHSGNPALLLLHVRKEAREFQEVIGRVQAAEGQNFHLCRLL--DNTKYPELNHSK

Chain 1:  252 DEAIRFIGRAMADRGLLRDIKAKTAYEKILLNLKNKCSAPQQKALVDQVIGSRNPGIADIEDLTLLARSM
              444444444444444444444444                                              
Chain 2:  247 YPDLYAVTLQWARKTKRVQKNYLGSKAITDRS--------------------------------------

Chain 1:  322 VVVRPSVASKVVLPISIYAKIPQLGFNTEEYSMVGYEAMALYNMATPVSILRMGDDAKDKSQLFFMSCFG
                           555555555555555555                         66666666666666
Chain 2:  279 -------------LDIDMAKHLISLKGASKVPT-----------------------PSEEDARWLESVGC

Chain 1:  392 AAYEDLRVLSALTGTE
              6  6666666666666
Chain 2:  313 S--TKIDEVRRLMGKG

Note: positions are from PDB; the numbers between alignments are block index

Align IBV.pdb 560 with SJV.pdb 402
Twists 5 ini-len 280 ini-rmsd 18.52 opt-equ 311 opt-rmsd 8.99 chain-rmsd 33.17 Score 325.09 align-len 558 gaps 247 (44.27%)
P-value 1.48e-01 Afp-num 84625 Identity 4.66% Similarity 12.37%
Block  0 afp  2 score 42.43 rmsd  1.96 gap 0 (0.00%)
Block  1 afp  4 score 87.74 rmsd  2.12 gap 2 (0.06%)
Block  2 afp  6 score 65.91 rmsd  8.54 gap 26 (0.35%)
Block  3 afp  4 score 72.06 rmsd  4.34 gap 4 (0.11%)
Block  4 afp  9 score 137.88 rmsd  9.85 gap 23 (0.24%)
Block  5 afp 10 score 69.07 rmsd 25.97 gap 109 (0.58%)

Chain 1:    1 MSNMDIDSINTGTIDKTPEELTPGTSGATRPIIKPATLAPPSNKRTRNPSPERTTTSSETDIGRKIQKKQ
              1111111111111111                                       22222222 222222
Chain 2:    1 MSQRKRPIREPVQEPG---------------------------------------ESSSKRAT-EPLPAM

Chain 1:   71 TPTEIKKSVYKMVVKLGEFYN------------QMMVKAGLNDDMERNL--IQNAQAVERILLA-----A
              22222222222222222222             3333333333333333  3333333333333     3
Chain 2:   31 TEQERLQGELETLRRIHLGRGSGVATGSIVRAALLANPVSAITQDLMASTNEADFYGVGLSCAVKFLPNL

Chain 1:  122 TDDKKTEYQKKRNARDVKEGKEEIDHNKTGGTFYKMVRDDKTIYFSPIKIT-----FLKEEVKTMYKTTM
              333333333                 3333333333333                 44444444444444
Chain 2:  101 LACPDWVEV-----------------CNGVRQNPPAVIQKDGQNCRAEDSPRLVQMAAFIGMSTMCYIVK

Chain 1:  187 GS---DGFSGLNHIMIGHSQMNDVCFQRSKGLKRVGLDPSLISTFAGSTLPRRSGTTGVAIKGGGTLVDE
              44   444444444444444444                          555555555555555555555
Chain 2:  154 PRTAENRIYMVKRWGTLTATCKINSMIPTDVIDK---------------CMVIASIDATRIANSTLRSNL

Chain 1:  254 AIRFIGRAMADRGLLRDIKAKTAYEKILLNLKNKCSAPQQKALVDQVIGSRNPGI--------------A
              55555555  555555555555555555555555555555555555                       5
Chain 2:  209 VRTIITYP--EEEKVSPTIKAMLEQIRMVYKGHGMTMVQEMYHLVTLRPARKILLEAKVAEEAHKFLNAY

Chain 1:  310 DIEDLTLLARSMVVVRPSVASKVVLPISIYAKIPQLGFNTEEYSMVGYEAMALYNMATPVSILRMGDDAK
              55555555                                             66666666666666666
Chain 2:  277 KDARANHANM-------------------------------------------FEYLGALGIVEDSLHLR

Chain 1:  380 DKSQLFFMSCFGAAYEDLRVL-SALTGTEFKPRSALKCKGFHVPAKEQVEGMGAALMSIKLQFWAPMTRS
              666666666666666666666 6666666666                          666666666666
Chain 2:  304 KYPNLYTAAQALAASEKRLNEGMRYTQMPTDL--------------------------DANKIRADTKKK

Chain 1:  449 GGNEVSGEGGSGQISCSPVFAVERPIALSKQAVRRMLSMNVEGRDADVKGNLLKMMNDSMAKKTSGNA
              6666666666666666666       66666666                    66666666666666
Chain 2:  348 IRVAEKISEETIIRLESIG-------IDARAAAQ--------------------EINERAEKKRKQKR

Note: positions are from PDB; the numbers between alignments are block index

Align IBV.pdb 560 with JCPV.pdb 370
Twists 5 ini-len 216 ini-rmsd 9.13 opt-equ 173 opt-rmsd 4.10 chain-rmsd 26.38 Score 288.56 align-len 390 gaps 217 (55.64%)
P-value 1.42e-01 Afp-num 78257 Identity 5.64% Similarity 13.33%
Block  0 afp  4 score 53.48 rmsd 12.17 gap 6 (0.16%)
Block  1 afp  6 score 77.71 rmsd  9.55 gap 38 (0.44%)
Block  2 afp  5 score 80.48 rmsd  8.72 gap 83 (0.67%)
Block  3 afp  6 score 89.37 rmsd  8.26 gap 18 (0.27%)
Block  4 afp  2 score 46.89 rmsd  0.82 gap 0 (0.00%)
Block  5 afp  4 score 69.15 rmsd  9.06 gap 18 (0.36%)

Chain 1:   32 IIKPATLAPPSNKRTRNPSPERTTTSSETDIGRKIQKKQTPTEIKKSVYKMVVKLGEFYNQMMVKAGLN-
              111111 11111111111111111111111                                        
Chain 2:    1 MSTDPN-SLPGTSSSTPNFLTASLPLPETTHLAGAPQPDEGPIPALLCLYNQSVRTLVGPLVTAITVICA

Chain 1:  101 -------------------------------------------DDMERNLIQNAQAVERILLAATDDKKT
                                                         2222222 222222222222222    
Chain 2:   70 VFPPFRTHFHVPYVVQKPDGSNMKWIPQGYGTPSGKIATIPADGEHIMGL-YHAACSYLVALFRDSRDN-

Chain 1:  128 EYQKKRNARDVKEGKEEIDHNKTGGTFYKMVRDDKTIYFSPIKITFLKEEVKTMYKTTMGSD-GFSGLNH
                                3333333               3333333  3333333333333 3333333
Chain 2:  138 ------------------SHIKTSEGRFAAFKAVANIATTHATYPQI--DTSTFVSWMAAQPWSHSSLIT

Chain 1:  197 IMIGHSQMNDVCFQRSKGLKRVGLDPSLISTFAGSTLPRRSGTTGVAIKGGGTLVDEAIRFIGRAMADRG
              3333 3333  3                                       4444444444444444444
Chain 2:  188 MLST-PITGPGSHLMTQMHLVAKD---------------------------AQMTTLNAIDTFLKEFDSA

Chain 1:  267 LLR---DIKAKTAYEKILLNLKNKCSAPQQKALVDQVIGSRNP------GIADIEDLTLLARSMVVVRPS
              444   4444444444444444444 44444444               5555555555555555     
Chain 2:  230 LILIPGVVDDIPKFHKAWQELAGLV-SPTWFPYVKATMHPQAKKISPNSFPRLASAALYHATETSPTMRM

Chain 1:  328 VASKVVLPISIYAKIPQLGFNTEEYSMVGYEAMALYNMAT
                                        66666666666666
Chain 2:  299 YRQNRPIPGG----------------IPDSKLRAAFQKKL

Note: positions are from PDB; the numbers between alignments are block index

Align IBV.pdb 560 with SCPV.pdb 370
Twists 5 ini-len 216 ini-rmsd 10.66 opt-equ 228 opt-rmsd 8.58 chain-rmsd 26.63 Score 300.29 align-len 466 gaps 238 (51.07%)
P-value 2.72e-01 Afp-num 78001 Identity 3.86% Similarity 11.59%
Block  0 afp  5 score 60.60 rmsd 15.78 gap 14 (0.26%)
Block  1 afp  2 score 42.92 rmsd  1.63 gap 0 (0.00%)
Block  2 afp  3 score 53.35 rmsd  4.90 gap 0 (0.00%)
Block  3 afp 11 score 152.90 rmsd 12.20 gap 102 (0.54%)
Block  4 afp  2 score 46.01 rmsd  0.87 gap 0 (0.00%)
Block  5 afp  4 score 68.85 rmsd  9.03 gap 18 (0.36%)

Chain 1:   33 IKPATLAPPSNKRTRNPSPERTTTSSETDIGRKIQKK---------QTPTEIKKSVYKMVVKLGEFYNQM
              11111111 111111111111111111111111             11111111 222222222222222
Chain 2:    4 APDPAPST-SGPLPISPTASLPLPQATHLVGAPMPGEGPAPALLCLYNQAVRSLVGPLITAISVICAVCP

Chain 1:   94 MVKA--------------------------------GLNDDMERNLIQNAQAVERILLAATDDKKTEYQK
                                                  3333333333  3333333333333         
Chain 2:   73 PFRQHFHVPENVLKPDGTYLRWIPQGYGTSSSKVPLIPVDSEHVTG--LYHAACTYLVALFKDSR-----

Chain 1:  132 KRNARDVKEGKEEIDHNKTGGT--FYKMVRDDKTIYFSPIKITFLKEEVKTMYKTTMGSDGFSGLNHIMI
                           444444444  444444   444444444444444444444   4444444444444
Chain 2:  136 -------------DNSHIKAAEGRFAAFKA---AANISVTHTPYPQIDTSSFVA---WMSAQTWAHSSLI

Chain 1:  200 ------------------GHSQMNDVCFQRSKGLKRVGLD-----------------PSLISTFA-----
                                4444444444444444444444                 44444444     
Chain 2:  187 TILSTPITGPGAHLMTQMHLVAKDAQMTTLNAIDTFLKEFDSALILIPGVVDDIPKFQRAWQELASLVSS

Chain 1:  230 --GSTLPRRSGTTGVAIKGGGTLVDEAIRFIGRAMADRGLLRDIKAKTAYEKILLNLKNKCSAPQQKALV
                4444444444444       4444                                            
Chain 2:  257 TWFPYVKATMHPQAK-------KISPS-------------------------------------------

Chain 1:  298 DQVIGSRNPGIADIEDLTLLARSMVVVRPSVASKVVLPISIYAKIPQLGFNTEEYSMVGYEAMALYNMAT
                     555555555555555555                  666666666666666666666      
Chain 2:  277 -------SFPKLASAALYHAVETNPTMRMYR------------QNKPIPGGIPESRLKAAFQKKLKRAEA

Chain 1:  368 PVSILRMGDDAKDKSQLFFMSCFGAAYEDLRVLSALTGTEFKPRSA
                                             666666666666666
Chain 2:  328 EIFTDEQRDILQKYGVTASIIERTL------RKQTKKRSHSPDTSE

Note: positions are from PDB; the numbers between alignments are block index

Align IBV.pdb 560 with SUDV.pdb 738
Twists 4 ini-len 280 ini-rmsd 14.60 opt-equ 237 opt-rmsd 11.79 chain-rmsd 30.24 Score 317.70 align-len 577 gaps 340 (58.93%)
P-value 5.45e-01 Afp-num 143450 Identity 3.81% Similarity 11.27%
Block  0 afp  6 score 74.34 rmsd 22.51 gap 14 (0.23%)
Block  1 afp  4 score 74.07 rmsd  4.97 gap 1 (0.03%)
Block  2 afp 15 score 168.46 rmsd 10.33 gap 90 (0.43%)
Block  3 afp  7 score 77.38 rmsd 20.21 gap 78 (0.58%)
Block  4 afp  3 score 45.40 rmsd  7.08 gap 3 (0.11%)

Chain 1:   32 IIKPATLAPPSNKRTRNPSP-------ERTTTSSETDIGRKIQKK-QTPTEIKKSVYKMVVK-------L
              1111111111111111           11111111  11111111 1111111111111111       2
Chain 2:    3 KRVRGSWALGGQSEVDLDYHKILTAGLSVQQGIVRQ-RVIPVYVVSDLEGICQHIIQAFEAGVDFQDNAD

Chain 1:   87 GEFYNQMMVKAGLNDDMERNLIQNAQAVERILLAA-----------------------------------
              2222222222222222222222222222222 2                                     
Chain 2:   72 SFLLLLCLHHAYQGDHRLFLKSDAVQYLEGHGFRFEVREKENVHRLDELLPNVTGGKNLRRTLAAMPEEE

Chain 1:  122 ----------------------TDDKKTEYQKKRNARDVKEGKEEIDHNKTGGTFYKMVRDDKTIYFSPI
                                    33333333333333333333333333333                   
Chain 2:  142 TTEANAGQFLSFASLFLPKLVVGEKACLEKVQRQIQVHAEQGLIQYPTSWQSV-----------------

Chain 1:  170 KITFLKEEVKTMYKTTMGSDGFSGLNHI------------------MIGHSQMNDVCFQRSKGLKRVGLD
                 33333333333333                             333333333333333333333333
Chain 2:  195 ---GHMMVIFRLMRTNFLIKFLLIHQGMHMVAGHDANDTVISNSVAQARFSGLLIVKTVLDHILQKTDLG

Chain 1:  222 PSL-------------ISTFAGS----------TLPRR-----SGTTGVAIKGGGTLVDEAIRFIGRAMA
              333             3333333          33333     333333333333333333333333333
Chain 2:  262 VRLHPLARTAKVKNEVSSFKAALGSLAKHGEYAPFARLLNLSGVNNLEHGLYPQLSAIALGVATAHGSTL

Chain 1:  264 DRGLLRDIKAKTAYEKILLNLKNKCS---------------------APQQKALVDQVIGSRNPGIADIE
                      33333333333333333                      444444444444444444     
Chain 2:  332 --------AGVNVGEQYQQLREAATEAEKQLQQYAETRELDNLGLDEQEKKILMSFHQKKNEISFQQTNA

Chain 1:  313 DLTLLARSMVVVRPSVASKVVLPISIYAKIPQLGFNTEEYSMVGYEAMALYNMATPVSILRMGDDAKDKS
                                                                                    
Chain 2:  394 MVTLRKERLAKLTEAITTASKIKVGDRYPDDNDIPFPGPIYDETHPNPSDDNPDDSRDTTIPGGVVD---

Chain 1:  383 QLFFMSCFGAAYEDLRVLSALTGTEFKPRSALKCKGFHVPAKEQVEGMGAALMSIKLQFWAPMTRSGGNE
                                                                                    
Chain 2:  461 ----------------------------------------------------------------------

Chain 1:  453 VSGEGGSGQISCSPVFA
                   555555555555
Chain 2:  461 -----PYDDESNNYPDY

Note: positions are from PDB; the numbers between alignments are block index

Align IBV.pdb 560 with EBOV.pdb 739
Twists 4 ini-len 240 ini-rmsd 12.43 opt-equ 260 opt-rmsd 7.49 chain-rmsd 26.16 Score 311.89 align-len 790 gaps 530 (67.09%)
P-value 3.11e-01 Afp-num 144652 Identity 2.53% Similarity 8.73%
Block  0 afp  2 score 38.68 rmsd  2.52 gap 0 (0.00%)
Block  1 afp  4 score 49.17 rmsd  5.19 gap 1 (0.03%)
Block  2 afp  4 score 76.39 rmsd  5.18 gap 4 (0.11%)
Block  3 afp  3 score 66.91 rmsd  2.24 gap 0 (0.00%)
Block  4 afp 17 score 205.55 rmsd 16.07 gap 106 (0.44%)

Chain 1:   32 IIKPATLAPPSNKRTRN-----PSPERTTTSSETDIGRKIQKKQTPTEIKKSVYKM----------VVKL
              1111111111111111      2222222222222222222222222222222222          3333
Chain 2:    2 DSRPQKVWMTPSLTESDMDYHKILTAGLSVQQGIVRQRVIPVYQVNNLEEICQLIIQAFEAGVDFQESAD

Chain 1:   87 GEFYNQMMVKAGLNDDMERNLIQNAQAVERILLA------------------------------------
              3333333333333333333333333333                                          
Chain 2:   72 SFLLMLCLHHAYQGDYKLFLESGAVKYLEGHGFRFEVKKRDGVKRLEELLPAVSSGKNIKRTLAAMPEEE

Chain 1:  121 ---------------------ATDDKKTEYQKKRNARDVKEGKEEI---DHNKTGGTFYKMVRDDKTIYF
                                   4444444444444444444444444   4444444              
Chain 2:  142 TTEANAGQFLSFASLFLPKLVVGEKACLEKVQRQIQVHAEQGLIQYPTAWQSVGHMMVIFRLMRTNFLIK

Chain 1:  167 SPIKITFL---KEEVKTMYKTTMGSDGFSGLNHIMIGHSQMNDVCFQRSKGLKRVGLDPSLISTFAGSTL
                         5555555555555555555555                                     
Chain 2:  212 FLLIHQGMHMVAGHDANDAVISNSVAQARFSGL-------------------------------------

Chain 1:  234 PRRSGTTGVAIKGGG--TLVD-------------------------------------------------
              555555555555555  5555                                                 
Chain 2:  245 LIVKTVLDHILQKTERGVRLHPLARTAKVKNEVNSFKAALSSLAKHGEYAPFARLLNLSGVNNLEHGLFP

Chain 1:  253 ---EAIRFIGRAMADRGLLRDIKAKTAYEKILLNLKNKCSAPQQKALVDQVIGSRNPGIADIEDLTLLAR
                 555555555555555555555555555                     5555555555555555555
Chain 2:  315 QLSAIALGVATAHGSTLAGVNVGEQYQQLR---------------------EAATEAEKQLQQYAESREL

Chain 1:  320 SMVVVRPSVASKVVLPISIYAKIPQLGFNTEEYSMVGYEAMALYNMATPVSILRMGDDAKDKSQLFFMSC
              555                                                                   
Chain 2:  364 DHLGLDDQEKKILMNFHQKKNEISFQQTNAMVTLRKERLAKLTEAITAASLPKTSGHYDDDDDIPFPGPI

Chain 1:  390 FGAAYEDLRVLSALTGTEFKPR------------------------------------------------
                                                                                    
Chain 2:  434 NDDDNPGHQDDDPTDSQDTTIPDVVVDPDDGSYGEYQSYSENGMNAPDDLVLFDLDEDDEDTKPVPNRST

Chain 1:  412 ----------------------------------------------------------------------
                                                                                    
Chain 2:  504 KGGQQKNSQKGQHTEGRQTQSRPTQNVPGPHRTIHHASAPLTDNDRRNEPSGSTSPRMLTPINEEADPLD

Chain 1:  412 --SALKCKGFHVPAKEQVEGMGAALMSIKLQFWAPMTRSGGNEVS------------------------G
                555555      5555555                                                5
Chain 2:  574 DADDETSS------LPPLESDDEEQDRDGTSNRTPTVAPPAPVYRDHSEKRELPQDEQQDQDHTQEARNQ

Chain 1:  456 EGGSGQISCSPVFAVERPIALSKQAVRRMLSMNVEGRDADVKGNLLKMMNDSMAKKTSGNAFIGKKMF--
              5555555555555555555                                       5555555555  
Chain 2:  638 DSDNTQPEHSFEEMYRHIL---------------------------------------RSQGPFDAVLYY

Chain 1:  524 -----QISDKNK--VNPIEI
                   5555555  555555
Chain 2:  669 HMMKDEPVVFSTSDGKEYTY

Note: positions are from PDB; the numbers between alignments are block index

Align ICV.pdb 565 with IDV.pdb 552
Twists 4 ini-len 496 ini-rmsd 3.32 opt-equ 523 opt-rmsd 1.94 chain-rmsd 10.35 Score 1206.54 align-len 552 gaps 29 (5.25%)
P-value 0.00e+00 Afp-num 111906 Identity 36.59% Similarity 55.07%
Block  0 afp 47 score 983.93 rmsd  1.53 gap 33 (0.08%)
Block  1 afp  4 score 93.16 rmsd  1.22 gap 0 (0.00%)
Block  2 afp  7 score 157.58 rmsd  1.68 gap 0 (0.00%)
Block  3 afp  2 score 28.41 rmsd  3.16 gap 0 (0.00%)
Block  4 afp  2 score 32.27 rmsd  2.45 gap 0 (0.00%)

Chain 1:    3 DRRQNRKTPDEQRKANALIINENIEAYIAICKEVGLNGDEMLILENGIAIEKAIRICCDGKYQEKREKKA
              1111111111111111111111111111111111111111111111111111111111111111111111
Chain 2:    1 MDSTKAQTPEEQRAKNAKTILENIQIYERMCDLFGVSEDDKLIIENSISIERMIRVVTDKKYQDKKLKNA

Chain 1:   73 REAQRADSNFNADSIGIRLVKRAGSGTNITYHAVVELTSRSRIVQILKSHWGNELNRAKIAGKRLGFSAL
              1111  11111111111111111    1111111111111111111111111111111111111111111
Chain 2:   71 GSDL--EKIANAGKVFCRLVEST----AGKCSARLGMALKPNVEAVLTDVLGNELDRAAVLGKRMGFTAM

Chain 1:  143 FASNLEAIIYQRGRNAARRNGSAELFTLTQGAGIETRYKWIMEKHIGIGVLIADAKGLINGKKEGKRGVD
              11111111111111111111111111111111111111111111111111111111111111111111 1
Chain 2:  135 FKSNLEEVLYQRGKNQLKKRNSAETFTLSQGASLEARFRPIMEKHLGVGTVVASIKNILASKKNGNYK-N

Chain 1:  213 ANVKLRAG--TTGSPLERAMQGIEKKAFPGPLRALARRVVKANYNDAREALNVIAEASLLLKPQITNKMT
              11111111  111111111111111111111111111111111111111111111111111111111111
Chain 2:  204 KMVRKPGGNRESWSPLEREISFLNKKLFPGPMRQLCKKFEYLNDQEKQLALNLMLDASLILKPQVTHKMI

Chain 1:  281 MPWCMWLAARLTLK-----DEFANFCAYAGRRAFEVFNIAMEKIGICSFQGTIMNDDEIESIEDKAQVLM
              11111111111111     111111111111111111111111111111111111111111111111111
Chain 2:  274 MPWSMWLAVKKYAEMNKGSPSLEDLAAYSGVRAFMAFNTACYMSKFTIGKGIVGDAEIMENGNDKMQILA

Chain 1:  346 MACFGLAYEDFSLVSAMVSHPLKLRNRMKIGNFRVGEKVSTVLSPLLRFTRWAEFAQRFALQANTSREGA
              11111111111111111111111111111111111111111111111111111111111111     222
Chain 2:  344 MACFGLAYEDTGIVAAMISQPMKKRYQLKVGNFNPPEEGTIKGTSAGYFHKWAEFGNRLPFNSFGTGESK

Chain 1:  416 QISNSAVFAVERKITTDVQRVEELLNKVQAHEDEPLQTLYKKVREQISIIGRNKSEIKEFLGSSMYDLND
              2222222222222222222222222222222   333333333333333333333333333333333333
Chain 2:  414 QISNSGVFAVQRPSTTNIQRLAELMARNTGETSDNFTQLVQKIREQVGTFADQKANLREFTGGYIYDITD

Chain 1:  486 QEKQNPINFRSGAHPFFFEFDPDYNPIRVKRPKKPIAKRNSNISRLEEEGMDENPEIGQAKK
              33333333333333333333       44444444444444444555555555555555555
Chain 2:  484 VTKSNPKIPQLGGNSFFFEFTGSDV--PRTGAKRRVGGADDVTLGTSQPKKRGRQGAGVESS

Note: positions are from PDB; the numbers between alignments are block index

Align ICV.pdb 565 with ISAV.pdb 616
Twists 2 ini-len 368 ini-rmsd 3.36 opt-equ 403 opt-rmsd 3.07 chain-rmsd 6.99 Score 785.55 align-len 511 gaps 108 (21.14%)
P-value 1.13e-09 Afp-num 128968 Identity 11.35% Similarity 26.22%
Block  0 afp 39 score 704.95 rmsd  3.46 gap 112 (0.26%)
Block  1 afp  5 score 102.89 rmsd  2.71 gap 0 (0.00%)
Block  2 afp  2 score 33.66 rmsd  2.77 gap 6 (0.27%)

Chain 1:    1 MSDRRQNRKTPDEQRKANALIINENIEAYIAICKEVGLNGDEMLILENGIAIEKAIRICCDGKYQEKREK
              111111111  111111111111111111111111 1111111111111111111111111111111   
Chain 2:  123 LVDNRRKNKGVSNMAYNLSLFIGMVFPALTTFFSA-ILSEGEMSIWQNGQAIMRILALADEDGKRQTRTG

Chain 1:   71 KAREAQRADSNFNADSIGIRLVKRAGSGTNITYHAVVELTSRSRIVQILKSHWGNELN----------RA
                         1111111111111       1111111111111111111111111            11
Chain 2:  192 GQRV-------DMADVTKLNVVTA-------NGKVKQVEVNLNDLKAAFRQSRPKRSDYRKGQGSKATES

Chain 1:  131 KIAGKRLGFSALFASNLEAIIYQRGRNAARRNGSAELFTLTQGAGIETRYKWIMEKHIGIGVLIADAKGL
              1111111111111111111111111111111111111111111111111111111111111111111111
Chain 2:  248 SISNQCMALIMKSVLSADQLFAPGVKMMRTNGFNASYTTLAEGANIPSKYLRHMRNCGGVALDLMGMKRI

Chain 1:  201 INGKKEGKRGVDANVKLRAGTTGSPLERAMQGIEKKAFPGPLRALARRVVKANYN-DAREALNVIAEASL
              11111                 111111111111111111111111111111111 11111111111111
Chain 2:  318 KNSPEGAK--------------SKIFSIIQKKVRGRCRTEEQRLLTSALKISDGENKFQRIMDTLCTSFL

Chain 1:  270 LLKPQITNKMTMPWCMWLAARLTLKDEFANFCAYAGRRAFEVFNIAMEKIGICSFQGTIMNDDEIESIED
              1111111111111111111111111111111111111111111111  1111111        1111111
Chain 2:  374 IDPPRTTKCFIPPISSLMMYIQEGNSVLAMDFMKNGEDACKICREA--KLKVGVN--------STFTMSV

Chain 1:  340 KAQVLMMACFGLAYEDFSLVSAMVSHPLKLRNRMKIGNFRVG-EKVSTVLSPLLRFTRWAEFAQRFALQA
              111111111111111111111111111111111111111111 1111111111111111111       1
Chain 2:  434 ARTCVAVSMVATAFCSADIIENAVPGSERYRSNIKANTTKPKKDSTYTIQGLRLSNVRYEARP------E

Chain 1:  409 NTSREGAQISNSAVFAVERKITTDVQRVEELLNKVQAHEDEPLQTLYKKVREQISIIGRNKSEIKEFLGS
              11                  222222222222222222222222222222222222222222222     
Chain 2:  498 TSQSNTDRSWQVNVTDSFGGLAVFNQGAIREMLGDGTSETTSVNVRALVKRILKSASERSARAVKTFMVG

Chain 1:  479 SMYDLNDQEKQNPINFRSGAH
                           33333333
Chain 2:  568 EQ-----------GKSAIVIS

Note: positions are from PDB; the numbers between alignments are block index

Align ICV.pdb 565 with JAQV.pdb 533
Twists 2 ini-len 376 ini-rmsd 3.34 opt-equ 433 opt-rmsd 3.03 chain-rmsd 4.46 Score 728.93 align-len 560 gaps 127 (22.68%)
P-value 5.07e-10 Afp-num 109454 Identity 7.68% Similarity 21.79%
Block  0 afp 37 score 614.11 rmsd  3.29 gap 160 (0.35%)
Block  1 afp  4 score 73.59 rmsd  3.01 gap 0 (0.00%)
Block  2 afp  6 score 84.08 rmsd  2.43 gap 12 (0.20%)

Chain 1:    1 MSDRRQNRKTPDEQRKANALIINENIEAYIAIC-KEVGLNGDEML-ILENGIAIEKAIRICCDG------
              1111   11    11111111111111111111 11111111111 111111111111111111      
Chain 2:   30 EIGAGGKRALTGLSTNQKVSIHRAIASMVYRVIVGIFGFTPLEVVTDVNVGVYAMNQVWSIHNYFRTKNN

Chain 1:   63 ---KYQEKREKKAREAQRADSNFNADSIGIRLVKRAGSGTNITYHAVVELTSRSRIVQILKSHWG----N
                 1111111 1           1111111111            11111111111111111111    1
Chain 2:  100 KGRSSILSKIDD-----------ATTAYQFTLH------------GKTITVVKEELKKVYRDCISAYFEW

Chain 1:  126 ELNR--AKIAGKRLGFSALFASNLEAIIYQRGRNAA-----------RRNG----SAELFTLTQGAGIET
                11  11111111111111111111111111111            1111    111111111111111
Chain 2:  147 SNMSEWMGSVHTIMALWNLFGARLNEIRIMPSANTISVEKDNKVTVVKDFNQYGIPSGMRHFATGADFKP

Chain 1:  179 RYKWIMEKHIGIGVLIADAKGLINGKKEGKRGVDANVKLRAGTTGSPLERAMQGIEKKAFPGPLR-ALAR
              1111111111111111111111           1111         1111111111111111111 1111
Chain 2:  217 TMKSALAQSMGPVTTIVQLSEA-----------TDNQ---------YAGKWVDAFKRAFSHIPHIDQIAK

Chain 1:  248 RVVKANYNDAREALNVIAEASLLLKPQITNKMTMPWCMWLAARLTL--------KDEFANFCAYAGRRAF
              111111111111111111111111111111111111111111111         1 11111111111111
Chain 2:  267 FMLMSKPAALTKINGYLMAIAGYTGTREQKRIAFPPGTLSFLMHDLNEKKEWVFNESRCTKFDFSGTGAY

Chain 1:  310 EVFNIAME----KIGICSFQGTIMNDDEIESIEDKAQVLMMACFGLAYEDFSLVSAMVSHPLKLRNRMK-
              11111111    1111111          1111111111111111111111111111111111111111 
Chain 2:  337 RMYMHFLAVTKANPLKMNV----------ADPGKARQILFHAMFGTHVEDFGILQSITDVSEWHKRKDFE

Chain 1:  375 --IGNFRVGEKVSTVLSPLLRFTRWAEFAQRFALQANTSREGAQISNSAVFAVERKITTDVQRVEELLNK
                111111111111111111111111111111111    222222222222222222222 222222222
Chain 2:  397 TEFKTIRASNARVEGTFYPIDLRYYSKVCSSLNTRMIG-GGSAPITNCQIFSGNRKRIVT-EGLKSLGQQ

Chain 1:  443 VQAH--EDEPLQTLYKKVREQISIIGRNKSEIKEFLGSSMYDLND-----QEKQNPINFRSGAHPFFFEF
              2222  333333333333333333333333333333333333333     333333333333 3333333
Chain 2:  465 GMNSSLATLDKDSIEKMLREHLETIRGTFTDGYDAGTVNWRKFEGLTWDKEGEEVEMRPSEI-GVIYWSN

Note: positions are from PDB; the numbers between alignments are block index

Align ICV.pdb 565 with QQV.pdb 527
Twists 2 ini-len 376 ini-rmsd 3.38 opt-equ 434 opt-rmsd 3.06 chain-rmsd 4.42 Score 721.43 align-len 561 gaps 127 (22.64%)
P-value 6.51e-10 Afp-num 108295 Identity 8.38% Similarity 22.82%
Block  0 afp 37 score 613.15 rmsd  3.35 gap 159 (0.35%)
Block  1 afp  4 score 72.33 rmsd  2.98 gap 0 (0.00%)
Block  2 afp  6 score 81.20 rmsd  2.66 gap 12 (0.20%)

Chain 1:    1 MSDRRQNRKTPDEQRKANALIINENIEAYIAICKEV-GLNGDEML-ILENGIAIEKAIRICCDG------
              1111   11    11111111111111111111111 11111111 111111111111111111      
Chain 2:   24 EIGSGGKRALTGLSLTQKVAIHHAIALMVYHVVIDIFKCTIVDLITDVNVGVYAMNQIWSIHNYFRTKNN

Chain 1:   63 ----KYQEKREKKAREAQRADSNFNADSIGIRLVKRAGSGTNITYHAVVELTSRSRIVQILKSHWG----
                  11111111            1111111111            11111111111111111111    
Chain 2:   94 SGRSSIGAKIDN------------ATDTYQFILH------------GRTITVNKEELKGVYKRCITTYFD

Chain 1:  125 NELNR--AKIAGKRLGFSALFASNLEAIIYQRGRNAA-----------RRNG----SAELFTLTQGAGIE
              1  11  11111111111111111111111111111            1111    11111111111111
Chain 2:  140 WDKMSDWMGSVHTIMALWNLFGSRLSEVRIMPSANTISVEKDNRTTVVKDFNQYGIPAGMRHFATGADFK

Chain 1:  178 TRYKWIMEKHIGIGVLIADAKGLINGKKEGKRGVDANVKLRAGTTGSPLERAMQGIEKKAFPGPLR-ALA
              11111111111111111111111           1111         1111111111111111111 111
Chain 2:  210 PTMKSALAQSMGPVTVLVQLSEA-----------RDNQ---------YAGKWVDALRRAFSHIPHIDQIA

Chain 1:  247 RRVVKANYNDAREALNVIAEASLLLKPQITNKMTMPWCMWLAARLTL--------KDEFANFCAYAGRRA
              11111111111111111111111111111111111111111111111        1 1111111111111
Chain 2:  260 KFMLANKPAVLTKINGYLMAIAGYTGTREQKRIAFPPGTLAYLLHDLDKENKLHFNEDRCSKFDFSGAGA

Chain 1:  309 FEVFNIAME----KIGICSFQGTIMNDDEIESIEDKAQVLMMACFGLAYEDFSLVSAMVSHPLKLRNRMK
              111111111    1111111          1111111111111111111111111111111111111111
Chain 2:  330 FRMYSHFLRVCKRNPLRMNI----------ADPGKARQLLFHTMFGTHVEDFGILQSMTDVSDWLKRKDF

Chain 1:  375 ---IGNFRVGEKVSTVLSPLLRFTRWAEFAQRFALQANTSREGAQISNSAVFAVERKITTDVQRVEELLN
                 111111111111111111111111111111111    222222222222222222222 22222222
Chain 2:  390 EEEFKTLRASYARVEGTFYPIEMRYYSKVCSSLNTKMIG-GGSAPVTNCQIFSGNRKRIVT-EGLKSLGQ

Chain 1:  442 KVQAH--EDEPLQTLYKKVREQISIIGRNKSEIKEFLGSSMYDLND-----QEKQNPINFRSGAHPFFFE
              22222  333333333333333333333333333333333333333     333333333333 333333
Chain 2:  458 QGVGAGLSTLDKDSIEKLLREHLESIKTAFGDSFEAGTVKWRKFDGLTWDKEGDEVEMRPGEV-GEIYWS

Chain 1:  505 F
              3
Chain 2:  527 N

Note: positions are from PDB; the numbers between alignments are block index

Align ICV.pdb 565 with DhTV.pdb 458
Twists 2 ini-len 360 ini-rmsd 3.12 opt-equ 427 opt-rmsd 3.06 chain-rmsd 5.46 Score 749.45 align-len 503 gaps 76 (15.11%)
P-value 6.83e-11 Afp-num 92864 Identity 10.34% Similarity 25.25%
Block  0 afp 36 score 670.55 rmsd  2.97 gap 117 (0.29%)
Block  1 afp  4 score 57.72 rmsd  3.83 gap 3 (0.09%)
Block  2 afp  5 score 63.43 rmsd  2.66 gap 9 (0.18%)

Chain 1:    6 QNRKTPDEQRKANALIINENIEAYIAICKEVGLNGDEMLILENGIAIEKAIRICCDGKYQEKREKKAREA
              1111   11111111111111111111111111   111111111111111111111111          
Chain 2:   23 SKVE---TDPKSTQRKYEDFKAQMVTLANQLKI---DLKVKHNADIIGSIVMAACTGNAI----------

Chain 1:   76 QRADSNFNADSIGIRLVKRAGSGTNITYHAVVELTSRSRIVQILKSHWGNELNRAKIAGKRLGFSALFAS
                      1111111111111   1111111111111111111111  1111111111111111111111
Chain 2:   77 --------RETGKYSFFFNDE---KDGWKLREVELNCKPVIDWANQ--TLTDEQKREWYPFLASLQLCVK

Chain 1:  146 NLEAIIYQRGRNAARRNGS-AELFTLTQGAGIETRYKWIMEKHIGIGVLIADAKGLINGKKE--GKRGVD
              1111111111 11111111 111111111111111111111111111111111111111111  111111
Chain 2:  134 TEDAILWQRN-PVTRELQVSPVCEPFATGYNIKDKLKKSRPLSVGPLNHLLHWVNLQTEKSVGKGRKLSP

Chain 1:  213 ANVKLRAGTTGSPLERAMQGIEKKAFPGPLRALARRVVKANYNDAREALNVIAEASLLLKPQITNKMTMP
              111       111111111111111111111111111111    11111111111111111111111111
Chain 2:  203 RAA-------AGIRKRLEATLMRQTIGQSQKAMLRQIFDG----KLAYVRTLAHSYCSIKPHIENQFVLP

Chain 1:  283 WCMWLAARLTLKDEFANFCAYAGRRAFEVFNIAMEKIGICSFQGTIMNDDEIESIEDKAQVLMMACFGLA
              11111111      11111111111111111111111111111        1111111111111111111
Chain 2:  262 YSVIAVTD------SFENADMSSEWVYKKLCEASKKILLTGPN--------ESWKSFMAQMLIYCTFRCL

Chain 1:  353 YEDFSLVSAMVSHPLKLRNRMKIGNFRVGEKVSTVLSPLLRFTRWAEFAQRFALQANTSREGAQISNSAV
              1111111111111111111111111  111111111111111111111111111111   2222222222
Chain 2:  318 HEDLGVLTSMFGMVFEPRKSKGKYC--KSSELQVLGSQEITYKFWSKPQRGAPRNLGGA-RRGQICTRPS

Chain 1:  423 FAVERKITTDVQRVEELLNKVQAHEDEPLQTLYKKVREQISIIGRNKSEIKEFLGSSMYDLNDQEKQNPI
              2222222222222222222222  2     3333333333333333   33333333333   3333333
Chain 2:  385 FRGVRATYNQYSSLEQLEKACGNPTSE---NVVEALNAEFEEYSKL---TTEGTGAFYER---GSTNEYK

Chain 1:  493 NFRSGAHPFFFEF
              3333333333333
Chain 2:  446 GNVQATGQLLFEV

Note: positions are from PDB; the numbers between alignments are block index

Align ICV.pdb 565 with JoV.pdb 448
Twists 3 ini-len 368 ini-rmsd 3.24 opt-equ 429 opt-rmsd 3.01 chain-rmsd 5.99 Score 768.50 align-len 506 gaps 77 (15.22%)
P-value 7.89e-10 Afp-num 91953 Identity 10.28% Similarity 25.10%
Block  0 afp 37 score 675.84 rmsd  2.91 gap 108 (0.27%)
Block  1 afp  4 score 67.80 rmsd  3.42 gap 2 (0.06%)
Block  2 afp  2 score 47.19 rmsd  0.64 gap 0 (0.00%)
Block  3 afp  3 score 42.99 rmsd  2.13 gap 5 (0.17%)

Chain 1:    7 NRKTPDEQRKANALIINENIEAYIAICKEVGLNGDEMLILENGIAIEKAIRICCDGKYQEKREKKAREAQ
              111   11111111111111111111111111   1111111111111111111111111          
Chain 2:   11 FDK---TTENQVPKMYEQFQTQMKALAQQGNI---DITIDHNADVIGSIVMAACTDNREL----------

Chain 1:   77 RADSNFNADSIGIRLVKRAGSGTNITYHAVVELTSRSRIVQILKSHWGNELNRAKIAGKRLGFSALFASN
                     1111111111111    111111111111111111111 111111111111111111111111
Chain 2:   65 -------RAKDSYYFYIKDG----SEWKYTAVELDTSTVTQWAKT-TVQTPENKGMWYPFLALLQISSKT

Chain 1:  147 LEAIIYQRGRNAARRNGSAELFTLTQGAGIETRYKWIMEKHIGIGVLIADAKGLINGKKEGKRG-----V
              1111111111111111111111111111111111111111111111111111111111   111     1
Chain 2:  123 KETILWQKYPVTMELELNPTLEVYANGHSIKDRLKNSRPRSVGPLVHLLHLKRLSKAV---PKNSKTKRP

Chain 1:  212 DANVKLRAGTTGSPLERAMQGIEKKAFPGPLRALARRVVKANYNDAREALNVIAEASLLLKPQITNKMTM
              11111     1111111111111111111111111111111    1111111111111111111111111
Chain 2:  190 LESSA-----LHGIKKSIVGHLKRQCIGDTQRMMINQFETG----DWSALSTFAASLLAIKPRIENHFVL

Chain 1:  282 PWCMWLAARLTLKDEFANFCAYAGRRAFEVFNIAME--KIGICSFQGTIMNDDEIESIEDKAQVLMMACF
              111111111      111111111111111111111  1111111        11111111111111111
Chain 2:  251 PYPLLAVCP------SFEGASMSSEWVFTTLEQISALKSLKMFGP--------DASWKAFLEEIYIHSVF

Chain 1:  350 GLAYEDFSLVSAMVSHPLKLRNRMKIGNFRVGEKVSTVLSPLLRFTRWAEFAQRFALQANTSREGAQISN
              1111111111111111111111111111  11111111111111111111111111111 2  2222222
Chain 2:  307 QSSGEDLGVLDWMFDRVFHQRRELPKYN--KKSDLRPLGVFQFKYKYWSKPLKAAPRTV-EGVKRGQISC

Chain 1:  420 SAVFAVERKITTDVQRVEELLNKVQAHEDEPLQTLYKKVREQISIIGRNKSEIKEFLGSSMYDLNDQEKQ
              22222222222222222222222222 3333333333333333      44444444 44444444   4
Chain 2:  374 RPSFKGKRPSYNNFTSIEALQMGSSS-STSTLFEQVQEECQKY------MDLKEEGT-TCFYQKGS---E

Chain 1:  490 NPINFRSGAHPFFFEF
              4444444444444444
Chain 2:  433 TPAVPNIINGNRYLFG

Note: positions are from PDB; the numbers between alignments are block index

Align ICV.pdb 565 with BouV.pdb 460
Twists 3 ini-len 360 ini-rmsd 3.22 opt-equ 432 opt-rmsd 3.00 chain-rmsd 5.44 Score 760.67 align-len 506 gaps 74 (14.62%)
P-value 1.15e-09 Afp-num 93043 Identity 14.23% Similarity 27.67%
Block  0 afp 36 score 679.70 rmsd  2.59 gap 118 (0.29%)
Block  1 afp  3 score 52.60 rmsd  2.56 gap 0 (0.00%)
Block  2 afp  3 score 63.58 rmsd  3.28 gap 7 (0.23%)
Block  3 afp  3 score 30.77 rmsd  2.62 gap 6 (0.20%)

Chain 1:    3 DRRQNRKTPDEQRKANALIINENIEAYIAICKEVGLNGDEMLILENGIAIEKAIRICCDGKYQEKREKKA
              1111111   11111111111111111111111111   111111111111111111111111       
Chain 2:   22 TKRSKIE---VDPLANKRKYEEFKAQMVSLANKAKV---DMTVHYNASVIGSIVMAACTDGTL-------

Chain 1:   73 REAQRADSNFNADSIGIRLVKRAGSGTNITYHAVVELTSRSRIVQILKSHWGNELNRAKIAGKRLGFSAL
                         1111111111111   111111111111111111111  11111111111111111111
Chain 2:   79 -----------RDGSKYSFFFKTQ---DNEWEMKEVVIDCSSVQEWAK--TTINDATRKDWYPFLSSLQL

Chain 1:  143 FASNLEAIIYQRGRNAARRNGSAELFTLTQGAGIETRYKWIMEKHIGIGVLIADAKGLINGKKE--GKRG
              1111111111111111111111111111111111111111111111111111111111111111  1111
Chain 2:  133 CVKSEDAILWQRNVVTKNLGVSPVCEPYAVGYNIKDKLKKSRPLSIGPLNHLDHWLGLYTERSVGKGKKL

Chain 1:  211 VDANVKLRAGTTGSPLERAMQGIEKKAFPGPLRALARRVVKANYNDAREALNVIAEASLLLKPQITNKMT
              11111       111111111111111111111111111111    111111111111111111111111
Chain 2:  203 SQRAA-------AGIRERLEKNLMRQTIGQSQKAMLRQIFDG----KTSYIRTLAHSYCSIKPHIENQFV

Chain 1:  281 MPWCMWLAARLTLKDEFANFCAYAGRRAFEVFNIAMEKIGICSFQGTIMNDDEIESIEDKAQVLMMACFG
              1111111111      11111111111111111111111111111        11111111111111111
Chain 2:  262 LPYSVIAVTD------NFDGANMSDEWVFKKISEASEKILLTGPS--------QEWKPFMAQILIHCTFR

Chain 1:  351 LAYEDFSLVSAMVSHPLKLRNRMKIGNFRVGEKVSTVLSPLLRFTRWAEFAQRFALQA-NTSREGAQISN
              111111111111111111111111111  1111111111111111111111111111  22  2222222
Chain 2:  318 SMHEDLGVLSAMFGMEFQPRKAFGKFC--SSSDLKVLGSQKIQYHFWSKPQRGAPRNLGGA--RRGQIST

Chain 1:  420 SAVFAVERKITTDVQRVEELLNKVQAHEDEPLQTLYKKVREQISIIGRNKSEIKEFLGSSMYDLNDQEKQ
              222222222222222   3333333333333333333333333333      44444444444  44444
Chain 2:  384 RPSFRGVRTTYNQYSSLEQLEKACGTGTSESLVDALNAEFEEYSRL------TQEGTGHFFEK--GGENE

Chain 1:  490 NPINFRSGAHPFFFEF
              4444444444 44444
Chain 2:  446 FKGSVVASGR-LLFEA

Note: positions are from PDB; the numbers between alignments are block index

Align ICV.pdb 565 with CCHRV.pdb 482
Twists 5 ini-len 264 ini-rmsd 10.58 opt-equ 296 opt-rmsd 7.29 chain-rmsd 23.09 Score 329.78 align-len 563 gaps 267 (47.42%)
P-value 1.39e-01 Afp-num 102795 Identity 3.37% Similarity 10.66%
Block  0 afp  8 score 101.08 rmsd 11.45 gap 9 (0.12%)
Block  1 afp  2 score 47.02 rmsd  0.82 gap 0 (0.00%)
Block  2 afp  5 score 87.07 rmsd  7.38 gap 40 (0.50%)
Block  3 afp  9 score 124.46 rmsd 12.05 gap 53 (0.42%)
Block  4 afp  4 score 60.56 rmsd  7.91 gap 19 (0.37%)
Block  5 afp  5 score 58.00 rmsd  5.11 gap 50 (0.56%)

Chain 1:   17 ANALII-------NENIEAYIA----------ICK------------------------------EVGLN
              111111       111111111          111                              11111
Chain 2:    2 ENKIEVNNKDEMNKWFEEFKKGNGLVDTFTNPYSFCESVPNLERFVFQMASATDDAQKDSIYASALVEAT

Chain 1:   40 GDEMLILENGIAIE--KAIRICCDGKYQEKREKKAREAQRADSNFNADSIGIRLVKRAGSGTNITYHAVV
              11111111111111  11111111111111111111111111111                         
Chain 2:   72 KFCAPIYECAWVSSTGIVKKGLEWFEKNAGTIKSWDESYIELKVE-------------------------

Chain 1:  108 ELTSRSRIVQILKSHWGNE---------------------LNRAKIAGKRLGFSALFASNLEAIIYQRGR
               2222222222222222                       333333333333333333333333333333
Chain 2:  117 -VPKIEQLANYQQAALKWRKDIGFRVNANTAALSHKVLAEYKVPGEIVMSVKEMLSDMIRRRNLILNRGG

Chain 1:  157 NAARRNGSAELFTLTQGAGIETRYKWIMEKHIGIGVLIADAKGLINGKKEGKR------------GVDAN
              3333333                              333333333333333             44444
Chain 2:  186 DENPRGP------------------------------VSREHVEWCREFVKGKYIMAFNPPWGDINKSGR

Chain 1:  215 VKLRAGTTGSPLERAMQ---------GIEKKAFPGPLRALARR----VVKANYNDAREALNVIAEASLLL
              44      444444444         44444444444444444    44444444444444444444   
Chain 2:  226 SG------IALVATGLAKLAETEGKGVFDEAKKTVEALNGYLDKHKDEVDKASADNMITNLLKHIAK---

Chain 1:  272 KPQITN----KMTMPWCMWLAARLTLKDEFANFCAYAGRRAFEVFNIAMEKIGICSFQGTIMNDDEIESI
              444444    444444444444444444444444                                 555
Chain 2:  287 AQELYKNSSALRAQGAQIDTAFSSYYWLYKAGVTPE-------------------------------TFP

Chain 1:  338 EDKAQVLMMACFGLAYEDFSLVSAMVSHPLKLRNRMKIGNFRVGEKVSTVLSPLLRFTRWAEFAQRFALQ
              55555555555555555555555555555555555                           6666    
Chain 2:  326 TVSQFLFELGKQPRGTKKMKKALLSTPMKWGKKLYELFADDSFQQN----------------RIYMHPAV

Chain 1:  408 ANTSREGAQISNSAVFAVERKITTDVQRVEELLNKVQAHEDEPL-----QTLYKKVREQISIIGRNKSEI
               6     6                         66666666666     666666666666666666666
Chain 2:  380 LT-----AGRISEMGVCFGTIPVANPDDAAQGSGHTKSILNLRTNTETNNPCAKTIVKLFEIQKTGFNIQ

Chain 1:  473 KEF
              666
Chain 2:  445 DMD

Note: positions are from PDB; the numbers between alignments are block index

Align ICV.pdb 565 with KUPEV.pdb 483
Twists 5 ini-len 272 ini-rmsd 11.26 opt-equ 199 opt-rmsd 5.37 chain-rmsd 23.08 Score 337.82 align-len 589 gaps 390 (66.21%)
P-value 1.52e-01 Afp-num 103032 Identity 5.09% Similarity 10.53%
Block  0 afp  8 score 102.38 rmsd 11.61 gap 8 (0.11%)
Block  1 afp  2 score 47.06 rmsd  0.83 gap 0 (0.00%)
Block  2 afp  3 score 69.45 rmsd  1.36 gap 0 (0.00%)
Block  3 afp  3 score 51.15 rmsd  4.33 gap 2 (0.08%)
Block  4 afp 12 score 157.17 rmsd 14.96 gap 73 (0.43%)
Block  5 afp  6 score 60.12 rmsd  6.77 gap 50 (0.51%)

Chain 1:   16 KANALI-------INENIEAYIA---------ICK------------------------------EVGLN
              111111       1111111111         111                              11111
Chain 2:    2 ENQIKANTKKEYDEWFKPYAEKTHLKSVLTNSASFCDALPDLSIFEVKMGLATDDREKDSIYACAMVEAT
[truncated: 7,177,427 more chars]
