# Supplementary material for: Using structure prediction of negative sense RNA virus nucleoproteins to assess evolutionary relationships
Source: bioRxiv. 2024 May 22:2024.02.16.580771. Originally published 2024 Feb 17. Preprint. [Version 2] doi: 10.1101/2024.02.16.580771 (PMC10888975; doi:10.1101/2024.02.16.580771)
Supplement: Supplement 2 — Supplementary File 2: Full NSV Dataset NP AlphaFold PDBs (.pdb files) [file media-2.zip]

Archive with 85 entries (85 files):
- Full NSV Dataset NP AlphaFold PDBs/WuCV3.pdb
- Full NSV Dataset NP AlphaFold PDBs/RVFV.pdb
- Full NSV Dataset NP AlphaFold PDBs/CRV.pdb
- Full NSV Dataset NP AlphaFold PDBs/CCSV.pdb
- Full NSV Dataset NP AlphaFold PDBs/OFV.pdb
- Full NSV Dataset NP AlphaFold PDBs/LRNV.pdb
- Full NSV Dataset NP AlphaFold PDBs/FSnV.pdb
- Full NSV Dataset NP AlphaFold PDBs/CPsV.pdb
- Full NSV Dataset NP AlphaFold PDBs/MeV.pdb
- Full NSV Dataset NP AlphaFold PDBs/MLBvV.pdb
- Full NSV Dataset NP AlphaFold PDBs/RWMV.pdb
- Full NSV Dataset NP AlphaFold PDBs/TMmV.pdb
- Full NSV Dataset NP AlphaFold PDBs/JoV.pdb
- Full NSV Dataset NP AlphaFold PDBs/BGV.pdb
- Full NSV Dataset NP AlphaFold PDBs/JAQV.pdb
- Full NSV Dataset NP AlphaFold PDBs/draft_Proof_hi.pdf
- Full NSV Dataset NP AlphaFold PDBs/PMEV.pdb
- Full NSV Dataset NP AlphaFold PDBs/RREV.pdb
- Full NSV Dataset NP AlphaFold PDBs/OhV.pdb
- Full NSV Dataset NP AlphaFold PDBs/BouV.pdb
- Full NSV Dataset NP AlphaFold PDBs/DhTV.pdb
- Full NSV Dataset NP AlphaFold PDBs/DMSV.pdb
- Full NSV Dataset NP AlphaFold PDBs/JSAV.pdb
- Full NSV Dataset NP AlphaFold PDBs/QQV.pdb
- Full NSV Dataset NP AlphaFold PDBs/ICV.pdb
- Full NSV Dataset NP AlphaFold PDBs/GaV.pdb
- Full NSV Dataset NP AlphaFold PDBs/ASAV.pdb
- Full NSV Dataset NP AlphaFold PDBs/MSV.pdb
- Full NSV Dataset NP AlphaFold PDBs/FFV1.pdb
- Full NSV Dataset NP AlphaFold PDBs/JCPV.pdb
- Full NSV Dataset NP AlphaFold PDBs/SCPV.pdb
- Full NSV Dataset NP AlphaFold PDBs/SWSV2.pdb
- Full NSV Dataset NP AlphaFold PDBs/WMoV2.pdb
- Full NSV Dataset NP AlphaFold PDBs/ATOPV.pdb
- Full NSV Dataset NP AlphaFold PDBs/NuoV.pdb
- Full NSV Dataset NP AlphaFold PDBs/SJV.pdb
- Full NSV Dataset NP AlphaFold PDBs/JPNV.pdb
- Full NSV Dataset NP AlphaFold PDBs/WMV.pdb
- Full NSV Dataset NP AlphaFold PDBs/WCV1.pdb
- Full NSV Dataset NP AlphaFold PDBs/STCV2.pdb
- Full NSV Dataset NP AlphaFold PDBs/PGV2.pdb
- Full NSV Dataset NP AlphaFold PDBs/FOAQV1.pdb
- Full NSV Dataset NP AlphaFold PDBs/ADMV.pdb
- Full NSV Dataset NP AlphaFold PDBs/LHQV1.pdb
- Full NSV Dataset NP AlphaFold PDBs/ABB1.pdb
- Full NSV Dataset NP AlphaFold PDBs/OrV.pdb
- Full NSV Dataset NP AlphaFold PDBs/NyNV.pdb
- Full NSV Dataset NP AlphaFold PDBs/HyAV.pdb
- Full NSV Dataset NP AlphaFold PDBs/TCRV.pdb
- Full NSV Dataset NP AlphaFold PDBs/CeMV.pdb
- Full NSV Dataset NP AlphaFold PDBs/ERVEV.pdb
- Full NSV Dataset NP AlphaFold PDBs/KUPEV.pdb
- Full NSV Dataset NP AlphaFold PDBs/VSV.pdb
- Full NSV Dataset NP AlphaFold PDBs/RSV.pdb
- Full NSV Dataset NP AlphaFold PDBs/RABV.pdb
- Full NSV Dataset NP AlphaFold PDBs/NDV.pdb
- Full NSV Dataset NP AlphaFold PDBs/SEN.pdb
- Full NSV Dataset NP AlphaFold PDBs/HPIV5.pdb
- Full NSV Dataset NP AlphaFold PDBs/NiV.pdb
- Full NSV Dataset NP AlphaFold PDBs/MuV.pdb
- Full NSV Dataset NP AlphaFold PDBs/EBOV.pdb
- Full NSV Dataset NP AlphaFold PDBs/BoDV.pdb
- Full NSV Dataset NP AlphaFold PDBs/SUDV.pdb
- Full NSV Dataset NP AlphaFold PDBs/TOSV.pdb
- Full NSV Dataset NP AlphaFold PDBs/HAZV.pdb
- Full NSV Dataset NP AlphaFold PDBs/CCHRV.pdb
- Full NSV Dataset NP AlphaFold PDBs/LFV.pdb
- Full NSV Dataset NP AlphaFold PDBs/JUNV.pdb
- Full NSV Dataset NP AlphaFold PDBs/TSWV.pdb
- Full NSV Dataset NP AlphaFold PDBs/SBV.pdb
- Full NSV Dataset NP AlphaFold PDBs/LACV.pdb
- Full NSV Dataset NP AlphaFold PDBs/LEAV.pdb
- Full NSV Dataset NP AlphaFold PDBs/BUNV.pdb
- Full NSV Dataset NP AlphaFold PDBs/HTNV.pdb
- Full NSV Dataset NP AlphaFold PDBs/SNV.pdb
- Full NSV Dataset NP AlphaFold PDBs/ANDV.pdb
- Full NSV Dataset NP AlphaFold PDBs/ISAV.pdb
- Full NSV Dataset NP AlphaFold PDBs/IDV.pdb
- Full NSV Dataset NP AlphaFold PDBs/IAV.pdb
- Full NSV Dataset NP AlphaFold PDBs/IBV.pdb
- Full NSV Dataset NP AlphaFold PDBs/GGV.pdb
- Full NSV Dataset NP AlphaFold PDBs/BTV3.pdb
- Full NSV Dataset NP AlphaFold PDBs/CTV2.pdb
- Full NSV Dataset NP AlphaFold PDBs/WTV2.pdb
- Full NSV Dataset NP AlphaFold PDBs/BlMaV.pdb
