# Supplementary material for: Using structure prediction of negative sense RNA virus nucleoproteins to assess evolutionary relationships
Source: bioRxiv. 2024 May 22:2024.02.16.580771. Originally published 2024 Feb 17. Preprint. [Version 2] doi: 10.1101/2024.02.16.580771 (PMC10888975; doi:10.1101/2024.02.16.580771)
Supplement: Supplement 2 — Supplementary File 2: Full NSV Dataset NP AlphaFold PDBs (.pdb files) [file media-2.zip › Full NSV Dataset NP AlphaFold PDBs/WuCV3.pdb]

ATOM      1  N   MET A   1       2.614  61.687  -7.731  1.00 53.29           N  
ATOM      2  H   MET A   1       2.251  62.541  -8.130  1.00 53.29           H  
ATOM      3  H2  MET A   1       3.376  61.349  -8.300  1.00 53.29           H  
ATOM      4  H3  MET A   1       2.970  61.871  -6.803  1.00 53.29           H  
ATOM      5  CA  MET A   1       1.563  60.649  -7.682  1.00 53.29           C  
ATOM      6  HA  MET A   1       0.759  60.950  -7.010  1.00 53.29           H  
ATOM      7  C   MET A   1       2.205  59.393  -7.123  1.00 53.29           C  
ATOM      8  CB  MET A   1       0.971  60.393  -9.079  1.00 53.29           C  
ATOM      9  HB2 MET A   1       0.415  59.456  -9.061  1.00 53.29           H  
ATOM     10  HB3 MET A   1       1.770  60.304  -9.815  1.00 53.29           H  
ATOM     11  O   MET A   1       3.128  58.894  -7.752  1.00 53.29           O  
ATOM     12  CG  MET A   1       0.006  61.509  -9.495  1.00 53.29           C  
ATOM     13  HG2 MET A   1       0.521  62.469  -9.489  1.00 53.29           H  
ATOM     14  HG3 MET A   1      -0.800  61.552  -8.762  1.00 53.29           H  
ATOM     15  SD  MET A   1      -0.748  61.263 -11.123  1.00 53.29           S  
ATOM     16  CE  MET A   1       0.265  62.351 -12.162  1.00 53.29           C  
ATOM     17  HE1 MET A   1       0.183  63.380 -11.811  1.00 53.29           H  
ATOM     18  HE2 MET A   1       1.306  62.031 -12.129  1.00 53.29           H  
ATOM     19  HE3 MET A   1      -0.091  62.298 -13.190  1.00 53.29           H  
ATOM     20  N   ALA A   2       1.828  58.965  -5.914  1.00 56.55           N  
ATOM     21  H   ALA A   2       1.027  59.367  -5.449  1.00 56.55           H  
ATOM     22  CA  ALA A   2       2.334  57.714  -5.350  1.00 56.55           C  
ATOM     23  HA  ALA A   2       3.423  57.703  -5.408  1.00 56.55           H  
ATOM     24  C   ALA A   2       1.785  56.552  -6.188  1.00 56.55           C  
ATOM     25  CB  ALA A   2       1.928  57.620  -3.873  1.00 56.55           C  
ATOM     26  HB1 ALA A   2       2.347  58.455  -3.311  1.00 56.55           H  
ATOM     27  HB2 ALA A   2       2.305  56.688  -3.452  1.00 56.55           H  
ATOM     28  HB3 ALA A   2       0.842  57.626  -3.781  1.00 56.55           H  
ATOM     29  O   ALA A   2       0.584  56.515  -6.454  1.00 56.55           O  
ATOM     30  N   ALA A   3       2.667  55.667  -6.659  1.00 57.11           N  
ATOM     31  H   ALA A   3       3.638  55.742  -6.392  1.00 57.11           H  
ATOM     32  CA  ALA A   3       2.260  54.480  -7.399  1.00 57.11           C  
ATOM     33  HA  ALA A   3       1.767  54.805  -8.315  1.00 57.11           H  
ATOM     34  C   ALA A   3       1.271  53.664  -6.545  1.00 57.11           C  
ATOM     35  CB  ALA A   3       3.508  53.667  -7.768  1.00 57.11           C  
ATOM     36  HB1 ALA A   3       4.179  54.269  -8.380  1.00 57.11           H  
ATOM     37  HB2 ALA A   3       4.025  53.348  -6.864  1.00 57.11           H  
ATOM     38  HB3 ALA A   3       3.214  52.782  -8.331  1.00 57.11           H  
ATOM     39  O   ALA A   3       1.468  53.579  -5.328  1.00 57.11           O  
ATOM     40  N   PRO A   4       0.204  53.101  -7.141  1.00 63.72           N  
ATOM     41  CA  PRO A   4      -0.747  52.299  -6.389  1.00 63.72           C  
ATOM     42  HA  PRO A   4      -1.225  52.913  -5.625  1.00 63.72           H  
ATOM     43  C   PRO A   4       0.002  51.148  -5.716  1.00 63.72           C  
ATOM     44  CB  PRO A   4      -1.801  51.833  -7.400  1.00 63.72           C  
ATOM     45  HB2 PRO A   4      -2.157  50.825  -7.188  1.00 63.72           H  
ATOM     46  HB3 PRO A   4      -2.635  52.535  -7.402  1.00 63.72           H  
ATOM     47  O   PRO A   4       0.818  50.480  -6.351  1.00 63.72           O  
ATOM     48  CG  PRO A   4      -1.077  51.905  -8.746  1.00 63.72           C  
ATOM     49  HG2 PRO A   4      -1.768  52.094  -9.568  1.00 63.72           H  
ATOM     50  HG3 PRO A   4      -0.532  50.976  -8.913  1.00 63.72           H  
ATOM     51  CD  PRO A   4      -0.083  53.049  -8.565  1.00 63.72           C  
ATOM     52  HD2 PRO A   4       0.815  52.853  -9.150  1.00 63.72           H  
ATOM     53  HD3 PRO A   4      -0.541  53.989  -8.875  1.00 63.72           H  
ATOM     54  N   LEU A   5      -0.253  50.946  -4.422  1.00 59.73           N  
ATOM     55  H   LEU A   5      -0.907  51.562  -3.961  1.00 59.73           H  
ATOM     56  CA  LEU A   5       0.217  49.781  -3.679  1.00 59.73           C  
ATOM     57  HA  LEU A   5       1.301  49.700  -3.765  1.00 59.73           H  
ATOM     58  C   LEU A   5      -0.406  48.537  -4.320  1.00 59.73           C  
ATOM     59  CB  LEU A   5      -0.168  49.933  -2.192  1.00 59.73           C  
ATOM     60  HB2 LEU A   5      -0.236  48.946  -1.735  1.00 59.73           H  
ATOM     61  HB3 LEU A   5      -1.162  50.376  -2.133  1.00 59.73           H  
ATOM     62  O   LEU A   5      -1.553  48.188  -4.054  1.00 59.73           O  
ATOM     63  CG  LEU A   5       0.835  50.779  -1.387  1.00 59.73           C  
ATOM     64  HG  LEU A   5       1.230  51.576  -2.017  1.00 59.73           H  
ATOM     65  CD1 LEU A   5       0.155  51.424  -0.180  1.00 59.73           C  
ATOM     66 HD11 LEU A   5      -0.263  50.652   0.467  1.00 59.73           H  
ATOM     67 HD12 LEU A   5      -0.646  52.082  -0.516  1.00 59.73           H  
ATOM     68 HD13 LEU A   5       0.881  52.011   0.384  1.00 59.73           H  
ATOM     69  CD2 LEU A   5       1.994  49.918  -0.877  1.00 59.73           C  
ATOM     70 HD21 LEU A   5       2.707  50.541  -0.338  1.00 59.73           H  
ATOM     71 HD22 LEU A   5       2.506  49.449  -1.718  1.00 59.73           H  
ATOM     72 HD23 LEU A   5       1.621  49.141  -0.210  1.00 59.73           H  
ATOM     73  N   ILE A   6       0.340  47.907  -5.223  1.00 63.11           N  
ATOM     74  H   ILE A   6       1.215  48.331  -5.494  1.00 63.11           H  
ATOM     75  CA  ILE A   6      -0.012  46.611  -5.790  1.00 63.11           C  
ATOM     76  HA  ILE A   6      -1.072  46.601  -6.044  1.00 63.11           H  
ATOM     77  C   ILE A   6       0.248  45.588  -4.687  1.00 63.11           C  
ATOM     78  CB  ILE A   6       0.807  46.321  -7.074  1.00 63.11           C  
ATOM     79  HB  ILE A   6       1.866  46.313  -6.818  1.00 63.11           H  
ATOM     80  O   ILE A   6       1.400  45.373  -4.317  1.00 63.11           O  
ATOM     81  CG1 ILE A   6       0.578  47.415  -8.147  1.00 63.11           C  
ATOM     82 HG12 ILE A   6       0.798  48.391  -7.715  1.00 63.11           H  
ATOM     83 HG13 ILE A   6      -0.468  47.412  -8.454  1.00 63.11           H  
ATOM     84  CG2 ILE A   6       0.429  44.931  -7.622  1.00 63.11           C  
ATOM     85 HG21 ILE A   6      -0.636  44.888  -7.849  1.00 63.11           H  
ATOM     86 HG22 ILE A   6       0.998  44.701  -8.523  1.00 63.11           H  
ATOM     87 HG23 ILE A   6       0.664  44.157  -6.891  1.00 63.11           H  
ATOM     88  CD1 ILE A   6       1.466  47.292  -9.392  1.00 63.11           C  
ATOM     89 HD11 ILE A   6       1.313  48.164 -10.029  1.00 63.11           H  
ATOM     90 HD12 ILE A   6       2.515  47.251  -9.099  1.00 63.11           H  
ATOM     91 HD13 ILE A   6       1.210  46.400  -9.964  1.00 63.11           H  
ATOM     92  N   HIS A   7      -0.804  44.967  -4.153  1.00 64.50           N  
ATOM     93  H   HIS A   7      -1.732  45.223  -4.455  1.00 64.50           H  
ATOM     94  CA  HIS A   7      -0.639  43.752  -3.358  1.00 64.50           C  
ATOM     95  HA  HIS A   7       0.149  43.922  -2.625  1.00 64.50           H  
ATOM     96  C   HIS A   7      -0.226  42.624  -4.318  1.00 64.50           C  
ATOM     97  CB  HIS A   7      -1.923  43.423  -2.585  1.00 64.50           C  
ATOM     98  HB2 HIS A   7      -1.906  42.368  -2.311  1.00 64.50           H  
ATOM     99  HB3 HIS A   7      -2.796  43.584  -3.218  1.00 64.50           H  
ATOM    100  O   HIS A   7      -1.021  42.264  -5.185  1.00 64.50           O  
ATOM    101  CG  HIS A   7      -2.046  44.224  -1.315  1.00 64.50           C  
ATOM    102  CD2 HIS A   7      -2.823  45.332  -1.102  1.00 64.50           C  
ATOM    103  HD2 HIS A   7      -3.473  45.800  -1.826  1.00 64.50           H  
ATOM    104  ND1 HIS A   7      -1.368  43.975  -0.142  1.00 64.50           N  
ATOM    105  HD1 HIS A   7      -0.764  43.186   0.040  1.00 64.50           H  
ATOM    106  CE1 HIS A   7      -1.729  44.907   0.754  1.00 64.50           C  
ATOM    107  HE1 HIS A   7      -1.380  44.956   1.775  1.00 64.50           H  
ATOM    108  NE2 HIS A   7      -2.613  45.758   0.214  1.00 64.50           N  
ATOM    109  N   PRO A   8       1.010  42.094  -4.224  1.00 71.23           N  
ATOM    110  CA  PRO A   8       1.541  41.163  -5.221  1.00 71.23           C  
ATOM    111  HA  PRO A   8       1.363  41.552  -6.223  1.00 71.23           H  
ATOM    112  C   PRO A   8       0.906  39.768  -5.148  1.00 71.23           C  
ATOM    113  CB  PRO A   8       3.050  41.120  -4.957  1.00 71.23           C  
ATOM    114  HB2 PRO A   8       3.489  40.155  -5.213  1.00 71.23           H  
ATOM    115  HB3 PRO A   8       3.536  41.917  -5.520  1.00 71.23           H  
ATOM    116  O   PRO A   8       1.076  38.984  -6.075  1.00 71.23           O  
ATOM    117  CG  PRO A   8       3.162  41.415  -3.463  1.00 71.23           C  
ATOM    118  HG2 PRO A   8       4.129  41.848  -3.206  1.00 71.23           H  
ATOM    119  HG3 PRO A   8       2.987  40.502  -2.895  1.00 71.23           H  
ATOM    120  CD  PRO A   8       2.022  42.398  -3.221  1.00 71.23           C  
ATOM    121  HD2 PRO A   8       1.631  42.275  -2.211  1.00 71.23           H  
ATOM    122  HD3 PRO A   8       2.396  43.412  -3.360  1.00 71.23           H  
ATOM    123  N   LEU A   9       0.189  39.461  -4.064  1.00 79.60           N  
ATOM    124  H   LEU A   9       0.005  40.189  -3.389  1.00 79.60           H  
ATOM    125  CA  LEU A   9      -0.432  38.170  -3.798  1.00 79.60           C  
ATOM    126  HA  LEU A   9      -0.518  37.607  -4.727  1.00 79.60           H  
ATOM    127  C   LEU A   9      -1.847  38.370  -3.243  1.00 79.60           C  
ATOM    128  CB  LEU A   9       0.444  37.377  -2.812  1.00 79.60           C  
ATOM    129  HB2 LEU A   9      -0.050  36.425  -2.616  1.00 79.60           H  
ATOM    130  HB3 LEU A   9       0.497  37.926  -1.872  1.00 79.60           H  
ATOM    131  O   LEU A   9      -2.158  39.415  -2.661  1.00 79.60           O  
ATOM    132  CG  LEU A   9       1.876  37.058  -3.278  1.00 79.60           C  
ATOM    133  HG  LEU A   9       2.406  37.995  -3.450  1.00 79.60           H  
ATOM    134  CD1 LEU A   9       2.616  36.329  -2.156  1.00 79.60           C  
ATOM    135 HD11 LEU A   9       2.609  36.929  -1.246  1.00 79.60           H  
ATOM    136 HD12 LEU A   9       2.122  35.379  -1.954  1.00 79.60           H  
ATOM    137 HD13 LEU A   9       3.646  36.142  -2.459  1.00 79.60           H  
ATOM    138  CD2 LEU A   9       1.946  36.222  -4.563  1.00 79.60           C  
ATOM    139 HD21 LEU A   9       2.453  36.790  -5.343  1.00 79.60           H  
ATOM    140 HD22 LEU A   9       2.477  35.286  -4.394  1.00 79.60           H  
ATOM    141 HD23 LEU A   9       0.948  35.965  -4.918  1.00 79.60           H  
ATOM    142  N   GLY A  10      -2.709  37.368  -3.427  1.00 82.27           N  
ATOM    143  H   GLY A  10      -2.355  36.513  -3.832  1.00 82.27           H  
ATOM    144  CA  GLY A  10      -4.067  37.386  -2.885  1.00 82.27           C  
ATOM    145  HA2 GLY A  10      -4.571  38.291  -3.222  1.00 82.27           H  
ATOM    146  HA3 GLY A  10      -4.618  36.521  -3.255  1.00 82.27           H  
ATOM    147  C   GLY A  10      -4.075  37.351  -1.353  1.00 82.27           C  
ATOM    148  O   GLY A  10      -3.177  36.799  -0.729  1.00 82.27           O  
ATOM    149  N   VAL A  11      -5.126  37.885  -0.725  1.00 83.16           N  
ATOM    150  H   VAL A  11      -5.827  38.354  -1.280  1.00 83.16           H  
ATOM    151  CA  VAL A  11      -5.272  37.921   0.751  1.00 83.16           C  
ATOM    152  HA  VAL A  11      -4.423  38.465   1.164  1.00 83.16           H  
ATOM    153  C   VAL A  11      -5.253  36.539   1.425  1.00 83.16           C  
ATOM    154  CB  VAL A  11      -6.559  38.668   1.157  1.00 83.16           C  
ATOM    155  HB  VAL A  11      -6.659  38.623   2.241  1.00 83.16           H  
ATOM    156  O   VAL A  11      -4.998  36.438   2.619  1.00 83.16           O  
ATOM    157  CG1 VAL A  11      -6.482  40.148   0.763  1.00 83.16           C  
ATOM    158 HG11 VAL A  11      -7.359  40.673   1.141  1.00 83.16           H  
ATOM    159 HG12 VAL A  11      -5.592  40.596   1.205  1.00 83.16           H  
ATOM    160 HG13 VAL A  11      -6.438  40.261  -0.320  1.00 83.16           H  
ATOM    161  CG2 VAL A  11      -7.826  38.059   0.533  1.00 83.16           C  
ATOM    162 HG21 VAL A  11      -8.700  38.603   0.891  1.00 83.16           H  
ATOM    163 HG22 VAL A  11      -7.800  38.120  -0.555  1.00 83.16           H  
ATOM    164 HG23 VAL A  11      -7.932  37.018   0.838  1.00 83.16           H  
ATOM    165  N   ALA A  12      -5.515  35.478   0.661  1.00 85.18           N  
ATOM    166  H   ALA A  12      -5.698  35.647  -0.318  1.00 85.18           H  
ATOM    167  CA  ALA A  12      -5.492  34.086   1.102  1.00 85.18           C  
ATOM    168  HA  ALA A  12      -5.489  34.052   2.191  1.00 85.18           H  
ATOM    169  C   ALA A  12      -4.237  33.320   0.635  1.00 85.18           C  
ATOM    170  CB  ALA A  12      -6.789  33.433   0.612  1.00 85.18           C  
ATOM    171  HB1 ALA A  12      -7.651  33.950   1.033  1.00 85.18           H  
ATOM    172  HB2 ALA A  12      -6.814  32.390   0.928  1.00 85.18           H  
ATOM    173  HB3 ALA A  12      -6.837  33.463  -0.476  1.00 85.18           H  
ATOM    174  O   ALA A  12      -4.114  32.130   0.900  1.00 85.18           O  
ATOM    175  N   ASP A  13      -3.297  33.976  -0.048  1.00 84.79           N  
ATOM    176  H   ASP A  13      -3.379  34.976  -0.165  1.00 84.79           H  
ATOM    177  CA  ASP A  13      -2.085  33.362  -0.600  1.00 84.79           C  
ATOM    178  HA  ASP A  13      -2.346  32.362  -0.946  1.00 84.79           H  
ATOM    179  C   ASP A  13      -1.000  33.213   0.486  1.00 84.79           C  
ATOM    180  CB  ASP A  13      -1.643  34.172  -1.822  1.00 84.79           C  
ATOM    181  HB2 ASP A  13      -2.523  34.419  -2.414  1.00 84.79           H  
ATOM    182  HB3 ASP A  13      -1.208  35.105  -1.465  1.00 84.79           H  
ATOM    183  O   ASP A  13       0.070  33.817   0.453  1.00 84.79           O  
ATOM    184  CG  ASP A  13      -0.660  33.445  -2.743  1.00 84.79           C  
ATOM    185  OD1 ASP A  13      -0.424  32.233  -2.547  1.00 84.79           O  
ATOM    186  OD2 ASP A  13      -0.233  34.087  -3.722  1.00 84.79           O  
ATOM    187  N   GLN A  14      -1.338  32.447   1.525  1.00 86.22           N  
ATOM    188  H   GLN A  14      -2.243  32.001   1.476  1.00 86.22           H  
ATOM    189  CA  GLN A  14      -0.514  32.201   2.704  1.00 86.22           C  
ATOM    190  HA  GLN A  14       0.517  32.461   2.462  1.00 86.22           H  
ATOM    191  C   GLN A  14      -0.544  30.721   3.081  1.00 86.22           C  
ATOM    192  CB  GLN A  14      -0.955  33.096   3.876  1.00 86.22           C  
ATOM    193  HB2 GLN A  14      -0.290  32.910   4.720  1.00 86.22           H  
ATOM    194  HB3 GLN A  14      -0.834  34.138   3.581  1.00 86.22           H  
ATOM    195  O   GLN A  14      -1.567  30.049   2.935  1.00 86.22           O  
ATOM    196  CG  GLN A  14      -2.411  32.878   4.329  1.00 86.22           C  
ATOM    197  HG2 GLN A  14      -2.566  31.833   4.598  1.00 86.22           H  
ATOM    198  HG3 GLN A  14      -3.085  33.124   3.508  1.00 86.22           H  
ATOM    199  CD  GLN A  14      -2.796  33.735   5.531  1.00 86.22           C  
ATOM    200  NE2 GLN A  14      -4.001  33.595   6.036  1.00 86.22           N  
ATOM    201 HE21 GLN A  14      -4.227  34.219   6.798  1.00 86.22           H  
ATOM    202 HE22 GLN A  14      -4.686  33.003   5.590  1.00 86.22           H  
ATOM    203  OE1 GLN A  14      -2.026  34.516   6.062  1.00 86.22           O  
ATOM    204  N   ALA A  15       0.564  30.213   3.626  1.00 81.36           N  
ATOM    205  H   ALA A  15       1.370  30.817   3.706  1.00 81.36           H  
ATOM    206  CA  ALA A  15       0.753  28.787   3.904  1.00 81.36           C  
ATOM    207  HA  ALA A  15       0.797  28.257   2.953  1.00 81.36           H  
ATOM    208  C   ALA A  15      -0.384  28.154   4.727  1.00 81.36           C  
ATOM    209  CB  ALA A  15       2.101  28.613   4.614  1.00 81.36           C  
ATOM    210  HB1 ALA A  15       2.905  29.002   3.989  1.00 81.36           H  
ATOM    211  HB2 ALA A  15       2.282  27.553   4.792  1.00 81.36           H  
ATOM    212  HB3 ALA A  15       2.099  29.138   5.569  1.00 81.36           H  
ATOM    213  O   ALA A  15      -0.753  27.014   4.459  1.00 81.36           O  
ATOM    214  N   GLY A  16      -0.982  28.886   5.674  1.00 82.64           N  
ATOM    215  H   GLY A  16      -0.644  29.823   5.841  1.00 82.64           H  
ATOM    216  CA  GLY A  16      -2.111  28.395   6.473  1.00 82.64           C  
ATOM    217  HA2 GLY A  16      -1.823  27.474   6.981  1.00 82.64           H  
ATOM    218  HA3 GLY A  16      -2.362  29.138   7.230  1.00 82.64           H  
ATOM    219  C   GLY A  16      -3.372  28.111   5.650  1.00 82.64           C  
ATOM    220  O   GLY A  16      -4.037  27.112   5.892  1.00 82.64           O  
ATOM    221  N   PHE A  17      -3.662  28.919   4.625  1.00 85.07           N  
ATOM    222  H   PHE A  17      -3.003  29.639   4.366  1.00 85.07           H  
ATOM    223  CA  PHE A  17      -4.803  28.692   3.733  1.00 85.07           C  
ATOM    224  HA  PHE A  17      -5.691  28.484   4.330  1.00 85.07           H  
ATOM    225  C   PHE A  17      -4.559  27.477   2.831  1.00 85.07           C  
ATOM    226  CB  PHE A  17      -5.051  29.959   2.912  1.00 85.07           C  
ATOM    227  HB2 PHE A  17      -4.194  30.102   2.253  1.00 85.07           H  
ATOM    228  HB3 PHE A  17      -5.100  30.816   3.582  1.00 85.07           H  
ATOM    229  O   PHE A  17      -5.398  26.584   2.764  1.00 85.07           O  
ATOM    230  CG  PHE A  17      -6.317  29.924   2.078  1.00 85.07           C  
ATOM    231  CD1 PHE A  17      -6.285  29.440   0.756  1.00 85.07           C  
ATOM    232  HD1 PHE A  17      -5.355  29.099   0.326  1.00 85.07           H  
ATOM    233  CD2 PHE A  17      -7.531  30.384   2.625  1.00 85.07           C  
ATOM    234  HD2 PHE A  17      -7.562  30.758   3.637  1.00 85.07           H  
ATOM    235  CE1 PHE A  17      -7.463  29.403  -0.010  1.00 85.07           C  
ATOM    236  HE1 PHE A  17      -7.438  29.017  -1.018  1.00 85.07           H  
ATOM    237  CE2 PHE A  17      -8.706  30.365   1.850  1.00 85.07           C  
ATOM    238  HE2 PHE A  17      -9.637  30.721   2.266  1.00 85.07           H  
ATOM    239  CZ  PHE A  17      -8.673  29.866   0.536  1.00 85.07           C  
ATOM    240  HZ  PHE A  17      -9.579  29.830  -0.051  1.00 85.07           H  
ATOM    241  N   TYR A  18      -3.382  27.379   2.203  1.00 85.21           N  
ATOM    242  H   TYR A  18      -2.732  28.150   2.257  1.00 85.21           H  
ATOM    243  CA  TYR A  18      -3.025  26.185   1.427  1.00 85.21           C  
ATOM    244  HA  TYR A  18      -3.779  26.027   0.656  1.00 85.21           H  
ATOM    245  C   TYR A  18      -2.998  24.929   2.294  1.00 85.21           C  
ATOM    246  CB  TYR A  18      -1.663  26.348   0.751  1.00 85.21           C  
ATOM    247  HB2 TYR A  18      -0.921  26.642   1.493  1.00 85.21           H  
ATOM    248  HB3 TYR A  18      -1.356  25.381   0.352  1.00 85.21           H  
ATOM    249  O   TYR A  18      -3.451  23.888   1.849  1.00 85.21           O  
ATOM    250  CG  TYR A  18      -1.662  27.338  -0.387  1.00 85.21           C  
ATOM    251  CD1 TYR A  18      -1.983  26.929  -1.694  1.00 85.21           C  
ATOM    252  HD1 TYR A  18      -2.268  25.904  -1.881  1.00 85.21           H  
ATOM    253  CD2 TYR A  18      -1.324  28.674  -0.141  1.00 85.21           C  
ATOM    254  HD2 TYR A  18      -1.052  28.995   0.853  1.00 85.21           H  
ATOM    255  CE1 TYR A  18      -1.945  27.848  -2.760  1.00 85.21           C  
ATOM    256  HE1 TYR A  18      -2.179  27.545  -3.769  1.00 85.21           H  
ATOM    257  CE2 TYR A  18      -1.289  29.595  -1.195  1.00 85.21           C  
ATOM    258  HE2 TYR A  18      -0.989  30.613  -0.995  1.00 85.21           H  
ATOM    259  OH  TYR A  18      -1.509  30.071  -3.540  1.00 85.21           O  
ATOM    260  HH  TYR A  18      -1.108  30.892  -3.244  1.00 85.21           H  
ATOM    261  CZ  TYR A  18      -1.590  29.189  -2.512  1.00 85.21           C  
ATOM    262  N   THR A  19      -2.509  25.008   3.530  1.00 80.20           N  
ATOM    263  H   THR A  19      -2.130  25.887   3.851  1.00 80.20           H  
ATOM    264  CA  THR A  19      -2.498  23.852   4.437  1.00 80.20           C  
ATOM    265  HA  THR A  19      -2.061  23.002   3.914  1.00 80.20           H  
ATOM    266  C   THR A  19      -3.912  23.447   4.835  1.00 80.20           C  
ATOM    267  CB  THR A  19      -1.645  24.120   5.682  1.00 80.20           C  
ATOM    268  HB  THR A  19      -2.079  24.935   6.262  1.00 80.20           H  
ATOM    269  O   THR A  19      -4.186  22.258   4.902  1.00 80.20           O  
ATOM    270  CG2 THR A  19      -1.490  22.892   6.578  1.00 80.20           C  
ATOM    271 HG21 THR A  19      -1.093  22.056   6.003  1.00 80.20           H  
ATOM    272 HG22 THR A  19      -0.807  23.125   7.395  1.00 80.20           H  
ATOM    273 HG23 THR A  19      -2.454  22.610   7.003  1.00 80.20           H  
ATOM    274  OG1 THR A  19      -0.349  24.496   5.278  1.00 80.20           O  
ATOM    275  HG1 THR A  19      -0.435  25.370   4.890  1.00 80.20           H  
ATOM    276  N   GLU A  20      -4.827  24.396   5.047  1.00 75.51           N  
ATOM    277  H   GLU A  20      -4.555  25.368   5.033  1.00 75.51           H  
ATOM    278  CA  GLU A  20      -6.216  24.080   5.398  1.00 75.51           C  
ATOM    279  HA  GLU A  20      -6.198  23.331   6.189  1.00 75.51           H  
ATOM    280  C   GLU A  20      -6.995  23.465   4.223  1.00 75.51           C  
ATOM    281  CB  GLU A  20      -6.901  25.348   5.944  1.00 75.51           C  
ATOM    282  HB2 GLU A  20      -6.320  25.724   6.787  1.00 75.51           H  
ATOM    283  HB3 GLU A  20      -6.891  26.115   5.170  1.00 75.51           H  
ATOM    284  O   GLU A  20      -7.748  22.510   4.419  1.00 75.51           O  
ATOM    285  CG  GLU A  20      -8.357  25.156   6.409  1.00 75.51           C  
ATOM    286  HG2 GLU A  20      -8.970  24.906   5.542  1.00 75.51           H  
ATOM    287  HG3 GLU A  20      -8.718  26.109   6.793  1.00 75.51           H  
ATOM    288  CD  GLU A  20      -8.550  24.078   7.493  1.00 75.51           C  
ATOM    289  OE1 GLU A  20      -9.690  23.576   7.658  1.00 75.51           O  
ATOM    290  OE2 GLU A  20      -7.569  23.641   8.134  1.00 75.51           O  
ATOM    291  N   TRP A  21      -6.787  23.968   3.000  1.00 78.85           N  
ATOM    292  H   TRP A  21      -6.190  24.779   2.928  1.00 78.85           H  
ATOM    293  CA  TRP A  21      -7.567  23.576   1.817  1.00 78.85           C  
ATOM    294  HA  TRP A  21      -8.503  23.126   2.149  1.00 78.85           H  
ATOM    295  C   TRP A  21      -6.894  22.523   0.921  1.00 78.85           C  
ATOM    296  CB  TRP A  21      -7.938  24.837   1.030  1.00 78.85           C  
ATOM    297  HB2 TRP A  21      -7.029  25.374   0.759  1.00 78.85           H  
ATOM    298  HB3 TRP A  21      -8.433  24.538   0.106  1.00 78.85           H  
ATOM    299  O   TRP A  21      -7.588  21.789   0.224  1.00 78.85           O  
ATOM    300  CG  TRP A  21      -8.864  25.763   1.761  1.00 78.85           C  
ATOM    301  CD1 TRP A  21      -8.524  26.935   2.339  1.00 78.85           C  
ATOM    302  HD1 TRP A  21      -7.536  27.371   2.320  1.00 78.85           H  
ATOM    303  CD2 TRP A  21     -10.294  25.607   2.009  1.00 78.85           C  
ATOM    304  CE2 TRP A  21     -10.749  26.731   2.762  1.00 78.85           C  
ATOM    305  CE3 TRP A  21     -11.257  24.635   1.662  1.00 78.85           C  
ATOM    306  HE3 TRP A  21     -10.950  23.769   1.095  1.00 78.85           H  
ATOM    307  NE1 TRP A  21      -9.624  27.498   2.949  1.00 78.85           N  
ATOM    308  HE1 TRP A  21      -9.592  28.377   3.445  1.00 78.85           H  
ATOM    309  CH2 TRP A  21     -13.018  25.905   2.789  1.00 78.85           C  
ATOM    310  HH2 TRP A  21     -14.052  26.001   3.087  1.00 78.85           H  
ATOM    311  CZ2 TRP A  21     -12.085  26.890   3.151  1.00 78.85           C  
ATOM    312  HZ2 TRP A  21     -12.391  27.750   3.728  1.00 78.85           H  
ATOM    313  CZ3 TRP A  21     -12.604  24.783   2.047  1.00 78.85           C  
ATOM    314  HZ3 TRP A  21     -13.327  24.027   1.777  1.00 78.85           H  
ATOM    315  N   LEU A  22      -5.564  22.404   0.954  1.00 79.23           N  
ATOM    316  H   LEU A  22      -5.053  23.048   1.541  1.00 79.23           H  
ATOM    317  CA  LEU A  22      -4.770  21.356   0.289  1.00 79.23           C  
ATOM    318  HA  LEU A  22      -5.433  20.788  -0.364  1.00 79.23           H  
ATOM    319  C   LEU A  22      -4.218  20.338   1.302  1.00 79.23           C  
ATOM    320  CB  LEU A  22      -3.642  21.938  -0.589  1.00 79.23           C  
ATOM    321  HB2 LEU A  22      -3.202  21.109  -1.144  1.00 79.23           H  
ATOM    322  HB3 LEU A  22      -2.856  22.328   0.057  1.00 79.23           H  
ATOM    323  O   LEU A  22      -3.131  19.781   1.116  1.00 79.23           O  
ATOM    324  CG  LEU A  22      -4.028  23.025  -1.601  1.00 79.23           C  
ATOM    325  HG  LEU A  22      -4.394  23.910  -1.080  1.00 79.23           H  
ATOM    326  CD1 LEU A  22      -2.779  23.397  -2.401  1.00 79.23           C  
ATOM    327 HD11 LEU A  22      -1.990  23.717  -1.721  1.00 79.23           H  
ATOM    328 HD12 LEU A  22      -2.426  22.531  -2.961  1.00 79.23           H  
ATOM    329 HD13 LEU A  22      -3.017  24.195  -3.105  1.00 79.23           H  
ATOM    330  CD2 LEU A  22      -5.082  22.543  -2.598  1.00 79.23           C  
ATOM    331 HD21 LEU A  22      -5.283  23.326  -3.329  1.00 79.23           H  
ATOM    332 HD22 LEU A  22      -6.011  22.323  -2.072  1.00 79.23           H  
ATOM    333 HD23 LEU A  22      -4.739  21.643  -3.110  1.00 79.23           H  
ATOM    334  N   ARG A  23      -4.949  20.096   2.395  1.00 69.54           N  
ATOM    335  H   ARG A  23      -5.805  20.618   2.518  1.00 69.54           H  
ATOM    336  CA  ARG A  23      -4.625  19.022   3.341  1.00 69.54           C  
ATOM    337  HA  ARG A  23      -3.554  19.082   3.537  1.00 69.54           H  
ATOM    338  C   ARG A  23      -4.895  17.648   2.749  1.00 69.54           C  
ATOM    339  CB  ARG A  23      -5.340  19.181   4.689  1.00 69.54           C  
ATOM    340  HB2 ARG A  23      -4.964  20.073   5.189  1.00 69.54           H  
ATOM    341  HB3 ARG A  23      -5.074  18.339   5.329  1.00 69.54           H  
ATOM    342  O   ARG A  23      -5.750  17.461   1.884  1.00 69.54           O  
ATOM    343  CG  ARG A  23      -6.868  19.257   4.603  1.00 69.54           C  
ATOM    344  HG2 ARG A  23      -7.169  20.040   3.906  1.00 69.54           H  
ATOM    345  HG3 ARG A  23      -7.274  18.302   4.270  1.00 69.54           H  
ATOM    346  CD  ARG A  23      -7.389  19.588   6.001  1.00 69.54           C  
ATOM    347  HD2 ARG A  23      -7.103  18.788   6.684  1.00 69.54           H  
ATOM    348  HD3 ARG A  23      -6.911  20.514   6.320  1.00 69.54           H  
ATOM    349  NE  ARG A  23      -8.852  19.760   6.023  1.00 69.54           N  
ATOM    350  HE  ARG A  23      -9.360  19.459   5.204  1.00 69.54           H  
ATOM    351  NH1 ARG A  23      -8.910  21.038   7.927  1.00 69.54           N  
ATOM    352 HH11 ARG A  23      -9.274  21.951   8.159  1.00 69.54           H  
ATOM    353 HH12 ARG A  23      -7.903  21.111   7.884  1.00 69.54           H  
ATOM    354  NH2 ARG A  23     -10.763  20.776   6.762  1.00 69.54           N  
ATOM    355 HH21 ARG A  23     -11.072  21.613   7.234  1.00 69.54           H  
ATOM    356 HH22 ARG A  23     -11.262  20.490   5.932  1.00 69.54           H  
ATOM    357  CZ  ARG A  23      -9.497  20.518   6.888  1.00 69.54           C  
ATOM    358  N   ARG A  24      -4.179  16.663   3.286  1.00 74.76           N  
ATOM    359  H   ARG A  24      -3.583  16.909   4.063  1.00 74.76           H  
ATOM    360  CA  ARG A  24      -4.521  15.254   3.099  1.00 74.76           C  
ATOM    361  HA  ARG A  24      -4.600  15.054   2.030  1.00 74.76           H  
ATOM    362  C   ARG A  24      -5.899  14.983   3.705  1.00 74.76           C  
ATOM    363  CB  ARG A  24      -3.439  14.361   3.718  1.00 74.76           C  
ATOM    364  HB2 ARG A  24      -3.766  13.322   3.672  1.00 74.76           H  
ATOM    365  HB3 ARG A  24      -3.305  14.627   4.767  1.00 74.76           H  
ATOM    366  O   ARG A  24      -6.340  15.671   4.622  1.00 74.76           O  
ATOM    367  CG  ARG A  24      -2.107  14.499   2.967  1.00 74.76           C  
ATOM    368  HG2 ARG A  24      -1.762  15.533   3.005  1.00 74.76           H  
ATOM    369  HG3 ARG A  24      -2.249  14.208   1.926  1.00 74.76           H  
ATOM    370  CD  ARG A  24      -1.052  13.600   3.609  1.00 74.76           C  
ATOM    371  HD2 ARG A  24      -1.422  12.574   3.608  1.00 74.76           H  
ATOM    372  HD3 ARG A  24      -0.905  13.912   4.643  1.00 74.76           H  
ATOM    373  NE  ARG A  24       0.228  13.669   2.881  1.00 74.76           N  
ATOM    374  HE  ARG A  24       0.310  14.384   2.172  1.00 74.76           H  
ATOM    375  NH1 ARG A  24       1.252  11.947   4.006  1.00 74.76           N  
ATOM    376 HH11 ARG A  24       0.447  11.864   4.610  1.00 74.76           H  
ATOM    377 HH12 ARG A  24       1.971  11.243   4.083  1.00 74.76           H  
ATOM    378  NH2 ARG A  24       2.317  12.953   2.327  1.00 74.76           N  
ATOM    379 HH21 ARG A  24       3.048  12.272   2.475  1.00 74.76           H  
ATOM    380 HH22 ARG A  24       2.339  13.629   1.577  1.00 74.76           H  
ATOM    381  CZ  ARG A  24       1.256  12.863   3.078  1.00 74.76           C  
ATOM    382  N   ASP A  25      -6.581  13.993   3.147  1.00 83.87           N  
ATOM    383  H   ASP A  25      -6.160  13.472   2.391  1.00 83.87           H  
ATOM    384  CA  ASP A  25      -7.878  13.547   3.637  1.00 83.87           C  
ATOM    385  HA  ASP A  25      -8.572  14.387   3.637  1.00 83.87           H  
ATOM    386  C   ASP A  25      -7.745  13.020   5.078  1.00 83.87           C  
ATOM    387  CB  ASP A  25      -8.403  12.493   2.651  1.00 83.87           C  
ATOM    388  HB2 ASP A  25      -7.701  11.660   2.609  1.00 83.87           H  
ATOM    389  HB3 ASP A  25      -8.438  12.940   1.657  1.00 83.87           H  
ATOM    390  O   ASP A  25      -7.082  12.005   5.306  1.00 83.87           O  
ATOM    391  CG  ASP A  25      -9.796  11.961   2.979  1.00 83.87           C  
ATOM    392  OD1 ASP A  25     -10.369  12.317   4.031  1.00 83.87           O  
ATOM    393  OD2 ASP A  25     -10.353  11.214   2.144  1.00 83.87           O  
ATOM    394  N   LYS A  26      -8.396  13.708   6.030  1.00 88.92           N  
ATOM    395  H   LYS A  26      -8.901  14.531   5.735  1.00 88.92           H  
ATOM    396  CA  LYS A  26      -8.376  13.395   7.473  1.00 88.92           C  
ATOM    397  HA  LYS A  26      -7.350  13.463   7.834  1.00 88.92           H  
ATOM    398  C   LYS A  26      -8.849  11.976   7.788  1.00 88.92           C  
ATOM    399  CB  LYS A  26      -9.252  14.389   8.252  1.00 88.92           C  
ATOM    400  HB2 LYS A  26      -9.352  14.025   9.274  1.00 88.92           H  
ATOM    401  HB3 LYS A  26     -10.246  14.418   7.805  1.00 88.92           H  
ATOM    402  O   LYS A  26      -8.551  11.444   8.859  1.00 88.92           O  
ATOM    403  CG  LYS A  26      -8.680  15.810   8.313  1.00 88.92           C  
ATOM    404  HG2 LYS A  26      -7.678  15.778   8.741  1.00 88.92           H  
ATOM    405  HG3 LYS A  26      -8.628  16.233   7.310  1.00 88.92           H  
ATOM    406  CD  LYS A  26      -9.587  16.681   9.196  1.00 88.92           C  
ATOM    407  HD2 LYS A  26      -9.658  16.235  10.188  1.00 88.92           H  
ATOM    408  HD3 LYS A  26     -10.582  16.719   8.753  1.00 88.92           H  
ATOM    409  CE  LYS A  26      -9.019  18.095   9.316  1.00 88.92           C  
ATOM    410  HE2 LYS A  26      -8.867  18.484   8.309  1.00 88.92           H  
ATOM    411  HE3 LYS A  26      -8.045  18.039   9.801  1.00 88.92           H  
ATOM    412  NZ  LYS A  26      -9.928  18.990  10.077  1.00 88.92           N  
ATOM    413  HZ1 LYS A  26      -9.998  18.695  11.041  1.00 88.92           H  
ATOM    414  HZ2 LYS A  26      -9.590  19.941  10.046  1.00 88.92           H  
ATOM    415  HZ3 LYS A  26     -10.857  18.977   9.681  1.00 88.92           H  
ATOM    416  N   LEU A  27      -9.566  11.346   6.851  1.00 91.92           N  
ATOM    417  H   LEU A  27      -9.768  11.843   5.995  1.00 91.92           H  
ATOM    418  CA  LEU A  27      -9.973   9.948   6.934  1.00 91.92           C  
ATOM    419  HA  LEU A  27     -10.623   9.839   7.802  1.00 91.92           H  
ATOM    420  C   LEU A  27      -8.780   8.994   7.116  1.00 91.92           C  
ATOM    421  CB  LEU A  27     -10.769   9.597   5.663  1.00 91.92           C  
ATOM    422  HB2 LEU A  27     -10.077   9.597   4.821  1.00 91.92           H  
ATOM    423  HB3 LEU A  27     -11.516  10.371   5.482  1.00 91.92           H  
ATOM    424  O   LEU A  27      -8.986   7.872   7.560  1.00 91.92           O  
ATOM    425  CG  LEU A  27     -11.491   8.237   5.715  1.00 91.92           C  
ATOM    426  HG  LEU A  27     -10.814   7.449   6.044  1.00 91.92           H  
ATOM    427  CD1 LEU A  27     -12.713   8.270   6.631  1.00 91.92           C  
ATOM    428 HD11 LEU A  27     -12.495   8.820   7.547  1.00 91.92           H  
ATOM    429 HD12 LEU A  27     -13.529   8.797   6.139  1.00 91.92           H  
ATOM    430 HD13 LEU A  27     -13.037   7.257   6.871  1.00 91.92           H  
ATOM    431  CD2 LEU A  27     -11.979   7.848   4.328  1.00 91.92           C  
ATOM    432 HD21 LEU A  27     -12.504   6.894   4.376  1.00 91.92           H  
ATOM    433 HD22 LEU A  27     -11.118   7.746   3.667  1.00 91.92           H  
ATOM    434 HD23 LEU A  27     -12.646   8.617   3.938  1.00 91.92           H  
ATOM    435  N   TYR A  28      -7.549   9.399   6.802  1.00 92.70           N  
ATOM    436  H   TYR A  28      -7.430  10.320   6.404  1.00 92.70           H  
ATOM    437  CA  TYR A  28      -6.368   8.531   6.860  1.00 92.70           C  
ATOM    438  HA  TYR A  28      -6.680   7.506   7.058  1.00 92.70           H  
ATOM    439  C   TYR A  28      -5.376   8.871   7.982  1.00 92.70           C  
ATOM    440  CB  TYR A  28      -5.702   8.545   5.482  1.00 92.70           C  
ATOM    441  HB2 TYR A  28      -4.856   7.857   5.479  1.00 92.70           H  
ATOM    442  HB3 TYR A  28      -5.300   9.544   5.311  1.00 92.70           H  
ATOM    443  O   TYR A  28      -4.370   8.177   8.111  1.00 92.70           O  
ATOM    444  CG  TYR A  28      -6.638   8.178   4.343  1.00 92.70           C  
ATOM    445  CD1 TYR A  28      -7.336   6.952   4.342  1.00 92.70           C  
ATOM    446  HD1 TYR A  28      -7.200   6.253   5.154  1.00 92.70           H  
ATOM    447  CD2 TYR A  28      -6.851   9.102   3.308  1.00 92.70           C  
ATOM    448  HD2 TYR A  28      -6.346  10.056   3.340  1.00 92.70           H  
ATOM    449  CE1 TYR A  28      -8.230   6.654   3.295  1.00 92.70           C  
ATOM    450  HE1 TYR A  28      -8.784   5.727   3.288  1.00 92.70           H  
ATOM    451  CE2 TYR A  28      -7.731   8.802   2.253  1.00 92.70           C  
ATOM    452  HE2 TYR A  28      -7.898   9.519   1.463  1.00 92.70           H  
ATOM    453  OH  TYR A  28      -9.232   7.256   1.209  1.00 92.70           O  
ATOM    454  HH  TYR A  28      -9.213   7.918   0.513  1.00 92.70           H  
ATOM    455  CZ  TYR A  28      -8.411   7.570   2.240  1.00 92.70           C  
ATOM    456  N   ASP A  29      -5.653   9.899   8.791  1.00 89.84           N  
ATOM    457  H   ASP A  29      -6.484  10.444   8.612  1.00 89.84           H  
ATOM    458  CA  ASP A  29      -4.693  10.431   9.772  1.00 89.84           C  
ATOM    459  HA  ASP A  29      -3.692  10.399   9.343  1.00 89.84           H  
ATOM    460  C   ASP A  29      -4.636   9.625  11.084  1.00 89.84           C  
ATOM    461  CB  ASP A  29      -5.030  11.904  10.074  1.00 89.84           C  
ATOM    462  HB2 ASP A  29      -4.409  12.235  10.906  1.00 89.84           H  
ATOM    463  HB3 ASP A  29      -6.069  11.968  10.395  1.00 89.84           H  
ATOM    464  O   ASP A  29      -3.612   9.636  11.759  1.00 89.84           O  
ATOM    465  CG  ASP A  29      -4.798  12.880   8.909  1.00 89.84           C  
ATOM    466  OD1 ASP A  29      -4.102  12.522   7.929  1.00 89.84           O  
ATOM    467  OD2 ASP A  29      -5.335  14.008   9.005  1.00 89.84           O  
ATOM    468  N   GLN A  30      -5.720   8.933  11.457  1.00 92.77           N  
ATOM    469  H   GLN A  30      -6.523   8.959  10.845  1.00 92.77           H  
ATOM    470  CA  GLN A  30      -5.806   8.137  12.690  1.00 92.77           C  
ATOM    471  HA  GLN A  30      -4.807   7.997  13.103  1.00 92.77           H  
ATOM    472  C   GLN A  30      -6.394   6.756  12.403  1.00 92.77           C  
ATOM    473  CB  GLN A  30      -6.660   8.849  13.752  1.00 92.77           C  
ATOM    474  HB2 GLN A  30      -6.714   8.213  14.636  1.00 92.77           H  
ATOM    475  HB3 GLN A  30      -7.675   8.974  13.375  1.00 92.77           H  
ATOM    476  O   GLN A  30      -7.556   6.643  11.999  1.00 92.77           O  
ATOM    477  CG  GLN A  30      -6.097  10.213  14.171  1.00 92.77           C  
ATOM    478  HG2 GLN A  30      -5.075  10.071  14.523  1.00 92.77           H  
ATOM    479  HG3 GLN A  30      -6.070  10.884  13.313  1.00 92.77           H  
ATOM    480  CD  GLN A  30      -6.910  10.893  15.271  1.00 92.77           C  
ATOM    481  NE2 GLN A  30      -6.278  11.728  16.067  1.00 92.77           N  
ATOM    482 HE21 GLN A  30      -6.806  12.116  16.836  1.00 92.77           H  
ATOM    483 HE22 GLN A  30      -5.281  11.852  15.968  1.00 92.77           H  
ATOM    484  OE1 GLN A  30      -8.106  10.711  15.450  1.00 92.77           O  
ATOM    485  N   LEU A  31      -5.604   5.712  12.630  1.00 96.34           N  
ATOM    486  H   LEU A  31      -4.664   5.911  12.943  1.00 96.34           H  
ATOM    487  CA  LEU A  31      -5.969   4.302  12.536  1.00 96.34           C  
ATOM    488  HA  LEU A  31      -6.865   4.204  11.923  1.00 96.34           H  
ATOM    489  C   LEU A  31      -6.301   3.766  13.934  1.00 96.34           C  
ATOM    490  CB  LEU A  31      -4.829   3.512  11.865  1.00 96.34           C  
ATOM    491  HB2 LEU A  31      -3.952   3.570  12.510  1.00 96.34           H  
ATOM    492  HB3 LEU A  31      -5.124   2.465  11.796  1.00 96.34           H  
ATOM    493  O   LEU A  31      -5.621   4.083  14.907  1.00 96.34           O  
ATOM    494  CG  LEU A  31      -4.426   4.012  10.465  1.00 96.34           C  
ATOM    495  HG  LEU A  31      -4.084   5.046  10.527  1.00 96.34           H  
ATOM    496  CD1 LEU A  31      -3.273   3.167   9.926  1.00 96.34           C  
ATOM    497 HD11 LEU A  31      -3.572   2.121   9.849  1.00 96.34           H  
ATOM    498 HD12 LEU A  31      -2.421   3.252  10.601  1.00 96.34           H  
ATOM    499 HD13 LEU A  31      -2.983   3.541   8.944  1.00 96.34           H  
ATOM    500  CD2 LEU A  31      -5.569   3.938   9.449  1.00 96.34           C  
ATOM    501 HD21 LEU A  31      -5.220   4.301   8.482  1.00 96.34           H  
ATOM    502 HD22 LEU A  31      -6.396   4.568   9.774  1.00 96.34           H  
ATOM    503 HD23 LEU A  31      -5.909   2.907   9.355  1.00 96.34           H  
ATOM    504  N   ILE A  32      -7.367   2.982  14.044  1.00 96.63           N  
ATOM    505  H   ILE A  32      -7.798   2.668  13.186  1.00 96.63           H  
ATOM    506  CA  ILE A  32      -8.022   2.647  15.314  1.00 96.63           C  
ATOM    507  HA  ILE A  32      -7.640   3.289  16.107  1.00 96.63           H  
ATOM    508  C   ILE A  32      -7.737   1.202  15.730  1.00 96.63           C  
ATOM    509  CB  ILE A  32      -9.544   2.900  15.183  1.00 96.63           C  
ATOM    510  HB  ILE A  32      -9.912   2.288  14.359  1.00 96.63           H  
ATOM    511  O   ILE A  32      -7.500   0.930  16.904  1.00 96.63           O  
ATOM    512  CG1 ILE A  32      -9.861   4.381  14.871  1.00 96.63           C  
ATOM    513 HG12 ILE A  32      -9.740   4.979  15.775  1.00 96.63           H  
ATOM    514 HG13 ILE A  32      -9.172   4.769  14.121  1.00 96.63           H  
ATOM    515  CG2 ILE A  32     -10.291   2.487  16.465  1.00 96.63           C  
ATOM    516 HG21 ILE A  32     -10.179   1.419  16.652  1.00 96.63           H  
ATOM    517 HG22 ILE A  32     -11.358   2.697  16.389  1.00 96.63           H  
ATOM    518 HG23 ILE A  32      -9.887   3.034  17.318  1.00 96.63           H  
ATOM    519  CD1 ILE A  32     -11.281   4.587  14.332  1.00 96.63           C  
ATOM    520 HD11 ILE A  32     -11.445   3.956  13.459  1.00 96.63           H  
ATOM    521 HD12 ILE A  32     -12.028   4.351  15.091  1.00 96.63           H  
ATOM    522 HD13 ILE A  32     -11.396   5.630  14.037  1.00 96.63           H  
ATOM    523  N   LEU A  33      -7.783   0.250  14.796  1.00 95.63           N  
ATOM    524  H   LEU A  33      -7.811   0.527  13.825  1.00 95.63           H  
ATOM    525  CA  LEU A  33      -7.996  -1.157  15.139  1.00 95.63           C  
ATOM    526  HA  LEU A  33      -8.821  -1.216  15.849  1.00 95.63           H  
ATOM    527  C   LEU A  33      -6.804  -1.802  15.852  1.00 95.63           C  
ATOM    528  CB  LEU A  33      -8.373  -1.944  13.871  1.00 95.63           C  
ATOM    529  HB2 LEU A  33      -7.626  -1.759  13.099  1.00 95.63           H  
ATOM    530  HB3 LEU A  33      -8.348  -3.007  14.111  1.00 95.63           H  
ATOM    531  O   LEU A  33      -6.997  -2.581  16.780  1.00 95.63           O  
ATOM    532  CG  LEU A  33      -9.769  -1.640  13.306  1.00 95.63           C  
ATOM    533  HG  LEU A  33      -9.823  -0.608  12.959  1.00 95.63           H  
ATOM    534  CD1 LEU A  33     -10.043  -2.577  12.131  1.00 95.63           C  
ATOM    535 HD11 LEU A  33     -10.014  -3.613  12.469  1.00 95.63           H  
ATOM    536 HD12 LEU A  33     -11.032  -2.360  11.726  1.00 95.63           H  
ATOM    537 HD13 LEU A  33      -9.293  -2.432  11.353  1.00 95.63           H  
ATOM    538  CD2 LEU A  33     -10.872  -1.895  14.335  1.00 95.63           C  
ATOM    539 HD21 LEU A  33     -10.692  -2.837  14.855  1.00 95.63           H  
ATOM    540 HD22 LEU A  33     -10.892  -1.082  15.060  1.00 95.63           H  
ATOM    541 HD23 LEU A  33     -11.845  -1.951  13.847  1.00 95.63           H  
ATOM    542  N   ARG A  34      -5.576  -1.487  15.427  1.00 92.69           N  
ATOM    543  H   ARG A  34      -5.528  -0.808  14.681  1.00 92.69           H  
ATOM    544  CA  ARG A  34      -4.346  -2.206  15.812  1.00 92.69           C  
ATOM    545  HA  ARG A  34      -4.391  -3.215  15.403  1.00 92.69           H  
ATOM    546  C   ARG A  34      -4.144  -2.374  17.323  1.00 92.69           C  
ATOM    547  CB  ARG A  34      -3.157  -1.458  15.194  1.00 92.69           C  
ATOM    548  HB2 ARG A  34      -3.131  -0.441  15.584  1.00 92.69           H  
ATOM    549  HB3 ARG A  34      -3.300  -1.414  14.114  1.00 92.69           H  
ATOM    550  O   ARG A  34      -3.613  -3.397  17.744  1.00 92.69           O  
ATOM    551  CG  ARG A  34      -1.813  -2.136  15.490  1.00 92.69           C  
ATOM    552  HG2 ARG A  34      -1.603  -2.102  16.559  1.00 92.69           H  
ATOM    553  HG3 ARG A  34      -1.851  -3.175  15.161  1.00 92.69           H  
ATOM    554  CD  ARG A  34      -0.696  -1.406  14.752  1.00 92.69           C  
ATOM    555  HD2 ARG A  34      -0.918  -1.423  13.685  1.00 92.69           H  
ATOM    556  HD3 ARG A  34      -0.665  -0.371  15.092  1.00 92.69           H  
ATOM    557  NE  ARG A  34       0.604  -2.046  15.007  1.00 92.69           N  
ATOM    558  HE  ARG A  34       0.650  -2.656  15.811  1.00 92.69           H  
ATOM    559  NH1 ARG A  34       1.739  -1.001  13.315  1.00 92.69           N  
ATOM    560 HH11 ARG A  34       0.905  -0.464  13.126  1.00 92.69           H  
ATOM    561 HH12 ARG A  34       2.595  -0.781  12.827  1.00 92.69           H  
ATOM    562  NH2 ARG A  34       2.812  -2.441  14.656  1.00 92.69           N  
ATOM    563 HH21 ARG A  34       3.677  -2.199  14.194  1.00 92.69           H  
ATOM    564 HH22 ARG A  34       2.814  -3.036  15.472  1.00 92.69           H  
ATOM    565  CZ  ARG A  34       1.709  -1.831  14.322  1.00 92.69           C  
ATOM    566  N   ASN A  35      -4.531  -1.373  18.111  1.00 92.54           N  
ATOM    567  H   ASN A  35      -5.004  -0.591  17.680  1.00 92.54           H  
ATOM    568  CA  ASN A  35      -4.282  -1.325  19.554  1.00 92.54           C  
ATOM    569  HA  ASN A  35      -3.514  -2.058  19.801  1.00 92.54           H  
ATOM    570  C   ASN A  35      -5.507  -1.736  20.398  1.00 92.54           C  
ATOM    571  CB  ASN A  35      -3.712   0.064  19.897  1.00 92.54           C  
ATOM    572  HB2 ASN A  35      -3.623   0.167  20.978  1.00 92.54           H  
ATOM    573  HB3 ASN A  35      -4.396   0.836  19.545  1.00 92.54           H  
ATOM    574  O   ASN A  35      -5.467  -1.664  21.633  1.00 92.54           O  
ATOM    575  CG  ASN A  35      -2.326   0.301  19.306  1.00 92.54           C  
ATOM    576  ND2 ASN A  35      -1.971   1.534  19.053  1.00 92.54           N  
ATOM    577 HD21 ASN A  35      -1.020   1.726  18.772  1.00 92.54           H  
ATOM    578 HD22 ASN A  35      -2.630   2.288  19.185  1.00 92.54           H  
ATOM    579  OD1 ASN A  35      -1.545  -0.608  19.067  1.00 92.54           O  
ATOM    580  N   LEU A  36      -6.589  -2.194  19.753  1.00 93.55           N  
ATOM    581  H   LEU A  36      -6.554  -2.286  18.748  1.00 93.55           H  
ATOM    582  CA  LEU A  36      -7.770  -2.724  20.429  1.00 93.55           C  
ATOM    583  HA  LEU A  36      -8.018  -2.072  21.268  1.00 93.55           H  
ATOM    584  C   LEU A  36      -7.480  -4.125  20.983  1.00 93.55           C  
ATOM    585  CB  LEU A  36      -8.974  -2.755  19.469  1.00 93.55           C  
ATOM    586  HB2 LEU A  36      -8.733  -3.419  18.639  1.00 93.55           H  
ATOM    587  HB3 LEU A  36      -9.821  -3.191  20.000  1.00 93.55           H  
ATOM    588  O   LEU A  36      -7.373  -5.094  20.248  1.00 93.55           O  
ATOM    589  CG  LEU A  36      -9.404  -1.398  18.888  1.00 93.55           C  
ATOM    590  HG  LEU A  36      -8.600  -1.000  18.269  1.00 93.55           H  
ATOM    591  CD1 LEU A  36     -10.635  -1.610  18.008  1.00 93.55           C  
ATOM    592 HD11 LEU A  36     -10.423  -2.375  17.261  1.00 93.55           H  
ATOM    593 HD12 LEU A  36     -10.875  -0.674  17.504  1.00 93.55           H  
ATOM    594 HD13 LEU A  36     -11.486  -1.926  18.611  1.00 93.55           H  
ATOM    595  CD2 LEU A  36      -9.750  -0.363  19.961  1.00 93.55           C  
ATOM    596 HD21 LEU A  36      -8.851  -0.084  20.511  1.00 93.55           H  
ATOM    597 HD22 LEU A  36     -10.495  -0.759  20.651  1.00 93.55           H  
ATOM    598 HD23 LEU A  36     -10.143   0.536  19.487  1.00 93.55           H  
ATOM    599  N   THR A  37      -7.396  -4.254  22.304  1.00 90.85           N  
ATOM    600  H   THR A  37      -7.413  -3.416  22.867  1.00 90.85           H  
ATOM    601  CA  THR A  37      -7.200  -5.537  23.009  1.00 90.85           C  
ATOM    602  HA  THR A  37      -6.698  -6.244  22.348  1.00 90.85           H  
ATOM    603  C   THR A  37      -8.539  -6.171  23.384  1.00 90.85           C  
ATOM    604  CB  THR A  37      -6.311  -5.344  24.240  1.00 90.85           C  
ATOM    605  HB  THR A  37      -6.334  -6.239  24.860  1.00 90.85           H  
ATOM    606  O   THR A  37      -8.886  -6.304  24.558  1.00 90.85           O  
ATOM    607  CG2 THR A  37      -4.863  -5.083  23.823  1.00 90.85           C  
ATOM    608 HG21 THR A  37      -4.797  -4.221  23.159  1.00 90.85           H  
ATOM    609 HG22 THR A  37      -4.488  -5.957  23.292  1.00 90.85           H  
ATOM    610 HG23 THR A  37      -4.246  -4.931  24.709  1.00 90.85           H  
ATOM    611  OG1 THR A  37      -6.785  -4.236  24.985  1.00 90.85           O  
ATOM    612  HG1 THR A  37      -6.060  -3.610  25.058  1.00 90.85           H  
ATOM    613  N   TYR A  38      -9.361  -6.468  22.378  1.00 92.67           N  
ATOM    614  H   TYR A  38      -9.032  -6.334  21.432  1.00 92.67           H  
ATOM    615  CA  TYR A  38     -10.660  -7.111  22.572  1.00 92.67           C  
ATOM    616  HA  TYR A  38     -10.585  -7.803  23.411  1.00 92.67           H  
ATOM    617  C   TYR A  38     -11.071  -7.902  21.331  1.00 92.67           C  
ATOM    618  CB  TYR A  38     -11.687  -6.033  22.924  1.00 92.67           C  
ATOM    619  HB2 TYR A  38     -11.263  -5.438  23.733  1.00 92.67           H  
ATOM    620  HB3 TYR A  38     -11.834  -5.382  22.062  1.00 92.67           H  
ATOM    621  O   TYR A  38     -10.877  -7.446  20.206  1.00 92.67           O  
ATOM    622  CG  TYR A  38     -13.027  -6.546  23.404  1.00 92.67           C  
ATOM    623  CD1 TYR A  38     -14.061  -6.764  22.482  1.00 92.67           C  
ATOM    624  HD1 TYR A  38     -13.883  -6.562  21.436  1.00 92.67           H  
ATOM    625  CD2 TYR A  38     -13.243  -6.798  24.772  1.00 92.67           C  
ATOM    626  HD2 TYR A  38     -12.447  -6.628  25.481  1.00 92.67           H  
ATOM    627  CE1 TYR A  38     -15.305  -7.262  22.909  1.00 92.67           C  
ATOM    628  HE1 TYR A  38     -16.095  -7.449  22.196  1.00 92.67           H  
ATOM    629  CE2 TYR A  38     -14.490  -7.286  25.210  1.00 92.67           C  
ATOM    630  HE2 TYR A  38     -14.653  -7.491  26.258  1.00 92.67           H  
ATOM    631  OH  TYR A  38     -16.712  -8.038  24.681  1.00 92.67           O  
ATOM    632  HH  TYR A  38     -16.746  -8.190  25.629  1.00 92.67           H  
ATOM    633  CZ  TYR A  38     -15.521  -7.530  24.274  1.00 92.67           C  
ATOM    634  N   PHE A  39     -11.649  -9.089  21.524  1.00 91.34           N  
ATOM    635  H   PHE A  39     -11.836  -9.386  22.472  1.00 91.34           H  
ATOM    636  CA  PHE A  39     -12.099  -9.944  20.424  1.00 91.34           C  
ATOM    637  HA  PHE A  39     -11.221 -10.225  19.844  1.00 91.34           H  
ATOM    638  C   PHE A  39     -13.104  -9.208  19.506  1.00 91.34           C  
ATOM    639  CB  PHE A  39     -12.722 -11.219  21.010  1.00 91.34           C  
ATOM    640  HB2 PHE A  39     -13.517 -10.939  21.700  1.00 91.34           H  
ATOM    641  HB3 PHE A  39     -11.962 -11.754  21.580  1.00 91.34           H  
ATOM    642  O   PHE A  39     -14.025  -8.578  20.018  1.00 91.34           O  
ATOM    643  CG  PHE A  39     -13.297 -12.147  19.959  1.00 91.34           C  
ATOM    644  CD1 PHE A  39     -14.637 -11.999  19.552  1.00 91.34           C  
ATOM    645  HD1 PHE A  39     -15.262 -11.246  20.008  1.00 91.34           H  
ATOM    646  CD2 PHE A  39     -12.482 -13.119  19.348  1.00 91.34           C  
ATOM    647  HD2 PHE A  39     -11.450 -13.227  19.649  1.00 91.34           H  
ATOM    648  CE1 PHE A  39     -15.162 -12.824  18.544  1.00 91.34           C  
ATOM    649  HE1 PHE A  39     -16.192 -12.713  18.237  1.00 91.34           H  
ATOM    650  CE2 PHE A  39     -13.008 -13.942  18.335  1.00 91.34           C  
ATOM    651  HE2 PHE A  39     -12.384 -14.692  17.872  1.00 91.34           H  
ATOM    652  CZ  PHE A  39     -14.350 -13.798  17.941  1.00 91.34           C  
ATOM    653  HZ  PHE A  39     -14.771 -14.445  17.185  1.00 91.34           H  
ATOM    654  N   PRO A  40     -12.988  -9.293  18.164  1.00 92.74           N  
ATOM    655  CA  PRO A  40     -12.077 -10.145  17.393  1.00 92.74           C  
ATOM    656  HA  PRO A  40     -11.865 -11.077  17.917  1.00 92.74           H  
ATOM    657  C   PRO A  40     -10.732  -9.487  17.043  1.00 92.74           C  
ATOM    658  CB  PRO A  40     -12.869 -10.464  16.128  1.00 92.74           C  
ATOM    659  HB2 PRO A  40     -13.620 -11.225  16.337  1.00 92.74           H  
ATOM    660  HB3 PRO A  40     -12.225 -10.772  15.304  1.00 92.74           H  
ATOM    661  O   PRO A  40      -9.944 -10.081  16.314  1.00 92.74           O  
ATOM    662  CG  PRO A  40     -13.541  -9.125  15.847  1.00 92.74           C  
ATOM    663  HG2 PRO A  40     -12.821  -8.426  15.423  1.00 92.74           H  
ATOM    664  HG3 PRO A  40     -14.392  -9.240  15.175  1.00 92.74           H  
ATOM    665  CD  PRO A  40     -13.939  -8.666  17.251  1.00 92.74           C  
ATOM    666  HD2 PRO A  40     -14.940  -9.028  17.484  1.00 92.74           H  
ATOM    667  HD3 PRO A  40     -13.903  -7.580  17.328  1.00 92.74           H  
ATOM    668  N   PHE A  41     -10.476  -8.271  17.525  1.00 92.47           N  
ATOM    669  H   PHE A  41     -11.130  -7.856  18.173  1.00 92.47           H  
ATOM    670  CA  PHE A  41      -9.261  -7.491  17.259  1.00 92.47           C  
ATOM    671  HA  PHE A  41      -8.923  -7.702  16.245  1.00 92.47           H  
ATOM    672  C   PHE A  41      -8.095  -7.865  18.190  1.00 92.47           C  
ATOM    673  CB  PHE A  41      -9.603  -5.996  17.342  1.00 92.47           C  
ATOM    674  HB2 PHE A  41      -9.707  -5.725  18.393  1.00 92.47           H  
ATOM    675  HB3 PHE A  41      -8.768  -5.419  16.943  1.00 92.47           H  
ATOM    676  O   PHE A  41      -7.051  -7.229  18.174  1.00 92.47           O  
ATOM    677  CG  PHE A  41     -10.868  -5.602  16.601  1.00 92.47           C  
ATOM    678  CD1 PHE A  41     -10.939  -5.726  15.200  1.00 92.47           C  
ATOM    679  HD1 PHE A  41     -10.078  -6.078  14.651  1.00 92.47           H  
ATOM    680  CD2 PHE A  41     -11.988  -5.145  17.320  1.00 92.47           C  
ATOM    681  HD2 PHE A  41     -11.942  -5.058  18.396  1.00 92.47           H  
ATOM    682  CE1 PHE A  41     -12.123  -5.385  14.520  1.00 92.47           C  
ATOM    683  HE1 PHE A  41     -12.170  -5.468  13.444  1.00 92.47           H  
ATOM    684  CE2 PHE A  41     -13.169  -4.801  16.643  1.00 92.47           C  
ATOM    685  HE2 PHE A  41     -14.021  -4.441  17.200  1.00 92.47           H  
ATOM    686  CZ  PHE A  41     -13.236  -4.920  15.245  1.00 92.47           C  
ATOM    687  HZ  PHE A  41     -14.149  -4.643  14.739  1.00 92.47           H  
ATOM    688  N   ASP A  42      -8.253  -8.918  18.990  1.00 88.80           N  
ATOM    689  H   ASP A  42      -9.118  -9.435  18.921  1.00 88.80           H  
ATOM    690  CA  ASP A  42      -7.193  -9.480  19.821  1.00 88.80           C  
ATOM    691  HA  ASP A  42      -6.326  -8.822  19.778  1.00 88.80           H  
ATOM    692  C   ASP A  42      -6.750 -10.856  19.290  1.00 88.80           C  
ATOM    693  CB  ASP A  42      -7.659  -9.511  21.284  1.00 88.80           C  
ATOM    694  HB2 ASP A  42      -8.412 -10.289  21.407  1.00 88.80           H  
ATOM    695  HB3 ASP A  42      -8.120  -8.552  21.517  1.00 88.80           H  
ATOM    696  O   ASP A  42      -7.527 -11.602  18.685  1.00 88.80           O  
ATOM    697  CG  ASP A  42      -6.521  -9.730  22.286  1.00 88.80           C  
ATOM    698  OD1 ASP A  42      -5.339  -9.703  21.867  1.00 88.80           O  
ATOM    699  OD2 ASP A  42      -6.850  -9.927  23.474  1.00 88.80           O  
ATOM    700  N   GLY A  43      -5.488 -11.214  19.515  1.00 85.97           N  
ATOM    701  H   GLY A  43      -4.966 -10.617  20.141  1.00 85.97           H  
ATOM    702  CA  GLY A  43      -4.934 -12.521  19.159  1.00 85.97           C  
ATOM    703  HA2 GLY A  43      -5.666 -13.291  19.404  1.00 85.97           H  
ATOM    704  HA3 GLY A  43      -4.052 -12.698  19.773  1.00 85.97           H  
ATOM    705  C   GLY A  43      -4.518 -12.673  17.689  1.00 85.97           C  
ATOM    706  O   GLY A  43      -3.607 -11.996  17.224  1.00 85.97           O  
ATOM    707  N   GLN A  44      -5.101 -13.647  16.972  1.00 84.05           N  
ATOM    708  H   GLN A  44      -5.881 -14.130  17.393  1.00 84.05           H  
ATOM    709  CA  GLN A  44      -4.631 -14.084  15.640  1.00 84.05           C  
ATOM    710  HA  GLN A  44      -3.554 -13.921  15.592  1.00 84.05           H  
ATOM    711  C   GLN A  44      -5.206 -13.299  14.450  1.00 84.05           C  
ATOM    712  CB  GLN A  44      -4.884 -15.591  15.439  1.00 84.05           C  
ATOM    713  HB2 GLN A  44      -5.931 -15.823  15.632  1.00 84.05           H  
ATOM    714  HB3 GLN A  44      -4.671 -15.839  14.399  1.00 84.05           H  
ATOM    715  O   GLN A  44      -4.785 -13.545  13.320  1.00 84.05           O  
ATOM    716  CG  GLN A  44      -3.984 -16.475  16.315  1.00 84.05           C  
ATOM    717  HG2 GLN A  44      -4.329 -16.441  17.348  1.00 84.05           H  
ATOM    718  HG3 GLN A  44      -2.968 -16.082  16.282  1.00 84.05           H  
ATOM    719  CD  GLN A  44      -3.940 -17.930  15.848  1.00 84.05           C  
ATOM    720  NE2 GLN A  44      -2.994 -18.705  16.332  1.00 84.05           N  
ATOM    721 HE21 GLN A  44      -2.331 -18.347  17.005  1.00 84.05           H  
ATOM    722 HE22 GLN A  44      -3.003 -19.664  16.013  1.00 84.05           H  
ATOM    723  OE1 GLN A  44      -4.730 -18.408  15.047  1.00 84.05           O  
ATOM    724  N   TRP A  45      -6.163 -12.388  14.670  1.00 90.29           N  
ATOM    725  H   TRP A  45      -6.417 -12.184  15.626  1.00 90.29           H  
ATOM    726  CA  TRP A  45      -6.751 -11.535  13.621  1.00 90.29           C  
ATOM    727  HA  TRP A  45      -7.606 -11.034  14.073  1.00 90.29           H  
ATOM    728  C   TRP A  45      -7.313 -12.291  12.397  1.00 90.29           C  
ATOM    729  CB  TRP A  45      -5.758 -10.428  13.238  1.00 90.29           C  
ATOM    730  HB2 TRP A  45      -4.797 -10.867  12.968  1.00 90.29           H  
ATOM    731  HB3 TRP A  45      -6.127  -9.904  12.357  1.00 90.29           H  
ATOM    732  O   TRP A  45      -7.343 -11.777  11.280  1.00 90.29           O  
ATOM    733  CG  TRP A  45      -5.546  -9.393  14.292  1.00 90.29           C  
ATOM    734  CD1 TRP A  45      -4.812  -9.528  15.417  1.00 90.29           C  
ATOM    735  HD1 TRP A  45      -4.264 -10.416  15.693  1.00 90.29           H  
ATOM    736  CD2 TRP A  45      -6.073  -8.037  14.322  1.00 90.29           C  
ATOM    737  CE2 TRP A  45      -5.593  -7.395  15.499  1.00 90.29           C  
ATOM    738  CE3 TRP A  45      -6.892  -7.285  13.454  1.00 90.29           C  
ATOM    739  HE3 TRP A  45      -7.255  -7.741  12.545  1.00 90.29           H  
ATOM    740  NE1 TRP A  45      -4.874  -8.364  16.156  1.00 90.29           N  
ATOM    741  HE1 TRP A  45      -4.499  -8.255  17.088  1.00 90.29           H  
ATOM    742  CH2 TRP A  45      -6.725  -5.352  14.921  1.00 90.29           C  
ATOM    743  HH2 TRP A  45      -6.996  -4.335  15.161  1.00 90.29           H  
ATOM    744  CZ2 TRP A  45      -5.896  -6.064  15.795  1.00 90.29           C  
ATOM    745  HZ2 TRP A  45      -5.545  -5.612  16.711  1.00 90.29           H  
ATOM    746  CZ3 TRP A  45      -7.223  -5.952  13.754  1.00 90.29           C  
ATOM    747  HZ3 TRP A  45      -7.855  -5.383  13.088  1.00 90.29           H  
ATOM    748  N   ASN A  46      -7.783 -13.525  12.592  1.00 89.36           N  
ATOM    749  H   ASN A  46      -7.729 -13.911  13.524  1.00 89.36           H  
ATOM    750  CA  ASN A  46      -8.270 -14.409  11.524  1.00 89.36           C  
ATOM    751  HA  ASN A  46      -8.014 -13.963  10.563  1.00 89.36           H  
ATOM    752  C   ASN A  46      -9.802 -14.571  11.501  1.00 89.36           C  
ATOM    753  CB  ASN A  46      -7.522 -15.750  11.610  1.00 89.36           C  
ATOM    754  HB2 ASN A  46      -7.826 -16.383  10.776  1.00 89.36           H  
ATOM    755  HB3 ASN A  46      -6.452 -15.561  11.523  1.00 89.36           H  
ATOM    756  O   ASN A  46     -10.324 -15.354  10.705  1.00 89.36           O  
ATOM    757  CG  ASN A  46      -7.767 -16.512  12.902  1.00 89.36           C  
ATOM    758  ND2 ASN A  46      -7.149 -17.657  13.056  1.00 89.36           N  
ATOM    759 HD21 ASN A  46      -7.191 -18.068  13.977  1.00 89.36           H  
ATOM    760 HD22 ASN A  46      -6.473 -17.974  12.375  1.00 89.36           H  
ATOM    761  OD1 ASN A  46      -8.468 -16.078  13.801  1.00 89.36           O  
ATOM    762  N   HIS A  47     -10.530 -13.836  12.346  1.00 91.61           N  
ATOM    763  H   HIS A  47     -10.048 -13.207  12.972  1.00 91.61           H  
ATOM    764  CA  HIS A  47     -11.989 -13.860  12.358  1.00 91.61           C  
ATOM    765  HA  HIS A  47     -12.305 -14.901  12.419  1.00 91.61           H  
ATOM    766  C   HIS A  47     -12.558 -13.250  11.068  1.00 91.61           C  
ATOM    767  CB  HIS A  47     -12.511 -13.137  13.602  1.00 91.61           C  
ATOM    768  HB2 HIS A  47     -12.292 -12.073  13.513  1.00 91.61           H  
ATOM    769  HB3 HIS A  47     -11.999 -13.520  14.485  1.00 91.61           H  
ATOM    770  O   HIS A  47     -12.190 -12.142  10.672  1.00 91.61           O  
ATOM    771  CG  HIS A  47     -13.992 -13.317  13.795  1.00 91.61           C  
ATOM    772  CD2 HIS A  47     -14.591 -14.327  14.492  1.00 91.61           C  
ATOM    773  HD2 HIS A  47     -14.086 -15.131  15.008  1.00 91.61           H  
ATOM    774  ND1 HIS A  47     -14.995 -12.523  13.289  1.00 91.61           N  
ATOM    775  HD1 HIS A  47     -14.878 -11.592  12.917  1.00 91.61           H  
ATOM    776  CE1 HIS A  47     -16.174 -13.047  13.672  1.00 91.61           C  
ATOM    777  HE1 HIS A  47     -17.146 -12.611  13.497  1.00 91.61           H  
ATOM    778  NE2 HIS A  47     -15.970 -14.153  14.398  1.00 91.61           N  
ATOM    779  N   GLN A  48     -13.503 -13.947  10.431  1.00 91.18           N  
ATOM    780  H   GLN A  48     -13.768 -14.843  10.813  1.00 91.18           H  
ATOM    781  CA  GLN A  48     -14.035 -13.578   9.111  1.00 91.18           C  
ATOM    782  HA  GLN A  48     -13.202 -13.565   8.409  1.00 91.18           H  
ATOM    783  C   GLN A  48     -14.680 -12.184   9.050  1.00 91.18           C  
ATOM    784  CB  GLN A  48     -15.026 -14.655   8.642  1.00 91.18           C  
ATOM    785  HB2 GLN A  48     -15.306 -14.439   7.611  1.00 91.18           H  
ATOM    786  HB3 GLN A  48     -14.522 -15.622   8.656  1.00 91.18           H  
ATOM    787  O   GLN A  48     -14.691 -11.565   7.990  1.00 91.18           O  
ATOM    788  CG  GLN A  48     -16.311 -14.745   9.492  1.00 91.18           C  
ATOM    789  HG2 GLN A  48     -16.852 -13.800   9.448  1.00 91.18           H  
ATOM    790  HG3 GLN A  48     -16.055 -14.947  10.532  1.00 91.18           H  
ATOM    791  CD  GLN A  48     -17.261 -15.840   9.015  1.00 91.18           C  
ATOM    792  NE2 GLN A  48     -18.387 -16.015   9.669  1.00 91.18           N  
ATOM    793 HE21 GLN A  48     -18.686 -15.383  10.398  1.00 91.18           H  
ATOM    794 HE22 GLN A  48     -19.034 -16.694   9.293  1.00 91.18           H  
ATOM    795  OE1 GLN A  48     -17.007 -16.548   8.053  1.00 91.18           O  
ATOM    796  N   ALA A  49     -15.189 -11.683  10.181  1.00 92.14           N  
ATOM    797  H   ALA A  49     -15.195 -12.279  10.996  1.00 92.14           H  
ATOM    798  CA  ALA A  49     -15.835 -10.374  10.263  1.00 92.14           C  
ATOM    799  HA  ALA A  49     -16.470 -10.250   9.386  1.00 92.14           H  
ATOM    800  C   ALA A  49     -14.845  -9.195  10.269  1.00 92.14           C  
ATOM    801  CB  ALA A  49     -16.745 -10.341  11.499  1.00 92.14           C  
ATOM    802  HB1 ALA A  49     -16.154 -10.313  12.415  1.00 92.14           H  
ATOM    803  HB2 ALA A  49     -17.350  -9.434  11.482  1.00 92.14           H  
ATOM    804  HB3 ALA A  49     -17.418 -11.197  11.500  1.00 92.14           H  
ATOM    805  O   ALA A  49     -15.249  -8.087   9.937  1.00 92.14           O  
ATOM    806  N   ILE A  50     -13.561  -9.401  10.601  1.00 94.84           N  
ATOM    807  H   ILE A  50     -13.245 -10.349  10.752  1.00 94.84           H  
ATOM    808  CA  ILE A  50     -12.579  -8.311  10.788  1.00 94.84           C  
ATOM    809  HA  ILE A  50     -12.931  -7.686  11.609  1.00 94.84           H  
ATOM    810  C   ILE A  50     -12.482  -7.375   9.567  1.00 94.84           C  
ATOM    811  CB  ILE A  50     -11.201  -8.880  11.204  1.00 94.84           C  
ATOM    812  HB  ILE A  50     -10.958  -9.728  10.563  1.00 94.84           H  
ATOM    813  O   ILE A  50     -12.581  -6.161   9.758  1.00 94.84           O  
ATOM    814  CG1 ILE A  50     -11.256  -9.410  12.648  1.00 94.84           C  
ATOM    815 HG12 ILE A  50     -11.320  -8.579  13.351  1.00 94.84           H  
ATOM    816 HG13 ILE A  50     -12.152 -10.020  12.769  1.00 94.84           H  
ATOM    817  CG2 ILE A  50     -10.068  -7.848  11.060  1.00 94.84           C  
ATOM    818 HG21 ILE A  50      -9.960  -7.523  10.026  1.00 94.84           H  
ATOM    819 HG22 ILE A  50      -9.115  -8.294  11.346  1.00 94.84           H  
ATOM    820 HG23 ILE A  50     -10.261  -6.984  11.696  1.00 94.84           H  
ATOM    821  CD1 ILE A  50     -10.036 -10.272  12.990  1.00 94.84           C  
ATOM    822 HD11 ILE A  50      -9.856 -10.992  12.192  1.00 94.84           H  
ATOM    823 HD12 ILE A  50      -9.157  -9.642  13.129  1.00 94.84           H  
ATOM    824 HD13 ILE A  50     -10.222 -10.822  13.912  1.00 94.84           H  
ATOM    825  N   PRO A  51     -12.345  -7.879   8.320  1.00 94.48           N  
ATOM    826  CA  PRO A  51     -12.382  -7.042   7.120  1.00 94.48           C  
ATOM    827  HA  PRO A  51     -11.483  -6.427   7.078  1.00 94.48           H  
ATOM    828  C   PRO A  51     -13.612  -6.134   7.023  1.00 94.48           C  
ATOM    829  CB  PRO A  51     -12.374  -8.045   5.967  1.00 94.48           C  
ATOM    830  HB2 PRO A  51     -13.385  -8.419   5.811  1.00 94.48           H  
ATOM    831  HB3 PRO A  51     -11.981  -7.627   5.039  1.00 94.48           H  
ATOM    832  O   PRO A  51     -13.491  -4.961   6.679  1.00 94.48           O  
ATOM    833  CG  PRO A  51     -11.527  -9.187   6.503  1.00 94.48           C  
ATOM    834  HG2 PRO A  51     -11.717 -10.120   5.972  1.00 94.48           H  
ATOM    835  HG3 PRO A  51     -10.471  -8.921   6.473  1.00 94.48           H  
ATOM    836  CD  PRO A  51     -12.011  -9.252   7.946  1.00 94.48           C  
ATOM    837  HD2 PRO A  51     -12.904  -9.874   8.005  1.00 94.48           H  
ATOM    838  HD3 PRO A  51     -11.211  -9.670   8.557  1.00 94.48           H  
ATOM    839  N   ALA A  52     -14.795  -6.669   7.324  1.00 94.71           N  
ATOM    840  H   ALA A  52     -14.829  -7.609   7.690  1.00 94.71           H  
ATOM    841  CA  ALA A  52     -16.039  -5.917   7.266  1.00 94.71           C  
ATOM    842  HA  ALA A  52     -16.050  -5.318   6.355  1.00 94.71           H  
ATOM    843  C   ALA A  52     -16.160  -4.939   8.446  1.00 94.71           C  
ATOM    844  CB  ALA A  52     -17.190  -6.917   7.182  1.00 94.71           C  
ATOM    845  HB1 ALA A  52     -17.154  -7.581   8.045  1.00 94.71           H  
ATOM    846  HB2 ALA A  52     -18.140  -6.384   7.162  1.00 94.71           H  
ATOM    847  HB3 ALA A  52     -17.094  -7.517   6.276  1.00 94.71           H  
ATOM    848  O   ALA A  52     -16.559  -3.798   8.234  1.00 94.71           O  
ATOM    849  N   CYS A  53     -15.718  -5.313   9.652  1.00 95.88           N  
ATOM    850  H   CYS A  53     -15.448  -6.275   9.802  1.00 95.88           H  
ATOM    851  CA  CYS A  53     -15.644  -4.390  10.785  1.00 95.88           C  
ATOM    852  HA  CYS A  53     -16.643  -4.018  11.009  1.00 95.88           H  
ATOM    853  C   CYS A  53     -14.767  -3.177  10.456  1.00 95.88           C  
ATOM    854  CB  CYS A  53     -15.094  -5.096  12.030  1.00 95.88           C  
ATOM    855  HB2 CYS A  53     -14.984  -4.340  12.807  1.00 95.88           H  
ATOM    856  HB3 CYS A  53     -14.118  -5.534  11.819  1.00 95.88           H  
ATOM    857  O   CYS A  53     -15.175  -2.051  10.710  1.00 95.88           O  
ATOM    858  SG  CYS A  53     -16.227  -6.378  12.632  1.00 95.88           S  
ATOM    859  HG  CYS A  53     -15.941  -6.288  13.934  1.00 95.88           H  
ATOM    860  N   ALA A  54     -13.602  -3.377   9.829  1.00 96.31           N  
ATOM    861  H   ALA A  54     -13.299  -4.325   9.659  1.00 96.31           H  
ATOM    862  CA  ALA A  54     -12.735  -2.277   9.400  1.00 96.31           C  
ATOM    863  HA  ALA A  54     -12.507  -1.654  10.266  1.00 96.31           H  
ATOM    864  C   ALA A  54     -13.394  -1.362   8.354  1.00 96.31           C  
ATOM    865  CB  ALA A  54     -11.432  -2.872   8.856  1.00 96.31           C  
ATOM    866  HB1 ALA A  54     -10.993  -3.539   9.599  1.00 96.31           H  
ATOM    867  HB2 ALA A  54     -11.629  -3.437   7.945  1.00 96.31           H  
ATOM    868  HB3 ALA A  54     -10.724  -2.072   8.642  1.00 96.31           H  
ATOM    869  O   ALA A  54     -13.094  -0.170   8.296  1.00 96.31           O  
ATOM    870  N   TYR A  55     -14.282  -1.906   7.520  1.00 95.60           N  
ATOM    871  H   TYR A  55     -14.477  -2.894   7.604  1.00 95.60           H  
ATOM    872  CA  TYR A  55     -15.031  -1.139   6.526  1.00 95.60           C  
ATOM    873  HA  TYR A  55     -14.356  -0.449   6.019  1.00 95.60           H  
ATOM    874  C   TYR A  55     -16.121  -0.283   7.171  1.00 95.60           C  
ATOM    875  CB  TYR A  55     -15.597  -2.092   5.473  1.00 95.60           C  
ATOM    876  HB2 TYR A  55     -16.278  -2.804   5.939  1.00 95.60           H  
ATOM    877  HB3 TYR A  55     -14.765  -2.660   5.056  1.00 95.60           H  
ATOM    878  O   TYR A  55     -16.127   0.931   6.985  1.00 95.60           O  
ATOM    879  CG  TYR A  55     -16.330  -1.387   4.353  1.00 95.60           C  
ATOM    880  CD1 TYR A  55     -17.723  -1.209   4.436  1.00 95.60           C  
ATOM    881  HD1 TYR A  55     -18.271  -1.605   5.278  1.00 95.60           H  
ATOM    882  CD2 TYR A  55     -15.618  -0.871   3.254  1.00 95.60           C  
ATOM    883  HD2 TYR A  55     -14.543  -0.968   3.215  1.00 95.60           H  
ATOM    884  CE1 TYR A  55     -18.401  -0.510   3.425  1.00 95.60           C  
ATOM    885  HE1 TYR A  55     -19.472  -0.387   3.491  1.00 95.60           H  
ATOM    886  CE2 TYR A  55     -16.303  -0.179   2.238  1.00 95.60           C  
ATOM    887  HE2 TYR A  55     -15.762   0.269   1.418  1.00 95.60           H  
ATOM    888  OH  TYR A  55     -18.350   0.720   1.365  1.00 95.60           O  
ATOM    889  HH  TYR A  55     -19.256   0.880   1.637  1.00 95.60           H  
ATOM    890  CZ  TYR A  55     -17.694   0.015   2.327  1.00 95.60           C  
ATOM    891  N   PHE A  56     -17.001  -0.891   7.972  1.00 95.92           N  
ATOM    892  H   PHE A  56     -16.920  -1.888   8.112  1.00 95.92           H  
ATOM    893  CA  PHE A  56     -18.076  -0.178   8.671  1.00 95.92           C  
ATOM    894  HA  PHE A  56     -18.645   0.408   7.949  1.00 95.92           H  
ATOM    895  C   PHE A  56     -17.533   0.817   9.703  1.00 95.92           C  
ATOM    896  CB  PHE A  56     -19.026  -1.189   9.322  1.00 95.92           C  
ATOM    897  HB2 PHE A  56     -18.448  -1.985   9.792  1.00 95.92           H  
ATOM    898  HB3 PHE A  56     -19.580  -0.683  10.112  1.00 95.92           H  
ATOM    899  O   PHE A  56     -18.034   1.935   9.790  1.00 95.92           O  
ATOM    900  CG  PHE A  56     -20.042  -1.791   8.371  1.00 95.92           C  
ATOM    901  CD1 PHE A  56     -21.248  -1.113   8.118  1.00 95.92           C  
ATOM    902  HD1 PHE A  56     -21.444  -0.159   8.584  1.00 95.92           H  
ATOM    903  CD2 PHE A  56     -19.813  -3.040   7.766  1.00 95.92           C  
ATOM    904  HD2 PHE A  56     -18.900  -3.580   7.970  1.00 95.92           H  
ATOM    905  CE1 PHE A  56     -22.227  -1.696   7.295  1.00 95.92           C  
ATOM    906  HE1 PHE A  56     -23.171  -1.191   7.152  1.00 95.92           H  
ATOM    907  CE2 PHE A  56     -20.778  -3.612   6.919  1.00 95.92           C  
ATOM    908  HE2 PHE A  56     -20.601  -4.578   6.471  1.00 95.92           H  
ATOM    909  CZ  PHE A  56     -21.991  -2.941   6.688  1.00 95.92           C  
ATOM    910  HZ  PHE A  56     -22.755  -3.390   6.069  1.00 95.92           H  
ATOM    911  N   LEU A  57     -16.447   0.480  10.405  1.00 96.04           N  
ATOM    912  H   LEU A  57     -16.092  -0.463  10.346  1.00 96.04           H  
ATOM    913  CA  LEU A  57     -15.749   1.434  11.267  1.00 96.04           C  
ATOM    914  HA  LEU A  57     -16.473   1.840  11.973  1.00 96.04           H  
ATOM    915  C   LEU A  57     -15.178   2.607  10.459  1.00 96.04           C  
ATOM    916  CB  LEU A  57     -14.634   0.702  12.032  1.00 96.04           C  
ATOM    917  HB2 LEU A  57     -13.882   0.369  11.316  1.00 96.04           H  
ATOM    918  HB3 LEU A  57     -15.054  -0.175  12.524  1.00 96.04           H  
ATOM    919  O   LEU A  57     -15.206   3.743  10.919  1.00 96.04           O  
ATOM    920  CG  LEU A  57     -13.954   1.577  13.098  1.00 96.04           C  
ATOM    921  HG  LEU A  57     -13.651   2.533  12.672  1.00 96.04           H  
ATOM    922  CD1 LEU A  57     -14.880   1.815  14.288  1.00 96.04           C  
ATOM    923 HD11 LEU A  57     -15.148   0.872  14.764  1.00 96.04           H  
ATOM    924 HD12 LEU A  57     -15.795   2.311  13.964  1.00 96.04           H  
ATOM    925 HD13 LEU A  57     -14.379   2.455  15.014  1.00 96.04           H  
ATOM    926  CD2 LEU A  57     -12.702   0.882  13.618  1.00 96.04           C  
ATOM    927 HD21 LEU A  57     -12.216   1.520  14.356  1.00 96.04           H  
ATOM    928 HD22 LEU A  57     -12.009   0.695  12.798  1.00 96.04           H  
ATOM    929 HD23 LEU A  57     -12.990  -0.057  14.091  1.00 96.04           H  
ATOM    930  N   GLY A  58     -14.694   2.354   9.239  1.00 95.30           N  
ATOM    931  H   GLY A  58     -14.691   1.400   8.909  1.00 95.30           H  
ATOM    932  CA  GLY A  58     -14.250   3.404   8.326  1.00 95.30           C  
ATOM    933  HA2 GLY A  58     -13.478   3.993   8.822  1.00 95.30           H  
ATOM    934  HA3 GLY A  58     -13.840   2.941   7.429  1.00 95.30           H  
ATOM    935  C   GLY A  58     -15.372   4.356   7.909  1.00 95.30           C  
ATOM    936  O   GLY A  58     -15.115   5.551   7.802  1.00 95.30           O  
ATOM    937  N   VAL A  59     -16.598   3.850   7.733  1.00 95.19           N  
ATOM    938  H   VAL A  59     -16.712   2.851   7.827  1.00 95.19           H  
ATOM    939  CA  VAL A  59     -17.804   4.667   7.504  1.00 95.19           C  
ATOM    940  HA  VAL A  59     -17.607   5.366   6.691  1.00 95.19           H  
ATOM    941  C   VAL A  59     -18.136   5.498   8.744  1.00 95.19           C  
ATOM    942  CB  VAL A  59     -19.012   3.795   7.102  1.00 95.19           C  
ATOM    943  HB  VAL A  59     -19.210   3.058   7.880  1.00 95.19           H  
ATOM    944  O   VAL A  59     -18.274   6.712   8.633  1.00 95.19           O  
ATOM    945  CG1 VAL A  59     -20.282   4.628   6.902  1.00 95.19           C  
ATOM    946 HG11 VAL A  59     -21.092   4.006   6.520  1.00 95.19           H  
ATOM    947 HG12 VAL A  59     -20.093   5.447   6.208  1.00 95.19           H  
ATOM    948 HG13 VAL A  59     -20.614   5.048   7.851  1.00 95.19           H  
ATOM    949  CG2 VAL A  59     -18.746   3.044   5.793  1.00 95.19           C  
ATOM    950 HG21 VAL A  59     -18.648   3.761   4.978  1.00 95.19           H  
ATOM    951 HG22 VAL A  59     -19.588   2.381   5.594  1.00 95.19           H  
ATOM    952 HG23 VAL A  59     -17.839   2.444   5.864  1.00 95.19           H  
ATOM    953  N   GLY A  60     -18.173   4.875   9.926  1.00 95.33           N  
ATOM    954  H   GLY A  60     -18.079   3.869   9.944  1.00 95.33           H  
ATOM    955  CA  GLY A  60     -18.413   5.565  11.199  1.00 95.33           C  
ATOM    956  HA2 GLY A  60     -19.413   5.999  11.210  1.00 95.33           H  
ATOM    957  HA3 GLY A  60     -18.352   4.831  12.002  1.00 95.33           H  
ATOM    958  C   GLY A  60     -17.393   6.672  11.488  1.00 95.33           C  
ATOM    959  O   GLY A  60     -17.751   7.773  11.897  1.00 95.33           O  
ATOM    960  N   TYR A  61     -16.114   6.426  11.190  1.00 95.55           N  
ATOM    961  H   TYR A  61     -15.858   5.489  10.916  1.00 95.55           H  
ATOM    962  CA  TYR A  61     -15.060   7.434  11.320  1.00 95.55           C  
ATOM    963  HA  TYR A  61     -15.120   7.871  12.317  1.00 95.55           H  
ATOM    964  C   TYR A  61     -15.224   8.581  10.316  1.00 95.55           C  
ATOM    965  CB  TYR A  61     -13.691   6.762  11.165  1.00 95.55           C  
ATOM    966  HB2 TYR A  61     -13.634   5.910  11.842  1.00 95.55           H  
ATOM    967  HB3 TYR A  61     -13.591   6.379  10.149  1.00 95.55           H  
ATOM    968  O   TYR A  61     -14.925   9.730  10.628  1.00 95.55           O  
ATOM    969  CG  TYR A  61     -12.535   7.694  11.474  1.00 95.55           C  
ATOM    970  CD1 TYR A  61     -11.830   8.315  10.432  1.00 95.55           C  
ATOM    971  HD1 TYR A  61     -12.106   8.091   9.413  1.00 95.55           H  
ATOM    972  CD2 TYR A  61     -12.158   7.934  12.806  1.00 95.55           C  
ATOM    973  HD2 TYR A  61     -12.686   7.431  13.602  1.00 95.55           H  
ATOM    974  CE1 TYR A  61     -10.778   9.206  10.712  1.00 95.55           C  
ATOM    975  HE1 TYR A  61     -10.232   9.684   9.912  1.00 95.55           H  
ATOM    976  CE2 TYR A  61     -11.078   8.792  13.089  1.00 95.55           C  
ATOM    977  HE2 TYR A  61     -10.719   8.924  14.099  1.00 95.55           H  
ATOM    978  OH  TYR A  61      -9.451  10.383  12.307  1.00 95.55           O  
ATOM    979  HH  TYR A  61      -9.099  10.778  11.506  1.00 95.55           H  
ATOM    980  CZ  TYR A  61     -10.423   9.474  12.045  1.00 95.55           C  
ATOM    981  N   ALA A  62     -15.722   8.288   9.116  1.00 94.50           N  
ATOM    982  H   ALA A  62     -15.982   7.332   8.919  1.00 94.50           H  
ATOM    983  CA  ALA A  62     -16.049   9.302   8.124  1.00 94.50           C  
ATOM    984  HA  ALA A  62     -15.166   9.917   7.951  1.00 94.50           H  
ATOM    985  C   ALA A  62     -17.172  10.227   8.615  1.00 94.50           C  
ATOM    986  CB  ALA A  62     -16.427   8.594   6.820  1.00 94.50           C  
ATOM    987  HB1 ALA A  62     -17.500   8.656   6.640  1.00 94.50           H  
ATOM    988  HB2 ALA A  62     -15.884   9.051   5.993  1.00 94.50           H  
ATOM    989  HB3 ALA A  62     -16.163   7.537   6.865  1.00 94.50           H  
ATOM    990  O   ALA A  62     -17.022  11.441   8.534  1.00 94.50           O  
ATOM    991  N   LEU A  63     -18.236   9.646   9.178  1.00 93.99           N  
ATOM    992  H   LEU A  63     -18.280   8.637   9.181  1.00 93.99           H  
ATOM    993  CA  LEU A  63     -19.365  10.372   9.769  1.00 93.99           C  
ATOM    994  HA  LEU A  63     -19.786  11.055   9.032  1.00 93.99           H  
ATOM    995  C   LEU A  63     -18.936  11.224  10.966  1.00 93.99           C  
ATOM    996  CB  LEU A  63     -20.433   9.352  10.203  1.00 93.99           C  
ATOM    997  HB2 LEU A  63     -19.967   8.608  10.850  1.00 93.99           H  
ATOM    998  HB3 LEU A  63     -21.197   9.863  10.789  1.00 93.99           H  
ATOM    999  O   LEU A  63     -19.437  12.321  11.162  1.00 93.99           O  
ATOM   1000  CG  LEU A  63     -21.118   8.641   9.027  1.00 93.99           C  
ATOM   1001  HG  LEU A  63     -20.376   8.334   8.290  1.00 93.99           H  
ATOM   1002  CD1 LEU A  63     -21.836   7.390   9.525  1.00 93.99           C  
ATOM   1003 HD11 LEU A  63     -22.392   6.929   8.709  1.00 93.99           H  
ATOM   1004 HD12 LEU A  63     -21.115   6.674   9.917  1.00 93.99           H  
ATOM   1005 HD13 LEU A  63     -22.528   7.666  10.321  1.00 93.99           H  
ATOM   1006  CD2 LEU A  63     -22.129   9.557   8.344  1.00 93.99           C  
ATOM   1007 HD21 LEU A  63     -21.672  10.507   8.068  1.00 93.99           H  
ATOM   1008 HD22 LEU A  63     -22.957   9.763   9.022  1.00 93.99           H  
ATOM   1009 HD23 LEU A  63     -22.507   9.071   7.445  1.00 93.99           H  
ATOM   1010  N   HIS A  64     -17.963  10.749  11.746  1.00 92.65           N  
ATOM   1011  H   HIS A  64     -17.653   9.799  11.600  1.00 92.65           H  
ATOM   1012  CA  HIS A  64     -17.341  11.547  12.802  1.00 92.65           C  
ATOM   1013  HA  HIS A  64     -18.115  11.943  13.460  1.00 92.65           H  
ATOM   1014  C   HIS A  64     -16.596  12.785  12.277  1.00 92.65           C  
ATOM   1015  CB  HIS A  64     -16.418  10.632  13.618  1.00 92.65           C  
ATOM   1016  HB2 HIS A  64     -15.734  10.108  12.950  1.00 92.65           H  
ATOM   1017  HB3 HIS A  64     -17.018   9.883  14.136  1.00 92.65           H  
ATOM   1018  O   HIS A  64     -16.534  13.800  12.965  1.00 92.65           O  
ATOM   1019  CG  HIS A  64     -15.601  11.391  14.623  1.00 92.65           C  
ATOM   1020  CD2 HIS A  64     -14.372  11.943  14.404  1.00 92.65           C  
ATOM   1021  HD2 HIS A  64     -13.816  11.878  13.481  1.00 92.65           H  
ATOM   1022  ND1 HIS A  64     -16.016  11.806  15.862  1.00 92.65           N  
ATOM   1023  HD1 HIS A  64     -16.930  11.650  16.263  1.00 92.65           H  
ATOM   1024  CE1 HIS A  64     -15.047  12.566  16.393  1.00 92.65           C  
ATOM   1025  HE1 HIS A  64     -15.106  13.051  17.356  1.00 92.65           H  
ATOM   1026  NE2 HIS A  64     -14.004  12.660  15.549  1.00 92.65           N  
ATOM   1027  N   LEU A  65     -15.998  12.710  11.085  1.00 91.14           N  
ATOM   1028  H   LEU A  65     -16.124  11.871  10.537  1.00 91.14           H  
ATOM   1029  CA  LEU A  65     -15.284  13.842  10.490  1.00 91.14           C  
ATOM   1030  HA  LEU A  65     -14.800  14.417  11.280  1.00 91.14           H  
ATOM   1031  C   LEU A  65     -16.215  14.822   9.767  1.00 91.14           C  
ATOM   1032  CB  LEU A  65     -14.222  13.318   9.514  1.00 91.14           C  
ATOM   1033  HB2 LEU A  65     -14.712  12.670   8.787  1.00 91.14           H  
ATOM   1034  HB3 LEU A  65     -13.813  14.168   8.969  1.00 91.14           H  
ATOM   1035  O   LEU A  65     -15.915  16.015   9.735  1.00 91.14           O  
ATOM   1036  CG  LEU A  65     -13.059  12.551  10.160  1.00 91.14           C  
ATOM   1037  HG  LEU A  65     -13.427  11.715  10.755  1.00 91.14           H  
ATOM   1038  CD1 LEU A  65     -12.177  12.009   9.035  1.00 91.14           C  
ATOM   1039 HD11 LEU A  65     -11.266  11.588   9.460  1.00 91.14           H  
ATOM   1040 HD12 LEU A  65     -11.918  12.809   8.341  1.00 91.14           H  
ATOM   1041 HD13 LEU A  65     -12.723  11.230   8.504  1.00 91.14           H  
ATOM   1042  CD2 LEU A  65     -12.195  13.432  11.067  1.00 91.14           C  
ATOM   1043 HD21 LEU A  65     -12.789  13.777  11.913  1.00 91.14           H  
ATOM   1044 HD22 LEU A  65     -11.357  12.852  11.451  1.00 91.14           H  
ATOM   1045 HD23 LEU A  65     -11.827  14.292  10.508  1.00 91.14           H  
ATOM   1046  N   ASP A  66     -17.275  14.311   9.145  1.00 88.18           N  
ATOM   1047  H   ASP A  66     -17.429  13.314   9.196  1.00 88.18           H  
ATOM   1048  CA  ASP A  66     -18.259  15.071   8.378  1.00 88.18           C  
ATOM   1049  HA  ASP A  66     -18.428  16.038   8.851  1.00 88.18           H  
ATOM   1050  C   ASP A  66     -19.591  14.303   8.339  1.00 88.18           C  
ATOM   1051  CB  ASP A  66     -17.700  15.310   6.963  1.00 88.18           C  
ATOM   1052  HB2 ASP A  66     -16.754  15.845   7.049  1.00 88.18           H  
ATOM   1053  HB3 ASP A  66     -17.486  14.350   6.493  1.00 88.18           H  
ATOM   1054  O   ASP A  66     -19.701  13.254   7.702  1.00 88.18           O  
ATOM   1055  CG  ASP A  66     -18.615  16.122   6.039  1.00 88.18           C  
ATOM   1056  OD1 ASP A  66     -19.700  16.567   6.478  1.00 88.18           O  
ATOM   1057  OD2 ASP A  66     -18.191  16.303   4.872  1.00 88.18           O  
ATOM   1058  N   GLU A  67     -20.613  14.842   9.003  1.00 81.48           N  
ATOM   1059  H   GLU A  67     -20.462  15.703   9.508  1.00 81.48           H  
ATOM   1060  CA  GLU A  67     -21.964  14.265   9.060  1.00 81.48           C  
ATOM   1061  HA  GLU A  67     -21.889  13.245   9.436  1.00 81.48           H  
ATOM   1062  C   GLU A  67     -22.642  14.189   7.677  1.00 81.48           C  
ATOM   1063  CB  GLU A  67     -22.804  15.073  10.071  1.00 81.48           C  
ATOM   1064  HB2 GLU A  67     -23.763  14.575  10.211  1.00 81.48           H  
ATOM   1065  HB3 GLU A  67     -22.276  15.080  11.024  1.00 81.48           H  
ATOM   1066  O   GLU A  67     -23.499  13.339   7.444  1.00 81.48           O  
ATOM   1067  CG  GLU A  67     -23.052  16.524   9.614  1.00 81.48           C  
ATOM   1068  HG2 GLU A  67     -22.102  16.982   9.339  1.00 81.48           H  
ATOM   1069  HG3 GLU A  67     -23.677  16.493   8.722  1.00 81.48           H  
ATOM   1070  CD  GLU A  67     -23.738  17.428  10.648  1.00 81.48           C  
ATOM   1071  OE1 GLU A  67     -23.930  18.616  10.290  1.00 81.48           O  
ATOM   1072  OE2 GLU A  67     -24.028  16.966  11.770  1.00 81.48           O  
ATOM   1073  N   ASN A  68     -22.209  15.019   6.718  1.00 81.28           N  
ATOM   1074  H   ASN A  68     -21.431  15.626   6.937  1.00 81.28           H  
ATOM   1075  CA  ASN A  68     -22.739  15.072   5.353  1.00 81.28           C  
ATOM   1076  HA  ASN A  68     -23.714  14.586   5.344  1.00 81.28           H  
ATOM   1077  C   ASN A  68     -21.867  14.296   4.349  1.00 81.28           C  
ATOM   1078  CB  ASN A  68     -22.950  16.540   4.955  1.00 81.28           C  
ATOM   1079  HB2 ASN A  68     -23.283  16.595   3.919  1.00 81.28           H  
ATOM   1080  HB3 ASN A  68     -22.007  17.079   5.045  1.00 81.28           H  
ATOM   1081  O   ASN A  68     -21.948  14.516   3.134  1.00 81.28           O  
ATOM   1082  CG  ASN A  68     -24.017  17.201   5.804  1.00 81.28           C  
ATOM   1083  ND2 ASN A  68     -23.654  18.171   6.609  1.00 81.28           N  
ATOM   1084 HD21 ASN A  68     -22.668  18.295   6.793  1.00 81.28           H  
ATOM   1085 HD22 ASN A  68     -24.323  18.417   7.324  1.00 81.28           H  
ATOM   1086  OD1 ASN A  68     -25.185  16.864   5.728  1.00 81.28           O  
ATOM   1087  N   ILE A  69     -21.008  13.392   4.833  1.00 82.33           N  
ATOM   1088  H   ILE A  69     -20.948  13.285   5.835  1.00 82.33           H  
ATOM   1089  CA  ILE A  69     -20.049  12.684   3.988  1.00 82.33           C  
ATOM   1090  HA  ILE A  69     -19.466  13.466   3.501  1.00 82.33           H  
ATOM   1091  C   ILE A  69     -20.725  11.856   2.891  1.00 82.33           C  
ATOM   1092  CB  ILE A  69     -19.058  11.856   4.826  1.00 82.33           C  
ATOM   1093  HB  ILE A  69     -18.619  12.547   5.546  1.00 82.33           H  
ATOM   1094  O   ILE A  69     -21.561  10.981   3.120  1.00 82.33           O  
ATOM   1095  CG1 ILE A  69     -17.913  11.300   3.949  1.00 82.33           C  
ATOM   1096 HG12 ILE A  69     -18.150  10.284   3.633  1.00 82.33           H  
ATOM   1097 HG13 ILE A  69     -17.788  11.912   3.056  1.00 82.33           H  
ATOM   1098  CG2 ILE A  69     -19.735  10.717   5.610  1.00 82.33           C  
ATOM   1099 HG21 ILE A  69     -20.083   9.923   4.949  1.00 82.33           H  
ATOM   1100 HG22 ILE A  69     -19.041  10.311   6.347  1.00 82.33           H  
ATOM   1101 HG23 ILE A  69     -20.590  11.114   6.157  1.00 82.33           H  
ATOM   1102  CD1 ILE A  69     -16.581  11.307   4.700  1.00 82.33           C  
ATOM   1103 HD11 ILE A  69     -16.162  12.313   4.678  1.00 82.33           H  
ATOM   1104 HD12 ILE A  69     -16.741  11.042   5.745  1.00 82.33           H  
ATOM   1105 HD13 ILE A  69     -15.883  10.613   4.233  1.00 82.33           H  
ATOM   1106  N   VAL A  70     -20.277  12.071   1.655  1.00 81.31           N  
ATOM   1107  H   VAL A  70     -19.674  12.867   1.504  1.00 81.31           H  
ATOM   1108  CA  VAL A  70     -20.649  11.207   0.534  1.00 81.31           C  
ATOM   1109  HA  VAL A  70     -21.721  11.021   0.598  1.00 81.31           H  
ATOM   1110  C   VAL A  70     -19.917   9.873   0.669  1.00 81.31           C  
ATOM   1111  CB  VAL A  70     -20.381  11.874  -0.824  1.00 81.31           C  
ATOM   1112  HB  VAL A  70     -19.317  12.092  -0.920  1.00 81.31           H  
ATOM   1113  O   VAL A  70     -18.684   9.808   0.605  1.00 81.31           O  
ATOM   1114  CG1 VAL A  70     -20.803  10.959  -1.982  1.00 81.31           C  
ATOM   1115 HG11 VAL A  70     -20.647  11.471  -2.932  1.00 81.31           H  
ATOM   1116 HG12 VAL A  70     -20.208  10.046  -1.984  1.00 81.31           H  
ATOM   1117 HG13 VAL A  70     -21.858  10.701  -1.887  1.00 81.31           H  
ATOM   1118  CG2 VAL A  70     -21.163  13.187  -0.953  1.00 81.31           C  
ATOM   1119 HG21 VAL A  70     -22.230  13.002  -0.832  1.00 81.31           H  
ATOM   1120 HG22 VAL A  70     -20.849  13.896  -0.187  1.00 81.31           H  
ATOM   1121 HG23 VAL A  70     -20.984  13.638  -1.929  1.00 81.31           H  
ATOM   1122  N   ILE A  71     -20.692   8.796   0.810  1.00 80.89           N  
ATOM   1123  H   ILE A  71     -21.678   8.953   0.962  1.00 80.89           H  
ATOM   1124  CA  ILE A  71     -20.189   7.422   0.861  1.00 80.89           C  
ATOM   1125  HA  ILE A  71     -19.478   7.358   1.685  1.00 80.89           H  
ATOM   1126  C   ILE A  71     -19.447   7.103  -0.430  1.00 80.89           C  
ATOM   1127  CB  ILE A  71     -21.346   6.432   1.116  1.00 80.89           C  
ATOM   1128  HB  ILE A  71     -22.103   6.630   0.358  1.00 80.89           H  
ATOM   1129  O   ILE A  71     -20.030   6.954  -1.504  1.00 80.89           O  
ATOM   1130  CG1 ILE A  71     -22.006   6.702   2.481  1.00 80.89           C  
ATOM   1131 HG12 ILE A  71     -22.394   7.720   2.501  1.00 80.89           H  
ATOM   1132 HG13 ILE A  71     -22.866   6.037   2.554  1.00 80.89           H  
ATOM   1133  CG2 ILE A  71     -20.985   4.935   0.977  1.00 80.89           C  
ATOM   1134 HG21 ILE A  71     -21.904   4.352   1.046  1.00 80.89           H  
ATOM   1135 HG22 ILE A  71     -20.536   4.733   0.004  1.00 80.89           H  
ATOM   1136 HG23 ILE A  71     -20.326   4.586   1.771  1.00 80.89           H  
ATOM   1137  CD1 ILE A  71     -21.121   6.508   3.724  1.00 80.89           C  
ATOM   1138 HD11 ILE A  71     -20.252   7.165   3.689  1.00 80.89           H  
ATOM   1139 HD12 ILE A  71     -20.803   5.469   3.811  1.00 80.89           H  
ATOM   1140 HD13 ILE A  71     -21.688   6.766   4.618  1.00 80.89           H  
ATOM   1141  N   ASN A  72     -18.133   6.959  -0.309  1.00 86.95           N  
ATOM   1142  H   ASN A  72     -17.719   7.142   0.594  1.00 86.95           H  
ATOM   1143  CA  ASN A  72     -17.268   6.533  -1.390  1.00 86.95           C  
ATOM   1144  HA  ASN A  72     -17.855   6.348  -2.289  1.00 86.95           H  
ATOM   1145  C   ASN A  72     -16.607   5.222  -0.976  1.00 86.95           C  
ATOM   1146  CB  ASN A  72     -16.279   7.663  -1.706  1.00 86.95           C  
ATOM   1147  HB2 ASN A  72     -15.662   7.855  -0.828  1.00 86.95           H  
ATOM   1148  HB3 ASN A  72     -16.843   8.565  -1.941  1.00 86.95           H  
ATOM   1149  O   ASN A  72     -15.719   5.211  -0.121  1.00 86.95           O  
ATOM   1150  CG  ASN A  72     -15.371   7.325  -2.872  1.00 86.95           C  
ATOM   1151  ND2 ASN A  72     -14.881   8.312  -3.582  1.00 86.95           N  
ATOM   1152 HD21 ASN A  72     -14.338   8.048  -4.392  1.00 86.95           H  
ATOM   1153 HD22 ASN A  72     -15.160   9.264  -3.397  1.00 86.95           H  
ATOM   1154  OD1 ASN A  72     -15.082   6.177  -3.164  1.00 86.95           O  
ATOM   1155  N   SER A  73     -17.026   4.120  -1.606  1.00 88.42           N  
ATOM   1156  H   SER A  73     -17.752   4.200  -2.304  1.00 88.42           H  
ATOM   1157  CA  SER A  73     -16.491   2.796  -1.282  1.00 88.42           C  
ATOM   1158  HA  SER A  73     -16.752   2.569  -0.248  1.00 88.42           H  
ATOM   1159  C   SER A  73     -14.970   2.757  -1.382  1.00 88.42           C  
ATOM   1160  CB  SER A  73     -17.096   1.702  -2.172  1.00 88.42           C  
ATOM   1161  HB2 SER A  73     -16.747   0.737  -1.806  1.00 88.42           H  
ATOM   1162  HB3 SER A  73     -18.182   1.724  -2.076  1.00 88.42           H  
ATOM   1163  O   SER A  73     -14.337   2.100  -0.565  1.00 88.42           O  
ATOM   1164  OG  SER A  73     -16.741   1.821  -3.549  1.00 88.42           O  
ATOM   1165  HG  SER A  73     -15.865   2.208  -3.615  1.00 88.42           H  
ATOM   1166  N   ASP A  74     -14.367   3.484  -2.330  1.00 91.45           N  
ATOM   1167  H   ASP A  74     -14.892   4.151  -2.876  1.00 91.45           H  
ATOM   1168  CA  ASP A  74     -12.921   3.423  -2.527  1.00 91.45           C  
ATOM   1169  HA  ASP A  74     -12.675   2.366  -2.623  1.00 91.45           H  
ATOM   1170  C   ASP A  74     -12.146   3.991  -1.332  1.00 91.45           C  
ATOM   1171  CB  ASP A  74     -12.481   4.140  -3.814  1.00 91.45           C  
ATOM   1172  HB2 ASP A  74     -12.817   5.176  -3.792  1.00 91.45           H  
ATOM   1173  HB3 ASP A  74     -11.391   4.155  -3.838  1.00 91.45           H  
ATOM   1174  O   ASP A  74     -11.091   3.451  -0.981  1.00 91.45           O  
ATOM   1175  CG  ASP A  74     -12.957   3.469  -5.104  1.00 91.45           C  
ATOM   1176  OD1 ASP A  74     -13.378   2.292  -5.055  1.00 91.45           O  
ATOM   1177  OD2 ASP A  74     -12.868   4.135  -6.156  1.00 91.45           O  
ATOM   1178  N   ARG A  75     -12.690   5.029  -0.679  1.00 92.18           N  
ATOM   1179  H   ARG A  75     -13.599   5.342  -0.988  1.00 92.18           H  
ATOM   1180  CA  ARG A  75     -12.098   5.663   0.509  1.00 92.18           C  
ATOM   1181  HA  ARG A  75     -11.047   5.873   0.311  1.00 92.18           H  
ATOM   1182  C   ARG A  75     -12.127   4.722   1.713  1.00 92.18           C  
ATOM   1183  CB  ARG A  75     -12.819   6.987   0.838  1.00 92.18           C  
ATOM   1184  HB2 ARG A  75     -12.485   7.323   1.819  1.00 92.18           H  
ATOM   1185  HB3 ARG A  75     -13.894   6.815   0.895  1.00 92.18           H  
ATOM   1186  O   ARG A  75     -11.116   4.535   2.388  1.00 92.18           O  
ATOM   1187  CG  ARG A  75     -12.526   8.118  -0.160  1.00 92.18           C  
ATOM   1188  HG2 ARG A  75     -12.803   7.780  -1.159  1.00 92.18           H  
ATOM   1189  HG3 ARG A  75     -11.460   8.342  -0.161  1.00 92.18           H  
ATOM   1190  CD  ARG A  75     -13.317   9.404   0.147  1.00 92.18           C  
ATOM   1191  HD2 ARG A  75     -13.263  10.050  -0.729  1.00 92.18           H  
ATOM   1192  HD3 ARG A  75     -14.361   9.138   0.313  1.00 92.18           H  
ATOM   1193  NE  ARG A  75     -12.821  10.168   1.312  1.00 92.18           N  
ATOM   1194  HE  ARG A  75     -11.838  10.143   1.541  1.00 92.18           H  
ATOM   1195  NH1 ARG A  75     -14.725  11.405   1.730  1.00 92.18           N  
ATOM   1196 HH11 ARG A  75     -15.203  12.069   2.321  1.00 92.18           H  
ATOM   1197 HH12 ARG A  75     -15.233  10.915   1.007  1.00 92.18           H  
ATOM   1198  NH2 ARG A  75     -12.942  11.688   3.006  1.00 92.18           N  
ATOM   1199 HH21 ARG A  75     -13.431  12.380   3.556  1.00 92.18           H  
ATOM   1200 HH22 ARG A  75     -11.948  11.586   3.152  1.00 92.18           H  
ATOM   1201  CZ  ARG A  75     -13.493  11.075   2.005  1.00 92.18           C  
ATOM   1202  N   PHE A  76     -13.258   4.057   1.940  1.00 93.46           N  
ATOM   1203  H   PHE A  76     -14.062   4.267   1.365  1.00 93.46           H  
ATOM   1204  CA  PHE A  76     -13.409   3.123   3.060  1.00 93.46           C  
ATOM   1205  HA  PHE A  76     -12.991   3.584   3.955  1.00 93.46           H  
ATOM   1206  C   PHE A  76     -12.616   1.837   2.848  1.00 93.46           C  
ATOM   1207  CB  PHE A  76     -14.894   2.856   3.319  1.00 93.46           C  
ATOM   1208  HB2 PHE A  76     -15.000   2.243   4.213  1.00 93.46           H  
ATOM   1209  HB3 PHE A  76     -15.292   2.301   2.470  1.00 93.46           H  
ATOM   1210  O   PHE A  76     -11.941   1.401   3.773  1.00 93.46           O  
ATOM   1211  CG  PHE A  76     -15.714   4.117   3.491  1.00 93.46           C  
ATOM   1212  CD1 PHE A  76     -15.198   5.210   4.212  1.00 93.46           C  
ATOM   1213  HD1 PHE A  76     -14.244   5.147   4.715  1.00 93.46           H  
ATOM   1214  CD2 PHE A  76     -16.973   4.226   2.875  1.00 93.46           C  
ATOM   1215  HD2 PHE A  76     -17.387   3.390   2.330  1.00 93.46           H  
ATOM   1216  CE1 PHE A  76     -15.909   6.413   4.275  1.00 93.46           C  
ATOM   1217  HE1 PHE A  76     -15.471   7.256   4.788  1.00 93.46           H  
ATOM   1218  CE2 PHE A  76     -17.703   5.421   2.991  1.00 93.46           C  
ATOM   1219  HE2 PHE A  76     -18.686   5.505   2.551  1.00 93.46           H  
ATOM   1220  CZ  PHE A  76     -17.177   6.518   3.687  1.00 93.46           C  
ATOM   1221  HZ  PHE A  76     -17.742   7.433   3.779  1.00 93.46           H  
ATOM   1222  N   TYR A  77     -12.576   1.302   1.622  1.00 93.70           N  
ATOM   1223  H   TYR A  77     -13.151   1.706   0.896  1.00 93.70           H  
ATOM   1224  CA  TYR A  77     -11.661   0.211   1.265  1.00 93.70           C  
ATOM   1225  HA  TYR A  77     -11.877  -0.658   1.886  1.00 93.70           H  
ATOM   1226  C   TYR A  77     -10.199   0.602   1.527  1.00 93.70           C  
ATOM   1227  CB  TYR A  77     -11.833  -0.176  -0.213  1.00 93.70           C  
ATOM   1228  HB2 TYR A  77     -12.158   0.697  -0.780  1.00 93.70           H  
ATOM   1229  HB3 TYR A  77     -10.859  -0.458  -0.611  1.00 93.70           H  
ATOM   1230  O   TYR A  77      -9.464  -0.171   2.137  1.00 93.70           O  
ATOM   1231  CG  TYR A  77     -12.783  -1.324  -0.497  1.00 93.70           C  
ATOM   1232  CD1 TYR A  77     -12.271  -2.588  -0.841  1.00 93.70           C  
ATOM   1233  HD1 TYR A  77     -11.204  -2.752  -0.861  1.00 93.70           H  
ATOM   1234  CD2 TYR A  77     -14.174  -1.122  -0.486  1.00 93.70           C  
ATOM   1235  HD2 TYR A  77     -14.566  -0.153  -0.214  1.00 93.70           H  
ATOM   1236  CE1 TYR A  77     -13.151  -3.629  -1.195  1.00 93.70           C  
ATOM   1237  HE1 TYR A  77     -12.767  -4.601  -1.468  1.00 93.70           H  
ATOM   1238  CE2 TYR A  77     -15.063  -2.160  -0.814  1.00 93.70           C  
ATOM   1239  HE2 TYR A  77     -16.129  -2.001  -0.756  1.00 93.70           H  
ATOM   1240  OH  TYR A  77     -15.390  -4.452  -1.445  1.00 93.70           O  
ATOM   1241  HH  TYR A  77     -16.304  -4.242  -1.242  1.00 93.70           H  
ATOM   1242  CZ  TYR A  77     -14.547  -3.419  -1.180  1.00 93.70           C  
ATOM   1243  N   THR A  78      -9.781   1.809   1.123  1.00 95.44           N  
ATOM   1244  H   THR A  78     -10.426   2.399   0.617  1.00 95.44           H  
ATOM   1245  CA  THR A  78      -8.419   2.316   1.368  1.00 95.44           C  
ATOM   1246  HA  THR A  78      -7.701   1.635   0.911  1.00 95.44           H  
ATOM   1247  C   THR A  78      -8.099   2.393   2.859  1.00 95.44           C  
ATOM   1248  CB  THR A  78      -8.222   3.706   0.744  1.00 95.44           C  
ATOM   1249  HB  THR A  78      -8.947   4.411   1.150  1.00 95.44           H  
ATOM   1250  O   THR A  78      -7.022   1.971   3.281  1.00 95.44           O  
ATOM   1251  CG2 THR A  78      -6.819   4.253   0.982  1.00 95.44           C  
ATOM   1252 HG21 THR A  78      -6.713   4.567   2.021  1.00 95.44           H  
ATOM   1253 HG22 THR A  78      -6.090   3.473   0.767  1.00 95.44           H  
ATOM   1254 HG23 THR A  78      -6.648   5.122   0.346  1.00 95.44           H  
ATOM   1255  OG1 THR A  78      -8.409   3.617  -0.642  1.00 95.44           O  
ATOM   1256  HG1 THR A  78      -9.347   3.755  -0.795  1.00 95.44           H  
ATOM   1257  N   ARG A  79      -9.040   2.881   3.675  1.00 95.52           N  
ATOM   1258  H   ARG A  79      -9.892   3.243   3.271  1.00 95.52           H  
ATOM   1259  CA  ARG A  79      -8.879   2.911   5.132  1.00 95.52           C  
ATOM   1260  HA  ARG A  79      -7.926   3.385   5.363  1.00 95.52           H  
ATOM   1261  C   ARG A  79      -8.794   1.499   5.718  1.00 95.52           C  
ATOM   1262  CB  ARG A  79      -9.996   3.758   5.761  1.00 95.52           C  
ATOM   1263  HB2 ARG A  79     -10.968   3.316   5.540  1.00 95.52           H  
ATOM   1264  HB3 ARG A  79      -9.963   4.762   5.337  1.00 95.52           H  
ATOM   1265  O   ARG A  79      -7.876   1.234   6.485  1.00 95.52           O  
ATOM   1266  CG  ARG A  79      -9.813   3.848   7.281  1.00 95.52           C  
ATOM   1267  HG2 ARG A  79      -9.962   2.862   7.720  1.00 95.52           H  
ATOM   1268  HG3 ARG A  79      -8.801   4.182   7.508  1.00 95.52           H  
ATOM   1269  CD  ARG A  79     -10.806   4.819   7.920  1.00 95.52           C  
ATOM   1270  HD2 ARG A  79     -10.588   5.834   7.588  1.00 95.52           H  
ATOM   1271  HD3 ARG A  79     -11.816   4.567   7.598  1.00 95.52           H  
ATOM   1272  NE  ARG A  79     -10.714   4.720   9.385  1.00 95.52           N  
ATOM   1273  HE  ARG A  79     -11.149   3.926   9.832  1.00 95.52           H  
ATOM   1274  NH1 ARG A  79      -9.380   6.550   9.843  1.00 95.52           N  
ATOM   1275 HH11 ARG A  79      -9.435   6.910   8.901  1.00 95.52           H  
ATOM   1276 HH12 ARG A  79      -8.777   6.983  10.528  1.00 95.52           H  
ATOM   1277  NH2 ARG A  79      -9.766   5.087  11.404  1.00 95.52           N  
ATOM   1278 HH21 ARG A  79      -9.693   4.094  11.570  1.00 95.52           H  
ATOM   1279 HH22 ARG A  79      -9.137   5.662  11.945  1.00 95.52           H  
ATOM   1280  CZ  ARG A  79      -9.984   5.464  10.191  1.00 95.52           C  
ATOM   1281  N   SER A  80      -9.666   0.571   5.315  1.00 96.04           N  
ATOM   1282  H   SER A  80     -10.422   0.844   4.704  1.00 96.04           H  
ATOM   1283  CA  SER A  80      -9.617  -0.828   5.776  1.00 96.04           C  
ATOM   1284  HA  SER A  80      -9.699  -0.842   6.863  1.00 96.04           H  
ATOM   1285  C   SER A  80      -8.305  -1.525   5.402  1.00 96.04           C  
ATOM   1286  CB  SER A  80     -10.770  -1.645   5.190  1.00 96.04           C  
ATOM   1287  HB2 SER A  80     -10.777  -2.634   5.650  1.00 96.04           H  
ATOM   1288  HB3 SER A  80     -10.626  -1.763   4.116  1.00 96.04           H  
ATOM   1289  O   SER A  80      -7.771  -2.303   6.189  1.00 96.04           O  
ATOM   1290  OG  SER A  80     -12.016  -1.026   5.409  1.00 96.04           O  
ATOM   1291  HG  SER A  80     -12.041  -0.622   6.279  1.00 96.04           H  
ATOM   1292  N   MET A  81      -7.756  -1.226   4.220  1.00 96.57           N  
ATOM   1293  H   MET A  81      -8.269  -0.619   3.597  1.00 96.57           H  
ATOM   1294  CA  MET A  81      -6.430  -1.689   3.802  1.00 96.57           C  
ATOM   1295  HA  MET A  81      -6.405  -2.779   3.823  1.00 96.57           H  
ATOM   1296  C   MET A  81      -5.329  -1.190   4.750  1.00 96.57           C  
ATOM   1297  CB  MET A  81      -6.146  -1.209   2.370  1.00 96.57           C  
ATOM   1298  HB2 MET A  81      -6.365  -0.144   2.296  1.00 96.57           H  
ATOM   1299  HB3 MET A  81      -5.083  -1.334   2.163  1.00 96.57           H  
ATOM   1300  O   MET A  81      -4.445  -1.967   5.107  1.00 96.57           O  
ATOM   1301  CG  MET A  81      -6.951  -1.936   1.287  1.00 96.57           C  
ATOM   1302  HG2 MET A  81      -7.991  -2.007   1.604  1.00 96.57           H  
ATOM   1303  HG3 MET A  81      -6.578  -2.956   1.185  1.00 96.57           H  
ATOM   1304  SD  MET A  81      -6.918  -1.124  -0.341  1.00 96.57           S  
ATOM   1305  CE  MET A  81      -5.171  -1.301  -0.776  1.00 96.57           C  
ATOM   1306  HE1 MET A  81      -4.989  -0.844  -1.748  1.00 96.57           H  
ATOM   1307  HE2 MET A  81      -4.923  -2.362  -0.813  1.00 96.57           H  
ATOM   1308  HE3 MET A  81      -4.550  -0.812  -0.026  1.00 96.57           H  
ATOM   1309  N   ALA A  82      -5.381   0.077   5.172  1.00 96.40           N  
ATOM   1310  H   ALA A  82      -6.141   0.663   4.858  1.00 96.40           H  
ATOM   1311  CA  ALA A  82      -4.401   0.670   6.082  1.00 96.40           C  
ATOM   1312  HA  ALA A  82      -3.397   0.418   5.739  1.00 96.40           H  
ATOM   1313  C   ALA A  82      -4.515   0.135   7.515  1.00 96.40           C  
ATOM   1314  CB  ALA A  82      -4.549   2.189   6.027  1.00 96.40           C  
ATOM   1315  HB1 ALA A  82      -3.747   2.659   6.596  1.00 96.40           H  
ATOM   1316  HB2 ALA A  82      -4.492   2.510   4.987  1.00 96.40           H  
ATOM   1317  HB3 ALA A  82      -5.508   2.496   6.445  1.00 96.40           H  
ATOM   1318  O   ALA A  82      -3.500  -0.257   8.085  1.00 96.40           O  
ATOM   1319  N   GLU A  83      -5.737   0.050   8.050  1.00 96.07           N  
ATOM   1320  H   GLU A  83      -6.511   0.424   7.519  1.00 96.07           H  
ATOM   1321  CA  GLU A  83      -6.027  -0.483   9.390  1.00 96.07           C  
ATOM   1322  HA  GLU A  83      -5.555   0.135  10.154  1.00 96.07           H  
ATOM   1323  C   GLU A  83      -5.510  -1.918   9.574  1.00 96.07           C  
ATOM   1324  CB  GLU A  83      -7.551  -0.485   9.613  1.00 96.07           C  
ATOM   1325  HB2 GLU A  83      -8.024  -0.952   8.749  1.00 96.07           H  
ATOM   1326  HB3 GLU A  83      -7.780  -1.109  10.477  1.00 96.07           H  
ATOM   1327  O   GLU A  83      -4.983  -2.254  10.632  1.00 96.07           O  
ATOM   1328  CG  GLU A  83      -8.192   0.898   9.824  1.00 96.07           C  
ATOM   1329  HG2 GLU A  83      -7.808   1.599   9.083  1.00 96.07           H  
ATOM   1330  HG3 GLU A  83      -9.262   0.793   9.642  1.00 96.07           H  
ATOM   1331  CD  GLU A  83      -8.002   1.479  11.231  1.00 96.07           C  
ATOM   1332  OE1 GLU A  83      -8.620   2.535  11.513  1.00 96.07           O  
ATOM   1333  OE2 GLU A  83      -7.277   0.883  12.056  1.00 96.07           O  
ATOM   1334  N   LEU A  84      -5.659  -2.770   8.551  1.00 95.43           N  
ATOM   1335  H   LEU A  84      -6.130  -2.430   7.725  1.00 95.43           H  
ATOM   1336  CA  LEU A  84      -5.428  -4.213   8.686  1.00 95.43           C  
ATOM   1337  HA  LEU A  84      -5.396  -4.477   9.743  1.00 95.43           H  
ATOM   1338  C   LEU A  84      -4.099  -4.702   8.108  1.00 95.43           C  
ATOM   1339  CB  LEU A  84      -6.604  -4.963   8.035  1.00 95.43           C  
ATOM   1340  HB2 LEU A  84      -6.658  -4.684   6.983  1.00 95.43           H  
ATOM   1341  HB3 LEU A  84      -6.397  -6.031   8.088  1.00 95.43           H  
ATOM   1342  O   LEU A  84      -3.543  -5.682   8.597  1.00 95.43           O  
ATOM   1343  CG  LEU A  84      -7.973  -4.700   8.691  1.00 95.43           C  
ATOM   1344  HG  LEU A  84      -8.217  -3.639   8.643  1.00 95.43           H  
ATOM   1345  CD1 LEU A  84      -9.051  -5.471   7.930  1.00 95.43           C  
ATOM   1346 HD11 LEU A  84      -8.775  -6.521   7.838  1.00 95.43           H  
ATOM   1347 HD12 LEU A  84      -9.171  -5.017   6.946  1.00 95.43           H  
ATOM   1348 HD13 LEU A  84      -9.998  -5.393   8.463  1.00 95.43           H  
ATOM   1349  CD2 LEU A  84      -8.007  -5.141  10.153  1.00 95.43           C  
ATOM   1350 HD21 LEU A  84      -9.016  -5.035  10.551  1.00 95.43           H  
ATOM   1351 HD22 LEU A  84      -7.682  -6.177  10.246  1.00 95.43           H  
ATOM   1352 HD23 LEU A  84      -7.350  -4.505  10.746  1.00 95.43           H  
ATOM   1353  N   LEU A  85      -3.617  -4.094   7.022  1.00 94.65           N  
ATOM   1354  H   LEU A  85      -4.109  -3.285   6.671  1.00 94.65           H  
ATOM   1355  CA  LEU A  85      -2.555  -4.677   6.190  1.00 94.65           C  
ATOM   1356  HA  LEU A  85      -1.998  -5.413   6.770  1.00 94.65           H  
ATOM   1357  C   LEU A  85      -1.510  -3.657   5.720  1.00 94.65           C  
ATOM   1358  CB  LEU A  85      -3.222  -5.380   4.995  1.00 94.65           C  
ATOM   1359  HB2 LEU A  85      -2.459  -5.651   4.265  1.00 94.65           H  
ATOM   1360  HB3 LEU A  85      -3.894  -4.650   4.543  1.00 94.65           H  
ATOM   1361  O   LEU A  85      -0.630  -4.013   4.934  1.00 94.65           O  
ATOM   1362  CG  LEU A  85      -4.054  -6.634   5.307  1.00 94.65           C  
ATOM   1363  HG  LEU A  85      -4.849  -6.396   6.013  1.00 94.65           H  
ATOM   1364  CD1 LEU A  85      -4.699  -7.092   4.001  1.00 94.65           C  
ATOM   1365 HD11 LEU A  85      -5.319  -7.971   4.179  1.00 94.65           H  
ATOM   1366 HD12 LEU A  85      -5.317  -6.284   3.609  1.00 94.65           H  
ATOM   1367 HD13 LEU A  85      -3.918  -7.317   3.274  1.00 94.65           H  
ATOM   1368  CD2 LEU A  85      -3.215  -7.789   5.855  1.00 94.65           C  
ATOM   1369 HD21 LEU A  85      -2.393  -8.018   5.177  1.00 94.65           H  
ATOM   1370 HD22 LEU A  85      -3.844  -8.669   5.990  1.00 94.65           H  
ATOM   1371 HD23 LEU A  85      -2.812  -7.516   6.830  1.00 94.65           H  
ATOM   1372  N   GLY A  86      -1.589  -2.401   6.170  1.00 93.22           N  
ATOM   1373  H   GLY A  86      -2.311  -2.166   6.836  1.00 93.22           H  
ATOM   1374  CA  GLY A  86      -0.682  -1.347   5.736  1.00 93.22           C  
ATOM   1375  HA2 GLY A  86      -1.009  -0.396   6.158  1.00 93.22           H  
ATOM   1376  HA3 GLY A  86      -0.745  -1.295   4.650  1.00 93.22           H  
ATOM   1377  C   GLY A  86       0.768  -1.602   6.165  1.00 93.22           C  
ATOM   1378  O   GLY A  86       1.050  -1.598   7.365  1.00 93.22           O  
ATOM   1379  N   PRO A  87       1.718  -1.818   5.232  1.00 93.36           N  
ATOM   1380  CA  PRO A  87       3.090  -2.127   5.605  1.00 93.36           C  
ATOM   1381  HA  PRO A  87       3.099  -2.802   6.461  1.00 93.36           H  
ATOM   1382  C   PRO A  87       3.870  -0.860   5.964  1.00 93.36           C  
ATOM   1383  CB  PRO A  87       3.684  -2.854   4.401  1.00 93.36           C  
ATOM   1384  HB2 PRO A  87       4.765  -2.730   4.335  1.00 93.36           H  
ATOM   1385  HB3 PRO A  87       3.420  -3.910   4.448  1.00 93.36           H  
ATOM   1386  O   PRO A  87       3.702   0.189   5.342  1.00 93.36           O  
ATOM   1387  CG  PRO A  87       2.963  -2.199   3.228  1.00 93.36           C  
ATOM   1388  HG2 PRO A  87       2.915  -2.872   2.372  1.00 93.36           H  
ATOM   1389  HG3 PRO A  87       3.477  -1.275   2.963  1.00 93.36           H  
ATOM   1390  CD  PRO A  87       1.573  -1.871   3.780  1.00 93.36           C  
ATOM   1391  HD2 PRO A  87       0.873  -2.659   3.500  1.00 93.36           H  
ATOM   1392  HD3 PRO A  87       1.240  -0.910   3.389  1.00 93.36           H  
ATOM   1393  N   SER A  88       4.768  -0.988   6.944  1.00 91.89           N  
ATOM   1394  H   SER A  88       4.854  -1.894   7.380  1.00 91.89           H  
ATOM   1395  CA  SER A  88       5.742   0.050   7.325  1.00 91.89           C  
ATOM   1396  HA  SER A  88       6.269  -0.317   8.206  1.00 91.89           H  
ATOM   1397  C   SER A  88       5.140   1.392   7.754  1.00 91.89           C  
ATOM   1398  CB  SER A  88       6.790   0.228   6.219  1.00 91.89           C  
ATOM   1399  HB2 SER A  88       6.320   0.657   5.333  1.00 91.89           H  
ATOM   1400  HB3 SER A  88       7.577   0.902   6.558  1.00 91.89           H  
ATOM   1401  O   SER A  88       5.839   2.403   7.762  1.00 91.89           O  
ATOM   1402  OG  SER A  88       7.352  -1.029   5.891  1.00 91.89           O  
ATOM   1403  HG  SER A  88       7.816  -1.376   6.656  1.00 91.89           H  
ATOM   1404  N   LEU A  89       3.863   1.405   8.142  1.00 93.16           N  
ATOM   1405  H   LEU A  89       3.330   0.549   8.086  1.00 93.16           H  
ATOM   1406  CA  LEU A  89       3.205   2.594   8.670  1.00 93.16           C  
ATOM   1407  HA  LEU A  89       3.349   3.397   7.947  1.00 93.16           H  
ATOM   1408  C   LEU A  89       3.843   3.016  10.008  1.00 93.16           C  
ATOM   1409  CB  LEU A  89       1.698   2.330   8.825  1.00 93.16           C  
ATOM   1410  HB2 LEU A  89       1.242   3.208   9.281  1.00 93.16           H  
ATOM   1411  HB3 LEU A  89       1.558   1.492   9.507  1.00 93.16           H  
ATOM   1412  O   LEU A  89       4.091   2.151  10.861  1.00 93.16           O  
ATOM   1413  CG  LEU A  89       0.959   2.008   7.515  1.00 93.16           C  
ATOM   1414  HG  LEU A  89       1.304   1.050   7.127  1.00 93.16           H  
ATOM   1415  CD1 LEU A  89      -0.542   1.916   7.780  1.00 93.16           C  
ATOM   1416 HD11 LEU A  89      -1.089   1.744   6.853  1.00 93.16           H  
ATOM   1417 HD12 LEU A  89      -0.894   2.848   8.224  1.00 93.16           H  
ATOM   1418 HD13 LEU A  89      -0.753   1.093   8.463  1.00 93.16           H  
ATOM   1419  CD2 LEU A  89       1.181   3.065   6.438  1.00 93.16           C  
ATOM   1420 HD21 LEU A  89       2.203   3.011   6.064  1.00 93.16           H  
ATOM   1421 HD22 LEU A  89       0.979   4.056   6.844  1.00 93.16           H  
ATOM   1422 HD23 LEU A  89       0.497   2.857   5.616  1.00 93.16           H  
ATOM   1423  N   PRO A  90       4.129   4.315  10.207  1.00 92.42           N  
ATOM   1424  CA  PRO A  90       4.692   4.812  11.455  1.00 92.42           C  
ATOM   1425  HA  PRO A  90       5.579   4.232  11.711  1.00 92.42           H  
ATOM   1426  C   PRO A  90       3.679   4.683  12.604  1.00 92.42           C  
ATOM   1427  CB  PRO A  90       5.117   6.247  11.147  1.00 92.42           C  
ATOM   1428  HB2 PRO A  90       5.168   6.870  12.039  1.00 92.42           H  
ATOM   1429  HB3 PRO A  90       6.093   6.237  10.662  1.00 92.42           H  
ATOM   1430  O   PRO A  90       2.474   4.567  12.388  1.00 92.42           O  
ATOM   1431  CG  PRO A  90       4.060   6.688  10.136  1.00 92.42           C  
ATOM   1432  HG2 PRO A  90       3.123   6.891  10.653  1.00 92.42           H  
ATOM   1433  HG3 PRO A  90       4.384   7.550   9.553  1.00 92.42           H  
ATOM   1434  CD  PRO A  90       3.926   5.424   9.287  1.00 92.42           C  
ATOM   1435  HD2 PRO A  90       2.955   5.389   8.794  1.00 92.42           H  
ATOM   1436  HD3 PRO A  90       4.719   5.397   8.540  1.00 92.42           H  
ATOM   1437  N   HIS A  91       4.185   4.608  13.837  1.00 91.01           N  
ATOM   1438  H   HIS A  91       5.162   4.819  13.985  1.00 91.01           H  
ATOM   1439  CA  HIS A  91       3.360   4.276  15.007  1.00 91.01           C  
ATOM   1440  HA  HIS A  91       2.749   3.404  14.773  1.00 91.01           H  
ATOM   1441  C   HIS A  91       2.381   5.395  15.380  1.00 91.01           C  
ATOM   1442  CB  HIS A  91       4.256   3.913  16.201  1.00 91.01           C  
ATOM   1443  HB2 HIS A  91       4.994   4.700  16.358  1.00 91.01           H  
ATOM   1444  HB3 HIS A  91       3.632   3.865  17.093  1.00 91.01           H  
ATOM   1445  O   HIS A  91       1.312   5.102  15.892  1.00 91.01           O  
ATOM   1446  CG  HIS A  91       4.963   2.585  16.061  1.00 91.01           C  
ATOM   1447  CD2 HIS A  91       5.226   1.692  17.066  1.00 91.01           C  
ATOM   1448  HD2 HIS A  91       4.966   1.816  18.107  1.00 91.01           H  
ATOM   1449  ND1 HIS A  91       5.442   2.029  14.895  1.00 91.01           N  
ATOM   1450  HD1 HIS A  91       5.335   2.421  13.970  1.00 91.01           H  
ATOM   1451  CE1 HIS A  91       5.997   0.845  15.192  1.00 91.01           C  
ATOM   1452  HE1 HIS A  91       6.460   0.181  14.478  1.00 91.01           H  
ATOM   1453  NE2 HIS A  91       5.878   0.586  16.501  1.00 91.01           N  
ATOM   1454  N   ASP A  92       2.718   6.645  15.066  1.00 92.60           N  
ATOM   1455  H   ASP A  92       3.512   6.797  14.461  1.00 92.60           H  
ATOM   1456  CA  ASP A  92       1.904   7.841  15.307  1.00 92.60           C  
ATOM   1457  HA  ASP A  92       1.589   7.842  16.351  1.00 92.60           H  
ATOM   1458  C   ASP A  92       0.622   7.905  14.463  1.00 92.60           C  
ATOM   1459  CB  ASP A  92       2.777   9.089  15.065  1.00 92.60           C  
ATOM   1460  HB2 ASP A  92       3.623   9.059  15.752  1.00 92.60           H  
ATOM   1461  HB3 ASP A  92       2.189   9.975  15.308  1.00 92.60           H  
ATOM   1462  O   ASP A  92      -0.301   8.632  14.821  1.00 92.60           O  
ATOM   1463  CG  ASP A  92       3.319   9.230  13.632  1.00 92.60           C  
ATOM   1464  OD1 ASP A  92       3.422   8.198  12.927  1.00 92.60           O  
ATOM   1465  OD2 ASP A  92       3.732  10.351  13.266  1.00 92.60           O  
ATOM   1466  N   LEU A  93       0.525   7.122  13.381  1.00 93.45           N  
ATOM   1467  H   LEU A  93       1.346   6.609  13.093  1.00 93.45           H  
ATOM   1468  CA  LEU A  93      -0.732   6.943  12.649  1.00 93.45           C  
ATOM   1469  HA  LEU A  93      -1.207   7.915  12.516  1.00 93.45           H  
ATOM   1470  C   LEU A  93      -1.745   6.086  13.411  1.00 93.45           C  
ATOM   1471  CB  LEU A  93      -0.472   6.303  11.274  1.00 93.45           C  
ATOM   1472  HB2 LEU A  93      -1.421   5.949  10.871  1.00 93.45           H  
ATOM   1473  HB3 LEU A  93       0.169   5.432  11.414  1.00 93.45           H  
ATOM   1474  O   LEU A  93      -2.923   6.121  13.070  1.00 93.45           O  
ATOM   1475  CG  LEU A  93       0.151   7.239  10.229  1.00 93.45           C  
ATOM   1476  HG  LEU A  93       1.094   7.635  10.605  1.00 93.45           H  
ATOM   1477  CD1 LEU A  93       0.409   6.434   8.952  1.00 93.45           C  
ATOM   1478 HD11 LEU A  93      -0.540   6.184   8.478  1.00 93.45           H  
ATOM   1479 HD12 LEU A  93       1.020   7.021   8.267  1.00 93.45           H  
ATOM   1480 HD13 LEU A  93       0.922   5.508   9.212  1.00 93.45           H  
ATOM   1481  CD2 LEU A  93      -0.758   8.410   9.852  1.00 93.45           C  
ATOM   1482 HD21 LEU A  93      -0.879   9.076  10.707  1.00 93.45           H  
ATOM   1483 HD22 LEU A  93      -1.742   8.050   9.553  1.00 93.45           H  
ATOM   1484 HD23 LEU A  93      -0.314   8.982   9.038  1.00 93.45           H  
ATOM   1485  N   PHE A  94      -1.324   5.287  14.394  1.00 95.54           N  
ATOM   1486  H   PHE A  94      -0.377   5.390  14.731  1.00 95.54           H  
ATOM   1487  CA  PHE A  94      -2.218   4.425  15.165  1.00 95.54           C  
ATOM   1488  HA  PHE A  94      -3.156   4.298  14.623  1.00 95.54           H  
ATOM   1489  C   PHE A  94      -2.540   5.078  16.506  1.00 95.54           C  
ATOM   1490  CB  PHE A  94      -1.609   3.029  15.345  1.00 95.54           C  
ATOM   1491  HB2 PHE A  94      -2.300   2.425  15.933  1.00 95.54           H  
ATOM   1492  HB3 PHE A  94      -0.689   3.120  15.922  1.00 95.54           H  
ATOM   1493  O   PHE A  94      -1.642   5.459  17.250  1.00 95.54           O  
ATOM   1494  CG  PHE A  94      -1.313   2.299  14.047  1.00 95.54           C  
ATOM   1495  CD1 PHE A  94      -2.295   1.497  13.437  1.00 95.54           C  
ATOM   1496  HD1 PHE A  94      -3.277   1.418  13.880  1.00 95.54           H  
ATOM   1497  CD2 PHE A  94      -0.052   2.437  13.440  1.00 95.54           C  
ATOM   1498  HD2 PHE A  94       0.681   3.095  13.881  1.00 95.54           H  
ATOM   1499  CE1 PHE A  94      -2.010   0.821  12.236  1.00 95.54           C  
ATOM   1500  HE1 PHE A  94      -2.774   0.225  11.759  1.00 95.54           H  
ATOM   1501  CE2 PHE A  94       0.234   1.768  12.237  1.00 95.54           C  
ATOM   1502  HE2 PHE A  94       1.193   1.924  11.766  1.00 95.54           H  
ATOM   1503  CZ  PHE A  94      -0.744   0.954  11.637  1.00 95.54           C  
ATOM   1504  HZ  PHE A  94      -0.543   0.457  10.700  1.00 95.54           H  
ATOM   1505  N   LEU A  95      -3.826   5.171  16.838  1.00 96.35           N  
ATOM   1506  H   LEU A  95      -4.519   4.805  16.201  1.00 96.35           H  
ATOM   1507  CA  LEU A  95      -4.262   5.639  18.148  1.00 96.35           C  
ATOM   1508  HA  LEU A  95      -3.789   6.599  18.357  1.00 96.35           H  
ATOM   1509  C   LEU A  95      -3.819   4.665  19.239  1.00 96.35           C  
ATOM   1510  CB  LEU A  95      -5.790   5.794  18.169  1.00 96.35           C  
ATOM   1511  HB2 LEU A  95      -6.233   4.861  17.819  1.00 96.35           H  
ATOM   1512  HB3 LEU A  95      -6.112   5.948  19.199  1.00 96.35           H  
ATOM   1513  O   LEU A  95      -3.956   3.449  19.087  1.00 96.35           O  
ATOM   1514  CG  LEU A  95      -6.328   6.946  17.310  1.00 96.35           C  
ATOM   1515  HG  LEU A  95      -6.016   6.801  16.276  1.00 96.35           H  
ATOM   1516  CD1 LEU A  95      -7.856   6.942  17.362  1.00 96.35           C  
ATOM   1517 HD11 LEU A  95      -8.221   5.965  17.047  1.00 96.35           H  
ATOM   1518 HD12 LEU A  95      -8.251   7.708  16.694  1.00 96.35           H  
ATOM   1519 HD13 LEU A  95      -8.196   7.136  18.379  1.00 96.35           H  
ATOM   1520  CD2 LEU A  95      -5.841   8.311  17.800  1.00 96.35           C  
ATOM   1521 HD21 LEU A  95      -6.027   8.413  18.869  1.00 96.35           H  
ATOM   1522 HD22 LEU A  95      -4.775   8.419  17.602  1.00 96.35           H  
ATOM   1523 HD23 LEU A  95      -6.373   9.102  17.271  1.00 96.35           H  
ATOM   1524  N   ASP A  96      -3.349   5.200  20.363  1.00 96.32           N  
ATOM   1525  H   ASP A  96      -3.176   6.195  20.401  1.00 96.32           H  
ATOM   1526  CA  ASP A  96      -3.128   4.418  21.579  1.00 96.32           C  
ATOM   1527  HA  ASP A  96      -2.444   3.602  21.345  1.00 96.32           H  
ATOM   1528  C   ASP A  96      -4.438   3.792  22.081  1.00 96.32           C  
ATOM   1529  CB  ASP A  96      -2.483   5.289  22.666  1.00 96.32           C  
ATOM   1530  HB2 ASP A  96      -2.510   4.751  23.614  1.00 96.32           H  
ATOM   1531  HB3 ASP A  96      -3.064   6.204  22.785  1.00 96.32           H  
ATOM   1532  O   ASP A  96      -5.533   4.214  21.713  1.00 96.32           O  
ATOM   1533  CG  ASP A  96      -1.021   5.629  22.367  1.00 96.32           C  
ATOM   1534  OD1 ASP A  96      -0.324   4.754  21.805  1.00 96.32           O  
ATOM   1535  OD2 ASP A  96      -0.607   6.744  22.750  1.00 96.32           O  
ATOM   1536  N   GLN A  97      -4.329   2.771  22.932  1.00 95.31           N  
ATOM   1537  H   GLN A  97      -3.401   2.517  23.239  1.00 95.31           H  
ATOM   1538  CA  GLN A  97      -5.447   1.901  23.307  1.00 95.31           C  
ATOM   1539  HA  GLN A  97      -5.751   1.345  22.420  1.00 95.31           H  
ATOM   1540  C   GLN A  97      -6.698   2.638  23.814  1.00 95.31           C  
ATOM   1541  CB  GLN A  97      -4.938   0.902  24.350  1.00 95.31           C  
ATOM   1542  HB2 GLN A  97      -4.152   0.304  23.888  1.00 95.31           H  
ATOM   1543  HB3 GLN A  97      -4.507   1.442  25.193  1.00 95.31           H  
ATOM   1544  O   GLN A  97      -7.794   2.338  23.341  1.00 95.31           O  
ATOM   1545  CG  GLN A  97      -6.038  -0.027  24.877  1.00 95.31           C  
ATOM   1546  HG2 GLN A  97      -6.609  -0.435  24.043  1.00 95.31           H  
ATOM   1547  HG3 GLN A  97      -6.712   0.523  25.533  1.00 95.31           H  
ATOM   1548  CD  GLN A  97      -5.412  -1.163  25.660  1.00 95.31           C  
ATOM   1549  NE2 GLN A  97      -4.959  -2.192  24.988  1.00 95.31           N  
ATOM   1550 HE21 GLN A  97      -4.313  -2.763  25.513  1.00 95.31           H  
ATOM   1551 HE22 GLN A  97      -4.918  -2.113  23.982  1.00 95.31           H  
ATOM   1552  OE1 GLN A  97      -5.263  -1.158  26.864  1.00 95.31           O  
ATOM   1553  N   ASP A  98      -6.561   3.572  24.757  1.00 96.11           N  
ATOM   1554  H   ASP A  98      -5.647   3.772  25.136  1.00 96.11           H  
ATOM   1555  CA  ASP A  98      -7.722   4.266  25.330  1.00 96.11           C  
ATOM   1556  HA  ASP A  98      -8.487   3.517  25.535  1.00 96.11           H  
ATOM   1557  C   ASP A  98      -8.369   5.233  24.315  1.00 96.11           C  
ATOM   1558  CB  ASP A  98      -7.377   4.898  26.692  1.00 96.11           C  
ATOM   1559  HB2 ASP A  98      -6.526   5.571  26.594  1.00 96.11           H  
ATOM   1560  HB3 ASP A  98      -8.234   5.479  27.032  1.00 96.11           H  
ATOM   1561  O   ASP A  98      -9.558   5.058  24.031  1.00 96.11           O  
ATOM   1562  CG  ASP A  98      -7.039   3.862  27.771  1.00 96.11           C  
ATOM   1563  OD1 ASP A  98      -7.576   2.727  27.704  1.00 96.11           O  
ATOM   1564  OD2 ASP A  98      -6.211   4.204  28.645  1.00 96.11           O  
ATOM   1565  N   PRO A  99      -7.620   6.132  23.635  1.00 96.54           N  
ATOM   1566  CA  PRO A  99      -8.165   6.930  22.532  1.00 96.54           C  
ATOM   1567  HA  PRO A  99      -8.934   7.593  22.930  1.00 96.54           H  
ATOM   1568  C   PRO A  99      -8.762   6.098  21.390  1.00 96.54           C  
ATOM   1569  CB  PRO A  99      -6.991   7.765  22.011  1.00 96.54           C  
ATOM   1570  HB2 PRO A  99      -7.322   8.738  21.647  1.00 96.54           H  
ATOM   1571  HB3 PRO A  99      -6.460   7.225  21.227  1.00 96.54           H  
ATOM   1572  O   PRO A  99      -9.741   6.508  20.766  1.00 96.54           O  
ATOM   1573  CG  PRO A  99      -6.075   7.898  23.221  1.00 96.54           C  
ATOM   1574  HG2 PRO A  99      -5.037   8.059  22.930  1.00 96.54           H  
ATOM   1575  HG3 PRO A  99      -6.429   8.710  23.857  1.00 96.54           H  
ATOM   1576  CD  PRO A  99      -6.262   6.569  23.942  1.00 96.54           C  
ATOM   1577  HD2 PRO A  99      -6.118   6.746  25.008  1.00 96.54           H  
ATOM   1578  HD3 PRO A  99      -5.535   5.843  23.579  1.00 96.54           H  
ATOM   1579  N   ALA A 100      -8.194   4.924  21.095  1.00 97.33           N  
ATOM   1580  H   ALA A 100      -7.354   4.655  21.586  1.00 97.33           H  
ATOM   1581  CA  ALA A 100      -8.722   4.012  20.087  1.00 97.33           C  
ATOM   1582  HA  ALA A 100      -8.869   4.565  19.159  1.00 97.33           H  
ATOM   1583  C   ALA A 100     -10.082   3.438  20.503  1.00 97.33           C  
ATOM   1584  CB  ALA A 100      -7.708   2.893  19.827  1.00 97.33           C  
ATOM   1585  HB1 ALA A 100      -6.760   3.311  19.489  1.00 97.33           H  
ATOM   1586  HB2 ALA A 100      -8.094   2.224  19.058  1.00 97.33           H  
ATOM   1587  HB3 ALA A 100      -7.534   2.320  20.738  1.00 97.33           H  
ATOM   1588  O   ALA A 100     -10.991   3.376  19.677  1.00 97.33           O  
ATOM   1589  N   ARG A 101     -10.251   3.051  21.775  1.00 97.62           N  
ATOM   1590  H   ARG A 101      -9.471   3.160  22.407  1.00 97.62           H  
ATOM   1591  CA  ARG A 101     -11.530   2.558  22.314  1.00 97.62           C  
ATOM   1592  HA  ARG A 101     -11.911   1.759  21.678  1.00 97.62           H  
ATOM   1593  C   ARG A 101     -12.599   3.642  22.314  1.00 97.62           C  
ATOM   1594  CB  ARG A 101     -11.334   2.027  23.737  1.00 97.62           C  
ATOM   1595  HB2 ARG A 101     -12.309   1.916  24.210  1.00 97.62           H  
ATOM   1596  HB3 ARG A 101     -10.756   2.746  24.318  1.00 97.62           H  
ATOM   1597  O   ARG A 101     -13.712   3.377  21.867  1.00 97.62           O  
ATOM   1598  CG  ARG A 101     -10.636   0.665  23.754  1.00 97.62           C  
ATOM   1599  HG2 ARG A 101     -11.288  -0.076  23.292  1.00 97.62           H  
ATOM   1600  HG3 ARG A 101      -9.700   0.701  23.198  1.00 97.62           H  
ATOM   1601  CD  ARG A 101     -10.359   0.279  25.206  1.00 97.62           C  
ATOM   1602  HD2 ARG A 101     -11.283   0.368  25.778  1.00 97.62           H  
ATOM   1603  HD3 ARG A 101      -9.631   0.984  25.608  1.00 97.62           H  
ATOM   1604  NE  ARG A 101      -9.845  -1.098  25.325  1.00 97.62           N  
ATOM   1605  HE  ARG A 101      -9.890  -1.682  24.502  1.00 97.62           H  
ATOM   1606  NH1 ARG A 101      -9.287  -0.935  27.539  1.00 97.62           N  
ATOM   1607 HH11 ARG A 101      -8.753  -1.278  28.325  1.00 97.62           H  
ATOM   1608 HH12 ARG A 101      -9.449   0.061  27.490  1.00 97.62           H  
ATOM   1609  NH2 ARG A 101      -8.903  -2.847  26.461  1.00 97.62           N  
ATOM   1610 HH21 ARG A 101      -8.774  -3.393  25.622  1.00 97.62           H  
ATOM   1611 HH22 ARG A 101      -8.474  -3.198  27.306  1.00 97.62           H  
ATOM   1612  CZ  ARG A 101      -9.357  -1.624  26.434  1.00 97.62           C  
ATOM   1613  N   GLU A 102     -12.254   4.848  22.756  1.00 96.88           N  
ATOM   1614  H   GLU A 102     -11.332   4.975  23.147  1.00 96.88           H  
ATOM   1615  CA  GLU A 102     -13.152   6.007  22.710  1.00 96.88           C  
ATOM   1616  HA  GLU A 102     -14.053   5.811  23.291  1.00 96.88           H  
ATOM   1617  C   GLU A 102     -13.582   6.296  21.272  1.00 96.88           C  
ATOM   1618  CB  GLU A 102     -12.446   7.239  23.287  1.00 96.88           C  
ATOM   1619  HB2 GLU A 102     -13.045   8.121  23.059  1.00 96.88           H  
ATOM   1620  HB3 GLU A 102     -11.475   7.345  22.802  1.00 96.88           H  
ATOM   1621  O   GLU A 102     -14.775   6.341  20.969  1.00 96.88           O  
ATOM   1622  CG  GLU A 102     -12.256   7.160  24.807  1.00 96.88           C  
ATOM   1623  HG2 GLU A 102     -13.238   7.142  25.278  1.00 96.88           H  
ATOM   1624  HG3 GLU A 102     -11.750   6.227  25.059  1.00 96.88           H  
ATOM   1625  CD  GLU A 102     -11.440   8.339  25.364  1.00 96.88           C  
ATOM   1626  OE1 GLU A 102     -11.177   8.319  26.587  1.00 96.88           O  
ATOM   1627  OE2 GLU A 102     -11.070   9.243  24.576  1.00 96.88           O  
ATOM   1628  N   ARG A 103     -12.615   6.385  20.348  1.00 96.64           N  
ATOM   1629  H   ARG A 103     -11.654   6.347  20.656  1.00 96.64           H  
ATOM   1630  CA  ARG A 103     -12.909   6.629  18.935  1.00 96.64           C  
ATOM   1631  HA  ARG A 103     -13.515   7.534  18.897  1.00 96.64           H  
ATOM   1632  C   ARG A 103     -13.758   5.520  18.330  1.00 96.64           C  
ATOM   1633  CB  ARG A 103     -11.602   6.814  18.147  1.00 96.64           C  
ATOM   1634  HB2 ARG A 103     -11.032   5.886  18.173  1.00 96.64           H  
ATOM   1635  HB3 ARG A 103     -11.001   7.587  18.626  1.00 96.64           H  
ATOM   1636  O   ARG A 103     -14.639   5.815  17.528  1.00 96.64           O  
ATOM   1637  CG  ARG A 103     -11.850   7.204  16.679  1.00 96.64           C  
ATOM   1638  HG2 ARG A 103     -12.390   6.401  16.178  1.00 96.64           H  
ATOM   1639  HG3 ARG A 103     -10.888   7.321  16.180  1.00 96.64           H  
ATOM   1640  CD  ARG A 103     -12.654   8.501  16.519  1.00 96.64           C  
ATOM   1641  HD2 ARG A 103     -13.626   8.407  17.003  1.00 96.64           H  
ATOM   1642  HD3 ARG A 103     -12.851   8.659  15.459  1.00 96.64           H  
ATOM   1643  NE  ARG A 103     -11.922   9.641  17.095  1.00 96.64           N  
ATOM   1644  HE  ARG A 103     -11.732   9.594  18.086  1.00 96.64           H  
ATOM   1645  NH1 ARG A 103     -11.717  10.923  15.204  1.00 96.64           N  
ATOM   1646 HH11 ARG A 103     -11.546  11.850  14.841  1.00 96.64           H  
ATOM   1647 HH12 ARG A 103     -12.412  10.345  14.754  1.00 96.64           H  
ATOM   1648  NH2 ARG A 103     -10.696  11.556  17.054  1.00 96.64           N  
ATOM   1649 HH21 ARG A 103     -10.462  11.421  18.027  1.00 96.64           H  
ATOM   1650 HH22 ARG A 103     -10.175  12.204  16.480  1.00 96.64           H  
ATOM   1651  CZ  ARG A 103     -11.458  10.696  16.452  1.00 96.64           C  
ATOM   1652  N   PHE A 104     -13.502   4.266  18.690  1.00 97.90           N  
ATOM   1653  H   PHE A 104     -12.741   4.098  19.332  1.00 97.90           H  
ATOM   1654  CA  PHE A 104     -14.285   3.132  18.221  1.00 97.90           C  
ATOM   1655  HA  PHE A 104     -14.257   3.117  17.132  1.00 97.90           H  
ATOM   1656  C   PHE A 104     -15.753   3.267  18.635  1.00 97.90           C  
ATOM   1657  CB  PHE A 104     -13.659   1.832  18.736  1.00 97.90           C  
ATOM   1658  HB2 PHE A 104     -12.607   1.812  18.454  1.00 97.90           H  
ATOM   1659  HB3 PHE A 104     -13.709   1.805  19.825  1.00 97.90           H  
ATOM   1660  O   PHE A 104     -16.625   3.140  17.778  1.00 97.90           O  
ATOM   1661  CG  PHE A 104     -14.316   0.585  18.192  1.00 97.90           C  
ATOM   1662  CD1 PHE A 104     -15.525   0.126  18.741  1.00 97.90           C  
ATOM   1663  HD1 PHE A 104     -16.000   0.661  19.551  1.00 97.90           H  
ATOM   1664  CD2 PHE A 104     -13.718  -0.116  17.129  1.00 97.90           C  
ATOM   1665  HD2 PHE A 104     -12.800   0.248  16.692  1.00 97.90           H  
ATOM   1666  CE1 PHE A 104     -16.134  -1.024  18.222  1.00 97.90           C  
ATOM   1667  HE1 PHE A 104     -17.081  -1.352  18.625  1.00 97.90           H  
ATOM   1668  CE2 PHE A 104     -14.312  -1.289  16.633  1.00 97.90           C  
ATOM   1669  HE2 PHE A 104     -13.843  -1.835  15.828  1.00 97.90           H  
ATOM   1670  CZ  PHE A 104     -15.522  -1.743  17.185  1.00 97.90           C  
ATOM   1671  HZ  PHE A 104     -15.991  -2.643  16.816  1.00 97.90           H  
ATOM   1672  N   VAL A 105     -16.022   3.582  19.909  1.00 97.73           N  
ATOM   1673  H   VAL A 105     -15.253   3.714  20.550  1.00 97.73           H  
ATOM   1674  CA  VAL A 105     -17.386   3.832  20.404  1.00 97.73           C  
ATOM   1675  HA  VAL A 105     -17.994   2.945  20.229  1.00 97.73           H  
ATOM   1676  C   VAL A 105     -18.040   4.964  19.617  1.00 97.73           C  
ATOM   1677  CB  VAL A 105     -17.402   4.128  21.917  1.00 97.73           C  
ATOM   1678  HB  VAL A 105     -16.684   4.916  22.145  1.00 97.73           H  
ATOM   1679  O   VAL A 105     -19.109   4.747  19.058  1.00 97.73           O  
ATOM   1680  CG1 VAL A 105     -18.785   4.571  22.402  1.00 97.73           C  
ATOM   1681 HG11 VAL A 105     -19.529   3.812  22.160  1.00 97.73           H  
ATOM   1682 HG12 VAL A 105     -19.078   5.515  21.942  1.00 97.73           H  
ATOM   1683 HG13 VAL A 105     -18.765   4.731  23.480  1.00 97.73           H  
ATOM   1684  CG2 VAL A 105     -17.029   2.871  22.711  1.00 97.73           C  
ATOM   1685 HG21 VAL A 105     -16.042   2.512  22.418  1.00 97.73           H  
ATOM   1686 HG22 VAL A 105     -17.019   3.108  23.775  1.00 97.73           H  
ATOM   1687 HG23 VAL A 105     -17.774   2.096  22.531  1.00 97.73           H  
ATOM   1688  N   THR A 106     -17.376   6.118  19.472  1.00 96.36           N  
ATOM   1689  H   THR A 106     -16.512   6.256  19.977  1.00 96.36           H  
ATOM   1690  CA  THR A 106     -17.919   7.248  18.696  1.00 96.36           C  
ATOM   1691  HA  THR A 106     -18.843   7.587  19.165  1.00 96.36           H  
ATOM   1692  C   THR A 106     -18.258   6.853  17.259  1.00 96.36           C  
ATOM   1693  CB  THR A 106     -16.926   8.418  18.652  1.00 96.36           C  
ATOM   1694  HB  THR A 106     -16.040   8.116  18.094  1.00 96.36           H  
ATOM   1695  O   THR A 106     -19.311   7.211  16.750  1.00 96.36           O  
ATOM   1696  CG2 THR A 106     -17.510   9.666  17.995  1.00 96.36           C  
ATOM   1697 HG21 THR A 106     -16.843  10.511  18.162  1.00 96.36           H  
ATOM   1698 HG22 THR A 106     -18.486   9.891  18.426  1.00 96.36           H  
ATOM   1699 HG23 THR A 106     -17.633   9.505  16.924  1.00 96.36           H  
ATOM   1700  OG1 THR A 106     -16.515   8.797  19.941  1.00 96.36           O  
ATOM   1701  HG1 THR A 106     -17.296   9.020  20.453  1.00 96.36           H  
ATOM   1702  N   CYS A 107     -17.393   6.086  16.588  1.00 96.45           N  
ATOM   1703  H   CYS A 107     -16.554   5.776  17.059  1.00 96.45           H  
ATOM   1704  CA  CYS A 107     -17.646   5.657  15.212  1.00 96.45           C  
ATOM   1705  HA  CYS A 107     -17.866   6.531  14.599  1.00 96.45           H  
ATOM   1706  C   CYS A 107     -18.857   4.721  15.110  1.00 96.45           C  
ATOM   1707  CB  CYS A 107     -16.406   4.948  14.661  1.00 96.45           C  
ATOM   1708  HB2 CYS A 107     -16.144   4.129  15.330  1.00 96.45           H  
ATOM   1709  HB3 CYS A 107     -16.637   4.543  13.675  1.00 96.45           H  
ATOM   1710  O   CYS A 107     -19.602   4.807  14.138  1.00 96.45           O  
ATOM   1711  SG  CYS A 107     -15.007   6.088  14.519  1.00 96.45           S  
ATOM   1712  HG  CYS A 107     -14.948   6.351  15.828  1.00 96.45           H  
ATOM   1713  N   VAL A 108     -19.042   3.818  16.079  1.00 97.20           N  
ATOM   1714  H   VAL A 108     -18.409   3.812  16.866  1.00 97.20           H  
ATOM   1715  CA  VAL A 108     -20.198   2.911  16.106  1.00 97.20           C  
ATOM   1716  HA  VAL A 108     -20.334   2.490  15.110  1.00 97.20           H  
ATOM   1717  C   VAL A 108     -21.478   3.680  16.420  1.00 97.20           C  
ATOM   1718  CB  VAL A 108     -19.981   1.742  17.084  1.00 97.20           C  
ATOM   1719  HB  VAL A 108     -19.715   2.132  18.067  1.00 97.20           H  
ATOM   1720  O   VAL A 108     -22.465   3.468  15.729  1.00 97.20           O  
ATOM   1721  CG1 VAL A 108     -21.230   0.860  17.224  1.00 97.20           C  
ATOM   1722 HG11 VAL A 108     -21.010  -0.010  17.843  1.00 97.20           H  
ATOM   1723 HG12 VAL A 108     -21.570   0.528  16.243  1.00 97.20           H  
ATOM   1724 HG13 VAL A 108     -22.033   1.420  17.705  1.00 97.20           H  
ATOM   1725  CG2 VAL A 108     -18.847   0.837  16.581  1.00 97.20           C  
ATOM   1726 HG21 VAL A 108     -17.914   1.396  16.507  1.00 97.20           H  
ATOM   1727 HG22 VAL A 108     -19.101   0.441  15.597  1.00 97.20           H  
ATOM   1728 HG23 VAL A 108     -18.701   0.009  17.275  1.00 97.20           H  
ATOM   1729  N   THR A 109     -21.461   4.606  17.380  1.00 96.09           N  
ATOM   1730  H   THR A 109     -20.638   4.720  17.953  1.00 96.09           H  
ATOM   1731  CA  THR A 109     -22.613   5.471  17.676  1.00 96.09           C  
ATOM   1732  HA  THR A 109     -23.466   4.849  17.948  1.00 96.09           H  
ATOM   1733  C   THR A 109     -23.024   6.285  16.449  1.00 96.09           C  
ATOM   1734  CB  THR A 109     -22.315   6.394  18.862  1.00 96.09           C  
ATOM   1735  HB  THR A 109     -21.485   7.056  18.617  1.00 96.09           H  
ATOM   1736  O   THR A 109     -24.164   6.180  16.013  1.00 96.09           O  
ATOM   1737  CG2 THR A 109     -23.521   7.229  19.269  1.00 96.09           C  
ATOM   1738 HG21 THR A 109     -24.384   6.593  19.469  1.00 96.09           H  
ATOM   1739 HG22 THR A 109     -23.296   7.824  20.155  1.00 96.09           H  
ATOM   1740 HG23 THR A 109     -23.780   7.923  18.469  1.00 96.09           H  
ATOM   1741  OG1 THR A 109     -21.975   5.630  19.998  1.00 96.09           O  
ATOM   1742  HG1 THR A 109     -22.149   6.208  20.744  1.00 96.09           H  
ATOM   1743  N   ASN A 110     -22.079   6.968  15.794  1.00 94.23           N  
ATOM   1744  H   ASN A 110     -21.176   7.091  16.228  1.00 94.23           H  
ATOM   1745  CA  ASN A 110     -22.370   7.732  14.577  1.00 94.23           C  
ATOM   1746  HA  ASN A 110     -23.131   8.479  14.803  1.00 94.23           H  
ATOM   1747  C   ASN A 110     -22.910   6.854  13.442  1.00 94.23           C  
ATOM   1748  CB  ASN A 110     -21.090   8.432  14.095  1.00 94.23           C  
ATOM   1749  HB2 ASN A 110     -20.276   7.712  14.008  1.00 94.23           H  
ATOM   1750  HB3 ASN A 110     -21.288   8.851  13.109  1.00 94.23           H  
ATOM   1751  O   ASN A 110     -23.693   7.315  12.622  1.00 94.23           O  
ATOM   1752  CG  ASN A 110     -20.640   9.570  14.987  1.00 94.23           C  
ATOM   1753  ND2 ASN A 110     -19.764  10.406  14.503  1.00 94.23           N  
ATOM   1754 HD21 ASN A 110     -19.590  10.389  13.508  1.00 94.23           H  
ATOM   1755 HD22 ASN A 110     -19.726  11.258  15.043  1.00 94.23           H  
ATOM   1756  OD1 ASN A 110     -21.022   9.752  16.121  1.00 94.23           O  
ATOM   1757  N   LEU A 111     -22.476   5.591  13.360  1.00 94.75           N  
ATOM   1758  H   LEU A 111     -21.828   5.262  14.062  1.00 94.75           H  
ATOM   1759  CA  LEU A 111     -23.003   4.644  12.383  1.00 94.75           C  
ATOM   1760  HA  LEU A 111     -22.995   5.130  11.407  1.00 94.75           H  
ATOM   1761  C   LEU A 111     -24.461   4.268  12.690  1.00 94.75           C  
ATOM   1762  CB  LEU A 111     -22.080   3.413  12.350  1.00 94.75           C  
ATOM   1763  HB2 LEU A 111     -22.132   2.918  13.320  1.00 94.75           H  
ATOM   1764  HB3 LEU A 111     -21.053   3.744  12.195  1.00 94.75           H  
ATOM   1765  O   LEU A 111     -25.237   4.121  11.753  1.00 94.75           O  
ATOM   1766  CG  LEU A 111     -22.431   2.383  11.268  1.00 94.75           C  
ATOM   1767  HG  LEU A 111     -23.477   2.089  11.360  1.00 94.75           H  
ATOM   1768  CD1 LEU A 111     -22.161   2.930   9.861  1.00 94.75           C  
ATOM   1769 HD11 LEU A 111     -22.327   2.151   9.116  1.00 94.75           H  
ATOM   1770 HD12 LEU A 111     -22.845   3.753   9.657  1.00 94.75           H  
ATOM   1771 HD13 LEU A 111     -21.134   3.290   9.793  1.00 94.75           H  
ATOM   1772  CD2 LEU A 111     -21.576   1.129  11.464  1.00 94.75           C  
ATOM   1773 HD21 LEU A 111     -21.880   0.367  10.746  1.00 94.75           H  
ATOM   1774 HD22 LEU A 111     -20.522   1.374  11.335  1.00 94.75           H  
ATOM   1775 HD23 LEU A 111     -21.735   0.740  12.470  1.00 94.75           H  
ATOM   1776  N   LEU A 112     -24.819   4.110  13.969  1.00 95.35           N  
ATOM   1777  H   LEU A 112     -24.128   4.305  14.679  1.00 95.35           H  
ATOM   1778  CA  LEU A 112     -26.180   3.800  14.425  1.00 95.35           C  
ATOM   1779  HA  LEU A 112     -26.573   2.959  13.853  1.00 95.35           H  
ATOM   1780  C   LEU A 112     -27.154   4.961  14.201  1.00 95.35           C  
ATOM   1781  CB  LEU A 112     -26.153   3.451  15.923  1.00 95.35           C  
ATOM   1782  HB2 LEU A 112     -27.180   3.401  16.286  1.00 95.35           H  
ATOM   1783  HB3 LEU A 112     -25.670   4.265  16.465  1.00 95.35           H  
ATOM   1784  O   LEU A 112     -28.289   4.722  13.806  1.00 95.35           O  
ATOM   1785  CG  LEU A 112     -25.448   2.134  16.268  1.00 95.35           C  
ATOM   1786  HG  LEU A 112     -24.461   2.083  15.809  1.00 95.35           H  
ATOM   1787  CD1 LEU A 112     -25.300   2.023  17.785  1.00 95.35           C  
ATOM   1788 HD11 LEU A 112     -26.283   2.035  18.255  1.00 95.35           H  
ATOM   1789 HD12 LEU A 112     -24.725   2.875  18.148  1.00 95.35           H  
ATOM   1790 HD13 LEU A 112     -24.767   1.108  18.044  1.00 95.35           H  
ATOM   1791  CD2 LEU A 112     -26.263   0.953  15.764  1.00 95.35           C  
ATOM   1792 HD21 LEU A 112     -25.821   0.013  16.096  1.00 95.35           H  
ATOM   1793 HD22 LEU A 112     -27.276   1.041  16.156  1.00 95.35           H  
ATOM   1794 HD23 LEU A 112     -26.299   0.955  14.675  1.00 95.35           H  
ATOM   1795  N   GLU A 113     -26.695   6.191  14.422  1.00 92.96           N  
ATOM   1796  H   GLU A 113     -25.783   6.290  14.845  1.00 92.96           H  
ATOM   1797  CA  GLU A 113     -27.460   7.429  14.200  1.00 92.96           C  
ATOM   1798  HA  GLU A 113     -28.467   7.324  14.604  1.00 92.96           H  
ATOM   1799  C   GLU A 113     -27.598   7.783  12.710  1.00 92.96           C  
ATOM   1800  CB  GLU A 113     -26.749   8.574  14.936  1.00 92.96           C  
ATOM   1801  HB2 GLU A 113     -25.710   8.597  14.607  1.00 92.96           H  
ATOM   1802  HB3 GLU A 113     -27.217   9.522  14.669  1.00 92.96           H  
ATOM   1803  O   GLU A 113     -28.343   8.684  12.332  1.00 92.96           O  
ATOM   1804  CG  GLU A 113     -26.807   8.420  16.465  1.00 92.96           C  
ATOM   1805  HG2 GLU A 113     -26.470   7.421  16.740  1.00 92.96           H  
ATOM   1806  HG3 GLU A 113     -27.845   8.522  16.783  1.00 92.96           H  
ATOM   1807  CD  GLU A 113     -25.941   9.442  17.218  1.00 92.96           C  
ATOM   1808  OE1 GLU A 113     -25.974   9.404  18.470  1.00 92.96           O  
ATOM   1809  OE2 GLU A 113     -25.187  10.200  16.564  1.00 92.96           O  
ATOM   1810  N   TRP A 114     -26.867   7.097  11.828  1.00 92.36           N  
ATOM   1811  H   TRP A 114     -26.279   6.352  12.173  1.00 92.36           H  
ATOM   1812  CA  TRP A 114     -26.861   7.415  10.409  1.00 92.36           C  
ATOM   1813  HA  TRP A 114     -26.937   8.498  10.311  1.00 92.36           H  
ATOM   1814  C   TRP A 114     -28.056   6.793   9.684  1.00 92.36           C  
ATOM   1815  CB  TRP A 114     -25.521   6.995   9.814  1.00 92.36           C  
ATOM   1816  HB2 TRP A 114     -25.400   5.918   9.928  1.00 92.36           H  
ATOM   1817  HB3 TRP A 114     -24.738   7.486  10.392  1.00 92.36           H  
ATOM   1818  O   TRP A 114     -28.085   5.588   9.427  1.00 92.36           O  
ATOM   1819  CG  TRP A 114     -25.296   7.358   8.384  1.00 92.36           C  
ATOM   1820  CD1 TRP A 114     -25.373   8.600   7.861  1.00 92.36           C  
ATOM   1821  HD1 TRP A 114     -25.608   9.487   8.430  1.00 92.36           H  
ATOM   1822  CD2 TRP A 114     -24.901   6.486   7.294  1.00 92.36           C  
ATOM   1823  CE2 TRP A 114     -24.716   7.279   6.125  1.00 92.36           C  
ATOM   1824  CE3 TRP A 114     -24.693   5.098   7.186  1.00 92.36           C  
ATOM   1825  HE3 TRP A 114     -24.831   4.486   8.064  1.00 92.36           H  
ATOM   1826  NE1 TRP A 114     -25.021   8.565   6.526  1.00 92.36           N  
ATOM   1827  HE1 TRP A 114     -24.891   9.409   5.988  1.00 92.36           H  
ATOM   1828  CH2 TRP A 114     -24.240   5.309   4.801  1.00 92.36           C  
ATOM   1829  HH2 TRP A 114     -24.045   4.823   3.856  1.00 92.36           H  
ATOM   1830  CZ2 TRP A 114     -24.384   6.708   4.887  1.00 92.36           C  
ATOM   1831  HZ2 TRP A 114     -24.298   7.339   4.014  1.00 92.36           H  
ATOM   1832  CZ3 TRP A 114     -24.380   4.514   5.950  1.00 92.36           C  
ATOM   1833  HZ3 TRP A 114     -24.293   3.439   5.893  1.00 92.36           H  
ATOM   1834  N   ASP A 115     -28.986   7.640   9.234  1.00 88.95           N  
ATOM   1835  H   ASP A 115     -28.995   8.548   9.675  1.00 88.95           H  
ATOM   1836  CA  ASP A 115     -30.228   7.265   8.530  1.00 88.95           C  
ATOM   1837  HA  ASP A 115     -30.930   6.837   9.246  1.00 88.95           H  
ATOM   1838  C   ASP A 115     -30.042   6.258   7.377  1.00 88.95           C  
ATOM   1839  CB  ASP A 115     -30.844   8.538   7.922  1.00 88.95           C  
ATOM   1840  HB2 ASP A 115     -31.666   8.248   7.268  1.00 88.95           H  
ATOM   1841  HB3 ASP A 115     -30.095   9.035   7.306  1.00 88.95           H  
ATOM   1842  O   ASP A 115     -30.921   5.451   7.058  1.00 88.95           O  
ATOM   1843  CG  ASP A 115     -31.405   9.530   8.943  1.00 88.95           C  
ATOM   1844  OD1 ASP A 115     -31.809   9.073  10.028  1.00 88.95           O  
ATOM   1845  OD2 ASP A 115     -31.477  10.722   8.570  1.00 88.95           O  
ATOM   1846  N   ASN A 116     -28.878   6.285   6.725  1.00 90.09           N  
ATOM   1847  H   ASN A 116     -28.171   6.899   7.104  1.00 90.09           H  
ATOM   1848  CA  ASN A 116     -28.569   5.436   5.578  1.00 90.09           C  
ATOM   1849  HA  ASN A 116     -29.502   5.187   5.073  1.00 90.09           H  
ATOM   1850  C   ASN A 116     -27.922   4.092   5.952  1.00 90.09           C  
ATOM   1851  CB  ASN A 116     -27.701   6.235   4.607  1.00 90.09           C  
ATOM   1852  HB2 ASN A 116     -27.276   5.586   3.841  1.00 90.09           H  
ATOM   1853  HB3 ASN A 116     -26.891   6.666   5.195  1.00 90.09           H  
ATOM   1854  O   ASN A 116     -27.601   3.322   5.041  1.00 90.09           O  
ATOM   1855  CG  ASN A 116     -28.435   7.356   3.914  1.00 90.09           C  
ATOM   1856  ND2 ASN A 116     -27.928   8.562   3.989  1.00 90.09           N  
ATOM   1857 HD21 ASN A 116     -27.208   8.744   4.673  1.00 90.09           H  
ATOM   1858 HD22 ASN A 116     -28.525   9.303   3.653  1.00 90.09           H  
ATOM   1859  OD1 ASN A 116     -29.430   7.148   3.244  1.00 90.09           O  
ATOM   1860  N   LEU A 117     -27.746   3.767   7.239  1.00 92.33           N  
ATOM   1861  H   LEU A 117     -27.992   4.438   7.953  1.00 92.33           H  
ATOM   1862  CA  LEU A 117     -27.221   2.467   7.672  1.00 92.33           C  
ATOM   1863  HA  LEU A 117     -26.212   2.366   7.273  1.00 92.33           H  
ATOM   1864  C   LEU A 117     -28.066   1.310   7.109  1.00 92.33           C  
ATOM   1865  CB  LEU A 117     -27.154   2.436   9.213  1.00 92.33           C  
ATOM   1866  HB2 LEU A 117     -28.149   2.626   9.616  1.00 92.33           H  
ATOM   1867  HB3 LEU A 117     -26.504   3.240   9.557  1.00 92.33           H  
ATOM   1868  O   LEU A 117     -27.515   0.315   6.632  1.00 92.33           O  
ATOM   1869  CG  LEU A 117     -26.642   1.099   9.783  1.00 92.33           C  
ATOM   1870  HG  LEU A 117     -27.321   0.306   9.470  1.00 92.33           H  
ATOM   1871  CD1 LEU A 117     -25.230   0.778   9.278  1.00 92.33           C  
ATOM   1872 HD11 LEU A 117     -25.255   0.543   8.214  1.00 92.33           H  
ATOM   1873 HD12 LEU A 117     -24.598   1.652   9.439  1.00 92.33           H  
ATOM   1874 HD13 LEU A 117     -24.827  -0.074   9.824  1.00 92.33           H  
ATOM   1875  CD2 LEU A 117     -26.630   1.084  11.309  1.00 92.33           C  
ATOM   1876 HD21 LEU A 117     -25.862   1.757  11.691  1.00 92.33           H  
ATOM   1877 HD22 LEU A 117     -27.597   1.414  11.688  1.00 92.33           H  
ATOM   1878 HD23 LEU A 117     -26.435   0.076  11.674  1.00 92.33           H  
ATOM   1879  N   SER A 118     -29.387   1.492   7.047  1.00 92.99           N  
ATOM   1880  H   SER A 118     -29.749   2.350   7.439  1.00 92.99           H  
ATOM   1881  CA  SER A 118     -30.352   0.552   6.453  1.00 92.99           C  
ATOM   1882  HA  SER A 118     -30.305  -0.390   7.000  1.00 92.99           H  
ATOM   1883  C   SER A 118     -30.093   0.234   4.968  1.00 92.99           C  
ATOM   1884  CB  SER A 118     -31.762   1.128   6.618  1.00 92.99           C  
ATOM   1885  HB2 SER A 118     -32.485   0.427   6.199  1.00 92.99           H  
ATOM   1886  HB3 SER A 118     -31.979   1.264   7.677  1.00 92.99           H  
ATOM   1887  O   SER A 118     -30.449  -0.834   4.477  1.00 92.99           O  
ATOM   1888  OG  SER A 118     -31.866   2.373   5.944  1.00 92.99           O  
ATOM   1889  HG  SER A 118     -31.921   3.091   6.579  1.00 92.99           H  
ATOM   1890  N   ASN A 119     -29.395   1.109   4.230  1.00 91.47           N  
ATOM   1891  H   ASN A 119     -29.105   1.971   4.670  1.00 91.47           H  
ATOM   1892  CA  ASN A 119     -28.976   0.829   2.851  1.00 91.47           C  
ATOM   1893  HA  ASN A 119     -29.814   0.369   2.327  1.00 91.47           H  
ATOM   1894  C   ASN A 119     -27.799  -0.161   2.772  1.00 91.47           C  
ATOM   1895  CB  ASN A 119     -28.617   2.145   2.141  1.00 91.47           C  
ATOM   1896  HB2 ASN A 119     -27.843   2.674   2.697  1.00 91.47           H  
ATOM   1897  HB3 ASN A 119     -28.218   1.921   1.152  1.00 91.47           H  
ATOM   1898  O   ASN A 119     -27.472  -0.656   1.682  1.00 91.47           O  
ATOM   1899  CG  ASN A 119     -29.818   3.045   1.931  1.00 91.47           C  
ATOM   1900  ND2 ASN A 119     -29.679   4.329   2.153  1.00 91.47           N  
ATOM   1901 HD21 ASN A 119     -28.872   4.688   2.642  1.00 91.47           H  
ATOM   1902 HD22 ASN A 119     -30.516   4.893   2.112  1.00 91.47           H  
ATOM   1903  OD1 ASN A 119     -30.863   2.609   1.482  1.00 91.47           O  
ATOM   1904  N   MET A 120     -27.131  -0.412   3.902  1.00 92.97           N  
ATOM   1905  H   MET A 120     -27.469   0.027   4.746  1.00 92.97           H  
ATOM   1906  CA  MET A 120     -25.921  -1.225   4.015  1.00 92.97           C  
ATOM   1907  HA  MET A 120     -25.620  -1.538   3.015  1.00 92.97           H  
ATOM   1908  C   MET A 120     -26.113  -2.521   4.800  1.00 92.97           C  
ATOM   1909  CB  MET A 120     -24.780  -0.395   4.621  1.00 92.97           C  
ATOM   1910  HB2 MET A 120     -25.053  -0.058   5.621  1.00 92.97           H  
ATOM   1911  HB3 MET A 120     -23.905  -1.041   4.699  1.00 92.97           H  
ATOM   1912  O   MET A 120     -25.387  -3.485   4.541  1.00 92.97           O  
ATOM   1913  CG  MET A 120     -24.429   0.822   3.753  1.00 92.97           C  
ATOM   1914  HG2 MET A 120     -24.266   0.480   2.731  1.00 92.97           H  
ATOM   1915  HG3 MET A 120     -25.285   1.497   3.742  1.00 92.97           H  
ATOM   1916  SD  MET A 120     -22.978   1.792   4.250  1.00 92.97           S  
ATOM   1917  CE  MET A 120     -21.724   0.516   4.434  1.00 92.97           C  
ATOM   1918  HE1 MET A 120     -21.756  -0.153   3.574  1.00 92.97           H  
ATOM   1919  HE2 MET A 120     -20.746   0.993   4.509  1.00 92.97           H  
ATOM   1920  HE3 MET A 120     -21.910  -0.049   5.348  1.00 92.97           H  
ATOM   1921  N   THR A 121     -27.068  -2.563   5.723  1.00 95.33           N  
ATOM   1922  H   THR A 121     -27.636  -1.744   5.885  1.00 95.33           H  
ATOM   1923  CA  THR A 121     -27.328  -3.703   6.607  1.00 95.33           C  
ATOM   1924  HA  THR A 121     -27.030  -4.626   6.109  1.00 95.33           H  
ATOM   1925  C   THR A 121     -28.817  -3.830   6.907  1.00 95.33           C  
ATOM   1926  CB  THR A 121     -26.500  -3.565   7.900  1.00 95.33           C  
ATOM   1927  HB  THR A 121     -25.448  -3.497   7.622  1.00 95.33           H  
ATOM   1928  O   THR A 121     -29.523  -2.827   6.952  1.00 95.33           O  
ATOM   1929  CG2 THR A 121     -26.847  -2.335   8.732  1.00 95.33           C  
ATOM   1930 HG21 THR A 121     -26.569  -1.442   8.172  1.00 95.33           H  
ATOM   1931 HG22 THR A 121     -26.302  -2.345   9.675  1.00 95.33           H  
ATOM   1932 HG23 THR A 121     -27.913  -2.302   8.956  1.00 95.33           H  
ATOM   1933  OG1 THR A 121     -26.643  -4.691   8.724  1.00 95.33           O  
ATOM   1934  HG1 THR A 121     -25.791  -4.884   9.121  1.00 95.33           H  
ATOM   1935  N   ASP A 122     -29.270  -5.060   7.145  1.00 95.46           N  
ATOM   1936  H   ASP A 122     -28.625  -5.835   7.082  1.00 95.46           H  
ATOM   1937  CA  ASP A 122     -30.624  -5.357   7.633  1.00 95.46           C  
ATOM   1938  HA  ASP A 122     -31.304  -4.585   7.273  1.00 95.46           H  
ATOM   1939  C   ASP A 122     -30.693  -5.329   9.177  1.00 95.46           C  
ATOM   1940  CB  ASP A 122     -31.098  -6.702   7.052  1.00 95.46           C  
ATOM   1941  HB2 ASP A 122     -32.097  -6.918   7.428  1.00 95.46           H  
ATOM   1942  HB3 ASP A 122     -30.430  -7.488   7.403  1.00 95.46           H  
ATOM   1943  O   ASP A 122     -31.683  -5.742   9.784  1.00 95.46           O  
ATOM   1944  CG  ASP A 122     -31.156  -6.730   5.516  1.00 95.46           C  
ATOM   1945  OD1 ASP A 122     -31.534  -5.707   4.899  1.00 95.46           O  
ATOM   1946  OD2 ASP A 122     -30.826  -7.792   4.938  1.00 95.46           O  
ATOM   1947  N   TRP A 123     -29.616  -4.874   9.830  1.00 96.34           N  
ATOM   1948  H   TRP A 123     -28.830  -4.556   9.281  1.00 96.34           H  
ATOM   1949  CA  TRP A 123     -29.527  -4.775  11.280  1.00 96.34           C  
ATOM   1950  HA  TRP A 123     -29.715  -5.764  11.698  1.00 96.34           H  
ATOM   1951  C   TRP A 123     -30.569  -3.810  11.854  1.00 96.34           C  
ATOM   1952  CB  TRP A 123     -28.117  -4.343  11.693  1.00 96.34           C  
ATOM   1953  HB2 TRP A 123     -27.912  -3.361  11.267  1.00 96.34           H  
ATOM   1954  HB3 TRP A 123     -27.391  -5.045  11.283  1.00 96.34           H  
ATOM   1955  O   TRP A 123     -30.786  -2.708  11.354  1.00 96.34           O  
ATOM   1956  CG  TRP A 123     -27.908  -4.264  13.168  1.00 96.34           C  
ATOM   1957  CD1 TRP A 123     -27.570  -5.290  13.978  1.00 96.34           C  
ATOM   1958  HD1 TRP A 123     -27.402  -6.304  13.648  1.00 96.34           H  
ATOM   1959  CD2 TRP A 123     -28.127  -3.117  14.040  1.00 96.34           C  
ATOM   1960  CE2 TRP A 123     -27.894  -3.528  15.384  1.00 96.34           C  
ATOM   1961  CE3 TRP A 123     -28.557  -1.790  13.831  1.00 96.34           C  
ATOM   1962  HE3 TRP A 123     -28.760  -1.448  12.827  1.00 96.34           H  
ATOM   1963  NE1 TRP A 123     -27.541  -4.855  15.288  1.00 96.34           N  
ATOM   1964  HE1 TRP A 123     -27.370  -5.466  16.074  1.00 96.34           H  
ATOM   1965  CH2 TRP A 123     -28.513  -1.352  16.233  1.00 96.34           C  
ATOM   1966  HH2 TRP A 123     -28.668  -0.673  17.059  1.00 96.34           H  
ATOM   1967  CZ2 TRP A 123     -28.072  -2.664  16.469  1.00 96.34           C  
ATOM   1968  HZ2 TRP A 123     -27.896  -3.022  17.472  1.00 96.34           H  
ATOM   1969  CZ3 TRP A 123     -28.754  -0.919  14.917  1.00 96.34           C  
ATOM   1970  HZ3 TRP A 123     -29.088   0.093  14.739  1.00 96.34           H  
ATOM   1971  N   THR A 124     -31.159  -4.219  12.970  1.00 95.66           N  
ATOM   1972  H   THR A 124     -30.876  -5.122  13.323  1.00 95.66           H  
ATOM   1973  CA  THR A 124     -32.005  -3.391  13.838  1.00 95.66           C  
ATOM   1974  HA  THR A 124     -31.848  -2.341  13.589  1.00 95.66           H  
ATOM   1975  C   THR A 124     -31.614  -3.611  15.301  1.00 95.66           C  
ATOM   1976  CB  THR A 124     -33.494  -3.727  13.654  1.00 95.66           C  
ATOM   1977  HB  THR A 124     -34.083  -3.091  14.315  1.00 95.66           H  
ATOM   1978  O   THR A 124     -31.073  -4.678  15.617  1.00 95.66           O  
ATOM   1979  CG2 THR A 124     -33.988  -3.521  12.223  1.00 95.66           C  
ATOM   1980 HG21 THR A 124     -33.775  -2.499  11.910  1.00 95.66           H  
ATOM   1981 HG22 THR A 124     -35.064  -3.686  12.180  1.00 95.66           H  
ATOM   1982 HG23 THR A 124     -33.490  -4.206  11.537  1.00 95.66           H  
ATOM   1983  OG1 THR A 124     -33.743  -5.074  13.988  1.00 95.66           O  
ATOM   1984  HG1 THR A 124     -33.434  -5.581  13.234  1.00 95.66           H  
ATOM   1985  N   PRO A 125     -31.955  -2.702  16.233  1.00 95.00           N  
ATOM   1986  CA  PRO A 125     -31.726  -2.926  17.664  1.00 95.00           C  
ATOM   1987  HA  PRO A 125     -30.655  -2.878  17.862  1.00 95.00           H  
ATOM   1988  C   PRO A 125     -32.264  -4.274  18.174  1.00 95.00           C  
ATOM   1989  CB  PRO A 125     -32.422  -1.750  18.350  1.00 95.00           C  
ATOM   1990  HB2 PRO A 125     -31.951  -1.496  19.300  1.00 95.00           H  
ATOM   1991  HB3 PRO A 125     -33.478  -1.978  18.499  1.00 95.00           H  
ATOM   1992  O   PRO A 125     -31.624  -4.942  18.977  1.00 95.00           O  
ATOM   1993  CG  PRO A 125     -32.294  -0.620  17.330  1.00 95.00           C  
ATOM   1994  HG2 PRO A 125     -33.056   0.147  17.468  1.00 95.00           H  
ATOM   1995  HG3 PRO A 125     -31.297  -0.185  17.388  1.00 95.00           H  
ATOM   1996  CD  PRO A 125     -32.466  -1.354  16.001  1.00 95.00           C  
ATOM   1997  HD2 PRO A 125     -31.904  -0.838  15.222  1.00 95.00           H  
ATOM   1998  HD3 PRO A 125     -33.524  -1.398  15.741  1.00 95.00           H  
ATOM   1999  N   ALA A 126     -33.410  -4.733  17.657  1.00 94.43           N  
ATOM   2000  H   ALA A 126     -33.883  -4.170  16.965  1.00 94.43           H  
ATOM   2001  CA  ALA A 126     -34.003  -6.022  18.028  1.00 94.43           C  
ATOM   2002  HA  ALA A 126     -34.009  -6.099  19.115  1.00 94.43           H  
ATOM   2003  C   ALA A 126     -33.229  -7.246  17.496  1.00 94.43           C  
ATOM   2004  CB  ALA A 126     -35.453  -6.032  17.531  1.00 94.43           C  
ATOM   2005  HB1 ALA A 126     -35.933  -6.964  17.831  1.00 94.43           H  
ATOM   2006  HB2 ALA A 126     -35.476  -5.952  16.444  1.00 94.43           H  
ATOM   2007  HB3 ALA A 126     -36.000  -5.197  17.968  1.00 94.43           H  
ATOM   2008  O   ALA A 126     -33.411  -8.352  18.001  1.00 94.43           O  
ATOM   2009  N   SER A 127     -32.378  -7.064  16.482  1.00 93.53           N  
ATOM   2010  H   SER A 127     -32.254  -6.123  16.135  1.00 93.53           H  
ATOM   2011  CA  SER A 127     -31.538  -8.124  15.908  1.00 93.53           C  
ATOM   2012  HA  SER A 127     -32.088  -9.062  15.977  1.00 93.53           H  
ATOM   2013  C   SER A 127     -30.221  -8.349  16.663  1.00 93.53           C  
ATOM   2014  CB  SER A 127     -31.289  -7.863  14.418  1.00 93.53           C  
ATOM   2015  HB2 SER A 127     -32.237  -7.646  13.927  1.00 93.53           H  
ATOM   2016  HB3 SER A 127     -30.868  -8.760  13.964  1.00 93.53           H  
ATOM   2017  O   SER A 127     -29.476  -9.265  16.315  1.00 93.53           O  
ATOM   2018  OG  SER A 127     -30.394  -6.790  14.209  1.00 93.53           O  
ATOM   2019  HG  SER A 127     -30.548  -6.103  14.863  1.00 93.53           H  
ATOM   2020  N   THR A 128     -29.929  -7.547  17.697  1.00 94.55           N  
ATOM   2021  H   THR A 128     -30.562  -6.793  17.927  1.00 94.55           H  
ATOM   2022  CA  THR A 128     -28.713  -7.673  18.512  1.00 94.55           C  
ATOM   2023  HA  THR A 128     -27.863  -7.579  17.836  1.00 94.55           H  
ATOM   2024  C   THR A 128     -28.622  -9.044  19.180  1.00 94.55           C  
ATOM   2025  CB  THR A 128     -28.628  -6.535  19.539  1.00 94.55           C  
ATOM   2026  HB  THR A 128     -29.583  -6.439  20.056  1.00 94.55           H  
ATOM   2027  O   THR A 128     -29.516  -9.472  19.916  1.00 94.55           O  
ATOM   2028  CG2 THR A 128     -27.513  -6.668  20.579  1.00 94.55           C  
ATOM   2029 HG21 THR A 128     -27.495  -5.771  21.198  1.00 94.55           H  
ATOM   2030 HG22 THR A 128     -26.544  -6.790  20.094  1.00 94.55           H  
ATOM   2031 HG23 THR A 128     -27.708  -7.525  21.224  1.00 94.55           H  
ATOM   2032  OG1 THR A 128     -28.343  -5.348  18.843  1.00 94.55           O  
ATOM   2033  HG1 THR A 128     -27.406  -5.378  18.638  1.00 94.55           H  
ATOM   2034  N   THR A 129     -27.517  -9.751  18.936  1.00 90.82           N  
ATOM   2035  H   THR A 129     -26.772  -9.310  18.415  1.00 90.82           H  
ATOM   2036  CA  THR A 129     -27.345 -11.145  19.367  1.00 90.82           C  
ATOM   2037  HA  THR A 129     -28.322 -11.628  19.327  1.00 90.82           H  
ATOM   2038  C   THR A 129     -26.841 -11.229  20.800  1.00 90.82           C  
ATOM   2039  CB  THR A 129     -26.413 -11.935  18.442  1.00 90.82           C  
ATOM   2040  HB  THR A 129     -26.396 -12.963  18.804  1.00 90.82           H  
ATOM   2041  O   THR A 129     -26.122 -10.347  21.251  1.00 90.82           O  
ATOM   2042  CG2 THR A 129     -26.906 -11.965  16.999  1.00 90.82           C  
ATOM   2043 HG21 THR A 129     -26.824 -10.975  16.550  1.00 90.82           H  
ATOM   2044 HG22 THR A 129     -26.298 -12.663  16.425  1.00 90.82           H  
ATOM   2045 HG23 THR A 129     -27.949 -12.279  16.964  1.00 90.82           H  
ATOM   2046  OG1 THR A 129     -25.094 -11.451  18.483  1.00 90.82           O  
ATOM   2047  HG1 THR A 129     -25.003 -10.711  17.878  1.00 90.82           H  
ATOM   2048  N   ARG A 130     -27.204 -12.277  21.556  1.00 90.04           N  
ATOM   2049  H   ARG A 130     -27.761 -12.994  21.113  1.00 90.04           H  
ATOM   2050  CA  ARG A 130     -26.751 -12.489  22.948  1.00 90.04           C  
ATOM   2051  HA  ARG A 130     -26.939 -11.583  23.525  1.00 90.04           H  
ATOM   2052  C   ARG A 130     -25.243 -12.783  23.013  1.00 90.04           C  
ATOM   2053  CB  ARG A 130     -27.569 -13.619  23.592  1.00 90.04           C  
ATOM   2054  HB2 ARG A 130     -28.629 -13.409  23.452  1.00 90.04           H  
ATOM   2055  HB3 ARG A 130     -27.333 -14.563  23.102  1.00 90.04           H  
ATOM   2056  O   ARG A 130     -24.796 -13.739  22.386  1.00 90.04           O  
ATOM   2057  CG  ARG A 130     -27.263 -13.727  25.094  1.00 90.04           C  
ATOM   2058  HG2 ARG A 130     -27.572 -12.804  25.585  1.00 90.04           H  
ATOM   2059  HG3 ARG A 130     -26.191 -13.865  25.235  1.00 90.04           H  
ATOM   2060  CD  ARG A 130     -27.956 -14.905  25.770  1.00 90.04           C  
ATOM   2061  HD2 ARG A 130     -27.635 -15.829  25.289  1.00 90.04           H  
ATOM   2062  HD3 ARG A 130     -27.628 -14.929  26.810  1.00 90.04           H  
ATOM   2063  NE  ARG A 130     -29.419 -14.780  25.682  1.00 90.04           N  
ATOM   2064  HE  ARG A 130     -29.797 -14.486  24.793  1.00 90.04           H  
ATOM   2065  NH1 ARG A 130     -29.962 -15.318  27.853  1.00 90.04           N  
ATOM   2066 HH11 ARG A 130     -30.715 -15.213  28.517  1.00 90.04           H  
ATOM   2067 HH12 ARG A 130     -28.998 -15.254  28.149  1.00 90.04           H  
ATOM   2068  NH2 ARG A 130     -31.557 -14.816  26.413  1.00 90.04           N  
ATOM   2069 HH21 ARG A 130     -32.155 -14.838  27.226  1.00 90.04           H  
ATOM   2070 HH22 ARG A 130     -31.916 -14.487  25.528  1.00 90.04           H  
ATOM   2071  CZ  ARG A 130     -30.292 -14.979  26.644  1.00 90.04           C  
ATOM   2072  N   ALA A 131     -24.486 -12.049  23.834  1.00 86.15           N  
ATOM   2073  H   ALA A 131     -24.909 -11.324  24.397  1.00 86.15           H  
ATOM   2074  CA  ALA A 131     -23.077 -12.345  24.093  1.00 86.15           C  
ATOM   2075  HA  ALA A 131     -22.636 -12.739  23.178  1.00 86.15           H  
ATOM   2076  C   ALA A 131     -22.905 -13.415  25.190  1.00 86.15           C  
ATOM   2077  CB  ALA A 131     -22.336 -11.043  24.427  1.00 86.15           C  
ATOM   2078  HB1 ALA A 131     -22.719 -10.621  25.356  1.00 86.15           H  
ATOM   2079  HB2 ALA A 131     -21.270 -11.240  24.544  1.00 86.15           H  
ATOM   2080  HB3 ALA A 131     -22.475 -10.323  23.621  1.00 86.15           H  
ATOM   2081  O   ALA A 131     -23.791 -13.653  26.015  1.00 86.15           O  
ATOM   2082  N   GLN A 132     -21.744 -14.077  25.225  1.00 81.64           N  
ATOM   2083  H   GLN A 132     -21.020 -13.828  24.566  1.00 81.64           H  
ATOM   2084  CA  GLN A 132     -21.441 -15.060  26.266  1.00 81.64           C  
ATOM   2085  HA  GLN A 132     -22.233 -15.809  26.259  1.00 81.64           H  
ATOM   2086  C   GLN A 132     -21.417 -14.389  27.649  1.00 81.64           C  
ATOM   2087  CB  GLN A 132     -20.114 -15.766  25.945  1.00 81.64           C  
ATOM   2088  HB2 GLN A 132     -19.302 -15.039  25.957  1.00 81.64           H  
ATOM   2089  HB3 GLN A 132     -20.181 -16.193  24.944  1.00 81.64           H  
ATOM   2090  O   GLN A 132     -20.626 -13.483  27.888  1.00 81.64           O  
ATOM   2091  CG  GLN A 132     -19.802 -16.893  26.944  1.00 81.64           C  
ATOM   2092  HG2 GLN A 132     -19.675 -16.470  27.941  1.00 81.64           H  
ATOM   2093  HG3 GLN A 132     -20.638 -17.592  26.969  1.00 81.64           H  
ATOM   2094  CD  GLN A 132     -18.536 -17.674  26.600  1.00 81.64           C  
ATOM   2095  NE2 GLN A 132     -18.155 -18.632  27.416  1.00 81.64           N  
ATOM   2096 HE21 GLN A 132     -18.662 -18.821  28.268  1.00 81.64           H  
ATOM   2097 HE22 GLN A 132     -17.302 -19.104  27.151  1.00 81.64           H  
ATOM   2098  OE1 GLN A 132     -17.868 -17.465  25.604  1.00 81.64           O  
ATOM   2099  N   GLY A 133     -22.264 -14.866  28.566  1.00 83.10           N  
ATOM   2100  H   GLY A 133     -22.940 -15.558  28.274  1.00 83.10           H  
ATOM   2101  CA  GLY A 133     -22.401 -14.308  29.917  1.00 83.10           C  
ATOM   2102  HA2 GLY A 133     -22.576 -15.122  30.621  1.00 83.10           H  
ATOM   2103  HA3 GLY A 133     -21.476 -13.808  30.205  1.00 83.10           H  
ATOM   2104  C   GLY A 133     -23.542 -13.299  30.081  1.00 83.10           C  
ATOM   2105  O   GLY A 133     -23.824 -12.903  31.210  1.00 83.10           O  
ATOM   2106  N   ASP A 134     -24.240 -12.933  29.002  1.00 87.96           N  
ATOM   2107  H   ASP A 134     -23.951 -13.245  28.086  1.00 87.96           H  
ATOM   2108  CA  ASP A 134     -25.419 -12.074  29.093  1.00 87.96           C  
ATOM   2109  HA  ASP A 134     -25.173 -11.206  29.705  1.00 87.96           H  
ATOM   2110  C   ASP A 134     -26.625 -12.778  29.717  1.00 87.96           C  
ATOM   2111  CB  ASP A 134     -25.864 -11.593  27.717  1.00 87.96           C  
ATOM   2112  HB2 ASP A 134     -26.904 -11.269  27.773  1.00 87.96           H  
ATOM   2113  HB3 ASP A 134     -25.821 -12.433  27.024  1.00 87.96           H  
ATOM   2114  O   ASP A 134     -26.993 -13.906  29.366  1.00 87.96           O  
ATOM   2115  CG  ASP A 134     -25.081 -10.430  27.154  1.00 87.96           C  
ATOM   2116  OD1 ASP A 134     -24.408  -9.695  27.902  1.00 87.96           O  
ATOM   2117  OD2 ASP A 134     -25.283 -10.218  25.942  1.00 87.96           O  
ATOM   2118  N   THR A 135     -27.323 -12.026  30.561  1.00 91.71           N  
ATOM   2119  H   THR A 135     -27.008 -11.074  30.682  1.00 91.71           H  
ATOM   2120  CA  THR A 135     -28.683 -12.341  30.997  1.00 91.71           C  
ATOM   2121  HA  THR A 135     -28.818 -13.423  30.996  1.00 91.71           H  
ATOM   2122  C   THR A 135     -29.708 -11.738  30.033  1.00 91.71           C  
ATOM   2123  CB  THR A 135     -28.940 -11.840  32.425  1.00 91.71           C  
ATOM   2124  HB  THR A 135     -29.924 -12.186  32.742  1.00 91.71           H  
ATOM   2125  O   THR A 135     -29.409 -10.807  29.285  1.00 91.71           O  
ATOM   2126  CG2 THR A 135     -27.911 -12.346  33.437  1.00 91.71           C  
ATOM   2127 HG21 THR A 135     -26.919 -11.961  33.204  1.00 91.71           H  
ATOM   2128 HG22 THR A 135     -27.885 -13.436  33.420  1.00 91.71           H  
ATOM   2129 HG23 THR A 135     -28.194 -12.012  34.435  1.00 91.71           H  
ATOM   2130  OG1 THR A 135     -28.939 -10.433  32.461  1.00 91.71           O  
ATOM   2131  HG1 THR A 135     -28.131 -10.130  32.040  1.00 91.71           H  
ATOM   2132  N   ASP A 136     -30.950 -12.219  30.079  1.00 90.99           N  
ATOM   2133  H   ASP A 136     -31.142 -13.069  30.590  1.00 90.99           H  
ATOM   2134  CA  ASP A 136     -32.060 -11.638  29.307  1.00 90.99           C  
ATOM   2135  HA  ASP A 136     -31.843 -11.716  28.242  1.00 90.99           H  
ATOM   2136  C   ASP A 136     -32.249 -10.149  29.639  1.00 90.99           C  
ATOM   2137  CB  ASP A 136     -33.366 -12.400  29.607  1.00 90.99           C  
ATOM   2138  HB2 ASP A 136     -33.559 -12.368  30.679  1.00 90.99           H  
ATOM   2139  HB3 ASP A 136     -34.184 -11.885  29.104  1.00 90.99           H  
ATOM   2140  O   ASP A 136     -32.508  -9.344  28.750  1.00 90.99           O  
ATOM   2141  CG  ASP A 136     -33.366 -13.863  29.151  1.00 90.99           C  
ATOM   2142  OD1 ASP A 136     -32.272 -14.422  28.922  1.00 90.99           O  
ATOM   2143  OD2 ASP A 136     -34.447 -14.462  29.032  1.00 90.99           O  
ATOM   2144  N   ALA A 137     -32.049  -9.776  30.908  1.00 92.28           N  
ATOM   2145  H   ALA A 137     -31.788 -10.486  31.577  1.00 92.28           H  
ATOM   2146  CA  ALA A 137     -32.157  -8.400  31.375  1.00 92.28           C  
ATOM   2147  HA  ALA A 137     -33.104  -7.985  31.031  1.00 92.28           H  
ATOM   2148  C   ALA A 137     -31.040  -7.501  30.821  1.00 92.28           C  
ATOM   2149  CB  ALA A 137     -32.160  -8.413  32.909  1.00 92.28           C  
ATOM   2150  HB1 ALA A 137     -32.997  -9.010  33.272  1.00 92.28           H  
ATOM   2151  HB2 ALA A 137     -32.269  -7.393  33.278  1.00 92.28           H  
ATOM   2152  HB3 ALA A 137     -31.225  -8.829  33.285  1.00 92.28           H  
ATOM   2153  O   ALA A 137     -31.317  -6.381  30.407  1.00 92.28           O  
ATOM   2154  N   THR A 138     -29.789  -7.976  30.772  1.00 92.56           N  
ATOM   2155  H   THR A 138     -29.608  -8.924  31.069  1.00 92.56           H  
ATOM   2156  CA  THR A 138     -28.675  -7.177  30.228  1.00 92.56           C  
ATOM   2157  HA  THR A 138     -28.730  -6.177  30.658  1.00 92.56           H  
ATOM   2158  C   THR A 138     -28.800  -6.987  28.719  1.00 92.56           C  
ATOM   2159  CB  THR A 138     -27.291  -7.749  30.584  1.00 92.56           C  
ATOM   2160  HB  THR A 138     -26.529  -7.174  30.057  1.00 92.56           H  
ATOM   2161  O   THR A 138     -28.562  -5.886  28.230  1.00 92.56           O  
ATOM   2162  CG2 THR A 138     -27.007  -7.647  32.082  1.00 92.56           C  
ATOM   2163 HG21 THR A 138     -27.801  -8.111  32.666  1.00 92.56           H  
ATOM   2164 HG22 THR A 138     -26.055  -8.128  32.308  1.00 92.56           H  
ATOM   2165 HG23 THR A 138     -26.938  -6.596  32.360  1.00 92.56           H  
ATOM   2166  OG1 THR A 138     -27.146  -9.107  30.231  1.00 92.56           O  
ATOM   2167  HG1 THR A 138     -26.520  -9.119  29.503  1.00 92.56           H  
ATOM   2168  N   LEU A 139     -29.248  -8.015  27.988  1.00 92.98           N  
ATOM   2169  H   LEU A 139     -29.415  -8.898  28.450  1.00 92.98           H  
ATOM   2170  CA  LEU A 139     -29.567  -7.891  26.565  1.00 92.98           C  
ATOM   2171  HA  LEU A 139     -28.703  -7.457  26.060  1.00 92.98           H  
ATOM   2172  C   LEU A 139     -30.742  -6.928  26.333  1.00 92.98           C  
ATOM   2173  CB  LEU A 139     -29.824  -9.292  25.978  1.00 92.98           C  
ATOM   2174  HB2 LEU A 139     -30.555  -9.797  26.610  1.00 92.98           H  
ATOM   2175  HB3 LEU A 139     -28.895  -9.862  26.016  1.00 92.98           H  
ATOM   2176  O   LEU A 139     -30.639  -6.064  25.470  1.00 92.98           O  
ATOM   2177  CG  LEU A 139     -30.365  -9.296  24.533  1.00 92.98           C  
ATOM   2178  HG  LEU A 139     -31.306  -8.747  24.503  1.00 92.98           H  
ATOM   2179  CD1 LEU A 139     -29.416  -8.699  23.495  1.00 92.98           C  
ATOM   2180 HD11 LEU A 139     -29.980  -8.461  22.594  1.00 92.98           H  
ATOM   2181 HD12 LEU A 139     -28.956  -7.778  23.854  1.00 92.98           H  
ATOM   2182 HD13 LEU A 139     -28.668  -9.438  23.208  1.00 92.98           H  
ATOM   2183  CD2 LEU A 139     -30.645 -10.738  24.105  1.00 92.98           C  
ATOM   2184 HD21 LEU A 139     -31.030 -10.737  23.085  1.00 92.98           H  
ATOM   2185 HD22 LEU A 139     -29.729 -11.328  24.151  1.00 92.98           H  
ATOM   2186 HD23 LEU A 139     -31.399 -11.169  24.763  1.00 92.98           H  
ATOM   2187  N   ALA A 140     -31.828  -7.031  27.106  1.00 94.07           N  
ATOM   2188  H   ALA A 140     -31.884  -7.777  27.785  1.00 94.07           H  
ATOM   2189  CA  ALA A 140     -32.976  -6.130  26.979  1.00 94.07           C  
ATOM   2190  HA  ALA A 140     -33.357  -6.195  25.960  1.00 94.07           H  
ATOM   2191  C   ALA A 140     -32.589  -4.661  27.221  1.00 94.07           C  
ATOM   2192  CB  ALA A 140     -34.082  -6.588  27.936  1.00 94.07           C  
ATOM   2193  HB1 ALA A 140     -34.382  -7.608  27.695  1.00 94.07           H  
ATOM   2194  HB2 ALA A 140     -34.945  -5.931  27.831  1.00 94.07           H  
ATOM   2195  HB3 ALA A 140     -33.728  -6.548  28.966  1.00 94.07           H  
ATOM   2196  O   ALA A 140     -32.956  -3.802  26.425  1.00 94.07           O  
ATOM   2197  N   THR A 141     -31.786  -4.381  28.254  1.00 94.09           N  
ATOM   2198  H   THR A 141     -31.575  -5.112  28.919  1.00 94.09           H  
ATOM   2199  CA  THR A 141     -31.258  -3.033  28.523  1.00 94.09           C  
ATOM   2200  HA  THR A 141     -32.093  -2.350  28.675  1.00 94.09           H  
ATOM   2201  C   THR A 141     -30.434  -2.499  27.352  1.00 94.09           C  
ATOM   2202  CB  THR A 141     -30.393  -3.038  29.791  1.00 94.09           C  
ATOM   2203  HB  THR A 141     -29.577  -3.749  29.668  1.00 94.09           H  
ATOM   2204  O   THR A 141     -30.599  -1.342  26.971  1.00 94.09           O  
ATOM   2205  CG2 THR A 141     -29.813  -1.668  30.143  1.00 94.09           C  
ATOM   2206 HG21 THR A 141     -29.305  -1.716  31.107  1.00 94.09           H  
ATOM   2207 HG22 THR A 141     -30.613  -0.930  30.192  1.00 94.09           H  
ATOM   2208 HG23 THR A 141     -29.089  -1.361  29.388  1.00 94.09           H  
ATOM   2209  OG1 THR A 141     -31.173  -3.427  30.897  1.00 94.09           O  
ATOM   2210  HG1 THR A 141     -30.573  -3.728  31.583  1.00 94.09           H  
ATOM   2211  N   LEU A 142     -29.571  -3.330  26.754  1.00 94.71           N  
ATOM   2212  H   LEU A 142     -29.469  -4.272  27.105  1.00 94.71           H  
ATOM   2213  CA  LEU A 142     -28.801  -2.939  25.574  1.00 94.71           C  
ATOM   2214  HA  LEU A 142     -28.283  -2.007  25.804  1.00 94.71           H  
ATOM   2215  C   LEU A 142     -29.714  -2.660  24.371  1.00 94.71           C  
ATOM   2216  CB  LEU A 142     -27.746  -4.017  25.267  1.00 94.71           C  
ATOM   2217  HB2 LEU A 142     -27.083  -4.110  26.127  1.00 94.71           H  
ATOM   2218  HB3 LEU A 142     -28.251  -4.973  25.124  1.00 94.71           H  
ATOM   2219  O   LEU A 142     -29.509  -1.667  23.686  1.00 94.71           O  
ATOM   2220  CG  LEU A 142     -26.901  -3.723  24.012  1.00 94.71           C  
ATOM   2221  HG  LEU A 142     -27.555  -3.681  23.141  1.00 94.71           H  
ATOM   2222  CD1 LEU A 142     -26.122  -2.410  24.117  1.00 94.71           C  
ATOM   2223 HD11 LEU A 142     -25.459  -2.301  23.259  1.00 94.71           H  
ATOM   2224 HD12 LEU A 142     -25.542  -2.393  25.040  1.00 94.71           H  
ATOM   2225 HD13 LEU A 142     -26.814  -1.568  24.111  1.00 94.71           H  
ATOM   2226  CD2 LEU A 142     -25.906  -4.859  23.782  1.00 94.71           C  
ATOM   2227 HD21 LEU A 142     -26.454  -5.793  23.665  1.00 94.71           H  
ATOM   2228 HD22 LEU A 142     -25.340  -4.665  22.871  1.00 94.71           H  
ATOM   2229 HD23 LEU A 142     -25.227  -4.929  24.632  1.00 94.71           H  
ATOM   2230  N   ILE A 143     -30.739  -3.482  24.129  1.00 95.82           N  
ATOM   2231  H   ILE A 143     -30.860  -4.291  24.722  1.00 95.82           H  
ATOM   2232  CA  ILE A 143     -31.703  -3.251  23.040  1.00 95.82           C  
ATOM   2233  HA  ILE A 143     -31.151  -3.164  22.104  1.00 95.82           H  
ATOM   2234  C   ILE A 143     -32.432  -1.918  23.237  1.00 95.82           C  
ATOM   2235  CB  ILE A 143     -32.688  -4.434  22.896  1.00 95.82           C  
ATOM   2236  HB  ILE A 143     -33.127  -4.645  23.871  1.00 95.82           H  
ATOM   2237  O   ILE A 143     -32.477  -1.128  22.300  1.00 95.82           O  
ATOM   2238  CG1 ILE A 143     -31.935  -5.694  22.406  1.00 95.82           C  
ATOM   2239 HG12 ILE A 143     -31.569  -5.527  21.393  1.00 95.82           H  
ATOM   2240 HG13 ILE A 143     -31.058  -5.868  23.030  1.00 95.82           H  
ATOM   2241  CG2 ILE A 143     -33.831  -4.087  21.918  1.00 95.82           C  
ATOM   2242 HG21 ILE A 143     -33.419  -3.830  20.943  1.00 95.82           H  
ATOM   2243 HG22 ILE A 143     -34.417  -3.245  22.288  1.00 95.82           H  
ATOM   2244 HG23 ILE A 143     -34.519  -4.925  21.811  1.00 95.82           H  
ATOM   2245  CD1 ILE A 143     -32.780  -6.975  22.424  1.00 95.82           C  
ATOM   2246 HD11 ILE A 143     -32.153  -7.825  22.153  1.00 95.82           H  
ATOM   2247 HD12 ILE A 143     -33.189  -7.136  23.421  1.00 95.82           H  
ATOM   2248 HD13 ILE A 143     -33.589  -6.914  21.697  1.00 95.82           H  
ATOM   2249  N   THR A 144     -32.943  -1.629  24.440  1.00 94.81           N  
ATOM   2250  H   THR A 144     -32.917  -2.329  25.168  1.00 94.81           H  
ATOM   2251  CA  THR A 144     -33.592  -0.338  24.742  1.00 94.81           C  
ATOM   2252  HA  THR A 144     -34.447  -0.200  24.082  1.00 94.81           H  
ATOM   2253  C   THR A 144     -32.642   0.832  24.502  1.00 94.81           C  
ATOM   2254  CB  THR A 144     -34.081  -0.298  26.198  1.00 94.81           C  
ATOM   2255  HB  THR A 144     -33.234  -0.421  26.873  1.00 94.81           H  
ATOM   2256  O   THR A 144     -33.013   1.815  23.873  1.00 94.81           O  
ATOM   2257  CG2 THR A 144     -34.816   0.994  26.555  1.00 94.81           C  
ATOM   2258 HG21 THR A 144     -35.145   0.955  27.593  1.00 94.81           H  
ATOM   2259 HG22 THR A 144     -35.680   1.129  25.905  1.00 94.81           H  
ATOM   2260 HG23 THR A 144     -34.158   1.855  26.439  1.00 94.81           H  
ATOM   2261  OG1 THR A 144     -34.995  -1.348  26.415  1.00 94.81           O  
ATOM   2262  HG1 THR A 144     -35.677  -1.248  25.747  1.00 94.81           H  
ATOM   2263  N   LYS A 145     -31.389   0.708  24.948  1.00 94.73           N  
ATOM   2264  H   LYS A 145     -31.146  -0.127  25.460  1.00 94.73           H  
ATOM   2265  CA  LYS A 145     -30.350   1.719  24.725  1.00 94.73           C  
ATOM   2266  HA  LYS A 145     -30.673   2.671  25.148  1.00 94.73           H  
ATOM   2267  C   LYS A 145     -30.099   1.968  23.234  1.00 94.73           C  
ATOM   2268  CB  LYS A 145     -29.097   1.226  25.448  1.00 94.73           C  
ATOM   2269  HB2 LYS A 145     -28.783   0.282  25.003  1.00 94.73           H  
ATOM   2270  HB3 LYS A 145     -29.354   1.039  26.490  1.00 94.73           H  
ATOM   2271  O   LYS A 145     -30.007   3.111  22.810  1.00 94.73           O  
ATOM   2272  CG  LYS A 145     -27.913   2.191  25.413  1.00 94.73           C  
ATOM   2273  HG2 LYS A 145     -27.673   2.483  24.391  1.00 94.73           H  
ATOM   2274  HG3 LYS A 145     -28.148   3.072  26.010  1.00 94.73           H  
ATOM   2275  CD  LYS A 145     -26.730   1.440  26.026  1.00 94.73           C  
ATOM   2276  HD2 LYS A 145     -27.034   1.005  26.978  1.00 94.73           H  
ATOM   2277  HD3 LYS A 145     -26.420   0.637  25.357  1.00 94.73           H  
ATOM   2278  CE  LYS A 145     -25.571   2.385  26.268  1.00 94.73           C  
ATOM   2279  HE2 LYS A 145     -25.202   2.782  25.323  1.00 94.73           H  
ATOM   2280  HE3 LYS A 145     -25.957   3.217  26.856  1.00 94.73           H  
ATOM   2281  NZ  LYS A 145     -24.500   1.726  27.042  1.00 94.73           N  
ATOM   2282  HZ1 LYS A 145     -24.837   1.393  27.934  1.00 94.73           H  
ATOM   2283  HZ2 LYS A 145     -24.094   0.926  26.578  1.00 94.73           H  
ATOM   2284  HZ3 LYS A 145     -23.758   2.390  27.211  1.00 94.73           H  
ATOM   2285  N   LEU A 146     -30.008   0.906  22.436  1.00 95.91           N  
ATOM   2286  H   LEU A 146     -30.095  -0.009  22.854  1.00 95.91           H  
ATOM   2287  CA  LEU A 146     -29.791   0.999  20.991  1.00 95.91           C  
ATOM   2288  HA  LEU A 146     -28.965   1.683  20.798  1.00 95.91           H  
ATOM   2289  C   LEU A 146     -30.999   1.579  20.252  1.00 95.91           C  
ATOM   2290  CB  LEU A 146     -29.454  -0.397  20.446  1.00 95.91           C  
ATOM   2291  HB2 LEU A 146     -30.231  -1.087  20.774  1.00 95.91           H  
ATOM   2292  HB3 LEU A 146     -29.465  -0.369  19.356  1.00 95.91           H  
ATOM   2293  O   LEU A 146     -30.804   2.319  19.294  1.00 95.91           O  
ATOM   2294  CG  LEU A 146     -28.091  -0.926  20.912  1.00 95.91           C  
ATOM   2295  HG  LEU A 146     -27.977  -0.785  21.987  1.00 95.91           H  
ATOM   2296  CD1 LEU A 146     -28.002  -2.418  20.605  1.00 95.91           C  
ATOM   2297 HD11 LEU A 146     -28.105  -2.584  19.532  1.00 95.91           H  
ATOM   2298 HD12 LEU A 146     -28.805  -2.946  21.119  1.00 95.91           H  
ATOM   2299 HD13 LEU A 146     -27.046  -2.807  20.955  1.00 95.91           H  
ATOM   2300  CD2 LEU A 146     -26.934  -0.194  20.237  1.00 95.91           C  
ATOM   2301 HD21 LEU A 146     -26.916  -0.416  19.170  1.00 95.91           H  
ATOM   2302 HD22 LEU A 146     -27.033   0.883  20.372  1.00 95.91           H  
ATOM   2303 HD23 LEU A 146     -25.995  -0.494  20.703  1.00 95.91           H  
ATOM   2304  N   GLN A 147     -32.221   1.262  20.693  1.00 94.98           N  
ATOM   2305  H   GLN A 147     -32.305   0.636  21.481  1.00 94.98           H  
ATOM   2306  CA  GLN A 147     -33.443   1.880  20.171  1.00 94.98           C  
ATOM   2307  HA  GLN A 147     -33.507   1.715  19.095  1.00 94.98           H  
ATOM   2308  C   GLN A 147     -33.409   3.390  20.369  1.00 94.98           C  
ATOM   2309  CB  GLN A 147     -34.688   1.283  20.842  1.00 94.98           C  
ATOM   2310  HB2 GLN A 147     -35.551   1.911  20.618  1.00 94.98           H  
ATOM   2311  HB3 GLN A 147     -34.552   1.260  21.923  1.00 94.98           H  
ATOM   2312  O   GLN A 147     -33.566   4.114  19.393  1.00 94.98           O  
ATOM   2313  CG  GLN A 147     -34.973  -0.125  20.319  1.00 94.98           C  
ATOM   2314  HG2 GLN A 147     -35.224  -0.055  19.261  1.00 94.98           H  
ATOM   2315  HG3 GLN A 147     -34.081  -0.745  20.418  1.00 94.98           H  
ATOM   2316  CD  GLN A 147     -36.102  -0.828  21.060  1.00 94.98           C  
ATOM   2317  NE2 GLN A 147     -36.865  -1.651  20.375  1.00 94.98           N  
ATOM   2318 HE21 GLN A 147     -37.663  -1.998  20.888  1.00 94.98           H  
ATOM   2319 HE22 GLN A 147     -36.813  -1.631  19.366  1.00 94.98           H  
ATOM   2320  OE1 GLN A 147     -36.305  -0.724  22.260  1.00 94.98           O  
ATOM   2321  N   GLY A 148     -33.085   3.847  21.582  1.00 94.14           N  
ATOM   2322  H   GLY A 148     -33.014   3.202  22.356  1.00 94.14           H  
ATOM   2323  CA  GLY A 148     -32.940   5.273  21.850  1.00 94.14           C  
ATOM   2324  HA2 GLY A 148     -32.620   5.422  22.881  1.00 94.14           H  
ATOM   2325  HA3 GLY A 148     -33.908   5.757  21.717  1.00 94.14           H  
ATOM   2326  C   GLY A 148     -31.930   5.939  20.912  1.00 94.14           C  
ATOM   2327  O   GLY A 148     -32.229   6.989  20.353  1.00 94.14           O  
ATOM   2328  N   ILE A 149     -30.748   5.331  20.705  1.00 93.50           N  
ATOM   2329  H   ILE A 149     -30.556   4.482  21.216  1.00 93.50           H  
ATOM   2330  CA  ILE A 149     -29.677   5.940  19.885  1.00 93.50           C  
ATOM   2331  HA  ILE A 149     -29.479   6.947  20.251  1.00 93.50           H  
ATOM   2332  C   ILE A 149     -30.148   6.096  18.438  1.00 93.50           C  
ATOM   2333  CB  ILE A 149     -28.360   5.124  19.970  1.00 93.50           C  
ATOM   2334  HB  ILE A 149     -28.592   4.078  19.770  1.00 93.50           H  
ATOM   2335  O   ILE A 149     -29.973   7.150  17.839  1.00 93.50           O  
ATOM   2336  CG1 ILE A 149     -27.744   5.234  21.384  1.00 93.50           C  
ATOM   2337 HG12 ILE A 149     -28.519   5.038  22.125  1.00 93.50           H  
ATOM   2338 HG13 ILE A 149     -27.387   6.251  21.545  1.00 93.50           H  
ATOM   2339  CG2 ILE A 149     -27.323   5.591  18.928  1.00 93.50           C  
ATOM   2340 HG21 ILE A 149     -27.704   5.466  17.915  1.00 93.50           H  
ATOM   2341 HG22 ILE A 149     -26.401   5.014  18.999  1.00 93.50           H  
ATOM   2342 HG23 ILE A 149     -27.097   6.646  19.077  1.00 93.50           H  
ATOM   2343  CD1 ILE A 149     -26.601   4.250  21.660  1.00 93.50           C  
ATOM   2344 HD11 ILE A 149     -25.728   4.492  21.054  1.00 93.50           H  
ATOM   2345 HD12 ILE A 149     -26.928   3.232  21.449  1.00 93.50           H  
ATOM   2346 HD13 ILE A 149     -26.322   4.321  22.712  1.00 93.50           H  
ATOM   2347  N   VAL A 150     -30.781   5.058  17.887  1.00 93.09           N  
ATOM   2348  H   VAL A 150     -30.948   4.242  18.459  1.00 93.09           H  
ATOM   2349  CA  VAL A 150     -31.310   5.077  16.516  1.00 93.09           C  
ATOM   2350  HA  VAL A 150     -30.524   5.403  15.835  1.00 93.09           H  
ATOM   2351  C   VAL A 150     -32.460   6.079  16.365  1.00 93.09           C  
ATOM   2352  CB  VAL A 150     -31.751   3.656  16.113  1.00 93.09           C  
ATOM   2353  HB  VAL A 150     -32.421   3.258  16.875  1.00 93.09           H  
ATOM   2354  O   VAL A 150     -32.600   6.697  15.316  1.00 93.09           O  
ATOM   2355  CG1 VAL A 150     -32.480   3.605  14.764  1.00 93.09           C  
ATOM   2356 HG11 VAL A 150     -32.687   2.572  14.485  1.00 93.09           H  
ATOM   2357 HG12 VAL A 150     -31.868   4.079  13.997  1.00 93.09           H  
ATOM   2358 HG13 VAL A 150     -33.430   4.136  14.834  1.00 93.09           H  
ATOM   2359  CG2 VAL A 150     -30.537   2.720  15.996  1.00 93.09           C  
ATOM   2360 HG21 VAL A 150     -29.884   3.070  15.197  1.00 93.09           H  
ATOM   2361 HG22 VAL A 150     -30.870   1.706  15.775  1.00 93.09           H  
ATOM   2362 HG23 VAL A 150     -29.969   2.712  16.927  1.00 93.09           H  
ATOM   2363  N   GLU A 151     -33.286   6.252  17.397  1.00 91.50           N  
ATOM   2364  H   GLU A 151     -33.151   5.696  18.229  1.00 91.50           H  
ATOM   2365  CA  GLU A 151     -34.414   7.195  17.399  1.00 91.50           C  
ATOM   2366  HA  GLU A 151     -34.820   7.252  16.390  1.00 91.50           H  
ATOM   2367  C   GLU A 151     -33.996   8.638  17.748  1.00 91.50           C  
ATOM   2368  CB  GLU A 151     -35.530   6.654  18.318  1.00 91.50           C  
ATOM   2369  HB2 GLU A 151     -36.302   7.416  18.428  1.00 91.50           H  
ATOM   2370  HB3 GLU A 151     -35.114   6.434  19.301  1.00 91.50           H  
ATOM   2371  O   GLU A 151     -34.823   9.549  17.678  1.00 91.50           O  
ATOM   2372  CG  GLU A 151     -36.177   5.386  17.722  1.00 91.50           C  
ATOM   2373  HG2 GLU A 151     -36.638   5.654  16.771  1.00 91.50           H  
ATOM   2374  HG3 GLU A 151     -35.403   4.650  17.503  1.00 91.50           H  
ATOM   2375  CD  GLU A 151     -37.243   4.718  18.610  1.00 91.50           C  
ATOM   2376  OE1 GLU A 151     -37.603   3.553  18.297  1.00 91.50           O  
ATOM   2377  OE2 GLU A 151     -37.767   5.365  19.540  1.00 91.50           O  
ATOM   2378  N   GLY A 152     -32.719   8.863  18.080  1.00 88.57           N  
ATOM   2379  H   GLY A 152     -32.089   8.074  18.106  1.00 88.57           H  
ATOM   2380  CA  GLY A 152     -32.179  10.173  18.438  1.00 88.57           C  
ATOM   2381  HA2 GLY A 152     -31.094  10.094  18.497  1.00 88.57           H  
ATOM   2382  HA3 GLY A 152     -32.436  10.895  17.663  1.00 88.57           H  
ATOM   2383  C   GLY A 152     -32.689  10.700  19.782  1.00 88.57           C  
ATOM   2384  O   GLY A 152     -32.839  11.912  19.944  1.00 88.57           O  
ATOM   2385  N   GLU A 153     -33.005   9.819  20.740  1.00 88.73           N  
ATOM   2386  H   GLU A 153     -32.853   8.836  20.565  1.00 88.73           H  
ATOM   2387  CA  GLU A 153     -33.476  10.251  22.061  1.00 88.73           C  
ATOM   2388  HA  GLU A 153     -34.278  10.970  21.895  1.00 88.73           H  
ATOM   2389  C   GLU A 153     -32.364  10.970  22.848  1.00 88.73           C  
ATOM   2390  CB  GLU A 153     -34.064   9.108  22.911  1.00 88.73           C  
ATOM   2391  HB2 GLU A 153     -34.438   9.551  23.833  1.00 88.73           H  
ATOM   2392  HB3 GLU A 153     -33.269   8.416  23.191  1.00 88.73           H  
ATOM   2393  O   GLU A 153     -31.217  10.528  22.928  1.00 88.73           O  
ATOM   2394  CG  GLU A 153     -35.214   8.309  22.279  1.00 88.73           C  
ATOM   2395  HG2 GLU A 153     -34.858   7.820  21.372  1.00 88.73           H  
ATOM   2396  HG3 GLU A 153     -36.006   9.005  22.004  1.00 88.73           H  
ATOM   2397  CD  GLU A 153     -35.767   7.246  23.255  1.00 88.73           C  
ATOM   2398  OE1 GLU A 153     -36.990   6.987  23.218  1.00 88.73           O  
ATOM   2399  OE2 GLU A 153     -34.988   6.730  24.095  1.00 88.73           O  
ATOM   2400  N   GLU A 154     -32.700  12.082  23.499  1.00 78.45           N  
ATOM   2401  H   GLU A 154     -33.637  12.446  23.395  1.00 78.45           H  
ATOM   2402  CA  GLU A 154     -31.752  12.797  24.354  1.00 78.45           C  
ATOM   2403  HA  GLU A 154     -30.791  12.832  23.840  1.00 78.45           H  
ATOM   2404  C   GLU A 154     -31.551  12.064  25.699  1.00 78.45           C  
ATOM   2405  CB  GLU A 154     -32.215  14.247  24.583  1.00 78.45           C  
ATOM   2406  HB2 GLU A 154     -31.512  14.716  25.272  1.00 78.45           H  
ATOM   2407  HB3 GLU A 154     -33.197  14.231  25.055  1.00 78.45           H  
ATOM   2408  O   GLU A 154     -32.516  11.639  26.336  1.00 78.45           O  
ATOM   2409  CG  GLU A 154     -32.279  15.103  23.301  1.00 78.45           C  
ATOM   2410  HG2 GLU A 154     -31.302  15.076  22.820  1.00 78.45           H  
ATOM   2411  HG3 GLU A 154     -33.010  14.666  22.620  1.00 78.45           H  
ATOM   2412  CD  GLU A 154     -32.668  16.571  23.574  1.00 78.45           C  
ATOM   2413  OE1 GLU A 154     -32.606  17.386  22.624  1.00 78.45           O  
ATOM   2414  OE2 GLU A 154     -33.027  16.896  24.733  1.00 78.45           O  
ATOM   2415  N   ASN A 155     -30.311  12.032  26.211  1.00 74.70           N  
ATOM   2416  H   ASN A 155     -29.575  12.402  25.628  1.00 74.70           H  
ATOM   2417  CA  ASN A 155     -29.916  11.470  27.523  1.00 74.70           C  
ATOM   2418  HA  ASN A 155     -28.885  11.792  27.668  1.00 74.70           H  
ATOM   2419  C   ASN A 155     -29.845   9.934  27.631  1.00 74.70           C  
ATOM   2420  CB  ASN A 155     -30.715  12.082  28.694  1.00 74.70           C  
ATOM   2421  HB2 ASN A 155     -31.708  11.633  28.729  1.00 74.70           H  
ATOM   2422  HB3 ASN A 155     -30.214  11.836  29.630  1.00 74.70           H  
ATOM   2423  O   ASN A 155     -29.959   9.380  28.730  1.00 74.70           O  
ATOM   2424  CG  ASN A 155     -30.846  13.583  28.626  1.00 74.70           C  
ATOM   2425  ND2 ASN A 155     -31.984  14.073  28.197  1.00 74.70           N  
ATOM   2426 HD21 ASN A 155     -31.995  15.056  27.965  1.00 74.70           H  
ATOM   2427 HD22 ASN A 155     -32.620  13.429  27.749  1.00 74.70           H  
ATOM   2428  OD1 ASN A 155     -29.932  14.318  28.958  1.00 74.70           O  
ATOM   2429  N   ILE A 156     -29.609   9.231  26.526  1.00 78.13           N  
ATOM   2430  H   ILE A 156     -29.571   9.706  25.636  1.00 78.13           H  
ATOM   2431  CA  ILE A 156     -29.286   7.800  26.568  1.00 78.13           C  
ATOM   2432  HA  ILE A 156     -29.996   7.303  27.228  1.00 78.13           H  
ATOM   2433  C   ILE A 156     -27.870   7.623  27.125  1.00 78.13           C  
ATOM   2434  CB  ILE A 156     -29.399   7.171  25.176  1.00 78.13           C  
ATOM   2435  HB  ILE A 156     -28.598   7.600  24.574  1.00 78.13           H  
ATOM   2436  O   ILE A 156     -26.968   8.400  26.819  1.00 78.13           O  
ATOM   2437  CG1 ILE A 156     -30.761   7.464  24.515  1.00 78.13           C  
ATOM   2438 HG12 ILE A 156     -31.475   6.664  24.704  1.00 78.13           H  
ATOM   2439 HG13 ILE A 156     -31.206   8.403  24.846  1.00 78.13           H  
ATOM   2440  CG2 ILE A 156     -29.190   5.646  25.223  1.00 78.13           C  
ATOM   2441 HG21 ILE A 156     -29.398   5.210  24.246  1.00 78.13           H  
ATOM   2442 HG22 ILE A 156     -28.152   5.420  25.469  1.00 78.13           H  
ATOM   2443 HG23 ILE A 156     -29.864   5.195  25.952  1.00 78.13           H  
ATOM   2444  CD1 ILE A 156     -30.484   7.592  23.029  1.00 78.13           C  
ATOM   2445 HD11 ILE A 156     -31.402   7.847  22.499  1.00 78.13           H  
ATOM   2446 HD12 ILE A 156     -30.047   6.661  22.667  1.00 78.13           H  
ATOM   2447 HD13 ILE A 156     -29.770   8.393  22.845  1.00 78.13           H  
ATOM   2448  N   ALA A 157     -27.653   6.594  27.946  1.00 78.01           N  
ATOM   2449  H   ALA A 157     -28.424   5.975  28.154  1.00 78.01           H  
ATOM   2450  CA  ALA A 157     -26.307   6.256  28.400  1.00 78.01           C  
ATOM   2451  HA  ALA A 157     -25.892   7.122  28.915  1.00 78.01           H  
ATOM   2452  C   ALA A 157     -25.390   5.931  27.205  1.00 78.01           C  
ATOM   2453  CB  ALA A 157     -26.394   5.083  29.386  1.00 78.01           C  
ATOM   2454  HB1 ALA A 157     -26.829   4.216  28.891  1.00 78.01           H  
ATOM   2455  HB2 ALA A 157     -25.393   4.833  29.738  1.00 78.01           H  
ATOM   2456  HB3 ALA A 157     -27.013   5.365  30.238  1.00 78.01           H  
ATOM   2457  O   ALA A 157     -25.799   5.212  26.294  1.00 78.01           O  
ATOM   2458  N   ASP A 158     -24.133   6.369  27.243  1.00 85.34           N  
ATOM   2459  H   ASP A 158     -23.874   7.071  27.921  1.00 85.34           H  
ATOM   2460  CA  ASP A 158     -23.161   6.058  26.189  1.00 85.34           C  
ATOM   2461  HA  ASP A 158     -23.559   6.408  25.237  1.00 85.34           H  
ATOM   2462  C   ASP A 158     -22.897   4.553  26.086  1.00 85.34           C  
ATOM   2463  CB  ASP A 158     -21.829   6.772  26.446  1.00 85.34           C  
ATOM   2464  HB2 ASP A 158     -21.099   6.430  25.712  1.00 85.34           H  
ATOM   2465  HB3 ASP A 158     -21.462   6.501  27.435  1.00 85.34           H  
ATOM   2466  O   ASP A 158     -22.839   3.843  27.099  1.00 85.34           O  
ATOM   2467  CG  ASP A 158     -21.938   8.290  26.330  1.00 85.34           C  
ATOM   2468  OD1 ASP A 158     -22.627   8.743  25.396  1.00 85.34           O  
ATOM   2469  OD2 ASP A 158     -21.319   8.964  27.183  1.00 85.34           O  
ATOM   2470  N   LEU A 159     -22.708   4.045  24.864  1.00 94.17           N  
ATOM   2471  H   LEU A 159     -22.733   4.682  24.080  1.00 94.17           H  
ATOM   2472  CA  LEU A 159     -22.261   2.668  24.640  1.00 94.17           C  
ATOM   2473  HA  LEU A 159     -22.964   1.982  25.114  1.00 94.17           H  
ATOM   2474  C   LEU A 159     -20.903   2.437  25.306  1.00 94.17           C  
ATOM   2475  CB  LEU A 159     -22.218   2.325  23.141  1.00 94.17           C  
ATOM   2476  HB2 LEU A 159     -21.718   1.365  23.014  1.00 94.17           H  
ATOM   2477  HB3 LEU A 159     -21.624   3.084  22.632  1.00 94.17           H  
ATOM   2478  O   LEU A 159     -19.956   3.198  25.132  1.00 94.17           O  
ATOM   2479  CG  LEU A 159     -23.599   2.246  22.470  1.00 94.17           C  
ATOM   2480  HG  LEU A 159     -24.159   3.153  22.695  1.00 94.17           H  
ATOM   2481  CD1 LEU A 159     -23.431   2.129  20.957  1.00 94.17           C  
ATOM   2482 HD11 LEU A 159     -22.927   3.018  20.577  1.00 94.17           H  
ATOM   2483 HD12 LEU A 159     -24.414   2.076  20.490  1.00 94.17           H  
ATOM   2484 HD13 LEU A 159     -22.853   1.243  20.697  1.00 94.17           H  
ATOM   2485  CD2 LEU A 159     -24.413   1.030  22.929  1.00 94.17           C  
ATOM   2486 HD21 LEU A 159     -25.407   1.082  22.485  1.00 94.17           H  
ATOM   2487 HD22 LEU A 159     -23.924   0.109  22.610  1.00 94.17           H  
ATOM   2488 HD23 LEU A 159     -24.522   1.020  24.013  1.00 94.17           H  
ATOM   2489  N   THR A 160     -20.785   1.340  26.048  1.00 95.15           N  
ATOM   2490  H   THR A 160     -21.582   0.727  26.142  1.00 95.15           H  
ATOM   2491  CA  THR A 160     -19.473   0.871  26.488  1.00 95.15           C  
ATOM   2492  HA  THR A 160     -18.908   1.727  26.857  1.00 95.15           H  
ATOM   2493  C   THR A 160     -18.719   0.285  25.295  1.00 95.15           C  
ATOM   2494  CB  THR A 160     -19.568  -0.151  27.626  1.00 95.15           C  
ATOM   2495  HB  THR A 160     -18.558  -0.385  27.963  1.00 95.15           H  
ATOM   2496  O   THR A 160     -19.318  -0.202  24.335  1.00 95.15           O  
ATOM   2497  CG2 THR A 160     -20.368   0.352  28.826  1.00 95.15           C  
ATOM   2498 HG21 THR A 160     -21.417   0.486  28.559  1.00 95.15           H  
ATOM   2499 HG22 THR A 160     -20.299  -0.372  29.637  1.00 95.15           H  
ATOM   2500 HG23 THR A 160     -19.965   1.307  29.163  1.00 95.15           H  
ATOM   2501  OG1 THR A 160     -20.177  -1.328  27.173  1.00 95.15           O  
ATOM   2502  HG1 THR A 160     -21.095  -1.096  27.015  1.00 95.15           H  
ATOM   2503  N   PHE A 161     -17.387   0.271  25.355  1.00 95.79           N  
ATOM   2504  H   PHE A 161     -16.925   0.750  26.114  1.00 95.79           H  
ATOM   2505  CA  PHE A 161     -16.576  -0.311  24.283  1.00 95.79           C  
ATOM   2506  HA  PHE A 161     -16.786   0.249  23.371  1.00 95.79           H  
ATOM   2507  C   PHE A 161     -16.949  -1.776  23.942  1.00 95.79           C  
ATOM   2508  CB  PHE A 161     -15.093  -0.094  24.604  1.00 95.79           C  
ATOM   2509  HB2 PHE A 161     -14.880  -0.388  25.632  1.00 95.79           H  
ATOM   2510  HB3 PHE A 161     -14.876   0.972  24.529  1.00 95.79           H  
ATOM   2511  O   PHE A 161     -17.137  -2.062  22.759  1.00 95.79           O  
ATOM   2512  CG  PHE A 161     -14.168  -0.836  23.670  1.00 95.79           C  
ATOM   2513  CD1 PHE A 161     -13.465  -1.963  24.129  1.00 95.79           C  
ATOM   2514  HD1 PHE A 161     -13.567  -2.290  25.153  1.00 95.79           H  
ATOM   2515  CD2 PHE A 161     -14.040  -0.422  22.332  1.00 95.79           C  
ATOM   2516  HD2 PHE A 161     -14.584   0.440  21.975  1.00 95.79           H  
ATOM   2517  CE1 PHE A 161     -12.631  -2.666  23.250  1.00 95.79           C  
ATOM   2518  HE1 PHE A 161     -12.083  -3.521  23.619  1.00 95.79           H  
ATOM   2519  CE2 PHE A 161     -13.220  -1.145  21.448  1.00 95.79           C  
ATOM   2520  HE2 PHE A 161     -13.142  -0.840  20.415  1.00 95.79           H  
ATOM   2521  CZ  PHE A 161     -12.517  -2.272  21.906  1.00 95.79           C  
ATOM   2522  HZ  PHE A 161     -11.898  -2.835  21.224  1.00 95.79           H  
ATOM   2523  N   PRO A 162     -17.152  -2.698  24.910  1.00 94.65           N  
ATOM   2524  CA  PRO A 162     -17.631  -4.054  24.613  1.00 94.65           C  
ATOM   2525  HA  PRO A 162     -16.897  -4.554  23.982  1.00 94.65           H  
ATOM   2526  C   PRO A 162     -18.997  -4.102  23.908  1.00 94.65           C  
ATOM   2527  CB  PRO A 162     -17.696  -4.762  25.971  1.00 94.65           C  
ATOM   2528  HB2 PRO A 162     -17.482  -5.827  25.884  1.00 94.65           H  
ATOM   2529  HB3 PRO A 162     -18.671  -4.611  26.432  1.00 94.65           H  
ATOM   2530  O   PRO A 162     -19.186  -4.902  22.990  1.00 94.65           O  
ATOM   2531  CG  PRO A 162     -16.636  -4.039  26.795  1.00 94.65           C  
ATOM   2532  HG2 PRO A 162     -16.818  -4.135  27.865  1.00 94.65           H  
ATOM   2533  HG3 PRO A 162     -15.645  -4.410  26.531  1.00 94.65           H  
ATOM   2534  CD  PRO A 162     -16.796  -2.600  26.319  1.00 94.65           C  
ATOM   2535  HD2 PRO A 162     -15.862  -2.060  26.476  1.00 94.65           H  
ATOM   2536  HD3 PRO A 162     -17.609  -2.125  26.867  1.00 94.65           H  
ATOM   2537  N   GLU A 163     -19.942  -3.240  24.301  1.00 95.16           N  
ATOM   2538  H   GLU A 163     -19.728  -2.570  25.027  1.00 95.16           H  
ATOM   2539  CA  GLU A 163     -21.251  -3.132  23.641  1.00 95.16           C  
ATOM   2540  HA  GLU A 163     -21.724  -4.113  23.600  1.00 95.16           H  
ATOM   2541  C   GLU A 163     -21.100  -2.639  22.199  1.00 95.16           C  
ATOM   2542  CB  GLU A 163     -22.171  -2.174  24.411  1.00 95.16           C  
ATOM   2543  HB2 GLU A 163     -21.635  -1.235  24.553  1.00 95.16           H  
ATOM   2544  HB3 GLU A 163     -23.050  -1.964  23.802  1.00 95.16           H  
ATOM   2545  O   GLU A 163     -21.676  -3.233  21.291  1.00 95.16           O  
ATOM   2546  CG  GLU A 163     -22.651  -2.724  25.765  1.00 95.16           C  
ATOM   2547  HG2 GLU A 163     -21.810  -3.164  26.302  1.00 95.16           H  
ATOM   2548  HG3 GLU A 163     -23.370  -3.522  25.579  1.00 95.16           H  
ATOM   2549  CD  GLU A 163     -23.288  -1.630  26.642  1.00 95.16           C  
ATOM   2550  OE1 GLU A 163     -24.117  -1.956  27.511  1.00 95.16           O  
ATOM   2551  OE2 GLU A 163     -22.914  -0.440  26.497  1.00 95.16           O  
ATOM   2552  N   ALA A 164     -20.273  -1.615  21.967  1.00 96.83           N  
ATOM   2553  H   ALA A 164     -19.840  -1.155  22.755  1.00 96.83           H  
ATOM   2554  CA  ALA A 164     -20.001  -1.102  20.628  1.00 96.83           C  
ATOM   2555  HA  ALA A 164     -20.946  -0.805  20.172  1.00 96.83           H  
ATOM   2556  C   ALA A 164     -19.367  -2.171  19.720  1.00 96.83           C  
ATOM   2557  CB  ALA A 164     -19.111   0.140  20.748  1.00 96.83           C  
ATOM   2558  HB1 ALA A 164     -19.616   0.895  21.350  1.00 96.83           H  
ATOM   2559  HB2 ALA A 164     -18.921   0.552  19.757  1.00 96.83           H  
ATOM   2560  HB3 ALA A 164     -18.160  -0.118  21.215  1.00 96.83           H  
ATOM   2561  O   ALA A 164     -19.745  -2.294  18.555  1.00 96.83           O  
ATOM   2562  N   VAL A 165     -18.431  -2.982  20.236  1.00 96.03           N  
ATOM   2563  H   VAL A 165     -18.130  -2.821  21.187  1.00 96.03           H  
ATOM   2564  CA  VAL A 165     -17.817  -4.071  19.454  1.00 96.03           C  
ATOM   2565  HA  VAL A 165     -17.430  -3.656  18.523  1.00 96.03           H  
ATOM   2566  C   VAL A 165     -18.857  -5.114  19.058  1.00 96.03           C  
ATOM   2567  CB  VAL A 165     -16.646  -4.741  20.199  1.00 96.03           C  
ATOM   2568  HB  VAL A 165     -16.973  -5.060  21.189  1.00 96.03           H  
ATOM   2569  O   VAL A 165     -18.908  -5.521  17.898  1.00 96.03           O  
ATOM   2570  CG1 VAL A 165     -16.145  -5.965  19.417  1.00 96.03           C  
ATOM   2571 HG11 VAL A 165     -15.174  -6.288  19.790  1.00 96.03           H  
ATOM   2572 HG12 VAL A 165     -16.842  -6.796  19.526  1.00 96.03           H  
ATOM   2573 HG13 VAL A 165     -16.039  -5.720  18.360  1.00 96.03           H  
ATOM   2574  CG2 VAL A 165     -15.461  -3.781  20.353  1.00 96.03           C  
ATOM   2575 HG21 VAL A 165     -15.780  -2.848  20.818  1.00 96.03           H  
ATOM   2576 HG22 VAL A 165     -14.700  -4.234  20.989  1.00 96.03           H  
ATOM   2577 HG23 VAL A 165     -15.029  -3.551  19.379  1.00 96.03           H  
ATOM   2578  N   ARG A 166     -19.707  -5.526  20.001  1.00 94.88           N  
ATOM   2579  H   ARG A 166     -19.614  -5.138  20.928  1.00 94.88           H  
ATOM   2580  CA  ARG A 166     -20.798  -6.470  19.739  1.00 94.88           C  
ATOM   2581  HA  ARG A 166     -20.401  -7.409  19.355  1.00 94.88           H  
ATOM   2582  C   ARG A 166     -21.763  -5.943  18.683  1.00 94.88           C  
ATOM   2583  CB  ARG A 166     -21.512  -6.721  21.059  1.00 94.88           C  
ATOM   2584  HB2 ARG A 166     -20.826  -7.229  21.736  1.00 94.88           H  
ATOM   2585  HB3 ARG A 166     -21.767  -5.757  21.500  1.00 94.88           H  
ATOM   2586  O   ARG A 166     -22.082  -6.659  17.742  1.00 94.88           O  
ATOM   2587  CG  ARG A 166     -22.791  -7.553  20.913  1.00 94.88           C  
ATOM   2588  HG2 ARG A 166     -23.480  -7.120  20.188  1.00 94.88           H  
ATOM   2589  HG3 ARG A 166     -22.554  -8.581  20.640  1.00 94.88           H  
ATOM   2590  CD  ARG A 166     -23.425  -7.486  22.286  1.00 94.88           C  
ATOM   2591  HD2 ARG A 166     -23.610  -6.441  22.536  1.00 94.88           H  
ATOM   2592  HD3 ARG A 166     -22.722  -7.900  23.009  1.00 94.88           H  
ATOM   2593  NE  ARG A 166     -24.687  -8.208  22.367  1.00 94.88           N  
ATOM   2594  HE  ARG A 166     -25.066  -8.651  21.542  1.00 94.88           H  
ATOM   2595  NH1 ARG A 166     -24.820  -7.972  24.637  1.00 94.88           N  
ATOM   2596 HH11 ARG A 166     -24.041  -7.329  24.637  1.00 94.88           H  
ATOM   2597 HH12 ARG A 166     -25.031  -8.506  25.468  1.00 94.88           H  
ATOM   2598  NH2 ARG A 166     -26.285  -9.215  23.620  1.00 94.88           N  
ATOM   2599 HH21 ARG A 166     -26.606  -9.645  22.764  1.00 94.88           H  
ATOM   2600 HH22 ARG A 166     -26.482  -9.546  24.553  1.00 94.88           H  
ATOM   2601  CZ  ARG A 166     -25.267  -8.446  23.517  1.00 94.88           C  
ATOM   2602  N   VAL A 167     -22.193  -4.693  18.814  1.00 96.23           N  
ATOM   2603  H   VAL A 167     -21.901  -4.163  19.622  1.00 96.23           H  
ATOM   2604  CA  VAL A 167     -23.139  -4.084  17.875  1.00 96.23           C  
ATOM   2605  HA  VAL A 167     -24.008  -4.736  17.779  1.00 96.23           H  
ATOM   2606  C   VAL A 167     -22.525  -3.960  16.484  1.00 96.23           C  
ATOM   2607  CB  VAL A 167     -23.615  -2.733  18.420  1.00 96.23           C  
ATOM   2608  HB  VAL A 167     -22.752  -2.120  18.680  1.00 96.23           H  
ATOM   2609  O   VAL A 167     -23.188  -4.280  15.503  1.00 96.23           O  
ATOM   2610  CG1 VAL A 167     -24.474  -1.976  17.408  1.00 96.23           C  
ATOM   2611 HG11 VAL A 167     -24.948  -1.127  17.901  1.00 96.23           H  
ATOM   2612 HG12 VAL A 167     -25.249  -2.625  17.001  1.00 96.23           H  
ATOM   2613 HG13 VAL A 167     -23.856  -1.598  16.593  1.00 96.23           H  
ATOM   2614  CG2 VAL A 167     -24.466  -2.960  19.675  1.00 96.23           C  
ATOM   2615 HG21 VAL A 167     -24.597  -2.007  20.187  1.00 96.23           H  
ATOM   2616 HG22 VAL A 167     -23.983  -3.647  20.371  1.00 96.23           H  
ATOM   2617 HG23 VAL A 167     -25.434  -3.374  19.394  1.00 96.23           H  
ATOM   2618  N   LEU A 168     -21.241  -3.601  16.373  1.00 97.09           N  
ATOM   2619  H   LEU A 168     -20.738  -3.313  17.200  1.00 97.09           H  
ATOM   2620  CA  LEU A 168     -20.551  -3.597  15.081  1.00 97.09           C  
ATOM   2621  HA  LEU A 168     -21.130  -2.964  14.407  1.00 97.09           H  
ATOM   2622  C   LEU A 168     -20.488  -5.000  14.453  1.00 97.09           C  
ATOM   2623  CB  LEU A 168     -19.144  -2.995  15.244  1.00 97.09           C  
ATOM   2624  HB2 LEU A 168     -18.558  -3.647  15.892  1.00 97.09           H  
ATOM   2625  HB3 LEU A 168     -19.230  -2.025  15.734  1.00 97.09           H  
ATOM   2626  O   LEU A 168     -20.652  -5.132  13.241  1.00 97.09           O  
ATOM   2627  CG  LEU A 168     -18.402  -2.818  13.903  1.00 97.09           C  
ATOM   2628  HG  LEU A 168     -18.343  -3.772  13.379  1.00 97.09           H  
ATOM   2629  CD1 LEU A 168     -19.086  -1.799  12.990  1.00 97.09           C  
ATOM   2630 HD11 LEU A 168     -20.040  -2.192  12.639  1.00 97.09           H  
ATOM   2631 HD12 LEU A 168     -18.456  -1.598  12.124  1.00 97.09           H  
ATOM   2632 HD13 LEU A 168     -19.258  -0.867  13.528  1.00 97.09           H  
ATOM   2633  CD2 LEU A 168     -16.969  -2.349  14.142  1.00 97.09           C  
ATOM   2634 HD21 LEU A 168     -16.469  -2.180  13.188  1.00 97.09           H  
ATOM   2635 HD22 LEU A 168     -16.427  -3.120  14.689  1.00 97.09           H  
ATOM   2636 HD23 LEU A 168     -16.975  -1.419  14.711  1.00 97.09           H  
ATOM   2637  N   LEU A 169     -20.266  -6.047  15.254  1.00 95.94           N  
ATOM   2638  H   LEU A 169     -20.150  -5.879  16.244  1.00 95.94           H  
ATOM   2639  CA  LEU A 169     -20.304  -7.433  14.776  1.00 95.94           C  
ATOM   2640  HA  LEU A 169     -19.638  -7.525  13.918  1.00 95.94           H  
ATOM   2641  C   LEU A 169     -21.699  -7.824  14.278  1.00 95.94           C  
ATOM   2642  CB  LEU A 169     -19.851  -8.397  15.884  1.00 95.94           C  
ATOM   2643  HB2 LEU A 169     -20.119  -9.413  15.594  1.00 95.94           H  
ATOM   2644  HB3 LEU A 169     -20.405  -8.172  16.795  1.00 95.94           H  
ATOM   2645  O   LEU A 169     -21.803  -8.417  13.206  1.00 95.94           O  
ATOM   2646  CG  LEU A 169     -18.350  -8.359  16.191  1.00 95.94           C  
ATOM   2647  HG  LEU A 169     -18.011  -7.331  16.314  1.00 95.94           H  
ATOM   2648  CD1 LEU A 169     -18.084  -9.130  17.485  1.00 95.94           C  
ATOM   2649 HD11 LEU A 169     -18.642  -8.665  18.298  1.00 95.94           H  
ATOM   2650 HD12 LEU A 169     -18.403 -10.167  17.380  1.00 95.94           H  
ATOM   2651 HD13 LEU A 169     -17.024  -9.090  17.739  1.00 95.94           H  
ATOM   2652  CD2 LEU A 169     -17.541  -9.009  15.067  1.00 95.94           C  
ATOM   2653 HD21 LEU A 169     -17.857 -10.044  14.934  1.00 95.94           H  
ATOM   2654 HD22 LEU A 169     -16.485  -8.976  15.337  1.00 95.94           H  
ATOM   2655 HD23 LEU A 169     -17.689  -8.462  14.136  1.00 95.94           H  
ATOM   2656  N   ASP A 170     -22.755  -7.449  15.001  1.00 95.95           N  
ATOM   2657  H   ASP A 170     -22.597  -7.016  15.900  1.00 95.95           H  
ATOM   2658  CA  ASP A 170     -24.138  -7.695  14.583  1.00 95.95           C  
ATOM   2659  HA  ASP A 170     -24.258  -8.758  14.374  1.00 95.95           H  
ATOM   2660  C   ASP A 170     -24.477  -6.929  13.288  1.00 95.95           C  
ATOM   2661  CB  ASP A 170     -25.117  -7.316  15.708  1.00 95.95           C  
ATOM   2662  HB2 ASP A 170     -24.943  -6.283  16.007  1.00 95.95           H  
ATOM   2663  HB3 ASP A 170     -26.129  -7.383  15.309  1.00 95.95           H  
ATOM   2664  O   ASP A 170     -25.085  -7.496  12.377  1.00 95.95           O  
ATOM   2665  CG  ASP A 170     -25.075  -8.218  16.948  1.00 95.95           C  
ATOM   2666  OD1 ASP A 170     -24.730  -9.414  16.835  1.00 95.95           O  
ATOM   2667  OD2 ASP A 170     -25.513  -7.746  18.021  1.00 95.95           O  
ATOM   2668  N   ILE A 171     -24.032  -5.672  13.154  1.00 96.37           N  
ATOM   2669  H   ILE A 171     -23.599  -5.242  13.959  1.00 96.37           H  
ATOM   2670  CA  ILE A 171     -24.163  -4.872  11.922  1.00 96.37           C  
ATOM   2671  HA  ILE A 171     -25.220  -4.782  11.673  1.00 96.37           H  
ATOM   2672  C   ILE A 171     -23.479  -5.571  10.747  1.00 96.37           C  
ATOM   2673  CB  ILE A 171     -23.587  -3.448  12.126  1.00 96.37           C  
ATOM   2674  HB  ILE A 171     -22.644  -3.532  12.665  1.00 96.37           H  
ATOM   2675  O   ILE A 171     -24.047  -5.636   9.654  1.00 96.37           O  
ATOM   2676  CG1 ILE A 171     -24.562  -2.612  12.982  1.00 96.37           C  
ATOM   2677 HG12 ILE A 171     -25.464  -2.402  12.408  1.00 96.37           H  
ATOM   2678 HG13 ILE A 171     -24.861  -3.186  13.859  1.00 96.37           H  
ATOM   2679  CG2 ILE A 171     -23.294  -2.731  10.789  1.00 96.37           C  
ATOM   2680 HG21 ILE A 171     -22.970  -1.706  10.969  1.00 96.37           H  
ATOM   2681 HG22 ILE A 171     -22.484  -3.228  10.254  1.00 96.37           H  
ATOM   2682 HG23 ILE A 171     -24.186  -2.717  10.164  1.00 96.37           H  
ATOM   2683  CD1 ILE A 171     -23.967  -1.286  13.476  1.00 96.37           C  
ATOM   2684 HD11 ILE A 171     -24.650  -0.844  14.202  1.00 96.37           H  
ATOM   2685 HD12 ILE A 171     -23.852  -0.583  12.651  1.00 96.37           H  
ATOM   2686 HD13 ILE A 171     -23.005  -1.459  13.958  1.00 96.37           H  
ATOM   2687  N   VAL A 172     -22.270  -6.095  10.965  1.00 95.55           N  
ATOM   2688  H   VAL A 172     -21.869  -5.982  11.885  1.00 95.55           H  
ATOM   2689  CA  VAL A 172     -21.510  -6.826   9.949  1.00 95.55           C  
ATOM   2690  HA  VAL A 172     -21.471  -6.216   9.046  1.00 95.55           H  
ATOM   2691  C   VAL A 172     -22.210  -8.121   9.566  1.00 95.55           C  
ATOM   2692  CB  VAL A 172     -20.069  -7.085  10.421  1.00 95.55           C  
ATOM   2693  HB  VAL A 172     -20.070  -7.403  11.464  1.00 95.55           H  
ATOM   2694  O   VAL A 172     -22.317  -8.396   8.374  1.00 95.55           O  
ATOM   2695  CG1 VAL A 172     -19.356  -8.165   9.596  1.00 95.55           C  
ATOM   2696 HG11 VAL A 172     -19.480  -7.966   8.531  1.00 95.55           H  
ATOM   2697 HG12 VAL A 172     -18.298  -8.182   9.858  1.00 95.55           H  
ATOM   2698 HG13 VAL A 172     -19.776  -9.143   9.830  1.00 95.55           H  
ATOM   2699  CG2 VAL A 172     -19.252  -5.795  10.297  1.00 95.55           C  
ATOM   2700 HG21 VAL A 172     -19.743  -4.985  10.836  1.00 95.55           H  
ATOM   2701 HG22 VAL A 172     -19.154  -5.514   9.249  1.00 95.55           H  
ATOM   2702 HG23 VAL A 172     -18.263  -5.950  10.731  1.00 95.55           H  
ATOM   2703  N   GLU A 173     -22.708  -8.905  10.522  1.00 94.58           N  
ATOM   2704  H   GLU A 173     -22.580  -8.640  11.488  1.00 94.58           H  
ATOM   2705  CA  GLU A 173     -23.380 -10.178  10.242  1.00 94.58           C  
ATOM   2706  HA  GLU A 173     -22.705 -10.793   9.648  1.00 94.58           H  
ATOM   2707  C   GLU A 173     -24.659  -9.967   9.418  1.00 94.58           C  
ATOM   2708  CB  GLU A 173     -23.660 -10.916  11.562  1.00 94.58           C  
ATOM   2709  HB2 GLU A 173     -22.747 -10.944  12.156  1.00 94.58           H  
ATOM   2710  HB3 GLU A 173     -24.409 -10.363  12.129  1.00 94.58           H  
ATOM   2711  O   GLU A 173     -24.882 -10.673   8.432  1.00 94.58           O  
ATOM   2712  CG  GLU A 173     -24.157 -12.360  11.359  1.00 94.58           C  
ATOM   2713  HG2 GLU A 173     -24.342 -12.796  12.341  1.00 94.58           H  
ATOM   2714  HG3 GLU A 173     -25.111 -12.330  10.833  1.00 94.58           H  
ATOM   2715  CD  GLU A 173     -23.172 -13.268  10.594  1.00 94.58           C  
ATOM   2716  OE1 GLU A 173     -23.635 -14.269  10.002  1.00 94.58           O  
ATOM   2717  OE2 GLU A 173     -21.954 -12.965  10.561  1.00 94.58           O  
ATOM   2718  N   ASN A 174     -25.419  -8.912   9.721  1.00 94.79           N  
ATOM   2719  H   ASN A 174     -25.174  -8.377  10.542  1.00 94.79           H  
ATOM   2720  CA  ASN A 174     -26.612  -8.505   8.970  1.00 94.79           C  
ATOM   2721  HA  ASN A 174     -27.102  -9.398   8.582  1.00 94.79           H  
ATOM   2722  C   ASN A 174     -26.297  -7.622   7.740  1.00 94.79           C  
ATOM   2723  CB  ASN A 174     -27.590  -7.837   9.943  1.00 94.79           C  
ATOM   2724  HB2 ASN A 174     -27.093  -6.998  10.432  1.00 94.79           H  
ATOM   2725  HB3 ASN A 174     -28.448  -7.456   9.390  1.00 94.79           H  
ATOM   2726  O   ASN A 174     -27.196  -7.196   7.016  1.00 94.79           O  
ATOM   2727  CG  ASN A 174     -28.119  -8.797  10.994  1.00 94.79           C  
ATOM   2728  ND2 ASN A 174     -27.554  -8.803  12.178  1.00 94.79           N  
ATOM   2729 HD21 ASN A 174     -26.735  -8.239  12.350  1.00 94.79           H  
ATOM   2730 HD22 ASN A 174     -27.948  -9.422  12.872  1.00 94.79           H  
ATOM   2731  OD1 ASN A 174     -29.023  -9.576  10.754  1.00 94.79           O  
ATOM   2732  N   GLY A 175     -25.017  -7.342   7.473  1.00 94.22           N  
ATOM   2733  H   GLY A 175     -24.325  -7.651   8.140  1.00 94.22           H  
ATOM   2734  CA  GLY A 175     -24.577  -6.492   6.369  1.00 94.22           C  
ATOM   2735  HA2 GLY A 175     -23.512  -6.289   6.479  1.00 94.22           H  
ATOM   2736  HA3 GLY A 175     -25.103  -5.539   6.427  1.00 94.22           H  
ATOM   2737  C   GLY A 175     -24.815  -7.117   4.992  1.00 94.22           C  
ATOM   2738  O   GLY A 175     -24.605  -8.317   4.783  1.00 94.22           O  
ATOM   2739  N   GLN A 176     -25.167  -6.291   4.004  1.00 91.80           N  
ATOM   2740  H   GLN A 176     -25.334  -5.321   4.229  1.00 91.80           H  
ATOM   2741  CA  GLN A 176     -25.289  -6.730   2.613  1.00 91.80           C  
ATOM   2742  HA  GLN A 176     -25.968  -7.582   2.588  1.00 91.80           H  
ATOM   2743  C   GLN A 176     -23.925  -7.170   2.054  1.00 91.80           C  
ATOM   2744  CB  GLN A 176     -25.874  -5.618   1.730  1.00 91.80           C  
ATOM   2745  HB2 GLN A 176     -25.892  -5.971   0.699  1.00 91.80           H  
ATOM   2746  HB3 GLN A 176     -25.217  -4.749   1.777  1.00 91.80           H  
ATOM   2747  O   GLN A 176     -22.896  -6.526   2.279  1.00 91.80           O  
ATOM   2748  CG  GLN A 176     -27.298  -5.187   2.114  1.00 91.80           C  
ATOM   2749  HG2 GLN A 176     -27.977  -6.033   2.005  1.00 91.80           H  
ATOM   2750  HG3 GLN A 176     -27.323  -4.871   3.156  1.00 91.80           H  
ATOM   2751  CD  GLN A 176     -27.807  -4.033   1.252  1.00 91.80           C  
ATOM   2752  NE2 GLN A 176     -28.986  -3.533   1.544  1.00 91.80           N  
ATOM   2753 HE21 GLN A 176     -29.504  -3.884   2.337  1.00 91.80           H  
ATOM   2754 HE22 GLN A 176     -29.287  -2.679   1.097  1.00 91.80           H  
ATOM   2755  OE1 GLN A 176     -27.148  -3.568   0.319  1.00 91.80           O  
ATOM   2756  N   ASN A 177     -23.915  -8.221   1.227  1.00 87.43           N  
ATOM   2757  H   ASN A 177     -24.776  -8.741   1.143  1.00 87.43           H  
ATOM   2758  CA  ASN A 177     -22.685  -8.841   0.704  1.00 87.43           C  
ATOM   2759  HA  ASN A 177     -22.127  -9.257   1.542  1.00 87.43           H  
ATOM   2760  C   ASN A 177     -21.724  -7.866  -0.002  1.00 87.43           C  
ATOM   2761  CB  ASN A 177     -23.072  -9.989  -0.248  1.00 87.43           C  
ATOM   2762  HB2 ASN A 177     -23.797  -9.635  -0.982  1.00 87.43           H  
ATOM   2763  HB3 ASN A 177     -22.182 -10.325  -0.781  1.00 87.43           H  
ATOM   2764  O   ASN A 177     -20.513  -8.045   0.071  1.00 87.43           O  
ATOM   2765  CG  ASN A 177     -23.632 -11.199   0.478  1.00 87.43           C  
ATOM   2766  ND2 ASN A 177     -24.372 -12.041  -0.203  1.00 87.43           N  
ATOM   2767 HD21 ASN A 177     -24.749 -12.814   0.326  1.00 87.43           H  
ATOM   2768 HD22 ASN A 177     -24.575 -11.898  -1.182  1.00 87.43           H  
ATOM   2769  OD1 ASN A 177     -23.414 -11.405   1.657  1.00 87.43           O  
ATOM   2770  N   ARG A 178     -22.232  -6.807  -0.647  1.00 84.78           N  
ATOM   2771  H   ARG A 178     -23.235  -6.694  -0.628  1.00 84.78           H  
ATOM   2772  CA  ARG A 178     -21.404  -5.790  -1.327  1.00 84.78           C  
ATOM   2773  HA  ARG A 178     -20.697  -6.313  -1.972  1.00 84.78           H  
ATOM   2774  C   ARG A 178     -20.524  -4.952  -0.383  1.00 84.78           C  
ATOM   2775  CB  ARG A 178     -22.291  -4.903  -2.218  1.00 84.78           C  
ATOM   2776  HB2 ARG A 178     -21.652  -4.237  -2.797  1.00 84.78           H  
ATOM   2777  HB3 ARG A 178     -22.833  -5.540  -2.917  1.00 84.78           H  
ATOM   2778  O   ARG A 178     -19.555  -4.354  -0.847  1.00 84.78           O  
ATOM   2779  CG  ARG A 178     -23.301  -4.054  -1.425  1.00 84.78           C  
ATOM   2780  HG2 ARG A 178     -22.763  -3.373  -0.766  1.00 84.78           H  
ATOM   2781  HG3 ARG A 178     -23.934  -4.704  -0.822  1.00 84.78           H  
ATOM   2782  CD  ARG A 178     -24.190  -3.229  -2.363  1.00 84.78           C  
ATOM   2783  HD2 ARG A 178     -23.570  -2.485  -2.864  1.00 84.78           H  
ATOM   2784  HD3 ARG A 178     -24.629  -3.890  -3.110  1.00 84.78           H  
ATOM   2785  NE  ARG A 178     -25.276  -2.563  -1.623  1.00 84.78           N  
ATOM   2786  HE  ARG A 178     -25.549  -2.945  -0.729  1.00 84.78           H  
ATOM   2787  NH1 ARG A 178     -25.973  -1.087  -3.233  1.00 84.78           N  
ATOM   2788 HH11 ARG A 178     -26.595  -0.338  -3.499  1.00 84.78           H  
ATOM   2789 HH12 ARG A 178     -25.356  -1.531  -3.898  1.00 84.78           H  
ATOM   2790  NH2 ARG A 178     -26.875  -1.009  -1.190  1.00 84.78           N  
ATOM   2791 HH21 ARG A 178     -27.001  -1.396  -0.266  1.00 84.78           H  
ATOM   2792 HH22 ARG A 178     -27.468  -0.231  -1.442  1.00 84.78           H  
ATOM   2793  CZ  ARG A 178     -26.033  -1.558  -2.017  1.00 84.78           C  
ATOM   2794  N   PHE A 179     -20.856  -4.907   0.910  1.00 86.77           N  
ATOM   2795  H   PHE A 179     -21.676  -5.415   1.209  1.00 86.77           H  
ATOM   2796  CA  PHE A 179     -20.104  -4.196   1.954  1.00 86.77           C  
ATOM   2797  HA  PHE A 179     -19.382  -3.524   1.490  1.00 86.77           H  
ATOM   2798  C   PHE A 179     -19.292  -5.142   2.852  1.00 86.77           C  
ATOM   2799  CB  PHE A 179     -21.078  -3.344   2.777  1.00 86.77           C  
ATOM   2800  HB2 PHE A 179     -20.514  -2.773   3.514  1.00 86.77           H  
ATOM   2801  HB3 PHE A 179     -21.749  -4.005   3.325  1.00 86.77           H  
ATOM   2802  O   PHE A 179     -18.417  -4.696   3.592  1.00 86.77           O  
ATOM   2803  CG  PHE A 179     -21.895  -2.374   1.943  1.00 86.77           C  
ATOM   2804  CD1 PHE A 179     -21.260  -1.342   1.229  1.00 86.77           C  
ATOM   2805  HD1 PHE A 179     -20.184  -1.249   1.270  1.00 86.77           H  
ATOM   2806  CD2 PHE A 179     -23.291  -2.510   1.869  1.00 86.77           C  
ATOM   2807  HD2 PHE A 179     -23.785  -3.279   2.445  1.00 86.77           H  
ATOM   2808  CE1 PHE A 179     -22.017  -0.429   0.473  1.00 86.77           C  
ATOM   2809  HE1 PHE A 179     -21.531   0.384  -0.045  1.00 86.77           H  
ATOM   2810  CE2 PHE A 179     -24.043  -1.625   1.079  1.00 86.77           C  
ATOM   2811  HE2 PHE A 179     -25.118  -1.724   1.033  1.00 86.77           H  
ATOM   2812  CZ  PHE A 179     -23.412  -0.573   0.396  1.00 86.77           C  
ATOM   2813  HZ  PHE A 179     -24.002   0.136  -0.166  1.00 86.77           H  
ATOM   2814  N   LYS A 180     -19.532  -6.457   2.757  1.00 85.59           N  
ATOM   2815  H   LYS A 180     -20.249  -6.764   2.115  1.00 85.59           H  
ATOM   2816  CA  LYS A 180     -18.741  -7.487   3.436  1.00 85.59           C  
ATOM   2817  HA  LYS A 180     -18.491  -7.140   4.439  1.00 85.59           H  
ATOM   2818  C   LYS A 180     -17.428  -7.709   2.687  1.00 85.59           C  
ATOM   2819  CB  LYS A 180     -19.562  -8.781   3.574  1.00 85.59           C  
ATOM   2820  HB2 LYS A 180     -20.011  -9.037   2.614  1.00 85.59           H  
ATOM   2821  HB3 LYS A 180     -18.894  -9.592   3.864  1.00 85.59           H  
ATOM   2822  O   LYS A 180     -17.358  -8.467   1.721  1.00 85.59           O  
ATOM   2823  CG  LYS A 180     -20.655  -8.654   4.647  1.00 85.59           C  
ATOM   2824  HG2 LYS A 180     -21.294  -7.798   4.429  1.00 85.59           H  
ATOM   2825  HG3 LYS A 180     -20.172  -8.488   5.610  1.00 85.59           H  
ATOM   2826  CD  LYS A 180     -21.529  -9.916   4.729  1.00 85.59           C  
ATOM   2827  HD2 LYS A 180     -20.906 -10.810   4.741  1.00 85.59           H  
ATOM   2828  HD3 LYS A 180     -22.193  -9.946   3.865  1.00 85.59           H  
ATOM   2829  CE  LYS A 180     -22.352  -9.858   6.018  1.00 85.59           C  
ATOM   2830  HE2 LYS A 180     -21.699 -10.057   6.868  1.00 85.59           H  
ATOM   2831  HE3 LYS A 180     -22.729  -8.843   6.144  1.00 85.59           H  
ATOM   2832  NZ  LYS A 180     -23.507 -10.782   6.051  1.00 85.59           N  
ATOM   2833  HZ1 LYS A 180     -23.253 -11.746   5.892  1.00 85.59           H  
ATOM   2834  HZ2 LYS A 180     -23.948 -10.736   6.958  1.00 85.59           H  
ATOM   2835  HZ3 LYS A 180     -24.213 -10.462   5.403  1.00 85.59           H  
ATOM   2836  N   LEU A 181     -16.371  -7.031   3.132  1.00 86.36           N  
ATOM   2837  H   LEU A 181     -16.513  -6.362   3.876  1.00 86.36           H  
ATOM   2838  CA  LEU A 181     -15.028  -7.236   2.589  1.00 86.36           C  
ATOM   2839  HA  LEU A 181     -15.067  -7.090   1.510  1.00 86.36           H  
ATOM   2840  C   LEU A 181     -14.557  -8.668   2.851  1.00 86.36           C  
ATOM   2841  CB  LEU A 181     -14.025  -6.241   3.199  1.00 86.36           C  
ATOM   2842  HB2 LEU A 181     -13.948  -6.436   4.268  1.00 86.36           H  
ATOM   2843  HB3 LEU A 181     -13.050  -6.437   2.752  1.00 86.36           H  
ATOM   2844  O   LEU A 181     -14.726  -9.190   3.949  1.00 86.36           O  
ATOM   2845  CG  LEU A 181     -14.359  -4.755   3.026  1.00 86.36           C  
ATOM   2846  HG  LEU A 181     -15.170  -4.480   3.700  1.00 86.36           H  
ATOM   2847  CD1 LEU A 181     -13.119  -3.914   3.321  1.00 86.36           C  
ATOM   2848 HD11 LEU A 181     -12.770  -4.110   4.335  1.00 86.36           H  
ATOM   2849 HD12 LEU A 181     -12.332  -4.150   2.605  1.00 86.36           H  
ATOM   2850 HD13 LEU A 181     -13.352  -2.852   3.240  1.00 86.36           H  
ATOM   2851  CD2 LEU A 181     -14.764  -4.449   1.605  1.00 86.36           C  
ATOM   2852 HD21 LEU A 181     -15.745  -4.874   1.394  1.00 86.36           H  
ATOM   2853 HD22 LEU A 181     -14.837  -3.367   1.499  1.00 86.36           H  
ATOM   2854 HD23 LEU A 181     -14.015  -4.865   0.931  1.00 86.36           H  
ATOM   2855  N   SER A 182     -13.896  -9.287   1.872  1.00 86.73           N  
ATOM   2856  H   SER A 182     -13.757  -8.798   0.999  1.00 86.73           H  
ATOM   2857  CA  SER A 182     -13.191 -10.549   2.105  1.00 86.73           C  
ATOM   2858  HA  SER A 182     -13.598 -11.012   3.003  1.00 86.73           H  
ATOM   2859  C   SER A 182     -11.704 -10.304   2.360  1.00 86.73           C  
ATOM   2860  CB  SER A 182     -13.433 -11.558   0.979  1.00 86.73           C  
ATOM   2861  HB2 SER A 182     -13.175 -12.551   1.348  1.00 86.73           H  
ATOM   2862  HB3 SER A 182     -14.487 -11.559   0.702  1.00 86.73           H  
ATOM   2863  O   SER A 182     -11.085  -9.429   1.748  1.00 86.73           O  
ATOM   2864  OG  SER A 182     -12.631 -11.284  -0.149  1.00 86.73           O  
ATOM   2865  HG  SER A 182     -13.174 -10.802  -0.777  1.00 86.73           H  
ATOM   2866  N   GLY A 183     -11.098 -11.126   3.221  1.00 88.84           N  
ATOM   2867  H   GLY A 183     -11.665 -11.756   3.771  1.00 88.84           H  
ATOM   2868  CA  GLY A 183      -9.658 -11.058   3.486  1.00 88.84           C  
ATOM   2869  HA2 GLY A 183      -9.389 -11.826   4.211  1.00 88.84           H  
ATOM   2870  HA3 GLY A 183      -9.415 -10.084   3.910  1.00 88.84           H  
ATOM   2871  C   GLY A 183      -8.806 -11.263   2.226  1.00 88.84           C  
ATOM   2872  O   GLY A 183      -7.790 -10.596   2.059  1.00 88.84           O  
ATOM   2873  N   LEU A 184      -9.248 -12.115   1.288  1.00 89.49           N  
ATOM   2874  H   LEU A 184     -10.132 -12.577   1.445  1.00 89.49           H  
ATOM   2875  CA  LEU A 184      -8.561 -12.322   0.004  1.00 89.49           C  
ATOM   2876  HA  LEU A 184      -7.527 -12.595   0.212  1.00 89.49           H  
ATOM   2877  C   LEU A 184      -8.533 -11.037  -0.838  1.00 89.49           C  
ATOM   2878  CB  LEU A 184      -9.245 -13.472  -0.764  1.00 89.49           C  
ATOM   2879  HB2 LEU A 184     -10.297 -13.220  -0.902  1.00 89.49           H  
ATOM   2880  HB3 LEU A 184      -9.192 -14.379  -0.162  1.00 89.49           H  
ATOM   2881  O   LEU A 184      -7.491 -10.678  -1.389  1.00 89.49           O  
ATOM   2882  CG  LEU A 184      -8.629 -13.755  -2.152  1.00 89.49           C  
ATOM   2883  HG  LEU A 184      -8.674 -12.857  -2.768  1.00 89.49           H  
ATOM   2884  CD1 LEU A 184      -7.174 -14.220  -2.049  1.00 89.49           C  
ATOM   2885 HD11 LEU A 184      -7.095 -15.097  -1.407  1.00 89.49           H  
ATOM   2886 HD12 LEU A 184      -6.802 -14.472  -3.042  1.00 89.49           H  
ATOM   2887 HD13 LEU A 184      -6.550 -13.420  -1.651  1.00 89.49           H  
ATOM   2888  CD2 LEU A 184      -9.419 -14.849  -2.865  1.00 89.49           C  
ATOM   2889 HD21 LEU A 184     -10.471 -14.570  -2.928  1.00 89.49           H  
ATOM   2890 HD22 LEU A 184      -9.041 -14.970  -3.880  1.00 89.49           H  
ATOM   2891 HD23 LEU A 184      -9.310 -15.794  -2.332  1.00 89.49           H  
ATOM   2892  N   VAL A 185      -9.664 -10.333  -0.922  1.00 89.03           N  
ATOM   2893  H   VAL A 185     -10.477 -10.656  -0.418  1.00 89.03           H  
ATOM   2894  CA  VAL A 185      -9.768  -9.064  -1.655  1.00 89.03           C  
ATOM   2895  HA  VAL A 185      -9.419  -9.215  -2.677  1.00 89.03           H  
ATOM   2896  C   VAL A 185      -8.851  -8.014  -1.026  1.00 89.03           C  
ATOM   2897  CB  VAL A 185     -11.238  -8.606  -1.723  1.00 89.03           C  
ATOM   2898  HB  VAL A 185     -11.682  -8.664  -0.730  1.00 89.03           H  
ATOM   2899  O   VAL A 185      -8.078  -7.392  -1.748  1.00 89.03           O  
ATOM   2900  CG1 VAL A 185     -11.412  -7.176  -2.239  1.00 89.03           C  
ATOM   2901 HG11 VAL A 185     -10.919  -6.460  -1.582  1.00 89.03           H  
ATOM   2902 HG12 VAL A 185     -11.002  -7.096  -3.246  1.00 89.03           H  
ATOM   2903 HG13 VAL A 185     -12.472  -6.928  -2.277  1.00 89.03           H  
ATOM   2904  CG2 VAL A 185     -12.022  -9.518  -2.679  1.00 89.03           C  
ATOM   2905 HG21 VAL A 185     -11.865 -10.571  -2.446  1.00 89.03           H  
ATOM   2906 HG22 VAL A 185     -11.681  -9.356  -3.701  1.00 89.03           H  
ATOM   2907 HG23 VAL A 185     -13.085  -9.286  -2.627  1.00 89.03           H  
ATOM   2908  N   LEU A 186      -8.846  -7.872   0.302  1.00 92.35           N  
ATOM   2909  H   LEU A 186      -9.498  -8.414   0.851  1.00 92.35           H  
ATOM   2910  CA  LEU A 186      -7.957  -6.928   0.991  1.00 92.35           C  
ATOM   2911  HA  LEU A 186      -8.115  -5.932   0.578  1.00 92.35           H  
ATOM   2912  C   LEU A 186      -6.469  -7.242   0.775  1.00 92.35           C  
ATOM   2913  CB  LEU A 186      -8.287  -6.917   2.490  1.00 92.35           C  
ATOM   2914  HB2 LEU A 186      -7.439  -6.489   3.025  1.00 92.35           H  
ATOM   2915  HB3 LEU A 186      -8.404  -7.944   2.836  1.00 92.35           H  
ATOM   2916  O   LEU A 186      -5.708  -6.354   0.388  1.00 92.35           O  
ATOM   2917  CG  LEU A 186      -9.527  -6.099   2.881  1.00 92.35           C  
ATOM   2918  HG  LEU A 186     -10.410  -6.484   2.372  1.00 92.35           H  
ATOM   2919  CD1 LEU A 186      -9.709  -6.238   4.387  1.00 92.35           C  
ATOM   2920 HD11 LEU A 186      -9.796  -7.291   4.655  1.00 92.35           H  
ATOM   2921 HD12 LEU A 186     -10.603  -5.701   4.705  1.00 92.35           H  
ATOM   2922 HD13 LEU A 186      -8.841  -5.819   4.896  1.00 92.35           H  
ATOM   2923  CD2 LEU A 186      -9.350  -4.610   2.569  1.00 92.35           C  
ATOM   2924 HD21 LEU A 186      -8.393  -4.255   2.951  1.00 92.35           H  
ATOM   2925 HD22 LEU A 186      -9.405  -4.433   1.495  1.00 92.35           H  
ATOM   2926 HD23 LEU A 186     -10.140  -4.031   3.048  1.00 92.35           H  
ATOM   2927  N   LEU A 187      -6.059  -8.502   0.963  1.00 93.30           N  
ATOM   2928  H   LEU A 187      -6.732  -9.175   1.299  1.00 93.30           H  
ATOM   2929  CA  LEU A 187      -4.673  -8.944   0.760  1.00 93.30           C  
ATOM   2930  HA  LEU A 187      -4.012  -8.410   1.443  1.00 93.30           H  
ATOM   2931  C   LEU A 187      -4.186  -8.620  -0.651  1.00 93.30           C  
ATOM   2932  CB  LEU A 187      -4.575 -10.460   1.014  1.00 93.30           C  
ATOM   2933  HB2 LEU A 187      -3.650 -10.835   0.576  1.00 93.30           H  
ATOM   2934  HB3 LEU A 187      -5.403 -10.951   0.502  1.00 93.30           H  
ATOM   2935  O   LEU A 187      -3.123  -8.031  -0.841  1.00 93.30           O  
ATOM   2936  CG  LEU A 187      -4.593 -10.855   2.501  1.00 93.30           C  
ATOM   2937  HG  LEU A 187      -5.394 -10.328   3.020  1.00 93.30           H  
ATOM   2938  CD1 LEU A 187      -4.830 -12.362   2.624  1.00 93.30           C  
ATOM   2939 HD11 LEU A 187      -4.843 -12.641   3.677  1.00 93.30           H  
ATOM   2940 HD12 LEU A 187      -4.037 -12.911   2.115  1.00 93.30           H  
ATOM   2941 HD13 LEU A 187      -5.795 -12.616   2.185  1.00 93.30           H  
ATOM   2942  CD2 LEU A 187      -3.264 -10.531   3.185  1.00 93.30           C  
ATOM   2943 HD21 LEU A 187      -3.055  -9.463   3.128  1.00 93.30           H  
ATOM   2944 HD22 LEU A 187      -2.450 -11.080   2.712  1.00 93.30           H  
ATOM   2945 HD23 LEU A 187      -3.319 -10.809   4.238  1.00 93.30           H  
ATOM   2946  N   THR A 188      -4.986  -8.972  -1.652  1.00 93.39           N  
ATOM   2947  H   THR A 188      -5.868  -9.411  -1.430  1.00 93.39           H  
ATOM   2948  CA  THR A 188      -4.625  -8.748  -3.051  1.00 93.39           C  
ATOM   2949  HA  THR A 188      -3.605  -9.102  -3.200  1.00 93.39           H  
ATOM   2950  C   THR A 188      -4.616  -7.272  -3.434  1.00 93.39           C  
ATOM   2951  CB  THR A 188      -5.532  -9.540  -3.989  1.00 93.39           C  
ATOM   2952  HB  THR A 188      -5.301  -9.246  -5.012  1.00 93.39           H  
ATOM   2953  O   THR A 188      -3.696  -6.861  -4.139  1.00 93.39           O  
ATOM   2954  CG2 THR A 188      -5.292 -11.046  -3.863  1.00 93.39           C  
ATOM   2955 HG21 THR A 188      -4.298 -11.231  -3.458  1.00 93.39           H  
ATOM   2956 HG22 THR A 188      -6.023 -11.512  -3.203  1.00 93.39           H  
ATOM   2957 HG23 THR A 188      -5.362 -11.508  -4.848  1.00 93.39           H  
ATOM   2958  OG1 THR A 188      -6.877  -9.254  -3.702  1.00 93.39           O  
ATOM   2959  HG1 THR A 188      -7.120  -9.741  -2.912  1.00 93.39           H  
ATOM   2960  N   HIS A 189      -5.549  -6.453  -2.938  1.00 94.40           N  
ATOM   2961  H   HIS A 189      -6.287  -6.840  -2.367  1.00 94.40           H  
ATOM   2962  CA  HIS A 189      -5.537  -5.006  -3.177  1.00 94.40           C  
ATOM   2963  HA  HIS A 189      -5.478  -4.828  -4.251  1.00 94.40           H  
ATOM   2964  C   HIS A 189      -4.302  -4.342  -2.563  1.00 94.40           C  
ATOM   2965  CB  HIS A 189      -6.829  -4.351  -2.668  1.00 94.40           C  
ATOM   2966  HB2 HIS A 189      -7.081  -4.735  -1.680  1.00 94.40           H  
ATOM   2967  HB3 HIS A 189      -6.661  -3.278  -2.574  1.00 94.40           H  
ATOM   2968  O   HIS A 189      -3.657  -3.546  -3.244  1.00 94.40           O  
ATOM   2969  CG  HIS A 189      -7.996  -4.547  -3.604  1.00 94.40           C  
ATOM   2970  CD2 HIS A 189      -8.663  -3.578  -4.305  1.00 94.40           C  
ATOM   2971  HD2 HIS A 189      -8.463  -2.517  -4.272  1.00 94.40           H  
ATOM   2972  ND1 HIS A 189      -8.578  -5.747  -3.927  1.00 94.40           N  
ATOM   2973  HD1 HIS A 189      -8.351  -6.634  -3.499  1.00 94.40           H  
ATOM   2974  CE1 HIS A 189      -9.570  -5.515  -4.800  1.00 94.40           C  
ATOM   2975  HE1 HIS A 189     -10.212  -6.270  -5.229  1.00 94.40           H  
ATOM   2976  NE2 HIS A 189      -9.655  -4.204  -5.070  1.00 94.40           N  
ATOM   2977  N   VAL A 190      -3.913  -4.699  -1.331  1.00 95.68           N  
ATOM   2978  H   VAL A 190      -4.487  -5.340  -0.803  1.00 95.68           H  
ATOM   2979  CA  VAL A 190      -2.699  -4.148  -0.702  1.00 95.68           C  
ATOM   2980  HA  VAL A 190      -2.727  -3.061  -0.774  1.00 95.68           H  
ATOM   2981  C   VAL A 190      -1.453  -4.591  -1.451  1.00 95.68           C  
ATOM   2982  CB  VAL A 190      -2.606  -4.514   0.791  1.00 95.68           C  
ATOM   2983  HB  VAL A 190      -2.746  -5.587   0.923  1.00 95.68           H  
ATOM   2984  O   VAL A 190      -0.630  -3.754  -1.816  1.00 95.68           O  
ATOM   2985  CG1 VAL A 190      -1.261  -4.109   1.409  1.00 95.68           C  
ATOM   2986 HG11 VAL A 190      -0.444  -4.686   0.978  1.00 95.68           H  
ATOM   2987 HG12 VAL A 190      -1.079  -3.045   1.257  1.00 95.68           H  
ATOM   2988 HG13 VAL A 190      -1.277  -4.311   2.480  1.00 95.68           H  
ATOM   2989  CG2 VAL A 190      -3.699  -3.756   1.538  1.00 95.68           C  
ATOM   2990 HG21 VAL A 190      -3.594  -2.690   1.340  1.00 95.68           H  
ATOM   2991 HG22 VAL A 190      -4.684  -4.104   1.226  1.00 95.68           H  
ATOM   2992 HG23 VAL A 190      -3.595  -3.910   2.612  1.00 95.68           H  
ATOM   2993  N   TYR A 191      -1.324  -5.883  -1.756  1.00 95.28           N  
ATOM   2994  H   TYR A 191      -2.027  -6.535  -1.438  1.00 95.28           H  
ATOM   2995  CA  TYR A 191      -0.143  -6.400  -2.447  1.00 95.28           C  
ATOM   2996  HA  TYR A 191       0.750  -6.155  -1.873  1.00 95.28           H  
ATOM   2997  C   TYR A 191      -0.004  -5.744  -3.819  1.00 95.28           C  
ATOM   2998  CB  TYR A 191      -0.232  -7.925  -2.593  1.00 95.28           C  
ATOM   2999  HB2 TYR A 191      -1.232  -8.199  -2.927  1.00 95.28           H  
ATOM   3000  HB3 TYR A 191       0.463  -8.220  -3.379  1.00 95.28           H  
ATOM   3001  O   TYR A 191       1.067  -5.270  -4.182  1.00 95.28           O  
ATOM   3002  CG  TYR A 191       0.112  -8.741  -1.358  1.00 95.28           C  
ATOM   3003  CD1 TYR A 191      -0.129  -8.260  -0.051  1.00 95.28           C  
ATOM   3004  HD1 TYR A 191      -0.561  -7.286   0.124  1.00 95.28           H  
ATOM   3005  CD2 TYR A 191       0.682 -10.018  -1.528  1.00 95.28           C  
ATOM   3006  HD2 TYR A 191       0.883 -10.397  -2.519  1.00 95.28           H  
ATOM   3007  CE1 TYR A 191       0.177  -9.045   1.071  1.00 95.28           C  
ATOM   3008  HE1 TYR A 191      -0.010  -8.665   2.064  1.00 95.28           H  
ATOM   3009  CE2 TYR A 191       0.998 -10.801  -0.403  1.00 95.28           C  
ATOM   3010  HE2 TYR A 191       1.453 -11.775  -0.505  1.00 95.28           H  
ATOM   3011  OH  TYR A 191       1.037 -11.096   1.968  1.00 95.28           O  
ATOM   3012  HH  TYR A 191       0.846 -10.641   2.792  1.00 95.28           H  
ATOM   3013  CZ  TYR A 191       0.740 -10.322   0.895  1.00 95.28           C  
ATOM   3014  N   VAL A 192      -1.093  -5.653  -4.580  1.00 94.93           N  
ATOM   3015  H   VAL A 192      -1.966  -6.023  -4.231  1.00 94.93           H  
ATOM   3016  CA  VAL A 192      -1.077  -4.996  -5.886  1.00 94.93           C  
ATOM   3017  HA  VAL A 192      -0.267  -5.424  -6.477  1.00 94.93           H  
ATOM   3018  C   VAL A 192      -0.765  -3.504  -5.749  1.00 94.93           C  
ATOM   3019  CB  VAL A 192      -2.395  -5.264  -6.626  1.00 94.93           C  
ATOM   3020  HB  VAL A 192      -3.240  -5.033  -5.977  1.00 94.93           H  
ATOM   3021  O   VAL A 192       0.108  -3.014  -6.464  1.00 94.93           O  
ATOM   3022  CG1 VAL A 192      -2.506  -4.398  -7.873  1.00 94.93           C  
ATOM   3023 HG11 VAL A 192      -2.636  -3.363  -7.557  1.00 94.93           H  
ATOM   3024 HG12 VAL A 192      -3.385  -4.691  -8.447  1.00 94.93           H  
ATOM   3025 HG13 VAL A 192      -1.608  -4.481  -8.485  1.00 94.93           H  
ATOM   3026  CG2 VAL A 192      -2.473  -6.733  -7.071  1.00 94.93           C  
ATOM   3027 HG21 VAL A 192      -3.422  -6.911  -7.579  1.00 94.93           H  
ATOM   3028 HG22 VAL A 192      -1.645  -6.976  -7.736  1.00 94.93           H  
ATOM   3029 HG23 VAL A 192      -2.421  -7.394  -6.206  1.00 94.93           H  
ATOM   3030  N   SER A 193      -1.407  -2.797  -4.817  1.00 95.53           N  
ATOM   3031  H   SER A 193      -2.105  -3.258  -4.252  1.00 95.53           H  
ATOM   3032  CA  SER A 193      -1.165  -1.373  -4.561  1.00 95.53           C  
ATOM   3033  HA  SER A 193      -1.422  -0.786  -5.443  1.00 95.53           H  
ATOM   3034  C   SER A 193       0.296  -1.080  -4.259  1.00 95.53           C  
ATOM   3035  CB  SER A 193      -2.035  -0.913  -3.392  1.00 95.53           C  
ATOM   3036  HB2 SER A 193      -3.088  -1.045  -3.644  1.00 95.53           H  
ATOM   3037  HB3 SER A 193      -1.806  -1.490  -2.496  1.00 95.53           H  
ATOM   3038  O   SER A 193       0.872  -0.146  -4.813  1.00 95.53           O  
ATOM   3039  OG  SER A 193      -1.790   0.447  -3.150  1.00 95.53           O  
ATOM   3040  HG  SER A 193      -0.870   0.581  -2.913  1.00 95.53           H  
ATOM   3041  N   VAL A 194       0.915  -1.889  -3.407  1.00 95.24           N  
ATOM   3042  H   VAL A 194       0.377  -2.621  -2.966  1.00 95.24           H  
ATOM   3043  CA  VAL A 194       2.309  -1.716  -3.009  1.00 95.24           C  
ATOM   3044  HA  VAL A 194       2.496  -0.662  -2.802  1.00 95.24           H  
ATOM   3045  C   VAL A 194       3.253  -2.114  -4.139  1.00 95.24           C  
ATOM   3046  CB  VAL A 194       2.559  -2.504  -1.720  1.00 95.24           C  
ATOM   3047  HB  VAL A 194       2.216  -3.526  -1.877  1.00 95.24           H  
ATOM   3048  O   VAL A 194       4.032  -1.287  -4.604  1.00 95.24           O  
ATOM   3049  CG1 VAL A 194       4.045  -2.550  -1.362  1.00 95.24           C  
ATOM   3050 HG11 VAL A 194       4.471  -1.551  -1.460  1.00 95.24           H  
ATOM   3051 HG12 VAL A 194       4.183  -2.910  -0.342  1.00 95.24           H  
ATOM   3052 HG13 VAL A 194       4.570  -3.228  -2.034  1.00 95.24           H  
ATOM   3053  CG2 VAL A 194       1.752  -1.865  -0.577  1.00 95.24           C  
ATOM   3054 HG21 VAL A 194       0.682  -2.023  -0.718  1.00 95.24           H  
ATOM   3055 HG22 VAL A 194       1.922  -0.789  -0.556  1.00 95.24           H  
ATOM   3056 HG23 VAL A 194       2.032  -2.299   0.382  1.00 95.24           H  
ATOM   3057  N   LEU A 195       3.148  -3.341  -4.659  1.00 94.31           N  
ATOM   3058  H   LEU A 195       2.430  -3.952  -4.296  1.00 94.31           H  
ATOM   3059  CA  LEU A 195       4.087  -3.881  -5.653  1.00 94.31           C  
ATOM   3060  HA  LEU A 195       5.102  -3.721  -5.289  1.00 94.31           H  
ATOM   3061  C   LEU A 195       3.986  -3.174  -7.013  1.00 94.31           C  
ATOM   3062  CB  LEU A 195       3.851  -5.392  -5.833  1.00 94.31           C  
ATOM   3063  HB2 LEU A 195       4.572  -5.780  -6.552  1.00 94.31           H  
ATOM   3064  HB3 LEU A 195       2.855  -5.523  -6.255  1.00 94.31           H  
ATOM   3065  O   LEU A 195       4.926  -3.219  -7.808  1.00 94.31           O  
ATOM   3066  CG  LEU A 195       3.949  -6.231  -4.544  1.00 94.31           C  
ATOM   3067  HG  LEU A 195       3.332  -5.774  -3.771  1.00 94.31           H  
ATOM   3068  CD1 LEU A 195       3.413  -7.636  -4.816  1.00 94.31           C  
ATOM   3069 HD11 LEU A 195       2.394  -7.572  -5.198  1.00 94.31           H  
ATOM   3070 HD12 LEU A 195       3.388  -8.190  -3.877  1.00 94.31           H  
ATOM   3071 HD13 LEU A 195       4.054  -8.146  -5.535  1.00 94.31           H  
ATOM   3072  CD2 LEU A 195       5.349  -6.341  -3.948  1.00 94.31           C  
ATOM   3073 HD21 LEU A 195       5.261  -6.609  -2.895  1.00 94.31           H  
ATOM   3074 HD22 LEU A 195       5.918  -7.134  -4.434  1.00 94.31           H  
ATOM   3075 HD23 LEU A 195       5.881  -5.392  -4.012  1.00 94.31           H  
ATOM   3076  N   LYS A 196       2.844  -2.541  -7.311  1.00 91.98           N  
ATOM   3077  H   LYS A 196       2.080  -2.616  -6.654  1.00 91.98           H  
ATOM   3078  CA  LYS A 196       2.631  -1.730  -8.519  1.00 91.98           C  
ATOM   3079  HA  LYS A 196       3.486  -1.860  -9.182  1.00 91.98           H  
ATOM   3080  C   LYS A 196       2.650  -0.227  -8.268  1.00 91.98           C  
ATOM   3081  CB  LYS A 196       1.366  -2.177  -9.271  1.00 91.98           C  
ATOM   3082  HB2 LYS A 196       1.282  -1.572 -10.174  1.00 91.98           H  
ATOM   3083  HB3 LYS A 196       0.479  -1.977  -8.670  1.00 91.98           H  
ATOM   3084  O   LYS A 196       2.481   0.533  -9.219  1.00 91.98           O  
ATOM   3085  CG  LYS A 196       1.377  -3.646  -9.715  1.00 91.98           C  
ATOM   3086  HG2 LYS A 196       0.468  -3.846 -10.282  1.00 91.98           H  
ATOM   3087  HG3 LYS A 196       1.395  -4.300  -8.843  1.00 91.98           H  
ATOM   3088  CD  LYS A 196       2.595  -3.928 -10.604  1.00 91.98           C  
ATOM   3089  HD2 LYS A 196       2.608  -3.224 -11.436  1.00 91.98           H  
ATOM   3090  HD3 LYS A 196       3.502  -3.802 -10.012  1.00 91.98           H  
ATOM   3091  CE  LYS A 196       2.579  -5.357 -11.130  1.00 91.98           C  
ATOM   3092  HE2 LYS A 196       1.773  -5.459 -11.857  1.00 91.98           H  
ATOM   3093  HE3 LYS A 196       2.362  -6.020 -10.293  1.00 91.98           H  
ATOM   3094  NZ  LYS A 196       3.895  -5.701 -11.720  1.00 91.98           N  
ATOM   3095  HZ1 LYS A 196       4.612  -5.596 -11.015  1.00 91.98           H  
ATOM   3096  HZ2 LYS A 196       4.121  -5.081 -12.484  1.00 91.98           H  
ATOM   3097  HZ3 LYS A 196       3.918  -6.662 -12.031  1.00 91.98           H  
ATOM   3098  N   ARG A 197       2.940   0.206  -7.040  1.00 91.68           N  
ATOM   3099  H   ARG A 197       3.083  -0.479  -6.311  1.00 91.68           H  
ATOM   3100  CA  ARG A 197       3.082   1.619  -6.671  1.00 91.68           C  
ATOM   3101  HA  ARG A 197       3.118   1.646  -5.582  1.00 91.68           H  
ATOM   3102  C   ARG A 197       1.853   2.454  -7.060  1.00 91.68           C  
ATOM   3103  CB  ARG A 197       4.417   2.172  -7.207  1.00 91.68           C  
ATOM   3104  HB2 ARG A 197       4.404   2.112  -8.295  1.00 91.68           H  
ATOM   3105  HB3 ARG A 197       4.504   3.227  -6.948  1.00 91.68           H  
ATOM   3106  O   ARG A 197       1.963   3.480  -7.728  1.00 91.68           O  
ATOM   3107  CG  ARG A 197       5.650   1.427  -6.655  1.00 91.68           C  
ATOM   3108  HG2 ARG A 197       5.722   1.585  -5.579  1.00 91.68           H  
ATOM   3109  HG3 ARG A 197       5.553   0.354  -6.823  1.00 91.68           H  
ATOM   3110  CD  ARG A 197       6.946   1.904  -7.325  1.00 91.68           C  
ATOM   3111  HD2 ARG A 197       7.790   1.425  -6.829  1.00 91.68           H  
ATOM   3112  HD3 ARG A 197       7.038   2.983  -7.200  1.00 91.68           H  
ATOM   3113  NE  ARG A 197       6.944   1.541  -8.755  1.00 91.68           N  
ATOM   3114  HE  ARG A 197       6.210   0.905  -9.034  1.00 91.68           H  
ATOM   3115  NH1 ARG A 197       8.765   2.762  -9.462  1.00 91.68           N  
ATOM   3116 HH11 ARG A 197       9.389   3.089 -10.185  1.00 91.68           H  
ATOM   3117 HH12 ARG A 197       9.064   2.872  -8.504  1.00 91.68           H  
ATOM   3118  NH2 ARG A 197       7.528   1.680 -10.942  1.00 91.68           N  
ATOM   3119 HH21 ARG A 197       8.090   2.123 -11.655  1.00 91.68           H  
ATOM   3120 HH22 ARG A 197       6.684   1.174 -11.169  1.00 91.68           H  
ATOM   3121  CZ  ARG A 197       7.750   1.990  -9.697  1.00 91.68           C  
ATOM   3122  N   GLY A 198       0.666   1.927  -6.761  1.00 90.86           N  
ATOM   3123  H   GLY A 198       0.671   1.111  -6.166  1.00 90.86           H  
ATOM   3124  CA  GLY A 198      -0.637   2.498  -7.123  1.00 90.86           C  
ATOM   3125  HA2 GLY A 198      -1.415   2.012  -6.536  1.00 90.86           H  
ATOM   3126  HA3 GLY A 198      -0.640   3.558  -6.868  1.00 90.86           H  
ATOM   3127  C   GLY A 198      -1.009   2.389  -8.608  1.00 90.86           C  
ATOM   3128  O   GLY A 198      -2.183   2.469  -8.942  1.00 90.86           O  
ATOM   3129  N   THR A 199      -0.047   2.139  -9.505  1.00 89.72           N  
ATOM   3130  H   THR A 199       0.896   2.002  -9.169  1.00 89.72           H  
ATOM   3131  CA  THR A 199      -0.263   2.163 -10.959  1.00 89.72           C  
ATOM   3132  HA  THR A 199      -1.112   2.813 -11.173  1.00 89.72           H  
ATOM   3133  C   THR A 199      -0.568   0.772 -11.508  1.00 89.72           C  
ATOM   3134  CB  THR A 199       0.952   2.752 -11.685  1.00 89.72           C  
ATOM   3135  HB  THR A 199       1.806   2.085 -11.569  1.00 89.72           H  
ATOM   3136  O   THR A 199       0.329  -0.043 -11.732  1.00 89.72           O  
ATOM   3137  CG2 THR A 199       0.674   2.969 -13.175  1.00 89.72           C  
ATOM   3138 HG21 THR A 199       1.534   3.457 -13.634  1.00 89.72           H  
ATOM   3139 HG22 THR A 199      -0.202   3.607 -13.295  1.00 89.72           H  
ATOM   3140 HG23 THR A 199       0.501   2.015 -13.673  1.00 89.72           H  
ATOM   3141  OG1 THR A 199       1.295   4.009 -11.154  1.00 89.72           O  
ATOM   3142  HG1 THR A 199       1.177   3.975 -10.202  1.00 89.72           H  
ATOM   3143  N   VAL A 200      -1.839   0.502 -11.791  1.00 90.78           N  
ATOM   3144  H   VAL A 200      -2.533   1.209 -11.592  1.00 90.78           H  
ATOM   3145  CA  VAL A 200      -2.307  -0.789 -12.318  1.00 90.78           C  
ATOM   3146  HA  VAL A 200      -1.447  -1.444 -12.456  1.00 90.78           H  
ATOM   3147  C   VAL A 200      -2.950  -0.657 -13.695  1.00 90.78           C  
ATOM   3148  CB  VAL A 200      -3.232  -1.494 -11.315  1.00 90.78           C  
ATOM   3149  HB  VAL A 200      -3.601  -2.413 -11.772  1.00 90.78           H  
ATOM   3150  O   VAL A 200      -3.254   0.432 -14.165  1.00 90.78           O  
ATOM   3151  CG1 VAL A 200      -2.437  -1.893 -10.076  1.00 90.78           C  
ATOM   3152 HG11 VAL A 200      -3.134  -2.386  -9.399  1.00 90.78           H  
ATOM   3153 HG12 VAL A 200      -2.030  -1.014  -9.575  1.00 90.78           H  
ATOM   3154 HG13 VAL A 200      -1.630  -2.576 -10.341  1.00 90.78           H  
ATOM   3155  CG2 VAL A 200      -4.438  -0.653 -10.890  1.00 90.78           C  
ATOM   3156 HG21 VAL A 200      -5.024  -0.359 -11.761  1.00 90.78           H  
ATOM   3157 HG22 VAL A 200      -4.120   0.245 -10.361  1.00 90.78           H  
ATOM   3158 HG23 VAL A 200      -5.081  -1.230 -10.226  1.00 90.78           H  
ATOM   3159  N   THR A 201      -3.118  -1.788 -14.380  1.00 89.06           N  
ATOM   3160  H   THR A 201      -2.986  -2.655 -13.880  1.00 89.06           H  
ATOM   3161  CA  THR A 201      -3.866  -1.860 -15.644  1.00 89.06           C  
ATOM   3162  HA  THR A 201      -4.372  -0.911 -15.824  1.00 89.06           H  
ATOM   3163  C   THR A 201      -4.936  -2.933 -15.520  1.00 89.06           C  
ATOM   3164  CB  THR A 201      -2.964  -2.166 -16.857  1.00 89.06           C  
ATOM   3165  HB  THR A 201      -3.581  -2.163 -17.755  1.00 89.06           H  
ATOM   3166  O   THR A 201      -4.666  -3.967 -14.903  1.00 89.06           O  
ATOM   3167  CG2 THR A 201      -1.833  -1.155 -17.048  1.00 89.06           C  
ATOM   3168 HG21 THR A 201      -2.254  -0.152 -17.116  1.00 89.06           H  
ATOM   3169 HG22 THR A 201      -1.145  -1.186 -16.204  1.00 89.06           H  
ATOM   3170 HG23 THR A 201      -1.291  -1.380 -17.967  1.00 89.06           H  
ATOM   3171  OG1 THR A 201      -2.347  -3.430 -16.742  1.00 89.06           O  
ATOM   3172  HG1 THR A 201      -1.889  -3.413 -15.899  1.00 89.06           H  
ATOM   3173  N   ALA A 202      -6.087  -2.749 -16.171  1.00 89.14           N  
ATOM   3174  H   ALA A 202      -6.327  -1.821 -16.489  1.00 89.14           H  
ATOM   3175  CA  ALA A 202      -7.164  -3.744 -16.190  1.00 89.14           C  
ATOM   3176  HA  ALA A 202      -7.599  -3.809 -15.193  1.00 89.14           H  
ATOM   3177  C   ALA A 202      -6.660  -5.148 -16.580  1.00 89.14           C  
ATOM   3178  CB  ALA A 202      -8.251  -3.249 -17.151  1.00 89.14           C  
ATOM   3179  HB1 ALA A 202      -9.071  -3.966 -17.168  1.00 89.14           H  
ATOM   3180  HB2 ALA A 202      -7.856  -3.132 -18.161  1.00 89.14           H  
ATOM   3181  HB3 ALA A 202      -8.643  -2.295 -16.799  1.00 89.14           H  
ATOM   3182  O   ALA A 202      -6.935  -6.125 -15.892  1.00 89.14           O  
ATOM   3183  N   ARG A 203      -5.793  -5.243 -17.602  1.00 88.92           N  
ATOM   3184  H   ARG A 203      -5.634  -4.403 -18.140  1.00 88.92           H  
ATOM   3185  CA  ARG A 203      -5.160  -6.508 -18.030  1.00 88.92           C  
ATOM   3186  HA  ARG A 203      -5.950  -7.215 -18.283  1.00 88.92           H  
ATOM   3187  C   ARG A 203      -4.330  -7.168 -16.923  1.00 88.92           C  
ATOM   3188  CB  ARG A 203      -4.296  -6.239 -19.275  1.00 88.92           C  
ATOM   3189  HB2 ARG A 203      -3.470  -5.580 -19.006  1.00 88.92           H  
ATOM   3190  HB3 ARG A 203      -4.910  -5.735 -20.022  1.00 88.92           H  
ATOM   3191  O   ARG A 203      -4.267  -8.392 -16.832  1.00 88.92           O  
ATOM   3192  CG  ARG A 203      -3.737  -7.530 -19.900  1.00 88.92           C  
ATOM   3193  HG2 ARG A 203      -4.568  -8.176 -20.182  1.00 88.92           H  
ATOM   3194  HG3 ARG A 203      -3.114  -8.055 -19.176  1.00 88.92           H  
ATOM   3195  CD  ARG A 203      -2.884  -7.226 -21.139  1.00 88.92           C  
ATOM   3196  HD2 ARG A 203      -2.045  -6.599 -20.837  1.00 88.92           H  
ATOM   3197  HD3 ARG A 203      -3.495  -6.679 -21.857  1.00 88.92           H  
ATOM   3198  NE  ARG A 203      -2.390  -8.466 -21.772  1.00 88.92           N  
ATOM   3199  HE  ARG A 203      -2.931  -9.299 -21.587  1.00 88.92           H  
ATOM   3200  NH1 ARG A 203      -0.653  -7.578 -23.005  1.00 88.92           N  
ATOM   3201 HH11 ARG A 203       0.153  -7.733 -23.594  1.00 88.92           H  
ATOM   3202 HH12 ARG A 203      -0.907  -6.646 -22.709  1.00 88.92           H  
ATOM   3203  NH2 ARG A 203      -1.039  -9.757 -23.086  1.00 88.92           N  
ATOM   3204 HH21 ARG A 203      -1.615 -10.566 -22.903  1.00 88.92           H  
ATOM   3205 HH22 ARG A 203      -0.253  -9.832 -23.716  1.00 88.92           H  
ATOM   3206  CZ  ARG A 203      -1.374  -8.591 -22.614  1.00 88.92           C  
ATOM   3207  N   PHE A 204      -3.635  -6.379 -16.102  1.00 90.32           N  
ATOM   3208  H   PHE A 204      -3.797  -5.383 -16.146  1.00 90.32           H  
ATOM   3209  CA  PHE A 204      -2.872  -6.922 -14.979  1.00 90.32           C  
ATOM   3210  HA  PHE A 204      -2.292  -7.774 -15.334  1.00 90.32           H  
ATOM   3211  C   PHE A 204      -3.800  -7.454 -13.884  1.00 90.32           C  
ATOM   3212  CB  PHE A 204      -1.890  -5.877 -14.431  1.00 90.32           C  
ATOM   3213  HB2 PHE A 204      -1.188  -5.604 -15.219  1.00 90.32           H  
ATOM   3214  HB3 PHE A 204      -2.438  -4.980 -14.144  1.00 90.32           H  
ATOM   3215  O   PHE A 204      -3.550  -8.549 -13.382  1.00 90.32           O  
ATOM   3216  CG  PHE A 204      -1.112  -6.377 -13.229  1.00 90.32           C  
ATOM   3217  CD1 PHE A 204      -1.528  -6.028 -11.931  1.00 90.32           C  
ATOM   3218  HD1 PHE A 204      -2.378  -5.379 -11.784  1.00 90.32           H  
ATOM   3219  CD2 PHE A 204      -0.020  -7.249 -13.404  1.00 90.32           C  
ATOM   3220  HD2 PHE A 204       0.289  -7.522 -14.402  1.00 90.32           H  
ATOM   3221  CE1 PHE A 204      -0.864  -6.561 -10.816  1.00 90.32           C  
ATOM   3222  HE1 PHE A 204      -1.208  -6.311  -9.824  1.00 90.32           H  
ATOM   3223  CE2 PHE A 204       0.643  -7.786 -12.284  1.00 90.32           C  
ATOM   3224  HE2 PHE A 204       1.467  -8.473 -12.408  1.00 90.32           H  
ATOM   3225  CZ  PHE A 204       0.211  -7.448 -10.989  1.00 90.32           C  
ATOM   3226  HZ  PHE A 204       0.688  -7.877 -10.121  1.00 90.32           H  
ATOM   3227  N   LEU A 205      -4.859  -6.711 -13.551  1.00 92.95           N  
ATOM   3228  H   LEU A 205      -5.022  -5.844 -14.043  1.00 92.95           H  
ATOM   3229  CA  LEU A 205      -5.853  -7.115 -12.555  1.00 92.95           C  
ATOM   3230  HA  LEU A 205      -5.352  -7.360 -11.619  1.00 92.95           H  
ATOM   3231  C   LEU A 205      -6.598  -8.379 -12.987  1.00 92.95           C  
ATOM   3232  CB  LEU A 205      -6.829  -5.956 -12.307  1.00 92.95           C  
ATOM   3233  HB2 LEU A 205      -7.594  -6.294 -11.608  1.00 92.95           H  
ATOM   3234  HB3 LEU A 205      -7.329  -5.700 -13.241  1.00 92.95           H  
ATOM   3235  O   LEU A 205      -6.682  -9.321 -12.208  1.00 92.95           O  
ATOM   3236  CG  LEU A 205      -6.174  -4.693 -11.732  1.00 92.95           C  
ATOM   3237  HG  LEU A 205      -5.435  -4.311 -12.436  1.00 92.95           H  
ATOM   3238  CD1 LEU A 205      -7.227  -3.621 -11.530  1.00 92.95           C  
ATOM   3239 HD11 LEU A 205      -6.741  -2.699 -11.211  1.00 92.95           H  
ATOM   3240 HD12 LEU A 205      -7.755  -3.424 -12.463  1.00 92.95           H  
ATOM   3241 HD13 LEU A 205      -7.949  -3.932 -10.775  1.00 92.95           H  
ATOM   3242  CD2 LEU A 205      -5.473  -4.937 -10.394  1.00 92.95           C  
ATOM   3243 HD21 LEU A 205      -5.144  -3.986  -9.976  1.00 92.95           H  
ATOM   3244 HD22 LEU A 205      -6.166  -5.403  -9.695  1.00 92.95           H  
ATOM   3245 HD23 LEU A 205      -4.606  -5.584 -10.529  1.00 92.95           H  
ATOM   3246  N   GLU A 206      -7.004  -8.466 -14.253  1.00 91.99           N  
ATOM   3247  H   GLU A 206      -6.976  -7.633 -14.825  1.00 91.99           H  
ATOM   3248  CA  GLU A 206      -7.595  -9.671 -14.840  1.00 91.99           C  
ATOM   3249  HA  GLU A 206      -8.525  -9.904 -14.321  1.00 91.99           H  
ATOM   3250  C   GLU A 206      -6.655 -10.878 -14.708  1.00 91.99           C  
ATOM   3251  CB  GLU A 206      -7.911  -9.384 -16.313  1.00 91.99           C  
ATOM   3252  HB2 GLU A 206      -8.504  -8.472 -16.380  1.00 91.99           H  
ATOM   3253  HB3 GLU A 206      -6.973  -9.234 -16.847  1.00 91.99           H  
ATOM   3254  O   GLU A 206      -7.062 -11.947 -14.257  1.00 91.99           O  
ATOM   3255  CG  GLU A 206      -8.698 -10.531 -16.957  1.00 91.99           C  
ATOM   3256  HG2 GLU A 206      -8.156 -11.462 -16.794  1.00 91.99           H  
ATOM   3257  HG3 GLU A 206      -9.666 -10.613 -16.461  1.00 91.99           H  
ATOM   3258  CD  GLU A 206      -8.903 -10.353 -18.466  1.00 91.99           C  
ATOM   3259  OE1 GLU A 206      -9.567 -11.246 -19.037  1.00 91.99           O  
ATOM   3260  OE2 GLU A 206      -8.325  -9.402 -19.047  1.00 91.99           O  
ATOM   3261  N   LYS A 207      -5.357 -10.699 -14.997  1.00 91.44           N  
ATOM   3262  H   LYS A 207      -5.091  -9.812 -15.399  1.00 91.44           H  
ATOM   3263  CA  LYS A 207      -4.349 -11.755 -14.819  1.00 91.44           C  
ATOM   3264  HA  LYS A 207      -4.696 -12.633 -15.363  1.00 91.44           H  
ATOM   3265  C   LYS A 207      -4.200 -12.176 -13.351  1.00 91.44           C  
ATOM   3266  CB  LYS A 207      -3.013 -11.281 -15.416  1.00 91.44           C  
ATOM   3267  HB2 LYS A 207      -3.204 -10.819 -16.385  1.00 91.44           H  
ATOM   3268  HB3 LYS A 207      -2.569 -10.531 -14.761  1.00 91.44           H  
ATOM   3269  O   LYS A 207      -3.833 -13.316 -13.075  1.00 91.44           O  
ATOM   3270  CG  LYS A 207      -2.027 -12.440 -15.631  1.00 91.44           C  
ATOM   3271  HG2 LYS A 207      -1.891 -12.994 -14.702  1.00 91.44           H  
ATOM   3272  HG3 LYS A 207      -2.452 -13.127 -16.362  1.00 91.44           H  
ATOM   3273  CD  LYS A 207      -0.659 -11.954 -16.138  1.00 91.44           C  
ATOM   3274  HD2 LYS A 207      -0.256 -11.190 -15.473  1.00 91.44           H  
ATOM   3275  HD3 LYS A 207      -0.789 -11.516 -17.127  1.00 91.44           H  
ATOM   3276  CE  LYS A 207       0.298 -13.152 -16.222  1.00 91.44           C  
ATOM   3277  HE2 LYS A 207       0.306 -13.676 -15.266  1.00 91.44           H  
ATOM   3278  HE3 LYS A 207      -0.112 -13.848 -16.954  1.00 91.44           H  
ATOM   3279  NZ  LYS A 207       1.677 -12.764 -16.620  1.00 91.44           N  
ATOM   3280  HZ1 LYS A 207       2.239 -13.591 -16.761  1.00 91.44           H  
ATOM   3281  HZ2 LYS A 207       1.658 -12.268 -17.500  1.00 91.44           H  
ATOM   3282  HZ3 LYS A 207       2.124 -12.185 -15.924  1.00 91.44           H  
ATOM   3283  N   ILE A 208      -4.386 -11.266 -12.392  1.00 93.30           N  
ATOM   3284  H   ILE A 208      -4.722 -10.353 -12.667  1.00 93.30           H  
ATOM   3285  CA  ILE A 208      -4.407 -11.615 -10.963  1.00 93.30           C  
ATOM   3286  HA  ILE A 208      -3.599 -12.318 -10.760  1.00 93.30           H  
ATOM   3287  C   ILE A 208      -5.697 -12.375 -10.633  1.00 93.30           C  
ATOM   3288  CB  ILE A 208      -4.176 -10.384 -10.056  1.00 93.30           C  
ATOM   3289  HB  ILE A 208      -4.933  -9.636 -10.293  1.00 93.30           H  
ATOM   3290  O   ILE A 208      -5.585 -13.449 -10.053  1.00 93.30           O  
ATOM   3291  CG1 ILE A 208      -2.789  -9.733 -10.288  1.00 93.30           C  
ATOM   3292 HG12 ILE A 208      -2.790  -8.749  -9.819  1.00 93.30           H  
ATOM   3293 HG13 ILE A 208      -2.634  -9.577 -11.355  1.00 93.30           H  
ATOM   3294  CG2 ILE A 208      -4.331 -10.755  -8.568  1.00 93.30           C  
ATOM   3295 HG21 ILE A 208      -5.359 -11.045  -8.351  1.00 93.30           H  
ATOM   3296 HG22 ILE A 208      -3.682 -11.588  -8.301  1.00 93.30           H  
ATOM   3297 HG23 ILE A 208      -4.090  -9.894  -7.945  1.00 93.30           H  
ATOM   3298  CD1 ILE A 208      -1.579 -10.513  -9.753  1.00 93.30           C  
ATOM   3299 HD11 ILE A 208      -1.559 -10.470  -8.664  1.00 93.30           H  
ATOM   3300 HD12 ILE A 208      -1.622 -11.555 -10.070  1.00 93.30           H  
ATOM   3301 HD13 ILE A 208      -0.661 -10.063 -10.130  1.00 93.30           H  
ATOM   3302  N   SER A 209      -6.873 -11.907 -11.066  1.00 93.09           N  
ATOM   3303  H   SER A 209      -6.905 -11.009 -11.527  1.00 93.09           H  
ATOM   3304  CA  SER A 209      -8.157 -12.596 -10.855  1.00 93.09           C  
ATOM   3305  HA  SER A 209      -8.342 -12.673  -9.784  1.00 93.09           H  
ATOM   3306  C   SER A 209      -8.160 -14.017 -11.418  1.00 93.09           C  
ATOM   3307  CB  SER A 209      -9.326 -11.822 -11.479  1.00 93.09           C  
ATOM   3308  HB2 SER A 209      -9.105 -11.584 -12.520  1.00 93.09           H  
ATOM   3309  HB3 SER A 209     -10.224 -12.440 -11.443  1.00 93.09           H  
ATOM   3310  O   SER A 209      -8.488 -14.945 -10.689  1.00 93.09           O  
ATOM   3311  OG  SER A 209      -9.569 -10.638 -10.755  1.00 93.09           O  
ATOM   3312  HG  SER A 209     -10.498 -10.602 -10.515  1.00 93.09           H  
ATOM   3313  N   GLN A 210      -7.721 -14.215 -12.666  1.00 92.95           N  
ATOM   3314  H   GLN A 210      -7.493 -13.408 -13.229  1.00 92.95           H  
ATOM   3315  CA  GLN A 210      -7.606 -15.546 -13.281  1.00 92.95           C  
ATOM   3316  HA  GLN A 210      -8.587 -16.019 -13.310  1.00 92.95           H  
ATOM   3317  C   GLN A 210      -6.676 -16.463 -12.478  1.00 92.95           C  
ATOM   3318  CB  GLN A 210      -7.064 -15.409 -14.712  1.00 92.95           C  
ATOM   3319  HB2 GLN A 210      -6.166 -14.793 -14.691  1.00 92.95           H  
ATOM   3320  HB3 GLN A 210      -6.789 -16.398 -15.079  1.00 92.95           H  
ATOM   3321  O   GLN A 210      -6.982 -17.635 -12.273  1.00 92.95           O  
ATOM   3322  CG  GLN A 210      -8.075 -14.803 -15.699  1.00 92.95           C  
ATOM   3323  HG2 GLN A 210      -8.462 -13.862 -15.308  1.00 92.95           H  
ATOM   3324  HG3 GLN A 210      -8.916 -15.487 -15.818  1.00 92.95           H  
ATOM   3325  CD  GLN A 210      -7.465 -14.533 -17.075  1.00 92.95           C  
ATOM   3326  NE2 GLN A 210      -8.202 -13.927 -17.980  1.00 92.95           N  
ATOM   3327 HE21 GLN A 210      -9.116 -13.550 -17.774  1.00 92.95           H  
ATOM   3328 HE22 GLN A 210      -7.782 -13.695 -18.869  1.00 92.95           H  
ATOM   3329  OE1 GLN A 210      -6.310 -14.836 -17.355  1.00 92.95           O  
ATOM   3330  N   GLY A 211      -5.558 -15.920 -11.985  1.00 92.45           N  
ATOM   3331  H   GLY A 211      -5.382 -14.941 -12.159  1.00 92.45           H  
ATOM   3332  CA  GLY A 211      -4.647 -16.664 -11.123  1.00 92.45           C  
ATOM   3333  HA2 GLY A 211      -3.749 -16.070 -10.951  1.00 92.45           H  
ATOM   3334  HA3 GLY A 211      -4.359 -17.593 -11.615  1.00 92.45           H  
ATOM   3335  C   GLY A 211      -5.263 -17.019  -9.769  1.00 92.45           C  
ATOM   3336  O   GLY A 211      -5.073 -18.133  -9.317  1.00 92.45           O  
ATOM   3337  N   MET A 212      -6.045 -16.132  -9.146  1.00 92.30           N  
ATOM   3338  H   MET A 212      -6.196 -15.229  -9.574  1.00 92.30           H  
ATOM   3339  CA  MET A 212      -6.747 -16.438  -7.889  1.00 92.30           C  
ATOM   3340  HA  MET A 212      -6.049 -16.870  -7.172  1.00 92.30           H  
ATOM   3341  C   MET A 212      -7.823 -17.508  -8.068  1.00 92.30           C  
ATOM   3342  CB  MET A 212      -7.346 -15.167  -7.273  1.00 92.30           C  
ATOM   3343  HB2 MET A 212      -7.940 -15.453  -6.406  1.00 92.30           H  
ATOM   3344  HB3 MET A 212      -8.011 -14.689  -7.993  1.00 92.30           H  
ATOM   3345  O   MET A 212      -7.914 -18.419  -7.246  1.00 92.30           O  
ATOM   3346  CG  MET A 212      -6.298 -14.145  -6.813  1.00 92.30           C  
ATOM   3347  HG2 MET A 212      -5.732 -13.780  -7.669  1.00 92.30           H  
ATOM   3348  HG3 MET A 212      -6.842 -13.298  -6.395  1.00 92.30           H  
ATOM   3349  SD  MET A 212      -5.131 -14.710  -5.544  1.00 92.30           S  
ATOM   3350  CE  MET A 212      -3.800 -15.395  -6.564  1.00 92.30           C  
ATOM   3351  HE1 MET A 212      -3.397 -14.608  -7.202  1.00 92.30           H  
ATOM   3352  HE2 MET A 212      -3.018 -15.794  -5.918  1.00 92.30           H  
ATOM   3353  HE3 MET A 212      -4.150 -16.221  -7.183  1.00 92.30           H  
ATOM   3354  N   THR A 213      -8.575 -17.459  -9.170  1.00 93.69           N  
ATOM   3355  H   THR A 213      -8.523 -16.648  -9.769  1.00 93.69           H  
ATOM   3356  CA  THR A 213      -9.533 -18.515  -9.514  1.00 93.69           C  
ATOM   3357  HA  THR A 213     -10.229 -18.635  -8.684  1.00 93.69           H  
ATOM   3358  C   THR A 213      -8.831 -19.856  -9.725  1.00 93.69           C  
ATOM   3359  CB  THR A 213     -10.342 -18.133 -10.760  1.00 93.69           C  
ATOM   3360  HB  THR A 213      -9.674 -18.020 -11.615  1.00 93.69           H  
ATOM   3361  O   THR A 213      -9.317 -20.869  -9.235  1.00 93.69           O  
ATOM   3362  CG2 THR A 213     -11.422 -19.159 -11.098  1.00 93.69           C  
ATOM   3363 HG21 THR A 213     -12.019 -18.811 -11.940  1.00 93.69           H  
ATOM   3364 HG22 THR A 213     -12.070 -19.317 -10.236  1.00 93.69           H  
ATOM   3365 HG23 THR A 213     -10.964 -20.109 -11.376  1.00 93.69           H  
ATOM   3366  OG1 THR A 213     -11.008 -16.914 -10.535  1.00 93.69           O  
ATOM   3367  HG1 THR A 213     -11.704 -16.833 -11.191  1.00 93.69           H  
ATOM   3368  N   ALA A 214      -7.677 -19.876 -10.399  1.00 93.64           N  
ATOM   3369  H   ALA A 214      -7.324 -19.018 -10.797  1.00 93.64           H  
ATOM   3370  CA  ALA A 214      -6.896 -21.098 -10.591  1.00 93.64           C  
ATOM   3371  HA  ALA A 214      -7.558 -21.880 -10.963  1.00 93.64           H  
ATOM   3372  C   ALA A 214      -6.270 -21.625  -9.282  1.00 93.64           C  
ATOM   3373  CB  ALA A 214      -5.829 -20.826 -11.658  1.00 93.64           C  
ATOM   3374  HB1 ALA A 214      -6.303 -20.492 -12.581  1.00 93.64           H  
ATOM   3375  HB2 ALA A 214      -5.137 -20.061 -11.306  1.00 93.64           H  
ATOM   3376  HB3 ALA A 214      -5.272 -21.742 -11.851  1.00 93.64           H  
ATOM   3377  O   ALA A 214      -6.302 -22.827  -9.035  1.00 93.64           O  
ATOM   3378  N   ASP A 215      -5.736 -20.732  -8.444  1.00 92.24           N  
ATOM   3379  H   ASP A 215      -5.670 -19.775  -8.760  1.00 92.24           H  
ATOM   3380  CA  ASP A 215      -5.026 -21.067  -7.203  1.00 92.24           C  
ATOM   3381  HA  ASP A 215      -4.344 -21.897  -7.391  1.00 92.24           H  
ATOM   3382  C   ASP A 215      -5.987 -21.505  -6.073  1.00 92.24           C  
ATOM   3383  CB  ASP A 215      -4.190 -19.844  -6.750  1.00 92.24           C  
ATOM   3384  HB2 ASP A 215      -4.841 -18.970  -6.725  1.00 92.24           H  
ATOM   3385  HB3 ASP A 215      -3.870 -20.013  -5.722  1.00 92.24           H  
ATOM   3386  O   ASP A 215      -5.643 -22.368  -5.264  1.00 92.24           O  
ATOM   3387  CG  ASP A 215      -2.934 -19.503  -7.587  1.00 92.24           C  
ATOM   3388  OD1 ASP A 215      -2.550 -20.258  -8.508  1.00 92.24           O  
ATOM   3389  OD2 ASP A 215      -2.310 -18.443  -7.302  1.00 92.24           O  
ATOM   3390  N   PHE A 216      -7.191 -20.916  -5.993  1.00 90.16           N  
ATOM   3391  H   PHE A 216      -7.390 -20.189  -6.666  1.00 90.16           H  
ATOM   3392  CA  PHE A 216      -8.109 -21.074  -4.851  1.00 90.16           C  
ATOM   3393  HA  PHE A 216      -7.760 -21.897  -4.228  1.00 90.16           H  
ATOM   3394  C   PHE A 216      -9.563 -21.415  -5.208  1.00 90.16           C  
ATOM   3395  CB  PHE A 216      -8.083 -19.790  -4.006  1.00 90.16           C  
ATOM   3396  HB2 PHE A 216      -8.460 -18.965  -4.610  1.00 90.16           H  
ATOM   3397  HB3 PHE A 216      -8.761 -19.910  -3.161  1.00 90.16           H  
ATOM   3398  O   PHE A 216     -10.394 -21.515  -4.306  1.00 90.16           O  
ATOM   3399  CG  PHE A 216      -6.729 -19.427  -3.442  1.00 90.16           C  
ATOM   3400  CD1 PHE A 216      -6.141 -20.246  -2.461  1.00 90.16           C  
ATOM   3401  HD1 PHE A 216      -6.631 -21.157  -2.152  1.00 90.16           H  
ATOM   3402  CD2 PHE A 216      -6.068 -18.266  -3.883  1.00 90.16           C  
ATOM   3403  HD2 PHE A 216      -6.503 -17.657  -4.662  1.00 90.16           H  
ATOM   3404  CE1 PHE A 216      -4.910 -19.885  -1.891  1.00 90.16           C  
ATOM   3405  HE1 PHE A 216      -4.458 -20.512  -1.137  1.00 90.16           H  
ATOM   3406  CE2 PHE A 216      -4.837 -17.904  -3.313  1.00 90.16           C  
ATOM   3407  HE2 PHE A 216      -4.332 -17.009  -3.646  1.00 90.16           H  
ATOM   3408  CZ  PHE A 216      -4.276 -18.703  -2.303  1.00 90.16           C  
ATOM   3409  HZ  PHE A 216      -3.355 -18.400  -1.827  1.00 90.16           H  
ATOM   3410  N   GLY A 217      -9.916 -21.531  -6.491  1.00 88.33           N  
ATOM   3411  H   GLY A 217      -9.208 -21.451  -7.207  1.00 88.33           H  
ATOM   3412  CA  GLY A 217     -11.298 -21.773  -6.931  1.00 88.33           C  
ATOM   3413  HA2 GLY A 217     -11.703 -22.623  -6.383  1.00 88.33           H  
ATOM   3414  HA3 GLY A 217     -11.291 -22.024  -7.992  1.00 88.33           H  
ATOM   3415  C   GLY A 217     -12.250 -20.586  -6.733  1.00 88.33           C  
ATOM   3416  O   GLY A 217     -13.445 -20.712  -6.987  1.00 88.33           O  
ATOM   3417  N   ARG A 218     -11.739 -19.430  -6.290  1.00 86.00           N  
ATOM   3418  H   ARG A 218     -10.740 -19.397  -6.147  1.00 86.00           H  
ATOM   3419  CA  ARG A 218     -12.503 -18.195  -6.068  1.00 86.00           C  
ATOM   3420  HA  ARG A 218     -13.456 -18.289  -6.588  1.00 86.00           H  
ATOM   3421  C   ARG A 218     -11.780 -16.998  -6.675  1.00 86.00           C  
ATOM   3422  CB  ARG A 218     -12.823 -18.007  -4.574  1.00 86.00           C  
ATOM   3423  HB2 ARG A 218     -13.401 -17.090  -4.455  1.00 86.00           H  
ATOM   3424  HB3 ARG A 218     -13.445 -18.841  -4.250  1.00 86.00           H  
ATOM   3425  O   ARG A 218     -10.582 -16.814  -6.457  1.00 86.00           O  
ATOM   3426  CG  ARG A 218     -11.583 -17.937  -3.667  1.00 86.00           C  
ATOM   3427  HG2 ARG A 218     -10.966 -17.084  -3.950  1.00 86.00           H  
ATOM   3428  HG3 ARG A 218     -11.002 -18.852  -3.774  1.00 86.00           H  
ATOM   3429  CD  ARG A 218     -11.992 -17.783  -2.201  1.00 86.00           C  
ATOM   3430  HD2 ARG A 218     -12.618 -18.632  -1.924  1.00 86.00           H  
ATOM   3431  HD3 ARG A 218     -12.570 -16.865  -2.095  1.00 86.00           H  
ATOM   3432  NE  ARG A 218     -10.807 -17.733  -1.325  1.00 86.00           N  
ATOM   3433  HE  ARG A 218      -9.918 -17.901  -1.775  1.00 86.00           H  
ATOM   3434  NH1 ARG A 218     -11.905 -17.356   0.653  1.00 86.00           N  
ATOM   3435 HH11 ARG A 218     -11.899 -17.254   1.657  1.00 86.00           H  
ATOM   3436 HH12 ARG A 218     -12.783 -17.421   0.158  1.00 86.00           H  
ATOM   3437  NH2 ARG A 218      -9.674 -17.481   0.633  1.00 86.00           N  
ATOM   3438 HH21 ARG A 218      -9.679 -17.374   1.637  1.00 86.00           H  
ATOM   3439 HH22 ARG A 218      -8.807 -17.659   0.147  1.00 86.00           H  
ATOM   3440  CZ  ARG A 218     -10.801 -17.523  -0.022  1.00 86.00           C  
ATOM   3441  N   GLY A 219     -12.519 -16.203  -7.439  1.00 80.35           N  
ATOM   3442  H   GLY A 219     -13.505 -16.401  -7.533  1.00 80.35           H  
ATOM   3443  CA  GLY A 219     -12.015 -14.999  -8.087  1.00 80.35           C  
ATOM   3444  HA2 GLY A 219     -10.980 -15.150  -8.391  1.00 80.35           H  
ATOM   3445  HA3 GLY A 219     -12.604 -14.805  -8.983  1.00 80.35           H  
ATOM   3446  C   GLY A 219     -12.096 -13.764  -7.194  1.00 80.35           C  
ATOM   3447  O   GLY A 219     -12.682 -13.777  -6.111  1.00 80.35           O  
ATOM   3448  N   ILE A 220     -11.495 -12.680  -7.679  1.00 85.05           N  
ATOM   3449  H   ILE A 220     -11.077 -12.757  -8.595  1.00 85.05           H  
ATOM   3450  CA  ILE A 220     -11.760 -11.327  -7.191  1.00 85.05           C  
ATOM   3451  HA  ILE A 220     -12.291 -11.364  -6.240  1.00 85.05           H  
ATOM   3452  C   ILE A 220     -12.668 -10.682  -8.223  1.00 85.05           C  
ATOM   3453  CB  ILE A 220     -10.459 -10.534  -6.981  1.00 85.05           C  
ATOM   3454  HB  ILE A 220      -9.883 -10.573  -7.905  1.00 85.05           H  
ATOM   3455  O   ILE A 220     -12.206 -10.294  -9.302  1.00 85.05           O  
ATOM   3456  CG1 ILE A 220      -9.633 -11.184  -5.855  1.00 85.05           C  
ATOM   3457 HG12 ILE A 220      -9.709 -12.271  -5.894  1.00 85.05           H  
ATOM   3458 HG13 ILE A 220     -10.001 -10.857  -4.883  1.00 85.05           H  
ATOM   3459  CG2 ILE A 220     -10.750  -9.054  -6.654  1.00 85.05           C  
ATOM   3460 HG21 ILE A 220      -9.840  -8.537  -6.350  1.00 85.05           H  
ATOM   3461 HG22 ILE A 220     -11.498  -8.974  -5.865  1.00 85.05           H  
ATOM   3462 HG23 ILE A 220     -11.133  -8.547  -7.540  1.00 85.05           H  
ATOM   3463  CD1 ILE A 220      -8.157 -10.836  -5.993  1.00 85.05           C  
ATOM   3464 HD11 ILE A 220      -7.619 -11.343  -5.192  1.00 85.05           H  
ATOM   3465 HD12 ILE A 220      -7.779 -11.189  -6.952  1.00 85.05           H  
ATOM   3466 HD13 ILE A 220      -8.010  -9.758  -5.925  1.00 85.05           H  
ATOM   3467  N   ASP A 221     -13.943 -10.599  -7.869  1.00 72.07           N  
ATOM   3468  H   ASP A 221     -14.238 -11.010  -6.995  1.00 72.07           H  
ATOM   3469  CA  ASP A 221     -14.962  -9.921  -8.651  1.00 72.07           C  
ATOM   3470  HA  ASP A 221     -14.639  -9.860  -9.690  1.00 72.07           H  
ATOM   3471  C   ASP A 221     -15.096  -8.501  -8.083  1.00 72.07           C  
ATOM   3472  CB  ASP A 221     -16.267 -10.739  -8.625  1.00 72.07           C  
ATOM   3473  HB2 ASP A 221     -16.650 -10.761  -7.605  1.00 72.07           H  
ATOM   3474  HB3 ASP A 221     -17.005 -10.240  -9.254  1.00 72.07           H  
ATOM   3475  O   ASP A 221     -15.276  -8.325  -6.879  1.00 72.07           O  
ATOM   3476  CG  ASP A 221     -16.074 -12.181  -9.128  1.00 72.07           C  
ATOM   3477  OD1 ASP A 221     -15.247 -12.381 -10.048  1.00 72.07           O  
ATOM   3478  OD2 ASP A 221     -16.737 -13.079  -8.566  1.00 72.07           O  
ATOM   3479  N   ASN A 222     -14.979  -7.483  -8.940  1.00 80.46           N  
ATOM   3480  H   ASN A 222     -14.890  -7.724  -9.917  1.00 80.46           H  
ATOM   3481  CA  ASN A 222     -15.005  -6.048  -8.597  1.00 80.46           C  
ATOM   3482  HA  ASN A 222     -15.080  -5.517  -9.546  1.00 80.46           H  
ATOM   3483  C   ASN A 222     -13.736  -5.493  -7.923  1.00 80.46           C  
ATOM   3484  CB  ASN A 222     -16.286  -5.685  -7.824  1.00 80.46           C  
ATOM   3485  HB2 ASN A 222     -16.394  -4.601  -7.798  1.00 80.46           H  
ATOM   3486  HB3 ASN A 222     -16.210  -6.031  -6.793  1.00 80.46           H  
ATOM   3487  O   ASN A 222     -13.743  -5.088  -6.760  1.00 80.46           O  
ATOM   3488  CG  ASN A 222     -17.526  -6.264  -8.463  1.00 80.46           C  
ATOM   3489  ND2 ASN A 222     -18.348  -6.949  -7.707  1.00 80.46           N  
ATOM   3490 HD21 ASN A 222     -19.115  -7.401  -8.185  1.00 80.46           H  
ATOM   3491 HD22 ASN A 222     -18.049  -7.222  -6.782  1.00 80.46           H  
ATOM   3492  OD1 ASN A 222     -17.758  -6.113  -9.648  1.00 80.46           O  
ATOM   3493  N   TRP A 223     -12.653  -5.378  -8.694  1.00 89.65           N  
ATOM   3494  H   TRP A 223     -12.694  -5.713  -9.646  1.00 89.65           H  
ATOM   3495  CA  TRP A 223     -11.495  -4.578  -8.290  1.00 89.65           C  
ATOM   3496  HA  TRP A 223     -11.095  -4.988  -7.362  1.00 89.65           H  
ATOM   3497  C   TRP A 223     -11.866  -3.113  -8.037  1.00 89.65           C  
ATOM   3498  CB  TRP A 223     -10.407  -4.649  -9.362  1.00 89.65           C  
ATOM   3499  HB2 TRP A 223      -9.674  -3.869  -9.155  1.00 89.65           H  
ATOM   3500  HB3 TRP A 223     -10.838  -4.439 -10.340  1.00 89.65           H  
ATOM   3501  O   TRP A 223     -12.537  -2.477  -8.850  1.00 89.65           O  
ATOM   3502  CG  TRP A 223      -9.676  -5.948  -9.401  1.00 89.65           C  
ATOM   3503  CD1 TRP A 223      -9.933  -6.987 -10.225  1.00 89.65           C  
ATOM   3504  HD1 TRP A 223     -10.714  -7.013 -10.970  1.00 89.65           H  
ATOM   3505  CD2 TRP A 223      -8.565  -6.370  -8.558  1.00 89.65           C  
ATOM   3506  CE2 TRP A 223      -8.177  -7.682  -8.947  1.00 89.65           C  
ATOM   3507  CE3 TRP A 223      -7.845  -5.775  -7.504  1.00 89.65           C  
ATOM   3508  HE3 TRP A 223      -8.138  -4.790  -7.169  1.00 89.65           H  
ATOM   3509  NE1 TRP A 223      -9.043  -8.007  -9.961  1.00 89.65           N  
ATOM   3510  HE1 TRP A 223      -9.075  -8.904 -10.423  1.00 89.65           H  
ATOM   3511  CH2 TRP A 223      -6.409  -7.736  -7.302  1.00 89.65           C  
ATOM   3512  HH2 TRP A 223      -5.585  -8.243  -6.823  1.00 89.65           H  
ATOM   3513  CZ2 TRP A 223      -7.121  -8.366  -8.337  1.00 89.65           C  
ATOM   3514  HZ2 TRP A 223      -6.879  -9.367  -8.662  1.00 89.65           H  
ATOM   3515  CZ3 TRP A 223      -6.778  -6.447  -6.881  1.00 89.65           C  
ATOM   3516  HZ3 TRP A 223      -6.247  -5.974  -6.067  1.00 89.65           H  
ATOM   3517  N   LYS A 224     -11.359  -2.559  -6.934  1.00 90.65           N  
ATOM   3518  H   LYS A 224     -10.848  -3.153  -6.297  1.00 90.65           H  
ATOM   3519  CA  LYS A 224     -11.448  -1.136  -6.599  1.00 90.65           C  
ATOM   3520  HA  LYS A 224     -12.238  -0.662  -7.182  1.00 90.65           H  
ATOM   3521  C   LYS A 224     -10.147  -0.443  -6.997  1.00 90.65           C  
ATOM   3522  CB  LYS A 224     -11.802  -0.979  -5.107  1.00 90.65           C  
ATOM   3523  HB2 LYS A 224     -11.014  -1.431  -4.503  1.00 90.65           H  
ATOM   3524  HB3 LYS A 224     -11.833   0.084  -4.865  1.00 90.65           H  
ATOM   3525  O   LYS A 224      -9.262  -0.221  -6.171  1.00 90.65           O  
ATOM   3526  CG  LYS A 224     -13.144  -1.614  -4.695  1.00 90.65           C  
ATOM   3527  HG2 LYS A 224     -13.135  -2.683  -4.908  1.00 90.65           H  
ATOM   3528  HG3 LYS A 224     -13.256  -1.486  -3.618  1.00 90.65           H  
ATOM   3529  CD  LYS A 224     -14.343  -0.961  -5.392  1.00 90.65           C  
ATOM   3530  HD2 LYS A 224     -14.302  -1.153  -6.464  1.00 90.65           H  
ATOM   3531  HD3 LYS A 224     -14.293   0.115  -5.221  1.00 90.65           H  
ATOM   3532  CE  LYS A 224     -15.664  -1.482  -4.830  1.00 90.65           C  
ATOM   3533  HE2 LYS A 224     -15.813  -2.502  -5.185  1.00 90.65           H  
ATOM   3534  HE3 LYS A 224     -15.592  -1.507  -3.743  1.00 90.65           H  
ATOM   3535  NZ  LYS A 224     -16.781  -0.598  -5.244  1.00 90.65           N  
ATOM   3536  HZ1 LYS A 224     -16.676   0.306  -4.808  1.00 90.65           H  
ATOM   3537  HZ2 LYS A 224     -17.672  -0.978  -4.959  1.00 90.65           H  
ATOM   3538  HZ3 LYS A 224     -16.767  -0.457  -6.244  1.00 90.65           H  
ATOM   3539  N   GLU A 225     -10.003  -0.137  -8.291  1.00 92.90           N  
ATOM   3540  H   GLU A 225     -10.738  -0.405  -8.929  1.00 92.90           H  
ATOM   3541  CA  GLU A 225      -8.802   0.534  -8.828  1.00 92.90           C  
ATOM   3542  HA  GLU A 225      -7.933  -0.099  -8.652  1.00 92.90           H  
ATOM   3543  C   GLU A 225      -8.527   1.870  -8.119  1.00 92.90           C  
ATOM   3544  CB  GLU A 225      -8.922   0.779 -10.345  1.00 92.90           C  
ATOM   3545  HB2 GLU A 225      -8.034   1.330 -10.654  1.00 92.90           H  
ATOM   3546  HB3 GLU A 225      -9.802   1.389 -10.552  1.00 92.90           H  
ATOM   3547  O   GLU A 225      -7.376   2.182  -7.810  1.00 92.90           O  
ATOM   3548  CG  GLU A 225      -9.004  -0.526 -11.153  1.00 92.90           C  
ATOM   3549  HG2 GLU A 225      -8.229  -1.190 -10.768  1.00 92.90           H  
ATOM   3550  HG3 GLU A 225      -9.968  -0.997 -10.961  1.00 92.90           H  
ATOM   3551  CD  GLU A 225      -8.804  -0.356 -12.675  1.00 92.90           C  
ATOM   3552  OE1 GLU A 225      -9.064  -1.339 -13.408  1.00 92.90           O  
ATOM   3553  OE2 GLU A 225      -8.312   0.708 -13.112  1.00 92.90           O  
ATOM   3554  N   GLY A 226      -9.589   2.612  -7.781  1.00 93.52           N  
ATOM   3555  H   GLY A 226     -10.511   2.296  -8.048  1.00 93.52           H  
ATOM   3556  CA  GLY A 226      -9.498   3.843  -7.002  1.00 93.52           C  
ATOM   3557  HA2 GLY A 226     -10.500   4.244  -6.852  1.00 93.52           H  
ATOM   3558  HA3 GLY A 226      -8.907   4.575  -7.551  1.00 93.52           H  
ATOM   3559  C   GLY A 226      -8.854   3.626  -5.632  1.00 93.52           C  
ATOM   3560  O   GLY A 226      -7.975   4.400  -5.261  1.00 93.52           O  
ATOM   3561  N   SER A 227      -9.191   2.545  -4.920  1.00 94.38           N  
ATOM   3562  H   SER A 227      -9.923   1.937  -5.261  1.00 94.38           H  
ATOM   3563  CA  SER A 227      -8.567   2.215  -3.629  1.00 94.38           C  
ATOM   3564  HA  SER A 227      -8.639   3.091  -2.984  1.00 94.38           H  
ATOM   3565  C   SER A 227      -7.095   1.844  -3.747  1.00 94.38           C  
ATOM   3566  CB  SER A 227      -9.261   1.041  -2.945  1.00 94.38           C  
ATOM   3567  HB2 SER A 227      -9.157   0.142  -3.553  1.00 94.38           H  
ATOM   3568  HB3 SER A 227      -8.805   0.865  -1.971  1.00 94.38           H  
ATOM   3569  O   SER A 227      -6.295   2.229  -2.903  1.00 94.38           O  
ATOM   3570  OG  SER A 227     -10.618   1.328  -2.775  1.00 94.38           O  
ATOM   3571  HG  SER A 227     -10.691   2.054  -2.151  1.00 94.38           H  
ATOM   3572  N   ILE A 228      -6.713   1.124  -4.805  1.00 95.64           N  
ATOM   3573  H   ILE A 228      -7.425   0.849  -5.467  1.00 95.64           H  
ATOM   3574  CA  ILE A 228      -5.309   0.775  -5.076  1.00 95.64           C  
ATOM   3575  HA  ILE A 228      -4.899   0.248  -4.215  1.00 95.64           H  
ATOM   3576  C   ILE A 228      -4.482   2.054  -5.261  1.00 95.64           C  
ATOM   3577  CB  ILE A 228      -5.238  -0.146  -6.317  1.00 95.64           C  
ATOM   3578  HB  ILE A 228      -5.788   0.329  -7.129  1.00 95.64           H  
ATOM   3579  O   ILE A 228      -3.411   2.207  -4.676  1.00 95.64           O  
ATOM   3580  CG1 ILE A 228      -5.900  -1.507  -6.004  1.00 95.64           C  
ATOM   3581 HG12 ILE A 228      -6.918  -1.341  -5.649  1.00 95.64           H  
ATOM   3582 HG13 ILE A 228      -5.349  -2.004  -5.206  1.00 95.64           H  
ATOM   3583  CG2 ILE A 228      -3.806  -0.389  -6.821  1.00 95.64           C  
ATOM   3584 HG21 ILE A 228      -3.849  -0.771  -7.841  1.00 95.64           H  
ATOM   3585 HG22 ILE A 228      -3.222   0.531  -6.851  1.00 95.64           H  
ATOM   3586 HG23 ILE A 228      -3.325  -1.130  -6.182  1.00 95.64           H  
ATOM   3587  CD1 ILE A 228      -5.988  -2.451  -7.208  1.00 95.64           C  
ATOM   3588 HD11 ILE A 228      -4.994  -2.737  -7.553  1.00 95.64           H  
ATOM   3589 HD12 ILE A 228      -6.511  -3.356  -6.898  1.00 95.64           H  
ATOM   3590 HD13 ILE A 228      -6.539  -1.977  -8.020  1.00 95.64           H  
ATOM   3591  N   GLN A 229      -4.982   3.003  -6.051  1.00 95.32           N  
ATOM   3592  H   GLN A 229      -5.854   2.836  -6.531  1.00 95.32           H  
ATOM   3593  CA  GLN A 229      -4.277   4.263  -6.268  1.00 95.32           C  
ATOM   3594  HA  GLN A 229      -3.241   4.031  -6.513  1.00 95.32           H  
ATOM   3595  C   GLN A 229      -4.269   5.139  -5.006  1.00 95.32           C  
ATOM   3596  CB  GLN A 229      -4.905   4.979  -7.470  1.00 95.32           C  
ATOM   3597  HB2 GLN A 229      -4.920   4.300  -8.322  1.00 95.32           H  
ATOM   3598  HB3 GLN A 229      -5.935   5.246  -7.232  1.00 95.32           H  
ATOM   3599  O   GLN A 229      -3.225   5.689  -4.653  1.00 95.32           O  
ATOM   3600  CG  GLN A 229      -4.141   6.250  -7.870  1.00 95.32           C  
ATOM   3601  HG2 GLN A 229      -4.670   6.725  -8.696  1.00 95.32           H  
ATOM   3602  HG3 GLN A 229      -4.135   6.951  -7.036  1.00 95.32           H  
ATOM   3603  CD  GLN A 229      -2.711   5.969  -8.327  1.00 95.32           C  
ATOM   3604  NE2 GLN A 229      -1.695   6.360  -7.594  1.00 95.32           N  
ATOM   3605 HE21 GLN A 229      -0.776   6.175  -7.971  1.00 95.32           H  
ATOM   3606 HE22 GLN A 229      -1.803   6.823  -6.703  1.00 95.32           H  
ATOM   3607  OE1 GLN A 229      -2.464   5.405  -9.377  1.00 95.32           O  
ATOM   3608  N   GLN A 230      -5.408   5.261  -4.314  1.00 94.54           N  
ATOM   3609  H   GLN A 230      -6.232   4.782  -4.650  1.00 94.54           H  
ATOM   3610  CA  GLN A 230      -5.535   6.059  -3.091  1.00 94.54           C  
ATOM   3611  HA  GLN A 230      -5.216   7.082  -3.295  1.00 94.54           H  
ATOM   3612  C   GLN A 230      -4.632   5.527  -1.978  1.00 94.54           C  
ATOM   3613  CB  GLN A 230      -6.995   6.095  -2.617  1.00 94.54           C  
ATOM   3614  HB2 GLN A 230      -7.409   5.087  -2.646  1.00 94.54           H  
ATOM   3615  HB3 GLN A 230      -7.021   6.446  -1.585  1.00 94.54           H  
ATOM   3616  O   GLN A 230      -3.875   6.302  -1.397  1.00 94.54           O  
ATOM   3617  CG  GLN A 230      -7.871   7.037  -3.454  1.00 94.54           C  
ATOM   3618  HG2 GLN A 230      -7.794   6.780  -4.510  1.00 94.54           H  
ATOM   3619  HG3 GLN A 230      -7.514   8.060  -3.333  1.00 94.54           H  
ATOM   3620  CD  GLN A 230      -9.335   6.991  -3.023  1.00 94.54           C  
ATOM   3621  NE2 GLN A 230     -10.269   7.068  -3.946  1.00 94.54           N  
ATOM   3622 HE21 GLN A 230     -10.027   7.063  -4.926  1.00 94.54           H  
ATOM   3623 HE22 GLN A 230     -11.220   6.965  -3.619  1.00 94.54           H  
ATOM   3624  OE1 GLN A 230      -9.677   6.908  -1.856  1.00 94.54           O  
ATOM   3625  N   PHE A 231      -4.627   4.215  -1.734  1.00 96.01           N  
ATOM   3626  H   PHE A 231      -5.282   3.619  -2.221  1.00 96.01           H  
ATOM   3627  CA  PHE A 231      -3.767   3.606  -0.724  1.00 96.01           C  
ATOM   3628  HA  PHE A 231      -4.034   4.004   0.255  1.00 96.01           H  
ATOM   3629  C   PHE A 231      -2.297   3.954  -0.955  1.00 96.01           C  
ATOM   3630  CB  PHE A 231      -3.973   2.089  -0.714  1.00 96.01           C  
ATOM   3631  HB2 PHE A 231      -5.022   1.868  -0.513  1.00 96.01           H  
ATOM   3632  HB3 PHE A 231      -3.741   1.683  -1.699  1.00 96.01           H  
ATOM   3633  O   PHE A 231      -1.623   4.432  -0.043  1.00 96.01           O  
ATOM   3634  CG  PHE A 231      -3.119   1.396   0.324  1.00 96.01           C  
ATOM   3635  CD1 PHE A 231      -1.796   1.028   0.019  1.00 96.01           C  
ATOM   3636  HD1 PHE A 231      -1.377   1.265  -0.947  1.00 96.01           H  
ATOM   3637  CD2 PHE A 231      -3.624   1.178   1.617  1.00 96.01           C  
ATOM   3638  HD2 PHE A 231      -4.626   1.488   1.875  1.00 96.01           H  
ATOM   3639  CE1 PHE A 231      -0.982   0.423   0.984  1.00 96.01           C  
ATOM   3640  HE1 PHE A 231       0.044   0.171   0.760  1.00 96.01           H  
ATOM   3641  CE2 PHE A 231      -2.807   0.575   2.586  1.00 96.01           C  
ATOM   3642  HE2 PHE A 231      -3.180   0.419   3.587  1.00 96.01           H  
ATOM   3643  CZ  PHE A 231      -1.491   0.205   2.268  1.00 96.01           C  
ATOM   3644  HZ  PHE A 231      -0.843  -0.213   3.024  1.00 96.01           H  
ATOM   3645  N   TYR A 232      -1.794   3.779  -2.181  1.00 94.77           N  
ATOM   3646  H   TYR A 232      -2.377   3.385  -2.905  1.00 94.77           H  
ATOM   3647  CA  TYR A 232      -0.404   4.124  -2.465  1.00 94.77           C  
ATOM   3648  HA  TYR A 232       0.220   3.652  -1.706  1.00 94.77           H  
ATOM   3649  C   TYR A 232      -0.138   5.635  -2.381  1.00 94.77           C  
ATOM   3650  CB  TYR A 232       0.013   3.567  -3.823  1.00 94.77           C  
ATOM   3651  HB2 TYR A 232      -0.277   2.519  -3.893  1.00 94.77           H  
ATOM   3652  HB3 TYR A 232      -0.508   4.114  -4.609  1.00 94.77           H  
ATOM   3653  O   TYR A 232       0.915   6.040  -1.897  1.00 94.77           O  
ATOM   3654  CG  TYR A 232       1.510   3.667  -4.023  1.00 94.77           C  
ATOM   3655  CD1 TYR A 232       2.053   4.744  -4.748  1.00 94.77           C  
ATOM   3656  HD1 TYR A 232       1.399   5.485  -5.184  1.00 94.77           H  
ATOM   3657  CD2 TYR A 232       2.361   2.718  -3.423  1.00 94.77           C  
ATOM   3658  HD2 TYR A 232       1.945   1.905  -2.846  1.00 94.77           H  
ATOM   3659  CE1 TYR A 232       3.447   4.863  -4.895  1.00 94.77           C  
ATOM   3660  HE1 TYR A 232       3.857   5.686  -5.462  1.00 94.77           H  
ATOM   3661  CE2 TYR A 232       3.758   2.837  -3.563  1.00 94.77           C  
ATOM   3662  HE2 TYR A 232       4.425   2.123  -3.102  1.00 94.77           H  
ATOM   3663  OH  TYR A 232       5.643   3.986  -4.491  1.00 94.77           O  
ATOM   3664  HH  TYR A 232       5.908   4.834  -4.855  1.00 94.77           H  
ATOM   3665  CZ  TYR A 232       4.300   3.904  -4.308  1.00 94.77           C  
ATOM   3666  N   ASN A 233      -1.080   6.485  -2.793  1.00 92.45           N  
ATOM   3667  H   ASN A 233      -1.931   6.116  -3.192  1.00 92.45           H  
ATOM   3668  CA  ASN A 233      -0.920   7.939  -2.692  1.00 92.45           C  
ATOM   3669  HA  ASN A 233       0.015   8.227  -3.173  1.00 92.45           H  
ATOM   3670  C   ASN A 233      -0.829   8.426  -1.238  1.00 92.45           C  
ATOM   3671  CB  ASN A 233      -2.087   8.630  -3.413  1.00 92.45           C  
ATOM   3672  HB2 ASN A 233      -3.032   8.201  -3.079  1.00 92.45           H  
ATOM   3673  HB3 ASN A 233      -2.089   9.687  -3.147  1.00 92.45           H  
ATOM   3674  O   ASN A 233      -0.049   9.335  -0.952  1.00 92.45           O  
ATOM   3675  CG  ASN A 233      -2.004   8.547  -4.923  1.00 92.45           C  
ATOM   3676  ND2 ASN A 233      -3.044   8.958  -5.609  1.00 92.45           N  
ATOM   3677 HD21 ASN A 233      -3.861   9.298  -5.122  1.00 92.45           H  
ATOM   3678 HD22 ASN A 233      -2.959   8.973  -6.615  1.00 92.45           H  
ATOM   3679  OD1 ASN A 233      -1.017   8.147  -5.519  1.00 92.45           O  
ATOM   3680  N   HIS A 234      -1.611   7.834  -0.332  1.00 91.81           N  
ATOM   3681  H   HIS A 234      -2.270   7.136  -0.646  1.00 91.81           H  
ATOM   3682  CA  HIS A 234      -1.651   8.232   1.076  1.00 91.81           C  
ATOM   3683  HA  HIS A 234      -1.484   9.308   1.140  1.00 91.81           H  
ATOM   3684  C   HIS A 234      -0.539   7.586   1.907  1.00 91.81           C  
ATOM   3685  CB  HIS A 234      -3.050   7.951   1.647  1.00 91.81           C  
ATOM   3686  HB2 HIS A 234      -3.015   8.023   2.734  1.00 91.81           H  
ATOM   3687  HB3 HIS A 234      -3.367   6.941   1.388  1.00 91.81           H  
ATOM   3688  O   HIS A 234       0.107   8.273   2.696  1.00 91.81           O  
ATOM   3689  CG  HIS A 234      -4.056   8.955   1.144  1.00 91.81           C  
ATOM   3690  CD2 HIS A 234      -5.039   8.758   0.211  1.00 91.81           C  
ATOM   3691  HD2 HIS A 234      -5.291   7.821  -0.263  1.00 91.81           H  
ATOM   3692  ND1 HIS A 234      -4.120  10.276   1.521  1.00 91.81           N  
ATOM   3693  HD1 HIS A 234      -3.626  10.684   2.302  1.00 91.81           H  
ATOM   3694  CE1 HIS A 234      -5.100  10.863   0.815  1.00 91.81           C  
ATOM   3695  HE1 HIS A 234      -5.419  11.890   0.923  1.00 91.81           H  
ATOM   3696  NE2 HIS A 234      -5.673   9.984  -0.018  1.00 91.81           N  
ATOM   3697  N   PHE A 235      -0.273   6.296   1.695  1.00 93.45           N  
ATOM   3698  H   PHE A 235      -0.868   5.791   1.054  1.00 93.45           H  
ATOM   3699  CA  PHE A 235       0.611   5.503   2.553  1.00 93.45           C  
ATOM   3700  HA  PHE A 235       0.896   6.093   3.424  1.00 93.45           H  
ATOM   3701  C   PHE A 235       1.911   5.059   1.877  1.00 93.45           C  
ATOM   3702  CB  PHE A 235      -0.180   4.294   3.054  1.00 93.45           C  
ATOM   3703  HB2 PHE A 235      -0.450   3.665   2.206  1.00 93.45           H  
ATOM   3704  HB3 PHE A 235       0.477   3.698   3.689  1.00 93.45           H  
ATOM   3705  O   PHE A 235       2.871   4.687   2.552  1.00 93.45           O  
ATOM   3706  CG  PHE A 235      -1.431   4.664   3.829  1.00 93.45           C  
ATOM   3707  CD1 PHE A 235      -1.331   5.290   5.088  1.00 93.45           C  
ATOM   3708  HD1 PHE A 235      -0.364   5.503   5.519  1.00 93.45           H  
ATOM   3709  CD2 PHE A 235      -2.700   4.425   3.269  1.00 93.45           C  
ATOM   3710  HD2 PHE A 235      -2.784   3.952   2.302  1.00 93.45           H  
ATOM   3711  CE1 PHE A 235      -2.494   5.643   5.794  1.00 93.45           C  
ATOM   3712  HE1 PHE A 235      -2.424   6.116   6.763  1.00 93.45           H  
ATOM   3713  CE2 PHE A 235      -3.861   4.801   3.965  1.00 93.45           C  
ATOM   3714  HE2 PHE A 235      -4.836   4.614   3.539  1.00 93.45           H  
ATOM   3715  CZ  PHE A 235      -3.757   5.387   5.237  1.00 93.45           C  
ATOM   3716  HZ  PHE A 235      -4.647   5.642   5.794  1.00 93.45           H  
ATOM   3717  N   GLY A 236       1.996   5.132   0.546  1.00 91.35           N  
ATOM   3718  H   GLY A 236       1.208   5.495   0.028  1.00 91.35           H  
ATOM   3719  CA  GLY A 236       3.157   4.672  -0.219  1.00 91.35           C  
ATOM   3720  HA2 GLY A 236       3.319   3.614  -0.017  1.00 91.35           H  
ATOM   3721  HA3 GLY A 236       2.961   4.791  -1.285  1.00 91.35           H  
ATOM   3722  C   GLY A 236       4.450   5.419   0.105  1.00 91.35           C  
ATOM   3723  O   GLY A 236       5.525   4.877  -0.117  1.00 91.35           O  
ATOM   3724  N   THR A 237       4.388   6.615   0.706  1.00 89.07           N  
ATOM   3725  H   THR A 237       3.480   7.001   0.920  1.00 89.07           H  
ATOM   3726  CA  THR A 237       5.586   7.330   1.182  1.00 89.07           C  
ATOM   3727  HA  THR A 237       6.285   7.413   0.349  1.00 89.07           H  
ATOM   3728  C   THR A 237       6.346   6.600   2.289  1.00 89.07           C  
ATOM   3729  CB  THR A 237       5.253   8.747   1.673  1.00 89.07           C  
ATOM   3730  HB  THR A 237       6.136   9.183   2.140  1.00 89.07           H  
ATOM   3731  O   THR A 237       7.518   6.900   2.500  1.00 89.07           O  
ATOM   3732  CG2 THR A 237       4.830   9.647   0.510  1.00 89.07           C  
ATOM   3733 HG21 THR A 237       3.907   9.273   0.067  1.00 89.07           H  
ATOM   3734 HG22 THR A 237       4.660  10.658   0.881  1.00 89.07           H  
ATOM   3735 HG23 THR A 237       5.614   9.662  -0.247  1.00 89.07           H  
ATOM   3736  OG1 THR A 237       4.184   8.777   2.592  1.00 89.07           O  
ATOM   3737  HG1 THR A 237       4.383   8.245   3.366  1.00 89.07           H  
ATOM   3738  N   HIS A 238       5.705   5.657   2.984  1.00 90.94           N  
ATOM   3739  H   HIS A 238       4.737   5.464   2.770  1.00 90.94           H  
ATOM   3740  CA  HIS A 238       6.330   4.826   4.018  1.00 90.94           C  
ATOM   3741  HA  HIS A 238       7.140   5.388   4.484  1.00 90.94           H  
ATOM   3742  C   HIS A 238       6.956   3.538   3.455  1.00 90.94           C  
ATOM   3743  CB  HIS A 238       5.283   4.537   5.098  1.00 90.94           C  
ATOM   3744  HB2 HIS A 238       5.772   4.002   5.913  1.00 90.94           H  
ATOM   3745  HB3 HIS A 238       4.500   3.897   4.691  1.00 90.94           H  
ATOM   3746  O   HIS A 238       7.666   2.812   4.155  1.00 90.94           O  
ATOM   3747  CG  HIS A 238       4.668   5.794   5.657  1.00 90.94           C  
ATOM   3748  CD2 HIS A 238       3.380   6.223   5.484  1.00 90.94           C  
ATOM   3749  HD2 HIS A 238       2.602   5.698   4.951  1.00 90.94           H  
ATOM   3750  ND1 HIS A 238       5.323   6.757   6.392  1.00 90.94           N  
ATOM   3751  HD1 HIS A 238       6.255   6.679   6.772  1.00 90.94           H  
ATOM   3752  CE1 HIS A 238       4.447   7.737   6.667  1.00 90.94           C  
ATOM   3753  HE1 HIS A 238       4.649   8.603   7.280  1.00 90.94           H  
ATOM   3754  NE2 HIS A 238       3.262   7.472   6.100  1.00 90.94           N  
ATOM   3755  N   ILE A 239       6.725   3.266   2.169  1.00 92.27           N  
ATOM   3756  H   ILE A 239       6.201   3.934   1.623  1.00 92.27           H  
ATOM   3757  CA  ILE A 239       7.243   2.105   1.454  1.00 92.27           C  
ATOM   3758  HA  ILE A 239       7.609   1.368   2.168  1.00 92.27           H  
ATOM   3759  C   ILE A 239       8.408   2.576   0.591  1.00 92.27           C  
ATOM   3760  CB  ILE A 239       6.132   1.431   0.636  1.00 92.27           C  
ATOM   3761  HB  ILE A 239       5.812   2.109  -0.155  1.00 92.27           H  
ATOM   3762  O   ILE A 239       8.223   3.151  -0.478  1.00 92.27           O  
ATOM   3763  CG1 ILE A 239       4.914   1.124   1.537  1.00 92.27           C  
ATOM   3764 HG12 ILE A 239       5.208   0.451   2.343  1.00 92.27           H  
ATOM   3765 HG13 ILE A 239       4.542   2.045   1.985  1.00 92.27           H  
ATOM   3766  CG2 ILE A 239       6.706   0.158  -0.009  1.00 92.27           C  
ATOM   3767 HG21 ILE A 239       7.612   0.383  -0.573  1.00 92.27           H  
ATOM   3768 HG22 ILE A 239       5.982  -0.250  -0.715  1.00 92.27           H  
ATOM   3769 HG23 ILE A 239       6.937  -0.581   0.758  1.00 92.27           H  
ATOM   3770  CD1 ILE A 239       3.740   0.518   0.778  1.00 92.27           C  
ATOM   3771 HD11 ILE A 239       3.544   1.086  -0.131  1.00 92.27           H  
ATOM   3772 HD12 ILE A 239       2.853   0.538   1.411  1.00 92.27           H  
ATOM   3773 HD13 ILE A 239       3.977  -0.518   0.537  1.00 92.27           H  
ATOM   3774  N   THR A 240       9.620   2.352   1.080  1.00 91.56           N  
ATOM   3775  H   THR A 240       9.703   1.819   1.934  1.00 91.56           H  
ATOM   3776  CA  THR A 240      10.865   2.782   0.443  1.00 91.56           C  
ATOM   3777  HA  THR A 240      10.638   3.447  -0.391  1.00 91.56           H  
ATOM   3778  C   THR A 240      11.610   1.584  -0.126  1.00 91.56           C  
ATOM   3779  CB  THR A 240      11.746   3.559   1.434  1.00 91.56           C  
ATOM   3780  HB  THR A 240      12.591   3.985   0.892  1.00 91.56           H  
ATOM   3781  O   THR A 240      11.247   0.436   0.120  1.00 91.56           O  
ATOM   3782  CG2 THR A 240      10.994   4.699   2.126  1.00 91.56           C  
ATOM   3783 HG21 THR A 240      10.236   4.303   2.803  1.00 91.56           H  
ATOM   3784 HG22 THR A 240      11.695   5.310   2.694  1.00 91.56           H  
ATOM   3785 HG23 THR A 240      10.506   5.324   1.378  1.00 91.56           H  
ATOM   3786  OG1 THR A 240      12.242   2.708   2.443  1.00 91.56           O  
ATOM   3787  HG1 THR A 240      12.489   3.270   3.181  1.00 91.56           H  
ATOM   3788  N   ASP A 241      12.699   1.833  -0.851  1.00 90.42           N  
ATOM   3789  H   ASP A 241      13.038   2.781  -0.928  1.00 90.42           H  
ATOM   3790  CA  ASP A 241      13.628   0.793  -1.302  1.00 90.42           C  
ATOM   3791  HA  ASP A 241      13.071   0.053  -1.876  1.00 90.42           H  
ATOM   3792  C   ASP A 241      14.302   0.030  -0.147  1.00 90.42           C  
ATOM   3793  CB  ASP A 241      14.663   1.426  -2.241  1.00 90.42           C  
ATOM   3794  HB2 ASP A 241      14.137   1.888  -3.077  1.00 90.42           H  
ATOM   3795  HB3 ASP A 241      15.289   0.631  -2.646  1.00 90.42           H  
ATOM   3796  O   ASP A 241      14.808  -1.071  -0.354  1.00 90.42           O  
ATOM   3797  CG  ASP A 241      15.557   2.482  -1.584  1.00 90.42           C  
ATOM   3798  OD1 ASP A 241      15.020   3.362  -0.871  1.00 90.42           O  
ATOM   3799  OD2 ASP A 241      16.771   2.464  -1.888  1.00 90.42           O  
ATOM   3800  N   VAL A 242      14.254   0.575   1.073  1.00 89.36           N  
ATOM   3801  H   VAL A 242      13.834   1.490   1.157  1.00 89.36           H  
ATOM   3802  CA  VAL A 242      14.694  -0.103   2.298  1.00 89.36           C  
ATOM   3803  HA  VAL A 242      15.526  -0.763   2.053  1.00 89.36           H  
ATOM   3804  C   VAL A 242      13.576  -0.982   2.860  1.00 89.36           C  
ATOM   3805  CB  VAL A 242      15.195   0.916   3.341  1.00 89.36           C  
ATOM   3806  HB  VAL A 242      14.375   1.574   3.629  1.00 89.36           H  
ATOM   3807  O   VAL A 242      13.765  -2.184   3.033  1.00 89.36           O  
ATOM   3808  CG1 VAL A 242      15.716   0.223   4.606  1.00 89.36           C  
ATOM   3809 HG11 VAL A 242      16.524  -0.462   4.352  1.00 89.36           H  
ATOM   3810 HG12 VAL A 242      14.917  -0.338   5.090  1.00 89.36           H  
ATOM   3811 HG13 VAL A 242      16.084   0.967   5.313  1.00 89.36           H  
ATOM   3812  CG2 VAL A 242      16.329   1.784   2.775  1.00 89.36           C  
ATOM   3813 HG21 VAL A 242      16.690   2.470   3.541  1.00 89.36           H  
ATOM   3814 HG22 VAL A 242      17.152   1.151   2.442  1.00 89.36           H  
ATOM   3815 HG23 VAL A 242      15.973   2.374   1.931  1.00 89.36           H  
ATOM   3816  N   THR A 243      12.391  -0.415   3.110  1.00 91.90           N  
ATOM   3817  H   THR A 243      12.243   0.554   2.866  1.00 91.90           H  
ATOM   3818  CA  THR A 243      11.310  -1.127   3.816  1.00 91.90           C  
ATOM   3819  HA  THR A 243      11.753  -1.679   4.645  1.00 91.90           H  
ATOM   3820  C   THR A 243      10.597  -2.168   2.950  1.00 91.90           C  
ATOM   3821  CB  THR A 243      10.284  -0.155   4.415  1.00 91.90           C  
ATOM   3822  HB  THR A 243       9.515  -0.752   4.905  1.00 91.90           H  
ATOM   3823  O   THR A 243      10.069  -3.159   3.466  1.00 91.90           O  
ATOM   3824  CG2 THR A 243      10.895   0.787   5.449  1.00 91.90           C  
ATOM   3825 HG21 THR A 243      11.377   0.205   6.234  1.00 91.90           H  
ATOM   3826 HG22 THR A 243      10.110   1.397   5.896  1.00 91.90           H  
ATOM   3827 HG23 THR A 243      11.633   1.440   4.981  1.00 91.90           H  
ATOM   3828  OG1 THR A 243       9.681   0.661   3.439  1.00 91.90           O  
ATOM   3829  HG1 THR A 243       9.021   1.189   3.895  1.00 91.90           H  
ATOM   3830  N   ILE A 244      10.611  -2.007   1.622  1.00 94.29           N  
ATOM   3831  H   ILE A 244      11.001  -1.155   1.245  1.00 94.29           H  
ATOM   3832  CA  ILE A 244       9.976  -2.958   0.702  1.00 94.29           C  
ATOM   3833  HA  ILE A 244       8.960  -3.110   1.066  1.00 94.29           H  
ATOM   3834  C   ILE A 244      10.670  -4.322   0.684  1.00 94.29           C  
ATOM   3835  CB  ILE A 244       9.897  -2.376  -0.721  1.00 94.29           C  
ATOM   3836  HB  ILE A 244       9.467  -1.376  -0.662  1.00 94.29           H  
ATOM   3837  O   ILE A 244      10.006  -5.343   0.494  1.00 94.29           O  
ATOM   3838  CG1 ILE A 244       9.007  -3.225  -1.649  1.00 94.29           C  
ATOM   3839 HG12 ILE A 244       9.027  -2.765  -2.637  1.00 94.29           H  
ATOM   3840 HG13 ILE A 244       9.425  -4.225  -1.765  1.00 94.29           H  
ATOM   3841  CG2 ILE A 244      11.287  -2.275  -1.373  1.00 94.29           C  
ATOM   3842 HG21 ILE A 244      11.660  -3.263  -1.642  1.00 94.29           H  
ATOM   3843 HG22 ILE A 244      11.222  -1.667  -2.275  1.00 94.29           H  
ATOM   3844 HG23 ILE A 244      12.003  -1.809  -0.696  1.00 94.29           H  
ATOM   3845  CD1 ILE A 244       7.542  -3.345  -1.214  1.00 94.29           C  
ATOM   3846 HD11 ILE A 244       7.456  -3.905  -0.283  1.00 94.29           H  
ATOM   3847 HD12 ILE A 244       7.111  -2.352  -1.090  1.00 94.29           H  
ATOM   3848 HD13 ILE A 244       6.986  -3.876  -1.987  1.00 94.29           H  
ATOM   3849  N   ARG A 245      11.989  -4.369   0.899  1.00 92.60           N  
ATOM   3850  H   ARG A 245      12.474  -3.503   1.085  1.00 92.60           H  
ATOM   3851  CA  ARG A 245      12.741  -5.628   0.934  1.00 92.60           C  
ATOM   3852  HA  ARG A 245      12.587  -6.168  -0.000  1.00 92.60           H  
ATOM   3853  C   ARG A 245      12.225  -6.524   2.058  1.00 92.60           C  
ATOM   3854  CB  ARG A 245      14.232  -5.313   1.096  1.00 92.60           C  
ATOM   3855  HB2 ARG A 245      14.566  -4.711   0.250  1.00 92.60           H  
ATOM   3856  HB3 ARG A 245      14.384  -4.739   2.009  1.00 92.60           H  
ATOM   3857  O   ARG A 245      11.899  -7.684   1.817  1.00 92.60           O  
ATOM   3858  CG  ARG A 245      15.061  -6.601   1.169  1.00 92.60           C  
ATOM   3859  HG2 ARG A 245      14.739  -7.198   2.023  1.00 92.60           H  
ATOM   3860  HG3 ARG A 245      14.925  -7.182   0.257  1.00 92.60           H  
ATOM   3861  CD  ARG A 245      16.538  -6.268   1.357  1.00 92.60           C  
ATOM   3862  HD2 ARG A 245      16.633  -5.619   2.228  1.00 92.60           H  
ATOM   3863  HD3 ARG A 245      16.900  -5.738   0.476  1.00 92.60           H  
ATOM   3864  NE  ARG A 245      17.321  -7.496   1.575  1.00 92.60           N  
ATOM   3865  HE  ARG A 245      16.797  -8.358   1.628  1.00 92.60           H  
ATOM   3866  NH1 ARG A 245      19.345  -6.477   1.912  1.00 92.60           N  
ATOM   3867 HH11 ARG A 245      18.886  -5.583   1.811  1.00 92.60           H  
ATOM   3868 HH12 ARG A 245      20.321  -6.523   2.169  1.00 92.60           H  
ATOM   3869  NH2 ARG A 245      19.187  -8.700   2.073  1.00 92.60           N  
ATOM   3870 HH21 ARG A 245      18.634  -9.546   2.081  1.00 92.60           H  
ATOM   3871 HH22 ARG A 245      20.168  -8.734   2.309  1.00 92.60           H  
ATOM   3872  CZ  ARG A 245      18.610  -7.553   1.850  1.00 92.60           C  
ATOM   3873  N   ASP A 246      12.092  -5.964   3.254  1.00 92.12           N  
ATOM   3874  H   ASP A 246      12.438  -5.025   3.393  1.00 92.12           H  
ATOM   3875  CA  ASP A 246      11.595  -6.696   4.420  1.00 92.12           C  
ATOM   3876  HA  ASP A 246      12.135  -7.638   4.507  1.00 92.12           H  
ATOM   3877  C   ASP A 246      10.107  -7.030   4.264  1.00 92.12           C  
ATOM   3878  CB  ASP A 246      11.861  -5.879   5.691  1.00 92.12           C  
ATOM   3879  HB2 ASP A 246      11.436  -6.409   6.543  1.00 92.12           H  
ATOM   3880  HB3 ASP A 246      11.360  -4.915   5.606  1.00 92.12           H  
ATOM   3881  O   ASP A 246       9.685  -8.148   4.552  1.00 92.12           O  
ATOM   3882  CG  ASP A 246      13.356  -5.657   5.955  1.00 92.12           C  
ATOM   3883  OD1 ASP A 246      14.178  -6.449   5.432  1.00 92.12           O  
ATOM   3884  OD2 ASP A 246      13.662  -4.674   6.661  1.00 92.12           O  
ATOM   3885  N   THR A 247       9.322  -6.103   3.704  1.00 94.13           N  
ATOM   3886  H   THR A 247       9.729  -5.197   3.524  1.00 94.13           H  
ATOM   3887  CA  THR A 247       7.892  -6.309   3.419  1.00 94.13           C  
ATOM   3888  HA  THR A 247       7.378  -6.547   4.351  1.00 94.13           H  
ATOM   3889  C   THR A 247       7.663  -7.476   2.452  1.00 94.13           C  
ATOM   3890  CB  THR A 247       7.272  -5.027   2.844  1.00 94.13           C  
ATOM   3891  HB  THR A 247       7.784  -4.760   1.920  1.00 94.13           H  
ATOM   3892  O   THR A 247       6.843  -8.356   2.710  1.00 94.13           O  
ATOM   3893  CG2 THR A 247       5.779  -5.167   2.550  1.00 94.13           C  
ATOM   3894 HG21 THR A 247       5.255  -5.505   3.444  1.00 94.13           H  
ATOM   3895 HG22 THR A 247       5.378  -4.202   2.240  1.00 94.13           H  
ATOM   3896 HG23 THR A 247       5.617  -5.880   1.742  1.00 94.13           H  
ATOM   3897  OG1 THR A 247       7.399  -3.966   3.759  1.00 94.13           O  
ATOM   3898  HG1 THR A 247       8.312  -3.670   3.775  1.00 94.13           H  
ATOM   3899  N   THR A 248       8.403  -7.530   1.343  1.00 94.83           N  
ATOM   3900  H   THR A 248       9.093  -6.808   1.195  1.00 94.83           H  
ATOM   3901  CA  THR A 248       8.269  -8.598   0.337  1.00 94.83           C  
ATOM   3902  HA  THR A 248       7.208  -8.749   0.138  1.00 94.83           H  
ATOM   3903  C   THR A 248       8.813  -9.938   0.825  1.00 94.83           C  
ATOM   3904  CB  THR A 248       8.947  -8.231  -0.988  1.00 94.83           C  
ATOM   3905  HB  THR A 248       8.943  -9.107  -1.637  1.00 94.83           H  
ATOM   3906  O   THR A 248       8.226 -10.979   0.509  1.00 94.83           O  
ATOM   3907  CG2 THR A 248       8.210  -7.106  -1.706  1.00 94.83           C  
ATOM   3908 HG21 THR A 248       8.710  -6.881  -2.648  1.00 94.83           H  
ATOM   3909 HG22 THR A 248       7.189  -7.426  -1.915  1.00 94.83           H  
ATOM   3910 HG23 THR A 248       8.177  -6.210  -1.086  1.00 94.83           H  
ATOM   3911  OG1 THR A 248      10.277  -7.836  -0.782  1.00 94.83           O  
ATOM   3912  HG1 THR A 248      10.271  -6.952  -0.407  1.00 94.83           H  
ATOM   3913  N   ALA A 249       9.879  -9.938   1.633  1.00 93.64           N  
ATOM   3914  H   ALA A 249      10.362  -9.068   1.803  1.00 93.64           H  
ATOM   3915  CA  ALA A 249      10.366 -11.137   2.310  1.00 93.64           C  
ATOM   3916  HA  ALA A 249      10.559 -11.910   1.565  1.00 93.64           H  
ATOM   3917  C   ALA A 249       9.316 -11.686   3.290  1.00 93.64           C  
ATOM   3918  CB  ALA A 249      11.688 -10.805   3.013  1.00 93.64           C  
ATOM   3919  HB1 ALA A 249      12.078 -11.696   3.505  1.00 93.64           H  
ATOM   3920  HB2 ALA A 249      12.416 -10.452   2.282  1.00 93.64           H  
ATOM   3921  HB3 ALA A 249      11.534 -10.026   3.760  1.00 93.64           H  
ATOM   3922  O   ALA A 249       8.999 -12.877   3.252  1.00 93.64           O  
ATOM   3923  N   HIS A 250       8.710 -10.810   4.096  1.00 94.03           N  
ATOM   3924  H   HIS A 250       9.032  -9.853   4.098  1.00 94.03           H  
ATOM   3925  CA  HIS A 250       7.640 -11.163   5.026  1.00 94.03           C  
ATOM   3926  HA  HIS A 250       8.010 -11.930   5.707  1.00 94.03           H  
ATOM   3927  C   HIS A 250       6.420 -11.749   4.300  1.00 94.03           C  
ATOM   3928  CB  HIS A 250       7.279  -9.921   5.849  1.00 94.03           C  
ATOM   3929  HB2 HIS A 250       8.161  -9.584   6.392  1.00 94.03           H  
ATOM   3930  HB3 HIS A 250       6.968  -9.115   5.184  1.00 94.03           H  
ATOM   3931  O   HIS A 250       5.973 -12.849   4.623  1.00 94.03           O  
ATOM   3932  CG  HIS A 250       6.181 -10.178   6.841  1.00 94.03           C  
ATOM   3933  CD2 HIS A 250       4.927  -9.634   6.825  1.00 94.03           C  
ATOM   3934  HD2 HIS A 250       4.547  -8.932   6.098  1.00 94.03           H  
ATOM   3935  ND1 HIS A 250       6.258 -10.997   7.944  1.00 94.03           N  
ATOM   3936  HD1 HIS A 250       7.068 -11.516   8.252  1.00 94.03           H  
ATOM   3937  CE1 HIS A 250       5.077 -10.945   8.581  1.00 94.03           C  
ATOM   3938  HE1 HIS A 250       4.834 -11.472   9.491  1.00 94.03           H  
ATOM   3939  NE2 HIS A 250       4.237 -10.125   7.933  1.00 94.03           N  
ATOM   3940  N   TRP A 251       5.929 -11.082   3.251  1.00 95.32           N  
ATOM   3941  H   TRP A 251       6.302 -10.167   3.042  1.00 95.32           H  
ATOM   3942  CA  TRP A 251       4.814 -11.586   2.442  1.00 95.32           C  
ATOM   3943  HA  TRP A 251       3.948 -11.751   3.083  1.00 95.32           H  
ATOM   3944  C   TRP A 251       5.118 -12.930   1.782  1.00 95.32           C  
ATOM   3945  CB  TRP A 251       4.450 -10.545   1.383  1.00 95.32           C  
ATOM   3946  HB2 TRP A 251       3.734 -10.994   0.694  1.00 95.32           H  
ATOM   3947  HB3 TRP A 251       5.342 -10.293   0.810  1.00 95.32           H  
ATOM   3948  O   TRP A 251       4.270 -13.819   1.775  1.00 95.32           O  
ATOM   3949  CG  TRP A 251       3.839  -9.279   1.897  1.00 95.32           C  
ATOM   3950  CD1 TRP A 251       3.402  -9.049   3.159  1.00 95.32           C  
ATOM   3951  HD1 TRP A 251       3.462  -9.749   3.979  1.00 95.32           H  
ATOM   3952  CD2 TRP A 251       3.556  -8.060   1.151  1.00 95.32           C  
ATOM   3953  CE2 TRP A 251       2.913  -7.141   2.032  1.00 95.32           C  
ATOM   3954  CE3 TRP A 251       3.762  -7.644  -0.184  1.00 95.32           C  
ATOM   3955  HE3 TRP A 251       4.247  -8.317  -0.875  1.00 95.32           H  
ATOM   3956  NE1 TRP A 251       2.862  -7.785   3.244  1.00 95.32           N  
ATOM   3957  HE1 TRP A 251       2.489  -7.388   4.094  1.00 95.32           H  
ATOM   3958  CH2 TRP A 251       2.667  -5.513   0.283  1.00 95.32           C  
ATOM   3959  HH2 TRP A 251       2.291  -4.554  -0.043  1.00 95.32           H  
ATOM   3960  CZ2 TRP A 251       2.468  -5.885   1.616  1.00 95.32           C  
ATOM   3961  HZ2 TRP A 251       1.968  -5.226   2.310  1.00 95.32           H  
ATOM   3962  CZ3 TRP A 251       3.321  -6.377  -0.611  1.00 95.32           C  
ATOM   3963  HZ3 TRP A 251       3.464  -6.064  -1.635  1.00 95.32           H  
ATOM   3964  N   SER A 252       6.337 -13.124   1.276  1.00 93.56           N  
ATOM   3965  H   SER A 252       7.004 -12.367   1.322  1.00 93.56           H  
ATOM   3966  CA  SER A 252       6.751 -14.407   0.691  1.00 93.56           C  
ATOM   3967  HA  SER A 252       6.062 -14.665  -0.113  1.00 93.56           H  
ATOM   3968  C   SER A 252       6.728 -15.558   1.705  1.00 93.56           C  
ATOM   3969  CB  SER A 252       8.158 -14.297   0.100  1.00 93.56           C  
ATOM   3970  HB2 SER A 252       8.450 -15.267  -0.304  1.00 93.56           H  
ATOM   3971  HB3 SER A 252       8.869 -14.012   0.876  1.00 93.56           H  
ATOM   3972  O   SER A 252       6.443 -16.697   1.321  1.00 93.56           O  
ATOM   3973  OG  SER A 252       8.181 -13.342  -0.940  1.00 93.56           O  
ATOM   3974  HG  SER A 252       8.199 -12.475  -0.529  1.00 93.56           H  
ATOM   3975  N   GLY A 253       7.012 -15.266   2.980  1.00 93.81           N  
ATOM   3976  H   GLY A 253       7.265 -14.315   3.207  1.00 93.81           H  
ATOM   3977  CA  GLY A 253       6.936 -16.221   4.087  1.00 93.81           C  
ATOM   3978  HA2 GLY A 253       7.426 -17.152   3.804  1.00 93.81           H  
ATOM   3979  HA3 GLY A 253       7.461 -15.799   4.944  1.00 93.81           H  
ATOM   3980  C   GLY A 253       5.506 -16.546   4.533  1.00 93.81           C  
ATOM   3981  O   GLY A 253       5.254 -17.669   4.957  1.00 93.81           O  
ATOM   3982  N   LEU A 254       4.569 -15.598   4.402  1.00 93.63           N  
ATOM   3983  H   LEU A 254       4.867 -14.680   4.105  1.00 93.63           H  
ATOM   3984  CA  LEU A 254       3.158 -15.786   4.769  1.00 93.63           C  
ATOM   3985  HA  LEU A 254       3.094 -16.454   5.627  1.00 93.63           H  
ATOM   3986  C   LEU A 254       2.308 -16.433   3.667  1.00 93.63           C  
ATOM   3987  CB  LEU A 254       2.543 -14.426   5.139  1.00 93.63           C  
ATOM   3988  HB2 LEU A 254       2.701 -13.735   4.311  1.00 93.63           H  
ATOM   3989  HB3 LEU A 254       1.468 -14.566   5.248  1.00 93.63           H  
ATOM   3990  O   LEU A 254       1.326 -17.112   3.962  1.00 93.63           O  
ATOM   3991  CG  LEU A 254       3.066 -13.779   6.432  1.00 93.63           C  
ATOM   3992  HG  LEU A 254       4.131 -13.565   6.344  1.00 93.63           H  
ATOM   3993  CD1 LEU A 254       2.309 -12.467   6.627  1.00 93.63           C  
ATOM   3994 HD11 LEU A 254       2.554 -12.040   7.600  1.00 93.63           H  
ATOM   3995 HD12 LEU A 254       2.593 -11.756   5.851  1.00 93.63           H  
ATOM   3996 HD13 LEU A 254       1.233 -12.638   6.598  1.00 93.63           H  
ATOM   3997  CD2 LEU A 254       2.841 -14.655   7.665  1.00 93.63           C  
ATOM   3998 HD21 LEU A 254       3.451 -15.556   7.602  1.00 93.63           H  
ATOM   3999 HD22 LEU A 254       1.789 -14.930   7.744  1.00 93.63           H  
ATOM   4000 HD23 LEU A 254       3.135 -14.110   8.562  1.00 93.63           H  
ATOM   4001  N   LEU A 255       2.643 -16.204   2.394  1.00 93.61           N  
ATOM   4002  H   LEU A 255       3.423 -15.589   2.210  1.00 93.61           H  
ATOM   4003  CA  LEU A 255       1.857 -16.721   1.275  1.00 93.61           C  
ATOM   4004  HA  LEU A 255       0.825 -16.410   1.435  1.00 93.61           H  
ATOM   4005  C   LEU A 255       1.910 -18.259   1.219  1.00 93.61           C  
ATOM   4006  CB  LEU A 255       2.365 -16.128  -0.048  1.00 93.61           C  
ATOM   4007  HB2 LEU A 255       3.454 -16.159  -0.041  1.00 93.61           H  
ATOM   4008  HB3 LEU A 255       2.021 -16.767  -0.862  1.00 93.61           H  
ATOM   4009  O   LEU A 255       3.004 -18.818   1.081  1.00 93.61           O  
ATOM   4010  CG  LEU A 255       1.896 -14.694  -0.344  1.00 93.61           C  
ATOM   4011  HG  LEU A 255       2.126 -14.028   0.488  1.00 93.61           H  
ATOM   4012  CD1 LEU A 255       2.634 -14.216  -1.596  1.00 93.61           C  
ATOM   4013 HD11 LEU A 255       2.441 -14.907  -2.416  1.00 93.61           H  
ATOM   4014 HD12 LEU A 255       3.704 -14.172  -1.390  1.00 93.61           H  
ATOM   4015 HD13 LEU A 255       2.293 -13.222  -1.887  1.00 93.61           H  
ATOM   4016  CD2 LEU A 255       0.391 -14.629  -0.622  1.00 93.61           C  
ATOM   4017 HD21 LEU A 255       0.118 -15.337  -1.404  1.00 93.61           H  
ATOM   4018 HD22 LEU A 255       0.111 -13.623  -0.932  1.00 93.61           H  
ATOM   4019 HD23 LEU A 255      -0.165 -14.858   0.288  1.00 93.61           H  
ATOM   4020  N   PRO A 256       0.762 -18.962   1.217  1.00 92.70           N  
ATOM   4021  CA  PRO A 256       0.751 -20.418   1.154  1.00 92.70           C  
ATOM   4022  HA  PRO A 256       1.384 -20.801   1.955  1.00 92.70           H  
ATOM   4023  C   PRO A 256       1.272 -20.918  -0.208  1.00 92.70           C  
ATOM   4024  CB  PRO A 256      -0.700 -20.819   1.433  1.00 92.70           C  
ATOM   4025  HB2 PRO A 256      -0.981 -21.747   0.934  1.00 92.70           H  
ATOM   4026  HB3 PRO A 256      -0.848 -20.911   2.509  1.00 92.70           H  
ATOM   4027  O   PRO A 256       1.188 -20.186  -1.200  1.00 92.70           O  
ATOM   4028  CG  PRO A 256      -1.506 -19.634   0.912  1.00 92.70           C  
ATOM   4029  HG2 PRO A 256      -1.641 -19.740  -0.164  1.00 92.70           H  
ATOM   4030  HG3 PRO A 256      -2.471 -19.550   1.412  1.00 92.70           H  
ATOM   4031  CD  PRO A 256      -0.600 -18.442   1.226  1.00 92.70           C  
ATOM   4032  HD2 PRO A 256      -0.829 -18.056   2.219  1.00 92.70           H  
ATOM   4033  HD3 PRO A 256      -0.736 -17.662   0.476  1.00 92.70           H  
ATOM   4034  N   PRO A 257       1.796 -22.157  -0.306  1.00 92.02           N  
ATOM   4035  CA  PRO A 257       2.357 -22.697  -1.551  1.00 92.02           C  
ATOM   4036  HA  PRO A 257       3.252 -22.130  -1.804  1.00 92.02           H  
ATOM   4037  C   PRO A 257       1.397 -22.659  -2.748  1.00 92.02           C  
ATOM   4038  CB  PRO A 257       2.750 -24.141  -1.221  1.00 92.02           C  
ATOM   4039  HB2 PRO A 257       3.624 -24.460  -1.789  1.00 92.02           H  
ATOM   4040  HB3 PRO A 257       1.912 -24.812  -1.406  1.00 92.02           H  
ATOM   4041  O   PRO A 257       1.839 -22.486  -3.880  1.00 92.02           O  
ATOM   4042  CG  PRO A 257       3.034 -24.099   0.278  1.00 92.02           C  
ATOM   4043  HG2 PRO A 257       4.040 -23.716   0.451  1.00 92.02           H  
ATOM   4044  HG3 PRO A 257       2.908 -25.076   0.744  1.00 92.02           H  
ATOM   4045  CD  PRO A 257       2.008 -23.092   0.792  1.00 92.02           C  
ATOM   4046  HD2 PRO A 257       2.402 -22.600   1.681  1.00 92.02           H  
ATOM   4047  HD3 PRO A 257       1.073 -23.600   1.025  1.00 92.02           H  
ATOM   4048  N   GLN A 258       0.093 -22.776  -2.491  1.00 92.35           N  
ATOM   4049  H   GLN A 258      -0.190 -22.926  -1.533  1.00 92.35           H  
ATOM   4050  CA  GLN A 258      -0.967 -22.752  -3.499  1.00 92.35           C  
ATOM   4051  HA  GLN A 258      -0.679 -23.404  -4.324  1.00 92.35           H  
ATOM   4052  C   GLN A 258      -1.187 -21.353  -4.101  1.00 92.35           C  
ATOM   4053  CB  GLN A 258      -2.280 -23.291  -2.896  1.00 92.35           C  
ATOM   4054  HB2 GLN A 258      -2.636 -22.612  -2.121  1.00 92.35           H  
ATOM   4055  HB3 GLN A 258      -3.027 -23.294  -3.689  1.00 92.35           H  
ATOM   4056  O   GLN A 258      -1.721 -21.253  -5.196  1.00 92.35           O  
ATOM   4057  CG  GLN A 258      -2.199 -24.726  -2.331  1.00 92.35           C  
ATOM   4058  HG2 GLN A 258      -3.212 -25.122  -2.271  1.00 92.35           H  
ATOM   4059  HG3 GLN A 258      -1.642 -25.355  -3.026  1.00 92.35           H  
ATOM   4060  CD  GLN A 258      -1.581 -24.844  -0.936  1.00 92.35           C  
ATOM   4061  NE2 GLN A 258      -1.404 -26.041  -0.423  1.00 92.35           N  
ATOM   4062 HE21 GLN A 258      -1.716 -26.862  -0.922  1.00 92.35           H  
ATOM   4063 HE22 GLN A 258      -1.044 -26.079   0.519  1.00 92.35           H  
ATOM   4064  OE1 GLN A 258      -1.223 -23.879  -0.280  1.00 92.35           O  
ATOM   4065  N   ALA A 259      -0.737 -20.273  -3.444  1.00 92.51           N  
ATOM   4066  H   ALA A 259      -0.221 -20.425  -2.588  1.00 92.51           H  
ATOM   4067  CA  ALA A 259      -0.885 -18.884  -3.899  1.00 92.51           C  
ATOM   4068  HA  ALA A 259      -1.884 -18.775  -4.321  1.00 92.51           H  
ATOM   4069  C   ALA A 259       0.121 -18.497  -5.004  1.00 92.51           C  
ATOM   4070  CB  ALA A 259      -0.758 -17.950  -2.684  1.00 92.51           C  
ATOM   4071  HB1 ALA A 259      -1.301 -18.354  -1.829  1.00 92.51           H  
ATOM   4072  HB2 ALA A 259       0.288 -17.863  -2.390  1.00 92.51           H  
ATOM   4073  HB3 ALA A 259      -1.150 -16.965  -2.935  1.00 92.51           H  
ATOM   4074  O   ALA A 259       0.778 -17.452  -4.922  1.00 92.51           O  
ATOM   4075  N   ILE A 260       0.307 -19.353  -6.009  1.00 93.61           N  
ATOM   4076  H   ILE A 260      -0.350 -20.118  -6.079  1.00 93.61           H  
ATOM   4077  CA  ILE A 260       1.375 -19.267  -7.014  1.00 93.61           C  
ATOM   4078  HA  ILE A 260       2.337 -19.396  -6.518  1.00 93.61           H  
ATOM   4079  C   ILE A 260       1.387 -17.896  -7.695  1.00 93.61           C  
ATOM   4080  CB  ILE A 260       1.204 -20.402  -8.052  1.00 93.61           C  
ATOM   4081  HB  ILE A 260       0.196 -20.342  -8.462  1.00 93.61           H  
ATOM   4082  O   ILE A 260       2.446 -17.279  -7.852  1.00 93.61           O  
ATOM   4083  CG1 ILE A 260       1.375 -21.780  -7.373  1.00 93.61           C  
ATOM   4084 HG12 ILE A 260       0.757 -21.828  -6.477  1.00 93.61           H  
ATOM   4085 HG13 ILE A 260       2.413 -21.914  -7.068  1.00 93.61           H  
ATOM   4086  CG2 ILE A 260       2.207 -20.244  -9.215  1.00 93.61           C  
ATOM   4087 HG21 ILE A 260       2.128 -21.089  -9.898  1.00 93.61           H  
ATOM   4088 HG22 ILE A 260       1.974 -19.348  -9.790  1.00 93.61           H  
ATOM   4089 HG23 ILE A 260       3.225 -20.187  -8.828  1.00 93.61           H  
ATOM   4090  CD1 ILE A 260       0.952 -22.958  -8.259  1.00 93.61           C  
ATOM   4091 HD11 ILE A 260       1.652 -23.097  -9.084  1.00 93.61           H  
ATOM   4092 HD12 ILE A 260      -0.050 -22.784  -8.650  1.00 93.61           H  
ATOM   4093 HD13 ILE A 260       0.939 -23.868  -7.659  1.00 93.61           H  
ATOM   4094  N   ARG A 261       0.219 -17.365  -8.067  1.00 92.47           N  
ATOM   4095  H   ARG A 261      -0.621 -17.891  -7.874  1.00 92.47           H  
ATOM   4096  CA  ARG A 261       0.120 -16.075  -8.753  1.00 92.47           C  
ATOM   4097  HA  ARG A 261       0.774 -16.117  -9.624  1.00 92.47           H  
ATOM   4098  C   ARG A 261       0.600 -14.912  -7.884  1.00 92.47           C  
ATOM   4099  CB  ARG A 261      -1.336 -15.893  -9.200  1.00 92.47           C  
ATOM   4100  HB2 ARG A 261      -1.631 -16.732  -9.829  1.00 92.47           H  
ATOM   4101  HB3 ARG A 261      -1.971 -15.922  -8.314  1.00 92.47           H  
ATOM   4102  O   ARG A 261       1.305 -14.032  -8.392  1.00 92.47           O  
ATOM   4103  CG  ARG A 261      -1.594 -14.579  -9.946  1.00 92.47           C  
ATOM   4104  HG2 ARG A 261      -2.668 -14.449 -10.080  1.00 92.47           H  
ATOM   4105  HG3 ARG A 261      -1.233 -13.734  -9.359  1.00 92.47           H  
ATOM   4106  CD  ARG A 261      -0.908 -14.608 -11.312  1.00 92.47           C  
ATOM   4107  HD2 ARG A 261      -1.311 -15.440 -11.889  1.00 92.47           H  
ATOM   4108  HD3 ARG A 261       0.160 -14.763 -11.159  1.00 92.47           H  
ATOM   4109  NE  ARG A 261      -1.152 -13.355 -12.034  1.00 92.47           N  
ATOM   4110  HE  ARG A 261      -2.108 -13.029 -12.024  1.00 92.47           H  
ATOM   4111  NH1 ARG A 261       0.881 -13.156 -13.024  1.00 92.47           N  
ATOM   4112 HH11 ARG A 261       1.685 -12.550 -13.102  1.00 92.47           H  
ATOM   4113 HH12 ARG A 261       1.017 -14.114 -12.736  1.00 92.47           H  
ATOM   4114  NH2 ARG A 261      -0.500 -11.381 -12.924  1.00 92.47           N  
ATOM   4115 HH21 ARG A 261      -1.361 -10.983 -12.576  1.00 92.47           H  
ATOM   4116 HH22 ARG A 261       0.245 -10.752 -13.188  1.00 92.47           H  
ATOM   4117  CZ  ARG A 261      -0.261 -12.635 -12.665  1.00 92.47           C  
ATOM   4118  N   LEU A 262       0.235 -14.895  -6.602  1.00 92.67           N  
ATOM   4119  H   LEU A 262      -0.275 -15.693  -6.249  1.00 92.67           H  
ATOM   4120  CA  LEU A 262       0.669 -13.853  -5.666  1.00 92.67           C  
ATOM   4121  HA  LEU A 262       0.570 -12.880  -6.149  1.00 92.67           H  
ATOM   4122  C   LEU A 262       2.150 -14.001  -5.330  1.00 92.67           C  
ATOM   4123  CB  LEU A 262      -0.185 -13.860  -4.387  1.00 92.67           C  
ATOM   4124  HB2 LEU A 262      -0.222 -14.878  -4.000  1.00 92.67           H  
ATOM   4125  HB3 LEU A 262       0.301 -13.237  -3.636  1.00 92.67           H  
ATOM   4126  O   LEU A 262       2.866 -13.004  -5.385  1.00 92.67           O  
ATOM   4127  CG  LEU A 262      -1.615 -13.335  -4.583  1.00 92.67           C  
ATOM   4128  HG  LEU A 262      -2.077 -13.901  -5.393  1.00 92.67           H  
ATOM   4129  CD1 LEU A 262      -2.414 -13.559  -3.301  1.00 92.67           C  
ATOM   4130 HD11 LEU A 262      -2.363 -14.607  -3.008  1.00 92.67           H  
ATOM   4131 HD12 LEU A 262      -3.463 -13.315  -3.472  1.00 92.67           H  
ATOM   4132 HD13 LEU A 262      -2.022 -12.940  -2.494  1.00 92.67           H  
ATOM   4133  CD2 LEU A 262      -1.668 -11.852  -4.961  1.00 92.67           C  
ATOM   4134 HD21 LEU A 262      -1.150 -11.669  -5.902  1.00 92.67           H  
ATOM   4135 HD22 LEU A 262      -1.223 -11.249  -4.170  1.00 92.67           H  
ATOM   4136 HD23 LEU A 262      -2.708 -11.555  -5.095  1.00 92.67           H  
ATOM   4137  N   ARG A 263       2.633 -15.228  -5.096  1.00 93.86           N  
ATOM   4138  H   ARG A 263       1.980 -16.000  -5.080  1.00 93.86           H  
ATOM   4139  CA  ARG A 263       4.058 -15.507  -4.846  1.00 93.86           C  
ATOM   4140  HA  ARG A 263       4.386 -14.952  -3.967  1.00 93.86           H  
ATOM   4141  C   ARG A 263       4.924 -15.008  -5.999  1.00 93.86           C  
ATOM   4142  CB  ARG A 263       4.278 -17.010  -4.599  1.00 93.86           C  
ATOM   4143  HB2 ARG A 263       5.349 -17.209  -4.607  1.00 93.86           H  
ATOM   4144  HB3 ARG A 263       3.818 -17.584  -5.403  1.00 93.86           H  
ATOM   4145  O   ARG A 263       5.854 -14.239  -5.775  1.00 93.86           O  
ATOM   4146  CG  ARG A 263       3.706 -17.469  -3.247  1.00 93.86           C  
ATOM   4147  HG2 ARG A 263       4.186 -16.912  -2.443  1.00 93.86           H  
ATOM   4148  HG3 ARG A 263       2.638 -17.254  -3.213  1.00 93.86           H  
ATOM   4149  CD  ARG A 263       3.895 -18.973  -3.001  1.00 93.86           C  
ATOM   4150  HD2 ARG A 263       3.525 -19.528  -3.863  1.00 93.86           H  
ATOM   4151  HD3 ARG A 263       3.285 -19.261  -2.146  1.00 93.86           H  
ATOM   4152  NE  ARG A 263       5.308 -19.321  -2.745  1.00 93.86           N  
ATOM   4153  HE  ARG A 263       5.870 -19.543  -3.554  1.00 93.86           H  
ATOM   4154  NH1 ARG A 263       5.302 -19.145  -0.435  1.00 93.86           N  
ATOM   4155 HH11 ARG A 263       4.301 -19.030  -0.367  1.00 93.86           H  
ATOM   4156 HH12 ARG A 263       5.809 -18.923   0.411  1.00 93.86           H  
ATOM   4157  NH2 ARG A 263       7.194 -19.566  -1.491  1.00 93.86           N  
ATOM   4158 HH21 ARG A 263       7.737 -19.756  -2.321  1.00 93.86           H  
ATOM   4159 HH22 ARG A 263       7.621 -19.577  -0.577  1.00 93.86           H  
ATOM   4160  CZ  ARG A 263       5.913 -19.344  -1.566  1.00 93.86           C  
ATOM   4161  N   ASN A 264       4.546 -15.335  -7.234  1.00 92.68           N  
ATOM   4162  H   ASN A 264       3.807 -16.016  -7.339  1.00 92.68           H  
ATOM   4163  CA  ASN A 264       5.229 -14.844  -8.430  1.00 92.68           C  
ATOM   4164  HA  ASN A 264       6.277 -15.141  -8.387  1.00 92.68           H  
ATOM   4165  C   ASN A 264       5.194 -13.313  -8.531  1.00 92.68           C  
ATOM   4166  CB  ASN A 264       4.572 -15.476  -9.670  1.00 92.68           C  
ATOM   4167  HB2 ASN A 264       4.934 -14.964 -10.562  1.00 92.68           H  
ATOM   4168  HB3 ASN A 264       3.490 -15.356  -9.612  1.00 92.68           H  
ATOM   4169  O   ASN A 264       6.170 -12.701  -8.946  1.00 92.68           O  
ATOM   4170  CG  ASN A 264       4.908 -16.947  -9.836  1.00 92.68           C  
ATOM   4171  ND2 ASN A 264       4.145 -17.676 -10.615  1.00 92.68           N  
ATOM   4172 HD21 ASN A 264       4.397 -18.654 -10.633  1.00 92.68           H  
ATOM   4173 HD22 ASN A 264       3.236 -17.349 -10.907  1.00 92.68           H  
ATOM   4174  OD1 ASN A 264       5.874 -17.461  -9.314  1.00 92.68           O  
ATOM   4175  N   THR A 265       4.083 -12.676  -8.151  1.00 92.74           N  
ATOM   4176  H   THR A 265       3.326 -13.220  -7.763  1.00 92.74           H  
ATOM   4177  CA  THR A 265       3.956 -11.210  -8.202  1.00 92.74           C  
ATOM   4178  HA  THR A 265       4.291 -10.871  -9.183  1.00 92.74           H  
ATOM   4179  C   THR A 265       4.854 -10.523  -7.171  1.00 92.74           C  
ATOM   4180  CB  THR A 265       2.493 -10.775  -8.028  1.00 92.74           C  
ATOM   4181  HB  THR A 265       2.134 -11.066  -7.041  1.00 92.74           H  
ATOM   4182  O   THR A 265       5.470  -9.513  -7.502  1.00 92.74           O  
ATOM   4183  CG2 THR A 265       2.301  -9.270  -8.208  1.00 92.74           C  
ATOM   4184 HG21 THR A 265       2.850  -8.725  -7.441  1.00 92.74           H  
ATOM   4185 HG22 THR A 265       2.661  -8.968  -9.192  1.00 92.74           H  
ATOM   4186 HG23 THR A 265       1.243  -9.029  -8.105  1.00 92.74           H  
ATOM   4187  OG1 THR A 265       1.696 -11.393  -9.020  1.00 92.74           O  
ATOM   4188  HG1 THR A 265       1.577 -12.306  -8.747  1.00 92.74           H  
ATOM   4189  N   VAL A 266       4.968 -11.079  -5.959  1.00 93.92           N  
ATOM   4190  H   VAL A 266       4.411 -11.895  -5.750  1.00 93.92           H  
ATOM   4191  CA  VAL A 266       5.889 -10.598  -4.914  1.00 93.92           C  
ATOM   4192  HA  VAL A 266       5.737  -9.529  -4.766  1.00 93.92           H  
ATOM   4193  C   VAL A 266       7.344 -10.781  -5.353  1.00 93.92           C  
ATOM   4194  CB  VAL A 266       5.618 -11.305  -3.568  1.00 93.92           C  
ATOM   4195  HB  VAL A 266       5.684 -12.384  -3.708  1.00 93.92           H  
ATOM   4196  O   VAL A 266       8.125  -9.837  -5.291  1.00 93.92           O  
ATOM   4197  CG1 VAL A 266       6.621 -10.885  -2.489  1.00 93.92           C  
ATOM   4198 HG11 VAL A 266       6.348 -11.336  -1.535  1.00 93.92           H  
ATOM   4199 HG12 VAL A 266       7.625 -11.224  -2.745  1.00 93.92           H  
ATOM   4200 HG13 VAL A 266       6.624  -9.801  -2.380  1.00 93.92           H  
ATOM   4201  CG2 VAL A 266       4.228 -10.966  -3.015  1.00 93.92           C  
ATOM   4202 HG21 VAL A 266       4.039 -11.559  -2.120  1.00 93.92           H  
ATOM   4203 HG22 VAL A 266       3.448 -11.181  -3.746  1.00 93.92           H  
ATOM   4204 HG23 VAL A 266       4.181  -9.912  -2.740  1.00 93.92           H  
ATOM   4205  N   GLN A 267       7.699 -11.955  -5.882  1.00 90.29           N  
ATOM   4206  H   GLN A 267       7.020 -12.703  -5.891  1.00 90.29           H  
ATOM   4207  CA  GLN A 267       9.050 -12.239  -6.383  1.00 90.29           C  
ATOM   4208  HA  GLN A 267       9.774 -12.071  -5.585  1.00 90.29           H  
ATOM   4209  C   GLN A 267       9.449 -11.328  -7.554  1.00 90.29           C  
ATOM   4210  CB  GLN A 267       9.119 -13.709  -6.815  1.00 90.29           C  
ATOM   4211  HB2 GLN A 267       8.276 -13.922  -7.473  1.00 90.29           H  
ATOM   4212  HB3 GLN A 267      10.038 -13.878  -7.375  1.00 90.29           H  
ATOM   4213  O   GLN A 267      10.586 -10.875  -7.631  1.00 90.29           O  
ATOM   4214  CG  GLN A 267       9.107 -14.671  -5.616  1.00 90.29           C  
ATOM   4215  HG2 GLN A 267       8.283 -14.436  -4.943  1.00 90.29           H  
ATOM   4216  HG3 GLN A 267      10.036 -14.545  -5.059  1.00 90.29           H  
ATOM   4217  CD  GLN A 267       8.981 -16.130  -6.042  1.00 90.29           C  
ATOM   4218  NE2 GLN A 267       9.292 -17.067  -5.174  1.00 90.29           N  
ATOM   4219 HE21 GLN A 267       9.308 -18.004  -5.551  1.00 90.29           H  
ATOM   4220 HE22 GLN A 267       9.667 -16.814  -4.270  1.00 90.29           H  
ATOM   4221  OE1 GLN A 267       8.609 -16.468  -7.152  1.00 90.29           O  
ATOM   4222  N   GLN A 268       8.507 -11.012  -8.447  1.00 88.57           N  
ATOM   4223  H   GLN A 268       7.601 -11.447  -8.348  1.00 88.57           H  
ATOM   4224  CA  GLN A 268       8.719 -10.127  -9.601  1.00 88.57           C  
ATOM   4225  HA  GLN A 268       9.706 -10.326 -10.020  1.00 88.57           H  
ATOM   4226  C   GLN A 268       8.698  -8.631  -9.252  1.00 88.57           C  
ATOM   4227  CB  GLN A 268       7.658 -10.427 -10.673  1.00 88.57           C  
ATOM   4228  HB2 GLN A 268       7.687  -9.663 -11.449  1.00 88.57           H  
ATOM   4229  HB3 GLN A 268       6.671 -10.401 -10.212  1.00 88.57           H  
ATOM   4230  O   GLN A 268       8.820  -7.796 -10.150  1.00 88.57           O  
ATOM   4231  CG  GLN A 268       7.885 -11.781 -11.352  1.00 88.57           C  
ATOM   4232  HG2 GLN A 268       8.066 -12.552 -10.603  1.00 88.57           H  
ATOM   4233  HG3 GLN A 268       8.777 -11.721 -11.975  1.00 88.57           H  
ATOM   4234  CD  GLN A 268       6.712 -12.220 -12.226  1.00 88.57           C  
ATOM   4235  NE2 GLN A 268       6.690 -13.481 -12.602  1.00 88.57           N  
ATOM   4236 HE21 GLN A 268       5.957 -13.783 -13.228  1.00 88.57           H  
ATOM   4237 HE22 GLN A 268       7.420 -14.099 -12.278  1.00 88.57           H  
ATOM   4238  OE1 GLN A 268       5.815 -11.474 -12.613  1.00 88.57           O  
ATOM   4239  N   ALA A 269       8.482  -8.263  -7.987  1.00 90.76           N  
ATOM   4240  H   ALA A 269       8.347  -8.969  -7.277  1.00 90.76           H  
ATOM   4241  CA  ALA A 269       8.523  -6.864  -7.573  1.00 90.76           C  
ATOM   4242  HA  ALA A 269       8.007  -6.259  -8.318  1.00 90.76           H  
ATOM   4243  C   ALA A 269       9.955  -6.330  -7.471  1.00 90.76           C  
ATOM   4244  CB  ALA A 269       7.768  -6.726  -6.260  1.00 90.76           C  
ATOM   4245  HB1 ALA A 269       8.273  -7.282  -5.470  1.00 90.76           H  
ATOM   4246  HB2 ALA A 269       7.712  -5.675  -5.977  1.00 90.76           H  
ATOM   4247  HB3 ALA A 269       6.762  -7.118  -6.407  1.00 90.76           H  
ATOM   4248  O   ALA A 269      10.173  -5.135  -7.697  1.00 90.76           O  
ATOM   4249  N   ALA A 270      10.925  -7.210  -7.203  1.00 89.84           N  
ATOM   4250  H   ALA A 270      10.680  -8.177  -7.044  1.00 89.84           H  
ATOM   4251  CA  ALA A 270      12.331  -6.896  -7.397  1.00 89.84           C  
ATOM   4252  HA  ALA A 270      12.608  -6.079  -6.731  1.00 89.84           H  
ATOM   4253  C   ALA A 270      12.547  -6.451  -8.849  1.00 89.84           C  
ATOM   4254  CB  ALA A 270      13.177  -8.124  -7.042  1.00 89.84           C  
ATOM   4255  HB1 ALA A 270      12.902  -8.964  -7.679  1.00 89.84           H  
ATOM   4256  HB2 ALA A 270      13.016  -8.396  -5.999  1.00 89.84           H  
ATOM   4257  HB3 ALA A 270      14.234  -7.901  -7.186  1.00 89.84           H  
ATOM   4258  O   ALA A 270      11.918  -6.970  -9.772  1.00 89.84           O  
ATOM   4259  N   ASN A 271      13.415  -5.463  -9.048  1.00 88.96           N  
ATOM   4260  H   ASN A 271      13.896  -5.088  -8.243  1.00 88.96           H  
ATOM   4261  CA  ASN A 271      13.736  -4.845 -10.334  1.00 88.96           C  
ATOM   4262  HA  ASN A 271      14.521  -4.114 -10.141  1.00 88.96           H  
ATOM   4263  C   ASN A 271      12.590  -4.047 -10.984  1.00 88.96           C  
ATOM   4264  CB  ASN A 271      14.333  -5.929 -11.246  1.00 88.96           C  
ATOM   4265  HB2 ASN A 271      13.604  -6.714 -11.447  1.00 88.96           H  
ATOM   4266  HB3 ASN A 271      14.569  -5.496 -12.218  1.00 88.96           H  
ATOM   4267  O   ASN A 271      12.750  -3.490 -12.079  1.00 88.96           O  
ATOM   4268  CG  ASN A 271      15.580  -6.554 -10.649  1.00 88.96           C  
ATOM   4269  ND2 ASN A 271      15.847  -7.804 -10.934  1.00 88.96           N  
ATOM   4270 HD21 ASN A 271      15.249  -8.338 -11.548  1.00 88.96           H  
ATOM   4271 HD22 ASN A 271      16.687  -8.187 -10.524  1.00 88.96           H  
ATOM   4272  OD1 ASN A 271      16.314  -5.938  -9.900  1.00 88.96           O  
ATOM   4273  N   SER A 272      11.429  -3.948 -10.330  1.00 87.68           N  
ATOM   4274  H   SER A 272      11.333  -4.415  -9.440  1.00 87.68           H  
ATOM   4275  CA  SER A 272      10.331  -3.119 -10.823  1.00 87.68           C  
ATOM   4276  HA  SER A 272      10.119  -3.446 -11.841  1.00 87.68           H  
ATOM   4277  C   SER A 272      10.748  -1.646 -10.882  1.00 87.68           C  
ATOM   4278  CB  SER A 272       9.051  -3.326 -10.011  1.00 87.68           C  
ATOM   4279  HB2 SER A 272       8.230  -2.816 -10.516  1.00 87.68           H  
ATOM   4280  HB3 SER A 272       8.819  -4.390  -9.961  1.00 87.68           H  
ATOM   4281  O   SER A 272      11.503  -1.153 -10.052  1.00 87.68           O  
ATOM   4282  OG  SER A 272       9.161  -2.807  -8.710  1.00 87.68           O  
ATOM   4283  HG  SER A 272       9.620  -3.459  -8.175  1.00 87.68           H  
ATOM   4284  N   GLY A 273      10.306  -0.929 -11.919  1.00 86.54           N  
ATOM   4285  H   GLY A 273       9.740  -1.393 -12.615  1.00 86.54           H  
ATOM   4286  CA  GLY A 273      10.703   0.467 -12.139  1.00 86.54           C  
ATOM   4287  HA2 GLY A 273      10.666   0.996 -11.187  1.00 86.54           H  
ATOM   4288  HA3 GLY A 273       9.993   0.934 -12.821  1.00 86.54           H  
ATOM   4289  C   GLY A 273      12.110   0.674 -12.718  1.00 86.54           C  
ATOM   4290  O   GLY A 273      12.416   1.801 -13.087  1.00 86.54           O  
ATOM   4291  N   LEU A 274      12.918  -0.383 -12.875  1.00 91.70           N  
ATOM   4292  H   LEU A 274      12.640  -1.262 -12.462  1.00 91.70           H  
ATOM   4293  CA  LEU A 274      14.282  -0.322 -13.428  1.00 91.70           C  
ATOM   4294  HA  LEU A 274      14.582   0.720 -13.540  1.00 91.70           H  
ATOM   4295  C   LEU A 274      14.407  -0.947 -14.826  1.00 91.70           C  
ATOM   4296  CB  LEU A 274      15.255  -0.993 -12.446  1.00 91.70           C  
ATOM   4297  HB2 LEU A 274      16.262  -0.958 -12.863  1.00 91.70           H  
ATOM   4298  HB3 LEU A 274      14.975  -2.042 -12.350  1.00 91.70           H  
ATOM   4299  O   LEU A 274      15.509  -1.069 -15.354  1.00 91.70           O  
ATOM   4300  CG  LEU A 274      15.302  -0.369 -11.043  1.00 91.70           C  
ATOM   4301  HG  LEU A 274      14.310  -0.393 -10.592  1.00 91.70           H  
ATOM   4302  CD1 LEU A 274      16.234  -1.211 -10.176  1.00 91.70           C  
ATOM   4303 HD11 LEU A 274      15.926  -2.257 -10.193  1.00 91.70           H  
ATOM   4304 HD12 LEU A 274      16.197  -0.877  -9.140  1.00 91.70           H  
ATOM   4305 HD13 LEU A 274      17.260  -1.144 -10.540  1.00 91.70           H  
ATOM   4306  CD2 LEU A 274      15.797   1.077 -11.082  1.00 91.70           C  
ATOM   4307 HD21 LEU A 274      15.937   1.435 -10.061  1.00 91.70           H  
ATOM   4308 HD22 LEU A 274      16.754   1.133 -11.600  1.00 91.70           H  
ATOM   4309 HD23 LEU A 274      15.070   1.719 -11.579  1.00 91.70           H  
ATOM   4310  N   THR A 275      13.288  -1.338 -15.446  1.00 91.13           N  
ATOM   4311  H   THR A 275      12.420  -1.238 -14.938  1.00 91.13           H  
ATOM   4312  CA  THR A 275      13.257  -2.111 -16.699  1.00 91.13           C  
ATOM   4313  HA  THR A 275      13.622  -3.117 -16.490  1.00 91.13           H  
ATOM   4314  C   THR A 275      14.158  -1.529 -17.788  1.00 91.13           C  
ATOM   4315  CB  THR A 275      11.818  -2.213 -17.229  1.00 91.13           C  
ATOM   4316  HB  THR A 275      11.470  -1.217 -17.507  1.00 91.13           H  
ATOM   4317  O   THR A 275      14.963  -2.261 -18.348  1.00 91.13           O  
ATOM   4318  CG2 THR A 275      11.684  -3.135 -18.440  1.00 91.13           C  
ATOM   4319 HG21 THR A 275      10.633  -3.233 -18.711  1.00 91.13           H  
ATOM   4320 HG22 THR A 275      12.216  -2.715 -19.293  1.00 91.13           H  
ATOM   4321 HG23 THR A 275      12.095  -4.119 -18.214  1.00 91.13           H  
ATOM   4322  OG1 THR A 275      10.969  -2.712 -16.215  1.00 91.13           O  
ATOM   4323  HG1 THR A 275      11.291  -3.588 -15.988  1.00 91.13           H  
ATOM   4324  N   SER A 276      14.080  -0.225 -18.069  1.00 93.00           N  
ATOM   4325  H   SER A 276      13.399   0.351 -17.594  1.00 93.00           H  
ATOM   4326  CA  SER A 276      14.916   0.396 -19.104  1.00 93.00           C  
ATOM   4327  HA  SER A 276      14.772  -0.147 -20.039  1.00 93.00           H  
ATOM   4328  C   SER A 276      16.412   0.322 -18.777  1.00 93.00           C  
ATOM   4329  CB  SER A 276      14.504   1.853 -19.329  1.00 93.00           C  
ATOM   4330  HB2 SER A 276      14.712   2.429 -18.427  1.00 93.00           H  
ATOM   4331  HB3 SER A 276      15.079   2.272 -20.155  1.00 93.00           H  
ATOM   4332  O   SER A 276      17.196   0.004 -19.660  1.00 93.00           O  
ATOM   4333  OG  SER A 276      13.119   1.942 -19.618  1.00 93.00           O  
ATOM   4334  HG  SER A 276      12.959   1.571 -20.489  1.00 93.00           H  
ATOM   4335  N   LEU A 277      16.806   0.550 -17.520  1.00 95.01           N  
ATOM   4336  H   LEU A 277      16.106   0.670 -16.801  1.00 95.01           H  
ATOM   4337  CA  LEU A 277      18.209   0.499 -17.093  1.00 95.01           C  
ATOM   4338  HA  LEU A 277      18.798   1.114 -17.773  1.00 95.01           H  
ATOM   4339  C   LEU A 277      18.769  -0.930 -17.159  1.00 95.01           C  
ATOM   4340  CB  LEU A 277      18.306   1.082 -15.670  1.00 95.01           C  
ATOM   4341  HB2 LEU A 277      17.766   0.428 -14.985  1.00 95.01           H  
ATOM   4342  HB3 LEU A 277      17.821   2.058 -15.653  1.00 95.01           H  
ATOM   4343  O   LEU A 277      19.863  -1.147 -17.676  1.00 95.01           O  
ATOM   4344  CG  LEU A 277      19.748   1.247 -15.152  1.00 95.01           C  
ATOM   4345  HG  LEU A 277      20.266   0.289 -15.191  1.00 95.01           H  
ATOM   4346  CD1 LEU A 277      20.526   2.271 -15.978  1.00 95.01           C  
ATOM   4347 HD11 LEU A 277      19.959   3.196 -16.077  1.00 95.01           H  
ATOM   4348 HD12 LEU A 277      21.470   2.495 -15.482  1.00 95.01           H  
ATOM   4349 HD13 LEU A 277      20.752   1.868 -16.966  1.00 95.01           H  
ATOM   4350  CD2 LEU A 277      19.709   1.710 -13.699  1.00 95.01           C  
ATOM   4351 HD21 LEU A 277      19.206   0.961 -13.088  1.00 95.01           H  
ATOM   4352 HD22 LEU A 277      20.726   1.822 -13.323  1.00 95.01           H  
ATOM   4353 HD23 LEU A 277      19.190   2.666 -13.615  1.00 95.01           H  
ATOM   4354  N   ILE A 278      17.990  -1.914 -16.700  1.00 93.85           N  
ATOM   4355  H   ILE A 278      17.114  -1.659 -16.268  1.00 93.85           H  
ATOM   4356  CA  ILE A 278      18.358  -3.337 -16.748  1.00 93.85           C  
ATOM   4357  HA  ILE A 278      19.312  -3.473 -16.239  1.00 93.85           H  
ATOM   4358  C   ILE A 278      18.540  -3.801 -18.189  1.00 93.85           C  
ATOM   4359  CB  ILE A 278      17.298  -4.186 -16.022  1.00 93.85           C  
ATOM   4360  HB  ILE A 278      16.312  -3.904 -16.393  1.00 93.85           H  
ATOM   4361  O   ILE A 278      19.510  -4.484 -18.502  1.00 93.85           O  
ATOM   4362  CG1 ILE A 278      17.379  -3.866 -14.519  1.00 93.85           C  
ATOM   4363 HG12 ILE A 278      18.315  -4.254 -14.116  1.00 93.85           H  
ATOM   4364 HG13 ILE A 278      17.368  -2.788 -14.359  1.00 93.85           H  
ATOM   4365  CG2 ILE A 278      17.492  -5.696 -16.274  1.00 93.85           C  
ATOM   4366 HG21 ILE A 278      16.762  -6.282 -15.716  1.00 93.85           H  
ATOM   4367 HG22 ILE A 278      18.491  -5.999 -15.960  1.00 93.85           H  
ATOM   4368 HG23 ILE A 278      17.359  -5.935 -17.330  1.00 93.85           H  
ATOM   4369  CD1 ILE A 278      16.217  -4.451 -13.733  1.00 93.85           C  
ATOM   4370 HD11 ILE A 278      16.307  -5.536 -13.685  1.00 93.85           H  
ATOM   4371 HD12 ILE A 278      16.249  -4.054 -12.718  1.00 93.85           H  
ATOM   4372 HD13 ILE A 278      15.271  -4.169 -14.193  1.00 93.85           H  
ATOM   4373  N   ILE A 279      17.626  -3.410 -19.079  1.00 94.96           N  
ATOM   4374  H   ILE A 279      16.849  -2.852 -18.754  1.00 94.96           H  
ATOM   4375  CA  ILE A 279      17.700  -3.746 -20.502  1.00 94.96           C  
ATOM   4376  HA  ILE A 279      17.838  -4.823 -20.595  1.00 94.96           H  
ATOM   4377  C   ILE A 279      18.942  -3.138 -21.157  1.00 94.96           C  
ATOM   4378  CB  ILE A 279      16.375  -3.344 -21.185  1.00 94.96           C  
ATOM   4379  HB  ILE A 279      16.109  -2.346 -20.838  1.00 94.96           H  
ATOM   4380  O   ILE A 279      19.583  -3.818 -21.959  1.00 94.96           O  
ATOM   4381  CG1 ILE A 279      15.229  -4.296 -20.756  1.00 94.96           C  
ATOM   4382 HG12 ILE A 279      15.134  -4.284 -19.670  1.00 94.96           H  
ATOM   4383 HG13 ILE A 279      14.289  -3.930 -21.169  1.00 94.96           H  
ATOM   4384  CG2 ILE A 279      16.489  -3.246 -22.714  1.00 94.96           C  
ATOM   4385 HG21 ILE A 279      17.008  -2.325 -22.983  1.00 94.96           H  
ATOM   4386 HG22 ILE A 279      17.064  -4.084 -23.107  1.00 94.96           H  
ATOM   4387 HG23 ILE A 279      15.502  -3.226 -23.175  1.00 94.96           H  
ATOM   4388  CD1 ILE A 279      15.373  -5.768 -21.154  1.00 94.96           C  
ATOM   4389 HD11 ILE A 279      15.386  -5.858 -22.241  1.00 94.96           H  
ATOM   4390 HD12 ILE A 279      14.521  -6.325 -20.764  1.00 94.96           H  
ATOM   4391 HD13 ILE A 279      16.279  -6.207 -20.737  1.00 94.96           H  
ATOM   4392  N   ILE A 280      19.337  -1.920 -20.773  1.00 95.74           N  
ATOM   4393  H   ILE A 280      18.768  -1.403 -20.117  1.00 95.74           H  
ATOM   4394  CA  ILE A 280      20.595  -1.322 -21.233  1.00 95.74           C  
ATOM   4395  HA  ILE A 280      20.611  -1.365 -22.322  1.00 95.74           H  
ATOM   4396  C   ILE A 280      21.793  -2.152 -20.773  1.00 95.74           C  
ATOM   4397  CB  ILE A 280      20.703   0.162 -20.827  1.00 95.74           C  
ATOM   4398  HB  ILE A 280      20.542   0.253 -19.753  1.00 95.74           H  
ATOM   4399  O   ILE A 280      22.583  -2.581 -21.613  1.00 95.74           O  
ATOM   4400  CG1 ILE A 280      19.633   0.987 -21.572  1.00 95.74           C  
ATOM   4401 HG12 ILE A 280      19.903   1.069 -22.625  1.00 95.74           H  
ATOM   4402 HG13 ILE A 280      18.671   0.475 -21.542  1.00 95.74           H  
ATOM   4403  CG2 ILE A 280      22.100   0.716 -21.162  1.00 95.74           C  
ATOM   4404 HG21 ILE A 280      22.321   0.568 -22.219  1.00 95.74           H  
ATOM   4405 HG22 ILE A 280      22.869   0.225 -20.566  1.00 95.74           H  
ATOM   4406 HG23 ILE A 280      22.150   1.783 -20.943  1.00 95.74           H  
ATOM   4407  CD1 ILE A 280      19.435   2.390 -20.991  1.00 95.74           C  
ATOM   4408 HD11 ILE A 280      20.329   2.996 -21.140  1.00 95.74           H  
ATOM   4409 HD12 ILE A 280      19.202   2.328 -19.928  1.00 95.74           H  
ATOM   4410 HD13 ILE A 280      18.612   2.875 -21.516  1.00 95.74           H  
ATOM   4411  N   GLY A 281      21.900  -2.442 -19.473  1.00 94.94           N  
ATOM   4412  H   GLY A 281      21.217  -2.067 -18.830  1.00 94.94           H  
ATOM   4413  CA  GLY A 281      23.019  -3.226 -18.945  1.00 94.94           C  
ATOM   4414  HA2 GLY A 281      22.929  -3.311 -17.862  1.00 94.94           H  
ATOM   4415  HA3 GLY A 281      23.947  -2.701 -19.173  1.00 94.94           H  
ATOM   4416  C   GLY A 281      23.104  -4.634 -19.546  1.00 94.94           C  
ATOM   4417  O   GLY A 281      24.183  -5.073 -19.942  1.00 94.94           O  
ATOM   4418  N   ARG A 282      21.960  -5.312 -19.714  1.00 94.58           N  
ATOM   4419  H   ARG A 282      21.109  -4.896 -19.363  1.00 94.58           H  
ATOM   4420  CA  ARG A 282      21.884  -6.627 -20.374  1.00 94.58           C  
ATOM   4421  HA  ARG A 282      22.576  -7.308 -19.878  1.00 94.58           H  
ATOM   4422  C   ARG A 282      22.340  -6.560 -21.830  1.00 94.58           C  
ATOM   4423  CB  ARG A 282      20.464  -7.215 -20.274  1.00 94.58           C  
ATOM   4424  HB2 ARG A 282      20.386  -8.057 -20.961  1.00 94.58           H  
ATOM   4425  HB3 ARG A 282      19.735  -6.462 -20.574  1.00 94.58           H  
ATOM   4426  O   ARG A 282      23.134  -7.396 -22.244  1.00 94.58           O  
ATOM   4427  CG  ARG A 282      20.138  -7.723 -18.858  1.00 94.58           C  
ATOM   4428  HG2 ARG A 282      20.846  -8.503 -18.579  1.00 94.58           H  
ATOM   4429  HG3 ARG A 282      20.250  -6.906 -18.144  1.00 94.58           H  
ATOM   4430  CD  ARG A 282      18.709  -8.279 -18.742  1.00 94.58           C  
ATOM   4431  HD2 ARG A 282      18.011  -7.556 -19.165  1.00 94.58           H  
ATOM   4432  HD3 ARG A 282      18.485  -8.395 -17.682  1.00 94.58           H  
ATOM   4433  NE  ARG A 282      18.575  -9.605 -19.380  1.00 94.58           N  
ATOM   4434  HE  ARG A 282      19.225 -10.295 -19.031  1.00 94.58           H  
ATOM   4435  NH1 ARG A 282      16.663  -9.285 -20.641  1.00 94.58           N  
ATOM   4436 HH11 ARG A 282      16.521  -8.376 -20.225  1.00 94.58           H  
ATOM   4437 HH12 ARG A 282      16.124  -9.574 -21.445  1.00 94.58           H  
ATOM   4438  NH2 ARG A 282      17.844 -11.126 -20.912  1.00 94.58           N  
ATOM   4439 HH21 ARG A 282      18.641 -11.711 -20.706  1.00 94.58           H  
ATOM   4440 HH22 ARG A 282      17.361 -11.233 -21.793  1.00 94.58           H  
ATOM   4441  CZ  ARG A 282      17.695  -9.998 -20.290  1.00 94.58           C  
ATOM   4442  N   ALA A 283      21.887  -5.573 -22.605  1.00 95.43           N  
ATOM   4443  H   ALA A 283      21.243  -4.899 -22.216  1.00 95.43           H  
ATOM   4444  CA  ALA A 283      22.292  -5.435 -24.004  1.00 95.43           C  
ATOM   4445  HA  ALA A 283      22.096  -6.377 -24.516  1.00 95.43           H  
ATOM   4446  C   ALA A 283      23.794  -5.141 -24.148  1.00 95.43           C  
ATOM   4447  CB  ALA A 283      21.444  -4.348 -24.666  1.00 95.43           C  
ATOM   4448  HB1 ALA A 283      20.387  -4.599 -24.574  1.00 95.43           H  
ATOM   4449  HB2 ALA A 283      21.637  -3.392 -24.180  1.00 95.43           H  
ATOM   4450  HB3 ALA A 283      21.700  -4.278 -25.723  1.00 95.43           H  
ATOM   4451  O   ALA A 283      24.453  -5.775 -24.970  1.00 95.43           O  
ATOM   4452  N   VAL A 284      24.348  -4.237 -23.330  1.00 94.45           N  
ATOM   4453  H   VAL A 284      23.754  -3.743 -22.680  1.00 94.45           H  
ATOM   4454  CA  VAL A 284      25.790  -3.916 -23.334  1.00 94.45           C  
ATOM   4455  HA  VAL A 284      26.087  -3.621 -24.340  1.00 94.45           H  
ATOM   4456  C   VAL A 284      26.631  -5.146 -22.984  1.00 94.45           C  
ATOM   4457  CB  VAL A 284      26.086  -2.732 -22.389  1.00 94.45           C  
ATOM   4458  HB  VAL A 284      25.646  -2.945 -21.415  1.00 94.45           H  
ATOM   4459  O   VAL A 284      27.658  -5.386 -23.615  1.00 94.45           O  
ATOM   4460  CG1 VAL A 284      27.588  -2.475 -22.205  1.00 94.45           C  
ATOM   4461 HG11 VAL A 284      27.743  -1.581 -21.600  1.00 94.45           H  
ATOM   4462 HG12 VAL A 284      28.055  -3.312 -21.686  1.00 94.45           H  
ATOM   4463 HG13 VAL A 284      28.067  -2.336 -23.174  1.00 94.45           H  
ATOM   4464  CG2 VAL A 284      25.469  -1.434 -22.926  1.00 94.45           C  
ATOM   4465 HG21 VAL A 284      25.940  -1.162 -23.871  1.00 94.45           H  
ATOM   4466 HG22 VAL A 284      24.398  -1.552 -23.092  1.00 94.45           H  
ATOM   4467 HG23 VAL A 284      25.621  -0.628 -22.208  1.00 94.45           H  
ATOM   4468  N   ARG A 285      26.169  -5.970 -22.034  1.00 92.72           N  
ATOM   4469  H   ARG A 285      25.346  -5.684 -21.523  1.00 92.72           H  
ATOM   4470  CA  ARG A 285      26.827  -7.225 -21.648  1.00 92.72           C  
ATOM   4471  HA  ARG A 285      27.893  -7.033 -21.524  1.00 92.72           H  
ATOM   4472  C   ARG A 285      26.724  -8.324 -22.710  1.00 92.72           C  
ATOM   4473  CB  ARG A 285      26.246  -7.671 -20.300  1.00 92.72           C  
ATOM   4474  HB2 ARG A 285      25.164  -7.771 -20.385  1.00 92.72           H  
ATOM   4475  HB3 ARG A 285      26.463  -6.897 -19.564  1.00 92.72           H  
ATOM   4476  O   ARG A 285      27.699  -9.032 -22.935  1.00 92.72           O  
ATOM   4477  CG  ARG A 285      26.828  -9.000 -19.803  1.00 92.72           C  
ATOM   4478  HG2 ARG A 285      27.917  -8.959 -19.812  1.00 92.72           H  
ATOM   4479  HG3 ARG A 285      26.492  -9.806 -20.455  1.00 92.72           H  
ATOM   4480  CD  ARG A 285      26.341  -9.273 -18.379  1.00 92.72           C  
ATOM   4481  HD2 ARG A 285      26.858  -8.604 -17.692  1.00 92.72           H  
ATOM   4482  HD3 ARG A 285      25.278  -9.036 -18.333  1.00 92.72           H  
ATOM   4483  NE  ARG A 285      26.590 -10.677 -17.988  1.00 92.72           N  
ATOM   4484  HE  ARG A 285      27.528 -11.029 -18.117  1.00 92.72           H  
ATOM   4485  NH1 ARG A 285      24.462 -11.138 -17.303  1.00 92.72           N  
ATOM   4486 HH11 ARG A 285      24.194 -10.165 -17.352  1.00 92.72           H  
ATOM   4487 HH12 ARG A 285      23.695 -11.778 -17.150  1.00 92.72           H  
ATOM   4488  NH2 ARG A 285      25.968 -12.765 -17.293  1.00 92.72           N  
ATOM   4489 HH21 ARG A 285      25.222 -13.350 -16.943  1.00 92.72           H  
ATOM   4490 HH22 ARG A 285      26.900 -13.124 -17.442  1.00 92.72           H  
ATOM   4491  CZ  ARG A 285      25.680 -11.518 -17.528  1.00 92.72           C  
ATOM   4492  N   LEU A 286      25.554  -8.502 -23.326  1.00 91.81           N  
ATOM   4493  H   LEU A 286      24.784  -7.908 -23.054  1.00 91.81           H  
ATOM   4494  CA  LEU A 286      25.296  -9.585 -24.288  1.00 91.81           C  
ATOM   4495  HA  LEU A 286      25.804 -10.488 -23.948  1.00 91.81           H  
ATOM   4496  C   LEU A 286      25.856  -9.303 -25.684  1.00 91.81           C  
ATOM   4497  CB  LEU A 286      23.783  -9.852 -24.373  1.00 91.81           C  
ATOM   4498  HB2 LEU A 286      23.269  -8.903 -24.523  1.00 91.81           H  
ATOM   4499  HB3 LEU A 286      23.584 -10.470 -25.249  1.00 91.81           H  
ATOM   4500  O   LEU A 286      26.180 -10.239 -26.412  1.00 91.81           O  
ATOM   4501  CG  LEU A 286      23.197 -10.567 -23.142  1.00 91.81           C  
ATOM   4502  HG  LEU A 286      23.470 -10.031 -22.233  1.00 91.81           H  
ATOM   4503  CD1 LEU A 286      21.672 -10.601 -23.247  1.00 91.81           C  
ATOM   4504 HD11 LEU A 286      21.255 -11.142 -22.397  1.00 91.81           H  
ATOM   4505 HD12 LEU A 286      21.365 -11.087 -24.173  1.00 91.81           H  
ATOM   4506 HD13 LEU A 286      21.295  -9.579 -23.224  1.00 91.81           H  
ATOM   4507  CD2 LEU A 286      23.691 -12.010 -23.020  1.00 91.81           C  
ATOM   4508 HD21 LEU A 286      23.208 -12.494 -22.171  1.00 91.81           H  
ATOM   4509 HD22 LEU A 286      24.768 -12.030 -22.853  1.00 91.81           H  
ATOM   4510 HD23 LEU A 286      23.456 -12.564 -23.929  1.00 91.81           H  
ATOM   4511  N   PHE A 287      25.985  -8.031 -26.057  1.00 92.78           N  
ATOM   4512  H   PHE A 287      25.654  -7.310 -25.431  1.00 92.78           H  
ATOM   4513  CA  PHE A 287      26.490  -7.616 -27.362  1.00 92.78           C  
ATOM   4514  HA  PHE A 287      26.766  -8.495 -27.945  1.00 92.78           H  
ATOM   4515  C   PHE A 287      27.762  -6.776 -27.213  1.00 92.78           C  
ATOM   4516  CB  PHE A 287      25.375  -6.897 -28.135  1.00 92.78           C  
ATOM   4517  HB2 PHE A 287      25.727  -6.703 -29.149  1.00 92.78           H  
ATOM   4518  HB3 PHE A 287      25.173  -5.935 -27.665  1.00 92.78           H  
ATOM   4519  O   PHE A 287      27.766  -5.617 -27.629  1.00 92.78           O  
ATOM   4520  CG  PHE A 287      24.086  -7.683 -28.228  1.00 92.78           C  
ATOM   4521  CD1 PHE A 287      24.051  -8.893 -28.944  1.00 92.78           C  
ATOM   4522  HD1 PHE A 287      24.949  -9.269 -29.412  1.00 92.78           H  
ATOM   4523  CD2 PHE A 287      22.927  -7.214 -27.586  1.00 92.78           C  
ATOM   4524  HD2 PHE A 287      22.952  -6.283 -27.041  1.00 92.78           H  
ATOM   4525  CE1 PHE A 287      22.852  -9.619 -29.032  1.00 92.78           C  
ATOM   4526  HE1 PHE A 287      22.825 -10.553 -29.573  1.00 92.78           H  
ATOM   4527  CE2 PHE A 287      21.728  -7.940 -27.676  1.00 92.78           C  
ATOM   4528  HE2 PHE A 287      20.832  -7.556 -27.213  1.00 92.78           H  
ATOM   4529  CZ  PHE A 287      21.689  -9.138 -28.407  1.00 92.78           C  
ATOM   4530  HZ  PHE A 287      20.760  -9.681 -28.502  1.00 92.78           H  
ATOM   4531  N   PRO A 288      28.857  -7.316 -26.640  1.00 89.12           N  
ATOM   4532  CA  PRO A 288      30.064  -6.532 -26.375  1.00 89.12           C  
ATOM   4533  HA  PRO A 288      29.827  -5.711 -25.699  1.00 89.12           H  
ATOM   4534  C   PRO A 288      30.663  -5.943 -27.656  1.00 89.12           C  
ATOM   4535  CB  PRO A 288      31.032  -7.494 -25.676  1.00 89.12           C  
ATOM   4536  HB2 PRO A 288      32.072  -7.299 -25.937  1.00 89.12           H  
ATOM   4537  HB3 PRO A 288      30.898  -7.416 -24.597  1.00 89.12           H  
ATOM   4538  O   PRO A 288      31.228  -4.863 -27.619  1.00 89.12           O  
ATOM   4539  CG  PRO A 288      30.580  -8.878 -26.141  1.00 89.12           C  
ATOM   4540  HG2 PRO A 288      31.016  -9.103 -27.114  1.00 89.12           H  
ATOM   4541  HG3 PRO A 288      30.837  -9.651 -25.417  1.00 89.12           H  
ATOM   4542  CD  PRO A 288      29.069  -8.711 -26.277  1.00 89.12           C  
ATOM   4543  HD2 PRO A 288      28.684  -9.392 -27.037  1.00 89.12           H  
ATOM   4544  HD3 PRO A 288      28.597  -8.912 -25.315  1.00 89.12           H  
ATOM   4545  N   THR A 289      30.469  -6.603 -28.796  1.00 88.97           N  
ATOM   4546  H   THR A 289      29.976  -7.484 -28.751  1.00 88.97           H  
ATOM   4547  CA  THR A 289      31.015  -6.228 -30.109  1.00 88.97           C  
ATOM   4548  HA  THR A 289      31.945  -5.676 -29.969  1.00 88.97           H  
ATOM   4549  C   THR A 289      30.092  -5.336 -30.940  1.00 88.97           C  
ATOM   4550  CB  THR A 289      31.322  -7.505 -30.885  1.00 88.97           C  
ATOM   4551  HB  THR A 289      31.674  -7.247 -31.884  1.00 88.97           H  
ATOM   4552  O   THR A 289      30.403  -4.996 -32.084  1.00 88.97           O  
ATOM   4553  CG2 THR A 289      32.396  -8.335 -30.171  1.00 88.97           C  
ATOM   4554 HG21 THR A 289      32.585  -9.276 -30.688  1.00 88.97           H  
ATOM   4555 HG22 THR A 289      32.102  -8.570 -29.148  1.00 88.97           H  
ATOM   4556 HG23 THR A 289      33.326  -7.766 -30.142  1.00 88.97           H  
ATOM   4557  OG1 THR A 289      30.149  -8.303 -30.978  1.00 88.97           O  
ATOM   4558  HG1 THR A 289      30.450  -9.168 -31.266  1.00 88.97           H  
ATOM   4559  N   PHE A 290      28.922  -4.974 -30.408  1.00 91.57           N  
ATOM   4560  H   PHE A 290      28.730  -5.223 -29.448  1.00 91.57           H  
ATOM   4561  CA  PHE A 290      28.098  -3.945 -31.027  1.00 91.57           C  
ATOM   4562  HA  PHE A 290      27.986  -4.186 -32.084  1.00 91.57           H  
ATOM   4563  C   PHE A 290      28.809  -2.591 -30.925  1.00 91.57           C  
ATOM   4564  CB  PHE A 290      26.708  -3.929 -30.391  1.00 91.57           C  
ATOM   4565  HB2 PHE A 290      26.808  -3.762 -29.319  1.00 91.57           H  
ATOM   4566  HB3 PHE A 290      26.246  -4.905 -30.536  1.00 91.57           H  
ATOM   4567  O   PHE A 290      29.574  -2.352 -29.995  1.00 91.57           O  
ATOM   4568  CG  PHE A 290      25.787  -2.881 -30.976  1.00 91.57           C  
ATOM   4569  CD1 PHE A 290      25.340  -1.808 -30.191  1.00 91.57           C  
ATOM   4570  HD1 PHE A 290      25.642  -1.728 -29.158  1.00 91.57           H  
ATOM   4571  CD2 PHE A 290      25.375  -2.976 -32.316  1.00 91.57           C  
ATOM   4572  HD2 PHE A 290      25.718  -3.802 -32.920  1.00 91.57           H  
ATOM   4573  CE1 PHE A 290      24.443  -0.874 -30.728  1.00 91.57           C  
ATOM   4574  HE1 PHE A 290      24.021  -0.123 -30.078  1.00 91.57           H  
ATOM   4575  CE2 PHE A 290      24.508  -2.017 -32.867  1.00 91.57           C  
ATOM   4576  HE2 PHE A 290      24.186  -2.105 -33.894  1.00 91.57           H  
ATOM   4577  CZ  PHE A 290      24.028  -0.968 -32.066  1.00 91.57           C  
ATOM   4578  HZ  PHE A 290      23.323  -0.255 -32.468  1.00 91.57           H  
ATOM   4579  N   SER A 291      28.559  -1.689 -31.877  1.00 91.51           N  
ATOM   4580  H   SER A 291      27.885  -1.926 -32.590  1.00 91.51           H  
ATOM   4581  CA  SER A 291      29.243  -0.392 -31.976  1.00 91.51           C  
ATOM   4582  HA  SER A 291      30.303  -0.563 -31.785  1.00 91.51           H  
ATOM   4583  C   SER A 291      28.777   0.614 -30.909  1.00 91.51           C  
ATOM   4584  CB  SER A 291      29.117   0.167 -33.400  1.00 91.51           C  
ATOM   4585  HB2 SER A 291      29.677   1.099 -33.464  1.00 91.51           H  
ATOM   4586  HB3 SER A 291      28.069   0.368 -33.625  1.00 91.51           H  
ATOM   4587  O   SER A 291      28.330   1.715 -31.235  1.00 91.51           O  
ATOM   4588  OG  SER A 291      29.639  -0.752 -34.348  1.00 91.51           O  
ATOM   4589  HG  SER A 291      30.455  -1.102 -33.983  1.00 91.51           H  
ATOM   4590  N   TRP A 292      28.893   0.254 -29.628  1.00 93.94           N  
ATOM   4591  H   TRP A 292      29.256  -0.669 -29.436  1.00 93.94           H  
ATOM   4592  CA  TRP A 292      28.504   1.063 -28.473  1.00 93.94           C  
ATOM   4593  HA  TRP A 292      27.434   1.263 -28.525  1.00 93.94           H  
ATOM   4594  C   TRP A 292      29.216   2.411 -28.439  1.00 93.94           C  
ATOM   4595  CB  TRP A 292      28.787   0.291 -27.183  1.00 93.94           C  
ATOM   4596  HB2 TRP A 292      29.831  -0.020 -27.180  1.00 93.94           H  
ATOM   4597  HB3 TRP A 292      28.634   0.959 -26.335  1.00 93.94           H  
ATOM   4598  O   TRP A 292      28.576   3.402 -28.117  1.00 93.94           O  
ATOM   4599  CG  TRP A 292      27.921  -0.908 -26.976  1.00 93.94           C  
ATOM   4600  CD1 TRP A 292      28.337  -2.192 -27.016  1.00 93.94           C  
ATOM   4601  HD1 TRP A 292      29.350  -2.512 -27.211  1.00 93.94           H  
ATOM   4602  CD2 TRP A 292      26.481  -0.957 -26.745  1.00 93.94           C  
ATOM   4603  CE2 TRP A 292      26.086  -2.325 -26.669  1.00 93.94           C  
ATOM   4604  CE3 TRP A 292      25.460   0.014 -26.640  1.00 93.94           C  
ATOM   4605  HE3 TRP A 292      25.726   1.059 -26.691  1.00 93.94           H  
ATOM   4606  NE1 TRP A 292      27.261  -3.026 -26.808  1.00 93.94           N  
ATOM   4607  HE1 TRP A 292      27.341  -4.032 -26.864  1.00 93.94           H  
ATOM   4608  CH2 TRP A 292      23.759  -1.723 -26.406  1.00 93.94           C  
ATOM   4609  HH2 TRP A 292      22.723  -2.004 -26.286  1.00 93.94           H  
ATOM   4610  CZ2 TRP A 292      24.748  -2.713 -26.524  1.00 93.94           C  
ATOM   4611  HZ2 TRP A 292      24.492  -3.762 -26.512  1.00 93.94           H  
ATOM   4612  CZ3 TRP A 292      24.114  -0.363 -26.463  1.00 93.94           C  
ATOM   4613  HZ3 TRP A 292      23.349   0.394 -26.373  1.00 93.94           H  
ATOM   4614  N   ALA A 293      30.476   2.494 -28.874  1.00 92.26           N  
ATOM   4615  H   ALA A 293      30.992   1.643 -29.045  1.00 92.26           H  
ATOM   4616  CA  ALA A 293      31.188   3.766 -29.001  1.00 92.26           C  
ATOM   4617  HA  ALA A 293      31.244   4.245 -28.023  1.00 92.26           H  
ATOM   4618  C   ALA A 293      30.494   4.742 -29.969  1.00 92.26           C  
ATOM   4619  CB  ALA A 293      32.605   3.453 -29.471  1.00 92.26           C  
ATOM   4620  HB1 ALA A 293      33.089   2.780 -28.763  1.00 92.26           H  
ATOM   4621  HB2 ALA A 293      32.573   2.981 -30.453  1.00 92.26           H  
ATOM   4622  HB3 ALA A 293      33.193   4.368 -29.539  1.00 92.26           H  
ATOM   4623  O   ALA A 293      30.430   5.943 -29.716  1.00 92.26           O  
ATOM   4624  N   ARG A 294      29.892   4.243 -31.060  1.00 91.50           N  
ATOM   4625  H   ARG A 294      29.890   3.239 -31.174  1.00 91.50           H  
ATOM   4626  CA  ARG A 294      29.088   5.077 -31.970  1.00 91.50           C  
ATOM   4627  HA  ARG A 294      29.629   6.003 -32.162  1.00 91.50           H  
ATOM   4628  C   ARG A 294      27.769   5.505 -31.329  1.00 91.50           C  
ATOM   4629  CB  ARG A 294      28.830   4.371 -33.310  1.00 91.50           C  
ATOM   4630  HB2 ARG A 294      28.350   3.408 -33.139  1.00 91.50           H  
ATOM   4631  HB3 ARG A 294      28.144   4.988 -33.891  1.00 91.50           H  
ATOM   4632  O   ARG A 294      27.357   6.641 -31.527  1.00 91.50           O  
ATOM   4633  CG  ARG A 294      30.110   4.173 -34.132  1.00 91.50           C  
ATOM   4634  HG2 ARG A 294      30.790   3.504 -33.603  1.00 91.50           H  
ATOM   4635  HG3 ARG A 294      30.594   5.139 -34.277  1.00 91.50           H  
ATOM   4636  CD  ARG A 294      29.766   3.581 -35.503  1.00 91.50           C  
ATOM   4637  HD2 ARG A 294      29.094   4.267 -36.018  1.00 91.50           H  
ATOM   4638  HD3 ARG A 294      29.254   2.630 -35.358  1.00 91.50           H  
ATOM   4639  NE  ARG A 294      30.974   3.365 -36.320  1.00 91.50           N  
ATOM   4640  HE  ARG A 294      31.864   3.467 -35.853  1.00 91.50           H  
ATOM   4641  NH1 ARG A 294      29.916   2.798 -38.281  1.00 91.50           N  
ATOM   4642 HH11 ARG A 294      29.021   2.865 -37.817  1.00 91.50           H  
ATOM   4643 HH12 ARG A 294      29.966   2.495 -39.243  1.00 91.50           H  
ATOM   4644  NH2 ARG A 294      32.147   2.844 -38.201  1.00 91.50           N  
ATOM   4645 HH21 ARG A 294      33.015   2.951 -37.697  1.00 91.50           H  
ATOM   4646 HH22 ARG A 294      32.180   2.555 -39.169  1.00 91.50           H  
ATOM   4647  CZ  ARG A 294      31.006   3.008 -37.593  1.00 91.50           C  
ATOM   4648  N   ILE A 295      27.129   4.629 -30.552  1.00 94.50           N  
ATOM   4649  H   ILE A 295      27.548   3.719 -30.424  1.00 94.50           H  
ATOM   4650  CA  ILE A 295      25.908   4.959 -29.795  1.00 94.50           C  
ATOM   4651  HA  ILE A 295      25.182   5.409 -30.472  1.00 94.50           H  
ATOM   4652  C   ILE A 295      26.194   6.005 -28.718  1.00 94.50           C  
ATOM   4653  CB  ILE A 295      25.291   3.686 -29.182  1.00 94.50           C  
ATOM   4654  HB  ILE A 295      26.043   3.208 -28.555  1.00 94.50           H  
ATOM   4655  O   ILE A 295      25.442   6.968 -28.604  1.00 94.50           O  
ATOM   4656  CG1 ILE A 295      24.886   2.672 -30.267  1.00 94.50           C  
ATOM   4657 HG12 ILE A 295      24.445   1.827 -29.740  1.00 94.50           H  
ATOM   4658 HG13 ILE A 295      25.778   2.306 -30.776  1.00 94.50           H  
ATOM   4659  CG2 ILE A 295      24.083   3.975 -28.272  1.00 94.50           C  
ATOM   4660 HG21 ILE A 295      23.682   3.042 -27.878  1.00 94.50           H  
ATOM   4661 HG22 ILE A 295      23.300   4.490 -28.829  1.00 94.50           H  
ATOM   4662 HG23 ILE A 295      24.381   4.590 -27.423  1.00 94.50           H  
ATOM   4663  CD1 ILE A 295      23.887   3.159 -31.330  1.00 94.50           C  
ATOM   4664 HD11 ILE A 295      22.973   3.526 -30.863  1.00 94.50           H  
ATOM   4665 HD12 ILE A 295      24.331   3.948 -31.936  1.00 94.50           H  
ATOM   4666 HD13 ILE A 295      23.631   2.326 -31.985  1.00 94.50           H  
ATOM   4667  N   GLN A 296      27.296   5.861 -27.982  1.00 94.70           N  
ATOM   4668  H   GLN A 296      27.848   5.022 -28.091  1.00 94.70           H  
ATOM   4669  CA  GLN A 296      27.751   6.840 -27.004  1.00 94.70           C  
ATOM   4670  HA  GLN A 296      26.953   6.999 -26.279  1.00 94.70           H  
ATOM   4671  C   GLN A 296      28.016   8.193 -27.674  1.00 94.70           C  
ATOM   4672  CB  GLN A 296      28.965   6.276 -26.246  1.00 94.70           C  
ATOM   4673  HB2 GLN A 296      29.739   5.967 -26.949  1.00 94.70           H  
ATOM   4674  HB3 GLN A 296      28.639   5.387 -25.706  1.00 94.70           H  
ATOM   4675  O   GLN A 296      27.528   9.197 -27.179  1.00 94.70           O  
ATOM   4676  CG  GLN A 296      29.544   7.270 -25.223  1.00 94.70           C  
ATOM   4677  HG2 GLN A 296      28.733   7.804 -24.728  1.00 94.70           H  
ATOM   4678  HG3 GLN A 296      30.091   6.712 -24.463  1.00 94.70           H  
ATOM   4679  CD  GLN A 296      30.515   8.274 -25.839  1.00 94.70           C  
ATOM   4680  NE2 GLN A 296      30.519   9.520 -25.445  1.00 94.70           N  
ATOM   4681 HE21 GLN A 296      29.794   9.948 -24.887  1.00 94.70           H  
ATOM   4682 HE22 GLN A 296      31.167  10.143 -25.904  1.00 94.70           H  
ATOM   4683  OE1 GLN A 296      31.310   7.963 -26.709  1.00 94.70           O  
ATOM   4684  N   ARG A 297      28.681   8.245 -28.838  1.00 93.15           N  
ATOM   4685  H   ARG A 297      29.148   7.408 -29.157  1.00 93.15           H  
ATOM   4686  CA  ARG A 297      28.866   9.507 -29.585  1.00 93.15           C  
ATOM   4687  HA  ARG A 297      29.274  10.252 -28.902  1.00 93.15           H  
ATOM   4688  C   ARG A 297      27.551  10.119 -30.088  1.00 93.15           C  
ATOM   4689  CB  ARG A 297      29.855   9.303 -30.745  1.00 93.15           C  
ATOM   4690  HB2 ARG A 297      29.563   8.431 -31.329  1.00 93.15           H  
ATOM   4691  HB3 ARG A 297      29.813  10.180 -31.392  1.00 93.15           H  
ATOM   4692  O   ARG A 297      27.420  11.338 -30.107  1.00 93.15           O  
ATOM   4693  CG  ARG A 297      31.303   9.146 -30.250  1.00 93.15           C  
ATOM   4694  HG2 ARG A 297      31.535   9.991 -29.601  1.00 93.15           H  
ATOM   4695  HG3 ARG A 297      31.409   8.240 -29.654  1.00 93.15           H  
ATOM   4696  CD  ARG A 297      32.336   9.137 -31.390  1.00 93.15           C  
ATOM   4697  HD2 ARG A 297      32.196  10.032 -31.996  1.00 93.15           H  
ATOM   4698  HD3 ARG A 297      33.327   9.203 -30.940  1.00 93.15           H  
ATOM   4699  NE  ARG A 297      32.251   7.941 -32.258  1.00 93.15           N  
ATOM   4700  HE  ARG A 297      31.384   7.790 -32.752  1.00 93.15           H  
ATOM   4701  NH1 ARG A 297      34.347   6.987 -31.893  1.00 93.15           N  
ATOM   4702 HH11 ARG A 297      34.587   7.648 -31.168  1.00 93.15           H  
ATOM   4703 HH12 ARG A 297      34.890   6.137 -31.947  1.00 93.15           H  
ATOM   4704  NH2 ARG A 297      32.967   6.069 -33.311  1.00 93.15           N  
ATOM   4705 HH21 ARG A 297      33.257   5.208 -32.870  1.00 93.15           H  
ATOM   4706 HH22 ARG A 297      33.629   6.122 -34.073  1.00 93.15           H  
ATOM   4707  CZ  ARG A 297      33.181   7.023 -32.465  1.00 93.15           C  
ATOM   4708  N   LEU A 298      26.580   9.298 -30.500  1.00 93.51           N  
ATOM   4709  H   LEU A 298      26.770   8.306 -30.491  1.00 93.51           H  
ATOM   4710  CA  LEU A 298      25.261   9.761 -30.960  1.00 93.51           C  
ATOM   4711  HA  LEU A 298      25.401  10.601 -31.641  1.00 93.51           H  
ATOM   4712  C   LEU A 298      24.376  10.288 -29.819  1.00 93.51           C  
ATOM   4713  CB  LEU A 298      24.537   8.615 -31.694  1.00 93.51           C  
ATOM   4714  HB2 LEU A 298      24.629   7.709 -31.094  1.00 93.51           H  
ATOM   4715  HB3 LEU A 298      23.475   8.851 -31.753  1.00 93.51           H  
ATOM   4716  O   LEU A 298      23.546  11.164 -30.059  1.00 93.51           O  
ATOM   4717  CG  LEU A 298      25.045   8.337 -33.120  1.00 93.51           C  
ATOM   4718  HG  LEU A 298      26.131   8.246 -33.121  1.00 93.51           H  
ATOM   4719  CD1 LEU A 298      24.441   7.027 -33.633  1.00 93.51           C  
ATOM   4720 HD11 LEU A 298      24.802   6.824 -34.641  1.00 93.51           H  
ATOM   4721 HD12 LEU A 298      24.749   6.210 -32.980  1.00 93.51           H  
ATOM   4722 HD13 LEU A 298      23.353   7.092 -33.640  1.00 93.51           H  
ATOM   4723  CD2 LEU A 298      24.651   9.447 -34.098  1.00 93.51           C  
ATOM   4724 HD21 LEU A 298      25.118  10.387 -33.805  1.00 93.51           H  
ATOM   4725 HD22 LEU A 298      23.568   9.573 -34.108  1.00 93.51           H  
ATOM   4726 HD23 LEU A 298      24.994   9.194 -35.101  1.00 93.51           H  
ATOM   4727  N   PHE A 299      24.536   9.754 -28.605  1.00 94.85           N  
ATOM   4728  H   PHE A 299      25.213   9.012 -28.502  1.00 94.85           H  
ATOM   4729  CA  PHE A 299      23.708  10.068 -27.438  1.00 94.85           C  
ATOM   4730  HA  PHE A 299      23.162  10.991 -27.636  1.00 94.85           H  
ATOM   4731  C   PHE A 299      24.557  10.330 -26.189  1.00 94.85           C  
ATOM   4732  CB  PHE A 299      22.676   8.955 -27.201  1.00 94.85           C  
ATOM   4733  HB2 PHE A 299      21.982   9.294 -26.431  1.00 94.85           H  
ATOM   4734  HB3 PHE A 299      23.191   8.072 -26.824  1.00 94.85           H  
ATOM   4735  O   PHE A 299      24.307   9.756 -25.130  1.00 94.85           O  
ATOM   4736  CG  PHE A 299      21.847   8.568 -28.402  1.00 94.85           C  
ATOM   4737  CD1 PHE A 299      20.937   9.481 -28.962  1.00 94.85           C  
ATOM   4738  HD1 PHE A 299      20.831  10.470 -28.540  1.00 94.85           H  
ATOM   4739  CD2 PHE A 299      21.986   7.285 -28.955  1.00 94.85           C  
ATOM   4740  HD2 PHE A 299      22.697   6.597 -28.522  1.00 94.85           H  
ATOM   4741  CE1 PHE A 299      20.176   9.107 -30.082  1.00 94.85           C  
ATOM   4742  HE1 PHE A 299      19.478   9.805 -30.519  1.00 94.85           H  
ATOM   4743  CE2 PHE A 299      21.214   6.905 -30.063  1.00 94.85           C  
ATOM   4744  HE2 PHE A 299      21.320   5.915 -30.481  1.00 94.85           H  
ATOM   4745  CZ  PHE A 299      20.311   7.819 -30.628  1.00 94.85           C  
ATOM   4746  HZ  PHE A 299      19.717   7.524 -31.480  1.00 94.85           H  
ATOM   4747  N   ASP A 300      25.552  11.208 -26.307  1.00 94.51           N  
ATOM   4748  H   ASP A 300      25.756  11.566 -27.229  1.00 94.51           H  
ATOM   4749  CA  ASP A 300      26.578  11.423 -25.277  1.00 94.51           C  
ATOM   4750  HA  ASP A 300      27.155  10.507 -25.154  1.00 94.51           H  
ATOM   4751  C   ASP A 300      25.994  11.764 -23.895  1.00 94.51           C  
ATOM   4752  CB  ASP A 300      27.519  12.521 -25.789  1.00 94.51           C  
ATOM   4753  HB2 ASP A 300      26.967  13.456 -25.885  1.00 94.51           H  
ATOM   4754  HB3 ASP A 300      27.888  12.240 -26.776  1.00 94.51           H  
ATOM   4755  O   ASP A 300      26.291  11.108 -22.897  1.00 94.51           O  
ATOM   4756  CG  ASP A 300      28.716  12.714 -24.865  1.00 94.51           C  
ATOM   4757  OD1 ASP A 300      29.305  11.683 -24.463  1.00 94.51           O  
ATOM   4758  OD2 ASP A 300      29.050  13.880 -24.588  1.00 94.51           O  
ATOM   4759  N   VAL A 301      25.047  12.704 -23.861  1.00 95.00           N  
ATOM   4760  H   VAL A 301      24.882  13.220 -24.714  1.00 95.00           H  
ATOM   4761  CA  VAL A 301      24.350  13.122 -22.633  1.00 95.00           C  
ATOM   4762  HA  VAL A 301      25.096  13.365 -21.877  1.00 95.00           H  
ATOM   4763  C   VAL A 301      23.466  12.007 -22.058  1.00 95.00           C  
ATOM   4764  CB  VAL A 301      23.506  14.382 -22.909  1.00 95.00           C  
ATOM   4765  HB  VAL A 301      22.774  14.154 -23.684  1.00 95.00           H  
ATOM   4766  O   VAL A 301      23.370  11.847 -20.842  1.00 95.00           O  
ATOM   4767  CG1 VAL A 301      22.748  14.863 -21.664  1.00 95.00           C  
ATOM   4768 HG11 VAL A 301      22.221  15.791 -21.884  1.00 95.00           H  
ATOM   4769 HG12 VAL A 301      23.455  15.035 -20.852  1.00 95.00           H  
ATOM   4770 HG13 VAL A 301      22.017  14.117 -21.351  1.00 95.00           H  
ATOM   4771  CG2 VAL A 301      24.377  15.545 -23.403  1.00 95.00           C  
ATOM   4772 HG21 VAL A 301      24.867  15.291 -24.343  1.00 95.00           H  
ATOM   4773 HG22 VAL A 301      25.145  15.766 -22.663  1.00 95.00           H  
ATOM   4774 HG23 VAL A 301      23.767  16.434 -23.562  1.00 95.00           H  
ATOM   4775  N   GLU A 302      22.801  11.207 -22.901  1.00 96.51           N  
ATOM   4776  H   GLU A 302      23.021  11.253 -23.886  1.00 96.51           H  
ATOM   4777  CA  GLU A 302      22.038  10.061 -22.391  1.00 96.51           C  
ATOM   4778  HA  GLU A 302      21.405  10.392 -21.567  1.00 96.51           H  
ATOM   4779  C   GLU A 302      22.977   8.990 -21.824  1.00 96.51           C  
ATOM   4780  CB  GLU A 302      21.126   9.430 -23.453  1.00 96.51           C  
ATOM   4781  HB2 GLU A 302      20.700   8.539 -22.992  1.00 96.51           H  
ATOM   4782  HB3 GLU A 302      21.731   9.104 -24.299  1.00 96.51           H  
ATOM   4783  O   GLU A 302      22.637   8.357 -20.828  1.00 96.51           O  
ATOM   4784  CG  GLU A 302      19.970  10.316 -23.956  1.00 96.51           C  
ATOM   4785  HG2 GLU A 302      20.378  11.091 -24.605  1.00 96.51           H  
ATOM   4786  HG3 GLU A 302      19.502  10.803 -23.101  1.00 96.51           H  
ATOM   4787  CD  GLU A 302      18.888   9.516 -24.715  1.00 96.51           C  
ATOM   4788  OE1 GLU A 302      18.021  10.119 -25.388  1.00 96.51           O  
ATOM   4789  OE2 GLU A 302      18.832   8.269 -24.598  1.00 96.51           O  
ATOM   4790  N   TRP A 303      24.159   8.800 -22.417  1.00 96.63           N  
ATOM   4791  H   TRP A 303      24.390   9.356 -23.228  1.00 96.63           H  
ATOM   4792  CA  TRP A 303      25.145   7.820 -21.960  1.00 96.63           C  
ATOM   4793  HA  TRP A 303      24.654   6.854 -21.843  1.00 96.63           H  
ATOM   4794  C   TRP A 303      25.712   8.204 -20.592  1.00 96.63           C  
ATOM   4795  CB  TRP A 303      26.255   7.671 -23.009  1.00 96.63           C  
ATOM   4796  HB2 TRP A 303      25.801   7.595 -23.997  1.00 96.63           H  
ATOM   4797  HB3 TRP A 303      26.887   8.559 -23.005  1.00 96.63           H  
ATOM   4798  O   TRP A 303      25.823   7.360 -19.703  1.00 96.63           O  
ATOM   4799  CG  TRP A 303      27.111   6.459 -22.805  1.00 96.63           C  
ATOM   4800  CD1 TRP A 303      28.228   6.390 -22.045  1.00 96.63           C  
ATOM   4801  HD1 TRP A 303      28.650   7.221 -21.499  1.00 96.63           H  
ATOM   4802  CD2 TRP A 303      26.888   5.110 -23.309  1.00 96.63           C  
ATOM   4803  CE2 TRP A 303      27.893   4.254 -22.768  1.00 96.63           C  
ATOM   4804  CE3 TRP A 303      25.926   4.520 -24.156  1.00 96.63           C  
ATOM   4805  HE3 TRP A 303      25.184   5.152 -24.622  1.00 96.63           H  
ATOM   4806  NE1 TRP A 303      28.704   5.090 -22.032  1.00 96.63           N  
ATOM   4807  HE1 TRP A 303      29.500   4.787 -21.489  1.00 96.63           H  
ATOM   4808  CH2 TRP A 303      26.916   2.312 -23.838  1.00 96.63           C  
ATOM   4809  HH2 TRP A 303      26.914   1.249 -24.030  1.00 96.63           H  
ATOM   4810  CZ2 TRP A 303      27.904   2.874 -23.013  1.00 96.63           C  
ATOM   4811  HZ2 TRP A 303      28.653   2.244 -22.556  1.00 96.63           H  
ATOM   4812  CZ3 TRP A 303      25.930   3.136 -24.411  1.00 96.63           C  
ATOM   4813  HZ3 TRP A 303      25.173   2.703 -25.047  1.00 96.63           H  
ATOM   4814  N   GLU A 304      25.973   9.494 -20.380  1.00 95.67           N  
ATOM   4815  H   GLU A 304      25.921  10.127 -21.166  1.00 95.67           H  
ATOM   4816  CA  GLU A 304      26.279  10.057 -19.060  1.00 95.67           C  
ATOM   4817  HA  GLU A 304      27.208   9.627 -18.685  1.00 95.67           H  
ATOM   4818  C   GLU A 304      25.204   9.741 -18.028  1.00 95.67           C  
ATOM   4819  CB  GLU A 304      26.421  11.582 -19.172  1.00 95.67           C  
ATOM   4820  HB2 GLU A 304      25.673  11.995 -19.849  1.00 95.67           H  
ATOM   4821  HB3 GLU A 304      26.307  12.035 -18.187  1.00 95.67           H  
ATOM   4822  O   GLU A 304      25.510   9.254 -16.937  1.00 95.67           O  
ATOM   4823  CG  GLU A 304      27.814  11.877 -19.684  1.00 95.67           C  
ATOM   4824  HG2 GLU A 304      28.471  11.484 -18.908  1.00 95.67           H  
ATOM   4825  HG3 GLU A 304      27.980  11.334 -20.615  1.00 95.67           H  
ATOM   4826  CD  GLU A 304      28.155  13.353 -19.889  1.00 95.67           C  
ATOM   4827  OE1 GLU A 304      29.322  13.570 -20.298  1.00 95.67           O  
ATOM   4828  OE2 GLU A 304      27.321  14.222 -19.566  1.00 95.67           O  
ATOM   4829  N   ASN A 305      23.937   9.954 -18.389  1.00 96.14           N  
ATOM   4830  H   ASN A 305      23.765  10.381 -19.288  1.00 96.14           H  
ATOM   4831  CA  ASN A 305      22.816   9.641 -17.510  1.00 96.14           C  
ATOM   4832  HA  ASN A 305      22.974  10.146 -16.557  1.00 96.14           H  
ATOM   4833  C   ASN A 305      22.716   8.140 -17.210  1.00 96.14           C  
ATOM   4834  CB  ASN A 305      21.511  10.152 -18.135  1.00 96.14           C  
ATOM   4835  HB2 ASN A 305      21.407   9.757 -19.146  1.00 96.14           H  
ATOM   4836  HB3 ASN A 305      20.673   9.786 -17.541  1.00 96.14           H  
ATOM   4837  O   ASN A 305      22.361   7.780 -16.089  1.00 96.14           O  
ATOM   4838  CG  ASN A 305      21.412  11.663 -18.163  1.00 96.14           C  
ATOM   4839  ND2 ASN A 305      20.738  12.211 -19.146  1.00 96.14           N  
ATOM   4840 HD21 ASN A 305      20.413  11.629 -19.904  1.00 96.14           H  
ATOM   4841 HD22 ASN A 305      20.886  13.204 -19.253  1.00 96.14           H  
ATOM   4842  OD1 ASN A 305      21.831  12.364 -17.259  1.00 96.14           O  
ATOM   4843  N   VAL A 306      23.039   7.268 -18.172  1.00 95.92           N  
ATOM   4844  H   VAL A 306      23.291   7.637 -19.078  1.00 95.92           H  
ATOM   4845  CA  VAL A 306      23.098   5.813 -17.964  1.00 95.92           C  
ATOM   4846  HA  VAL A 306      22.153   5.485 -17.529  1.00 95.92           H  
ATOM   4847  C   VAL A 306      24.187   5.455 -16.956  1.00 95.92           C  
ATOM   4848  CB  VAL A 306      23.298   5.055 -19.292  1.00 95.92           C  
ATOM   4849  HB  VAL A 306      24.116   5.501 -19.856  1.00 95.92           H  
ATOM   4850  O   VAL A 306      23.892   4.749 -15.997  1.00 95.92           O  
ATOM   4851  CG1 VAL A 306      23.613   3.569 -19.089  1.00 95.92           C  
ATOM   4852 HG11 VAL A 306      23.751   3.092 -20.060  1.00 95.92           H  
ATOM   4853 HG12 VAL A 306      22.802   3.087 -18.543  1.00 95.92           H  
ATOM   4854 HG13 VAL A 306      24.547   3.446 -18.541  1.00 95.92           H  
ATOM   4855  CG2 VAL A 306      22.024   5.115 -20.138  1.00 95.92           C  
ATOM   4856 HG21 VAL A 306      21.197   4.644 -19.607  1.00 95.92           H  
ATOM   4857 HG22 VAL A 306      21.765   6.154 -20.342  1.00 95.92           H  
ATOM   4858 HG23 VAL A 306      22.190   4.612 -21.091  1.00 95.92           H  
ATOM   4859  N   ILE A 307      25.412   5.966 -17.112  1.00 95.77           N  
ATOM   4860  H   ILE A 307      25.592   6.547 -17.919  1.00 95.77           H  
ATOM   4861  CA  ILE A 307      26.512   5.705 -16.166  1.00 95.77           C  
ATOM   4862  HA  ILE A 307      26.655   4.628 -16.084  1.00 95.77           H  
ATOM   4863  C   ILE A 307      26.150   6.215 -14.765  1.00 95.77           C  
ATOM   4864  CB  ILE A 307      27.829   6.330 -16.685  1.00 95.77           C  
ATOM   4865  HB  ILE A 307      27.641   7.372 -16.944  1.00 95.77           H  
ATOM   4866  O   ILE A 307      26.316   5.495 -13.779  1.00 95.77           O  
ATOM   4867  CG1 ILE A 307      28.308   5.583 -17.952  1.00 95.77           C  
ATOM   4868 HG12 ILE A 307      27.503   5.555 -18.686  1.00 95.77           H  
ATOM   4869 HG13 ILE A 307      28.560   4.555 -17.693  1.00 95.77           H  
ATOM   4870  CG2 ILE A 307      28.927   6.297 -15.601  1.00 95.77           C  
ATOM   4871 HG21 ILE A 307      29.856   6.727 -15.976  1.00 95.77           H  
ATOM   4872 HG22 ILE A 307      29.112   5.269 -15.289  1.00 95.77           H  
ATOM   4873 HG23 ILE A 307      28.635   6.893 -14.737  1.00 95.77           H  
ATOM   4874  CD1 ILE A 307      29.522   6.233 -18.628  1.00 95.77           C  
ATOM   4875 HD11 ILE A 307      29.702   5.743 -19.585  1.00 95.77           H  
ATOM   4876 HD12 ILE A 307      30.417   6.112 -18.018  1.00 95.77           H  
ATOM   4877 HD13 ILE A 307      29.328   7.291 -18.806  1.00 95.77           H  
ATOM   4878  N   ALA A 308      25.605   7.432 -14.663  1.00 95.63           N  
ATOM   4879  H   ALA A 308      25.512   7.992 -15.499  1.00 95.63           H  
ATOM   4880  CA  ALA A 308      25.149   7.993 -13.395  1.00 95.63           C  
ATOM   4881  HA  ALA A 308      25.990   8.022 -12.702  1.00 95.63           H  
ATOM   4882  C   ALA A 308      24.050   7.130 -12.750  1.00 95.63           C  
ATOM   4883  CB  ALA A 308      24.674   9.431 -13.634  1.00 95.63           C  
ATOM   4884  HB1 ALA A 308      23.830   9.439 -14.325  1.00 95.63           H  
ATOM   4885  HB2 ALA A 308      24.368   9.879 -12.688  1.00 95.63           H  
ATOM   4886  HB3 ALA A 308      25.485  10.022 -14.060  1.00 95.63           H  
ATOM   4887  O   ALA A 308      24.122   6.836 -11.559  1.00 95.63           O  
ATOM   4888  N   ALA A 309      23.071   6.667 -13.535  1.00 95.84           N  
ATOM   4889  H   ALA A 309      23.063   6.940 -14.507  1.00 95.84           H  
ATOM   4890  CA  ALA A 309      22.015   5.772 -13.071  1.00 95.84           C  
ATOM   4891  HA  ALA A 309      21.506   6.235 -12.225  1.00 95.84           H  
ATOM   4892  C   ALA A 309      22.556   4.416 -12.600  1.00 95.84           C  
ATOM   4893  CB  ALA A 309      21.008   5.572 -14.206  1.00 95.84           C  
ATOM   4894  HB1 ALA A 309      20.215   4.903 -13.871  1.00 95.84           H  
ATOM   4895  HB2 ALA A 309      21.498   5.124 -15.070  1.00 95.84           H  
ATOM   4896  HB3 ALA A 309      20.587   6.532 -14.506  1.00 95.84           H  
ATOM   4897  O   ALA A 309      22.147   3.931 -11.549  1.00 95.84           O  
ATOM   4898  N   MET A 310      23.480   3.805 -13.347  1.00 95.19           N  
ATOM   4899  H   MET A 310      23.775   4.246 -14.206  1.00 95.19           H  
ATOM   4900  CA  MET A 310      24.074   2.516 -12.984  1.00 95.19           C  
ATOM   4901  HA  MET A 310      23.273   1.791 -12.835  1.00 95.19           H  
ATOM   4902  C   MET A 310      24.850   2.604 -11.665  1.00 95.19           C  
ATOM   4903  CB  MET A 310      24.991   2.008 -14.105  1.00 95.19           C  
ATOM   4904  HB2 MET A 310      25.719   2.776 -14.365  1.00 95.19           H  
ATOM   4905  HB3 MET A 310      25.522   1.131 -13.735  1.00 95.19           H  
ATOM   4906  O   MET A 310      24.683   1.733 -10.813  1.00 95.19           O  
ATOM   4907  CG  MET A 310      24.243   1.564 -15.363  1.00 95.19           C  
ATOM   4908  HG2 MET A 310      23.577   0.740 -15.106  1.00 95.19           H  
ATOM   4909  HG3 MET A 310      23.634   2.386 -15.739  1.00 95.19           H  
ATOM   4910  SD  MET A 310      25.334   1.018 -16.699  1.00 95.19           S  
ATOM   4911  CE  MET A 310      24.096   0.276 -17.790  1.00 95.19           C  
ATOM   4912  HE1 MET A 310      23.263   0.965 -17.931  1.00 95.19           H  
ATOM   4913  HE2 MET A 310      24.550   0.057 -18.756  1.00 95.19           H  
ATOM   4914  HE3 MET A 310      23.725  -0.647 -17.343  1.00 95.19           H  
ATOM   4915  N   ASN A 311      25.629   3.673 -11.468  1.00 93.89           N  
ATOM   4916  H   ASN A 311      25.740   4.330 -12.226  1.00 93.89           H  
ATOM   4917  CA  ASN A 311      26.339   3.933 -10.213  1.00 93.89           C  
ATOM   4918  HA  ASN A 311      26.930   3.057  -9.943  1.00 93.89           H  
ATOM   4919  C   ASN A 311      25.385   4.196  -9.041  1.00 93.89           C  
ATOM   4920  CB  ASN A 311      27.277   5.135 -10.416  1.00 93.89           C  
ATOM   4921  HB2 ASN A 311      26.747   5.939 -10.928  1.00 93.89           H  
ATOM   4922  HB3 ASN A 311      27.600   5.507  -9.444  1.00 93.89           H  
ATOM   4923  O   ASN A 311      25.606   3.702  -7.940  1.00 93.89           O  
ATOM   4924  CG  ASN A 311      28.533   4.767 -11.179  1.00 93.89           C  
ATOM   4925  ND2 ASN A 311      28.998   5.615 -12.063  1.00 93.89           N  
ATOM   4926 HD21 ASN A 311      28.456   6.427 -12.324  1.00 93.89           H  
ATOM   4927 HD22 ASN A 311      29.828   5.317 -12.556  1.00 93.89           H  
ATOM   4928  OD1 ASN A 311      29.126   3.725 -10.975  1.00 93.89           O  
ATOM   4929  N   GLU A 312      24.317   4.963  -9.270  1.00 93.72           N  
ATOM   4930  H   GLU A 312      24.211   5.388 -10.180  1.00 93.72           H  
ATOM   4931  CA  GLU A 312      23.358   5.323  -8.222  1.00 93.72           C  
ATOM   4932  HA  GLU A 312      23.915   5.665  -7.350  1.00 93.72           H  
ATOM   4933  C   GLU A 312      22.496   4.129  -7.772  1.00 93.72           C  
ATOM   4934  CB  GLU A 312      22.484   6.480  -8.735  1.00 93.72           C  
ATOM   4935  HB2 GLU A 312      21.764   6.104  -9.462  1.00 93.72           H  
ATOM   4936  HB3 GLU A 312      23.120   7.223  -9.216  1.00 93.72           H  
ATOM   4937  O   GLU A 312      22.151   4.014  -6.594  1.00 93.72           O  
ATOM   4938  CG  GLU A 312      21.753   7.175  -7.586  1.00 93.72           C
[truncated: 132,282 more chars]
