# Supplementary material for: Using structure prediction of negative sense RNA virus nucleoproteins to assess evolutionary relationships
Source: bioRxiv. 2024 May 22:2024.02.16.580771. Originally published 2024 Feb 17. Preprint. [Version 2] doi: 10.1101/2024.02.16.580771 (PMC10888975; doi:10.1101/2024.02.16.580771)
Supplement: Supplement 2 — Supplementary File 2: Full NSV Dataset NP AlphaFold PDBs (.pdb files) [file media-2.zip › Full NSV Dataset NP AlphaFold PDBs/RVFV.pdb]

ATOM      1  N   MET A   1     -28.182  37.570 -37.418  1.00 63.15           N  
ATOM      2  H   MET A   1     -28.287  38.103 -36.566  1.00 63.15           H  
ATOM      3  H2  MET A   1     -29.086  37.405 -37.837  1.00 63.15           H  
ATOM      4  H3  MET A   1     -27.598  38.107 -38.043  1.00 63.15           H  
ATOM      5  CA  MET A   1     -27.494  36.301 -37.119  1.00 63.15           C  
ATOM      6  HA  MET A   1     -28.027  35.744 -36.348  1.00 63.15           H  
ATOM      7  C   MET A   1     -26.152  36.690 -36.572  1.00 63.15           C  
ATOM      8  CB  MET A   1     -27.315  35.411 -38.362  1.00 63.15           C  
ATOM      9  HB2 MET A   1     -26.984  36.008 -39.211  1.00 63.15           H  
ATOM     10  HB3 MET A   1     -26.551  34.663 -38.149  1.00 63.15           H  
ATOM     11  O   MET A   1     -25.472  37.458 -37.244  1.00 63.15           O  
ATOM     12  CG  MET A   1     -28.609  34.672 -38.712  1.00 63.15           C  
ATOM     13  HG2 MET A   1     -28.942  34.137 -37.823  1.00 63.15           H  
ATOM     14  HG3 MET A   1     -29.383  35.390 -38.984  1.00 63.15           H  
ATOM     15  SD  MET A   1     -28.447  33.453 -40.044  1.00 63.15           S  
ATOM     16  CE  MET A   1     -28.579  34.504 -41.515  1.00 63.15           C  
ATOM     17  HE1 MET A   1     -27.773  35.238 -41.522  1.00 63.15           H  
ATOM     18  HE2 MET A   1     -28.502  33.884 -42.408  1.00 63.15           H  
ATOM     19  HE3 MET A   1     -29.542  35.015 -41.519  1.00 63.15           H  
ATOM     20  N   ASP A   2     -25.822  36.255 -35.362  1.00 71.87           N  
ATOM     21  H   ASP A   2     -26.416  35.648 -34.815  1.00 71.87           H  
ATOM     22  CA  ASP A   2     -24.492  36.520 -34.826  1.00 71.87           C  
ATOM     23  HA  ASP A   2     -24.345  37.598 -34.752  1.00 71.87           H  
ATOM     24  C   ASP A   2     -23.466  35.949 -35.800  1.00 71.87           C  
ATOM     25  CB  ASP A   2     -24.333  35.921 -33.425  1.00 71.87           C  
ATOM     26  HB2 ASP A   2     -23.312  36.088 -33.083  1.00 71.87           H  
ATOM     27  HB3 ASP A   2     -24.506  34.846 -33.480  1.00 71.87           H  
ATOM     28  O   ASP A   2     -23.587  34.811 -36.263  1.00 71.87           O  
ATOM     29  CG  ASP A   2     -25.300  36.548 -32.420  1.00 71.87           C  
ATOM     30  OD1 ASP A   2     -25.581  37.758 -32.570  1.00 71.87           O  
ATOM     31  OD2 ASP A   2     -25.810  35.783 -31.575  1.00 71.87           O  
ATOM     32  N   ASN A   3     -22.486  36.766 -36.168  1.00 86.96           N  
ATOM     33  H   ASN A   3     -22.444  37.697 -35.779  1.00 86.96           H  
ATOM     34  CA  ASN A   3     -21.383  36.316 -36.993  1.00 86.96           C  
ATOM     35  HA  ASN A   3     -21.766  35.679 -37.790  1.00 86.96           H  
ATOM     36  C   ASN A   3     -20.457  35.467 -36.112  1.00 86.96           C  
ATOM     37  CB  ASN A   3     -20.717  37.539 -37.644  1.00 86.96           C  
ATOM     38  HB2 ASN A   3     -21.470  38.123 -38.174  1.00 86.96           H  
ATOM     39  HB3 ASN A   3     -20.267  38.175 -36.882  1.00 86.96           H  
ATOM     40  O   ASN A   3     -19.458  35.949 -35.585  1.00 86.96           O  
ATOM     41  CG  ASN A   3     -19.647  37.150 -38.644  1.00 86.96           C  
ATOM     42  ND2 ASN A   3     -19.063  38.118 -39.305  1.00 86.96           N  
ATOM     43 HD21 ASN A   3     -18.308  37.858 -39.923  1.00 86.96           H  
ATOM     44 HD22 ASN A   3     -19.071  39.041 -38.895  1.00 86.96           H  
ATOM     45  OD1 ASN A   3     -19.325  35.986 -38.837  1.00 86.96           O  
ATOM     46  N   TYR A   4     -20.824  34.200 -35.893  1.00 90.36           N  
ATOM     47  H   TYR A   4     -21.744  33.926 -36.208  1.00 90.36           H  
ATOM     48  CA  TYR A   4     -20.085  33.283 -35.020  1.00 90.36           C  
ATOM     49  HA  TYR A   4     -20.074  33.699 -34.013  1.00 90.36           H  
ATOM     50  C   TYR A   4     -18.619  33.112 -35.444  1.00 90.36           C  
ATOM     51  CB  TYR A   4     -20.798  31.922 -34.977  1.00 90.36           C  
ATOM     52  HB2 TYR A   4     -20.865  31.525 -35.989  1.00 90.36           H  
ATOM     53  HB3 TYR A   4     -20.185  31.232 -34.397  1.00 90.36           H  
ATOM     54  O   TYR A   4     -17.767  32.854 -34.596  1.00 90.36           O  
ATOM     55  CG  TYR A   4     -22.179  31.947 -34.345  1.00 90.36           C  
ATOM     56  CD1 TYR A   4     -22.324  32.329 -32.996  1.00 90.36           C  
ATOM     57  HD1 TYR A   4     -21.457  32.600 -32.413  1.00 90.36           H  
ATOM     58  CD2 TYR A   4     -23.316  31.584 -35.095  1.00 90.36           C  
ATOM     59  HD2 TYR A   4     -23.212  31.293 -36.130  1.00 90.36           H  
ATOM     60  CE1 TYR A   4     -23.602  32.388 -32.408  1.00 90.36           C  
ATOM     61  HE1 TYR A   4     -23.715  32.725 -31.389  1.00 90.36           H  
ATOM     62  CE2 TYR A   4     -24.594  31.616 -34.502  1.00 90.36           C  
ATOM     63  HE2 TYR A   4     -25.473  31.355 -35.072  1.00 90.36           H  
ATOM     64  OH  TYR A   4     -25.981  32.137 -32.620  1.00 90.36           O  
ATOM     65  HH  TYR A   4     -25.957  32.645 -31.805  1.00 90.36           H  
ATOM     66  CZ  TYR A   4     -24.740  32.035 -33.164  1.00 90.36           C  
ATOM     67  N   GLN A   5     -18.306  33.308 -36.732  1.00 91.68           N  
ATOM     68  H   GLN A   5     -19.040  33.580 -37.370  1.00 91.68           H  
ATOM     69  CA  GLN A   5     -16.928  33.328 -37.220  1.00 91.68           C  
ATOM     70  HA  GLN A   5     -16.418  32.433 -36.864  1.00 91.68           H  
ATOM     71  C   GLN A   5     -16.156  34.539 -36.679  1.00 91.68           C  
ATOM     72  CB  GLN A   5     -16.938  33.304 -38.756  1.00 91.68           C  
ATOM     73  HB2 GLN A   5     -17.471  34.176 -39.135  1.00 91.68           H  
ATOM     74  HB3 GLN A   5     -17.459  32.406 -39.087  1.00 91.68           H  
ATOM     75  O   GLN A   5     -15.033  34.390 -36.207  1.00 91.68           O  
ATOM     76  CG  GLN A   5     -15.516  33.302 -39.340  1.00 91.68           C  
ATOM     77  HG2 GLN A   5     -15.003  34.217 -39.045  1.00 91.68           H  
ATOM     78  HG3 GLN A   5     -14.960  32.454 -38.942  1.00 91.68           H  
ATOM     79  CD  GLN A   5     -15.493  33.223 -40.862  1.00 91.68           C  
ATOM     80  NE2 GLN A   5     -14.385  33.563 -41.483  1.00 91.68           N  
ATOM     81 HE21 GLN A   5     -13.584  33.897 -40.967  1.00 91.68           H  
ATOM     82 HE22 GLN A   5     -14.416  33.508 -42.491  1.00 91.68           H  
ATOM     83  OE1 GLN A   5     -16.444  32.847 -41.525  1.00 91.68           O  
ATOM     84  N   GLU A   6     -16.750  35.729 -36.716  1.00 90.30           N  
ATOM     85  H   GLU A   6     -17.693  35.794 -37.072  1.00 90.30           H  
ATOM     86  CA  GLU A   6     -16.136  36.944 -36.179  1.00 90.30           C  
ATOM     87  HA  GLU A   6     -15.136  37.052 -36.600  1.00 90.30           H  
ATOM     88  C   GLU A   6     -15.980  36.878 -34.657  1.00 90.30           C  
ATOM     89  CB  GLU A   6     -16.971  38.137 -36.631  1.00 90.30           C  
ATOM     90  HB2 GLU A   6     -17.974  38.057 -36.213  1.00 90.30           H  
ATOM     91  HB3 GLU A   6     -17.021  38.082 -37.719  1.00 90.30           H  
ATOM     92  O   GLU A   6     -14.923  37.239 -34.149  1.00 90.30           O  
ATOM     93  CG  GLU A   6     -16.382  39.500 -36.266  1.00 90.30           C  
ATOM     94  HG2 GLU A   6     -15.351  39.543 -36.619  1.00 90.30           H  
ATOM     95  HG3 GLU A   6     -16.378  39.606 -35.181  1.00 90.30           H  
ATOM     96  CD  GLU A   6     -17.183  40.654 -36.890  1.00 90.30           C  
ATOM     97  OE1 GLU A   6     -16.731  41.804 -36.702  1.00 90.30           O  
ATOM     98  OE2 GLU A   6     -18.218  40.381 -37.555  1.00 90.30           O  
ATOM     99  N   LEU A   7     -16.958  36.315 -33.939  1.00 89.81           N  
ATOM    100  H   LEU A   7     -17.813  36.067 -34.416  1.00 89.81           H  
ATOM    101  CA  LEU A   7     -16.834  36.050 -32.500  1.00 89.81           C  
ATOM    102  HA  LEU A   7     -16.613  36.987 -31.990  1.00 89.81           H  
ATOM    103  C   LEU A   7     -15.668  35.102 -32.188  1.00 89.81           C  
ATOM    104  CB  LEU A   7     -18.151  35.468 -31.959  1.00 89.81           C  
ATOM    105  HB2 LEU A   7     -18.452  34.637 -32.597  1.00 89.81           H  
ATOM    106  HB3 LEU A   7     -17.969  35.066 -30.962  1.00 89.81           H  
ATOM    107  O   LEU A   7     -14.905  35.359 -31.261  1.00 89.81           O  
ATOM    108  CG  LEU A   7     -19.307  36.478 -31.862  1.00 89.81           C  
ATOM    109  HG  LEU A   7     -19.452  36.969 -32.824  1.00 89.81           H  
ATOM    110  CD1 LEU A   7     -20.596  35.739 -31.497  1.00 89.81           C  
ATOM    111 HD11 LEU A   7     -20.475  35.213 -30.550  1.00 89.81           H  
ATOM    112 HD12 LEU A   7     -21.413  36.454 -31.404  1.00 89.81           H  
ATOM    113 HD13 LEU A   7     -20.851  35.029 -32.283  1.00 89.81           H  
ATOM    114  CD2 LEU A   7     -19.050  37.538 -30.788  1.00 89.81           C  
ATOM    115 HD21 LEU A   7     -19.919  38.191 -30.700  1.00 89.81           H  
ATOM    116 HD22 LEU A   7     -18.196  38.157 -31.063  1.00 89.81           H  
ATOM    117 HD23 LEU A   7     -18.857  37.065 -29.825  1.00 89.81           H  
ATOM    118  N   ALA A   8     -15.490  34.033 -32.971  1.00 88.86           N  
ATOM    119  H   ALA A   8     -16.162  33.846 -33.702  1.00 88.86           H  
ATOM    120  CA  ALA A   8     -14.368  33.111 -32.800  1.00 88.86           C  
ATOM    121  HA  ALA A   8     -14.347  32.784 -31.760  1.00 88.86           H  
ATOM    122  C   ALA A   8     -13.014  33.781 -33.094  1.00 88.86           C  
ATOM    123  CB  ALA A   8     -14.598  31.881 -33.684  1.00 88.86           C  
ATOM    124  HB1 ALA A   8     -13.792  31.165 -33.527  1.00 88.86           H  
ATOM    125  HB2 ALA A   8     -15.547  31.411 -33.424  1.00 88.86           H  
ATOM    126  HB3 ALA A   8     -14.619  32.171 -34.735  1.00 88.86           H  
ATOM    127  O   ALA A   8     -12.055  33.549 -32.361  1.00 88.86           O  
ATOM    128  N   ILE A   9     -12.935  34.637 -34.123  1.00 91.66           N  
ATOM    129  H   ILE A   9     -13.757  34.765 -34.696  1.00 91.66           H  
ATOM    130  CA  ILE A   9     -11.728  35.418 -34.444  1.00 91.66           C  
ATOM    131  HA  ILE A   9     -10.877  34.739 -34.498  1.00 91.66           H  
ATOM    132  C   ILE A   9     -11.420  36.419 -33.325  1.00 91.66           C  
ATOM    133  CB  ILE A   9     -11.873  36.123 -35.816  1.00 91.66           C  
ATOM    134  HB  ILE A   9     -12.820  36.662 -35.827  1.00 91.66           H  
ATOM    135  O   ILE A   9     -10.273  36.511 -32.894  1.00 91.66           O  
ATOM    136  CG1 ILE A   9     -11.876  35.081 -36.959  1.00 91.66           C  
ATOM    137 HG12 ILE A   9     -10.875  34.664 -37.070  1.00 91.66           H  
ATOM    138 HG13 ILE A   9     -12.542  34.257 -36.704  1.00 91.66           H  
ATOM    139  CG2 ILE A   9     -10.736  37.140 -36.052  1.00 91.66           C  
ATOM    140 HG21 ILE A   9     -10.833  37.608 -37.032  1.00 91.66           H  
ATOM    141 HG22 ILE A   9     -10.779  37.942 -35.315  1.00 91.66           H  
ATOM    142 HG23 ILE A   9      -9.767  36.646 -35.982  1.00 91.66           H  
ATOM    143  CD1 ILE A   9     -12.335  35.644 -38.311  1.00 91.66           C  
ATOM    144 HD11 ILE A   9     -12.419  34.827 -39.027  1.00 91.66           H  
ATOM    145 HD12 ILE A   9     -13.309  36.121 -38.202  1.00 91.66           H  
ATOM    146 HD13 ILE A   9     -11.615  36.366 -38.697  1.00 91.66           H  
ATOM    147  N   GLN A  10     -12.428  37.138 -32.825  1.00 90.51           N  
ATOM    148  H   GLN A  10     -13.346  37.033 -33.232  1.00 90.51           H  
ATOM    149  CA  GLN A  10     -12.272  38.079 -31.715  1.00 90.51           C  
ATOM    150  HA  GLN A  10     -11.499  38.806 -31.965  1.00 90.51           H  
ATOM    151  C   GLN A  10     -11.827  37.370 -30.437  1.00 90.51           C  
ATOM    152  CB  GLN A  10     -13.589  38.821 -31.455  1.00 90.51           C  
ATOM    153  HB2 GLN A  10     -14.409  38.103 -31.424  1.00 90.51           H  
ATOM    154  HB3 GLN A  10     -13.528  39.308 -30.482  1.00 90.51           H  
ATOM    155  O   GLN A  10     -10.932  37.862 -29.759  1.00 90.51           O  
ATOM    156  CG  GLN A  10     -13.888  39.903 -32.505  1.00 90.51           C  
ATOM    157  HG2 GLN A  10     -13.101  40.658 -32.474  1.00 90.51           H  
ATOM    158  HG3 GLN A  10     -13.895  39.465 -33.503  1.00 90.51           H  
ATOM    159  CD  GLN A  10     -15.229  40.592 -32.261  1.00 90.51           C  
ATOM    160  NE2 GLN A  10     -15.650  41.478 -33.137  1.00 90.51           N  
ATOM    161 HE21 GLN A  10     -15.185  41.610 -34.024  1.00 90.51           H  
ATOM    162 HE22 GLN A  10     -16.571  41.859 -32.977  1.00 90.51           H  
ATOM    163  OE1 GLN A  10     -15.923  40.359 -31.284  1.00 90.51           O  
ATOM    164  N   PHE A  11     -12.405  36.206 -30.128  1.00 88.20           N  
ATOM    165  H   PHE A  11     -13.174  35.880 -30.696  1.00 88.20           H  
ATOM    166  CA  PHE A  11     -11.992  35.390 -28.990  1.00 88.20           C  
ATOM    167  HA  PHE A  11     -12.016  36.007 -28.092  1.00 88.20           H  
ATOM    168  C   PHE A  11     -10.553  34.885 -29.149  1.00 88.20           C  
ATOM    169  CB  PHE A  11     -12.985  34.237 -28.803  1.00 88.20           C  
ATOM    170  HB2 PHE A  11     -12.962  33.594 -29.683  1.00 88.20           H  
ATOM    171  HB3 PHE A  11     -13.991  34.649 -28.718  1.00 88.20           H  
ATOM    172  O   PHE A  11      -9.761  35.001 -28.222  1.00 88.20           O  
ATOM    173  CG  PHE A  11     -12.708  33.413 -27.563  1.00 88.20           C  
ATOM    174  CD1 PHE A  11     -12.156  32.122 -27.669  1.00 88.20           C  
ATOM    175  HD1 PHE A  11     -11.935  31.706 -28.641  1.00 88.20           H  
ATOM    176  CD2 PHE A  11     -12.964  33.960 -26.292  1.00 88.20           C  
ATOM    177  HD2 PHE A  11     -13.359  34.961 -26.201  1.00 88.20           H  
ATOM    178  CE1 PHE A  11     -11.869  31.381 -26.508  1.00 88.20           C  
ATOM    179  HE1 PHE A  11     -11.428  30.399 -26.588  1.00 88.20           H  
ATOM    180  CE2 PHE A  11     -12.669  33.224 -25.133  1.00 88.20           C  
ATOM    181  HE2 PHE A  11     -12.830  33.664 -24.160  1.00 88.20           H  
ATOM    182  CZ  PHE A  11     -12.124  31.933 -25.240  1.00 88.20           C  
ATOM    183  HZ  PHE A  11     -11.877  31.380 -24.346  1.00 88.20           H  
ATOM    184  N   ALA A  12     -10.176  34.407 -30.338  1.00 85.90           N  
ATOM    185  H   ALA A  12     -10.867  34.323 -31.070  1.00 85.90           H  
ATOM    186  CA  ALA A  12      -8.812  33.962 -30.627  1.00 85.90           C  
ATOM    187  HA  ALA A  12      -8.514  33.242 -29.865  1.00 85.90           H  
ATOM    188  C   ALA A  12      -7.773  35.100 -30.601  1.00 85.90           C  
ATOM    189  CB  ALA A  12      -8.817  33.258 -31.989  1.00 85.90           C  
ATOM    190  HB1 ALA A  12      -7.819  32.878 -32.205  1.00 85.90           H  
ATOM    191  HB2 ALA A  12      -9.519  32.424 -31.972  1.00 85.90           H  
ATOM    192  HB3 ALA A  12      -9.110  33.961 -32.769  1.00 85.90           H  
ATOM    193  O   ALA A  12      -6.595  34.843 -30.367  1.00 85.90           O  
ATOM    194  N   ALA A  13      -8.195  36.345 -30.842  1.00 89.37           N  
ATOM    195  H   ALA A  13      -9.157  36.478 -31.118  1.00 89.37           H  
ATOM    196  CA  ALA A  13      -7.343  37.527 -30.752  1.00 89.37           C  
ATOM    197  HA  ALA A  13      -6.362  37.278 -31.158  1.00 89.37           H  
ATOM    198  C   ALA A  13      -7.118  38.008 -29.307  1.00 89.37           C  
ATOM    199  CB  ALA A  13      -7.955  38.632 -31.623  1.00 89.37           C  
ATOM    200  HB1 ALA A  13      -7.286  39.493 -31.641  1.00 89.37           H  
ATOM    201  HB2 ALA A  13      -8.917  38.937 -31.212  1.00 89.37           H  
ATOM    202  HB3 ALA A  13      -8.095  38.268 -32.640  1.00 89.37           H  
ATOM    203  O   ALA A  13      -6.258  38.863 -29.082  1.00 89.37           O  
ATOM    204  N   GLN A  14      -7.873  37.489 -28.329  1.00 88.75           N  
ATOM    205  H   GLN A  14      -8.526  36.751 -28.551  1.00 88.75           H  
ATOM    206  CA  GLN A  14      -7.649  37.802 -26.919  1.00 88.75           C  
ATOM    207  HA  GLN A  14      -7.635  38.887 -26.814  1.00 88.75           H  
ATOM    208  C   GLN A  14      -6.281  37.270 -26.491  1.00 88.75           C  
ATOM    209  CB  GLN A  14      -8.773  37.256 -26.021  1.00 88.75           C  
ATOM    210  HB2 GLN A  14      -8.538  37.489 -24.983  1.00 88.75           H  
ATOM    211  HB3 GLN A  14      -8.830  36.172 -26.122  1.00 88.75           H  
ATOM    212  O   GLN A  14      -5.888  36.152 -26.829  1.00 88.75           O  
ATOM    213  CG  GLN A  14     -10.127  37.890 -26.375  1.00 88.75           C  
ATOM    214  HG2 GLN A  14     -10.064  38.970 -26.249  1.00 88.75           H  
ATOM    215  HG3 GLN A  14     -10.346  37.681 -27.422  1.00 88.75           H  
ATOM    216  CD  GLN A  14     -11.303  37.374 -25.557  1.00 88.75           C  
ATOM    217  NE2 GLN A  14     -12.515  37.709 -25.948  1.00 88.75           N  
ATOM    218 HE21 GLN A  14     -13.266  37.391 -25.352  1.00 88.75           H  
ATOM    219 HE22 GLN A  14     -12.643  38.274 -26.775  1.00 88.75           H  
ATOM    220  OE1 GLN A  14     -11.189  36.694 -24.555  1.00 88.75           O  
ATOM    221  N   ALA A  15      -5.531  38.094 -25.760  1.00 86.63           N  
ATOM    222  H   ALA A  15      -5.911  38.982 -25.465  1.00 86.63           H  
ATOM    223  CA  ALA A  15      -4.220  37.696 -25.281  1.00 86.63           C  
ATOM    224  HA  ALA A  15      -3.635  37.365 -26.139  1.00 86.63           H  
ATOM    225  C   ALA A  15      -4.360  36.526 -24.303  1.00 86.63           C  
ATOM    226  CB  ALA A  15      -3.509  38.897 -24.649  1.00 86.63           C  
ATOM    227  HB1 ALA A  15      -4.003  39.170 -23.717  1.00 86.63           H  
ATOM    228  HB2 ALA A  15      -2.472  38.638 -24.436  1.00 86.63           H  
ATOM    229  HB3 ALA A  15      -3.531  39.747 -25.332  1.00 86.63           H  
ATOM    230  O   ALA A  15      -5.191  36.551 -23.398  1.00 86.63           O  
ATOM    231  N   VAL A  16      -3.516  35.514 -24.474  1.00 84.22           N  
ATOM    232  H   VAL A  16      -2.885  35.533 -25.263  1.00 84.22           H  
ATOM    233  CA  VAL A  16      -3.441  34.398 -23.537  1.00 84.22           C  
ATOM    234  HA  VAL A  16      -4.451  34.070 -23.293  1.00 84.22           H  
ATOM    235  C   VAL A  16      -2.780  34.884 -22.246  1.00 84.22           C  
ATOM    236  CB  VAL A  16      -2.695  33.217 -24.186  1.00 84.22           C  
ATOM    237  HB  VAL A  16      -1.740  33.553 -24.589  1.00 84.22           H  
ATOM    238  O   VAL A  16      -1.563  35.089 -22.213  1.00 84.22           O  
ATOM    239  CG1 VAL A  16      -2.438  32.117 -23.162  1.00 84.22           C  
ATOM    240 HG11 VAL A  16      -1.643  32.418 -22.479  1.00 84.22           H  
ATOM    241 HG12 VAL A  16      -3.361  31.986 -22.596  1.00 84.22           H  
ATOM    242 HG13 VAL A  16      -2.149  31.188 -23.652  1.00 84.22           H  
ATOM    243  CG2 VAL A  16      -3.526  32.617 -25.329  1.00 84.22           C  
ATOM    244 HG21 VAL A  16      -4.476  32.247 -24.942  1.00 84.22           H  
ATOM    245 HG22 VAL A  16      -3.733  33.372 -26.087  1.00 84.22           H  
ATOM    246 HG23 VAL A  16      -2.984  31.795 -25.796  1.00 84.22           H  
ATOM    247  N   ASP A  17      -3.565  35.062 -21.180  1.00 89.80           N  
ATOM    248  H   ASP A  17      -4.567  34.983 -21.276  1.00 89.80           H  
ATOM    249  CA  ASP A  17      -3.021  35.331 -19.850  1.00 89.80           C  
ATOM    250  HA  ASP A  17      -2.217  36.058 -19.957  1.00 89.80           H  
ATOM    251  C   ASP A  17      -2.421  34.043 -19.280  1.00 89.80           C  
ATOM    252  CB  ASP A  17      -4.042  35.980 -18.904  1.00 89.80           C  
ATOM    253  HB2 ASP A  17      -4.459  36.858 -19.398  1.00 89.80           H  
ATOM    254  HB3 ASP A  17      -4.859  35.285 -18.708  1.00 89.80           H  
ATOM    255  O   ASP A  17      -3.096  33.129 -18.804  1.00 89.80           O  
ATOM    256  CG  ASP A  17      -3.391  36.423 -17.576  1.00 89.80           C  
ATOM    257  OD1 ASP A  17      -2.326  35.865 -17.200  1.00 89.80           O  
ATOM    258  OD2 ASP A  17      -3.906  37.366 -16.945  1.00 89.80           O  
ATOM    259  N   ARG A  18      -1.093  33.971 -19.344  1.00 87.83           N  
ATOM    260  H   ARG A  18      -0.616  34.737 -19.798  1.00 87.83           H  
ATOM    261  CA  ARG A  18      -0.334  32.837 -18.829  1.00 87.83           C  
ATOM    262  HA  ARG A  18      -0.689  31.934 -19.326  1.00 87.83           H  
ATOM    263  C   ARG A  18      -0.559  32.615 -17.332  1.00 87.83           C  
ATOM    264  CB  ARG A  18       1.143  33.061 -19.158  1.00 87.83           C  
ATOM    265  HB2 ARG A  18       1.258  33.147 -20.239  1.00 87.83           H  
ATOM    266  HB3 ARG A  18       1.483  33.986 -18.692  1.00 87.83           H  
ATOM    267  O   ARG A  18      -0.577  31.461 -16.918  1.00 87.83           O  
ATOM    268  CG  ARG A  18       1.994  31.899 -18.651  1.00 87.83           C  
ATOM    269  HG2 ARG A  18       1.628  30.961 -19.070  1.00 87.83           H  
ATOM    270  HG3 ARG A  18       1.936  31.850 -17.564  1.00 87.83           H  
ATOM    271  CD  ARG A  18       3.455  32.091 -19.032  1.00 87.83           C  
ATOM    272  HD2 ARG A  18       3.561  32.012 -20.114  1.00 87.83           H  
ATOM    273  HD3 ARG A  18       3.786  33.074 -18.696  1.00 87.83           H  
ATOM    274  NE  ARG A  18       4.236  31.055 -18.362  1.00 87.83           N  
ATOM    275  HE  ARG A  18       3.740  30.507 -17.673  1.00 87.83           H  
ATOM    276  NH1 ARG A  18       6.335  31.559 -19.126  1.00 87.83           N  
ATOM    277 HH11 ARG A  18       7.328  31.375 -19.121  1.00 87.83           H  
ATOM    278 HH12 ARG A  18       5.930  32.303 -19.676  1.00 87.83           H  
ATOM    279  NH2 ARG A  18       5.979  29.891 -17.642  1.00 87.83           N  
ATOM    280 HH21 ARG A  18       5.292  29.497 -17.015  1.00 87.83           H  
ATOM    281 HH22 ARG A  18       6.965  29.696 -17.538  1.00 87.83           H  
ATOM    282  CZ  ARG A  18       5.524  30.843 -18.393  1.00 87.83           C  
ATOM    283  N   ASN A  19      -0.696  33.665 -16.525  1.00 88.86           N  
ATOM    284  H   ASN A  19      -0.928  34.557 -16.938  1.00 88.86           H  
ATOM    285  CA  ASN A  19      -0.865  33.521 -15.078  1.00 88.86           C  
ATOM    286  HA  ASN A  19      -0.131  32.811 -14.697  1.00 88.86           H  
ATOM    287  C   ASN A  19      -2.250  32.966 -14.745  1.00 88.86           C  
ATOM    288  CB  ASN A  19      -0.655  34.874 -14.387  1.00 88.86           C  
ATOM    289  HB2 ASN A  19      -0.927  34.781 -13.336  1.00 88.86           H  
ATOM    290  HB3 ASN A  19      -1.319  35.612 -14.836  1.00 88.86           H  
ATOM    291  O   ASN A  19      -2.354  32.083 -13.894  1.00 88.86           O  
ATOM    292  CG  ASN A  19       0.774  35.370 -14.444  1.00 88.86           C  
ATOM    293  ND2 ASN A  19       0.952  36.667 -14.516  1.00 88.86           N  
ATOM    294 HD21 ASN A  19       0.143  37.255 -14.650  1.00 88.86           H  
ATOM    295 HD22 ASN A  19       1.904  36.997 -14.591  1.00 88.86           H  
ATOM    296  OD1 ASN A  19       1.743  34.628 -14.396  1.00 88.86           O  
ATOM    297  N   GLU A  20      -3.284  33.437 -15.442  1.00 90.37           N  
ATOM    298  H   GLU A  20      -3.123  34.187 -16.100  1.00 90.37           H  
ATOM    299  CA  GLU A  20      -4.644  32.905 -15.330  1.00 90.37           C  
ATOM    300  HA  GLU A  20      -4.975  32.976 -14.294  1.00 90.37           H  
ATOM    301  C   GLU A  20      -4.684  31.427 -15.737  1.00 90.37           C  
ATOM    302  CB  GLU A  20      -5.588  33.749 -16.198  1.00 90.37           C  
ATOM    303  HB2 GLU A  20      -5.296  33.639 -17.242  1.00 90.37           H  
ATOM    304  HB3 GLU A  20      -5.496  34.797 -15.910  1.00 90.37           H  
ATOM    305  O   GLU A  20      -5.151  30.583 -14.971  1.00 90.37           O  
ATOM    306  CG  GLU A  20      -7.047  33.314 -16.033  1.00 90.37           C  
ATOM    307  HG2 GLU A  20      -7.315  33.381 -14.978  1.00 90.37           H  
ATOM    308  HG3 GLU A  20      -7.137  32.272 -16.338  1.00 90.37           H  
ATOM    309  CD  GLU A  20      -8.008  34.163 -16.878  1.00 90.37           C  
ATOM    310  OE1 GLU A  20      -9.027  34.620 -16.307  1.00 90.37           O  
ATOM    311  OE2 GLU A  20      -7.742  34.314 -18.092  1.00 90.37           O  
ATOM    312  N   ILE A  21      -4.090  31.081 -16.884  1.00 85.66           N  
ATOM    313  H   ILE A  21      -3.765  31.818 -17.493  1.00 85.66           H  
ATOM    314  CA  ILE A  21      -3.994  29.684 -17.322  1.00 85.66           C  
ATOM    315  HA  ILE A  21      -5.002  29.270 -17.325  1.00 85.66           H  
ATOM    316  C   ILE A  21      -3.190  28.847 -16.329  1.00 85.66           C  
ATOM    317  CB  ILE A  21      -3.424  29.576 -18.751  1.00 85.66           C  
ATOM    318  HB  ILE A  21      -2.514  30.172 -18.818  1.00 85.66           H  
ATOM    319  O   ILE A  21      -3.604  27.740 -16.008  1.00 85.66           O  
ATOM    320  CG1 ILE A  21      -4.469  30.146 -19.734  1.00 85.66           C  
ATOM    321 HG12 ILE A  21      -5.435  29.675 -19.555  1.00 85.66           H  
ATOM    322 HG13 ILE A  21      -4.587  31.216 -19.561  1.00 85.66           H  
ATOM    323  CG2 ILE A  21      -3.068  28.114 -19.111  1.00 85.66           C  
ATOM    324 HG21 ILE A  21      -3.960  27.491 -19.052  1.00 85.66           H  
ATOM    325 HG22 ILE A  21      -2.645  28.055 -20.114  1.00 85.66           H  
ATOM    326 HG23 ILE A  21      -2.307  27.723 -18.435  1.00 85.66           H  
ATOM    327  CD1 ILE A  21      -4.106  29.935 -21.203  1.00 85.66           C  
ATOM    328 HD11 ILE A  21      -4.258  28.892 -21.481  1.00 85.66           H  
ATOM    329 HD12 ILE A  21      -4.771  30.539 -21.821  1.00 85.66           H  
ATOM    330 HD13 ILE A  21      -3.061  30.201 -21.361  1.00 85.66           H  
ATOM    331  N   GLU A  22      -2.054  29.326 -15.820  1.00 81.59           N  
ATOM    332  H   GLU A  22      -1.735  30.237 -16.118  1.00 81.59           H  
ATOM    333  CA  GLU A  22      -1.271  28.590 -14.823  1.00 81.59           C  
ATOM    334  HA  GLU A  22      -1.067  27.592 -15.209  1.00 81.59           H  
ATOM    335  C   GLU A  22      -2.045  28.405 -13.510  1.00 81.59           C  
ATOM    336  CB  GLU A  22       0.077  29.282 -14.548  1.00 81.59           C  
ATOM    337  HB2 GLU A  22      -0.071  30.356 -14.439  1.00 81.59           H  
ATOM    338  HB3 GLU A  22       0.457  28.896 -13.602  1.00 81.59           H  
ATOM    339  O   GLU A  22      -1.930  27.351 -12.877  1.00 81.59           O  
ATOM    340  CG  GLU A  22       1.140  28.998 -15.629  1.00 81.59           C  
ATOM    341  HG2 GLU A  22       1.244  27.917 -15.723  1.00 81.59           H  
ATOM    342  HG3 GLU A  22       0.805  29.374 -16.595  1.00 81.59           H  
ATOM    343  CD  GLU A  22       2.529  29.584 -15.297  1.00 81.59           C  
ATOM    344  OE1 GLU A  22       3.416  29.559 -16.196  1.00 81.59           O  
ATOM    345  OE2 GLU A  22       2.763  29.954 -14.123  1.00 81.59           O  
ATOM    346  N   GLN A  23      -2.853  29.385 -13.102  1.00 80.34           N  
ATOM    347  H   GLN A  23      -2.903  30.232 -13.650  1.00 80.34           H  
ATOM    348  CA  GLN A  23      -3.736  29.271 -11.947  1.00 80.34           C  
ATOM    349  HA  GLN A  23      -3.145  28.933 -11.096  1.00 80.34           H  
ATOM    350  C   GLN A  23      -4.819  28.219 -12.191  1.00 80.34           C  
ATOM    351  CB  GLN A  23      -4.322  30.644 -11.595  1.00 80.34           C  
ATOM    352  HB2 GLN A  23      -3.506  31.314 -11.327  1.00 80.34           H  
ATOM    353  HB3 GLN A  23      -4.854  31.063 -12.449  1.00 80.34           H  
ATOM    354  O   GLN A  23      -4.950  27.302 -11.382  1.00 80.34           O  
ATOM    355  CG  GLN A  23      -5.293  30.517 -10.414  1.00 80.34           C  
ATOM    356  HG2 GLN A  23      -6.161  29.942 -10.734  1.00 80.34           H  
ATOM    357  HG3 GLN A  23      -4.810  29.985  -9.595  1.00 80.34           H  
ATOM    358  CD  GLN A  23      -5.800  31.847  -9.880  1.00 80.34           C  
ATOM    359  NE2 GLN A  23      -6.793  31.800  -9.026  1.00 80.34           N  
ATOM    360 HE21 GLN A  23      -7.299  30.929  -8.955  1.00 80.34           H  
ATOM    361 HE22 GLN A  23      -7.224  32.684  -8.794  1.00 80.34           H  
ATOM    362  OE1 GLN A  23      -5.302  32.921 -10.170  1.00 80.34           O  
ATOM    363  N   TRP A  24      -5.520  28.273 -13.320  1.00 81.95           N  
ATOM    364  H   TRP A  24      -5.403  29.070 -13.930  1.00 81.95           H  
ATOM    365  CA  TRP A  24      -6.483  27.247 -13.709  1.00 81.95           C  
ATOM    366  HA  TRP A  24      -7.269  27.176 -12.957  1.00 81.95           H  
ATOM    367  C   TRP A  24      -5.837  25.873 -13.829  1.00 81.95           C  
ATOM    368  CB  TRP A  24      -7.112  27.635 -15.038  1.00 81.95           C  
ATOM    369  HB2 TRP A  24      -7.661  26.776 -15.426  1.00 81.95           H  
ATOM    370  HB3 TRP A  24      -6.321  27.858 -15.754  1.00 81.95           H  
ATOM    371  O   TRP A  24      -6.384  24.898 -13.342  1.00 81.95           O  
ATOM    372  CG  TRP A  24      -8.054  28.788 -15.010  1.00 81.95           C  
ATOM    373  CD1 TRP A  24      -8.671  29.322 -13.927  1.00 81.95           C  
ATOM    374  HD1 TRP A  24      -8.574  28.981 -12.907  1.00 81.95           H  
ATOM    375  CD2 TRP A  24      -8.485  29.579 -16.152  1.00 81.95           C  
ATOM    376  CE2 TRP A  24      -9.361  30.600 -15.685  1.00 81.95           C  
ATOM    377  CE3 TRP A  24      -8.201  29.540 -17.534  1.00 81.95           C  
ATOM    378  HE3 TRP A  24      -7.518  28.795 -17.914  1.00 81.95           H  
ATOM    379  NE1 TRP A  24      -9.427  30.406 -14.323  1.00 81.95           N  
ATOM    380  HE1 TRP A  24      -9.904  31.019 -13.678  1.00 81.95           H  
ATOM    381  CH2 TRP A  24      -9.604  31.501 -17.912  1.00 81.95           C  
ATOM    382  HH2 TRP A  24      -9.961  32.280 -18.570  1.00 81.95           H  
ATOM    383  CZ2 TRP A  24      -9.924  31.547 -16.546  1.00 81.95           C  
ATOM    384  HZ2 TRP A  24     -10.523  32.359 -16.159  1.00 81.95           H  
ATOM    385  CZ3 TRP A  24      -8.753  30.497 -18.406  1.00 81.95           C  
ATOM    386  HZ3 TRP A  24      -8.485  30.501 -19.453  1.00 81.95           H  
ATOM    387  N   VAL A  25      -4.629  25.766 -14.381  1.00 73.80           N  
ATOM    388  H   VAL A  25      -4.232  26.593 -14.803  1.00 73.80           H  
ATOM    389  CA  VAL A  25      -3.875  24.508 -14.423  1.00 73.80           C  
ATOM    390  HA  VAL A  25      -4.495  23.754 -14.910  1.00 73.80           H  
ATOM    391  C   VAL A  25      -3.591  23.992 -13.015  1.00 73.80           C  
ATOM    392  CB  VAL A  25      -2.579  24.663 -15.242  1.00 73.80           C  
ATOM    393  HB  VAL A  25      -2.069  25.577 -14.939  1.00 73.80           H  
ATOM    394  O   VAL A  25      -3.646  22.786 -12.816  1.00 73.80           O  
ATOM    395  CG1 VAL A  25      -1.601  23.491 -15.064  1.00 73.80           C  
ATOM    396 HG11 VAL A  25      -0.761  23.608 -15.748  1.00 73.80           H  
ATOM    397 HG12 VAL A  25      -1.209  23.480 -14.047  1.00 73.80           H  
ATOM    398 HG13 VAL A  25      -2.106  22.547 -15.269  1.00 73.80           H  
ATOM    399  CG2 VAL A  25      -2.897  24.737 -16.742  1.00 73.80           C  
ATOM    400 HG21 VAL A  25      -3.673  25.477 -16.937  1.00 73.80           H  
ATOM    401 HG22 VAL A  25      -3.255  23.772 -17.100  1.00 73.80           H  
ATOM    402 HG23 VAL A  25      -2.002  25.022 -17.295  1.00 73.80           H  
ATOM    403  N   ARG A  26      -3.325  24.852 -12.022  1.00 70.12           N  
ATOM    404  H   ARG A  26      -3.302  25.835 -12.253  1.00 70.12           H  
ATOM    405  CA  ARG A  26      -3.169  24.448 -10.609  1.00 70.12           C  
ATOM    406  HA  ARG A  26      -2.556  23.547 -10.560  1.00 70.12           H  
ATOM    407  C   ARG A  26      -4.500  24.088  -9.946  1.00 70.12           C  
ATOM    408  CB  ARG A  26      -2.487  25.567  -9.811  1.00 70.12           C  
ATOM    409  HB2 ARG A  26      -2.545  25.329  -8.749  1.00 70.12           H  
ATOM    410  HB3 ARG A  26      -3.031  26.498  -9.971  1.00 70.12           H  
ATOM    411  O   ARG A  26      -4.529  23.185  -9.114  1.00 70.12           O  
ATOM    412  CG  ARG A  26      -1.012  25.766 -10.177  1.00 70.12           C  
ATOM    413  HG2 ARG A  26      -0.426  24.921  -9.814  1.00 70.12           H  
ATOM    414  HG3 ARG A  26      -0.893  25.828 -11.258  1.00 70.12           H  
ATOM    415  CD  ARG A  26      -0.512  27.060  -9.527  1.00 70.12           C  
ATOM    416  HD2 ARG A  26      -0.503  26.930  -8.444  1.00 70.12           H  
ATOM    417  HD3 ARG A  26      -1.205  27.862  -9.781  1.00 70.12           H  
ATOM    418  NE  ARG A  26       0.825  27.440 -10.015  1.00 70.12           N  
ATOM    419  HE  ARG A  26       1.103  27.044 -10.902  1.00 70.12           H  
ATOM    420  NH1 ARG A  26       1.239  29.092  -8.476  1.00 70.12           N  
ATOM    421 HH11 ARG A  26       1.761  29.916  -8.216  1.00 70.12           H  
ATOM    422 HH12 ARG A  26       0.330  28.914  -8.073  1.00 70.12           H  
ATOM    423  NH2 ARG A  26       2.658  28.778 -10.172  1.00 70.12           N  
ATOM    424 HH21 ARG A  26       3.148  29.618  -9.899  1.00 70.12           H  
ATOM    425 HH22 ARG A  26       2.806  28.457 -11.118  1.00 70.12           H  
ATOM    426  CZ  ARG A  26       1.571  28.424  -9.547  1.00 70.12           C  
ATOM    427  N   GLU A  27      -5.583  24.770 -10.296  1.00 66.08           N  
ATOM    428  H   GLU A  27      -5.469  25.550 -10.928  1.00 66.08           H  
ATOM    429  CA  GLU A  27      -6.937  24.494  -9.798  1.00 66.08           C  
ATOM    430  HA  GLU A  27      -6.914  24.387  -8.713  1.00 66.08           H  
ATOM    431  C   GLU A  27      -7.485  23.180 -10.369  1.00 66.08           C  
ATOM    432  CB  GLU A  27      -7.865  25.669 -10.145  1.00 66.08           C  
ATOM    433  HB2 GLU A  27      -8.896  25.364  -9.966  1.00 66.08           H  
ATOM    434  HB3 GLU A  27      -7.755  25.909 -11.203  1.00 66.08           H  
ATOM    435  O   GLU A  27      -8.047  22.365  -9.638  1.00 66.08           O  
ATOM    436  CG  GLU A  27      -7.571  26.912  -9.287  1.00 66.08           C  
ATOM    437  HG2 GLU A  27      -6.506  27.143  -9.330  1.00 66.08           H  
ATOM    438  HG3 GLU A  27      -7.803  26.670  -8.249  1.00 66.08           H  
ATOM    439  CD  GLU A  27      -8.370  28.158  -9.703  1.00 66.08           C  
ATOM    440  OE1 GLU A  27      -8.094  29.231  -9.109  1.00 66.08           O  
ATOM    441  OE2 GLU A  27      -9.246  28.038 -10.587  1.00 66.08           O  
ATOM    442  N   PHE A  28      -7.246  22.942 -11.658  1.00 61.91           N  
ATOM    443  H   PHE A  28      -6.852  23.702 -12.193  1.00 61.91           H  
ATOM    444  CA  PHE A  28      -7.580  21.727 -12.396  1.00 61.91           C  
ATOM    445  HA  PHE A  28      -8.526  21.334 -12.023  1.00 61.91           H  
ATOM    446  C   PHE A  28      -6.535  20.627 -12.218  1.00 61.91           C  
ATOM    447  CB  PHE A  28      -7.724  22.047 -13.893  1.00 61.91           C  
ATOM    448  HB2 PHE A  28      -8.056  21.145 -14.406  1.00 61.91           H  
ATOM    449  HB3 PHE A  28      -6.736  22.295 -14.280  1.00 61.91           H  
ATOM    450  O   PHE A  28      -6.795  19.479 -12.590  1.00 61.91           O  
ATOM    451  CG  PHE A  28      -8.675  23.168 -14.274  1.00 61.91           C  
ATOM    452  CD1 PHE A  28      -9.774  23.513 -13.460  1.00 61.91           C  
ATOM    453  HD1 PHE A  28      -9.968  22.987 -12.537  1.00 61.91           H  
ATOM    454  CD2 PHE A  28      -8.444  23.884 -15.464  1.00 61.91           C  
ATOM    455  HD2 PHE A  28      -7.601  23.636 -16.092  1.00 61.91           H  
ATOM    456  CE1 PHE A  28     -10.606  24.587 -13.816  1.00 61.91           C  
ATOM    457  HE1 PHE A  28     -11.415  24.886 -13.166  1.00 61.91           H  
ATOM    458  CE2 PHE A  28      -9.300  24.934 -15.835  1.00 61.91           C  
ATOM    459  HE2 PHE A  28      -9.119  25.489 -16.744  1.00 61.91           H  
ATOM    460  CZ  PHE A  28     -10.365  25.302 -14.999  1.00 61.91           C  
ATOM    461  HZ  PHE A  28     -10.989  26.144 -15.261  1.00 61.91           H  
ATOM    462  N   ALA A  29      -5.358  20.947 -11.663  1.00 54.98           N  
ATOM    463  H   ALA A  29      -5.162  21.918 -11.464  1.00 54.98           H  
ATOM    464  CA  ALA A  29      -4.345  19.952 -11.354  1.00 54.98           C  
ATOM    465  HA  ALA A  29      -4.013  19.503 -12.290  1.00 54.98           H  
ATOM    466  C   ALA A  29      -5.006  18.896 -10.488  1.00 54.98           C  
ATOM    467  CB  ALA A  29      -3.124  20.536 -10.629  1.00 54.98           C  
ATOM    468  HB1 ALA A  29      -3.438  21.017  -9.703  1.00 54.98           H  
ATOM    469  HB2 ALA A  29      -2.600  21.251 -11.262  1.00 54.98           H  
ATOM    470  HB3 ALA A  29      -2.432  19.730 -10.384  1.00 54.98           H  
ATOM    471  O   ALA A  29      -5.643  19.205  -9.482  1.00 54.98           O  
ATOM    472  N   TYR A  30      -4.861  17.641 -10.897  1.00 48.50           N  
ATOM    473  H   TYR A  30      -4.387  17.479 -11.774  1.00 48.50           H  
ATOM    474  CA  TYR A  30      -5.469  16.521 -10.209  1.00 48.50           C  
ATOM    475  HA  TYR A  30      -6.552  16.631 -10.269  1.00 48.50           H  
ATOM    476  C   TYR A  30      -5.050  16.530  -8.733  1.00 48.50           C  
ATOM    477  CB  TYR A  30      -5.067  15.236 -10.939  1.00 48.50           C  
ATOM    478  HB2 TYR A  30      -5.297  15.352 -11.998  1.00 48.50           H  
ATOM    479  HB3 TYR A  30      -3.989  15.095 -10.858  1.00 48.50           H  
ATOM    480  O   TYR A  30      -3.956  16.095  -8.372  1.00 48.50           O  
ATOM    481  CG  TYR A  30      -5.782  13.998 -10.445  1.00 48.50           C  
ATOM    482  CD1 TYR A  30      -5.101  13.049  -9.660  1.00 48.50           C  
ATOM    483  HD1 TYR A  30      -4.065  13.215  -9.405  1.00 48.50           H  
ATOM    484  CD2 TYR A  30      -7.123  13.781 -10.810  1.00 48.50           C  
ATOM    485  HD2 TYR A  30      -7.639  14.504 -11.424  1.00 48.50           H  
ATOM    486  CE1 TYR A  30      -5.758  11.870  -9.257  1.00 48.50           C  
ATOM    487  HE1 TYR A  30      -5.224  11.122  -8.690  1.00 48.50           H  
ATOM    488  CE2 TYR A  30      -7.792  12.620 -10.380  1.00 48.50           C  
ATOM    489  HE2 TYR A  30      -8.823  12.449 -10.653  1.00 48.50           H  
ATOM    490  OH  TYR A  30      -7.753  10.540  -9.190  1.00 48.50           O  
ATOM    491  HH  TYR A  30      -7.161   9.928  -8.748  1.00 48.50           H  
ATOM    492  CZ  TYR A  30      -7.111  11.664  -9.602  1.00 48.50           C  
ATOM    493  N   GLN A  31      -5.939  17.010  -7.861  1.00 57.31           N  
ATOM    494  H   GLN A  31      -6.715  17.526  -8.248  1.00 57.31           H  
ATOM    495  CA  GLN A  31      -5.736  17.069  -6.412  1.00 57.31           C  
ATOM    496  HA  GLN A  31      -4.691  17.319  -6.225  1.00 57.31           H  
ATOM    497  C   GLN A  31      -5.988  15.691  -5.780  1.00 57.31           C  
ATOM    498  CB  GLN A  31      -6.597  18.175  -5.784  1.00 57.31           C  
ATOM    499  HB2 GLN A  31      -6.396  18.156  -4.713  1.00 57.31           H  
ATOM    500  HB3 GLN A  31      -7.654  17.956  -5.938  1.00 57.31           H  
ATOM    501  O   GLN A  31      -6.691  15.546  -4.781  1.00 57.31           O  
ATOM    502  CG  GLN A  31      -6.290  19.584  -6.321  1.00 57.31           C  
ATOM    503  HG2 GLN A  31      -6.752  19.694  -7.302  1.00 57.31           H  
ATOM    504  HG3 GLN A  31      -5.213  19.712  -6.430  1.00 57.31           H  
ATOM    505  CD  GLN A  31      -6.815  20.707  -5.431  1.00 57.31           C  
ATOM    506  NE2 GLN A  31      -6.783  21.930  -5.907  1.00 57.31           N  
ATOM    507 HE21 GLN A  31      -7.232  22.659  -5.370  1.00 57.31           H  
ATOM    508 HE22 GLN A  31      -6.529  22.083  -6.872  1.00 57.31           H  
ATOM    509  OE1 GLN A  31      -7.212  20.517  -4.287  1.00 57.31           O  
ATOM    510  N   GLY A  32      -5.474  14.642  -6.425  1.00 69.51           N  
ATOM    511  H   GLY A  32      -4.894  14.845  -7.226  1.00 69.51           H  
ATOM    512  CA  GLY A  32      -5.891  13.269  -6.193  1.00 69.51           C  
ATOM    513  HA2 GLY A  32      -5.417  12.636  -6.942  1.00 69.51           H  
ATOM    514  HA3 GLY A  32      -6.974  13.194  -6.290  1.00 69.51           H  
ATOM    515  C   GLY A  32      -5.470  12.729  -4.839  1.00 69.51           C  
ATOM    516  O   GLY A  32      -6.287  12.178  -4.116  1.00 69.51           O  
ATOM    517  N   PHE A  33      -4.196  12.827  -4.482  1.00 83.48           N  
ATOM    518  H   PHE A  33      -3.551  13.327  -5.077  1.00 83.48           H  
ATOM    519  CA  PHE A  33      -3.688  12.259  -3.239  1.00 83.48           C  
ATOM    520  HA  PHE A  33      -4.479  12.259  -2.488  1.00 83.48           H  
ATOM    521  C   PHE A  33      -2.543  13.104  -2.698  1.00 83.48           C  
ATOM    522  CB  PHE A  33      -3.252  10.807  -3.478  1.00 83.48           C  
ATOM    523  HB2 PHE A  33      -2.600  10.776  -4.352  1.00 83.48           H  
ATOM    524  HB3 PHE A  33      -4.132  10.204  -3.705  1.00 83.48           H  
ATOM    525  O   PHE A  33      -1.546  13.319  -3.380  1.00 83.48           O  
ATOM    526  CG  PHE A  33      -2.522  10.183  -2.305  1.00 83.48           C  
ATOM    527  CD1 PHE A  33      -1.125  10.022  -2.355  1.00 83.48           C  
ATOM    528  HD1 PHE A  33      -0.576  10.337  -3.230  1.00 83.48           H  
ATOM    529  CD2 PHE A  33      -3.228   9.806  -1.149  1.00 83.48           C  
ATOM    530  HD2 PHE A  33      -4.291   9.987  -1.093  1.00 83.48           H  
ATOM    531  CE1 PHE A  33      -0.441   9.465  -1.262  1.00 83.48           C  
ATOM    532  HE1 PHE A  33       0.631   9.341  -1.304  1.00 83.48           H  
ATOM    533  CE2 PHE A  33      -2.546   9.232  -0.061  1.00 83.48           C  
ATOM    534  HE2 PHE A  33      -3.081   8.939   0.830  1.00 83.48           H  
ATOM    535  CZ  PHE A  33      -1.152   9.067  -0.119  1.00 83.48           C  
ATOM    536  HZ  PHE A  33      -0.618   8.645   0.719  1.00 83.48           H  
ATOM    537  N   ASP A  34      -2.686  13.538  -1.450  1.00 88.78           N  
ATOM    538  H   ASP A  34      -3.547  13.344  -0.959  1.00 88.78           H  
ATOM    539  CA  ASP A  34      -1.677  14.289  -0.714  1.00 88.78           C  
ATOM    540  HA  ASP A  34      -0.727  14.271  -1.249  1.00 88.78           H  
ATOM    541  C   ASP A  34      -1.477  13.621   0.650  1.00 88.78           C  
ATOM    542  CB  ASP A  34      -2.127  15.754  -0.623  1.00 88.78           C  
ATOM    543  HB2 ASP A  34      -3.111  15.799  -0.156  1.00 88.78           H  
ATOM    544  HB3 ASP A  34      -2.226  16.148  -1.634  1.00 88.78           H  
ATOM    545  O   ASP A  34      -2.345  13.668   1.526  1.00 88.78           O  
ATOM    546  CG  ASP A  34      -1.167  16.658   0.155  1.00 88.78           C  
ATOM    547  OD1 ASP A  34      -0.203  16.129   0.765  1.00 88.78           O  
ATOM    548  OD2 ASP A  34      -1.458  17.879   0.169  1.00 88.78           O  
ATOM    549  N   ALA A  35      -0.334  12.957   0.824  1.00 93.14           N  
ATOM    550  H   ALA A  35       0.342  12.960   0.073  1.00 93.14           H  
ATOM    551  CA  ALA A  35      -0.024  12.232   2.051  1.00 93.14           C  
ATOM    552  HA  ALA A  35      -0.831  11.526   2.249  1.00 93.14           H  
ATOM    553  C   ALA A  35       0.083  13.158   3.276  1.00 93.14           C  
ATOM    554  CB  ALA A  35       1.266  11.444   1.827  1.00 93.14           C  
ATOM    555  HB1 ALA A  35       1.537  10.920   2.744  1.00 93.14           H  
ATOM    556  HB2 ALA A  35       1.127  10.718   1.027  1.00 93.14           H  
ATOM    557  HB3 ALA A  35       2.066  12.133   1.554  1.00 93.14           H  
ATOM    558  O   ALA A  35      -0.294  12.741   4.374  1.00 93.14           O  
ATOM    559  N   ARG A  36       0.524  14.417   3.099  1.00 94.30           N  
ATOM    560  H   ARG A  36       0.633  14.753   2.153  1.00 94.30           H  
ATOM    561  CA  ARG A  36       0.560  15.412   4.185  1.00 94.30           C  
ATOM    562  HA  ARG A  36       1.099  15.008   5.041  1.00 94.30           H  
ATOM    563  C   ARG A  36      -0.856  15.687   4.655  1.00 94.30           C  
ATOM    564  CB  ARG A  36       1.215  16.732   3.736  1.00 94.30           C  
ATOM    565  HB2 ARG A  36       0.696  17.131   2.865  1.00 94.30           H  
ATOM    566  HB3 ARG A  36       1.121  17.463   4.539  1.00 94.30           H  
ATOM    567  O   ARG A  36      -1.143  15.539   5.840  1.00 94.30           O  
ATOM    568  CG  ARG A  36       2.698  16.556   3.413  1.00 94.30           C  
ATOM    569  HG2 ARG A  36       3.219  16.310   4.339  1.00 94.30           H  
ATOM    570  HG3 ARG A  36       2.807  15.753   2.684  1.00 94.30           H  
ATOM    571  CD  ARG A  36       3.326  17.822   2.834  1.00 94.30           C  
ATOM    572  HD2 ARG A  36       3.270  18.615   3.579  1.00 94.30           H  
ATOM    573  HD3 ARG A  36       2.749  18.122   1.959  1.00 94.30           H  
ATOM    574  NE  ARG A  36       4.733  17.585   2.445  1.00 94.30           N  
ATOM    575  HE  ARG A  36       5.125  16.679   2.661  1.00 94.30           H  
ATOM    576  NH1 ARG A  36       5.144  19.670   1.589  1.00 94.30           N  
ATOM    577 HH11 ARG A  36       5.762  20.330   1.138  1.00 94.30           H  
ATOM    578 HH12 ARG A  36       4.214  19.955   1.863  1.00 94.30           H  
ATOM    579  NH2 ARG A  36       6.729  18.101   1.470  1.00 94.30           N  
ATOM    580 HH21 ARG A  36       7.073  17.165   1.629  1.00 94.30           H  
ATOM    581 HH22 ARG A  36       7.330  18.768   1.007  1.00 94.30           H  
ATOM    582  CZ  ARG A  36       5.527  18.449   1.839  1.00 94.30           C  
ATOM    583  N   ARG A  37      -1.755  15.958   3.707  1.00 94.49           N  
ATOM    584  H   ARG A  37      -1.418  16.059   2.760  1.00 94.49           H  
ATOM    585  CA  ARG A  37      -3.160  16.236   4.003  1.00 94.49           C  
ATOM    586  HA  ARG A  37      -3.158  17.062   4.715  1.00 94.49           H  
ATOM    587  C   ARG A  37      -3.867  15.064   4.681  1.00 94.49           C  
ATOM    588  CB  ARG A  37      -3.879  16.662   2.712  1.00 94.49           C  
ATOM    589  HB2 ARG A  37      -3.910  15.823   2.018  1.00 94.49           H  
ATOM    590  HB3 ARG A  37      -3.319  17.474   2.248  1.00 94.49           H  
ATOM    591  O   ARG A  37      -4.617  15.260   5.631  1.00 94.49           O  
ATOM    592  CG  ARG A  37      -5.315  17.145   2.953  1.00 94.49           C  
ATOM    593  HG2 ARG A  37      -5.722  17.531   2.018  1.00 94.49           H  
ATOM    594  HG3 ARG A  37      -5.940  16.317   3.289  1.00 94.49           H  
ATOM    595  CD  ARG A  37      -5.326  18.253   4.005  1.00 94.49           C  
ATOM    596  HD2 ARG A  37      -5.007  17.844   4.964  1.00 94.49           H  
ATOM    597  HD3 ARG A  37      -4.636  19.045   3.715  1.00 94.49           H  
ATOM    598  NE  ARG A  37      -6.657  18.813   4.191  1.00 94.49           N  
ATOM    599  HE  ARG A  37      -7.343  18.710   3.457  1.00 94.49           H  
ATOM    600  NH1 ARG A  37      -6.210  19.880   6.174  1.00 94.49           N  
ATOM    601 HH11 ARG A  37      -5.228  19.664   6.077  1.00 94.49           H  
ATOM    602 HH12 ARG A  37      -6.513  20.449   6.951  1.00 94.49           H  
ATOM    603  NH2 ARG A  37      -8.264  19.948   5.228  1.00 94.49           N  
ATOM    604 HH21 ARG A  37      -8.607  20.585   5.933  1.00 94.49           H  
ATOM    605 HH22 ARG A  37      -8.778  19.758   4.379  1.00 94.49           H  
ATOM    606  CZ  ARG A  37      -7.031  19.543   5.212  1.00 94.49           C  
ATOM    607  N   VAL A  38      -3.596  13.832   4.249  1.00 96.43           N  
ATOM    608  H   VAL A  38      -3.014  13.739   3.429  1.00 96.43           H  
ATOM    609  CA  VAL A  38      -4.139  12.632   4.907  1.00 96.43           C  
ATOM    610  HA  VAL A  38      -5.227  12.702   4.911  1.00 96.43           H  
ATOM    611  C   VAL A  38      -3.699  12.555   6.371  1.00 96.43           C  
ATOM    612  CB  VAL A  38      -3.739  11.361   4.137  1.00 96.43           C  
ATOM    613  HB  VAL A  38      -2.666  11.384   3.949  1.00 96.43           H  
ATOM    614  O   VAL A  38      -4.529  12.293   7.240  1.00 96.43           O  
ATOM    615  CG1 VAL A  38      -4.070  10.069   4.898  1.00 96.43           C  
ATOM    616 HG11 VAL A  38      -5.114  10.075   5.214  1.00 96.43           H  
ATOM    617 HG12 VAL A  38      -3.432   9.976   5.777  1.00 96.43           H  
ATOM    618 HG13 VAL A  38      -3.896   9.206   4.255  1.00 96.43           H  
ATOM    619  CG2 VAL A  38      -4.471  11.298   2.791  1.00 96.43           C  
ATOM    620 HG21 VAL A  38      -5.543  11.191   2.952  1.00 96.43           H  
ATOM    621 HG22 VAL A  38      -4.297  12.210   2.220  1.00 96.43           H  
ATOM    622 HG23 VAL A  38      -4.095  10.455   2.212  1.00 96.43           H  
ATOM    623  N   ILE A  39      -2.421  12.807   6.669  1.00 97.50           N  
ATOM    624  H   ILE A  39      -1.786  13.054   5.923  1.00 97.50           H  
ATOM    625  CA  ILE A  39      -1.905  12.787   8.046  1.00 97.50           C  
ATOM    626  HA  ILE A  39      -2.254  11.875   8.530  1.00 97.50           H  
ATOM    627  C   ILE A  39      -2.472  13.950   8.872  1.00 97.50           C  
ATOM    628  CB  ILE A  39      -0.362  12.748   8.045  1.00 97.50           C  
ATOM    629  HB  ILE A  39       0.005  13.565   7.424  1.00 97.50           H  
ATOM    630  O   ILE A  39      -2.815  13.749  10.037  1.00 97.50           O  
ATOM    631  CG1 ILE A  39       0.119  11.402   7.452  1.00 97.50           C  
ATOM    632 HG12 ILE A  39      -0.418  11.192   6.527  1.00 97.50           H  
ATOM    633 HG13 ILE A  39      -0.097  10.593   8.149  1.00 97.50           H  
ATOM    634  CG2 ILE A  39       0.208  12.923   9.469  1.00 97.50           C  
ATOM    635 HG21 ILE A  39      -0.050  13.908   9.859  1.00 97.50           H  
ATOM    636 HG22 ILE A  39      -0.195  12.159  10.133  1.00 97.50           H  
ATOM    637 HG23 ILE A  39       1.296  12.857   9.458  1.00 97.50           H  
ATOM    638  CD1 ILE A  39       1.611  11.394   7.114  1.00 97.50           C  
ATOM    639 HD11 ILE A  39       1.830  12.264   6.494  1.00 97.50           H  
ATOM    640 HD12 ILE A  39       2.217  11.418   8.019  1.00 97.50           H  
ATOM    641 HD13 ILE A  39       1.850  10.488   6.557  1.00 97.50           H  
ATOM    642  N   GLU A  40      -2.637  15.138   8.287  1.00 97.80           N  
ATOM    643  H   GLU A  40      -2.296  15.270   7.346  1.00 97.80           H  
ATOM    644  CA  GLU A  40      -3.321  16.265   8.937  1.00 97.80           C  
ATOM    645  HA  GLU A  40      -2.780  16.558   9.837  1.00 97.80           H  
ATOM    646  C   GLU A  40      -4.745  15.895   9.357  1.00 97.80           C  
ATOM    647  CB  GLU A  40      -3.401  17.470   7.998  1.00 97.80           C  
ATOM    648  HB2 GLU A  40      -4.108  18.188   8.414  1.00 97.80           H  
ATOM    649  HB3 GLU A  40      -3.787  17.136   7.035  1.00 97.80           H  
ATOM    650  O   GLU A  40      -5.098  16.073  10.520  1.00 97.80           O  
ATOM    651  CG  GLU A  40      -2.067  18.191   7.791  1.00 97.80           C  
ATOM    652  HG2 GLU A  40      -1.784  18.674   8.727  1.00 97.80           H  
ATOM    653  HG3 GLU A  40      -1.293  17.464   7.544  1.00 97.80           H  
ATOM    654  CD  GLU A  40      -2.163  19.239   6.672  1.00 97.80           C  
ATOM    655  OE1 GLU A  40      -1.090  19.776   6.325  1.00 97.80           O  
ATOM    656  OE2 GLU A  40      -3.292  19.469   6.158  1.00 97.80           O  
ATOM    657  N   LEU A  41      -5.539  15.319   8.449  1.00 97.96           N  
ATOM    658  H   LEU A  41      -5.190  15.223   7.506  1.00 97.96           H  
ATOM    659  CA  LEU A  41      -6.913  14.896   8.734  1.00 97.96           C  
ATOM    660  HA  LEU A  41      -7.466  15.741   9.144  1.00 97.96           H  
ATOM    661  C   LEU A  41      -6.960  13.778   9.782  1.00 97.96           C  
ATOM    662  CB  LEU A  41      -7.581  14.436   7.430  1.00 97.96           C  
ATOM    663  HB2 LEU A  41      -6.941  13.681   6.973  1.00 97.96           H  
ATOM    664  HB3 LEU A  41      -8.537  13.972   7.671  1.00 97.96           H  
ATOM    665  O   LEU A  41      -7.816  13.795  10.666  1.00 97.96           O  
ATOM    666  CG  LEU A  41      -7.833  15.554   6.406  1.00 97.96           C  
ATOM    667  HG  LEU A  41      -6.918  16.119   6.227  1.00 97.96           H  
ATOM    668  CD1 LEU A  41      -8.277  14.916   5.092  1.00 97.96           C  
ATOM    669 HD11 LEU A  41      -7.510  14.232   4.729  1.00 97.96           H  
ATOM    670 HD12 LEU A  41      -8.416  15.702   4.351  1.00 97.96           H  
ATOM    671 HD13 LEU A  41      -9.218  14.383   5.227  1.00 97.96           H  
ATOM    672  CD2 LEU A  41      -8.915  16.529   6.867  1.00 97.96           C  
ATOM    673 HD21 LEU A  41      -9.838  15.987   7.073  1.00 97.96           H  
ATOM    674 HD22 LEU A  41      -8.589  17.063   7.759  1.00 97.96           H  
ATOM    675 HD23 LEU A  41      -9.104  17.258   6.079  1.00 97.96           H  
ATOM    676  N   LEU A  42      -6.017  12.828   9.737  1.00 98.43           N  
ATOM    677  H   LEU A  42      -5.353  12.853   8.976  1.00 98.43           H  
ATOM    678  CA  LEU A  42      -5.887  11.798  10.769  1.00 98.43           C  
ATOM    679  HA  LEU A  42      -6.827  11.250  10.830  1.00 98.43           H  
ATOM    680  C   LEU A  42      -5.647  12.415  12.149  1.00 98.43           C  
ATOM    681  CB  LEU A  42      -4.741  10.830  10.427  1.00 98.43           C  
ATOM    682  HB2 LEU A  42      -3.867  11.412  10.133  1.00 98.43           H  
ATOM    683  HB3 LEU A  42      -4.475  10.283  11.331  1.00 98.43           H  
ATOM    684  O   LEU A  42      -6.304  12.018  13.110  1.00 98.43           O  
ATOM    685  CG  LEU A  42      -5.056   9.803   9.330  1.00 98.43           C  
ATOM    686  HG  LEU A  42      -5.437  10.297   8.436  1.00 98.43           H  
ATOM    687  CD1 LEU A  42      -3.781   9.037   8.975  1.00 98.43           C  
ATOM    688 HD11 LEU A  42      -3.984   8.351   8.152  1.00 98.43           H  
ATOM    689 HD12 LEU A  42      -3.423   8.484   9.843  1.00 98.43           H  
ATOM    690 HD13 LEU A  42      -3.013   9.738   8.649  1.00 98.43           H  
ATOM    691  CD2 LEU A  42      -6.095   8.788   9.802  1.00 98.43           C  
ATOM    692 HD21 LEU A  42      -5.785   8.348  10.750  1.00 98.43           H  
ATOM    693 HD22 LEU A  42      -6.209   8.001   9.056  1.00 98.43           H  
ATOM    694 HD23 LEU A  42      -7.060   9.278   9.925  1.00 98.43           H  
ATOM    695  N   LYS A  43      -4.746  13.395  12.259  1.00 98.26           N  
ATOM    696  H   LYS A  43      -4.243  13.674  11.428  1.00 98.26           H  
ATOM    697  CA  LYS A  43      -4.472  14.093  13.523  1.00 98.26           C  
ATOM    698  HA  LYS A  43      -4.323  13.357  14.313  1.00 98.26           H  
ATOM    699  C   LYS A  43      -5.660  14.946  13.965  1.00 98.26           C  
ATOM    700  CB  LYS A  43      -3.196  14.936  13.390  1.00 98.26           C  
ATOM    701  HB2 LYS A  43      -3.259  15.562  12.500  1.00 98.26           H  
ATOM    702  HB3 LYS A  43      -3.118  15.582  14.264  1.00 98.26           H  
ATOM    703  O   LYS A  43      -6.038  14.886  15.132  1.00 98.26           O  
ATOM    704  CG  LYS A  43      -1.947  14.043  13.312  1.00 98.26           C  
ATOM    705  HG2 LYS A  43      -2.030  13.368  12.461  1.00 98.26           H  
ATOM    706  HG3 LYS A  43      -1.893  13.435  14.215  1.00 98.26           H  
ATOM    707  CD  LYS A  43      -0.643  14.837  13.172  1.00 98.26           C  
ATOM    708  HD2 LYS A  43      -0.722  15.519  12.325  1.00 98.26           H  
ATOM    709  HD3 LYS A  43       0.158  14.126  12.973  1.00 98.26           H  
ATOM    710  CE  LYS A  43      -0.325  15.612  14.459  1.00 98.26           C  
ATOM    711  HE2 LYS A  43      -1.085  16.381  14.599  1.00 98.26           H  
ATOM    712  HE3 LYS A  43      -0.389  14.923  15.300  1.00 98.26           H  
ATOM    713  NZ  LYS A  43       1.024  16.230  14.412  1.00 98.26           N  
ATOM    714  HZ1 LYS A  43       1.736  15.520  14.314  1.00 98.26           H  
ATOM    715  HZ2 LYS A  43       1.205  16.749  15.260  1.00 98.26           H  
ATOM    716  HZ3 LYS A  43       1.094  16.869  13.632  1.00 98.26           H  
ATOM    717  N   GLN A  44      -6.276  15.681  13.040  1.00 97.83           N  
ATOM    718  H   GLN A  44      -5.893  15.681  12.105  1.00 97.83           H  
ATOM    719  CA  GLN A  44      -7.421  16.552  13.304  1.00 97.83           C  
ATOM    720  HA  GLN A  44      -7.137  17.284  14.060  1.00 97.83           H  
ATOM    721  C   GLN A  44      -8.622  15.768  13.846  1.00 97.83           C  
ATOM    722  CB  GLN A  44      -7.791  17.298  12.010  1.00 97.83           C  
ATOM    723  HB2 GLN A  44      -8.078  16.574  11.248  1.00 97.83           H  
ATOM    724  HB3 GLN A  44      -6.919  17.849  11.655  1.00 97.83           H  
ATOM    725  O   GLN A  44      -9.231  16.180  14.828  1.00 97.83           O  
ATOM    726  CG  GLN A  44      -8.948  18.289  12.220  1.00 97.83           C  
ATOM    727  HG2 GLN A  44      -9.818  17.761  12.611  1.00 97.83           H  
ATOM    728  HG3 GLN A  44      -8.649  19.039  12.951  1.00 97.83           H  
ATOM    729  CD  GLN A  44      -9.384  18.999  10.943  1.00 97.83           C  
ATOM    730  NE2 GLN A  44     -10.447  19.771  11.001  1.00 97.83           N  
ATOM    731 HE21 GLN A  44     -10.638  20.307  10.166  1.00 97.83           H  
ATOM    732 HE22 GLN A  44     -10.879  19.975  11.891  1.00 97.83           H  
ATOM    733  OE1 GLN A  44      -8.808  18.882   9.876  1.00 97.83           O  
ATOM    734  N   TYR A  45      -8.970  14.642  13.223  1.00 98.15           N  
ATOM    735  H   TYR A  45      -8.482  14.386  12.376  1.00 98.15           H  
ATOM    736  CA  TYR A  45     -10.113  13.823  13.638  1.00 98.15           C  
ATOM    737  HA  TYR A  45     -10.913  14.462  14.011  1.00 98.15           H  
ATOM    738  C   TYR A  45      -9.773  12.858  14.778  1.00 98.15           C  
ATOM    739  CB  TYR A  45     -10.622  13.052  12.413  1.00 98.15           C  
ATOM    740  HB2 TYR A  45     -11.444  12.416  12.739  1.00 98.15           H  
ATOM    741  HB3 TYR A  45      -9.822  12.396  12.069  1.00 98.15           H  
ATOM    742  O   TYR A  45     -10.632  12.487  15.577  1.00 98.15           O  
ATOM    743  CG  TYR A  45     -11.105  13.884  11.232  1.00 98.15           C  
ATOM    744  CD1 TYR A  45     -11.550  15.214  11.396  1.00 98.15           C  
ATOM    745  HD1 TYR A  45     -11.552  15.678  12.371  1.00 98.15           H  
ATOM    746  CD2 TYR A  45     -11.108  13.306   9.948  1.00 98.15           C  
ATOM    747  HD2 TYR A  45     -10.760  12.292   9.813  1.00 98.15           H  
ATOM    748  CE1 TYR A  45     -11.962  15.968  10.282  1.00 98.15           C  
ATOM    749  HE1 TYR A  45     -12.254  17.000  10.408  1.00 98.15           H  
ATOM    750  CE2 TYR A  45     -11.563  14.040   8.837  1.00 98.15           C  
ATOM    751  HE2 TYR A  45     -11.573  13.599   7.851  1.00 98.15           H  
ATOM    752  OH  TYR A  45     -12.410  16.090   7.932  1.00 98.15           O  
ATOM    753  HH  TYR A  45     -12.295  17.035   8.051  1.00 98.15           H  
ATOM    754  CZ  TYR A  45     -11.978  15.376   9.003  1.00 98.15           C  
ATOM    755  N   GLY A  46      -8.517  12.423  14.847  1.00 97.56           N  
ATOM    756  H   GLY A  46      -7.862  12.747  14.150  1.00 97.56           H  
ATOM    757  CA  GLY A  46      -8.053  11.415  15.788  1.00 97.56           C  
ATOM    758  HA2 GLY A  46      -7.150  10.968  15.371  1.00 97.56           H  
ATOM    759  HA3 GLY A  46      -8.801  10.628  15.885  1.00 97.56           H  
ATOM    760  C   GLY A  46      -7.697  11.935  17.174  1.00 97.56           C  
ATOM    761  O   GLY A  46      -7.815  11.173  18.138  1.00 97.56           O  
ATOM    762  N   GLY A  47      -7.255  13.192  17.274  1.00 96.55           N  
ATOM    763  H   GLY A  47      -7.162  13.744  16.433  1.00 96.55           H  
ATOM    764  CA  GLY A  47      -6.668  13.737  18.496  1.00 96.55           C  
ATOM    765  HA2 GLY A  47      -6.362  14.769  18.327  1.00 96.55           H  
ATOM    766  HA3 GLY A  47      -7.414  13.721  19.290  1.00 96.55           H  
ATOM    767  C   GLY A  47      -5.443  12.927  18.930  1.00 96.55           C  
ATOM    768  O   GLY A  47      -4.672  12.465  18.091  1.00 96.55           O  
ATOM    769  N   ALA A  48      -5.278  12.709  20.235  1.00 96.30           N  
ATOM    770  H   ALA A  48      -5.947  13.094  20.886  1.00 96.30           H  
ATOM    771  CA  ALA A  48      -4.161  11.932  20.784  1.00 96.30           C  
ATOM    772  HA  ALA A  48      -3.225  12.376  20.446  1.00 96.30           H  
ATOM    773  C   ALA A  48      -4.150  10.453  20.336  1.00 96.30           C  
ATOM    774  CB  ALA A  48      -4.222  12.047  22.311  1.00 96.30           C  
ATOM    775  HB1 ALA A  48      -3.376  11.519  22.749  1.00 96.30           H  
ATOM    776  HB2 ALA A  48      -4.176  13.094  22.613  1.00 96.30           H  
ATOM    777  HB3 ALA A  48      -5.143  11.601  22.687  1.00 96.30           H  
ATOM    778  O   ALA A  48      -3.086   9.854  20.212  1.00 96.30           O  
ATOM    779  N   ASP A  49      -5.314   9.875  20.026  1.00 96.13           N  
ATOM    780  H   ASP A  49      -6.161  10.413  20.146  1.00 96.13           H  
ATOM    781  CA  ASP A  49      -5.452   8.455  19.666  1.00 96.13           C  
ATOM    782  HA  ASP A  49      -4.712   7.881  20.223  1.00 96.13           H  
ATOM    783  C   ASP A  49      -5.210   8.157  18.180  1.00 96.13           C  
ATOM    784  CB  ASP A  49      -6.842   7.960  20.077  1.00 96.13           C  
ATOM    785  HB2 ASP A  49      -7.025   6.975  19.646  1.00 96.13           H  
ATOM    786  HB3 ASP A  49      -7.597   8.639  19.683  1.00 96.13           H  
ATOM    787  O   ASP A  49      -5.349   7.006  17.743  1.00 96.13           O  
ATOM    788  CG  ASP A  49      -6.987   7.822  21.586  1.00 96.13           C  
ATOM    789  OD1 ASP A  49      -6.113   7.158  22.188  1.00 96.13           O  
ATOM    790  OD2 ASP A  49      -8.024   8.303  22.086  1.00 96.13           O  
ATOM    791  N   TRP A  50      -4.863   9.170  17.378  1.00 98.22           N  
ATOM    792  H   TRP A  50      -4.738  10.084  17.789  1.00 98.22           H  
ATOM    793  CA  TRP A  50      -4.848   9.037  15.923  1.00 98.22           C  
ATOM    794  HA  TRP A  50      -5.862   8.772  15.626  1.00 98.22           H  
ATOM    795  C   TRP A  50      -3.952   7.901  15.421  1.00 98.22           C  
ATOM    796  CB  TRP A  50      -4.478  10.369  15.262  1.00 98.22           C  
ATOM    797  HB2 TRP A  50      -5.013  11.188  15.741  1.00 98.22           H  
ATOM    798  HB3 TRP A  50      -4.803  10.315  14.223  1.00 98.22           H  
ATOM    799  O   TRP A  50      -4.313   7.220  14.466  1.00 98.22           O  
ATOM    800  CG  TRP A  50      -3.020  10.690  15.249  1.00 98.22           C  
ATOM    801  CD1 TRP A  50      -2.326  11.307  16.232  1.00 98.22           C  
ATOM    802  HD1 TRP A  50      -2.740  11.653  17.168  1.00 98.22           H  
ATOM    803  CD2 TRP A  50      -2.033  10.312  14.245  1.00 98.22           C  
ATOM    804  CE2 TRP A  50      -0.754  10.769  14.680  1.00 98.22           C  
ATOM    805  CE3 TRP A  50      -2.082   9.573  13.044  1.00 98.22           C  
ATOM    806  HE3 TRP A  50      -3.029   9.174  12.711  1.00 98.22           H  
ATOM    807  NE1 TRP A  50      -0.990  11.359  15.900  1.00 98.22           N  
ATOM    808  HE1 TRP A  50      -0.268  11.621  16.555  1.00 98.22           H  
ATOM    809  CH2 TRP A  50       0.331   9.807  12.748  1.00 98.22           C  
ATOM    810  HH2 TRP A  50       1.228   9.595  12.186  1.00 98.22           H  
ATOM    811  CZ2 TRP A  50       0.415  10.526  13.951  1.00 98.22           C  
ATOM    812  HZ2 TRP A  50       1.374  10.832  14.343  1.00 98.22           H  
ATOM    813  CZ3 TRP A  50      -0.914   9.329  12.298  1.00 98.22           C  
ATOM    814  HZ3 TRP A  50      -0.968   8.762  11.380  1.00 98.22           H  
ATOM    815  N   GLU A  51      -2.825   7.637  16.084  1.00 98.25           N  
ATOM    816  H   GLU A  51      -2.560   8.263  16.831  1.00 98.25           H  
ATOM    817  CA  GLU A  51      -1.905   6.562  15.704  1.00 98.25           C  
ATOM    818  HA  GLU A  51      -1.657   6.655  14.647  1.00 98.25           H  
ATOM    819  C   GLU A  51      -2.491   5.169  15.946  1.00 98.25           C  
ATOM    820  CB  GLU A  51      -0.618   6.650  16.523  1.00 98.25           C  
ATOM    821  HB2 GLU A  51      -0.860   6.566  17.583  1.00 98.25           H  
ATOM    822  HB3 GLU A  51       0.009   5.805  16.242  1.00 98.25           H  
ATOM    823  O   GLU A  51      -2.302   4.253  15.140  1.00 98.25           O  
ATOM    824  CG  GLU A  51       0.163   7.941  16.283  1.00 98.25           C  
ATOM    825  HG2 GLU A  51       0.283   8.065  15.207  1.00 98.25           H  
ATOM    826  HG3 GLU A  51      -0.407   8.778  16.685  1.00 98.25           H  
ATOM    827  CD  GLU A  51       1.544   7.903  16.945  1.00 98.25           C  
ATOM    828  OE1 GLU A  51       2.375   8.751  16.556  1.00 98.25           O  
ATOM    829  OE2 GLU A  51       1.768   6.986  17.773  1.00 98.25           O  
ATOM    830  N   LYS A  52      -3.198   4.986  17.067  1.00 98.18           N  
ATOM    831  H   LYS A  52      -3.402   5.804  17.624  1.00 98.18           H  
ATOM    832  CA  LYS A  52      -3.841   3.714  17.418  1.00 98.18           C  
ATOM    833  HA  LYS A  52      -3.106   2.911  17.359  1.00 98.18           H  
ATOM    834  C   LYS A  52      -4.941   3.395  16.415  1.00 98.18           C  
ATOM    835  CB  LYS A  52      -4.385   3.806  18.852  1.00 98.18           C  
ATOM    836  HB2 LYS A  52      -3.562   4.062  19.520  1.00 98.18           H  
ATOM    837  HB3 LYS A  52      -5.123   4.606  18.907  1.00 98.18           H  
ATOM    838  O   LYS A  52      -5.035   2.265  15.936  1.00 98.18           O  
ATOM    839  CG  LYS A  52      -5.032   2.497  19.334  1.00 98.18           C  
ATOM    840  HG2 LYS A  52      -4.297   1.692  19.300  1.00 98.18           H  
ATOM    841  HG3 LYS A  52      -5.878   2.241  18.696  1.00 98.18           H  
ATOM    842  CD  LYS A  52      -5.529   2.678  20.774  1.00 98.18           C  
ATOM    843  HD2 LYS A  52      -6.255   3.491  20.795  1.00 98.18           H  
ATOM    844  HD3 LYS A  52      -4.687   2.963  21.403  1.00 98.18           H  
ATOM    845  CE  LYS A  52      -6.173   1.404  21.339  1.00 98.18           C  
ATOM    846  HE2 LYS A  52      -7.020   1.127  20.712  1.00 98.18           H  
ATOM    847  HE3 LYS A  52      -5.440   0.598  21.307  1.00 98.18           H  
ATOM    848  NZ  LYS A  52      -6.621   1.628  22.740  1.00 98.18           N  
ATOM    849  HZ1 LYS A  52      -7.062   0.811  23.138  1.00 98.18           H  
ATOM    850  HZ2 LYS A  52      -7.261   2.407  22.798  1.00 98.18           H  
ATOM    851  HZ3 LYS A  52      -5.836   1.873  23.327  1.00 98.18           H  
ATOM    852  N   ASP A  53      -5.737   4.393  16.068  1.00 98.38           N  
ATOM    853  H   ASP A  53      -5.610   5.289  16.517  1.00 98.38           H  
ATOM    854  CA  ASP A  53      -6.809   4.249  15.092  1.00 98.38           C  
ATOM    855  HA  ASP A  53      -7.364   3.335  15.301  1.00 98.38           H  
ATOM    856  C   ASP A  53      -6.269   4.109  13.661  1.00 98.38           C  
ATOM    857  CB  ASP A  53      -7.760   5.431  15.255  1.00 98.38           C  
ATOM    858  HB2 ASP A  53      -7.153   6.335  15.285  1.00 98.38           H  
ATOM    859  HB3 ASP A  53      -8.413   5.465  14.382  1.00 98.38           H  
ATOM    860  O   ASP A  53      -6.762   3.269  12.909  1.00 98.38           O  
ATOM    861  CG  ASP A  53      -8.633   5.358  16.522  1.00 98.38           C  
ATOM    862  OD1 ASP A  53      -8.777   4.235  17.091  1.00 98.38           O  
ATOM    863  OD2 ASP A  53      -9.200   6.414  16.896  1.00 98.38           O  
ATOM    864  N   ALA A  54      -5.190   4.810  13.300  1.00 98.51           N  
ATOM    865  H   ALA A  54      -4.852   5.534  13.918  1.00 98.51           H  
ATOM    866  CA  ALA A  54      -4.500   4.621  12.025  1.00 98.51           C  
ATOM    867  HA  ALA A  54      -5.210   4.793  11.216  1.00 98.51           H  
ATOM    868  C   ALA A  54      -3.975   3.188  11.862  1.00 98.51           C  
ATOM    869  CB  ALA A  54      -3.374   5.649  11.893  1.00 98.51           C  
ATOM    870  HB1 ALA A  54      -2.655   5.535  12.704  1.00 98.51           H  
ATOM    871  HB2 ALA A  54      -3.789   6.657  11.918  1.00 98.51           H  
ATOM    872  HB3 ALA A  54      -2.869   5.501  10.939  1.00 98.51           H  
ATOM    873  O   ALA A  54      -4.152   2.593  10.801  1.00 98.51           O  
ATOM    874  N   LYS A  55      -3.412   2.580  12.918  1.00 98.49           N  
ATOM    875  H   LYS A  55      -3.265   3.130  13.752  1.00 98.49           H  
ATOM    876  CA  LYS A  55      -3.009   1.161  12.903  1.00 98.49           C  
ATOM    877  HA  LYS A  55      -2.315   1.004  12.078  1.00 98.49           H  
ATOM    878  C   LYS A  55      -4.202   0.240  12.622  1.00 98.49           C  
ATOM    879  CB  LYS A  55      -2.311   0.782  14.222  1.00 98.49           C  
ATOM    880  HB2 LYS A  55      -2.929   1.115  15.056  1.00 98.49           H  
ATOM    881  HB3 LYS A  55      -2.224  -0.302  14.281  1.00 98.49           H  
ATOM    882  O   LYS A  55      -4.080  -0.648  11.782  1.00 98.49           O  
ATOM    883  CG  LYS A  55      -0.901   1.387  14.351  1.00 98.49           C  
ATOM    884  HG2 LYS A  55      -0.922   2.433  14.045  1.00 98.49           H  
ATOM    885  HG3 LYS A  55      -0.221   0.857  13.684  1.00 98.49           H  
ATOM    886  CD  LYS A  55      -0.377   1.302  15.796  1.00 98.49           C  
ATOM    887  HD2 LYS A  55      -1.121   1.747  16.457  1.00 98.49           H  
ATOM    888  HD3 LYS A  55      -0.228   0.260  16.079  1.00 98.49           H  
ATOM    889  CE  LYS A  55       0.938   2.088  15.938  1.00 98.49           C  
ATOM    890  HE2 LYS A  55       0.785   3.073  15.495  1.00 98.49           H  
ATOM    891  HE3 LYS A  55       1.722   1.591  15.367  1.00 98.49           H  
ATOM    892  NZ  LYS A  55       1.363   2.270  17.354  1.00 98.49           N  
ATOM    893  HZ1 LYS A  55       2.190   2.846  17.403  1.00 98.49           H  
ATOM    894  HZ2 LYS A  55       1.546   1.396  17.827  1.00 98.49           H  
ATOM    895  HZ3 LYS A  55       0.664   2.786  17.868  1.00 98.49           H  
ATOM    896  N   LYS A  56      -5.364   0.470  13.251  1.00 98.21           N  
ATOM    897  H   LYS A  56      -5.402   1.236  13.907  1.00 98.21           H  
ATOM    898  CA  LYS A  56      -6.593  -0.297  12.959  1.00 98.21           C  
ATOM    899  HA  LYS A  56      -6.396  -1.362  13.088  1.00 98.21           H  
ATOM    900  C   LYS A  56      -7.043  -0.108  11.508  1.00 98.21           C  
ATOM    901  CB  LYS A  56      -7.745   0.115  13.883  1.00 98.21           C  
ATOM    902  HB2 LYS A  56      -8.639  -0.423  13.569  1.00 98.21           H  
ATOM    903  HB3 LYS A  56      -7.935   1.178  13.733  1.00 98.21           H  
ATOM    904  O   LYS A  56      -7.368  -1.085  10.842  1.00 98.21           O  
ATOM    905  CG  LYS A  56      -7.535  -0.155  15.381  1.00 98.21           C  
ATOM    906  HG2 LYS A  56      -7.541  -1.227  15.575  1.00 98.21           H  
ATOM    907  HG3 LYS A  56      -6.584   0.267  15.709  1.00 98.21           H  
ATOM    908  CD  LYS A  56      -8.686   0.530  16.130  1.00 98.21           C  
ATOM    909  HD2 LYS A  56      -8.755   1.557  15.770  1.00 98.21           H  
ATOM    910  HD3 LYS A  56      -9.625   0.030  15.894  1.00 98.21           H  
ATOM    911  CE  LYS A  56      -8.503   0.585  17.647  1.00 98.21           C  
ATOM    912  HE2 LYS A  56      -8.777  -0.379  18.077  1.00 98.21           H  
ATOM    913  HE3 LYS A  56      -7.454   0.790  17.860  1.00 98.21           H  
ATOM    914  NZ  LYS A  56      -9.352   1.680  18.194  1.00 98.21           N  
ATOM    915  HZ1 LYS A  56      -9.291   1.781  19.197  1.00 98.21           H  
ATOM    916  HZ2 LYS A  56     -10.320   1.566  17.932  1.00 98.21           H  
ATOM    917  HZ3 LYS A  56      -9.084   2.569  17.797  1.00 98.21           H  
ATOM    918  N   MET A  57      -7.033   1.128  11.006  1.00 98.57           N  
ATOM    919  H   MET A  57      -6.786   1.890  11.621  1.00 98.57           H  
ATOM    920  CA  MET A  57      -7.411   1.440   9.624  1.00 98.57           C  
ATOM    921  HA  MET A  57      -8.401   1.027   9.431  1.00 98.57           H  
ATOM    922  C   MET A  57      -6.469   0.796   8.601  1.00 98.57           C  
ATOM    923  CB  MET A  57      -7.481   2.958   9.416  1.00 98.57           C  
ATOM    924  HB2 MET A  57      -6.582   3.433   9.809  1.00 98.57           H  
ATOM    925  HB3 MET A  57      -7.541   3.166   8.348  1.00 98.57           H  
ATOM    926  O   MET A  57      -6.950   0.275   7.600  1.00 98.57           O  
ATOM    927  CG  MET A  57      -8.722   3.550  10.087  1.00 98.57           C  
ATOM    928  HG2 MET A  57      -9.595   2.998   9.739  1.00 98.57           H  
ATOM    929  HG3 MET A  57      -8.653   3.422  11.167  1.00 98.57           H  
ATOM    930  SD  MET A  57      -9.008   5.298   9.719  1.00 98.57           S  
ATOM    931  CE  MET A  57      -7.765   6.078  10.774  1.00 98.57           C  
ATOM    932  HE1 MET A  57      -7.816   5.659  11.779  1.00 98.57           H  
ATOM    933  HE2 MET A  57      -7.975   7.146  10.834  1.00 98.57           H  
ATOM    934  HE3 MET A  57      -6.773   5.926  10.349  1.00 98.57           H  
ATOM    935  N   ILE A  58      -5.158   0.754   8.865  1.00 98.52           N  
ATOM    936  H   ILE A  58      -4.818   1.251   9.675  1.00 98.52           H  
ATOM    937  CA  ILE A  58      -4.187   0.024   8.035  1.00 98.52           C  
ATOM    938  HA  ILE A  58      -4.269   0.378   7.007  1.00 98.52           H  
ATOM    939  C   ILE A  58      -4.527  -1.470   8.015  1.00 98.52           C  
ATOM    940  CB  ILE A  58      -2.741   0.289   8.522  1.00 98.52           C  
ATOM    941  HB  ILE A  58      -2.712   0.155   9.603  1.00 98.52           H  
ATOM    942  O   ILE A  58      -4.656  -2.044   6.939  1.00 98.52           O  
ATOM    943  CG1 ILE A  58      -2.323   1.740   8.190  1.00 98.52           C  
ATOM    944 HG12 ILE A  58      -3.119   2.427   8.477  1.00 98.52           H  
ATOM    945 HG13 ILE A  58      -2.182   1.838   7.114  1.00 98.52           H  
ATOM    946  CG2 ILE A  58      -1.733  -0.694   7.894  1.00 98.52           C  
ATOM    947 HG21 ILE A  58      -1.761  -0.615   6.807  1.00 98.52           H  
ATOM    948 HG22 ILE A  58      -1.958  -1.720   8.185  1.00 98.52           H  
ATOM    949 HG23 ILE A  58      -0.723  -0.480   8.243  1.00 98.52           H  
ATOM    950  CD1 ILE A  58      -1.041   2.193   8.903  1.00 98.52           C  
ATOM    951 HD11 ILE A  58      -1.129   2.019   9.975  1.00 98.52           H  
ATOM    952 HD12 ILE A  58      -0.897   3.260   8.731  1.00 98.52           H  
ATOM    953 HD13 ILE A  58      -0.173   1.663   8.511  1.00 98.52           H  
ATOM    954  N   VAL A  59      -4.742  -2.101   9.175  1.00 98.09           N  
ATOM    955  H   VAL A  59      -4.631  -1.584  10.035  1.00 98.09           H  
ATOM    956  CA  VAL A  59      -5.104  -3.531   9.244  1.00 98.09           C  
ATOM    957  HA  VAL A  59      -4.314  -4.116   8.774  1.00 98.09           H  
ATOM    958  C   VAL A  59      -6.394  -3.811   8.463  1.00 98.09           C  
ATOM    959  CB  VAL A  59      -5.240  -3.995  10.709  1.00 98.09           C  
ATOM    960  HB  VAL A  59      -5.948  -3.343  11.221  1.00 98.09           H  
ATOM    961  O   VAL A  59      -6.449  -4.772   7.695  1.00 98.09           O  
ATOM    962  CG1 VAL A  59      -5.749  -5.438  10.817  1.00 98.09           C  
ATOM    963 HG11 VAL A  59      -5.740  -5.758  11.859  1.00 98.09           H  
ATOM    964 HG12 VAL A  59      -5.113  -6.106  10.236  1.00 98.09           H  
ATOM    965 HG13 VAL A  59      -6.773  -5.514  10.451  1.00 98.09           H  
ATOM    966  CG2 VAL A  59      -3.901  -3.934  11.458  1.00 98.09           C  
ATOM    967 HG21 VAL A  59      -4.083  -4.032  12.528  1.00 98.09           H  
ATOM    968 HG22 VAL A  59      -3.387  -2.991  11.274  1.00 98.09           H  
ATOM    969 HG23 VAL A  59      -3.253  -4.752  11.143  1.00 98.09           H  
ATOM    970  N   LEU A  60      -7.414  -2.957   8.600  1.00 97.10           N  
ATOM    971  H   LEU A  60      -7.314  -2.197   9.257  1.00 97.10           H  
ATOM    972  CA  LEU A  60      -8.662  -3.065   7.837  1.00 97.10           C  
ATOM    973  HA  LEU A  60      -9.087  -4.057   7.996  1.00 97.10           H  
ATOM    974  C   LEU A  60      -8.426  -2.932   6.328  1.00 97.10           C  
ATOM    975  CB  LEU A  60      -9.660  -1.994   8.308  1.00 97.10           C  
ATOM    976  HB2 LEU A  60      -9.149  -1.031   8.328  1.00 97.10           H  
ATOM    977  HB3 LEU A  60     -10.468  -1.920   7.580  1.00 97.10           H  
ATOM    978  O   LEU A  60      -8.930  -3.756   5.568  1.00 97.10           O  
ATOM    979  CG  LEU A  60     -10.282  -2.269   9.685  1.00 97.10           C  
ATOM    980  HG  LEU A  60      -9.503  -2.526  10.402  1.00 97.10           H  
ATOM    981  CD1 LEU A  60     -10.994  -1.007  10.173  1.00 97.10           C  
ATOM    982 HD11 LEU A  60     -11.375  -1.175  11.180  1.00 97.10           H  
ATOM    983 HD12 LEU A  60     -11.812  -0.749   9.501  1.00 97.10           H  
ATOM    984 HD13 LEU A  60     -10.285  -0.180  10.214  1.00 97.10           H  
ATOM    985  CD2 LEU A  60     -11.294  -3.418   9.633  1.00 97.10           C  
ATOM    986 HD21 LEU A  60     -12.091  -3.184   8.927  1.00 97.10           H  
ATOM    987 HD22 LEU A  60     -10.801  -4.342   9.332  1.00 97.10           H  
ATOM    988 HD23 LEU A  60     -11.724  -3.567  10.623  1.00 97.10           H  
ATOM    989  N   ALA A  61      -7.638  -1.942   5.899  1.00 96.82           N  
ATOM    990  H   ALA A  61      -7.247  -1.304   6.577  1.00 96.82           H  
ATOM    991  CA  ALA A  61      -7.303  -1.731   4.492  1.00 96.82           C  
ATOM    992  HA  ALA A  61      -8.220  -1.520   3.941  1.00 96.82           H  
ATOM    993  C   ALA A  61      -6.647  -2.976   3.879  1.00 96.82           C  
ATOM    994  CB  ALA A  61      -6.357  -0.525   4.371  1.00 96.82           C  
ATOM    995  HB1 ALA A  61      -6.269  -0.232   3.325  1.00 96.82           H  
ATOM    996  HB2 ALA A  61      -5.365  -0.786   4.741  1.00 96.82           H  
ATOM    997  HB3 ALA A  61      -6.716   0.322   4.956  1.00 96.82           H  
ATOM    998  O   ALA A  61      -7.064  -3.440   2.819  1.00 96.82           O  
ATOM    999  N   LEU A  62      -5.653  -3.528   4.579  1.00 97.01           N  
ATOM   1000  H   LEU A  62      -5.384  -3.077   5.442  1.00 97.01           H  
ATOM   1001  CA  LEU A  62      -4.837  -4.649   4.117  1.00 97.01           C  
ATOM   1002  HA  LEU A  62      -4.499  -4.450   3.100  1.00 97.01           H  
ATOM   1003  C   LEU A  62      -5.616  -5.969   4.052  1.00 97.01           C  
ATOM   1004  CB  LEU A  62      -3.618  -4.771   5.053  1.00 97.01           C  
ATOM   1005  HB2 LEU A  62      -3.094  -5.695   4.806  1.00 97.01           H  
ATOM   1006  HB3 LEU A  62      -3.969  -4.860   6.081  1.00 97.01           H  
ATOM   1007  O   LEU A  62      -5.433  -6.743   3.118  1.00 97.01           O  
ATOM   1008  CG  LEU A  62      -2.607  -3.610   4.970  1.00 97.01           C  
ATOM   1009  HG  LEU A  62      -3.076  -2.666   5.250  1.00 97.01           H  
ATOM   1010  CD1 LEU A  62      -1.447  -3.865   5.928  1.00 97.01           C  
ATOM   1011 HD11 LEU A  62      -0.993  -4.834   5.717  1.00 97.01           H  
ATOM   1012 HD12 LEU A  62      -0.689  -3.088   5.827  1.00 97.01           H  
ATOM   1013 HD13 LEU A  62      -1.826  -3.854   6.950  1.00 97.01           H  
ATOM   1014  CD2 LEU A  62      -2.083  -3.431   3.555  1.00 97.01           C  
ATOM   1015 HD21 LEU A  62      -2.859  -2.951   2.958  1.00 97.01           H  
ATOM   1016 HD22 LEU A  62      -1.837  -4.400   3.121  1.00 97.01           H  
ATOM   1017 HD23 LEU A  62      -1.199  -2.794   3.544  1.00 97.01           H  
ATOM   1018  N   THR A  63      -6.496  -6.220   5.023  1.00 94.96           N  
ATOM   1019  H   THR A  63      -6.576  -5.545   5.770  1.00 94.96           H  
ATOM   1020  CA  THR A  63      -7.180  -7.520   5.169  1.00 94.96           C  
ATOM   1021  HA  THR A  63      -6.613  -8.289   4.644  1.00 94.96           H  
ATOM   1022  C   THR A  63      -8.591  -7.546   4.581  1.00 94.96           C  
ATOM   1023  CB  THR A  63      -7.241  -7.944   6.643  1.00 94.96           C  
ATOM   1024  HB  THR A  63      -7.759  -8.901   6.709  1.00 94.96           H  
ATOM   1025  O   THR A  63      -9.094  -8.604   4.205  1.00 94.96           O  
ATOM   1026  CG2 THR A  63      -5.855  -8.098   7.270  1.00 94.96           C  
ATOM   1027 HG21 THR A  63      -5.957  -8.463   8.292  1.00 94.96           H  
ATOM   1028 HG22 THR A  63      -5.279  -8.825   6.696  1.00 94.96           H  
ATOM   1029 HG23 THR A  63      -5.317  -7.150   7.276  1.00 94.96           H  
ATOM   1030  OG1 THR A  63      -7.952  -6.991   7.406  1.00 94.96           O  
ATOM   1031  HG1 THR A  63      -7.352  -6.257   7.555  1.00 94.96           H  
ATOM   1032  N   ARG A  64      -9.273  -6.396   4.506  1.00 93.79           N  
ATOM   1033  H   ARG A  64      -8.826  -5.569   4.877  1.00 93.79           H  
ATOM   1034  CA  ARG A  64     -10.684  -6.294   4.089  1.00 93.79           C  
ATOM   1035  HA  ARG A  64     -11.012  -7.260   3.704  1.00 93.79           H  
ATOM   1036  C   ARG A  64     -10.919  -5.324   2.928  1.00 93.79           C  
ATOM   1037  CB  ARG A  64     -11.553  -5.925   5.305  1.00 93.79           C  
ATOM   1038  HB2 ARG A  64     -12.591  -5.852   4.978  1.00 93.79           H  
ATOM   1039  HB3 ARG A  64     -11.246  -4.943   5.663  1.00 93.79           H  
ATOM   1040  O   ARG A  64     -12.032  -5.277   2.400  1.00 93.79           O  
ATOM   1041  CG  ARG A  64     -11.501  -6.896   6.495  1.00 93.79           C  
ATOM   1042  HG2 ARG A  64     -10.485  -6.951   6.886  1.00 93.79           H  
ATOM   1043  HG3 ARG A  64     -12.141  -6.495   7.281  1.00 93.79           H  
ATOM   1044  CD  ARG A  64     -11.988  -8.305   6.135  1.00 93.79           C  
ATOM   1045  HD2 ARG A  64     -11.286  -8.754   5.431  1.00 93.79           H  
ATOM   1046  HD3 ARG A  64     -12.965  -8.226   5.658  1.00 93.79           H  
ATOM   1047  NE  ARG A  64     -12.090  -9.160   7.333  1.00 93.79           N  
ATOM   1048  HE  ARG A  64     -11.692  -8.790   8.184  1.00 93.79           H  
ATOM   1049  NH1 ARG A  64     -12.997 -10.999   6.304  1.00 93.79           N  
ATOM   1050 HH11 ARG A  64     -13.290 -11.965   6.355  1.00 93.79           H  
ATOM   1051 HH12 ARG A  64     -12.818 -10.560   5.413  1.00 93.79           H  
ATOM   1052  NH2 ARG A  64     -12.647 -11.033   8.506  1.00 93.79           N  
ATOM   1053 HH21 ARG A  64     -12.272 -10.621   9.348  1.00 93.79           H  
ATOM   1054 HH22 ARG A  64     -13.013 -11.974   8.533  1.00 93.79           H  
ATOM   1055  CZ  ARG A  64     -12.579 -10.387   7.377  1.00 93.79           C  
ATOM   1056  N   GLY A  65      -9.901  -4.578   2.501  1.00 93.47           N  
ATOM   1057  H   GLY A  65      -9.024  -4.631   3.000  1.00 93.47           H  
ATOM   1058  CA  GLY A  65      -9.972  -3.650   1.374  1.00 93.47           C  
ATOM   1059  HA2 GLY A  65     -10.569  -4.099   0.580  1.00 93.47           H  
ATOM   1060  HA3 GLY A  65      -8.966  -3.494   0.986  1.00 93.47           H  
ATOM   1061  C   GLY A  65     -10.561  -2.281   1.728  1.00 93.47           C  
ATOM   1062  O   GLY A  65     -10.589  -1.861   2.880  1.00 93.47           O  
ATOM   1063  N   ASN A  66     -11.040  -1.557   0.712  1.00 93.80           N  
ATOM   1064  H   ASN A  66     -10.961  -1.951  -0.214  1.00 93.80           H  
ATOM   1065  CA  ASN A  66     -11.378  -0.128   0.815  1.00 93.80           C  
ATOM   1066  HA  ASN A  66     -10.963   0.250   1.750  1.00 93.80           H  
ATOM   1067  C   ASN A  66     -12.889   0.179   0.874  1.00 93.80           C  
ATOM   1068  CB  ASN A  66     -10.674   0.615  -0.333  1.00 93.80           C  
ATOM   1069  HB2 ASN A  66      -9.660   0.232  -0.444  1.00 93.80           H  
ATOM   1070  HB3 ASN A  66     -11.211   0.438  -1.264  1.00 93.80           H  
ATOM   1071  O   ASN A  66     -13.315   1.274   0.518  1.00 93.80           O  
ATOM   1072  CG  ASN A  66     -10.574   2.115  -0.083  1.00 93.80           C  
ATOM   1073  ND2 ASN A  66     -10.728   2.928  -1.102  1.00 93.80           N  
ATOM   1074 HD21 ASN A  66     -10.858   2.571  -2.038  1.00 93.80           H  
ATOM   1075 HD22 ASN A  66     -10.653   3.917  -0.909  1.00 93.80           H  
ATOM   1076  OD1 ASN A  66     -10.336   2.577   1.023  1.00 93.80           O  
ATOM   1077  N   LYS A  67     -13.719  -0.799   1.254  1.00 94.28           N  
ATOM   1078  H   LYS A  67     -13.304  -1.671   1.550  1.00 94.28           H  
ATOM   1079  CA  LYS A  67     -15.185  -0.642   1.341  1.00 94.28           C  
ATOM   1080  HA  LYS A  67     -15.451   0.400   1.166  1.00 94.28           H  
ATOM   1081  C   LYS A  67     -15.685  -0.951   2.761  1.00 94.28           C  
ATOM   1082  CB  LYS A  67     -15.896  -1.442   0.233  1.00 94.28           C  
ATOM   1083  HB2 LYS A  67     -16.972  -1.339   0.376  1.00 94.28           H  
ATOM   1084  HB3 LYS A  67     -15.628  -2.496   0.308  1.00 94.28           H  
ATOM   1085  O   LYS A  67     -16.288  -2.012   2.963  1.00 94.28           O  
ATOM   1086  CG  LYS A  67     -15.541  -0.910  -1.165  1.00 94.28           C  
ATOM   1087  HG2 LYS A  67     -15.750   0.160  -1.197  1.00 94.28           H  
ATOM   1088  HG3 LYS A  67     -14.477  -1.060  -1.348  1.00 94.28           H  
ATOM   1089  CD  LYS A  67     -16.336  -1.603  -2.280  1.00 94.28           C  
ATOM   1090  HD2 LYS A  67     -16.130  -2.673  -2.260  1.00 94.28           H  
ATOM   1091  HD3 LYS A  67     -17.400  -1.426  -2.122  1.00 94.28           H  
ATOM   1092  CE  LYS A  67     -15.899  -1.003  -3.624  1.00 94.28           C  
ATOM   1093  HE2 LYS A  67     -14.820  -1.125  -3.723  1.00 94.28           H  
ATOM   1094  HE3 LYS A  67     -16.100   0.068  -3.597  1.00 94.28           H  
ATOM   1095  NZ  LYS A  67     -16.585  -1.615  -4.791  1.00 94.28           N  
ATOM   1096  HZ1 LYS A  67     -16.379  -2.602  -4.856  1.00 94.28           H  
ATOM   1097  HZ2 LYS A  67     -17.581  -1.458  -4.735  1.00 94.28           H  
ATOM   1098  HZ3 LYS A  67     -16.258  -1.176  -5.640  1.00 94.28           H  
ATOM   1099  N   PRO A  68     -15.366  -0.097   3.761  1.00 92.25           N  
ATOM   1100  CA  PRO A  68     -15.686  -0.316   5.173  1.00 92.25           C  
ATOM   1101  HA  PRO A  68     -15.082  -1.135   5.563  1.00 92.25           H  
ATOM   1102  C   PRO A  68     -17.166  -0.641   5.440  1.00 92.25           C  
ATOM   1103  CB  PRO A  68     -15.200   0.934   5.912  1.00 92.25           C  
ATOM   1104  HB2 PRO A  68     -14.204   0.749   6.316  1.00 92.25           H  
ATOM   1105  HB3 PRO A  68     -15.869   1.233   6.718  1.00 92.25           H  
ATOM   1106  O   PRO A  68     -17.459  -1.543   6.223  1.00 92.25           O  
ATOM   1107  CG  PRO A  68     -15.114   2.005   4.832  1.00 92.25           C  
ATOM   1108  HG2 PRO A  68     -16.099   2.431   4.646  1.00 92.25           H  
ATOM   1109  HG3 PRO A  68     -14.391   2.782   5.082  1.00 92.25           H  
ATOM   1110  CD  PRO A  68     -14.670   1.177   3.634  1.00 92.25           C  
ATOM   1111  HD2 PRO A  68     -14.917   1.702   2.711  1.00 92.25           H  
ATOM   1112  HD3 PRO A  68     -13.594   1.010   3.683  1.00 92.25           H  
ATOM   1113  N   ARG A  69     -18.117  -0.013   4.740  1.00 92.71           N  
ATOM   1114  H   ARG A  69     -17.841   0.634   4.015  1.00 92.71           H  
ATOM   1115  CA  ARG A  69     -19.555  -0.289   4.910  1.00 92.71           C  
ATOM   1116  HA  ARG A  69     -19.802  -0.270   5.972  1.00 92.71           H  
ATOM   1117  C   ARG A  69     -19.931  -1.685   4.434  1.00 92.71           C  
ATOM   1118  CB  ARG A  69     -20.394   0.781   4.196  1.00 92.71           C  
ATOM   1119  HB2 ARG A  69     -21.448   0.529   4.311  1.00 92.71           H  
ATOM   1120  HB3 ARG A  69     -20.159   0.786   3.132  1.00 92.71           H  
ATOM   1121  O   ARG A  69     -20.697  -2.378   5.097  1.00 92.71           O  
ATOM   1122  CG  ARG A  69     -20.157   2.179   4.784  1.00 92.71           C  
ATOM   1123  HG2 ARG A  69     -20.403   2.169   5.846  1.00 92.71           H  
ATOM   1124  HG3 ARG A  69     -19.109   2.456   4.668  1.00 92.71           H  
ATOM   1125  CD  ARG A  69     -21.020   3.226   4.072  1.00 92.71           C  
ATOM   1126  HD2 ARG A  69     -22.073   2.958   4.161  1.00 92.71           H  
ATOM   1127  HD3 ARG A  69     -20.763   3.224   3.013  1.00 92.71           H  
ATOM   1128  NE  ARG A  69     -20.776   4.573   4.625  1.00 92.71           N  
ATOM   1129  HE  ARG A  69     -20.030   5.101   4.195  1.00 92.71           H  
ATOM   1130  NH1 ARG A  69     -22.378   4.576   6.283  1.00 92.71           N  
ATOM   1131 HH11 ARG A  69     -22.806   5.025   7.080  1.00 92.71           H  
ATOM   1132 HH12 ARG A  69     -22.721   3.678   5.972  1.00 92.71           H  
ATOM   1133  NH2 ARG A  69     -20.997   6.311   6.073  1.00 92.71           N  
ATOM   1134 HH21 ARG A  69     -21.443   6.726   6.879  1.00 92.71           H  
ATOM   1135 HH22 ARG A  69     -20.178   6.753   5.680  1.00 92.71           H  
ATOM   1136  CZ  ARG A  69     -21.389   5.143   5.649  1.00 92.71           C  
ATOM   1137  N   ARG A  70     -19.348  -2.134   3.319  1.00 91.32           N  
ATOM   1138  H   ARG A  70     -18.704  -1.509   2.856  1.00 91.32           H  
ATOM   1139  CA  ARG A  70     -19.581  -3.485   2.788  1.00 91.32           C  
ATOM   1140  HA  ARG A  70     -20.653  -3.678   2.805  1.00 91.32           H  
ATOM   1141  C   ARG A  70     -18.947  -4.562   3.668  1.00 91.32           C  
ATOM   1142  CB  ARG A  70     -19.087  -3.560   1.338  1.00 91.32           C  
ATOM   1143  HB2 ARG A  70     -18.001  -3.473   1.321  1.00 91.32           H  
ATOM   1144  HB3 ARG A  70     -19.511  -2.724   0.781  1.00 91.32           H  
ATOM   1145  O   ARG A  70     -19.578  -5.586   3.911  1.00 91.32           O  
ATOM   1146  CG  ARG A  70     -19.505  -4.880   0.670  1.00 91.32           C  
ATOM   1147  HG2 ARG A  70     -20.592  -4.966   0.675  1.00 91.32           H  
ATOM   1148  HG3 ARG A  70     -19.092  -5.718   1.231  1.00 91.32           H  
ATOM   1149  CD  ARG A  70     -18.990  -4.983  -0.770  1.00 91.32           C  
ATOM   1150  HD2 ARG A  70     -19.211  -5.989  -1.127  1.00 91.32           H  
ATOM   1151  HD3 ARG A  70     -17.909  -4.846  -0.770  1.00 91.32           H  
ATOM   1152  NE  ARG A  70     -19.626  -3.992  -1.662  1.00 91.32           N  
ATOM   1153  HE  ARG A  70     -20.157  -3.260  -1.212  1.00 91.32           H  
ATOM   1154  NH1 ARG A  70     -19.011  -4.942  -3.662  1.00 91.32           N  
ATOM   1155 HH11 ARG A  70     -18.548  -5.682  -3.154  1.00 91.32           H  
ATOM   1156 HH12 ARG A  70     -19.182  -5.056  -4.650  1.00 91.32           H  
ATOM   1157  NH2 ARG A  70     -20.338  -3.146  -3.652  1.00 91.32           N  
ATOM   1158 HH21 ARG A  70     -20.513  -3.274  -4.639  1.00 91.32           H  
ATOM   1159 HH22 ARG A  70     -20.910  -2.475  -3.160  1.00 91.32           H  
ATOM   1160  CZ  ARG A  70     -19.656  -4.032  -2.981  1.00 91.32           C  
ATOM   1161  N   MET A  71     -17.719  -4.357   4.154  1.00 91.10           N  
ATOM   1162  H   MET A  71     -17.241  -3.499   3.918  1.00 91.10           H  
ATOM   1163  CA  MET A  71     -17.042  -5.368   4.983  1.00 91.10           C  
ATOM   1164  HA  MET A  71     -17.092  -6.318   4.451  1.00 91.10           H  
ATOM   1165  C   MET A  71     -17.750  -5.593   6.322  1.00 91.10           C  
ATOM   1166  CB  MET A  71     -15.552  -5.054   5.188  1.00 91.10           C  
ATOM   1167  HB2 MET A  71     -15.060  -5.009   4.216  1.00 91.10           H  
ATOM   1168  HB3 MET A  71     -15.097  -5.860   5.764  1.00 91.10           H  
ATOM   1169  O   MET A  71     -17.755  -6.727   6.801  1.00 91.10           O  
ATOM   1170  CG  MET A  71     -15.337  -3.738   5.926  1.00 91.10           C  
ATOM   1171  HG2 MET A  71     -15.752  -2.965   5.279  1.00 91.10           H  
ATOM   1172  HG3 MET A  71     -15.894  -3.746   6.862  1.00 91.10           H  
ATOM   1173  SD  MET A  71     -13.628  -3.302   6.320  1.00 91.10           S  
ATOM   1174  CE  MET A  71     -13.008  -2.826   4.684  1.00 91.10           C  
ATOM   1175  HE1 MET A  71     -13.438  -1.876   4.367  1.00 91.10           H  
ATOM   1176  HE2 MET A  71     -11.926  -2.712   4.750  1.00 91.10           H  
ATOM   1177  HE3 MET A  71     -13.240  -3.599   3.951  1.00 91.10           H  
ATOM   1178  N   MET A  72     -18.403  -4.565   6.886  1.00 91.07           N  
ATOM   1179  H   MET A  72     -18.330  -3.648   6.471  1.00 91.07           H  
ATOM   1180  CA  MET A  72     -19.181  -4.701   8.123  1.00 91.07           C  
ATOM   1181  HA  MET A  72     -18.517  -5.022   8.926  1.00 91.07           H  
ATOM   1182  C   MET A  72     -20.244  -5.797   8.039  1.00 91.07           C  
ATOM   1183  CB  MET A  72     -19.795  -3.362   8.555  1.00 91.07           C  
ATOM   1184  HB2 MET A  72     -20.569  -3.555   9.298  1.00 91.07           H  
ATOM   1185  HB3 MET A  72     -20.258  -2.871   7.700  1.00 91.07           H  
ATOM   1186  O   MET A  72     -20.530  -6.422   9.049  1.00 91.07           O  
ATOM   1187  CG  MET A  72     -18.756  -2.437   9.201  1.00 91.07           C  
ATOM   1188  HG2 MET A  72     -18.030  -2.116   8.454  1.00 91.07           H  
ATOM   1189  HG3 MET A  72     -18.219  -3.002   9.963  1.00 91.07           H  
ATOM   1190  SD  MET A  72     -19.442  -0.979  10.027  1.00 91.07           S  
ATOM   1191  CE  MET A  72     -20.223  -0.102   8.653  1.00 91.07           C  
ATOM   1192  HE1 MET A  72     -20.698   0.801   9.036  1.00 91.07           H  
ATOM   1193  HE2 MET A  72     -19.454   0.174   7.931  1.00 91.07           H  
ATOM   1194  HE3 MET A  72     -20.977  -0.734   8.184  1.00 91.07           H  
ATOM   1195  N   MET A  73     -20.769  -6.137   6.859  1.00 89.03           N  
ATOM   1196  H   MET A  73     -20.481  -5.631   6.034  1.00 89.03           H  
ATOM   1197  CA  MET A  73     -21.764  -7.209   6.713  1.00 89.03           C  
ATOM   1198  HA  MET A  73     -22.620  -6.978   7.348  1.00 89.03           H  
ATOM   1199  C   MET A  73     -21.251  -8.597   7.142  1.00 89.03           C  
ATOM   1200  CB  MET A  73     -22.250  -7.257   5.259  1.00 89.03           C  
ATOM   1201  HB2 MET A  73     -22.955  -8.081   5.145  1.00 89.03           H  
ATOM   1202  HB3 MET A  73     -21.403  -7.437   4.597  1.00 89.03           H  
ATOM   1203  O   MET A  73     -22.055  -9.439   7.533  1.00 89.03           O  
ATOM   1204  CG  MET A  73     -22.956  -5.961   4.844  1.00 89.03           C  
ATOM   1205  HG2 MET A  73     -23.835  -5.825   5.474  1.00 89.03           H  
ATOM   1206  HG3 MET A  73     -22.288  -5.114   4.998  1.00 89.03           H  
ATOM   1207  SD  MET A  73     -23.479  -5.950   3.111  1.00 89.03           S  
ATOM   1208  CE  MET A  73     -24.358  -4.365   3.086  1.00 89.03           C  
ATOM   1209  HE1 MET A  73     -24.750  -4.180   2.086  1.00 89.03           H  
ATOM   1210  HE2 MET A  73     -23.679  -3.560   3.366  1.00 89.03           H  
ATOM   1211  HE3 MET A  73     -25.189  -4.398   3.791  1.00 89.03           H  
ATOM   1212  N   LYS A  74     -19.932  -8.837   7.107  1.00 87.90           N  
ATOM   1213  H   LYS A  74     -19.327  -8.066   6.864  1.00 87.90           H  
ATOM   1214  CA  LYS A  74     -19.299 -10.143   7.376  1.00 87.90           C  
ATOM   1215  HA  LYS A  74     -20.057 -10.833   7.746  1.00 87.90           H  
ATOM   1216  C   LYS A  74     -18.246 -10.068   8.490  1.00 87.90           C  
ATOM   1217  CB  LYS A  74     -18.723 -10.736   6.077  1.00 87.90           C  
ATOM   1218  HB2 LYS A  74     -17.964 -10.062   5.681  1.00 87.90           H  
ATOM   1219  HB3 LYS A  74     -18.244 -11.684   6.320  1.00 87.90           H  
ATOM   1220  O   LYS A  74     -17.127 -10.551   8.327  1.00 87.90           O  
ATOM   1221  CG  LYS A  74     -19.777 -11.007   4.993  1.00 87.90           C  
ATOM   1222  HG2 LYS A  74     -20.581 -11.610   5.416  1.00 87.90           H  
ATOM   1223  HG3 LYS A  74     -20.190 -10.064   4.635  1.00 87.90           H  
ATOM   1224  CD  LYS A  74     -19.140 -11.764   3.818  1.00 87.90           C  
ATOM   1225  HD2 LYS A  74     -18.338 -11.162   3.392  1.00 87.90           H  
ATOM   1226  HD3 LYS A  74     -18.725 -12.701   4.190  1.00 87.90           H  
ATOM   1227  CE  LYS A  74     -20.189 -12.068   2.741  1.00 87.90           C  
ATOM   1228  HE2 LYS A  74     -21.032 -12.571   3.216  1.00 87.90           H  
ATOM   1229  HE3 LYS A  74     -20.557 -11.127   2.333  1.00 87.90           H  
ATOM   1230  NZ  LYS A  74     -19.640 -12.927   1.659  1.00 87.90           N  
ATOM   1231  HZ1 LYS A  74     -18.855 -12.488   1.200  1.00 87.90           H  
ATOM   1232  HZ2 LYS A  74     -20.352 -13.124   0.971  1.00 87.90           H  
ATOM   1233  HZ3 LYS A  74     -19.338 -13.814   2.036  1.00 87.90           H  
ATOM   1234  N   MET A  75     -18.584  -9.437   9.614  1.00 90.61           N  
ATOM   1235  H   MET A  75     -19.516  -9.055   9.690  1.00 90.61           H  
ATOM   1236  CA  MET A  75     -17.717  -9.376  10.799  1.00 90.61           C  
ATOM   1237  HA  MET A  75     -17.019 -10.212  10.756  1.00 90.61           H  
ATOM   1238  C   MET A  75     -18.512  -9.553  12.101  1.00 90.61           C  
ATOM   1239  CB  MET A  75     -16.876  -8.086  10.770  1.00 90.61           C  
ATOM   1240  HB2 MET A  75     -16.084  -8.160  11.516  1.00 90.61           H  
ATOM   1241  HB3 MET A  75     -16.408  -7.996   9.790  1.00 90.61           H  
ATOM   1242  O   MET A  75     -19.741  -9.431  12.101  1.00 90.61           O  
ATOM   1243  CG  MET A  75     -17.706  -6.844  11.070  1.00 90.61           C  
ATOM   1244  HG2 MET A  75     -18.031  -6.955  12.104  1.00 90.61           H  
ATOM   1245  HG3 MET A  75     -18.575  -6.829  10.413  1.00 90.61           H  
ATOM   1246  SD  MET A  75     -16.877  -5.237  10.978  1.00 90.61           S  
ATOM   1247  CE  MET A  75     -16.036  -5.292   9.386  1.00 90.61           C  
ATOM   1248  HE1 MET A  75     -16.562  -5.967   8.710  1.00 90.61           H  
ATOM   1249  HE2 MET A  75     -15.020  -5.660   9.530  1.00 90.61           H  
ATOM   1250  HE3 MET A  75     -15.997  -4.288   8.964  1.00 90.61           H  
ATOM   1251  N   SER A  76     -17.804  -9.837  13.200  1.00 94.04           N  
ATOM   1252  H   SER A  76     -16.796  -9.871  13.145  1.00 94.04           H  
ATOM   1253  CA  SER A  76     -18.393  -9.941  14.542  1.00 94.04           C  
ATOM   1254  HA  SER A  76     -19.177 -10.698  14.518  1.00 94.04           H  
ATOM   1255  C   SER A  76     -19.026  -8.623  14.993  1.00 94.04           C  
ATOM   1256  CB  SER A  76     -17.343 -10.387  15.569  1.00 94.04           C  
ATOM   1257  HB2 SER A  76     -16.866 -11.307  15.234  1.00 94.04           H  
ATOM   1258  HB3 SER A  76     -17.837 -10.584  16.520  1.00 94.04           H  
ATOM   1259  O   SER A  76     -18.750  -7.562  14.428  1.00 94.04           O  
ATOM   1260  OG  SER A  76     -16.364  -9.384  15.762  1.00 94.04           O  
ATOM   1261  HG  SER A  76     -16.045  -9.499  16.660  1.00 94.04           H  
ATOM   1262  N   LYS A  77     -19.867  -8.667  16.031  1.00 94.65           N  
ATOM   1263  H   LYS A  77     -19.956  -9.533  16.543  1.00 94.65           H  
ATOM   1264  CA  LYS A  77     -20.529  -7.475  16.580  1.00 94.65           C  
ATOM   1265  HA  LYS A  77     -21.107  -6.988  15.795  1.00 94.65           H  
ATOM   1266  C   LYS A  77     -19.510  -6.443  17.079  1.00 94.65           C  
ATOM   1267  CB  LYS A  77     -21.477  -7.933  17.698  1.00 94.65           C  
ATOM   1268  HB2 LYS A  77     -20.890  -8.359  18.512  1.00 94.65           H  
ATOM   1269  HB3 LYS A  77     -22.133  -8.712  17.309  1.00 94.65           H  
ATOM   1270  O   LYS A  77     -19.638  -5.258  16.784  1.00 94.65           O  
ATOM   1271  CG  LYS A  77     -22.345  -6.790  18.242  1.00 94.65           C  
ATOM   1272  HG2 LYS A  77     -21.707  -5.994  18.626  1.00 94.65           H  
ATOM   1273  HG3 LYS A  77     -22.966  -6.393  17.439  1.00 94.65           H  
ATOM   1274  CD  LYS A  77     -23.236  -7.300  19.380  1.00 94.65           C  
ATOM   1275  HD2 LYS A  77     -23.890  -8.088  19.005  1.00 94.65           H  
ATOM   1276  HD3 LYS A  77     -22.600  -7.712  20.164  1.00 94.65           H  
ATOM   1277  CE  LYS A  77     -24.078  -6.155  19.955  1.00 94.65           C  
ATOM   1278  HE2 LYS A  77     -23.405  -5.352  20.258  1.00 94.65           H  
ATOM   1279  HE3 LYS A  77     -24.729  -5.767  19.172  1.00 94.65           H  
ATOM   1280  NZ  LYS A  77     -24.882  -6.605  21.120  1.00 94.65           N  
ATOM   1281  HZ1 LYS A  77     -25.516  -7.347  20.860  1.00 94.65           H  
ATOM   1282  HZ2 LYS A  77     -25.420  -5.840  21.502  1.00 94.65           H  
ATOM   1283  HZ3 LYS A  77     -24.275  -6.952  21.848  1.00 94.65           H  
ATOM   1284  N   GLU A  78     -18.462  -6.902  17.753  1.00 95.61           N  
ATOM   1285  H   GLU A  78     -18.450  -7.886  17.978  1.00 95.61           H  
ATOM   1286  CA  GLU A  78     -17.366  -6.087  18.289  1.00 95.61           C  
ATOM   1287  HA  GLU A  78     -17.775  -5.273  18.888  1.00 95.61           H  
ATOM   1288  C   GLU A  78     -16.537  -5.475  17.152  1.00 95.61           C  
ATOM   1289  CB  GLU A  78     -16.448  -6.949  19.182  1.00 95.61           C  
ATOM   1290  HB2 GLU A  78     -15.669  -6.298  19.579  1.00 95.61           H  
ATOM   1291  HB3 GLU A  78     -15.952  -7.702  18.570  1.00 95.61           H  
ATOM   1292  O   GLU A  78     -16.154  -4.301  17.197  1.00 95.61           O  
ATOM   1293  CG  GLU A  78     -17.130  -7.641  20.380  1.00 95.61           C  
ATOM   1294  HG2 GLU A  78     -16.354  -8.092  21.000  1.00 95.61           H  
ATOM   1295  HG3 GLU A  78     -17.631  -6.878  20.976  1.00 95.61           H  
ATOM   1296  CD  GLU A  78     -18.134  -8.734  19.972  1.00 95.61           C  
ATOM   1297  OE1 GLU A  78     -19.190  -8.827  20.629  1.00 95.61           O  
ATOM   1298  OE2 GLU A  78     -17.930  -9.356  18.895  1.00 95.61           O  
ATOM   1299  N   GLY A  79     -16.313  -6.255  16.087  1.00 95.26           N  
ATOM   1300  H   GLY A  79     -16.658  -7.204  16.111  1.00 95.26           H  
ATOM   1301  CA  GLY A  79     -15.687  -5.781  14.858  1.00 95.26           C  
ATOM   1302  HA2 GLY A  79     -15.607  -6.612  14.158  1.00 95.26           H  
ATOM   1303  HA3 GLY A  79     -14.690  -5.399  15.078  1.00 95.26           H  
ATOM   1304  C   GLY A  79     -16.507  -4.672  14.200  1.00 95.26           C  
ATOM   1305  O   GLY A  79     -15.949  -3.619  13.891  1.00 95.26           O  
ATOM   1306  N   LYS A  80     -17.828  -4.869  14.052  1.00 96.40           N  
ATOM   1307  H   LYS A  80     -18.206  -5.757  14.351  1.00 96.40           H  
ATOM   1308  CA  LYS A  80     -18.753  -3.870  13.479  1.00 96.40           C  
ATOM   1309  HA  LYS A  80     -18.441  -3.613  12.467  1.00 96.40           H  
ATOM   1310  C   LYS A  80     -18.685  -2.568  14.260  1.00 96.40           C  
ATOM   1311  CB  LYS A  80     -20.208  -4.374  13.437  1.00 96.40           C  
ATOM   1312  HB2 LYS A  80     -20.857  -3.527  13.220  1.00 96.40           H  
ATOM   1313  HB3 LYS A  80     -20.488  -4.766  14.416  1.00 96.40           H  
ATOM   1314  O   LYS A  80     -18.424  -1.535  13.659  1.00 96.40           O  
ATOM   1315  CG  LYS A  80     -20.464  -5.444  12.373  1.00 96.40           C  
ATOM   1316  HG2 LYS A  80     -20.233  -5.038  11.388  1.00 96.40           H  
ATOM   1317  HG3 LYS A  80     -19.829  -6.305  12.583  1.00 96.40           H  
ATOM   1318  CD  LYS A  80     -21.902  -5.969  12.406  1.00 96.40           C  
ATOM   1319  HD2 LYS A  80     -22.601  -5.145  12.263  1.00 96.40           H  
ATOM   1320  HD3 LYS A  80     -22.079  -6.431  13.377  1.00 96.40           H  
ATOM   1321  CE  LYS A  80     -22.079  -7.006  11.294  1.00 96.40           C  
ATOM   1322  HE2 LYS A  80     -21.199  -7.648  11.266  1.00 96.40           H  
ATOM   1323  HE3 LYS A  80     -22.140  -6.456  10.355  1.00 96.40           H  
ATOM   1324  NZ  LYS A  80     -23.303  -7.823  11.433  1.00 96.40           N  
ATOM   1325  HZ1 LYS A  80     -23.256  -8.370  12.281  1.00 96.40           H  
ATOM   1326  HZ2 LYS A  80     -23.383  -8.460  10.653  1.00 96.40           H  
ATOM   1327  HZ3 LYS A  80     -24.122  -7.233  11.462  1.00 96.40           H  
ATOM   1328  N   ALA A  81     -18.819  -2.637  15.585  1.00 97.12           N  
ATOM   1329  H   ALA A  81     -19.033  -3.531  16.003  1.00 97.12           H  
ATOM   1330  CA  ALA A  81     -18.755  -1.464  16.452  1.00 97.12           C  
ATOM   1331  HA  ALA A  81     -19.556  -0.777  16.178  1.00 97.12           H  
ATOM   1332  C   ALA A  81     -17.423  -0.707  16.305  1.00 97.12           C  
ATOM   1333  CB  ALA A  81     -18.979  -1.931  17.895  1.00 97.12           C  
ATOM   1334  HB1 ALA A  81     -18.970  -1.068  18.561  1.00 97.12           H  
ATOM   1335  HB2 ALA A  81     -19.946  -2.427  17.977  1.00 97.12           H  
ATOM   1336  HB3 ALA A  81     -18.192  -2.623  18.197  1.00 97.12           H  
ATOM   1337  O   ALA A  81     -17.403   0.520  16.229  1.00 97.12           O  
ATOM   1338  N   THR A  82     -16.304  -1.431  16.193  1.00 97.14           N  
ATOM   1339  H   THR A  82     -16.376  -2.436  16.274  1.00 97.14           H  
ATOM   1340  CA  THR A  82     -14.984  -0.818  15.985  1.00 97.14           C  
ATOM   1341  HA  THR A  82     -14.831  -0.059  16.753  1.00 97.14           H  
ATOM   1342  C   THR A  82     -14.884  -0.119  14.627  1.00 97.14           C  
ATOM   1343  CB  THR A  82     -13.865  -1.861  16.114  1.00 97.14           C  
ATOM   1344  HB  THR A  82     -13.986  -2.630  15.351  1.00 97.14           H  
ATOM   1345  O   THR A  82     -14.387   1.004  14.549  1.00 97.14           O  
ATOM   1346  CG2 THR A  82     -12.472  -1.240  15.977  1.00 97.14           C  
ATOM   1347 HG21 THR A  82     -11.719  -1.996  16.200  1.00 97.14           H  
ATOM   1348 HG22 THR A  82     -12.317  -0.884  14.958  1.00 97.14           H  
ATOM   1349 HG23 THR A  82     -12.370  -0.408  16.674  1.00 97.14           H  
ATOM   1350  OG1 THR A  82     -13.904  -2.468  17.383  1.00 97.14           O  
ATOM   1351  HG1 THR A  82     -14.672  -3.044  17.415  1.00 97.14           H  
ATOM   1352  N   VAL A  83     -15.342  -0.762  13.549  1.00 97.20           N  
ATOM   1353  H   VAL A  83     -15.771  -1.668  13.673  1.00 97.20           H  
ATOM   1354  CA  VAL A  83     -15.300  -0.184  12.196  1.00 97.20           C  
ATOM   1355  HA  VAL A  83     -14.298   0.205  12.018  1.00 97.20           H  
ATOM   1356  C   VAL A  83     -16.253   1.004  12.080  1.00 97.20           C  
ATOM   1357  CB  VAL A  83     -15.591  -1.252  11.124  1.00 97.20           C  
ATOM   1358  HB  VAL A  83     -16.541  -1.741  11.338  1.00 97.20           H  
ATOM   1359  O   VAL A  83     -15.871   2.027  11.521  1.00 97.20           O  
ATOM   1360  CG1 VAL A  83     -15.645  -0.655   9.711  1.00 97.20           C  
ATOM   1361 HG11 VAL A  83     -15.748  -1.448   8.970  1.00 97.20           H  
ATOM   1362 HG12 VAL A  83     -14.739  -0.083   9.507  1.00 97.20           H  
ATOM   1363 HG13 VAL A  83     -16.513  -0.000   9.627  1.00 97.20           H  
ATOM   1364  CG2 VAL A  83     -14.477  -2.305  11.112  1.00 97.20           C  
ATOM   1365 HG21 VAL A  83     -14.673  -3.050  10.341  1.00 97.20           H  
ATOM   1366 HG22 VAL A  83     -14.417  -2.812  12.075  1.00 97.20           H  
ATOM   1367 HG23 VAL A  83     -13.522  -1.821  10.906  1.00 97.20           H  
ATOM   1368  N   GLU A  84     -17.451   0.914  12.650  1.00 97.37           N  
ATOM   1369  H   GLU A  84     -17.721   0.042  13.081  1.00 97.37           H  
ATOM   1370  CA  GLU A  84     -18.432   1.999  12.678  1.00 97.37           C  
ATOM   1371  HA  GLU A  84     -18.641   2.313  11.655  1.00 97.37           H  
ATOM   1372  C   GLU A  84     -17.904   3.223  13.435  1.00 97.37           C  
ATOM   1373  CB  GLU A  84     -19.730   1.452  13.281  1.00 97.37           C  
ATOM   1374  HB2 GLU A  84     -20.022   0.573  12.706  1.00 97.37           H  
ATOM   1375  HB3 GLU A  84     -19.558   1.152  14.315  1.00 97.37           H  
ATOM   1376  O   GLU A  84     -17.980   4.343  12.924  1.00 97.37           O  
ATOM   1377  CG  GLU A  84     -20.876   2.467  13.224  1.00 97.37           C  
ATOM   1378  HG2 GLU A  84     -20.701   3.248  13.964  1.00 97.37           H  
ATOM   1379  HG3 GLU A  84     -20.881   2.929  12.237  1.00 97.37           H  
ATOM   1380  CD  GLU A  84     -22.237   1.805  13.481  1.00 97.37           C  
ATOM   1381  OE1 GLU A  84     -23.219   2.300  12.886  1.00 97.37           O  
ATOM   1382  OE2 GLU A  84     -22.278   0.804  14.234  1.00 97.37           O  
ATOM   1383  N   ALA A  85     -17.257   3.015  14.587  1.00 97.78           N  
ATOM   1384  H   ALA A  85     -17.257   2.087  14.985  1.00 97.78           H  
ATOM   1385  CA  ALA A  85     -16.587   4.086  15.320  1.00 97.78           C  
ATOM   1386  HA  ALA A  85     -17.328   4.842  15.578  1.00 97.78           H  
ATOM   1387  C   ALA A  85     -15.499   4.774  14.475  1.00 97.78           C  
ATOM   1388  CB  ALA A  85     -16.013   3.511  16.620  1.00 97.78           C  
ATOM   1389  HB1 ALA A  85     -15.275   2.739  16.399  1.00 97.78           H  
ATOM   1390  HB2 ALA A  85     -15.539   4.307  17.194  1.00 97.78           H  
ATOM   1391  HB3 ALA A  85     -16.816   3.077  17.216  1.00 97.78           H  
ATOM   1392  O   ALA A  85     -15.419   6.002  14.466  1.00 97.78           O  
ATOM   1393  N   LEU A  86     -14.697   4.014  13.718  1.00 98.29           N  
ATOM   1394  H   LEU A  86     -14.818   3.012  13.759  1.00 98.29           H  
ATOM   1395  CA  LEU A  86     -13.681   4.575  12.819  1.00 98.29           C  
ATOM   1396  HA  LEU A  86     -13.087   5.299  13.378  1.00 98.29           H  
ATOM   1397  C   LEU A  86     -14.302   5.344  11.645  1.00 98.29           C  
ATOM   1398  CB  LEU A  86     -12.757   3.461  12.297  1.00 98.29           C  
ATOM   1399  HB2 LEU A  86     -12.146   3.865  11.489  1.00 98.29           H  
ATOM   1400  HB3 LEU A  86     -13.374   2.668  11.876  1.00 98.29           H  
ATOM   1401  O   LEU A  86     -13.840   6.441  11.335  1.00 98.29           O  
ATOM   1402  CG  LEU A  86     -11.818   2.859  13.355  1.00 98.29           C  
ATOM   1403  HG  LEU A  86     -12.385   2.565  14.238  1.00 98.29           H  
ATOM   1404  CD1 LEU A  86     -11.139   1.615  12.780  1.00 98.29           C  
ATOM   1405 HD11 LEU A  86     -10.504   1.164  13.542  1.00 98.29           H  
ATOM   1406 HD12 LEU A  86     -11.902   0.892  12.493  1.00 98.29           H  
ATOM   1407 HD13 LEU A  86     -10.541   1.882  11.908  1.00 98.29           H  
ATOM   1408  CD2 LEU A  86     -10.728   3.840  13.789  1.00 98.29           C  
ATOM   1409 HD21 LEU A  86     -11.175   4.685  14.311  1.00 98.29           H  
ATOM   1410 HD22 LEU A  86     -10.038   3.350  14.476  1.00 98.29           H  
ATOM   1411 HD23 LEU A  86     -10.177   4.205  12.923  1.00 98.29           H  
ATOM   1412  N   ILE A  87     -15.352   4.809  11.010  1.00 97.69           N  
ATOM   1413  H   ILE A  87     -15.691   3.911  11.325  1.00 97.69           H  
ATOM   1414  CA  ILE A  87     -16.068   5.494   9.921  1.00 97.69           C  
ATOM   1415  HA  ILE A  87     -15.365   5.695   9.113  1.00 97.69           H  
ATOM   1416  C   ILE A  87     -16.586   6.846  10.404  1.00 97.69           C  
ATOM   1417  CB  ILE A  87     -17.232   4.638   9.369  1.00 97.69           C  
ATOM   1418  HB  ILE A  87     -17.840   4.313  10.213  1.00 97.69           H  
ATOM   1419  O   ILE A  87     -16.380   7.846   9.719  1.00 97.69           O  
ATOM   1420  CG1 ILE A  87     -16.714   3.391   8.620  1.00 97.69           C  
ATOM   1421 HG12 ILE A  87     -16.265   3.683   7.671  1.00 97.69           H  
ATOM   1422 HG13 ILE A  87     -15.942   2.897   9.209  1.00 97.69           H  
ATOM   1423  CG2 ILE A  87     -18.137   5.455   8.418  1.00 97.69           C  
ATOM   1424 HG21 ILE A  87     -18.622   6.268   8.959  1.00 97.69           H  
ATOM   1425 HG22 ILE A  87     -18.938   4.833   8.018  1.00 97.69           H  
ATOM   1426 HG23 ILE A  87     -17.548   5.868   7.599  1.00 97.69           H  
ATOM   1427  CD1 ILE A  87     -17.842   2.381   8.362  1.00 97.69           C  
ATOM   1428 HD11 ILE A  87     -18.444   2.258   9.263  1.00 97.69           H  
ATOM   1429 HD12 ILE A  87     -18.477   2.713   7.541  1.00 97.69           H  
ATOM   1430 HD13 ILE A  87     -17.430   1.404   8.106  1.00 97.69           H  
ATOM   1431  N   ASN A  88     -17.226   6.876  11.572  1.00 97.80           N  
ATOM   1432  H   ASN A  88     -17.385   6.005  12.057  1.00 97.80           H  
ATOM   1433  CA  ASN A  88     -17.833   8.086  12.114  1.00 97.80           C  
ATOM   1434  HA  ASN A  88     -18.413   8.573  11.329  1.00 97.80           H  
ATOM   1435  C   ASN A  88     -16.769   9.096  12.558  1.00 97.80           C  
ATOM   1436  CB  ASN A  88     -18.794   7.684  13.247  1.00 97.80           C  
ATOM   1437  HB2 ASN A  88     -19.161   8.582  13.744  1.00 97.80           H  
ATOM   1438  HB3 ASN A  88     -18.264   7.076  13.979  1.00 97.80           H  
ATOM   1439  O   ASN A  88     -16.842  10.262  12.175  1.00 97.80           O  
ATOM   1440  CG  ASN A  88     -20.005   6.914  12.739  1.00 97.80           C  
ATOM   1441  ND2 ASN A  88     -20.671   6.179  13.599  1.00 97.80           N  
ATOM   1442 HD21 ASN A  88     -21.444   5.639  13.237  1.00 97.80           H  
ATOM   1443 HD22 ASN A  88     -20.361   6.083  14.556  1.00 97.80           H  
ATOM   1444  OD1 ASN A  88     -20.372   6.973  11.575  1.00 97.80           O  
ATOM   1445  N   LYS A  89     -15.745   8.645  13.295  1.00 98.23           N  
ATOM   1446  H   LYS A  89     -15.744   7.672  13.568  1.00 98.23           H  
ATOM   1447  CA  LYS A  89     -14.668   9.507  13.803  1.00 98.23           C  
ATOM   1448  HA  LYS A  89     -15.120  10.335  14.349  1.00 98.23           H  
ATOM   1449  C   LYS A  89     -13.858  10.141  12.670  1.00 98.23           C  
ATOM   1450  CB  LYS A  89     -13.795   8.700  14.781  1.00 98.23           C  
ATOM   1451  HB2 LYS A  89     -13.293   7.895  14.244  1.00 98.23           H  
ATOM   1452  HB3 LYS A  89     -14.446   8.256  15.535  1.00 98.23           H  
ATOM   1453  O   LYS A  89     -13.629  11.342  12.694  1.00 98.23           O  
ATOM   1454  CG  LYS A  89     -12.746   9.558  15.506  1.00 98.23           C  
ATOM   1455  HG2 LYS A  89     -12.033   9.950  14.780  1.00 98.23           H  
ATOM   1456  HG3 LYS A  89     -13.243  10.394  15.997  1.00 98.23           H  
ATOM   1457  CD  LYS A  89     -11.987   8.734  16.560  1.00 98.23           C  
ATOM   1458  HD2 LYS A  89     -12.688   8.326  17.289  1.00 98.23           H  
ATOM   1459  HD3 LYS A  89     -11.473   7.911  16.063  1.00 98.23           H  
ATOM   1460  CE  LYS A  89     -10.961   9.620  17.276  1.00 98.23           C  
ATOM   1461  HE2 LYS A  89     -11.480  10.334  17.915  1.00 98.23           H  
ATOM   1462  HE3 LYS A  89     -10.446  10.201  16.511  1.00 98.23           H  
ATOM   1463  NZ  LYS A  89      -9.979   8.832  18.068  1.00 98.23           N  
ATOM   1464  HZ1 LYS A  89      -9.618   8.055  17.533  1.00 98.23           H  
ATOM   1465  HZ2 LYS A  89     -10.388   8.442  18.905  1.00 98.23           H  
ATOM   1466  HZ3 LYS A  89      -9.195   9.408  18.339  1.00 98.23           H  
ATOM   1467  N   TYR A  90     -13.476   9.360  11.657  1.00 98.10           N  
ATOM   1468  H   TYR A  90     -13.719   8.381  11.697  1.00 98.10           H  
ATOM   1469  CA  TYR A  90     -12.606   9.809  10.558  1.00 98.10           C  
ATOM   1470  HA  TYR A  90     -12.089  10.714  10.876  1.00 98.10           H  
ATOM   1471  C   TYR A  90     -13.348  10.188   9.277  1.00 98.10           C  
ATOM   1472  CB  TYR A  90     -11.537   8.746  10.282  1.00 98.10           C  
ATOM   1473  HB2 TYR A  90     -12.008   7.780  10.101  1.00 98.10           H  
ATOM   1474  HB3 TYR A  90     -10.977   9.007   9.384  1.00 98.10           H  
ATOM   1475  O   TYR A  90     -12.709  10.484   8.267  1.00 98.10           O  
ATOM   1476  CG  TYR A  90     -10.560   8.630  11.419  1.00 98.10           C  
ATOM   1477  CD1 TYR A  90      -9.461   9.505  11.466  1.00 98.10           C  
ATOM   1478  HD1 TYR A  90      -9.307  10.229  10.680  1.00 98.10           H  
ATOM   1479  CD2 TYR A  90     -10.789   7.705  12.454  1.00 98.10           C  
ATOM   1480  HD2 TYR A  90     -11.643   7.045  12.412  1.00 98.10           H  
ATOM   1481  CE1 TYR A  90      -8.580   9.451  12.554  1.00 98.10           C  
ATOM   1482  HE1 TYR A  90      -7.739  10.127  12.607  1.00 98.10           H  
ATOM   1483  CE2 TYR A  90      -9.923   7.668  13.557  1.00 98.10           C  
ATOM   1484  HE2 TYR A  90     -10.098   6.991  14.379  1.00 98.10           H  
ATOM   1485  OH  TYR A  90      -7.989   8.538  14.655  1.00 98.10           O  
ATOM   1486  HH  TYR A  90      -7.282   9.173  14.518  1.00 98.10           H  
ATOM   1487  CZ  TYR A  90      -8.821   8.542  13.598  1.00 98.10           C  
ATOM   1488  N   LYS A  91     -14.685  10.162   9.298  1.00 96.86           N  
ATOM   1489  H   LYS A  91     -15.135   9.894  10.162  1.00 96.86           H  
ATOM   1490  CA  LYS A  91     -15.545  10.455   8.142  1.00 96.86           C  
ATOM   1491  HA  LYS A  91     -16.558  10.146   8.402  1.00 96.86           H  
ATOM   1492  C   LYS A  91     -15.159   9.630   6.907  1.00 96.86           C  
ATOM   1493  CB  LYS A  91     -15.562  11.971   7.875  1.00 96.86           C  
ATOM   1494  HB2 LYS A  91     -16.259  12.176   7.063  1.00 96.86           H  
ATOM   1495  HB3 LYS A  91     -14.569  12.289   7.555  1.00 96.86           H  
ATOM   1496  O   LYS A  91     -15.104  10.158   5.798  1.00 96.86           O  
ATOM   1497  CG  LYS A  91     -15.980  12.792   9.102  1.00 96.86           C  
ATOM   1498  HG2 LYS A  91     -15.299  12.605   9.933  1.00 96.86           H  
ATOM   1499  HG3 LYS A  91     -16.990  12.511   9.399  1.00 96.86           H  
ATOM   1500  CD  LYS A  91     -15.937  14.285   8.768  1.00 96.86           C  
ATOM   1501  HD2 LYS A  91     -14.925  14.554   8.466  1.00 96.86           H  
ATOM   1502  HD3 LYS A  91     -16.624  14.491   7.947  1.00 96.86           H  
ATOM   1503  CE  LYS A  91     -16.339  15.098  10.001  1.00 96.86           C  
ATOM   1504  HE2 LYS A  91     -17.326  14.773  10.329  1.00 96.86           H  
ATOM   1505  HE3 LYS A  91     -15.633  14.877  10.802  1.00 96.86           H  
ATOM   1506  NZ  LYS A  91     -16.345  16.551   9.706  1.00 96.86           N  
ATOM   1507  HZ1 LYS A  91     -16.589  17.079  10.531  1.00 96.86           H  
ATOM   1508  HZ2 LYS A  91     -17.011  16.766   8.978  1.00 96.86           H  
ATOM   1509  HZ3 LYS A  91     -15.429  16.843   9.396  1.00 96.86           H  
ATOM   1510  N   LEU A  92     -14.870   8.339   7.101  1.00 97.37           N  
ATOM   1511  H   LEU A  92     -15.001   7.976   8.034  1.00 97.37           H  
ATOM   1512  CA  LEU A  92     -14.324   7.479   6.046  1.00 97.37           C  
ATOM   1513  HA  LEU A  92     -13.412   7.952   5.684  1.00 97.37           H  
ATOM   1514  C   LEU A  92     -15.276   7.369   4.849  1.00 97.37           C  
ATOM   1515  CB  LEU A  92     -13.976   6.075   6.573  1.00 97.37           C  
ATOM   1516  HB2 LEU A  92     -14.885   5.621   6.966  1.00 97.37           H  
ATOM   1517  HB3 LEU A  92     -13.651   5.468   5.727  1.00 97.37           H  
ATOM   1518  O   LEU A  92     -16.465   7.063   4.996  1.00 97.37           O  
ATOM   1519  CG  LEU A  92     -12.877   6.028   7.647  1.00 97.37           C  
ATOM   1520  HG  LEU A  92     -13.185   6.628   8.503  1.00 97.37           H  
ATOM   1521  CD1 LEU A  92     -12.679   4.582   8.107  1.00 97.37           C  
ATOM   1522 HD11 LEU A  92     -13.608   4.197   8.529  1.00 97.37           H  
ATOM   1523 HD12 LEU A  92     -11.912   4.552   8.880  1.00 97.37           H  
ATOM   1524 HD13 LEU A  92     -12.375   3.959   7.266  1.00 97.37           H  
ATOM   1525  CD2 LEU A  92     -11.542   6.554   7.114  1.00 97.37           C  
ATOM   1526 HD21 LEU A  92     -10.776   6.452   7.883  1.00 97.37           H  
ATOM   1527 HD22 LEU A  92     -11.628   7.615   6.882  1.00 97.37           H  
ATOM   1528 HD23 LEU A  92     -11.240   6.004   6.223  1.00 97.37           H  
ATOM   1529  N   LYS A  93     -14.720   7.570   3.656  1.00 94.34           N  
ATOM   1530  H   LYS A  93     -13.747   7.839   3.642  1.00 94.34           H  
ATOM   1531  CA  LYS A  93     -15.415   7.501   2.369  1.00 94.34           C  
ATOM   1532  HA  LYS A  93     -16.489   7.457   2.552  1.00 94.34           H  
ATOM   1533  C   LYS A  93     -15.070   6.231   1.599  1.00 94.34           C  
ATOM   1534  CB  LYS A  93     -15.106   8.768   1.554  1.00 94.34           C  
ATOM   1535  HB2 LYS A  93     -14.028   8.838   1.403  1.00 94.34           H  
ATOM   1536  HB3 LYS A  93     -15.574   8.703   0.573  1.00 94.34           H  
ATOM   1537  O   LYS A  93     -14.087   5.546   1.875  1.00 94.34           O  
ATOM   1538  CG  LYS A  93     -15.581  10.056   2.236  1.00 94.34           C  
ATOM   1539  HG2 LYS A  93     -15.213  10.886   1.633  1.00 94.34           H  
ATOM   1540  HG3 LYS A  93     -15.133  10.144   3.226  1.00 94.34           H  
ATOM   1541  CD  LYS A  93     -17.105  10.181   2.333  1.00 94.34           C  
ATOM   1542  HD2 LYS A  93     -17.530   9.359   2.910  1.00 94.34           H  
ATOM   1543  HD3 LYS A  93     -17.508  10.173   1.320  1.00 94.34           H  
ATOM   1544  CE  LYS A  93     -17.432  11.505   3.026  1.00 94.34           C  
ATOM   1545  HE2 LYS A  93     -16.599  12.185   2.851  1.00 94.34           H  
ATOM   1546  HE3 LYS A  93     -17.509  11.347   4.102  1.00 94.34           H  
ATOM   1547  NZ  LYS A  93     -18.646  12.128   2.460  1.00 94.34           N  
ATOM   1548  HZ1 LYS A  93     -18.414  12.378   1.510  1.00 94.34           H  
ATOM   1549  HZ2 LYS A  93     -19.447  11.514   2.481  1.00 94.34           H  
ATOM   1550  HZ3 LYS A  93     -18.840  13.006   2.922  1.00 94.34           H  
ATOM   1551  N   GLU A  94     -15.902   5.946   0.604  1.00 91.36           N  
ATOM   1552  H   GLU A  94     -16.617   6.624   0.384  1.00 91.36           H  
ATOM   1553  CA  GLU A  94     -15.715   4.887  -0.388  1.00 91.36           C  
ATOM   1554  HA  GLU A  94     -14.744   4.414  -0.249  1.00 91.36           H  
ATOM   1555  C   GLU A  94     -15.755   5.507  -1.791  1.00 91.36           C  
ATOM   1556  CB  GLU A  94     -16.812   3.812  -0.255  1.00 91.36           C  
ATOM   1557  HB2 GLU A  94     -17.792   4.264  -0.410  1.00 91.36           H  
ATOM   1558  HB3 GLU A  94     -16.646   3.065  -1.031  1.00 91.36           H  
ATOM   1559  O   GLU A  94     -16.418   6.520  -1.995  1.00 91.36           O  
ATOM   1560  CG  GLU A  94     -16.784   3.120   1.113  1.00 91.36           C  
ATOM   1561  HG2 GLU A  94     -15.750   2.818   1.278  1.00 91.36           H  
ATOM   1562  HG3 GLU A  94     -17.059   3.836   1.888  1.00 91.36           H  
ATOM   1563  CD  GLU A  94     -17.690   1.882   1.233  1.00 91.36           C  
ATOM   1564  OE1 GLU A  94     -17.731   1.310   2.349  1.00 91.36           O  
ATOM   1565  OE2 GLU A  94     -18.276   1.427   0.226  1.00 91.36           O  
ATOM   1566  N   GLY A  95     -15.090   4.890  -2.770  1.00 83.24           N  
ATOM   1567  H   GLY A  95     -14.497   4.103  -2.545  1.00 83.24           H  
ATOM   1568  CA  GLY A  95     -15.163   5.329  -4.169  1.00 83.24           C  
ATOM   1569  HA2 GLY A  95     -16.161   5.714  -4.380  1.00 83.24           H  
ATOM   1570  HA3 GLY A  95     -14.993   4.477  -4.827  1.00 83.24           H  
ATOM   1571  C   GLY A  95     -14.133   6.400  -4.527  1.00 83.24           C  
ATOM   1572  O   GLY A  95     -12.942   6.151  -4.347  1.00 83.24           O  
ATOM   1573  N   ASN A  96     -14.601   7.539  -5.055  1.00 81.42           N  
ATOM   1574  H   ASN A  96     -15.602   7.665  -5.087  1.00 81.42           H  
ATOM   1575  CA  ASN A  96     -13.792   8.639  -5.598  1.00 81.42           C  
ATOM   1576  HA  ASN A  96     -12.773   8.297  -5.776  1.00 81.42           H  
ATOM   1577  C   ASN A  96     -13.742   9.820  -4.609  1.00 81.42           C  
ATOM   1578  CB  ASN A  96     -14.372   9.071  -6.959  1.00 81.42           C  
ATOM   1579  HB2 ASN A  96     -15.418   9.353  -6.834  1.00 81.42           H  
ATOM   1580  HB3 ASN A  96     -13.834   9.949  -7.314  1.00 81.42           H  
ATOM   1581  O   ASN A  96     -14.514  10.766  -4.754  1.00 81.42           O  
ATOM   1582  CG  ASN A  96     -14.262   8.008  -8.031  1.00 81.42           C  
ATOM   1583  ND2 ASN A  96     -15.133   8.041  -9.010  1.00 81.42           N  
ATOM   1584 HD21 ASN A  96     -14.986   7.381  -9.760  1.00 81.42           H  
ATOM   1585 HD22 ASN A  96     -15.784   8.809  -9.086  1.00 81.42           H  
ATOM   1586  OD1 ASN A  96     -13.415   7.132  -8.003  1.00 81.42           O  
ATOM   1587  N   PRO A  97     -12.890   9.756  -3.575  1.00 85.21           N  
ATOM   1588  CA  PRO A  97     -12.816  10.790  -2.549  1.00 85.21           C  
ATOM   1589  HA  PRO A  97     -13.815  10.989  -2.160  1.00 85.21           H  
ATOM   1590  C   PRO A  97     -12.215  12.106  -3.075  1.00 85.21           C  
ATOM   1591  CB  PRO A  97     -11.953  10.164  -1.450  1.00 85.21           C  
ATOM   1592  HB2 PRO A  97     -12.585   9.569  -0.790  1.00 85.21           H  
ATOM   1593  HB3 PRO A  97     -11.413  10.913  -0.870  1.00 85.21           H  
ATOM   1594  O   PRO A  97     -11.219  12.093  -3.806  1.00 85.21           O  
ATOM   1595  CG  PRO A  97     -11.023   9.247  -2.248  1.00 85.21           C  
ATOM   1596  HG2 PRO A  97     -10.288   9.817  -2.816  1.00 85.21           H  
ATOM   1597  HG3 PRO A  97     -10.528   8.482  -1.649  1.00 85.21           H  
ATOM   1598  CD  PRO A  97     -11.980   8.667  -3.258  1.00 85.21           C  
ATOM   1599  HD2 PRO A  97     -11.434   8.310  -4.131  1.00 85.21           H  
ATOM   1600  HD3 PRO A  97     -12.540   7.867  -2.774  1.00 85.21           H  
ATOM   1601  N   SER A  98     -12.735  13.247  -2.623  1.00 86.49           N  
ATOM   1602  H   SER A  98     -13.522  13.187  -1.993  1.00 86.49           H  
ATOM   1603  CA  SER A  98     -12.104  14.564  -2.819  1.00 86.49           C  
ATOM   1604  HA  SER A  98     -11.863  14.674  -3.877  1.00 86.49           H  
ATOM   1605  C   SER A  98     -10.805  14.682  -2.013  1.00 86.49           C  
ATOM   1606  CB  SER A  98     -13.077  15.685  -2.440  1.00 86.49           C  
ATOM   1607  HB2 SER A  98     -14.072  15.448  -2.817  1.00 86.49           H  
ATOM   1608  HB3 SER A  98     -12.745  16.618  -2.895  1.00 86.49           H  
ATOM   1609  O   SER A  98     -10.544  13.846  -1.150  1.00 86.49           O  
ATOM   1610  OG  SER A  98     -13.119  15.854  -1.038  1.00 86.49           O  
ATOM   1611  HG  SER A  98     -13.892  16.378  -0.814  1.00 86.49           H  
ATOM   1612  N   ARG A  99      -9.962  15.693  -2.255  1.00 84.82           N  
ATOM   1613  H   ARG A  99     -10.209  16.369  -2.963  1.00 84.82           H  
ATOM   1614  CA  ARG A  99      -8.670  15.862  -1.552  1.00 84.82           C  
ATOM   1615  HA  ARG A  99      -7.994  15.061  -1.852  1.00 84.82           H  
ATOM   1616  C   ARG A  99      -8.788  15.799  -0.020  1.00 84.82           C  
ATOM   1617  CB  ARG A  99      -8.053  17.204  -1.978  1.00 84.82           C  
ATOM   1618  HB2 ARG A  99      -8.002  17.249  -3.066  1.00 84.82           H  
ATOM   1619  HB3 ARG A  99      -8.694  18.016  -1.634  1.00 84.82           H  
ATOM   1620  O   ARG A  99      -7.924  15.217   0.632  1.00 84.82           O  
ATOM   1621  CG  ARG A  99      -6.640  17.399  -1.407  1.00 84.82           C  
ATOM   1622  HG2 ARG A  99      -5.969  16.651  -1.829  1.00 84.82           H  
ATOM   1623  HG3 ARG A  99      -6.655  17.297  -0.322  1.00 84.82           H  
ATOM   1624  CD  ARG A  99      -6.122  18.797  -1.733  1.00 84.82           C  
ATOM   1625  HD2 ARG A  99      -6.037  18.908  -2.814  1.00 84.82           H  
ATOM   1626  HD3 ARG A  99      -6.843  19.527  -1.364  1.00 84.82           H  
ATOM   1627  NE  ARG A  99      -4.806  19.045  -1.121  1.00 84.82           N  
ATOM   1628  HE  ARG A  99      -4.311  18.265  -0.712  1.00 84.82           H  
ATOM   1629  NH1 ARG A  99      -4.748  21.287  -1.581  1.00 84.82           N  
ATOM   1630 HH11 ARG A  99      -4.295  22.188  -1.530  1.00 84.82           H  
ATOM   1631 HH12 ARG A  99      -5.621  21.186  -2.079  1.00 84.82           H  
ATOM   1632  NH2 ARG A  99      -3.047  20.310  -0.472  1.00 84.82           N  
ATOM   1633 HH21 ARG A  99      -2.561  19.480  -0.164  1.00 84.82           H  
ATOM   1634 HH22 ARG A  99      -2.581  21.202  -0.392  1.00 84.82           H  
ATOM   1635  CZ  ARG A  99      -4.208  20.217  -1.057  1.00 84.82           C  
ATOM   1636  N   ASP A 100      -9.865  16.355   0.532  1.00 88.94           N  
ATOM   1637  H   ASP A 100     -10.526  16.806  -0.084  1.00 88.94           H  
ATOM   1638  CA  ASP A 100     -10.116  16.465   1.975  1.00 88.94           C  
ATOM   1639  HA  ASP A 100      -9.152  16.527   2.479  1.00 88.94           H  
ATOM   1640  C   ASP A 100     -10.838  15.253   2.587  1.00 88.94           C  
ATOM   1641  CB  ASP A 100     -10.865  17.772   2.256  1.00 88.94           C  
ATOM   1642  HB2 ASP A 100     -11.763  17.820   1.640  1.00 88.94           H  
ATOM   1643  HB3 ASP A 100     -11.167  17.810   3.303  1.00 88.94           H  
ATOM   1644  O   ASP A 100     -11.285  15.290   3.734  1.00 88.94           O  
ATOM   1645  CG  ASP A 100      -9.967  18.973   1.992  1.00 88.94           C  
ATOM   1646  OD1 ASP A 100      -8.901  19.042   2.650  1.00 88.94           O  
ATOM   1647  OD2 ASP A 100     -10.344  19.813   1.156  1.00 88.94           O  
ATOM   1648  N   GLU A 101     -10.961  14.160   1.837  1.00 91.48           N  
ATOM   1649  H   GLU A 101     -10.632  14.199   0.883  1.00 91.48           H  
ATOM   1650  CA  GLU A 101     -11.648  12.955   2.284  1.00 91.48           C  
ATOM   1651  HA  GLU A 101     -12.151  13.167   3.228  1.00 91.48           H  
ATOM   1652  C   GLU A 101     -10.682  11.796   2.563  1.00 91.48           C  
ATOM   1653  CB  GLU A 101     -12.748  12.579   1.287  1.00 91.48           C  
ATOM   1654  HB2 GLU A 101     -12.336  12.591   0.278  1.00 91.48           H  
ATOM   1655  HB3 GLU A 101     -13.083  11.566   1.510  1.00 91.48           H  
ATOM   1656  O   GLU A 101      -9.758  11.488   1.798  1.00 91.48           O  
ATOM   1657  CG  GLU A 101     -13.951  13.538   1.368  1.00 91.48           C  
ATOM   1658  HG2 GLU A 101     -14.334  13.515   2.388  1.00 91.48           H  
ATOM   1659  HG3 GLU A 101     -13.628  14.559   1.162  1.00 91.48           H  
ATOM   1660  CD  GLU A 101     -15.078  13.146   0.399  1.00 91.48           C  
ATOM   1661  OE1 GLU A 101     -16.263  13.181   0.829  1.00 91.48           O  
ATOM   1662  OE2 GLU A 101     -14.758  12.700  -0.724  1.00 91.48           O  
ATOM   1663  N   LEU A 102     -10.929  11.095   3.670  1.00 96.51           N  
ATOM   1664  H   LEU A 102     -11.705  11.374   4.253  1.00 96.51           H  
ATOM   1665  CA  LEU A 102     -10.160   9.922   4.067  1.00 96.51           C  
ATOM   1666  HA  LEU A 102      -9.162   9.995   3.635  1.00 96.51           H  
ATOM   1667  C   LEU A 102     -10.786   8.638   3.523  1.00 96.51           C  
ATOM   1668  CB  LEU A 102     -10.014   9.877   5.597  1.00 96.51           C  
ATOM   1669  HB2 LEU A 102      -9.597   8.910   5.876  1.00 96.51           H  
ATOM   1670  HB3 LEU A 102     -11.006   9.949   6.045  1.00 96.51           H  
ATOM   1671  O   LEU A 102     -11.986   8.399   3.644  1.00 96.51           O  
ATOM   1672  CG  LEU A 102      -9.118  10.980   6.193  1.00 96.51           C  
ATOM   1673  HG  LEU A 102      -9.537  11.963   5.974  1.00 96.51           H  
ATOM   1674  CD1 LEU A 102      -9.054  10.799   7.708  1.00 96.51           C  
ATOM   1675 HD11 LEU A 102     -10.062  10.873   8.116  1.00 96.51           H  
ATOM   1676 HD12 LEU A 102      -8.440  11.582   8.152  1.00 96.51           H  
ATOM   1677 HD13 LEU A 102      -8.633   9.824   7.956  1.00 96.51           H  
ATOM   1678  CD2 LEU A 102      -7.691  10.901   5.647  1.00 96.51           C  
ATOM   1679 HD21 LEU A 102      -7.333   9.873   5.705  1.00 96.51           H  
ATOM   1680 HD22 LEU A 102      -7.667  11.256   4.617  1.00 96.51           H  
ATOM   1681 HD23 LEU A 102      -7.033  11.538   6.237  1.00 96.51           H  
ATOM   1682  N   THR A 103      -9.940   7.762   2.988  1.00 96.76           N  
ATOM   1683  H   THR A 103      -8.961   8.010   2.954  1.00 96.76           H  
ATOM   1684  CA  THR A 103     -10.280   6.367   2.679  1.00 96.76           C  
ATOM   1685  HA  THR A 103     -11.244   6.123   3.125  1.00 96.76           H  
ATOM   1686  C   THR A 103      -9.239   5.448   3.301  1.00 96.76           C  
ATOM   1687  CB  THR A 103     -10.396   6.099   1.172  1.00 96.76           C  
ATOM   1688  HB  THR A 103     -10.775   5.087   1.029  1.00 96.76           H  
ATOM   1689  O   THR A 103      -8.103   5.867   3.537  1.00 96.76           O  
ATOM   1690  CG2 THR A 103     -11.348   7.065   0.481  1.00 96.76           C  
ATOM   1691 HG21 THR A 103     -12.300   7.080   1.012  1.00 96.76           H  
ATOM   1692 HG22 THR A 103     -10.942   8.076   0.502  1.00 96.76           H  
ATOM   1693 HG23 THR A 103     -11.531   6.740  -0.543  1.00 96.76           H  
ATOM   1694  OG1 THR A 103      -9.149   6.212   0.523  1.00 96.76           O  
ATOM   1695  HG1 THR A 103      -9.315   6.736  -0.265  1.00 96.76           H  
ATOM   1696  N   LEU A 104      -9.598   4.186   3.548  1.00 97.63           N  
ATOM   1697  H   LEU A 104     -10.510   3.870   3.250  1.00 97.63           H  
ATOM   1698  CA  LEU A 104      -8.672   3.203   4.121  1.00 97.63           C  
ATOM   1699  HA  LEU A 104      -8.329   3.559   5.092  1.00 97.63           H  
ATOM   1700  C   LEU A 104      -7.414   3.044   3.249  1.00 97.63           C  
ATOM   1701  CB  LEU A 104      -9.402   1.859   4.297  1.00 97.63           C  
ATOM   1702  HB2 LEU A 104      -8.667   1.103   4.575  1.00 97.63           H  
ATOM   1703  HB3 LEU A 104      -9.824   1.556   3.339  1.00 97.63           H  
ATOM   1704  O   LEU A 104      -6.298   3.031   3.768  1.00 97.63           O  
ATOM   1705  CG  LEU A 104     -10.515   1.831   5.358  1.00 97.63           C  
ATOM   1706  HG  LEU A 104     -11.302   2.533   5.083  1.00 97.63           H  
ATOM   1707  CD1 LEU A 104     -11.112   0.424   5.408  1.00 97.63           C  
ATOM   1708 HD11 LEU A 104     -11.534   0.167   4.437  1.00 97.63           H  
ATOM   1709 HD12 LEU A 104     -11.897   0.376   6.163  1.00 97.63           H  
ATOM   1710 HD13 LEU A 104     -10.337  -0.302   5.654  1.00 97.63           H  
ATOM   1711  CD2 LEU A 104     -10.004   2.177   6.757  1.00 97.63           C  
ATOM   1712 HD21 LEU A 104      -9.162   1.533   7.011  1.00 97.63           H  
ATOM   1713 HD22 LEU A 104     -10.799   2.031   7.489  1.00 97.63           H  
ATOM   1714 HD23 LEU A 104      -9.694   3.221   6.799  1.00 97.63           H  
ATOM   1715  N   SER A 105      -7.576   3.021   1.923  1.00 95.45           N  
ATOM   1716  H   SER A 105      -8.516   2.984   1.557  1.00 95.45           H  
ATOM   1717  CA  SER A 105      -6.452   2.985   0.980  1.00 95.45           C  
ATOM   1718  HA  SER A 105      -5.826   2.125   1.218  1.00 95.45           H  
ATOM   1719  C   SER A 105      -5.560   4.225   1.069  1.00 95.45           C  
ATOM   1720  CB  SER A 105      -6.954   2.832  -0.456  1.00 95.45           C  
ATOM   1721  HB2 SER A 105      -6.120   2.944  -1.149  1.00 95.45           H  
ATOM   1722  HB3 SER A 105      -7.696   3.602  -0.671  1.00 95.45           H  
ATOM   1723  O   SER A 105      -4.340   4.084   1.054  1.00 95.45           O  
ATOM   1724  OG  SER A 105      -7.530   1.555  -0.632  1.00 95.45           O  
ATOM   1725  HG  SER A 105      -6.825   0.903  -0.620  1.00 95.45           H  
ATOM   1726  N   ARG A 106      -6.127   5.434   1.209  1.00 95.44           N  
ATOM   1727  H   ARG A 106      -7.134   5.498   1.262  1.00 95.44           H  
ATOM   1728  CA  ARG A 106      -5.327   6.660   1.374  1.00 95.44           C  
ATOM   1729  HA  ARG A 106      -4.563   6.694   0.598  1.00 95.44           H  
ATOM   1730  C   ARG A 106      -4.562   6.677   2.693  1.00 95.44           C  
ATOM   1731  CB  ARG A 106      -6.201   7.912   1.261  1.00 95.44           C  
ATOM   1732  HB2 ARG A 106      -5.643   8.749   1.681  1.00 95.44           H  
ATOM   1733  HB3 ARG A 106      -7.111   7.789   1.849  1.00 95.44           H  
ATOM   1734  O   ARG A 106      -3.404   7.080   2.698  1.00 95.44           O  
ATOM   1735  CG  ARG A 106      -6.554   8.259  -0.190  1.00 95.44           C  
ATOM   1736  HG2 ARG A 106      -5.645   8.298  -0.791  1.00 95.44           H  
ATOM   1737  HG3 ARG A 106      -7.218   7.507  -0.617  1.00 95.44           H  
ATOM   1738  CD  ARG A 106      -7.238   9.626  -0.186  1.00 95.44           C  
ATOM   1739  HD2 ARG A 106      -8.179   9.532   0.357  1.00 95.44           H  
ATOM   1740  HD3 ARG A 106      -6.612  10.340   0.349  1.00 95.44           H  
ATOM   1741  NE  ARG A 106      -7.490  10.158  -1.536  1.00 95.44           N  
ATOM   1742  HE  ARG A 106      -6.978   9.802  -2.331  1.00 95.44           H  
ATOM   1743  NH1 ARG A 106      -9.006  11.701  -0.832  1.00 95.44           N  
ATOM   1744 HH11 ARG A 106      -8.914  11.471   0.147  1.00 95.44           H  
ATOM   1745 HH12 ARG A 106      -9.608  12.483  -1.046  1.00 95.44           H  
ATOM   1746  NH2 ARG A 106      -8.587  11.550  -2.981  1.00 95.44           N  
ATOM   1747 HH21 ARG A 106      -9.409  12.106  -3.170  1.00 95.44           H  
ATOM   1748 HH22 ARG A 106      -7.858  11.523  -3.678  1.00 95.44           H  
ATOM   1749  CZ  ARG A 106      -8.342  11.137  -1.780  1.00 95.44           C  
ATOM   1750  N   VAL A 107      -5.164   6.197   3.784  1.00 98.15           N  
ATOM   1751  H   VAL A 107      -6.128   5.908   3.706  1.00 98.15           H  
ATOM   1752  CA  VAL A 107      -4.479   6.050   5.081  1.00 98.15           C  
ATOM   1753  HA  VAL A 107      -4.069   7.016   5.375  1.00 98.15           H  
ATOM   1754  C   VAL A 107      -3.295   5.089   4.954  1.00 98.15           C  
ATOM   1755  CB  VAL A 107      -5.465   5.597   6.178  1.00 98.15           C  
ATOM   1756  HB  VAL A 107      -5.997   4.705   5.845  1.00 98.15           H  
ATOM   1757  O   VAL A 107      -2.180   5.430   5.347  1.00 98.15           O  
ATOM   1758  CG1 VAL A 107      -4.758   5.265   7.499  1.00 98.15           C  
ATOM   1759 HG11 VAL A 107      -4.131   6.099   7.813  1.00 98.15           H  
ATOM   1760 HG12 VAL A 107      -4.138   4.376   7.382  1.00 98.15           H  
ATOM   1761 HG13 VAL A 107      -5.497   5.062   8.275  1.00 98.15           H  
ATOM   1762  CG2 VAL A 107      -6.493   6.701   6.457  1.00 98.15           C  
ATOM   1763 HG21 VAL A 107      -7.186   6.380   7.235  1.00 98.15           H  
ATOM   1764 HG22 VAL A 107      -7.070   6.927   5.561  1.00 98.15           H  
ATOM   1765 HG23 VAL A 107      -5.986   7.611   6.777  1.00 98.15           H  
ATOM   1766  N   ALA A 108      -3.502   3.923   4.336  1.00 98.16           N  
ATOM   1767  H   ALA A 108      -4.439   3.685   4.043  1.00 98.16           H  
ATOM   1768  CA  ALA A 108      -2.438   2.946   4.113  1.00 98.16           C  
ATOM   1769  HA  ALA A 108      -1.970   2.727   5.072  1.00 98.16           H  
ATOM   1770  C   ALA A 108      -1.328   3.460   3.175  1.00 98.16           C  
ATOM   1771  CB  ALA A 108      -3.074   1.657   3.579  1.00 98.16           C  
ATOM   1772  HB1 ALA A 108      -2.308   0.890   3.460  1.00 98.16           H  
ATOM   1773  HB2 ALA A 108      -3.822   1.296   4.285  1.00 98.16           H  
ATOM   1774  HB3 ALA A 108      -3.550   1.842   2.617  1.00 98.16           H  
ATOM   1775  O   ALA A 108      -0.172   3.060   3.325  1.00 98.16           O  
ATOM   1776  N   ALA A 109      -1.649   4.317   2.203  1.00 96.49           N  
ATOM   1777  H   ALA A 109      -2.626   4.524   2.048  1.00 96.49           H  
ATOM   1778  CA  ALA A 109      -0.672   4.932   1.302  1.00 96.49           C  
ATOM   1779  HA  ALA A 109       0.056   4.182   0.994  1.00 96.49           H  
ATOM   1780  C   ALA A 109       0.116   6.071   1.972  1.00 96.49           C  
ATOM   1781  CB  ALA A 109      -1.404   5.409   0.043  1.00 96.49           C  
ATOM   1782  HB1 ALA A 109      -2.144   6.167   0.300  1.00 96.49           H  
ATOM   1783  HB2 ALA A 109      -1.903   4.567  -0.438  1.00 96.49           H  
ATOM   1784  HB3 ALA A 109      -0.687   5.838  -0.656  1.00 96.49           H  
ATOM   1785  O   ALA A 109       1.334   6.136   1.836  1.00 96.49           O  
ATOM   1786  N   ALA A 110      -0.546   6.943   2.739  1.00 96.72           N  
ATOM   1787  H   ALA A 110      -1.550   6.868   2.811  1.00 96.72           H  
ATOM   1788  CA  ALA A 110       0.112   8.062   3.420  1.00 96.72           C  
ATOM   1789  HA  ALA A 110       0.712   8.615   2.697  1.00 96.72           H  
ATOM   1790  C   ALA A 110       1.060   7.593   4.532  1.00 96.72           C  
ATOM   1791  CB  ALA A 110      -0.969   8.993   3.969  1.00 96.72           C  
ATOM   1792  HB1 ALA A 110      -1.612   9.328   3.155  1.00 96.72           H  
ATOM   1793  HB2 ALA A 110      -1.565   8.469   4.716  1.00 96.72           H  
ATOM   1794  HB3 ALA A 110      -0.501   9.862   4.431  1.00 96.72           H  
ATOM   1795  O   ALA A 110       2.097   8.204   4.772  1.00 96.72           O  
ATOM   1796  N   LEU A 111       0.732   6.468   5.172  1.00 97.97           N  
ATOM   1797  H   LEU A 111      -0.166   6.058   4.960  1.00 97.97           H  
ATOM   1798  CA  LEU A 111       1.546   5.818   6.198  1.00 97.97           C  
ATOM   1799  HA  LEU A 111       2.317   6.514   6.529  1.00 97.97           H  
ATOM   1800  C   LEU A 111       2.304   4.600   5.643  1.00 97.97           C  
ATOM   1801  CB  LEU A 111       0.654   5.489   7.407  1.00 97.97           C  
ATOM   1802  HB2 LEU A 111       1.244   4.960   8.156  1.00 97.97           H  
ATOM   1803  HB3 LEU A 111      -0.136   4.818   7.069  1.00 97.97           H  
ATOM   1804  O   LEU A 111       2.479   3.606   6.349  1.00 97.97           O  
ATOM   1805  CG  LEU A 111       0.016   6.718   8.081  1.00 97.97           C  
ATOM   1806  HG  LEU A 111      -0.520   7.318   7.346  1.00 97.97           H  
ATOM   1807  CD1 LEU A 111      -0.991   6.244   9.125  1.00 97.97           C  
ATOM   1808 HD11 LEU A 111      -0.490   5.648   9.888  1.00 97.97           H  
ATOM   1809 HD12 LEU A 111      -1.762   5.647   8.638  1.00 97.97           H  
ATOM   1810 HD13 LEU A 111      -1.461   7.109   9.592  1.00 97.97           H  
ATOM   1811  CD2 LEU A 111       1.054   7.596   8.784  1.00 97.97           C  
ATOM   1812 HD21 LEU A 111       1.627   7.011   9.503  1.00 97.97           H  
ATOM   1813 HD22 LEU A 111       1.729   8.035   8.048  1.00 97.97           H  
ATOM   1814 HD23 LEU A 111       0.553   8.412   9.304  1.00 97.97           H  
ATOM   1815  N   ALA A 112       2.756   4.662   4.384  1.00 97.27           N  
ATOM   1816  H   ALA A 112       2.553   5.495   3.850  1.00 97.27           H  
ATOM   1817  CA  ALA A 112       3.347   3.533   3.658  1.00 97.27           C  
ATOM   1818  HA  ALA A 112       2.557   2.809   3.460  1.00 97.27           H  
ATOM   1819  C   ALA A 112       4.451   2.789   4.431  1.00 97.27           C  
ATOM   1820  CB  ALA A 112       3.863   4.034   2.306  1.00 97.27           C  
ATOM   1821  HB1 ALA A 112       4.439   4.949   2.436  1.00 97.27           H  
ATOM   1822  HB2 ALA A 112       4.484   3.270   1.840  1.00 97.27           H  
ATOM   1823  HB3 ALA A 112       3.023   4.240   1.642  1.00 97.27           H  
ATOM   1824  O   ALA A 112       4.446   1.561   4.432  1.00 97.27           O  
ATOM   1825  N   GLY A 113       5.332   3.487   5.158  1.00 96.96           N  
ATOM   1826  H   GLY A 113       5.323   4.495   5.090  1.00 96.96           H  
ATOM   1827  CA  GLY A 113       6.358   2.838   5.986  1.00 96.96           C  
ATOM   1828  HA2 GLY A 113       6.974   3.602   6.461  1.00 96.96           H  
ATOM   1829  HA3 GLY A 113       7.001   2.227   5.352  1.00 96.96           H  
ATOM   1830  C   GLY A 113       5.762   1.940   7.077  1.00 96.96           C  
ATOM   1831  O   GLY A 113       6.162   0.785   7.224  1.00 96.96           O  
ATOM   1832  N   ARG A 114       4.735   2.424   7.792  1.00 98.08           N  
ATOM   1833  H   ARG A 114       4.358   3.324   7.529  1.00 98.08           H  
ATOM   1834  CA  ARG A 114       4.029   1.631   8.810  1.00 98.08           C  
ATOM   1835  HA  ARG A 114       4.795   1.153   9.420  1.00 98.08           H  
ATOM   1836  C   ARG A 114       3.207   0.506   8.187  1.00 98.08           C  
ATOM   1837  CB  ARG A 114       3.145   2.543   9.683  1.00 98.08           C  
ATOM   1838  HB2 ARG A 114       3.763   3.336  10.104  1.00 98.08           H  
ATOM   1839  HB3 ARG A 114       2.382   3.007   9.057  1.00 98.08           H  
ATOM   1840  O   ARG A 114       3.142  -0.582   8.754  1.00 98.08           O  
ATOM   1841  CG  ARG A 114       2.441   1.801  10.835  1.00 98.08           C  
ATOM   1842  HG2 ARG A 114       1.854   2.518  11.407  1.00 98.08           H  
ATOM   1843  HG3 ARG A 114       1.762   1.049  10.432  1.00 98.08           H  
ATOM   1844  CD  ARG A 114       3.462   1.132  11.764  1.00 98.08           C  
ATOM   1845  HD2 ARG A 114       4.085   0.449  11.186  1.00 98.08           H  
ATOM   1846  HD3 ARG A 114       4.103   1.904  12.190  1.00 98.08           H  
ATOM   1847  NE  ARG A 114       2.831   0.344  12.836  1.00 98.08           N  
ATOM   1848  HE  ARG A 114       1.846   0.145  12.740  1.00 98.08           H  
ATOM   1849  NH1 ARG A 114       4.805  -0.141  13.905  1.00 98.08           N  
ATOM   1850 HH11 ARG A 114       5.316   0.299  13.154  1.00 98.08           H  
ATOM   1851 HH12 ARG A 114       5.336  -0.637  14.607  1.00 98.08           H  
ATOM   1852  NH2 ARG A 114       2.891  -1.012  14.666  1.00 98.08           N  
ATOM   1853 HH21 ARG A 114       1.939  -1.298  14.486  1.00 98.08           H  
ATOM   1854 HH22 ARG A 114       3.450  -1.546  15.315  1.00 98.08           H  
ATOM   1855  CZ  ARG A 114       3.510  -0.260  13.797  1.00 98.08           C  
ATOM   1856  N   THR A 115       2.601   0.762   7.031  1.00 98.53           N  
ATOM   1857  H   THR A 115       2.631   1.707   6.675  1.00 98.53           H  
ATOM   1858  CA  THR A 115       1.882  -0.246   6.247  1.00 98.53           C  
ATOM   1859  HA  THR A 115       1.077  -0.662   6.853  1.00 98.53           H  
ATOM   1860  C   THR A 115       2.812  -1.396   5.875  1.00 98.53           C  
ATOM   1861  CB  THR A 115       1.258   0.390   4.999  1.00 98.53           C  
ATOM   1862  HB  THR A 115       2.040   0.826   4.377  1.00 98.53           H  
ATOM   1863  O   THR A 115       2.484  -2.538   6.173  1.00 98.53           O  
ATOM   1864  CG2 THR A 115       0.447  -0.590   4.160  1.00 98.53           C  
ATOM   1865 HG21 THR A 115       1.085  -1.392   3.786  1.00 98.53           H  
ATOM   1866 HG22 THR A 115       0.008  -0.069   3.309  1.00 98.53           H  
ATOM   1867 HG23 THR A 115      -0.352  -1.014   4.769  1.00 98.53           H  
ATOM   1868  OG1 THR A 115       0.370   1.401   5.410  1.00 98.53           O  
ATOM   1869  HG1 THR A 115       0.286   2.024   4.684  1.00 98.53           H  
ATOM   1870  N   CYS A 116       3.998  -1.111   5.328  1.00 98.54           N  
ATOM   1871  H   CYS A 116       4.226  -0.149   5.121  1.00 98.54           H  
ATOM   1872  CA  CYS A 116       4.970  -2.137   4.939  1.00 98.54           C  
ATOM   1873  HA  CYS A 116       4.488  -2.825   4.244  1.00 98.54           H  
ATOM   1874  C   CYS A 116       5.442  -2.974   6.135  1.00 98.54           C  
ATOM   1875  CB  CYS A 116       6.157  -1.490   4.213  1.00 98.54           C  
ATOM   1876  HB2 CYS A 116       6.890  -2.261   3.977  1.00 98.54           H  
ATOM   1877  HB3 CYS A 116       6.629  -0.740   4.847  1.00 98.54           H  
ATOM   1878  O   CYS A 116       5.532  -4.192   6.024  1.00 98.54           O  
ATOM   1879  SG  CYS A 116       5.611  -0.733   2.657  1.00 98.54           S  
ATOM   1880  HG  CYS A 116       5.018   0.332   3.204  1.00 98.54           H  
ATOM   1881  N   GLN A 117       5.668  -2.352   7.298  1.00 98.27           N  
ATOM   1882  H   GLN A 117       5.626  -1.343   7.320  1.00 98.27           H  
ATOM   1883  CA  GLN A 117       5.995  -3.075   8.536  1.00 98.27           C  
ATOM   1884  HA  GLN A 117       6.891  -3.675   8.382  1.00 98.27           H  
ATOM   1885  C   GLN A 117       4.871  -4.027   8.973  1.00 98.27           C  
ATOM   1886  CB  GLN A 117       6.244  -2.067   9.665  1.00 98.27           C  
ATOM   1887  HB2 GLN A 117       6.285  -2.602  10.614  1.00 98.27           H  
ATOM   1888  HB3 GLN A 117       5.405  -1.371   9.708  1.00 98.27           H  
ATOM   1889  O   GLN A 117       5.135  -5.136   9.432  1.00 98.27           O  
ATOM   1890  CG  GLN A 117       7.552  -1.283   9.510  1.00 98.27           C  
ATOM   1891  HG2 GLN A 117       7.611  -0.833   8.519  1.00 98.27           H  
ATOM   1892  HG3 GLN A 117       8.386  -1.977   9.611  1.00 98.27           H  
ATOM   1893  CD  GLN A 117       7.692  -0.176  10.555  1.00 98.27           C  
ATOM   1894  NE2 GLN A 117       8.900   0.285  10.793  1.00 98.27           N  
ATOM   1895 HE21 GLN A 117       9.699  -0.101  10.311  1.00 98.27           H  
ATOM   1896 HE22 GLN A 117       9.000   1.011  11.488  1.00 98.27           H  
ATOM   1897  OE1 GLN A 117       6.738   0.284  11.183  1.00 98.27           O  
ATOM   1898  N   ALA A 118       3.608  -3.609   8.838  1.00 98.43           N  
ATOM   1899  H   ALA A 118       3.434  -2.698   8.440  1.00 98.43           H  
ATOM   1900  CA  ALA A 118       2.466  -4.437   9.214  1.00 98.43           C  
ATOM   1901  HA  ALA A 118       2.627  -4.806  10.227  1.00 98.43           H  
ATOM   1902  C   ALA A 118       2.309  -5.674   8.311  1.00 98.43           C  
ATOM   1903  CB  ALA A 118       1.202  -3.567   9.217  1.00 98.43           C  
ATOM   1904  HB1 ALA A 118       1.347  -2.702   9.863  1.00 98.43           H  
ATOM   1905  HB2 ALA A 118       0.978  -3.229   8.206  1.00 98.43           H  
ATOM   1906  HB3 ALA A 118       0.361  -4.154   9.586  1.00 98.43           H  
ATOM   1907  O   ALA A 118       1.824  -6.700   8.784  1.00 98.43           O  
ATOM   1908  N   LEU A 119       2.744  -5.610   7.045  1.00 98.59           N  
ATOM   1909  H   LEU A 119       3.137  -4.740   6.716  1.00 98.59           H  
ATOM   1910  CA  LEU A 119       2.632  -6.725   6.093  1.00 98.59           C  
ATOM   1911  HA  LEU A 119       1.586  -7.020   6.014  1.00 98.59           H  
ATOM   1912  C   LEU A 119       3.392  -7.973   6.531  1.00 98.59           C  
ATOM   1913  CB  LEU A 119       3.157  -6.319   4.706  1.00 98.59           C  
ATOM   1914  HB2 LEU A 119       4.195  -6.003   4.804  1.00 98.59           H  
ATOM   1915  HB3 LEU A 119       3.144  -7.201   4.066  1.00 98.59           H  
ATOM   1916  O   LEU A 119       2.943  -9.075   6.240  1.00 98.59           O  
ATOM   1917  CG  LEU A 119       2.352  -5.224   4.005  1.00 98.59           C  
ATOM   1918  HG  LEU A 119       2.238  -4.374   4.677  1.00 98.59           H  
ATOM   1919  CD1 LEU A 119       3.093  -4.752   2.759  1.00 98.59           C  
ATOM   1920 HD11 LEU A 119       3.101  -5.546   2.012  1.00 98.59           H  
ATOM   1921 HD12 LEU A 119       4.128  -4.515   3.002  1.00 98.59           H  
ATOM   1922 HD13 LEU A 119       2.612  -3.863   2.352  1.00 98.59           H  
ATOM   1923  CD2 LEU A 119       0.963  -5.705   3.599  1.00 98.59           C  
ATOM   1924 HD21 LEU A 119       0.384  -4.847   3.255  1.00 98.59           H  
ATOM   1925 HD22 LEU A 119       0.439  -6.153   4.444  1.00 98.59           H  
ATOM   1926 HD23 LEU A 119       1.040  -6.440   2.799  1.00 98.59           H  
ATOM   1927  N   VAL A 120       4.505  -7.823   7.254  1.00 97.84           N  
ATOM   1928  H   VAL A 120       4.835  -6.889   7.450  1.00 97.84           H  
ATOM   1929  CA  VAL A 120       5.260  -8.972   7.779  1.00 97.84           C  
ATOM   1930  HA  VAL A 120       5.580  -9.599   6.947  1.00 97.84           H  
ATOM   1931  C   VAL A 120       4.364  -9.828   8.671  1.00 97.84           C  
ATOM   1932  CB  VAL A 120       6.506  -8.510   8.553  1.00 97.84           C  
ATOM   1933  HB  VAL A 120       6.198  -7.901   9.402  1.00 97.84           H  
ATOM   1934  O   VAL A 120       4.266 -11.036   8.473  1.00 97.84           O  
ATOM   1935  CG1 VAL A 120       7.318  -9.701   9.074  1.00 97.84           C  
ATOM   1936 HG11 VAL A 120       8.218  -9.345   9.576  1.00 97.84           H  
ATOM   1937 HG12 VAL A 120       7.605 -10.352   8.248  1.00 97.84           H  
ATOM   1938 HG13 VAL A 120       6.737 -10.277   9.794  1.00 97.84           H  
ATOM   1939  CG2 VAL A 120       7.423  -7.671   7.661  1.00 97.84           C  
ATOM   1940 HG21 VAL A 120       8.302  -7.373   8.232  1.00 97.84           H  
ATOM   1941 HG22 VAL A 120       7.742  -8.245   6.791  1.00 97.84           H  
ATOM   1942 HG23 VAL A 120       6.920  -6.761   7.333  1.00 97.84           H  
ATOM   1943  N   VAL A 121       3.647  -9.179   9.592  1.00 98.18           N  
ATOM   1944  H   VAL A 121       3.733  -8.174   9.637  1.00 98.18           H  
ATOM   1945  CA  VAL A 121       2.706  -9.845  10.498  1.00 98.18           C  
ATOM   1946  HA  VAL A 121       3.171 -10.750  10.887  1.00 98.18           H  
ATOM   1947  C   VAL A 121       1.448 -10.276   9.756  1.00 98.18           C  
ATOM   1948  CB  VAL A 121       2.344  -8.935  11.688  1.00 98.18           C  
ATOM   1949  HB  VAL A 121       1.869  -8.028  11.314  1.00 98.18           H  
ATOM   1950  O   VAL A 121       0.928 -11.339  10.033  1.00 98.18           O  
ATOM   1951  CG1 VAL A 121       1.378  -9.613  12.670  1.00 98.18           C  
ATOM   1952 HG11 VAL A 121       1.798 -10.560  13.010  1.00 98.18           H  
ATOM   1953 HG12 VAL A 121       0.419  -9.807  12.189  1.00 98.18           H  
ATOM   1954 HG13 VAL A 121       1.202  -8.969  13.532  1.00 98.18           H  
ATOM   1955  CG2 VAL A 121       3.599  -8.530  12.474  1.00 98.18           C  
ATOM   1956 HG21 VAL A 121       3.321  -7.915  13.330  1.00 98.18           H  
ATOM   1957 HG22 VAL A 121       4.276  -7.953  11.844  1.00 98.18           H  
ATOM   1958 HG23 VAL A 121       4.116  -9.422  12.829  1.00 98.18           H  
ATOM   1959  N   LEU A 122       0.946  -9.476   8.814  1.00 98.07           N  
ATOM   1960  H   LEU A 122       1.424  -8.607   8.624  1.00 98.07           H  
ATOM   1961  CA  LEU A 122      -0.348  -9.716   8.170  1.00 98.07           C  
ATOM   1962  HA  LEU A 122      -0.987 -10.245   8.876  1.00 98.07           H  
ATOM   1963  C   LEU A 122      -0.286 -10.612   6.929  1.00 98.07           C  
ATOM   1964  CB  LEU A 122      -1.014  -8.371   7.849  1.00 98.07           C  
ATOM   1965  HB2 LEU A 122      -0.327  -7.786   7.237  1.00 98.07           H  
ATOM   1966  HB3 LEU A 122      -1.913  -8.545   7.257  1.00 98.07           H  
ATOM   1967  O   LEU A 122      -1.333 -10.845   6.335  1.00 98.07           O  
ATOM   1968  CG  LEU A 122      -1.413  -7.565   9.094  1.00 98.07           C  
ATOM   1969  HG  LEU A 122      -0.555  -7.437   9.755  1.00 98.07           H  
ATOM   1970  CD1 LEU A 122      -1.868  -6.183   8.635  1.00 98.07           C  
ATOM   1971 HD11 LEU A 122      -2.095  -5.563   9.502  1.00 98.07           H  
ATOM   1972 HD12 LEU A 122      -1.052  -5.717   8.082  1.00 98.07           H  
ATOM   1973 HD13 LEU A 122      -2.745  -6.269   7.993  1.00 98.07           H  
ATOM   1974  CD2 LEU A 122      -2.550  -8.215   9.886  1.00 98.07           C  
ATOM   1975 HD21 LEU A 122      -2.854  -7.562  10.704  1.00 98.07           H  
ATOM   1976 HD22 LEU A 122      -2.212  -9.159  10.315  1.00 98.07           H  
ATOM   1977 HD23 LEU A 122      -3.401  -8.407   9.234  1.00 98.07           H  
ATOM   1978  N   SER A 123       0.890 -11.099   6.533  1.00 97.82           N  
ATOM   1979  H   SER A 123       1.708 -10.825   7.058  1.00 97.82           H  
ATOM   1980  CA  SER A 123       1.114 -11.760   5.237  1.00 97.82           C  
ATOM   1981  HA  SER A 123       0.944 -11.018   4.457  1.00 97.82           H  
ATOM   1982  C   SER A 123       0.157 -12.919   4.934  1.00 97.82           C  
ATOM   1983  CB  SER A 123       2.573 -12.212   5.105  1.00 97.82           C  
ATOM   1984  HB2 SER A 123       2.675 -12.796   4.190  1.00 97.82           H  
ATOM   1985  HB3 SER A 123       3.212 -11.333   5.019  1.00 97.82           H  
ATOM   1986  O   SER A 123      -0.262 -13.057   3.789  1.00 97.82           O  
ATOM   1987  OG  SER A 123       3.013 -12.991   6.201  1.00 97.82           O  
ATOM   1988  HG  SER A 123       3.262 -12.422   6.934  1.00 97.82           H  
ATOM   1989  N   GLU A 124      -0.283 -13.687   5.933  1.00 98.23           N  
ATOM   1990  H   GLU A 124       0.158 -13.586   6.837  1.00 98.23           H  
ATOM   1991  CA  GLU A 124      -1.248 -14.787   5.746  1.00 98.23           C  
ATOM   1992  HA  GLU A 124      -1.117 -15.197   4.744  1.00 98.23           H  
ATOM   1993  C   GLU A 124      -2.729 -14.363   5.798  1.00 98.23           C  
ATOM   1994  CB  GLU A 124      -0.945 -15.923   6.737  1.00 98.23           C  
ATOM   1995  HB2 GLU A 124      -1.043 -15.546   7.755  1.00 98.23           H  
ATOM   1996  HB3 GLU A 124      -1.679 -16.717   6.599  1.00 98.23           H  
ATOM   1997  O   GLU A 124      -3.620 -15.170   5.550  1.00 98.23           O  
ATOM   1998  CG  GLU A 124       0.458 -16.529   6.557  1.00 98.23           C  
ATOM   1999  HG2 GLU A 124       0.537 -17.414   7.187  1.00 98.23           H  
ATOM   2000  HG3 GLU A 124       1.196 -15.809   6.913  1.00 98.23           H  
ATOM   2001  CD  GLU A 124       0.766 -16.907   5.095  1.00 98.23           C  
ATOM   2002  OE1 GLU A 124       1.722 -16.349   4.514  1.00 98.23           O  
ATOM   2003  OE2 GLU A 124       0.017 -17.702   4.482  1.00 98.23           O  
ATOM   2004  N   TRP A 125      -3.015 -13.089   6.072  1.00 97.61           N  
ATOM   2005  H   TRP A 125      -2.238 -12.465   6.237  1.00 97.61           H  
ATOM   2006  CA  TRP A 125      -4.368 -12.515   6.105  1.00 97.61           C  
ATOM   2007  HA  TRP A 125      -5.097 -13.323   6.043  1.00 97.61           H  
ATOM   2008  C   TRP A 125      -4.664 -11.586   4.919  1.00 97.61           C  
ATOM   2009  CB  TRP A 125      -4.579 -11.795   7.442  1.00 97.61           C  
ATOM   2010  HB2 TRP A 125      -3.806 -11.036   7.563  1.00 97.61           H  
ATOM   2011  HB3 TRP A 125      -5.539 -11.279   7.414  1.00 97.61           H  
ATOM   2012  O   TRP A 125      -5.733 -10.969   4.868  1.00 97.61           O  
ATOM   2013  CG  TRP A 125      -4.585 -12.675   8.651  1.00 97.61           C  
ATOM   2014  CD1 TRP A 125      -5.666 -13.326   9.135  1.00 97.61           C  
ATOM   2015  HD1 TRP A 125      -6.647 -13.302   8.686  1.00 97.61           H  
ATOM   2016  CD2 TRP A 125      -3.473 -13.048   9.522  1.00 97.61           C  
ATOM   2017  CE2 TRP A 125      -3.985 -13.868  10.573  1.00 97.61           C  
ATOM   2018  CE3 TRP A 125      -2.082 -12.824   9.514  1.00 97.61           C  
ATOM   2019  HE3 TRP A 125      -1.635 -12.295   8.686  1.00 97.61           H  
ATOM   2020  NE1 TRP A 125      -5.318 -14.027  10.272  1.00 97.61           N  
ATOM   2021  HE1 TRP A 125      -5.944 -14.643  10.770  1.00 97.61           H  
ATOM   2022  CH2 TRP A 125      -1.807 -14.106  11.582  1.00 97.61           C  
ATOM   2023  HH2 TRP A 125      -1.157 -14.524  12.337  1.00 97.61           H  
ATOM   2024  CZ2 TRP A 125      -3.182 -14.371  11.605  1.00 97.61           C  
ATOM   2025  HZ2 TRP A 125      -3.607 -14.992  12.380  1.00 97.61           H  
ATOM   2026  CZ3 TRP A 125      -1.262 -13.368  10.522  1.00 97.61           C  
ATOM   2027  HZ3 TRP A 125      -0.187 -13.284  10.466  1.00 97.61           H  
ATOM   2028  N   LEU A 126      -3.724 -11.448   3.982  1.00 97.69           N  
ATOM   2029  H   LEU A 126      -2.888 -12.008   4.071  1.00 97.69           H  
ATOM   2030  CA  LEU A 126      -3.894 -10.650   2.769  1.00 97.69           C  
ATOM   2031  HA  LEU A 126      -4.457  -9.754   3.030  1.00 97.69           H  
ATOM   2032  C   LEU A 126      -4.687 -11.427   1.703  1.00 97.69           C  
ATOM   2033  CB  LEU A 126      -2.517 -10.227   2.227  1.00 97.69           C  
ATOM   2034  HB2 LEU A 126      -2.654  -9.636   1.322  1.00 97.69           H  
ATOM   2035  HB3 LEU A 126      -1.970 -11.131   1.961  1.00 97.69           H  
ATOM   2036  O   LEU A 126      -4.686 -12.657   1.713  1.00 97.69           O  
ATOM   2037  CG  LEU A 126      -1.648  -9.429   3.210  1.00 97.69           C  
ATOM   2038  HG  LEU A 126      -1.408 -10.067   4.060  1.00 97.69           H  
ATOM   2039  CD1 LEU A 126      -0.331  -9.051   2.547  1.00 97.69           C  
ATOM   2040 HD11 LEU A 126       0.332  -8.591   3.280  1.00 97.69           H  
ATOM   2041 HD12 LEU A 126       0.149  -9.956   2.174  1.00 97.69           H  
ATOM   2042 HD13 LEU A 126      -0.507  -8.370   1.715  1.00 97.69           H  
ATOM   2043  CD2 LEU A 126      -2.321  -8.153   3.722  1.00 97.69           C  
ATOM   2044 HD21 LEU A 126      -3.199  -8.413   4.312  1.00 97.69           H  
ATOM   2045 HD22 LEU A 126      -2.614  -7.522   2.883  1.00 97.69           H  
ATOM   2046 HD23 LEU A 126      -1.623  -7.615   4.364  1.00 97.69           H  
ATOM   2047  N   PRO A 127      -5.321 -10.739   0.730  1.00 95.43           N  
ATOM   2048  CA  PRO A 127      -5.993 -11.402  -0.392  1.00 95.43           C  
ATOM   2049  HA  PRO A 127      -6.829 -11.982  -0.001  1.00 95.43           H  
ATOM   2050  C   PRO A 127      -5.087 -12.342  -1.201  1.00 95.43           C  
ATOM   2051  CB  PRO A 127      -6.525 -10.263  -1.269  1.00 95.43           C  
ATOM   2052  HB2 PRO A 127      -7.448 -10.544  -1.776  1.00 95.43           H  
ATOM   2053  HB3 PRO A 127      -5.769  -9.957  -1.992  1.00 95.43           H  
ATOM   2054  O   PRO A 127      -5.568 -13.334  -1.740  1.00 95.43           O  
ATOM   2055  CG  PRO A 127      -6.750  -9.136  -0.263  1.00 95.43           C  
ATOM   2056  HG2 PRO A 127      -7.682  -9.308   0.275  1.00 95.43           H  
ATOM   2057  HG3 PRO A 127      -6.760  -8.154  -0.736  1.00 95.43           H  
ATOM   2058  CD  PRO A 127      -5.573  -9.304   0.694  1.00 95.43           C  
ATOM   2059  HD2 PRO A 127      -4.697  -8.784   0.307  1.00 95.43           H  
ATOM   2060  HD3 PRO A 127      -5.844  -8.915   1.676  1.00 95.43           H  
ATOM   2061  N   VAL A 128      -3.790 -12.031  -1.276  1.00 97.51           N  
ATOM   2062  H   VAL A 128      -3.470 -11.216  -0.772  1.00 97.51           H  
ATOM   2063  CA  VAL A 128      -2.740 -12.930  -1.769  1.00 97.51           C  
ATOM   2064  HA  VAL A 128      -3.174 -13.878  -2.088  1.00 97.51           H  
ATOM   2065  C   VAL A 128      -1.796 -13.187  -0.603  1.00 97.51           C  
ATOM   2066  CB  VAL A 128      -1.982 -12.316  -2.959  1.00 97.51           C  
ATOM   2067  HB  VAL A 128      -1.528 -11.374  -2.652  1.00 97.51           H  
ATOM   2068  O   VAL A 128      -1.143 -12.254  -0.135  1.00 97.51           O  
ATOM   2069  CG1 VAL A 128      -0.886 -13.261  -3.463  1.00 97.51           C  
ATOM   2070 HG11 VAL A 128      -0.367 -12.805  -4.306  1.00 97.51           H  
ATOM   2071 HG12 VAL A 128      -0.156 -13.449  -2.677  1.00 97.51           H  
ATOM   2072 HG13 VAL A 128      -1.318 -14.209  -3.782  1.00 97.51           H  
ATOM   2073  CG2 VAL A 128      -2.908 -12.026  -4.141  1.00 97.51           C  
ATOM   2074 HG21 VAL A 128      -3.722 -11.366  -3.843  1.00 97.51           H  
ATOM   2075 HG22 VAL A 128      -2.329 -11.547  -4.931  1.00 97.51           H  
ATOM   2076 HG23 VAL A 128      -3.311 -12.966  -4.519  1.00 97.51           H  
ATOM   2077  N   THR A 129      -1.755 -14.425  -0.112  1.00 98.47           N  
ATOM   2078  H   THR A 129      -2.301 -15.154  -0.547  1.00 98.47           H  
ATOM   2079  CA  THR A 129      -1.010 -14.763   1.109  1.00 98.47           C  
ATOM   2080  HA  THR A 129      -1.188 -13.960   1.825  1.00 98.47           H  
ATOM   2081  C   THR A 129       0.497 -14.840   0.876  1.00 98.47           C  
ATOM   2082  CB  THR A 129      -1.507 -16.059   1.762  1.00 98.47           C  
ATOM   2083  HB  THR A 129      -0.975 -16.189   2.705  1.00 98.47           H  
ATOM   2084  O   THR A 129       0.957 -14.996  -0.259  1.00 98.47           O  
ATOM   2085  CG2 THR A 129      -3.006 -16.024   2.055  1.00 98.47           C  
ATOM   2086 HG21 THR A 129      -3.276 -16.891   2.658  1.00 98.47           H  
ATOM   2087 HG22 THR A 129      -3.248 -15.123   2.619  1.00 98.47           H  
ATOM   2088 HG23 THR A 129      -3.580 -16.035   1.129  1.00 98.47           H  
ATOM   2089  OG1 THR A 129      -1.253 -17.182   0.943  1.00 98.47           O  
ATOM   2090  HG1 THR A 129      -1.367 -17.933   1.530  1.00 98.47           H  
ATOM   2091  N   GLY A 130       1.286 -14.768   1.951  1.00 98.51           N  
ATOM   2092  H   GLY A 130       0.866 -14.695   2.867  1.00 98.51           H  
ATOM   2093  CA  GLY A 130       2.737 -14.952   1.895  1.00 98.51           C  
ATOM   2094  HA2 GLY A 130       3.186 -14.203   1.242  1.00 98.51           H  
ATOM   2095  HA3 GLY A 130       3.147 -14.850   2.899  1.00 98.51           H  
ATOM   2096  C   GLY A 130       3.099 -16.336   1.369  1.00 98.51           C  
ATOM   2097  O   GLY A 130       3.927 -16.444   0.470  1.00 98.51           O  
ATOM   2098  N   THR A 131       2.388 -17.366   1.828  1.00 98.31           N  
ATOM   2099  H   THR A 131       1.843 -17.212   2.664  1.00 98.31           H  
ATOM   2100  CA  THR A 131       2.511 -18.740   1.314  1.00 98.31           C  
ATOM   2101  HA  THR A 131       3.522 -19.097   1.510  1.00 98.31           H  
ATOM   2102  C   THR A 131       2.266 -18.820  -0.197  1.00 98.31           C  
ATOM   2103  CB  THR A 131       1.522 -19.668   2.038  1.00 98.31           C  
ATOM   2104  HB  THR A 131       0.500 -19.372   1.801  1.00 98.31           H  
ATOM   2105  O   THR A 131       3.007 -19.489  -0.914  1.00 98.31           O  
ATOM   2106  CG2 THR A 131       1.718 -21.132   1.644  1.00 98.31           C  
ATOM   2107 HG21 THR A 131       2.756 -21.424   1.803  1.00 98.31           H  
ATOM   2108 HG22 THR A 131       1.072 -21.763   2.255  1.00 98.31           H  
ATOM   2109 HG23 THR A 131       1.458 -21.284   0.596  1.00 98.31           H  
ATOM   2110  OG1 THR A 131       1.701 -19.592   3.432  1.00 98.31           O  
ATOM   2111  HG1 THR A 131       1.129 -18.906   3.785  1.00 98.31           H  
ATOM   2112  N   THR A 132       1.262 -18.099  -0.711  1.00 98.22           N  
ATOM   2113  H   THR A 132       0.715 -17.520  -0.090  1.00 98.22           H  
ATOM   2114  CA  THR A 132       0.994 -18.046  -2.160  1.00 98.22           C  
ATOM   2115  HA  THR A 132       0.878 -19.061  -2.538  1.00 98.22           H  
ATOM   2116  C   THR A 132       2.161 -17.406  -2.911  1.00 98.22           C  
ATOM   2117  CB  THR A 132      -0.293 -17.264  -2.466  1.00 98.22           C  
ATOM   2118  HB  THR A 132      -0.184 -16.232  -2.134  1.00 98.22           H  
ATOM   2119  O   THR A 132       2.584 -17.913  -3.947  1.00 98.22           O  
ATOM   2120  CG2 THR A 132      -0.637 -17.257  -3.956  1.00 98.22           C  
ATOM   2121 HG21 THR A 132       0.103 -16.682  -4.512  1.00 98.22           H  
ATOM   2122 HG22 THR A 132      -1.616 -16.799  -4.102  1.00 98.22           H  
ATOM   2123 HG23 THR A 132      -0.660 -18.279  -4.334  1.00 98.22           H  
ATOM   2124  OG1 THR A 132      -1.397 -17.834  -1.800  1.00 98.22           O  
ATOM   2125  HG1 THR A 132      -1.297 -17.659  -0.861  1.00 98.22           H  
ATOM   2126  N   MET A 133       2.708 -16.307  -2.384  1.00 98.61           N  
ATOM   2127  H   MET A 133       2.342 -15.954  -1.511  1.00 98.61           H  
ATOM   2128  CA  MET A 133       3.845 -15.620  -3.000  1.00 98.61           C  
ATOM   2129  HA  MET A 133       3.623 -15.469  -4.057  1.00 98.61           H  
ATOM   2130  C   MET A 133       5.132 -16.447  -2.954  1.00 98.61           C  
ATOM   2131  CB  MET A 133       4.064 -14.254  -2.342  1.00 98.61           C  
ATOM   2132  HB2 MET A 133       4.994 -13.832  -2.723  1.00 98.61           H  
ATOM   2133  HB3 MET A 133       4.166 -14.373  -1.263  1.00 98.61           H  
ATOM   2134  O   MET A 133       5.886 -16.428  -3.925  1.00 98.61           O  
ATOM   2135  CG  MET A 133       2.932 -13.266  -2.638  1.00 98.61           C  
ATOM   2136  HG2 MET A 133       2.020 -13.639  -2.173  1.00 98.61           H  
ATOM   2137  HG3 MET A 133       3.182 -12.318  -2.162  1.00 98.61           H  
ATOM   2138  SD  MET A 133       2.585 -12.950  -4.397  1.00 98.61           S  
ATOM   2139  CE  MET A 133       4.199 -12.350  -4.953  1.00 98.61           C  
ATOM   2140  HE1 MET A 133       4.098 -11.930  -5.954  1.00 98.61           H  
ATOM   2141  HE2 MET A 133       4.914 -13.173  -4.976  1.00 98.61           H  
ATOM   2142  HE3 MET A 133       4.554 -11.576  -4.273  1.00 98.61           H  
ATOM   2143  N   ASP A 134       5.363 -17.213  -1.886  1.00 98.54           N  
ATOM   2144  H   ASP A 134       4.733 -17.156  -1.100  1.00 98.54           H  
ATOM   2145  CA  ASP A 134       6.505 -18.132  -1.794  1.00 98.54           C  
ATOM   2146  HA  ASP A 134       7.425 -17.576  -1.971  1.00 98.54           H  
ATOM   2147  C   ASP A 134       6.452 -19.245  -2.840  1.00 98.54           C  
ATOM   2148  CB  ASP A 134       6.575 -18.770  -0.405  1.00 98.54           C  
ATOM   2149  HB2 ASP A 134       7.248 -19.626  -0.447  1.00 98.54           H  
ATOM   2150  HB3 ASP A 134       5.588 -19.131  -0.117  1.00 98.54           H  
ATOM   2151  O   ASP A 134       7.499 -19.671  -3.324  1.00 98.54           O  
ATOM   2152  CG  ASP A 134       7.110 -17.830   0.663  1.00 98.54           C  
ATOM   2153  OD1 ASP A 134       7.671 -16.752   0.347  1.00 98.54           O  
ATOM   2154  OD2 ASP A 134       6.961 -18.166   1.853  1.00 98.54           O  
ATOM   2155  N   GLY A 135       5.249 -19.675  -3.234  1.00 98.12           N  
ATOM   2156  H   GLY A 135       4.433 -19.318  -2.759  1.00 98.12           H  
ATOM   2157  CA  GLY A 135       5.063 -20.615  -4.340  1.00 98.12           C  
ATOM   2158  HA2 GLY A 135       4.007 -20.878  -4.401  1.00 98.12           H  
ATOM   2159  HA3 GLY A 135       5.641 -21.518  -4.146  1.00 98.12           H  
ATOM   2160  C   GLY A 135       5.490 -20.056  -5.703  1.00 98.12           C  
ATOM   2161  O   GLY A 135       5.780 -20.830  -6.610  1.00 98.12           O  
ATOM   2162  N   LEU A 136       5.552 -18.727  -5.855  1.00 98.02           N  
ATOM   2163  H   LEU A 136       5.325 -18.157  -5.052  1.00 98.02           H  
ATOM   2164  CA  LEU A 136       5.979 -18.051  -7.088  1.00 98.02           C  
ATOM   2165  HA  LEU A 136       5.868 -18.727  -7.935  1.00 98.02           H  
ATOM   2166  C   LEU A 136       7.453 -17.636  -7.046  1.00 98.02           C  
ATOM   2167  CB  LEU A 136       5.100 -16.810  -7.318  1.00 98.02           C  
ATOM   2168  HB2 LEU A 136       5.256 -16.118  -6.490  1.00 98.02           H  
ATOM   2169  HB3 LEU A 136       5.434 -16.315  -8.230  1.00 98.02           H  
ATOM   2170  O   LEU A 136       8.137 -17.657  -8.066  1.00 98.02           O  
ATOM   2171  CG  LEU A 136       3.598 -17.105  -7.438  1.00 98.02           C  
ATOM   2172  HG  LEU A 136       3.251 -17.666  -6.571  1.00 98.02           H  
ATOM   2173  CD1 LEU A 136       2.840 -15.784  -7.480  1.00 98.02           C  
ATOM   2174 HD11 LEU A 136       3.165 -15.188  -8.333  1.00 98.02           H  
ATOM   2175 HD12 LEU A 136       3.021 -15.239  -6.554  1.00 98.02           H  
ATOM   2176 HD13 LEU A 136       1.774 -16.002  -7.552  1.00 98.02           H  
ATOM   2177  CD2 LEU A 136       3.262 -17.893  -8.705  1.00 98.02           C  
ATOM   2178 HD21 LEU A 136       3.713 -18.883  -8.650  1.00 98.02           H  
ATOM   2179 HD22 LEU A 136       3.638 -17.374  -9.586  1.00 98.02           H  
ATOM   2180 HD23 LEU A 136       2.182 -18.017  -8.786  1.00 98.02           H  
ATOM   2181  N   SER A 137       7.934 -17.228  -5.875  1.00 98.47           N  
ATOM   2182  H   SER A 137       7.300 -17.205  -5.089  1.00 98.47           H  
ATOM   2183  CA  SER A 137       9.324 -16.863  -5.626  1.00 98.47           C  
ATOM   2184  HA  SER A 137       9.977 -17.404  -6.311  1.00 98.47           H  
ATOM   2185  C   SER A 137       9.660 -17.196  -4.173  1.00 98.47           C  
ATOM   2186  CB  SER A 137       9.523 -15.369  -5.879  1.00 98.47           C  
ATOM   2187  HB2 SER A 137       9.362 -15.161  -6.936  1.00 98.47           H  
ATOM   2188  HB3 SER A 137       8.800 -14.801  -5.294  1.00 98.47           H  
ATOM   2189  O   SER A 137       9.180 -16.488  -3.285  1.00 98.47           O  
ATOM   2190  OG  SER A 137      10.834 -14.972  -5.519  1.00 98.47           O  
ATOM   2191  HG  SER A 137      10.952 -15.120  -4.578  1.00 98.47           H  
ATOM   2192  N   PRO A 138      10.502 -18.211  -3.908  1.00 97.90           N  
ATOM   2193  CA  PRO A 138      10.858 -18.599  -2.548  1.00 97.90           C  
ATOM   2194  HA  PRO A 138       9.979 -19.047  -2.086  1.00 97.90           H  
ATOM   2195  C   PRO A 138      11.336 -17.413  -1.704  1.00 97.90           C  
ATOM   2196  CB  PRO A 138      11.942 -19.669  -2.701  1.00 97.90           C  
ATOM   2197  HB2 PRO A 138      12.926 -19.204  -2.770  1.00 97.90           H  
ATOM   2198  HB3 PRO A 138      11.915 -20.391  -1.885  1.00 97.90           H  
ATOM   2199  O   PRO A 138      12.149 -16.606  -2.160  1.00 97.90           O  
ATOM   2200  CG  PRO A 138      11.596 -20.315  -4.041  1.00 97.90           C  
ATOM   2201  HG2 PRO A 138      10.791 -21.038  -3.902  1.00 97.90           H  
ATOM   2202  HG3 PRO A 138      12.463 -20.788  -4.502  1.00 97.90           H  
ATOM   2203  CD  PRO A 138      11.085 -19.138  -4.868  1.00 97.90           C  
ATOM   2204  HD2 PRO A 138      11.917 -18.655  -5.381  1.00 97.90           H  
ATOM   2205  HD3 PRO A 138      10.344 -19.486  -5.588  1.00 97.90           H  
ATOM   2206  N   ALA A 139      10.829 -17.324  -0.471  1.00 97.55           N  
ATOM   2207  H   ALA A 139      10.111 -17.984  -0.207  1.00 97.55           H  
ATOM   2208  CA  ALA A 139      11.098 -16.233   0.466  1.00 97.55           C  
ATOM   2209  HA  ALA A 139      10.427 -16.387   1.311  1.00 97.55           H  
ATOM   2210  C   ALA A 139      10.735 -14.837  -0.087  1.00 97.55           C  
ATOM   2211  CB  ALA A 139      12.534 -16.357   1.003  1.00 97.55           C  
ATOM   2212  HB1 ALA A 139      12.690 -15.630   1.800  1.00 97.55           H  
ATOM   2213  HB2 ALA A 139      12.696 -17.359   1.401  1.00 97.55           H  
ATOM   2214  HB3 ALA A 139      13.252 -16.163   0.206  1.00 97.55           H  
ATOM   2215  O   ALA A 139      11.486 -13.873   0.094  1.00 97.55           O  
ATOM   2216  N   TYR A 140       9.577 -14.710  -0.751  1.00 98.77           N  
ATOM   2217  H   TYR A 140       8.990 -15.526  -0.849  1.00 98.77           H  
ATOM   2218  CA  TYR A 140       9.131 -13.438  -1.327  1.00 98.77           C  
ATOM   2219  HA  TYR A 140       9.840 -13.186  -2.116  1.00 98.77           H  
ATOM   2220  C   TYR A 140       9.095 -12.328  -0.254  1.00 98.77           C  
ATOM   2221  CB  TYR A 140       7.754 -13.571  -1.992  1.00 98.77           C  
ATOM   2222  HB2 TYR A 140       7.792 -14.355  -2.747  1.00 98.77           H  
ATOM   2223  HB3 TYR A 140       7.018 -13.872  -1.246  1.00 98.77           H  
ATOM   2224  O   TYR A 140       8.474 -12.515   0.802  1.00 98.77           O  
ATOM   2225  CG  TYR A 140       7.304 -12.276  -2.652  1.00 98.77           C  
ATOM   2226  CD1 TYR A 140       6.545 -11.328  -1.935  1.00 98.77           C  
ATOM   2227  HD1 TYR A 140       6.241 -11.537  -0.920  1.00 98.77           H  
ATOM   2228  CD2 TYR A 140       7.702 -11.995  -3.972  1.00 98.77           C  
ATOM   2229  HD2 TYR A 140       8.284 -12.719  -4.522  1.00 98.77           H  
ATOM   2230  CE1 TYR A 140       6.212 -10.093  -2.528  1.00 98.77           C  
ATOM   2231  HE1 TYR A 140       5.659  -9.346  -1.977  1.00 98.77           H  
ATOM   2232  CE2 TYR A 140       7.362 -10.766  -4.569  1.00 98.77           C  
ATOM   2233  HE2 TYR A 140       7.670 -10.546  -5.581  1.00 98.77           H  
ATOM   2234  OH  TYR A 140       6.353  -8.603  -4.411  1.00 98.77           O  
ATOM   2235  HH  TYR A 140       6.782  -8.524  -5.266  1.00 98.77           H  
ATOM   2236  CZ  TYR A 140       6.634  -9.804  -3.842  1.00 98.77           C  
ATOM   2237  N   PRO A 141       9.693 -11.144  -0.483  1.00 98.64           N  
ATOM   2238  CA  PRO A 141       9.782 -10.126   0.559  1.00 98.64           C  
ATOM   2239  HA  PRO A 141      10.285 -10.579   1.414  1.00 98.64           H  
ATOM   2240  C   PRO A 141       8.415  -9.584   1.008  1.00 98.64           C  
ATOM   2241  CB  PRO A 141      10.692  -9.035  -0.002  1.00 98.64           C  
ATOM   2242  HB2 PRO A 141      10.109  -8.227  -0.443  1.00 98.64           H  
ATOM   2243  HB3 PRO A 141      11.352  -8.665   0.783  1.00 98.64           H  
ATOM   2244  O   PRO A 141       7.724  -8.875   0.276  1.00 98.64           O  
ATOM   2245  CG  PRO A 141      11.491  -9.732  -1.100  1.00 98.64           C  
ATOM   2246  HG2 PRO A 141      12.361 -10.224  -0.665  1.00 98.64           H  
ATOM   2247  HG3 PRO A 141      11.789  -9.040  -1.887  1.00 98.64           H  
ATOM   2248  CD  PRO A 141      10.523 -10.782  -1.625  1.00 98.64           C  
ATOM   2249  HD2 PRO A 141      11.097 -11.624  -2.012  1.00 98.64           H  
ATOM   2250  HD3 PRO A 141       9.897 -10.355  -2.408  1.00 98.64           H  
ATOM   2251  N   ARG A 142       8.035  -9.853   2.265  1.00 98.78           N  
ATOM   2252  H   ARG A 142       8.613 -10.500   2.782  1.00 98.78           H  
ATOM   2253  CA  ARG A 142       6.698  -9.515   2.802  1.00 98.78           C  
ATOM   2254  HA  ARG A 142       5.947  -9.966   2.154  1.00 98.78           H  
ATOM   2255  C   ARG A 142       6.369  -8.024   2.780  1.00 98.78           C  
ATOM   2256  CB  ARG A 142       6.535 -10.083   4.224  1.00 98.78           C  
ATOM   2257  HB2 ARG A 142       5.529  -9.849   4.571  1.00 98.78           H  
ATOM   2258  HB3 ARG A 142       7.244  -9.594   4.892  1.00 98.78           H  
ATOM   2259  O   ARG A 142       5.221  -7.653   2.560  1.00 98.78           O  
ATOM   2260  CG  ARG A 142       6.735 -11.603   4.324  1.00 98.78           C  
ATOM   2261  HG2 ARG A 142       7.780 -11.855   4.140  1.00 98.78           H  
ATOM   2262  HG3 ARG A 142       6.478 -11.919   5.335  1.00 98.78           H  
ATOM   2263  CD  ARG A 142       5.852 -12.349   3.322  1.00 98.78           C  
ATOM   2264  HD2 ARG A 142       4.824 -12.014   3.453  1.00 98.78           H  
ATOM   2265  HD3 ARG A 142       6.166 -12.115   2.305  1.00 98.78           H  
ATOM   2266  NE  ARG A 142       5.892 -13.794   3.543  1.00 98.78           N  
ATOM   2267  HE  ARG A 142       5.520 -14.135   4.418  1.00 98.78           H  
ATOM   2268  NH1 ARG A 142       6.702 -14.495   1.493  1.00 98.78           N  
ATOM   2269 HH11 ARG A 142       6.998 -15.304   0.967  1.00 98.78           H  
ATOM   2270 HH12 ARG A 142       7.109 -13.600   1.260  1.00 98.78           H  
ATOM   2271  NH2 ARG A 142       6.124 -15.954   3.058  1.00 98.78           N  
ATOM   2272 HH21 ARG A 142       6.467 -16.694   2.462  1.00 98.78           H  
ATOM   2273 HH22 ARG A 142       5.687 -16.235   3.924  1.00 98.78           H  
ATOM   2274  CZ  ARG A 142       6.244 -14.727   2.683  1.00 98.78           C  
ATOM   2275  N   HIS A 143       7.374  -7.162   2.923  1.00 98.73           N  
ATOM   2276  H   HIS A 143       8.293  -7.538   3.105  1.00 98.73           H  
ATOM   2277  CA  HIS A 143       7.215  -5.706   2.850  1.00 98.73           C  
ATOM   2278  HA  HIS A 143       6.476  -5.400   3.590  1.00 98.73           H  
ATOM   2279  C   HIS A 143       6.711  -5.206   1.480  1.00 98.73           C  
ATOM   2280  CB  HIS A 143       8.554  -5.044   3.206  1.00 98.73           C  
ATOM   2281  HB2 HIS A 143       8.452  -3.964   3.105  1.00 98.73           H  
ATOM   2282  HB3 HIS A 143       9.317  -5.372   2.499  1.00 98.73           H  
ATOM   2283  O   HIS A 143       6.208  -4.089   1.402  1.00 98.73           O  
ATOM   2284  CG  HIS A 143       9.023  -5.343   4.609  1.00 98.73           C  
ATOM   2285  CD2 HIS A 143       8.700  -4.637   5.736  1.00 98.73           C  
ATOM   2286  HD2 HIS A 143       8.061  -3.767   5.776  1.00 98.73           H  
ATOM   2287  ND1 HIS A 143       9.914  -6.324   4.991  1.00 98.73           N  
ATOM   2288  HD1 HIS A 143      10.495  -6.885   4.385  1.00 98.73           H  
ATOM   2289  CE1 HIS A 143      10.108  -6.212   6.316  1.00 98.73           C  
ATOM   2290  HE1 HIS A 143      10.803  -6.805   6.891  1.00 98.73           H  
ATOM   2291  NE2 HIS A 143       9.388  -5.195   6.815  1.00 98.73           N  
ATOM   2292  N   MET A 144       6.813  -6.016   0.415  1.00 98.78           N  
ATOM   2293  H   MET A 144       7.218  -6.934   0.538  1.00 98.78           H  
ATOM   2294  CA  MET A 144       6.359  -5.674  -0.940  1.00 98.78           C  
ATOM   2295  HA  MET A 144       6.425  -4.594  -1.070  1.00 98.78           H  
ATOM   2296  C   MET A 144       4.893  -6.059  -1.217  1.00 98.78           C  
ATOM   2297  CB  MET A 144       7.291  -6.323  -1.977  1.00 98.78           C  
ATOM   2298  HB2 MET A 144       6.919  -6.096  -2.976  1.00 98.78           H  
ATOM   2299  HB3 MET A 144       7.279  -7.406  -1.852  1.00 98.78           H  
ATOM   2300  O   MET A 144       4.363  -5.727  -2.277  1.00 98.78           O  
ATOM   2301  CG  MET A 144       8.736  -5.823  -1.895  1.00 98.78           C  
ATOM   2302  HG2 MET A 144       9.148  -6.033  -0.907  1.00 98.78           H  
ATOM   2303  HG3 MET A 144       8.732  -4.744  -2.046  1.00 98.78           H  
ATOM   2304  SD  MET A 144       9.804  -6.585  -3.147  1.00 98.78           S  
ATOM   2305  CE  MET A 144      11.193  -5.426  -3.166  1.00 98.78           C  
ATOM   2306  HE1 MET A 144      11.862  -5.681  -3.987  1.00 98.78           H  
ATOM   2307  HE2 MET A 144      10.816  -4.415  -3.324  1.00 98.78           H  
ATOM   2308  HE3 MET A 144      11.741  -5.473  -2.225  1.00 98.78           H  
ATOM   2309  N   MET A 145       4.214  -6.730  -0.278  1.00 98.63           N  
ATOM   2310  H   MET A 145       4.692  -6.945   0.586  1.00 98.63           H  
ATOM   2311  CA  MET A 145       2.872  -7.307  -0.458  1.00 98.63           C  
ATOM   2312  HA  MET A 145       2.822  -7.685  -1.479  1.00 98.63           H  
ATOM   2313  C   MET A 145       1.714  -6.295  -0.331  1.00 98.63           C  
ATOM   2314  CB  MET A 145       2.682  -8.513   0.473  1.00 98.63           C  
ATOM   2315  HB2 MET A 145       1.660  -8.878   0.362  1.00 98.63           H  
ATOM   2316  HB3 MET A 145       2.816  -8.198   1.508  1.00 98.63           H  
ATOM   2317  O   MET A 145       0.655  -6.598   0.214  1.00 98.63           O  
ATOM   2318  CG  MET A 145       3.631  -9.675   0.164  1.00 98.63           C  
ATOM   2319  HG2 MET A 145       3.455 -10.029  -0.852  1.00 98.63           H  
ATOM   2320  HG3 MET A 145       4.659  -9.320   0.232  1.00 98.63           H  
ATOM   2321  SD  MET A 145       3.441 -11.058   1.315  1.00 98.63           S  
ATOM   2322  CE  MET A 145       1.837 -11.729   0.801  1.00 98.63           C  
ATOM   2323  HE1 MET A 145       1.347 -12.191   1.658  1.00 98.63           H  
ATOM   2324  HE2 MET A 145       1.184 -10.947   0.415  1.00 98.63           H  
ATOM   2325  HE3 MET A 145       1.983 -12.475   0.019  1.00 98.63           H  
ATOM   2326  N   HIS A 146       1.882  -5.061  -0.810  1.00 98.38           N  
ATOM   2327  H   HIS A 146       2.762  -4.852  -1.259  1.00 98.38           H  
ATOM   2328  CA  HIS A 146       0.789  -4.088  -0.926  1.00 98.38           C  
ATOM   2329  HA  HIS A 146      -0.093  -4.613  -1.295  1.00 98.38           H  
ATOM   2330  C   HIS A 146       1.160  -2.948  -1.884  1.00 98.38           C  
ATOM   2331  CB  HIS A 146       0.460  -3.492   0.452  1.00 98.38           C  
ATOM   2332  HB2 HIS A 146       0.323  -4.302   1.169  1.00 98.38           H  
ATOM   2333  HB3 HIS A 146       1.294  -2.875   0.786  1.00 98.38           H  
ATOM   2334  O   HIS A 146       2.309  -2.509  -1.842  1.00 98.38           O  
ATOM   2335  CG  HIS A 146      -0.799  -2.669   0.464  1.00 98.38           C  
ATOM   2336  CD2 HIS A 146      -2.083  -3.141   0.414  1.00 98.38           C  
ATOM   2337  HD2 HIS A 146      -2.375  -4.181   0.381  1.00 98.38           H  
ATOM   2338  ND1 HIS A 146      -0.880  -1.298   0.492  1.00 98.38           N  
ATOM   2339  HD1 HIS A 146      -0.135  -0.640   0.671  1.00 98.38           H  
ATOM   2340  CE1 HIS A 146      -2.172  -0.949   0.437  1.00 98.38           C  
ATOM   2341  HE1 HIS A 146      -2.539   0.067   0.471  1.00 98.38           H  
ATOM   2342  NE2 HIS A 146      -2.948  -2.038   0.389  1.00 98.38           N  
ATOM   2343  N   PRO A 147       0.213  -2.369  -2.654  1.00 97.69           N  
ATOM   2344  CA  PRO A 147       0.490  -1.219  -3.526  1.00 97.69           C  
ATOM   2345  HA  PRO A 147       1.144  -1.545  -4.335  1.00 97.69           H  
ATOM   2346  C   PRO A 147       1.167  -0.018  -2.842  1.00 97.69           C  
ATOM   2347  CB  PRO A 147      -0.871  -0.822  -4.105  1.00 97.69           C  
ATOM   2348  HB2 PRO A 147      -1.369  -0.114  -3.443  1.00 97.69           H  
ATOM   2349  HB3 PRO A 147      -0.772  -0.402  -5.106  1.00 97.69           H  
ATOM   2350  O   PRO A 147       1.902   0.724  -3.485  1.00 97.69           O  
ATOM   2351  CG  PRO A 147      -1.655  -2.133  -4.119  1.00 97.69           C  
ATOM   2352  HG2 PRO A 147      -2.731  -1.964  -4.086  1.00 97.69           H  
ATOM   2353  HG3 PRO A 147      -1.386  -2.717  -4.999  1.00 97.69           H  
ATOM   2354  CD  PRO A 147      -1.157  -2.835  -2.862  1.00 97.69           C  
ATOM   2355  HD2 PRO A 147      -1.204  -3.915  -3.002  1.00 97.69           H  
ATOM   2356  HD3 PRO A 147      -1.788  -2.528  -2.028  1.00 97.69           H  
ATOM   2357  N   SER A 148       0.970   0.170  -1.531  1.00 97.78           N  
ATOM   2358  H   SER A 148       0.320  -0.446  -1.064  1.00 97.78           H  
ATOM   2359  CA  SER A 148       1.654   1.232  -0.768  1.00 97.78           C  
ATOM   2360  HA  SER A 148       1.407   2.194  -1.218  1.00 97.78           H  
ATOM   2361  C   SER A 148       3.181   1.112  -0.767  1.00 97.78           C  
ATOM   2362  CB  SER A 148       1.232   1.267   0.702  1.00 97.78           C  
ATOM   2363  HB2 SER A 148       1.516   0.333   1.187  1.00 97.78           H  
ATOM   2364  HB3 SER A 148       1.760   2.081   1.198  1.00 97.78           H  
ATOM   2365  O   SER A 148       3.847   2.117  -0.524  1.00 97.78           O  
ATOM   2366  OG  SER A 148      -0.155   1.476   0.858  1.00 97.78           O  
ATOM   2367  HG  SER A 148      -0.258   2.032   1.633  1.00 97.78           H  
ATOM   2368  N   PHE A 149       3.744  -0.078  -1.018  1.00 98.62           N  
ATOM   2369  H   PHE A 149       3.162  -0.865  -1.267  1.00 98.62           H  
ATOM   2370  CA  PHE A 149       5.194  -0.275  -1.067  1.00 98.62           C  
ATOM   2371  HA  PHE A 149       5.624  -0.001  -0.104  1.00 98.62           H  
ATOM   2372  C   PHE A 149       5.863   0.618  -2.120  1.00 98.62           C  
ATOM   2373  CB  PHE A 149       5.512  -1.752  -1.331  1.00 98.62           C  
ATOM   2374  HB2 PHE A 149       4.974  -2.080  -2.221  1.00 98.62           H  
ATOM   2375  HB3 PHE A 149       5.166  -2.351  -0.489  1.00 98.62           H  
ATOM   2376  O   PHE A 149       6.958   1.118  -1.880  1.00 98.62           O  
ATOM   2377  CG  PHE A 149       6.994  -1.988  -1.540  1.00 98.62           C  
ATOM   2378  CD1 PHE A 149       7.508  -2.152  -2.839  1.00 98.62           C  
ATOM   2379  HD1 PHE A 149       6.837  -2.159  -3.686  1.00 98.62           H  
ATOM   2380  CD2 PHE A 149       7.874  -1.927  -0.446  1.00 98.62           C  
ATOM   2381  HD2 PHE A 149       7.485  -1.789   0.552  1.00 98.62           H  
ATOM   2382  CE1 PHE A 149       8.893  -2.257  -3.048  1.00 98.62           C  
ATOM   2383  HE1 PHE A 149       9.280  -2.372  -4.049  1.00 98.62           H  
ATOM   2384  CE2 PHE A 149       9.260  -2.004  -0.655  1.00 98.62           C  
ATOM   2385  HE2 PHE A 149       9.931  -1.908   0.185  1.00 98.62           H  
ATOM   2386  CZ  PHE A 149       9.771  -2.170  -1.955  1.00 98.62           C  
ATOM   2387  HZ  PHE A 149      10.837  -2.211  -2.118  1.00 98.62           H  
ATOM   2388  N   ALA A 150       5.178   0.914  -3.229  1.00 98.04           N  
ATOM   2389  H   ALA A 150       4.287   0.465  -3.386  1.00 98.04           H  
ATOM   2390  CA  ALA A 150       5.671   1.819  -4.264  1.00 98.04           C  
ATOM   2391  HA  ALA A 150       6.542   1.368  -4.738  1.00 98.04           H  
ATOM   2392  C   ALA A 150       6.100   3.197  -3.714  1.00 98.04           C  
ATOM   2393  CB  ALA A 150       4.561   1.939  -5.310  1.00 98.04           C  
ATOM   2394  HB1 ALA A 150       4.893   2.572  -6.134  1.00 98.04           H  
ATOM   2395  HB2 ALA A 150       4.317   0.951  -5.699  1.00 98.04           H  
ATOM   2396  HB3 ALA A 150       3.665   2.367  -4.860  1.00 98.04           H  
ATOM   2397  O   ALA A 150       7.080   3.767  -4.183  1.00 98.04           O  
ATOM   2398  N   GLY A 151       5.443   3.701  -2.659  1.00 96.16           N  
ATOM   2399  H   GLY A 151       4.702   3.149  -2.252  1.00 96.16           H  
ATOM   2400  CA  GLY A 151       5.825   4.956  -1.997  1.00 96.16           C  
ATOM   2401  HA2 GLY A 151       5.027   5.250  -1.316  1.00 96.16           H  
ATOM   2402  HA3 GLY A 151       5.941   5.735  -2.751  1.00 96.16           H  
ATOM   2403  C   GLY A 151       7.132   4.888  -1.193  1.00 96.16           C  
ATOM   2404  O   GLY A 151       7.639   5.926  -0.773  1.00 96.16           O  
ATOM   2405  N   MET A 152       7.669   3.688  -0.951  1.00 97.58           N  
ATOM   2406  H   MET A 152       7.203   2.877  -1.333  1.00 97.58           H  
ATOM   2407  CA  MET A 152       8.954   3.449  -0.278  1.00 97.58           C  
ATOM   2408  HA  MET A 152       9.217   4.320   0.323  1.00 97.58           H  
ATOM   2409  C   MET A 152      10.109   3.235  -1.262  1.00 97.58           C  
ATOM   2410  CB  MET A 152       8.864   2.228   0.653  1.00 97.58           C  
ATOM   2411  HB2 MET A 152       9.828   2.091   1.144  1.00 97.58           H  
ATOM   2412  HB3 MET A 152       8.673   1.336   0.057  1.00 97.58           H  
ATOM   2413  O   MET A 152      11.259   3.198  -0.834  1.00 97.58           O  
ATOM   2414  CG  MET A 152       7.797   2.319   1.746  1.00 97.58           C  
ATOM   2415  HG2 MET A 152       6.813   2.420   1.289  1.00 97.58           H  
ATOM   2416  HG3 MET A 152       7.803   1.369   2.280  1.00 97.58           H  
ATOM   2417  SD  MET A 152       8.037   3.629   2.978  1.00 97.58           S  
ATOM   2418  CE  MET A 152       7.191   5.001   2.171  1.00 97.58           C  
ATOM   2419  HE1 MET A 152       6.494   4.629   1.419  1.00 97.58           H  
ATOM   2420  HE2 MET A 152       6.636   5.556   2.926  1.00 97.58           H  
ATOM   2421  HE3 MET A 152       7.927   5.652   1.699  1.00 97.58           H  
ATOM   2422  N   VAL A 153       9.835   3.083  -2.560  1.00 98.19           N  
ATOM   2423  H   VAL A 153       8.879   3.163  -2.875  1.00 98.19           H  
ATOM   2424  CA  VAL A 153      10.876   2.867  -3.571  1.00 98.19           C  
ATOM   2425  HA  VAL A 153      11.594   2.145  -3.182  1.00 98.19           H  
ATOM   2426  C   VAL A 153      11.606   4.181  -3.837  1.00 98.19           C  
ATOM   2427  CB  VAL A 153      10.286   2.289  -4.867  1.00 98.19           C  
ATOM   2428  HB  VAL A 153       9.546   2.990  -5.251  1.00 98.19           H  
ATOM   2429  O   VAL A 153      10.975   5.202  -4.107  1.00 98.19           O  
ATOM   2430  CG1 VAL A 153      11.368   2.076  -5.933  1.00 98.19           C  
ATOM   2431 HG11 VAL A 153      11.791   3.032  -6.240  1.00 98.19           H  
ATOM   2432 HG12 VAL A 153      10.932   1.606  -6.815  1.00 98.19           H  
ATOM   2433 HG13 VAL A 153      12.162   1.436  -5.548  1.00 98.19           H  
ATOM   2434  CG2 VAL A 153       9.605   0.936  -4.612  1.00 98.19           C  
ATOM   2435 HG21 VAL A 153       9.203   0.542  -5.546  1.00 98.19           H  
ATOM   2436 HG22 VAL A 153       8.780   1.052  -3.909  1.00 98.19           H  
ATOM   2437 HG23 VAL A 153      10.322   0.226  -4.201  1.00 98.19           H  
ATOM   2438  N   ASP A 154      12.934   4.170  -3.761  1.00 97.61           N  
ATOM   2439  H   ASP A 154      13.410   3.301  -3.566  1.00 97.61           H  
ATOM   2440  CA  ASP A 154      13.759   5.326  -4.106  1.00 97.61           C  
ATOM   2441  HA  ASP A 154      13.229   6.237  -3.831  1.00 97.61           H  
ATOM   2442  C   ASP A 154      14.062   5.343  -5.618  1.00 97.61           C  
ATOM   2443  CB  ASP A 154      15.047   5.304  -3.274  1.00 97.61           C  
ATOM   2444  HB2 ASP A 154      14.796   5.407  -2.218  1.00 97.61           H  
ATOM   2445  HB3 ASP A 154      15.549   4.346  -3.408  1.00 97.61           H  
ATOM   2446  O   ASP A 154      14.827   4.494  -6.082  1.00 97.61           O  
ATOM   2447  CG  ASP A 154      16.000   6.433  -3.668  1.00 97.61           C  
ATOM   2448  OD1 ASP A 154      15.566   7.408  -4.326  1.00 97.61           O  
ATOM   2449  OD2 ASP A 154      17.186   6.355  -3.301  1.00 97.61           O  
ATOM   2450  N   PRO A 155      13.519   6.301  -6.395  1.00 96.30           N  
ATOM   2451  CA  PRO A 155      13.778   6.374  -7.832  1.00 96.30           C  
ATOM   2452  HA  PRO A 155      13.638   5.390  -8.279  1.00 96.30           H  
ATOM   2453  C   PRO A 155      15.198   6.847  -8.189  1.00 96.30           C  
ATOM   2454  CB  PRO A 155      12.710   7.323  -8.383  1.00 96.30           C  
ATOM   2455  HB2 PRO A 155      13.035   7.846  -9.282  1.00 96.30           H  
ATOM   2456  HB3 PRO A 155      11.796   6.765  -8.584  1.00 96.30           H  
ATOM   2457  O   PRO A 155      15.548   6.820  -9.362  1.00 96.30           O  
ATOM   2458  CG  PRO A 155      12.491   8.278  -7.219  1.00 96.30           C  
ATOM   2459  HG2 PRO A 155      11.529   8.787  -7.278  1.00 96.30           H  
ATOM   2460  HG3 PRO A 155      13.319   8.987  -7.215  1.00 96.30           H  
ATOM   2461  CD  PRO A 155      12.584   7.354  -6.006  1.00 96.30           C  
ATOM   2462  HD2 PRO A 155      11.604   6.918  -5.817  1.00 96.30           H  
ATOM   2463  HD3 PRO A 155      12.929   7.910  -5.134  1.00 96.30           H  
ATOM   2464  N   SER A 156      16.018   7.272  -7.217  1.00 96.37           N  
ATOM   2465  H   SER A 156      15.686   7.270  -6.263  1.00 96.37           H  
ATOM   2466  CA  SER A 156      17.419   7.664  -7.452  1.00 96.37           C  
ATOM   2467  HA  SER A 156      17.492   8.046  -8.470  1.00 96.37           H  
ATOM   2468  C   SER A 156      18.418   6.500  -7.387  1.00 96.37           C  
ATOM   2469  CB  SER A 156      17.828   8.818  -6.528  1.00 96.37           C  
ATOM   2470  HB2 SER A 156      18.781   9.218  -6.873  1.00 96.37           H  
ATOM   2471  HB3 SER A 156      17.080   9.608  -6.597  1.00 96.37           H  
ATOM   2472  O   SER A 156      19.618   6.706  -7.565  1.00 96.37           O  
ATOM   2473  OG  SER A 156      17.971   8.429  -5.174  1.00 96.37           O  
ATOM   2474  HG  SER A 156      17.158   8.009  -4.880  1.00 96.37           H  
ATOM   2475  N   LEU A 157      17.945   5.272  -7.142  1.00 97.36           N  
ATOM   2476  H   LEU A 157      16.947   5.155  -7.042  1.00 97.36           H  
ATOM   2477  CA  LEU A 157      18.781   4.072  -7.215  1.00 97.36           C  
ATOM   2478  HA  LEU A 157      19.645   4.234  -6.571  1.00 97.36           H  
ATOM   2479  C   LEU A 157      19.294   3.833  -8.650  1.00 97.36           C  
ATOM   2480  CB  LEU A 157      17.981   2.854  -6.716  1.00 97.36           C  
ATOM   2481  HB2 LEU A 157      17.021   2.843  -7.232  1.00 97.36           H  
ATOM   2482  HB3 LEU A 157      18.509   1.940  -6.988  1.00 97.36           H  
ATOM   2483  O   LEU A 157      18.619   4.214  -9.610  1.00 97.36           O  
ATOM   2484  CG  LEU A 157      17.736   2.841  -5.198  1.00 97.36           C  
ATOM   2485  HG  LEU A 157      17.298   3.789  -4.885  1.00 97.36           H  
ATOM   2486  CD1 LEU A 157      16.762   1.714  -4.856  1.00 97.36           C  
ATOM   2487 HD11 LEU A 157      16.561   1.712  -3.784  1.00 97.36           H  
ATOM   2488 HD12 LEU A 157      15.825   1.874  -5.390  1.00 97.36           H  
ATOM   2489 HD13 LEU A 157      17.189   0.755  -5.150  1.00 97.36           H  
ATOM   2490  CD2 LEU A 157      19.022   2.599  -4.400  1.00 97.36           C  
ATOM   2491 HD21 LEU A 157      19.713   3.429  -4.545  1.00 97.36           H  
ATOM   2492 HD22 LEU A 157      19.493   1.671  -4.725  1.00 97.36           H  
ATOM   2493 HD23 LEU A 157      18.786   2.531  -3.338  1.00 97.36           H  
ATOM   2494  N   PRO A 158      20.445   3.148  -8.822  1.00 97.70           N  
ATOM   2495  CA  PRO A 158      20.923   2.730 -10.138  1.00 97.70           C  
ATOM   2496  HA  PRO A 158      21.264   3.616 -10.675  1.00 97.70           H  
ATOM   2497  C   PRO A 158      19.836   2.019 -10.954  1.00 97.70           C  
ATOM   2498  CB  PRO A 158      22.114   1.805  -9.870  1.00 97.70           C  
ATOM   2499  HB2 PRO A 158      22.865   1.873 -10.657  1.00 97.70           H  
ATOM   2500  HB3 PRO A 158      21.773   0.776  -9.756  1.00 97.70           H  
ATOM   2501  O   PRO A 158      19.062   1.233 -10.404  1.00 97.70           O  
ATOM   2502  CG  PRO A 158      22.648   2.307  -8.530  1.00 97.70           C  
ATOM   2503  HG2 PRO A 158      23.279   3.181  -8.693  1.00 97.70           H  
ATOM   2504  HG3 PRO A 158      23.197   1.533  -7.994  1.00 97.70           H  
ATOM   2505  CD  PRO A 158      21.380   2.723  -7.787  1.00 97.70           C  
ATOM   2506  HD2 PRO A 158      20.964   1.871  -7.250  1.00 97.70           H  
ATOM   2507  HD3 PRO A 158      21.609   3.534  -7.095  1.00 97.70           H  
ATOM   2508  N   GLY A 159      19.794   2.266 -12.268  1.00 97.35           N  
ATOM   2509  H   GLY A 159      20.465   2.920 -12.646  1.00 97.35           H  
ATOM   2510  CA  GLY A 159      18.684   1.851 -13.136  1.00 97.35           C  
ATOM   2511  HA2 GLY A 159      18.946   2.070 -14.171  1.00 97.35           H  
ATOM   2512  HA3 GLY A 159      17.797   2.427 -12.874  1.00 97.35           H  
ATOM   2513  C   GLY A 159      18.331   0.362 -13.049  1.00 97.35           C  
ATOM   2514  O   GLY A 159      17.158   0.020 -12.894  1.00 97.35           O  
ATOM   2515  N   ASP A 160      19.332  -0.518 -13.057  1.00 97.85           N  
ATOM   2516  H   ASP A 160      20.265  -0.196 -13.271  1.00 97.85           H  
ATOM   2517  CA  ASP A 160      19.116  -1.967 -12.948  1.00 97.85           C  
ATOM   2518  HA  ASP A 160      18.360  -2.269 -13.672  1.00 97.85           H  
ATOM   2519  C   ASP A 160      18.606  -2.386 -11.560  1.00 97.85           C  
ATOM   2520  CB  ASP A 160      20.420  -2.709 -13.280  1.00 97.85           C  
ATOM   2521  HB2 ASP A 160      20.283  -3.768 -13.063  1.00 97.85           H  
ATOM   2522  HB3 ASP A 160      21.218  -2.335 -12.638  1.00 97.85           H  
ATOM   2523  O   ASP A 160      17.799  -3.309 -11.439  1.00 97.85           O  
ATOM   2524  CG  ASP A 160      20.832  -2.577 -14.749  1.00 97.85           C  
ATOM   2525  OD1 ASP A 160      19.947  -2.274 -15.581  1.00 97.85           O  
ATOM   2526  OD2 ASP A 160      22.034  -2.784 -15.010  1.00 97.85           O  
ATOM   2527  N   TYR A 161      19.021  -1.680 -10.504  1.00 98.49           N  
ATOM   2528  H   TYR A 161      19.591  -0.864 -10.672  1.00 98.49           H  
ATOM   2529  CA  TYR A 161      18.579  -1.947  -9.132  1.00 98.49           C  
ATOM   2530  HA  TYR A 161      18.608  -3.021  -8.949  1.00 98.49           H  
ATOM   2531  C   TYR A 161      17.134  -1.497  -8.930  1.00 98.49           C  
ATOM   2532  CB  TYR A 161      19.508  -1.247  -8.128  1.00 98.49           C  
ATOM   2533  HB2 TYR A 161      19.504  -0.175  -8.325  1.00 98.49           H  
ATOM   2534  HB3 TYR A 161      19.084  -1.379  -7.132  1.00 98.49           H  
ATOM   2535  O   TYR A 161      16.318  -2.248  -8.392  1.00 98.49           O  
ATOM   2536  CG  TYR A 161      20.956  -1.711  -8.080  1.00 98.49           C  
ATOM   2537  CD1 TYR A 161      21.435  -2.782  -8.867  1.00 98.49           C  
ATOM   2538  HD1 TYR A 161      20.789  -3.312  -9.552  1.00 98.49           H  
ATOM   2539  CD2 TYR A 161      21.834  -1.061  -7.191  1.00 98.49           C  
ATOM   2540  HD2 TYR A 161      21.465  -0.266  -6.559  1.00 98.49           H  
ATOM   2541  CE1 TYR A 161      22.779  -3.181  -8.777  1.00 98.49           C  
ATOM   2542  HE1 TYR A 161      23.154  -3.986  -9.392  1.00 98.49           H  
ATOM   2543  CE2 TYR A 161      23.181  -1.456  -7.099  1.00 98.49           C  
ATOM   2544  HE2 TYR A 161      23.840  -0.955  -6.405  1.00 98.49           H  
ATOM   2545  OH  TYR A 161      24.946  -2.927  -7.796  1.00 98.49           O  
ATOM   2546  HH  TYR A 161      25.454  -2.333  -7.238  1.00 98.49           H  
ATOM   2547  CZ  TYR A 161      23.655  -2.519  -7.895  1.00 98.49           C  
ATOM   2548  N   LEU A 162      16.798  -0.301  -9.421  1.00 98.48           N  
ATOM   2549  H   LEU A 162      17.522   0.258  -9.850  1.00 98.48           H  
ATOM   2550  CA  LEU A 162      15.430   0.202  -9.435  1.00 98.48           C  
ATOM   2551  HA  LEU A 162      15.070   0.239  -8.407  1.00 98.48           H  
ATOM   2552  C   LEU A 162      14.514  -0.744 -10.221  1.00 98.48           C  
ATOM   2553  CB  LEU A 162      15.429   1.624 -10.024  1.00 98.48           C  
ATOM   2554  HB2 LEU A 162      16.050   2.265  -9.399  1.00 98.48           H  
ATOM   2555  HB3 LEU A 162      15.880   1.596 -11.016  1.00 98.48           H  
ATOM   2556  O   LEU A 162      13.451  -1.116  -9.725  1.00 98.48           O  
ATOM   2557  CG  LEU A 162      14.026   2.248 -10.144  1.00 98.48           C  
ATOM   2558  HG  LEU A 162      13.412   1.639 -10.807  1.00 98.48           H  
ATOM   2559  CD1 LEU A 162      13.320   2.361  -8.791  1.00 98.48           C  
ATOM   2560 HD11 LEU A 162      13.951   2.908  -8.091  1.00 98.48           H  
ATOM   2561 HD12 LEU A 162      12.375   2.890  -8.912  1.00 98.48           H  
ATOM   2562 HD13 LEU A 162      13.110   1.368  -8.393  1.00 98.48           H  
ATOM   2563  CD2 LEU A 162      14.133   3.641 -10.758  1.00 98.48           C  
ATOM   2564 HD21 LEU A 162      13.145   4.092 -10.847  1.00 98.48           H  
ATOM   2565 HD22 LEU A 162      14.764   4.276 -10.137  1.00 98.48           H  
ATOM   2566 HD23 LEU A 162      14.582   3.573 -11.749  1.00 98.48           H  
ATOM   2567  N   ARG A 163      14.943  -1.186 -11.411  1.00 98.40           N  
ATOM   2568  H   ARG A 163      15.824  -0.835 -11.758  1.00 98.40           H  
ATOM   2569  CA  ARG A 163      14.187  -2.135 -12.240  1.00 98.40           C  
ATOM   2570  HA  ARG A 163      13.219  -1.690 -12.469  1.00 98.40           H  
ATOM   2571  C   ARG A 163      13.901  -3.431 -11.490  1.00 98.40           C  
ATOM   2572  CB  ARG A 163      14.953  -2.414 -13.543  1.00 98.40           C  
ATOM   2573  HB2 ARG A 163      15.238  -1.469 -14.006  1.00 98.40           H  
ATOM   2574  HB3 ARG A 163      15.874  -2.946 -13.306  1.00 98.40           H  
ATOM   2575  O   ARG A 163      12.753  -3.855 -11.463  1.00 98.40           O  
ATOM   2576  CG  ARG A 163      14.154  -3.259 -14.553  1.00 98.40           C  
ATOM   2577  HG2 ARG A 163      14.821  -3.547 -15.366  1.00 98.40           H  
ATOM   2578  HG3 ARG A 163      13.807  -4.176 -14.077  1.00 98.40           H  
ATOM   2579  CD  ARG A 163      12.952  -2.520 -15.154  1.00 98.40           C  
ATOM   2580  HD2 ARG A 163      12.261  -2.247 -14.357  1.00 98.40           H  
ATOM   2581  HD3 ARG A 163      12.434  -3.205 -15.825  1.00 98.40           H  
ATOM   2582  NE  ARG A 163      13.394  -1.321 -15.899  1.00 98.40           N  
ATOM   2583  HE  ARG A 163      14.391  -1.169 -15.940  1.00 98.40           H  
ATOM   2584  NH1 ARG A 163      11.328  -0.552 -16.510  1.00 98.40           N  
ATOM   2585 HH11 ARG A 163      10.924  -1.353 -16.045  1.00 98.40           H  
ATOM   2586 HH12 ARG A 163      10.744   0.112 -16.998  1.00 98.40           H  
ATOM   2587  NH2 ARG A 163      13.162   0.572 -17.135  1.00 98.40           N  
ATOM   2588 HH21 ARG A 163      12.579   1.242 -17.616  1.00 98.40           H  
ATOM   2589 HH22 ARG A 163      14.166   0.674 -17.156  1.00 98.40           H  
ATOM   2590  CZ  ARG A 163      12.627  -0.440 -16.509  1.00 98.40           C  
ATOM   2591  N   ALA A 164      14.903  -4.023 -10.841  1.00 98.69           N  
ATOM   2592  H   ALA A 164      15.831  -3.631 -10.916  1.00 98.69           H  
ATOM   2593  CA  ALA A 164      14.721  -5.255 -10.077  1.00 98.69           C  
ATOM   2594  HA  ALA A 164      14.330  -6.023 -10.745  1.00 98.69           H  
ATOM   2595  C   ALA A 164      13.711  -5.094  -8.926  1.00 98.69           C  
ATOM   2596  CB  ALA A 164      16.088  -5.709  -9.563  1.00 98.69           C  
ATOM   2597  HB1 ALA A 164      16.761  -5.891 -10.401  1.00 98.69           H  
ATOM   2598  HB2 ALA A 164      16.512  -4.932  -8.926  1.00 98.69           H  
ATOM   2599  HB3 ALA A 164      15.975  -6.628  -8.988  1.00 98.69           H  
ATOM   2600  O   ALA A 164      12.856  -5.954  -8.735  1.00 98.69           O  
ATOM   2601  N   ILE A 165      13.754  -3.979  -8.189  1.00 98.83           N  
ATOM   2602  H   ILE A 165      14.478  -3.302  -8.383  1.00 98.83           H  
ATOM   2603  CA  ILE A 165      12.792  -3.702  -7.108  1.00 98.83           C  
ATOM   2604  HA  ILE A 165      12.773  -4.558  -6.433  1.00 98.83           H  
ATOM   2605  C   ILE A 165      11.369  -3.546  -7.661  1.00 98.83           C  
ATOM   2606  CB  ILE A 165      13.236  -2.459  -6.304  1.00 98.83           C  
ATOM   2607  HB  ILE A 165      13.420  -1.645  -7.006  1.00 98.83           H  
ATOM   2608  O   ILE A 165      10.424  -4.094  -7.088  1.00 98.83           O  
ATOM   2609  CG1 ILE A 165      14.545  -2.764  -5.541  1.00 98.83           C  
ATOM   2610 HG12 ILE A 165      15.255  -3.252  -6.208  1.00 98.83           H  
ATOM   2611 HG13 ILE A 165      14.341  -3.450  -4.718  1.00 98.83           H  
ATOM   2612  CG2 ILE A 165      12.149  -1.998  -5.312  1.00 98.83           C  
ATOM   2613 HG21 ILE A 165      12.495  -1.138  -4.739  1.00 98.83           H  
ATOM   2614 HG22 ILE A 165      11.901  -2.811  -4.629  1.00 98.83           H  
ATOM   2615 HG23 ILE A 165      11.251  -1.689  -5.846  1.00 98.83           H  
ATOM   2616  CD1 ILE A 165      15.230  -1.509  -4.992  1.00 98.83           C  
ATOM   2617 HD11 ILE A 165      16.230  -1.773  -4.646  1.00 98.83           H  
ATOM   2618 HD12 ILE A 165      15.320  -0.763  -5.781  1.00 98.83           H  
ATOM   2619 HD13 ILE A 165      14.667  -1.097  -4.155  1.00 98.83           H  
ATOM   2620  N   LEU A 166      11.205  -2.818  -8.770  1.00 98.69           N  
ATOM   2621  H   LEU A 166      12.019  -2.401  -9.197  1.00 98.69           H  
ATOM   2622  CA  LEU A 166       9.900  -2.609  -9.401  1.00 98.69           C  
ATOM   2623  HA  LEU A 166       9.186  -2.305  -8.636  1.00 98.69           H  
ATOM   2624  C   LEU A 166       9.336  -3.898 -10.007  1.00 98.69           C  
ATOM   2625  CB  LEU A 166       9.998  -1.503 -10.465  1.00 98.69           C  
ATOM   2626  HB2 LEU A 166      10.788  -1.766 -11.168  1.00 98.69           H  
ATOM   2627  HB3 LEU A 166       9.059  -1.478 -11.017  1.00 98.69           H  
ATOM   2628  O   LEU A 166       8.149  -4.166  -9.833  1.00 98.69           O  
ATOM   2629  CG  LEU A 166      10.268  -0.091  -9.913  1.00 98.69           C  
ATOM   2630  HG  LEU A 166      11.213  -0.074  -9.369  1.00 98.69           H  
ATOM   2631  CD1 LEU A 166      10.361   0.893 -11.080  1.00 98.69           C  
ATOM   2632 HD11 LEU A 166      10.569   1.895 -10.703  1.00 98.69           H  
ATOM   2633 HD12 LEU A 166      11.174   0.595 -11.742  1.00 98.69           H  
ATOM   2634 HD13 LEU A 166       9.423   0.907 -11.636  1.00 98.69           H  
ATOM   2635  CD2 LEU A 166       9.175   0.396  -8.961  1.00 98.69           C  
ATOM   2636 HD21 LEU A 166       9.165  -0.213  -8.057  1.00 98.69           H  
ATOM   2637 HD22 LEU A 166       9.385   1.426  -8.673  1.00 98.69           H  
ATOM   2638 HD23 LEU A 166       8.201   0.346  -9.448  1.00 98.69           H  
ATOM   2639  N   ASP A 167      10.162  -4.716 -10.656  1.00 98.73           N  
ATOM   2640  H   ASP A 167      11.109  -4.409 -10.828  1.00 98.73           H  
ATOM   2641  CA  ASP A 167       9.760  -6.017 -11.202  1.00 98.73           C  
ATOM   2642  HA  ASP A 167       8.899  -5.883 -11.857  1.00 98.73           H  
ATOM   2643  C   ASP A 167       9.343  -6.976 -10.071  1.00 98.73           C  
ATOM   2644  CB  ASP A 167      10.912  -6.618 -12.031  1.00 98.73           C  
ATOM   2645  HB2 ASP A 167      10.681  -7.665 -12.227  1.00 98.73           H  
ATOM   2646  HB3 ASP A 167      11.823  -6.591 -11.434  1.00 98.73           H  
ATOM   2647  O   ASP A 167       8.283  -7.600 -10.137  1.00 98.73           O  
ATOM   2648  CG  ASP A 167      11.183  -5.943 -13.388  1.00 98.73           C  
ATOM   2649  OD1 ASP A 167      10.359  -5.114 -13.840  1.00 98.73           O  
ATOM   2650  OD2 ASP A 167      12.222  -6.300 -13.999  1.00 98.73           O  
ATOM   2651  N   ALA A 168      10.114  -7.036  -8.978  1.00 98.83           N  
ATOM   2652  H   ALA A 168      10.980  -6.515  -8.967  1.00 98.83           H  
ATOM   2653  CA  ALA A 168       9.777  -7.839  -7.803  1.00 98.83           C  
ATOM   2654  HA  ALA A 168       9.674  -8.881  -8.108  1.00 98.83           H  
ATOM   2655  C   ALA A 168       8.452  -7.406  -7.157  1.00 98.83           C  
ATOM   2656  CB  ALA A 168      10.922  -7.728  -6.794  1.00 98.83           C  
ATOM   2657  HB1 ALA A 168      11.051  -6.690  -6.488  1.00 98.83           H  
ATOM   2658  HB2 ALA A 168      10.701  -8.331  -5.913  1.00 98.83           H  
ATOM   2659  HB3 ALA A 168      11.846  -8.081  -7.252  1.00 98.83           H  
ATOM   2660  O   ALA A 168       7.625  -8.247  -6.797  1.00 98.83           O  
ATOM   2661  N   HIS A 169       8.216  -6.097  -7.031  1.00 98.86           N  
ATOM   2662  H   HIS A 169       8.940  -5.446  -7.300  1.00 98.86           H  
ATOM   2663  CA  HIS A 169       6.941  -5.580  -6.538  1.00 98.86           C  
ATOM   2664  HA  HIS A 169       6.715  -6.074  -5.593  1.00 98.86           H  
ATOM   2665  C   HIS A 169       5.788  -5.881  -7.508  1.00 98.86           C  
ATOM   2666  CB  HIS A 169       7.065  -4.075  -6.279  1.00 98.86           C  
ATOM   2667  HB2 HIS A 169       7.893  -3.899  -5.592  1.00 98.86           H  
ATOM   2668  HB3 HIS A 169       7.282  -3.561  -7.215  1.00 98.86           H  
ATOM   2669  O   HIS A 169       4.698  -6.272  -7.082  1.00 98.86           O  
ATOM   2670  CG  HIS A 169       5.811  -3.497  -5.676  1.00 98.86           C  
ATOM   2671  CD2 HIS A 169       5.231  -2.291  -5.972  1.00 98.86           C  
ATOM   2672  HD2 HIS A 169       5.595  -1.576  -6.694  1.00 98.86           H  
ATOM   2673  ND1 HIS A 169       5.027  -4.094  -4.714  1.00 98.86           N  
ATOM   2674  HD1 HIS A 169       5.152  -5.008  -4.301  1.00 98.86           H  
ATOM   2675  CE1 HIS A 169       3.998  -3.282  -4.455  1.00 98.86           C  
ATOM   2676  HE1 HIS A 169       3.199  -3.521  -3.769  1.00 98.86           H  
ATOM   2677  NE2 HIS A 169       4.087  -2.152  -5.173  1.00 98.86           N  
ATOM   2678  N   SER A 170       6.042  -5.771  -8.813  1.00 98.76           N  
ATOM   2679  H   SER A 170       6.958  -5.454  -9.097  1.00 98.76           H  
ATOM   2680  CA  SER A 170       5.061  -6.044  -9.865  1.00 98.76           C  
ATOM   2681  HA  SER A 170       4.182  -5.425  -9.681  1.00 98.76           H  
ATOM   2682  C   SER A 170       4.597  -7.501  -9.876  1.00 98.76           C  
ATOM   2683  CB  SER A 170       5.602  -5.660 -11.243  1.00 98.76           C  
ATOM   2684  HB2 SER A 170       4.841  -5.882 -11.991  1.00 98.76           H  
ATOM   2685  HB3 SER A 170       6.502  -6.232 -11.469  1.00 98.76           H  
ATOM   2686  O   SER A 170       3.442  -7.746 -10.215  1.00 98.76           O  
ATOM   2687  OG  SER A 170       5.880  -4.275 -11.289  1.00 98.76           O  
ATOM   2688  HG  SER A 170       6.696  -4.137 -10.801  1.00 98.76           H  
ATOM   2689  N   LEU A 171       5.420  -8.458  -9.420  1.00 98.73           N  
ATOM   2690  H   LEU A 171       6.387  -8.220  -9.253  1.00 98.73           H  
ATOM   2691  CA  LEU A 171       4.977  -9.842  -9.199  1.00 98.73           C  
ATOM   2692  HA  LEU A 171       4.658 -10.247 -10.160  1.00 98.73           H  
ATOM   2693  C   LEU A 171       3.775  -9.908  -8.248  1.00 98.73           C  
ATOM   2694  CB  LEU A 171       6.127 -10.698  -8.634  1.00 98.73           C  
ATOM   2695  HB2 LEU A 171       6.365 -10.338  -7.633  1.00 98.73           H  
ATOM   2696  HB3 LEU A 171       7.025 -10.571  -9.240  1.00 98.73           H  
ATOM   2697  O   LEU A 171       2.783 -10.567  -8.555  1.00 98.73           O  
ATOM   2698  CG  LEU A 171       5.798 -12.202  -8.535  1.00 98.73           C  
ATOM   2699  HG  LEU A 171       4.920 -12.345  -7.905  1.00 98.73           H  
ATOM   2700  CD1 LEU A 171       5.509 -12.850  -9.890  1.00 98.73           C  
ATOM   2701 HD11 LEU A 171       5.344 -13.919  -9.756  1.00 98.73           H  
ATOM   2702 HD12 LEU A 171       4.616 -12.418 -10.341  1.00 98.73           H  
ATOM   2703 HD13 LEU A 171       6.364 -12.712 -10.552  1.00 98.73           H  
ATOM   2704  CD2 LEU A 171       6.969 -12.932  -7.883  1.00 98.73           C  
ATOM   2705 HD21 LEU A 171       6.774 -14.004  -7.851  1.00 98.73           H  
ATOM   2706 HD22 LEU A 171       7.106 -12.574  -6.862  1.00 98.73           H  
ATOM   2707 HD23 LEU A 171       7.880 -12.748  -8.452  1.00 98.73           H  
ATOM   2708  N   TYR A 172       3.841  -9.209  -7.109  1.00 98.68           N  
ATOM   2709  H   TYR A 172       4.650  -8.629  -6.940  1.00 98.68           H  
ATOM   2710  CA  TYR A 172       2.723  -9.164  -6.167  1.00 98.68           C  
ATOM   2711  HA  TYR A 172       2.392 -10.183  -5.966  1.00 98.68           H  
ATOM   2712  C   TYR A 172       1.530  -8.416  -6.758  1.00 98.68           C  
ATOM   2713  CB  TYR A 172       3.151  -8.538  -4.835  1.00 98.68           C  
ATOM   2714  HB2 TYR A 172       3.606  -7.563  -5.009  1.00 98.68           H  
ATOM   2715  HB3 TYR A 172       3.893  -9.189  -4.373  1.00 98.68           H  
ATOM   2716  O   TYR A 172       0.402  -8.894  -6.651  1.00 98.68           O  
ATOM   2717  CG  TYR A 172       1.997  -8.388  -3.867  1.00 98.68           C  
ATOM   2718  CD1 TYR A 172       1.278  -7.179  -3.793  1.00 98.68           C  
ATOM   2719  HD1 TYR A 172       1.580  -6.342  -4.405  1.00 98.68           H  
ATOM   2720  CD2 TYR A 172       1.603  -9.491  -3.088  1.00 98.68           C  
ATOM   2721  HD2 TYR A 172       2.147 -10.422  -3.155  1.00 98.68           H  
ATOM   2722  CE1 TYR A 172       0.146  -7.086  -2.959  1.00 98.68           C  
ATOM   2723  HE1 TYR A 172      -0.436  -6.177  -2.935  1.00 98.68           H  
ATOM   2724  CE2 TYR A 172       0.489  -9.394  -2.236  1.00 98.68           C  
ATOM   2725  HE2 TYR A 172       0.185 -10.235  -1.630  1.00 98.68           H  
ATOM   2726  OH  TYR A 172      -1.328  -8.110  -1.357  1.00 98.68           O  
ATOM   2727  HH  TYR A 172      -1.599  -7.197  -1.235  1.00 98.68           H  
ATOM   2728  CZ  TYR A 172      -0.249  -8.197  -2.178  1.00 98.68           C  
ATOM   2729  N   LEU A 173       1.758  -7.270  -7.410  1.00 98.52           N  
ATOM   2730  H   LEU A 173       2.709  -6.940  -7.482  1.00 98.52           H  
ATOM   2731  CA  LEU A 173       0.677  -6.490  -8.021  1.00 98.52           C  
ATOM   2732  HA  LEU A 173      -0.064  -6.262  -7.255  1.00 98.52           H  
ATOM   2733  C   LEU A 173      -0.069  -7.282  -9.101  1.00 98.52           C  
ATOM   2734  CB  LEU A 173       1.220  -5.175  -8.600  1.00 98.52           C  
ATOM   2735  HB2 LEU A 173       1.986  -5.409  -9.339  1.00 98.52           H  
ATOM   2736  HB3 LEU A 173       0.404  -4.677  -9.123  1.00 98.52           H  
ATOM   2737  O   LEU A 173      -1.293  -7.204  -9.163  1.00 98.52           O  
ATOM   2738  CG  LEU A 173       1.797  -4.194  -7.567  1.00 98.52           C  
ATOM   2739  HG  LEU A 173       2.640  -4.652  -7.051  1.00 98.52           H  
ATOM   2740  CD1 LEU A 173       2.283  -2.936  -8.284  1.00 98.52           C  
ATOM   2741 HD11 LEU A 173       3.046  -3.205  -9.015  1.00 98.52           H  
ATOM   2742 HD12 LEU A 173       1.455  -2.443  -8.794  1.00 98.52           H  
ATOM   2743 HD13 LEU A 173       2.728  -2.246  -7.566  1.00 98.52           H  
ATOM   2744  CD2 LEU A 173       0.755  -3.774  -6.528  1.00 98.52           C  
ATOM   2745 HD21 LEU A 173       0.466  -4.628  -5.916  1.00 98.52           H  
ATOM   2746 HD22 LEU A 173      -0.119  -3.358  -7.030  1.00 98.52           H  
ATOM   2747 HD23 LEU A 173       1.203  -3.020  -5.881  1.00 98.52           H  
ATOM   2748  N   LEU A 174       0.636  -8.096  -9.889  1.00 98.23           N  
ATOM   2749  H   LEU A 174       1.643  -8.073  -9.817  1.00 98.23           H  
ATOM   2750  CA  LEU A 174       0.044  -9.000 -10.874  1.00 98.23           C  
ATOM   2751  HA  LEU A 174      -0.524  -8.406 -11.589  1.00 98.23           H  
ATOM   2752  C   LEU A 174      -0.936  -9.983 -10.217  1.00 98.23           C  
ATOM   2753  CB  LEU A 174       1.190  -9.717 -11.614  1.00 98.23           C  
ATOM   2754  HB2 LEU A 174       1.829  -8.965 -12.078  1.00 98.23           H  
ATOM   2755  HB3 LEU A 174       1.794 -10.258 -10.886  1.00 98.23           H  
ATOM   2756  O   LEU A 174      -2.096 -10.068 -10.629  1.00 98.23           O  
ATOM   2757  CG  LEU A 174       0.741 -10.714 -12.696  1.00 98.23           C  
ATOM   2758  HG  LEU A 174       0.076 -11.458 -12.259  1.00 98.23           H  
ATOM   2759  CD1 LEU A 174       0.012 -10.012 -13.837  1.00 98.23           C  
ATOM   2760 HD11 LEU A 174      -0.226 -10.737 -14.616  1.00 98.23           H  
ATOM   2761 HD12 LEU A 174       0.633  -9.223 -14.261  1.00 98.23           H  
ATOM   2762 HD13 LEU A 174      -0.921  -9.593 -13.463  1.00 98.23           H  
ATOM   2763  CD2 LEU A 174       1.956 -11.445 -13.264  1.00 98.23           C  
ATOM   2764 HD21 LEU A 174       1.645 -12.122 -14.060  1.00 98.23           H  
ATOM   2765 HD22 LEU A 174       2.439 -12.026 -12.479  1.00 98.23           H  
ATOM   2766 HD23 LEU A 174       2.672 -10.729 -13.669  1.00 98.23           H  
ATOM   2767  N   GLN A 175      -0.498 -10.687  -9.168  1.00 97.69           N  
ATOM   2768  H   GLN A 175       0.453 -10.545  -8.857  1.00 97.69           H  
ATOM   2769  CA  GLN A 175      -1.350 -11.638  -8.445  1.00 97.69           C  
ATOM   2770  HA  GLN A 175      -1.782 -12.342  -9.156  1.00 97.69           H  
ATOM   2771  C   GLN A 175      -2.515 -10.936  -7.752  1.00 97.69           C  
ATOM   2772  CB  GLN A 175      -0.528 -12.413  -7.403  1.00 97.69           C  
ATOM   2773  HB2 GLN A 175      -1.195 -13.082  -6.860  1.00 97.69           H  
ATOM   2774  HB3 GLN A 175      -0.092 -11.716  -6.687  1.00 97.69           H  
ATOM   2775  O   GLN A 175      -3.670 -11.348  -7.873  1.00 97.69           O  
ATOM   2776  CG  GLN A 175       0.598 -13.247  -8.020  1.00 97.69           C  
ATOM   2777  HG2 GLN A 175       1.068 -13.816  -7.218  1.00 97.69           H  
ATOM   2778  HG3 GLN A 175       1.353 -12.583  -8.441  1.00 97.69           H  
ATOM   2779  CD  GLN A 175       0.121 -14.206  -9.106  1.00 97.69           C  
ATOM   2780  NE2 GLN A 175       0.901 -14.414 -10.145  1.00 97.69           N  
ATOM   2781 HE21 GLN A 175       1.824 -14.005 -10.175  1.00 97.69           H  
ATOM   2782 HE22 GLN A 175       0.608 -15.140 -10.782  1.00 97.69           H  
ATOM   2783  OE1 GLN A 175      -0.962 -14.763  -9.065  1.00 97.69           O  
ATOM   2784  N   PHE A 176      -2.223  -9.833  -7.066  1.00 97.68           N  
ATOM   2785  H   PHE A 176      -1.256  -9.544  -7.019  1.00 97.68           H  
ATOM   2786  CA  PHE A 176      -3.206  -9.053  -6.335  1.00 97.68           C  
ATOM   2787  HA  PHE A 176      -3.678  -9.693  -5.590  1.00 97.68           H  
ATOM   2788  C   PHE A 176      -4.313  -8.553  -7.264  1.00 97.68           C  
ATOM   2789  CB  PHE A 176      -2.489  -7.912  -5.612  1.00 97.68           C  
ATOM   2790  HB2 PHE A 176      -1.754  -8.337  -4.928  1.00 97.68           H  
ATOM   2791  HB3 PHE A 176      -1.948  -7.309  -6.342  1.00 97.68           H  
ATOM   2792  O   PHE A 176      -5.486  -8.798  -6.984  1.00 97.68           O  
ATOM   2793  CG  PHE A 176      -3.419  -7.019  -4.824  1.00 97.68           C  
ATOM   2794  CD1 PHE A 176      -3.721  -5.727  -5.290  1.00 97.68           C  
ATOM   2795  HD1 PHE A 176      -3.297  -5.375  -6.219  1.00 97.68           H  
ATOM   2796  CD2 PHE A 176      -3.987  -7.485  -3.624  1.00 97.68           C  
ATOM   2797  HD2 PHE A 176      -3.747  -8.474  -3.263  1.00 97.68           H  
ATOM   2798  CE1 PHE A 176      -4.574  -4.894  -4.547  1.00 97.68           C  
ATOM   2799  HE1 PHE A 176      -4.799  -3.900  -4.907  1.00 97.68           H  
ATOM   2800  CE2 PHE A 176      -4.846  -6.653  -2.886  1.00 97.68           C  
ATOM   2801  HE2 PHE A 176      -5.262  -7.003  -1.953  1.00 97.68           H  
ATOM   2802  CZ  PHE A 176      -5.138  -5.357  -3.346  1.00 97.68           C  
ATOM   2803  HZ  PHE A 176      -5.789  -4.715  -2.771  1.00 97.68           H  
ATOM   2804  N   SER A 177      -3.963  -7.946  -8.401  1.00 97.47           N  
ATOM   2805  H   SER A 177      -2.983  -7.777  -8.578  1.00 97.47           H  
ATOM   2806  CA  SER A 177      -4.918  -7.443  -9.394  1.00 97.47           C  
ATOM   2807  HA  SER A 177      -5.553  -6.691  -8.925  1.00 97.47           H  
ATOM   2808  C   SER A 177      -5.833  -8.538  -9.942  1.00 97.47           C  
ATOM   2809  CB  SER A 177      -4.165  -6.768 -10.540  1.00 97.47           C  
ATOM   2810  HB2 SER A 177      -3.354  -7.410 -10.883  1.00 97.47           H  
ATOM   2811  HB3 SER A 177      -4.847  -6.578 -11.369  1.00 97.47           H  
ATOM   2812  O   SER A 177      -7.044  -8.326 -10.031  1.00 97.47           O  
ATOM   2813  OG  SER A 177      -3.653  -5.536 -10.077  1.00 97.47           O  
ATOM   2814  HG  SER A 177      -3.055  -5.194 -10.745  1.00 97.47           H  
ATOM   2815  N   ARG A 178      -5.296  -9.731 -10.239  1.00 96.53           N  
ATOM   2816  H   ARG A 178      -4.299  -9.844 -10.128  1.00 96.53           H  
ATOM   2817  CA  ARG A 178      -6.094 -10.894 -10.673  1.00 96.53           C  
ATOM   2818  HA  ARG A 178      -6.730 -10.599 -11.508  1.00 96.53           H  
ATOM   2819  C   ARG A 178      -7.049 -11.385  -9.576  1.00 96.53           C  
ATOM   2820  CB  ARG A 178      -5.149 -12.022 -11.137  1.00 96.53           C  
ATOM   2821  HB2 ARG A 178      -5.729 -12.939 -11.242  1.00 96.53           H  
ATOM   2822  HB3 ARG A 178      -4.384 -12.194 -10.379  1.00 96.53           H  
ATOM   2823  O   ARG A 178      -8.183 -11.781  -9.862  1.00 96.53           O  
ATOM   2824  CG  ARG A 178      -4.473 -11.732 -12.491  1.00 96.53           C  
ATOM   2825  HG2 ARG A 178      -5.253 -11.604 -13.242  1.00 96.53           H  
ATOM   2826  HG3 ARG A 178      -3.899 -10.808 -12.431  1.00 96.53           H  
ATOM   2827  CD  ARG A 178      -3.538 -12.875 -12.931  1.00 96.53           C  
ATOM   2828  HD2 ARG A 178      -2.665 -12.875 -12.279  1.00 96.53           H  
ATOM   2829  HD3 ARG A 178      -4.057 -13.826 -12.812  1.00 96.53           H  
ATOM   2830  NE  ARG A 178      -3.119 -12.750 -14.347  1.00 96.53           N  
ATOM   2831  HE  ARG A 178      -3.736 -12.260 -14.979  1.00 96.53           H  
ATOM   2832  NH1 ARG A 178      -1.154 -13.987 -14.307  1.00 96.53           N  
ATOM   2833 HH11 ARG A 178      -1.259 -14.243 -13.335  1.00 96.53           H  
ATOM   2834 HH12 ARG A 178      -0.365 -14.266 -14.872  1.00 96.53           H  
ATOM   2835  NH2 ARG A 178      -1.785 -13.066 -16.185  1.00 96.53           N  
ATOM   2836 HH21 ARG A 178      -0.922 -13.428 -16.565  1.00 96.53           H  
ATOM   2837 HH22 ARG A 178      -2.455 -12.657 -16.821  1.00 96.53           H  
ATOM   2838  CZ  ARG A 178      -2.039 -13.264 -14.928  1.00 96.53           C  
ATOM   2839  N   VAL A 179      -6.632 -11.343  -8.311  1.00 95.50           N  
ATOM   2840  H   VAL A 179      -5.677 -11.066  -8.132  1.00 95.50           H  
ATOM   2841  CA  VAL A 179      -7.482 -11.748  -7.181  1.00 95.50           C  
ATOM   2842  HA  VAL A 179      -7.951 -12.699  -7.432  1.00 95.50           H  
ATOM   2843  C   VAL A 179      -8.622 -10.757  -6.956  1.00 95.50           C  
ATOM   2844  CB  VAL A 179      -6.646 -11.977  -5.906  1.00 95.50           C  
ATOM   2845  HB  VAL A 179      -5.955 -11.147  -5.756  1.00 95.50           H  
ATOM   2846  O   VAL A 179      -9.782 -11.178  -6.885  1.00 95.50           O  
ATOM   2847  CG1 VAL A 179      -7.515 -12.113  -4.649  1.00 95.50           C  
ATOM   2848 HG11 VAL A 179      -8.257 -12.899  -4.787  1.00 95.50           H  
ATOM   2849 HG12 VAL A 179      -6.884 -12.373  -3.799  1.00 95.50           H  
ATOM   2850 HG13 VAL A 179      -8.010 -11.169  -4.421  1.00 95.50           H  
ATOM   2851  CG2 VAL A 179      -5.851 -13.278  -6.060  1.00 95.50           C  
ATOM   2852 HG21 VAL A 179      -6.519 -14.109  -6.290  1.00 95.50           H  
ATOM   2853 HG22 VAL A 179      -5.113 -13.186  -6.857  1.00 95.50           H  
ATOM   2854 HG23 VAL A 179      -5.334 -13.512  -5.130  1.00 95.50           H  
ATOM   2855  N   ILE A 180      -8.314  -9.458  -6.871  1.00 93.32           N  
ATOM   2856  H   ILE A 180      -7.343  -9.193  -6.958  1.00 93.32           H  
ATOM   2857  CA  ILE A 180      -9.296  -8.430  -6.497  1.00 93.32           C  
ATOM   2858  HA  ILE A 180      -9.940  -8.863  -5.731  1.00 93.32           H  
ATOM   2859  C   ILE A 180     -10.230  -8.027  -7.640  1.00 93.32           C  
ATOM   2860  CB  ILE A 180      -8.632  -7.186  -5.869  1.00 93.32           C  
ATOM   2861  HB  ILE A 180      -9.446  -6.540  -5.541  1.00 93.32           H  
ATOM   2862  O   ILE A 180     -11.322  -7.522  -7.378  1.00 93.32           O  
ATOM   2863  CG1 ILE A 180      -7.765  -6.374  -6.861  1.00 93.32           C  
ATOM   2864 HG12 ILE A 180      -6.780  -6.830  -6.960  1.00 93.32           H  
ATOM   2865 HG13 ILE A 180      -8.226  -6.352  -7.849  1.00 93.32           H  
ATOM   2866  CG2 ILE A 180      -7.842  -7.588  -4.609  1.00 93.32           C  
ATOM   2867 HG21 ILE A 180      -8.460  -8.205  -3.957  1.00 93.32           H  
ATOM   2868 HG22 ILE A 180      -6.947  -8.147  -4.882  1.00 93.32           H  
ATOM   2869 HG23 ILE A 180      -7.538  -6.697  -4.061  1.00 93.32           H  
ATOM   2870  CD1 ILE A 180      -7.560  -4.920  -6.433  1.00 93.32           C  
ATOM   2871 HD11 ILE A 180      -8.515  -4.395  -6.442  1.00 93.32           H  
ATOM   2872 HD12 ILE A 180      -7.138  -4.873  -5.429  1.00 93.32           H  
ATOM   2873 HD13 ILE A 180      -6.879  -4.432  -7.130  1.00 93.32           H  
ATOM   2874  N   ASN A 181      -9.826  -8.251  -8.892  1.00 94.34           N  
ATOM   2875  H   ASN A 181      -8.894  -8.609  -9.045  1.00 94.34           H  
ATOM   2876  CA  ASN A 181     -10.630  -7.966 -10.070  1.00 94.34           C  
ATOM   2877  HA  ASN A 181     -11.623  -7.634  -9.764  1.00 94.34           H  
ATOM   2878  C   ASN A 181     -10.780  -9.235 -10.928  1.00 94.34           C  
ATOM   2879  CB  ASN A 181     -10.009  -6.789 -10.834  1.00 94.34           C  
ATOM   2880  HB2 ASN A 181      -9.036  -7.084 -11.229  1.00 94.34           H  
ATOM   2881  HB3 ASN A 181      -9.865  -5.951 -10.152  1.00 94.34           H  
ATOM   2882  O   ASN A 181      -9.894  -9.548 -11.726  1.00 94.34           O  
ATOM   2883  CG  ASN A 181     -10.884  -6.329 -11.985  1.00 94.34           C  
ATOM   2884  ND2 ASN A 181     -10.525  -5.237 -12.616  1.00 94.34           N  
ATOM   2885 HD21 ASN A 181     -11.086  -4.950 -13.405  1.00 94.34           H  
ATOM   2886 HD22 ASN A 181      -9.655  -4.781 -12.383  1.00 94.34           H  
ATOM   2887  OD1 ASN A 181     -11.901  -6.922 -12.318  1.00 94.34           O  
ATOM   2888  N   PRO A 182     -11.913  -9.955 -10.814  1.00 93.11           N  
ATOM   2889  CA  PRO A 182     -12.155 -11.179 -11.576  1.00 93.11           C  
ATOM   2890  HA  PRO A 182     -11.446 -11.934 -11.238  1.00 93.11           H  
ATOM   2891  C   PRO A 182     -12.002 -11.022 -13.095  1.00 93.11           C  
ATOM   2892  CB  PRO A 182     -13.574 -11.615 -11.200  1.00 93.11           C  
ATOM   2893  HB2 PRO A 182     -13.678 -12.700 -11.216  1.00 93.11           H  
ATOM   2894  HB3 PRO A 182     -14.299 -11.155 -11.871  1.00 93.11           H  
ATOM   2895  O   PRO A 182     -11.588 -11.973 -13.754  1.00 93.11           O  
ATOM   2896  CG  PRO A 182     -13.757 -11.047  -9.794  1.00 93.11           C  
ATOM   2897  HG2 PRO A 182     -13.289 -11.710  -9.066  1.00 93.11           H  
ATOM   2898  HG3 PRO A 182     -14.809 -10.891  -9.553  1.00 93.11           H  
ATOM   2899  CD  PRO A 182     -12.989  -9.732  -9.858  1.00 93.11           C  
ATOM   2900  HD2 PRO A 182     -13.641  -8.938 -10.224  1.00 93.11           H  
ATOM   2901  HD3 PRO A 182     -12.604  -9.482  -8.870  1.00 93.11           H  
ATOM   2902  N   ASN A 183     -12.247  -9.824 -13.640  1.00 96.14           N  
ATOM   2903  H   ASN A 183     -12.527  -9.064 -13.037  1.00 96.14           H  
ATOM   2904  CA  ASN A 183     -12.119  -9.540 -15.074  1.00 96.14           C  
ATOM   2905  HA  ASN A 183     -12.665 -10.303 -15.629  1.00 96.14           H  
ATOM   2906  C   ASN A 183     -10.663  -9.582 -15.578  1.00 96.14           C  
ATOM   2907  CB  ASN A 183     -12.753  -8.168 -15.370  1.00 96.14           C  
ATOM   2908  HB2 ASN A 183     -12.635  -7.947 -16.431  1.00 96.14           H  
ATOM   2909  HB3 ASN A 183     -12.226  -7.396 -14.810  1.00 96.14           H  
ATOM   2910  O   ASN A 183     -10.442  -9.623 -16.788  1.00 96.14           O  
ATOM   2911  CG  ASN A 183     -14.237  -8.101 -15.059  1.00 96.14           C  
ATOM   2912  ND2 ASN A 183     -14.766  -6.924 -14.823  1.00 96.14           N  
ATOM   2913 HD21 ASN A 183     -15.767  -6.915 -14.693  1.00 96.14           H  
ATOM   2914 HD22 ASN A 183     -14.204  -6.087 -14.877  1.00 96.14           H  
ATOM   2915  OD1 ASN A 183     -14.945  -9.089 -15.023  1.00 96.14           O  
ATOM   2916  N   LEU A 184      -9.680  -9.562 -14.670  1.00 95.74           N  
ATOM   2917  H   LEU A 184      -9.933  -9.516 -13.693  1.00 95.74           H  
ATOM   2918  CA  LEU A 184      -8.250  -9.599 -14.988  1.00 95.74           C  
ATOM   2919  HA  LEU A 184      -8.103  -9.266 -16.015  1.00 95.74           H  
ATOM   2920  C   LEU A 184      -7.646 -11.010 -14.933  1.00 95.74           C  
ATOM   2921  CB  LEU A 184      -7.494  -8.625 -14.062  1.00 95.74           C  
ATOM   2922  HB2 LEU A 184      -6.424  -8.725 -14.248  1.00 95.74           H  
ATOM   2923  HB3 LEU A 184      -7.666  -8.914 -13.026  1.00 95.74           H  
ATOM   2924  O   LEU A 184      -6.516 -11.199 -15.368  1.00 95.74           O  
ATOM   2925  CG  LEU A 184      -7.877  -7.145 -14.236  1.00 95.74           C  
ATOM   2926  HG  LEU A 184      -8.924  -7.019 -13.960  1.00 95.74           H  
ATOM   2927  CD1 LEU A 184      -7.027  -6.273 -13.310  1.00 95.74           C  
ATOM   2928 HD11 LEU A 184      -5.991  -6.276 -13.647  1.00 95.74           H  
ATOM   2929 HD12 LEU A 184      -7.389  -5.245 -13.330  1.00 95.74           H  
ATOM   2930 HD13 LEU A 184      -7.070  -6.652 -12.289  1.00 95.74           H  
ATOM   2931  CD2 LEU A 184      -7.691  -6.633 -15.666  1.00 95.74           C  
ATOM   2932 HD21 LEU A 184      -6.672  -6.820 -16.006  1.00 95.74           H  
ATOM   2933 HD22 LEU A 184      -7.883  -5.560 -15.707  1.00 95.74           H  
ATOM   2934 HD23 LEU A 184      -8.393  -7.123 -16.340  1.00 95.74           H  
ATOM   2935  N   ARG A 185      -8.369 -12.017 -14.423  1.00 92.93           N  
ATOM   2936  H   ARG A 185      -9.314 -11.820 -14.127  1.00 92.93           H  
ATOM   2937  CA  ARG A 185      -7.817 -13.371 -14.199  1.00 92.93           C  
ATOM   2938  HA  ARG A 185      -6.921 -13.295 -13.583  1.00 92.93           H  
ATOM   2939  C   ARG A 185      -7.355 -14.070 -15.475  1.00 92.93           C  
ATOM   2940  CB  ARG A 185      -8.842 -14.251 -13.476  1.00 92.93           C  
ATOM   2941  HB2 ARG A 185      -9.790 -14.224 -14.014  1.00 92.93           H  
ATOM   2942  HB3 ARG A 185      -8.482 -15.279 -13.457  1.00 92.93           H  
ATOM   2943  O   ARG A 185      -6.349 -14.761 -15.435  1.00 92.93           O  
ATOM   2944  CG  ARG A 185      -9.040 -13.777 -12.039  1.00 92.93           C  
ATOM   2945  HG2 ARG A 185      -8.098 -13.868 -11.498  1.00 92.93           H  
ATOM   2946  HG3 ARG A 185      -9.355 -12.734 -12.042  1.00 92.93           H  
ATOM   2947  CD  ARG A 185     -10.106 -14.614 -11.338  1.00 92.93           C  
ATOM   2948  HD2 ARG A 185     -11.010 -14.598 -11.946  1.00 92.93           H  
ATOM   2949  HD3 ARG A 185      -9.750 -15.640 -11.246  1.00 92.93           H  
ATOM   2950  NE  ARG A 185     -10.391 -14.055 -10.007  1.00 92.93           N  
ATOM   2951  HE  ARG A 185      -9.761 -13.331  -9.693  1.00 92.93           H  
ATOM   2952  NH1 ARG A 185     -12.265 -15.303  -9.578  1.00 92.93           N  
ATOM   2953 HH11 ARG A 185     -12.114 -15.787 -10.452  1.00 92.93           H  
ATOM   2954 HH12 ARG A 185     -13.010 -15.588  -8.958  1.00 92.93           H  
ATOM   2955  NH2 ARG A 185     -11.556 -13.794  -8.078  1.00 92.93           N  
ATOM   2956 HH21 ARG A 185     -10.903 -13.077  -7.797  1.00 92.93           H  
ATOM   2957 HH22 ARG A 185     -12.281 -14.091  -7.440  1.00 92.93           H  
ATOM   2958  CZ  ARG A 185     -11.399 -14.388  -9.227  1.00 92.93           C  
ATOM   2959  N   GLY A 186      -8.082 -13.882 -16.576  1.00 91.35           N  
ATOM   2960  H   GLY A 186      -8.898 -13.290 -16.506  1.00 91.35           H  
ATOM   2961  CA  GLY A 186      -7.759 -14.463 -17.885  1.00 91.35           C  
ATOM   2962  HA2 GLY A 186      -7.162 -15.365 -17.752  1.00 91.35           H  
ATOM   2963  HA3 GLY A 186      -8.683 -14.744 -18.391  1.00 91.35           H  
ATOM   2964  C   GLY A 186      -6.981 -13.533 -18.817  1.00 91.35           C  
ATOM   2965  O   GLY A 186      -6.860 -13.837 -19.997  1.00 91.35           O  
ATOM   2966  N   ARG A 187      -6.522 -12.379 -18.319  1.00 95.85           N  
ATOM   2967  H   ARG A 187      -6.555 -12.244 -17.319  1.00 95.85           H  
ATOM   2968  CA  ARG A 187      -5.787 -11.379 -19.104  1.00 95.85           C  
ATOM   2969  HA  ARG A 187      -6.077 -11.437 -20.153  1.00 95.85           H  
ATOM   2970  C   ARG A 187      -4.291 -11.668 -19.086  1.00 95.85           C  
ATOM   2971  CB  ARG A 187      -6.095  -9.971 -18.573  1.00 95.85           C  
ATOM   2972  HB2 ARG A 187      -5.794  -9.915 -17.527  1.00 95.85           H  
ATOM   2973  HB3 ARG A 187      -5.505  -9.239 -19.124  1.00 95.85           H  
ATOM   2974  O   ARG A 187      -3.786 -12.227 -18.102  1.00 95.85           O  
ATOM   2975  CG  ARG A 187      -7.573  -9.580 -18.674  1.00 95.85           C  
ATOM   2976  HG2 ARG A 187      -8.186 -10.307 -18.141  1.00 95.85           H  
ATOM   2977  HG3 ARG A 187      -7.703  -8.603 -18.208  1.00 95.85           H  
ATOM   2978  CD  ARG A 187      -8.042  -9.487 -20.123  1.00 95.85           C  
ATOM   2979  HD2 ARG A 187      -7.450  -8.722 -20.626  1.00 95.85           H  
ATOM   2980  HD3 ARG A 187      -7.873 -10.437 -20.629  1.00 95.85           H  
ATOM   2981  NE  ARG A 187      -9.471  -9.145 -20.202  1.00 95.85           N  
ATOM   2982  HE  ARG A 187     -10.001  -9.178 -19.343  1.00 95.85           H  
ATOM   2983  NH1 ARG A 187      -9.453  -8.820 -22.471  1.00 95.85           N  
ATOM   2984 HH11 ARG A 187      -9.894  -8.566 -23.344  1.00 95.85           H  
ATOM   2985 HH12 ARG A 187      -8.445  -8.871 -22.465  1.00 95.85           H  
ATOM   2986  NH2 ARG A 187     -11.374  -8.631 -21.333  1.00 95.85           N  
ATOM   2987 HH21 ARG A 187     -11.831  -8.449 -22.215  1.00 95.85           H  
ATOM   2988 HH22 ARG A 187     -11.895  -8.687 -20.469  1.00 95.85           H  
ATOM   2989  CZ  ARG A 187     -10.091  -8.869 -21.334  1.00 95.85           C  
ATOM   2990  N   THR A 188      -3.589 -11.264 -20.140  1.00 96.60           N  
ATOM   2991  H   THR A 188      -4.053 -10.720 -20.854  1.00 96.60           H  
ATOM   2992  CA  THR A 188      -2.128 -11.424 -20.213  1.00 96.60           C  
ATOM   2993  HA  THR A 188      -1.893 -12.473 -20.032  1.00 96.60           H  
ATOM   2994  C   THR A 188      -1.447 -10.605 -19.120  1.00 96.60           C  
ATOM   2995  CB  THR A 188      -1.529 -11.063 -21.586  1.00 96.60           C  
ATOM   2996  HB  THR A 188      -0.539 -11.516 -21.630  1.00 96.60           H  
ATOM   2997  O   THR A 188      -2.013  -9.627 -18.617  1.00 96.60           O  
ATOM   2998  CG2 THR A 188      -2.337 -11.599 -22.768  1.00 96.60           C  
ATOM   2999 HG21 THR A 188      -2.483 -12.673 -22.658  1.00 96.60           H  
ATOM   3000 HG22 THR A 188      -1.789 -11.408 -23.691  1.00 96.60           H  
ATOM   3001 HG23 THR A 188      -3.305 -11.099 -22.825  1.00 96.60           H  
ATOM   3002  OG1 THR A 188      -1.356  -9.674 -21.746  1.00 96.60           O  
ATOM   3003  HG1 THR A 188      -0.443  -9.579 -22.028  1.00 96.60           H  
ATOM   3004  N   LYS A 189      -0.223 -10.977 -18.730  1.00 96.91           N  
ATOM   3005  H   LYS A 189       0.169 -11.844 -19.066  1.00 96.91           H  
ATOM   3006  CA  LYS A 189       0.577 -10.180 -17.792  1.00 96.91           C  
ATOM   3007  HA  LYS A 189       0.118 -10.231 -16.805  1.00 96.91           H  
ATOM   3008  C   LYS A 189       0.637  -8.706 -18.183  1.00 96.91           C  
ATOM   3009  CB  LYS A 189       1.986 -10.775 -17.720  1.00 96.91           C  
ATOM   3010  HB2 LYS A 189       2.392 -10.839 -18.730  1.00 96.91           H  
ATOM   3011  HB3 LYS A 189       1.920 -11.782 -17.308  1.00 96.91           H  
ATOM   3012  O   LYS A 189       0.498  -7.860 -17.307  1.00 96.91           O  
ATOM   3013  CG  LYS A 189       2.925  -9.949 -16.827  1.00 96.91           C  
ATOM   3014  HG2 LYS A 189       3.068  -8.948 -17.236  1.00 96.91           H  
ATOM   3015  HG3 LYS A 189       2.485  -9.862 -15.833  1.00 96.91           H  
ATOM   3016  CD  LYS A 189       4.291 -10.619 -16.706  1.00 96.91           C  
ATOM   3017  HD2 LYS A 189       4.141 -11.653 -16.396  1.00 96.91           H  
ATOM   3018  HD3 LYS A 189       4.871 -10.112 -15.935  1.00 96.91           H  
ATOM   3019  CE  LYS A 189       5.065 -10.568 -18.029  1.00 96.91           C  
ATOM   3020  HE2 LYS A 189       4.407 -10.836 -18.856  1.00 96.91           H  
ATOM   3021  HE3 LYS A 189       5.415  -9.551 -18.206  1.00 96.91           H  
ATOM   3022  NZ  LYS A 189       6.194 -11.518 -17.975  1.00 96.91           N  
ATOM   3023  HZ1 LYS A 189       6.781 -11.467 -18.795  1.00 96.91           H  
ATOM   3024  HZ2 LYS A 189       5.817 -12.455 -17.943  1.00 96.91           H  
ATOM   3025  HZ3 LYS A 189       6.741 -11.402 -17.134  1.00 96.91           H  
ATOM   3026  N   GLU A 190       0.808  -8.392 -19.463  1.00 96.96           N  
ATOM   3027  H   GLU A 190       0.931  -9.151 -20.118  1.00 96.96           H  
ATOM   3028  CA  GLU A 190       0.932  -7.023 -19.977  1.00 96.96           C  
ATOM   3029  HA  GLU A 190       1.705  -6.503 -19.411  1.00 96.96           H  
ATOM   3030  C   GLU A 190      -0.372  -6.236 -19.800  1.00 96.96           C  
ATOM   3031  CB  GLU A 190       1.344  -7.024 -21.463  1.00 96.96           C  
ATOM   3032  HB2 GLU A 190       1.401  -5.985 -21.790  1.00 96.96           H  
ATOM   3033  HB3 GLU A 190       0.568  -7.505 -22.059  1.00 96.96           H  
ATOM   3034  O   GLU A 190      -0.345  -5.103 -19.315  1.00 96.96           O  
ATOM   3035  CG  GLU A 190       2.706  -7.678 -21.763  1.00 96.96           C  
ATOM   3036  HG2 GLU A 190       3.465  -7.186 -21.154  1.00 96.96           H  
ATOM   3037  HG3 GLU A 190       2.951  -7.495 -22.809  1.00 96.96           H  
ATOM   3038  CD  GLU A 190       2.727  -9.193 -21.506  1.00 96.96           C  
ATOM   3039  OE1 GLU A 190       3.764  -9.678 -20.996  1.00 96.96           O  
ATOM   3040  OE2 GLU A 190       1.659  -9.827 -21.702  1.00 96.96           O  
ATOM   3041  N   GLU A 191      -1.518  -6.850 -20.116  1.00 96.73           N  
ATOM   3042  H   GLU A 191      -1.478  -7.785 -20.497  1.00 96.73           H  
ATOM   3043  CA  GLU A 191      -2.840  -6.252 -19.897  1.00 96.73           C  
ATOM   3044  HA  GLU A 191      -2.908  -5.302 -20.428  1.00 96.73           H  
ATOM   3045  C   GLU A 191      -3.088  -5.978 -18.407  1.00 96.73           C  
ATOM   3046  CB  GLU A 191      -3.943  -7.195 -20.400  1.00 96.73           C  
ATOM   3047  HB2 GLU A 191      -4.899  -6.837 -20.017  1.00 96.73           H  
ATOM   3048  HB3 GLU A 191      -3.758  -8.180 -19.973  1.00 96.73           H  
ATOM   3049  O   GLU A 191      -3.597  -4.918 -18.041  1.00 96.73           O  
ATOM   3050  CG  GLU A 191      -4.083  -7.336 -21.923  1.00 96.73           C  
ATOM   3051  HG2 GLU A 191      -3.151  -7.709 -22.349  1.00 96.73           H  
ATOM   3052  HG3 GLU A 191      -4.286  -6.354 -22.351  1.00 96.73           H  
ATOM   3053  CD  GLU A 191      -5.236  -8.308 -22.249  1.00 96.73           C  
ATOM   3054  OE1 GLU A 191      -6.228  -7.892 -22.894  1.00 96.73           O  
ATOM   3055  OE2 GLU A 191      -5.219  -9.452 -21.735  1.00 96.73           O  
ATOM   3056  N   VAL A 192      -2.714  -6.913 -17.524  1.00 97.90           N  
ATOM   3057  H   VAL A 192      -2.306  -7.766 -17.879  1.00 97.90           H  
ATOM   3058  CA  VAL A 192      -2.866  -6.719 -16.075  1.00 97.90           C  
ATOM   3059  HA  VAL A 192      -3.870  -6.334 -15.895  1.00 97.90           H  
ATOM   3060  C   VAL A 192      -1.887  -5.660 -15.564  1.00 97.90           C  
ATOM   3061  CB  VAL A 192      -2.723  -8.037 -15.292  1.00 97.90           C  
ATOM   3062  HB  VAL A 192      -1.720  -8.439 -15.432  1.00 97.90           H  
ATOM   3063  O   VAL A 192      -2.288  -4.801 -14.776  1.00 97.90           O  
ATOM   3064  CG1 VAL A 192      -2.979  -7.802 -13.794  1.00 97.90           C  
ATOM   3065 HG11 VAL A 192      -2.192  -7.176 -13.373  1.00 97.90           H  
ATOM   3066 HG12 VAL A 192      -2.989  -8.749 -13.255  1.00 97.90           H  
ATOM   3067 HG13 VAL A 192      -3.940  -7.307 -13.657  1.00 97.90           H  
ATOM   3068  CG2 VAL A 192      -3.748  -9.081 -15.744  1.00 97.90           C  
ATOM   3069 HG21 VAL A 192      -4.754  -8.664 -15.695  1.00 97.90           H  
ATOM   3070 HG22 VAL A 192      -3.553  -9.380 -16.774  1.00 97.90           H  
ATOM   3071 HG23 VAL A 192      -3.683  -9.973 -15.120  1.00 97.90           H  
ATOM   3072  N   ALA A 193      -0.636  -5.670 -16.024  1.00 97.75           N  
ATOM   3073  H   ALA A 193      -0.372  -6.392 -16.680  1.00 97.75           H  
ATOM   3074  CA  ALA A 193       0.391  -4.707 -15.638  1.00 97.75           C  
ATOM   3075  HA  ALA A 193       0.516  -4.744 -14.556  1.00 97.75           H  
ATOM   3076  C   ALA A 193      -0.014  -3.271 -15.967  1.00 97.75           C  
ATOM   3077  CB  ALA A 193       1.726  -5.097 -16.279  1.00 97.75           C  
ATOM   3078  HB1 ALA A 193       2.013  -6.097 -15.954  1.00 97.75           H  
ATOM   3079  HB2 ALA A 193       2.498  -4.392 -15.971  1.00 97.75           H  
ATOM   3080  HB3 ALA A 193       1.639  -5.084 -17.365  1.00 97.75           H  
ATOM   3081  O   ALA A 193       0.101  -2.392 -15.108  1.00 97.75           O  
ATOM   3082  N   ALA A 194      -0.609  -3.050 -17.143  1.00 95.72           N  
ATOM   3083  H   ALA A 194      -0.662  -3.809 -17.806  1.00 95.72           H  
ATOM   3084  CA  ALA A 194      -1.117  -1.745 -17.555  1.00 95.72           C  
ATOM   3085  HA  ALA A 194      -0.272  -1.062 -17.647  1.00 95.72           H  
ATOM   3086  C   ALA A 194      -2.102  -1.127 -16.541  1.00 95.72           C  
ATOM   3087  CB  ALA A 194      -1.765  -1.904 -18.935  1.00 95.72           C  
ATOM   3088  HB1 ALA A 194      -1.040  -2.306 -19.643  1.00 95.72           H  
ATOM   3089  HB2 ALA A 194      -2.617  -2.582 -18.875  1.00 95.72           H  
ATOM   3090  HB3 ALA A 194      -2.107  -0.933 -19.293  1.00 95.72           H  
ATOM   3091  O   ALA A 194      -2.158   0.096 -16.410  1.00 95.72           O  
ATOM   3092  N   THR A 195      -2.826  -1.944 -15.763  1.00 94.76           N  
ATOM   3093  H   THR A 195      -2.724  -2.940 -15.901  1.00 94.76           H  
ATOM   3094  CA  THR A 195      -3.774  -1.453 -14.745  1.00 94.76           C  
ATOM   3095  HA  THR A 195      -4.349  -0.644 -15.197  1.00 94.76           H  
ATOM   3096  C   THR A 195      -3.109  -0.865 -13.500  1.00 94.76           C  
ATOM   3097  CB  THR A 195      -4.778  -2.528 -14.300  1.00 94.76           C  
ATOM   3098  HB  THR A 195      -5.553  -2.035 -13.712  1.00 94.76           H  
ATOM   3099  O   THR A 195      -3.725  -0.052 -12.810  1.00 94.76           O  
ATOM   3100  CG2 THR A 195      -5.456  -3.231 -15.473  1.00 94.76           C  
ATOM   3101 HG21 THR A 195      -5.891  -2.492 -16.146  1.00 94.76           H  
ATOM   3102 HG22 THR A 195      -4.739  -3.840 -16.024  1.00 94.76           H  
ATOM   3103 HG23 THR A 195      -6.249  -3.878 -15.096  1.00 94.76           H  
ATOM   3104  OG1 THR A 195      -4.190  -3.516 -13.484  1.00 94.76           O  
ATOM   3105  HG1 THR A 195      -3.515  -3.958 -14.003  1.00 94.76           H  
ATOM   3106  N   PHE A 196      -1.864  -1.249 -13.197  1.00 96.05           N  
ATOM   3107  H   PHE A 196      -1.402  -1.906 -13.810  1.00 96.05           H  
ATOM   3108  CA  PHE A 196      -1.157  -0.800 -11.995  1.00 96.05           C  
ATOM   3109  HA  PHE A 196      -1.801  -0.099 -11.463  1.00 96.05           H  
ATOM   3110  C   PHE A 196       0.134  -0.020 -12.273  1.00 96.05           C  
ATOM   3111  CB  PHE A 196      -0.944  -1.975 -11.035  1.00 96.05           C  
ATOM   3112  HB2 PHE A 196      -0.488  -1.596 -10.121  1.00 96.05           H  
ATOM   3113  HB3 PHE A 196      -1.922  -2.369 -10.759  1.00 96.05           H  
ATOM   3114  O   PHE A 196       0.648   0.620 -11.355  1.00 96.05           O  
ATOM   3115  CG  PHE A 196      -0.086  -3.108 -11.560  1.00 96.05           C  
ATOM   3116  CD1 PHE A 196      -0.676  -4.347 -11.872  1.00 96.05           C  
ATOM   3117  HD1 PHE A 196      -1.748  -4.465 -11.825  1.00 96.05           H  
ATOM   3118  CD2 PHE A 196       1.308  -2.950 -11.685  1.00 96.05           C  
ATOM   3119  HD2 PHE A 196       1.780  -2.012 -11.435  1.00 96.05           H  
ATOM   3120  CE1 PHE A 196       0.129  -5.435 -12.249  1.00 96.05           C  
ATOM   3121  HE1 PHE A 196      -0.316  -6.391 -12.480  1.00 96.05           H  
ATOM   3122  CE2 PHE A 196       2.106  -4.026 -12.109  1.00 96.05           C  
ATOM   3123  HE2 PHE A 196       3.175  -3.905 -12.201  1.00 96.05           H  
ATOM   3124  CZ  PHE A 196       1.521  -5.276 -12.367  1.00 96.05           C  
ATOM   3125  HZ  PHE A 196       2.139  -6.107 -12.673  1.00 96.05           H  
ATOM   3126  N   THR A 197       0.648   0.003 -13.508  1.00 95.20           N  
ATOM   3127  H   THR A 197       0.267  -0.625 -14.201  1.00 95.20           H  
ATOM   3128  CA  THR A 197       1.876   0.740 -13.855  1.00 95.20           C  
ATOM   3129  HA  THR A 197       2.700   0.339 -13.264  1.00 95.20           H  
ATOM   3130  C   THR A 197       1.774   2.230 -13.534  1.00 95.20           C  
ATOM   3131  CB  THR A 197       2.220   0.564 -15.343  1.00 95.20           C  
ATOM   3132  HB  THR A 197       1.388   0.919 -15.951  1.00 95.20           H  
ATOM   3133  O   THR A 197       2.650   2.775 -12.864  1.00 95.20           O  
ATOM   3134  CG2 THR A 197       3.486   1.310 -15.761  1.00 95.20           C  
ATOM   3135 HG21 THR A 197       3.309   2.386 -15.747  1.00 95.20           H  
ATOM   3136 HG22 THR A 197       3.754   1.025 -16.778  1.00 95.20           H  
ATOM   3137 HG23 THR A 197       4.309   1.065 -15.089  1.00 95.20           H  
ATOM   3138  OG1 THR A 197       2.444  -0.788 -15.643  1.00 95.20           O  
ATOM   3139  HG1 THR A 197       3.083  -1.156 -15.028  1.00 95.20           H  
ATOM   3140  N   GLN A 198       0.703   2.902 -13.967  1.00 90.59           N  
ATOM   3141  H   GLN A 198       0.003   2.410 -14.504  1.00 90.59           H  
ATOM   3142  CA  GLN A 198       0.526   4.335 -13.718  1.00 90.59           C  
ATOM   3143  HA  GLN A 198       1.416   4.840 -14.094  1.00 90.59           H  
ATOM   3144  C   GLN A 198       0.432   4.679 -12.218  1.00 90.59           C  
ATOM   3145  CB  GLN A 198      -0.666   4.866 -14.527  1.00 90.59           C  
ATOM   3146  HB2 GLN A 198      -1.585   4.387 -14.191  1.00 90.59           H  
ATOM   3147  HB3 GLN A 198      -0.520   4.613 -15.577  1.00 90.59           H  
ATOM   3148  O   GLN A 198       1.206   5.530 -11.772  1.00 90.59           O  
ATOM   3149  CG  GLN A 198      -0.812   6.395 -14.410  1.00 90.59           C  
ATOM   3150  HG2 GLN A 198       0.080   6.871 -14.818  1.00 90.59           H  
ATOM   3151  HG3 GLN A 198      -0.908   6.682 -13.363  1.00 90.59           H  
ATOM   3152  CD  GLN A 198      -2.034   6.929 -15.149  1.00 90.59           C  
ATOM   3153  NE2 GLN A 198      -2.205   8.230 -15.224  1.00 90.59           N  
ATOM   3154 HE21 GLN A 198      -3.012   8.528 -15.753  1.00 90.59           H  
ATOM   3155 HE22 GLN A 198      -1.522   8.877 -14.857  1.00 90.59           H  
ATOM   3156  OE1 GLN A 198      -2.868   6.198 -15.648  1.00 90.59           O  
ATOM   3157  N   PRO A 199      -0.444   4.047 -11.404  1.00 92.45           N  
ATOM   3158  CA  PRO A 199      -0.505   4.355  -9.975  1.00 92.45           C  
ATOM   3159  HA  PRO A 199      -0.650   5.428  -9.845  1.00 92.45           H  
ATOM   3160  C   PRO A 199       0.777   3.971  -9.222  1.00 92.45           C  
ATOM   3161  CB  PRO A 199      -1.744   3.629  -9.440  1.00 92.45           C  
ATOM   3162  HB2 PRO A 199      -2.597   4.306  -9.469  1.00 92.45           H  
ATOM   3163  HB3 PRO A 199      -1.599   3.251  -8.428  1.00 92.45           H  
ATOM   3164  O   PRO A 199       1.174   4.698  -8.312  1.00 92.45           O  
ATOM   3165  CG  PRO A 199      -1.968   2.497 -10.437  1.00 92.45           C  
ATOM   3166  HG2 PRO A 199      -3.013   2.191 -10.479  1.00 92.45           H  
ATOM   3167  HG3 PRO A 199      -1.333   1.655 -10.160  1.00 92.45           H  
ATOM   3168  CD  PRO A 199      -1.506   3.109 -11.757  1.00 92.45           C  
ATOM   3169  HD2 PRO A 199      -1.175   2.321 -12.434  1.00 92.45           H  
ATOM   3170  HD3 PRO A 199      -2.335   3.656 -12.204  1.00 92.45           H  
ATOM   3171  N   MET A 200       1.465   2.891  -9.614  1.00 96.72           N  
ATOM   3172  H   MET A 200       1.099   2.308 -10.353  1.00 96.72           H  
ATOM   3173  CA  MET A 200       2.775   2.543  -9.054  1.00 96.72           C  
ATOM   3174  HA  MET A 200       2.680   2.453  -7.972  1.00 96.72           H  
ATOM   3175  C   MET A 200       3.800   3.649  -9.337  1.00 96.72           C  
ATOM   3176  CB  MET A 200       3.237   1.188  -9.611  1.00 96.72           C  
ATOM   3177  HB2 MET A 200       2.498   0.429  -9.353  1.00 96.72           H  
ATOM   3178  HB3 MET A 200       3.307   1.250 -10.697  1.00 96.72           H  
ATOM   3179  O   MET A 200       4.419   4.153  -8.404  1.00 96.72           O  
ATOM   3180  CG  MET A 200       4.593   0.755  -9.042  1.00 96.72           C  
ATOM   3181  HG2 MET A 200       5.352   1.493  -9.302  1.00 96.72           H  
ATOM   3182  HG3 MET A 200       4.514   0.719  -7.956  1.00 96.72           H  
ATOM   3183  SD  MET A 200       5.166  -0.867  -9.610  1.00 96.72           S  
ATOM   3184  CE  MET A 200       5.493  -0.517 -11.360  1.00 96.72           C  
ATOM   3185  HE1 MET A 200       4.562  -0.270 -11.871  1.00 96.72           H  
ATOM   3186  HE2 MET A 200       6.191   0.315 -11.447  1.00 96.72           H  
ATOM   3187  HE3 MET A 200       5.927  -1.403 -11.824  1.00 96.72           H  
ATOM   3188  N   ASN A 201       3.927   4.093 -10.590  1.00 93.56           N  
ATOM   3189  H   ASN A 201       3.403   3.634 -11.322  1.00 93.56           H  
ATOM   3190  CA  ASN A 201       4.859   5.159 -10.970  1.00 93.56           C  
ATOM   3191  HA  ASN A 201       5.864   4.874 -10.661  1.00 93.56           H  
ATOM   3192  C   ASN A 201       4.541   6.489 -10.271  1.00 93.56           C  
ATOM   3193  CB  ASN A 201       4.840   5.326 -12.499  1.00 93.56           C  
ATOM   3194  HB2 ASN A 201       3.810   5.410 -12.846  1.00 93.56           H  
ATOM   3195  HB3 ASN A 201       5.366   6.243 -12.764  1.00 93.56           H  
ATOM   3196  O   ASN A 201       5.457   7.204  -9.869  1.00 93.56           O  
ATOM   3197  CG  ASN A 201       5.526   4.190 -13.238  1.00 93.56           C  
ATOM   3198  ND2 ASN A 201       5.324   4.097 -14.531  1.00 93.56           N  
ATOM   3199 HD21 ASN A 201       4.726   4.753 -15.012  1.00 93.56           H  
ATOM   3200 HD22 ASN A 201       5.806   3.343 -15.000  1.00 93.56           H  
ATOM   3201  OD1 ASN A 201       6.270   3.399 -12.687  1.00 93.56           O  
ATOM   3202  N   ALA A 202       3.261   6.816 -10.078  1.00 91.22           N  
ATOM   3203  H   ALA A 202       2.543   6.225 -10.471  1.00 91.22           H  
ATOM   3204  CA  ALA A 202       2.861   8.003  -9.325  1.00 91.22           C  
ATOM   3205  HA  ALA A 202       3.337   8.877  -9.769  1.00 91.22           H  
ATOM   3206  C   ALA A 202       3.311   7.932  -7.853  1.00 91.22           C  
ATOM   3207  CB  ALA A 202       1.342   8.166  -9.447  1.00 91.22           C  
ATOM   3208  HB1 ALA A 202       1.032   9.077  -8.936  1.00 91.22           H  
ATOM   3209  HB2 ALA A 202       0.834   7.313  -8.996  1.00 91.22           H  
ATOM   3210  HB3 ALA A 202       1.061   8.237 -10.498  1.00 91.22           H  
ATOM   3211  O   ALA A 202       3.792   8.922  -7.303  1.00 91.22           O  
ATOM   3212  N   ALA A 203       3.202   6.762  -7.216  1.00 94.35           N  
ATOM   3213  H   ALA A 203       2.795   5.977  -7.704  1.00 94.35           H  
ATOM   3214  CA  ALA A 203       3.673   6.563  -5.847  1.00 94.35           C  
ATOM   3215  HA  ALA A 203       3.293   7.376  -5.228  1.00 94.35           H  
ATOM   3216  C   ALA A 203       5.209   6.603  -5.748  1.00 94.35           C  
ATOM   3217  CB  ALA A 203       3.082   5.252  -5.322  1.00 94.35           C  
ATOM   3218  HB1 ALA A 203       1.994   5.315  -5.316  1.00 94.35           H  
ATOM   3219  HB2 ALA A 203       3.382   4.429  -5.970  1.00 94.35           H  
ATOM   3220  HB3 ALA A 203       3.436   5.068  -4.307  1.00 94.35           H  
ATOM   3221  O   ALA A 203       5.743   7.269  -4.858  1.00 94.35           O  
ATOM   3222  N   VAL A 204       5.914   5.968  -6.692  1.00 96.10           N  
ATOM   3223  H   VAL A 204       5.406   5.425  -7.376  1.00 96.10           H  
ATOM   3224  CA  VAL A 204       7.385   5.985  -6.780  1.00 96.10           C  
ATOM   3225  HA  VAL A 204       7.802   5.596  -5.851  1.00 96.10           H  
ATOM   3226  C   VAL A 204       7.909   7.413  -6.951  1.00 96.10           C  
ATOM   3227  CB  VAL A 204       7.874   5.087  -7.936  1.00 96.10           C  
ATOM   3228  HB  VAL A 204       7.369   5.392  -8.852  1.00 96.10           H  
ATOM   3229  O   VAL A 204       8.866   7.791  -6.286  1.00 96.10           O  
ATOM   3230  CG1 VAL A 204       9.386   5.193  -8.165  1.00 96.10           C  
ATOM   3231 HG11 VAL A 204       9.704   4.463  -8.909  1.00 96.10           H  
ATOM   3232 HG12 VAL A 204       9.925   5.017  -7.234  1.00 96.10           H  
ATOM   3233 HG13 VAL A 204       9.629   6.185  -8.546  1.00 96.10           H  
ATOM   3234  CG2 VAL A 204       7.563   3.607  -7.686  1.00 96.10           C  
ATOM   3235 HG21 VAL A 204       6.524   3.473  -7.384  1.00 96.10           H  
ATOM   3236 HG22 VAL A 204       7.729   3.044  -8.604  1.00 96.10           H  
ATOM   3237 HG23 VAL A 204       8.199   3.211  -6.894  1.00 96.10           H  
ATOM   3238  N   ASN A 205       7.252   8.246  -7.757  1.00 92.91           N  
ATOM   3239  H   ASN A 205       6.486   7.881  -8.304  1.00 92.91           H  
ATOM   3240  CA  ASN A 205       7.682   9.627  -8.009  1.00 92.91           C  
ATOM   3241  HA  ASN A 205       8.764   9.683  -7.885  1.00 92.91           H  
ATOM   3242  C   ASN A 205       7.114  10.658  -7.018  1.00 92.91           C  
ATOM   3243  CB  ASN A 205       7.378   9.975  -9.471  1.00 92.91           C  
ATOM   3244  HB2 ASN A 205       6.317   9.828  -9.672  1.00 92.91           H  
ATOM   3245  HB3 ASN A 205       7.618  11.023  -9.654  1.00 92.91           H  
ATOM   3246  O   ASN A 205       7.286  11.860  -7.206  1.00 92.91           O  
ATOM   3247  CG  ASN A 205       8.219   9.154 -10.427  1.00 92.91           C  
ATOM   3248  ND2 ASN A 205       7.620   8.574 -11.438  1.00 92.91           N  
ATOM   3249 HD21 ASN A 205       8.218   8.039 -12.052  1.00 92.91           H  
ATOM   3250 HD22 ASN A 205       6.611   8.577 -11.486  1.00 92.91           H  
ATOM   3251  OD1 ASN A 205       9.418   9.006 -10.278  1.00 92.91           O  
ATOM   3252  N   SER A 206       6.428  10.223  -5.957  1.00 90.41           N  
ATOM   3253  H   SER A 206       6.265   9.230  -5.864  1.00 90.41           H  
ATOM   3254  CA  SER A 206       5.974  11.136  -4.905  1.00 90.41           C  
ATOM   3255  HA  SER A 206       5.362  11.912  -5.365  1.00 90.41           H  
ATOM   3256  C   SER A 206       7.166  11.803  -4.211  1.00 90.41           C  
ATOM   3257  CB  SER A 206       5.112  10.376  -3.896  1.00 90.41           C  
ATOM   3258  HB2 SER A 206       4.210  10.026  -4.398  1.00 90.41           H  
ATOM   3259  HB3 SER A 206       5.661   9.511  -3.524  1.00 90.41           H  
ATOM   3260  O   SER A 206       8.148  11.139  -3.909  1.00 90.41           O  
ATOM   3261  OG  SER A 206       4.760  11.204  -2.799  1.00 90.41           O  
ATOM   3262  HG  SER A 206       3.904  10.904  -2.485  1.00 90.41           H  
ATOM   3263  N   ASN A 207       7.057  13.084  -3.859  1.00 88.47           N  
ATOM   3264  H   ASN A 207       6.252  13.597  -4.188  1.00 88.47           H  
ATOM   3265  CA  ASN A 207       8.099  13.808  -3.114  1.00 88.47           C  
ATOM   3266  HA  ASN A 207       9.036  13.256  -3.189  1.00 88.47           H  
ATOM   3267  C   ASN A 207       7.811  13.899  -1.604  1.00 88.47           C  
ATOM   3268  CB  ASN A 207       8.333  15.173  -3.784  1.00 88.47           C  
ATOM   3269  HB2 ASN A 207       7.390  15.711  -3.873  1.00 88.47           H  
ATOM   3270  HB3 ASN A 207       9.015  15.768  -3.177  1.00 88.47           H  
ATOM   3271  O   ASN A 207       8.414  14.702  -0.895  1.00 88.47           O  
ATOM   3272  CG  ASN A 207       8.976  15.030  -5.153  1.00 88.47           C  
ATOM   3273  ND2 ASN A 207       8.729  15.950  -6.054  1.00 88.47           N  
ATOM   3274 HD21 ASN A 207       9.179  15.799  -6.946  1.00 88.47           H  
ATOM   3275 HD22 ASN A 207       8.146  16.752  -5.862  1.00 88.47           H  
ATOM   3276  OD1 ASN A 207       9.714  14.105  -5.425  1.00 88.47           O  
ATOM   3277  N   PHE A 208       6.857  13.114  -1.088  1.00 92.10           N  
ATOM   3278  H   PHE A 208       6.348  12.504  -1.712  1.00 92.10           H  
ATOM   3279  CA  PHE A 208       6.456  13.206   0.319  1.00 92.10           C  
ATOM   3280  HA  PHE A 208       6.285  14.257   0.549  1.00 92.10           H  
ATOM   3281  C   PHE A 208       7.542  12.721   1.297  1.00 92.10           C  
ATOM   3282  CB  PHE A 208       5.138  12.448   0.530  1.00 92.10           C  
ATOM   3283  HB2 PHE A 208       4.357  12.923  -0.063  1.00 92.10           H  
ATOM   3284  HB3 PHE A 208       5.258  11.425   0.173  1.00 92.10           H  
ATOM   3285  O   PHE A 208       7.798  13.379   2.302  1.00 92.10           O  
ATOM   3286  CG  PHE A 208       4.697  12.421   1.981  1.00 92.10           C  
ATOM   3287  CD1 PHE A 208       4.487  11.195   2.640  1.00 92.10           C  
ATOM   3288  HD1 PHE A 208       4.583  10.262   2.103  1.00 92.10           H  
ATOM   3289  CD2 PHE A 208       4.557  13.626   2.694  1.00 92.10           C  
ATOM   3290  HD2 PHE A 208       4.736  14.568   2.197  1.00 92.10           H  
ATOM   3291  CE1 PHE A 208       4.161  11.174   4.007  1.00 92.10           C  
ATOM   3292  HE1 PHE A 208       4.006  10.232   4.512  1.00 92.10           H  
ATOM   3293  CE2 PHE A 208       4.261  13.599   4.067  1.00 92.10           C  
ATOM   3294  HE2 PHE A 208       4.239  14.508   4.651  1.00 92.10           H  
ATOM   3295  CZ  PHE A 208       4.068  12.377   4.722  1.00 92.10           C  
ATOM   3296  HZ  PHE A 208       3.889  12.360   5.787  1.00 92.10           H  
ATOM   3297  N   ILE A 209       8.182  11.589   0.992  1.00 94.07           N  
ATOM   3298  H   ILE A 209       7.975  11.172   0.096  1.00 94.07           H  
ATOM   3299  CA  ILE A 209       9.294  11.013   1.765  1.00 94.07           C  
ATOM   3300  HA  ILE A 209       9.448  11.591   2.677  1.00 94.07           H  
ATOM   3301  C   ILE A 209      10.550  11.122   0.909  1.00 94.07           C  
ATOM   3302  CB  ILE A 209       8.999   9.548   2.166  1.00 94.07           C  
ATOM   3303  HB  ILE A 209       8.787   8.979   1.260  1.00 94.07           H  
ATOM   3304  O   ILE A 209      10.524  10.671  -0.238  1.00 94.07           O  
ATOM   3305  CG1 ILE A 209       7.766   9.496   3.093  1.00 94.07           C  
ATOM   3306 HG12 ILE A 209       8.020   9.921   4.064  1.00 94.07           H  
ATOM   3307 HG13 ILE A 209       6.963  10.098   2.670  1.00 94.07           H  
ATOM   3308  CG2 ILE A 209      10.205   8.902   2.878  1.00 94.07           C  
ATOM   3309 HG21 ILE A 209      10.388   9.399   3.831  1.00 94.07           H  
ATOM   3310 HG22 ILE A 209      11.105   8.974   2.268  1.00 94.07           H  
ATOM   3311 HG23 ILE A 209      10.020   7.842   3.057  1.00 94.07           H  
ATOM   3312  CD1 ILE A 209       7.203   8.091   3.291  1.00 94.07           C  
ATOM   3313 HD11 ILE A 209       6.322   8.145   3.930  1.00 94.07           H  
ATOM   3314 HD12 ILE A 209       7.937   7.437   3.763  1.00 94.07           H  
ATOM   3315 HD13 ILE A 209       6.907   7.699   2.318  1.00 94.07           H  
ATOM   3316  N   SER A 210      11.623  11.692   1.467  1.00 96.23           N  
ATOM   3317  H   SER A 210      11.577  11.994   2.429  1.00 96.23           H  
ATOM   3318  CA  SER A 210      12.883  11.912   0.750  1.00 96.23           C  
ATOM   3319  HA  SER A 210      12.658  12.498  -0.141  1.00 96.23           H  
ATOM   3320  C   SER A 210      13.536  10.605   0.291  1.00 96.23           C  
ATOM   3321  CB  SER A 210      13.875  12.724   1.600  1.00 96.23           C  
ATOM   3322  HB2 SER A 210      14.708  13.032   0.968  1.00 96.23           H  
ATOM   3323  HB3 SER A 210      13.385  13.622   1.977  1.00 96.23           H  
ATOM   3324  O   SER A 210      13.355   9.549   0.904  1.00 96.23           O  
ATOM   3325  OG  SER A 210      14.388  11.970   2.684  1.00 96.23           O  
ATOM   3326  HG  SER A 210      15.166  12.428   3.010  1.00 96.23           H  
ATOM   3327  N   HIS A 211      14.350  10.691  -0.763  1.00 96.55           N  
ATOM   3328  H   HIS A 211      14.401  11.564  -1.268  1.00 96.55           H  
ATOM   3329  CA  HIS A 211      15.135   9.571  -1.293  1.00 96.55           C  
ATOM   3330  HA  HIS A 211      14.463   8.833  -1.732  1.00 96.55           H  
ATOM   3331  C   HIS A 211      15.958   8.865  -0.204  1.00 96.55           C  
ATOM   3332  CB  HIS A 211      16.059  10.107  -2.395  1.00 96.55           C  
ATOM   3333  HB2 HIS A 211      16.664   9.285  -2.778  1.00 96.55           H  
ATOM   3334  HB3 HIS A 211      16.731  10.860  -1.984  1.00 96.55           H  
ATOM   3335  O   HIS A 211      15.936   7.643  -0.092  1.00 96.55           O  
ATOM   3336  CG  HIS A 211      15.294  10.698  -3.547  1.00 96.55           C  
ATOM   3337  CD2 HIS A 211      15.210  12.017  -3.898  1.00 96.55           C  
ATOM   3338  HD2 HIS A 211      15.717  12.842  -3.418  1.00 96.55           H  
ATOM   3339  ND1 HIS A 211      14.497   9.993  -4.411  1.00 96.55           N  
ATOM   3340  HD1 HIS A 211      14.528   8.988  -4.511  1.00 96.55           H  
ATOM   3341  CE1 HIS A 211      13.909  10.873  -5.241  1.00 96.55           C  
ATOM   3342  HE1 HIS A 211      13.215  10.643  -6.036  1.00 96.55           H  
ATOM   3343  NE2 HIS A 211      14.316  12.117  -4.962  1.00 96.55           N  
ATOM   3344  N   GLU A 212      16.617   9.631   0.666  1.00 96.41           N  
ATOM   3345  H   GLU A 212      16.592  10.632   0.539  1.00 96.41           H  
ATOM   3346  CA  GLU A 212      17.426   9.108   1.775  1.00 96.41           C  
ATOM   3347  HA  GLU A 212      18.232   8.485   1.387  1.00 96.41           H  
ATOM   3348  C   GLU A 212      16.597   8.258   2.739  1.00 96.41           C  
ATOM   3349  CB  GLU A 212      18.019  10.284   2.551  1.00 96.41           C  
ATOM   3350  HB2 GLU A 212      17.174  10.886   2.885  1.00 96.41           H  
ATOM   3351  HB3 GLU A 212      18.545   9.915   3.432  1.00 96.41           H  
ATOM   3352  O   GLU A 212      16.975   7.126   3.047  1.00 96.41           O  
ATOM   3353  CG  GLU A 212      18.994  11.121   1.704  1.00 96.41           C  
ATOM   3354  HG2 GLU A 212      18.702  11.088   0.655  1.00 96.41           H  
ATOM   3355  HG3 GLU A 212      19.984  10.670   1.772  1.00 96.41           H  
ATOM   3356  CD  GLU A 212      19.049  12.596   2.121  1.00 96.41           C  
ATOM   3357  OE1 GLU A 212      19.877  13.298   1.508  1.00 96.41           O  
ATOM   3358  OE2 GLU A 212      18.218  13.011   2.963  1.00 96.41           O  
ATOM   3359  N   LYS A 213      15.429   8.759   3.161  1.00 97.49           N  
ATOM   3360  H   LYS A 213      15.152   9.673   2.830  1.00 97.49           H  
ATOM   3361  CA  LYS A 213      14.532   8.028   4.063  1.00 97.49           C  
ATOM   3362  HA  LYS A 213      15.122   7.607   4.877  1.00 97.49           H  
ATOM   3363  C   LYS A 213      13.930   6.795   3.406  1.00 97.49           C  
ATOM   3364  CB  LYS A 213      13.455   8.975   4.630  1.00 97.49           C  
ATOM   3365  HB2 LYS A 213      12.940   9.470   3.807  1.00 97.49           H  
ATOM   3366  HB3 LYS A 213      12.723   8.376   5.172  1.00 97.49           H  
ATOM   3367  O   LYS A 213      13.781   5.770   4.064  1.00 97.49           O  
ATOM   3368  CG  LYS A 213      13.992  10.053   5.594  1.00 97.49           C  
ATOM   3369  HG2 LYS A 213      13.150  10.563   6.062  1.00 97.49           H  
ATOM   3370  HG3 LYS A 213      14.578  10.785   5.039  1.00 97.49           H  
ATOM   3371  CD  LYS A 213      14.884   9.433   6.673  1.00 97.49           C  
ATOM   3372  HD2 LYS A 213      15.773   9.048   6.174  1.00 97.49           H  
ATOM   3373  HD3 LYS A 213      14.361   8.605   7.151  1.00 97.49           H  
ATOM   3374  CE  LYS A 213      15.396  10.388   7.747  1.00 97.49           C  
ATOM   3375  HE2 LYS A 213      14.576  10.671   8.408  1.00 97.49           H  
ATOM   3376  HE3 LYS A 213      15.802  11.279   7.270  1.00 97.49           H  
ATOM   3377  NZ  LYS A 213      16.467   9.687   8.499  1.00 97.49           N  
ATOM   3378  HZ1 LYS A 213      16.192   8.748   8.750  1.00 97.49           H  
ATOM   3379  HZ2 LYS A 213      16.839  10.197   9.288  1.00 97.49           H  
ATOM   3380  HZ3 LYS A 213      17.224   9.443   7.877  1.00 97.49           H  
ATOM   3381  N   ARG A 214      13.659   6.838   2.102  1.00 98.02           N  
ATOM   3382  H   ARG A 214      13.806   7.712   1.618  1.00 98.02           H  
ATOM   3383  CA  ARG A 214      13.265   5.646   1.339  1.00 98.02           C  
ATOM   3384  HA  ARG A 214      12.408   5.168   1.815  1.00 98.02           H  
ATOM   3385  C   ARG A 214      14.363   4.590   1.328  1.00 98.02           C  
ATOM   3386  CB  ARG A 214      12.876   6.046  -0.078  1.00 98.02           C  
ATOM   3387  HB2 ARG A 214      13.654   6.668  -0.521  1.00 98.02           H  
ATOM   3388  HB3 ARG A 214      12.769   5.151  -0.692  1.00 98.02           H  
ATOM   3389  O   ARG A 214      14.082   3.437   1.638  1.00 98.02           O  
ATOM   3390  CG  ARG A 214      11.560   6.815  -0.058  1.00 98.02           C  
ATOM   3391  HG2 ARG A 214      10.778   6.215   0.407  1.00 98.02           H  
ATOM   3392  HG3 ARG A 214      11.676   7.751   0.488  1.00 98.02           H  
ATOM   3393  CD  ARG A 214      11.185   7.114  -1.491  1.00 98.02           C  
ATOM   3394  HD2 ARG A 214      10.927   6.164  -1.960  1.00 98.02           H  
ATOM   3395  HD3 ARG A 214      12.029   7.565  -2.013  1.00 98.02           H  
ATOM   3396  NE  ARG A 214      10.047   8.021  -1.537  1.00 98.02           N  
ATOM   3397  HE  ARG A 214       9.989   8.730  -0.821  1.00 98.02           H  
ATOM   3398  NH1 ARG A 214       9.401   7.481  -3.663  1.00 98.02           N  
ATOM   3399 HH11 ARG A 214      10.095   6.750  -3.733  1.00 98.02           H  
ATOM   3400 HH12 ARG A 214       8.882   7.701  -4.501  1.00 98.02           H  
ATOM   3401  NH2 ARG A 214       8.259   8.972  -2.472  1.00 98.02           N  
ATOM   3402 HH21 ARG A 214       8.272   9.605  -1.685  1.00 98.02           H  
ATOM   3403 HH22 ARG A 214       7.930   9.337  -3.354  1.00 98.02           H  
ATOM   3404  CZ  ARG A 214       9.235   8.136  -2.558  1.00 98.02           C  
ATOM   3405  N   ARG A 215      15.623   4.971   1.087  1.00 97.77           N  
ATOM   3406  H   ARG A 215      15.787   5.931   0.820  1.00 97.77           H  
ATOM   3407  CA  ARG A 215      16.763   4.040   1.190  1.00 97.77           C  
ATOM   3408  HA  ARG A 215      16.568   3.180   0.549  1.00 97.77           H  
ATOM   3409  C   ARG A 215      16.927   3.477   2.597  1.00 97.77           C  
ATOM   3410  CB  ARG A 215      18.071   4.699   0.734  1.00 97.77           C  
ATOM   3411  HB2 ARG A 215      18.892   4.013   0.940  1.00 97.77           H  
ATOM   3412  HB3 ARG A 215      18.240   5.619   1.294  1.00 97.77           H  
ATOM   3413  O   ARG A 215      17.252   2.302   2.730  1.00 97.77           O  
ATOM   3414  CG  ARG A 215      18.064   5.001  -0.766  1.00 97.77           C  
ATOM   3415  HG2 ARG A 215      17.777   4.103  -1.313  1.00 97.77           H  
ATOM   3416  HG3 ARG A 215      17.323   5.777  -0.960  1.00 97.77           H  
ATOM   3417  CD  ARG A 215      19.439   5.455  -1.273  1.00 97.77           C  
ATOM   3418  HD2 ARG A 215      19.404   5.508  -2.362  1.00 97.77           H  
ATOM   3419  HD3 ARG A 215      20.179   4.696  -1.021  1.00 97.77           H  
ATOM   3420  NE  ARG A 215      19.859   6.760  -0.712  1.00 97.77           N  
ATOM   3421  HE  ARG A 215      20.392   6.747   0.146  1.00 97.77           H  
ATOM   3422  NH1 ARG A 215      19.079   8.084  -2.421  1.00 97.77           N  
ATOM   3423 HH11 ARG A 215      19.090   8.920  -2.987  1.00 97.77           H  
ATOM   3424 HH12 ARG A 215      18.535   7.317  -2.790  1.00 97.77           H  
ATOM   3425  NH2 ARG A 215      20.265   9.003  -0.784  1.00 97.77           N  
ATOM   3426 HH21 ARG A 215      20.170   9.885  -1.267  1.00 97.77           H  
ATOM   3427 HH22 ARG A 215      20.816   8.965   0.061  1.00 97.77           H  
ATOM   3428  CZ  ARG A 215      19.728   7.936  -1.309  1.00 97.77           C  
ATOM   3429  N   GLU A 216      16.709   4.274   3.643  1.00 98.08           N  
ATOM   3430  H   GLU A 216      16.527   5.253   3.472  1.00 98.08           H  
ATOM   3431  CA  GLU A 216      16.691   3.780   5.029  1.00 98.08           C  
ATOM   3432  HA  GLU A 216      17.645   3.303   5.255  1.00 98.08           H  
ATOM   3433  C   GLU A 216      15.618   2.701   5.231  1.00 98.08           C  
ATOM   3434  CB  GLU A 216      16.492   4.927   6.034  1.00 98.08           C  
ATOM   3435  HB2 GLU A 216      15.643   5.538   5.728  1.00 98.08           H  
ATOM   3436  HB3 GLU A 216      16.257   4.490   7.005  1.00 98.08           H  
ATOM   3437  O   GLU A 216      15.935   1.640   5.765  1.00 98.08           O  
ATOM   3438  CG  GLU A 216      17.729   5.822   6.206  1.00 98.08           C  
ATOM   3439  HG2 GLU A 216      18.063   6.167   5.227  1.00 98.08           H  
ATOM   3440  HG3 GLU A 216      18.534   5.227   6.638  1.00 98.08           H  
ATOM   3441  CD  GLU A 216      17.445   7.037   7.111  1.00 98.08           C  
ATOM   3442  OE1 GLU A 216      18.087   8.096   6.939  1.00 98.08           O  
ATOM   3443  OE2 GLU A 216      16.540   6.990   7.976  1.00 98.08           O  
ATOM   3444  N   PHE A 217      14.391   2.911   4.741  1.00 98.39           N  
ATOM   3445  H   PHE A 217      14.176   3.811   4.336  1.00 98.39           H  
ATOM   3446  CA  PHE A 217      13.336   1.894   4.797  1.00 98.39           C  
ATOM   3447  HA  PHE A 217      13.220   1.578   5.833  1.00 98.39           H  
ATOM   3448  C   PHE A 217      13.690   0.633   4.005  1.00 98.39           C  
ATOM   3449  CB  PHE A 217      11.996   2.467   4.311  1.00 98.39           C  
ATOM   3450  HB2 PHE A 217      12.150   3.042   3.398  1.00 98.39           H  
ATOM   3451  HB3 PHE A 217      11.336   1.638   4.057  1.00 98.39           H  
ATOM   3452  O   PHE A 217      13.581  -0.463   4.544  1.00 98.39           O  
ATOM   3453  CG  PHE A 217      11.271   3.310   5.340  1.00 98.39           C  
ATOM   3454  CD1 PHE A 217      10.820   2.718   6.534  1.00 98.39           C  
ATOM   3455  HD1 PHE A 217      11.005   1.669   6.717  1.00 98.39           H  
ATOM   3456  CD2 PHE A 217      11.027   4.675   5.103  1.00 98.39           C  
ATOM   3457  HD2 PHE A 217      11.354   5.130   4.180  1.00 98.39           H  
ATOM   3458  CE1 PHE A 217      10.147   3.490   7.496  1.00 98.39           C  
ATOM   3459  HE1 PHE A 217       9.821   3.037   8.421  1.00 98.39           H  
ATOM   3460  CE2 PHE A 217      10.362   5.451   6.068  1.00 98.39           C  
ATOM   3461  HE2 PHE A 217      10.195   6.503   5.889  1.00 98.39           H  
ATOM   3462  CZ  PHE A 217       9.924   4.859   7.266  1.00 98.39           C  
ATOM   3463  HZ  PHE A 217       9.426   5.460   8.013  1.00 98.39           H  
ATOM   3464  N   LEU A 218      14.153   0.762   2.757  1.00 98.68           N  
ATOM   3465  H   LEU A 218      14.207   1.689   2.360  1.00 98.68           H  
ATOM   3466  CA  LEU A 218      14.523  -0.392   1.928  1.00 98.68           C  
ATOM   3467  HA  LEU A 218      13.653  -1.041   1.825  1.00 98.68           H  
ATOM   3468  C   LEU A 218      15.622  -1.244   2.586  1.00 98.68           C  
ATOM   3469  CB  LEU A 218      14.966   0.084   0.532  1.00 98.68           C  
ATOM   3470  HB2 LEU A 218      15.350  -0.779  -0.013  1.00 98.68           H  
ATOM   3471  HB3 LEU A 218      15.786   0.792   0.652  1.00 98.68           H  
ATOM   3472  O   LEU A 218      15.537  -2.473   2.558  1.00 98.68           O  
ATOM   3473  CG  LEU A 218      13.872   0.732  -0.337  1.00 98.68           C  
ATOM   3474  HG  LEU A 218      13.430   1.581   0.185  1.00 98.68           H  
ATOM   3475  CD1 LEU A 218      14.500   1.233  -1.638  1.00 98.68           C  
ATOM   3476 HD11 LEU A 218      14.948   0.404  -2.185  1.00 98.68           H  
ATOM   3477 HD12 LEU A 218      13.733   1.703  -2.254  1.00 98.68           H  
ATOM   3478 HD13 LEU A 218      15.266   1.976  -1.414  1.00 98.68           H  
ATOM   3479  CD2 LEU A 218      12.745  -0.242  -0.682  1.00 98.68           C  
ATOM   3480 HD21 LEU A 218      13.150  -1.137  -1.154  1.00 98.68           H  
ATOM   3481 HD22 LEU A 218      12.045   0.241  -1.363  1.00 98.68           H  
ATOM   3482 HD23 LEU A 218      12.200  -0.507   0.224  1.00 98.68           H  
ATOM   3483  N   LYS A 219      16.611  -0.600   3.223  1.00 98.52           N  
ATOM   3484  H   LYS A 219      16.624   0.408   3.173  1.00 98.52           H  
ATOM   3485  CA  LYS A 219      17.653  -1.274   4.015  1.00 98.52           C  
ATOM   3486  HA  LYS A 219      18.096  -2.074   3.423  1.00 98.52           H  
ATOM   3487  C   LYS A 219      17.072  -1.944   5.259  1.00 98.52           C  
ATOM   3488  CB  LYS A 219      18.757  -0.275   4.400  1.00 98.52           C  
ATOM   3489  HB2 LYS A 219      19.381  -0.724   5.173  1.00 98.52           H  
ATOM   3490  HB3 LYS A 219      18.309   0.633   4.802  1.00 98.52           H  
ATOM   3491  O   LYS A 219      17.321  -3.123   5.486  1.00 98.52           O  
ATOM   3492  CG  LYS A 219      19.652   0.058   3.197  1.00 98.52           C  
ATOM   3493  HG2 LYS A 219      20.107  -0.871   2.854  1.00 98.52           H  
ATOM   3494  HG3 LYS A 219      19.052   0.463   2.382  1.00 98.52           H  
ATOM   3495  CD  LYS A 219      20.781   1.043   3.525  1.00 98.52           C  
ATOM   3496  HD2 LYS A 219      21.470   1.043   2.681  1.00 98.52           H  
ATOM   3497  HD3 LYS A 219      21.315   0.696   4.409  1.00 98.52           H  
ATOM   3498  CE  LYS A 219      20.264   2.471   3.737  1.00 98.52           C  
ATOM   3499  HE2 LYS A 219      19.730   2.775   2.837  1.00 98.52           H  
ATOM   3500  HE3 LYS A 219      19.548   2.465   4.559  1.00 98.52           H  
ATOM   3501  NZ  LYS A 219      21.379   3.409   4.025  1.00 98.52           N  
ATOM   3502  HZ1 LYS A 219      21.859   3.136   4.871  1.00 98.52           H  
ATOM   3503  HZ2 LYS A 219      22.049   3.396   3.270  1.00 98.52           H  
ATOM   3504  HZ3 LYS A 219      21.035   4.351   4.145  1.00 98.52           H  
ATOM   3505  N   ALA A 220      16.254  -1.228   6.032  1.00 98.32           N  
ATOM   3506  H   ALA A 220      16.077  -0.264   5.788  1.00 98.32           H  
ATOM   3507  CA  ALA A 220      15.613  -1.764   7.236  1.00 98.32           C  
ATOM   3508  HA  ALA A 220      16.388  -2.114   7.917  1.00 98.32           H  
ATOM   3509  C   ALA A 220      14.691  -2.961   6.940  1.00 98.32           C  
ATOM   3510  CB  ALA A 220      14.840  -0.628   7.916  1.00 98.32           C  
ATOM   3511  HB1 ALA A 220      15.518   0.193   8.153  1.00 98.32           H  
ATOM   3512  HB2 ALA A 220      14.395  -0.995   8.841  1.00 98.32           H  
ATOM   3513  HB3 ALA A 220      14.051  -0.265   7.258  1.00 98.32           H  
ATOM   3514  O   ALA A 220      14.533  -3.845   7.776  1.00 98.32           O  
ATOM   3515  N   PHE A 221      14.100  -3.011   5.745  1.00 98.44           N  
ATOM   3516  H   PHE A 221      14.183  -2.201   5.147  1.00 98.44           H  
ATOM   3517  CA  PHE A 221      13.264  -4.117   5.277  1.00 98.44           C  
ATOM   3518  HA  PHE A 221      12.705  -4.523   6.120  1.00 98.44           H  
ATOM   3519  C   PHE A 221      14.065  -5.299   4.703  1.00 98.44           C  
ATOM   3520  CB  PHE A 221      12.264  -3.564   4.248  1.00 98.44           C  
ATOM   3521  HB2 PHE A 221      12.840  -3.134   3.429  1.00 98.44           H  
ATOM   3522  HB3 PHE A 221      11.680  -4.393   3.847  1.00 98.44           H  
ATOM   3523  O   PHE A 221      13.455  -6.303   4.330  1.00 98.44           O  
ATOM   3524  CG  PHE A 221      11.285  -2.501   4.719  1.00 98.44           C  
ATOM   3525  CD1 PHE A 221      11.024  -2.274   6.087  1.00 98.44           C  
ATOM   3526  HD1 PHE A 221      11.503  -2.871   6.849  1.00 98.44           H  
ATOM   3527  CD2 PHE A 221      10.623  -1.719   3.754  1.00 98.44           C  
ATOM   3528  HD2 PHE A 221      10.821  -1.882   2.704  1.00 98.44           H  
ATOM   3529  CE1 PHE A 221      10.128  -1.266   6.480  1.00 98.44           C  
ATOM   3530  HE1 PHE A 221       9.944  -1.098   7.530  1.00 98.44           H  
ATOM   3531  CE2 PHE A 221       9.719  -0.717   4.147  1.00 98.44           C  
ATOM   3532  HE2 PHE A 221       9.224  -0.115   3.398  1.00 98.44           H  
ATOM   3533  CZ  PHE A 221       9.475  -0.487   5.511  1.00 98.44           C  
ATOM   3534  HZ  PHE A 221       8.790   0.291   5.814  1.00 98.44           H  
ATOM   3535  N   GLY A 222      15.397  -5.195   4.600  1.00 98.38           N  
ATOM   3536  H   GLY A 222      15.848  -4.369   4.966  1.00 98.38           H  
ATOM   3537  CA  GLY A 222      16.262  -6.227   4.013  1.00 98.38           C  
ATOM   3538  HA2 GLY A 222      16.041  -7.189   4.474  1.00 98.38           H  
ATOM   3539  HA3 GLY A 222      17.299  -5.970   4.226  1.00 98.38           H  
ATOM   3540  C   GLY A 222      16.116  -6.375   2.493  1.00 98.38           C  
ATOM   3541  O   GLY A 222      16.415  -7.432   1.933  1.00 98.38           O  
ATOM   3542  N   LEU A 223      15.613  -5.342   1.811  1.00 98.72           N  
ATOM   3543  H   LEU A 223      15.426  -4.487   2.316  1.00 98.72           H  
ATOM   3544  CA  LEU A 223      15.361  -5.370   0.366  1.00 98.72           C  
ATOM   3545  HA  LEU A 223      15.124  -6.389   0.059  1.00 98.72           H  
ATOM   3546  C   LEU A 223      16.585  -4.947  -0.440  1.00 98.72           C  
ATOM   3547  CB  LEU A 223      14.165  -4.468   0.030  1.00 98.72           C  
ATOM   3548  HB2 LEU A 223      13.962  -4.544  -1.038  1.00 98.72           H  
ATOM   3549  HB3 LEU A 223      14.433  -3.434   0.248  1.00 98.72           H  
ATOM   3550  O   LEU A 223      16.737  -5.375  -1.582  1.00 98.72           O  
ATOM   3551  CG  LEU A 223      12.891  -4.822   0.809  1.00 98.72           C  
ATOM   3552  HG  LEU A 223      13.078  -4.699   1.876  1.00 98.72           H  
ATOM   3553  CD1 LEU A 223      11.774  -3.864   0.421  1.00 98.72           C  
ATOM   3554 HD11 LEU A 223      12.091  -2.844   0.638  1.00 98.72           H  
ATOM   3555 HD12 LEU A 223      11.550  -3.959  -0.641  1.00 98.72           H  
ATOM   3556 HD13 LEU A 223      10.879  -4.087   1.002  1.00 98.72           H  
ATOM   3557  CD2 LEU A 223      12.423  -6.253   0.581  1.00 98.72           C  
ATOM   3558 HD21 LEU A 223      11.447  -6.388   1.048  1.00 98.72           H  
ATOM   3559 HD22 LEU A 223      12.361  -6.480  -0.483  1.00 98.72           H  
ATOM   3560 HD23 LEU A 223      13.125  -6.941   1.051  1.00 98.72           H  
ATOM   3561  N   VAL A 224      17.448  -4.126   0.159  1.00 98.65           N  
ATOM   3562  H   VAL A 224      17.267  -3.858   1.116  1.00 98.65           H  
ATOM   3563  CA  VAL A 224      18.720  -3.687  -0.418  1.00 98.65           C  
ATOM   3564  HA  VAL A 224      18.998  -4.408  -1.187  1.00 98.65           H  
ATOM   3565  C   VAL A 224      19.830  -3.694   0.633  1.00 98.65           C  
ATOM   3566  CB  VAL A 224      18.619  -2.298  -1.079  1.00 98.65           C  
ATOM   3567  HB  VAL A 224      19.577  -2.102  -1.562  1.00 98.65           H  
ATOM   3568  O   VAL A 224      19.555  -3.578   1.829  1.00 98.65           O  
ATOM   3569  CG1 VAL A 224      17.539  -2.223  -2.162  1.00 98.65           C  
ATOM   3570 HG11 VAL A 224      17.706  -3.009  -2.899  1.00 98.65           H  
ATOM   3571 HG12 VAL A 224      17.604  -1.262  -2.673  1.00 98.65           H  
ATOM   3572 HG13 VAL A 224      16.545  -2.336  -1.729  1.00 98.65           H  
ATOM   3573  CG2 VAL A 224      18.366  -1.169  -0.074  1.00 98.65           C  
ATOM   3574 HG21 VAL A 224      19.244  -1.055   0.561  1.00 98.65           H  
ATOM   3575 HG22 VAL A 224      18.198  -0.228  -0.597  1.00 98.65           H  
ATOM   3576 HG23 VAL A 224      17.505  -1.409   0.550  1.00 98.65           H  
ATOM   3577  N   ASP A 225      21.080  -3.798   0.188  1.00 98.09           N  
ATOM   3578  H   ASP A 225      21.227  -3.919  -0.804  1.00 98.09           H  
ATOM   3579  CA  ASP A 225      22.264  -3.632   1.037  1.00 98.09           C  
ATOM   3580  HA  ASP A 225      22.029  -4.049   2.016  1.00 98.09           H  
ATOM   3581  C   ASP A 225      22.631  -2.148   1.275  1.00 98.09           C  
ATOM   3582  CB  ASP A 225      23.429  -4.476   0.476  1.00 98.09           C  
ATOM   3583  HB2 ASP A 225      23.066  -5.484   0.275  1.00 98.09           H  
ATOM   3584  HB3 ASP A 225      24.192  -4.559   1.251  1.00 98.09           H  
ATOM   3585  O   ASP A 225      21.913  -1.221   0.885  1.00 98.09           O  
ATOM   3586  CG  ASP A 225      24.102  -3.928  -0.791  1.00 98.09           C  
ATOM   3587  OD1 ASP A 225      23.784  -2.792  -1.210  1.00 98.09           O  
ATOM   3588  OD2 ASP A 225      24.983  -4.629  -1.331  1.00 98.09           O  
ATOM   3589  N   SER A 226      23.773  -1.896   1.927  1.00 96.15           N  
ATOM   3590  H   SER A 226      24.375  -2.669   2.171  1.00 96.15           H  
ATOM   3591  CA  SER A 226      24.277  -0.540   2.192  1.00 96.15           C  
ATOM   3592  HA  SER A 226      23.531  -0.005   2.780  1.00 96.15           H  
ATOM   3593  C   SER A 226      24.539   0.289   0.930  1.00 96.15           C  
ATOM   3594  CB  SER A 226      25.563  -0.616   3.020  1.00 96.15           C  
ATOM   3595  HB2 SER A 226      25.332  -1.058   3.989  1.00 96.15           H  
ATOM   3596  HB3 SER A 226      25.963   0.385   3.181  1.00 96.15           H  
ATOM   3597  O   SER A 226      24.464   1.515   1.000  1.00 96.15           O  
ATOM   3598  OG  SER A 226      26.531  -1.422   2.377  1.00 96.15           O  
ATOM   3599  HG  SER A 226      26.993  -0.904   1.714  1.00 96.15           H  
ATOM   3600  N   ASN A 227      24.803  -0.365  -0.204  1.00 95.57           N  
ATOM   3601  H   ASN A 227      24.704  -1.370  -0.207  1.00 95.57           H  
ATOM   3602  CA  ASN A 227      25.058   0.245  -1.509  1.00 95.57           C  
ATOM   3603  HA  ASN A 227      25.438   1.256  -1.362  1.00 95.57           H  
ATOM   3604  C   ASN A 227      23.781   0.361  -2.362  1.00 95.57           C  
ATOM   3605  CB  ASN A 227      26.140  -0.577  -2.231  1.00 95.57           C  
ATOM   3606  HB2 ASN A 227      26.377  -0.106  -3.185  1.00 95.57           H  
ATOM   3607  HB3 ASN A 227      25.755  -1.576  -2.434  1.00 95.57           H  
ATOM   3608  O   ASN A 227      23.843   0.783  -3.515  1.00 95.57           O  
ATOM   3609  CG  ASN A 227      27.425  -0.680  -1.435  1.00 95.57           C  
ATOM   3610  ND2 ASN A 227      27.955  -1.869  -1.275  1.00 95.57           N  
ATOM   3611 HD21 ASN A 227      27.461  -2.688  -1.602  1.00 95.57           H  
ATOM   3612 HD22 ASN A 227      28.815  -1.919  -0.747  1.00 95.57           H  
ATOM   3613  OD1 ASN A 227      27.948   0.290  -0.916  1.00 95.57           O  
ATOM   3614  N   GLY A 228      22.620  -0.027  -1.823  1.00 96.86           N  
ATOM   3615  H   GLY A 228      22.642  -0.457  -0.909  1.00 96.86           H  
ATOM   3616  CA  GLY A 228      21.353  -0.034  -2.549  1.00 96.86           C  
ATOM   3617  HA2 GLY A 228      21.270   0.882  -3.135  1.00 96.86           H  
ATOM   3618  HA3 GLY A 228      20.537  -0.057  -1.827  1.00 96.86           H  
ATOM   3619  C   GLY A 228      21.185  -1.220  -3.503  1.00 96.86           C  
ATOM   3620  O   GLY A 228      20.218  -1.238  -4.265  1.00 96.86           O  
ATOM   3621  N   LYS A 229      22.084  -2.215  -3.473  1.00 98.34           N  
ATOM   3622  H   LYS A 229      22.792  -2.203  -2.753  1.00 98.34           H  
ATOM   3623  CA  LYS A 229      21.978  -3.412  -4.312  1.00 98.34           C  
ATOM   3624  HA  LYS A 229      21.794  -3.086  -5.336  1.00 98.34           H  
ATOM   3625  C   LYS A 229      20.823  -4.293  -3.816  1.00 98.34           C  
ATOM   3626  CB  LYS A 229      23.305  -4.175  -4.299  1.00 98.34           C  
ATOM   3627  HB2 LYS A 229      24.112  -3.495  -4.574  1.00 98.34           H  
ATOM   3628  HB3 LYS A 229      23.482  -4.546  -3.290  1.00 98.34           H  
ATOM   3629  O   LYS A 229      20.803  -4.611  -2.625  1.00 98.34           O  
ATOM   3630  CG  LYS A 229      23.304  -5.376  -5.251  1.00 98.34           C  
ATOM   3631  HG2 LYS A 229      23.113  -5.038  -6.270  1.00 98.34           H  
ATOM   3632  HG3 LYS A 229      22.527  -6.080  -4.956  1.00 98.34           H  
ATOM   3633  CD  LYS A 229      24.662  -6.079  -5.188  1.00 98.34           C  
ATOM   3634  HD2 LYS A 229      24.869  -6.363  -4.157  1.00 98.34           H  
ATOM   3635  HD3 LYS A 229      25.434  -5.390  -5.530  1.00 98.34           H  
ATOM   3636  CE  LYS A 229      24.643  -7.326  -6.076  1.00 98.34           C  
ATOM   3637  HE2 LYS A 229      23.864  -7.995  -5.711  1.00 98.34           H  
ATOM   3638  HE3 LYS A 229      24.381  -7.024  -7.090  1.00 98.34           H  
ATOM   3639  NZ  LYS A 229      25.961  -8.006  -6.064  1.00 98.34           N  
ATOM   3640  HZ1 LYS A 229      26.207  -8.265  -5.119  1.00 98.34           H  
ATOM   3641  HZ2 LYS A 229      25.940  -8.837  -6.637  1.00 98.34           H  
ATOM   3642  HZ3 LYS A 229      26.674  -7.385  -6.418  1.00 98.34           H  
ATOM   3643  N   PRO A 230      19.888  -4.716  -4.687  1.00 98.67           N  
ATOM   3644  CA  PRO A 230      18.777  -5.582  -4.307  1.00 98.67           C  
ATOM   3645  HA  PRO A 230      18.160  -5.051  -3.583  1.00 98.67           H  
ATOM   3646  C   PRO A 230      19.235  -6.912  -3.702  1.00 98.67           C  
ATOM   3647  CB  PRO A 230      17.961  -5.802  -5.582  1.00 98.67           C  
ATOM   3648  HB2 PRO A 230      16.895  -5.869  -5.367  1.00 98.67           H  
ATOM   3649  HB3 PRO A 230      18.306  -6.699  -6.098  1.00 98.67           H  
ATOM   3650  O   PRO A 230      20.212  -7.513  -4.156  1.00 98.67           O  
ATOM   3651  CG  PRO A 230      18.284  -4.578  -6.431  1.00 98.67           C  
ATOM   3652  HG2 PRO A 230      18.186  -4.789  -7.495  1.00 98.67           H  
ATOM   3653  HG3 PRO A 230      17.651  -3.742  -6.134  1.00 98.67           H  
ATOM   3654  CD  PRO A 230      19.731  -4.280  -6.064  1.00 98.67           C  
ATOM   3655  HD2 PRO A 230      19.908  -3.209  -6.158  1.00 98.67           H  
ATOM   3656  HD3 PRO A 230      20.406  -4.843  -6.709  1.00 98.67           H  
ATOM   3657  N   SER A 231      18.506  -7.393  -2.695  1.00 98.70           N  
ATOM   3658  H   SER A 231      17.721  -6.851  -2.364  1.00 98.70           H  
ATOM   3659  CA  SER A 231      18.777  -8.688  -2.069  1.00 98.70           C  
ATOM   3660  HA  SER A 231      19.843  -8.725  -1.844  1.00 98.70           H  
ATOM   3661  C   SER A 231      18.468  -9.859  -3.012  1.00 98.70           C  
ATOM   3662  CB  SER A 231      18.029  -8.808  -0.736  1.00 98.70           C  
ATOM   3663  HB2 SER A 231      18.425  -9.656  -0.178  1.00 98.70           H  
ATOM   3664  HB3 SER A 231      18.206  -7.906  -0.151  1.00 98.70           H  
ATOM   3665  O   SER A 231      17.733  -9.720  -3.991  1.00 98.70           O  
ATOM   3666  OG  SER A 231      16.638  -8.988  -0.908  1.00 98.70           O  
ATOM   3667  HG  SER A 231      16.235  -8.712  -0.081  1.00 98.70           H  
ATOM   3668  N   ALA A 232      19.003 -11.046  -2.708  1.00 98.60           N  
ATOM   3669  H   ALA A 232      19.621 -11.118  -1.912  1.00 98.60           H  
ATOM   3670  CA  ALA A 232      18.782 -12.243  -3.525  1.00 98.60           C  
ATOM   3671  HA  ALA A 232      19.177 -12.061  -4.525  1.00 98.60           H  
ATOM   3672  C   ALA A 232      17.287 -12.588  -3.682  1.00 98.60           C  
ATOM   3673  CB  ALA A 232      19.562 -13.407  -2.903  1.00 98.60           C  
ATOM   3674  HB1 ALA A 232      20.624 -13.164  -2.860  1.00 98.60           H  
ATOM   3675  HB2 ALA A 232      19.196 -13.616  -1.898  1.00 98.60           H  
ATOM   3676  HB3 ALA A 232      19.434 -14.299  -3.516  1.00 98.60           H  
ATOM   3677  O   ALA A 232      16.854 -12.945  -4.774  1.00 98.60           O  
ATOM   3678  N   ALA A 233      16.489 -12.404  -2.623  1.00 98.70           N  
ATOM   3679  H   ALA A 233      16.900 -12.094  -1.754  1.00 98.70           H  
ATOM   3680  CA  ALA A 233      15.041 -12.606  -2.663  1.00 98.70           C  
ATOM   3681  HA  ALA A 233      14.831 -13.609  -3.036  1.00 98.70           H  
ATOM   3682  C   ALA A 233      14.334 -11.609  -3.600  1.00 98.70           C  
ATOM   3683  CB  ALA A 233      14.503 -12.501  -1.232  1.00 98.70           C  
ATOM   3684  HB1 ALA A 233      14.708 -11.513  -0.819  1.00 98.70           H  
ATOM   3685  HB2 ALA A 233      13.426 -12.668  -1.241  1.00 98.70           H  
ATOM   3686  HB3 ALA A 233      14.963 -13.264  -0.604  1.00 98.70           H  
ATOM   3687  O   ALA A 233      13.419 -11.988  -4.329  1.00 98.70           O  
ATOM   3688  N   VAL A 234      14.782 -10.346  -3.635  1.00 98.83           N  
ATOM   3689  H   VAL A 234      15.567 -10.092  -3.051  1.00 98.83           H  
ATOM   3690  CA  VAL A 234      14.267  -9.347  -4.587  1.00 98.83           C  
ATOM   3691  HA  VAL A 234      13.179  -9.350  -4.539  1.00 98.83           H  
ATOM   3692  C   VAL A 234      14.640  -9.729  -6.020  1.00 98.83           C  
ATOM   3693  CB  VAL A 234      14.757  -7.926  -4.237  1.00 98.83           C  
ATOM   3694  HB  VAL A 234      15.845  -7.914  -4.162  1.00 98.83           H  
ATOM   3695  O   VAL A 234      13.787  -9.689  -6.902  1.00 98.83           O  
ATOM   3696  CG1 VAL A 234      14.331  -6.891  -5.287  1.00 98.83           C  
ATOM   3697 HG11 VAL A 234      14.600  -5.889  -4.954  1.00 98.83           H  
ATOM   3698 HG12 VAL A 234      14.831  -7.082  -6.236  1.00 98.83           H  
ATOM   3699 HG13 VAL A 234      13.253  -6.937  -5.440  1.00 98.83           H  
ATOM   3700  CG2 VAL A 234      14.166  -7.477  -2.895  1.00 98.83           C  
ATOM   3701 HG21 VAL A 234      14.501  -8.135  -2.094  1.00 98.83           H  
ATOM   3702 HG22 VAL A 234      13.077  -7.508  -2.948  1.00 98.83           H  
ATOM   3703 HG23 VAL A 234      14.489  -6.461  -2.667  1.00 98.83           H  
ATOM   3704  N   MET A 235      15.880 -10.163  -6.258  1.00 98.67           N  
ATOM   3705  H   MET A 235      16.541 -10.171  -5.495  1.00 98.67           H  
ATOM   3706  CA  MET A 235      16.322 -10.597  -7.589  1.00 98.67           C  
ATOM   3707  HA  MET A 235      16.119  -9.796  -8.299  1.00 98.67           H  
ATOM   3708  C   MET A 235      15.553 -11.830  -8.088  1.00 98.67           C  
ATOM   3709  CB  MET A 235      17.834 -10.868  -7.578  1.00 98.67           C  
ATOM   3710  HB2 MET A 235      18.124 -11.299  -8.536  1.00 98.67           H  
ATOM   3711  HB3 MET A 235      18.066 -11.597  -6.801  1.00 98.67           H  
ATOM   3712  O   MET A 235      15.160 -11.871  -9.254  1.00 98.67           O  
ATOM   3713  CG  MET A 235      18.667  -9.602  -7.333  1.00 98.67           C  
ATOM   3714  HG2 MET A 235      19.718  -9.885  -7.285  1.00 98.67           H  
ATOM   3715  HG3 MET A 235      18.399  -9.187  -6.362  1.00 98.67           H  
ATOM   3716  SD  MET A 235      18.489  -8.282  -8.570  1.00 98.67           S  
ATOM   3717  CE  MET A 235      19.270  -9.053 -10.012  1.00 98.67           C  
ATOM   3718  HE1 MET A 235      18.693  -9.922 -10.329  1.00 98.67           H  
ATOM   3719  HE2 MET A 235      19.305  -8.332 -10.829  1.00 98.67           H  
ATOM   3720  HE3 MET A 235      20.285  -9.359  -9.760  1.00 98.67           H  
ATOM   3721  N   ALA A 236      15.287 -12.807  -7.215  1.00 98.70           N  
ATOM   3722  H   ALA A 236      15.664 -12.740  -6.281  1.00 98.70           H  
ATOM   3723  CA  ALA A 236      14.487 -13.987  -7.544  1.00 98.70           C  
ATOM   3724  HA  ALA A 236      14.925 -14.479  -8.413  1.00 98.70           H  
ATOM   3725  C   ALA A 236      13.039 -13.614  -7.908  1.00 98.70           C  
ATOM   3726  CB  ALA A 236      14.541 -14.959  -6.359  1.00 98.70           C  
ATOM   3727  HB1 ALA A 236      14.110 -14.496  -5.471  1.00 98.70           H  
ATOM   3728  HB2 ALA A 236      15.574 -15.239  -6.154  1.00 98.70           H  
ATOM   3729  HB3 ALA A 236      13.969 -15.856  -6.598  1.00 98.70           H  
ATOM   3730  O   ALA A 236      12.526 -14.054  -8.937  1.00 98.70           O  
ATOM   3731  N   ALA A 237      12.414 -12.728  -7.128  1.00 98.82           N  
ATOM   3732  H   ALA A 237      12.860 -12.438  -6.270  1.00 98.82           H  
ATOM   3733  CA  ALA A 237      11.065 -12.240  -7.400  1.00 98.82           C  
ATOM   3734  HA  ALA A 237      10.395 -13.094  -7.497  1.00 98.82           H  
ATOM   3735  C   ALA A 237      10.982 -11.438  -8.709  1.00 98.82           C  
ATOM   3736  CB  ALA A 237      10.620 -11.402  -6.201  1.00 98.82           C  
ATOM   3737  HB1 ALA A 237       9.645 -10.964  -6.413  1.00 98.82           H  
ATOM   3738  HB2 ALA A 237      11.340 -10.605  -6.015  1.00 98.82           H  
ATOM   3739  HB3 ALA A 237      10.556 -12.034  -5.315  1.00 98.82           H  
ATOM   3740  O   ALA A 237      10.030 -11.593  -9.475  1.00 98.82           O  
ATOM   3741  N   ALA A 238      11.993 -10.615  -9.000  1.00 98.74           N  
ATOM   3742  H   ALA A 238      12.724 -10.484  -8.315  1.00 98.74           H  
ATOM   3743  CA  ALA A 238      12.095  -9.895 -10.265  1.00 98.74           C  
ATOM   3744  HA  ALA A 238      11.202  -9.283 -10.395  1.00 98.74           H  
ATOM   3745  C   ALA A 238      12.182 -10.859 -11.458  1.00 98.74           C  
ATOM   3746  CB  ALA A 238      13.321  -8.979 -10.206  1.00 98.74           C  
ATOM   3747  HB1 ALA A 238      14.234  -9.571 -10.140  1.00 98.74           H  
ATOM   3748  HB2 ALA A 238      13.361  -8.361 -11.103  1.00 98.74           H  
ATOM   3749  HB3 ALA A 238      13.257  -8.339  -9.327  1.00 98.74           H  
ATOM   3750  O   ALA A 238      11.516 -10.658 -12.473  1.00 98.74           O  
ATOM   3751  N   GLN A 239      12.964 -11.936 -11.331  1.00 98.54           N  
ATOM   3752  H   GLN A 239      13.504 -12.051 -10.485  1.00 98.54           H  
ATOM   3753  CA  GLN A 239      13.060 -12.960 -12.368  1.00 98.54           C  
ATOM   3754  HA  GLN A 239      13.277 -12.453 -13.308  1.00 98.54           H  
ATOM   3755  C   GLN A 239      11.733 -13.705 -12.558  1.00 98.54           C  
ATOM   3756  CB  GLN A 239      14.223 -13.913 -12.044  1.00 98.54           C  
ATOM   3757  HB2 GLN A 239      15.132 -13.329 -11.897  1.00 98.54           H  
ATOM   3758  HB3 GLN A 239      14.011 -14.448 -11.118  1.00 98.54           H  
ATOM   3759  O   GLN A 239      11.309 -13.895 -13.697  1.00 98.54           O  
ATOM   3760  CG  GLN A 239      14.469 -14.938 -13.163  1.00 98.54           C  
ATOM   3761  HG2 GLN A 239      13.596 -15.585 -13.256  1.00 98.54           H  
ATOM   3762  HG3 GLN A 239      15.314 -15.567 -12.885  1.00 98.54           H  
ATOM   3763  CD  GLN A 239      14.772 -14.301 -14.519  1.00 98.54           C  
ATOM   3764  NE2 GLN A 239      14.454 -14.970 -15.604  1.00 98.54           N  
ATOM   3765 HE21 GLN A 239      14.682 -14.539 -16.489  1.00 98.54           H  
ATOM   3766 HE22 GLN A 239      13.989 -15.864 -15.536  1.00 98.54           H  
ATOM   3767  OE1 GLN A 239      15.288 -13.198 -14.636  1.00 98.54           O  
ATOM   3768  N   ALA A 240      11.046 -14.054 -11.468  1.00 98.54           N  
ATOM   3769  H   ALA A 240      11.467 -13.910 -10.561  1.00 98.54           H  
ATOM   3770  CA  ALA A 240       9.730 -14.686 -11.520  1.00 98.54           C  
ATOM   3771  HA  ALA A 240       9.806 -15.601 -12.107  1.00 98.54           H  
ATOM   3772  C   ALA A 240       8.678 -13.795 -12.206  1.00 98.54           C  
ATOM   3773  CB  ALA A 240       9.321 -15.065 -10.092  1.00 98.54           C  
ATOM   3774  HB1 ALA A 240      10.034 -15.780  -9.680  1.00 98.54           H  
ATOM   3775  HB2 ALA A 240       8.333 -15.526 -10.101  1.00 98.54           H  
ATOM   3776  HB3 ALA A 240       9.304 -14.179  -9.457  1.00 98.54           H  
ATOM   3777  O   ALA A 240       7.845 -14.296 -12.956  1.00 98.54           O  
ATOM   3778  N   TYR A 241       8.728 -12.469 -12.029  1.00 98.43           N  
ATOM   3779  H   TYR A 241       9.385 -12.096 -11.359  1.00 98.43           H  
ATOM   3780  CA  TYR A 241       7.851 -11.546 -12.762  1.00 98.43           C  
ATOM   3781  HA  TYR A 241       6.816 -11.865 -12.633  1.00 98.43           H  
ATOM   3782  C   TYR A 241       8.133 -11.533 -14.270  1.00 98.43           C  
ATOM   3783  CB  TYR A 241       8.002 -10.131 -12.198  1.00 98.43           C  
ATOM   3784  HB2 TYR A 241       9.046  -9.824 -12.269  1.00 98.43           H  
ATOM   3785  HB3 TYR A 241       7.739 -10.133 -11.140  1.00 98.43           H  
ATOM   3786  O   TYR A 241       7.210 -11.551 -15.094  1.00 98.43           O  
ATOM   3787  CG  TYR A 241       7.135  -9.112 -12.906  1.00 98.43           C  
ATOM   3788  CD1 TYR A 241       7.733  -8.085 -13.660  1.00 98.43           C  
ATOM   3789  HD1 TYR A 241       8.809  -8.004 -13.715  1.00 98.43           H  
ATOM   3790  CD2 TYR A 241       5.731  -9.213 -12.842  1.00 98.43           C  
ATOM   3791  HD2 TYR A 241       5.271 -10.012 -12.280  1.00 98.43           H  
ATOM   3792  CE1 TYR A 241       6.933  -7.150 -14.340  1.00 98.43           C  
ATOM   3793  HE1 TYR A 241       7.403  -6.353 -14.897  1.00 98.43           H  
ATOM   3794  CE2 TYR A 241       4.926  -8.282 -13.523  1.00 98.43           C  
ATOM   3795  HE2 TYR A 241       3.849  -8.346 -13.480  1.00 98.43           H  
ATOM   3796  OH  TYR A 241       4.746  -6.346 -14.915  1.00 98.43           O  
ATOM   3797  HH  TYR A 241       5.274  -5.703 -15.394  1.00 98.43           H  
ATOM   3798  CZ  TYR A 241       5.527  -7.251 -14.274  1.00 98.43           C  
ATOM   3799  N   LYS A 242       9.413 -11.540 -14.657  1.00 97.22           N  
ATOM   3800  H   LYS A 242      10.126 -11.524 -13.942  1.00 97.22           H  
ATOM   3801  CA  LYS A 242       9.815 -11.567 -16.071  1.00 97.22           C  
ATOM   3802  HA  LYS A 242       9.360 -10.720 -16.585  1.00 97.22           H  
ATOM   3803  C   LYS A 242       9.308 -12.821 -16.777  1.00 97.22           C  
ATOM   3804  CB  LYS A 242      11.338 -11.448 -16.191  1.00 97.22           C  
ATOM   3805  HB2 LYS A 242      11.817 -12.189 -15.551  1.00 97.22           H  
ATOM   3806  HB3 LYS A 242      11.632 -11.645 -17.222  1.00 97.22           H  
ATOM   3807  O   LYS A 242       8.837 -12.711 -17.906  1.00 97.22           O  
ATOM   3808  CG  LYS A 242      11.814 -10.041 -15.811  1.00 97.22           C  
ATOM   3809  HG2 LYS A 242      11.423  -9.764 -14.832  1.00 97.22           H  
ATOM   3810  HG3 LYS A 242      11.442  -9.324 -16.543  1.00 97.22           H  
ATOM   3811  CD  LYS A 242      13.342  -9.984 -15.774  1.00 97.22           C  
ATOM   3812  HD2 LYS A 242      13.715 -10.752 -15.096  1.00 97.22           H  
ATOM   3813  HD3 LYS A 242      13.738 -10.159 -16.774  1.00 97.22           H  
ATOM   3814  CE  LYS A 242      13.767  -8.606 -15.266  1.00 97.22           C  
ATOM   3815  HE2 LYS A 242      13.323  -8.442 -14.285  1.00 97.22           H  
ATOM   3816  HE3 LYS A 242      13.354  -7.836 -15.918  1.00 97.22           H  
ATOM   3817  NZ  LYS A 242      15.241  -8.489 -15.188  1.00 97.22           N  
ATOM   3818  HZ1 LYS A 242      15.652  -8.576 -16.106  1.00 97.22           H  
ATOM   3819  HZ2 LYS A 242      15.478  -7.587 -14.801  1.00 97.22           H  
ATOM   3820  HZ3 LYS A 242      15.610  -9.213 -14.587  1.00 97.22           H  
ATOM   3821  N   THR A 243       9.328 -13.970 -16.102  1.00 95.97           N  
ATOM   3822  H   THR A 243       9.746 -13.986 -15.183  1.00 95.97           H  
ATOM   3823  CA  THR A 243       8.869 -15.257 -16.650  1.00 95.97           C  
ATOM   3824  HA  THR A 243       8.980 -15.233 -17.734  1.00 95.97           H  
ATOM   3825  C   THR A 243       7.392 -15.566 -16.392  1.00 95.97           C  
ATOM   3826  CB  THR A 243       9.738 -16.412 -16.136  1.00 95.97           C  
ATOM   3827  HB  THR A 243       9.376 -17.350 -16.557  1.00 95.97           H  
ATOM   3828  O   THR A 243       6.891 -16.553 -16.924  1.00 95.97           O  
ATOM   3829  CG2 THR A 243      11.210 -16.239 -16.515  1.00 95.97           C  
ATOM   3830 HG21 THR A 243      11.623 -15.355 -16.031  1.00 95.97           H  
ATOM   3831 HG22 THR A 243      11.300 -16.140 -17.597  1.00 95.97           H  
ATOM   3832 HG23 THR A 243      11.768 -17.118 -16.192  1.00 95.97           H  
ATOM   3833  OG1 THR A 243       9.682 -16.481 -14.732  1.00 95.97           O  
ATOM   3834  HG1 THR A 243       9.472 -17.385 -14.488  1.00 95.97           H  
ATOM   3835  N   ALA A 244       6.679 -14.749 -15.608  1.00 92.78           N  
ATOM   3836  H   ALA A 244       7.164 -14.033 -15.086  1.00 92.78           H  
ATOM   3837  CA  ALA A 244       5.245 -14.917 -15.379  1.00 92.78           C  
ATOM   3838  HA  ALA A 244       5.080 -15.936 -15.029  1.00 92.78           H  
ATOM   3839  C   ALA A 244       4.431 -14.728 -16.672  1.00 92.78           C  
ATOM   3840  CB  ALA A 244       4.780 -13.955 -14.275  1.00 92.78           C  
ATOM   3841  HB1 ALA A 244       5.289 -14.189 -13.340  1.00 92.78           H  
ATOM   3842  HB2 ALA A 244       4.996 -12.925 -14.559  1.00 92.78           H  
ATOM   3843  HB3 ALA A 244       3.706 -14.064 -14.126  1.00 92.78           H  
ATOM   3844  O   ALA A 244       4.790 -13.900 -17.516  1.00 92.78           O  
ATOM   3845  N   ALA A 245       3.323 -15.468 -16.774  1.00 74.27           N  
ATOM   3846  H   ALA A 245       3.102 -16.099 -16.016  1.00 74.27           H  
ATOM   3847  CA  ALA A 245       2.335 -15.381 -17.854  1.00 74.27           C  
ATOM   3848  HA  ALA A 245       2.828 -15.026 -18.759  1.00 74.27           H  
ATOM   3849  C   ALA A 245       1.213 -14.369 -17.563  1.00 74.27           C  
ATOM   3850  CB  ALA A 245       1.790 -16.790 -18.134  1.00 74.27           C  
ATOM   3851  HB1 ALA A 245       1.263 -17.169 -17.258  1.00 74.27           H  
ATOM   3852  HB2 ALA A 245       1.094 -16.743 -18.972  1.00 74.27           H  
ATOM   3853  HB3 ALA A 245       2.609 -17.461 -18.393  1.00 74.27           H  
ATOM   3854  O   ALA A 245       0.779 -14.240 -16.386  1.00 74.27           O  
ATOM   3855  OXT ALA A 245       0.748 -13.738 -18.531  1.00 74.27           O  
TER    3856      ALA A 245                                                       
END   
