# Supplementary material for: Using structure prediction of negative sense RNA virus nucleoproteins to assess evolutionary relationships
Source: bioRxiv. 2024 May 22:2024.02.16.580771. Originally published 2024 Feb 17. Preprint. [Version 2] doi: 10.1101/2024.02.16.580771 (PMC10888975; doi:10.1101/2024.02.16.580771)
Supplement: Supplement 2 — Supplementary File 2: Full NSV Dataset NP AlphaFold PDBs (.pdb files) [file media-2.zip › Full NSV Dataset NP AlphaFold PDBs/CRV.pdb]

ATOM      1  N   MET A   1      59.967 -20.404  -2.089  1.00 42.18           N  
ATOM      2  H   MET A   1      60.071 -21.391  -1.900  1.00 42.18           H  
ATOM      3  H2  MET A   1      60.498 -19.877  -1.410  1.00 42.18           H  
ATOM      4  H3  MET A   1      60.329 -20.213  -3.012  1.00 42.18           H  
ATOM      5  CA  MET A   1      58.541 -20.019  -2.038  1.00 42.18           C  
ATOM      6  HA  MET A   1      58.116 -20.257  -1.062  1.00 42.18           H  
ATOM      7  C   MET A   1      57.811 -20.842  -3.086  1.00 42.18           C  
ATOM      8  CB  MET A   1      58.363 -18.512  -2.299  1.00 42.18           C  
ATOM      9  HB2 MET A   1      58.906 -18.226  -3.201  1.00 42.18           H  
ATOM     10  HB3 MET A   1      57.305 -18.305  -2.456  1.00 42.18           H  
ATOM     11  O   MET A   1      57.894 -20.502  -4.260  1.00 42.18           O  
ATOM     12  CG  MET A   1      58.846 -17.649  -1.128  1.00 42.18           C  
ATOM     13  HG2 MET A   1      59.896 -17.858  -0.922  1.00 42.18           H  
ATOM     14  HG3 MET A   1      58.259 -17.901  -0.245  1.00 42.18           H  
ATOM     15  SD  MET A   1      58.670 -15.877  -1.446  1.00 42.18           S  
ATOM     16  CE  MET A   1      58.997 -15.209   0.209  1.00 42.18           C  
ATOM     17  HE1 MET A   1      58.926 -14.121   0.180  1.00 42.18           H  
ATOM     18  HE2 MET A   1      59.998 -15.492   0.532  1.00 42.18           H  
ATOM     19  HE3 MET A   1      58.261 -15.593   0.915  1.00 42.18           H  
ATOM     20  N   ALA A   2      57.222 -21.978  -2.703  1.00 40.78           N  
ATOM     21  H   ALA A   2      57.120 -22.212  -1.725  1.00 40.78           H  
ATOM     22  CA  ALA A   2      56.399 -22.750  -3.631  1.00 40.78           C  
ATOM     23  HA  ALA A   2      56.980 -22.983  -4.523  1.00 40.78           H  
ATOM     24  C   ALA A   2      55.209 -21.869  -4.032  1.00 40.78           C  
ATOM     25  CB  ALA A   2      55.979 -24.071  -2.979  1.00 40.78           C  
ATOM     26  HB1 ALA A   2      55.368 -24.643  -3.677  1.00 40.78           H  
ATOM     27  HB2 ALA A   2      56.858 -24.662  -2.719  1.00 40.78           H  
ATOM     28  HB3 ALA A   2      55.389 -23.880  -2.083  1.00 40.78           H  
ATOM     29  O   ALA A   2      54.539 -21.298  -3.171  1.00 40.78           O  
ATOM     30  N   ARG A   3      55.059 -21.643  -5.338  1.00 45.29           N  
ATOM     31  H   ARG A   3      55.599 -22.207  -5.978  1.00 45.29           H  
ATOM     32  CA  ARG A   3      54.028 -20.771  -5.897  1.00 45.29           C  
ATOM     33  HA  ARG A   3      54.091 -19.788  -5.430  1.00 45.29           H  
ATOM     34  C   ARG A   3      52.667 -21.371  -5.544  1.00 45.29           C  
ATOM     35  CB  ARG A   3      54.228 -20.639  -7.418  1.00 45.29           C  
ATOM     36  HB2 ARG A   3      53.353 -20.149  -7.844  1.00 45.29           H  
ATOM     37  HB3 ARG A   3      54.304 -21.632  -7.860  1.00 45.29           H  
ATOM     38  O   ARG A   3      52.454 -22.552  -5.782  1.00 45.29           O  
ATOM     39  CG  ARG A   3      55.476 -19.811  -7.782  1.00 45.29           C  
ATOM     40  HG2 ARG A   3      55.353 -18.798  -7.401  1.00 45.29           H  
ATOM     41  HG3 ARG A   3      56.359 -20.257  -7.325  1.00 45.29           H  
ATOM     42  CD  ARG A   3      55.674 -19.763  -9.304  1.00 45.29           C  
ATOM     43  HD2 ARG A   3      55.827 -20.781  -9.663  1.00 45.29           H  
ATOM     44  HD3 ARG A   3      54.769 -19.368  -9.764  1.00 45.29           H  
ATOM     45  NE  ARG A   3      56.826 -18.917  -9.686  1.00 45.29           N  
ATOM     46  HE  ARG A   3      57.212 -18.323  -8.966  1.00 45.29           H  
ATOM     47  NH1 ARG A   3      56.930 -19.544 -11.895  1.00 45.29           N  
ATOM     48 HH11 ARG A   3      57.338 -19.467 -12.815  1.00 45.29           H  
ATOM     49 HH12 ARG A   3      56.149 -20.168 -11.751  1.00 45.29           H  
ATOM     50  NH2 ARG A   3      58.363 -18.024 -11.116  1.00 45.29           N  
ATOM     51 HH21 ARG A   3      58.725 -17.437 -10.378  1.00 45.29           H  
ATOM     52 HH22 ARG A   3      58.757 -17.963 -12.044  1.00 45.29           H  
ATOM     53  CZ  ARG A   3      57.365 -18.834 -10.892  1.00 45.29           C  
ATOM     54  N   TYR A   4      51.783 -20.545  -4.992  1.00 45.03           N  
ATOM     55  H   TYR A   4      52.099 -19.606  -4.799  1.00 45.03           H  
ATOM     56  CA  TYR A   4      50.375 -20.815  -4.658  1.00 45.03           C  
ATOM     57  HA  TYR A   4      50.321 -21.692  -4.014  1.00 45.03           H  
ATOM     58  C   TYR A   4      49.509 -21.126  -5.906  1.00 45.03           C  
ATOM     59  CB  TYR A   4      49.853 -19.584  -3.869  1.00 45.03           C  
ATOM     60  HB2 TYR A   4      50.450 -18.705  -4.113  1.00 45.03           H  
ATOM     61  HB3 TYR A   4      48.838 -19.320  -4.167  1.00 45.03           H  
ATOM     62  O   TYR A   4      48.399 -20.625  -6.034  1.00 45.03           O  
ATOM     63  CG  TYR A   4      49.799 -19.738  -2.366  1.00 45.03           C  
ATOM     64  CD1 TYR A   4      48.630 -20.256  -1.776  1.00 45.03           C  
ATOM     65  HD1 TYR A   4      47.812 -20.593  -2.395  1.00 45.03           H  
ATOM     66  CD2 TYR A   4      50.860 -19.286  -1.557  1.00 45.03           C  
ATOM     67  HD2 TYR A   4      51.752 -18.882  -2.013  1.00 45.03           H  
ATOM     68  CE1 TYR A   4      48.514 -20.312  -0.376  1.00 45.03           C  
ATOM     69  HE1 TYR A   4      47.617 -20.700   0.084  1.00 45.03           H  
ATOM     70  CE2 TYR A   4      50.745 -19.339  -0.154  1.00 45.03           C  
ATOM     71  HE2 TYR A   4      51.550 -18.983   0.471  1.00 45.03           H  
ATOM     72  OH  TYR A   4      49.439 -19.883   1.789  1.00 45.03           O  
ATOM     73  HH  TYR A   4      50.210 -19.536   2.243  1.00 45.03           H  
ATOM     74  CZ  TYR A   4      49.566 -19.847   0.437  1.00 45.03           C  
ATOM     75  N   ALA A   5      50.029 -21.869  -6.885  1.00 54.14           N  
ATOM     76  H   ALA A   5      50.899 -22.357  -6.726  1.00 54.14           H  
ATOM     77  CA  ALA A   5      49.364 -22.058  -8.171  1.00 54.14           C  
ATOM     78  HA  ALA A   5      48.725 -21.199  -8.370  1.00 54.14           H  
ATOM     79  C   ALA A   5      48.432 -23.279  -8.213  1.00 54.14           C  
ATOM     80  CB  ALA A   5      50.423 -22.083  -9.275  1.00 54.14           C  
ATOM     81  HB1 ALA A   5      51.011 -21.165  -9.255  1.00 54.14           H  
ATOM     82  HB2 ALA A   5      49.927 -22.174 -10.242  1.00 54.14           H  
ATOM     83  HB3 ALA A   5      51.072 -22.948  -9.142  1.00 54.14           H  
ATOM     84  O   ALA A   5      47.519 -23.274  -9.027  1.00 54.14           O  
ATOM     85  N   ASP A   6      48.589 -24.261  -7.319  1.00 56.15           N  
ATOM     86  H   ASP A   6      49.371 -24.220  -6.681  1.00 56.15           H  
ATOM     87  CA  ASP A   6      47.905 -25.556  -7.469  1.00 56.15           C  
ATOM     88  HA  ASP A   6      47.244 -25.516  -8.335  1.00 56.15           H  
ATOM     89  C   ASP A   6      46.988 -25.909  -6.287  1.00 56.15           C  
ATOM     90  CB  ASP A   6      48.929 -26.663  -7.774  1.00 56.15           C  
ATOM     91  HB2 ASP A   6      49.615 -26.747  -6.931  1.00 56.15           H  
ATOM     92  HB3 ASP A   6      48.407 -27.614  -7.881  1.00 56.15           H  
ATOM     93  O   ASP A   6      46.891 -27.069  -5.890  1.00 56.15           O  
ATOM     94  CG  ASP A   6      49.728 -26.435  -9.061  1.00 56.15           C  
ATOM     95  OD1 ASP A   6      49.190 -25.839 -10.019  1.00 56.15           O  
ATOM     96  OD2 ASP A   6      50.917 -26.828  -9.064  1.00 56.15           O  
ATOM     97  N   VAL A   7      46.318 -24.923  -5.682  1.00 57.05           N  
ATOM     98  H   VAL A   7      46.370 -23.998  -6.084  1.00 57.05           H  
ATOM     99  CA  VAL A   7      45.188 -25.247  -4.797  1.00 57.05           C  
ATOM    100  HA  VAL A   7      45.357 -26.222  -4.338  1.00 57.05           H  
ATOM    101  C   VAL A   7      43.949 -25.372  -5.673  1.00 57.05           C  
ATOM    102  CB  VAL A   7      45.011 -24.265  -3.628  1.00 57.05           C  
ATOM    103  HB  VAL A   7      44.772 -23.273  -4.010  1.00 57.05           H  
ATOM    104  O   VAL A   7      43.400 -24.372  -6.135  1.00 57.05           O  
ATOM    105  CG1 VAL A   7      43.889 -24.741  -2.694  1.00 57.05           C  
ATOM    106 HG11 VAL A   7      44.098 -25.745  -2.326  1.00 57.05           H  
ATOM    107 HG12 VAL A   7      42.940 -24.751  -3.230  1.00 57.05           H  
ATOM    108 HG13 VAL A   7      43.792 -24.056  -1.851  1.00 57.05           H  
ATOM    109  CG2 VAL A   7      46.298 -24.169  -2.793  1.00 57.05           C  
ATOM    110 HG21 VAL A   7      46.579 -25.157  -2.430  1.00 57.05           H  
ATOM    111 HG22 VAL A   7      46.137 -23.501  -1.947  1.00 57.05           H  
ATOM    112 HG23 VAL A   7      47.107 -23.767  -3.404  1.00 57.05           H  
ATOM    113  N   ASP A   8      43.546 -26.612  -5.933  1.00 66.88           N  
ATOM    114  H   ASP A   8      44.102 -27.387  -5.598  1.00 66.88           H  
ATOM    115  CA  ASP A   8      42.294 -26.931  -6.609  1.00 66.88           C  
ATOM    116  HA  ASP A   8      42.222 -26.334  -7.518  1.00 66.88           H  
ATOM    117  C   ASP A   8      41.113 -26.566  -5.696  1.00 66.88           C  
ATOM    118  CB  ASP A   8      42.283 -28.409  -7.032  1.00 66.88           C  
ATOM    119  HB2 ASP A   8      42.317 -29.045  -6.147  1.00 66.88           H  
ATOM    120  HB3 ASP A   8      43.176 -28.607  -7.624  1.00 66.88           H  
ATOM    121  O   ASP A   8      40.727 -27.305  -4.793  1.00 66.88           O  
ATOM    122  CG  ASP A   8      41.052 -28.773  -7.873  1.00 66.88           C  
ATOM    123  OD1 ASP A   8      40.157 -27.905  -8.030  1.00 66.88           O  
ATOM    124  OD2 ASP A   8      41.026 -29.903  -8.402  1.00 66.88           O  
ATOM    125  N   TYR A   9      40.564 -25.372  -5.913  1.00 68.94           N  
ATOM    126  H   TYR A   9      41.016 -24.769  -6.586  1.00 68.94           H  
ATOM    127  CA  TYR A   9      39.351 -24.903  -5.241  1.00 68.94           C  
ATOM    128  HA  TYR A   9      39.373 -25.229  -4.201  1.00 68.94           H  
ATOM    129  C   TYR A   9      38.065 -25.474  -5.857  1.00 68.94           C  
ATOM    130  CB  TYR A   9      39.312 -23.368  -5.276  1.00 68.94           C  
ATOM    131  HB2 TYR A   9      39.387 -23.033  -6.310  1.00 68.94           H  
ATOM    132  HB3 TYR A   9      38.346 -23.033  -4.900  1.00 68.94           H  
ATOM    133  O   TYR A   9      36.986 -25.227  -5.322  1.00 68.94           O  
ATOM    134  CG  TYR A   9      40.382 -22.691  -4.445  1.00 68.94           C  
ATOM    135  CD1 TYR A   9      40.214 -22.579  -3.052  1.00 68.94           C  
ATOM    136  HD1 TYR A   9      39.331 -22.994  -2.588  1.00 68.94           H  
ATOM    137  CD2 TYR A   9      41.536 -22.169  -5.058  1.00 68.94           C  
ATOM    138  HD2 TYR A   9      41.683 -22.285  -6.122  1.00 68.94           H  
ATOM    139  CE1 TYR A   9      41.199 -21.947  -2.269  1.00 68.94           C  
ATOM    140  HE1 TYR A   9      41.069 -21.876  -1.199  1.00 68.94           H  
ATOM    141  CE2 TYR A   9      42.523 -21.534  -4.282  1.00 68.94           C  
ATOM    142  HE2 TYR A   9      43.422 -21.157  -4.746  1.00 68.94           H  
ATOM    143  OH  TYR A   9      43.314 -20.824  -2.131  1.00 68.94           O  
ATOM    144  HH  TYR A   9      43.081 -20.853  -1.201  1.00 68.94           H  
ATOM    145  CZ  TYR A   9      42.357 -21.425  -2.887  1.00 68.94           C  
ATOM    146  N   ALA A  10      38.152 -26.171  -6.994  1.00 76.12           N  
ATOM    147  H   ALA A  10      39.059 -26.470  -7.324  1.00 76.12           H  
ATOM    148  CA  ALA A  10      36.993 -26.690  -7.711  1.00 76.12           C  
ATOM    149  HA  ALA A  10      36.123 -26.075  -7.482  1.00 76.12           H  
ATOM    150  C   ALA A  10      36.649 -28.124  -7.288  1.00 76.12           C  
ATOM    151  CB  ALA A  10      37.264 -26.581  -9.215  1.00 76.12           C  
ATOM    152  HB1 ALA A  10      37.482 -25.547  -9.480  1.00 76.12           H  
ATOM    153  HB2 ALA A  10      38.111 -27.210  -9.489  1.00 76.12           H  
ATOM    154  HB3 ALA A  10      36.385 -26.916  -9.766  1.00 76.12           H  
ATOM    155  O   ALA A  10      35.476 -28.501  -7.316  1.00 76.12           O  
ATOM    156  N   SER A  11      37.638 -28.919  -6.873  1.00 80.79           N  
ATOM    157  H   SER A  11      38.592 -28.607  -6.991  1.00 80.79           H  
ATOM    158  CA  SER A  11      37.404 -30.283  -6.403  1.00 80.79           C  
ATOM    159  HA  SER A  11      36.813 -30.799  -7.160  1.00 80.79           H  
ATOM    160  C   SER A  11      36.615 -30.306  -5.089  1.00 80.79           C  
ATOM    161  CB  SER A  11      38.720 -31.055  -6.271  1.00 80.79           C  
ATOM    162  HB2 SER A  11      38.509 -32.056  -5.893  1.00 80.79           H  
ATOM    163  HB3 SER A  11      39.183 -31.151  -7.253  1.00 80.79           H  
ATOM    164  O   SER A  11      37.082 -29.837  -4.049  1.00 80.79           O  
ATOM    165  OG  SER A  11      39.619 -30.410  -5.390  1.00 80.79           O  
ATOM    166  HG  SER A  11      39.124 -29.789  -4.850  1.00 80.79           H  
ATOM    167  N   ILE A  12      35.423 -30.902  -5.129  1.00 72.78           N  
ATOM    168  H   ILE A  12      35.088 -31.231  -6.023  1.00 72.78           H  
ATOM    169  CA  ILE A  12      34.650 -31.251  -3.935  1.00 72.78           C  
ATOM    170  HA  ILE A  12      34.679 -30.413  -3.239  1.00 72.78           H  
ATOM    171  C   ILE A  12      35.332 -32.459  -3.284  1.00 72.78           C  
ATOM    172  CB  ILE A  12      33.172 -31.533  -4.303  1.00 72.78           C  
ATOM    173  HB  ILE A  12      33.146 -32.349  -5.025  1.00 72.78           H  
ATOM    174  O   ILE A  12      35.566 -33.467  -3.946  1.00 72.78           O  
ATOM    175  CG1 ILE A  12      32.528 -30.284  -4.952  1.00 72.78           C  
ATOM    176 HG12 ILE A  12      32.529 -29.461  -4.237  1.00 72.78           H  
ATOM    177 HG13 ILE A  12      33.121 -29.976  -5.813  1.00 72.78           H  
ATOM    178  CG2 ILE A  12      32.370 -31.965  -3.062  1.00 72.78           C  
ATOM    179 HG21 ILE A  12      32.796 -32.873  -2.635  1.00 72.78           H  
ATOM    180 HG22 ILE A  12      31.341 -32.202  -3.334  1.00 72.78           H  
ATOM    181 HG23 ILE A  12      32.369 -31.168  -2.318  1.00 72.78           H  
ATOM    182  CD1 ILE A  12      31.095 -30.500  -5.457  1.00 72.78           C  
ATOM    183 HD11 ILE A  12      31.055 -31.378  -6.102  1.00 72.78           H  
ATOM    184 HD12 ILE A  12      30.406 -30.624  -4.622  1.00 72.78           H  
ATOM    185 HD13 ILE A  12      30.782 -29.627  -6.030  1.00 72.78           H  
ATOM    186  N   LEU A  13      35.652 -32.371  -1.990  1.00 75.28           N  
ATOM    187  H   LEU A  13      35.476 -31.500  -1.510  1.00 75.28           H  
ATOM    188  CA  LEU A  13      36.182 -33.515  -1.242  1.00 75.28           C  
ATOM    189  HA  LEU A  13      37.095 -33.858  -1.729  1.00 75.28           H  
ATOM    190  C   LEU A  13      35.172 -34.669  -1.271  1.00 75.28           C  
ATOM    191  CB  LEU A  13      36.483 -33.117   0.216  1.00 75.28           C  
ATOM    192  HB2 LEU A  13      36.752 -34.017   0.769  1.00 75.28           H  
ATOM    193  HB3 LEU A  13      35.567 -32.724   0.659  1.00 75.28           H  
ATOM    194  O   LEU A  13      33.986 -34.437  -1.045  1.00 75.28           O  
ATOM    195  CG  LEU A  13      37.612 -32.088   0.396  1.00 75.28           C  
ATOM    196  HG  LEU A  13      37.441 -31.230  -0.254  1.00 75.28           H  
ATOM    197  CD1 LEU A  13      37.638 -31.597   1.844  1.00 75.28           C  
ATOM    198 HD11 LEU A  13      37.786 -32.435   2.524  1.00 75.28           H  
ATOM    199 HD12 LEU A  13      36.695 -31.101   2.073  1.00 75.28           H  
ATOM    200 HD13 LEU A  13      38.447 -30.877   1.971  1.00 75.28           H  
ATOM    201  CD2 LEU A  13      38.977 -32.701   0.084  1.00 75.28           C  
ATOM    202 HD21 LEU A  13      39.759 -31.962   0.258  1.00 75.28           H  
ATOM    203 HD22 LEU A  13      39.157 -33.576   0.708  1.00 75.28           H  
ATOM    204 HD23 LEU A  13      39.021 -32.988  -0.967  1.00 75.28           H  
ATOM    205  N   ASP A  14      35.642 -35.907  -1.450  1.00 80.96           N  
ATOM    206  H   ASP A  14      36.592 -36.010  -1.775  1.00 80.96           H  
ATOM    207  CA  ASP A  14      34.786 -37.104  -1.544  1.00 80.96           C  
ATOM    208  HA  ASP A  14      34.236 -37.075  -2.484  1.00 80.96           H  
ATOM    209  C   ASP A  14      33.750 -37.203  -0.414  1.00 80.96           C  
ATOM    210  CB  ASP A  14      35.657 -38.373  -1.515  1.00 80.96           C  
ATOM    211  HB2 ASP A  14      36.405 -38.279  -0.728  1.00 80.96           H  
ATOM    212  HB3 ASP A  14      35.023 -39.223  -1.262  1.00 80.96           H  
ATOM    213  O   ASP A  14      32.615 -37.617  -0.647  1.00 80.96           O  
ATOM    214  CG  ASP A  14      36.342 -38.707  -2.843  1.00 80.96           C  
ATOM    215  OD1 ASP A  14      35.918 -38.160  -3.881  1.00 80.96           O  
ATOM    216  OD2 ASP A  14      37.285 -39.528  -2.791  1.00 80.96           O  
ATOM    217  N   ILE A  15      34.095 -36.749   0.797  1.00 79.43           N  
ATOM    218  H   ILE A  15      35.034 -36.393   0.903  1.00 79.43           H  
ATOM    219  CA  ILE A  15      33.191 -36.732   1.958  1.00 79.43           C  
ATOM    220  HA  ILE A  15      32.827 -37.748   2.108  1.00 79.43           H  
ATOM    221  C   ILE A  15      31.939 -35.859   1.759  1.00 79.43           C  
ATOM    222  CB  ILE A  15      33.944 -36.303   3.238  1.00 79.43           C  
ATOM    223  HB  ILE A  15      33.239 -36.380   4.066  1.00 79.43           H  
ATOM    224  O   ILE A  15      30.929 -36.089   2.420  1.00 79.43           O  
ATOM    225  CG1 ILE A  15      34.441 -34.839   3.175  1.00 79.43           C  
ATOM    226 HG12 ILE A  15      33.609 -34.184   2.916  1.00 79.43           H  
ATOM    227 HG13 ILE A  15      35.202 -34.743   2.401  1.00 79.43           H  
ATOM    228  CG2 ILE A  15      35.101 -37.281   3.523  1.00 79.43           C  
ATOM    229 HG21 ILE A  15      35.904 -37.150   2.798  1.00 79.43           H  
ATOM    230 HG22 ILE A  15      34.736 -38.306   3.467  1.00 79.43           H  
ATOM    231 HG23 ILE A  15      35.494 -37.116   4.526  1.00 79.43           H  
ATOM    232  CD1 ILE A  15      35.012 -34.316   4.497  1.00 79.43           C  
ATOM    233 HD11 ILE A  15      35.276 -33.264   4.385  1.00 79.43           H  
ATOM    234 HD12 ILE A  15      34.267 -34.412   5.287  1.00 79.43           H  
ATOM    235 HD13 ILE A  15      35.912 -34.868   4.770  1.00 79.43           H  
ATOM    236  N   TYR A  16      31.996 -34.870   0.864  1.00 81.41           N  
ATOM    237  H   TYR A  16      32.851 -34.763   0.337  1.00 81.41           H  
ATOM    238  CA  TYR A  16      30.900 -33.957   0.537  1.00 81.41           C  
ATOM    239  HA  TYR A  16      30.127 -34.047   1.300  1.00 81.41           H  
ATOM    240  C   TYR A  16      30.225 -34.284  -0.796  1.00 81.41           C  
ATOM    241  CB  TYR A  16      31.402 -32.505   0.532  1.00 81.41           C  
ATOM    242  HB2 TYR A  16      30.573 -31.844   0.282  1.00 81.41           H  
ATOM    243  HB3 TYR A  16      32.150 -32.405  -0.254  1.00 81.41           H  
ATOM    244  O   TYR A  16      29.219 -33.651  -1.108  1.00 81.41           O  
ATOM    245  CG  TYR A  16      31.994 -32.023   1.839  1.00 81.41           C  
ATOM    246  CD1 TYR A  16      31.250 -32.121   3.031  1.00 81.41           C  
ATOM    247  HD1 TYR A  16      30.252 -32.532   3.010  1.00 81.41           H  
ATOM    248  CD2 TYR A  16      33.284 -31.460   1.858  1.00 81.41           C  
ATOM    249  HD2 TYR A  16      33.833 -31.347   0.934  1.00 81.41           H  
ATOM    250  CE1 TYR A  16      31.809 -31.690   4.248  1.00 81.41           C  
ATOM    251  HE1 TYR A  16      31.237 -31.779   5.161  1.00 81.41           H  
ATOM    252  CE2 TYR A  16      33.843 -31.024   3.073  1.00 81.41           C  
ATOM    253  HE2 TYR A  16      34.824 -30.574   3.104  1.00 81.41           H  
ATOM    254  OH  TYR A  16      33.662 -30.738   5.441  1.00 81.41           O  
ATOM    255  HH  TYR A  16      33.055 -30.871   6.174  1.00 81.41           H  
ATOM    256  CZ  TYR A  16      33.112 -31.149   4.269  1.00 81.41           C  
ATOM    257  N   SER A  17      30.718 -35.268  -1.556  1.00 80.79           N  
ATOM    258  H   SER A  17      31.539 -35.759  -1.231  1.00 80.79           H  
ATOM    259  CA  SER A  17      30.157 -35.650  -2.865  1.00 80.79           C  
ATOM    260  HA  SER A  17      30.233 -34.798  -3.540  1.00 80.79           H  
ATOM    261  C   SER A  17      28.677 -36.051  -2.799  1.00 80.79           C  
ATOM    262  CB  SER A  17      30.967 -36.806  -3.463  1.00 80.79           C  
ATOM    263  HB2 SER A  17      32.011 -36.509  -3.569  1.00 80.79           H  
ATOM    264  HB3 SER A  17      30.570 -37.040  -4.451  1.00 80.79           H  
ATOM    265  O   SER A  17      27.936 -35.852  -3.756  1.00 80.79           O  
ATOM    266  OG  SER A  17      30.881 -37.961  -2.647  1.00 80.79           O  
ATOM    267  HG  SER A  17      31.551 -37.911  -1.961  1.00 80.79           H  
ATOM    268  N   GLY A  18      28.236 -36.576  -1.651  1.00 76.67           N  
ATOM    269  H   GLY A  18      28.928 -36.760  -0.939  1.00 76.67           H  
ATOM    270  CA  GLY A  18      26.844 -36.939  -1.384  1.00 76.67           C  
ATOM    271  HA2 GLY A  18      26.828 -37.797  -0.710  1.00 76.67           H  
ATOM    272  HA3 GLY A  18      26.363 -37.233  -2.317  1.00 76.67           H  
ATOM    273  C   GLY A  18      25.998 -35.830  -0.754  1.00 76.67           C  
ATOM    274  O   GLY A  18      24.863 -36.103  -0.366  1.00 76.67           O  
ATOM    275  N   THR A  19      26.527 -34.611  -0.598  1.00 75.43           N  
ATOM    276  H   THR A  19      27.429 -34.417  -1.010  1.00 75.43           H  
ATOM    277  CA  THR A  19      25.745 -33.481  -0.073  1.00 75.43           C  
ATOM    278  HA  THR A  19      25.232 -33.815   0.829  1.00 75.43           H  
ATOM    279  C   THR A  19      24.743 -33.061  -1.146  1.00 75.43           C  
ATOM    280  CB  THR A  19      26.604 -32.267   0.315  1.00 75.43           C  
ATOM    281  HB  THR A  19      26.960 -31.760  -0.582  1.00 75.43           H  
ATOM    282  O   THR A  19      25.171 -32.675  -2.233  1.00 75.43           O  
ATOM    283  CG2 THR A  19      25.821 -31.275   1.176  1.00 75.43           C  
ATOM    284 HG21 THR A  19      24.980 -30.876   0.609  1.00 75.43           H  
ATOM    285 HG22 THR A  19      25.455 -31.768   2.077  1.00 75.43           H  
ATOM    286 HG23 THR A  19      26.475 -30.449   1.456  1.00 75.43           H  
ATOM    287  OG1 THR A  19      27.724 -32.678   1.062  1.00 75.43           O  
ATOM    288  HG1 THR A  19      28.333 -33.006   0.396  1.00 75.43           H  
ATOM    289  N   PRO A  20      23.426 -33.116  -0.888  1.00 70.85           N  
ATOM    290  CA  PRO A  20      22.448 -32.606  -1.838  1.00 70.85           C  
ATOM    291  HA  PRO A  20      22.519 -33.171  -2.767  1.00 70.85           H  
ATOM    292  C   PRO A  20      22.719 -31.119  -2.098  1.00 70.85           C  
ATOM    293  CB  PRO A  20      21.075 -32.835  -1.189  1.00 70.85           C  
ATOM    294  HB2 PRO A  20      20.343 -33.189  -1.915  1.00 70.85           H  
ATOM    295  HB3 PRO A  20      20.719 -31.918  -0.719  1.00 70.85           H  
ATOM    296  O   PRO A  20      22.836 -30.348  -1.146  1.00 70.85           O  
ATOM    297  CG  PRO A  20      21.336 -33.879  -0.103  1.00 70.85           C  
ATOM    298  HG2 PRO A  20      21.267 -34.877  -0.535  1.00 70.85           H  
ATOM    299  HG3 PRO A  20      20.647 -33.774   0.735  1.00 70.85           H  
ATOM    300  CD  PRO A  20      22.776 -33.610   0.312  1.00 70.85           C  
ATOM    301  HD2 PRO A  20      22.804 -32.837   1.080  1.00 70.85           H  
ATOM    302  HD3 PRO A  20      23.228 -34.531   0.681  1.00 70.85           H  
ATOM    303  N   GLU A  21      22.801 -30.705  -3.366  1.00 68.98           N  
ATOM    304  H   GLU A  21      22.833 -31.384  -4.112  1.00 68.98           H  
ATOM    305  CA  GLU A  21      22.905 -29.276  -3.717  1.00 68.98           C  
ATOM    306  HA  GLU A  21      23.778 -28.840  -3.231  1.00 68.98           H  
ATOM    307  C   GLU A  21      21.673 -28.492  -3.239  1.00 68.98           C  
ATOM    308  CB  GLU A  21      23.041 -29.103  -5.238  1.00 68.98           C  
ATOM    309  HB2 GLU A  21      22.946 -28.041  -5.466  1.00 68.98           H  
ATOM    310  HB3 GLU A  21      22.229 -29.636  -5.732  1.00 68.98           H  
ATOM    311  O   GLU A  21      21.744 -27.308  -2.907  1.00 68.98           O  
ATOM    312  CG  GLU A  21      24.391 -29.587  -5.789  1.00 68.98           C  
ATOM    313  HG2 GLU A  21      25.187 -29.123  -5.206  1.00 68.98           H  
ATOM    314  HG3 GLU A  21      24.460 -30.667  -5.658  1.00 68.98           H  
ATOM    315  CD  GLU A  21      24.586 -29.240  -7.277  1.00 68.98           C  
ATOM    316  OE1 GLU A  21      25.754 -29.263  -7.724  1.00 68.98           O  
ATOM    317  OE2 GLU A  21      23.579 -28.947  -7.963  1.00 68.98           O  
ATOM    318  N   GLU A  22      20.532 -29.174  -3.162  1.00 57.49           N  
ATOM    319  H   GLU A  22      20.542 -30.142  -3.449  1.00 57.49           H  
ATOM    320  CA  GLU A  22      19.281 -28.610  -2.693  1.00 57.49           C  
ATOM    321  HA  GLU A  22      19.254 -27.550  -2.946  1.00 57.49           H  
ATOM    322  C   GLU A  22      19.167 -28.738  -1.172  1.00 57.49           C  
ATOM    323  CB  GLU A  22      18.102 -29.277  -3.411  1.00 57.49           C  
ATOM    324  HB2 GLU A  22      18.150 -30.356  -3.261  1.00 57.49           H  
ATOM    325  HB3 GLU A  22      17.179 -28.900  -2.972  1.00 57.49           H  
ATOM    326  O   GLU A  22      18.837 -29.793  -0.625  1.00 57.49           O  
ATOM    327  CG  GLU A  22      18.097 -28.964  -4.917  1.00 57.49           C  
ATOM    328  HG2 GLU A  22      18.998 -29.374  -5.373  1.00 57.49           H  
ATOM    329  HG3 GLU A  22      18.113 -27.881  -5.043  1.00 57.49           H  
ATOM    330  CD  GLU A  22      16.869 -29.535  -5.645  1.00 57.49           C  
ATOM    331  OE1 GLU A  22      16.673 -29.155  -6.821  1.00 57.49           O  
ATOM    332  OE2 GLU A  22      16.109 -30.314  -5.023  1.00 57.49           O  
ATOM    333  N   SER A  23      19.357 -27.628  -0.459  1.00 52.87           N  
ATOM    334  H   SER A  23      19.734 -26.811  -0.918  1.00 52.87           H  
ATOM    335  CA  SER A  23      18.806 -27.530   0.888  1.00 52.87           C  
ATOM    336  HA  SER A  23      19.058 -28.439   1.434  1.00 52.87           H  
ATOM    337  C   SER A  23      17.286 -27.427   0.774  1.00 52.87           C  
ATOM    338  CB  SER A  23      19.397 -26.348   1.668  1.00 52.87           C  
ATOM    339  HB2 SER A  23      19.094 -26.432   2.712  1.00 52.87           H  
ATOM    340  HB3 SER A  23      20.486 -26.387   1.620  1.00 52.87           H  
ATOM    341  O   SER A  23      16.778 -26.465   0.185  1.00 52.87           O  
ATOM    342  OG  SER A  23      18.942 -25.108   1.165  1.00 52.87           O  
ATOM    343  HG  SER A  23      18.210 -25.299   0.573  1.00 52.87           H  
ATOM    344  N   GLN A  24      16.546 -28.335   1.411  1.00 43.22           N  
ATOM    345  H   GLN A  24      16.995 -29.155   1.794  1.00 43.22           H  
ATOM    346  CA  GLN A  24      15.188 -28.002   1.826  1.00 43.22           C  
ATOM    347  HA  GLN A  24      14.652 -27.559   0.986  1.00 43.22           H  
ATOM    348  C   GLN A  24      15.305 -26.939   2.916  1.00 43.22           C  
ATOM    349  CB  GLN A  24      14.391 -29.227   2.299  1.00 43.22           C  
ATOM    350  HB2 GLN A  24      13.468 -28.865   2.751  1.00 43.22           H  
ATOM    351  HB3 GLN A  24      14.953 -29.779   3.052  1.00 43.22           H  
ATOM    352  O   GLN A  24      15.343 -27.237   4.109  1.00 43.22           O  
ATOM    353  CG  GLN A  24      14.032 -30.164   1.138  1.00 43.22           C  
ATOM    354  HG2 GLN A  24      14.927 -30.696   0.817  1.00 43.22           H  
ATOM    355  HG3 GLN A  24      13.667 -29.574   0.297  1.00 43.22           H  
ATOM    356  CD  GLN A  24      12.952 -31.181   1.500  1.00 43.22           C  
ATOM    357  NE2 GLN A  24      12.584 -32.040   0.577  1.00 43.22           N  
ATOM    358 HE21 GLN A  24      13.032 -32.042  -0.329  1.00 43.22           H  
ATOM    359 HE22 GLN A  24      11.875 -32.708   0.845  1.00 43.22           H  
ATOM    360  OE1 GLN A  24      12.407 -31.224   2.590  1.00 43.22           O  
ATOM    361  N   VAL A  25      15.403 -25.670   2.515  1.00 46.35           N  
ATOM    362  H   VAL A  25      15.482 -25.483   1.526  1.00 46.35           H  
ATOM    363  CA  VAL A  25      15.085 -24.592   3.440  1.00 46.35           C  
ATOM    364  HA  VAL A  25      15.716 -24.680   4.324  1.00 46.35           H  
ATOM    365  C   VAL A  25      13.635 -24.854   3.810  1.00 46.35           C  
ATOM    366  CB  VAL A  25      15.269 -23.189   2.826  1.00 46.35           C  
ATOM    367  HB  VAL A  25      14.530 -23.028   2.041  1.00 46.35           H  
ATOM    368  O   VAL A  25      12.765 -24.776   2.941  1.00 46.35           O  
ATOM    369  CG1 VAL A  25      15.088 -22.107   3.899  1.00 46.35           C  
ATOM    370 HG11 VAL A  25      14.096 -22.181   4.346  1.00 46.35           H  
ATOM    371 HG12 VAL A  25      15.839 -22.229   4.679  1.00 46.35           H  
ATOM    372 HG13 VAL A  25      15.198 -21.121   3.449  1.00 46.35           H  
ATOM    373  CG2 VAL A  25      16.659 -23.009   2.210  1.00 46.35           C  
ATOM    374 HG21 VAL A  25      17.433 -23.276   2.930  1.00 46.35           H  
ATOM    375 HG22 VAL A  25      16.802 -21.977   1.891  1.00 46.35           H  
ATOM    376 HG23 VAL A  25      16.754 -23.646   1.331  1.00 46.35           H  
ATOM    377  N   ALA A  26      13.376 -25.198   5.073  1.00 42.95           N  
ATOM    378  H   ALA A  26      14.153 -25.427   5.677  1.00 42.95           H  
ATOM    379  CA  ALA A  26      12.046 -25.126   5.660  1.00 42.95           C  
ATOM    380  HA  ALA A  26      11.348 -25.699   5.050  1.00 42.95           H  
ATOM    381  C   ALA A  26      11.637 -23.652   5.626  1.00 42.95           C  
ATOM    382  CB  ALA A  26      12.068 -25.719   7.072  1.00 42.95           C  
ATOM    383  HB1 ALA A  26      11.074 -25.648   7.514  1.00 42.95           H  
ATOM    384  HB2 ALA A  26      12.359 -26.769   7.025  1.00 42.95           H  
ATOM    385  HB3 ALA A  26      12.775 -25.178   7.700  1.00 42.95           H  
ATOM    386  O   ALA A  26      11.774 -22.898   6.585  1.00 42.95           O  
ATOM    387  N   SER A  27      11.280 -23.191   4.439  1.00 47.84           N  
ATOM    388  H   SER A  27      11.281 -23.836   3.662  1.00 47.84           H  
ATOM    389  CA  SER A  27      10.949 -21.818   4.203  1.00 47.84           C  
ATOM    390  HA  SER A  27      11.514 -21.182   4.884  1.00 47.84           H  
ATOM    391  C   SER A  27       9.476 -21.717   4.516  1.00 47.84           C  
ATOM    392  CB  SER A  27      11.296 -21.426   2.769  1.00 47.84           C  
ATOM    393  HB2 SER A  27      10.541 -21.804   2.080  1.00 47.84           H  
ATOM    394  HB3 SER A  27      12.266 -21.842   2.495  1.00 47.84           H  
ATOM    395  O   SER A  27       8.650 -22.309   3.830  1.00 47.84           O  
ATOM    396  OG  SER A  27      11.364 -20.022   2.709  1.00 47.84           O  
ATOM    397  HG  SER A  27      12.181 -19.755   3.138  1.00 47.84           H  
ATOM    398  N   SER A  28       9.138 -20.892   5.497  1.00 56.26           N  
ATOM    399  H   SER A  28       9.862 -20.484   6.071  1.00 56.26           H  
ATOM    400  CA  SER A  28       7.811 -20.285   5.579  1.00 56.26           C  
ATOM    401  HA  SER A  28       7.061 -21.075   5.589  1.00 56.26           H  
ATOM    402  C   SER A  28       7.509 -19.385   4.365  1.00 56.26           C  
ATOM    403  CB  SER A  28       7.707 -19.498   6.888  1.00 56.26           C  
ATOM    404  HB2 SER A  28       7.751 -20.196   7.724  1.00 56.26           H  
ATOM    405  HB3 SER A  28       6.756 -18.967   6.927  1.00 56.26           H  
ATOM    406  O   SER A  28       6.530 -18.640   4.382  1.00 56.26           O  
ATOM    407  OG  SER A  28       8.783 -18.577   6.994  1.00 56.26           O  
ATOM    408  HG  SER A  28       8.667 -18.086   7.811  1.00 56.26           H  
ATOM    409  N   ALA A  29       8.344 -19.402   3.312  1.00 64.03           N  
ATOM    410  H   ALA A  29       9.108 -20.063   3.304  1.00 64.03           H  
ATOM    411  CA  ALA A  29       8.073 -18.694   2.082  1.00 64.03           C  
ATOM    412  HA  ALA A  29       7.987 -17.644   2.363  1.00 64.03           H  
ATOM    413  C   ALA A  29       6.773 -19.200   1.447  1.00 64.03           C  
ATOM    414  CB  ALA A  29       9.219 -18.802   1.072  1.00 64.03           C  
ATOM    415  HB1 ALA A  29       8.913 -18.337   0.135  1.00 64.03           H  
ATOM    416  HB2 ALA A  29      10.097 -18.279   1.452  1.00 64.03           H  
ATOM    417  HB3 ALA A  29       9.445 -19.851   0.881  1.00 64.03           H  
ATOM    418  O   ALA A  29       6.541 -20.408   1.365  1.00 64.03           O  
ATOM    419  N   PRO A  30       5.966 -18.272   0.918  1.00 76.20           N  
ATOM    420  CA  PRO A  30       4.805 -18.615   0.120  1.00 76.20           C  
ATOM    421  HA  PRO A  30       4.064 -19.095   0.760  1.00 76.20           H  
ATOM    422  C   PRO A  30       5.188 -19.540  -1.036  1.00 76.20           C  
ATOM    423  CB  PRO A  30       4.262 -17.284  -0.400  1.00 76.20           C  
ATOM    424  HB2 PRO A  30       3.173 -17.288  -0.430  1.00 76.20           H  
ATOM    425  HB3 PRO A  30       4.667 -17.073  -1.390  1.00 76.20           H  
ATOM    426  O   PRO A  30       6.155 -19.274  -1.760  1.00 76.20           O  
ATOM    427  CG  PRO A  30       4.805 -16.245   0.576  1.00 76.20           C  
ATOM    428  HG2 PRO A  30       4.137 -16.159   1.432  1.00 76.20           H  
ATOM    429  HG3 PRO A  30       4.957 -15.281   0.090  1.00 76.20           H  
ATOM    430  CD  PRO A  30       6.127 -16.833   1.024  1.00 76.20           C  
ATOM    431  HD2 PRO A  30       6.317 -16.521   2.051  1.00 76.20           H  
ATOM    432  HD3 PRO A  30       6.926 -16.504   0.360  1.00 76.20           H  
ATOM    433  N   THR A  31       4.404 -20.598  -1.237  1.00 84.91           N  
ATOM    434  H   THR A  31       3.672 -20.810  -0.574  1.00 84.91           H  
ATOM    435  CA  THR A  31       4.495 -21.425  -2.440  1.00 84.91           C  
ATOM    436  HA  THR A  31       5.500 -21.844  -2.488  1.00 84.91           H  
ATOM    437  C   THR A  31       4.207 -20.546  -3.661  1.00 84.91           C  
ATOM    438  CB  THR A  31       3.497 -22.588  -2.393  1.00 84.91           C  
ATOM    439  HB  THR A  31       2.481 -22.197  -2.447  1.00 84.91           H  
ATOM    440  O   THR A  31       3.198 -19.840  -3.657  1.00 84.91           O  
ATOM    441  CG2 THR A  31       3.712 -23.588  -3.528  1.00 84.91           C  
ATOM    442 HG21 THR A  31       3.026 -24.425  -3.406  1.00 84.91           H  
ATOM    443 HG22 THR A  31       4.737 -23.959  -3.521  1.00 84.91           H  
ATOM    444 HG23 THR A  31       3.505 -23.114  -4.488  1.00 84.91           H  
ATOM    445  OG1 THR A  31       3.642 -23.290  -1.180  1.00 84.91           O  
ATOM    446  HG1 THR A  31       4.509 -23.704  -1.160  1.00 84.91           H  
ATOM    447  N   PRO A  32       5.062 -20.543  -4.699  1.00 89.53           N  
ATOM    448  CA  PRO A  32       4.799 -19.777  -5.912  1.00 89.53           C  
ATOM    449  HA  PRO A  32       4.761 -18.719  -5.656  1.00 89.53           H  
ATOM    450  C   PRO A  32       3.477 -20.197  -6.568  1.00 89.53           C  
ATOM    451  CB  PRO A  32       5.995 -20.039  -6.837  1.00 89.53           C  
ATOM    452  HB2 PRO A  32       6.282 -19.144  -7.389  1.00 89.53           H  
ATOM    453  HB3 PRO A  32       5.763 -20.845  -7.533  1.00 89.53           H  
ATOM    454  O   PRO A  32       3.240 -21.384  -6.788  1.00 89.53           O  
ATOM    455  CG  PRO A  32       7.110 -20.509  -5.900  1.00 89.53           C  
ATOM    456  HG2 PRO A  32       7.663 -19.657  -5.506  1.00 89.53           H  
ATOM    457  HG3 PRO A  32       7.790 -21.197  -6.402  1.00 89.53           H  
ATOM    458  CD  PRO A  32       6.359 -21.197  -4.766  1.00 89.53           C  
ATOM    459  HD2 PRO A  32       6.219 -22.252  -5.001  1.00 89.53           H  
ATOM    460  HD3 PRO A  32       6.919 -21.082  -3.839  1.00 89.53           H  
ATOM    461  N   ILE A  33       2.634 -19.224  -6.917  1.00 92.35           N  
ATOM    462  H   ILE A  33       2.875 -18.274  -6.672  1.00 92.35           H  
ATOM    463  CA  ILE A  33       1.380 -19.438  -7.647  1.00 92.35           C  
ATOM    464  HA  ILE A  33       1.331 -20.479  -7.965  1.00 92.35           H  
ATOM    465  C   ILE A  33       1.403 -18.560  -8.897  1.00 92.35           C  
ATOM    466  CB  ILE A  33       0.134 -19.163  -6.769  1.00 92.35           C  
ATOM    467  HB  ILE A  33       0.099 -18.098  -6.541  1.00 92.35           H  
ATOM    468  O   ILE A  33       1.648 -17.353  -8.827  1.00 92.35           O  
ATOM    469  CG1 ILE A  33       0.194 -19.944  -5.437  1.00 92.35           C  
ATOM    470 HG12 ILE A  33       0.284 -21.011  -5.636  1.00 92.35           H  
ATOM    471 HG13 ILE A  33       1.079 -19.622  -4.889  1.00 92.35           H  
ATOM    472  CG2 ILE A  33      -1.147 -19.542  -7.538  1.00 92.35           C  
ATOM    473 HG21 ILE A  33      -1.187 -19.031  -8.500  1.00 92.35           H  
ATOM    474 HG22 ILE A  33      -1.182 -20.619  -7.706  1.00 92.35           H  
ATOM    475 HG23 ILE A  33      -2.029 -19.235  -6.977  1.00 92.35           H  
ATOM    476  CD1 ILE A  33      -0.996 -19.705  -4.501  1.00 92.35           C  
ATOM    477 HD11 ILE A  33      -0.777 -20.135  -3.523  1.00 92.35           H  
ATOM    478 HD12 ILE A  33      -1.894 -20.179  -4.898  1.00 92.35           H  
ATOM    479 HD13 ILE A  33      -1.164 -18.634  -4.386  1.00 92.35           H  
ATOM    480  N   THR A  34       1.127 -19.158 -10.057  1.00 91.85           N  
ATOM    481  H   THR A  34       0.866 -20.134 -10.047  1.00 91.85           H  
ATOM    482  CA  THR A  34       0.937 -18.380 -11.286  1.00 91.85           C  
ATOM    483  HA  THR A  34       1.774 -17.691 -11.395  1.00 91.85           H  
ATOM    484  C   THR A  34      -0.346 -17.572 -11.161  1.00 91.85           C  
ATOM    485  CB  THR A  34       0.900 -19.267 -12.535  1.00 91.85           C  
ATOM    486  HB  THR A  34       0.124 -20.027 -12.436  1.00 91.85           H  
ATOM    487  O   THR A  34      -1.407 -18.128 -10.888  1.00 91.85           O  
ATOM    488  CG2 THR A  34       0.677 -18.466 -13.819  1.00 91.85           C  
ATOM    489 HG21 THR A  34       0.769 -19.132 -14.677  1.00 91.85           H  
ATOM    490 HG22 THR A  34      -0.327 -18.041 -13.826  1.00 91.85           H  
ATOM    491 HG23 THR A  34       1.414 -17.667 -13.894  1.00 91.85           H  
ATOM    492  OG1 THR A  34       2.156 -19.884 -12.688  1.00 91.85           O  
ATOM    493  HG1 THR A  34       2.286 -20.504 -11.966  1.00 91.85           H  
ATOM    494  N   TYR A  35      -0.253 -16.258 -11.353  1.00 94.33           N  
ATOM    495  H   TYR A  35       0.643 -15.842 -11.563  1.00 94.33           H  
ATOM    496  CA  TYR A  35      -1.428 -15.403 -11.304  1.00 94.33           C  
ATOM    497  HA  TYR A  35      -1.975 -15.619 -10.386  1.00 94.33           H  
ATOM    498  C   TYR A  35      -2.381 -15.701 -12.467  1.00 94.33           C  
ATOM    499  CB  TYR A  35      -1.020 -13.928 -11.244  1.00 94.33           C  
ATOM    500  HB2 TYR A  35      -0.477 -13.741 -10.318  1.00 94.33           H  
ATOM    501  HB3 TYR A  35      -0.352 -13.707 -12.076  1.00 94.33           H  
ATOM    502  O   TYR A  35      -1.982 -15.713 -13.632  1.00 94.33           O  
ATOM    503  CG  TYR A  35      -2.217 -13.003 -11.311  1.00 94.33           C  
ATOM    504  CD1 TYR A  35      -2.597 -12.464 -12.552  1.00 94.33           C  
ATOM    505  HD1 TYR A  35      -2.001 -12.680 -13.426  1.00 94.33           H  
ATOM    506  CD2 TYR A  35      -3.005 -12.767 -10.169  1.00 94.33           C  
ATOM    507  HD2 TYR A  35      -2.728 -13.207  -9.222  1.00 94.33           H  
ATOM    508  CE1 TYR A  35      -3.764 -11.689 -12.660  1.00 94.33           C  
ATOM    509  HE1 TYR A  35      -4.076 -11.274 -13.607  1.00 94.33           H  
ATOM    510  CE2 TYR A  35      -4.175 -11.990 -10.272  1.00 94.33           C  
ATOM    511  HE2 TYR A  35      -4.796 -11.822  -9.404  1.00 94.33           H  
ATOM    512  OH  TYR A  35      -5.679 -10.703 -11.629  1.00 94.33           O  
ATOM    513  HH  TYR A  35      -6.191 -10.649 -10.819  1.00 94.33           H  
ATOM    514  CZ  TYR A  35      -4.557 -11.455 -11.520  1.00 94.33           C  
ATOM    515  N   SER A  36      -3.651 -15.884 -12.122  1.00 94.02           N  
ATOM    516  H   SER A  36      -3.879 -15.889 -11.139  1.00 94.02           H  
ATOM    517  CA  SER A  36      -4.796 -15.740 -13.013  1.00 94.02           C  
ATOM    518  HA  SER A  36      -4.511 -15.100 -13.848  1.00 94.02           H  
ATOM    519  C   SER A  36      -5.900 -15.027 -12.232  1.00 94.02           C  
ATOM    520  CB  SER A  36      -5.243 -17.093 -13.592  1.00 94.02           C  
ATOM    521  HB2 SER A  36      -5.544 -16.941 -14.629  1.00 94.02           H  
ATOM    522  HB3 SER A  36      -4.405 -17.790 -13.585  1.00 94.02           H  
ATOM    523  O   SER A  36      -5.923 -15.080 -10.993  1.00 94.02           O  
ATOM    524  OG  SER A  36      -6.339 -17.661 -12.903  1.00 94.02           O  
ATOM    525  HG  SER A  36      -7.092 -17.556 -13.489  1.00 94.02           H  
ATOM    526  N   ARG A  37      -6.816 -14.351 -12.933  1.00 93.60           N  
ATOM    527  H   ARG A  37      -6.810 -14.405 -13.941  1.00 93.60           H  
ATOM    528  CA  ARG A  37      -7.927 -13.660 -12.271  1.00 93.60           C  
ATOM    529  HA  ARG A  37      -7.506 -12.968 -11.542  1.00 93.60           H  
ATOM    530  C   ARG A  37      -8.795 -14.651 -11.498  1.00 93.60           C  
ATOM    531  CB  ARG A  37      -8.742 -12.873 -13.313  1.00 93.60           C  
ATOM    532  HB2 ARG A  37      -9.058 -13.547 -14.109  1.00 93.60           H  
ATOM    533  HB3 ARG A  37      -8.104 -12.106 -13.753  1.00 93.60           H  
ATOM    534  O   ARG A  37      -9.141 -14.400 -10.347  1.00 93.60           O  
ATOM    535  CG  ARG A  37      -9.993 -12.198 -12.728  1.00 93.60           C  
ATOM    536  HG2 ARG A  37     -10.695 -12.958 -12.386  1.00 93.60           H  
ATOM    537  HG3 ARG A  37     -10.478 -11.621 -13.516  1.00 93.60           H  
ATOM    538  CD  ARG A  37      -9.649 -11.259 -11.564  1.00 93.60           C  
ATOM    539  HD2 ARG A  37      -8.992 -10.473 -11.937  1.00 93.60           H  
ATOM    540  HD3 ARG A  37      -9.108 -11.807 -10.792  1.00 93.60           H  
ATOM    541  NE  ARG A  37     -10.859 -10.707 -10.935  1.00 93.60           N  
ATOM    542  HE  ARG A  37     -11.414 -11.338 -10.375  1.00 93.60           H  
ATOM    543  NH1 ARG A  37     -10.611  -8.559 -11.642  1.00 93.60           N  
ATOM    544 HH11 ARG A  37     -11.000  -7.633 -11.749  1.00 93.60           H  
ATOM    545 HH12 ARG A  37      -9.773  -8.732 -12.179  1.00 93.60           H  
ATOM    546  NH2 ARG A  37     -12.325  -9.028 -10.382  1.00 93.60           N  
ATOM    547 HH21 ARG A  37     -12.940  -9.656  -9.884  1.00 93.60           H  
ATOM    548 HH22 ARG A  37     -12.580  -8.072 -10.585  1.00 93.60           H  
ATOM    549  CZ  ARG A  37     -11.254  -9.454 -10.979  1.00 93.60           C  
ATOM    550  N   GLU A  38      -9.073 -15.795 -12.105  1.00 94.15           N  
ATOM    551  H   GLU A  38      -8.718 -15.918 -13.043  1.00 94.15           H  
ATOM    552  CA  GLU A  38      -9.873 -16.881 -11.544  1.00 94.15           C  
ATOM    553  HA  GLU A  38     -10.857 -16.498 -11.272  1.00 94.15           H  
ATOM    554  C   GLU A  38      -9.217 -17.436 -10.279  1.00 94.15           C  
ATOM    555  CB  GLU A  38     -10.057 -18.017 -12.571  1.00 94.15           C  
ATOM    556  HB2 GLU A  38     -10.743 -18.743 -12.135  1.00 94.15           H  
ATOM    557  HB3 GLU A  38      -9.109 -18.532 -12.727  1.00 94.15           H  
ATOM    558  O   GLU A  38      -9.875 -17.563  -9.250  1.00 94.15           O  
ATOM    559  CG  GLU A  38     -10.632 -17.588 -13.935  1.00 94.15           C  
ATOM    560  HG2 GLU A  38     -10.916 -18.488 -14.481  1.00 94.15           H  
ATOM    561  HG3 GLU A  38     -11.537 -17.005 -13.760  1.00 94.15           H  
ATOM    562  CD  GLU A  38      -9.644 -16.783 -14.799  1.00 94.15           C  
ATOM    563  OE1 GLU A  38     -10.119 -15.979 -15.625  1.00 94.15           O  
ATOM    564  OE2 GLU A  38      -8.410 -16.887 -14.557  1.00 94.15           O  
ATOM    565  N   ALA A  39      -7.905 -17.693 -10.315  1.00 94.29           N  
ATOM    566  H   ALA A  39      -7.407 -17.561 -11.185  1.00 94.29           H  
ATOM    567  CA  ALA A  39      -7.160 -18.194  -9.164  1.00 94.29           C  
ATOM    568  HA  ALA A  39      -7.631 -19.113  -8.818  1.00 94.29           H  
ATOM    569  C   ALA A  39      -7.158 -17.202  -7.993  1.00 94.29           C  
ATOM    570  CB  ALA A  39      -5.727 -18.509  -9.614  1.00 94.29           C  
ATOM    571  HB1 ALA A  39      -5.747 -19.238 -10.424  1.00 94.29           H  
ATOM    572  HB2 ALA A  39      -5.237 -17.602  -9.967  1.00 94.29           H  
ATOM    573  HB3 ALA A  39      -5.161 -18.923  -8.779  1.00 94.29           H  
ATOM    574  O   ALA A  39      -7.168 -17.621  -6.836  1.00 94.29           O  
ATOM    575  N   ALA A  40      -7.130 -15.897  -8.281  1.00 95.22           N  
ATOM    576  H   ALA A  40      -7.092 -15.619  -9.251  1.00 95.22           H  
ATOM    577  CA  ALA A  40      -7.142 -14.860  -7.257  1.00 95.22           C  
ATOM    578  HA  ALA A  40      -6.492 -15.177  -6.442  1.00 95.22           H  
ATOM    579  C   ALA A  40      -8.545 -14.660  -6.654  1.00 95.22           C  
ATOM    580  CB  ALA A  40      -6.541 -13.589  -7.863  1.00 95.22           C  
ATOM    581  HB1 ALA A  40      -7.228 -13.156  -8.589  1.00 95.22           H  
ATOM    582  HB2 ALA A  40      -5.602 -13.836  -8.358  1.00 95.22           H  
ATOM    583  HB3 ALA A  40      -6.328 -12.876  -7.066  1.00 95.22           H  
ATOM    584  O   ALA A  40      -8.667 -14.565  -5.437  1.00 95.22           O  
ATOM    585  N   VAL A  41      -9.599 -14.670  -7.477  1.00 95.70           N  
ATOM    586  H   VAL A  41      -9.425 -14.756  -8.468  1.00 95.70           H  
ATOM    587  CA  VAL A  41     -11.005 -14.562  -7.034  1.00 95.70           C  
ATOM    588  HA  VAL A  41     -11.096 -13.729  -6.337  1.00 95.70           H  
ATOM    589  C   VAL A  41     -11.480 -15.812  -6.285  1.00 95.70           C  
ATOM    590  CB  VAL A  41     -11.909 -14.283  -8.251  1.00 95.70           C  
ATOM    591  HB  VAL A  41     -11.690 -15.010  -9.033  1.00 95.70           H  
ATOM    592  O   VAL A  41     -12.309 -15.713  -5.382  1.00 95.70           O  
ATOM    593  CG1 VAL A  41     -13.405 -14.351  -7.940  1.00 95.70           C  
ATOM    594 HG11 VAL A  41     -13.686 -15.370  -7.673  1.00 95.70           H  
ATOM    595 HG12 VAL A  41     -13.979 -14.078  -8.826  1.00 95.70           H  
ATOM    596 HG13 VAL A  41     -13.653 -13.672  -7.125  1.00 95.70           H  
ATOM    597  CG2 VAL A  41     -11.656 -12.875  -8.798  1.00 95.70           C  
ATOM    598 HG21 VAL A  41     -11.923 -12.131  -8.047  1.00 95.70           H  
ATOM    599 HG22 VAL A  41     -10.602 -12.756  -9.048  1.00 95.70           H  
ATOM    600 HG23 VAL A  41     -12.264 -12.737  -9.692  1.00 95.70           H  
ATOM    601  N   ALA A  42     -10.934 -16.986  -6.614  1.00 95.44           N  
ATOM    602  H   ALA A  42     -10.342 -17.032  -7.431  1.00 95.44           H  
ATOM    603  CA  ALA A  42     -11.250 -18.241  -5.935  1.00 95.44           C  
ATOM    604  HA  ALA A  42     -12.335 -18.333  -5.870  1.00 95.44           H  
ATOM    605  C   ALA A  42     -10.703 -18.319  -4.497  1.00 95.44           C  
ATOM    606  CB  ALA A  42     -10.721 -19.398  -6.791  1.00 95.44           C  
ATOM    607  HB1 ALA A  42     -11.188 -19.372  -7.775  1.00 95.44           H  
ATOM    608  HB2 ALA A  42     -10.966 -20.348  -6.315  1.00 95.44           H  
ATOM    609  HB3 ALA A  42      -9.639 -19.318  -6.901  1.00 95.44           H  
ATOM    610  O   ALA A  42     -11.053 -19.241  -3.756  1.00 95.44           O  
ATOM    611  N   LYS A  43      -9.833 -17.387  -4.080  1.00 95.81           N  
ATOM    612  H   LYS A  43      -9.636 -16.608  -4.691  1.00 95.81           H  
ATOM    613  CA  LYS A  43      -9.344 -17.337  -2.698  1.00 95.81           C  
ATOM    614  HA  LYS A  43      -9.065 -18.352  -2.416  1.00 95.81           H  
ATOM    615  C   LYS A  43     -10.487 -16.875  -1.787  1.00 95.81           C  
ATOM    616  CB  LYS A  43      -8.117 -16.419  -2.578  1.00 95.81           C  
ATOM    617  HB2 LYS A  43      -7.823 -16.350  -1.530  1.00 95.81           H  
ATOM    618  HB3 LYS A  43      -8.390 -15.421  -2.921  1.00 95.81           H  
ATOM    619  O   LYS A  43     -11.024 -15.795  -2.015  1.00 95.81           O  
ATOM    620  CG  LYS A  43      -6.909 -16.912  -3.386  1.00 95.81           C  
ATOM    621  HG2 LYS A  43      -6.159 -16.122  -3.425  1.00 95.81           H  
ATOM    622  HG3 LYS A  43      -7.224 -17.116  -4.409  1.00 95.81           H  
ATOM    623  CD  LYS A  43      -6.257 -18.164  -2.787  1.00 95.81           C  
ATOM    624  HD2 LYS A  43      -6.999 -18.947  -2.634  1.00 95.81           H  
ATOM    625  HD3 LYS A  43      -5.801 -17.900  -1.832  1.00 95.81           H  
ATOM    626  CE  LYS A  43      -5.186 -18.676  -3.751  1.00 95.81           C  
ATOM    627  HE2 LYS A  43      -5.677 -19.039  -4.654  1.00 95.81           H  
ATOM    628  HE3 LYS A  43      -4.542 -17.842  -4.029  1.00 95.81           H  
ATOM    629  NZ  LYS A  43      -4.361 -19.739  -3.131  1.00 95.81           N  
ATOM    630  HZ1 LYS A  43      -3.780 -19.305  -2.428  1.00 95.81           H  
ATOM    631  HZ2 LYS A  43      -3.709 -20.124  -3.799  1.00 95.81           H  
ATOM    632  HZ3 LYS A  43      -4.919 -20.468  -2.710  1.00 95.81           H  
ATOM    633  N   PRO A  44     -10.845 -17.646  -0.744  1.00 96.16           N  
ATOM    634  CA  PRO A  44     -12.010 -17.332   0.067  1.00 96.16           C  
ATOM    635  HA  PRO A  44     -12.875 -17.235  -0.589  1.00 96.16           H  
ATOM    636  C   PRO A  44     -11.808 -16.030   0.843  1.00 96.16           C  
ATOM    637  CB  PRO A  44     -12.223 -18.539   0.982  1.00 96.16           C  
ATOM    638  HB2 PRO A  44     -12.884 -19.254   0.493  1.00 96.16           H  
ATOM    639  HB3 PRO A  44     -12.632 -18.249   1.950  1.00 96.16           H  
ATOM    640  O   PRO A  44     -10.755 -15.848   1.466  1.00 96.16           O  
ATOM    641  CG  PRO A  44     -10.825 -19.143   1.101  1.00 96.16           C  
ATOM    642  HG2 PRO A  44     -10.256 -18.605   1.859  1.00 96.16           H  
ATOM    643  HG3 PRO A  44     -10.863 -20.207   1.332  1.00 96.16           H  
ATOM    644  CD  PRO A  44     -10.231 -18.882  -0.284  1.00 96.16           C  
ATOM    645  HD2 PRO A  44     -10.508 -19.691  -0.961  1.00 96.16           H  
ATOM    646  HD3 PRO A  44      -9.146 -18.794  -0.220  1.00 96.16           H  
ATOM    647  N   ILE A  45     -12.820 -15.162   0.810  1.00 97.33           N  
ATOM    648  H   ILE A  45     -13.616 -15.401   0.237  1.00 97.33           H  
ATOM    649  CA  ILE A  45     -12.907 -13.905   1.568  1.00 97.33           C  
ATOM    650  HA  ILE A  45     -11.971 -13.752   2.104  1.00 97.33           H  
ATOM    651  C   ILE A  45     -14.008 -13.987   2.622  1.00 97.33           C  
ATOM    652  CB  ILE A  45     -13.115 -12.683   0.648  1.00 97.33           C  
ATOM    653  HB  ILE A  45     -13.144 -11.798   1.284  1.00 97.33           H  
ATOM    654  O   ILE A  45     -14.946 -14.773   2.501  1.00 97.33           O  
ATOM    655  CG1 ILE A  45     -14.450 -12.741  -0.124  1.00 97.33           C  
ATOM    656 HG12 ILE A  45     -14.446 -13.590  -0.808  1.00 97.33           H  
ATOM    657 HG13 ILE A  45     -15.268 -12.872   0.585  1.00 97.33           H  
ATOM    658  CG2 ILE A  45     -11.903 -12.536  -0.282  1.00 97.33           C  
ATOM    659 HG21 ILE A  45     -11.945 -11.579  -0.802  1.00 97.33           H  
ATOM    660 HG22 ILE A  45     -11.888 -13.338  -1.020  1.00 97.33           H  
ATOM    661 HG23 ILE A  45     -10.993 -12.571   0.317  1.00 97.33           H  
ATOM    662  CD1 ILE A  45     -14.747 -11.474  -0.927  1.00 97.33           C  
ATOM    663 HD11 ILE A  45     -14.031 -11.392  -1.744  1.00 97.33           H  
ATOM    664 HD12 ILE A  45     -14.685 -10.596  -0.285  1.00 97.33           H  
ATOM    665 HD13 ILE A  45     -15.751 -11.540  -1.348  1.00 97.33           H  
ATOM    666  N   VAL A  46     -13.898 -13.187   3.673  1.00 97.25           N  
ATOM    667  H   VAL A  46     -13.189 -12.467   3.668  1.00 97.25           H  
ATOM    668  CA  VAL A  46     -14.866 -13.184   4.769  1.00 97.25           C  
ATOM    669  HA  VAL A  46     -15.129 -14.217   4.997  1.00 97.25           H  
ATOM    670  C   VAL A  46     -16.139 -12.460   4.332  1.00 97.25           C  
ATOM    671  CB  VAL A  46     -14.251 -12.574   6.040  1.00 97.25           C  
ATOM    672  HB  VAL A  46     -13.979 -11.535   5.858  1.00 97.25           H  
ATOM    673  O   VAL A  46     -16.069 -11.377   3.754  1.00 97.25           O  
ATOM    674  CG1 VAL A  46     -15.225 -12.633   7.216  1.00 97.25           C  
ATOM    675 HG11 VAL A  46     -14.734 -12.269   8.119  1.00 97.25           H  
ATOM    676 HG12 VAL A  46     -15.580 -13.653   7.370  1.00 97.25           H  
ATOM    677 HG13 VAL A  46     -16.076 -11.979   7.025  1.00 97.25           H  
ATOM    678  CG2 VAL A  46     -12.989 -13.350   6.456  1.00 97.25           C  
ATOM    679 HG21 VAL A  46     -12.214 -13.237   5.698  1.00 97.25           H  
ATOM    680 HG22 VAL A  46     -13.225 -14.406   6.586  1.00 97.25           H  
ATOM    681 HG23 VAL A  46     -12.601 -12.956   7.396  1.00 97.25           H  
ATOM    682  N   VAL A  47     -17.300 -13.052   4.617  1.00 94.18           N  
ATOM    683  H   VAL A  47     -17.279 -13.962   5.055  1.00 94.18           H  
ATOM    684  CA  VAL A  47     -18.596 -12.373   4.472  1.00 94.18           C  
ATOM    685  HA  VAL A  47     -18.702 -12.028   3.444  1.00 94.18           H  
ATOM    686  C   VAL A  47     -18.618 -11.160   5.401  1.00 94.18           C  
ATOM    687  CB  VAL A  47     -19.775 -13.311   4.802  1.00 94.18           C  
ATOM    688  HB  VAL A  47     -19.655 -13.697   5.815  1.00 94.18           H  
ATOM    689  O   VAL A  47     -18.441 -11.305   6.610  1.00 94.18           O  
ATOM    690  CG1 VAL A  47     -21.126 -12.590   4.703  1.00 94.18           C  
ATOM    691 HG11 VAL A  47     -21.942 -13.295   4.862  1.00 94.18           H  
ATOM    692 HG12 VAL A  47     -21.200 -11.822   5.473  1.00 94.18           H  
ATOM    693 HG13 VAL A  47     -21.239 -12.122   3.725  1.00 94.18           H  
ATOM    694  CG2 VAL A  47     -19.850 -14.503   3.843  1.00 94.18           C  
ATOM    695 HG21 VAL A  47     -18.902 -15.042   3.828  1.00 94.18           H  
ATOM    696 HG22 VAL A  47     -20.094 -14.147   2.842  1.00 94.18           H  
ATOM    697 HG23 VAL A  47     -20.631 -15.188   4.172  1.00 94.18           H  
ATOM    698  N   LEU A  48     -18.835  -9.974   4.835  1.00 91.74           N  
ATOM    699  H   LEU A  48     -18.969  -9.926   3.835  1.00 91.74           H  
ATOM    700  CA  LEU A  48     -19.003  -8.744   5.604  1.00 91.74           C  
ATOM    701  HA  LEU A  48     -18.258  -8.712   6.399  1.00 91.74           H  
ATOM    702  C   LEU A  48     -20.383  -8.714   6.262  1.00 91.74           C  
ATOM    703  CB  LEU A  48     -18.808  -7.526   4.694  1.00 91.74           C  
ATOM    704  HB2 LEU A  48     -19.566  -7.560   3.912  1.00 91.74           H  
ATOM    705  HB3 LEU A  48     -18.982  -6.622   5.277  1.00 91.74           H  
ATOM    706  O   LEU A  48     -21.370  -9.156   5.672  1.00 91.74           O  
ATOM    707  CG  LEU A  48     -17.418  -7.444   4.046  1.00 91.74           C  
ATOM    708  HG  LEU A  48     -17.209  -8.356   3.488  1.00 91.74           H  
ATOM    709  CD1 LEU A  48     -17.433  -6.288   3.065  1.00 91.74           C  
ATOM    710 HD11 LEU A  48     -18.217  -6.440   2.323  1.00 91.74           H  
ATOM    711 HD12 LEU A  48     -17.631  -5.361   3.604  1.00 91.74           H  
ATOM    712 HD13 LEU A  48     -16.473  -6.253   2.550  1.00 91.74           H  
ATOM    713  CD2 LEU A  48     -16.295  -7.208   5.058  1.00 91.74           C  
ATOM    714 HD21 LEU A  48     -16.533  -6.350   5.686  1.00 91.74           H  
ATOM    715 HD22 LEU A  48     -15.357  -7.028   4.531  1.00 91.74           H  
ATOM    716 HD23 LEU A  48     -16.182  -8.099   5.674  1.00 91.74           H  
ATOM    717  N   GLU A  49     -20.447  -8.181   7.478  1.00 85.83           N  
ATOM    718  H   GLU A  49     -19.631  -7.717   7.850  1.00 85.83           H  
ATOM    719  CA  GLU A  49     -21.719  -7.944   8.157  1.00 85.83           C  
ATOM    720  HA  GLU A  49     -22.381  -8.794   7.989  1.00 85.83           H  
ATOM    721  C   GLU A  49     -22.376  -6.705   7.544  1.00 85.83           C  
ATOM    722  CB  GLU A  49     -21.516  -7.791   9.680  1.00 85.83           C  
ATOM    723  HB2 GLU A  49     -22.475  -7.523  10.124  1.00 85.83           H  
ATOM    724  HB3 GLU A  49     -20.807  -6.986   9.872  1.00 85.83           H  
ATOM    725  O   GLU A  49     -21.719  -5.675   7.387  1.00 85.83           O  
ATOM    726  CG  GLU A  49     -21.012  -9.088  10.348  1.00 85.83           C  
ATOM    727  HG2 GLU A  49     -21.692  -9.896  10.079  1.00 85.83           H  
ATOM    728  HG3 GLU A  49     -20.031  -9.333   9.940  1.00 85.83           H  
ATOM    729  CD  GLU A  49     -20.900  -9.034  11.891  1.00 85.83           C  
ATOM    730  OE1 GLU A  49     -20.536 -10.073  12.500  1.00 85.83           O  
ATOM    731  OE2 GLU A  49     -21.166  -7.981  12.508  1.00 85.83           O  
ATOM    732  N   SER A  50     -23.662  -6.788   7.193  1.00 85.49           N  
ATOM    733  H   SER A  50     -24.165  -7.658   7.294  1.00 85.49           H  
ATOM    734  CA  SER A  50     -24.403  -5.605   6.748  1.00 85.49           C  
ATOM    735  HA  SER A  50     -23.930  -5.236   5.838  1.00 85.49           H  
ATOM    736  C   SER A  50     -24.358  -4.524   7.833  1.00 85.49           C  
ATOM    737  CB  SER A  50     -25.864  -5.930   6.436  1.00 85.49           C  
ATOM    738  HB2 SER A  50     -26.378  -5.011   6.153  1.00 85.49           H  
ATOM    739  HB3 SER A  50     -26.347  -6.337   7.325  1.00 85.49           H  
ATOM    740  O   SER A  50     -24.545  -4.852   9.010  1.00 85.49           O  
ATOM    741  OG  SER A  50     -25.950  -6.858   5.368  1.00 85.49           O  
ATOM    742  HG  SER A  50     -26.870  -6.888   5.096  1.00 85.49           H  
ATOM    743  N   PRO A  51     -24.119  -3.251   7.471  1.00 84.48           N  
ATOM    744  CA  PRO A  51     -24.218  -2.164   8.434  1.00 84.48           C  
ATOM    745  HA  PRO A  51     -23.512  -2.333   9.247  1.00 84.48           H  
ATOM    746  C   PRO A  51     -25.657  -2.072   8.978  1.00 84.48           C  
ATOM    747  CB  PRO A  51     -23.832  -0.900   7.661  1.00 84.48           C  
ATOM    748  HB2 PRO A  51     -22.747  -0.788   7.653  1.00 84.48           H  
ATOM    749  HB3 PRO A  51     -24.308  -0.005   8.062  1.00 84.48           H  
ATOM    750  O   PRO A  51     -26.591  -2.505   8.299  1.00 84.48           O  
ATOM    751  CG  PRO A  51     -24.332  -1.230   6.255  1.00 84.48           C  
ATOM    752  HG2 PRO A  51     -23.860  -0.624   5.482  1.00 84.48           H  
ATOM    753  HG3 PRO A  51     -25.414  -1.103   6.212  1.00 84.48           H  
ATOM    754  CD  PRO A  51     -23.983  -2.710   6.125  1.00 84.48           C  
ATOM    755  HD2 PRO A  51     -24.664  -3.188   5.421  1.00 84.48           H  
ATOM    756  HD3 PRO A  51     -22.949  -2.814   5.796  1.00 84.48           H  
ATOM    757  N   PRO A  52     -25.852  -1.494  10.174  1.00 90.79           N  
ATOM    758  CA  PRO A  52     -27.184  -1.166  10.674  1.00 90.79           C  
ATOM    759  HA  PRO A  52     -27.723  -2.094  10.860  1.00 90.79           H  
ATOM    760  C   PRO A  52     -27.994  -0.292   9.702  1.00 90.79           C  
ATOM    761  CB  PRO A  52     -26.947  -0.438  11.997  1.00 90.79           C  
ATOM    762  HB2 PRO A  52     -26.901   0.637  11.824  1.00 90.79           H  
ATOM    763  HB3 PRO A  52     -27.727  -0.679  12.720  1.00 90.79           H  
ATOM    764  O   PRO A  52     -27.429   0.530   8.982  1.00 90.79           O  
ATOM    765  CG  PRO A  52     -25.576  -0.926  12.461  1.00 90.79           C  
ATOM    766  HG2 PRO A  52     -25.073  -0.190  13.088  1.00 90.79           H  
ATOM    767  HG3 PRO A  52     -25.687  -1.872  12.991  1.00 90.79           H  
ATOM    768  CD  PRO A  52     -24.828  -1.161  11.152  1.00 90.79           C  
ATOM    769  HD2 PRO A  52     -24.118  -1.978  11.281  1.00 90.79           H  
ATOM    770  HD3 PRO A  52     -24.308  -0.253  10.846  1.00 90.79           H  
ATOM    771  N   ASP A  53     -29.323  -0.430   9.733  1.00 89.79           N  
ATOM    772  H   ASP A  53     -29.719  -1.159  10.309  1.00 89.79           H  
ATOM    773  CA  ASP A  53     -30.236   0.262   8.808  1.00 89.79           C  
ATOM    774  HA  ASP A  53     -29.856   0.153   7.792  1.00 89.79           H  
ATOM    775  C   ASP A  53     -30.372   1.769   9.088  1.00 89.79           C  
ATOM    776  CB  ASP A  53     -31.628  -0.391   8.876  1.00 89.79           C  
ATOM    777  HB2 ASP A  53     -31.991  -0.339   9.903  1.00 89.79           H  
ATOM    778  HB3 ASP A  53     -32.315   0.182   8.253  1.00 89.79           H  
ATOM    779  O   ASP A  53     -30.819   2.527   8.224  1.00 89.79           O  
ATOM    780  CG  ASP A  53     -31.661  -1.845   8.391  1.00 89.79           C  
ATOM    781  OD1 ASP A  53     -31.002  -2.147   7.372  1.00 89.79           O  
ATOM    782  OD2 ASP A  53     -32.377  -2.645   9.035  1.00 89.79           O  
ATOM    783  N   THR A  54     -30.007   2.223  10.293  1.00 93.12           N  
ATOM    784  H   THR A  54     -29.609   1.567  10.950  1.00 93.12           H  
ATOM    785  CA  THR A  54     -30.131   3.627  10.701  1.00 93.12           C  
ATOM    786  HA  THR A  54     -30.561   4.184   9.868  1.00 93.12           H  
ATOM    787  C   THR A  54     -28.776   4.264  10.993  1.00 93.12           C  
ATOM    788  CB  THR A  54     -31.098   3.833  11.881  1.00 93.12           C  
ATOM    789  HB  THR A  54     -31.380   4.886  11.871  1.00 93.12           H  
ATOM    790  O   THR A  54     -27.858   3.629  11.518  1.00 93.12           O  
ATOM    791  CG2 THR A  54     -32.388   3.019  11.795  1.00 93.12           C  
ATOM    792 HG21 THR A  54     -32.169   1.957  11.907  1.00 93.12           H  
ATOM    793 HG22 THR A  54     -32.868   3.191  10.832  1.00 93.12           H  
ATOM    794 HG23 THR A  54     -33.062   3.325  12.595  1.00 93.12           H  
ATOM    795  OG1 THR A  54     -30.479   3.598  13.120  1.00 93.12           O  
ATOM    796  HG1 THR A  54     -30.643   2.695  13.402  1.00 93.12           H  
ATOM    797  N   TYR A  55     -28.657   5.564  10.705  1.00 94.12           N  
ATOM    798  H   TYR A  55     -29.403   6.025  10.205  1.00 94.12           H  
ATOM    799  CA  TYR A  55     -27.452   6.336  11.019  1.00 94.12           C  
ATOM    800  HA  TYR A  55     -26.600   5.864  10.530  1.00 94.12           H  
ATOM    801  C   TYR A  55     -27.136   6.343  12.524  1.00 94.12           C  
ATOM    802  CB  TYR A  55     -27.619   7.770  10.487  1.00 94.12           C  
ATOM    803  HB2 TYR A  55     -28.499   8.212  10.953  1.00 94.12           H  
ATOM    804  HB3 TYR A  55     -26.762   8.364  10.804  1.00 94.12           H  
ATOM    805  O   TYR A  55     -25.977   6.222  12.913  1.00 94.12           O  
ATOM    806  CG  TYR A  55     -27.736   7.898   8.975  1.00 94.12           C  
ATOM    807  CD1 TYR A  55     -26.844   7.210   8.127  1.00 94.12           C  
ATOM    808  HD1 TYR A  55     -26.077   6.575   8.545  1.00 94.12           H  
ATOM    809  CD2 TYR A  55     -28.725   8.730   8.413  1.00 94.12           C  
ATOM    810  HD2 TYR A  55     -29.395   9.287   9.052  1.00 94.12           H  
ATOM    811  CE1 TYR A  55     -26.946   7.336   6.730  1.00 94.12           C  
ATOM    812  HE1 TYR A  55     -26.265   6.794   6.089  1.00 94.12           H  
ATOM    813  CE2 TYR A  55     -28.831   8.859   7.015  1.00 94.12           C  
ATOM    814  HE2 TYR A  55     -29.582   9.501   6.578  1.00 94.12           H  
ATOM    815  OH  TYR A  55     -28.046   8.287   4.822  1.00 94.12           O  
ATOM    816  HH  TYR A  55     -27.430   7.708   4.366  1.00 94.12           H  
ATOM    817  CZ  TYR A  55     -27.943   8.162   6.171  1.00 94.12           C  
ATOM    818  N   ALA A  56     -28.160   6.416  13.378  1.00 94.01           N  
ATOM    819  H   ALA A  56     -29.101   6.426  13.011  1.00 94.01           H  
ATOM    820  CA  ALA A  56     -27.991   6.394  14.831  1.00 94.01           C  
ATOM    821  HA  ALA A  56     -27.319   7.201  15.124  1.00 94.01           H  
ATOM    822  C   ALA A  56     -27.370   5.074  15.326  1.00 94.01           C  
ATOM    823  CB  ALA A  56     -29.361   6.641  15.471  1.00 94.01           C  
ATOM    824  HB1 ALA A  56     -29.256   6.652  16.556  1.00 94.01           H  
ATOM    825  HB2 ALA A  56     -30.051   5.844  15.194  1.00 94.01           H  
ATOM    826  HB3 ALA A  56     -29.759   7.601  15.144  1.00 94.01           H  
ATOM    827  O   ALA A  56     -26.483   5.090  16.184  1.00 94.01           O  
ATOM    828  N   ASP A  57     -27.780   3.941  14.752  1.00 95.10           N  
ATOM    829  H   ASP A  57     -28.539   3.971  14.087  1.00 95.10           H  
ATOM    830  CA  ASP A  57     -27.236   2.630  15.111  1.00 95.10           C  
ATOM    831  HA  ASP A  57     -27.231   2.529  16.196  1.00 95.10           H  
ATOM    832  C   ASP A  57     -25.795   2.458  14.615  1.00 95.10           C  
ATOM    833  CB  ASP A  57     -28.121   1.520  14.536  1.00 95.10           C  
ATOM    834  HB2 ASP A  57     -28.178   1.650  13.455  1.00 95.10           H  
ATOM    835  HB3 ASP A  57     -27.653   0.559  14.748  1.00 95.10           H  
ATOM    836  O   ASP A  57     -24.963   1.899  15.330  1.00 95.10           O  
ATOM    837  CG  ASP A  57     -29.538   1.494  15.107  1.00 95.10           C  
ATOM    838  OD1 ASP A  57     -29.702   1.791  16.308  1.00 95.10           O  
ATOM    839  OD2 ASP A  57     -30.455   1.195  14.306  1.00 95.10           O  
ATOM    840  N   VAL A  58     -25.464   2.984  13.428  1.00 95.22           N  
ATOM    841  H   VAL A  58     -26.202   3.399  12.877  1.00 95.22           H  
ATOM    842  CA  VAL A  58     -24.082   3.021  12.915  1.00 95.22           C  
ATOM    843  HA  VAL A  58     -23.693   2.003  12.875  1.00 95.22           H  
ATOM    844  C   VAL A  58     -23.170   3.816  13.852  1.00 95.22           C  
ATOM    845  CB  VAL A  58     -24.034   3.621  11.493  1.00 95.22           C  
ATOM    846  HB  VAL A  58     -24.595   4.556  11.477  1.00 95.22           H  
ATOM    847  O   VAL A  58     -22.084   3.345  14.203  1.00 95.22           O  
ATOM    848  CG1 VAL A  58     -22.597   3.918  11.037  1.00 95.22           C  
ATOM    849 HG11 VAL A  58     -21.957   3.063  11.258  1.00 95.22           H  
ATOM    850 HG12 VAL A  58     -22.216   4.793  11.562  1.00 95.22           H  
ATOM    851 HG13 VAL A  58     -22.578   4.133   9.968  1.00 95.22           H  
ATOM    852  CG2 VAL A  58     -24.660   2.676  10.464  1.00 95.22           C  
ATOM    853 HG21 VAL A  58     -25.659   2.373  10.777  1.00 95.22           H  
ATOM    854 HG22 VAL A  58     -24.033   1.793  10.337  1.00 95.22           H  
ATOM    855 HG23 VAL A  58     -24.750   3.185   9.505  1.00 95.22           H  
ATOM    856  N   ILE A  59     -23.611   5.005  14.274  1.00 96.16           N  
ATOM    857  H   ILE A  59     -24.504   5.330  13.932  1.00 96.16           H  
ATOM    858  CA  ILE A  59     -22.856   5.874  15.188  1.00 96.16           C  
ATOM    859  HA  ILE A  59     -21.867   6.053  14.765  1.00 96.16           H  
ATOM    860  C   ILE A  59     -22.650   5.176  16.530  1.00 96.16           C  
ATOM    861  CB  ILE A  59     -23.568   7.236  15.354  1.00 96.16           C  
ATOM    862  HB  ILE A  59     -24.611   7.051  15.611  1.00 96.16           H  
ATOM    863  O   ILE A  59     -21.520   5.108  17.017  1.00 96.16           O  
ATOM    864  CG1 ILE A  59     -23.510   8.040  14.038  1.00 96.16           C  
ATOM    865 HG12 ILE A  59     -23.648   7.366  13.192  1.00 96.16           H  
ATOM    866 HG13 ILE A  59     -22.528   8.501  13.932  1.00 96.16           H  
ATOM    867  CG2 ILE A  59     -22.929   8.069  16.482  1.00 96.16           C  
ATOM    868 HG21 ILE A  59     -23.092   7.593  17.448  1.00 96.16           H  
ATOM    869 HG22 ILE A  59     -23.386   9.058  16.529  1.00 96.16           H  
ATOM    870 HG23 ILE A  59     -21.859   8.182  16.308  1.00 96.16           H  
ATOM    871  CD1 ILE A  59     -24.582   9.131  13.940  1.00 96.16           C  
ATOM    872 HD11 ILE A  59     -24.499   9.630  12.975  1.00 96.16           H  
ATOM    873 HD12 ILE A  59     -25.575   8.687  14.021  1.00 96.16           H  
ATOM    874 HD13 ILE A  59     -24.459   9.871  14.730  1.00 96.16           H  
ATOM    875  N   THR A  60     -23.719   4.609  17.088  1.00 96.34           N  
ATOM    876  H   THR A  60     -24.611   4.713  16.625  1.00 96.34           H  
ATOM    877  CA  THR A  60     -23.679   3.895  18.369  1.00 96.34           C  
ATOM    878  HA  THR A  60     -23.320   4.574  19.143  1.00 96.34           H  
ATOM    879  C   THR A  60     -22.728   2.703  18.303  1.00 96.34           C  
ATOM    880  CB  THR A  60     -25.085   3.428  18.769  1.00 96.34           C  
ATOM    881  HB  THR A  60     -25.489   2.763  18.005  1.00 96.34           H  
ATOM    882  O   THR A  60     -21.847   2.577  19.150  1.00 96.34           O  
ATOM    883  CG2 THR A  60     -25.092   2.718  20.122  1.00 96.34           C  
ATOM    884 HG21 THR A  60     -24.583   3.336  20.862  1.00 96.34           H  
ATOM    885 HG22 THR A  60     -26.123   2.553  20.436  1.00 96.34           H  
ATOM    886 HG23 THR A  60     -24.591   1.753  20.046  1.00 96.34           H  
ATOM    887  OG1 THR A  60     -25.939   4.541  18.896  1.00 96.34           O  
ATOM    888  HG1 THR A  60     -26.262   4.757  18.018  1.00 96.34           H  
ATOM    889  N   LEU A  61     -22.829   1.876  17.257  1.00 96.40           N  
ATOM    890  H   LEU A  61     -23.566   2.037  16.585  1.00 96.40           H  
ATOM    891  CA  LEU A  61     -21.958   0.718  17.052  1.00 96.40           C  
ATOM    892  HA  LEU A  61     -22.070   0.050  17.905  1.00 96.40           H  
ATOM    893  C   LEU A  61     -20.483   1.124  16.970  1.00 96.40           C  
ATOM    894  CB  LEU A  61     -22.409  -0.006  15.770  1.00 96.40           C  
ATOM    895  HB2 LEU A  61     -22.380   0.700  14.940  1.00 96.40           H  
ATOM    896  HB3 LEU A  61     -23.444  -0.321  15.899  1.00 96.40           H  
ATOM    897  O   LEU A  61     -19.631   0.507  17.611  1.00 96.40           O  
ATOM    898  CG  LEU A  61     -21.563  -1.235  15.386  1.00 96.40           C  
ATOM    899  HG  LEU A  61     -20.532  -0.934  15.203  1.00 96.40           H  
ATOM    900  CD1 LEU A  61     -21.582  -2.307  16.478  1.00 96.40           C  
ATOM    901 HD11 LEU A  61     -21.057  -3.196  16.131  1.00 96.40           H  
ATOM    902 HD12 LEU A  61     -21.075  -1.936  17.369  1.00 96.40           H  
ATOM    903 HD13 LEU A  61     -22.612  -2.567  16.725  1.00 96.40           H  
ATOM    904  CD2 LEU A  61     -22.119  -1.839  14.094  1.00 96.40           C  
ATOM    905 HD21 LEU A  61     -23.169  -2.097  14.227  1.00 96.40           H  
ATOM    906 HD22 LEU A  61     -22.030  -1.115  13.284  1.00 96.40           H  
ATOM    907 HD23 LEU A  61     -21.569  -2.741  13.827  1.00 96.40           H  
ATOM    908  N   PHE A  62     -20.175   2.175  16.207  1.00 96.85           N  
ATOM    909  H   PHE A  62     -20.916   2.648  15.710  1.00 96.85           H  
ATOM    910  CA  PHE A  62     -18.813   2.692  16.107  1.00 96.85           C  
ATOM    911  HA  PHE A  62     -18.157   1.887  15.776  1.00 96.85           H  
ATOM    912  C   PHE A  62     -18.293   3.175  17.465  1.00 96.85           C  
ATOM    913  CB  PHE A  62     -18.765   3.819  15.072  1.00 96.85           C  
ATOM    914  HB2 PHE A  62     -19.488   4.588  15.343  1.00 96.85           H  
ATOM    915  HB3 PHE A  62     -19.059   3.420  14.101  1.00 96.85           H  
ATOM    916  O   PHE A  62     -17.189   2.801  17.864  1.00 96.85           O  
ATOM    917  CG  PHE A  62     -17.391   4.449  14.952  1.00 96.85           C  
ATOM    918  CD1 PHE A  62     -17.113   5.679  15.579  1.00 96.85           C  
ATOM    919  HD1 PHE A  62     -17.885   6.184  16.141  1.00 96.85           H  
ATOM    920  CD2 PHE A  62     -16.374   3.780  14.247  1.00 96.85           C  
ATOM    921  HD2 PHE A  62     -16.582   2.829  13.779  1.00 96.85           H  
ATOM    922  CE1 PHE A  62     -15.828   6.245  15.475  1.00 96.85           C  
ATOM    923  HE1 PHE A  62     -15.596   7.180  15.963  1.00 96.85           H  
ATOM    924  CE2 PHE A  62     -15.095   4.351  14.140  1.00 96.85           C  
ATOM    925  HE2 PHE A  62     -14.316   3.835  13.597  1.00 96.85           H  
ATOM    926  CZ  PHE A  62     -14.826   5.588  14.744  1.00 96.85           C  
ATOM    927  HZ  PHE A  62     -13.841   6.024  14.661  1.00 96.85           H  
ATOM    928  N   GLN A  63     -19.083   3.969  18.190  1.00 95.59           N  
ATOM    929  H   GLN A  63     -19.997   4.204  17.830  1.00 95.59           H  
ATOM    930  CA  GLN A  63     -18.706   4.495  19.503  1.00 95.59           C  
ATOM    931  HA  GLN A  63     -17.771   5.048  19.409  1.00 95.59           H  
ATOM    932  C   GLN A  63     -18.457   3.373  20.513  1.00 95.59           C  
ATOM    933  CB  GLN A  63     -19.790   5.455  20.002  1.00 95.59           C  
ATOM    934  HB2 GLN A  63     -20.767   4.985  19.888  1.00 95.59           H  
ATOM    935  HB3 GLN A  63     -19.630   5.656  21.062  1.00 95.59           H  
ATOM    936  O   GLN A  63     -17.404   3.371  21.149  1.00 95.59           O  
ATOM    937  CG  GLN A  63     -19.760   6.793  19.247  1.00 95.59           C  
ATOM    938  HG2 GLN A  63     -19.793   6.623  18.171  1.00 95.59           H  
ATOM    939  HG3 GLN A  63     -18.827   7.307  19.478  1.00 95.59           H  
ATOM    940  CD  GLN A  63     -20.924   7.706  19.621  1.00 95.59           C  
ATOM    941  NE2 GLN A  63     -20.911   8.947  19.188  1.00 95.59           N  
ATOM    942 HE21 GLN A  63     -20.177   9.287  18.583  1.00 95.59           H  
ATOM    943 HE22 GLN A  63     -21.724   9.489  19.446  1.00 95.59           H  
ATOM    944  OE1 GLN A  63     -21.864   7.344  20.301  1.00 95.59           O  
ATOM    945  N   THR A  64     -19.339   2.370  20.577  1.00 95.87           N  
ATOM    946  H   THR A  64     -20.188   2.436  20.034  1.00 95.87           H  
ATOM    947  CA  THR A  64     -19.163   1.194  21.444  1.00 95.87           C  
ATOM    948  HA  THR A  64     -19.148   1.519  22.485  1.00 95.87           H  
ATOM    949  C   THR A  64     -17.839   0.479  21.172  1.00 95.87           C  
ATOM    950  CB  THR A  64     -20.323   0.205  21.254  1.00 95.87           C  
ATOM    951  HB  THR A  64     -20.356  -0.122  20.215  1.00 95.87           H  
ATOM    952  O   THR A  64     -17.127   0.135  22.112  1.00 95.87           O  
ATOM    953  CG2 THR A  64     -20.215  -1.025  22.154  1.00 95.87           C  
ATOM    954 HG21 THR A  64     -21.121  -1.624  22.058  1.00 95.87           H  
ATOM    955 HG22 THR A  64     -20.096  -0.714  23.191  1.00 95.87           H  
ATOM    956 HG23 THR A  64     -19.361  -1.635  21.859  1.00 95.87           H  
ATOM    957  OG1 THR A  64     -21.552   0.812  21.573  1.00 95.87           O  
ATOM    958  HG1 THR A  64     -21.369   1.597  22.094  1.00 95.87           H  
ATOM    959  N   ILE A  65     -17.454   0.300  19.903  1.00 95.96           N  
ATOM    960  H   ILE A  65     -18.070   0.595  19.159  1.00 95.96           H  
ATOM    961  CA  ILE A  65     -16.157  -0.310  19.573  1.00 95.96           C  
ATOM    962  HA  ILE A  65     -16.060  -1.233  20.144  1.00 95.96           H  
ATOM    963  C   ILE A  65     -15.006   0.607  20.012  1.00 95.96           C  
ATOM    964  CB  ILE A  65     -16.078  -0.675  18.072  1.00 95.96           C  
ATOM    965  HB  ILE A  65     -16.268   0.220  17.479  1.00 95.96           H  
ATOM    966  O   ILE A  65     -14.016   0.142  20.583  1.00 95.96           O  
ATOM    967  CG1 ILE A  65     -17.132  -1.752  17.727  1.00 95.96           C  
ATOM    968 HG12 ILE A  65     -18.103  -1.466  18.131  1.00 95.96           H  
ATOM    969 HG13 ILE A  65     -16.856  -2.695  18.198  1.00 95.96           H  
ATOM    970  CG2 ILE A  65     -14.683  -1.227  17.716  1.00 95.96           C  
ATOM    971 HG21 ILE A  65     -14.628  -1.483  16.658  1.00 95.96           H  
ATOM    972 HG22 ILE A  65     -13.903  -0.494  17.925  1.00 95.96           H  
ATOM    973 HG23 ILE A  65     -14.488  -2.114  18.319  1.00 95.96           H  
ATOM    974  CD1 ILE A  65     -17.319  -1.983  16.225  1.00 95.96           C  
ATOM    975 HD11 ILE A  65     -16.423  -2.416  15.778  1.00 95.96           H  
ATOM    976 HD12 ILE A  65     -17.566  -1.045  15.729  1.00 95.96           H  
ATOM    977 HD13 ILE A  65     -18.142  -2.686  16.092  1.00 95.96           H  
ATOM    978  N   MET A  66     -15.116   1.915  19.766  1.00 96.18           N  
ATOM    979  H   MET A  66     -15.968   2.253  19.343  1.00 96.18           H  
ATOM    980  CA  MET A  66     -14.058   2.879  20.088  1.00 96.18           C  
ATOM    981  HA  MET A  66     -13.124   2.509  19.664  1.00 96.18           H  
ATOM    982  C   MET A  66     -13.795   3.025  21.594  1.00 96.18           C  
ATOM    983  CB  MET A  66     -14.352   4.243  19.449  1.00 96.18           C  
ATOM    984  HB2 MET A  66     -13.642   4.970  19.844  1.00 96.18           H  
ATOM    985  HB3 MET A  66     -15.354   4.569  19.728  1.00 96.18           H  
ATOM    986  O   MET A  66     -12.650   3.291  21.967  1.00 96.18           O  
ATOM    987  CG  MET A  66     -14.224   4.259  17.919  1.00 96.18           C  
ATOM    988  HG2 MET A  66     -14.408   5.284  17.596  1.00 96.18           H  
ATOM    989  HG3 MET A  66     -15.007   3.642  17.478  1.00 96.18           H  
ATOM    990  SD  MET A  66     -12.624   3.735  17.226  1.00 96.18           S  
ATOM    991  CE  MET A  66     -13.074   2.060  16.710  1.00 96.18           C  
ATOM    992  HE1 MET A  66     -13.398   1.501  17.588  1.00 96.18           H  
ATOM    993  HE2 MET A  66     -12.212   1.568  16.258  1.00 96.18           H  
ATOM    994  HE3 MET A  66     -13.891   2.104  15.990  1.00 96.18           H  
ATOM    995  N   GLU A  67     -14.789   2.780  22.456  1.00 93.57           N  
ATOM    996  H   GLU A  67     -15.717   2.633  22.085  1.00 93.57           H  
ATOM    997  CA  GLU A  67     -14.637   2.802  23.922  1.00 93.57           C  
ATOM    998  HA  GLU A  67     -14.353   3.803  24.244  1.00 93.57           H  
ATOM    999  C   GLU A  67     -13.556   1.835  24.426  1.00 93.57           C  
ATOM   1000  CB  GLU A  67     -15.968   2.429  24.594  1.00 93.57           C  
ATOM   1001  HB2 GLU A  67     -16.376   1.543  24.107  1.00 93.57           H  
ATOM   1002  HB3 GLU A  67     -15.772   2.179  25.636  1.00 93.57           H  
ATOM   1003  O   GLU A  67     -12.824   2.151  25.367  1.00 93.57           O  
ATOM   1004  CG  GLU A  67     -16.999   3.566  24.570  1.00 93.57           C  
ATOM   1005  HG2 GLU A  67     -16.626   4.378  25.194  1.00 93.57           H  
ATOM   1006  HG3 GLU A  67     -17.093   3.952  23.555  1.00 93.57           H  
ATOM   1007  CD  GLU A  67     -18.381   3.127  25.082  1.00 93.57           C  
ATOM   1008  OE1 GLU A  67     -19.335   3.909  24.884  1.00 93.57           O  
ATOM   1009  OE2 GLU A  67     -18.481   2.032  25.685  1.00 93.57           O  
ATOM   1010  N   HIS A  68     -13.409   0.668  23.791  1.00 91.72           N  
ATOM   1011  H   HIS A  68     -14.052   0.460  23.041  1.00 91.72           H  
ATOM   1012  CA  HIS A  68     -12.443  -0.352  24.211  1.00 91.72           C  
ATOM   1013  HA  HIS A  68     -11.947  -0.019  25.122  1.00 91.72           H  
ATOM   1014  C   HIS A  68     -11.319  -0.606  23.199  1.00 91.72           C  
ATOM   1015  CB  HIS A  68     -13.194  -1.633  24.576  1.00 91.72           C  
ATOM   1016  HB2 HIS A  68     -12.485  -2.355  24.981  1.00 91.72           H  
ATOM   1017  HB3 HIS A  68     -13.920  -1.406  25.356  1.00 91.72           H  
ATOM   1018  O   HIS A  68     -10.274  -1.138  23.576  1.00 91.72           O  
ATOM   1019  CG  HIS A  68     -13.911  -2.265  23.414  1.00 91.72           C  
ATOM   1020  CD2 HIS A  68     -15.247  -2.165  23.130  1.00 91.72           C  
ATOM   1021  HD2 HIS A  68     -15.982  -1.601  23.685  1.00 91.72           H  
ATOM   1022  ND1 HIS A  68     -13.340  -3.063  22.447  1.00 91.72           N  
ATOM   1023  HD1 HIS A  68     -12.361  -3.295  22.357  1.00 91.72           H  
ATOM   1024  CE1 HIS A  68     -14.316  -3.443  21.605  1.00 91.72           C  
ATOM   1025  HE1 HIS A  68     -14.188  -4.073  20.738  1.00 91.72           H  
ATOM   1026  NE2 HIS A  68     -15.494  -2.940  21.995  1.00 91.72           N  
ATOM   1027  N   ALA A  69     -11.468  -0.186  21.940  1.00 93.15           N  
ATOM   1028  H   ALA A  69     -12.370   0.188  21.680  1.00 93.15           H  
ATOM   1029  CA  ALA A  69     -10.532  -0.473  20.851  1.00 93.15           C  
ATOM   1030  HA  ALA A  69     -10.550  -1.544  20.648  1.00 93.15           H  
ATOM   1031  C   ALA A  69      -9.071  -0.075  21.129  1.00 93.15           C  
ATOM   1032  CB  ALA A  69     -11.035   0.270  19.615  1.00 93.15           C  
ATOM   1033  HB1 ALA A  69     -11.955  -0.188  19.252  1.00 93.15           H  
ATOM   1034  HB2 ALA A  69     -10.283   0.203  18.829  1.00 93.15           H  
ATOM   1035  HB3 ALA A  69     -11.208   1.321  19.848  1.00 93.15           H  
ATOM   1036  O   ALA A  69      -8.147  -0.695  20.595  1.00 93.15           O  
ATOM   1037  N   SER A  70      -8.850   0.938  21.974  1.00 91.78           N  
ATOM   1038  H   SER A  70      -9.660   1.393  22.371  1.00 91.78           H  
ATOM   1039  CA  SER A  70      -7.505   1.385  22.355  1.00 91.78           C  
ATOM   1040  HA  SER A  70      -6.906   1.468  21.448  1.00 91.78           H  
ATOM   1041  C   SER A  70      -6.774   0.411  23.284  1.00 91.78           C  
ATOM   1042  CB  SER A  70      -7.557   2.768  23.009  1.00 91.78           C  
ATOM   1043  HB2 SER A  70      -8.236   2.754  23.862  1.00 91.78           H  
ATOM   1044  HB3 SER A  70      -6.558   3.029  23.360  1.00 91.78           H  
ATOM   1045  O   SER A  70      -5.548   0.347  23.244  1.00 91.78           O  
ATOM   1046  OG  SER A  70      -7.973   3.747  22.073  1.00 91.78           O  
ATOM   1047  HG  SER A  70      -8.933   3.781  22.066  1.00 91.78           H  
ATOM   1048  N   SER A  71      -7.496  -0.347  24.111  1.00 91.92           N  
ATOM   1049  H   SER A  71      -8.504  -0.308  24.057  1.00 91.92           H  
ATOM   1050  CA  SER A  71      -6.913  -1.327  25.035  1.00 91.92           C  
ATOM   1051  HA  SER A  71      -5.855  -1.111  25.181  1.00 91.92           H  
ATOM   1052  C   SER A  71      -7.004  -2.742  24.469  1.00 91.92           C  
ATOM   1053  CB  SER A  71      -7.589  -1.220  26.407  1.00 91.92           C  
ATOM   1054  HB2 SER A  71      -7.436  -0.214  26.797  1.00 91.92           H  
ATOM   1055  HB3 SER A  71      -7.135  -1.935  27.093  1.00 91.92           H  
ATOM   1056  O   SER A  71      -6.005  -3.463  24.445  1.00 91.92           O  
ATOM   1057  OG  SER A  71      -8.978  -1.474  26.310  1.00 91.92           O  
ATOM   1058  HG  SER A  71      -9.450  -0.956  26.965  1.00 91.92           H  
ATOM   1059  N   ARG A  72      -8.173  -3.119  23.942  1.00 92.76           N  
ATOM   1060  H   ARG A  72      -8.938  -2.461  23.990  1.00 92.76           H  
ATOM   1061  CA  ARG A  72      -8.454  -4.449  23.402  1.00 92.76           C  
ATOM   1062  HA  ARG A  72      -7.518  -4.898  23.071  1.00 92.76           H  
ATOM   1063  C   ARG A  72      -9.394  -4.373  22.204  1.00 92.76           C  
ATOM   1064  CB  ARG A  72      -9.049  -5.305  24.529  1.00 92.76           C  
ATOM   1065  HB2 ARG A  72      -9.981  -4.853  24.869  1.00 92.76           H  
ATOM   1066  HB3 ARG A  72      -8.346  -5.315  25.362  1.00 92.76           H  
ATOM   1067  O   ARG A  72     -10.460  -3.767  22.272  1.00 92.76           O  
ATOM   1068  CG  ARG A  72      -9.317  -6.751  24.092  1.00 92.76           C  
ATOM   1069  HG2 ARG A  72      -8.395  -7.192  23.713  1.00 92.76           H  
ATOM   1070  HG3 ARG A  72     -10.069  -6.773  23.304  1.00 92.76           H  
ATOM   1071  CD  ARG A  72      -9.826  -7.560  25.286  1.00 92.76           C  
ATOM   1072  HD2 ARG A  72      -9.133  -7.439  26.118  1.00 92.76           H  
ATOM   1073  HD3 ARG A  72     -10.799  -7.165  25.577  1.00 92.76           H  
ATOM   1074  NE  ARG A  72      -9.933  -8.991  24.952  1.00 92.76           N  
ATOM   1075  HE  ARG A  72      -9.413  -9.308  24.146  1.00 92.76           H  
ATOM   1076  NH1 ARG A  72     -11.262  -9.623  26.712  1.00 92.76           N  
ATOM   1077 HH11 ARG A  72     -11.801 -10.328  27.194  1.00 92.76           H  
ATOM   1078 HH12 ARG A  72     -11.276  -8.664  27.028  1.00 92.76           H  
ATOM   1079  NH2 ARG A  72     -10.628 -11.138  25.194  1.00 92.76           N  
ATOM   1080 HH21 ARG A  72     -11.156 -11.844  25.686  1.00 92.76           H  
ATOM   1081 HH22 ARG A  72     -10.106 -11.387  24.366  1.00 92.76           H  
ATOM   1082  CZ  ARG A  72     -10.608  -9.907  25.619  1.00 92.76           C  
ATOM   1083  N   MET A  73      -9.032  -5.081  21.140  1.00 96.50           N  
ATOM   1084  H   MET A  73      -8.146  -5.565  21.164  1.00 96.50           H  
ATOM   1085  CA  MET A  73      -9.864  -5.232  19.947  1.00 96.50           C  
ATOM   1086  HA  MET A  73     -10.879  -4.893  20.158  1.00 96.50           H  
ATOM   1087  C   MET A  73      -9.935  -6.698  19.530  1.00 96.50           C  
ATOM   1088  CB  MET A  73      -9.294  -4.363  18.823  1.00 96.50           C  
ATOM   1089  HB2 MET A  73      -9.132  -3.353  19.199  1.00 96.50           H  
ATOM   1090  HB3 MET A  73      -8.342  -4.784  18.500  1.00 96.50           H  
ATOM   1091  O   MET A  73      -8.929  -7.411  19.568  1.00 96.50           O  
ATOM   1092  CG  MET A  73     -10.232  -4.299  17.618  1.00 96.50           C  
ATOM   1093  HG2 MET A  73     -10.370  -5.306  17.223  1.00 96.50           H  
ATOM   1094  HG3 MET A  73     -11.202  -3.924  17.944  1.00 96.50           H  
ATOM   1095  SD  MET A  73      -9.636  -3.262  16.263  1.00 96.50           S  
ATOM   1096  CE  MET A  73      -9.998  -1.645  16.975  1.00 96.50           C  
ATOM   1097  HE1 MET A  73     -11.034  -1.617  17.313  1.00 96.50           H  
ATOM   1098  HE2 MET A  73      -9.853  -0.876  16.216  1.00 96.50           H  
ATOM   1099  HE3 MET A  73      -9.324  -1.465  17.812  1.00 96.50           H  
ATOM   1100  N   THR A  74     -11.116  -7.151  19.127  1.00 96.74           N  
ATOM   1101  H   THR A  74     -11.907  -6.523  19.141  1.00 96.74           H  
ATOM   1102  CA  THR A  74     -11.348  -8.491  18.588  1.00 96.74           C  
ATOM   1103  HA  THR A  74     -10.558  -9.148  18.952  1.00 96.74           H  
ATOM   1104  C   THR A  74     -11.293  -8.505  17.058  1.00 96.74           C  
ATOM   1105  CB  THR A  74     -12.677  -9.086  19.080  1.00 96.74           C  
ATOM   1106  HB  THR A  74     -12.691 -10.143  18.814  1.00 96.74           H  
ATOM   1107  O   THR A  74     -11.445  -7.478  16.395  1.00 96.74           O  
ATOM   1108  CG2 THR A  74     -12.910  -8.969  20.586  1.00 96.74           C  
ATOM   1109 HG21 THR A  74     -12.069  -9.390  21.138  1.00 96.74           H  
ATOM   1110 HG22 THR A  74     -13.817  -9.513  20.849  1.00 96.74           H  
ATOM   1111 HG23 THR A  74     -13.038  -7.925  20.871  1.00 96.74           H  
ATOM   1112  OG1 THR A  74     -13.765  -8.464  18.454  1.00 96.74           O  
ATOM   1113  HG1 THR A  74     -13.899  -7.613  18.879  1.00 96.74           H  
ATOM   1114  N   LYS A  75     -11.126  -9.691  16.467  1.00 95.92           N  
ATOM   1115  H   LYS A  75     -10.914 -10.484  17.056  1.00 95.92           H  
ATOM   1116  CA  LYS A  75     -11.238  -9.896  15.017  1.00 95.92           C  
ATOM   1117  HA  LYS A  75     -10.508  -9.261  14.515  1.00 95.92           H  
ATOM   1118  C   LYS A  75     -12.618  -9.480  14.496  1.00 95.92           C  
ATOM   1119  CB  LYS A  75     -10.934 -11.367  14.706  1.00 95.92           C  
ATOM   1120  HB2 LYS A  75     -11.711 -11.998  15.137  1.00 95.92           H  
ATOM   1121  HB3 LYS A  75      -9.979 -11.630  15.161  1.00 95.92           H  
ATOM   1122  O   LYS A  75     -12.705  -8.933  13.398  1.00 95.92           O  
ATOM   1123  CG  LYS A  75     -10.836 -11.630  13.200  1.00 95.92           C  
ATOM   1124  HG2 LYS A  75      -9.969 -11.099  12.807  1.00 95.92           H  
ATOM   1125  HG3 LYS A  75     -11.732 -11.263  12.699  1.00 95.92           H  
ATOM   1126  CD  LYS A  75     -10.687 -13.126  12.910  1.00 95.92           C  
ATOM   1127  HD2 LYS A  75     -11.566 -13.652  13.284  1.00 95.92           H  
ATOM   1128  HD3 LYS A  75      -9.803 -13.506  13.422  1.00 95.92           H  
ATOM   1129  CE  LYS A  75     -10.549 -13.352  11.403  1.00 95.92           C  
ATOM   1130  HE2 LYS A  75      -9.670 -12.822  11.037  1.00 95.92           H  
ATOM   1131  HE3 LYS A  75     -11.415 -12.938  10.888  1.00 95.92           H  
ATOM   1132  NZ  LYS A  75     -10.418 -14.788  11.088  1.00 95.92           N  
ATOM   1133  HZ1 LYS A  75      -9.526 -15.145  11.399  1.00 95.92           H  
ATOM   1134  HZ2 LYS A  75     -11.162 -15.333  11.499  1.00 95.92           H  
ATOM   1135  HZ3 LYS A  75     -10.438 -14.911  10.086  1.00 95.92           H  
ATOM   1136  N   LYS A  76     -13.678  -9.710  15.282  1.00 96.40           N  
ATOM   1137  H   LYS A  76     -13.519 -10.148  16.178  1.00 96.40           H  
ATOM   1138  CA  LYS A  76     -15.034  -9.254  14.951  1.00 96.40           C  
ATOM   1139  HA  LYS A  76     -15.289  -9.610  13.952  1.00 96.40           H  
ATOM   1140  C   LYS A  76     -15.117  -7.728  14.879  1.00 96.40           C  
ATOM   1141  CB  LYS A  76     -16.051  -9.827  15.950  1.00 96.40           C  
ATOM   1142  HB2 LYS A  76     -15.885  -9.402  16.940  1.00 96.40           H  
ATOM   1143  HB3 LYS A  76     -15.936 -10.910  16.002  1.00 96.40           H  
ATOM   1144  O   LYS A  76     -15.645  -7.211  13.903  1.00 96.40           O  
ATOM   1145  CG  LYS A  76     -17.470  -9.491  15.473  1.00 96.40           C  
ATOM   1146  HG2 LYS A  76     -17.604  -9.899  14.471  1.00 96.40           H  
ATOM   1147  HG3 LYS A  76     -17.586  -8.409  15.420  1.00 96.40           H  
ATOM   1148  CD  LYS A  76     -18.576 -10.034  16.378  1.00 96.40           C  
ATOM   1149  HD2 LYS A  76     -18.508 -11.120  16.445  1.00 96.40           H  
ATOM   1150  HD3 LYS A  76     -18.496  -9.581  17.367  1.00 96.40           H  
ATOM   1151  CE  LYS A  76     -19.887  -9.618  15.700  1.00 96.40           C  
ATOM   1152  HE2 LYS A  76     -19.925 -10.052  14.701  1.00 96.40           H  
ATOM   1153  HE3 LYS A  76     -19.879  -8.538  15.549  1.00 96.40           H  
ATOM   1154  NZ  LYS A  76     -21.096 -10.001  16.458  1.00 96.40           N  
ATOM   1155  HZ1 LYS A  76     -21.888  -9.688  15.914  1.00 96.40           H  
ATOM   1156  HZ2 LYS A  76     -21.119  -9.531  17.352  1.00 96.40           H  
ATOM   1157  HZ3 LYS A  76     -21.156 -11.004  16.556  1.00 96.40           H  
ATOM   1158  N   ASP A  77     -14.540  -7.021  15.847  1.00 97.31           N  
ATOM   1159  H   ASP A  77     -14.183  -7.504  16.659  1.00 97.31           H  
ATOM   1160  CA  ASP A  77     -14.530  -5.551  15.843  1.00 97.31           C  
ATOM   1161  HA  ASP A  77     -15.556  -5.183  15.857  1.00 97.31           H  
ATOM   1162  C   ASP A  77     -13.840  -5.009  14.589  1.00 97.31           C  
ATOM   1163  CB  ASP A  77     -13.802  -5.003  17.073  1.00 97.31           C  
ATOM   1164  HB2 ASP A  77     -13.846  -3.914  17.054  1.00 97.31           H  
ATOM   1165  HB3 ASP A  77     -12.753  -5.294  17.010  1.00 97.31           H  
ATOM   1166  O   ASP A  77     -14.348  -4.094  13.945  1.00 97.31           O  
ATOM   1167  CG  ASP A  77     -14.370  -5.503  18.394  1.00 97.31           C  
ATOM   1168  OD1 ASP A  77     -15.591  -5.725  18.482  1.00 97.31           O  
ATOM   1169  OD2 ASP A  77     -13.539  -5.814  19.281  1.00 97.31           O  
ATOM   1170  N   LEU A  78     -12.715  -5.617  14.189  1.00 97.82           N  
ATOM   1171  H   LEU A  78     -12.326  -6.343  14.773  1.00 97.82           H  
ATOM   1172  CA  LEU A  78     -12.036  -5.229  12.955  1.00 97.82           C  
ATOM   1173  HA  LEU A  78     -11.887  -4.150  13.005  1.00 97.82           H  
ATOM   1174  C   LEU A  78     -12.894  -5.500  11.708  1.00 97.82           C  
ATOM   1175  CB  LEU A  78     -10.656  -5.903  12.877  1.00 97.82           C  
ATOM   1176  HB2 LEU A  78     -10.087  -5.621  13.763  1.00 97.82           H  
ATOM   1177  HB3 LEU A  78     -10.788  -6.985  12.879  1.00 97.82           H  
ATOM   1178  O   LEU A  78     -12.910  -4.664  10.808  1.00 97.82           O  
ATOM   1179  CG  LEU A  78      -9.852  -5.501  11.623  1.00 97.82           C  
ATOM   1180  HG  LEU A  78     -10.375  -5.836  10.727  1.00 97.82           H  
ATOM   1181  CD1 LEU A  78      -9.626  -3.990  11.534  1.00 97.82           C  
ATOM   1182 HD11 LEU A  78      -8.960  -3.768  10.700  1.00 97.82           H  
ATOM   1183 HD12 LEU A  78      -9.195  -3.622  12.465  1.00 97.82           H  
ATOM   1184 HD13 LEU A  78     -10.572  -3.482  11.348  1.00 97.82           H  
ATOM   1185  CD2 LEU A  78      -8.477  -6.163  11.643  1.00 97.82           C  
ATOM   1186 HD21 LEU A  78      -7.876  -5.725  12.440  1.00 97.82           H  
ATOM   1187 HD22 LEU A  78      -7.978  -5.994  10.689  1.00 97.82           H  
ATOM   1188 HD23 LEU A  78      -8.584  -7.236  11.803  1.00 97.82           H  
ATOM   1189  N   LEU A  79     -13.633  -6.615  11.652  1.00 97.22           N  
ATOM   1190  H   LEU A  79     -13.595  -7.260  12.429  1.00 97.22           H  
ATOM   1191  CA  LEU A  79     -14.572  -6.885  10.554  1.00 97.22           C  
ATOM   1192  HA  LEU A  79     -14.017  -6.822   9.618  1.00 97.22           H  
ATOM   1193  C   LEU A  79     -15.695  -5.834  10.494  1.00 97.22           C  
ATOM   1194  CB  LEU A  79     -15.156  -8.305  10.695  1.00 97.22           C  
ATOM   1195  HB2 LEU A  79     -15.752  -8.347  11.607  1.00 97.22           H  
ATOM   1196  HB3 LEU A  79     -14.343  -9.024  10.791  1.00 97.22           H  
ATOM   1197  O   LEU A  79     -16.072  -5.402   9.403  1.00 97.22           O  
ATOM   1198  CG  LEU A  79     -16.059  -8.713   9.509  1.00 97.22           C  
ATOM   1199  HG  LEU A  79     -16.811  -7.946   9.326  1.00 97.22           H  
ATOM   1200  CD1 LEU A  79     -15.242  -8.930   8.235  1.00 97.22           C  
ATOM   1201 HD11 LEU A  79     -14.848  -7.979   7.877  1.00 97.22           H  
ATOM   1202 HD12 LEU A  79     -14.424  -9.626   8.424  1.00 97.22           H  
ATOM   1203 HD13 LEU A  79     -15.889  -9.353   7.466  1.00 97.22           H  
ATOM   1204  CD2 LEU A  79     -16.800 -10.014   9.800  1.00 97.22           C  
ATOM   1205 HD21 LEU A  79     -17.518 -10.204   9.003  1.00 97.22           H  
ATOM   1206 HD22 LEU A  79     -16.097 -10.846   9.846  1.00 97.22           H  
ATOM   1207 HD23 LEU A  79     -17.356  -9.924  10.734  1.00 97.22           H  
ATOM   1208  N   ILE A  80     -16.203  -5.388  11.645  1.00 97.11           N  
ATOM   1209  H   ILE A  80     -15.889  -5.809  12.508  1.00 97.11           H  
ATOM   1210  CA  ILE A  80     -17.210  -4.321  11.711  1.00 97.11           C  
ATOM   1211  HA  ILE A  80     -18.025  -4.572  11.032  1.00 97.11           H  
ATOM   1212  C   ILE A  80     -16.611  -2.999  11.219  1.00 97.11           C  
ATOM   1213  CB  ILE A  80     -17.808  -4.200  13.129  1.00 97.11           C  
ATOM   1214  HB  ILE A  80     -16.997  -4.069  13.845  1.00 97.11           H  
ATOM   1215  O   ILE A  80     -17.201  -2.357  10.356  1.00 97.11           O  
ATOM   1216  CG1 ILE A  80     -18.599  -5.478  13.496  1.00 97.11           C  
ATOM   1217 HG12 ILE A  80     -19.533  -5.503  12.934  1.00 97.11           H  
ATOM   1218 HG13 ILE A  80     -18.029  -6.365  13.218  1.00 97.11           H  
ATOM   1219  CG2 ILE A  80     -18.730  -2.968  13.197  1.00 97.11           C  
ATOM   1220 HG21 ILE A  80     -18.156  -2.046  13.101  1.00 97.11           H  
ATOM   1221 HG22 ILE A  80     -19.474  -3.012  12.401  1.00 97.11           H  
ATOM   1222 HG23 ILE A  80     -19.251  -2.928  14.153  1.00 97.11           H  
ATOM   1223  CD1 ILE A  80     -18.911  -5.593  14.994  1.00 97.11           C  
ATOM   1224 HD11 ILE A  80     -17.986  -5.567  15.570  1.00 97.11           H  
ATOM   1225 HD12 ILE A  80     -19.419  -6.540  15.179  1.00 97.11           H  
ATOM   1226 HD13 ILE A  80     -19.566  -4.784  15.317  1.00 97.11           H  
ATOM   1227  N   ILE A  81     -15.409  -2.625  11.675  1.00 97.55           N  
ATOM   1228  H   ILE A  81     -14.983  -3.184  12.401  1.00 97.55           H  
ATOM   1229  CA  ILE A  81     -14.700  -1.427  11.189  1.00 97.55           C  
ATOM   1230  HA  ILE A  81     -15.326  -0.555  11.378  1.00 97.55           H  
ATOM   1231  C   ILE A  81     -14.491  -1.504   9.667  1.00 97.55           C  
ATOM   1232  CB  ILE A  81     -13.362  -1.235  11.945  1.00 97.55           C  
ATOM   1233  HB  ILE A  81     -12.799  -2.166  11.882  1.00 97.55           H  
ATOM   1234  O   ILE A  81     -14.718  -0.519   8.969  1.00 97.55           O  
ATOM   1235  CG1 ILE A  81     -13.610  -0.899  13.435  1.00 97.55           C  
ATOM   1236 HG12 ILE A  81     -14.342  -1.589  13.855  1.00 97.55           H  
ATOM   1237 HG13 ILE A  81     -14.035   0.102  13.516  1.00 97.55           H  
ATOM   1238  CG2 ILE A  81     -12.507  -0.112  11.323  1.00 97.55           C  
ATOM   1239 HG21 ILE A  81     -11.530  -0.063  11.803  1.00 97.55           H  
ATOM   1240 HG22 ILE A  81     -12.345  -0.287  10.260  1.00 97.55           H  
ATOM   1241 HG23 ILE A  81     -13.014   0.846  11.443  1.00 97.55           H  
ATOM   1242  CD1 ILE A  81     -12.347  -0.977  14.304  1.00 97.55           C  
ATOM   1243 HD11 ILE A  81     -11.874  -1.952  14.186  1.00 97.55           H  
ATOM   1244 HD12 ILE A  81     -11.642  -0.190  14.035  1.00 97.55           H  
ATOM   1245 HD13 ILE A  81     -12.624  -0.845  15.350  1.00 97.55           H  
ATOM   1246  N   MET A  82     -14.106  -2.665   9.126  1.00 97.74           N  
ATOM   1247  H   MET A  82     -13.912  -3.441   9.743  1.00 97.74           H  
ATOM   1248  CA  MET A  82     -13.997  -2.869   7.675  1.00 97.74           C  
ATOM   1249  HA  MET A  82     -13.282  -2.156   7.265  1.00 97.74           H  
ATOM   1250  C   MET A  82     -15.334  -2.624   6.969  1.00 97.74           C  
ATOM   1251  CB  MET A  82     -13.517  -4.294   7.365  1.00 97.74           C  
ATOM   1252  HB2 MET A  82     -14.088  -5.018   7.946  1.00 97.74           H  
ATOM   1253  HB3 MET A  82     -13.694  -4.495   6.308  1.00 97.74           H  
ATOM   1254  O   MET A  82     -15.378  -1.895   5.979  1.00 97.74           O  
ATOM   1255  CG  MET A  82     -12.028  -4.492   7.647  1.00 97.74           C  
ATOM   1256  HG2 MET A  82     -11.480  -3.887   6.925  1.00 97.74           H  
ATOM   1257  HG3 MET A  82     -11.794  -4.135   8.650  1.00 97.74           H  
ATOM   1258  SD  MET A  82     -11.423  -6.190   7.479  1.00 97.74           S  
ATOM   1259  CE  MET A  82     -11.720  -6.422   5.708  1.00 97.74           C  
ATOM   1260  HE1 MET A  82     -11.287  -5.593   5.148  1.00 97.74           H  
ATOM   1261  HE2 MET A  82     -11.264  -7.360   5.388  1.00 97.74           H  
ATOM   1262  HE3 MET A  82     -12.792  -6.468   5.518  1.00 97.74           H  
ATOM   1263  N   SER A  83     -16.417  -3.193   7.500  1.00 96.73           N  
ATOM   1264  H   SER A  83     -16.304  -3.753   8.333  1.00 96.73           H  
ATOM   1265  CA  SER A  83     -17.763  -3.065   6.933  1.00 96.73           C  
ATOM   1266  HA  SER A  83     -17.732  -3.395   5.894  1.00 96.73           H  
ATOM   1267  C   SER A  83     -18.225  -1.601   6.939  1.00 96.73           C  
ATOM   1268  CB  SER A  83     -18.746  -3.980   7.679  1.00 96.73           C  
ATOM   1269  HB2 SER A  83     -18.873  -3.637   8.706  1.00 96.73           H  
ATOM   1270  HB3 SER A  83     -19.714  -3.949   7.180  1.00 96.73           H  
ATOM   1271  O   SER A  83     -18.612  -1.071   5.899  1.00 96.73           O  
ATOM   1272  OG  SER A  83     -18.262  -5.316   7.684  1.00 96.73           O  
ATOM   1273  HG  SER A  83     -17.553  -5.375   8.329  1.00 96.73           H  
ATOM   1274  N   LEU A  84     -18.061  -0.888   8.057  1.00 97.06           N  
ATOM   1275  H   LEU A  84     -17.720  -1.359   8.882  1.00 97.06           H  
ATOM   1276  CA  LEU A  84     -18.345   0.550   8.137  1.00 97.06           C  
ATOM   1277  HA  LEU A  84     -19.383   0.724   7.854  1.00 97.06           H  
ATOM   1278  C   LEU A  84     -17.487   1.361   7.154  1.00 97.06           C  
ATOM   1279  CB  LEU A  84     -18.121   1.041   9.579  1.00 97.06           C  
ATOM   1280  HB2 LEU A  84     -17.103   0.796   9.880  1.00 97.06           H  
ATOM   1281  HB3 LEU A  84     -18.214   2.127   9.582  1.00 97.06           H  
ATOM   1282  O   LEU A  84     -17.992   2.248   6.472  1.00 97.06           O  
ATOM   1283  CG  LEU A  84     -19.095   0.474  10.629  1.00 97.06           C  
ATOM   1284  HG  LEU A  84     -18.967  -0.605  10.716  1.00 97.06           H  
ATOM   1285  CD1 LEU A  84     -18.783   1.102  11.988  1.00 97.06           C  
ATOM   1286 HD11 LEU A  84     -19.442   0.681  12.748  1.00 97.06           H  
ATOM   1287 HD12 LEU A  84     -18.938   2.180  11.945  1.00 97.06           H  
ATOM   1288 HD13 LEU A  84     -17.750   0.890  12.264  1.00 97.06           H  
ATOM   1289  CD2 LEU A  84     -20.555   0.749  10.268  1.00 97.06           C  
ATOM   1290 HD21 LEU A  84     -20.672   1.790   9.966  1.00 97.06           H  
ATOM   1291 HD22 LEU A  84     -21.200   0.540  11.122  1.00 97.06           H  
ATOM   1292 HD23 LEU A  84     -20.861   0.103   9.446  1.00 97.06           H  
ATOM   1293  N   GLY A  85     -16.202   1.028   7.011  1.00 96.96           N  
ATOM   1294  H   GLY A  85     -15.832   0.291   7.595  1.00 96.96           H  
ATOM   1295  CA  GLY A  85     -15.316   1.679   6.045  1.00 96.96           C  
ATOM   1296  HA2 GLY A  85     -14.317   1.255   6.144  1.00 96.96           H  
ATOM   1297  HA3 GLY A  85     -15.274   2.746   6.260  1.00 96.96           H  
ATOM   1298  C   GLY A  85     -15.770   1.502   4.593  1.00 96.96           C  
ATOM   1299  O   GLY A  85     -15.692   2.439   3.798  1.00 96.96           O  
ATOM   1300  N   PHE A  86     -16.283   0.323   4.237  1.00 96.34           N  
ATOM   1301  H   PHE A  86     -16.317  -0.419   4.920  1.00 96.34           H  
ATOM   1302  CA  PHE A  86     -16.742   0.041   2.872  1.00 96.34           C  
ATOM   1303  HA  PHE A  86     -16.033   0.485   2.173  1.00 96.34           H  
ATOM   1304  C   PHE A  86     -18.087   0.680   2.533  1.00 96.34           C  
ATOM   1305  CB  PHE A  86     -16.766  -1.468   2.624  1.00 96.34           C  
ATOM   1306  HB2 PHE A  86     -17.203  -1.648   1.642  1.00 96.34           H  
ATOM   1307  HB3 PHE A  86     -17.419  -1.928   3.366  1.00 96.34           H  
ATOM   1308  O   PHE A  86     -18.416   0.769   1.349  1.00 96.34           O  
ATOM   1309  CG  PHE A  86     -15.428  -2.181   2.659  1.00 96.34           C  
ATOM   1310  CD1 PHE A  86     -14.197  -1.506   2.778  1.00 96.34           C  
ATOM   1311  HD1 PHE A  86     -14.154  -0.428   2.825  1.00 96.34           H  
ATOM   1312  CD2 PHE A  86     -15.434  -3.577   2.561  1.00 96.34           C  
ATOM   1313  HD2 PHE A  86     -16.378  -4.072   2.388  1.00 96.34           H  
ATOM   1314  CE1 PHE A  86     -13.000  -2.232   2.874  1.00 96.34           C  
ATOM   1315  HE1 PHE A  86     -12.066  -1.706   3.002  1.00 96.34           H  
ATOM   1316  CE2 PHE A  86     -14.244  -4.313   2.671  1.00 96.34           C  
ATOM   1317  HE2 PHE A  86     -14.271  -5.391   2.620  1.00 96.34           H  
ATOM   1318  CZ  PHE A  86     -13.029  -3.636   2.847  1.00 96.34           C  
ATOM   1319  HZ  PHE A  86     -12.115  -4.197   2.973  1.00 96.34           H  
ATOM   1320  N   CYS A  87     -18.809   1.187   3.535  1.00 94.29           N  
ATOM   1321  H   CYS A  87     -18.485   1.046   4.481  1.00 94.29           H  
ATOM   1322  CA  CYS A  87     -20.020   1.989   3.360  1.00 94.29           C  
ATOM   1323  HA  CYS A  87     -20.634   1.530   2.585  1.00 94.29           H  
ATOM   1324  C   CYS A  87     -19.732   3.427   2.901  1.00 94.29           C  
ATOM   1325  CB  CYS A  87     -20.836   1.965   4.653  1.00 94.29           C  
ATOM   1326  HB2 CYS A  87     -21.729   2.579   4.528  1.00 94.29           H  
ATOM   1327  HB3 CYS A  87     -20.257   2.368   5.484  1.00 94.29           H  
ATOM   1328  O   CYS A  87     -20.667   4.177   2.606  1.00 94.29           O  
ATOM   1329  SG  CYS A  87     -21.342   0.260   4.999  1.00 94.29           S  
ATOM   1330  HG  CYS A  87     -20.130  -0.249   5.239  1.00 94.29           H  
ATOM   1331  N   LEU A  88     -18.455   3.825   2.795  1.00 94.95           N  
ATOM   1332  H   LEU A  88     -17.720   3.192   3.078  1.00 94.95           H  
ATOM   1333  CA  LEU A  88     -18.098   5.142   2.285  1.00 94.95           C  
ATOM   1334  HA  LEU A  88     -18.541   5.869   2.966  1.00 94.95           H  
ATOM   1335  C   LEU A  88     -18.694   5.354   0.886  1.00 94.95           C  
ATOM   1336  CB  LEU A  88     -16.573   5.340   2.286  1.00 94.95           C  
ATOM   1337  HB2 LEU A  88     -16.136   4.641   1.573  1.00 94.95           H  
ATOM   1338  HB3 LEU A  88     -16.176   5.103   3.273  1.00 94.95           H  
ATOM   1339  O   LEU A  88     -18.436   4.598  -0.060  1.00 94.95           O  
ATOM   1340  CG  LEU A  88     -16.160   6.778   1.910  1.00 94.95           C  
ATOM   1341  HG  LEU A  88     -16.656   7.083   0.988  1.00 94.95           H  
ATOM   1342  CD1 LEU A  88     -16.503   7.781   3.014  1.00 94.95           C  
ATOM   1343 HD11 LEU A  88     -16.074   7.454   3.961  1.00 94.95           H  
ATOM   1344 HD12 LEU A  88     -16.098   8.762   2.766  1.00 94.95           H  
ATOM   1345 HD13 LEU A  88     -17.583   7.874   3.126  1.00 94.95           H  
ATOM   1346  CD2 LEU A  88     -14.658   6.844   1.667  1.00 94.95           C  
ATOM   1347 HD21 LEU A  88     -14.378   7.855   1.372  1.00 94.95           H  
ATOM   1348 HD22 LEU A  88     -14.134   6.568   2.582  1.00 94.95           H  
ATOM   1349 HD23 LEU A  88     -14.389   6.154   0.867  1.00 94.95           H  
ATOM   1350  N   THR A  89     -19.452   6.441   0.775  1.00 93.39           N  
ATOM   1351  H   THR A  89     -19.643   6.968   1.615  1.00 93.39           H  
ATOM   1352  CA  THR A  89     -20.082   6.906  -0.460  1.00 93.39           C  
ATOM   1353  HA  THR A  89     -19.963   6.166  -1.251  1.00 93.39           H  
ATOM   1354  C   THR A  89     -19.402   8.211  -0.882  1.00 93.39           C  
ATOM   1355  CB  THR A  89     -21.593   7.074  -0.251  1.00 93.39           C  
ATOM   1356  HB  THR A  89     -21.781   7.829   0.512  1.00 93.39           H  
ATOM   1357  O   THR A  89     -19.714   9.269  -0.330  1.00 93.39           O  
ATOM   1358  CG2 THR A  89     -22.310   7.466  -1.541  1.00 93.39           C  
ATOM   1359 HG21 THR A  89     -22.004   8.464  -1.857  1.00 93.39           H  
ATOM   1360 HG22 THR A  89     -23.386   7.474  -1.373  1.00 93.39           H  
ATOM   1361 HG23 THR A  89     -22.084   6.754  -2.335  1.00 93.39           H  
ATOM   1362  OG1 THR A  89     -22.141   5.843   0.179  1.00 93.39           O  
ATOM   1363  HG1 THR A  89     -21.721   5.568   0.997  1.00 93.39           H  
ATOM   1364  N   PRO A  90     -18.409   8.156  -1.791  1.00 91.79           N  
ATOM   1365  CA  PRO A  90     -17.780   9.346  -2.347  1.00 91.79           C  
ATOM   1366  HA  PRO A  90     -17.311   9.896  -1.531  1.00 91.79           H  
ATOM   1367  C   PRO A  90     -18.785  10.239  -3.089  1.00 91.79           C  
ATOM   1368  CB  PRO A  90     -16.699   8.836  -3.303  1.00 91.79           C  
ATOM   1369  HB2 PRO A  90     -15.831   9.495  -3.327  1.00 91.79           H  
ATOM   1370  HB3 PRO A  90     -17.120   8.720  -4.301  1.00 91.79           H  
ATOM   1371  O   PRO A  90     -19.804   9.738  -3.576  1.00 91.79           O  
ATOM   1372  CG  PRO A  90     -16.356   7.462  -2.740  1.00 91.79           C  
ATOM   1373  HG2 PRO A  90     -15.695   7.569  -1.879  1.00 91.79           H  
ATOM   1374  HG3 PRO A  90     -15.910   6.805  -3.486  1.00 91.79           H  
ATOM   1375  CD  PRO A  90     -17.724   6.973  -2.282  1.00 91.79           C  
ATOM   1376  HD2 PRO A  90     -18.278   6.550  -3.120  1.00 91.79           H  
ATOM   1377  HD3 PRO A  90     -17.582   6.234  -1.493  1.00 91.79           H  
ATOM   1378  N   PRO A  91     -18.483  11.540  -3.254  1.00 88.72           N  
ATOM   1379  CA  PRO A  91     -19.311  12.436  -4.053  1.00 88.72           C  
ATOM   1380  HA  PRO A  91     -20.261  12.571  -3.535  1.00 88.72           H  
ATOM   1381  C   PRO A  91     -19.566  11.889  -5.465  1.00 88.72           C  
ATOM   1382  CB  PRO A  91     -18.562  13.773  -4.081  1.00 88.72           C  
ATOM   1383  HB2 PRO A  91     -19.249  14.620  -4.096  1.00 88.72           H  
ATOM   1384  HB3 PRO A  91     -17.889  13.813  -4.936  1.00 88.72           H  
ATOM   1385  O   PRO A  91     -18.657  11.397  -6.135  1.00 88.72           O  
ATOM   1386  CG  PRO A  91     -17.737  13.740  -2.796  1.00 88.72           C  
ATOM   1387  HG2 PRO A  91     -18.364  14.024  -1.952  1.00 88.72           H  
ATOM   1388  HG3 PRO A  91     -16.859  14.383  -2.859  1.00 88.72           H  
ATOM   1389  CD  PRO A  91     -17.358  12.266  -2.678  1.00 88.72           C  
ATOM   1390  HD2 PRO A  91     -16.457  12.068  -3.258  1.00 88.72           H  
ATOM   1391  HD3 PRO A  91     -17.199  12.014  -1.630  1.00 88.72           H  
ATOM   1392  N   GLY A  92     -20.814  11.985  -5.927  1.00 84.57           N  
ATOM   1393  H   GLY A  92     -21.525  12.363  -5.317  1.00 84.57           H  
ATOM   1394  CA  GLY A  92     -21.226  11.503  -7.251  1.00 84.57           C  
ATOM   1395  HA2 GLY A  92     -22.153  12.005  -7.531  1.00 84.57           H  
ATOM   1396  HA3 GLY A  92     -20.463  11.766  -7.983  1.00 84.57           H  
ATOM   1397  C   GLY A  92     -21.474   9.993  -7.351  1.00 84.57           C  
ATOM   1398  O   GLY A  92     -21.680   9.501  -8.458  1.00 84.57           O  
ATOM   1399  N   CYS A  93     -21.457   9.257  -6.237  1.00 86.27           N  
ATOM   1400  H   CYS A  93     -21.256   9.705  -5.354  1.00 86.27           H  
ATOM   1401  CA  CYS A  93     -21.873   7.857  -6.185  1.00 86.27           C  
ATOM   1402  HA  CYS A  93     -21.961   7.474  -7.202  1.00 86.27           H  
ATOM   1403  C   CYS A  93     -23.252   7.729  -5.519  1.00 86.27           C  
ATOM   1404  CB  CYS A  93     -20.786   7.053  -5.459  1.00 86.27           C  
ATOM   1405  HB2 CYS A  93     -20.937   7.123  -4.382  1.00 86.27           H  
ATOM   1406  HB3 CYS A  93     -19.805   7.465  -5.696  1.00 86.27           H  
ATOM   1407  O   CYS A  93     -23.532   8.428  -4.548  1.00 86.27           O  
ATOM   1408  SG  CYS A  93     -20.838   5.318  -5.990  1.00 86.27           S  
ATOM   1409  HG  CYS A  93     -20.628   5.537  -7.291  1.00 86.27           H  
ATOM   1410  N   GLU A  94     -24.103   6.828  -6.018  1.00 83.19           N  
ATOM   1411  H   GLU A  94     -23.848   6.310  -6.846  1.00 83.19           H  
ATOM   1412  CA  GLU A  94     -25.433   6.564  -5.438  1.00 83.19           C  
ATOM   1413  HA  GLU A  94     -25.872   7.504  -5.104  1.00 83.19           H  
ATOM   1414  C   GLU A  94     -25.376   5.654  -4.198  1.00 83.19           C  
ATOM   1415  CB  GLU A  94     -26.366   5.960  -6.502  1.00 83.19           C  
ATOM   1416  HB2 GLU A  94     -27.307   5.688  -6.024  1.00 83.19           H  
ATOM   1417  HB3 GLU A  94     -25.906   5.057  -6.906  1.00 83.19           H  
ATOM   1418  O   GLU A  94     -26.367   5.517  -3.486  1.00 83.19           O  
ATOM   1419  CG  GLU A  94     -26.673   6.942  -7.646  1.00 83.19           C  
ATOM   1420  HG2 GLU A  94     -27.052   7.867  -7.213  1.00 83.19           H  
ATOM   1421  HG3 GLU A  94     -25.746   7.172  -8.171  1.00 83.19           H  
ATOM   1422  CD  GLU A  94     -27.698   6.401  -8.659  1.00 83.19           C  
ATOM   1423  OE1 GLU A  94     -28.156   7.217  -9.490  1.00 83.19           O  
ATOM   1424  OE2 GLU A  94     -27.988   5.183  -8.632  1.00 83.19           O  
ATOM   1425  N   GLY A  95     -24.226   5.037  -3.912  1.00 87.63           N  
ATOM   1426  H   GLY A  95     -23.411   5.223  -4.480  1.00 87.63           H  
ATOM   1427  CA  GLY A  95     -24.076   4.152  -2.763  1.00 87.63           C  
ATOM   1428  HA2 GLY A  95     -24.479   4.649  -1.881  1.00 87.63           H  
ATOM   1429  HA3 GLY A  95     -24.665   3.253  -2.945  1.00 87.63           H  
ATOM   1430  C   GLY A  95     -22.631   3.748  -2.456  1.00 87.63           C  
ATOM   1431  O   GLY A  95     -21.683   4.312  -3.012  1.00 87.63           O  
ATOM   1432  N   PRO A  96     -22.452   2.754  -1.569  1.00 91.09           N  
ATOM   1433  CA  PRO A  96     -21.149   2.273  -1.129  1.00 91.09           C  
ATOM   1434  HA  PRO A  96     -20.672   3.055  -0.539  1.00 91.09           H  
ATOM   1435  C   PRO A  96     -20.235   1.852  -2.281  1.00 91.09           C  
ATOM   1436  CB  PRO A  96     -21.471   1.089  -0.221  1.00 91.09           C  
ATOM   1437  HB2 PRO A  96     -21.637   0.196  -0.823  1.00 91.09           H  
ATOM   1438  HB3 PRO A  96     -20.700   0.914   0.529  1.00 91.09           H  
ATOM   1439  O   PRO A  96     -20.501   0.904  -3.020  1.00 91.09           O  
ATOM   1440  CG  PRO A  96     -22.800   1.482   0.405  1.00 91.09           C  
ATOM   1441  HG2 PRO A  96     -22.642   2.225   1.187  1.00 91.09           H  
ATOM   1442  HG3 PRO A  96     -23.343   0.618   0.788  1.00 91.09           H  
ATOM   1443  CD  PRO A  96     -23.506   2.118  -0.787  1.00 91.09           C  
ATOM   1444  HD2 PRO A  96     -24.242   2.840  -0.433  1.00 91.09           H  
ATOM   1445  HD3 PRO A  96     -23.990   1.348  -1.387  1.00 91.09           H  
ATOM   1446  N   SER A  97     -19.101   2.533  -2.404  1.00 89.38           N  
ATOM   1447  H   SER A  97     -18.956   3.301  -1.764  1.00 89.38           H  
ATOM   1448  CA  SER A  97     -18.198   2.354  -3.548  1.00 89.38           C  
ATOM   1449  HA  SER A  97     -18.808   2.213  -4.439  1.00 89.38           H  
ATOM   1450  C   SER A  97     -17.279   1.126  -3.445  1.00 89.38           C  
ATOM   1451  CB  SER A  97     -17.399   3.636  -3.754  1.00 89.38           C  
ATOM   1452  HB2 SER A  97     -18.086   4.451  -3.983  1.00 89.38           H  
ATOM   1453  HB3 SER A  97     -16.721   3.509  -4.598  1.00 89.38           H  
ATOM   1454  O   SER A  97     -16.762   0.671  -4.465  1.00 89.38           O  
ATOM   1455  OG  SER A  97     -16.671   3.945  -2.579  1.00 89.38           O  
ATOM   1456  HG  SER A  97     -17.279   4.147  -1.864  1.00 89.38           H  
ATOM   1457  N   MET A  98     -17.097   0.569  -2.240  1.00 93.32           N  
ATOM   1458  H   MET A  98     -17.554   1.007  -1.453  1.00 93.32           H  
ATOM   1459  CA  MET A  98     -16.226  -0.590  -1.973  1.00 93.32           C  
ATOM   1460  HA  MET A  98     -15.701  -0.861  -2.889  1.00 93.32           H  
ATOM   1461  C   MET A  98     -16.971  -1.862  -1.548  1.00 93.32           C  
ATOM   1462  CB  MET A  98     -15.171  -0.218  -0.922  1.00 93.32           C  
ATOM   1463  HB2 MET A  98     -14.654  -1.128  -0.619  1.00 93.32           H  
ATOM   1464  HB3 MET A  98     -15.654   0.208  -0.042  1.00 93.32           H  
ATOM   1465  O   MET A  98     -16.344  -2.903  -1.361  1.00 93.32           O  
ATOM   1466  CG  MET A  98     -14.145   0.772  -1.477  1.00 93.32           C  
ATOM   1467  HG2 MET A  98     -14.613   1.755  -1.546  1.00 93.32           H  
ATOM   1468  HG3 MET A  98     -13.870   0.465  -2.486  1.00 93.32           H  
ATOM   1469  SD  MET A  98     -12.617   0.918  -0.515  1.00 93.32           S  
ATOM   1470  CE  MET A  98     -11.969  -0.770  -0.623  1.00 93.32           C  
ATOM   1471  HE1 MET A  98     -12.580  -1.445  -0.024  1.00 93.32           H  
ATOM   1472  HE2 MET A  98     -11.977  -1.099  -1.662  1.00 93.32           H  
ATOM   1473  HE3 MET A  98     -10.951  -0.786  -0.234  1.00 93.32           H  
ATOM   1474  N   TRP A  99     -18.295  -1.807  -1.412  1.00 90.58           N  
ATOM   1475  H   TRP A  99     -18.763  -0.930  -1.590  1.00 90.58           H  
ATOM   1476  CA  TRP A  99     -19.116  -2.955  -1.014  1.00 90.58           C  
ATOM   1477  HA  TRP A  99     -18.700  -3.357  -0.090  1.00 90.58           H  
ATOM   1478  C   TRP A  99     -19.157  -4.124  -2.019  1.00 90.58           C  
ATOM   1479  CB  TRP A  99     -20.529  -2.457  -0.705  1.00 90.58           C  
ATOM   1480  HB2 TRP A  99     -21.088  -2.290  -1.626  1.00 90.58           H  
ATOM   1481  HB3 TRP A  99     -20.435  -1.506  -0.181  1.00 90.58           H  
ATOM   1482  O   TRP A  99     -19.217  -5.272  -1.574  1.00 90.58           O  
ATOM   1483  CG  TRP A  99     -21.296  -3.350   0.205  1.00 90.58           C  
ATOM   1484  CD1 TRP A  99     -22.277  -4.222  -0.124  1.00 90.58           C  
ATOM   1485  HD1 TRP A  99     -22.655  -4.379  -1.123  1.00 90.58           H  
ATOM   1486  CD2 TRP A  99     -21.111  -3.477   1.641  1.00 90.58           C  
ATOM   1487  CE2 TRP A  99     -22.009  -4.469   2.130  1.00 90.58           C  
ATOM   1488  CE3 TRP A  99     -20.257  -2.851   2.567  1.00 90.58           C  
ATOM   1489  HE3 TRP A  99     -19.587  -2.073   2.232  1.00 90.58           H  
ATOM   1490  NE1 TRP A  99     -22.708  -4.877   1.015  1.00 90.58           N  
ATOM   1491  HE1 TRP A  99     -23.448  -5.565   1.026  1.00 90.58           H  
ATOM   1492  CH2 TRP A  99     -21.167  -4.214   4.374  1.00 90.58           C  
ATOM   1493  HH2 TRP A  99     -21.171  -4.486   5.419  1.00 90.58           H  
ATOM   1494  CZ2 TRP A  99     -22.047  -4.841   3.479  1.00 90.58           C  
ATOM   1495  HZ2 TRP A  99     -22.731  -5.602   3.826  1.00 90.58           H  
ATOM   1496  CZ3 TRP A  99     -20.282  -3.226   3.918  1.00 90.58           C  
ATOM   1497  HZ3 TRP A  99     -19.617  -2.750   4.623  1.00 90.58           H  
ATOM   1498  N   PRO A 100     -19.113  -3.903  -3.351  1.00 89.55           N  
ATOM   1499  CA  PRO A 100     -19.216  -4.997  -4.314  1.00 89.55           C  
ATOM   1500  HA  PRO A 100     -20.172  -5.494  -4.150  1.00 89.55           H  
ATOM   1501  C   PRO A 100     -18.092  -6.036  -4.204  1.00 89.55           C  
ATOM   1502  CB  PRO A 100     -19.238  -4.340  -5.698  1.00 89.55           C  
ATOM   1503  HB2 PRO A 100     -18.224  -4.247  -6.087  1.00 89.55           H  
ATOM   1504  HB3 PRO A 100     -19.866  -4.890  -6.398  1.00 89.55           H  
ATOM   1505  O   PRO A 100     -16.939  -5.714  -3.916  1.00 89.55           O  
ATOM   1506  CG  PRO A 100     -19.787  -2.944  -5.420  1.00 89.55           C  
ATOM   1507  HG2 PRO A 100     -20.874  -2.981  -5.345  1.00 89.55           H  
ATOM   1508  HG3 PRO A 100     -19.474  -2.224  -6.176  1.00 89.55           H  
ATOM   1509  CD  PRO A 100     -19.190  -2.626  -4.055  1.00 89.55           C  
ATOM   1510  HD2 PRO A 100     -18.186  -2.220  -4.182  1.00 89.55           H  
ATOM   1511  HD3 PRO A 100     -19.828  -1.908  -3.540  1.00 89.55           H  
ATOM   1512  N   VAL A 101     -18.425  -7.288  -4.528  1.00 90.80           N  
ATOM   1513  H   VAL A 101     -19.382  -7.468  -4.794  1.00 90.80           H  
ATOM   1514  CA  VAL A 101     -17.473  -8.401  -4.657  1.00 90.80           C  
ATOM   1515  HA  VAL A 101     -16.495  -8.060  -4.318  1.00 90.80           H  
ATOM   1516  C   VAL A 101     -17.328  -8.818  -6.119  1.00 90.80           C  
ATOM   1517  CB  VAL A 101     -17.858  -9.606  -3.774  1.00 90.80           C  
ATOM   1518  HB  VAL A 101     -17.125 -10.394  -3.951  1.00 90.80           H  
ATOM   1519  O   VAL A 101     -18.272  -8.722  -6.900  1.00 90.80           O  
ATOM   1520  CG1 VAL A 101     -17.786  -9.243  -2.289  1.00 90.80           C  
ATOM   1521 HG11 VAL A 101     -17.997 -10.121  -1.678  1.00 90.80           H  
ATOM   1522 HG12 VAL A 101     -16.786  -8.886  -2.046  1.00 90.80           H  
ATOM   1523 HG13 VAL A 101     -18.509  -8.464  -2.049  1.00 90.80           H  
ATOM   1524  CG2 VAL A 101     -19.247 -10.179  -4.082  1.00 90.80           C  
ATOM   1525 HG21 VAL A 101     -19.429 -11.052  -3.454  1.00 90.80           H  
ATOM   1526 HG22 VAL A 101     -19.306 -10.489  -5.125  1.00 90.80           H  
ATOM   1527 HG23 VAL A 101     -20.019  -9.436  -3.880  1.00 90.80           H  
ATOM   1528  N   ALA A 102     -16.143  -9.306  -6.500  1.00 88.84           N  
ATOM   1529  H   ALA A 102     -15.362  -9.248  -5.863  1.00 88.84           H  
ATOM   1530  CA  ALA A 102     -15.910  -9.840  -7.838  1.00 88.84           C  
ATOM   1531  HA  ALA A 102     -16.088  -9.042  -8.558  1.00 88.84           H  
ATOM   1532  C   ALA A 102     -16.866 -11.001  -8.161  1.00 88.84           C  
ATOM   1533  CB  ALA A 102     -14.451 -10.298  -7.960  1.00 88.84           C  
ATOM   1534  HB1 ALA A 102     -13.773  -9.470  -7.753  1.00 88.84           H  
ATOM   1535  HB2 ALA A 102     -14.261 -11.107  -7.254  1.00 88.84           H  
ATOM   1536  HB3 ALA A 102     -14.277 -10.677  -8.967  1.00 88.84           H  
ATOM   1537  O   ALA A 102     -17.154 -11.840  -7.305  1.00 88.84           O  
ATOM   1538  N   GLN A 103     -17.300 -11.094  -9.419  1.00 87.93           N  
ATOM   1539  H   GLN A 103     -17.050 -10.377 -10.085  1.00 87.93           H  
ATOM   1540  CA  GLN A 103     -18.094 -12.226  -9.886  1.00 87.93           C  
ATOM   1541  HA  GLN A 103     -19.018 -12.250  -9.308  1.00 87.93           H  
ATOM   1542  C   GLN A 103     -17.337 -13.544  -9.663  1.00 87.93           C  
ATOM   1543  CB  GLN A 103     -18.449 -12.024 -11.364  1.00 87.93           C  
ATOM   1544  HB2 GLN A 103     -18.924 -11.050 -11.482  1.00 87.93           H  
ATOM   1545  HB3 GLN A 103     -17.538 -12.040 -11.962  1.00 87.93           H  
ATOM   1546  O   GLN A 103     -16.169 -13.664 -10.029  1.00 87.93           O  
ATOM   1547  CG  GLN A 103     -19.415 -13.105 -11.875  1.00 87.93           C  
ATOM   1548  HG2 GLN A 103     -20.318 -13.096 -11.265  1.00 87.93           H  
ATOM   1549  HG3 GLN A 103     -18.949 -14.087 -11.792  1.00 87.93           H  
ATOM   1550  CD  GLN A 103     -19.814 -12.903 -13.333  1.00 87.93           C  
ATOM   1551  NE2 GLN A 103     -20.711 -13.711 -13.852  1.00 87.93           N  
ATOM   1552 HE21 GLN A 103     -20.943 -13.527 -14.818  1.00 87.93           H  
ATOM   1553 HE22 GLN A 103     -21.139 -14.444 -13.306  1.00 87.93           H  
ATOM   1554  OE1 GLN A 103     -19.337 -12.033 -14.037  1.00 87.93           O  
ATOM   1555  N   GLY A 104     -18.011 -14.530  -9.064  1.00 89.39           N  
ATOM   1556  H   GLY A 104     -18.955 -14.348  -8.755  1.00 89.39           H  
ATOM   1557  CA  GLY A 104     -17.420 -15.831  -8.735  1.00 89.39           C  
ATOM   1558  HA2 GLY A 104     -16.783 -16.157  -9.557  1.00 89.39           H  
ATOM   1559  HA3 GLY A 104     -18.220 -16.561  -8.613  1.00 89.39           H  
ATOM   1560  C   GLY A 104     -16.579 -15.850  -7.454  1.00 89.39           C  
ATOM   1561  O   GLY A 104     -15.961 -16.875  -7.171  1.00 89.39           O  
ATOM   1562  N   ALA A 105     -16.544 -14.756  -6.681  1.00 93.63           N  
ATOM   1563  H   ALA A 105     -17.034 -13.922  -6.972  1.00 93.63           H  
ATOM   1564  CA  ALA A 105     -15.852 -14.724  -5.396  1.00 93.63           C  
ATOM   1565  HA  ALA A 105     -14.794 -14.924  -5.568  1.00 93.63           H  
ATOM   1566  C   ALA A 105     -16.379 -15.808  -4.449  1.00 93.63           C  
ATOM   1567  CB  ALA A 105     -15.980 -13.332  -4.767  1.00 93.63           C  
ATOM   1568  HB1 ALA A 105     -15.438 -13.307  -3.822  1.00 93.63           H  
ATOM   1569  HB2 ALA A 105     -17.029 -13.105  -4.582  1.00 93.63           H  
ATOM   1570  HB3 ALA A 105     -15.563 -12.586  -5.443  1.00 93.63           H  
ATOM   1571  O   ALA A 105     -17.588 -15.968  -4.267  1.00 93.63           O  
ATOM   1572  N   VAL A 106     -15.453 -16.526  -3.818  1.00 94.94           N  
ATOM   1573  H   VAL A 106     -14.480 -16.336  -4.013  1.00 94.94           H  
ATOM   1574  CA  VAL A 106     -15.779 -17.501  -2.778  1.00 94.94           C  
ATOM   1575  HA  VAL A 106     -16.760 -17.929  -2.988  1.00 94.94           H  
ATOM   1576  C   VAL A 106     -15.848 -16.769  -1.446  1.00 94.94           C  
ATOM   1577  CB  VAL A 106     -14.765 -18.656  -2.751  1.00 94.94           C  
ATOM   1578  HB  VAL A 106     -13.768 -18.261  -2.554  1.00 94.94           H  
ATOM   1579  O   VAL A 106     -14.874 -16.147  -1.025  1.00 94.94           O  
ATOM   1580  CG1 VAL A 106     -15.116 -19.679  -1.662  1.00 94.94           C  
ATOM   1581 HG11 VAL A 106     -16.116 -20.080  -1.830  1.00 94.94           H  
ATOM   1582 HG12 VAL A 106     -14.394 -20.495  -1.680  1.00 94.94           H  
ATOM   1583 HG13 VAL A 106     -15.081 -19.214  -0.676  1.00 94.94           H  
ATOM   1584  CG2 VAL A 106     -14.742 -19.394  -4.097  1.00 94.94           C  
ATOM   1585 HG21 VAL A 106     -14.008 -20.199  -4.062  1.00 94.94           H  
ATOM   1586 HG22 VAL A 106     -14.460 -18.711  -4.898  1.00 94.94           H  
ATOM   1587 HG23 VAL A 106     -15.726 -19.807  -4.317  1.00 94.94           H  
ATOM   1588  N   VAL A 107     -16.990 -16.852  -0.769  1.00 94.87           N  
ATOM   1589  H   VAL A 107     -17.756 -17.381  -1.161  1.00 94.87           H  
ATOM   1590  CA  VAL A 107     -17.186 -16.235   0.546  1.00 94.87           C  
ATOM   1591  HA  VAL A 107     -16.327 -15.598   0.757  1.00 94.87           H  
ATOM   1592  C   VAL A 107     -17.229 -17.292   1.646  1.00 94.87           C  
ATOM   1593  CB  VAL A 107     -18.403 -15.298   0.577  1.00 94.87           C  
ATOM   1594  HB  VAL A 107     -18.427 -14.843   1.568  1.00 94.87           H  
ATOM   1595  O   VAL A 107     -17.741 -18.392   1.444  1.00 94.87           O  
ATOM   1596  CG1 VAL A 107     -18.263 -14.154  -0.434  1.00 94.87           C  
ATOM   1597 HG11 VAL A 107     -17.326 -13.624  -0.263  1.00 94.87           H  
ATOM   1598 HG12 VAL A 107     -18.276 -14.539  -1.453  1.00 94.87           H  
ATOM   1599 HG13 VAL A 107     -19.086 -13.451  -0.309  1.00 94.87           H  
ATOM   1600  CG2 VAL A 107     -19.735 -16.018   0.330  1.00 94.87           C  
ATOM   1601 HG21 VAL A 107     -19.744 -16.470  -0.662  1.00 94.87           H  
ATOM   1602 HG22 VAL A 107     -19.891 -16.792   1.082  1.00 94.87           H  
ATOM   1603 HG23 VAL A 107     -20.554 -15.302   0.400  1.00 94.87           H  
ATOM   1604  N   GLN A 108     -16.689 -16.962   2.815  1.00 94.84           N  
ATOM   1605  H   GLN A 108     -16.252 -16.055   2.894  1.00 94.84           H  
ATOM   1606  CA  GLN A 108     -16.673 -17.823   3.996  1.00 94.84           C  
ATOM   1607  HA  GLN A 108     -17.379 -18.636   3.829  1.00 94.84           H  
ATOM   1608  C   GLN A 108     -17.135 -17.054   5.244  1.00 94.84           C  
ATOM   1609  CB  GLN A 108     -15.278 -18.454   4.177  1.00 94.84           C  
ATOM   1610  HB2 GLN A 108     -14.997 -18.952   3.249  1.00 94.84           H  
ATOM   1611  HB3 GLN A 108     -15.334 -19.213   4.957  1.00 94.84           H  
ATOM   1612  O   GLN A 108     -16.928 -15.840   5.327  1.00 94.84           O  
ATOM   1613  CG  GLN A 108     -14.177 -17.451   4.566  1.00 94.84           C  
ATOM   1614  HG2 GLN A 108     -14.460 -16.935   5.484  1.00 94.84           H  
ATOM   1615  HG3 GLN A 108     -14.061 -16.711   3.775  1.00 94.84           H  
ATOM   1616  CD  GLN A 108     -12.815 -18.098   4.791  1.00 94.84           C  
ATOM   1617  NE2 GLN A 108     -11.901 -17.408   5.439  1.00 94.84           N  
ATOM   1618 HE21 GLN A 108     -11.013 -17.866   5.586  1.00 94.84           H  
ATOM   1619 HE22 GLN A 108     -12.109 -16.488   5.799  1.00 94.84           H  
ATOM   1620  OE1 GLN A 108     -12.526 -19.213   4.386  1.00 94.84           O  
ATOM   1621  N   PRO A 109     -17.733 -17.728   6.242  1.00 94.52           N  
ATOM   1622  CA  PRO A 109     -18.052 -17.088   7.514  1.00 94.52           C  
ATOM   1623  HA  PRO A 109     -18.663 -16.202   7.340  1.00 94.52           H  
ATOM   1624  C   PRO A 109     -16.781 -16.671   8.268  1.00 94.52           C  
ATOM   1625  CB  PRO A 109     -18.873 -18.123   8.289  1.00 94.52           C  
ATOM   1626  HB2 PRO A 109     -19.927 -18.013   8.035  1.00 94.52           H  
ATOM   1627  HB3 PRO A 109     -18.733 -18.043   9.367  1.00 94.52           H  
ATOM   1628  O   PRO A 109     -15.703 -17.242   8.076  1.00 94.52           O  
ATOM   1629  CG  PRO A 109     -18.357 -19.457   7.748  1.00 94.52           C  
ATOM   1630  HG2 PRO A 109     -19.095 -20.252   7.856  1.00 94.52           H  
ATOM   1631  HG3 PRO A 109     -17.428 -19.723   8.254  1.00 94.52           H  
ATOM   1632  CD  PRO A 109     -18.070 -19.146   6.281  1.00 94.52           C  
ATOM   1633  HD2 PRO A 109     -17.253 -19.773   5.923  1.00 94.52           H  
ATOM   1634  HD3 PRO A 109     -18.966 -19.319   5.685  1.00 94.52           H  
ATOM   1635  N   LEU A 110     -16.913 -15.693   9.169  1.00 93.90           N  
ATOM   1636  H   LEU A 110     -17.811 -15.243   9.275  1.00 93.90           H  
ATOM   1637  CA  LEU A 110     -15.815 -15.250  10.025  1.00 93.90           C  
ATOM   1638  HA  LEU A 110     -14.981 -14.982   9.378  1.00 93.90           H  
ATOM   1639  C   LEU A 110     -15.366 -16.387  10.957  1.00 93.90           C  
ATOM   1640  CB  LEU A 110     -16.246 -13.994  10.807  1.00 93.90           C  
ATOM   1641  HB2 LEU A 110     -17.122 -14.242  11.407  1.00 93.90           H  
ATOM   1642  HB3 LEU A 110     -16.535 -13.215  10.102  1.00 93.90           H  
ATOM   1643  O   LEU A 110     -16.066 -16.770  11.894  1.00 93.90           O  
ATOM   1644  CG  LEU A 110     -15.153 -13.445  11.746  1.00 93.90           C  
ATOM   1645  HG  LEU A 110     -14.835 -14.231  12.430  1.00 93.90           H  
ATOM   1646  CD1 LEU A 110     -13.932 -12.946  10.978  1.00 93.90           C  
ATOM   1647 HD11 LEU A 110     -14.225 -12.168  10.273  1.00 93.90           H  
ATOM   1648 HD12 LEU A 110     -13.236 -12.507  11.693  1.00 93.90           H  
ATOM   1649 HD13 LEU A 110     -13.446 -13.765  10.448  1.00 93.90           H  
ATOM   1650  CD2 LEU A 110     -15.670 -12.284  12.594  1.00 93.90           C  
ATOM   1651 HD21 LEU A 110     -15.836 -11.399  11.980  1.00 93.90           H  
ATOM   1652 HD22 LEU A 110     -14.943 -12.035  13.368  1.00 93.90           H  
ATOM   1653 HD23 LEU A 110     -16.619 -12.551  13.059  1.00 93.90           H  
ATOM   1654  N   SER A 111     -14.162 -16.906  10.720  1.00 91.85           N  
ATOM   1655  H   SER A 111     -13.662 -16.589   9.903  1.00 91.85           H  
ATOM   1656  CA  SER A 111     -13.534 -17.898  11.594  1.00 91.85           C  
ATOM   1657  HA  SER A 111     -14.309 -18.582  11.943  1.00 91.85           H  
ATOM   1658  C   SER A 111     -12.899 -17.232  12.819  1.00 91.85           C  
ATOM   1659  CB  SER A 111     -12.512 -18.733  10.815  1.00 91.85           C  
ATOM   1660  HB2 SER A 111     -12.125 -19.516  11.467  1.00 91.85           H  
ATOM   1661  HB3 SER A 111     -12.996 -19.200   9.958  1.00 91.85           H  
ATOM   1662  O   SER A 111     -12.294 -16.164  12.705  1.00 91.85           O  
ATOM   1663  OG  SER A 111     -11.431 -17.930  10.375  1.00 91.85           O  
ATOM   1664  HG  SER A 111     -11.562 -17.685   9.456  1.00 91.85           H  
ATOM   1665  N   MET A 112     -13.012 -17.876  13.986  1.00 90.45           N  
ATOM   1666  H   MET A 112     -13.546 -18.734  13.993  1.00 90.45           H  
ATOM   1667  CA  MET A 112     -12.403 -17.440  15.256  1.00 90.45           C  
ATOM   1668  HA  MET A 112     -12.883 -17.999  16.059  1.00 90.45           H  
ATOM   1669  C   MET A 112     -12.627 -15.940  15.576  1.00 90.45           C  
ATOM   1670  CB  MET A 112     -10.915 -17.821  15.281  1.00 90.45           C  
ATOM   1671  HB2 MET A 112     -10.395 -17.272  14.495  1.00 90.45           H  
ATOM   1672  HB3 MET A 112     -10.499 -17.531  16.246  1.00 90.45           H  
ATOM   1673  O   MET A 112     -11.662 -15.194  15.759  1.00 90.45           O  
ATOM   1674  CG  MET A 112     -10.655 -19.319  15.106  1.00 90.45           C  
ATOM   1675  HG2 MET A 112     -11.172 -19.854  15.903  1.00 90.45           H  
ATOM   1676  HG3 MET A 112     -11.056 -19.655  14.150  1.00 90.45           H  
ATOM   1677  SD  MET A 112      -8.899 -19.757  15.176  1.00 90.45           S  
ATOM   1678  CE  MET A 112      -8.335 -19.146  13.562  1.00 90.45           C  
ATOM   1679  HE1 MET A 112      -8.520 -18.075  13.473  1.00 90.45           H  
ATOM   1680  HE2 MET A 112      -8.866 -19.669  12.766  1.00 90.45           H  
ATOM   1681  HE3 MET A 112      -7.266 -19.331  13.459  1.00 90.45           H  
ATOM   1682  N   PRO A 113     -13.888 -15.471  15.672  1.00 91.48           N  
ATOM   1683  CA  PRO A 113     -14.204 -14.050  15.871  1.00 91.48           C  
ATOM   1684  HA  PRO A 113     -13.831 -13.469  15.027  1.00 91.48           H  
ATOM   1685  C   PRO A 113     -13.610 -13.451  17.158  1.00 91.48           C  
ATOM   1686  CB  PRO A 113     -15.738 -13.987  15.890  1.00 91.48           C  
ATOM   1687  HB2 PRO A 113     -16.116 -13.228  16.575  1.00 91.48           H  
ATOM   1688  HB3 PRO A 113     -16.107 -13.799  14.882  1.00 91.48           H  
ATOM   1689  O   PRO A 113     -13.375 -12.248  17.226  1.00 91.48           O  
ATOM   1690  CG  PRO A 113     -16.169 -15.389  16.312  1.00 91.48           C  
ATOM   1691  HG2 PRO A 113     -16.108 -15.486  17.396  1.00 91.48           H  
ATOM   1692  HG3 PRO A 113     -17.172 -15.629  15.958  1.00 91.48           H  
ATOM   1693  CD  PRO A 113     -15.111 -16.265  15.651  1.00 91.48           C  
ATOM   1694  HD2 PRO A 113     -15.004 -17.199  16.203  1.00 91.48           H  
ATOM   1695  HD3 PRO A 113     -15.396 -16.465  14.619  1.00 91.48           H  
ATOM   1696  N   GLY A 114     -13.348 -14.290  18.168  1.00 90.48           N  
ATOM   1697  H   GLY A 114     -13.565 -15.266  18.028  1.00 90.48           H  
ATOM   1698  CA  GLY A 114     -12.805 -13.891  19.467  1.00 90.48           C  
ATOM   1699  HA2 GLY A 114     -13.242 -12.934  19.752  1.00 90.48           H  
ATOM   1700  HA3 GLY A 114     -13.099 -14.630  20.213  1.00 90.48           H  
ATOM   1701  C   GLY A 114     -11.282 -13.737  19.537  1.00 90.48           C  
ATOM   1702  O   GLY A 114     -10.781 -13.471  20.625  1.00 90.48           O  
ATOM   1703  N   ILE A 115     -10.535 -13.908  18.435  1.00 90.80           N  
ATOM   1704  H   ILE A 115     -10.994 -14.119  17.560  1.00 90.80           H  
ATOM   1705  CA  ILE A 115      -9.100 -13.564  18.406  1.00 90.80           C  
ATOM   1706  HA  ILE A 115      -8.577 -14.164  19.150  1.00 90.80           H  
ATOM   1707  C   ILE A 115      -8.954 -12.095  18.795  1.00 90.80           C  
ATOM   1708  CB  ILE A 115      -8.471 -13.838  17.019  1.00 90.80           C  
ATOM   1709  HB  ILE A 115      -9.131 -13.431  16.253  1.00 90.80           H  
ATOM   1710  O   ILE A 115      -9.671 -11.251  18.262  1.00 90.80           O  
ATOM   1711  CG1 ILE A 115      -8.353 -15.359  16.810  1.00 90.80           C  
ATOM   1712 HG12 ILE A 115      -7.606 -15.762  17.494  1.00 90.80           H  
ATOM   1713 HG13 ILE A 115      -9.308 -15.826  17.052  1.00 90.80           H  
ATOM   1714  CG2 ILE A 115      -7.085 -13.175  16.867  1.00 90.80           C  
ATOM   1715 HG21 ILE A 115      -7.159 -12.090  16.942  1.00 90.80           H  
ATOM   1716 HG22 ILE A 115      -6.663 -13.381  15.883  1.00 90.80           H  
ATOM   1717 HG23 ILE A 115      -6.394 -13.541  17.626  1.00 90.80           H  
ATOM   1718  CD1 ILE A 115      -7.984 -15.764  15.379  1.00 90.80           C  
ATOM   1719 HD11 ILE A 115      -6.989 -15.409  15.113  1.00 90.80           H  
ATOM   1720 HD12 ILE A 115      -7.979 -16.852  15.316  1.00 90.80           H  
ATOM   1721 HD13 ILE A 115      -8.717 -15.364  14.677  1.00 90.80           H  
ATOM   1722  N   THR A 116      -8.047 -11.785  19.722  1.00 92.49           N  
ATOM   1723  H   THR A 116      -7.472 -12.517  20.115  1.00 92.49           H  
ATOM   1724  CA  THR A 116      -7.902 -10.428  20.257  1.00 92.49           C  
ATOM   1725  HA  THR A 116      -8.527  -9.753  19.671  1.00 92.49           H  
ATOM   1726  C   THR A 116      -6.483  -9.906  20.148  1.00 92.49           C  
ATOM   1727  CB  THR A 116      -8.374 -10.315  21.714  1.00 92.49           C  
ATOM   1728  HB  THR A 116      -8.270  -9.274  22.020  1.00 92.49           H  
ATOM   1729  O   THR A 116      -5.543 -10.605  20.519  1.00 92.49           O  
ATOM   1730  CG2 THR A 116      -9.834 -10.727  21.890  1.00 92.49           C  
ATOM   1731 HG21 THR A 116     -10.340 -10.722  20.924  1.00 92.49           H  
ATOM   1732 HG22 THR A 116      -9.904 -11.735  22.299  1.00 92.49           H  
ATOM   1733 HG23 THR A 116     -10.345 -10.018  22.542  1.00 92.49           H  
ATOM   1734  OG1 THR A 116      -7.615 -11.122  22.589  1.00 92.49           O  
ATOM   1735  HG1 THR A 116      -6.716 -11.141  22.251  1.00 92.49           H  
ATOM   1736  N   ALA A 117      -6.346  -8.644  19.752  1.00 91.35           N  
ATOM   1737  H   ALA A 117      -7.180  -8.129  19.506  1.00 91.35           H  
ATOM   1738  CA  ALA A 117      -5.148  -7.857  19.994  1.00 91.35           C  
ATOM   1739  HA  ALA A 117      -4.301  -8.527  20.144  1.00 91.35           H  
ATOM   1740  C   ALA A 117      -5.329  -7.026  21.267  1.00 91.35           C  
ATOM   1741  CB  ALA A 117      -4.838  -6.994  18.773  1.00 91.35           C  
ATOM   1742  HB1 ALA A 117      -3.967  -6.373  18.984  1.00 91.35           H  
ATOM   1743  HB2 ALA A 117      -4.617  -7.634  17.919  1.00 91.35           H  
ATOM   1744  HB3 ALA A 117      -5.687  -6.349  18.546  1.00 91.35           H  
ATOM   1745  O   ALA A 117      -6.408  -6.487  21.531  1.00 91.35           O  
ATOM   1746  N   VAL A 118      -4.264  -6.953  22.059  1.00 88.79           N  
ATOM   1747  H   VAL A 118      -3.401  -7.383  21.758  1.00 88.79           H  
ATOM   1748  CA  VAL A 118      -4.197  -6.148  23.276  1.00 88.79           C  
ATOM   1749  HA  VAL A 118      -5.069  -5.497  23.331  1.00 88.79           H  
ATOM   1750  C   VAL A 118      -2.959  -5.277  23.176  1.00 88.79           C  
ATOM   1751  CB  VAL A 118      -4.164  -7.022  24.544  1.00 88.79           C  
ATOM   1752  HB  VAL A 118      -3.277  -7.656  24.522  1.00 88.79           H  
ATOM   1753  O   VAL A 118      -1.862  -5.780  22.920  1.00 88.79           O  
ATOM   1754  CG1 VAL A 118      -4.124  -6.167  25.818  1.00 88.79           C  
ATOM   1755 HG11 VAL A 118      -4.986  -5.501  25.854  1.00 88.79           H  
ATOM   1756 HG12 VAL A 118      -4.130  -6.810  26.698  1.00 88.79           H  
ATOM   1757 HG13 VAL A 118      -3.212  -5.571  25.847  1.00 88.79           H  
ATOM   1758  CG2 VAL A 118      -5.401  -7.926  24.634  1.00 88.79           C  
ATOM   1759 HG21 VAL A 118      -6.299  -7.309  24.647  1.00 88.79           H  
ATOM   1760 HG22 VAL A 118      -5.436  -8.607  23.784  1.00 88.79           H  
ATOM   1761 HG23 VAL A 118      -5.356  -8.520  25.547  1.00 88.79           H  
ATOM   1762  N   TYR A 119      -3.136  -3.981  23.394  1.00 85.42           N  
ATOM   1763  H   TYR A 119      -4.059  -3.655  23.642  1.00 85.42           H  
ATOM   1764  CA  TYR A 119      -2.031  -3.046  23.491  1.00 85.42           C  
ATOM   1765  HA  TYR A 119      -1.157  -3.455  22.984  1.00 85.42           H  
ATOM   1766  C   TYR A 119      -1.686  -2.856  24.967  1.00 85.42           C  
ATOM   1767  CB  TYR A 119      -2.392  -1.736  22.787  1.00 85.42           C  
ATOM   1768  HB2 TYR A 119      -3.307  -1.333  23.222  1.00 85.42           H  
ATOM   1769  HB3 TYR A 119      -2.591  -1.939  21.735  1.00 85.42           H  
ATOM   1770  O   TYR A 119      -2.481  -2.305  25.727  1.00 85.42           O  
ATOM   1771  CG  TYR A 119      -1.291  -0.700  22.885  1.00 85.42           C  
ATOM   1772  CD1 TYR A 119      -1.381   0.330  23.840  1.00 85.42           C  
ATOM   1773  HD1 TYR A 119      -2.236   0.370  24.498  1.00 85.42           H  
ATOM   1774  CD2 TYR A 119      -0.170  -0.778  22.037  1.00 85.42           C  
ATOM   1775  HD2 TYR A 119      -0.095  -1.578  21.316  1.00 85.42           H  
ATOM   1776  CE1 TYR A 119      -0.356   1.289  23.944  1.00 85.42           C  
ATOM   1777  HE1 TYR A 119      -0.434   2.078  24.677  1.00 85.42           H  
ATOM   1778  CE2 TYR A 119       0.856   0.182  22.133  1.00 85.42           C  
ATOM   1779  HE2 TYR A 119       1.717   0.129  21.484  1.00 85.42           H  
ATOM   1780  OH  TYR A 119       1.749   2.149  23.179  1.00 85.42           O  
ATOM   1781  HH  TYR A 119       1.610   2.730  23.930  1.00 85.42           H  
ATOM   1782  CZ  TYR A 119       0.765   1.215  23.089  1.00 85.42           C  
ATOM   1783  N   ASP A 120      -0.498  -3.308  25.373  1.00 72.27           N  
ATOM   1784  H   ASP A 120       0.099  -3.783  24.711  1.00 72.27           H  
ATOM   1785  CA  ASP A 120       0.045  -3.021  26.700  1.00 72.27           C  
ATOM   1786  HA  ASP A 120      -0.774  -2.765  27.371  1.00 72.27           H  
ATOM   1787  C   ASP A 120       0.983  -1.809  26.625  1.00 72.27           C  
ATOM   1788  CB  ASP A 120       0.719  -4.262  27.305  1.00 72.27           C  
ATOM   1789  HB2 ASP A 120       1.595  -4.527  26.713  1.00 72.27           H  
ATOM   1790  HB3 ASP A 120       0.017  -5.095  27.265  1.00 72.27           H  
ATOM   1791  O   ASP A 120       2.095  -1.875  26.089  1.00 72.27           O  
ATOM   1792  CG  ASP A 120       1.135  -4.048  28.769  1.00 72.27           C  
ATOM   1793  OD1 ASP A 120       0.999  -2.908  29.278  1.00 72.27           O  
ATOM   1794  OD2 ASP A 120       1.632  -5.016  29.378  1.00 72.27           O  
ATOM   1795  N   SER A 121       0.536  -0.685  27.185  1.00 63.16           N  
ATOM   1796  H   SER A 121      -0.348  -0.710  27.674  1.00 63.16           H  
ATOM   1797  CA  SER A 121       1.336   0.536  27.263  1.00 63.16           C  
ATOM   1798  HA  SER A 121       1.648   0.806  26.254  1.00 63.16           H  
ATOM   1799  C   SER A 121       2.609   0.356  28.095  1.00 63.16           C  
ATOM   1800  CB  SER A 121       0.490   1.683  27.825  1.00 63.16           C  
ATOM   1801  HB2 SER A 121       1.112   2.570  27.939  1.00 63.16           H  
ATOM   1802  HB3 SER A 121      -0.314   1.905  27.123  1.00 63.16           H  
ATOM   1803  O   SER A 121       3.606   1.018  27.804  1.00 63.16           O  
ATOM   1804  OG  SER A 121      -0.078   1.334  29.074  1.00 63.16           O  
ATOM   1805  HG  SER A 121      -0.652   2.047  29.363  1.00 63.16           H  
ATOM   1806  N   ARG A 122       2.632  -0.559  29.078  1.00 56.52           N  
ATOM   1807  H   ARG A 122       1.826  -1.157  29.198  1.00 56.52           H  
ATOM   1808  CA  ARG A 122       3.830  -0.825  29.893  1.00 56.52           C  
ATOM   1809  HA  ARG A 122       4.254   0.123  30.222  1.00 56.52           H  
ATOM   1810  C   ARG A 122       4.921  -1.507  29.077  1.00 56.52           C  
ATOM   1811  CB  ARG A 122       3.485  -1.673  31.125  1.00 56.52           C  
ATOM   1812  HB2 ARG A 122       3.004  -2.601  30.816  1.00 56.52           H  
ATOM   1813  HB3 ARG A 122       4.416  -1.934  31.629  1.00 56.52           H  
ATOM   1814  O   ARG A 122       6.079  -1.117  29.188  1.00 56.52           O  
ATOM   1815  CG  ARG A 122       2.590  -0.928  32.122  1.00 56.52           C  
ATOM   1816  HG2 ARG A 122       3.085  -0.008  32.431  1.00 56.52           H  
ATOM   1817  HG3 ARG A 122       1.636  -0.685  31.652  1.00 56.52           H  
ATOM   1818  CD  ARG A 122       2.342  -1.814  33.346  1.00 56.52           C  
ATOM   1819  HD2 ARG A 122       1.784  -2.693  33.023  1.00 56.52           H  
ATOM   1820  HD3 ARG A 122       3.304  -2.134  33.746  1.00 56.52           H  
ATOM   1821  NE  ARG A 122       1.590  -1.097  34.393  1.00 56.52           N  
ATOM   1822  HE  ARG A 122       1.324  -0.146  34.182  1.00 56.52           H  
ATOM   1823  NH1 ARG A 122       1.484  -2.825  35.895  1.00 56.52           N  
ATOM   1824 HH11 ARG A 122       1.952  -3.411  35.218  1.00 56.52           H  
ATOM   1825 HH12 ARG A 122       1.181  -3.204  36.780  1.00 56.52           H  
ATOM   1826  NH2 ARG A 122       0.563  -0.857  36.412  1.00 56.52           N  
ATOM   1827 HH21 ARG A 122       0.273  -1.241  37.300  1.00 56.52           H  
ATOM   1828 HH22 ARG A 122       0.334   0.098  36.179  1.00 56.52           H  
ATOM   1829  CZ  ARG A 122       1.218  -1.594  35.558  1.00 56.52           C  
ATOM   1830  N   ALA A 123       4.564  -2.467  28.225  1.00 51.69           N  
ATOM   1831  H   ALA A 123       3.592  -2.740  28.188  1.00 51.69           H  
ATOM   1832  CA  ALA A 123       5.521  -3.119  27.330  1.00 51.69           C  
ATOM   1833  HA  ALA A 123       6.358  -3.489  27.922  1.00 51.69           H  
ATOM   1834  C   ALA A 123       6.093  -2.139  26.288  1.00 51.69           C  
ATOM   1835  CB  ALA A 123       4.833  -4.319  26.670  1.00 51.69           C  
ATOM   1836  HB1 ALA A 123       4.458  -4.999  27.435  1.00 51.69           H  
ATOM   1837  HB2 ALA A 123       5.549  -4.851  26.042  1.00 51.69           H  
ATOM   1838  HB3 ALA A 123       4.000  -3.981  26.054  1.00 51.69           H  
ATOM   1839  O   ALA A 123       7.283  -2.190  25.980  1.00 51.69           O  
ATOM   1840  N   ALA A 124       5.275  -1.203  25.789  1.00 50.34           N  
ATOM   1841  H   ALA A 124       4.296  -1.234  26.037  1.00 50.34           H  
ATOM   1842  CA  ALA A 124       5.740  -0.158  24.878  1.00 50.34           C  
ATOM   1843  HA  ALA A 124       6.299  -0.630  24.069  1.00 50.34           H  
ATOM   1844  C   ALA A 124       6.696   0.835  25.566  1.00 50.34           C  
ATOM   1845  CB  ALA A 124       4.521   0.541  24.268  1.00 50.34           C  
ATOM   1846  HB1 ALA A 124       3.943   1.034  25.049  1.00 50.34           H  
ATOM   1847  HB2 ALA A 124       4.851   1.286  23.544  1.00 50.34           H  
ATOM   1848  HB3 ALA A 124       3.888  -0.189  23.763  1.00 50.34           H  
ATOM   1849  O   ALA A 124       7.721   1.186  24.982  1.00 50.34           O  
ATOM   1850  N   ALA A 125       6.408   1.224  26.816  1.00 50.15           N  
ATOM   1851  H   ALA A 125       5.536   0.922  27.227  1.00 50.15           H  
ATOM   1852  CA  ALA A 125       7.234   2.156  27.585  1.00 50.15           C  
ATOM   1853  HA  ALA A 125       7.280   3.096  27.036  1.00 50.15           H  
ATOM   1854  C   ALA A 125       8.676   1.651  27.793  1.00 50.15           C  
ATOM   1855  CB  ALA A 125       6.544   2.456  28.919  1.00 50.15           C  
ATOM   1856  HB1 ALA A 125       7.126   3.193  29.472  1.00 50.15           H  
ATOM   1857  HB2 ALA A 125       5.547   2.859  28.738  1.00 50.15           H  
ATOM   1858  HB3 ALA A 125       6.463   1.546  29.514  1.00 50.15           H  
ATOM   1859  O   ALA A 125       9.616   2.443  27.716  1.00 50.15           O  
ATOM   1860  N   VAL A 126       8.863   0.338  27.990  1.00 47.12           N  
ATOM   1861  H   VAL A 126       8.046  -0.253  28.050  1.00 47.12           H  
ATOM   1862  CA  VAL A 126      10.192  -0.276  28.186  1.00 47.12           C  
ATOM   1863  HA  VAL A 126      10.723   0.298  28.944  1.00 47.12           H  
ATOM   1864  C   VAL A 126      11.062  -0.211  26.923  1.00 47.12           C  
ATOM   1865  CB  VAL A 126      10.056  -1.725  28.704  1.00 47.12           C  
ATOM   1866  HB  VAL A 126       9.438  -2.296  28.011  1.00 47.12           H  
ATOM   1867  O   VAL A 126      12.278  -0.118  27.042  1.00 47.12           O  
ATOM   1868  CG1 VAL A 126      11.403  -2.443  28.864  1.00 47.12           C  
ATOM   1869 HG11 VAL A 126      12.076  -1.849  29.483  1.00 47.12           H  
ATOM   1870 HG12 VAL A 126      11.256  -3.422  29.322  1.00 47.12           H  
ATOM   1871 HG13 VAL A 126      11.863  -2.599  27.888  1.00 47.12           H  
ATOM   1872  CG2 VAL A 126       9.390  -1.747  30.088  1.00 47.12           C  
ATOM   1873 HG21 VAL A 126       8.417  -1.257  30.056  1.00 47.12           H  
ATOM   1874 HG22 VAL A 126      10.019  -1.227  30.812  1.00 47.12           H  
ATOM   1875 HG23 VAL A 126       9.244  -2.777  30.412  1.00 47.12           H  
ATOM   1876  N   ASN A 127      10.476  -0.187  25.722  1.00 39.66           N  
ATOM   1877  H   ASN A 127       9.468  -0.234  25.671  1.00 39.66           H  
ATOM   1878  CA  ASN A 127      11.246  -0.021  24.481  1.00 39.66           C  
ATOM   1879  HA  ASN A 127      12.241  -0.442  24.621  1.00 39.66           H  
ATOM   1880  C   ASN A 127      11.488   1.451  24.107  1.00 39.66           C  
ATOM   1881  CB  ASN A 127      10.559  -0.798  23.346  1.00 39.66           C  
ATOM   1882  HB2 ASN A 127      10.922  -0.420  22.391  1.00 39.66           H  
ATOM   1883  HB3 ASN A 127       9.481  -0.641  23.389  1.00 39.66           H  
ATOM   1884  O   ASN A 127      12.399   1.744  23.335  1.00 39.66           O  
ATOM   1885  CG  ASN A 127      10.861  -2.287  23.373  1.00 39.66           C  
ATOM   1886  ND2 ASN A 127      10.187  -3.056  22.551  1.00 39.66           N  
ATOM   1887 HD21 ASN A 127      10.400  -4.042  22.612  1.00 39.66           H  
ATOM   1888 HD22 ASN A 127       9.460  -2.669  21.968  1.00 39.66           H  
ATOM   1889  OD1 ASN A 127      11.706  -2.793  24.088  1.00 39.66           O  
ATOM   1890  N   SER A 128      10.705   2.387  24.646  1.00 38.17           N  
ATOM   1891  H   SER A 128       9.921   2.098  25.214  1.00 38.17           H  
ATOM   1892  CA  SER A 128      10.877   3.825  24.392  1.00 38.17           C  
ATOM   1893  HA  SER A 128      11.299   3.943  23.394  1.00 38.17           H  
ATOM   1894  C   SER A 128      11.870   4.523  25.326  1.00 38.17           C  
ATOM   1895  CB  SER A 128       9.528   4.545  24.359  1.00 38.17           C  
ATOM   1896  HB2 SER A 128       9.052   4.350  23.398  1.00 38.17           H  
ATOM   1897  HB3 SER A 128       9.675   5.621  24.455  1.00 38.17           H  
ATOM   1898  O   SER A 128      12.215   5.673  25.071  1.00 38.17           O  
ATOM   1899  OG  SER A 128       8.668   4.083  25.376  1.00 38.17           O  
ATOM   1900  HG  SER A 128       9.156   4.045  26.202  1.00 38.17           H  
ATOM   1901  N   THR A 129      12.418   3.854  26.347  1.00 34.10           N  
ATOM   1902  H   THR A 129      12.141   2.902  26.542  1.00 34.10           H  
ATOM   1903  CA  THR A 129      13.488   4.437  27.183  1.00 34.10           C  
ATOM   1904  HA  THR A 129      13.186   5.450  27.450  1.00 34.10           H  
ATOM   1905  C   THR A 129      14.827   4.608  26.458  1.00 34.10           C  
ATOM   1906  CB  THR A 129      13.690   3.668  28.498  1.00 34.10           C  
ATOM   1907  HB  THR A 129      14.645   3.936  28.949  1.00 34.10           H  
ATOM   1908  O   THR A 129      15.767   5.120  27.058  1.00 34.10           O  
ATOM   1909  CG2 THR A 129      12.588   3.982  29.506  1.00 34.10           C  
ATOM   1910 HG21 THR A 129      11.617   3.700  29.098  1.00 34.10           H  
ATOM   1911 HG22 THR A 129      12.766   3.433  30.430  1.00 34.10           H  
ATOM   1912 HG23 THR A 129      12.587   5.050  29.725  1.00 34.10           H  
ATOM   1913  OG1 THR A 129      13.665   2.285  28.250  1.00 34.10           O  
ATOM   1914  HG1 THR A 129      13.755   1.817  29.084  1.00 34.10           H  
ATOM   1915  N   MET A 130      14.931   4.255  25.170  1.00 34.03           N  
ATOM   1916  H   MET A 130      14.139   3.810  24.729  1.00 34.03           H  
ATOM   1917  CA  MET A 130      16.133   4.514  24.370  1.00 34.03           C  
ATOM   1918  HA  MET A 130      16.926   4.838  25.044  1.00 34.03           H  
ATOM   1919  C   MET A 130      16.054   5.692  23.393  1.00 34.03           C  
ATOM   1920  CB  MET A 130      16.647   3.223  23.713  1.00 34.03           C  
ATOM   1921  HB2 MET A 130      15.820   2.638  23.310  1.00 34.03           H  
ATOM   1922  HB3 MET A 130      17.324   3.469  22.895  1.00 34.03           H  
ATOM   1923  O   MET A 130      17.059   5.947  22.750  1.00 34.03           O  
ATOM   1924  CG  MET A 130      17.440   2.396  24.731  1.00 34.03           C  
ATOM   1925  HG2 MET A 130      18.095   3.065  25.290  1.00 34.03           H  
ATOM   1926  HG3 MET A 130      16.748   1.931  25.432  1.00 34.03           H  
ATOM   1927  SD  MET A 130      18.488   1.122  23.981  1.00 34.03           S  
ATOM   1928  CE  MET A 130      19.369   0.569  25.462  1.00 34.03           C  
ATOM   1929  HE1 MET A 130      18.653   0.196  26.194  1.00 34.03           H  
ATOM   1930  HE2 MET A 130      20.063  -0.229  25.195  1.00 34.03           H  
ATOM   1931  HE3 MET A 130      19.924   1.404  25.889  1.00 34.03           H  
ATOM   1932  N   ASN A 131      14.957   6.451  23.297  1.00 28.84           N  
ATOM   1933  H   ASN A 131      14.154   6.238  23.871  1.00 28.84           H  
ATOM   1934  CA  ASN A 131      14.945   7.702  22.520  1.00 28.84           C  
ATOM   1935  HA  ASN A 131      15.917   8.190  22.593  1.00 28.84           H  
ATOM   1936  C   ASN A 131      13.918   8.685  23.102  1.00 28.84           C  
ATOM   1937  CB  ASN A 131      14.675   7.404  21.027  1.00 28.84           C  
ATOM   1938  HB2 ASN A 131      13.893   6.650  20.942  1.00 28.84           H  
ATOM   1939  HB3 ASN A 131      14.313   8.314  20.549  1.00 28.84           H  
ATOM   1940  O   ASN A 131      12.774   8.739  22.655  1.00 28.84           O  
ATOM   1941  CG  ASN A 131      15.909   6.984  20.242  1.00 28.84           C  
ATOM   1942  ND2 ASN A 131      15.769   6.060  19.320  1.00 28.84           N  
ATOM   1943 HD21 ASN A 131      14.872   5.622  19.168  1.00 28.84           H  
ATOM   1944 HD22 ASN A 131      16.622   5.825  18.833  1.00 28.84           H  
ATOM   1945  OD1 ASN A 131      17.001   7.499  20.383  1.00 28.84           O  
ATOM   1946  N   ILE A 132      14.329   9.442  24.121  1.00 29.48           N  
ATOM   1947  H   ILE A 132      15.288   9.346  24.426  1.00 29.48           H  
ATOM   1948  CA  ILE A 132      13.630  10.660  24.539  1.00 29.48           C  
ATOM   1949  HA  ILE A 132      12.568  10.583  24.303  1.00 29.48           H  
ATOM   1950  C   ILE A 132      14.230  11.788  23.703  1.00 29.48           C  
ATOM   1951  CB  ILE A 132      13.763  10.909  26.062  1.00 29.48           C  
ATOM   1952  HB  ILE A 132      14.821  10.981  26.312  1.00 29.48           H  
ATOM   1953  O   ILE A 132      15.330  12.250  23.994  1.00 29.48           O  
ATOM   1954  CG1 ILE A 132      13.153   9.729  26.857  1.00 29.48           C  
ATOM   1955 HG12 ILE A 132      13.607   8.796  26.524  1.00 29.48           H  
ATOM   1956 HG13 ILE A 132      12.083   9.671  26.655  1.00 29.48           H  
ATOM   1957  CG2 ILE A 132      13.079  12.236  26.449  1.00 29.48           C  
ATOM   1958 HG21 ILE A 132      13.220  12.449  27.509  1.00 29.48           H  
ATOM   1959 HG22 ILE A 132      12.013  12.192  26.227  1.00 29.48           H  
ATOM   1960 HG23 ILE A 132      13.515  13.068  25.895  1.00 29.48           H  
ATOM   1961  CD1 ILE A 132      13.371   9.815  28.373  1.00 29.48           C  
ATOM   1962 HD11 ILE A 132      12.799  10.641  28.797  1.00 29.48           H  
ATOM   1963 HD12 ILE A 132      13.031   8.889  28.836  1.00 29.48           H  
ATOM   1964 HD13 ILE A 132      14.430   9.951  28.590  1.00 29.48           H  
ATOM   1965  N   ASP A 133      13.527  12.171  22.643  1.00 29.75           N  
ATOM   1966  H   ASP A 133      12.637  11.731  22.464  1.00 29.75           H  
ATOM   1967  CA  ASP A 133      13.787  13.412  21.916  1.00 29.75           C  
ATOM   1968  HA  ASP A 133      14.826  13.699  22.075  1.00 29.75           H  
ATOM   1969  C   ASP A 133      12.833  14.476  22.493  1.00 29.75           C  
ATOM   1970  CB  ASP A 133      13.594  13.181  20.406  1.00 29.75           C  
ATOM   1971  HB2 ASP A 133      13.862  12.149  20.176  1.00 29.75           H  
ATOM   1972  HB3 ASP A 133      12.545  13.312  20.139  1.00 29.75           H  
ATOM   1973  O   ASP A 133      11.619  14.238  22.501  1.00 29.75           O  
ATOM   1974  CG  ASP A 133      14.468  14.079  19.520  1.00 29.75           C  
ATOM   1975  OD1 ASP A 133      15.180  14.951  20.065  1.00 29.75           O  
ATOM   1976  OD2 ASP A 133      14.466  13.817  18.295  1.00 29.75           O  
ATOM   1977  N   PRO A 134      13.333  15.581  23.074  1.00 33.18           N  
ATOM   1978  CA  PRO A 134      12.498  16.584  23.709  1.00 33.18           C  
ATOM   1979  HA  PRO A 134      11.588  16.144  24.118  1.00 33.18           H  
ATOM   1980  C   PRO A 134      12.124  17.661  22.689  1.00 33.18           C  
ATOM   1981  CB  PRO A 134      13.361  17.121  24.855  1.00 33.18           C  
ATOM   1982  HB2 PRO A 134      13.272  16.453  25.712  1.00 33.18           H  
ATOM   1983  HB3 PRO A 134      13.086  18.137  25.138  1.00 33.18           H  
ATOM   1984  O   PRO A 134      12.909  18.571  22.447  1.00 33.18           O  
ATOM   1985  CG  PRO A 134      14.786  17.046  24.299  1.00 33.18           C  
ATOM   1986  HG2 PRO A 134      15.507  16.835  25.089  1.00 33.18           H  
ATOM   1987  HG3 PRO A 134      15.045  17.979  23.799  1.00 33.18           H  
ATOM   1988  CD  PRO A 134      14.738  15.910  23.272  1.00 33.18           C  
ATOM   1989  HD2 PRO A 134      15.190  16.232  22.334  1.00 33.18           H  
ATOM   1990  HD3 PRO A 134      15.273  15.048  23.672  1.00 33.18           H  
ATOM   1991  N   ASP A 135      10.920  17.587  22.127  1.00 30.28           N  
ATOM   1992  H   ASP A 135      10.376  16.745  22.253  1.00 30.28           H  
ATOM   1993  CA  ASP A 135      10.234  18.784  21.626  1.00 30.28           C  
ATOM   1994  HA  ASP A 135      10.411  19.565  22.366  1.00 30.28           H  
ATOM   1995  C   ASP A 135       8.715  18.545  21.595  1.00 30.28           C  
ATOM   1996  CB  ASP A 135      10.818  19.281  20.279  1.00 30.28           C  
ATOM   1997  HB2 ASP A 135      10.305  18.801  19.445  1.00 30.28           H  
ATOM   1998  HB3 ASP A 135      11.865  18.991  20.198  1.00 30.28           H  
ATOM   1999  O   ASP A 135       8.099  18.296  20.557  1.00 30.28           O  
ATOM   2000  CG  ASP A 135      10.761  20.812  20.115  1.00 30.28           C  
ATOM   2001  OD1 ASP A 135      10.514  21.525  21.116  1.00 30.28           O  
ATOM   2002  OD2 ASP A 135      10.993  21.273  18.973  1.00 30.28           O  
ATOM   2003  N   GLU A 136       8.093  18.560  22.777  1.00 36.29           N  
ATOM   2004  H   GLU A 136       8.648  18.756  23.598  1.00 36.29           H  
ATOM   2005  CA  GLU A 136       6.651  18.788  22.891  1.00 36.29           C  
ATOM   2006  HA  GLU A 136       6.136  18.272  22.081  1.00 36.29           H  
ATOM   2007  C   GLU A 136       6.402  20.286  22.690  1.00 36.29           C  
ATOM   2008  CB  GLU A 136       6.071  18.254  24.216  1.00 36.29           C  
ATOM   2009  HB2 GLU A 136       6.647  18.638  25.057  1.00 36.29           H  
ATOM   2010  HB3 GLU A 136       5.045  18.611  24.299  1.00 36.29           H  
ATOM   2011  O   GLU A 136       6.228  21.051  23.635  1.00 36.29           O  
ATOM   2012  CG  GLU A 136       6.046  16.716  24.260  1.00 36.29           C  
ATOM   2013  HG2 GLU A 136       7.067  16.349  24.369  1.00 36.29           H  
ATOM   2014  HG3 GLU A 136       5.664  16.351  23.307  1.00 36.29           H  
ATOM   2015  CD  GLU A 136       5.173  16.135  25.390  1.00 36.29           C  
ATOM   2016  OE1 GLU A 136       4.788  14.947  25.258  1.00 36.29           O  
ATOM   2017  OE2 GLU A 136       4.908  16.842  26.387  1.00 36.29           O  
ATOM   2018  N   GLY A 137       6.448  20.713  21.428  1.00 27.91           N  
ATOM   2019  H   GLY A 137       6.737  20.059  20.715  1.00 27.91           H  
ATOM   2020  CA  GLY A 137       5.951  22.019  21.027  1.00 27.91           C  
ATOM   2021  HA2 GLY A 137       6.461  22.794  21.599  1.00 27.91           H  
ATOM   2022  HA3 GLY A 137       6.140  22.181  19.966  1.00 27.91           H  
ATOM   2023  C   GLY A 137       4.447  22.080  21.279  1.00 27.91           C  
ATOM   2024  O   GLY A 137       3.698  21.272  20.723  1.00 27.91           O  
ATOM   2025  N   ASP A 138       4.052  23.025  22.135  1.00 30.57           N  
ATOM   2026  H   ASP A 138       4.784  23.521  22.623  1.00 30.57           H  
ATOM   2027  CA  ASP A 138       2.685  23.404  22.493  1.00 30.57           C  
ATOM   2028  HA  ASP A 138       2.386  22.841  23.377  1.00 30.57           H  
ATOM   2029  C   ASP A 138       1.678  23.109  21.376  1.00 30.57           C  
ATOM   2030  CB  ASP A 138       2.645  24.914  22.819  1.00 30.57           C  
ATOM   2031  HB2 ASP A 138       3.384  25.442  22.216  1.00 30.57           H  
ATOM   2032  HB3 ASP A 138       1.667  25.307  22.538  1.00 30.57           H  
ATOM   2033  O   ASP A 138       1.683  23.731  20.307  1.00 30.57           O  
ATOM   2034  CG  ASP A 138       2.831  25.258  24.299  1.00 30.57           C  
ATOM   2035  OD1 ASP A 138       2.349  24.474  25.145  1.00 30.57           O  
ATOM   2036  OD2 ASP A 138       3.411  26.335  24.565  1.00 30.57           O  
ATOM   2037  N   GLN A 139       0.769  22.170  21.648  1.00 33.15           N  
ATOM   2038  H   GLN A 139       0.817  21.717  22.549  1.00 33.15           H  
ATOM   2039  CA  GLN A 139      -0.458  22.057  20.878  1.00 33.15           C  
ATOM   2040  HA  GLN A 139      -0.214  22.062  19.815  1.00 33.15           H  
ATOM   2041  C   GLN A 139      -1.280  23.302  21.184  1.00 33.15           C  
ATOM   2042  CB  GLN A 139      -1.217  20.761  21.187  1.00 33.15           C  
ATOM   2043  HB2 GLN A 139      -2.201  20.816  20.722  1.00 33.15           H  
ATOM   2044  HB3 GLN A 139      -1.344  20.646  22.264  1.00 33.15           H  
ATOM   2045  O   GLN A 139      -1.970  23.391  22.195  1.00 33.15           O  
ATOM   2046  CG  GLN A 139      -0.471  19.547  20.617  1.00 33.15           C  
ATOM   2047  HG2 GLN A 139      -0.306  19.693  19.549  1.00 33.15           H  
ATOM   2048  HG3 GLN A 139       0.502  19.466  21.101  1.00 33.15           H  
ATOM   2049  CD  GLN A 139      -1.222  18.234  20.809  1.00 33.15           C  
ATOM   2050  NE2 GLN A 139      -0.565  17.116  20.598  1.00 33.15           N  
ATOM   2051 HE21 GLN A 139      -1.074  16.274  20.826  1.00 33.15           H  
ATOM   2052 HE22 GLN A 139       0.432  17.150  20.441  1.00 33.15           H  
ATOM   2053  OE1 GLN A 139      -2.396  18.159  21.129  1.00 33.15           O  
ATOM   2054  N   SER A 140      -1.155  24.276  20.289  1.00 34.09           N  
ATOM   2055  H   SER A 140      -0.441  24.161  19.584  1.00 34.09           H  
ATOM   2056  CA  SER A 140      -1.991  25.458  20.207  1.00 34.09           C  
ATOM   2057  HA  SER A 140      -1.689  26.163  20.981  1.00 34.09           H  
ATOM   2058  C   SER A 140      -3.455  25.071  20.417  1.00 34.09           C  
ATOM   2059  CB  SER A 140      -1.784  26.098  18.825  1.00 34.09           C  
ATOM   2060  HB2 SER A 140      -2.529  26.876  18.660  1.00 34.09           H  
ATOM   2061  HB3 SER A 140      -0.791  26.547  18.780  1.00 34.09           H  
ATOM   2062  O   SER A 140      -4.009  24.294  19.633  1.00 34.09           O  
ATOM   2063  OG  SER A 140      -1.896  25.113  17.813  1.00 34.09           O  
ATOM   2064  HG  SER A 140      -2.658  24.583  18.060  1.00 34.09           H  
ATOM   2065  N   GLU A 141      -4.049  25.631  21.471  1.00 34.33           N  
ATOM   2066  H   GLU A 141      -3.462  26.127  22.127  1.00 34.33           H  
ATOM   2067  CA  GLU A 141      -5.469  25.573  21.802  1.00 34.33           C  
ATOM   2068  HA  GLU A 141      -5.753  24.539  22.001  1.00 34.33           H  
ATOM   2069  C   GLU A 141      -6.288  26.092  20.609  1.00 34.33           C  
ATOM   2070  CB  GLU A 141      -5.733  26.402  23.076  1.00 34.33           C  
ATOM   2071  HB2 GLU A 141      -5.388  27.423  22.909  1.00 34.33           H  
ATOM   2072  HB3 GLU A 141      -6.808  26.426  23.255  1.00 34.33           H  
ATOM   2073  O   GLU A 141      -6.522  27.289  20.437  1.00 34.33           O  
ATOM   2074  CG  GLU A 141      -5.042  25.835  24.331  1.00 34.33           C  
ATOM   2075  HG2 GLU A 141      -3.965  25.824  24.168  1.00 34.33           H  
ATOM   2076  HG3 GLU A 141      -5.375  24.807  24.469  1.00 34.33           H  
ATOM   2077  CD  GLU A 141      -5.345  26.654  25.601  1.00 34.33           C  
ATOM   2078  OE1 GLU A 141      -5.292  26.060  26.702  1.00 34.33           O  
ATOM   2079  OE2 GLU A 141      -5.633  27.868  25.473  1.00 34.33           O  
ATOM   2080  N   GLY A 142      -6.676  25.180  19.718  1.00 31.96           N  
ATOM   2081  H   GLY A 142      -6.325  24.239  19.826  1.00 31.96           H  
ATOM   2082  CA  GLY A 142      -7.579  25.471  18.616  1.00 31.96           C  
ATOM   2083  HA2 GLY A 142      -7.199  26.312  18.036  1.00 31.96           H  
ATOM   2084  HA3 GLY A 142      -7.674  24.599  17.969  1.00 31.96           H  
ATOM   2085  C   GLY A 142      -8.949  25.803  19.186  1.00 31.96           C  
ATOM   2086  O   GLY A 142      -9.612  24.932  19.745  1.00 31.96           O  
ATOM   2087  N   GLY A 143      -9.340  27.072  19.069  1.00 32.92           N  
ATOM   2088  H   GLY A 143      -8.664  27.729  18.705  1.00 32.92           H  
ATOM   2089  CA  GLY A 143     -10.605  27.596  19.566  1.00 32.92           C  
ATOM   2090  HA2 GLY A 143     -10.783  28.585  19.145  1.00 32.92           H  
ATOM   2091  HA3 GLY A 143     -10.538  27.690  20.650  1.00 32.92           H  
ATOM   2092  C   GLY A 143     -11.789  26.701  19.205  1.00 32.92           C  
ATOM   2093  O   GLY A 143     -12.011  26.371  18.040  1.00 32.92           O  
ATOM   2094  N   GLN A 144     -12.556  26.327  20.229  1.00 33.50           N  
ATOM   2095  H   GLN A 144     -12.267  26.587  21.161  1.00 33.50           H  
ATOM   2096  CA  GLN A 144     -13.858  25.692  20.080  1.00 33.50           C  
ATOM   2097  HA  GLN A 144     -13.766  24.803  19.456  1.00 33.50           H  
ATOM   2098  C   GLN A 144     -14.798  26.680  19.381  1.00 33.50           C  
ATOM   2099  CB  GLN A 144     -14.396  25.285  21.463  1.00 33.50           C  
ATOM   2100  HB2 GLN A 144     -14.249  26.109  22.161  1.00 33.50           H  
ATOM   2101  HB3 GLN A 144     -15.467  25.095  21.385  1.00 33.50           H  
ATOM   2102  O   GLN A 144     -15.353  27.583  20.007  1.00 33.50           O  
ATOM   2103  CG  GLN A 144     -13.731  24.011  22.007  1.00 33.50           C  
ATOM   2104  HG2 GLN A 144     -12.647  24.122  21.982  1.00 33.50           H  
ATOM   2105  HG3 GLN A 144     -14.002  23.172  21.366  1.00 33.50           H  
ATOM   2106  CD  GLN A 144     -14.138  23.703  23.447  1.00 33.50           C  
ATOM   2107  NE2 GLN A 144     -14.292  22.449  23.810  1.00 33.50           N  
ATOM   2108 HE21 GLN A 144     -14.546  22.303  24.777  1.00 33.50           H  
ATOM   2109 HE22 GLN A 144     -14.143  21.698  23.151  1.00 33.50           H  
ATOM   2110  OE1 GLN A 144     -14.308  24.572  24.284  1.00 33.50           O  
ATOM   2111  N   ALA A 145     -14.962  26.529  18.068  1.00 37.19           N  
ATOM   2112  H   ALA A 145     -14.401  25.840  17.587  1.00 37.19           H  
ATOM   2113  CA  ALA A 145     -16.118  27.089  17.386  1.00 37.19           C  
ATOM   2114  HA  ALA A 145     -16.155  28.153  17.618  1.00 37.19           H  
ATOM   2115  C   ALA A 145     -17.394  26.407  17.932  1.00 37.19           C  
ATOM   2116  CB  ALA A 145     -15.944  26.929  15.872  1.00 37.19           C  
ATOM   2117  HB1 ALA A 145     -15.025  27.420  15.551  1.00 37.19           H  
ATOM   2118  HB2 ALA A 145     -16.790  27.380  15.352  1.00 37.19           H  
ATOM   2119  HB3 ALA A 145     -15.899  25.871  15.615  1.00 37.19           H  
ATOM   2120  O   ALA A 145     -17.318  25.251  18.364  1.00 37.19           O  
ATOM   2121  N   PRO A 146     -18.547  27.102  17.962  1.00 40.38           N  
ATOM   2122  CA  PRO A 146     -19.767  26.581  18.570  1.00 40.38           C  
ATOM   2123  HA  PRO A 146     -19.598  26.446  19.638  1.00 40.38           H  
ATOM   2124  C   PRO A 146     -20.148  25.249  17.928  1.00 40.38           C  
ATOM   2125  CB  PRO A 146     -20.855  27.639  18.348  1.00 40.38           C  
ATOM   2126  HB2 PRO A 146     -21.490  27.358  17.509  1.00 40.38           H  
ATOM   2127  HB3 PRO A 146     -21.459  27.786  19.243  1.00 40.38           H  
ATOM   2128  O   PRO A 146     -20.092  25.111  16.708  1.00 40.38           O  
ATOM   2129  CG  PRO A 146     -20.080  28.902  17.981  1.00 40.38           C  
ATOM   2130  HG2 PRO A 146     -19.818  29.443  18.890  1.00 40.38           H  
ATOM   2131  HG3 PRO A 146     -20.647  29.542  17.305  1.00 40.38           H  
ATOM   2132  CD  PRO A 146     -18.809  28.377  17.325  1.00 40.38           C  
ATOM   2133  HD2 PRO A 146     -18.001  29.093  17.473  1.00 40.38           H  
ATOM   2134  HD3 PRO A 146     -18.985  28.216  16.261  1.00 40.38           H  
ATOM   2135  N   THR A 147     -20.506  24.275  18.762  1.00 47.45           N  
ATOM   2136  H   THR A 147     -20.490  24.451  19.756  1.00 47.45           H  
ATOM   2137  CA  THR A 147     -20.922  22.933  18.354  1.00 47.45           C  
ATOM   2138  HA  THR A 147     -20.198  22.540  17.640  1.00 47.45           H  
ATOM   2139  C   THR A 147     -22.269  23.037  17.643  1.00 47.45           C  
ATOM   2140  CB  THR A 147     -20.986  21.986  19.578  1.00 47.45           C  
ATOM   2141  HB  THR A 147     -21.985  21.982  20.014  1.00 47.45           H  
ATOM   2142  O   THR A 147     -23.321  22.891  18.258  1.00 47.45           O  
ATOM   2143  CG2 THR A 147     -20.586  20.556  19.223  1.00 47.45           C  
ATOM   2144 HG21 THR A 147     -20.650  19.928  20.111  1.00 47.45           H  
ATOM   2145 HG22 THR A 147     -19.571  20.530  18.825  1.00 47.45           H  
ATOM   2146 HG23 THR A 147     -21.274  20.169  18.471  1.00 47.45           H  
ATOM   2147  OG1 THR A 147     -20.090  22.408  20.590  1.00 47.45           O  
ATOM   2148  HG1 THR A 147     -19.210  22.366  20.209  1.00 47.45           H  
ATOM   2149  N   GLU A 148     -22.255  23.371  16.355  1.00 54.89           N  
ATOM   2150  H   GLU A 148     -21.383  23.644  15.924  1.00 54.89           H  
ATOM   2151  CA  GLU A 148     -23.392  23.069  15.494  1.00 54.89           C  
ATOM   2152  HA  GLU A 148     -24.280  23.561  15.890  1.00 54.89           H  
ATOM   2153  C   GLU A 148     -23.610  21.556  15.572  1.00 54.89           C  
ATOM   2154  CB  GLU A 148     -23.169  23.561  14.054  1.00 54.89           C  
ATOM   2155  HB2 GLU A 148     -22.215  23.187  13.683  1.00 54.89           H  
ATOM   2156  HB3 GLU A 148     -23.971  23.166  13.430  1.00 54.89           H  
ATOM   2157  O   GLU A 148     -22.664  20.770  15.468  1.00 54.89           O  
ATOM   2158  CG  GLU A 148     -23.196  25.099  13.978  1.00 54.89           C  
ATOM   2159  HG2 GLU A 148     -22.367  25.495  14.563  1.00 54.89           H  
ATOM   2160  HG3 GLU A 148     -24.121  25.448  14.437  1.00 54.89           H  
ATOM   2161  CD  GLU A 148     -23.110  25.667  12.549  1.00 54.89           C  
ATOM   2162  OE1 GLU A 148     -23.277  26.904  12.420  1.00 54.89           O  
ATOM   2163  OE2 GLU A 148     -22.870  24.893  11.596  1.00 54.89           O  
ATOM   2164  N   GLU A 149     -24.842  21.159  15.872  1.00 67.78           N  
ATOM   2165  H   GLU A 149     -25.573  21.850  15.966  1.00 67.78           H  
ATOM   2166  CA  GLU A 149     -25.238  19.761  15.965  1.00 67.78           C  
ATOM   2167  HA  GLU A 149     -24.589  19.259  16.682  1.00 67.78           H  
ATOM   2168  C   GLU A 149     -25.027  19.135  14.574  1.00 67.78           C  
ATOM   2169  CB  GLU A 149     -26.689  19.720  16.492  1.00 67.78           C  
ATOM   2170  HB2 GLU A 149     -26.827  20.564  17.167  1.00 67.78           H  
ATOM   2171  HB3 GLU A 149     -27.387  19.842  15.663  1.00 67.78           H  
ATOM   2172  O   GLU A 149     -25.736  19.459  13.622  1.00 67.78           O  
ATOM   2173  CG  GLU A 149     -27.041  18.455  17.290  1.00 67.78           C  
ATOM   2174  HG2 GLU A 149     -26.279  18.309  18.055  1.00 67.78           H  
ATOM   2175  HG3 GLU A 149     -27.014  17.596  16.619  1.00 67.78           H  
ATOM   2176  CD  GLU A 149     -28.426  18.537  17.972  1.00 67.78           C  
ATOM   2177  OE1 GLU A 149     -28.680  17.694  18.864  1.00 67.78           O  
ATOM   2178  OE2 GLU A 149     -29.223  19.444  17.633  1.00 67.78           O  
ATOM   2179  N   GLU A 150     -23.967  18.332  14.420  1.00 83.08           N  
ATOM   2180  H   GLU A 150     -23.350  18.191  15.207  1.00 83.08           H  
ATOM   2181  CA  GLU A 150     -23.641  17.676  13.151  1.00 83.08           C  
ATOM   2182  HA  GLU A 150     -23.591  18.443  12.378  1.00 83.08           H  
ATOM   2183  C   GLU A 150     -24.766  16.699  12.784  1.00 83.08           C  
ATOM   2184  CB  GLU A 150     -22.261  16.980  13.231  1.00 83.08           C  
ATOM   2185  HB2 GLU A 150     -21.512  17.733  13.478  1.00 83.08           H  
ATOM   2186  HB3 GLU A 150     -22.278  16.238  14.030  1.00 83.08           H  
ATOM   2187  O   GLU A 150     -25.174  15.873  13.600  1.00 83.08           O  
ATOM   2188  CG  GLU A 150     -21.849  16.289  11.914  1.00 83.08           C  
ATOM   2189  HG2 GLU A 150     -21.914  17.021  11.109  1.00 83.08           H  
ATOM   2190  HG3 GLU A 150     -22.559  15.492  11.697  1.00 83.08           H  
ATOM   2191  CD  GLU A 150     -20.431  15.677  11.904  1.00 83.08           C  
ATOM   2192  OE1 GLU A 150     -20.012  15.172  10.833  1.00 83.08           O  
ATOM   2193  OE2 GLU A 150     -19.693  15.733  12.916  1.00 83.08           O  
ATOM   2194  N   ASP A 151     -25.255  16.772  11.544  1.00 90.69           N  
ATOM   2195  H   ASP A 151     -24.924  17.501  10.928  1.00 90.69           H  
ATOM   2196  CA  ASP A 151     -26.276  15.848  11.053  1.00 90.69           C  
ATOM   2197  HA  ASP A 151     -27.140  15.920  11.712  1.00 90.69           H  
ATOM   2198  C   ASP A 151     -25.780  14.389  11.085  1.00 90.69           C  
ATOM   2199  CB  ASP A 151     -26.728  16.257   9.645  1.00 90.69           C  
ATOM   2200  HB2 ASP A 151     -27.200  17.238   9.684  1.00 90.69           H  
ATOM   2201  HB3 ASP A 151     -25.859  16.317   8.989  1.00 90.69           H  
ATOM   2202  O   ASP A 151     -24.634  14.082  10.734  1.00 90.69           O  
ATOM   2203  CG  ASP A 151     -27.717  15.232   9.089  1.00 90.69           C  
ATOM   2204  OD1 ASP A 151     -28.862  15.186   9.585  1.00 90.69           O  
ATOM   2205  OD2 ASP A 151     -27.283  14.412   8.249  1.00 90.69           O  
ATOM   2206  N   ALA A 152     -26.669  13.460  11.451  1.00 91.41           N  
ATOM   2207  H   ALA A 152     -27.607  13.767  11.668  1.00 91.41           H  
ATOM   2208  CA  ALA A 152     -26.324  12.051  11.628  1.00 91.41           C  
ATOM   2209  HA  ALA A 152     -25.552  11.987  12.395  1.00 91.41           H  
ATOM   2210  C   ALA A 152     -25.758  11.403  10.347  1.00 91.41           C  
ATOM   2211  CB  ALA A 152     -27.570  11.308  12.126  1.00 91.41           C  
ATOM   2212  HB1 ALA A 152     -28.356  11.351  11.372  1.00 91.41           H  
ATOM   2213  HB2 ALA A 152     -27.927  11.768  13.047  1.00 91.41           H  
ATOM   2214  HB3 ALA A 152     -27.316  10.267  12.330  1.00 91.41           H  
ATOM   2215  O   ALA A 152     -24.902  10.515  10.431  1.00 91.41           O  
ATOM   2216  N   ALA A 153     -26.187  11.845   9.158  1.00 91.32           N  
ATOM   2217  H   ALA A 153     -26.810  12.640   9.115  1.00 91.32           H  
ATOM   2218  CA  ALA A 153     -25.659  11.333   7.897  1.00 91.32           C  
ATOM   2219  HA  ALA A 153     -25.620  10.245   7.961  1.00 91.32           H  
ATOM   2220  C   ALA A 153     -24.231  11.840   7.626  1.00 91.32           C  
ATOM   2221  CB  ALA A 153     -26.616  11.697   6.756  1.00 91.32           C  
ATOM   2222  HB1 ALA A 153     -27.641  11.457   7.037  1.00 91.32           H  
ATOM   2223  HB2 ALA A 153     -26.350  11.134   5.862  1.00 91.32           H  
ATOM   2224  HB3 ALA A 153     -26.551  12.763   6.534  1.00 91.32           H  
ATOM   2225  O   ALA A 153     -23.389  11.062   7.160  1.00 91.32           O  
ATOM   2226  N   SER A 154     -23.934  13.107   7.954  1.00 92.46           N  
ATOM   2227  H   SER A 154     -24.661  13.671   8.371  1.00 92.46           H  
ATOM   2228  CA  SER A 154     -22.565  13.656   7.904  1.00 92.46           C  
ATOM   2229  HA  SER A 154     -22.174  13.560   6.891  1.00 92.46           H  
ATOM   2230  C   SER A 154     -21.642  12.884   8.843  1.00 92.46           C  
ATOM   2231  CB  SER A 154     -22.533  15.145   8.275  1.00 92.46           C  
ATOM   2232  HB2 SER A 154     -23.075  15.716   7.522  1.00 92.46           H  
ATOM   2233  HB3 SER A 154     -22.996  15.309   9.248  1.00 92.46           H  
ATOM   2234  O   SER A 154     -20.589  12.391   8.423  1.00 92.46           O  
ATOM   2235  OG  SER A 154     -21.187  15.584   8.315  1.00 92.46           O  
ATOM   2236  HG  SER A 154     -20.838  15.494   9.205  1.00 92.46           H  
ATOM   2237  N   GLN A 155     -22.086  12.666  10.083  1.00 94.76           N  
ATOM   2238  H   GLN A 155     -22.936  13.124  10.379  1.00 94.76           H  
ATOM   2239  CA  GLN A 155     -21.306  11.931  11.071  1.00 94.76           C  
ATOM   2240  HA  GLN A 155     -20.345  12.434  11.174  1.00 94.76           H  
ATOM   2241  C   GLN A 155     -21.040  10.481  10.626  1.00 94.76           C  
ATOM   2242  CB  GLN A 155     -22.030  12.002  12.418  1.00 94.76           C  
ATOM   2243  HB2 GLN A 155     -22.280  13.041  12.633  1.00 94.76           H  
ATOM   2244  HB3 GLN A 155     -22.953  11.423  12.374  1.00 94.76           H  
ATOM   2245  O   GLN A 155     -19.914   9.993  10.739  1.00 94.76           O  
ATOM   2246  CG  GLN A 155     -21.133  11.472  13.543  1.00 94.76           C  
ATOM   2247  HG2 GLN A 155     -20.896  10.423  13.367  1.00 94.76           H  
ATOM   2248  HG3 GLN A 155     -20.202  12.039  13.544  1.00 94.76           H  
ATOM   2249  CD  GLN A 155     -21.766  11.591  14.922  1.00 94.76           C  
ATOM   2250  NE2 GLN A 155     -21.043  11.260  15.967  1.00 94.76           N  
ATOM   2251 HE21 GLN A 155     -21.502  11.432  16.850  1.00 94.76           H  
ATOM   2252 HE22 GLN A 155     -20.060  11.053  15.854  1.00 94.76           H  
ATOM   2253  OE1 GLN A 155     -22.910  11.950  15.110  1.00 94.76           O  
ATOM   2254  N   CYS A 156     -22.024   9.791  10.038  1.00 94.85           N  
ATOM   2255  H   CYS A 156     -22.946  10.204  10.010  1.00 94.85           H  
ATOM   2256  CA  CYS A 156     -21.831   8.445   9.478  1.00 94.85           C  
ATOM   2257  HA  CYS A 156     -21.441   7.788  10.256  1.00 94.85           H  
ATOM   2258  C   CYS A 156     -20.831   8.412   8.315  1.00 94.85           C  
ATOM   2259  CB  CYS A 156     -23.174   7.891   9.004  1.00 94.85           C  
ATOM   2260  HB2 CYS A 156     -23.724   8.639   8.433  1.00 94.85           H  
ATOM   2261  HB3 CYS A 156     -23.009   7.010   8.383  1.00 94.85           H  
ATOM   2262  O   CYS A 156     -20.040   7.468   8.186  1.00 94.85           O  
ATOM   2263  SG  CYS A 156     -24.121   7.392  10.452  1.00 94.85           S  
ATOM   2264  HG  CYS A 156     -24.437   8.624  10.860  1.00 94.85           H  
ATOM   2265  N   ARG A 157     -20.831   9.444   7.465  1.00 94.90           N  
ATOM   2266  H   ARG A 157     -21.501  10.185   7.615  1.00 94.90           H  
ATOM   2267  CA  ARG A 157     -19.851   9.583   6.381  1.00 94.90           C  
ATOM   2268  HA  ARG A 157     -19.843   8.664   5.795  1.00 94.90           H  
ATOM   2269  C   ARG A 157     -18.443   9.777   6.940  1.00 94.90           C  
ATOM   2270  CB  ARG A 157     -20.273  10.752   5.488  1.00 94.90           C  
ATOM   2271  HB2 ARG A 157     -21.315  10.607   5.204  1.00 94.90           H  
ATOM   2272  HB3 ARG A 157     -20.200  11.685   6.045  1.00 94.90           H  
ATOM   2273  O   ARG A 157     -17.514   9.117   6.469  1.00 94.90           O  
ATOM   2274  CG  ARG A 157     -19.410  10.864   4.223  1.00 94.90           C  
ATOM   2275  HG2 ARG A 157     -18.359  10.945   4.498  1.00 94.90           H  
ATOM   2276  HG3 ARG A 157     -19.548   9.979   3.601  1.00 94.90           H  
ATOM   2277  CD  ARG A 157     -19.792  12.117   3.431  1.00 94.90           C  
ATOM   2278  HD2 ARG A 157     -19.616  12.989   4.061  1.00 94.90           H  
ATOM   2279  HD3 ARG A 157     -19.154  12.197   2.550  1.00 94.90           H  
ATOM   2280  NE  ARG A 157     -21.203  12.095   3.010  1.00 94.90           N  
ATOM   2281  HE  ARG A 157     -21.748  11.282   3.260  1.00 94.90           H  
ATOM   2282  NH1 ARG A 157     -21.273  14.232   2.183  1.00 94.90           N  
ATOM   2283 HH11 ARG A 157     -21.830  15.064   2.048  1.00 94.90           H  
ATOM   2284 HH12 ARG A 157     -20.349  14.402   2.553  1.00 94.90           H  
ATOM   2285  NH2 ARG A 157     -23.140  13.017   2.261  1.00 94.90           N  
ATOM   2286 HH21 ARG A 157     -23.638  13.838   1.949  1.00 94.90           H  
ATOM   2287 HH22 ARG A 157     -23.655  12.210   2.584  1.00 94.90           H  
ATOM   2288  CZ  ARG A 157     -21.860  13.110   2.482  1.00 94.90           C  
ATOM   2289  N   ALA A 158     -18.297  10.609   7.969  1.00 96.46           N  
ATOM   2290  H   ALA A 158     -19.097  11.150   8.265  1.00 96.46           H  
ATOM   2291  CA  ALA A 158     -17.041  10.798   8.682  1.00 96.46           C  
ATOM   2292  HA  ALA A 158     -16.279  11.119   7.972  1.00 96.46           H  
ATOM   2293  C   ALA A 158     -16.554   9.496   9.339  1.00 96.46           C  
ATOM   2294  CB  ALA A 158     -17.236  11.916   9.703  1.00 96.46           C  
ATOM   2295  HB1 ALA A 158     -16.306  12.100  10.241  1.00 96.46           H  
ATOM   2296  HB2 ALA A 158     -17.541  12.824   9.183  1.00 96.46           H  
ATOM   2297  HB3 ALA A 158     -18.009  11.656  10.426  1.00 96.46           H  
ATOM   2298  O   ALA A 158     -15.388   9.137   9.184  1.00 96.46           O  
ATOM   2299  N   ILE A 159     -17.442   8.731   9.981  1.00 97.71           N  
ATOM   2300  H   ILE A 159     -18.366   9.110  10.132  1.00 97.71           H  
ATOM   2301  CA  ILE A 159     -17.132   7.404  10.541  1.00 97.71           C  
ATOM   2302  HA  ILE A 159     -16.325   7.507  11.266  1.00 97.71           H  
ATOM   2303  C   ILE A 159     -16.632   6.449   9.456  1.00 97.71           C  
ATOM   2304  CB  ILE A 159     -18.365   6.829  11.276  1.00 97.71           C  
ATOM   2305  HB  ILE A 159     -19.247   6.975  10.652  1.00 97.71           H  
ATOM   2306  O   ILE A 159     -15.593   5.810   9.632  1.00 97.71           O  
ATOM   2307  CG1 ILE A 159     -18.563   7.591  12.603  1.00 97.71           C  
ATOM   2308 HG12 ILE A 159     -18.493   8.664  12.428  1.00 97.71           H  
ATOM   2309 HG13 ILE A 159     -17.769   7.315  13.296  1.00 97.71           H  
ATOM   2310  CG2 ILE A 159     -18.218   5.317  11.540  1.00 97.71           C  
ATOM   2311 HG21 ILE A 159     -17.293   5.123  12.083  1.00 97.71           H  
ATOM   2312 HG22 ILE A 159     -19.061   4.946  12.122  1.00 97.71           H  
ATOM   2313 HG23 ILE A 159     -18.217   4.756  10.606  1.00 97.71           H  
ATOM   2314  CD1 ILE A 159     -19.915   7.324  13.270  1.00 97.71           C  
ATOM   2315 HD11 ILE A 159     -19.980   6.287  13.599  1.00 97.71           H  
ATOM   2316 HD12 ILE A 159     -20.723   7.538  12.572  1.00 97.71           H  
ATOM   2317 HD13 ILE A 159     -20.018   7.970  14.142  1.00 97.71           H  
ATOM   2318  N   SER A 160     -17.321   6.379   8.315  1.00 97.03           N  
ATOM   2319  H   SER A 160     -18.178   6.908   8.246  1.00 97.03           H  
ATOM   2320  CA  SER A 160     -16.912   5.530   7.187  1.00 97.03           C  
ATOM   2321  HA  SER A 160     -16.854   4.494   7.522  1.00 97.03           H  
ATOM   2322  C   SER A 160     -15.534   5.944   6.656  1.00 97.03           C  
ATOM   2323  CB  SER A 160     -17.942   5.605   6.056  1.00 97.03           C  
ATOM   2324  HB2 SER A 160     -17.954   6.610   5.634  1.00 97.03           H  
ATOM   2325  HB3 SER A 160     -17.653   4.900   5.276  1.00 97.03           H  
ATOM   2326  O   SER A 160     -14.681   5.099   6.385  1.00 97.03           O  
ATOM   2327  OG  SER A 160     -19.242   5.278   6.503  1.00 97.03           O  
ATOM   2328  HG  SER A 160     -19.551   5.937   7.129  1.00 97.03           H  
ATOM   2329  N   TYR A 161     -15.272   7.252   6.575  1.00 98.04           N  
ATOM   2330  H   TYR A 161     -16.011   7.899   6.810  1.00 98.04           H  
ATOM   2331  CA  TYR A 161     -13.978   7.805   6.174  1.00 98.04           C  
ATOM   2332  HA  TYR A 161     -13.705   7.385   5.206  1.00 98.04           H  
ATOM   2333  C   TYR A 161     -12.861   7.438   7.167  1.00 98.04           C  
ATOM   2334  CB  TYR A 161     -14.129   9.324   6.012  1.00 98.04           C  
ATOM   2335  HB2 TYR A 161     -14.929   9.519   5.298  1.00 98.04           H  
ATOM   2336  HB3 TYR A 161     -14.435   9.766   6.959  1.00 98.04           H  
ATOM   2337  O   TYR A 161     -11.798   6.970   6.748  1.00 98.04           O  
ATOM   2338  CG  TYR A 161     -12.877  10.037   5.545  1.00 98.04           C  
ATOM   2339  CD1 TYR A 161     -11.900  10.431   6.480  1.00 98.04           C  
ATOM   2340  HD1 TYR A 161     -12.039  10.213   7.528  1.00 98.04           H  
ATOM   2341  CD2 TYR A 161     -12.721  10.361   4.184  1.00 98.04           C  
ATOM   2342  HD2 TYR A 161     -13.488  10.088   3.474  1.00 98.04           H  
ATOM   2343  CE1 TYR A 161     -10.766  11.148   6.056  1.00 98.04           C  
ATOM   2344  HE1 TYR A 161     -10.036  11.477   6.781  1.00 98.04           H  
ATOM   2345  CE2 TYR A 161     -11.583  11.073   3.753  1.00 98.04           C  
ATOM   2346  HE2 TYR A 161     -11.467  11.347   2.715  1.00 98.04           H  
ATOM   2347  OH  TYR A 161      -9.523  12.181   4.288  1.00 98.04           O  
ATOM   2348  HH  TYR A 161      -9.152  12.663   5.030  1.00 98.04           H  
ATOM   2349  CZ  TYR A 161     -10.606  11.469   4.691  1.00 98.04           C  
ATOM   2350  N   ILE A 162     -13.108   7.584   8.476  1.00 98.29           N  
ATOM   2351  H   ILE A 162     -13.997   7.980   8.745  1.00 98.29           H  
ATOM   2352  CA  ILE A 162     -12.184   7.179   9.549  1.00 98.29           C  
ATOM   2353  HA  ILE A 162     -11.245   7.721   9.434  1.00 98.29           H  
ATOM   2354  C   ILE A 162     -11.882   5.687   9.429  1.00 98.29           C  
ATOM   2355  CB  ILE A 162     -12.765   7.508  10.948  1.00 98.29           C  
ATOM   2356  HB  ILE A 162     -13.778   7.112  11.007  1.00 98.29           H  
ATOM   2357  O   ILE A 162     -10.715   5.304   9.320  1.00 98.29           O  
ATOM   2358  CG1 ILE A 162     -12.819   9.031  11.170  1.00 98.29           C  
ATOM   2359 HG12 ILE A 162     -11.818   9.408  11.383  1.00 98.29           H  
ATOM   2360 HG13 ILE A 162     -13.172   9.510  10.257  1.00 98.29           H  
ATOM   2361  CG2 ILE A 162     -11.929   6.860  12.070  1.00 98.29           C  
ATOM   2362 HG21 ILE A 162     -12.312   7.159  13.045  1.00 98.29           H  
ATOM   2363 HG22 ILE A 162     -11.992   5.773  12.026  1.00 98.29           H  
ATOM   2364 HG23 ILE A 162     -10.888   7.173  11.994  1.00 98.29           H  
ATOM   2365  CD1 ILE A 162     -13.759   9.458  12.303  1.00 98.29           C  
ATOM   2366 HD11 ILE A 162     -13.790  10.546  12.358  1.00 98.29           H  
ATOM   2367 HD12 ILE A 162     -14.766   9.091  12.102  1.00 98.29           H  
ATOM   2368 HD13 ILE A 162     -13.417   9.070  13.263  1.00 98.29           H  
ATOM   2369  N   CYS A 163     -12.921   4.853   9.384  1.00 98.31           N  
ATOM   2370  H   CYS A 163     -13.850   5.244   9.457  1.00 98.31           H  
ATOM   2371  CA  CYS A 163     -12.800   3.403   9.295  1.00 98.31           C  
ATOM   2372  HA  CYS A 163     -12.273   3.028  10.172  1.00 98.31           H  
ATOM   2373  C   CYS A 163     -11.993   2.982   8.066  1.00 98.31           C  
ATOM   2374  CB  CYS A 163     -14.198   2.784   9.270  1.00 98.31           C  
ATOM   2375  HB2 CYS A 163     -14.104   1.724   9.033  1.00 98.31           H  
ATOM   2376  HB3 CYS A 163     -14.817   3.259   8.509  1.00 98.31           H  
ATOM   2377  O   CYS A 163     -11.039   2.215   8.192  1.00 98.31           O  
ATOM   2378  SG  CYS A 163     -14.994   2.946  10.890  1.00 98.31           S  
ATOM   2379  HG  CYS A 163     -15.358   4.224  10.753  1.00 98.31           H  
ATOM   2380  N   LEU A 164     -12.293   3.542   6.889  1.00 98.27           N  
ATOM   2381  H   LEU A 164     -13.083   4.168   6.828  1.00 98.27           H  
ATOM   2382  CA  LEU A 164     -11.551   3.221   5.673  1.00 98.27           C  
ATOM   2383  HA  LEU A 164     -11.545   2.134   5.593  1.00 98.27           H  
ATOM   2384  C   LEU A 164     -10.091   3.688   5.744  1.00 98.27           C  
ATOM   2385  CB  LEU A 164     -12.281   3.814   4.456  1.00 98.27           C  
ATOM   2386  HB2 LEU A 164     -13.340   3.567   4.526  1.00 98.27           H  
ATOM   2387  HB3 LEU A 164     -12.190   4.900   4.477  1.00 98.27           H  
ATOM   2388  O   LEU A 164      -9.193   2.996   5.263  1.00 98.27           O  
ATOM   2389  CG  LEU A 164     -11.745   3.277   3.117  1.00 98.27           C  
ATOM   2390  HG  LEU A 164     -10.696   3.551   3.001  1.00 98.27           H  
ATOM   2391  CD1 LEU A 164     -11.872   1.754   3.036  1.00 98.27           C  
ATOM   2392 HD11 LEU A 164     -12.879   1.457   3.326  1.00 98.27           H  
ATOM   2393 HD12 LEU A 164     -11.140   1.274   3.685  1.00 98.27           H  
ATOM   2394 HD13 LEU A 164     -11.690   1.414   2.017  1.00 98.27           H  
ATOM   2395  CD2 LEU A 164     -12.522   3.888   1.955  1.00 98.27           C  
ATOM   2396 HD21 LEU A 164     -12.129   3.517   1.008  1.00 98.27           H  
ATOM   2397 HD22 LEU A 164     -13.575   3.619   2.033  1.00 98.27           H  
ATOM   2398 HD23 LEU A 164     -12.426   4.974   1.976  1.00 98.27           H  
ATOM   2399  N   SER A 165      -9.824   4.829   6.384  1.00 97.99           N  
ATOM   2400  H   SER A 165     -10.596   5.375   6.738  1.00 97.99           H  
ATOM   2401  CA  SER A 165      -8.457   5.312   6.588  1.00 97.99           C  
ATOM   2402  HA  SER A 165      -7.963   5.320   5.616  1.00 97.99           H  
ATOM   2403  C   SER A 165      -7.640   4.389   7.503  1.00 97.99           C  
ATOM   2404  CB  SER A 165      -8.469   6.753   7.106  1.00 97.99           C  
ATOM   2405  HB2 SER A 165      -9.245   7.329   6.603  1.00 97.99           H  
ATOM   2406  HB3 SER A 165      -7.505   7.205   6.871  1.00 97.99           H  
ATOM   2407  O   SER A 165      -6.470   4.125   7.211  1.00 97.99           O  
ATOM   2408  OG  SER A 165      -8.655   6.824   8.502  1.00 97.99           O  
ATOM   2409  HG  SER A 165      -9.490   6.414   8.739  1.00 97.99           H  
ATOM   2410  N   LEU A 166      -8.254   3.825   8.553  1.00 98.52           N  
ATOM   2411  H   LEU A 166      -9.213   4.087   8.734  1.00 98.52           H  
ATOM   2412  CA  LEU A 166      -7.615   2.879   9.475  1.00 98.52           C  
ATOM   2413  HA  LEU A 166      -6.712   3.336   9.879  1.00 98.52           H  
ATOM   2414  C   LEU A 166      -7.178   1.590   8.764  1.00 98.52           C  
ATOM   2415  CB  LEU A 166      -8.578   2.553  10.633  1.00 98.52           C  
ATOM   2416  HB2 LEU A 166      -8.179   1.694  11.173  1.00 98.52           H  
ATOM   2417  HB3 LEU A 166      -9.540   2.252  10.218  1.00 98.52           H  
ATOM   2418  O   LEU A 166      -6.200   0.965   9.174  1.00 98.52           O  
ATOM   2419  CG  LEU A 166      -8.805   3.691  11.646  1.00 98.52           C  
ATOM   2420  HG  LEU A 166      -9.042   4.616  11.120  1.00 98.52           H  
ATOM   2421  CD1 LEU A 166      -9.971   3.346  12.572  1.00 98.52           C  
ATOM   2422 HD11 LEU A 166     -10.150   4.168  13.264  1.00 98.52           H  
ATOM   2423 HD12 LEU A 166     -10.878   3.197  11.985  1.00 98.52           H  
ATOM   2424 HD13 LEU A 166      -9.759   2.439  13.138  1.00 98.52           H  
ATOM   2425  CD2 LEU A 166      -7.568   3.933  12.514  1.00 98.52           C  
ATOM   2426 HD21 LEU A 166      -7.802   4.681  13.271  1.00 98.52           H  
ATOM   2427 HD22 LEU A 166      -7.268   3.012  13.014  1.00 98.52           H  
ATOM   2428 HD23 LEU A 166      -6.743   4.297  11.901  1.00 98.52           H  
ATOM   2429  N   MET A 167      -7.817   1.224   7.647  1.00 98.31           N  
ATOM   2430  H   MET A 167      -8.628   1.757   7.367  1.00 98.31           H  
ATOM   2431  CA  MET A 167      -7.441   0.045   6.852  1.00 98.31           C  
ATOM   2432  HA  MET A 167      -7.445  -0.829   7.503  1.00 98.31           H  
ATOM   2433  C   MET A 167      -6.026   0.141   6.271  1.00 98.31           C  
ATOM   2434  CB  MET A 167      -8.455  -0.195   5.728  1.00 98.31           C  
ATOM   2435  HB2 MET A 167      -8.421   0.629   5.015  1.00 98.31           H  
ATOM   2436  HB3 MET A 167      -8.174  -1.104   5.196  1.00 98.31           H  
ATOM   2437  O   MET A 167      -5.411  -0.883   5.970  1.00 98.31           O  
ATOM   2438  CG  MET A 167      -9.893  -0.367   6.219  1.00 98.31           C  
ATOM   2439  HG2 MET A 167     -10.515  -0.568   5.348  1.00 98.31           H  
ATOM   2440  HG3 MET A 167     -10.245   0.567   6.657  1.00 98.31           H  
ATOM   2441  SD  MET A 167     -10.152  -1.714   7.398  1.00 98.31           S  
ATOM   2442  CE  MET A 167      -9.924  -0.929   9.015  1.00 98.31           C  
ATOM   2443  HE1 MET A 167      -8.869  -0.729   9.200  1.00 98.31           H  
ATOM   2444  HE2 MET A 167     -10.292  -1.601   9.791  1.00 98.31           H  
ATOM   2445  HE3 MET A 167     -10.488   0.003   9.056  1.00 98.31           H  
ATOM   2446  N   ARG A 168      -5.443   1.348   6.188  1.00 97.63           N  
ATOM   2447  H   ARG A 168      -5.988   2.150   6.471  1.00 97.63           H  
ATOM   2448  CA  ARG A 168      -4.029   1.534   5.820  1.00 97.63           C  
ATOM   2449  HA  ARG A 168      -3.872   1.157   4.809  1.00 97.63           H  
ATOM   2450  C   ARG A 168      -3.083   0.744   6.731  1.00 97.63           C  
ATOM   2451  CB  ARG A 168      -3.661   3.021   5.885  1.00 97.63           C  
ATOM   2452  HB2 ARG A 168      -2.582   3.109   5.761  1.00 97.63           H  
ATOM   2453  HB3 ARG A 168      -3.917   3.399   6.875  1.00 97.63           H  
ATOM   2454  O   ARG A 168      -2.007   0.358   6.281  1.00 97.63           O  
ATOM   2455  CG  ARG A 168      -4.339   3.887   4.814  1.00 97.63           C  
ATOM   2456  HG2 ARG A 168      -4.036   3.546   3.824  1.00 97.63           H  
ATOM   2457  HG3 ARG A 168      -5.423   3.810   4.897  1.00 97.63           H  
ATOM   2458  CD  ARG A 168      -3.904   5.345   5.023  1.00 97.63           C  
ATOM   2459  HD2 ARG A 168      -4.204   5.649   6.026  1.00 97.63           H  
ATOM   2460  HD3 ARG A 168      -2.818   5.398   4.945  1.00 97.63           H  
ATOM   2461  NE  ARG A 168      -4.512   6.265   4.050  1.00 97.63           N  
ATOM   2462  HE  ARG A 168      -5.254   5.870   3.490  1.00 97.63           H  
ATOM   2463  NH1 ARG A 168      -3.380   8.165   4.646  1.00 97.63           N  
ATOM   2464 HH11 ARG A 168      -3.334   9.173   4.607  1.00 97.63           H  
ATOM   2465 HH12 ARG A 168      -3.078   7.699   5.490  1.00 97.63           H  
ATOM   2466  NH2 ARG A 168      -4.904   8.288   3.057  1.00 97.63           N  
ATOM   2467 HH21 ARG A 168      -4.818   9.294   3.029  1.00 97.63           H  
ATOM   2468 HH22 ARG A 168      -5.474   7.843   2.353  1.00 97.63           H  
ATOM   2469  CZ  ARG A 168      -4.268   7.555   3.916  1.00 97.63           C  
ATOM   2470  N   LEU A 169      -3.466   0.480   7.982  1.00 98.00           N  
ATOM   2471  H   LEU A 169      -4.381   0.796   8.272  1.00 98.00           H  
ATOM   2472  CA  LEU A 169      -2.679  -0.284   8.960  1.00 98.00           C  
ATOM   2473  HA  LEU A 169      -1.670   0.126   9.004  1.00 98.00           H  
ATOM   2474  C   LEU A 169      -2.520  -1.771   8.602  1.00 98.00           C  
ATOM   2475  CB  LEU A 169      -3.337  -0.138  10.340  1.00 98.00           C  
ATOM   2476  HB2 LEU A 169      -4.383  -0.429  10.247  1.00 98.00           H  
ATOM   2477  HB3 LEU A 169      -2.871  -0.830  11.042  1.00 98.00           H  
ATOM   2478  O   LEU A 169      -1.689  -2.448   9.207  1.00 98.00           O  
ATOM   2479  CG  LEU A 169      -3.249   1.284  10.923  1.00 98.00           C  
ATOM   2480  HG  LEU A 169      -3.483   2.024  10.158  1.00 98.00           H  
ATOM   2481  CD1 LEU A 169      -4.257   1.432  12.054  1.00 98.00           C  
ATOM   2482 HD11 LEU A 169      -4.182   2.427  12.492  1.00 98.00           H  
ATOM   2483 HD12 LEU A 169      -5.267   1.306  11.665  1.00 98.00           H  
ATOM   2484 HD13 LEU A 169      -4.069   0.668  12.809  1.00 98.00           H  
ATOM   2485  CD2 LEU A 169      -1.849   1.565  11.478  1.00 98.00           C  
ATOM   2486 HD21 LEU A 169      -1.829   2.565  11.911  1.00 98.00           H  
ATOM   2487 HD22 LEU A 169      -1.107   1.509  10.682  1.00 98.00           H  
ATOM   2488 HD23 LEU A 169      -1.607   0.837  12.252  1.00 98.00           H  
ATOM   2489  N   ALA A 170      -3.248  -2.269   7.595  1.00 96.96           N  
ATOM   2490  H   ALA A 170      -3.970  -1.702   7.174  1.00 96.96           H  
ATOM   2491  CA  ALA A 170      -3.008  -3.592   7.020  1.00 96.96           C  
ATOM   2492  HA  ALA A 170      -3.054  -4.332   7.819  1.00 96.96           H  
ATOM   2493  C   ALA A 170      -1.621  -3.705   6.360  1.00 96.96           C  
ATOM   2494  CB  ALA A 170      -4.117  -3.882   6.002  1.00 96.96           C  
ATOM   2495  HB1 ALA A 170      -5.094  -3.800   6.480  1.00 96.96           H  
ATOM   2496  HB2 ALA A 170      -4.005  -4.892   5.610  1.00 96.96           H  
ATOM   2497  HB3 ALA A 170      -4.069  -3.172   5.176  1.00 96.96           H  
ATOM   2498  O   ALA A 170      -1.076  -4.803   6.233  1.00 96.96           O  
ATOM   2499  N   VAL A 171      -1.061  -2.571   5.925  1.00 93.19           N  
ATOM   2500  H   VAL A 171      -1.600  -1.725   6.045  1.00 93.19           H  
ATOM   2501  CA  VAL A 171       0.169  -2.501   5.121  1.00 93.19           C  
ATOM   2502  HA  VAL A 171       0.701  -3.450   5.197  1.00 93.19           H  
ATOM   2503  C   VAL A 171       1.156  -1.432   5.592  1.00 93.19           C  
ATOM   2504  CB  VAL A 171      -0.183  -2.277   3.641  1.00 93.19           C  
ATOM   2505  HB  VAL A 171       0.750  -2.099   3.106  1.00 93.19           H  
ATOM   2506  O   VAL A 171       2.349  -1.531   5.306  1.00 93.19           O  
ATOM   2507  CG1 VAL A 171      -0.857  -3.522   3.050  1.00 93.19           C  
ATOM   2508 HG11 VAL A 171      -0.212  -4.391   3.175  1.00 93.19           H  
ATOM   2509 HG12 VAL A 171      -1.044  -3.372   1.987  1.00 93.19           H  
ATOM   2510 HG13 VAL A 171      -1.810  -3.713   3.543  1.00 93.19           H  
ATOM   2511  CG2 VAL A 171      -1.085  -1.058   3.410  1.00 93.19           C  
ATOM   2512 HG21 VAL A 171      -2.028  -1.164   3.947  1.00 93.19           H  
ATOM   2513 HG22 VAL A 171      -0.581  -0.144   3.724  1.00 93.19           H  
ATOM   2514 HG23 VAL A 171      -1.327  -0.985   2.350  1.00 93.19           H  
ATOM   2515  N   LYS A 172       0.693  -0.416   6.328  1.00 92.71           N  
ATOM   2516  H   LYS A 172      -0.298  -0.386   6.518  1.00 92.71           H  
ATOM   2517  CA  LYS A 172       1.530   0.632   6.917  1.00 92.71           C  
ATOM   2518  HA  LYS A 172       2.478   0.657   6.380  1.00 92.71           H  
ATOM   2519  C   LYS A 172       1.861   0.338   8.372  1.00 92.71           C  
ATOM   2520  CB  LYS A 172       0.865   2.009   6.791  1.00 92.71           C  
ATOM   2521  HB2 LYS A 172      -0.168   1.970   7.135  1.00 92.71           H  
ATOM   2522  HB3 LYS A 172       1.405   2.709   7.428  1.00 92.71           H  
ATOM   2523  O   LYS A 172       1.029  -0.144   9.133  1.00 92.71           O  
ATOM   2524  CG  LYS A 172       0.936   2.510   5.346  1.00 92.71           C  
ATOM   2525  HG2 LYS A 172       1.964   2.409   5.001  1.00 92.71           H  
ATOM   2526  HG3 LYS A 172       0.291   1.909   4.705  1.00 92.71           H  
ATOM   2527  CD  LYS A 172       0.525   3.982   5.253  1.00 92.71           C  
ATOM   2528  HD2 LYS A 172       0.937   4.538   6.095  1.00 92.71           H  
ATOM   2529  HD3 LYS A 172      -0.562   4.060   5.262  1.00 92.71           H  
ATOM   2530  CE  LYS A 172       1.096   4.548   3.954  1.00 92.71           C  
ATOM   2531  HE2 LYS A 172       2.181   4.445   3.976  1.00 92.71           H  
ATOM   2532  HE3 LYS A 172       0.725   3.953   3.120  1.00 92.71           H  
ATOM   2533  NZ  LYS A 172       0.723   5.966   3.770  1.00 92.71           N  
ATOM   2534  HZ1 LYS A 172       1.184   6.327   2.946  1.00 92.71           H  
ATOM   2535  HZ2 LYS A 172       0.984   6.523   4.571  1.00 92.71           H  
ATOM   2536  HZ3 LYS A 172      -0.273   6.007   3.611  1.00 92.71           H  
ATOM   2537  N   ARG A 173       3.073   0.728   8.770  1.00 92.07           N  
ATOM   2538  H   ARG A 173       3.677   1.156   8.083  1.00 92.07           H  
ATOM   2539  CA  ARG A 173       3.483   0.756  10.178  1.00 92.07           C  
ATOM   2540  HA  ARG A 173       3.238  -0.206  10.629  1.00 92.07           H  
ATOM   2541  C   ARG A 173       2.690   1.821  10.939  1.00 92.07           C  
ATOM   2542  CB  ARG A 173       4.995   1.004  10.300  1.00 92.07           C  
ATOM   2543  HB2 ARG A 173       5.248   1.944   9.809  1.00 92.07           H  
ATOM   2544  HB3 ARG A 173       5.246   1.097  11.356  1.00 92.07           H  
ATOM   2545  O   ARG A 173       2.388   2.879  10.384  1.00 92.07           O  
ATOM   2546  CG  ARG A 173       5.838  -0.132   9.697  1.00 92.07           C  
ATOM   2547  HG2 ARG A 173       5.660  -0.195   8.623  1.00 92.07           H  
ATOM   2548  HG3 ARG A 173       5.554  -1.076  10.161  1.00 92.07           H  
ATOM   2549  CD  ARG A 173       7.331   0.123   9.948  1.00 92.07           C  
ATOM   2550  HD2 ARG A 173       7.498   0.190  11.023  1.00 92.07           H  
ATOM   2551  HD3 ARG A 173       7.601   1.078   9.496  1.00 92.07           H  
ATOM   2552  NE  ARG A 173       8.186  -0.946   9.387  1.00 92.07           N  
ATOM   2553  HE  ARG A 173       7.719  -1.736   8.966  1.00 92.07           H  
ATOM   2554  NH1 ARG A 173      10.224  -0.019   9.935  1.00 92.07           N  
ATOM   2555 HH11 ARG A 173       9.766   0.738  10.423  1.00 92.07           H  
ATOM   2556 HH12 ARG A 173      11.232  -0.057   9.891  1.00 92.07           H  
ATOM   2557  NH2 ARG A 173      10.178  -1.936   8.833  1.00 92.07           N  
ATOM   2558 HH21 ARG A 173      11.188  -1.901   8.831  1.00 92.07           H  
ATOM   2559 HH22 ARG A 173       9.706  -2.733   8.430  1.00 92.07           H  
ATOM   2560  CZ  ARG A 173       9.513  -0.964   9.389  1.00 92.07           C  
ATOM   2561  N   VAL A 174       2.429   1.551  12.217  1.00 94.82           N  
ATOM   2562  H   VAL A 174       2.703   0.648  12.576  1.00 94.82           H  
ATOM   2563  CA  VAL A 174       1.653   2.422  13.116  1.00 94.82           C  
ATOM   2564  HA  VAL A 174       0.634   2.498  12.736  1.00 94.82           H  
ATOM   2565  C   VAL A 174       2.218   3.842  13.158  1.00 94.82           C  
ATOM   2566  CB  VAL A 174       1.589   1.812  14.530  1.00 94.82           C  
ATOM   2567  HB  VAL A 174       2.604   1.628  14.883  1.00 94.82           H  
ATOM   2568  O   VAL A 174       1.484   4.786  12.886  1.00 94.82           O  
ATOM   2569  CG1 VAL A 174       0.891   2.741  15.528  1.00 94.82           C  
ATOM   2570 HG11 VAL A 174      -0.055   3.092  15.116  1.00 94.82           H  
ATOM   2571 HG12 VAL A 174       1.522   3.604  15.742  1.00 94.82           H  
ATOM   2572 HG13 VAL A 174       0.710   2.217  16.466  1.00 94.82           H  
ATOM   2573  CG2 VAL A 174       0.838   0.475  14.510  1.00 94.82           C  
ATOM   2574 HG21 VAL A 174       0.871   0.039  15.509  1.00 94.82           H  
ATOM   2575 HG22 VAL A 174       1.301  -0.232  13.822  1.00 94.82           H  
ATOM   2576 HG23 VAL A 174      -0.203   0.629  14.223  1.00 94.82           H  
ATOM   2577  N   ASP A 175       3.523   4.010  13.391  1.00 93.54           N  
ATOM   2578  H   ASP A 175       4.076   3.223  13.700  1.00 93.54           H  
ATOM   2579  CA  ASP A 175       4.123   5.349  13.496  1.00 93.54           C  
ATOM   2580  HA  ASP A 175       3.596   5.912  14.267  1.00 93.54           H  
ATOM   2581  C   ASP A 175       4.018   6.142  12.186  1.00 93.54           C  
ATOM   2582  CB  ASP A 175       5.594   5.235  13.911  1.00 93.54           C  
ATOM   2583  HB2 ASP A 175       6.016   6.237  13.993  1.00 93.54           H  
ATOM   2584  HB3 ASP A 175       6.144   4.700  13.137  1.00 93.54           H  
ATOM   2585  O   ASP A 175       3.744   7.341  12.191  1.00 93.54           O  
ATOM   2586  CG  ASP A 175       5.761   4.524  15.253  1.00 93.54           C  
ATOM   2587  OD1 ASP A 175       5.099   4.945  16.236  1.00 93.54           O  
ATOM   2588  OD2 ASP A 175       6.513   3.529  15.252  1.00 93.54           O  
ATOM   2589  N   THR A 176       4.179   5.474  11.040  1.00 91.12           N  
ATOM   2590  H   THR A 176       4.370   4.484  11.087  1.00 91.12           H  
ATOM   2591  CA  THR A 176       4.016   6.105   9.722  1.00 91.12           C  
ATOM   2592  HA  THR A 176       4.622   7.010   9.686  1.00 91.12           H  
ATOM   2593  C   THR A 176       2.567   6.515   9.467  1.00 91.12           C  
ATOM   2594  CB  THR A 176       4.462   5.156   8.600  1.00 91.12           C  
ATOM   2595  HB  THR A 176       3.767   4.319   8.541  1.00 91.12           H  
ATOM   2596  O   THR A 176       2.326   7.543   8.838  1.00 91.12           O  
ATOM   2597  CG2 THR A 176       4.526   5.841   7.234  1.00 91.12           C  
ATOM   2598 HG21 THR A 176       5.148   6.734   7.291  1.00 91.12           H  
ATOM   2599 HG22 THR A 176       3.525   6.123   6.909  1.00 91.12           H  
ATOM   2600 HG23 THR A 176       4.950   5.153   6.502  1.00 91.12           H  
ATOM   2601  OG1 THR A 176       5.748   4.638   8.858  1.00 91.12           O  
ATOM   2602  HG1 THR A 176       6.360   5.376   8.893  1.00 91.12           H  
ATOM   2603  N   PHE A 177       1.600   5.721   9.930  1.00 95.43           N  
ATOM   2604  H   PHE A 177       1.854   4.899  10.459  1.00 95.43           H  
ATOM   2605  CA  PHE A 177       0.184   6.062   9.832  1.00 95.43           C  
ATOM   2606  HA  PHE A 177      -0.042   6.356   8.807  1.00 95.43           H  
ATOM   2607  C   PHE A 177      -0.157   7.267  10.716  1.00 95.43           C  
ATOM   2608  CB  PHE A 177      -0.666   4.835  10.176  1.00 95.43           C  
ATOM   2609  HB2 PHE A 177      -0.362   4.439  11.145  1.00 95.43           H  
ATOM   2610  HB3 PHE A 177      -0.487   4.056   9.434  1.00 95.43           H  
ATOM   2611  O   PHE A 177      -0.724   8.232  10.210  1.00 95.43           O  
ATOM   2612  CG  PHE A 177      -2.148   5.143  10.223  1.00 95.43           C  
ATOM   2613  CD1 PHE A 177      -2.774   5.405  11.456  1.00 95.43           C  
ATOM   2614  HD1 PHE A 177      -2.215   5.354  12.379  1.00 95.43           H  
ATOM   2615  CD2 PHE A 177      -2.889   5.228   9.031  1.00 95.43           C  
ATOM   2616  HD2 PHE A 177      -2.412   5.030   8.082  1.00 95.43           H  
ATOM   2617  CE1 PHE A 177      -4.134   5.752  11.495  1.00 95.43           C  
ATOM   2618  HE1 PHE A 177      -4.609   5.961  12.442  1.00 95.43           H  
ATOM   2619  CE2 PHE A 177      -4.248   5.581   9.074  1.00 95.43           C  
ATOM   2620  HE2 PHE A 177      -4.830   5.663   8.167  1.00 95.43           H  
ATOM   2621  CZ  PHE A 177      -4.873   5.842  10.304  1.00 95.43           C  
ATOM   2622  HZ  PHE A 177      -5.916   6.122  10.333  1.00 95.43           H  
ATOM   2623  N   MET A 178       0.258   7.245  11.988  1.00 95.81           N  
ATOM   2624  H   MET A 178       0.735   6.419  12.322  1.00 95.81           H  
ATOM   2625  CA  MET A 178      -0.013   8.314  12.955  1.00 95.81           C  
ATOM   2626  HA  MET A 178      -1.091   8.449  13.046  1.00 95.81           H  
ATOM   2627  C   MET A 178       0.570   9.661  12.514  1.00 95.81           C  
ATOM   2628  CB  MET A 178       0.527   7.930  14.337  1.00 95.81           C  
ATOM   2629  HB2 MET A 178       0.480   8.811  14.977  1.00 95.81           H  
ATOM   2630  HB3 MET A 178       1.570   7.622  14.256  1.00 95.81           H  
ATOM   2631  O   MET A 178      -0.119  10.670  12.585  1.00 95.81           O  
ATOM   2632  CG  MET A 178      -0.290   6.809  14.992  1.00 95.81           C  
ATOM   2633  HG2 MET A 178      -1.338   7.107  15.029  1.00 95.81           H  
ATOM   2634  HG3 MET A 178      -0.220   5.911  14.378  1.00 95.81           H  
ATOM   2635  SD  MET A 178       0.245   6.392  16.675  1.00 95.81           S  
ATOM   2636  CE  MET A 178      -0.341   7.872  17.553  1.00 95.81           C  
ATOM   2637  HE1 MET A 178       0.198   8.755  17.209  1.00 95.81           H  
ATOM   2638  HE2 MET A 178      -0.174   7.757  18.624  1.00 95.81           H  
ATOM   2639  HE3 MET A 178      -1.407   8.009  17.372  1.00 95.81           H  
ATOM   2640  N   LYS A 179       1.788   9.687  11.954  1.00 93.05           N  
ATOM   2641  H   LYS A 179       2.336   8.838  11.956  1.00 93.05           H  
ATOM   2642  CA  LYS A 179       2.370  10.916  11.376  1.00 93.05           C  
ATOM   2643  HA  LYS A 179       2.401  11.688  12.144  1.00 93.05           H  
ATOM   2644  C   LYS A 179       1.531  11.515  10.235  1.00 93.05           C  
ATOM   2645  CB  LYS A 179       3.801  10.634  10.886  1.00 93.05           C  
ATOM   2646  HB2 LYS A 179       4.124  11.463  10.257  1.00 93.05           H  
ATOM   2647  HB3 LYS A 179       3.805   9.727  10.282  1.00 93.05           H  
ATOM   2648  O   LYS A 179       1.657  12.697   9.939  1.00 93.05           O  
ATOM   2649  CG  LYS A 179       4.805  10.498  12.041  1.00 93.05           C  
ATOM   2650  HG2 LYS A 179       4.505   9.690  12.708  1.00 93.05           H  
ATOM   2651  HG3 LYS A 179       4.809  11.426  12.614  1.00 93.05           H  
ATOM   2652  CD  LYS A 179       6.226  10.232  11.516  1.00 93.05           C  
ATOM   2653  HD2 LYS A 179       6.525  11.069  10.885  1.00 93.05           H  
ATOM   2654  HD3 LYS A 179       6.231   9.314  10.929  1.00 93.05           H  
ATOM   2655  CE  LYS A 179       7.202  10.101  12.694  1.00 93.05           C  
ATOM   2656  HE2 LYS A 179       6.974   9.185  13.240  1.00 93.05           H  
ATOM   2657  HE3 LYS A 179       7.025  10.934  13.374  1.00 93.05           H  
ATOM   2658  NZ  LYS A 179       8.627  10.117  12.266  1.00 93.05           N  
ATOM   2659  HZ1 LYS A 179       8.852  10.989  11.809  1.00 93.05           H  
ATOM   2660  HZ2 LYS A 179       9.233  10.065  13.073  1.00 93.05           H  
ATOM   2661  HZ3 LYS A 179       8.847   9.354  11.642  1.00 93.05           H  
ATOM   2662  N   GLY A 180       0.700  10.709   9.571  1.00 91.59           N  
ATOM   2663  H   GLY A 180       0.596   9.763   9.909  1.00 91.59           H  
ATOM   2664  CA  GLY A 180      -0.150  11.132   8.458  1.00 91.59           C  
ATOM   2665  HA2 GLY A 180       0.289  12.000   7.967  1.00 91.59           H  
ATOM   2666  HA3 GLY A 180      -0.194  10.318   7.734  1.00 91.59           H  
ATOM   2667  C   GLY A 180      -1.590  11.488   8.839  1.00 91.59           C  
ATOM   2668  O   GLY A 180      -2.351  11.875   7.950  1.00 91.59           O  
ATOM   2669  N   THR A 181      -2.001  11.358  10.106  1.00 94.62           N  
ATOM   2670  H   THR A 181      -1.349  11.095  10.831  1.00 94.62           H  
ATOM   2671  CA  THR A 181      -3.394  11.619  10.512  1.00 94.62           C  
ATOM   2672  HA  THR A 181      -4.036  11.064   9.827  1.00 94.62           H  
ATOM   2673  C   THR A 181      -3.824  13.082  10.369  1.00 94.62           C  
ATOM   2674  CB  THR A 181      -3.733  11.101  11.919  1.00 94.62           C  
ATOM   2675  HB  THR A 181      -4.767  11.353  12.150  1.00 94.62           H  
ATOM   2676  O   THR A 181      -4.953  13.287   9.920  1.00 94.62           O  
ATOM   2677  CG2 THR A 181      -3.567   9.587  12.029  1.00 94.62           C  
ATOM   2678 HG21 THR A 181      -2.583   9.285  11.669  1.00 94.62           H  
ATOM   2679 HG22 THR A 181      -4.333   9.092  11.432  1.00 94.62           H  
ATOM   2680 HG23 THR A 181      -3.679   9.275  13.067  1.00 94.62           H  
ATOM   2681  OG1 THR A 181      -2.904  11.694  12.877  1.00 94.62           O  
ATOM   2682  HG1 THR A 181      -3.222  11.457  13.752  1.00 94.62           H  
ATOM   2683  N   PRO A 182      -2.976  14.115  10.578  1.00 94.16           N  
ATOM   2684  CA  PRO A 182      -3.397  15.496  10.318  1.00 94.16           C  
ATOM   2685  HA  PRO A 182      -4.265  15.724  10.936  1.00 94.16           H  
ATOM   2686  C   PRO A 182      -3.757  15.730   8.843  1.00 94.16           C  
ATOM   2687  CB  PRO A 182      -2.220  16.375  10.761  1.00 94.16           C  
ATOM   2688  HB2 PRO A 182      -1.561  16.582   9.918  1.00 94.16           H  
ATOM   2689  HB3 PRO A 182      -2.565  17.307  11.209  1.00 94.16           H  
ATOM   2690  O   PRO A 182      -4.700  16.455   8.520  1.00 94.16           O  
ATOM   2691  CG  PRO A 182      -1.479  15.505  11.775  1.00 94.16           C  
ATOM   2692  HG2 PRO A 182      -0.430  15.788  11.866  1.00 94.16           H  
ATOM   2693  HG3 PRO A 182      -1.979  15.551  12.742  1.00 94.16           H  
ATOM   2694  CD  PRO A 182      -1.642  14.114  11.175  1.00 94.16           C  
ATOM   2695  HD2 PRO A 182      -1.513  13.365  11.956  1.00 94.16           H  
ATOM   2696  HD3 PRO A 182      -0.893  13.966  10.396  1.00 94.16           H  
ATOM   2697  N   GLN A 183      -3.057  15.053   7.924  1.00 93.89           N  
ATOM   2698  H   GLN A 183      -2.316  14.442   8.238  1.00 93.89           H  
ATOM   2699  CA  GLN A 183      -3.375  15.102   6.496  1.00 93.89           C  
ATOM   2700  HA  GLN A 183      -3.463  16.149   6.206  1.00 93.89           H  
ATOM   2701  C   GLN A 183      -4.709  14.406   6.178  1.00 93.89           C  
ATOM   2702  CB  GLN A 183      -2.225  14.497   5.680  1.00 93.89           C  
ATOM   2703  HB2 GLN A 183      -1.275  14.889   6.045  1.00 93.89           H  
ATOM   2704  HB3 GLN A 183      -2.226  13.413   5.795  1.00 93.89           H  
ATOM   2705  O   GLN A 183      -5.410  14.818   5.260  1.00 93.89           O  
ATOM   2706  CG  GLN A 183      -2.365  14.861   4.193  1.00 93.89           C  
ATOM   2707  HG2 GLN A 183      -2.323  15.946   4.092  1.00 93.89           H  
ATOM   2708  HG3 GLN A 183      -3.328  14.524   3.810  1.00 93.89           H  
ATOM   2709  CD  GLN A 183      -1.289  14.246   3.309  1.00 93.89           C  
ATOM   2710  NE2 GLN A 183      -1.138  14.735   2.098  1.00 93.89           N  
ATOM   2711 HE21 GLN A 183      -0.366  14.367   1.561  1.00 93.89           H  
ATOM   2712 HE22 GLN A 183      -1.664  15.550   1.817  1.00 93.89           H  
ATOM   2713  OE1 GLN A 183      -0.599  13.298   3.650  1.00 93.89           O  
ATOM   2714  N   LEU A 184      -5.079  13.354   6.920  1.00 94.91           N  
ATOM   2715  H   LEU A 184      -4.493  13.084   7.697  1.00 94.91           H  
ATOM   2716  CA  LEU A 184      -6.378  12.690   6.757  1.00 94.91           C  
ATOM   2717  HA  LEU A 184      -6.513  12.422   5.709  1.00 94.91           H  
ATOM   2718  C   LEU A 184      -7.537  13.621   7.113  1.00 94.91           C  
ATOM   2719  CB  LEU A 184      -6.461  11.423   7.628  1.00 94.91           C  
ATOM   2720  HB2 LEU A 184      -6.177  11.657   8.653  1.00 94.91           H  
ATOM   2721  HB3 LEU A 184      -7.502  11.103   7.671  1.00 94.91           H  
ATOM   2722  O   LEU A 184      -8.511  13.667   6.364  1.00 94.91           O  
ATOM   2723  CG  LEU A 184      -5.622  10.240   7.133  1.00 94.91           C  
ATOM   2724  HG  LEU A 184      -4.583  10.538   6.993  1.00 94.91           H  
ATOM   2725  CD1 LEU A 184      -5.665   9.104   8.154  1.00 94.91           C  
ATOM   2726 HD11 LEU A 184      -6.696   8.800   8.332  1.00 94.91           H  
ATOM   2727 HD12 LEU A 184      -5.253   9.437   9.106  1.00 94.91           H  
ATOM   2728 HD13 LEU A 184      -5.086   8.247   7.808  1.00 94.91           H  
ATOM   2729  CD2 LEU A 184      -6.179   9.720   5.807  1.00 94.91           C  
ATOM   2730 HD21 LEU A 184      -7.269   9.738   5.829  1.00 94.91           H  
ATOM   2731 HD22 LEU A 184      -5.825  10.354   4.993  1.00 94.91           H  
ATOM   2732 HD23 LEU A 184      -5.876   8.685   5.653  1.00 94.91           H  
ATOM   2733  N   VAL A 185      -7.411  14.353   8.223  1.00 94.38           N  
ATOM   2734  H   VAL A 185      -6.587  14.222   8.792  1.00 94.38           H  
ATOM   2735  CA  VAL A 185      -8.432  15.299   8.697  1.00 94.38           C  
ATOM   2736  HA  VAL A 185      -9.400  14.798   8.730  1.00 94.38           H  
ATOM   2737  C   VAL A 185      -8.563  16.465   7.720  1.00 94.38           C  
ATOM   2738  CB  VAL A 185      -8.100  15.786  10.123  1.00 94.38           C  
ATOM   2739  HB  VAL A 185      -7.114  16.250  10.121  1.00 94.38           H  
ATOM   2740  O   VAL A 185      -9.648  16.739   7.215  1.00 94.38           O  
ATOM   2741  CG1 VAL A 185      -9.119  16.813  10.630  1.00 94.38           C  
ATOM   2742 HG11 VAL A 185      -8.878  17.098  11.654  1.00 94.38           H  
ATOM   2743 HG12 VAL A 185      -9.098  17.716  10.019  1.00 94.38           H  
ATOM   2744 HG13 VAL A 185     -10.124  16.393  10.610  1.00 94.38           H  
ATOM   2745  CG2 VAL A 185      -8.083  14.614  11.114  1.00 94.38           C  
ATOM   2746 HG21 VAL A 185      -7.326  13.880  10.839  1.00 94.38           H  
ATOM   2747 HG22 VAL A 185      -9.061  14.134  11.145  1.00 94.38           H  
ATOM   2748 HG23 VAL A 185      -7.851  14.984  12.113  1.00 94.38           H  
ATOM   2749  N   THR A 186      -7.443  17.098   7.364  1.00 93.71           N  
ATOM   2750  H   THR A 186      -6.576  16.825   7.804  1.00 93.71           H  
ATOM   2751  CA  THR A 186      -7.442  18.249   6.444  1.00 93.71           C  
ATOM   2752  HA  THR A 186      -8.143  18.991   6.826  1.00 93.71           H  
ATOM   2753  C   THR A 186      -7.911  17.897   5.033  1.00 93.71           C  
ATOM   2754  CB  THR A 186      -6.062  18.911   6.361  1.00 93.71           C  
ATOM   2755  HB  THR A 186      -6.062  19.643   5.554  1.00 93.71           H  
ATOM   2756  O   THR A 186      -8.557  18.723   4.398  1.00 93.71           O  
ATOM   2757  CG2 THR A 186      -5.681  19.611   7.663  1.00 93.71           C  
ATOM   2758 HG21 THR A 186      -4.685  20.044   7.571  1.00 93.71           H  
ATOM   2759 HG22 THR A 186      -6.390  20.414   7.863  1.00 93.71           H  
ATOM   2760 HG23 THR A 186      -5.696  18.915   8.502  1.00 93.71           H  
ATOM   2761  OG1 THR A 186      -5.066  17.952   6.112  1.00 93.71           O  
ATOM   2762  HG1 THR A 186      -4.867  17.557   6.965  1.00 93.71           H  
ATOM   2763  N   ALA A 187      -7.657  16.685   4.533  1.00 95.24           N  
ATOM   2764  H   ALA A 187      -7.073  16.053   5.061  1.00 95.24           H  
ATOM   2765  CA  ALA A 187      -8.096  16.280   3.196  1.00 95.24           C  
ATOM   2766  HA  ALA A 187      -7.897  17.101   2.508  1.00 95.24           H  
ATOM   2767  C   ALA A 187      -9.602  15.976   3.091  1.00 95.24           C  
ATOM   2768  CB  ALA A 187      -7.261  15.078   2.746  1.00 95.24           C  
ATOM   2769  HB1 ALA A 187      -7.546  14.792   1.734  1.00 95.24           H  
ATOM   2770  HB2 ALA A 187      -7.436  14.236   3.417  1.00 95.24           H  
ATOM   2771  HB3 ALA A 187      -6.203  15.339   2.754  1.00 95.24           H  
ATOM   2772  O   ALA A 187     -10.116  15.911   1.974  1.00 95.24           O  
ATOM   2773  N   TYR A 188     -10.315  15.794   4.209  1.00 95.53           N  
ATOM   2774  H   TYR A 188      -9.862  15.894   5.106  1.00 95.53           H  
ATOM   2775  CA  TYR A 188     -11.722  15.378   4.194  1.00 95.53           C  
ATOM   2776  HA  TYR A 188     -11.794  14.404   3.710  1.00 95.53           H  
ATOM   2777  C   TYR A 188     -12.612  16.341   3.408  1.00 95.53           C  
ATOM   2778  CB  TYR A 188     -12.223  15.231   5.628  1.00 95.53           C  
ATOM   2779  HB2 TYR A 188     -11.602  14.475   6.107  1.00 95.53           H  
ATOM   2780  HB3 TYR A 188     -12.081  16.171   6.161  1.00 95.53           H  
ATOM   2781  O   TYR A 188     -13.319  15.901   2.506  1.00 95.53           O  
ATOM   2782  CG  TYR A 188     -13.681  14.817   5.742  1.00 95.53           C  
ATOM   2783  CD1 TYR A 188     -14.676  15.768   6.043  1.00 95.53           C  
ATOM   2784  HD1 TYR A 188     -14.415  16.808   6.174  1.00 95.53           H  
ATOM   2785  CD2 TYR A 188     -14.043  13.470   5.558  1.00 95.53           C  
ATOM   2786  HD2 TYR A 188     -13.278  12.738   5.344  1.00 95.53           H  
ATOM   2787  CE1 TYR A 188     -16.026  15.377   6.152  1.00 95.53           C  
ATOM   2788  HE1 TYR A 188     -16.789  16.112   6.365  1.00 95.53           H  
ATOM   2789  CE2 TYR A 188     -15.389  13.074   5.672  1.00 95.53           C  
ATOM   2790  HE2 TYR A 188     -15.675  12.040   5.545  1.00 95.53           H  
ATOM   2791  OH  TYR A 188     -17.686  13.629   6.038  1.00 95.53           O  
ATOM   2792  HH  TYR A 188     -18.278  14.332   6.315  1.00 95.53           H  
ATOM   2793  CZ  TYR A 188     -16.388  14.028   5.959  1.00 95.53           C  
ATOM   2794  N   HIS A 189     -12.504  17.649   3.659  1.00 92.88           N  
ATOM   2795  H   HIS A 189     -11.931  17.953   4.433  1.00 92.88           H  
ATOM   2796  CA  HIS A 189     -13.311  18.647   2.951  1.00 92.88           C  
ATOM   2797  HA  HIS A 189     -14.360  18.367   3.053  1.00 92.88           H  
ATOM   2798  C   HIS A 189     -13.044  18.670   1.441  1.00 92.88           C  
ATOM   2799  CB  HIS A 189     -13.122  20.031   3.590  1.00 92.88           C  
ATOM   2800  HB2 HIS A 189     -13.187  19.947   4.675  1.00 92.88           H  
ATOM   2801  HB3 HIS A 189     -13.948  20.666   3.271  1.00 92.88           H  
ATOM   2802  O   HIS A 189     -13.971  18.828   0.652  1.00 92.88           O  
ATOM   2803  CG  HIS A 189     -11.830  20.715   3.211  1.00 92.88           C  
ATOM   2804  CD2 HIS A 189     -11.666  21.647   2.220  1.00 92.88           C  
ATOM   2805  HD2 HIS A 189     -12.448  22.032   1.582  1.00 92.88           H  
ATOM   2806  ND1 HIS A 189     -10.590  20.509   3.767  1.00 92.88           N  
ATOM   2807  HD1 HIS A 189     -10.342  19.860   4.501  1.00 92.88           H  
ATOM   2808  CE1 HIS A 189      -9.709  21.302   3.142  1.00 92.88           C  
ATOM   2809  HE1 HIS A 189      -8.653  21.347   3.366  1.00 92.88           H  
ATOM   2810  NE2 HIS A 189     -10.312  22.001   2.171  1.00 92.88           N  
ATOM   2811  N   ILE A 190     -11.795  18.436   1.022  1.00 92.61           N  
ATOM   2812  H   ILE A 190     -11.083  18.306   1.726  1.00 92.61           H  
ATOM   2813  CA  ILE A 190     -11.408  18.391  -0.396  1.00 92.61           C  
ATOM   2814  HA  ILE A 190     -11.828  19.263  -0.898  1.00 92.61           H  
ATOM   2815  C   ILE A 190     -11.985  17.147  -1.076  1.00 92.61           C  
ATOM   2816  CB  ILE A 190      -9.866  18.424  -0.553  1.00 92.61           C  
ATOM   2817  HB  ILE A 190      -9.452  17.523  -0.098  1.00 92.61           H  
ATOM   2818  O   ILE A 190     -12.420  17.207  -2.223  1.00 92.61           O  
ATOM   2819  CG1 ILE A 190      -9.267  19.642   0.178  1.00 92.61           C  
ATOM   2820 HG12 ILE A 190      -9.508  19.540   1.236  1.00 92.61           H  
ATOM   2821 HG13 ILE A 190      -9.723  20.557  -0.201  1.00 92.61           H  
ATOM   2822  CG2 ILE A 190      -9.463  18.429  -2.040  1.00 92.61           C  
ATOM   2823 HG21 ILE A 190      -8.378  18.411  -2.143  1.00 92.61           H  
ATOM   2824 HG22 ILE A 190      -9.860  19.321  -2.524  1.00 92.61           H  
ATOM   2825 HG23 ILE A 190      -9.852  17.547  -2.549  1.00 92.61           H  
ATOM   2826  CD1 ILE A 190      -7.743  19.781   0.109  1.00 92.61           C  
ATOM   2827 HD11 ILE A 190      -7.427  20.572   0.789  1.00 92.61           H  
ATOM   2828 HD12 ILE A 190      -7.428  20.048  -0.899  1.00 92.61           H  
ATOM   2829 HD13 ILE A 190      -7.271  18.846   0.410  1.00 92.61           H  
ATOM   2830  N   LEU A 191     -11.953  16.004  -0.388  1.00 93.55           N  
ATOM   2831  H   LEU A 191     -11.597  16.029   0.556  1.00 93.55           H  
ATOM   2832  CA  LEU A 191     -12.317  14.709  -0.966  1.00 93.55           C  
ATOM   2833  HA  LEU A 191     -12.065  14.703  -2.026  1.00 93.55           H  
ATOM   2834  C   LEU A 191     -13.817  14.426  -0.896  1.00 93.55           C  
ATOM   2835  CB  LEU A 191     -11.525  13.607  -0.246  1.00 93.55           C  
ATOM   2836  HB2 LEU A 191     -11.886  12.635  -0.584  1.00 93.55           H  
ATOM   2837  HB3 LEU A 191     -11.727  13.683   0.822  1.00 93.55           H  
ATOM   2838  O   LEU A 191     -14.356  13.794  -1.800  1.00 93.55           O  
ATOM   2839  CG  LEU A 191     -10.006  13.680  -0.481  1.00 93.55           C  
ATOM   2840  HG  LEU A 191      -9.628  14.668  -0.219  1.00 93.55           H  
ATOM   2841  CD1 LEU A 191      -9.321  12.651   0.410  1.00 93.55           C  
ATOM   2842 HD11 LEU A 191      -9.662  11.645   0.161  1.00 93.55           H  
ATOM   2843 HD12 LEU A 191      -9.554  12.867   1.453  1.00 93.55           H  
ATOM   2844 HD13 LEU A 191      -8.244  12.738   0.273  1.00 93.55           H  
ATOM   2845  CD2 LEU A 191      -9.613  13.390  -1.933  1.00 93.55           C  
ATOM   2846 HD21 LEU A 191      -9.982  12.411  -2.237  1.00 93.55           H  
ATOM   2847 HD22 LEU A 191      -8.528  13.419  -2.027  1.00 93.55           H  
ATOM   2848 HD23 LEU A 191     -10.034  14.153  -2.588  1.00 93.55           H  
ATOM   2849  N   MET A 192     -14.470  14.860   0.179  1.00 93.07           N  
ATOM   2850  H   MET A 192     -13.946  15.348   0.891  1.00 93.07           H  
ATOM   2851  CA  MET A 192     -15.872  14.563   0.468  1.00 93.07           C  
ATOM   2852  HA  MET A 192     -16.225  13.798  -0.224  1.00 93.07           H  
ATOM   2853  C   MET A 192     -16.795  15.767   0.261  1.00 93.07           C  
ATOM   2854  CB  MET A 192     -16.003  13.992   1.891  1.00 93.07           C  
ATOM   2855  HB2 MET A 192     -17.045  13.728   2.072  1.00 93.07           H  
ATOM   2856  HB3 MET A 192     -15.729  14.756   2.618  1.00 93.07           H  
ATOM   2857  O   MET A 192     -18.009  15.584   0.250  1.00 93.07           O  
ATOM   2858  CG  MET A 192     -15.131  12.747   2.125  1.00 93.07           C  
ATOM   2859  HG2 MET A 192     -14.085  13.055   2.125  1.00 93.07           H  
ATOM   2860  HG3 MET A 192     -15.354  12.363   3.120  1.00 93.07           H  
ATOM   2861  SD  MET A 192     -15.316  11.372   0.944  1.00 93.07           S  
ATOM   2862  CE  MET A 192     -17.066  10.971   1.194  1.00 93.07           C  
ATOM   2863  HE1 MET A 192     -17.691  11.772   0.799  1.00 93.07           H  
ATOM   2864  HE2 MET A 192     -17.308  10.042   0.677  1.00 93.07           H  
ATOM   2865  HE3 MET A 192     -17.261  10.844   2.259  1.00 93.07           H  
ATOM   2866  N   GLY A 193     -16.243  16.973   0.072  1.00 88.87           N  
ATOM   2867  H   GLY A 193     -15.238  17.066   0.094  1.00 88.87           H  
ATOM   2868  CA  GLY A 193     -17.021  18.202  -0.109  1.00 88.87           C  
ATOM   2869  HA2 GLY A 193     -16.351  19.005  -0.414  1.00 88.87           H  
ATOM   2870  HA3 GLY A 193     -17.762  18.049  -0.894  1.00 88.87           H  
ATOM   2871  C   GLY A 193     -17.757  18.659   1.152  1.00 88.87           C  
ATOM   2872  O   GLY A 193     -18.756  19.359   1.036  1.00 88.87           O  
ATOM   2873  N   ASP A 194     -17.303  18.231   2.333  1.00 87.95           N  
ATOM   2874  H   ASP A 194     -16.441  17.705   2.363  1.00 87.95           H  
ATOM   2875  CA  ASP A 194     -18.036  18.372   3.592  1.00 87.95           C  
ATOM   2876  HA  ASP A 194     -18.734  19.204   3.503  1.00 87.95           H  
ATOM   2877  C   ASP A 194     -17.097  18.663   4.774  1.00 87.95           C  
ATOM   2878  CB  ASP A 194     -18.835  17.080   3.824  1.00 87.95           C  
ATOM   2879  HB2 ASP A 194     -18.187  16.321   4.264  1.00 87.95           H  
ATOM   2880  HB3 ASP A 194     -19.178  16.698   2.862  1.00 87.95           H  
ATOM   2881  O   ASP A 194     -15.910  18.333   4.725  1.00 87.95           O  
ATOM   2882  CG  ASP A 194     -20.070  17.274   4.698  1.00 87.95           C  
ATOM   2883  OD1 ASP A 194     -20.226  18.386   5.246  1.00 87.95           O  
ATOM   2884  OD2 ASP A 194     -20.844  16.288   4.725  1.00 87.95           O  
ATOM   2885  N   HIS A 195     -17.616  19.247   5.851  1.00 89.50           N  
ATOM   2886  H   HIS A 195     -18.623  19.314   5.894  1.00 89.50           H  
ATOM   2887  CA  HIS A 195     -16.873  19.477   7.091  1.00 89.50           C  
ATOM   2888  HA  HIS A 195     -15.836  19.164   6.963  1.00 89.50           H  
ATOM   2889  C   HIS A 195     -17.485  18.636   8.205  1.00 89.50           C  
ATOM   2890  CB  HIS A 195     -16.860  20.965   7.465  1.00 89.50           C  
ATOM   2891  HB2 HIS A 195     -16.370  21.082   8.432  1.00 89.50           H  
ATOM   2892  HB3 HIS A 195     -17.886  21.316   7.569  1.00 89.50           H  
ATOM   2893  O   HIS A 195     -18.686  18.677   8.422  1.00 89.50           O  
ATOM   2894  CG  HIS A 195     -16.147  21.829   6.459  1.00 89.50           C  
ATOM   2895  CD2 HIS A 195     -14.852  22.270   6.511  1.00 89.50           C  
ATOM   2896  HD2 HIS A 195     -14.145  22.063   7.301  1.00 89.50           H  
ATOM   2897  ND1 HIS A 195     -16.695  22.319   5.299  1.00 89.50           N  
ATOM   2898  HD1 HIS A 195     -17.644  22.163   4.991  1.00 89.50           H  
ATOM   2899  CE1 HIS A 195     -15.754  23.035   4.664  1.00 89.50           C  
ATOM   2900  HE1 HIS A 195     -15.897  23.546   3.723  1.00 89.50           H  
ATOM   2901  NE2 HIS A 195     -14.606  23.029   5.361  1.00 89.50           N  
ATOM   2902  N   SER A 196     -16.651  17.897   8.938  1.00 93.32           N  
ATOM   2903  H   SER A 196     -15.661  17.924   8.740  1.00 93.32           H  
ATOM   2904  CA  SER A 196     -17.116  17.080  10.060  1.00 93.32           C  
ATOM   2905  HA  SER A 196     -18.188  17.218  10.202  1.00 93.32           H  
ATOM   2906  C   SER A 196     -16.393  17.479  11.350  1.00 93.32           C  
ATOM   2907  CB  SER A 196     -16.958  15.599   9.740  1.00 93.32           C  
ATOM   2908  HB2 SER A 196     -17.598  15.340   8.897  1.00 93.32           H  
ATOM   2909  HB3 SER A 196     -15.920  15.384   9.483  1.00 93.32           H  
ATOM   2910  O   SER A 196     -15.186  17.216  11.494  1.00 93.32           O  
ATOM   2911  OG  SER A 196     -17.333  14.834  10.864  1.00 93.32           O  
ATOM   2912  HG  SER A 196     -18.285  14.919  10.955  1.00 93.32           H  
ATOM   2913  N   PRO A 197     -17.105  18.113  12.300  1.00 92.49           N  
ATOM   2914  CA  PRO A 197     -16.630  18.286  13.668  1.00 92.49           C  
ATOM   2915  HA  PRO A 197     -15.772  18.959  13.664  1.00 92.49           H  
ATOM   2916  C   PRO A 197     -16.227  16.952  14.307  1.00 92.49           C  
ATOM   2917  CB  PRO A 197     -17.791  18.947  14.421  1.00 92.49           C  
ATOM   2918  HB2 PRO A 197     -17.435  19.623  15.199  1.00 92.49           H  
ATOM   2919  HB3 PRO A 197     -18.446  18.188  14.849  1.00 92.49           H  
ATOM   2920  O   PRO A 197     -15.170  16.876  14.941  1.00 92.49           O  
ATOM   2921  CG  PRO A 197     -18.551  19.696  13.328  1.00 92.49           C  
ATOM   2922  HG2 PRO A 197     -19.599  19.844  13.590  1.00 92.49           H  
ATOM   2923  HG3 PRO A 197     -18.064  20.650  13.127  1.00 92.49           H  
ATOM   2924  CD  PRO A 197     -18.395  18.774  12.123  1.00 92.49           C  
ATOM   2925  HD2 PRO A 197     -18.425  19.355  11.202  1.00 92.49           H  
ATOM   2926  HD3 PRO A 197     -19.198  18.037  12.122  1.00 92.49           H  
ATOM   2927  N   PHE A 198     -16.993  15.879  14.066  1.00 93.91           N  
ATOM   2928  H   PHE A 198     -17.867  15.991  13.573  1.00 93.91           H  
ATOM   2929  CA  PHE A 198     -16.675  14.547  14.574  1.00 93.91           C  
ATOM   2930  HA  PHE A 198     -16.667  14.591  15.663  1.00 93.91           H  
ATOM   2931  C   PHE A 198     -15.293  14.067  14.119  1.00 93.91           C  
ATOM   2932  CB  PHE A 198     -17.763  13.557  14.149  1.00 93.91           C  
ATOM   2933  HB2 PHE A 198     -18.728  13.931  14.491  1.00 93.91           H  
ATOM   2934  HB3 PHE A 198     -17.804  13.488  13.061  1.00 93.91           H  
ATOM   2935  O   PHE A 198     -14.465  13.714  14.961  1.00 93.91           O  
ATOM   2936  CG  PHE A 198     -17.562  12.178  14.732  1.00 93.91           C  
ATOM   2937  CD1 PHE A 198     -16.964  11.152  13.976  1.00 93.91           C  
ATOM   2938  HD1 PHE A 198     -16.653  11.341  12.959  1.00 93.91           H  
ATOM   2939  CD2 PHE A 198     -17.958  11.937  16.058  1.00 93.91           C  
ATOM   2940  HD2 PHE A 198     -18.392  12.736  16.641  1.00 93.91           H  
ATOM   2941  CE1 PHE A 198     -16.784   9.879  14.547  1.00 93.91           C  
ATOM   2942  HE1 PHE A 198     -16.329   9.087  13.971  1.00 93.91           H  
ATOM   2943  CE2 PHE A 198     -17.792  10.663  16.623  1.00 93.91           C  
ATOM   2944  HE2 PHE A 198     -18.093  10.484  17.644  1.00 93.91           H  
ATOM   2945  CZ  PHE A 198     -17.217   9.633  15.863  1.00 93.91           C  
ATOM   2946  HZ  PHE A 198     -17.112   8.653  16.303  1.00 93.91           H  
ATOM   2947  N   LEU A 199     -14.996  14.127  12.814  1.00 94.61           N  
ATOM   2948  H   LEU A 199     -15.714  14.445  12.179  1.00 94.61           H  
ATOM   2949  CA  LEU A 199     -13.674  13.755  12.290  1.00 94.61           C  
ATOM   2950  HA  LEU A 199     -13.482  12.715  12.555  1.00 94.61           H  
ATOM   2951  C   LEU A 199     -12.552  14.595  12.905  1.00 94.61           C  
ATOM   2952  CB  LEU A 199     -13.660  13.908  10.761  1.00 94.61           C  
ATOM   2953  HB2 LEU A 199     -13.946  14.932  10.518  1.00 94.61           H  
ATOM   2954  HB3 LEU A 199     -14.399  13.236  10.326  1.00 94.61           H  
ATOM   2955  O   LEU A 199     -11.491  14.060  13.223  1.00 94.61           O  
ATOM   2956  CG  LEU A 199     -12.286  13.631  10.120  1.00 94.61           C  
ATOM   2957  HG  LEU A 199     -11.530  14.300  10.532  1.00 94.61           H  
ATOM   2958  CD1 LEU A 199     -11.819  12.188  10.288  1.00 94.61           C  
ATOM   2959 HD11 LEU A 199     -10.850  12.056   9.806  1.00 94.61           H  
ATOM   2960 HD12 LEU A 199     -12.554  11.530   9.825  1.00 94.61           H  
ATOM   2961 HD13 LEU A 199     -11.720  11.953  11.348  1.00 94.61           H  
ATOM   2962  CD2 LEU A 199     -12.361  13.896   8.629  1.00 94.61           C  
ATOM   2963 HD21 LEU A 199     -13.124  13.263   8.177  1.00 94.61           H  
ATOM   2964 HD22 LEU A 199     -11.392  13.692   8.173  1.00 94.61           H  
ATOM   2965 HD23 LEU A 199     -12.620  14.942   8.467  1.00 94.61           H  
ATOM   2966  N   SER A 200     -12.785  15.898  13.060  1.00 92.50           N  
ATOM   2967  H   SER A 200     -13.693  16.253  12.795  1.00 92.50           H  
ATOM   2968  CA  SER A 200     -11.790  16.834  13.594  1.00 92.50           C  
ATOM   2969  HA  SER A 200     -10.865  16.730  13.027  1.00 92.50           H  
ATOM   2970  C   SER A 200     -11.459  16.551  15.062  1.00 92.50           C  
ATOM   2971  CB  SER A 200     -12.289  18.272  13.431  1.00 92.50           C  
ATOM   2972  HB2 SER A 200     -11.507  18.959  13.756  1.00 92.50           H  
ATOM   2973  HB3 SER A 200     -13.175  18.431  14.046  1.00 92.50           H  
ATOM   2974  O   SER A 200     -10.328  16.765  15.488  1.00 92.50           O  
ATOM   2975  OG  SER A 200     -12.603  18.534  12.073  1.00 92.50           O  
ATOM   2976  HG  SER A 200     -13.470  18.167  11.885  1.00 92.50           H  
ATOM   2977  N   SER A 201     -12.426  16.026  15.818  1.00 92.28           N  
ATOM   2978  H   SER A 201     -13.346  15.952  15.409  1.00 92.28           H  
ATOM   2979  CA  SER A 201     -12.266  15.640  17.226  1.00 92.28           C  
ATOM   2980  HA  SER A 201     -11.527  16.298  17.684  1.00 92.28           H  
ATOM   2981  C   SER A 201     -11.771  14.201  17.441  1.00 92.28           C  
ATOM   2982  CB  SER A 201     -13.593  15.866  17.955  1.00 92.28           C  
ATOM   2983  HB2 SER A 201     -13.955  16.873  17.744  1.00 92.28           H  
ATOM   2984  HB3 SER A 201     -13.432  15.776  19.030  1.00 92.28           H  
ATOM   2985  O   SER A 201     -11.449  13.818  18.567  1.00 92.28           O  
ATOM   2986  OG  SER A 201     -14.573  14.922  17.560  1.00 92.28           O  
ATOM   2987  HG  SER A 201     -14.541  14.787  16.610  1.00 92.28           H  
ATOM   2988  N   PHE A 202     -11.708  13.381  16.386  1.00 94.94           N  
ATOM   2989  H   PHE A 202     -11.959  13.737  15.475  1.00 94.94           H  
ATOM   2990  CA  PHE A 202     -11.398  11.961  16.523  1.00 94.94           C  
ATOM   2991  HA  PHE A 202     -11.999  11.580  17.349  1.00 94.94           H  
ATOM   2992  C   PHE A 202      -9.920  11.715  16.866  1.00 94.94           C  
ATOM   2993  CB  PHE A 202     -11.825  11.193  15.268  1.00 94.94           C  
ATOM   2994  HB2 PHE A 202     -11.266  11.565  14.409  1.00 94.94           H  
ATOM   2995  HB3 PHE A 202     -12.883  11.376  15.081  1.00 94.94           H  
ATOM   2996  O   PHE A 202      -9.008  12.068  16.114  1.00 94.94           O  
ATOM   2997  CG  PHE A 202     -11.605   9.699  15.408  1.00 94.94           C  
ATOM   2998  CD1 PHE A 202     -10.454   9.101  14.866  1.00 94.94           C  
ATOM   2999  HD1 PHE A 202      -9.739   9.716  14.339  1.00 94.94           H  
ATOM   3000  CD2 PHE A 202     -12.516   8.915  16.137  1.00 94.94           C  
ATOM   3001  HD2 PHE A 202     -13.396   9.370  16.566  1.00 94.94           H  
ATOM   3002  CE1 PHE A 202     -10.218   7.726  15.032  1.00 94.94           C  
ATOM   3003  HE1 PHE A 202      -9.329   7.275  14.616  1.00 94.94           H  
ATOM   3004  CE2 PHE A 202     -12.275   7.541  16.316  1.00 94.94           C  
ATOM   3005  HE2 PHE A 202     -12.969   6.944  16.889  1.00 94.94           H  
ATOM   3006  CZ  PHE A 202     -11.132   6.944  15.757  1.00 94.94           C  
ATOM   3007  HZ  PHE A 202     -10.956   5.888  15.899  1.00 94.94           H  
ATOM   3008  N   ASN A 203      -9.676  11.025  17.983  1.00 92.08           N  
ATOM   3009  H   ASN A 203     -10.462  10.768  18.562  1.00 92.08           H  
ATOM   3010  CA  ASN A 203      -8.331  10.690  18.441  1.00 92.08           C  
ATOM   3011  HA  ASN A 203      -7.643  11.452  18.076  1.00 92.08           H  
ATOM   3012  C   ASN A 203      -7.855   9.330  17.897  1.00 92.08           C  
ATOM   3013  CB  ASN A 203      -8.295  10.758  19.976  1.00 92.08           C  
ATOM   3014  HB2 ASN A 203      -8.629  11.744  20.298  1.00 92.08           H  
ATOM   3015  HB3 ASN A 203      -8.974  10.011  20.388  1.00 92.08           H  
ATOM   3016  O   ASN A 203      -8.253   8.267  18.379  1.00 92.08           O  
ATOM   3017  CG  ASN A 203      -6.905  10.519  20.542  1.00 92.08           C  
ATOM   3018  ND2 ASN A 203      -6.791  10.423  21.844  1.00 92.08           N  
ATOM   3019 HD21 ASN A 203      -5.849  10.407  22.208  1.00 92.08           H  
ATOM   3020 HD22 ASN A 203      -7.597  10.596  22.428  1.00 92.08           H  
ATOM   3021  OD1 ASN A 203      -5.908  10.406  19.847  1.00 92.08           O  
ATOM   3022  N   TYR A 204      -6.922   9.361  16.943  1.00 94.29           N  
ATOM   3023  H   TYR A 204      -6.655  10.269  16.590  1.00 94.29           H  
ATOM   3024  CA  TYR A 204      -6.215   8.178  16.439  1.00 94.29           C  
ATOM   3025  HA  TYR A 204      -6.939   7.376  16.297  1.00 94.29           H  
ATOM   3026  C   TYR A 204      -5.161   7.680  17.442  1.00 94.29           C  
ATOM   3027  CB  TYR A 204      -5.578   8.485  15.077  1.00 94.29           C  
ATOM   3028  HB2 TYR A 204      -4.922   9.349  15.181  1.00 94.29           H  
ATOM   3029  HB3 TYR A 204      -4.955   7.639  14.787  1.00 94.29           H  
ATOM   3030  O   TYR A 204      -3.955   7.830  17.231  1.00 94.29           O  
ATOM   3031  CG  TYR A 204      -6.559   8.744  13.956  1.00 94.29           C  
ATOM   3032  CD1 TYR A 204      -7.000   7.677  13.149  1.00 94.29           C  
ATOM   3033  HD1 TYR A 204      -6.656   6.674  13.350  1.00 94.29           H  
ATOM   3034  CD2 TYR A 204      -7.016  10.052  13.708  1.00 94.29           C  
ATOM   3035  HD2 TYR A 204      -6.707  10.872  14.339  1.00 94.29           H  
ATOM   3036  CE1 TYR A 204      -7.902   7.917  12.094  1.00 94.29           C  
ATOM   3037  HE1 TYR A 204      -8.263   7.110  11.473  1.00 94.29           H  
ATOM   3038  CE2 TYR A 204      -7.916  10.297  12.654  1.00 94.29           C  
ATOM   3039  HE2 TYR A 204      -8.289  11.297  12.491  1.00 94.29           H  
ATOM   3040  OH  TYR A 204      -9.254   9.457  10.853  1.00 94.29           O  
ATOM   3041  HH  TYR A 204      -9.595  10.353  10.888  1.00 94.29           H  
ATOM   3042  CZ  TYR A 204      -8.367   9.227  11.852  1.00 94.29           C  
ATOM   3043  N   SER A 205      -5.602   7.072  18.544  1.00 95.19           N  
ATOM   3044  H   SER A 205      -6.600   7.048  18.698  1.00 95.19           H  
ATOM   3045  CA  SER A 205      -4.693   6.609  19.597  1.00 95.19           C  
ATOM   3046  HA  SER A 205      -4.118   7.480  19.912  1.00 95.19           H  
ATOM   3047  C   SER A 205      -3.700   5.546  19.091  1.00 95.19           C  
ATOM   3048  CB  SER A 205      -5.482   6.125  20.824  1.00 95.19           C  
ATOM   3049  HB2 SER A 205      -4.868   6.263  21.715  1.00 95.19           H  
ATOM   3050  HB3 SER A 205      -6.387   6.722  20.935  1.00 95.19           H  
ATOM   3051  O   SER A 205      -4.004   4.727  18.213  1.00 95.19           O  
ATOM   3052  OG  SER A 205      -5.815   4.753  20.720  1.00 95.19           O  
ATOM   3053  HG  SER A 205      -6.632   4.593  21.199  1.00 95.19           H  
ATOM   3054  N   ARG A 206      -2.496   5.502  19.685  1.00 95.32           N  
ATOM   3055  H   ARG A 206      -2.265   6.233  20.343  1.00 95.32           H  
ATOM   3056  CA  ARG A 206      -1.497   4.461  19.375  1.00 95.32           C  
ATOM   3057  HA  ARG A 206      -1.303   4.487  18.302  1.00 95.32           H  
ATOM   3058  C   ARG A 206      -2.026   3.058  19.676  1.00 95.32           C  
ATOM   3059  CB  ARG A 206      -0.175   4.742  20.115  1.00 95.32           C  
ATOM   3060  HB2 ARG A 206       0.217   5.701  19.777  1.00 95.32           H  
ATOM   3061  HB3 ARG A 206      -0.365   4.807  21.187  1.00 95.32           H  
ATOM   3062  O   ARG A 206      -1.726   2.134  18.923  1.00 95.32           O  
ATOM   3063  CG  ARG A 206       0.883   3.650  19.862  1.00 95.32           C  
ATOM   3064  HG2 ARG A 206       0.975   3.458  18.793  1.00 95.32           H  
ATOM   3065  HG3 ARG A 206       0.559   2.730  20.348  1.00 95.32           H  
ATOM   3066  CD  ARG A 206       2.257   4.015  20.436  1.00 95.32           C  
ATOM   3067  HD2 ARG A 206       2.804   3.089  20.617  1.00 95.32           H  
ATOM   3068  HD3 ARG A 206       2.122   4.523  21.392  1.00 95.32           H  
ATOM   3069  NE  ARG A 206       3.052   4.848  19.511  1.00 95.32           N  
ATOM   3070  HE  ARG A 206       2.771   4.875  18.541  1.00 95.32           H  
ATOM   3071  NH1 ARG A 206       4.662   5.536  20.998  1.00 95.32           N  
ATOM   3072 HH11 ARG A 206       5.515   6.045  21.182  1.00 95.32           H  
ATOM   3073 HH12 ARG A 206       4.150   5.106  21.755  1.00 95.32           H  
ATOM   3074  NH2 ARG A 206       4.874   6.028  18.834  1.00 95.32           N  
ATOM   3075 HH21 ARG A 206       5.736   6.512  19.043  1.00 95.32           H  
ATOM   3076 HH22 ARG A 206       4.745   5.724  17.879  1.00 95.32           H  
ATOM   3077  CZ  ARG A 206       4.183   5.472  19.786  1.00 95.32           C  
ATOM   3078  N   GLY A 207      -2.808   2.905  20.745  1.00 95.96           N  
ATOM   3079  H   GLY A 207      -3.055   3.727  21.277  1.00 95.96           H  
ATOM   3080  CA  GLY A 207      -3.405   1.626  21.127  1.00 95.96           C  
ATOM   3081  HA2 GLY A 207      -3.940   1.751  22.068  1.00 95.96           H  
ATOM   3082  HA3 GLY A 207      -2.619   0.883  21.266  1.00 95.96           H  
ATOM   3083  C   GLY A 207      -4.379   1.102  20.072  1.00 95.96           C  
ATOM   3084  O   GLY A 207      -4.228  -0.030  19.613  1.00 95.96           O  
ATOM   3085  N   LEU A 208      -5.283   1.964  19.590  1.00 97.31           N  
ATOM   3086  H   LEU A 208      -5.324   2.895  19.980  1.00 97.31           H  
ATOM   3087  CA  LEU A 208      -6.216   1.655  18.500  1.00 97.31           C  
ATOM   3088  HA  LEU A 208      -6.872   0.841  18.808  1.00 97.31           H  
ATOM   3089  C   LEU A 208      -5.454   1.198  17.251  1.00 97.31           C  
ATOM   3090  CB  LEU A 208      -7.064   2.915  18.215  1.00 97.31           C  
ATOM   3091  HB2 LEU A 208      -6.398   3.773  18.128  1.00 97.31           H  
ATOM   3092  HB3 LEU A 208      -7.720   3.096  19.066  1.00 97.31           H  
ATOM   3093  O   LEU A 208      -5.703   0.118  16.712  1.00 97.31           O  
ATOM   3094  CG  LEU A 208      -7.913   2.863  16.929  1.00 97.31           C  
ATOM   3095  HG  LEU A 208      -7.277   2.651  16.069  1.00 97.31           H  
ATOM   3096  CD1 LEU A 208      -8.997   1.800  17.019  1.00 97.31           C  
ATOM   3097 HD11 LEU A 208      -8.548   0.819  17.172  1.00 97.31           H  
ATOM   3098 HD12 LEU A 208      -9.580   1.792  16.098  1.00 97.31           H  
ATOM   3099 HD13 LEU A 208      -9.667   2.051  17.841  1.00 97.31           H  
ATOM   3100  CD2 LEU A 208      -8.590   4.208  16.684  1.00 97.31           C  
ATOM   3101 HD21 LEU A 208      -9.172   4.166  15.764  1.00 97.31           H  
ATOM   3102 HD22 LEU A 208      -7.840   4.993  16.589  1.00 97.31           H  
ATOM   3103 HD23 LEU A 208      -9.256   4.454  17.511  1.00 97.31           H  
ATOM   3104  N   CYS A 209      -4.481   2.003  16.818  1.00 98.13           N  
ATOM   3105  H   CYS A 209      -4.338   2.881  17.297  1.00 98.13           H  
ATOM   3106  CA  CYS A 209      -3.725   1.725  15.602  1.00 98.13           C  
ATOM   3107  HA  CYS A 209      -4.436   1.585  14.788  1.00 98.13           H  
ATOM   3108  C   CYS A 209      -2.889   0.438  15.716  1.00 98.13           C  
ATOM   3109  CB  CYS A 209      -2.832   2.929  15.281  1.00 98.13           C  
ATOM   3110  HB2 CYS A 209      -2.251   2.703  14.386  1.00 98.13           H  
ATOM   3111  HB3 CYS A 209      -2.152   3.118  16.112  1.00 98.13           H  
ATOM   3112  O   CYS A 209      -2.792  -0.337  14.762  1.00 98.13           O  
ATOM   3113  SG  CYS A 209      -3.817   4.422  14.965  1.00 98.13           S  
ATOM   3114  HG  CYS A 209      -4.095   4.719  16.238  1.00 98.13           H  
ATOM   3115  N   SER A 210      -2.302   0.185  16.888  1.00 97.59           N  
ATOM   3116  H   SER A 210      -2.427   0.848  17.640  1.00 97.59           H  
ATOM   3117  CA  SER A 210      -1.506  -1.020  17.149  1.00 97.59           C  
ATOM   3118  HA  SER A 210      -0.775  -1.145  16.350  1.00 97.59           H  
ATOM   3119  C   SER A 210      -2.367  -2.277  17.165  1.00 97.59           C  
ATOM   3120  CB  SER A 210      -0.747  -0.905  18.472  1.00 97.59           C  
ATOM   3121  HB2 SER A 210      -1.452  -0.806  19.298  1.00 97.59           H  
ATOM   3122  HB3 SER A 210      -0.149  -1.805  18.621  1.00 97.59           H  
ATOM   3123  O   SER A 210      -1.973  -3.285  16.580  1.00 97.59           O  
ATOM   3124  OG  SER A 210       0.109   0.218  18.444  1.00 97.59           O  
ATOM   3125  HG  SER A 210      -0.450   0.981  18.606  1.00 97.59           H  
ATOM   3126  N   ASN A 211      -3.556  -2.215  17.768  1.00 97.84           N  
ATOM   3127  H   ASN A 211      -3.824  -1.366  18.246  1.00 97.84           H  
ATOM   3128  CA  ASN A 211      -4.487  -3.339  17.802  1.00 97.84           C  
ATOM   3129  HA  ASN A 211      -3.964  -4.216  18.183  1.00 97.84           H  
ATOM   3130  C   ASN A 211      -4.978  -3.711  16.398  1.00 97.84           C  
ATOM   3131  CB  ASN A 211      -5.645  -2.999  18.754  1.00 97.84           C  
ATOM   3132  HB2 ASN A 211      -6.466  -3.691  18.569  1.00 97.84           H  
ATOM   3133  HB3 ASN A 211      -6.007  -1.988  18.567  1.00 97.84           H  
ATOM   3134  O   ASN A 211      -4.927  -4.885  16.029  1.00 97.84           O  
ATOM   3135  CG  ASN A 211      -5.268  -3.143  20.217  1.00 97.84           C  
ATOM   3136  ND2 ASN A 211      -6.020  -2.546  21.109  1.00 97.84           N  
ATOM   3137 HD21 ASN A 211      -6.764  -1.927  20.821  1.00 97.84           H  
ATOM   3138 HD22 ASN A 211      -5.736  -2.622  22.076  1.00 97.84           H  
ATOM   3139  OD1 ASN A 211      -4.320  -3.823  20.574  1.00 97.84           O  
ATOM   3140  N   ILE A 212      -5.354  -2.720  15.584  1.00 98.35           N  
ATOM   3141  H   ILE A 212      -5.416  -1.786  15.963  1.00 98.35           H  
ATOM   3142  CA  ILE A 212      -5.743  -2.941  14.184  1.00 98.35           C  
ATOM   3143  HA  ILE A 212      -6.563  -3.659  14.160  1.00 98.35           H  
ATOM   3144  C   ILE A 212      -4.589  -3.555  13.384  1.00 98.35           C  
ATOM   3145  CB  ILE A 212      -6.241  -1.621  13.557  1.00 98.35           C  
ATOM   3146  HB  ILE A 212      -5.508  -0.840  13.761  1.00 98.35           H  
ATOM   3147  O   ILE A 212      -4.779  -4.559  12.696  1.00 98.35           O  
ATOM   3148  CG1 ILE A 212      -7.582  -1.214  14.205  1.00 98.35           C  
ATOM   3149 HG12 ILE A 212      -7.473  -1.195  15.289  1.00 98.35           H  
ATOM   3150 HG13 ILE A 212      -8.342  -1.955  13.958  1.00 98.35           H  
ATOM   3151  CG2 ILE A 212      -6.401  -1.749  12.030  1.00 98.35           C  
ATOM   3152 HG21 ILE A 212      -6.751  -0.814  11.593  1.00 98.35           H  
ATOM   3153 HG22 ILE A 212      -5.445  -1.982  11.561  1.00 98.35           H  
ATOM   3154 HG23 ILE A 212      -7.112  -2.543  11.799  1.00 98.35           H  
ATOM   3155  CD1 ILE A 212      -8.089   0.163  13.773  1.00 98.35           C  
ATOM   3156 HD11 ILE A 212      -8.963   0.422  14.371  1.00 98.35           H  
ATOM   3157 HD12 ILE A 212      -7.310   0.909  13.928  1.00 98.35           H  
ATOM   3158 HD13 ILE A 212      -8.398   0.137  12.728  1.00 98.35           H  
ATOM   3159  N   SER A 213      -3.379  -2.992  13.485  1.00 97.77           N  
ATOM   3160  H   SER A 213      -3.272  -2.172  14.065  1.00 97.77           H  
ATOM   3161  CA  SER A 213      -2.215  -3.518  12.756  1.00 97.77           C  
ATOM   3162  HA  SER A 213      -2.447  -3.531  11.691  1.00 97.77           H  
ATOM   3163  C   SER A 213      -1.882  -4.954  13.182  1.00 97.77           C  
ATOM   3164  CB  SER A 213      -1.000  -2.609  12.975  1.00 97.77           C  
ATOM   3165  HB2 SER A 213      -1.286  -1.575  12.784  1.00 97.77           H  
ATOM   3166  HB3 SER A 213      -0.650  -2.701  14.003  1.00 97.77           H  
ATOM   3167  O   SER A 213      -1.625  -5.815  12.340  1.00 97.77           O  
ATOM   3168  OG  SER A 213       0.042  -2.966  12.085  1.00 97.77           O  
ATOM   3169  HG  SER A 213      -0.290  -2.864  11.190  1.00 97.77           H  
ATOM   3170  N   SER A 214      -1.956  -5.238  14.484  1.00 96.41           N  
ATOM   3171  H   SER A 214      -2.188  -4.491  15.124  1.00 96.41           H  
ATOM   3172  CA  SER A 214      -1.725  -6.571  15.039  1.00 96.41           C  
ATOM   3173  HA  SER A 214      -0.734  -6.908  14.734  1.00 96.41           H  
ATOM   3174  C   SER A 214      -2.744  -7.584  14.517  1.00 96.41           C  
ATOM   3175  CB  SER A 214      -1.751  -6.491  16.564  1.00 96.41           C  
ATOM   3176  HB2 SER A 214      -2.754  -6.239  16.906  1.00 96.41           H  
ATOM   3177  HB3 SER A 214      -1.062  -5.714  16.894  1.00 96.41           H  
ATOM   3178  O   SER A 214      -2.354  -8.651  14.046  1.00 96.41           O  
ATOM   3179  OG  SER A 214      -1.341  -7.718  17.129  1.00 96.41           O  
ATOM   3180  HG  SER A 214      -1.214  -7.580  18.070  1.00 96.41           H  
ATOM   3181  N   LEU A 215      -4.035  -7.238  14.498  1.00 96.96           N  
ATOM   3182  H   LEU A 215      -4.308  -6.342  14.876  1.00 96.96           H  
ATOM   3183  CA  LEU A 215      -5.082  -8.107  13.957  1.00 96.96           C  
ATOM   3184  HA  LEU A 215      -5.021  -9.076  14.453  1.00 96.96           H  
ATOM   3185  C   LEU A 215      -4.896  -8.383  12.461  1.00 96.96           C  
ATOM   3186  CB  LEU A 215      -6.460  -7.488  14.226  1.00 96.96           C  
ATOM   3187  HB2 LEU A 215      -7.192  -7.965  13.574  1.00 96.96           H  
ATOM   3188  HB3 LEU A 215      -6.412  -6.429  13.973  1.00 96.96           H  
ATOM   3189  O   LEU A 215      -4.984  -9.539  12.055  1.00 96.96           O  
ATOM   3190  CG  LEU A 215      -6.954  -7.631  15.673  1.00 96.96           C  
ATOM   3191  HG  LEU A 215      -6.192  -7.254  16.354  1.00 96.96           H  
ATOM   3192  CD1 LEU A 215      -8.215  -6.797  15.858  1.00 96.96           C  
ATOM   3193 HD11 LEU A 215      -9.007  -7.159  15.202  1.00 96.96           H  
ATOM   3194 HD12 LEU A 215      -8.005  -5.752  15.629  1.00 96.96           H  
ATOM   3195 HD13 LEU A 215      -8.552  -6.866  16.892  1.00 96.96           H  
ATOM   3196  CD2 LEU A 215      -7.282  -9.082  16.040  1.00 96.96           C  
ATOM   3197 HD21 LEU A 215      -7.724  -9.116  17.036  1.00 96.96           H  
ATOM   3198 HD22 LEU A 215      -6.375  -9.686  16.048  1.00 96.96           H  
ATOM   3199 HD23 LEU A 215      -7.992  -9.498  15.325  1.00 96.96           H  
ATOM   3200  N   PHE A 216      -4.555  -7.379  11.646  1.00 97.43           N  
ATOM   3201  H   PHE A 216      -4.527  -6.438  12.013  1.00 97.43           H  
ATOM   3202  CA  PHE A 216      -4.250  -7.607  10.226  1.00 97.43           C  
ATOM   3203  HA  PHE A 216      -5.089  -8.134   9.774  1.00 97.43           H  
ATOM   3204  C   PHE A 216      -3.018  -8.488   9.990  1.00 97.43           C  
ATOM   3205  CB  PHE A 216      -4.036  -6.271   9.504  1.00 97.43           C  
ATOM   3206  HB2 PHE A 216      -3.443  -5.609  10.134  1.00 97.43           H  
ATOM   3207  HB3 PHE A 216      -3.457  -6.456   8.599  1.00 97.43           H  
ATOM   3208  O   PHE A 216      -2.919  -9.119   8.939  1.00 97.43           O  
ATOM   3209  CG  PHE A 216      -5.304  -5.577   9.063  1.00 97.43           C  
ATOM   3210  CD1 PHE A 216      -6.218  -6.250   8.226  1.00 97.43           C  
ATOM   3211  HD1 PHE A 216      -6.037  -7.270   7.924  1.00 97.43           H  
ATOM   3212  CD2 PHE A 216      -5.543  -4.243   9.436  1.00 97.43           C  
ATOM   3213  HD2 PHE A 216      -4.841  -3.724  10.072  1.00 97.43           H  
ATOM   3214  CE1 PHE A 216      -7.382  -5.598   7.790  1.00 97.43           C  
ATOM   3215  HE1 PHE A 216      -8.100  -6.116   7.171  1.00 97.43           H  
ATOM   3216  CE2 PHE A 216      -6.699  -3.584   8.983  1.00 97.43           C  
ATOM   3217  HE2 PHE A 216      -6.893  -2.562   9.271  1.00 97.43           H  
ATOM   3218  CZ  PHE A 216      -7.620  -4.269   8.171  1.00 97.43           C  
ATOM   3219  HZ  PHE A 216      -8.527  -3.783   7.844  1.00 97.43           H  
ATOM   3220  N   ASN A 217      -2.064  -8.518  10.922  1.00 92.84           N  
ATOM   3221  H   ASN A 217      -2.168  -7.930  11.736  1.00 92.84           H  
ATOM   3222  CA  ASN A 217      -0.898  -9.401  10.836  1.00 92.84           C  
ATOM   3223  HA  ASN A 217      -0.593  -9.499   9.795  1.00 92.84           H  
ATOM   3224  C   ASN A 217      -1.197 -10.829  11.309  1.00 92.84           C  
ATOM   3225  CB  ASN A 217       0.260  -8.772  11.622  1.00 92.84           C  
ATOM   3226  HB2 ASN A 217      -0.076  -8.520  12.628  1.00 92.84           H  
ATOM   3227  HB3 ASN A 217       1.071  -9.495  11.705  1.00 92.84           H  
ATOM   3228  O   ASN A 217      -0.506 -11.751  10.894  1.00 92.84           O  
ATOM   3229  CG  ASN A 217       0.820  -7.538  10.940  1.00 92.84           C  
ATOM   3230  ND2 ASN A 217       1.351  -6.614  11.706  1.00 92.84           N  
ATOM   3231 HD21 ASN A 217       1.560  -5.734  11.256  1.00 92.84           H  
ATOM   3232 HD22 ASN A 217       1.234  -6.681  12.707  1.00 92.84           H  
ATOM   3233  OD1 ASN A 217       0.808  -7.397   9.722  1.00 92.84           O  
ATOM   3234  N   GLN A 218      -2.207 -11.011  12.161  1.00 91.83           N  
ATOM   3235  H   GLN A 218      -2.684 -10.193  12.513  1.00 91.83           H  
ATOM   3236  CA  GLN A 218      -2.643 -12.323  12.650  1.00 91.83           C  
ATOM   3237  HA  GLN A 218      -1.797 -13.010  12.665  1.00 91.83           H  
ATOM   3238  C   GLN A 218      -3.727 -12.961  11.765  1.00 91.83           C  
ATOM   3239  CB  GLN A 218      -3.168 -12.160  14.082  1.00 91.83           C  
ATOM   3240  HB2 GLN A 218      -3.951 -11.401  14.090  1.00 91.83           H  
ATOM   3241  HB3 GLN A 218      -3.611 -13.103  14.402  1.00 91.83           H  
ATOM   3242  O   GLN A 218      -3.877 -14.180  11.761  1.00 91.83           O  
ATOM   3243  CG  GLN A 218      -2.078 -11.769  15.093  1.00 91.83           C  
ATOM   3244  HG2 GLN A 218      -1.363 -12.586  15.189  1.00 91.83           H  
ATOM   3245  HG3 GLN A 218      -1.534 -10.890  14.749  1.00 91.83           H  
ATOM   3246  CD  GLN A 218      -2.680 -11.487  16.466  1.00 91.83           C  
ATOM   3247  NE2 GLN A 218      -2.302 -10.428  17.142  1.00 91.83           N  
ATOM   3248 HE21 GLN A 218      -1.717  -9.715  16.731  1.00 91.83           H  
ATOM   3249 HE22 GLN A 218      -2.763 -10.309  18.033  1.00 91.83           H  
ATOM   3250  OE1 GLN A 218      -3.520 -12.210  16.969  1.00 91.83           O  
ATOM   3251  N   CYS A 219      -4.504 -12.148  11.043  1.00 93.34           N  
ATOM   3252  H   CYS A 219      -4.352 -11.154  11.133  1.00 93.34           H  
ATOM   3253  CA  CYS A 219      -5.693 -12.570  10.302  1.00 93.34           C  
ATOM   3254  HA  CYS A 219      -5.834 -13.645  10.413  1.00 93.34           H  
ATOM   3255  C   CYS A 219      -5.543 -12.284   8.801  1.00 93.34           C  
ATOM   3256  CB  CYS A 219      -6.934 -11.879  10.890  1.00 93.34           C  
ATOM   3257  HB2 CYS A 219      -6.846 -10.801  10.755  1.00 93.34           H  
ATOM   3258  HB3 CYS A 219      -7.813 -12.221  10.343  1.00 93.34           H  
ATOM   3259  O   CYS A 219      -6.034 -11.273   8.286  1.00 93.34           O  
ATOM   3260  SG  CYS A 219      -7.128 -12.251  12.659  1.00 93.34           S  
ATOM   3261  HG  CYS A 219      -6.016 -11.617  13.038  1.00 93.34           H  
ATOM   3262  N   ASP A 220      -4.886 -13.198   8.085  1.00 91.74           N  
ATOM   3263  H   ASP A 220      -4.411 -13.944   8.571  1.00 91.74           H  
ATOM   3264  CA  ASP A 220      -4.686 -13.082   6.633  1.00 91.74           C  
ATOM   3265  HA  ASP A 220      -4.161 -12.151   6.420  1.00 91.74           H  
ATOM   3266  C   ASP A 220      -6.004 -13.049   5.845  1.00 91.74           C  
ATOM   3267  CB  ASP A 220      -3.836 -14.257   6.128  1.00 91.74           C  
ATOM   3268  HB2 ASP A 220      -3.906 -14.296   5.041  1.00 91.74           H  
ATOM   3269  HB3 ASP A 220      -4.245 -15.190   6.518  1.00 91.74           H  
ATOM   3270  O   ASP A 220      -6.078 -12.432   4.783  1.00 91.74           O  
ATOM   3271  CG  ASP A 220      -2.352 -14.147   6.485  1.00 91.74           C  
ATOM   3272  OD1 ASP A 220      -1.862 -13.004   6.636  1.00 91.74           O  
ATOM   3273  OD2 ASP A 220      -1.714 -15.220   6.535  1.00 91.74           O  
ATOM   3274  N   ASP A 221      -7.067 -13.669   6.361  1.00 95.38           N  
ATOM   3275  H   ASP A 221      -6.993 -14.042   7.297  1.00 95.38           H  
ATOM   3276  CA  ASP A 221      -8.390 -13.661   5.738  1.00 95.38           C  
ATOM   3277  HA  ASP A 221      -8.270 -13.969   4.700  1.00 95.38           H  
ATOM   3278  C   ASP A 221      -9.018 -12.259   5.703  1.00 95.38           C  
ATOM   3279  CB  ASP A 221      -9.299 -14.702   6.415  1.00 95.38           C  
ATOM   3280  HB2 ASP A 221     -10.252 -14.714   5.886  1.00 95.38           H  
ATOM   3281  HB3 ASP A 221      -8.846 -15.685   6.282  1.00 95.38           H  
ATOM   3282  O   ASP A 221      -9.613 -11.885   4.689  1.00 95.38           O  
ATOM   3283  CG  ASP A 221      -9.568 -14.499   7.913  1.00 95.38           C  
ATOM   3284  OD1 ASP A 221      -8.799 -13.802   8.613  1.00 95.38           O  
ATOM   3285  OD2 ASP A 221     -10.542 -15.111   8.408  1.00 95.38           O  
ATOM   3286  N   LEU A 222      -8.823 -11.438   6.740  1.00 97.18           N  
ATOM   3287  H   LEU A 222      -8.335 -11.807   7.544  1.00 97.18           H  
ATOM   3288  CA  LEU A 222      -9.257 -10.035   6.736  1.00 97.18           C  
ATOM   3289  HA  LEU A 222     -10.283  -9.981   6.371  1.00 97.18           H  
ATOM   3290  C   LEU A 222      -8.422  -9.181   5.777  1.00 97.18           C  
ATOM   3291  CB  LEU A 222      -9.209  -9.449   8.156  1.00 97.18           C  
ATOM   3292  HB2 LEU A 222      -8.196  -9.539   8.548  1.00 97.18           H  
ATOM   3293  HB3 LEU A 222      -9.439  -8.386   8.082  1.00 97.18           H  
ATOM   3294  O   LEU A 222      -8.977  -8.394   5.009  1.00 97.18           O  
ATOM   3295  CG  LEU A 222     -10.186 -10.080   9.164  1.00 97.18           C  
ATOM   3296  HG  LEU A 222      -9.878 -11.103   9.381  1.00 97.18           H  
ATOM   3297  CD1 LEU A 222     -10.143  -9.270  10.457  1.00 97.18           C  
ATOM   3298 HD11 LEU A 222     -10.884  -9.644  11.163  1.00 97.18           H  
ATOM   3299 HD12 LEU A 222     -10.379  -8.227  10.247  1.00 97.18           H  
ATOM   3300 HD13 LEU A 222      -9.151  -9.341  10.902  1.00 97.18           H  
ATOM   3301  CD2 LEU A 222     -11.634 -10.101   8.674  1.00 97.18           C  
ATOM   3302 HD21 LEU A 222     -11.736 -10.760   7.811  1.00 97.18           H  
ATOM   3303 HD22 LEU A 222     -11.949  -9.094   8.401  1.00 97.18           H  
ATOM   3304 HD23 LEU A 222     -12.287 -10.472   9.464  1.00 97.18           H  
ATOM   3305  N   LYS A 223      -7.096  -9.370   5.756  1.00 95.89           N  
ATOM   3306  H   LYS A 223      -6.708 -10.049   6.395  1.00 95.89           H  
ATOM   3307  CA  LYS A 223      -6.207  -8.663   4.817  1.00 95.89           C  
ATOM   3308  HA  LYS A 223      -6.358  -7.590   4.937  1.00 95.89           H  
ATOM   3309  C   LYS A 223      -6.548  -8.994   3.361  1.00 95.89           C  
ATOM   3310  CB  LYS A 223      -4.752  -9.005   5.159  1.00 95.89           C  
ATOM   3311  HB2 LYS A 223      -4.598  -8.790   6.217  1.00 95.89           H  
ATOM   3312  HB3 LYS A 223      -4.579 -10.070   5.001  1.00 95.89           H  
ATOM   3313  O   LYS A 223      -6.618  -8.096   2.521  1.00 95.89           O  
ATOM   3314  CG  LYS A 223      -3.748  -8.199   4.313  1.00 95.89           C  
ATOM   3315  HG2 LYS A 223      -3.840  -8.498   3.269  1.00 95.89           H  
ATOM   3316  HG3 LYS A 223      -3.972  -7.135   4.388  1.00 95.89           H  
ATOM   3317  CD  LYS A 223      -2.298  -8.445   4.758  1.00 95.89           C  
ATOM   3318  HD2 LYS A 223      -1.624  -7.997   4.028  1.00 95.89           H  
ATOM   3319  HD3 LYS A 223      -2.116  -9.519   4.794  1.00 95.89           H  
ATOM   3320  CE  LYS A 223      -2.039  -7.820   6.137  1.00 95.89           C  
ATOM   3321  HE2 LYS A 223      -2.135  -6.737   6.058  1.00 95.89           H  
ATOM   3322  HE3 LYS A 223      -2.806  -8.170   6.828  1.00 95.89           H  
ATOM   3323  NZ  LYS A 223      -0.715  -8.184   6.695  1.00 95.89           N  
ATOM   3324  HZ1 LYS A 223      -0.665  -9.185   6.822  1.00 95.89           H  
ATOM   3325  HZ2 LYS A 223      -0.598  -7.770   7.609  1.00 95.89           H  
ATOM   3326  HZ3 LYS A 223       0.036  -7.860   6.102  1.00 95.89           H  
ATOM   3327  N   ARG A 224      -6.832 -10.266   3.079  1.00 96.50           N  
ATOM   3328  H   ARG A 224      -6.684 -10.948   3.809  1.00 96.50           H  
ATOM   3329  CA  ARG A 224      -7.306 -10.742   1.777  1.00 96.50           C  
ATOM   3330  HA  ARG A 224      -6.596 -10.440   1.007  1.00 96.50           H  
ATOM   3331  C   ARG A 224      -8.658 -10.144   1.407  1.00 96.50           C  
ATOM   3332  CB  ARG A 224      -7.376 -12.268   1.831  1.00 96.50           C  
ATOM   3333  HB2 ARG A 224      -8.023 -12.566   2.656  1.00 96.50           H  
ATOM   3334  HB3 ARG A 224      -6.374 -12.652   2.022  1.00 96.50           H  
ATOM   3335  O   ARG A 224      -8.816  -9.686   0.280  1.00 96.50           O  
ATOM   3336  CG  ARG A 224      -7.918 -12.879   0.533  1.00 96.50           C  
ATOM   3337  HG2 ARG A 224      -8.873 -12.430   0.260  1.00 96.50           H  
ATOM   3338  HG3 ARG A 224      -7.218 -12.709  -0.285  1.00 96.50           H  
ATOM   3339  CD  ARG A 224      -8.127 -14.372   0.698  1.00 96.50           C  
ATOM   3340  HD2 ARG A 224      -8.797 -14.515   1.545  1.00 96.50           H  
ATOM   3341  HD3 ARG A 224      -8.602 -14.766  -0.201  1.00 96.50           H  
ATOM   3342  NE  ARG A 224      -6.854 -15.055   0.962  1.00 96.50           N  
ATOM   3343  HE  ARG A 224      -6.010 -14.532   0.777  1.00 96.50           H  
ATOM   3344  NH1 ARG A 224      -7.734 -17.079   1.506  1.00 96.50           N  
ATOM   3345 HH11 ARG A 224      -8.648 -16.679   1.349  1.00 96.50           H  
ATOM   3346 HH12 ARG A 224      -7.646 -17.976   1.961  1.00 96.50           H  
ATOM   3347  NH2 ARG A 224      -5.539 -16.692   1.797  1.00 96.50           N  
ATOM   3348 HH21 ARG A 224      -5.408 -17.608   2.204  1.00 96.50           H  
ATOM   3349 HH22 ARG A 224      -4.762 -16.050   1.733  1.00 96.50           H  
ATOM   3350  CZ  ARG A 224      -6.712 -16.275   1.419  1.00 96.50           C  
ATOM   3351  N   THR A 225      -9.607 -10.127   2.343  1.00 98.15           N  
ATOM   3352  H   THR A 225      -9.407 -10.563   3.231  1.00 98.15           H  
ATOM   3353  CA  THR A 225     -10.933  -9.523   2.135  1.00 98.15           C  
ATOM   3354  HA  THR A 225     -11.425 -10.022   1.300  1.00 98.15           H  
ATOM   3355  C   THR A 225     -10.779  -8.050   1.757  1.00 98.15           C  
ATOM   3356  CB  THR A 225     -11.821  -9.697   3.378  1.00 98.15           C  
ATOM   3357  HB  THR A 225     -11.366  -9.189   4.228  1.00 98.15           H  
ATOM   3358  O   THR A 225     -11.267  -7.630   0.712  1.00 98.15           O  
ATOM   3359  CG2 THR A 225     -13.239  -9.163   3.182  1.00 98.15           C  
ATOM   3360 HG21 THR A 225     -13.701  -9.623   2.308  1.00 98.15           H  
ATOM   3361 HG22 THR A 225     -13.843  -9.398   4.058  1.00 98.15           H  
ATOM   3362 HG23 THR A 225     -13.225  -8.081   3.053  1.00 98.15           H  
ATOM   3363  OG1 THR A 225     -11.923 -11.070   3.682  1.00 98.15           O  
ATOM   3364  HG1 THR A 225     -11.095 -11.343   4.084  1.00 98.15           H  
ATOM   3365  N   LEU A 226      -9.983  -7.284   2.510  1.00 98.17           N  
ATOM   3366  H   LEU A 226      -9.582  -7.676   3.350  1.00 98.17           H  
ATOM   3367  CA  LEU A 226      -9.671  -5.894   2.173  1.00 98.17           C  
ATOM   3368  HA  LEU A 226     -10.602  -5.328   2.180  1.00 98.17           H  
ATOM   3369  C   LEU A 226      -9.078  -5.745   0.765  1.00 98.17           C  
ATOM   3370  CB  LEU A 226      -8.722  -5.332   3.246  1.00 98.17           C  
ATOM   3371  HB2 LEU A 226      -9.223  -5.357   4.213  1.00 98.17           H  
ATOM   3372  HB3 LEU A 226      -7.848  -5.979   3.312  1.00 98.17           H  
ATOM   3373  O   LEU A 226      -9.527  -4.899  -0.008  1.00 98.17           O  
ATOM   3374  CG  LEU A 226      -8.234  -3.898   2.973  1.00 98.17           C  
ATOM   3375  HG  LEU A 226      -7.713  -3.858   2.017  1.00 98.17           H  
ATOM   3376  CD1 LEU A 226      -9.386  -2.894   2.947  1.00 98.17           C  
ATOM   3377 HD11 LEU A 226     -10.042  -3.094   2.100  1.00 98.17           H  
ATOM   3378 HD12 LEU A 226      -9.955  -2.954   3.875  1.00 98.17           H  
ATOM   3379 HD13 LEU A 226      -8.989  -1.885   2.839  1.00 98.17           H  
ATOM   3380  CD2 LEU A 226      -7.239  -3.499   4.059  1.00 98.17           C  
ATOM   3381 HD21 LEU A 226      -6.834  -2.510   3.845  1.00 98.17           H  
ATOM   3382 HD22 LEU A 226      -6.413  -4.209   4.078  1.00 98.17           H  
ATOM   3383 HD23 LEU A 226      -7.727  -3.491   5.034  1.00 98.17           H  
ATOM   3384  N   ALA A 227      -8.084  -6.565   0.421  1.00 97.91           N  
ATOM   3385  H   ALA A 227      -7.753  -7.234   1.102  1.00 97.91           H  
ATOM   3386  CA  ALA A 227      -7.432  -6.518  -0.883  1.00 97.91           C  
ATOM   3387  HA  ALA A 227      -7.050  -5.510  -1.046  1.00 97.91           H  
ATOM   3388  C   ALA A 227      -8.389  -6.841  -2.040  1.00 97.91           C  
ATOM   3389  CB  ALA A 227      -6.251  -7.485  -0.850  1.00 97.91           C  
ATOM   3390  HB1 ALA A 227      -6.603  -8.507  -0.704  1.00 97.91           H  
ATOM   3391  HB2 ALA A 227      -5.702  -7.424  -1.789  1.00 97.91           H  
ATOM   3392  HB3 ALA A 227      -5.601  -7.215  -0.018  1.00 97.91           H  
ATOM   3393  O   ALA A 227      -8.332  -6.180  -3.075  1.00 97.91           O  
ATOM   3394  N   HIS A 228      -9.292  -7.806  -1.854  1.00 98.06           N  
ATOM   3395  H   HIS A 228      -9.273  -8.317  -0.983  1.00 98.06           H  
ATOM   3396  CA  HIS A 228     -10.321  -8.163  -2.832  1.00 98.06           C  
ATOM   3397  HA  HIS A 228      -9.853  -8.423  -3.782  1.00 98.06           H  
ATOM   3398  C   HIS A 228     -11.278  -7.002  -3.100  1.00 98.06           C  
ATOM   3399  CB  HIS A 228     -11.086  -9.383  -2.317  1.00 98.06           C  
ATOM   3400  HB2 HIS A 228     -11.590  -9.140  -1.381  1.00 98.06           H  
ATOM   3401  HB3 HIS A 228     -10.372 -10.182  -2.116  1.00 98.06           H  
ATOM   3402  O   HIS A 228     -11.496  -6.639  -4.254  1.00 98.06           O  
ATOM   3403  CG  HIS A 228     -12.110  -9.904  -3.287  1.00 98.06           C  
ATOM   3404  CD2 HIS A 228     -13.388  -9.450  -3.447  1.00 98.06           C  
ATOM   3405  HD2 HIS A 228     -13.847  -8.635  -2.906  1.00 98.06           H  
ATOM   3406  ND1 HIS A 228     -11.935 -11.044  -4.062  1.00 98.06           N  
ATOM   3407  CE1 HIS A 228     -13.109 -11.274  -4.655  1.00 98.06           C  
ATOM   3408  HE1 HIS A 228     -13.319 -12.149  -5.253  1.00 98.06           H  
ATOM   3409  NE2 HIS A 228     -14.006 -10.336  -4.305  1.00 98.06           N  
ATOM   3410  HE2 HIS A 228     -15.002 -10.427  -4.443  1.00 98.06           H  
ATOM   3411  N   HIS A 229     -11.802  -6.373  -2.047  1.00 97.75           N  
ATOM   3412  H   HIS A 229     -11.595  -6.716  -1.120  1.00 97.75           H  
ATOM   3413  CA  HIS A 229     -12.692  -5.217  -2.186  1.00 97.75           C  
ATOM   3414  HA  HIS A 229     -13.503  -5.470  -2.868  1.00 97.75           H  
ATOM   3415  C   HIS A 229     -11.968  -4.005  -2.796  1.00 97.75           C  
ATOM   3416  CB  HIS A 229     -13.311  -4.897  -0.821  1.00 97.75           C  
ATOM   3417  HB2 HIS A 229     -12.551  -4.935  -0.040  1.00 97.75           H  
ATOM   3418  HB3 HIS A 229     -13.713  -3.884  -0.845  1.00 97.75           H  
ATOM   3419  O   HIS A 229     -12.522  -3.328  -3.662  1.00 97.75           O  
ATOM   3420  CG  HIS A 229     -14.447  -5.829  -0.477  1.00 97.75           C  
ATOM   3421  CD2 HIS A 229     -14.388  -7.037   0.164  1.00 97.75           C  
ATOM   3422  HD2 HIS A 229     -13.506  -7.527   0.550  1.00 97.75           H  
ATOM   3423  ND1 HIS A 229     -15.769  -5.611  -0.776  1.00 97.75           N  
ATOM   3424  HD1 HIS A 229     -16.149  -4.780  -1.205  1.00 97.75           H  
ATOM   3425  CE1 HIS A 229     -16.484  -6.651  -0.322  1.00 97.75           C  
ATOM   3426  HE1 HIS A 229     -17.558  -6.740  -0.396  1.00 97.75           H  
ATOM   3427  NE2 HIS A 229     -15.676  -7.559   0.248  1.00 97.75           N  
ATOM   3428  N   CYS A 230     -10.699  -3.769  -2.437  1.00 97.89           N  
ATOM   3429  H   CYS A 230     -10.290  -4.337  -1.708  1.00 97.89           H  
ATOM   3430  CA  CYS A 230      -9.870  -2.753  -3.097  1.00 97.89           C  
ATOM   3431  HA  CYS A 230     -10.346  -1.777  -2.998  1.00 97.89           H  
ATOM   3432  C   CYS A 230      -9.722  -3.024  -4.597  1.00 97.89           C  
ATOM   3433  CB  CYS A 230      -8.475  -2.699  -2.462  1.00 97.89           C  
ATOM   3434  HB2 CYS A 230      -7.844  -2.054  -3.074  1.00 97.89           H  
ATOM   3435  HB3 CYS A 230      -8.035  -3.696  -2.447  1.00 97.89           H  
ATOM   3436  O   CYS A 230      -9.825  -2.102  -5.400  1.00 97.89           O  
ATOM   3437  SG  CYS A 230      -8.533  -2.019  -0.784  1.00 97.89           S  
ATOM   3438  HG  CYS A 230      -9.231  -3.026  -0.251  1.00 97.89           H  
ATOM   3439  N   ALA A 231      -9.505  -4.280  -4.977  1.00 96.81           N  
ATOM   3440  H   ALA A 231      -9.408  -4.998  -4.273  1.00 96.81           H  
ATOM   3441  CA  ALA A 231      -9.333  -4.666  -6.367  1.00 96.81           C  
ATOM   3442  HA  ALA A 231      -8.534  -4.068  -6.804  1.00 96.81           H  
ATOM   3443  C   ALA A 231     -10.591  -4.416  -7.207  1.00 96.81           C  
ATOM   3444  CB  ALA A 231      -8.923  -6.134  -6.381  1.00 96.81           C  
ATOM   3445  HB1 ALA A 231      -9.732  -6.763  -6.009  1.00 96.81           H  
ATOM   3446  HB2 ALA A 231      -8.698  -6.422  -7.408  1.00 96.81           H  
ATOM   3447  HB3 ALA A 231      -8.045  -6.287  -5.754  1.00 96.81           H  
ATOM   3448  O   ALA A 231     -10.500  -3.846  -8.293  1.00 96.81           O  
ATOM   3449  N   VAL A 232     -11.762  -4.786  -6.680  1.00 96.02           N  
ATOM   3450  H   VAL A 232     -11.755  -5.252  -5.784  1.00 96.02           H  
ATOM   3451  CA  VAL A 232     -13.056  -4.539  -7.334  1.00 96.02           C  
ATOM   3452  HA  VAL A 232     -13.026  -4.939  -8.348  1.00 96.02           H  
ATOM   3453  C   VAL A 232     -13.334  -3.041  -7.447  1.00 96.02           C  
ATOM   3454  CB  VAL A 232     -14.191  -5.237  -6.563  1.00 96.02           C  
ATOM   3455  HB  VAL A 232     -14.190  -4.887  -5.531  1.00 96.02           H  
ATOM   3456  O   VAL A 232     -13.776  -2.578  -8.497  1.00 96.02           O  
ATOM   3457  CG1 VAL A 232     -15.568  -4.959  -7.180  1.00 96.02           C  
ATOM   3458 HG11 VAL A 232     -16.323  -5.566  -6.682  1.00 96.02           H  
ATOM   3459 HG12 VAL A 232     -15.838  -3.911  -7.046  1.00 96.02           H  
ATOM   3460 HG13 VAL A 232     -15.564  -5.193  -8.244  1.00 96.02           H  
ATOM   3461  CG2 VAL A 232     -14.002  -6.757  -6.563  1.00 96.02           C  
ATOM   3462 HG21 VAL A 232     -14.717  -7.187  -5.861  1.00 96.02           H  
ATOM   3463 HG22 VAL A 232     -14.169  -7.149  -7.567  1.00 96.02           H  
ATOM   3464 HG23 VAL A 232     -13.001  -7.031  -6.232  1.00 96.02           H  
ATOM   3465  N   ALA A 233     -13.044  -2.270  -6.398  1.00 95.56           N  
ATOM   3466  H   ALA A 233     -12.723  -2.704  -5.544  1.00 95.56           H  
ATOM   3467  CA  ALA A 233     -13.253  -0.827  -6.398  1.00 95.56           C  
ATOM   3468  HA  ALA A 233     -14.272  -0.625  -6.728  1.00 95.56           H  
ATOM   3469  C   ALA A 233     -12.302  -0.087  -7.356  1.00 95.56           C  
ATOM   3470  CB  ALA A 233     -13.113  -0.330  -4.961  1.00 95.56           C  
ATOM   3471  HB1 ALA A 233     -13.341   0.735  -4.925  1.00 95.56           H  
ATOM   3472  HB2 ALA A 233     -12.100  -0.503  -4.598  1.00 95.56           H  
ATOM   3473  HB3 ALA A 233     -13.819  -0.865  -4.325  1.00 95.56           H  
ATOM   3474  O   ALA A 233     -12.741   0.818  -8.066  1.00 95.56           O  
ATOM   3475  N   ASP A 234     -11.020  -0.474  -7.415  1.00 95.35           N  
ATOM   3476  H   ASP A 234     -10.702  -1.205  -6.796  1.00 95.35           H  
ATOM   3477  CA  ASP A 234     -10.058   0.103  -8.366  1.00 95.35           C  
ATOM   3478  HA  ASP A 234     -10.072   1.186  -8.248  1.00 95.35           H  
ATOM   3479  C   ASP A 234     -10.472  -0.199  -9.806  1.00 95.35           C  
ATOM   3480  CB  ASP A 234      -8.623  -0.394  -8.086  1.00 95.35           C  
ATOM   3481  HB2 ASP A 234      -8.572  -1.462  -8.295  1.00 95.35           H  
ATOM   3482  HB3 ASP A 234      -8.411  -0.248  -7.027  1.00 95.35           H  
ATOM   3483  O   ASP A 234     -10.413   0.692 -10.640  1.00 95.35           O  
ATOM   3484  CG  ASP A 234      -7.528   0.340  -8.895  1.00 95.35           C  
ATOM   3485  OD1 ASP A 234      -7.660   1.550  -9.192  1.00 95.35           O  
ATOM   3486  OD2 ASP A 234      -6.489  -0.264  -9.257  1.00 95.35           O  
ATOM   3487  N   GLU A 235     -10.941  -1.414 -10.096  1.00 93.12           N  
ATOM   3488  H   GLU A 235     -10.956  -2.113  -9.367  1.00 93.12           H  
ATOM   3489  CA  GLU A 235     -11.447  -1.799 -11.419  1.00 93.12           C  
ATOM   3490  HA  GLU A 235     -10.698  -1.562 -12.174  1.00 93.12           H  
ATOM   3491  C   GLU A 235     -12.727  -1.039 -11.803  1.00 93.12           C  
ATOM   3492  CB  GLU A 235     -11.659  -3.320 -11.413  1.00 93.12           C  
ATOM   3493  HB2 GLU A 235     -10.709  -3.784 -11.148  1.00 93.12           H  
ATOM   3494  HB3 GLU A 235     -12.394  -3.580 -10.651  1.00 93.12           H  
ATOM   3495  O   GLU A 235     -12.804  -0.472 -12.892  1.00 93.12           O  
ATOM   3496  CG  GLU A 235     -12.118  -3.891 -12.762  1.00 93.12           C  
ATOM   3497  HG2 GLU A 235     -11.387  -3.622 -13.524  1.00 93.12           H  
ATOM   3498  HG3 GLU A 235     -13.075  -3.443 -13.031  1.00 93.12           H  
ATOM   3499  CD  GLU A 235     -12.269  -5.420 -12.723  1.00 93.12           C  
ATOM   3500  OE1 GLU A 235     -13.022  -5.965 -13.553  1.00 93.12           O  
ATOM   3501  OE2 GLU A 235     -11.623  -6.081 -11.871  1.00 93.12           O  
ATOM   3502  N   SER A 236     -13.706  -0.977 -10.897  1.00 92.63           N  
ATOM   3503  H   SER A 236     -13.565  -1.456 -10.018  1.00 92.63           H  
ATOM   3504  CA  SER A 236     -15.030  -0.400 -11.175  1.00 92.63           C  
ATOM   3505  HA  SER A 236     -15.414  -0.823 -12.103  1.00 92.63           H  
ATOM   3506  C   SER A 236     -14.984   1.117 -11.338  1.00 92.63           C  
ATOM   3507  CB  SER A 236     -16.014  -0.734 -10.049  1.00 92.63           C  
ATOM   3508  HB2 SER A 236     -15.691  -0.258  -9.123  1.00 92.63           H  
ATOM   3509  HB3 SER A 236     -17.000  -0.353 -10.313  1.00 92.63           H  
ATOM   3510  O   SER A 236     -15.676   1.678 -12.186  1.00 92.63           O  
ATOM   3511  OG  SER A 236     -16.098  -2.132  -9.848  1.00 92.63           O  
ATOM   3512  HG  SER A 236     -15.283  -2.414  -9.427  1.00 92.63           H  
ATOM   3513  N   HIS A 237     -14.158   1.791 -10.533  1.00 92.59           N  
ATOM   3514  H   HIS A 237     -13.627   1.272  -9.849  1.00 92.59           H  
ATOM   3515  CA  HIS A 237     -14.159   3.251 -10.453  1.00 92.59           C  
ATOM   3516  HA  HIS A 237     -15.029   3.631 -10.988  1.00 92.59           H  
ATOM   3517  C   HIS A 237     -12.954   3.898 -11.129  1.00 92.59           C  
ATOM   3518  CB  HIS A 237     -14.340   3.693  -8.994  1.00 92.59           C  
ATOM   3519  HB2 HIS A 237     -13.481   3.370  -8.405  1.00 92.59           H  
ATOM   3520  HB3 HIS A 237     -14.392   4.781  -8.951  1.00 92.59           H  
ATOM   3521  O   HIS A 237     -12.892   5.121 -11.143  1.00 92.59           O  
ATOM   3522  CG  HIS A 237     -15.605   3.143  -8.384  1.00 92.59           C  
ATOM   3523  CD2 HIS A 237     -15.673   2.282  -7.330  1.00 92.59           C  
ATOM   3524  HD2 HIS A 237     -14.839   1.888  -6.769  1.00 92.59           H  
ATOM   3525  ND1 HIS A 237     -16.897   3.385  -8.853  1.00 92.59           N  
ATOM   3526  CE1 HIS A 237     -17.714   2.660  -8.073  1.00 92.59           C  
ATOM   3527  HE1 HIS A 237     -18.789   2.623  -8.175  1.00 92.59           H  
ATOM   3528  NE2 HIS A 237     -17.005   1.989  -7.147  1.00 92.59           N  
ATOM   3529  HE2 HIS A 237     -17.373   1.371  -6.438  1.00 92.59           H  
ATOM   3530  N   HIS A 238     -12.021   3.135 -11.719  1.00 91.65           N  
ATOM   3531  H   HIS A 238     -12.128   2.133 -11.663  1.00 91.65           H  
ATOM   3532  CA  HIS A 238     -10.730   3.649 -12.211  1.00 91.65           C  
ATOM   3533  HA  HIS A 238     -10.097   3.843 -11.345  1.00 91.65           H  
ATOM   3534  C   HIS A 238     -10.829   4.947 -13.025  1.00 91.65           C  
ATOM   3535  CB  HIS A 238     -10.043   2.615 -13.123  1.00 91.65           C  
ATOM   3536  HB2 HIS A 238     -10.137   1.598 -12.740  1.00 91.65           H  
ATOM   3537  HB3 HIS A 238     -10.516   2.609 -14.104  1.00 91.65           H  
ATOM   3538  O   HIS A 238     -10.058   5.886 -12.831  1.00 91.65           O  
ATOM   3539  CG  HIS A 238      -8.583   2.934 -13.276  1.00 91.65           C  
ATOM   3540  CD2 HIS A 238      -7.929   3.284 -14.426  1.00 91.65           C  
ATOM   3541  HD2 HIS A 238      -8.367   3.339 -15.412  1.00 91.65           H  
ATOM   3542  ND1 HIS A 238      -7.697   3.072 -12.235  1.00 91.65           N  
ATOM   3543  HD1 HIS A 238      -7.898   2.845 -11.272  1.00 91.65           H  
ATOM   3544  CE1 HIS A 238      -6.548   3.540 -12.741  1.00 91.65           C  
ATOM   3545  HE1 HIS A 238      -5.671   3.771 -12.154  1.00 91.65           H  
ATOM   3546  NE2 HIS A 238      -6.613   3.630 -14.079  1.00 91.65           N  
ATOM   3547  N   ASN A 239     -11.794   4.984 -13.945  1.00 90.11           N  
ATOM   3548  H   ASN A 239     -12.395   4.175 -14.017  1.00 90.11           H  
ATOM   3549  CA  ASN A 239     -11.969   6.077 -14.897  1.00 90.11           C  
ATOM   3550  HA  ASN A 239     -10.989   6.492 -15.135  1.00 90.11           H  
ATOM   3551  C   ASN A 239     -12.805   7.238 -14.328  1.00 90.11           C  
ATOM   3552  CB  ASN A 239     -12.564   5.490 -16.189  1.00 90.11           C  
ATOM   3553  HB2 ASN A 239     -12.724   6.294 -16.907  1.00 90.11           H  
ATOM   3554  HB3 ASN A 239     -13.529   5.035 -15.967  1.00 90.11           H  
ATOM   3555  O   ASN A 239     -12.855   8.309 -14.929  1.00 90.11           O  
ATOM   3556  CG  ASN A 239     -11.651   4.463 -16.842  1.00 90.11           C  
ATOM   3557  ND2 ASN A 239     -12.207   3.442 -17.451  1.00 90.11           N  
ATOM   3558 HD21 ASN A 239     -11.576   2.772 -17.866  1.00 90.11           H  
ATOM   3559 HD22 ASN A 239     -13.210   3.332 -17.475  1.00 90.11           H  
ATOM   3560  OD1 ASN A 239     -10.436   4.550 -16.809  1.00 90.11           O  
ATOM   3561  N   ASN A 240     -13.443   7.058 -13.168  1.00 90.96           N  
ATOM   3562  H   ASN A 240     -13.279   6.199 -12.661  1.00 90.96           H  
ATOM   3563  CA  ASN A 240     -14.221   8.084 -12.485  1.00 90.96           C  
ATOM   3564  HA  ASN A 240     -14.469   8.879 -13.188  1.00 90.96           H  
ATOM   3565  C   ASN A 240     -13.391   8.706 -11.357  1.00 90.96           C  
ATOM   3566  CB  ASN A 240     -15.550   7.485 -11.996  1.00 90.96           C  
ATOM   3567  HB2 ASN A 240     -16.074   7.041 -12.842  1.00 90.96           H  
ATOM   3568  HB3 ASN A 240     -15.361   6.704 -11.259  1.00 90.96           H  
ATOM   3569  O   ASN A 240     -13.423   8.256 -10.213  1.00 90.96           O  
ATOM   3570  CG  ASN A 240     -16.455   8.535 -11.368  1.00 90.96           C  
ATOM   3571  ND2 ASN A 240     -17.710   8.213 -11.173  1.00 90.96           N  
ATOM   3572 HD21 ASN A 240     -18.049   7.288 -11.394  1.00 90.96           H  
ATOM   3573 HD22 ASN A 240     -18.311   8.905 -10.747  1.00 90.96           H  
ATOM   3574  OD1 ASN A 240     -16.053   9.647 -11.049  1.00 90.96           O  
ATOM   3575  N   ARG A 241     -12.661   9.781 -11.670  1.00 89.04           N  
ATOM   3576  H   ARG A 241     -12.669  10.078 -12.635  1.00 89.04           H  
ATOM   3577  CA  ARG A 241     -11.774  10.458 -10.710  1.00 89.04           C  
ATOM   3578  HA  ARG A 241     -11.053   9.724 -10.351  1.00 89.04           H  
ATOM   3579  C   ARG A 241     -12.500  10.980  -9.464  1.00 89.04           C  
ATOM   3580  CB  ARG A 241     -11.019  11.579 -11.439  1.00 89.04           C  
ATOM   3581  HB2 ARG A 241     -11.726  12.345 -11.756  1.00 89.04           H  
ATOM   3582  HB3 ARG A 241     -10.543  11.158 -12.325  1.00 89.04           H  
ATOM   3583  O   ARG A 241     -11.873  11.036  -8.409  1.00 89.04           O  
ATOM   3584  CG  ARG A 241      -9.936  12.218 -10.556  1.00 89.04           C  
ATOM   3585  HG2 ARG A 241      -9.266  11.443 -10.183  1.00 89.04           H  
ATOM   3586  HG3 ARG A 241     -10.402  12.728  -9.713  1.00 89.04           H  
ATOM   3587  CD  ARG A 241      -9.131  13.243 -11.357  1.00 89.04           C  
ATOM   3588  HD2 ARG A 241      -9.820  13.983 -11.763  1.00 89.04           H  
ATOM   3589  HD3 ARG A 241      -8.634  12.732 -12.182  1.00 89.04           H  
ATOM   3590  NE  ARG A 241      -8.130  13.915 -10.508  1.00 89.04           N  
ATOM   3591  HE  ARG A 241      -8.126  13.660  -9.531  1.00 89.04           H  
ATOM   3592  NH1 ARG A 241      -7.268  15.298 -12.123  1.00 89.04           N  
ATOM   3593 HH11 ARG A 241      -6.656  16.053 -12.398  1.00 89.04           H  
ATOM   3594 HH12 ARG A 241      -7.923  14.911 -12.788  1.00 89.04           H  
ATOM   3595  NH2 ARG A 241      -6.478  15.409 -10.040  1.00 89.04           N  
ATOM   3596 HH21 ARG A 241      -5.877  16.169 -10.328  1.00 89.04           H  
ATOM   3597 HH22 ARG A 241      -6.519  15.151  -9.064  1.00 89.04           H  
ATOM   3598  CZ  ARG A 241      -7.298  14.866 -10.893  1.00 89.04           C  
ATOM   3599  N   THR A 242     -13.780  11.339  -9.564  1.00 90.61           N  
ATOM   3600  H   THR A 242     -14.254  11.248 -10.451  1.00 90.61           H  
ATOM   3601  CA  THR A 242     -14.567  11.862  -8.435  1.00 90.61           C  
ATOM   3602  HA  THR A 242     -14.029  12.691  -7.976  1.00 90.61           H  
ATOM   3603  C   THR A 242     -14.776  10.796  -7.359  1.00 90.61           C  
ATOM   3604  CB  THR A 242     -15.929  12.385  -8.918  1.00 90.61           C  
ATOM   3605  HB  THR A 242     -16.573  11.546  -9.179  1.00 90.61           H  
ATOM   3606  O   THR A 242     -14.628  11.082  -6.176  1.00 90.61           O  
ATOM   3607  CG2 THR A 242     -16.621  13.252  -7.870  1.00 90.61           C  
ATOM   3608 HG21 THR A 242     -16.668  12.724  -6.918  1.00 90.61           H  
ATOM   3609 HG22 THR A 242     -17.637  13.479  -8.190  1.00 90.61           H  
ATOM   3610 HG23 THR A 242     -16.067  14.179  -7.722  1.00 90.61           H  
ATOM   3611  OG1 THR A 242     -15.747  13.203 -10.055  1.00 90.61           O  
ATOM   3612  HG1 THR A 242     -16.618  13.520 -10.305  1.00 90.61           H  
ATOM   3613  N   VAL A 243     -15.025   9.548  -7.769  1.00 92.21           N  
ATOM   3614  H   VAL A 243     -15.132   9.385  -8.760  1.00 92.21           H  
ATOM   3615  CA  VAL A 243     -15.193   8.408  -6.850  1.00 92.21           C  
ATOM   3616  HA  VAL A 243     -15.608   8.773  -5.911  1.00 92.21           H  
ATOM   3617  C   VAL A 243     -13.846   7.760  -6.522  1.00 92.21           C  
ATOM   3618  CB  VAL A 243     -16.185   7.385  -7.439  1.00 92.21           C  
ATOM   3619  HB  VAL A 243     -15.790   7.009  -8.383  1.00 92.21           H  
ATOM   3620  O   VAL A 243     -13.548   7.457  -5.367  1.00 92.21           O  
ATOM   3621  CG1 VAL A 243     -16.423   6.195  -6.502  1.00 92.21           C  
ATOM   3622 HG11 VAL A 243     -17.118   5.497  -6.969  1.00 92.21           H  
ATOM   3623 HG12 VAL A 243     -16.858   6.538  -5.563  1.00 92.21           H  
ATOM   3624 HG13 VAL A 243     -15.494   5.662  -6.303  1.00 92.21           H  
ATOM   3625  CG2 VAL A 243     -17.549   8.039  -7.706  1.00 92.21           C  
ATOM   3626 HG21 VAL A 243     -17.457   8.841  -8.439  1.00 92.21           H  
ATOM   3627 HG22 VAL A 243     -17.949   8.462  -6.784  1.00 92.21           H  
ATOM   3628 HG23 VAL A 243     -18.249   7.299  -8.092  1.00 92.21           H  
ATOM   3629  N   HIS A 244     -12.988   7.587  -7.529  1.00 93.58           N  
ATOM   3630  H   HIS A 244     -13.288   7.839  -8.459  1.00 93.58           H  
ATOM   3631  CA  HIS A 244     -11.682   6.948  -7.380  1.00 93.58           C  
ATOM   3632  HA  HIS A 244     -11.815   5.989  -6.879  1.00 93.58           H  
ATOM   3633  C   HIS A 244     -10.708   7.768  -6.549  1.00 93.58           C  
ATOM   3634  CB  HIS A 244     -11.074   6.703  -8.758  1.00 93.58           C  
ATOM   3635  HB2 HIS A 244     -10.826   7.652  -9.233  1.00 93.58           H  
ATOM   3636  HB3 HIS A 244     -11.825   6.202  -9.370  1.00 93.58           H  
ATOM   3637  O   HIS A 244      -9.937   7.188  -5.797  1.00 93.58           O  
ATOM   3638  CG  HIS A 244      -9.849   5.833  -8.723  1.00 93.58           C  
ATOM   3639  CD2 HIS A 244      -9.869   4.474  -8.639  1.00 93.58           C  
ATOM   3640  HD2 HIS A 244     -10.746   3.846  -8.587  1.00 93.58           H  
ATOM   3641  ND1 HIS A 244      -8.522   6.270  -8.833  1.00 93.58           N  
ATOM   3642  CE1 HIS A 244      -7.789   5.149  -8.851  1.00 93.58           C  
ATOM   3643  HE1 HIS A 244      -6.723   5.113  -9.020  1.00 93.58           H  
ATOM   3644  NE2 HIS A 244      -8.563   4.064  -8.714  1.00 93.58           N  
ATOM   3645  HE2 HIS A 244      -8.259   3.104  -8.778  1.00 93.58           H  
ATOM   3646  N   GLY A 245     -10.731   9.098  -6.648  1.00 94.45           N  
ATOM   3647  H   GLY A 245     -11.418   9.523  -7.255  1.00 94.45           H  
ATOM   3648  CA  GLY A 245      -9.811   9.988  -5.937  1.00 94.45           C  
ATOM   3649  HA2 GLY A 245     -10.092  11.021  -6.142  1.00 94.45           H  
ATOM   3650  HA3 GLY A 245      -8.798   9.820  -6.304  1.00 94.45           H  
ATOM   3651  C   GLY A 245      -9.821   9.772  -4.419  1.00 94.45           C  
ATOM   3652  O   GLY A 245      -8.764   9.456  -3.862  1.00 94.45           O  
ATOM   3653  N   PRO A 246     -10.987   9.870  -3.749  1.00 95.43           N  
ATOM   3654  CA  PRO A 246     -11.125   9.575  -2.324  1.00 95.43           C  
ATOM   3655  HA  PRO A 246     -10.520  10.284  -1.760  1.00 95.43           H  
ATOM   3656  C   PRO A 246     -10.673   8.159  -1.957  1.00 95.43           C  
ATOM   3657  CB  PRO A 246     -12.604   9.821  -1.997  1.00 95.43           C  
ATOM   3658  HB2 PRO A 246     -12.740  10.168  -0.973  1.00 95.43           H  
ATOM   3659  HB3 PRO A 246     -13.194   8.922  -2.176  1.00 95.43           H  
ATOM   3660  O   PRO A 246      -9.876   7.995  -1.033  1.00 95.43           O  
ATOM   3661  CG  PRO A 246     -12.997  10.891  -3.014  1.00 95.43           C  
ATOM   3662  HG2 PRO A 246     -14.071  10.922  -3.195  1.00 95.43           H  
ATOM   3663  HG3 PRO A 246     -12.641  11.867  -2.683  1.00 95.43           H  
ATOM   3664  CD  PRO A 246     -12.219  10.464  -4.254  1.00 95.43           C  
ATOM   3665  HD2 PRO A 246     -12.793   9.719  -4.804  1.00 95.43           H  
ATOM   3666  HD3 PRO A 246     -12.028  11.330  -4.888  1.00 95.43           H  
ATOM   3667  N   LEU A 247     -11.084   7.137  -2.715  1.00 96.77           N  
ATOM   3668  H   LEU A 247     -11.732   7.322  -3.468  1.00 96.77           H  
ATOM   3669  CA  LEU A 247     -10.676   5.749  -2.461  1.00 96.77           C  
ATOM   3670  HA  LEU A 247     -10.912   5.490  -1.428  1.00 96.77           H  
ATOM   3671  C   LEU A 247      -9.172   5.542  -2.632  1.00 96.77           C  
ATOM   3672  CB  LEU A 247     -11.430   4.808  -3.410  1.00 96.77           C  
ATOM   3673  HB2 LEU A 247     -11.058   3.798  -3.242  1.00 96.77           H  
ATOM   3674  HB3 LEU A 247     -11.207   5.083  -4.441  1.00 96.77           H  
ATOM   3675  O   LEU A 247      -8.525   4.880  -1.817  1.00 96.77           O  
ATOM   3676  CG  LEU A 247     -12.952   4.777  -3.229  1.00 96.77           C  
ATOM   3677  HG  LEU A 247     -13.383   5.745  -3.485  1.00 96.77           H  
ATOM   3678  CD1 LEU A 247     -13.500   3.715  -4.178  1.00 96.77           C  
ATOM   3679 HD11 LEU A 247     -13.227   3.951  -5.207  1.00 96.77           H  
ATOM   3680 HD12 LEU A 247     -14.587   3.694  -4.107  1.00 96.77           H  
ATOM   3681 HD13 LEU A 247     -13.111   2.735  -3.901  1.00 96.77           H  
ATOM   3682  CD2 LEU A 247     -13.320   4.445  -1.784  1.00 96.77           C  
ATOM   3683 HD21 LEU A 247     -13.090   5.287  -1.131  1.00 96.77           H  
ATOM   3684 HD22 LEU A 247     -12.778   3.560  -1.451  1.00 96.77           H  
ATOM   3685 HD23 LEU A 247     -14.390   4.252  -1.704  1.00 96.77           H  
ATOM   3686  N   ARG A 248      -8.594   6.136  -3.677  1.00 96.25           N  
ATOM   3687  H   ARG A 248      -9.198   6.642  -4.309  1.00 96.25           H  
ATOM   3688  CA  ARG A 248      -7.165   6.102  -3.970  1.00 96.25           C  
ATOM   3689  HA  ARG A 248      -6.838   5.062  -3.972  1.00 96.25           H  
ATOM   3690  C   ARG A 248      -6.370   6.748  -2.862  1.00 96.25           C  
ATOM   3691  CB  ARG A 248      -6.887   6.720  -5.348  1.00 96.25           C  
ATOM   3692  HB2 ARG A 248      -7.168   7.773  -5.349  1.00 96.25           H  
ATOM   3693  HB3 ARG A 248      -7.482   6.195  -6.096  1.00 96.25           H  
ATOM   3694  O   ARG A 248      -5.402   6.143  -2.407  1.00 96.25           O  
ATOM   3695  CG  ARG A 248      -5.405   6.579  -5.705  1.00 96.25           C  
ATOM   3696  HG2 ARG A 248      -4.801   7.125  -4.980  1.00 96.25           H  
ATOM   3697  HG3 ARG A 248      -5.137   5.523  -5.663  1.00 96.25           H  
ATOM   3698  CD  ARG A 248      -5.089   7.128  -7.099  1.00 96.25           C  
ATOM   3699  HD2 ARG A 248      -5.389   8.175  -7.138  1.00 96.25           H  
ATOM   3700  HD3 ARG A 248      -5.665   6.588  -7.850  1.00 96.25           H  
ATOM   3701  NE  ARG A 248      -3.642   7.024  -7.378  1.00 96.25           N  
ATOM   3702  HE  ARG A 248      -3.102   7.861  -7.215  1.00 96.25           H  
ATOM   3703  NH1 ARG A 248      -3.538   4.760  -7.826  1.00 96.25           N  
ATOM   3704 HH11 ARG A 248      -2.998   3.907  -7.836  1.00 96.25           H  
ATOM   3705 HH12 ARG A 248      -4.545   4.702  -7.767  1.00 96.25           H  
ATOM   3706  NH2 ARG A 248      -1.661   5.935  -7.636  1.00 96.25           N  
ATOM   3707 HH21 ARG A 248      -1.181   6.768  -7.326  1.00 96.25           H  
ATOM   3708 HH22 ARG A 248      -1.169   5.053  -7.632  1.00 96.25           H  
ATOM   3709  CZ  ARG A 248      -2.963   5.915  -7.626  1.00 96.25           C  
ATOM   3710  N   PHE A 249      -6.798   7.921  -2.404  1.00 96.21           N  
ATOM   3711  H   PHE A 249      -7.607   8.342  -2.836  1.00 96.21           H  
ATOM   3712  CA  PHE A 249      -6.188   8.577  -1.262  1.00 96.21           C  
ATOM   3713  HA  PHE A 249      -5.130   8.733  -1.471  1.00 96.21           H  
ATOM   3714  C   PHE A 249      -6.289   7.692  -0.021  1.00 96.21           C  
ATOM   3715  CB  PHE A 249      -6.842   9.944  -1.035  1.00 96.21           C  
ATOM   3716  HB2 PHE A 249      -6.674  10.569  -1.911  1.00 96.21           H  
ATOM   3717  HB3 PHE A 249      -7.919   9.820  -0.928  1.00 96.21           H  
ATOM   3718  O   PHE A 249      -5.264   7.401   0.598  1.00 96.21           O  
ATOM   3719  CG  PHE A 249      -6.303  10.658   0.188  1.00 96.21           C  
ATOM   3720  CD1 PHE A 249      -7.027  10.641   1.395  1.00 96.21           C  
ATOM   3721  HD1 PHE A 249      -7.985  10.144   1.449  1.00 96.21           H  
ATOM   3722  CD2 PHE A 249      -5.081  11.353   0.120  1.00 96.21           C  
ATOM   3723  HD2 PHE A 249      -4.530  11.387  -0.808  1.00 96.21           H  
ATOM   3724  CE1 PHE A 249      -6.558  11.354   2.510  1.00 96.21           C  
ATOM   3725  HE1 PHE A 249      -7.166  11.408   3.401  1.00 96.21           H  
ATOM   3726  CE2 PHE A 249      -4.599  12.047   1.246  1.00 96.21           C  
ATOM   3727  HE2 PHE A 249      -3.683  12.616   1.182  1.00 96.21           H  
ATOM   3728  CZ  PHE A 249      -5.344  12.057   2.438  1.00 96.21           C  
ATOM   3729  HZ  PHE A 249      -5.013  12.644   3.282  1.00 96.21           H  
ATOM   3730  N   LEU A 250      -7.489   7.236   0.341  1.00 96.93           N  
ATOM   3731  H   LEU A 250      -8.286   7.490  -0.226  1.00 96.93           H  
ATOM   3732  CA  LEU A 250      -7.757   6.529   1.591  1.00 96.93           C  
ATOM   3733  HA  LEU A 250      -7.337   7.104   2.417  1.00 96.93           H  
ATOM   3734  C   LEU A 250      -7.101   5.155   1.664  1.00 96.93           C  
ATOM   3735  CB  LEU A 250      -9.271   6.423   1.811  1.00 96.93           C  
ATOM   3736  HB2 LEU A 250      -9.471   5.687   2.590  1.00 96.93           H  
ATOM   3737  HB3 LEU A 250      -9.740   6.065   0.894  1.00 96.93           H  
ATOM   3738  O   LEU A 250      -6.443   4.885   2.664  1.00 96.93           O  
ATOM   3739  CG  LEU A 250      -9.908   7.758   2.234  1.00 96.93           C  
ATOM   3740  HG  LEU A 250      -9.637   8.545   1.530  1.00 96.93           H  
ATOM   3741  CD1 LEU A 250     -11.422   7.615   2.231  1.00 96.93           C  
ATOM   3742 HD11 LEU A 250     -11.758   7.231   1.268  1.00 96.93           H  
ATOM   3743 HD12 LEU A 250     -11.879   8.593   2.380  1.00 96.93           H  
ATOM   3744 HD13 LEU A 250     -11.738   6.950   3.034  1.00 96.93           H  
ATOM   3745  CD2 LEU A 250      -9.442   8.157   3.637  1.00 96.93           C  
ATOM   3746 HD21 LEU A 250      -9.549   7.311   4.317  1.00 96.93           H  
ATOM   3747 HD22 LEU A 250      -8.413   8.516   3.626  1.00 96.93           H  
ATOM   3748 HD23 LEU A 250     -10.076   8.957   4.018  1.00 96.93           H  
ATOM   3749  N   ILE A 251      -7.206   4.320   0.631  1.00 97.35           N  
ATOM   3750  H   ILE A 251      -7.761   4.602  -0.164  1.00 97.35           H  
ATOM   3751  CA  ILE A 251      -6.760   2.926   0.735  1.00 97.35           C  
ATOM   3752  HA  ILE A 251      -5.964   2.893   1.480  1.00 97.35           H  
ATOM   3753  C   ILE A 251      -6.139   2.343  -0.537  1.00 97.35           C  
ATOM   3754  CB  ILE A 251      -7.916   2.064   1.286  1.00 97.35           C  
ATOM   3755  HB  ILE A 251      -8.322   2.570   2.162  1.00 97.35           H  
ATOM   3756  O   ILE A 251      -5.124   1.651  -0.428  1.00 97.35           O  
ATOM   3757  CG1 ILE A 251      -7.451   0.673   1.756  1.00 97.35           C  
ATOM   3758 HG12 ILE A 251      -7.100   0.090   0.905  1.00 97.35           H  
ATOM   3759 HG13 ILE A 251      -8.313   0.162   2.184  1.00 97.35           H  
ATOM   3760  CG2 ILE A 251      -9.067   1.911   0.278  1.00 97.35           C  
ATOM   3761 HG21 ILE A 251      -9.452   2.885  -0.023  1.00 97.35           H  
ATOM   3762 HG22 ILE A 251      -8.750   1.348  -0.600  1.00 97.35           H  
ATOM   3763 HG23 ILE A 251      -9.880   1.356   0.744  1.00 97.35           H  
ATOM   3764  CD1 ILE A 251      -6.350   0.712   2.824  1.00 97.35           C  
ATOM   3765 HD11 ILE A 251      -6.623   1.415   3.611  1.00 97.35           H  
ATOM   3766 HD12 ILE A 251      -5.398   1.009   2.385  1.00 97.35           H  
ATOM   3767 HD13 ILE A 251      -6.230  -0.283   3.253  1.00 97.35           H  
ATOM   3768  N   LEU A 252      -6.656   2.643  -1.738  1.00 97.09           N  
ATOM   3769  H   LEU A 252      -7.461   3.252  -1.779  1.00 97.09           H  
ATOM   3770  CA  LEU A 252      -6.280   1.874  -2.933  1.00 97.09           C  
ATOM   3771  HA  LEU A 252      -6.461   0.822  -2.713  1.00 97.09           H  
ATOM   3772  C   LEU A 252      -4.790   1.990  -3.259  1.00 97.09           C  
ATOM   3773  CB  LEU A 252      -7.114   2.237  -4.178  1.00 97.09           C  
ATOM   3774  HB2 LEU A 252      -6.838   3.228  -4.538  1.00 97.09           H  
ATOM   3775  HB3 LEU A 252      -6.819   1.569  -4.987  1.00 97.09           H  
ATOM   3776  O   LEU A 252      -4.186   0.974  -3.572  1.00 97.09           O  
ATOM   3777  CG  LEU A 252      -8.639   2.138  -4.047  1.00 97.09           C  
ATOM   3778  HG  LEU A 252      -8.981   2.766  -3.225  1.00 97.09           H  
ATOM   3779  CD1 LEU A 252      -9.287   2.618  -5.346  1.00 97.09           C  
ATOM   3780 HD11 LEU A 252     -10.370   2.510  -5.282  1.00 97.09           H  
ATOM   3781 HD12 LEU A 252      -9.052   3.668  -5.521  1.00 97.09           H  
ATOM   3782 HD13 LEU A 252      -8.931   2.024  -6.187  1.00 97.09           H  
ATOM   3783  CD2 LEU A 252      -9.069   0.702  -3.774  1.00 97.09           C  
ATOM   3784 HD21 LEU A 252      -8.688   0.366  -2.810  1.00 97.09           H  
ATOM   3785 HD22 LEU A 252     -10.157   0.648  -3.748  1.00 97.09           H  
ATOM   3786 HD23 LEU A 252      -8.702   0.048  -4.565  1.00 97.09           H  
ATOM   3787  N   GLN A 253      -4.179   3.174  -3.133  1.00 94.14           N  
ATOM   3788  H   GLN A 253      -4.720   3.972  -2.832  1.00 94.14           H  
ATOM   3789  CA  GLN A 253      -2.743   3.355  -3.411  1.00 94.14           C  
ATOM   3790  HA  GLN A 253      -2.502   2.834  -4.337  1.00 94.14           H  
ATOM   3791  C   GLN A 253      -1.816   2.774  -2.331  1.00 94.14           C  
ATOM   3792  CB  GLN A 253      -2.444   4.849  -3.613  1.00 94.14           C  
ATOM   3793  HB2 GLN A 253      -3.229   5.287  -4.228  1.00 94.14           H  
ATOM   3794  HB3 GLN A 253      -1.501   4.946  -4.151  1.00 94.14           H  
ATOM   3795  O   GLN A 253      -0.608   2.721  -2.521  1.00 94.14           O  
ATOM   3796  CG  GLN A 253      -2.325   5.621  -2.284  1.00 94.14           C  
ATOM   3797  HG2 GLN A 253      -1.428   5.297  -1.758  1.00 94.14           H  
ATOM   3798  HG3 GLN A 253      -3.178   5.402  -1.642  1.00 94.14           H  
ATOM   3799  CD  GLN A 253      -2.218   7.128  -2.468  1.00 94.14           C  
ATOM   3800  NE2 GLN A 253      -2.060   7.860  -1.388  1.00 94.14           N  
ATOM   3801 HE21 GLN A 253      -1.986   8.856  -1.537  1.00 94.14           H  
ATOM   3802 HE22 GLN A 253      -2.072   7.414  -0.482  1.00 94.14           H  
ATOM   3803  OE1 GLN A 253      -2.248   7.677  -3.559  1.00 94.14           O  
ATOM   3804  N   HIS A 254      -2.350   2.437  -1.152  1.00 93.99           N  
ATOM   3805  H   HIS A 254      -3.354   2.475  -1.048  1.00 93.99           H  
ATOM   3806  CA  HIS A 254      -1.558   1.819  -0.080  1.00 93.99           C  
ATOM   3807  HA  HIS A 254      -0.519   2.135  -0.169  1.00 93.99           H  
ATOM   3808  C   HIS A 254      -1.559   0.295  -0.234  1.00 93.99           C  
ATOM   3809  CB  HIS A 254      -2.075   2.264   1.303  1.00 93.99           C  
ATOM   3810  HB2 HIS A 254      -3.055   1.817   1.474  1.00 93.99           H  
ATOM   3811  HB3 HIS A 254      -1.399   1.881   2.067  1.00 93.99           H  
ATOM   3812  O   HIS A 254      -0.579  -0.363   0.114  1.00 93.99           O  
ATOM   3813  CG  HIS A 254      -2.196   3.764   1.471  1.00 93.99           C  
ATOM   3814  CD2 HIS A 254      -3.324   4.477   1.207  1.00 93.99           C  
ATOM   3815  HD2 HIS A 254      -4.266   4.072   0.867  1.00 93.99           H  
ATOM   3816  ND1 HIS A 254      -1.180   4.667   1.825  1.00 93.99           N  
ATOM   3817  CE1 HIS A 254      -1.725   5.890   1.709  1.00 93.99           C  
ATOM   3818  HE1 HIS A 254      -1.198   6.825   1.836  1.00 93.99           H  
ATOM   3819  NE2 HIS A 254      -3.014   5.803   1.357  1.00 93.99           N  
ATOM   3820  HE2 HIS A 254      -3.652   6.559   1.154  1.00 93.99           H  
ATOM   3821  N   MET A 255      -2.658  -0.248  -0.765  1.00 95.57           N  
ATOM   3822  H   MET A 255      -3.427   0.368  -0.988  1.00 95.57           H  
ATOM   3823  CA  MET A 255      -2.830  -1.671  -1.046  1.00 95.57           C  
ATOM   3824  HA  MET A 255      -2.257  -2.254  -0.325  1.00 95.57           H  
ATOM   3825  C   MET A 255      -2.320  -2.072  -2.439  1.00 95.57           C  
ATOM   3826  CB  MET A 255      -4.317  -2.027  -0.887  1.00 95.57           C  
ATOM   3827  HB2 MET A 255      -4.912  -1.359  -1.510  1.00 95.57           H  
ATOM   3828  HB3 MET A 255      -4.482  -3.050  -1.225  1.00 95.57           H  
ATOM   3829  O   MET A 255      -1.930  -3.226  -2.620  1.00 95.57           O  
ATOM   3830  CG  MET A 255      -4.829  -1.899   0.552  1.00 95.57           C  
ATOM   3831  HG2 MET A 255      -4.694  -0.868   0.878  1.00 95.57           H  
ATOM   3832  HG3 MET A 255      -5.900  -2.103   0.554  1.00 95.57           H  
ATOM   3833  SD  MET A 255      -4.050  -2.987   1.776  1.00 95.57           S  
ATOM   3834  CE  MET A 255      -4.589  -4.615   1.183  1.00 95.57           C  
ATOM   3835  HE1 MET A 255      -5.676  -4.639   1.107  1.00 95.57           H  
ATOM   3836  HE2 MET A 255      -4.265  -5.384   1.885  1.00 95.57           H  
ATOM   3837  HE3 MET A 255      -4.150  -4.818   0.207  1.00 95.57           H  
ATOM   3838  N   ASP A 256      -2.315  -1.160  -3.422  1.00 94.22           N  
ATOM   3839  H   ASP A 256      -2.631  -0.218  -3.241  1.00 94.22           H  
ATOM   3840  CA  ASP A 256      -1.852  -1.482  -4.773  1.00 94.22           C  
ATOM   3841  HA  ASP A 256      -2.359  -2.412  -5.028  1.00 94.22           H  
ATOM   3842  C   ASP A 256      -0.354  -1.799  -4.804  1.00 94.22           C  
ATOM   3843  CB  ASP A 256      -2.306  -0.475  -5.859  1.00 94.22           C  
ATOM   3844  HB2 ASP A 256      -2.407  -1.050  -6.779  1.00 94.22           H  
ATOM   3845  HB3 ASP A 256      -3.309  -0.117  -5.625  1.00 94.22           H  
ATOM   3846  O   ASP A 256       0.459  -1.210  -4.095  1.00 94.22           O  
ATOM   3847  CG  ASP A 256      -1.414   0.734  -6.204  1.00 94.22           C  
ATOM   3848  OD1 ASP A 256      -0.543   1.144  -5.425  1.00 94.22           O  
ATOM   3849  OD2 ASP A 256      -1.613   1.282  -7.322  1.00 94.22           O  
ATOM   3850  N   LEU A 257       0.001  -2.805  -5.606  1.00 94.69           N  
ATOM   3851  H   LEU A 257      -0.738  -3.358  -6.016  1.00 94.69           H  
ATOM   3852  CA  LEU A 257       1.371  -3.279  -5.800  1.00 94.69           C  
ATOM   3853  HA  LEU A 257       1.308  -4.220  -6.346  1.00 94.69           H  
ATOM   3854  C   LEU A 257       2.098  -3.632  -4.491  1.00 94.69           C  
ATOM   3855  CB  LEU A 257       2.146  -2.268  -6.666  1.00 94.69           C  
ATOM   3856  HB2 LEU A 257       3.142  -2.665  -6.863  1.00 94.69           H  
ATOM   3857  HB3 LEU A 257       2.267  -1.347  -6.095  1.00 94.69           H  
ATOM   3858  O   LEU A 257       3.330  -3.716  -4.464  1.00 94.69           O  
ATOM   3859  CG  LEU A 257       1.481  -1.925  -8.011  1.00 94.69           C  
ATOM   3860  HG  LEU A 257       0.487  -1.506  -7.851  1.00 94.69           H  
ATOM   3861  CD1 LEU A 257       2.322  -0.870  -8.731  1.00 94.69           C  
ATOM   3862 HD11 LEU A 257       2.315   0.047  -8.143  1.00 94.69           H  
ATOM   3863 HD12 LEU A 257       3.351  -1.215  -8.830  1.00 94.69           H  
ATOM   3864 HD13 LEU A 257       1.906  -0.668  -9.718  1.00 94.69           H  
ATOM   3865  CD2 LEU A 257       1.353  -3.155  -8.914  1.00 94.69           C  
ATOM   3866 HD21 LEU A 257       0.661  -3.870  -8.469  1.00 94.69           H  
ATOM   3867 HD22 LEU A 257       2.324  -3.633  -9.040  1.00 94.69           H  
ATOM   3868 HD23 LEU A 257       0.961  -2.864  -9.889  1.00 94.69           H  
ATOM   3869  N   ASN A 258       1.362  -3.867  -3.402  1.00 92.30           N  
ATOM   3870  H   ASN A 258       0.364  -3.721  -3.450  1.00 92.30           H  
ATOM   3871  CA  ASN A 258       1.961  -4.203  -2.126  1.00 92.30           C  
ATOM   3872  HA  ASN A 258       2.654  -3.402  -1.870  1.00 92.30           H  
ATOM   3873  C   ASN A 258       2.743  -5.519  -2.240  1.00 92.30           C  
ATOM   3874  CB  ASN A 258       0.886  -4.264  -1.050  1.00 92.30           C  
ATOM   3875  HB2 ASN A 258       0.262  -5.136  -1.246  1.00 92.30           H  
ATOM   3876  HB3 ASN A 258       0.264  -3.370  -1.095  1.00 92.30           H  
ATOM   3877  O   ASN A 258       2.302  -6.499  -2.843  1.00 92.30           O  
ATOM   3878  CG  ASN A 258       1.520  -4.374   0.318  1.00 92.30           C  
ATOM   3879  ND2 ASN A 258       1.569  -3.282   1.034  1.00 92.30           N  
ATOM   3880 HD21 ASN A 258       1.987  -3.348   1.952  1.00 92.30           H  
ATOM   3881 HD22 ASN A 258       1.093  -2.452   0.710  1.00 92.30           H  
ATOM   3882  OD1 ASN A 258       2.077  -5.384   0.715  1.00 92.30           O  
ATOM   3883  N   GLY A 259       3.969  -5.514  -1.719  1.00 89.23           N  
ATOM   3884  H   GLY A 259       4.252  -4.704  -1.187  1.00 89.23           H  
ATOM   3885  CA  GLY A 259       4.911  -6.614  -1.893  1.00 89.23           C  
ATOM   3886  HA2 GLY A 259       4.394  -7.552  -1.692  1.00 89.23           H  
ATOM   3887  HA3 GLY A 259       5.717  -6.504  -1.168  1.00 89.23           H  
ATOM   3888  C   GLY A 259       5.530  -6.704  -3.295  1.00 89.23           C  
ATOM   3889  O   GLY A 259       6.461  -7.480  -3.470  1.00 89.23           O  
ATOM   3890  N   MET A 260       5.099  -5.920  -4.285  1.00 93.71           N  
ATOM   3891  H   MET A 260       4.332  -5.289  -4.098  1.00 93.71           H  
ATOM   3892  CA  MET A 260       5.659  -5.881  -5.646  1.00 93.71           C  
ATOM   3893  HA  MET A 260       6.293  -6.756  -5.790  1.00 93.71           H  
ATOM   3894  C   MET A 260       6.566  -4.658  -5.852  1.00 93.71           C  
ATOM   3895  CB  MET A 260       4.544  -5.951  -6.703  1.00 93.71           C  
ATOM   3896  HB2 MET A 260       5.005  -5.945  -7.690  1.00 93.71           H  
ATOM   3897  HB3 MET A 260       3.905  -5.072  -6.620  1.00 93.71           H  
ATOM   3898  O   MET A 260       6.550  -4.029  -6.909  1.00 93.71           O  
ATOM   3899  CG  MET A 260       3.679  -7.207  -6.595  1.00 93.71           C  
ATOM   3900  HG2 MET A 260       4.300  -8.086  -6.770  1.00 93.71           H  
ATOM   3901  HG3 MET A 260       3.271  -7.261  -5.586  1.00 93.71           H  
ATOM   3902  SD  MET A 260       2.271  -7.246  -7.735  1.00 93.71           S  
ATOM   3903  CE  MET A 260       3.092  -7.199  -9.347  1.00 93.71           C  
ATOM   3904  HE1 MET A 260       3.629  -6.259  -9.478  1.00 93.71           H  
ATOM   3905  HE2 MET A 260       2.338  -7.292 -10.129  1.00 93.71           H  
ATOM   3906  HE3 MET A 260       3.774  -8.045  -9.429  1.00 93.71           H  
ATOM   3907  N   VAL A 261       7.378  -4.323  -4.843  1.00 91.78           N  
ATOM   3908  H   VAL A 261       7.345  -4.902  -4.016  1.00 91.78           H  
ATOM   3909  CA  VAL A 261       8.241  -3.124  -4.823  1.00 91.78           C  
ATOM   3910  HA  VAL A 261       7.589  -2.254  -4.748  1.00 91.78           H  
ATOM   3911  C   VAL A 261       9.056  -2.936  -6.115  1.00 91.78           C  
ATOM   3912  CB  VAL A 261       9.165  -3.112  -3.583  1.00 91.78           C  
ATOM   3913  HB  VAL A 261       9.814  -3.987  -3.588  1.00 91.78           H  
ATOM   3914  O   VAL A 261       9.006  -1.838  -6.668  1.00 91.78           O  
ATOM   3915  CG1 VAL A 261      10.061  -1.869  -3.543  1.00 91.78           C  
ATOM   3916 HG11 VAL A 261      10.758  -1.869  -4.381  1.00 91.78           H  
ATOM   3917 HG12 VAL A 261       9.453  -0.965  -3.587  1.00 91.78           H  
ATOM   3918 HG13 VAL A 261      10.646  -1.858  -2.623  1.00 91.78           H  
ATOM   3919  CG2 VAL A 261       8.348  -3.159  -2.284  1.00 91.78           C  
ATOM   3920 HG21 VAL A 261       9.017  -3.117  -1.425  1.00 91.78           H  
ATOM   3921 HG22 VAL A 261       7.774  -4.083  -2.222  1.00 91.78           H  
ATOM   3922 HG23 VAL A 261       7.668  -2.308  -2.243  1.00 91.78           H  
ATOM   3923  N   PRO A 262       9.736  -3.964  -6.672  1.00 94.37           N  
ATOM   3924  CA  PRO A 262      10.497  -3.805  -7.912  1.00 94.37           C  
ATOM   3925  HA  PRO A 262      11.281  -3.069  -7.734  1.00 94.37           H  
ATOM   3926  C   PRO A 262       9.640  -3.355  -9.097  1.00 94.37           C  
ATOM   3927  CB  PRO A 262      11.114  -5.179  -8.208  1.00 94.37           C  
ATOM   3928  HB2 PRO A 262      10.482  -5.739  -8.897  1.00 94.37           H  
ATOM   3929  HB3 PRO A 262      12.123  -5.107  -8.615  1.00 94.37           H  
ATOM   3930  O   PRO A 262      10.097  -2.591  -9.942  1.00 94.37           O  
ATOM   3931  CG  PRO A 262      11.120  -5.877  -6.860  1.00 94.37           C  
ATOM   3932  HG2 PRO A 262      12.010  -5.590  -6.300  1.00 94.37           H  
ATOM   3933  HG3 PRO A 262      11.046  -6.958  -6.978  1.00 94.37           H  
ATOM   3934  CD  PRO A 262       9.881  -5.325  -6.179  1.00 94.37           C  
ATOM   3935  HD2 PRO A 262      10.002  -5.384  -5.098  1.00 94.37           H  
ATOM   3936  HD3 PRO A 262       9.014  -5.907  -6.491  1.00 94.37           H  
ATOM   3937  N   TYR A 263       8.387  -3.808  -9.151  1.00 96.36           N  
ATOM   3938  H   TYR A 263       8.020  -4.325  -8.365  1.00 96.36           H  
ATOM   3939  CA  TYR A 263       7.460  -3.414 -10.201  1.00 96.36           C  
ATOM   3940  HA  TYR A 263       7.968  -3.498 -11.161  1.00 96.36           H  
ATOM   3941  C   TYR A 263       7.017  -1.953 -10.042  1.00 96.36           C  
ATOM   3942  CB  TYR A 263       6.271  -4.376 -10.208  1.00 96.36           C  
ATOM   3943  HB2 TYR A 263       5.679  -4.250  -9.302  1.00 96.36           H  
ATOM   3944  HB3 TYR A 263       6.643  -5.400 -10.239  1.00 96.36           H  
ATOM   3945  O   TYR A 263       6.969  -1.220 -11.027  1.00 96.36           O  
ATOM   3946  CG  TYR A 263       5.394  -4.144 -11.406  1.00 96.36           C  
ATOM   3947  CD1 TYR A 263       4.349  -3.208 -11.329  1.00 96.36           C  
ATOM   3948  HD1 TYR A 263       4.132  -2.706 -10.397  1.00 96.36           H  
ATOM   3949  CD2 TYR A 263       5.711  -4.771 -12.625  1.00 96.36           C  
ATOM   3950  HD2 TYR A 263       6.515  -5.491 -12.670  1.00 96.36           H  
ATOM   3951  CE1 TYR A 263       3.641  -2.871 -12.490  1.00 96.36           C  
ATOM   3952  HE1 TYR A 263       2.874  -2.111 -12.471  1.00 96.36           H  
ATOM   3953  CE2 TYR A 263       5.001  -4.442 -13.788  1.00 96.36           C  
ATOM   3954  HE2 TYR A 263       5.245  -4.904 -14.734  1.00 96.36           H  
ATOM   3955  OH  TYR A 263       3.311  -3.125 -14.819  1.00 96.36           O  
ATOM   3956  HH  TYR A 263       3.624  -3.514 -15.638  1.00 96.36           H  
ATOM   3957  CZ  TYR A 263       3.970  -3.489 -13.710  1.00 96.36           C  
ATOM   3958  N   GLY A 264       6.755  -1.502  -8.810  1.00 94.30           N  
ATOM   3959  H   GLY A 264       6.828  -2.147  -8.035  1.00 94.30           H  
ATOM   3960  CA  GLY A 264       6.476  -0.090  -8.523  1.00 94.30           C  
ATOM   3961  HA2 GLY A 264       5.573   0.222  -9.048  1.00 94.30           H  
ATOM   3962  HA3 GLY A 264       6.321   0.037  -7.452  1.00 94.30           H  
ATOM   3963  C   GLY A 264       7.628   0.824  -8.952  1.00 94.30           C  
ATOM   3964  O   GLY A 264       7.418   1.769  -9.706  1.00 94.30           O  
ATOM   3965  N   MET A 265       8.863   0.467  -8.587  1.00 95.33           N  
ATOM   3966  H   MET A 265       8.968  -0.328  -7.974  1.00 95.33           H  
ATOM   3967  CA  MET A 265      10.066   1.207  -8.994  1.00 95.33           C  
ATOM   3968  HA  MET A 265       9.984   2.240  -8.658  1.00 95.33           H  
ATOM   3969  C   MET A 265      10.249   1.227 -10.515  1.00 95.33           C  
ATOM   3970  CB  MET A 265      11.294   0.559  -8.354  1.00 95.33           C  
ATOM   3971  HB2 MET A 265      11.304  -0.496  -8.628  1.00 95.33           H  
ATOM   3972  HB3 MET A 265      12.196   1.032  -8.741  1.00 95.33           H  
ATOM   3973  O   MET A 265      10.604   2.254 -11.086  1.00 95.33           O  
ATOM   3974  CG  MET A 265      11.284   0.676  -6.830  1.00 95.33           C  
ATOM   3975  HG2 MET A 265      11.256   1.729  -6.550  1.00 95.33           H  
ATOM   3976  HG3 MET A 265      10.380   0.208  -6.440  1.00 95.33           H  
ATOM   3977  SD  MET A 265      12.704  -0.116  -6.038  1.00 95.33           S  
ATOM   3978  CE  MET A 265      13.834   1.288  -6.070  1.00 95.33           C  
ATOM   3979  HE1 MET A 265      14.012   1.595  -7.101  1.00 95.33           H  
ATOM   3980  HE2 MET A 265      14.771   0.984  -5.605  1.00 95.33           H  
ATOM   3981  HE3 MET A 265      13.407   2.121  -5.511  1.00 95.33           H  
ATOM   3982  N   TYR A 266       9.953   0.116 -11.192  1.00 96.22           N  
ATOM   3983  H   TYR A 266       9.733  -0.725 -10.677  1.00 96.22           H  
ATOM   3984  CA  TYR A 266       9.941   0.063 -12.649  1.00 96.22           C  
ATOM   3985  HA  TYR A 266      10.919   0.370 -13.019  1.00 96.22           H  
ATOM   3986  C   TYR A 266       8.903   1.019 -13.264  1.00 96.22           C  
ATOM   3987  CB  TYR A 266       9.696  -1.383 -13.084  1.00 96.22           C  
ATOM   3988  HB2 TYR A 266      10.584  -1.974 -12.861  1.00 96.22           H  
ATOM   3989  HB3 TYR A 266       8.871  -1.809 -12.512  1.00 96.22           H  
ATOM   3990  O   TYR A 266       9.188   1.665 -14.272  1.00 96.22           O  
ATOM   3991  CG  TYR A 266       9.373  -1.506 -14.552  1.00 96.22           C  
ATOM   3992  CD1 TYR A 266       8.037  -1.659 -14.969  1.00 96.22           C  
ATOM   3993  HD1 TYR A 266       7.246  -1.709 -14.236  1.00 96.22           H  
ATOM   3994  CD2 TYR A 266      10.412  -1.399 -15.493  1.00 96.22           C  
ATOM   3995  HD2 TYR A 266      11.427  -1.245 -15.157  1.00 96.22           H  
ATOM   3996  CE1 TYR A 266       7.751  -1.749 -16.340  1.00 96.22           C  
ATOM   3997  HE1 TYR A 266       6.729  -1.859 -16.672  1.00 96.22           H  
ATOM   3998  CE2 TYR A 266      10.130  -1.500 -16.863  1.00 96.22           C  
ATOM   3999  HE2 TYR A 266      10.930  -1.438 -17.585  1.00 96.22           H  
ATOM   4000  OH  TYR A 266       8.561  -1.898 -18.594  1.00 96.22           O  
ATOM   4001  HH  TYR A 266       9.385  -1.904 -19.087  1.00 96.22           H  
ATOM   4002  CZ  TYR A 266       8.803  -1.703 -17.280  1.00 96.22           C  
ATOM   4003  N   VAL A 267       7.711   1.153 -12.669  1.00 94.53           N  
ATOM   4004  H   VAL A 267       7.530   0.616 -11.833  1.00 94.53           H  
ATOM   4005  CA  VAL A 267       6.702   2.132 -13.112  1.00 94.53           C  
ATOM   4006  HA  VAL A 267       6.527   1.986 -14.178  1.00 94.53           H  
ATOM   4007  C   VAL A 267       7.215   3.566 -12.959  1.00 94.53           C  
ATOM   4008  CB  VAL A 267       5.360   1.932 -12.376  1.00 94.53           C  
ATOM   4009  HB  VAL A 267       5.525   1.891 -11.299  1.00 94.53           H  
ATOM   4010  O   VAL A 267       7.008   4.374 -13.865  1.00 94.53           O  
ATOM   4011  CG1 VAL A 267       4.355   3.060 -12.653  1.00 94.53           C  
ATOM   4012 HG11 VAL A 267       4.718   3.988 -12.212  1.00 94.53           H  
ATOM   4013 HG12 VAL A 267       4.227   3.194 -13.728  1.00 94.53           H  
ATOM   4014 HG13 VAL A 267       3.396   2.820 -12.194  1.00 94.53           H  
ATOM   4015  CG2 VAL A 267       4.692   0.620 -12.811  1.00 94.53           C  
ATOM   4016 HG21 VAL A 267       4.397   0.670 -13.859  1.00 94.53           H  
ATOM   4017 HG22 VAL A 267       5.376  -0.218 -12.678  1.00 94.53           H  
ATOM   4018 HG23 VAL A 267       3.810   0.436 -12.197  1.00 94.53           H  
ATOM   4019  N   ASP A 268       7.918   3.878 -11.872  1.00 94.75           N  
ATOM   4020  H   ASP A 268       8.001   3.202 -11.126  1.00 94.75           H  
ATOM   4021  CA  ASP A 268       8.524   5.200 -11.681  1.00 94.75           C  
ATOM   4022  HA  ASP A 268       7.768   5.963 -11.866  1.00 94.75           H  
ATOM   4023  C   ASP A 268       9.655   5.455 -12.685  1.00 94.75           C  
ATOM   4024  CB  ASP A 268       8.993   5.362 -10.230  1.00 94.75           C  
ATOM   4025  HB2 ASP A 268       9.692   4.563  -9.983  1.00 94.75           H  
ATOM   4026  HB3 ASP A 268       9.515   6.314 -10.136  1.00 94.75           H  
ATOM   4027  O   ASP A 268       9.725   6.533 -13.274  1.00 94.75           O  
ATOM   4028  CG  ASP A 268       7.824   5.355  -9.236  1.00 94.75           C  
ATOM   4029  OD1 ASP A 268       6.717   5.824  -9.614  1.00 94.75           O  
ATOM   4030  OD2 ASP A 268       8.047   4.867  -8.106  1.00 94.75           O  
ATOM   4031  N   MET A 269      10.467   4.438 -12.996  1.00 95.37           N  
ATOM   4032  H   MET A 269      10.391   3.589 -12.455  1.00 95.37           H  
ATOM   4033  CA  MET A 269      11.467   4.519 -14.066  1.00 95.37           C  
ATOM   4034  HA  MET A 269      12.121   5.369 -13.871  1.00 95.37           H  
ATOM   4035  C   MET A 269      10.819   4.754 -15.436  1.00 95.37           C  
ATOM   4036  CB  MET A 269      12.326   3.250 -14.112  1.00 95.37           C  
ATOM   4037  HB2 MET A 269      11.684   2.370 -14.149  1.00 95.37           H  
ATOM   4038  HB3 MET A 269      12.919   3.269 -15.027  1.00 95.37           H  
ATOM   4039  O   MET A 269      11.291   5.612 -16.174  1.00 95.37           O  
ATOM   4040  CG  MET A 269      13.279   3.126 -12.922  1.00 95.37           C  
ATOM   4041  HG2 MET A 269      12.695   3.085 -12.003  1.00 95.37           H  
ATOM   4042  HG3 MET A 269      13.920   4.007 -12.877  1.00 95.37           H  
ATOM   4043  SD  MET A 269      14.317   1.644 -12.976  1.00 95.37           S  
ATOM   4044  CE  MET A 269      15.509   2.148 -14.241  1.00 95.37           C  
ATOM   4045  HE1 MET A 269      14.999   2.324 -15.188  1.00 95.37           H  
ATOM   4046  HE2 MET A 269      15.992   3.073 -13.925  1.00 95.37           H  
ATOM   4047  HE3 MET A 269      16.265   1.374 -14.375  1.00 95.37           H  
ATOM   4048  N   LYS A 270       9.715   4.062 -15.771  1.00 93.35           N  
ATOM   4049  H   LYS A 270       9.394   3.353 -15.128  1.00 93.35           H  
ATOM   4050  CA  LYS A 270       8.959   4.301 -17.022  1.00 93.35           C  
ATOM   4051  HA  LYS A 270       9.609   4.117 -17.877  1.00 93.35           H  
ATOM   4052  C   LYS A 270       8.517   5.764 -17.150  1.00 93.35           C  
ATOM   4053  CB  LYS A 270       7.705   3.398 -17.121  1.00 93.35           C  
ATOM   4054  HB2 LYS A 270       7.145   3.445 -16.187  1.00 93.35           H  
ATOM   4055  HB3 LYS A 270       7.066   3.814 -17.900  1.00 93.35           H  
ATOM   4056  O   LYS A 270       8.478   6.292 -18.255  1.00 93.35           O  
ATOM   4057  CG  LYS A 270       7.958   1.924 -17.486  1.00 93.35           C  
ATOM   4058  HG2 LYS A 270       8.609   1.898 -18.360  1.00 93.35           H  
ATOM   4059  HG3 LYS A 270       8.471   1.415 -16.670  1.00 93.35           H  
ATOM   4060  CD  LYS A 270       6.656   1.158 -17.841  1.00 93.35           C  
ATOM   4061  HD2 LYS A 270       6.130   1.714 -18.618  1.00 93.35           H  
ATOM   4062  HD3 LYS A 270       6.939   0.200 -18.276  1.00 93.35           H  
ATOM   4063  CE  LYS A 270       5.681   0.890 -16.672  1.00 93.35           C  
ATOM   4064  HE2 LYS A 270       5.314   1.847 -16.300  1.00 93.35           H  
ATOM   4065  HE3 LYS A 270       6.243   0.417 -15.866  1.00 93.35           H  
ATOM   4066  NZ  LYS A 270       4.526   0.000 -17.055  1.00 93.35           N  
ATOM   4067  HZ1 LYS A 270       4.807  -0.921 -17.357  1.00 93.35           H  
ATOM   4068  HZ2 LYS A 270       3.862  -0.189 -16.317  1.00 93.35           H  
ATOM   4069  HZ3 LYS A 270       3.955   0.377 -17.798  1.00 93.35           H  
ATOM   4070  N   ARG A 271       8.146   6.399 -16.034  1.00 92.13           N  
ATOM   4071  H   ARG A 271       8.215   5.889 -15.165  1.00 92.13           H  
ATOM   4072  CA  ARG A 271       7.674   7.793 -16.002  1.00 92.13           C  
ATOM   4073  HA  ARG A 271       7.066   7.995 -16.883  1.00 92.13           H  
ATOM   4074  C   ARG A 271       8.819   8.800 -16.061  1.00 92.13           C  
ATOM   4075  CB  ARG A 271       6.837   8.021 -14.740  1.00 92.13           C  
ATOM   4076  HB2 ARG A 271       6.650   9.089 -14.625  1.00 92.13           H  
ATOM   4077  HB3 ARG A 271       7.402   7.683 -13.871  1.00 92.13           H  
ATOM   4078  O   ARG A 271       8.691   9.805 -16.751  1.00 92.13           O  
ATOM   4079  CG  ARG A 271       5.489   7.295 -14.796  1.00 92.13           C  
ATOM   4080  HG2 ARG A 271       4.855   7.770 -15.545  1.00 92.13           H  
ATOM   4081  HG3 ARG A 271       5.630   6.246 -15.058  1.00 92.13           H  
ATOM   4082  CD  ARG A 271       4.835   7.386 -13.419  1.00 92.13           C  
ATOM   4083  HD2 ARG A 271       4.762   8.433 -13.127  1.00 92.13           H  
ATOM   4084  HD3 ARG A 271       5.479   6.870 -12.707  1.00 92.13           H  
ATOM   4085  NE  ARG A 271       3.493   6.782 -13.412  1.00 92.13           N  
ATOM   4086  HE  ARG A 271       3.058   6.630 -14.311  1.00 92.13           H  
ATOM   4087  NH1 ARG A 271       3.326   6.596 -11.131  1.00 92.13           N  
ATOM   4088 HH11 ARG A 271       4.303   6.837 -11.041  1.00 92.13           H  
ATOM   4089 HH12 ARG A 271       2.867   6.256 -10.298  1.00 92.13           H  
ATOM   4090  NH2 ARG A 271       1.617   5.963 -12.431  1.00 92.13           N  
ATOM   4091 HH21 ARG A 271       1.197   5.858 -13.344  1.00 92.13           H  
ATOM   4092 HH22 ARG A 271       1.103   5.740 -11.590  1.00 92.13           H  
ATOM   4093  CZ  ARG A 271       2.821   6.453 -12.327  1.00 92.13           C  
ATOM   4094  N   GLY A 272       9.905   8.544 -15.334  1.00 91.95           N  
ATOM   4095  H   GLY A 272       9.904   7.724 -14.745  1.00 91.95           H  
ATOM   4096  CA  GLY A 272      11.034   9.469 -15.225  1.00 91.95           C  
ATOM   4097  HA2 GLY A 272      10.668  10.495 -15.194  1.00 91.95           H  
ATOM   4098  HA3 GLY A 272      11.546   9.266 -14.285  1.00 91.95           H  
ATOM   4099  C   GLY A 272      12.059   9.362 -16.358  1.00 91.95           C  
ATOM   4100  O   GLY A 272      12.706  10.351 -16.690  1.00 91.95           O  
ATOM   4101  N   LEU A 273      12.191   8.193 -16.992  1.00 91.87           N  
ATOM   4102  H   LEU A 273      11.634   7.412 -16.677  1.00 91.87           H  
ATOM   4103  CA  LEU A 273      13.190   7.921 -18.032  1.00 91.87           C  
ATOM   4104  HA  LEU A 273      13.915   8.735 -18.039  1.00 91.87           H  
ATOM   4105  C   LEU A 273      12.559   7.897 -19.431  1.00 91.87           C  
ATOM   4106  CB  LEU A 273      13.962   6.631 -17.707  1.00 91.87           C  
ATOM   4107  HB2 LEU A 273      14.718   6.482 -18.477  1.00 91.87           H  
ATOM   4108  HB3 LEU A 273      13.272   5.789 -17.765  1.00 91.87           H  
ATOM   4109  O   LEU A 273      12.596   6.886 -20.132  1.00 91.87           O  
ATOM   4110  CG  LEU A 273      14.656   6.616 -16.335  1.00 91.87           C  
ATOM   4111  HG  LEU A 273      13.923   6.754 -15.540  1.00 91.87           H  
ATOM   4112  CD1 LEU A 273      15.302   5.245 -16.149  1.00 91.87           C  
ATOM   4113 HD11 LEU A 273      16.012   5.065 -16.956  1.00 91.87           H  
ATOM   4114 HD12 LEU A 273      15.816   5.210 -15.188  1.00 91.87           H  
ATOM   4115 HD13 LEU A 273      14.530   4.477 -16.176  1.00 91.87           H  
ATOM   4116  CD2 LEU A 273      15.738   7.690 -16.210  1.00 91.87           C  
ATOM   4117 HD21 LEU A 273      16.246   7.592 -15.250  1.00 91.87           H  
ATOM   4118 HD22 LEU A 273      15.286   8.681 -16.250  1.00 91.87           H  
ATOM   4119 HD23 LEU A 273      16.467   7.591 -17.014  1.00 91.87           H  
ATOM   4120  N   SER A 274      11.977   9.024 -19.845  1.00 89.67           N  
ATOM   4121  H   SER A 274      12.027   9.827 -19.235  1.00 89.67           H  
ATOM   4122  CA  SER A 274      11.172   9.142 -21.072  1.00 89.67           C  
ATOM   4123  HA  SER A 274      10.345   8.436 -21.001  1.00 89.67           H  
ATOM   4124  C   SER A 274      11.911   8.825 -22.379  1.00 89.67           C  
ATOM   4125  CB  SER A 274      10.584  10.552 -21.157  1.00 89.67           C  
ATOM   4126  HB2 SER A 274       9.950  10.726 -20.288  1.00 89.67           H  
ATOM   4127  HB3 SER A 274       9.977  10.640 -22.058  1.00 89.67           H  
ATOM   4128  O   SER A 274      11.266   8.508 -23.377  1.00 89.67           O  
ATOM   4129  OG  SER A 274      11.618  11.521 -21.183  1.00 89.67           O  
ATOM   4130  HG  SER A 274      11.222  12.394 -21.147  1.00 89.67           H  
ATOM   4131  N   MET A 275      13.248   8.873 -22.396  1.00 88.00           N  
ATOM   4132  H   MET A 275      13.721   9.172 -21.555  1.00 88.00           H  
ATOM   4133  CA  MET A 275      14.043   8.499 -23.574  1.00 88.00           C  
ATOM   4134  HA  MET A 275      13.561   8.905 -24.463  1.00 88.00           H  
ATOM   4135  C   MET A 275      14.156   6.984 -23.785  1.00 88.00           C  
ATOM   4136  CB  MET A 275      15.450   9.092 -23.481  1.00 88.00           C  
ATOM   4137  HB2 MET A 275      15.996   8.776 -24.370  1.00 88.00           H  
ATOM   4138  HB3 MET A 275      15.973   8.687 -22.615  1.00 88.00           H  
ATOM   4139  O   MET A 275      14.592   6.544 -24.850  1.00 88.00           O  
ATOM   4140  CG  MET A 275      15.449  10.621 -23.399  1.00 88.00           C  
ATOM   4141  HG2 MET A 275      14.766  11.018 -24.150  1.00 88.00           H  
ATOM   4142  HG3 MET A 275      15.083  10.922 -22.418  1.00 88.00           H  
ATOM   4143  SD  MET A 275      17.080  11.366 -23.660  1.00 88.00           S  
ATOM   4144  CE  MET A 275      17.265  10.916 -25.404  1.00 88.00           C  
ATOM   4145  HE1 MET A 275      16.364  11.196 -25.949  1.00 88.00           H  
ATOM   4146  HE2 MET A 275      17.426   9.843 -25.508  1.00 88.00           H  
ATOM   4147  HE3 MET A 275      18.110  11.441 -25.851  1.00 88.00           H  
ATOM   4148  N   LEU A 276      13.799   6.178 -22.782  1.00 90.59           N  
ATOM   4149  H   LEU A 276      13.369   6.579 -21.962  1.00 90.59           H  
ATOM   4150  CA  LEU A 276      13.874   4.725 -22.852  1.00 90.59           C  
ATOM   4151  HA  LEU A 276      14.448   4.433 -23.731  1.00 90.59           H  
ATOM   4152  C   LEU A 276      12.481   4.124 -23.006  1.00 90.59           C  
ATOM   4153  CB  LEU A 276      14.587   4.165 -21.614  1.00 90.59           C  
ATOM   4154  HB2 LEU A 276      14.508   3.078 -21.642  1.00 90.59           H  
ATOM   4155  HB3 LEU A 276      14.067   4.520 -20.724  1.00 90.59           H  
ATOM   4156  O   LEU A 276      11.556   4.416 -22.252  1.00 90.59           O  
ATOM   4157  CG  LEU A 276      16.076   4.525 -21.500  1.00 90.59           C  
ATOM   4158  HG  LEU A 276      16.196   5.608 -21.487  1.00 90.59           H  
ATOM   4159  CD1 LEU A 276      16.630   3.943 -20.198  1.00 90.59           C  
ATOM   4160 HD11 LEU A 276      17.690   4.178 -20.102  1.00 90.59           H  
ATOM   4161 HD12 LEU A 276      16.515   2.859 -20.190  1.00 90.59           H  
ATOM   4162 HD13 LEU A 276      16.098   4.374 -19.350  1.00 90.59           H  
ATOM   4163  CD2 LEU A 276      16.896   3.957 -22.656  1.00 90.59           C  
ATOM   4164 HD21 LEU A 276      16.658   4.481 -23.581  1.00 90.59           H  
ATOM   4165 HD22 LEU A 276      16.705   2.889 -22.763  1.00 90.59           H  
ATOM   4166 HD23 LEU A 276      17.956   4.091 -22.441  1.00 90.59           H  
ATOM   4167  N   SER A 277      12.350   3.196 -23.953  1.00 89.73           N  
ATOM   4168  H   SER A 277      13.147   2.972 -24.532  1.00 89.73           H  
ATOM   4169  CA  SER A 277      11.156   2.361 -24.022  1.00 89.73           C  
ATOM   4170  HA  SER A 277      10.300   3.035 -23.991  1.00 89.73           H  
ATOM   4171  C   SER A 277      11.090   1.411 -22.813  1.00 89.73           C  
ATOM   4172  CB  SER A 277      11.096   1.601 -25.351  1.00 89.73           C  
ATOM   4173  HB2 SER A 277      11.302   2.295 -26.166  1.00 89.73           H  
ATOM   4174  HB3 SER A 277      10.094   1.196 -25.490  1.00 89.73           H  
ATOM   4175  O   SER A 277      12.129   1.033 -22.261  1.00 89.73           O  
ATOM   4176  OG  SER A 277      12.029   0.535 -25.387  1.00 89.73           O  
ATOM   4177  HG  SER A 277      12.290   0.405 -26.302  1.00 89.73           H  
ATOM   4178  N   PRO A 278       9.890   0.933 -22.432  1.00 89.95           N  
ATOM   4179  CA  PRO A 278       9.718  -0.065 -21.375  1.00 89.95           C  
ATOM   4180  HA  PRO A 278       9.907   0.410 -20.412  1.00 89.95           H  
ATOM   4181  C   PRO A 278      10.633  -1.291 -21.518  1.00 89.95           C  
ATOM   4182  CB  PRO A 278       8.238  -0.456 -21.479  1.00 89.95           C  
ATOM   4183  HB2 PRO A 278       8.097  -1.222 -22.242  1.00 89.95           H  
ATOM   4184  HB3 PRO A 278       7.800  -0.778 -20.534  1.00 89.95           H  
ATOM   4185  O   PRO A 278      11.125  -1.801 -20.514  1.00 89.95           O  
ATOM   4186  CG  PRO A 278       7.570   0.834 -21.931  1.00 89.95           C  
ATOM   4187  HG2 PRO A 278       7.459   1.511 -21.084  1.00 89.95           H  
ATOM   4188  HG3 PRO A 278       6.608   0.651 -22.410  1.00 89.95           H  
ATOM   4189  CD  PRO A 278       8.592   1.397 -22.908  1.00 89.95           C  
ATOM   4190  HD2 PRO A 278       8.403   1.004 -23.907  1.00 89.95           H  
ATOM   4191  HD3 PRO A 278       8.531   2.486 -22.910  1.00 89.95           H  
ATOM   4192  N   GLY A 279      10.876  -1.750 -22.752  1.00 91.00           N  
ATOM   4193  H   GLY A 279      10.472  -1.248 -23.530  1.00 91.00           H  
ATOM   4194  CA  GLY A 279      11.797  -2.850 -23.044  1.00 91.00           C  
ATOM   4195  HA2 GLY A 279      11.647  -3.178 -24.073  1.00 91.00           H  
ATOM   4196  HA3 GLY A 279      11.591  -3.687 -22.377  1.00 91.00           H  
ATOM   4197  C   GLY A 279      13.267  -2.459 -22.884  1.00 91.00           C  
ATOM   4198  O   GLY A 279      14.034  -3.233 -22.321  1.00 91.00           O  
ATOM   4199  N   ALA A 280      13.650  -1.249 -23.303  1.00 91.86           N  
ATOM   4200  H   ALA A 280      12.966  -0.613 -23.686  1.00 91.86           H  
ATOM   4201  CA  ALA A 280      15.018  -0.756 -23.151  1.00 91.86           C  
ATOM   4202  HA  ALA A 280      15.697  -1.480 -23.602  1.00 91.86           H  
ATOM   4203  C   ALA A 280      15.421  -0.617 -21.675  1.00 91.86           C  
ATOM   4204  CB  ALA A 280      15.160   0.568 -23.908  1.00 91.86           C  
ATOM   4205  HB1 ALA A 280      16.200   0.893 -23.868  1.00 91.86           H  
ATOM   4206  HB2 ALA A 280      14.530   1.332 -23.453  1.00 91.86           H  
ATOM   4207  HB3 ALA A 280      14.876   0.435 -24.952  1.00 91.86           H  
ATOM   4208  O   ALA A 280      16.520  -1.028 -21.316  1.00 91.86           O  
ATOM   4209  N   ILE A 281      14.514  -0.140 -20.810  1.00 93.15           N  
ATOM   4210  H   ILE A 281      13.645   0.215 -21.181  1.00 93.15           H  
ATOM   4211  CA  ILE A 281      14.746  -0.083 -19.355  1.00 93.15           C  
ATOM   4212  HA  ILE A 281      15.609   0.555 -19.164  1.00 93.15           H  
ATOM   4213  C   ILE A 281      15.089  -1.474 -18.805  1.00 93.15           C  
ATOM   4214  CB  ILE A 281      13.520   0.519 -18.620  1.00 93.15           C  
ATOM   4215  HB  ILE A 281      12.632  -0.043 -18.909  1.00 93.15           H  
ATOM   4216  O   ILE A 281      16.073  -1.627 -18.085  1.00 93.15           O  
ATOM   4217  CG1 ILE A 281      13.315   1.994 -19.029  1.00 93.15           C  
ATOM   4218 HG12 ILE A 281      14.175   2.585 -18.715  1.00 93.15           H  
ATOM   4219 HG13 ILE A 281      13.244   2.047 -20.116  1.00 93.15           H  
ATOM   4220  CG2 ILE A 281      13.689   0.397 -17.093  1.00 93.15           C  
ATOM   4221 HG21 ILE A 281      12.868   0.883 -16.566  1.00 93.15           H  
ATOM   4222 HG22 ILE A 281      14.632   0.854 -16.793  1.00 93.15           H  
ATOM   4223 HG23 ILE A 281      13.692  -0.648 -16.785  1.00 93.15           H  
ATOM   4224  CD1 ILE A 281      12.037   2.642 -18.483  1.00 93.15           C  
ATOM   4225 HD11 ILE A 281      11.904   3.618 -18.951  1.00 93.15           H  
ATOM   4226 HD12 ILE A 281      11.175   2.018 -18.715  1.00 93.15           H  
ATOM   4227 HD13 ILE A 281      12.107   2.789 -17.405  1.00 93.15           H  
ATOM   4228  N   LEU A 282      14.305  -2.498 -19.165  1.00 95.09           N  
ATOM   4229  H   LEU A 282      13.540  -2.321 -19.800  1.00 95.09           H  
ATOM   4230  CA  LEU A 282      14.547  -3.869 -18.705  1.00 95.09           C  
ATOM   4231  HA  LEU A 282      14.639  -3.863 -17.619  1.00 95.09           H  
ATOM   4232  C   LEU A 282      15.874  -4.419 -19.235  1.00 95.09           C  
ATOM   4233  CB  LEU A 282      13.380  -4.789 -19.107  1.00 95.09           C  
ATOM   4234  HB2 LEU A 282      13.283  -4.772 -20.192  1.00 95.09           H  
ATOM   4235  HB3 LEU A 282      13.633  -5.808 -18.812  1.00 95.09           H  
ATOM   4236  O   LEU A 282      16.609  -5.038 -18.472  1.00 95.09           O  
ATOM   4237  CG  LEU A 282      12.024  -4.425 -18.482  1.00 95.09           C  
ATOM   4238  HG  LEU A 282      11.756  -3.406 -18.760  1.00 95.09           H  
ATOM   4239  CD1 LEU A 282      10.942  -5.372 -19.006  1.00 95.09           C  
ATOM   4240 HD11 LEU A 282       9.974  -5.078 -18.598  1.00 95.09           H  
ATOM   4241 HD12 LEU A 282      11.173  -6.392 -18.700  1.00 95.09           H  
ATOM   4242 HD13 LEU A 282      10.904  -5.310 -20.093  1.00 95.09           H  
ATOM   4243  CD2 LEU A 282      12.026  -4.510 -16.958  1.00 95.09           C  
ATOM   4244 HD21 LEU A 282      11.040  -4.238 -16.580  1.00 95.09           H  
ATOM   4245 HD22 LEU A 282      12.268  -5.523 -16.637  1.00 95.09           H  
ATOM   4246 HD23 LEU A 282      12.746  -3.808 -16.537  1.00 95.09           H  
ATOM   4247  N   THR A 283      16.206  -4.157 -20.502  1.00 93.22           N  
ATOM   4248  H   THR A 283      15.532  -3.702 -21.100  1.00 93.22           H  
ATOM   4249  CA  THR A 283      17.494  -4.550 -21.093  1.00 93.22           C  
ATOM   4250  HA  THR A 283      17.606  -5.631 -21.019  1.00 93.22           H  
ATOM   4251  C   THR A 283      18.668  -3.914 -20.355  1.00 93.22           C  
ATOM   4252  CB  THR A 283      17.554  -4.156 -22.575  1.00 93.22           C  
ATOM   4253  HB  THR A 283      17.423  -3.079 -22.675  1.00 93.22           H  
ATOM   4254  O   THR A 283      19.647  -4.593 -20.067  1.00 93.22           O  
ATOM   4255  CG2 THR A 283      18.859  -4.560 -23.261  1.00 93.22           C  
ATOM   4256 HG21 THR A 283      18.807  -4.336 -24.326  1.00 93.22           H  
ATOM   4257 HG22 THR A 283      19.034  -5.627 -23.123  1.00 93.22           H  
ATOM   4258 HG23 THR A 283      19.696  -4.007 -22.836  1.00 93.22           H  
ATOM   4259  OG1 THR A 283      16.524  -4.806 -23.281  1.00 93.22           O  
ATOM   4260  HG1 THR A 283      16.667  -4.640 -24.216  1.00 93.22           H  
ATOM   4261  N   TRP A 284      18.574  -2.628 -20.015  1.00 93.54           N  
ATOM   4262  H   TRP A 284      17.747  -2.108 -20.268  1.00 93.54           H  
ATOM   4263  CA  TRP A 284      19.656  -1.910 -19.340  1.00 93.54           C  
ATOM   4264  HA  TRP A 284      20.599  -2.103 -19.851  1.00 93.54           H  
ATOM   4265  C   TRP A 284      19.852  -2.360 -17.890  1.00 93.54           C  
ATOM   4266  CB  TRP A 284      19.376  -0.408 -19.403  1.00 93.54           C  
ATOM   4267  HB2 TRP A 284      20.051   0.075 -18.697  1.00 93.54           H  
ATOM   4268  HB3 TRP A 284      18.355  -0.215 -19.075  1.00 93.54           H  
ATOM   4269  O   TRP A 284      20.956  -2.263 -17.371  1.00 93.54           O  
ATOM   4270  CG  TRP A 284      19.594   0.268 -20.720  1.00 93.54           C  
ATOM   4271  CD1 TRP A 284      19.436  -0.263 -21.955  1.00 93.54           C  
ATOM   4272  HD1 TRP A 284      19.109  -1.273 -22.158  1.00 93.54           H  
ATOM   4273  CD2 TRP A 284      20.053   1.633 -20.935  1.00 93.54           C  
ATOM   4274  CE2 TRP A 284      20.163   1.860 -22.338  1.00 93.54           C  
ATOM   4275  CE3 TRP A 284      20.405   2.695 -20.079  1.00 93.54           C  
ATOM   4276  HE3 TRP A 284      20.345   2.562 -19.009  1.00 93.54           H  
ATOM   4277  NE1 TRP A 284      19.763   0.675 -22.913  1.00 93.54           N  
ATOM   4278  HE1 TRP A 284      19.759   0.489 -23.906  1.00 93.54           H  
ATOM   4279  CH2 TRP A 284      20.969   4.110 -21.989  1.00 93.54           C  
ATOM   4280  HH2 TRP A 284      21.336   5.048 -22.377  1.00 93.54           H  
ATOM   4281  CZ2 TRP A 284      20.615   3.074 -22.870  1.00 93.54           C  
ATOM   4282  HZ2 TRP A 284      20.703   3.207 -23.938  1.00 93.54           H  
ATOM   4283  CZ3 TRP A 284      20.856   3.918 -20.600  1.00 93.54           C  
ATOM   4284  HZ3 TRP A 284      21.136   4.703 -19.913  1.00 93.54           H  
ATOM   4285  N   LEU A 285      18.805  -2.876 -17.238  1.00 94.40           N  
ATOM   4286  H   LEU A 285      17.914  -2.883 -17.713  1.00 94.40           H  
ATOM   4287  CA  LEU A 285      18.874  -3.443 -15.886  1.00 94.40           C  
ATOM   4288  HA  LEU A 285      19.573  -2.858 -15.289  1.00 94.40           H  
ATOM   4289  C   LEU A 285      19.389  -4.893 -15.850  1.00 94.40           C  
ATOM   4290  CB  LEU A 285      17.479  -3.347 -15.243  1.00 94.40           C  
ATOM   4291  HB2 LEU A 285      17.464  -3.947 -14.334  1.00 94.40           H  
ATOM   4292  HB3 LEU A 285      16.754  -3.779 -15.932  1.00 94.40           H  
ATOM   4293  O   LEU A 285      19.669  -5.408 -14.766  1.00 94.40           O  
ATOM   4294  CG  LEU A 285      17.045  -1.915 -14.880  1.00 94.40           C  
ATOM   4295  HG  LEU A 285      17.162  -1.253 -15.739  1.00 94.40           H  
ATOM   4296  CD1 LEU A 285      15.571  -1.926 -14.472  1.00 94.40           C  
ATOM   4297 HD11 LEU A 285      14.970  -2.309 -15.297  1.00 94.40           H  
ATOM   4298 HD12 LEU A 285      15.244  -0.911 -14.246  1.00 94.40           H  
ATOM   4299 HD13 LEU A 285      15.425  -2.553 -13.592  1.00 94.40           H  
ATOM   4300  CD2 LEU A 285      17.858  -1.349 -13.713  1.00 94.40           C  
ATOM   4301 HD21 LEU A 285      17.805  -2.020 -12.856  1.00 94.40           H  
ATOM   4302 HD22 LEU A 285      18.897  -1.222 -14.018  1.00 94.40           H  
ATOM   4303 HD23 LEU A 285      17.464  -0.373 -13.429  1.00 94.40           H  
ATOM   4304  N   HIS A 286      19.461  -5.564 -17.001  1.00 92.24           N  
ATOM   4305  H   HIS A 286      19.298  -5.061 -17.861  1.00 92.24           H  
ATOM   4306  CA  HIS A 286      19.584  -7.013 -17.088  1.00 92.24           C  
ATOM   4307  HA  HIS A 286      18.896  -7.449 -16.364  1.00 92.24           H  
ATOM   4308  C   HIS A 286      20.975  -7.548 -16.736  1.00 92.24           C  
ATOM   4309  CB  HIS A 286      19.136  -7.471 -18.483  1.00 92.24           C  
ATOM   4310  HB2 HIS A 286      18.142  -7.076 -18.691  1.00 92.24           H  
ATOM   4311  HB3 HIS A 286      19.824  -7.069 -19.227  1.00 92.24           H  
ATOM   4312  O   HIS A 286      21.980  -7.174 -17.334  1.00 92.24           O  
ATOM   4313  CG  HIS A 286      19.094  -8.967 -18.636  1.00 92.24           C  
ATOM   4314  CD2 HIS A 286      17.985  -9.767 -18.603  1.00 92.24           C  
ATOM   4315  HD2 HIS A 286      16.966  -9.434 -18.467  1.00 92.24           H  
ATOM   4316  ND1 HIS A 286      20.182  -9.785 -18.825  1.00 92.24           N  
ATOM   4317  HD1 HIS A 286      21.141  -9.476 -18.894  1.00 92.24           H  
ATOM   4318  CE1 HIS A 286      19.741 -11.052 -18.895  1.00 92.24           C  
ATOM   4319  HE1 HIS A 286      20.366 -11.922 -19.035  1.00 92.24           H  
ATOM   4320  NE2 HIS A 286      18.405 -11.090 -18.770  1.00 92.24           N  
ATOM   4321  N   ASP A 287      21.005  -8.542 -15.847  1.00 89.36           N  
ATOM   4322  H   ASP A 287      20.145  -8.807 -15.390  1.00 89.36           H  
ATOM   4323  CA  ASP A 287      22.118  -9.472 -15.672  1.00 89.36           C  
ATOM   4324  HA  ASP A 287      22.594  -9.627 -16.641  1.00 89.36           H  
ATOM   4325  C   ASP A 287      21.616 -10.840 -15.182  1.00 89.36           C  
ATOM   4326  CB  ASP A 287      23.176  -8.884 -14.729  1.00 89.36           C  
ATOM   4327  HB2 ASP A 287      23.448  -7.889 -15.081  1.00 89.36           H  
ATOM   4328  HB3 ASP A 287      24.073  -9.501 -14.793  1.00 89.36           H  
ATOM   4329  O   ASP A 287      20.419 -11.035 -14.963  1.00 89.36           O  
ATOM   4330  CG  ASP A 287      22.769  -8.799 -13.261  1.00 89.36           C  
ATOM   4331  OD1 ASP A 287      21.863  -9.510 -12.787  1.00 89.36           O  
ATOM   4332  OD2 ASP A 287      23.419  -8.006 -12.558  1.00 89.36           O  
ATOM   4333  N   ALA A 288      22.536 -11.785 -14.978  1.00 87.26           N  
ATOM   4334  H   ALA A 288      23.507 -11.560 -15.146  1.00 87.26           H  
ATOM   4335  CA  ALA A 288      22.212 -13.138 -14.530  1.00 87.26           C  
ATOM   4336  HA  ALA A 288      21.538 -13.592 -15.257  1.00 87.26           H  
ATOM   4337  C   ALA A 288      21.505 -13.203 -13.159  1.00 87.26           C  
ATOM   4338  CB  ALA A 288      23.518 -13.944 -14.507  1.00 87.26           C  
ATOM   4339  HB1 ALA A 288      23.972 -13.949 -15.497  1.00 87.26           H  
ATOM   4340  HB2 ALA A 288      24.214 -13.512 -13.788  1.00 87.26           H  
ATOM   4341  HB3 ALA A 288      23.303 -14.972 -14.217  1.00 87.26           H  
ATOM   4342  O   ALA A 288      20.745 -14.135 -12.914  1.00 87.26           O  
ATOM   4343  N   GLN A 289      21.728 -12.234 -12.267  1.00 89.16           N  
ATOM   4344  H   GLN A 289      22.181 -11.386 -12.577  1.00 89.16           H  
ATOM   4345  CA  GLN A 289      21.180 -12.235 -10.907  1.00 89.16           C  
ATOM   4346  HA  GLN A 289      21.167 -13.256 -10.527  1.00 89.16           H  
ATOM   4347  C   GLN A 289      19.741 -11.717 -10.855  1.00 89.16           C  
ATOM   4348  CB  GLN A 289      22.065 -11.382  -9.986  1.00 89.16           C  
ATOM   4349  HB2 GLN A 289      21.613 -11.359  -8.994  1.00 89.16           H  
ATOM   4350  HB3 GLN A 289      22.108 -10.359 -10.360  1.00 89.16           H  
ATOM   4351  O   GLN A 289      18.978 -12.127  -9.983  1.00 89.16           O  
ATOM   4352  CG  GLN A 289      23.490 -11.938  -9.854  1.00 89.16           C  
ATOM   4353  HG2 GLN A 289      23.436 -12.957  -9.472  1.00 89.16           H  
ATOM   4354  HG3 GLN A 289      23.971 -11.963 -10.832  1.00 89.16           H  
ATOM   4355  CD  GLN A 289      24.369 -11.109  -8.922  1.00 89.16           C  
ATOM   4356  NE2 GLN A 289      25.468 -11.661  -8.459  1.00 89.16           N  
ATOM   4357 HE21 GLN A 289      25.714 -12.607  -8.716  1.00 89.16           H  
ATOM   4358 HE22 GLN A 289      26.038 -11.087  -7.854  1.00 89.16           H  
ATOM   4359  OE1 GLN A 289      24.111  -9.962  -8.594  1.00 89.16           O  
ATOM   4360  N   VAL A 290      19.362 -10.813 -11.765  1.00 93.35           N  
ATOM   4361  H   VAL A 290      20.075 -10.455 -12.385  1.00 93.35           H  
ATOM   4362  CA  VAL A 290      18.028 -10.182 -11.771  1.00 93.35           C  
ATOM   4363  HA  VAL A 290      17.488 -10.512 -10.884  1.00 93.35           H  
ATOM   4364  C   VAL A 290      17.143 -10.618 -12.944  1.00 93.35           C  
ATOM   4365  CB  VAL A 290      18.128  -8.649 -11.653  1.00 93.35           C  
ATOM   4366  HB  VAL A 290      17.118  -8.253 -11.546  1.00 93.35           H  
ATOM   4367  O   VAL A 290      15.976 -10.224 -13.001  1.00 93.35           O  
ATOM   4368  CG1 VAL A 290      18.927  -8.227 -10.409  1.00 93.35           C  
ATOM   4369 HG11 VAL A 290      19.964  -8.551 -10.500  1.00 93.35           H  
ATOM   4370 HG12 VAL A 290      18.917  -7.141 -10.316  1.00 93.35           H  
ATOM   4371 HG13 VAL A 290      18.490  -8.680  -9.520  1.00 93.35           H  
ATOM   4372  CG2 VAL A 290      18.759  -7.993 -12.882  1.00 93.35           C  
ATOM   4373 HG21 VAL A 290      18.652  -6.910 -12.818  1.00 93.35           H  
ATOM   4374 HG22 VAL A 290      18.274  -8.343 -13.793  1.00 93.35           H  
ATOM   4375 HG23 VAL A 290      19.822  -8.230 -12.942  1.00 93.35           H  
ATOM   4376  N   ALA A 291      17.661 -11.443 -13.863  1.00 90.62           N  
ATOM   4377  H   ALA A 291      18.646 -11.658 -13.798  1.00 90.62           H  
ATOM   4378  CA  ALA A 291      16.971 -11.872 -15.082  1.00 90.62           C  
ATOM   4379  HA  ALA A 291      16.866 -11.013 -15.745  1.00 90.62           H  
ATOM   4380  C   ALA A 291      15.564 -12.432 -14.823  1.00 90.62           C  
ATOM   4381  CB  ALA A 291      17.830 -12.922 -15.798  1.00 90.62           C  
ATOM   4382  HB1 ALA A 291      17.298 -13.295 -16.674  1.00 90.62           H  
ATOM   4383  HB2 ALA A 291      18.055 -13.755 -15.132  1.00 90.62           H  
ATOM   4384  HB3 ALA A 291      18.762 -12.474 -16.142  1.00 90.62           H  
ATOM   4385  O   ALA A 291      14.610 -12.002 -15.470  1.00 90.62           O  
ATOM   4386  N   SER A 292      15.405 -13.343 -13.856  1.00 89.43           N  
ATOM   4387  H   SER A 292      16.210 -13.614 -13.310  1.00 89.43           H  
ATOM   4388  CA  SER A 292      14.102 -13.944 -13.524  1.00 89.43           C  
ATOM   4389  HA  SER A 292      13.709 -14.451 -14.405  1.00 89.43           H  
ATOM   4390  C   SER A 292      13.068 -12.892 -13.122  1.00 89.43           C  
ATOM   4391  CB  SER A 292      14.266 -14.993 -12.419  1.00 89.43           C  
ATOM   4392  HB2 SER A 292      13.290 -15.399 -12.154  1.00 89.43           H  
ATOM   4393  HB3 SER A 292      14.896 -15.802 -12.788  1.00 89.43           H  
ATOM   4394  O   SER A 292      11.958 -12.865 -13.653  1.00 89.43           O  
ATOM   4395  OG  SER A 292      14.871 -14.416 -11.275  1.00 89.43           O  
ATOM   4396  HG  SER A 292      15.144 -15.121 -10.683  1.00 89.43           H  
ATOM   4397  N   THR A 293      13.462 -11.950 -12.265  1.00 93.22           N  
ATOM   4398  H   THR A 293      14.396 -12.020 -11.887  1.00 93.22           H  
ATOM   4399  CA  THR A 293      12.605 -10.844 -11.831  1.00 93.22           C  
ATOM   4400  HA  THR A 293      11.678 -11.256 -11.431  1.00 93.22           H  
ATOM   4401  C   THR A 293      12.236  -9.925 -12.998  1.00 93.22           C  
ATOM   4402  CB  THR A 293      13.300 -10.029 -10.731  1.00 93.22           C  
ATOM   4403  HB  THR A 293      14.126  -9.462 -11.160  1.00 93.22           H  
ATOM   4404  O   THR A 293      11.072  -9.552 -13.144  1.00 93.22           O  
ATOM   4405  CG2 THR A 293      12.336  -9.068 -10.050  1.00 93.22           C  
ATOM   4406 HG21 THR A 293      11.520  -9.637  -9.604  1.00 93.22           H  
ATOM   4407 HG22 THR A 293      12.864  -8.524  -9.266  1.00 93.22           H  
ATOM   4408 HG23 THR A 293      11.940  -8.351 -10.769  1.00 93.22           H  
ATOM   4409  OG1 THR A 293      13.807 -10.868  -9.718  1.00 93.22           O  
ATOM   4410  HG1 THR A 293      13.309 -11.688  -9.734  1.00 93.22           H  
ATOM   4411  N   LEU A 294      13.194  -9.581 -13.864  1.00 95.40           N  
ATOM   4412  H   LEU A 294      14.129  -9.933 -13.712  1.00 95.40           H  
ATOM   4413  CA  LEU A 294      12.942  -8.730 -15.032  1.00 95.40           C  
ATOM   4414  HA  LEU A 294      12.423  -7.828 -14.708  1.00 95.40           H  
ATOM   4415  C   LEU A 294      12.034  -9.409 -16.066  1.00 95.40           C  
ATOM   4416  CB  LEU A 294      14.275  -8.335 -15.682  1.00 95.40           C  
ATOM   4417  HB2 LEU A 294      14.817  -9.246 -15.937  1.00 95.40           H  
ATOM   4418  HB3 LEU A 294      14.062  -7.807 -16.611  1.00 95.40           H  
ATOM   4419  O   LEU A 294      11.174  -8.748 -16.654  1.00 95.40           O  
ATOM   4420  CG  LEU A 294      15.182  -7.443 -14.819  1.00 95.40           C  
ATOM   4421  HG  LEU A 294      15.416  -7.936 -13.876  1.00 95.40           H  
ATOM   4422  CD1 LEU A 294      16.474  -7.217 -15.587  1.00 95.40           C  
ATOM   4423 HD11 LEU A 294      17.151  -6.603 -14.993  1.00 95.40           H  
ATOM   4424 HD12 LEU A 294      16.940  -8.181 -15.788  1.00 95.40           H  
ATOM   4425 HD13 LEU A 294      16.274  -6.711 -16.532  1.00 95.40           H  
ATOM   4426  CD2 LEU A 294      14.576  -6.077 -14.509  1.00 95.40           C  
ATOM   4427 HD21 LEU A 294      14.328  -5.559 -15.435  1.00 95.40           H  
ATOM   4428 HD22 LEU A 294      13.687  -6.192 -13.890  1.00 95.40           H  
ATOM   4429 HD23 LEU A 294      15.302  -5.477 -13.959  1.00 95.40           H  
ATOM   4430  N   MET A 295      12.173 -10.724 -16.260  1.00 94.43           N  
ATOM   4431  H   MET A 295      12.919 -11.206 -15.779  1.00 94.43           H  
ATOM   4432  CA  MET A 295      11.270 -11.508 -17.106  1.00 94.43           C  
ATOM   4433  HA  MET A 295      11.254 -11.070 -18.105  1.00 94.43           H  
ATOM   4434  C   MET A 295       9.835 -11.466 -16.576  1.00 94.43           C  
ATOM   4435  CB  MET A 295      11.748 -12.962 -17.222  1.00 94.43           C  
ATOM   4436  HB2 MET A 295      10.944 -13.558 -17.652  1.00 94.43           H  
ATOM   4437  HB3 MET A 295      11.976 -13.359 -16.233  1.00 94.43           H  
ATOM   4438  O   MET A 295       8.907 -11.270 -17.364  1.00 94.43           O  
ATOM   4439  CG  MET A 295      12.970 -13.101 -18.135  1.00 94.43           C  
ATOM   4440  HG2 MET A 295      13.830 -12.602 -17.687  1.00 94.43           H  
ATOM   4441  HG3 MET A 295      12.752 -12.600 -19.078  1.00 94.43           H  
ATOM   4442  SD  MET A 295      13.421 -14.815 -18.524  1.00 94.43           S  
ATOM   4443  CE  MET A 295      13.921 -15.430 -16.895  1.00 94.43           C  
ATOM   4444  HE1 MET A 295      14.322 -16.438 -16.998  1.00 94.43           H  
ATOM   4445  HE2 MET A 295      14.691 -14.779 -16.480  1.00 94.43           H  
ATOM   4446  HE3 MET A 295      13.055 -15.459 -16.234  1.00 94.43           H  
ATOM   4447  N   LEU A 296       9.638 -11.555 -15.256  1.00 94.94           N  
ATOM   4448  H   LEU A 296      10.418 -11.776 -14.653  1.00 94.94           H  
ATOM   4449  CA  LEU A 296       8.309 -11.409 -14.662  1.00 94.94           C  
ATOM   4450  HA  LEU A 296       7.648 -12.094 -15.193  1.00 94.94           H  
ATOM   4451  C   LEU A 296       7.741  -9.993 -14.846  1.00 94.94           C  
ATOM   4452  CB  LEU A 296       8.345 -11.827 -13.185  1.00 94.94           C  
ATOM   4453  HB2 LEU A 296       9.021 -11.167 -12.641  1.00 94.94           H  
ATOM   4454  HB3 LEU A 296       8.737 -12.842 -13.114  1.00 94.94           H  
ATOM   4455  O   LEU A 296       6.572  -9.856 -15.201  1.00 94.94           O  
ATOM   4456  CG  LEU A 296       6.954 -11.778 -12.520  1.00 94.94           C  
ATOM   4457  HG  LEU A 296       6.576 -10.756 -12.555  1.00 94.94           H  
ATOM   4458  CD1 LEU A 296       5.952 -12.706 -13.215  1.00 94.94           C  
ATOM   4459 HD11 LEU A 296       5.035 -12.789 -12.630  1.00 94.94           H  
ATOM   4460 HD12 LEU A 296       5.694 -12.312 -14.198  1.00 94.94           H  
ATOM   4461 HD13 LEU A 296       6.392 -13.698 -13.315  1.00 94.94           H  
ATOM   4462  CD2 LEU A 296       7.041 -12.176 -11.053  1.00 94.94           C  
ATOM   4463 HD21 LEU A 296       7.096 -13.261 -10.972  1.00 94.94           H  
ATOM   4464 HD22 LEU A 296       7.949 -11.752 -10.625  1.00 94.94           H  
ATOM   4465 HD23 LEU A 296       6.171 -11.806 -10.509  1.00 94.94           H  
ATOM   4466  N   ILE A 297       8.550  -8.938 -14.685  1.00 96.52           N  
ATOM   4467  H   ILE A 297       9.491  -9.106 -14.359  1.00 96.52           H  
ATOM   4468  CA  ILE A 297       8.116  -7.558 -14.982  1.00 96.52           C  
ATOM   4469  HA  ILE A 297       7.236  -7.337 -14.379  1.00 96.52           H  
ATOM   4470  C   ILE A 297       7.690  -7.437 -16.453  1.00 96.52           C  
ATOM   4471  CB  ILE A 297       9.216  -6.525 -14.628  1.00 96.52           C  
ATOM   4472  HB  ILE A 297      10.137  -6.802 -15.140  1.00 96.52           H  
ATOM   4473  O   ILE A 297       6.646  -6.853 -16.753  1.00 96.52           O  
ATOM   4474  CG1 ILE A 297       9.486  -6.515 -13.106  1.00 96.52           C  
ATOM   4475 HG12 ILE A 297       8.588  -6.206 -12.570  1.00 96.52           H  
ATOM   4476 HG13 ILE A 297       9.723  -7.529 -12.786  1.00 96.52           H  
ATOM   4477  CG2 ILE A 297       8.811  -5.115 -15.102  1.00 96.52           C  
ATOM   4478 HG21 ILE A 297       7.851  -4.829 -14.673  1.00 96.52           H  
ATOM   4479 HG22 ILE A 297       9.558  -4.380 -14.802  1.00 96.52           H  
ATOM   4480 HG23 ILE A 297       8.748  -5.076 -16.190  1.00 96.52           H  
ATOM   4481  CD1 ILE A 297      10.650  -5.620 -12.662  1.00 96.52           C  
ATOM   4482 HD11 ILE A 297      10.887  -5.832 -11.619  1.00 96.52           H  
ATOM   4483 HD12 ILE A 297      10.380  -4.568 -12.743  1.00 96.52           H  
ATOM   4484 HD13 ILE A 297      11.528  -5.824 -13.275  1.00 96.52           H  
ATOM   4485  N   SER A 298       8.458  -8.020 -17.379  1.00 95.42           N  
ATOM   4486  H   SER A 298       9.312  -8.466 -17.075  1.00 95.42           H  
ATOM   4487  CA  SER A 298       8.101  -8.062 -18.803  1.00 95.42           C  
ATOM   4488  HA  SER A 298       8.008  -7.039 -19.167  1.00 95.42           H  
ATOM   4489  C   SER A 298       6.763  -8.768 -19.028  1.00 95.42           C  
ATOM   4490  CB  SER A 298       9.193  -8.767 -19.614  1.00 95.42           C  
ATOM   4491  HB2 SER A 298      10.170  -8.365 -19.348  1.00 95.42           H  
ATOM   4492  HB3 SER A 298       9.188  -9.835 -19.395  1.00 95.42           H  
ATOM   4493  O   SER A 298       5.900  -8.229 -19.722  1.00 95.42           O  
ATOM   4494  OG  SER A 298       8.967  -8.574 -21.001  1.00 95.42           O  
ATOM   4495  HG  SER A 298       9.343  -7.719 -21.226  1.00 95.42           H  
ATOM   4496  N   LYS A 299       6.558  -9.930 -18.394  1.00 94.14           N  
ATOM   4497  H   LYS A 299       7.315 -10.311 -17.844  1.00 94.14           H  
ATOM   4498  CA  LYS A 299       5.305 -10.690 -18.460  1.00 94.14           C  
ATOM   4499  HA  LYS A 299       5.086 -10.925 -19.501  1.00 94.14           H  
ATOM   4500  C   LYS A 299       4.120  -9.868 -17.951  1.00 94.14           C  
ATOM   4501  CB  LYS A 299       5.471 -12.008 -17.689  1.00 94.14           C  
ATOM   4502  HB2 LYS A 299       6.352 -12.532 -18.060  1.00 94.14           H  
ATOM   4503  HB3 LYS A 299       5.608 -11.803 -16.627  1.00 94.14           H  
ATOM   4504  O   LYS A 299       3.114  -9.781 -18.642  1.00 94.14           O  
ATOM   4505  CG  LYS A 299       4.244 -12.906 -17.878  1.00 94.14           C  
ATOM   4506  HG2 LYS A 299       4.115 -13.101 -18.942  1.00 94.14           H  
ATOM   4507  HG3 LYS A 299       3.358 -12.394 -17.501  1.00 94.14           H  
ATOM   4508  CD  LYS A 299       4.384 -14.239 -17.140  1.00 94.14           C  
ATOM   4509  HD2 LYS A 299       4.534 -14.052 -16.077  1.00 94.14           H  
ATOM   4510  HD3 LYS A 299       5.236 -14.788 -17.541  1.00 94.14           H  
ATOM   4511  CE  LYS A 299       3.092 -15.032 -17.357  1.00 94.14           C  
ATOM   4512  HE2 LYS A 299       2.929 -15.148 -18.429  1.00 94.14           H  
ATOM   4513  HE3 LYS A 299       2.256 -14.438 -16.987  1.00 94.14           H  
ATOM   4514  NZ  LYS A 299       3.133 -16.352 -16.681  1.00 94.14           N  
ATOM   4515  HZ1 LYS A 299       3.271 -16.237 -15.687  1.00 94.14           H  
ATOM   4516  HZ2 LYS A 299       2.257 -16.833 -16.829  1.00 94.14           H  
ATOM   4517  HZ3 LYS A 299       3.880 -16.920 -17.056  1.00 94.14           H  
ATOM   4518  N   ILE A 300       4.258  -9.180 -16.815  1.00 95.30           N  
ATOM   4519  H   ILE A 300       5.112  -9.298 -16.287  1.00 95.30           H  
ATOM   4520  CA  ILE A 300       3.195  -8.316 -16.278  1.00 95.30           C  
ATOM   4521  HA  ILE A 300       2.299  -8.924 -16.152  1.00 95.30           H  
ATOM   4522  C   ILE A 300       2.822  -7.213 -17.272  1.00 95.30           C  
ATOM   4523  CB  ILE A 300       3.581  -7.742 -14.898  1.00 95.30           C  
ATOM   4524  HB  ILE A 300       4.563  -7.277 -14.981  1.00 95.30           H  
ATOM   4525  O   ILE A 300       1.637  -7.006 -17.506  1.00 95.30           O  
ATOM   4526  CG1 ILE A 300       3.644  -8.873 -13.847  1.00 95.30           C  
ATOM   4527 HG12 ILE A 300       2.634  -9.199 -13.600  1.00 95.30           H  
ATOM   4528 HG13 ILE A 300       4.176  -9.734 -14.251  1.00 95.30           H  
ATOM   4529  CG2 ILE A 300       2.571  -6.676 -14.425  1.00 95.30           C  
ATOM   4530 HG21 ILE A 300       2.518  -5.838 -15.120  1.00 95.30           H  
ATOM   4531 HG22 ILE A 300       1.577  -7.112 -14.322  1.00 95.30           H  
ATOM   4532 HG23 ILE A 300       2.865  -6.267 -13.459  1.00 95.30           H  
ATOM   4533  CD1 ILE A 300       4.363  -8.451 -12.563  1.00 95.30           C  
ATOM   4534 HD11 ILE A 300       5.361  -8.087 -12.808  1.00 95.30           H  
ATOM   4535 HD12 ILE A 300       3.806  -7.669 -12.046  1.00 95.30           H  
ATOM   4536 HD13 ILE A 300       4.450  -9.313 -11.901  1.00 95.30           H  
ATOM   4537  N   ASN A 301       3.786  -6.540 -17.909  1.00 92.30           N  
ATOM   4538  H   ASN A 301       4.750  -6.751 -17.695  1.00 92.30           H  
ATOM   4539  CA  ASN A 301       3.465  -5.523 -18.925  1.00 92.30           C  
ATOM   4540  HA  ASN A 301       2.767  -4.797 -18.507  1.00 92.30           H  
ATOM   4541  C   ASN A 301       2.771  -6.111 -20.169  1.00 92.30           C  
ATOM   4542  CB  ASN A 301       4.735  -4.779 -19.359  1.00 92.30           C  
ATOM   4543  HB2 ASN A 301       5.471  -5.499 -19.716  1.00 92.30           H  
ATOM   4544  HB3 ASN A 301       4.480  -4.127 -20.194  1.00 92.30           H  
ATOM   4545  O   ASN A 301       1.968  -5.432 -20.801  1.00 92.30           O  
ATOM   4546  CG  ASN A 301       5.346  -3.893 -18.293  1.00 92.30           C  
ATOM   4547  ND2 ASN A 301       6.555  -4.199 -17.901  1.00 92.30           N  
ATOM   4548 HD21 ASN A 301       6.918  -5.119 -18.105  1.00 92.30           H  
ATOM   4549 HD22 ASN A 301       7.021  -3.587 -17.246  1.00 92.30           H  
ATOM   4550  OD1 ASN A 301       4.790  -2.909 -17.824  1.00 92.30           O  
ATOM   4551  N   LYS A 302       3.082  -7.356 -20.551  1.00 91.62           N  
ATOM   4552  H   LYS A 302       3.758  -7.868 -20.002  1.00 91.62           H  
ATOM   4553  CA  LYS A 302       2.477  -8.021 -21.720  1.00 91.62           C  
ATOM   4554  HA  LYS A 302       2.356  -7.300 -22.529  1.00 91.62           H  
ATOM   4555  C   LYS A 302       1.082  -8.576 -21.441  1.00 91.62           C  
ATOM   4556  CB  LYS A 302       3.384  -9.163 -22.188  1.00 91.62           C  
ATOM   4557  HB2 LYS A 302       2.834  -9.779 -22.900  1.00 91.62           H  
ATOM   4558  HB3 LYS A 302       3.642  -9.791 -21.335  1.00 91.62           H  
ATOM   4559  O   LYS A 302       0.229  -8.566 -22.333  1.00 91.62           O  
ATOM   4560  CG  LYS A 302       4.657  -8.653 -22.870  1.00 91.62           C  
ATOM   4561  HG2 LYS A 302       5.202  -7.985 -22.203  1.00 91.62           H  
ATOM   4562  HG3 LYS A 302       4.388  -8.106 -23.774  1.00 91.62           H  
ATOM   4563  CD  LYS A 302       5.545  -9.845 -23.236  1.00 91.62           C  
ATOM   4564  HD2 LYS A 302       5.794 -10.389 -22.326  1.00 91.62           H  
ATOM   4565  HD3 LYS A 302       4.998 -10.506 -23.908  1.00 91.62           H  
ATOM   4566  CE  LYS A 302       6.829  -9.361 -23.911  1.00 91.62           C  
ATOM   4567  HE2 LYS A 302       6.563  -8.806 -24.810  1.00 91.62           H  
ATOM   4568  HE3 LYS A 302       7.339  -8.682 -23.228  1.00 91.62           H  
ATOM   4569  NZ  LYS A 302       7.713 -10.503 -24.246  1.00 91.62           N  
ATOM   4570  HZ1 LYS A 302       7.232 -11.159 -24.845  1.00 91.62           H  
ATOM   4571  HZ2 LYS A 302       8.551 -10.185 -24.711  1.00 91.62           H  
ATOM   4572  HZ3 LYS A 302       7.984 -10.983 -23.400  1.00 91.62           H  
ATOM   4573  N   ASP A 303       0.857  -9.040 -20.218  1.00 91.55           N  
ATOM   4574  H   ASP A 303       1.651  -9.103 -19.596  1.00 91.55           H  
ATOM   4575  CA  ASP A 303      -0.321  -9.831 -19.877  1.00 91.55           C  
ATOM   4576  HA  ASP A 303      -0.840 -10.119 -20.792  1.00 91.55           H  
ATOM   4577  C   ASP A 303      -1.325  -9.053 -19.018  1.00 91.55           C  
ATOM   4578  CB  ASP A 303       0.112 -11.139 -19.187  1.00 91.55           C  
ATOM   4579  HB2 ASP A 303       0.658 -10.893 -18.276  1.00 91.55           H  
ATOM   4580  HB3 ASP A 303      -0.786 -11.684 -18.895  1.00 91.55           H  
ATOM   4581  O   ASP A 303      -2.516  -9.360 -19.079  1.00 91.55           O  
ATOM   4582  CG  ASP A 303       0.972 -12.075 -20.056  1.00 91.55           C  
ATOM   4583  OD1 ASP A 303       1.070 -11.839 -21.283  1.00 91.55           O  
ATOM   4584  OD2 ASP A 303       1.526 -13.044 -19.482  1.00 91.55           O  
ATOM   4585  N   HIS A 304      -0.893  -8.045 -18.251  1.00 93.02           N  
ATOM   4586  H   HIS A 304       0.091  -7.817 -18.272  1.00 93.02           H  
ATOM   4587  CA  HIS A 304      -1.710  -7.411 -17.208  1.00 93.02           C  
ATOM   4588  HA  HIS A 304      -2.753  -7.701 -17.340  1.00 93.02           H  
ATOM   4589  C   HIS A 304      -1.701  -5.870 -17.240  1.00 93.02           C  
ATOM   4590  CB  HIS A 304      -1.264  -7.941 -15.837  1.00 93.02           C  
ATOM   4591  HB2 HIS A 304      -1.931  -7.530 -15.079  1.00 93.02           H  
ATOM   4592  HB3 HIS A 304      -0.256  -7.586 -15.624  1.00 93.02           H  
ATOM   4593  O   HIS A 304      -2.766  -5.270 -17.335  1.00 93.02           O  
ATOM   4594  CG  HIS A 304      -1.292  -9.443 -15.703  1.00 93.02           C  
ATOM   4595  CD2 HIS A 304      -0.243 -10.251 -15.359  1.00 93.02           C  
ATOM   4596  HD2 HIS A 304       0.752  -9.922 -15.100  1.00 93.02           H  
ATOM   4597  ND1 HIS A 304      -2.373 -10.261 -15.934  1.00 93.02           N  
ATOM   4598  HD1 HIS A 304      -3.303  -9.958 -16.184  1.00 93.02           H  
ATOM   4599  CE1 HIS A 304      -1.971 -11.532 -15.773  1.00 93.02           C  
ATOM   4600  HE1 HIS A 304      -2.601 -12.401 -15.898  1.00 93.02           H  
ATOM   4601  NE2 HIS A 304      -0.680 -11.577 -15.405  1.00 93.02           N  
ATOM   4602  N   ASP A 305      -0.536  -5.212 -17.188  1.00 92.36           N  
ATOM   4603  H   ASP A 305       0.314  -5.757 -17.171  1.00 92.36           H  
ATOM   4604  CA  ASP A 305      -0.413  -3.739 -17.186  1.00 92.36           C  
ATOM   4605  HA  ASP A 305      -1.248  -3.330 -16.619  1.00 92.36           H  
ATOM   4606  C   ASP A 305      -0.520  -3.174 -18.607  1.00 92.36           C  
ATOM   4607  CB  ASP A 305       0.878  -3.289 -16.473  1.00 92.36           C  
ATOM   4608  HB2 ASP A 305       0.926  -3.813 -15.518  1.00 92.36           H  
ATOM   4609  HB3 ASP A 305       1.746  -3.595 -17.058  1.00 92.36           H  
ATOM   4610  O   ASP A 305       0.471  -2.749 -19.207  1.00 92.36           O  
ATOM   4611  CG  ASP A 305       0.949  -1.767 -16.195  1.00 92.36           C  
ATOM   4612  OD1 ASP A 305      -0.090  -1.215 -15.766  1.00 92.36           O  
ATOM   4613  OD2 ASP A 305       2.045  -1.150 -16.318  1.00 92.36           O  
ATOM   4614  N   ARG A 306      -1.732  -3.226 -19.169  1.00 89.12           N  
ATOM   4615  H   ARG A 306      -2.490  -3.602 -18.618  1.00 89.12           H  
ATOM   4616  CA  ARG A 306      -2.023  -2.770 -20.530  1.00 89.12           C  
ATOM   4617  HA  ARG A 306      -1.163  -2.217 -20.905  1.00 89.12           H  
ATOM   4618  C   ARG A 306      -3.218  -1.834 -20.579  1.00 89.12           C  
ATOM   4619  CB  ARG A 306      -2.277  -3.953 -21.456  1.00 89.12           C  
ATOM   4620  HB2 ARG A 306      -3.132  -4.532 -21.110  1.00 89.12           H  
ATOM   4621  HB3 ARG A 306      -2.485  -3.510 -22.431  1.00 89.12           H  
ATOM   4622  O   ARG A 306      -4.187  -2.016 -19.857  1.00 89.12           O  
ATOM   4623  CG  ARG A 306      -1.058  -4.850 -21.636  1.00 89.12           C  
ATOM   4624  HG2 ARG A 306      -0.254  -4.258 -22.073  1.00 89.12           H  
ATOM   4625  HG3 ARG A 306      -0.724  -5.219 -20.667  1.00 89.12           H  
ATOM   4626  CD  ARG A 306      -1.326  -6.058 -22.530  1.00 89.12           C  
ATOM   4627  HD2 ARG A 306      -0.336  -6.417 -22.811  1.00 89.12           H  
ATOM   4628  HD3 ARG A 306      -1.850  -6.818 -21.951  1.00 89.12           H  
ATOM   4629  NE  ARG A 306      -2.068  -5.783 -23.775  1.00 89.12           N  
ATOM   4630  HE  ARG A 306      -2.642  -4.954 -23.828  1.00 89.12           H  
ATOM   4631  NH1 ARG A 306      -1.644  -7.810 -24.750  1.00 89.12           N  
ATOM   4632 HH11 ARG A 306      -1.099  -8.061 -23.938  1.00 89.12           H  
ATOM   4633 HH12 ARG A 306      -1.716  -8.428 -25.545  1.00 89.12           H  
ATOM   4634  NH2 ARG A 306      -2.809  -6.273 -25.865  1.00 89.12           N  
ATOM   4635 HH21 ARG A 306      -3.514  -5.563 -25.728  1.00 89.12           H  
ATOM   4636 HH22 ARG A 306      -2.989  -6.933 -26.608  1.00 89.12           H  
ATOM   4637  CZ  ARG A 306      -2.166  -6.614 -24.792  1.00 89.12           C  
ATOM   4638  N   VAL A 307      -3.160  -0.871 -21.496  1.00 84.61           N  
ATOM   4639  H   VAL A 307      -2.335  -0.821 -22.076  1.00 84.61           H  
ATOM   4640  CA  VAL A 307      -4.216   0.137 -21.691  1.00 84.61           C  
ATOM   4641  HA  VAL A 307      -4.454   0.586 -20.727  1.00 84.61           H  
ATOM   4642  C   VAL A 307      -5.512  -0.484 -22.221  1.00 84.61           C  
ATOM   4643  CB  VAL A 307      -3.723   1.247 -22.642  1.00 84.61           C  
ATOM   4644  HB  VAL A 307      -3.535   0.815 -23.625  1.00 84.61           H  
ATOM   4645  O   VAL A 307      -6.594  -0.008 -21.901  1.00 84.61           O  
ATOM   4646  CG1 VAL A 307      -4.746   2.379 -22.797  1.00 84.61           C  
ATOM   4647 HG11 VAL A 307      -5.007   2.786 -21.820  1.00 84.61           H  
ATOM   4648 HG12 VAL A 307      -4.337   3.173 -23.422  1.00 84.61           H  
ATOM   4649 HG13 VAL A 307      -5.651   2.009 -23.278  1.00 84.61           H  
ATOM   4650  CG2 VAL A 307      -2.414   1.878 -22.139  1.00 84.61           C  
ATOM   4651 HG21 VAL A 307      -2.118   2.690 -22.803  1.00 84.61           H  
ATOM   4652 HG22 VAL A 307      -1.610   1.143 -22.127  1.00 84.61           H  
ATOM   4653 HG23 VAL A 307      -2.558   2.274 -21.134  1.00 84.61           H  
ATOM   4654  N   ASP A 308      -5.417  -1.560 -23.005  1.00 86.00           N  
ATOM   4655  H   ASP A 308      -4.510  -1.961 -23.201  1.00 86.00           H  
ATOM   4656  CA  ASP A 308      -6.569  -2.286 -23.548  1.00 86.00           C  
ATOM   4657  HA  ASP A 308      -7.346  -1.560 -23.788  1.00 86.00           H  
ATOM   4658  C   ASP A 308      -7.203  -3.271 -22.552  1.00 86.00           C  
ATOM   4659  CB  ASP A 308      -6.173  -2.979 -24.865  1.00 86.00           C  
ATOM   4660  HB2 ASP A 308      -5.797  -2.224 -25.556  1.00 86.00           H  
ATOM   4661  HB3 ASP A 308      -7.065  -3.415 -25.314  1.00 86.00           H  
ATOM   4662  O   ASP A 308      -8.228  -3.875 -22.863  1.00 86.00           O  
ATOM   4663  CG  ASP A 308      -5.106  -4.070 -24.714  1.00 86.00           C  
ATOM   4664  OD1 ASP A 308      -4.085  -3.843 -24.031  1.00 86.00           O  
ATOM   4665  OD2 ASP A 308      -5.195  -5.129 -25.368  1.00 86.00           O  
ATOM   4666  N   LYS A 309      -6.624  -3.439 -21.355  1.00 83.54           N  
ATOM   4667  H   LYS A 309      -5.844  -2.844 -21.113  1.00 83.54           H  
ATOM   4668  CA  LYS A 309      -7.173  -4.295 -20.301  1.00 83.54           C  
ATOM   4669  HA  LYS A 309      -8.013  -4.860 -20.707  1.00 83.54           H  
ATOM   4670  C   LYS A 309      -7.725  -3.459 -19.154  1.00 83.54           C  
ATOM   4671  CB  LYS A 309      -6.127  -5.303 -19.807  1.00 83.54           C  
ATOM   4672  HB2 LYS A 309      -5.209  -4.786 -19.527  1.00 83.54           H  
ATOM   4673  HB3 LYS A 309      -6.525  -5.793 -18.919  1.00 83.54           H  
ATOM   4674  O   LYS A 309      -7.026  -2.643 -18.564  1.00 83.54           O  
ATOM   4675  CG  LYS A 309      -5.834  -6.363 -20.877  1.00 83.54           C  
ATOM   4676  HG2 LYS A 309      -6.776  -6.701 -21.309  1.00 83.54           H  
ATOM   4677  HG3 LYS A 309      -5.220  -5.932 -21.668  1.00 83.54           H  
ATOM   4678  CD  LYS A 309      -5.123  -7.570 -20.260  1.00 83.54           C  
ATOM   4679  HD2 LYS A 309      -5.713  -7.934 -19.419  1.00 83.54           H  
ATOM   4680  HD3 LYS A 309      -4.138  -7.272 -19.900  1.00 83.54           H  
ATOM   4681  CE  LYS A 309      -4.994  -8.678 -21.309  1.00 83.54           C  
ATOM   4682  HE2 LYS A 309      -5.950  -8.783 -21.822  1.00 83.54           H  
ATOM   4683  HE3 LYS A 309      -4.249  -8.373 -22.044  1.00 83.54           H  
ATOM   4684  NZ  LYS A 309      -4.615  -9.964 -20.680  1.00 83.54           N  
ATOM   4685  HZ1 LYS A 309      -5.334 -10.268 -20.038  1.00 83.54           H  
ATOM   4686  HZ2 LYS A 309      -3.776  -9.836 -20.133  1.00 83.54           H  
ATOM   4687  HZ3 LYS A 309      -4.449 -10.685 -21.367  1.00 83.54           H  
ATOM   4688  N   THR A 310      -8.977  -3.723 -18.799  1.00 83.67           N  
ATOM   4689  H   THR A 310      -9.532  -4.356 -19.357  1.00 83.67           H  
ATOM   4690  CA  THR A 310      -9.633  -3.106 -17.639  1.00 83.67           C  
ATOM   4691  HA  THR A 310      -9.267  -2.086 -17.518  1.00 83.67           H  
ATOM   4692  C   THR A 310      -9.333  -3.836 -16.333  1.00 83.67           C  
ATOM   4693  CB  THR A 310     -11.149  -3.038 -17.848  1.00 83.67           C  
ATOM   4694  HB  THR A 310     -11.626  -2.650 -16.948  1.00 83.67           H  
ATOM   4695  O   THR A 310      -9.543  -3.261 -15.272  1.00 83.67           O  
ATOM   4696  CG2 THR A 310     -11.516  -2.140 -19.031  1.00 83.67           C  
ATOM   4697 HG21 THR A 310     -11.106  -1.142 -18.875  1.00 83.67           H  
ATOM   4698 HG22 THR A 310     -12.601  -2.069 -19.104  1.00 83.67           H  
ATOM   4699 HG23 THR A 310     -11.124  -2.552 -19.961  1.00 83.67           H  
ATOM   4700  OG1 THR A 310     -11.643  -4.330 -18.125  1.00 83.67           O  
ATOM   4701  HG1 THR A 310     -12.222  -4.579 -17.400  1.00 83.67           H  
ATOM   4702  N   ASP A 311      -8.828  -5.076 -16.382  1.00 88.62           N  
ATOM   4703  H   ASP A 311      -8.683  -5.502 -17.286  1.00 88.62           H  
ATOM   4704  CA  ASP A 311      -8.510  -5.855 -15.182  1.00 88.62           C  
ATOM   4705  HA  ASP A 311      -9.385  -5.842 -14.533  1.00 88.62           H  
ATOM   4706  C   ASP A 311      -7.335  -5.240 -14.413  1.00 88.62           C  
ATOM   4707  CB  ASP A 311      -8.231  -7.327 -15.526  1.00 88.62           C  
ATOM   4708  HB2 ASP A 311      -7.426  -7.373 -16.260  1.00 88.62           H  
ATOM   4709  HB3 ASP A 311      -9.124  -7.762 -15.973  1.00 88.62           H  
ATOM   4710  O   ASP A 311      -6.189  -5.202 -14.872  1.00 88.62           O  
ATOM   4711  CG  ASP A 311      -7.837  -8.156 -14.289  1.00 88.62           C  
ATOM   4712  OD1 ASP A 311      -8.310  -7.851 -13.164  1.00 88.62           O  
ATOM   4713  OD2 ASP A 311      -7.035  -9.098 -14.456  1.00 88.62           O  
ATOM   4714  N   ARG A 312      -7.629  -4.790 -13.195  1.00 92.06           N  
ATOM   4715  H   ARG A 312      -8.600  -4.831 -12.919  1.00 92.06           H  
ATOM   4716  CA  ARG A 312      -6.654  -4.200 -12.268  1.00 92.06           C  
ATOM   4717  HA  ARG A 312      -5.687  -4.129 -12.766  1.00 92.06           H  
ATOM   4718  C   ARG A 312      -6.414  -5.067 -11.039  1.00 92.06           C  
ATOM   4719  CB  ARG A 312      -7.106  -2.784 -11.897  1.00 92.06           C  
ATOM   4720  HB2 ARG A 312      -8.087  -2.819 -11.423  1.00 92.06           H  
ATOM   4721  HB3 ARG A 312      -6.395  -2.368 -11.183  1.00 92.06           H  
ATOM   4722  O   ARG A 312      -5.598  -4.721 -10.186  1.00 92.06           O  
ATOM   4723  CG  ARG A 312      -7.169  -1.884 -13.143  1.00 92.06           C  
ATOM   4724  HG2 ARG A 312      -6.215  -1.912 -13.670  1.00 92.06           H  
ATOM   4725  HG3 ARG A 312      -7.945  -2.248 -13.817  1.00 92.06           H  
ATOM   4726  CD  ARG A 312      -7.517  -0.444 -12.783  1.00 92.06           C  
ATOM   4727  HD2 ARG A 312      -8.446  -0.432 -12.213  1.00 92.06           H  
ATOM   4728  HD3 ARG A 312      -7.681   0.132 -13.694  1.00 92.06           H  
ATOM   4729  NE  ARG A 312      -6.446   0.149 -11.979  1.00 92.06           N  
ATOM   4730  HE  ARG A 312      -6.571   0.081 -10.979  1.00 92.06           H  
ATOM   4731  NH1 ARG A 312      -5.079   0.875 -13.668  1.00 92.06           N  
ATOM   4732 HH11 ARG A 312      -5.821   0.640 -14.312  1.00 92.06           H  
ATOM   4733 HH12 ARG A 312      -4.326   1.465 -13.993  1.00 92.06           H  
ATOM   4734  NH2 ARG A 312      -4.499   1.127 -11.505  1.00 92.06           N  
ATOM   4735 HH21 ARG A 312      -3.622   1.552 -11.770  1.00 92.06           H  
ATOM   4736 HH22 ARG A 312      -4.784   0.961 -10.550  1.00 92.06           H  
ATOM   4737  CZ  ARG A 312      -5.344   0.713 -12.402  1.00 92.06           C  
ATOM   4738  N   PHE A 313      -7.069  -6.218 -10.950  1.00 94.86           N  
ATOM   4739  H   PHE A 313      -7.655  -6.504 -11.721  1.00 94.86           H  
ATOM   4740  CA  PHE A 313      -7.082  -7.044  -9.744  1.00 94.86           C  
ATOM   4741  HA  PHE A 313      -7.337  -6.400  -8.902  1.00 94.86           H  
ATOM   4742  C   PHE A 313      -5.731  -7.677  -9.442  1.00 94.86           C  
ATOM   4743  CB  PHE A 313      -8.181  -8.068  -9.959  1.00 94.86           C  
ATOM   4744  HB2 PHE A 313      -7.889  -8.761 -10.748  1.00 94.86           H  
ATOM   4745  HB3 PHE A 313      -9.013  -7.454 -10.303  1.00 94.86           H  
ATOM   4746  O   PHE A 313      -5.363  -7.864  -8.281  1.00 94.86           O  
ATOM   4747  CG  PHE A 313      -8.699  -8.852  -8.776  1.00 94.86           C  
ATOM   4748  CD1 PHE A 313      -7.970  -9.929  -8.243  1.00 94.86           C  
ATOM   4749  HD1 PHE A 313      -7.000 -10.186  -8.642  1.00 94.86           H  
ATOM   4750  CD2 PHE A 313      -9.968  -8.537  -8.250  1.00 94.86           C  
ATOM   4751  HD2 PHE A 313     -10.531  -7.708  -8.653  1.00 94.86           H  
ATOM   4752  CE1 PHE A 313      -8.514 -10.673  -7.184  1.00 94.86           C  
ATOM   4753  HE1 PHE A 313      -7.974 -11.506  -6.759  1.00 94.86           H  
ATOM   4754  CE2 PHE A 313     -10.499  -9.273  -7.182  1.00 94.86           C  
ATOM   4755  HE2 PHE A 313     -11.456  -9.010  -6.755  1.00 94.86           H  
ATOM   4756  CZ  PHE A 313      -9.767 -10.343  -6.650  1.00 94.86           C  
ATOM   4757  HZ  PHE A 313     -10.163 -10.921  -5.828  1.00 94.86           H  
ATOM   4758  N   TRP A 314      -4.929  -7.917 -10.479  1.00 95.96           N  
ATOM   4759  H   TRP A 314      -5.304  -7.790 -11.408  1.00 95.96           H  
ATOM   4760  CA  TRP A 314      -3.548  -8.373 -10.345  1.00 95.96           C  
ATOM   4761  HA  TRP A 314      -3.549  -9.365  -9.895  1.00 95.96           H  
ATOM   4762  C   TRP A 314      -2.704  -7.459  -9.444  1.00 95.96           C  
ATOM   4763  CB  TRP A 314      -2.934  -8.486 -11.741  1.00 95.96           C  
ATOM   4764  HB2 TRP A 314      -1.986  -9.019 -11.666  1.00 95.96           H  
ATOM   4765  HB3 TRP A 314      -3.593  -9.071 -12.382  1.00 95.96           H  
ATOM   4766  O   TRP A 314      -1.836  -7.964  -8.731  1.00 95.96           O  
ATOM   4767  CG  TRP A 314      -2.689  -7.187 -12.427  1.00 95.96           C  
ATOM   4768  CD1 TRP A 314      -3.541  -6.573 -13.280  1.00 95.96           C  
ATOM   4769  HD1 TRP A 314      -4.502  -6.953 -13.593  1.00 95.96           H  
ATOM   4770  CD2 TRP A 314      -1.513  -6.334 -12.335  1.00 95.96           C  
ATOM   4771  CE2 TRP A 314      -1.714  -5.213 -13.195  1.00 95.96           C  
ATOM   4772  CE3 TRP A 314      -0.303  -6.395 -11.606  1.00 95.96           C  
ATOM   4773  HE3 TRP A 314      -0.123  -7.231 -10.946  1.00 95.96           H  
ATOM   4774  NE1 TRP A 314      -2.961  -5.414 -13.752  1.00 95.96           N  
ATOM   4775  HE1 TRP A 314      -3.396  -4.854 -14.471  1.00 95.96           H  
ATOM   4776  CH2 TRP A 314       0.437  -4.297 -12.603  1.00 95.96           C  
ATOM   4777  HH2 TRP A 314       1.186  -3.529 -12.727  1.00 95.96           H  
ATOM   4778  CZ2 TRP A 314      -0.755  -4.206 -13.336  1.00 95.96           C  
ATOM   4779  HZ2 TRP A 314      -0.924  -3.386 -14.017  1.00 95.96           H  
ATOM   4780  CZ3 TRP A 314       0.662  -5.379 -11.734  1.00 95.96           C  
ATOM   4781  HZ3 TRP A 314       1.586  -5.429 -11.177  1.00 95.96           H  
ATOM   4782  N   ARG A 315      -2.998  -6.147  -9.391  1.00 96.33           N  
ATOM   4783  H   ARG A 315      -3.765  -5.813  -9.955  1.00 96.33           H  
ATOM   4784  CA  ARG A 315      -2.274  -5.172  -8.552  1.00 96.33           C  
ATOM   4785  HA  ARG A 315      -1.209  -5.245  -8.772  1.00 96.33           H  
ATOM   4786  C   ARG A 315      -2.428  -5.444  -7.056  1.00 96.33           C  
ATOM   4787  CB  ARG A 315      -2.753  -3.739  -8.840  1.00 96.33           C  
ATOM   4788  HB2 ARG A 315      -3.806  -3.658  -8.572  1.00 96.33           H  
ATOM   4789  HB3 ARG A 315      -2.195  -3.057  -8.199  1.00 96.33           H  
ATOM   4790  O   ARG A 315      -1.582  -5.014  -6.284  1.00 96.33           O  
ATOM   4791  CG  ARG A 315      -2.571  -3.292 -10.298  1.00 96.33           C  
ATOM   4792  HG2 ARG A 315      -3.111  -3.975 -10.954  1.00 96.33           H  
ATOM   4793  HG3 ARG A 315      -1.515  -3.313 -10.564  1.00 96.33           H  
ATOM   4794  CD  ARG A 315      -3.142  -1.883 -10.511  1.00 96.33           C  
ATOM   4795  HD2 ARG A 315      -4.138  -1.838 -10.070  1.00 96.33           H  
ATOM   4796  HD3 ARG A 315      -3.263  -1.716 -11.582  1.00 96.33           H  
ATOM   4797  NE  ARG A 315      -2.294  -0.825  -9.914  1.00 96.33           N  
ATOM   4798  HE  ARG A 315      -2.454  -0.610  -8.940  1.00 96.33           H  
ATOM   4799  NH1 ARG A 315      -1.092  -0.270 -11.793  1.00 96.33           N  
ATOM   4800 HH11 ARG A 315      -0.330   0.217 -12.244  1.00 96.33           H  
ATOM   4801 HH12 ARG A 315      -1.547  -1.019 -12.296  1.00 96.33           H  
ATOM   4802  NH2 ARG A 315      -0.701   0.786  -9.858  1.00 96.33           N  
ATOM   4803 HH21 ARG A 315      -0.935   0.933  -8.886  1.00 96.33           H  
ATOM   4804 HH22 ARG A 315       0.125   1.224 -10.239  1.00 96.33           H  
ATOM   4805  CZ  ARG A 315      -1.364  -0.115 -10.524  1.00 96.33           C  
ATOM   4806  N   TYR A 316      -3.480  -6.155  -6.656  1.00 97.21           N  
ATOM   4807  H   TYR A 316      -4.144  -6.440  -7.362  1.00 97.21           H  
ATOM   4808  CA  TYR A 316      -3.807  -6.475  -5.262  1.00 97.21           C  
ATOM   4809  HA  TYR A 316      -3.186  -5.883  -4.590  1.00 97.21           H  
ATOM   4810  C   TYR A 316      -3.568  -7.951  -4.925  1.00 97.21           C  
ATOM   4811  CB  TYR A 316      -5.269  -6.094  -5.021  1.00 97.21           C  
ATOM   4812  HB2 TYR A 316      -5.546  -6.345  -3.997  1.00 97.21           H  
ATOM   4813  HB3 TYR A 316      -5.895  -6.688  -5.688  1.00 97.21           H  
ATOM   4814  O   TYR A 316      -3.650  -8.351  -3.764  1.00 97.21           O  
ATOM   4815  CG  TYR A 316      -5.538  -4.622  -5.249  1.00 97.21           C  
ATOM   4816  CD1 TYR A 316      -5.318  -3.712  -4.200  1.00 97.21           C  
ATOM   4817  HD1 TYR A 316      -4.989  -4.075  -3.237  1.00 97.21           H  
ATOM   4818  CD2 TYR A 316      -5.932  -4.156  -6.520  1.00 97.21           C  
ATOM   4819  HD2 TYR A 316      -6.097  -4.850  -7.330  1.00 97.21           H  
ATOM   4820  CE1 TYR A 316      -5.483  -2.335  -4.422  1.00 97.21           C  
ATOM   4821  HE1 TYR A 316      -5.279  -1.622  -3.637  1.00 97.21           H  
ATOM   4822  CE2 TYR A 316      -6.107  -2.778  -6.741  1.00 97.21           C  
ATOM   4823  HE2 TYR A 316      -6.396  -2.404  -7.712  1.00 97.21           H  
ATOM   4824  OH  TYR A 316      -5.950  -0.535  -5.902  1.00 97.21           O  
ATOM   4825  HH  TYR A 316      -5.595  -0.056  -5.150  1.00 97.21           H  
ATOM   4826  CZ  TYR A 316      -5.875  -1.869  -5.691  1.00 97.21           C  
ATOM   4827  N   SER A 317      -3.249  -8.768  -5.933  1.00 95.52           N  
ATOM   4828  H   SER A 317      -3.200  -8.360  -6.856  1.00 95.52           H  
ATOM   4829  CA  SER A 317      -3.159 -10.227  -5.826  1.00 95.52           C  
ATOM   4830  HA  SER A 317      -4.152 -10.617  -5.600  1.00 95.52           H  
ATOM   4831  C   SER A 317      -2.218 -10.708  -4.721  1.00 95.52           C  
ATOM   4832  CB  SER A 317      -2.719 -10.816  -7.164  1.00 95.52           C  
ATOM   4833  HB2 SER A 317      -2.685 -11.902  -7.085  1.00 95.52           H  
ATOM   4834  HB3 SER A 317      -3.436 -10.538  -7.937  1.00 95.52           H  
ATOM   4835  O   SER A 317      -2.560 -11.645  -4.011  1.00 95.52           O  
ATOM   4836  OG  SER A 317      -1.436 -10.332  -7.509  1.00 95.52           O  
ATOM   4837  HG  SER A 317      -1.523  -9.475  -7.933  1.00 95.52           H  
ATOM   4838  N   ARG A 318      -1.084 -10.038  -4.488  1.00 93.94           N  
ATOM   4839  H   ARG A 318      -0.849  -9.284  -5.118  1.00 93.94           H  
ATOM   4840  CA  ARG A 318      -0.147 -10.413  -3.415  1.00 93.94           C  
ATOM   4841  HA  ARG A 318       0.085 -11.474  -3.507  1.00 93.94           H  
ATOM   4842  C   ARG A 318      -0.709 -10.252  -2.007  1.00 93.94           C  
ATOM   4843  CB  ARG A 318       1.143  -9.602  -3.528  1.00 93.94           C  
ATOM   4844  HB2 ARG A 318       0.909  -8.540  -3.613  1.00 93.94           H  
ATOM   4845  HB3 ARG A 318       1.711  -9.744  -2.609  1.00 93.94           H  
ATOM   4846  O   ARG A 318      -0.331 -11.013  -1.122  1.00 93.94           O  
ATOM   4847  CG  ARG A 318       1.979 -10.042  -4.732  1.00 93.94           C  
ATOM   4848  HG2 ARG A 318       1.736 -11.076  -4.977  1.00 93.94           H  
ATOM   4849  HG3 ARG A 318       1.714  -9.428  -5.593  1.00 93.94           H  
ATOM   4850  CD  ARG A 318       3.477  -9.908  -4.448  1.00 93.94           C  
ATOM   4851  HD2 ARG A 318       3.684  -8.889  -4.121  1.00 93.94           H  
ATOM   4852  HD3 ARG A 318       4.027 -10.112  -5.367  1.00 93.94           H  
ATOM   4853  NE  ARG A 318       3.901 -10.868  -3.416  1.00 93.94           N  
ATOM   4854  HE  ARG A 318       3.282 -11.653  -3.269  1.00 93.94           H  
ATOM   4855  NH1 ARG A 318       6.013 -10.071  -3.072  1.00 93.94           N  
ATOM   4856 HH11 ARG A 318       6.962 -10.273  -2.790  1.00 93.94           H  
ATOM   4857 HH12 ARG A 318       5.837  -9.277  -3.671  1.00 93.94           H  
ATOM   4858  NH2 ARG A 318       5.335 -11.892  -2.000  1.00 93.94           N  
ATOM   4859 HH21 ARG A 318       4.666 -12.646  -1.948  1.00 93.94           H  
ATOM   4860 HH22 ARG A 318       6.258 -12.025  -1.611  1.00 93.94           H  
ATOM   4861  CZ  ARG A 318       5.072 -10.925  -2.830  1.00 93.94           C  
ATOM   4862  N   CYS A 319      -1.595  -9.282  -1.789  1.00 93.94           N  
ATOM   4863  H   CYS A 319      -1.888  -8.700  -2.561  1.00 93.94           H  
ATOM   4864  CA  CYS A 319      -2.305  -9.155  -0.516  1.00 93.94           C  
ATOM   4865  HA  CYS A 319      -1.612  -9.321   0.309  1.00 93.94           H  
ATOM   4866  C   CYS A 319      -3.415 -10.200  -0.369  1.00 93.94           C  
ATOM   4867  CB  CYS A 319      -2.905  -7.755  -0.386  1.00 93.94           C  
ATOM   4868  HB2 CYS A 319      -3.473  -7.507  -1.282  1.00 93.94           H  
ATOM   4869  HB3 CYS A 319      -3.569  -7.745   0.479  1.00 93.94           H  
ATOM   4870  O   CYS A 319      -3.835 -10.479   0.750  1.00 93.94           O  
ATOM   4871  SG  CYS A 319      -1.620  -6.520  -0.120  1.00 93.94           S  
ATOM   4872  HG  CYS A 319      -1.067  -7.071   0.964  1.00 93.94           H  
ATOM   4873  N   ILE A 320      -3.889 -10.767  -1.481  1.00 95.37           N  
ATOM   4874  H   ILE A 320      -3.508 -10.477  -2.370  1.00 95.37           H  
ATOM   4875  CA  ILE A 320      -4.872 -11.849  -1.476  1.00 95.37           C  
ATOM   4876  HA  ILE A 320      -5.567 -11.645  -0.662  1.00 95.37           H  
ATOM   4877  C   ILE A 320      -4.179 -13.181  -1.169  1.00 95.37           C  
ATOM   4878  CB  ILE A 320      -5.656 -11.865  -2.811  1.00 95.37           C  
ATOM   4879  HB  ILE A 320      -4.939 -11.893  -3.632  1.00 95.37           H  
ATOM   4880  O   ILE A 320      -4.616 -13.929  -0.291  1.00 95.37           O  
ATOM   4881  CG1 ILE A 320      -6.476 -10.563  -2.941  1.00 95.37           C  
ATOM   4882 HG12 ILE A 320      -5.815  -9.703  -2.829  1.00 95.37           H  
ATOM   4883 HG13 ILE A 320      -7.222 -10.521  -2.148  1.00 95.37           H  
ATOM   4884  CG2 ILE A 320      -6.558 -13.098  -2.988  1.00 95.37           C  
ATOM   4885 HG21 ILE A 320      -6.840 -13.195  -4.037  1.00 95.37           H  
ATOM   4886 HG22 ILE A 320      -6.040 -14.013  -2.701  1.00 95.37           H  
ATOM   4887 HG23 ILE A 320      -7.478 -12.999  -2.411  1.00 95.37           H  
ATOM   4888  CD1 ILE A 320      -7.180 -10.408  -4.287  1.00 95.37           C  
ATOM   4889 HD11 ILE A 320      -6.460 -10.521  -5.098  1.00 95.37           H  
ATOM   4890 HD12 ILE A 320      -7.628  -9.416  -4.346  1.00 95.37           H  
ATOM   4891 HD13 ILE A 320      -7.971 -11.152  -4.379  1.00 95.37           H  
ATOM   4892  N   ASP A 321      -3.083 -13.462  -1.869  1.00 94.35           N  
ATOM   4893  H   ASP A 321      -2.792 -12.812  -2.586  1.00 94.35           H  
ATOM   4894  CA  ASP A 321      -2.212 -14.601  -1.620  1.00 94.35           C  
ATOM   4895  HA  ASP A 321      -2.328 -14.891  -0.575  1.00 94.35           H  
ATOM   4896  C   ASP A 321      -0.749 -14.211  -1.906  1.00 94.35           C  
ATOM   4897  CB  ASP A 321      -2.657 -15.794  -2.472  1.00 94.35           C  
ATOM   4898  HB2 ASP A 321      -3.735 -15.919  -2.375  1.00 94.35           H  
ATOM   4899  HB3 ASP A 321      -2.430 -15.604  -3.521  1.00 94.35           H  
ATOM   4900  O   ASP A 321      -0.414 -13.835  -3.037  1.00 94.35           O  
ATOM   4901  CG  ASP A 321      -1.967 -17.090  -2.053  1.00 94.35           C  
ATOM   4902  OD1 ASP A 321      -0.722 -17.095  -1.951  1.00 94.35           O  
ATOM   4903  OD2 ASP A 321      -2.706 -18.086  -1.862  1.00 94.35           O  
ATOM   4904  N   PRO A 322       0.150 -14.307  -0.912  1.00 92.47           N  
ATOM   4905  CA  PRO A 322       1.529 -13.860  -1.060  1.00 92.47           C  
ATOM   4906  HA  PRO A 322       1.532 -12.836  -1.432  1.00 92.47           H  
ATOM   4907  C   PRO A 322       2.355 -14.712  -2.041  1.00 92.47           C  
ATOM   4908  CB  PRO A 322       2.080 -13.870   0.368  1.00 92.47           C  
ATOM   4909  HB2 PRO A 322       3.158 -14.033   0.403  1.00 92.47           H  
ATOM   4910  HB3 PRO A 322       1.840 -12.920   0.846  1.00 92.47           H  
ATOM   4911  O   PRO A 322       3.470 -14.292  -2.383  1.00 92.47           O  
ATOM   4912  CG  PRO A 322       1.291 -14.984   1.056  1.00 92.47           C  
ATOM   4913  HG2 PRO A 322       1.704 -15.958   0.794  1.00 92.47           H  
ATOM   4914  HG3 PRO A 322       1.259 -14.855   2.138  1.00 92.47           H  
ATOM   4915  CD  PRO A 322      -0.087 -14.829   0.428  1.00 92.47           C  
ATOM   4916  HD2 PRO A 322      -0.588 -15.797   0.400  1.00 92.47           H  
ATOM   4917  HD3 PRO A 322      -0.676 -14.111   0.999  1.00 92.47           H  
ATOM   4918  N   GLY A 323       1.825 -15.862  -2.486  1.00 93.31           N  
ATOM   4919  H   GLY A 323       0.917 -16.133  -2.138  1.00 93.31           H  
ATOM   4920  CA  GLY A 323       2.392 -16.739  -3.511  1.00 93.31           C  
ATOM   4921  HA2 GLY A 323       1.856 -17.687  -3.470  1.00 93.31           H  
ATOM   4922  HA3 GLY A 323       3.445 -16.929  -3.301  1.00 93.31           H  
ATOM   4923  C   GLY A 323       2.272 -16.204  -4.939  1.00 93.31           C  
ATOM   4924  O   GLY A 323       3.091 -16.561  -5.792  1.00 93.31           O  
ATOM   4925  N   PHE A 324       1.322 -15.301  -5.214  1.00 95.60           N  
ATOM   4926  H   PHE A 324       0.693 -15.009  -4.481  1.00 95.60           H  
ATOM   4927  CA  PHE A 324       1.291 -14.590  -6.493  1.00 95.60           C  
ATOM   4928  HA  PHE A 324       1.351 -15.328  -7.293  1.00 95.60           H  
ATOM   4929  C   PHE A 324       2.503 -13.669  -6.618  1.00 95.60           C  
ATOM   4930  CB  PHE A 324      -0.007 -13.794  -6.665  1.00 95.60           C  
ATOM   4931  HB2 PHE A 324      -0.115 -13.108  -5.825  1.00 95.60           H  
ATOM   4932  HB3 PHE A 324       0.070 -13.190  -7.569  1.00 95.60           H  
ATOM   4933  O   PHE A 324       2.898 -13.007  -5.658  1.00 95.60           O  
ATOM   4934  CG  PHE A 324      -1.251 -14.650  -6.793  1.00 95.60           C  
ATOM   4935  CD1 PHE A 324      -1.350 -15.621  -7.806  1.00 95.60           C  
ATOM   4936  HD1 PHE A 324      -0.528 -15.781  -8.488  1.00 95.60           H  
ATOM   4937  CD2 PHE A 324      -2.322 -14.471  -5.903  1.00 95.60           C  
ATOM   4938  HD2 PHE A 324      -2.237 -13.757  -5.097  1.00 95.60           H
[truncated: 148,482 more chars]
