# Supplementary material for: Using structure prediction of negative sense RNA virus nucleoproteins to assess evolutionary relationships
Source: bioRxiv. 2024 May 22:2024.02.16.580771. Originally published 2024 Feb 17. Preprint. [Version 2] doi: 10.1101/2024.02.16.580771 (PMC10888975; doi:10.1101/2024.02.16.580771)
Supplement: Supplement 2 — Supplementary File 2: Full NSV Dataset NP AlphaFold PDBs (.pdb files) [file media-2.zip › Full NSV Dataset NP AlphaFold PDBs/CCSV.pdb]

ATOM      1  N   MET A   1     -47.149   3.627  37.818  1.00 37.80           N  
ATOM      2  H   MET A   1     -47.333   2.814  38.389  1.00 37.80           H  
ATOM      3  H2  MET A   1     -47.999   3.896  37.343  1.00 37.80           H  
ATOM      4  H3  MET A   1     -46.854   4.381  38.421  1.00 37.80           H  
ATOM      5  CA  MET A   1     -46.079   3.338  36.840  1.00 37.80           C  
ATOM      6  HA  MET A   1     -46.358   2.493  36.209  1.00 37.80           H  
ATOM      7  C   MET A   1     -44.838   2.958  37.625  1.00 37.80           C  
ATOM      8  CB  MET A   1     -45.795   4.555  35.939  1.00 37.80           C  
ATOM      9  HB2 MET A   1     -44.890   4.360  35.364  1.00 37.80           H  
ATOM     10  HB3 MET A   1     -45.626   5.439  36.554  1.00 37.80           H  
ATOM     11  O   MET A   1     -44.190   3.848  38.162  1.00 37.80           O  
ATOM     12  CG  MET A   1     -46.928   4.848  34.951  1.00 37.80           C  
ATOM     13  HG2 MET A   1     -47.852   5.038  35.498  1.00 37.80           H  
ATOM     14  HG3 MET A   1     -47.072   3.977  34.311  1.00 37.80           H  
ATOM     15  SD  MET A   1     -46.581   6.282  33.906  1.00 37.80           S  
ATOM     16  CE  MET A   1     -48.045   6.272  32.835  1.00 37.80           C  
ATOM     17  HE1 MET A   1     -48.947   6.384  33.436  1.00 37.80           H  
ATOM     18  HE2 MET A   1     -47.983   7.101  32.129  1.00 37.80           H  
ATOM     19  HE3 MET A   1     -48.090   5.335  32.280  1.00 37.80           H  
ATOM     20  N   ALA A   2     -44.570   1.663  37.803  1.00 37.76           N  
ATOM     21  H   ALA A   2     -45.093   0.947  37.319  1.00 37.76           H  
ATOM     22  CA  ALA A   2     -43.326   1.230  38.430  1.00 37.76           C  
ATOM     23  HA  ALA A   2     -43.204   1.722  39.395  1.00 37.76           H  
ATOM     24  C   ALA A   2     -42.184   1.662  37.502  1.00 37.76           C  
ATOM     25  CB  ALA A   2     -43.376  -0.285  38.670  1.00 37.76           C  
ATOM     26  HB1 ALA A   2     -43.505  -0.815  37.727  1.00 37.76           H  
ATOM     27  HB2 ALA A   2     -42.440  -0.611  39.122  1.00 37.76           H  
ATOM     28  HB3 ALA A   2     -44.196  -0.534  39.343  1.00 37.76           H  
ATOM     29  O   ALA A   2     -42.061   1.155  36.389  1.00 37.76           O  
ATOM     30  N   ARG A   3     -41.438   2.693  37.914  1.00 42.43           N  
ATOM     31  H   ARG A   3     -41.630   3.068  38.833  1.00 42.43           H  
ATOM     32  CA  ARG A   3     -40.176   3.065  37.276  1.00 42.43           C  
ATOM     33  HA  ARG A   3     -40.338   3.355  36.238  1.00 42.43           H  
ATOM     34  C   ARG A   3     -39.327   1.800  37.300  1.00 42.43           C  
ATOM     35  CB  ARG A   3     -39.496   4.203  38.065  1.00 42.43           C  
ATOM     36  HB2 ARG A   3     -39.479   3.948  39.124  1.00 42.43           H  
ATOM     37  HB3 ARG A   3     -38.463   4.291  37.727  1.00 42.43           H  
ATOM     38  O   ARG A   3     -39.205   1.215  38.372  1.00 42.43           O  
ATOM     39  CG  ARG A   3     -40.187   5.562  37.869  1.00 42.43           C  
ATOM     40  HG2 ARG A   3     -40.114   5.846  36.820  1.00 42.43           H  
ATOM     41  HG3 ARG A   3     -41.240   5.481  38.141  1.00 42.43           H  
ATOM     42  CD  ARG A   3     -39.529   6.644  38.738  1.00 42.43           C  
ATOM     43  HD2 ARG A   3     -39.679   6.384  39.785  1.00 42.43           H  
ATOM     44  HD3 ARG A   3     -38.458   6.654  38.533  1.00 42.43           H  
ATOM     45  NE  ARG A   3     -40.089   7.985  38.460  1.00 42.43           N  
ATOM     46  HE  ARG A   3     -40.592   8.092  37.591  1.00 42.43           H  
ATOM     47  NH1 ARG A   3     -39.279   9.054  40.329  1.00 42.43           N  
ATOM     48 HH11 ARG A   3     -38.829   8.198  40.619  1.00 42.43           H  
ATOM     49 HH12 ARG A   3     -39.147   9.894  40.874  1.00 42.43           H  
ATOM     50  NH2 ARG A   3     -40.452  10.207  38.823  1.00 42.43           N  
ATOM     51 HH21 ARG A   3     -40.318  11.031  39.392  1.00 42.43           H  
ATOM     52 HH22 ARG A   3     -40.952  10.277  37.949  1.00 42.43           H  
ATOM     53  CZ  ARG A   3     -39.938   9.070  39.204  1.00 42.43           C  
ATOM     54  N   TYR A   4     -38.824   1.364  36.147  1.00 42.01           N  
ATOM     55  H   TYR A   4     -39.028   1.872  35.298  1.00 42.01           H  
ATOM     56  CA  TYR A   4     -37.770   0.355  36.086  1.00 42.01           C  
ATOM     57  HA  TYR A   4     -38.123  -0.591  36.498  1.00 42.01           H  
ATOM     58  C   TYR A   4     -36.629   0.877  36.960  1.00 42.01           C  
ATOM     59  CB  TYR A   4     -37.328   0.134  34.629  1.00 42.01           C  
ATOM     60  HB2 TYR A   4     -37.429   1.058  34.060  1.00 42.01           H  
ATOM     61  HB3 TYR A   4     -36.266  -0.113  34.628  1.00 42.01           H  
ATOM     62  O   TYR A   4     -35.892   1.772  36.554  1.00 42.01           O  
ATOM     63  CG  TYR A   4     -38.054  -0.989  33.913  1.00 42.01           C  
ATOM     64  CD1 TYR A   4     -37.471  -2.271  33.880  1.00 42.01           C  
ATOM     65  HD1 TYR A   4     -36.527  -2.450  34.374  1.00 42.01           H  
ATOM     66  CD2 TYR A   4     -39.288  -0.763  33.271  1.00 42.01           C  
ATOM     67  HD2 TYR A   4     -39.741   0.217  33.295  1.00 42.01           H  
ATOM     68  CE1 TYR A   4     -38.107  -3.325  33.198  1.00 42.01           C  
ATOM     69  HE1 TYR A   4     -37.650  -4.304  33.174  1.00 42.01           H  
ATOM     70  CE2 TYR A   4     -39.929  -1.817  32.589  1.00 42.01           C  
ATOM     71  HE2 TYR A   4     -40.872  -1.660  32.087  1.00 42.01           H  
ATOM     72  OH  TYR A   4     -39.958  -4.106  31.883  1.00 42.01           O  
ATOM     73  HH  TYR A   4     -39.454  -4.922  31.924  1.00 42.01           H  
ATOM     74  CZ  TYR A   4     -39.338  -3.097  32.548  1.00 42.01           C  
ATOM     75  N   ALA A   5     -36.613   0.427  38.210  1.00 51.05           N  
ATOM     76  H   ALA A   5     -37.317  -0.239  38.495  1.00 51.05           H  
ATOM     77  CA  ALA A   5     -35.615   0.780  39.190  1.00 51.05           C  
ATOM     78  HA  ALA A   5     -35.431   1.854  39.165  1.00 51.05           H  
ATOM     79  C   ALA A   5     -34.352   0.043  38.769  1.00 51.05           C  
ATOM     80  CB  ALA A   5     -36.125   0.394  40.585  1.00 51.05           C  
ATOM     81  HB1 ALA A   5     -35.362   0.636  41.324  1.00 51.05           H  
ATOM     82  HB2 ALA A   5     -37.036   0.948  40.814  1.00 51.05           H  
ATOM     83  HB3 ALA A   5     -36.327  -0.676  40.628  1.00 51.05           H  
ATOM     84  O   ALA A   5     -34.350  -1.185  38.730  1.00 51.05           O  
ATOM     85  N   ASP A   6     -33.369   0.833  38.344  1.00 54.74           N  
ATOM     86  H   ASP A   6     -33.574   1.819  38.275  1.00 54.74           H  
ATOM     87  CA  ASP A   6     -31.938   0.552  38.330  1.00 54.74           C  
ATOM     88  HA  ASP A   6     -31.523   1.002  37.428  1.00 54.74           H  
ATOM     89  C   ASP A   6     -31.585  -0.933  38.256  1.00 54.74           C  
ATOM     90  CB  ASP A   6     -31.292   1.282  39.521  1.00 54.74           C  
ATOM     91  HB2 ASP A   6     -30.220   1.084  39.518  1.00 54.74           H  
ATOM     92  HB3 ASP A   6     -31.712   0.899  40.451  1.00 54.74           H  
ATOM     93  O   ASP A   6     -31.154  -1.553  39.227  1.00 54.74           O  
ATOM     94  CG  ASP A   6     -31.505   2.800  39.444  1.00 54.74           C  
ATOM     95  OD1 ASP A   6     -31.547   3.332  38.309  1.00 54.74           O  
ATOM     96  OD2 ASP A   6     -31.707   3.424  40.509  1.00 54.74           O  
ATOM     97  N   VAL A   7     -31.759  -1.511  37.066  1.00 51.87           N  
ATOM     98  H   VAL A   7     -32.151  -0.956  36.319  1.00 51.87           H  
ATOM     99  CA  VAL A   7     -31.025  -2.729  36.732  1.00 51.87           C  
ATOM    100  HA  VAL A   7     -31.175  -3.468  37.518  1.00 51.87           H  
ATOM    101  C   VAL A   7     -29.556  -2.320  36.714  1.00 51.87           C  
ATOM    102  CB  VAL A   7     -31.485  -3.336  35.395  1.00 51.87           C  
ATOM    103  HB  VAL A   7     -31.356  -2.598  34.603  1.00 51.87           H  
ATOM    104  O   VAL A   7     -29.129  -1.558  35.845  1.00 51.87           O  
ATOM    105  CG1 VAL A   7     -30.685  -4.595  35.043  1.00 51.87           C  
ATOM    106 HG11 VAL A   7     -29.631  -4.346  34.917  1.00 51.87           H  
ATOM    107 HG12 VAL A   7     -30.781  -5.339  35.834  1.00 51.87           H  
ATOM    108 HG13 VAL A   7     -31.046  -5.016  34.105  1.00 51.87           H  
ATOM    109  CG2 VAL A   7     -32.972  -3.716  35.438  1.00 51.87           C  
ATOM    110 HG21 VAL A   7     -33.268  -4.152  34.484  1.00 51.87           H  
ATOM    111 HG22 VAL A   7     -33.582  -2.832  35.628  1.00 51.87           H  
ATOM    112 HG23 VAL A   7     -33.143  -4.440  36.235  1.00 51.87           H  
ATOM    113  N   ASP A   8     -28.806  -2.762  37.718  1.00 59.57           N  
ATOM    114  H   ASP A   8     -29.243  -3.269  38.474  1.00 59.57           H  
ATOM    115  CA  ASP A   8     -27.364  -2.577  37.766  1.00 59.57           C  
ATOM    116  HA  ASP A   8     -27.134  -1.535  37.546  1.00 59.57           H  
ATOM    117  C   ASP A   8     -26.726  -3.448  36.677  1.00 59.57           C  
ATOM    118  CB  ASP A   8     -26.827  -2.871  39.173  1.00 59.57           C  
ATOM    119  HB2 ASP A   8     -27.303  -2.194  39.882  1.00 59.57           H  
ATOM    120  HB3 ASP A   8     -27.081  -3.893  39.455  1.00 59.57           H  
ATOM    121  O   ASP A   8     -26.473  -4.634  36.854  1.00 59.57           O  
ATOM    122  CG  ASP A   8     -25.308  -2.684  39.256  1.00 59.57           C  
ATOM    123  OD1 ASP A   8     -24.705  -2.182  38.275  1.00 59.57           O  
ATOM    124  OD2 ASP A   8     -24.727  -3.084  40.286  1.00 59.57           O  
ATOM    125  N   TYR A   9     -26.501  -2.846  35.511  1.00 61.78           N  
ATOM    126  H   TYR A   9     -26.879  -1.916  35.395  1.00 61.78           H  
ATOM    127  CA  TYR A   9     -25.808  -3.480  34.389  1.00 61.78           C  
ATOM    128  HA  TYR A   9     -26.163  -4.506  34.296  1.00 61.78           H  
ATOM    129  C   TYR A   9     -24.286  -3.559  34.592  1.00 61.78           C  
ATOM    130  CB  TYR A   9     -26.142  -2.726  33.092  1.00 61.78           C  
ATOM    131  HB2 TYR A   9     -25.529  -3.124  32.284  1.00 61.78           H  
ATOM    132  HB3 TYR A   9     -25.871  -1.677  33.211  1.00 61.78           H  
ATOM    133  O   TYR A   9     -23.582  -4.001  33.685  1.00 61.78           O  
ATOM    134  CG  TYR A   9     -27.588  -2.830  32.651  1.00 61.78           C  
ATOM    135  CD1 TYR A   9     -28.030  -3.982  31.972  1.00 61.78           C  
ATOM    136  HD1 TYR A   9     -27.341  -4.792  31.787  1.00 61.78           H  
ATOM    137  CD2 TYR A   9     -28.486  -1.779  32.911  1.00 61.78           C  
ATOM    138  HD2 TYR A   9     -28.155  -0.910  33.460  1.00 61.78           H  
ATOM    139  CE1 TYR A   9     -29.371  -4.086  31.558  1.00 61.78           C  
ATOM    140  HE1 TYR A   9     -29.725  -4.974  31.055  1.00 61.78           H  
ATOM    141  CE2 TYR A   9     -29.828  -1.880  32.504  1.00 61.78           C  
ATOM    142  HE2 TYR A   9     -30.517  -1.082  32.739  1.00 61.78           H  
ATOM    143  OH  TYR A   9     -31.574  -3.143  31.456  1.00 61.78           O  
ATOM    144  HH  TYR A   9     -32.078  -2.385  31.761  1.00 61.78           H  
ATOM    145  CZ  TYR A   9     -30.273  -3.038  31.831  1.00 61.78           C  
ATOM    146  N   THR A  10     -23.756  -3.075  35.721  1.00 69.99           N  
ATOM    147  H   THR A  10     -24.371  -2.779  36.465  1.00 69.99           H  
ATOM    148  CA  THR A  10     -22.310  -3.017  35.976  1.00 69.99           C  
ATOM    149  HA  THR A  10     -21.784  -3.183  35.035  1.00 69.99           H  
ATOM    150  C   THR A  10     -21.808  -4.118  36.899  1.00 69.99           C  
ATOM    151  CB  THR A  10     -21.858  -1.640  36.481  1.00 69.99           C  
ATOM    152  HB  THR A  10     -20.770  -1.653  36.538  1.00 69.99           H  
ATOM    153  O   THR A  10     -20.623  -4.447  36.837  1.00 69.99           O  
ATOM    154  CG2 THR A  10     -22.245  -0.515  35.519  1.00 69.99           C  
ATOM    155 HG21 THR A  10     -21.881  -0.744  34.518  1.00 69.99           H  
ATOM    156 HG22 THR A  10     -21.800   0.419  35.863  1.00 69.99           H  
ATOM    157 HG23 THR A  10     -23.329  -0.405  35.497  1.00 69.99           H  
ATOM    158  OG1 THR A  10     -22.341  -1.276  37.752  1.00 69.99           O  
ATOM    159  HG1 THR A  10     -23.212  -1.646  37.914  1.00 69.99           H  
ATOM    160  N   SER A  11     -22.681  -4.723  37.708  1.00 74.45           N  
ATOM    161  H   SER A  11     -23.646  -4.426  37.727  1.00 74.45           H  
ATOM    162  CA  SER A  11     -22.326  -5.881  38.523  1.00 74.45           C  
ATOM    163  HA  SER A  11     -21.318  -5.722  38.906  1.00 74.45           H  
ATOM    164  C   SER A  11     -22.291  -7.150  37.671  1.00 74.45           C  
ATOM    165  CB  SER A  11     -23.218  -6.024  39.764  1.00 74.45           C  
ATOM    166  HB2 SER A  11     -23.241  -7.068  40.074  1.00 74.45           H  
ATOM    167  HB3 SER A  11     -22.781  -5.440  40.573  1.00 74.45           H  
ATOM    168  O   SER A  11     -23.285  -7.599  37.101  1.00 74.45           O  
ATOM    169  OG  SER A  11     -24.533  -5.562  39.560  1.00 74.45           O  
ATOM    170  HG  SER A  11     -24.579  -4.663  39.893  1.00 74.45           H  
ATOM    171  N   VAL A  12     -21.101  -7.742  37.583  1.00 68.80           N  
ATOM    172  H   VAL A  12     -20.319  -7.318  38.060  1.00 68.80           H  
ATOM    173  CA  VAL A  12     -20.921  -9.087  37.036  1.00 68.80           C  
ATOM    174  HA  VAL A  12     -21.443  -9.157  36.082  1.00 68.80           H  
ATOM    175  C   VAL A  12     -21.559 -10.061  38.024  1.00 68.80           C  
ATOM    176  CB  VAL A  12     -19.425  -9.385  36.806  1.00 68.80           C  
ATOM    177  HB  VAL A  12     -18.890  -9.310  37.752  1.00 68.80           H  
ATOM    178  O   VAL A  12     -21.252 -10.016  39.212  1.00 68.80           O  
ATOM    179  CG1 VAL A  12     -19.202 -10.781  36.223  1.00 68.80           C  
ATOM    180 HG11 VAL A  12     -18.143 -10.933  36.014  1.00 68.80           H  
ATOM    181 HG12 VAL A  12     -19.503 -11.534  36.952  1.00 68.80           H  
ATOM    182 HG13 VAL A  12     -19.771 -10.903  35.301  1.00 68.80           H  
ATOM    183  CG2 VAL A  12     -18.814  -8.377  35.819  1.00 68.80           C  
ATOM    184 HG21 VAL A  12     -17.764  -8.617  35.654  1.00 68.80           H  
ATOM    185 HG22 VAL A  12     -19.345  -8.415  34.868  1.00 68.80           H  
ATOM    186 HG23 VAL A  12     -18.872  -7.367  36.223  1.00 68.80           H  
ATOM    187  N   LEU A  13     -22.468 -10.918  37.552  1.00 70.40           N  
ATOM    188  H   LEU A  13     -22.715 -10.871  36.574  1.00 70.40           H  
ATOM    189  CA  LEU A  13     -23.015 -11.994  38.383  1.00 70.40           C  
ATOM    190  HA  LEU A  13     -23.507 -11.560  39.253  1.00 70.40           H  
ATOM    191  C   LEU A  13     -21.862 -12.875  38.875  1.00 70.40           C  
ATOM    192  CB  LEU A  13     -24.015 -12.842  37.573  1.00 70.40           C  
ATOM    193  HB2 LEU A  13     -23.507 -13.208  36.680  1.00 70.40           H  
ATOM    194  HB3 LEU A  13     -24.290 -13.715  38.165  1.00 70.40           H  
ATOM    195  O   LEU A  13     -21.002 -13.218  38.069  1.00 70.40           O  
ATOM    196  CG  LEU A  13     -25.303 -12.110  37.161  1.00 70.40           C  
ATOM    197  HG  LEU A  13     -25.062 -11.129  36.752  1.00 70.40           H  
ATOM    198  CD1 LEU A  13     -26.040 -12.908  36.083  1.00 70.40           C  
ATOM    199 HD11 LEU A  13     -26.216 -13.927  36.425  1.00 70.40           H  
ATOM    200 HD12 LEU A  13     -25.433 -12.916  35.177  1.00 70.40           H  
ATOM    201 HD13 LEU A  13     -26.991 -12.426  35.857  1.00 70.40           H  
ATOM    202  CD2 LEU A  13     -26.244 -11.942  38.353  1.00 70.40           C  
ATOM    203 HD21 LEU A  13     -26.506 -12.914  38.772  1.00 70.40           H  
ATOM    204 HD22 LEU A  13     -25.762 -11.337  39.121  1.00 70.40           H  
ATOM    205 HD23 LEU A  13     -27.149 -11.425  38.037  1.00 70.40           H  
ATOM    206  N   ASP A  14     -21.879 -13.291  40.143  1.00 74.84           N  
ATOM    207  H   ASP A  14     -22.517 -12.842  40.784  1.00 74.84           H  
ATOM    208  CA  ASP A  14     -20.802 -14.091  40.759  1.00 74.84           C  
ATOM    209  HA  ASP A  14     -19.911 -13.472  40.869  1.00 74.84           H  
ATOM    210  C   ASP A  14     -20.401 -15.320  39.927  1.00 74.84           C  
ATOM    211  CB  ASP A  14     -21.242 -14.569  42.156  1.00 74.84           C  
ATOM    212  HB2 ASP A  14     -20.551 -15.345  42.488  1.00 74.84           H  
ATOM    213  HB3 ASP A  14     -22.231 -15.022  42.082  1.00 74.84           H  
ATOM    214  O   ASP A  14     -19.234 -15.674  39.852  1.00 74.84           O  
ATOM    215  CG  ASP A  14     -21.255 -13.484  43.238  1.00 74.84           C  
ATOM    216  OD1 ASP A  14     -20.634 -12.420  43.029  1.00 74.84           O  
ATOM    217  OD2 ASP A  14     -21.921 -13.730  44.269  1.00 74.84           O  
ATOM    218  N   ILE A  15     -21.343 -15.943  39.210  1.00 76.37           N  
ATOM    219  H   ILE A  15     -22.288 -15.594  39.276  1.00 76.37           H  
ATOM    220  CA  ILE A  15     -21.054 -17.089  38.326  1.00 76.37           C  
ATOM    221  HA  ILE A  15     -20.528 -17.838  38.918  1.00 76.37           H  
ATOM    222  C   ILE A  15     -20.118 -16.754  37.149  1.00 76.37           C  
ATOM    223  CB  ILE A  15     -22.361 -17.723  37.806  1.00 76.37           C  
ATOM    224  HB  ILE A  15     -22.087 -18.603  37.224  1.00 76.37           H  
ATOM    225  O   ILE A  15     -19.597 -17.659  36.504  1.00 76.37           O  
ATOM    226  CG1 ILE A  15     -23.144 -16.763  36.879  1.00 76.37           C  
ATOM    227 HG12 ILE A  15     -22.486 -16.423  36.079  1.00 76.37           H  
ATOM    228 HG13 ILE A  15     -23.471 -15.890  37.444  1.00 76.37           H  
ATOM    229  CG2 ILE A  15     -23.222 -18.202  38.990  1.00 76.37           C  
ATOM    230 HG21 ILE A  15     -23.646 -17.353  39.527  1.00 76.37           H  
ATOM    231 HG22 ILE A  15     -22.606 -18.781  39.677  1.00 76.37           H  
ATOM    232 HG23 ILE A  15     -24.028 -18.843  38.634  1.00 76.37           H  
ATOM    233  CD1 ILE A  15     -24.364 -17.405  36.210  1.00 76.37           C  
ATOM    234 HD11 ILE A  15     -24.057 -18.280  35.638  1.00 76.37           H  
ATOM    235 HD12 ILE A  15     -24.827 -16.683  35.538  1.00 76.37           H  
ATOM    236 HD13 ILE A  15     -25.101 -17.695  36.959  1.00 76.37           H  
ATOM    237  N   TYR A  16     -19.936 -15.468  36.851  1.00 70.72           N  
ATOM    238  H   TYR A  16     -20.381 -14.788  37.451  1.00 70.72           H  
ATOM    239  CA  TYR A  16     -19.085 -14.945  35.790  1.00 70.72           C  
ATOM    240  HA  TYR A  16     -18.667 -15.785  35.234  1.00 70.72           H  
ATOM    241  C   TYR A  16     -17.892 -14.139  36.325  1.00 70.72           C  
ATOM    242  CB  TYR A  16     -19.916 -14.088  34.816  1.00 70.72           C  
ATOM    243  HB2 TYR A  16     -19.270 -13.741  34.009  1.00 70.72           H  
ATOM    244  HB3 TYR A  16     -20.262 -13.208  35.359  1.00 70.72           H  
ATOM    245  O   TYR A  16     -17.120 -13.655  35.497  1.00 70.72           O  
ATOM    246  CG  TYR A  16     -21.116 -14.765  34.183  1.00 70.72           C  
ATOM    247  CD1 TYR A  16     -20.963 -15.972  33.475  1.00 70.72           C  
ATOM    248  HD1 TYR A  16     -19.986 -16.422  33.386  1.00 70.72           H  
ATOM    249  CD2 TYR A  16     -22.387 -14.169  34.286  1.00 70.72           C  
ATOM    250  HD2 TYR A  16     -22.485 -13.217  34.788  1.00 70.72           H  
ATOM    251  CE1 TYR A  16     -22.087 -16.604  32.909  1.00 70.72           C  
ATOM    252  HE1 TYR A  16     -21.979 -17.542  32.384  1.00 70.72           H  
ATOM    253  CE2 TYR A  16     -23.514 -14.801  33.729  1.00 70.72           C  
ATOM    254  HE2 TYR A  16     -24.490 -14.346  33.809  1.00 70.72           H  
ATOM    255  OH  TYR A  16     -24.455 -16.640  32.519  1.00 70.72           O  
ATOM    256  HH  TYR A  16     -25.257 -16.146  32.705  1.00 70.72           H  
ATOM    257  CZ  TYR A  16     -23.364 -16.026  33.047  1.00 70.72           C  
ATOM    258  N   SER A  17     -17.707 -13.995  37.648  1.00 76.70           N  
ATOM    259  H   SER A  17     -18.311 -14.484  38.294  1.00 76.70           H  
ATOM    260  CA  SER A  17     -16.600 -13.211  38.231  1.00 76.70           C  
ATOM    261  HA  SER A  17     -16.687 -12.176  37.899  1.00 76.70           H  
ATOM    262  C   SER A  17     -15.225 -13.718  37.797  1.00 76.70           C  
ATOM    263  CB  SER A  17     -16.663 -13.233  39.763  1.00 76.70           C  
ATOM    264  HB2 SER A  17     -17.628 -12.839  40.082  1.00 76.70           H  
ATOM    265  HB3 SER A  17     -15.878 -12.596  40.169  1.00 76.70           H  
ATOM    266  O   SER A  17     -14.297 -12.932  37.628  1.00 76.70           O  
ATOM    267  OG  SER A  17     -16.511 -14.544  40.275  1.00 76.70           O  
ATOM    268  HG  SER A  17     -15.593 -14.823  40.248  1.00 76.70           H  
ATOM    269  N   ASP A  18     -15.132 -15.028  37.569  1.00 73.24           N  
ATOM    270  H   ASP A  18     -15.919 -15.593  37.855  1.00 73.24           H  
ATOM    271  CA  ASP A  18     -13.904 -15.723  37.186  1.00 73.24           C  
ATOM    272  HA  ASP A  18     -13.049 -15.117  37.486  1.00 73.24           H  
ATOM    273  C   ASP A  18     -13.806 -15.925  35.670  1.00 73.24           C  
ATOM    274  CB  ASP A  18     -13.817 -17.060  37.934  1.00 73.24           C  
ATOM    275  HB2 ASP A  18     -12.890 -17.562  37.657  1.00 73.24           H  
ATOM    276  HB3 ASP A  18     -14.648 -17.691  37.620  1.00 73.24           H  
ATOM    277  O   ASP A  18     -12.906 -16.620  35.195  1.00 73.24           O  
ATOM    278  CG  ASP A  18     -13.841 -16.930  39.461  1.00 73.24           C  
ATOM    279  OD1 ASP A  18     -13.668 -15.804  39.984  1.00 73.24           O  
ATOM    280  OD2 ASP A  18     -14.042 -17.983  40.102  1.00 73.24           O  
ATOM    281  N   THR A  19     -14.730 -15.342  34.894  1.00 73.23           N  
ATOM    282  H   THR A  19     -15.392 -14.720  35.336  1.00 73.23           H  
ATOM    283  CA  THR A  19     -14.619 -15.342  33.435  1.00 73.23           C  
ATOM    284  HA  THR A  19     -14.514 -16.377  33.109  1.00 73.23           H  
ATOM    285  C   THR A  19     -13.383 -14.520  33.088  1.00 73.23           C  
ATOM    286  CB  THR A  19     -15.839 -14.744  32.720  1.00 73.23           C  
ATOM    287  HB  THR A  19     -15.874 -13.665  32.874  1.00 73.23           H  
ATOM    288  O   THR A  19     -13.382 -13.314  33.345  1.00 73.23           O  
ATOM    289  CG2 THR A  19     -15.813 -15.038  31.220  1.00 73.23           C  
ATOM    290 HG21 THR A  19     -16.705 -14.617  30.757  1.00 73.23           H  
ATOM    291 HG22 THR A  19     -14.933 -14.581  30.767  1.00 73.23           H  
ATOM    292 HG23 THR A  19     -15.793 -16.115  31.052  1.00 73.23           H  
ATOM    293  OG1 THR A  19     -17.026 -15.298  33.227  1.00 73.23           O  
ATOM    294  HG1 THR A  19     -17.153 -14.836  34.059  1.00 73.23           H  
ATOM    295  N   PRO A  20     -12.320 -15.125  32.533  1.00 63.63           N  
ATOM    296  CA  PRO A  20     -11.133 -14.367  32.179  1.00 63.63           C  
ATOM    297  HA  PRO A  20     -10.703 -13.925  33.077  1.00 63.63           H  
ATOM    298  C   PRO A  20     -11.528 -13.247  31.210  1.00 63.63           C  
ATOM    299  CB  PRO A  20     -10.146 -15.385  31.595  1.00 63.63           C  
ATOM    300  HB2 PRO A  20      -9.451 -15.693  32.377  1.00 63.63           H  
ATOM    301  HB3 PRO A  20      -9.597 -14.982  30.744  1.00 63.63           H  
ATOM    302  O   PRO A  20     -12.193 -13.502  30.204  1.00 63.63           O  
ATOM    303  CG  PRO A  20     -11.008 -16.584  31.197  1.00 63.63           C  
ATOM    304  HG2 PRO A  20     -11.356 -16.451  30.172  1.00 63.63           H  
ATOM    305  HG3 PRO A  20     -10.464 -17.523  31.296  1.00 63.63           H  
ATOM    306  CD  PRO A  20     -12.198 -16.521  32.145  1.00 63.63           C  
ATOM    307  HD2 PRO A  20     -13.089 -16.875  31.628  1.00 63.63           H  
ATOM    308  HD3 PRO A  20     -11.994 -17.137  33.020  1.00 63.63           H  
ATOM    309  N   GLU A  21     -11.134 -12.006  31.524  1.00 65.29           N  
ATOM    310  H   GLU A  21     -10.713 -11.849  32.429  1.00 65.29           H  
ATOM    311  CA  GLU A  21     -11.408 -10.828  30.678  1.00 65.29           C  
ATOM    312  HA  GLU A  21     -12.484 -10.667  30.615  1.00 65.29           H  
ATOM    313  C   GLU A  21     -10.884 -11.033  29.249  1.00 65.29           C  
ATOM    314  CB  GLU A  21     -10.735  -9.571  31.264  1.00 65.29           C  
ATOM    315  HB2 GLU A  21      -9.680  -9.781  31.442  1.00 65.29           H  
ATOM    316  HB3 GLU A  21     -10.800  -8.779  30.518  1.00 65.29           H  
ATOM    317  O   GLU A  21     -11.437 -10.519  28.276  1.00 65.29           O  
ATOM    318  CG  GLU A  21     -11.377  -9.046  32.560  1.00 65.29           C  
ATOM    319  HG2 GLU A  21     -12.450  -8.949  32.396  1.00 65.29           H  
ATOM    320  HG3 GLU A  21     -11.220  -9.779  33.352  1.00 65.29           H  
ATOM    321  CD  GLU A  21     -10.807  -7.680  33.007  1.00 65.29           C  
ATOM    322  OE1 GLU A  21     -11.498  -6.976  33.781  1.00 65.29           O  
ATOM    323  OE2 GLU A  21      -9.695  -7.307  32.566  1.00 65.29           O  
ATOM    324  N   GLU A  22      -9.825 -11.830  29.125  1.00 53.64           N  
ATOM    325  H   GLU A  22      -9.445 -12.230  29.971  1.00 53.64           H  
ATOM    326  CA  GLU A  22      -9.237 -12.233  27.865  1.00 53.64           C  
ATOM    327  HA  GLU A  22      -9.535 -11.530  27.088  1.00 53.64           H  
ATOM    328  C   GLU A  22      -9.757 -13.616  27.468  1.00 53.64           C  
ATOM    329  CB  GLU A  22      -7.707 -12.174  27.968  1.00 53.64           C  
ATOM    330  HB2 GLU A  22      -7.283 -12.582  27.050  1.00 53.64           H  
ATOM    331  HB3 GLU A  22      -7.374 -12.779  28.811  1.00 53.64           H  
ATOM    332  O   GLU A  22      -9.328 -14.651  27.983  1.00 53.64           O  
ATOM    333  CG  GLU A  22      -7.214 -10.724  28.138  1.00 53.64           C  
ATOM    334  HG2 GLU A  22      -7.602 -10.131  27.310  1.00 53.64           H  
ATOM    335  HG3 GLU A  22      -7.617 -10.313  29.064  1.00 53.64           H  
ATOM    336  CD  GLU A  22      -5.683 -10.595  28.172  1.00 53.64           C  
ATOM    337  OE1 GLU A  22      -5.204  -9.449  28.007  1.00 53.64           O  
ATOM    338  OE2 GLU A  22      -4.992 -11.628  28.325  1.00 53.64           O  
ATOM    339  N   SER A  23     -10.645 -13.652  26.471  1.00 48.17           N  
ATOM    340  H   SER A  23     -11.036 -12.784  26.134  1.00 48.17           H  
ATOM    341  CA  SER A  23     -10.790 -14.867  25.677  1.00 48.17           C  
ATOM    342  HA  SER A  23     -11.082 -15.685  26.335  1.00 48.17           H  
ATOM    343  C   SER A  23      -9.423 -15.164  25.070  1.00 48.17           C  
ATOM    344  CB  SER A  23     -11.852 -14.719  24.577  1.00 48.17           C  
ATOM    345  HB2 SER A  23     -12.015 -15.694  24.118  1.00 48.17           H  
ATOM    346  HB3 SER A  23     -12.791 -14.384  25.019  1.00 48.17           H  
ATOM    347  O   SER A  23      -8.872 -14.299  24.378  1.00 48.17           O  
ATOM    348  OG  SER A  23     -11.447 -13.809  23.568  1.00 48.17           O  
ATOM    349  HG  SER A  23     -10.494 -13.714  23.645  1.00 48.17           H  
ATOM    350  N   GLN A  24      -8.892 -16.372  25.268  1.00 41.14           N  
ATOM    351  H   GLN A  24      -9.336 -17.007  25.916  1.00 41.14           H  
ATOM    352  CA  GLN A  24      -7.844 -16.866  24.384  1.00 41.14           C  
ATOM    353  HA  GLN A  24      -6.985 -16.196  24.426  1.00 41.14           H  
ATOM    354  C   GLN A  24      -8.420 -16.836  22.969  1.00 41.14           C  
ATOM    355  CB  GLN A  24      -7.391 -18.284  24.762  1.00 41.14           C  
ATOM    356  HB2 GLN A  24      -6.791 -18.668  23.937  1.00 41.14           H  
ATOM    357  HB3 GLN A  24      -8.256 -18.935  24.889  1.00 41.14           H  
ATOM    358  O   GLN A  24      -9.218 -17.692  22.591  1.00 41.14           O  
ATOM    359  CG  GLN A  24      -6.529 -18.312  26.032  1.00 41.14           C  
ATOM    360  HG2 GLN A  24      -5.773 -17.529  25.967  1.00 41.14           H  
ATOM    361  HG3 GLN A  24      -7.152 -18.112  26.903  1.00 41.14           H  
ATOM    362  CD  GLN A  24      -5.809 -19.646  26.227  1.00 41.14           C  
ATOM    363  NE2 GLN A  24      -4.902 -19.728  27.175  1.00 41.14           N  
ATOM    364 HE21 GLN A  24      -4.464 -20.631  27.288  1.00 41.14           H  
ATOM    365 HE22 GLN A  24      -4.719 -18.941  27.780  1.00 41.14           H  
ATOM    366  OE1 GLN A  24      -6.022 -20.629  25.537  1.00 41.14           O  
ATOM    367  N   VAL A  25      -8.081 -15.798  22.203  1.00 42.73           N  
ATOM    368  H   VAL A  25      -7.556 -15.044  22.623  1.00 42.73           H  
ATOM    369  CA  VAL A  25      -8.420 -15.738  20.789  1.00 42.73           C  
ATOM    370  HA  VAL A  25      -9.489 -15.910  20.669  1.00 42.73           H  
ATOM    371  C   VAL A  25      -7.651 -16.888  20.164  1.00 42.73           C  
ATOM    372  CB  VAL A  25      -8.067 -14.384  20.147  1.00 42.73           C  
ATOM    373  HB  VAL A  25      -6.993 -14.212  20.209  1.00 42.73           H  
ATOM    374  O   VAL A  25      -6.431 -16.829  20.015  1.00 42.73           O  
ATOM    375  CG1 VAL A  25      -8.488 -14.361  18.670  1.00 42.73           C  
ATOM    376 HG11 VAL A  25      -8.246 -13.392  18.234  1.00 42.73           H  
ATOM    377 HG12 VAL A  25      -7.951 -15.129  18.115  1.00 42.73           H  
ATOM    378 HG13 VAL A  25      -9.560 -14.540  18.582  1.00 42.73           H  
ATOM    379  CG2 VAL A  25      -8.781 -13.229  20.861  1.00 42.73           C  
ATOM    380 HG21 VAL A  25      -8.587 -12.290  20.342  1.00 42.73           H  
ATOM    381 HG22 VAL A  25      -9.856 -13.411  20.890  1.00 42.73           H  
ATOM    382 HG23 VAL A  25      -8.412 -13.136  21.882  1.00 42.73           H  
ATOM    383  N   ALA A  26      -8.356 -17.976  19.879  1.00 39.40           N  
ATOM    384  H   ALA A  26      -9.316 -18.030  20.186  1.00 39.40           H  
ATOM    385  CA  ALA A  26      -7.772 -19.093  19.176  1.00 39.40           C  
ATOM    386  HA  ALA A  26      -6.972 -19.505  19.791  1.00 39.40           H  
ATOM    387  C   ALA A  26      -7.179 -18.597  17.846  1.00 39.40           C  
ATOM    388  CB  ALA A  26      -8.844 -20.173  18.980  1.00 39.40           C  
ATOM    389  HB1 ALA A  26      -9.226 -20.493  19.949  1.00 39.40           H  
ATOM    390  HB2 ALA A  26      -8.410 -21.033  18.469  1.00 39.40           H  
ATOM    391  HB3 ALA A  26      -9.666 -19.780  18.381  1.00 39.40           H  
ATOM    392  O   ALA A  26      -7.850 -17.919  17.071  1.00 39.40           O  
ATOM    393  N   SER A  27      -5.948 -19.036  17.574  1.00 45.11           N  
ATOM    394  H   SER A  27      -5.458 -19.479  18.338  1.00 45.11           H  
ATOM    395  CA  SER A  27      -5.347 -19.170  16.243  1.00 45.11           C  
ATOM    396  HA  SER A  27      -4.490 -19.831  16.375  1.00 45.11           H  
ATOM    397  C   SER A  27      -4.820 -17.906  15.537  1.00 45.11           C  
ATOM    398  CB  SER A  27      -6.316 -19.937  15.337  1.00 45.11           C  
ATOM    399  HB2 SER A  27      -6.766 -20.766  15.882  1.00 45.11           H  
ATOM    400  HB3 SER A  27      -7.103 -19.268  14.988  1.00 45.11           H  
ATOM    401  O   SER A  27      -5.562 -17.021  15.120  1.00 45.11           O  
ATOM    402  OG  SER A  27      -5.607 -20.439  14.230  1.00 45.11           O  
ATOM    403  HG  SER A  27      -6.230 -20.633  13.526  1.00 45.11           H  
ATOM    404  N   SER A  28      -3.512 -17.909  15.248  1.00 56.67           N  
ATOM    405  H   SER A  28      -2.985 -18.677  15.638  1.00 56.67           H  
ATOM    406  CA  SER A  28      -2.818 -17.160  14.174  1.00 56.67           C  
ATOM    407  HA  SER A  28      -1.760 -17.400  14.281  1.00 56.67           H  
ATOM    408  C   SER A  28      -2.850 -15.624  14.153  1.00 56.67           C  
ATOM    409  CB  SER A  28      -3.237 -17.710  12.805  1.00 56.67           C  
ATOM    410  HB2 SER A  28      -2.587 -17.304  12.030  1.00 56.67           H  
ATOM    411  HB3 SER A  28      -3.138 -18.796  12.802  1.00 56.67           H  
ATOM    412  O   SER A  28      -2.294 -15.030  13.227  1.00 56.67           O  
ATOM    413  OG  SER A  28      -4.579 -17.359  12.525  1.00 56.67           O  
ATOM    414  HG  SER A  28      -5.068 -17.331  13.350  1.00 56.67           H  
ATOM    415  N   ALA A  29      -3.454 -14.948  15.134  1.00 67.72           N  
ATOM    416  H   ALA A  29      -3.943 -15.454  15.858  1.00 67.72           H  
ATOM    417  CA  ALA A  29      -3.420 -13.487  15.161  1.00 67.72           C  
ATOM    418  HA  ALA A  29      -3.863 -13.140  14.228  1.00 67.72           H  
ATOM    419  C   ALA A  29      -1.959 -12.996  15.263  1.00 67.72           C  
ATOM    420  CB  ALA A  29      -4.288 -12.955  16.305  1.00 67.72           C  
ATOM    421  HB1 ALA A  29      -4.281 -11.865  16.292  1.00 67.72           H  
ATOM    422  HB2 ALA A  29      -3.890 -13.301  17.259  1.00 67.72           H  
ATOM    423  HB3 ALA A  29      -5.310 -13.315  16.192  1.00 67.72           H  
ATOM    424  O   ALA A  29      -1.226 -13.479  16.129  1.00 67.72           O  
ATOM    425  N   PRO A  30      -1.521 -12.044  14.416  1.00 78.51           N  
ATOM    426  CA  PRO A  30      -0.172 -11.502  14.506  1.00 78.51           C  
ATOM    427  HA  PRO A  30       0.537 -12.297  14.278  1.00 78.51           H  
ATOM    428  C   PRO A  30       0.101 -10.946  15.905  1.00 78.51           C  
ATOM    429  CB  PRO A  30      -0.084 -10.413  13.433  1.00 78.51           C  
ATOM    430  HB2 PRO A  30       0.915 -10.365  12.999  1.00 78.51           H  
ATOM    431  HB3 PRO A  30      -0.363  -9.445  13.850  1.00 78.51           H  
ATOM    432  O   PRO A  30      -0.724 -10.216  16.460  1.00 78.51           O  
ATOM    433  CG  PRO A  30      -1.136 -10.841  12.410  1.00 78.51           C  
ATOM    434  HG2 PRO A  30      -0.709 -11.586  11.738  1.00 78.51           H  
ATOM    435  HG3 PRO A  30      -1.524  -9.992  11.848  1.00 78.51           H  
ATOM    436  CD  PRO A  30      -2.218 -11.491  13.266  1.00 78.51           C  
ATOM    437  HD2 PRO A  30      -2.719 -12.267  12.688  1.00 78.51           H  
ATOM    438  HD3 PRO A  30      -2.930 -10.737  13.602  1.00 78.51           H  
ATOM    439  N   THR A  31       1.260 -11.270  16.474  1.00 87.17           N  
ATOM    440  H   THR A  31       1.859 -11.954  16.034  1.00 87.17           H  
ATOM    441  CA  THR A  31       1.693 -10.691  17.749  1.00 87.17           C  
ATOM    442  HA  THR A  31       0.907 -10.872  18.482  1.00 87.17           H  
ATOM    443  C   THR A  31       1.929  -9.190  17.560  1.00 87.17           C  
ATOM    444  CB  THR A  31       2.970 -11.365  18.266  1.00 87.17           C  
ATOM    445  HB  THR A  31       3.800 -11.150  17.593  1.00 87.17           H  
ATOM    446  O   THR A  31       2.620  -8.815  16.612  1.00 87.17           O  
ATOM    447  CG2 THR A  31       3.334 -10.921  19.683  1.00 87.17           C  
ATOM    448 HG21 THR A  31       2.506 -11.121  20.362  1.00 87.17           H  
ATOM    449 HG22 THR A  31       4.217 -11.462  20.023  1.00 87.17           H  
ATOM    450 HG23 THR A  31       3.563  -9.855  19.694  1.00 87.17           H  
ATOM    451  OG1 THR A  31       2.767 -12.757  18.318  1.00 87.17           O  
ATOM    452  HG1 THR A  31       3.525 -13.156  18.750  1.00 87.17           H  
ATOM    453  N   PRO A  32       1.388  -8.309  18.422  1.00 90.30           N  
ATOM    454  CA  PRO A  32       1.664  -6.879  18.343  1.00 90.30           C  
ATOM    455  HA  PRO A  32       1.265  -6.500  17.402  1.00 90.30           H  
ATOM    456  C   PRO A  32       3.168  -6.587  18.423  1.00 90.30           C  
ATOM    457  CB  PRO A  32       0.904  -6.245  19.513  1.00 90.30           C  
ATOM    458  HB2 PRO A  32       1.548  -6.178  20.390  1.00 90.30           H  
ATOM    459  HB3 PRO A  32       0.516  -5.259  19.257  1.00 90.30           H  
ATOM    460  O   PRO A  32       3.849  -7.053  19.336  1.00 90.30           O  
ATOM    461  CG  PRO A  32      -0.218  -7.242  19.802  1.00 90.30           C  
ATOM    462  HG2 PRO A  32      -0.542  -7.196  20.842  1.00 90.30           H  
ATOM    463  HG3 PRO A  32      -1.060  -7.064  19.133  1.00 90.30           H  
ATOM    464  CD  PRO A  32       0.419  -8.588  19.470  1.00 90.30           C  
ATOM    465  HD2 PRO A  32       0.934  -8.982  20.347  1.00 90.30           H  
ATOM    466  HD3 PRO A  32      -0.350  -9.284  19.134  1.00 90.30           H  
ATOM    467  N   VAL A  33       3.679  -5.777  17.494  1.00 93.06           N  
ATOM    468  H   VAL A  33       3.072  -5.456  16.753  1.00 93.06           H  
ATOM    469  CA  VAL A  33       5.073  -5.317  17.479  1.00 93.06           C  
ATOM    470  HA  VAL A  33       5.560  -5.637  18.400  1.00 93.06           H  
ATOM    471  C   VAL A  33       5.093  -3.793  17.440  1.00 93.06           C  
ATOM    472  CB  VAL A  33       5.878  -5.916  16.305  1.00 93.06           C  
ATOM    473  HB  VAL A  33       5.493  -5.523  15.364  1.00 93.06           H  
ATOM    474  O   VAL A  33       4.448  -3.159  16.600  1.00 93.06           O  
ATOM    475  CG1 VAL A  33       7.367  -5.559  16.421  1.00 93.06           C  
ATOM    476 HG11 VAL A  33       7.901  -5.933  15.548  1.00 93.06           H  
ATOM    477 HG12 VAL A  33       7.791  -6.004  17.322  1.00 93.06           H  
ATOM    478 HG13 VAL A  33       7.499  -4.478  16.465  1.00 93.06           H  
ATOM    479  CG2 VAL A  33       5.809  -7.447  16.262  1.00 93.06           C  
ATOM    480 HG21 VAL A  33       6.110  -7.871  17.220  1.00 93.06           H  
ATOM    481 HG22 VAL A  33       4.790  -7.761  16.038  1.00 93.06           H  
ATOM    482 HG23 VAL A  33       6.446  -7.832  15.467  1.00 93.06           H  
ATOM    483  N   THR A  34       5.858  -3.180  18.342  1.00 93.47           N  
ATOM    484  H   THR A  34       6.339  -3.733  19.036  1.00 93.47           H  
ATOM    485  CA  THR A  34       6.100  -1.734  18.304  1.00 93.47           C  
ATOM    486  HA  THR A  34       5.140  -1.222  18.242  1.00 93.47           H  
ATOM    487  C   THR A  34       6.929  -1.392  17.073  1.00 93.47           C  
ATOM    488  CB  THR A  34       6.815  -1.249  19.570  1.00 93.47           C  
ATOM    489  HB  THR A  34       7.772  -1.759  19.675  1.00 93.47           H  
ATOM    490  O   THR A  34       8.029  -1.910  16.902  1.00 93.47           O  
ATOM    491  CG2 THR A  34       7.029   0.265  19.578  1.00 93.47           C  
ATOM    492 HG21 THR A  34       6.078   0.777  19.428  1.00 93.47           H  
ATOM    493 HG22 THR A  34       7.458   0.566  20.533  1.00 93.47           H  
ATOM    494 HG23 THR A  34       7.726   0.548  18.789  1.00 93.47           H  
ATOM    495  OG1 THR A  34       6.004  -1.538  20.684  1.00 93.47           O  
ATOM    496  HG1 THR A  34       6.577  -1.659  21.445  1.00 93.47           H  
ATOM    497  N   TYR A  35       6.415  -0.504  16.221  1.00 94.65           N  
ATOM    498  H   TYR A  35       5.495  -0.123  16.392  1.00 94.65           H  
ATOM    499  CA  TYR A  35       7.156  -0.050  15.049  1.00 94.65           C  
ATOM    500  HA  TYR A  35       7.539  -0.923  14.520  1.00 94.65           H  
ATOM    501  C   TYR A  35       8.369   0.794  15.449  1.00 94.65           C  
ATOM    502  CB  TYR A  35       6.236   0.698  14.077  1.00 94.65           C  
ATOM    503  HB2 TYR A  35       5.736   1.502  14.617  1.00 94.65           H  
ATOM    504  HB3 TYR A  35       5.472   0.015  13.706  1.00 94.65           H  
ATOM    505  O   TYR A  35       8.243   1.792  16.161  1.00 94.65           O  
ATOM    506  CG  TYR A  35       6.984   1.292  12.896  1.00 94.65           C  
ATOM    507  CD1 TYR A  35       7.358   2.649  12.918  1.00 94.65           C  
ATOM    508  HD1 TYR A  35       7.067   3.269  13.754  1.00 94.65           H  
ATOM    509  CD2 TYR A  35       7.382   0.476  11.819  1.00 94.65           C  
ATOM    510  HD2 TYR A  35       7.128  -0.573  11.810  1.00 94.65           H  
ATOM    511  CE1 TYR A  35       8.139   3.193  11.879  1.00 94.65           C  
ATOM    512  HE1 TYR A  35       8.438   4.231  11.899  1.00 94.65           H  
ATOM    513  CE2 TYR A  35       8.160   1.020  10.775  1.00 94.65           C  
ATOM    514  HE2 TYR A  35       8.503   0.399   9.962  1.00 94.65           H  
ATOM    515  OH  TYR A  35       9.337   2.876   9.810  1.00 94.65           O  
ATOM    516  HH  TYR A  35       9.625   3.785   9.919  1.00 94.65           H  
ATOM    517  CZ  TYR A  35       8.556   2.376  10.808  1.00 94.65           C  
ATOM    518  N   SER A  36       9.523   0.409  14.915  1.00 94.49           N  
ATOM    519  H   SER A  36       9.540  -0.454  14.391  1.00 94.49           H  
ATOM    520  CA  SER A  36      10.677   1.273  14.695  1.00 94.49           C  
ATOM    521  HA  SER A  36      10.333   2.307  14.669  1.00 94.49           H  
ATOM    522  C   SER A  36      11.260   0.937  13.323  1.00 94.49           C  
ATOM    523  CB  SER A  36      11.709   1.147  15.827  1.00 94.49           C  
ATOM    524  HB2 SER A  36      11.206   0.864  16.752  1.00 94.49           H  
ATOM    525  HB3 SER A  36      12.169   2.123  15.980  1.00 94.49           H  
ATOM    526  O   SER A  36      11.034  -0.161  12.798  1.00 94.49           O  
ATOM    527  OG  SER A  36      12.739   0.224  15.539  1.00 94.49           O  
ATOM    528  HG  SER A  36      13.532   0.755  15.429  1.00 94.49           H  
ATOM    529  N   ARG A  37      12.007   1.870  12.728  1.00 94.35           N  
ATOM    530  H   ARG A  37      12.248   2.707  13.240  1.00 94.35           H  
ATOM    531  CA  ARG A  37      12.648   1.634  11.431  1.00 94.35           C  
ATOM    532  HA  ARG A  37      11.893   1.331  10.705  1.00 94.35           H  
ATOM    533  C   ARG A  37      13.653   0.488  11.525  1.00 94.35           C  
ATOM    534  CB  ARG A  37      13.301   2.935  10.952  1.00 94.35           C  
ATOM    535  HB2 ARG A  37      14.048   3.257  11.678  1.00 94.35           H  
ATOM    536  HB3 ARG A  37      12.534   3.705  10.875  1.00 94.35           H  
ATOM    537  O   ARG A  37      13.666  -0.385  10.668  1.00 94.35           O  
ATOM    538  CG  ARG A  37      13.970   2.760   9.584  1.00 94.35           C  
ATOM    539  HG2 ARG A  37      14.792   2.048   9.660  1.00 94.35           H  
ATOM    540  HG3 ARG A  37      13.242   2.390   8.861  1.00 94.35           H  
ATOM    541  CD  ARG A  37      14.520   4.102   9.107  1.00 94.35           C  
ATOM    542  HD2 ARG A  37      13.694   4.798   8.958  1.00 94.35           H  
ATOM    543  HD3 ARG A  37      15.172   4.510   9.879  1.00 94.35           H  
ATOM    544  NE  ARG A  37      15.295   3.948   7.867  1.00 94.35           N  
ATOM    545  HE  ARG A  37      16.262   3.673   7.965  1.00 94.35           H  
ATOM    546  NH1 ARG A  37      13.681   4.524   6.303  1.00 94.35           N  
ATOM    547 HH11 ARG A  37      12.912   4.621   6.951  1.00 94.35           H  
ATOM    548 HH12 ARG A  37      13.560   4.758   5.328  1.00 94.35           H  
ATOM    549  NH2 ARG A  37      15.721   4.154   5.649  1.00 94.35           N  
ATOM    550 HH21 ARG A  37      16.719   4.105   5.795  1.00 94.35           H  
ATOM    551 HH22 ARG A  37      15.385   4.568   4.791  1.00 94.35           H  
ATOM    552  CZ  ARG A  37      14.888   4.198   6.637  1.00 94.35           C  
ATOM    553  N   GLU A  38      14.428   0.448  12.602  1.00 95.18           N  
ATOM    554  H   GLU A  38      14.331   1.191  13.279  1.00 95.18           H  
ATOM    555  CA  GLU A  38      15.421  -0.592  12.879  1.00 95.18           C  
ATOM    556  HA  GLU A  38      16.135  -0.636  12.057  1.00 95.18           H  
ATOM    557  C   GLU A  38      14.749  -1.964  12.986  1.00 95.18           C  
ATOM    558  CB  GLU A  38      16.190  -0.297  14.184  1.00 95.18           C  
ATOM    559  HB2 GLU A  38      16.976  -1.047  14.274  1.00 95.18           H  
ATOM    560  HB3 GLU A  38      15.527  -0.430  15.040  1.00 95.18           H  
ATOM    561  O   GLU A  38      15.206  -2.925  12.374  1.00 95.18           O  
ATOM    562  CG  GLU A  38      16.857   1.088  14.271  1.00 95.18           C  
ATOM    563  HG2 GLU A  38      17.469   1.235  13.381  1.00 95.18           H  
ATOM    564  HG3 GLU A  38      17.521   1.090  15.136  1.00 95.18           H  
ATOM    565  CD  GLU A  38      15.860   2.251  14.421  1.00 95.18           C  
ATOM    566  OE1 GLU A  38      16.193   3.368  13.977  1.00 95.18           O  
ATOM    567  OE2 GLU A  38      14.712   2.003  14.883  1.00 95.18           O  
ATOM    568  N   ALA A  39      13.616  -2.049  13.693  1.00 95.31           N  
ATOM    569  H   ALA A  39      13.282  -1.229  14.178  1.00 95.31           H  
ATOM    570  CA  ALA A  39      12.856  -3.287  13.823  1.00 95.31           C  
ATOM    571  HA  ALA A  39      13.527  -4.069  14.177  1.00 95.31           H  
ATOM    572  C   ALA A  39      12.263  -3.761  12.487  1.00 95.31           C  
ATOM    573  CB  ALA A  39      11.756  -3.075  14.869  1.00 95.31           C  
ATOM    574  HB1 ALA A  39      11.064  -2.302  14.535  1.00 95.31           H  
ATOM    575  HB2 ALA A  39      12.202  -2.769  15.815  1.00 95.31           H  
ATOM    576  HB3 ALA A  39      11.209  -4.006  15.019  1.00 95.31           H  
ATOM    577  O   ALA A  39      12.152  -4.967  12.275  1.00 95.31           O  
ATOM    578  N   ALA A  40      11.867  -2.839  11.602  1.00 95.77           N  
ATOM    579  H   ALA A  40      11.951  -1.864  11.853  1.00 95.77           H  
ATOM    580  CA  ALA A  40      11.366  -3.172  10.271  1.00 95.77           C  
ATOM    581  HA  ALA A  40      10.667  -4.004  10.361  1.00 95.77           H  
ATOM    582  C   ALA A  40      12.495  -3.639   9.335  1.00 95.77           C  
ATOM    583  CB  ALA A  40      10.599  -1.967   9.712  1.00 95.77           C  
ATOM    584  HB1 ALA A  40       9.797  -1.695  10.397  1.00 95.77           H  
ATOM    585  HB2 ALA A  40      10.172  -2.228   8.744  1.00 95.77           H  
ATOM    586  HB3 ALA A  40      11.271  -1.117   9.589  1.00 95.77           H  
ATOM    587  O   ALA A  40      12.345  -4.663   8.675  1.00 95.77           O  
ATOM    588  N   VAL A  41      13.632  -2.936   9.326  1.00 96.43           N  
ATOM    589  H   VAL A  41      13.675  -2.103   9.896  1.00 96.43           H  
ATOM    590  CA  VAL A  41      14.815  -3.259   8.505  1.00 96.43           C  
ATOM    591  HA  VAL A  41      14.498  -3.408   7.473  1.00 96.43           H  
ATOM    592  C   VAL A  41      15.488  -4.562   8.948  1.00 96.43           C  
ATOM    593  CB  VAL A  41      15.811  -2.079   8.544  1.00 96.43           C  
ATOM    594  HB  VAL A  41      15.979  -1.792   9.582  1.00 96.43           H  
ATOM    595  O   VAL A  41      15.994  -5.307   8.113  1.00 96.43           O  
ATOM    596  CG1 VAL A  41      17.172  -2.404   7.917  1.00 96.43           C  
ATOM    597 HG11 VAL A  41      17.700  -3.142   8.521  1.00 96.43           H  
ATOM    598 HG12 VAL A  41      17.041  -2.790   6.906  1.00 96.43           H  
ATOM    599 HG13 VAL A  41      17.791  -1.507   7.880  1.00 96.43           H  
ATOM    600  CG2 VAL A  41      15.243  -0.870   7.787  1.00 96.43           C  
ATOM    601 HG21 VAL A  41      15.921  -0.021   7.882  1.00 96.43           H  
ATOM    602 HG22 VAL A  41      14.271  -0.583   8.188  1.00 96.43           H  
ATOM    603 HG23 VAL A  41      15.120  -1.114   6.732  1.00 96.43           H  
ATOM    604  N   ALA A  42      15.466  -4.879  10.245  1.00 95.72           N  
ATOM    605  H   ALA A  42      15.119  -4.195  10.903  1.00 95.72           H  
ATOM    606  CA  ALA A  42      16.049  -6.107  10.786  1.00 95.72           C  
ATOM    607  HA  ALA A  42      17.058  -6.212  10.385  1.00 95.72           H  
ATOM    608  C   ALA A  42      15.278  -7.384  10.404  1.00 95.72           C  
ATOM    609  CB  ALA A  42      16.150  -5.960  12.309  1.00 95.72           C  
ATOM    610  HB1 ALA A  42      16.773  -5.100  12.554  1.00 95.72           H  
ATOM    611  HB2 ALA A  42      16.607  -6.853  12.734  1.00 95.72           H  
ATOM    612  HB3 ALA A  42      15.157  -5.823  12.738  1.00 95.72           H  
ATOM    613  O   ALA A  42      15.738  -8.491  10.694  1.00 95.72           O  
ATOM    614  N   LYS A  43      14.095  -7.269   9.786  1.00 95.69           N  
ATOM    615  H   LYS A  43      13.796  -6.352   9.485  1.00 95.69           H  
ATOM    616  CA  LYS A  43      13.337  -8.440   9.341  1.00 95.69           C  
ATOM    617  HA  LYS A  43      13.340  -9.158  10.161  1.00 95.69           H  
ATOM    618  C   LYS A  43      14.029  -9.079   8.124  1.00 95.69           C  
ATOM    619  CB  LYS A  43      11.885  -8.067   9.035  1.00 95.69           C  
ATOM    620  HB2 LYS A  43      11.398  -8.964   8.651  1.00 95.69           H  
ATOM    621  HB3 LYS A  43      11.866  -7.301   8.259  1.00 95.69           H  
ATOM    622  O   LYS A  43      14.264  -8.369   7.151  1.00 95.69           O  
ATOM    623  CG  LYS A  43      11.090  -7.576  10.253  1.00 95.69           C  
ATOM    624  HG2 LYS A  43      10.109  -7.237   9.919  1.00 95.69           H  
ATOM    625  HG3 LYS A  43      11.608  -6.718  10.682  1.00 95.69           H  
ATOM    626  CD  LYS A  43      10.876  -8.645  11.335  1.00 95.69           C  
ATOM    627  HD2 LYS A  43      11.834  -9.026  11.689  1.00 95.69           H  
ATOM    628  HD3 LYS A  43      10.291  -9.467  10.923  1.00 95.69           H  
ATOM    629  CE  LYS A  43      10.134  -8.018  12.517  1.00 95.69           C  
ATOM    630  HE2 LYS A  43       9.323  -7.397  12.137  1.00 95.69           H  
ATOM    631  HE3 LYS A  43      10.829  -7.368  13.048  1.00 95.69           H  
ATOM    632  NZ  LYS A  43       9.566  -9.045  13.422  1.00 95.69           N  
ATOM    633  HZ1 LYS A  43       9.276  -8.629  14.296  1.00 95.69           H  
ATOM    634  HZ2 LYS A  43       8.704  -9.379  13.015  1.00 95.69           H  
ATOM    635  HZ3 LYS A  43      10.198  -9.815  13.585  1.00 95.69           H  
ATOM    636  N   PRO A  44      14.313 -10.397   8.137  1.00 96.14           N  
ATOM    637  CA  PRO A  44      15.067 -11.037   7.062  1.00 96.14           C  
ATOM    638  HA  PRO A  44      16.042 -10.552   7.009  1.00 96.14           H  
ATOM    639  C   PRO A  44      14.373 -10.956   5.701  1.00 96.14           C  
ATOM    640  CB  PRO A  44      15.271 -12.491   7.492  1.00 96.14           C  
ATOM    641  HB2 PRO A  44      14.458 -13.116   7.120  1.00 96.14           H  
ATOM    642  HB3 PRO A  44      16.235 -12.876   7.160  1.00 96.14           H  
ATOM    643  O   PRO A  44      13.223 -11.375   5.581  1.00 96.14           O  
ATOM    644  CG  PRO A  44      15.181 -12.430   9.010  1.00 96.14           C  
ATOM    645  HG2 PRO A  44      16.144 -12.125   9.421  1.00 96.14           H  
ATOM    646  HG3 PRO A  44      14.863 -13.381   9.437  1.00 96.14           H  
ATOM    647  CD  PRO A  44      14.154 -11.329   9.247  1.00 96.14           C  
ATOM    648  HD2 PRO A  44      14.366 -10.869  10.212  1.00 96.14           H  
ATOM    649  HD3 PRO A  44      13.147 -11.747   9.229  1.00 96.14           H  
ATOM    650  N   ILE A  45      15.078 -10.480   4.677  1.00 97.51           N  
ATOM    651  H   ILE A  45      16.021 -10.167   4.862  1.00 97.51           H  
ATOM    652  CA  ILE A  45      14.627 -10.461   3.277  1.00 97.51           C  
ATOM    653  HA  ILE A  45      13.595 -10.807   3.232  1.00 97.51           H  
ATOM    654  C   ILE A  45      15.447 -11.434   2.432  1.00 97.51           C  
ATOM    655  CB  ILE A  45      14.653  -9.041   2.679  1.00 97.51           C  
ATOM    656  HB  ILE A  45      14.286  -9.113   1.656  1.00 97.51           H  
ATOM    657  O   ILE A  45      16.573 -11.782   2.781  1.00 97.51           O  
ATOM    658  CG1 ILE A  45      16.086  -8.469   2.620  1.00 97.51           C  
ATOM    659 HG12 ILE A  45      16.474  -8.324   3.628  1.00 97.51           H  
ATOM    660 HG13 ILE A  45      16.736  -9.174   2.102  1.00 97.51           H  
ATOM    661  CG2 ILE A  45      13.682  -8.131   3.450  1.00 97.51           C  
ATOM    662 HG21 ILE A  45      12.700  -8.601   3.508  1.00 97.51           H  
ATOM    663 HG22 ILE A  45      13.583  -7.176   2.933  1.00 97.51           H  
ATOM    664 HG23 ILE A  45      14.055  -7.945   4.457  1.00 97.51           H  
ATOM    665  CD1 ILE A  45      16.177  -7.145   1.864  1.00 97.51           C  
ATOM    666 HD11 ILE A  45      15.669  -7.219   0.903  1.00 97.51           H  
ATOM    667 HD12 ILE A  45      15.729  -6.354   2.465  1.00 97.51           H  
ATOM    668 HD13 ILE A  45      17.227  -6.910   1.691  1.00 97.51           H  
ATOM    669  N   VAL A  46      14.886 -11.885   1.318  1.00 97.12           N  
ATOM    670  H   VAL A  46      14.005 -11.491   1.020  1.00 97.12           H  
ATOM    671  CA  VAL A  46      15.532 -12.857   0.437  1.00 97.12           C  
ATOM    672  HA  VAL A  46      16.033 -13.602   1.056  1.00 97.12           H  
ATOM    673  C   VAL A  46      16.591 -12.174  -0.430  1.00 97.12           C  
ATOM    674  CB  VAL A  46      14.488 -13.595  -0.417  1.00 97.12           C  
ATOM    675  HB  VAL A  46      13.961 -12.882  -1.051  1.00 97.12           H  
ATOM    676  O   VAL A  46      16.337 -11.116  -1.004  1.00 97.12           O  
ATOM    677  CG1 VAL A  46      15.154 -14.646  -1.305  1.00 97.12           C  
ATOM    678 HG11 VAL A  46      14.387 -15.214  -1.832  1.00 97.12           H  
ATOM    679 HG12 VAL A  46      15.773 -15.315  -0.706  1.00 97.12           H  
ATOM    680 HG13 VAL A  46      15.772 -14.160  -2.060  1.00 97.12           H  
ATOM    681  CG2 VAL A  46      13.460 -14.320   0.467  1.00 97.12           C  
ATOM    682 HG21 VAL A  46      12.752 -14.864  -0.158  1.00 97.12           H  
ATOM    683 HG22 VAL A  46      12.897 -13.598   1.058  1.00 97.12           H  
ATOM    684 HG23 VAL A  46      13.963 -15.021   1.133  1.00 97.12           H  
ATOM    685  N   THR A  47      17.765 -12.795  -0.559  1.00 95.20           N  
ATOM    686  H   THR A  47      17.952 -13.607   0.012  1.00 95.20           H  
ATOM    687  CA  THR A  47      18.784 -12.384  -1.530  1.00 95.20           C  
ATOM    688  HA  THR A  47      19.030 -11.337  -1.354  1.00 95.20           H  
ATOM    689  C   THR A  47      18.237 -12.535  -2.944  1.00 95.20           C  
ATOM    690  CB  THR A  47      20.072 -13.219  -1.427  1.00 95.20           C  
ATOM    691  HB  THR A  47      19.873 -14.242  -1.748  1.00 95.20           H  
ATOM    692  O   THR A  47      17.881 -13.639  -3.357  1.00 95.20           O  
ATOM    693  CG2 THR A  47      21.186 -12.633  -2.294  1.00 95.20           C  
ATOM    694 HG21 THR A  47      22.149 -13.071  -2.032  1.00 95.20           H  
ATOM    695 HG22 THR A  47      21.236 -11.552  -2.168  1.00 95.20           H  
ATOM    696 HG23 THR A  47      20.986 -12.856  -3.342  1.00 95.20           H  
ATOM    697  OG1 THR A  47      20.580 -13.276  -0.116  1.00 95.20           O  
ATOM    698  HG1 THR A  47      21.459 -13.659  -0.173  1.00 95.20           H  
ATOM    699  N   LEU A  48      18.203 -11.438  -3.695  1.00 93.06           N  
ATOM    700  H   LEU A  48      18.486 -10.557  -3.292  1.00 93.06           H  
ATOM    701  CA  LEU A  48      17.844 -11.456  -5.109  1.00 93.06           C  
ATOM    702  HA  LEU A  48      16.998 -12.127  -5.258  1.00 93.06           H  
ATOM    703  C   LEU A  48      19.015 -11.979  -5.943  1.00 93.06           C  
ATOM    704  CB  LEU A  48      17.440 -10.048  -5.557  1.00 93.06           C  
ATOM    705  HB2 LEU A  48      17.206 -10.072  -6.621  1.00 93.06           H  
ATOM    706  HB3 LEU A  48      18.295  -9.386  -5.425  1.00 93.06           H  
ATOM    707  O   LEU A  48      20.156 -11.550  -5.762  1.00 93.06           O  
ATOM    708  CG  LEU A  48      16.238  -9.468  -4.796  1.00 93.06           C  
ATOM    709  HG  LEU A  48      16.453  -9.434  -3.727  1.00 93.06           H  
ATOM    710  CD1 LEU A  48      16.030  -8.046  -5.275  1.00 93.06           C  
ATOM    711 HD11 LEU A  48      15.775  -8.057  -6.335  1.00 93.06           H  
ATOM    712 HD12 LEU A  48      16.941  -7.466  -5.131  1.00 93.06           H  
ATOM    713 HD13 LEU A  48      15.236  -7.596  -4.680  1.00 93.06           H  
ATOM    714  CD2 LEU A  48      14.944 -10.252  -5.019  1.00 93.06           C  
ATOM    715 HD21 LEU A  48      14.779 -10.409  -6.085  1.00 93.06           H  
ATOM    716 HD22 LEU A  48      14.102  -9.706  -4.594  1.00 93.06           H  
ATOM    717 HD23 LEU A  48      15.025 -11.212  -4.510  1.00 93.06           H  
ATOM    718  N   GLU A  49      18.725 -12.888  -6.870  1.00 87.97           N  
ATOM    719  H   GLU A  49      17.767 -13.189  -6.977  1.00 87.97           H  
ATOM    720  CA  GLU A  49      19.690 -13.305  -7.888  1.00 87.97           C  
ATOM    721  HA  GLU A  49      20.669 -13.435  -7.427  1.00 87.97           H  
ATOM    722  C   GLU A  49      19.797 -12.191  -8.933  1.00 87.97           C  
ATOM    723  CB  GLU A  49      19.278 -14.649  -8.522  1.00 87.97           C  
ATOM    724  HB2 GLU A  49      18.264 -14.566  -8.912  1.00 87.97           H  
ATOM    725  HB3 GLU A  49      19.955 -14.861  -9.350  1.00 87.97           H  
ATOM    726  O   GLU A  49      18.768 -11.722  -9.429  1.00 87.97           O  
ATOM    727  CG  GLU A  49      19.347 -15.818  -7.517  1.00 87.97           C  
ATOM    728  HG2 GLU A  49      20.364 -15.877  -7.128  1.00 87.97           H  
ATOM    729  HG3 GLU A  49      18.686 -15.599  -6.679  1.00 87.97           H  
ATOM    730  CD  GLU A  49      18.956 -17.199  -8.095  1.00 87.97           C  
ATOM    731  OE1 GLU A  49      18.924 -18.179  -7.310  1.00 87.97           O  
ATOM    732  OE2 GLU A  49      18.662 -17.319  -9.304  1.00 87.97           O  
ATOM    733  N   ALA A  50      21.023 -11.754  -9.238  1.00 88.25           N  
ATOM    734  H   ALA A  50      21.826 -12.204  -8.821  1.00 88.25           H  
ATOM    735  CA  ALA A  50      21.266 -10.789 -10.304  1.00 88.25           C  
ATOM    736  HA  ALA A  50      20.714  -9.879 -10.067  1.00 88.25           H  
ATOM    737  C   ALA A  50      20.750 -11.353 -11.640  1.00 88.25           C  
ATOM    738  CB  ALA A  50      22.760 -10.446 -10.364  1.00 88.25           C  
ATOM    739  HB1 ALA A  50      23.336 -11.344 -10.590  1.00 88.25           H  
ATOM    740  HB2 ALA A  50      23.087 -10.028  -9.413  1.00 88.25           H  
ATOM    741  HB3 ALA A  50      22.935  -9.717 -11.155  1.00 88.25           H  
ATOM    742  O   ALA A  50      20.915 -12.552 -11.890  1.00 88.25           O  
ATOM    743  N   PRO A  51      20.112 -10.525 -12.485  1.00 87.10           N  
ATOM    744  CA  PRO A  51      19.723 -10.966 -13.816  1.00 87.10           C  
ATOM    745  HA  PRO A  51      19.045 -11.816 -13.734  1.00 87.10           H  
ATOM    746  C   PRO A  51      20.968 -11.348 -14.638  1.00 87.10           C  
ATOM    747  CB  PRO A  51      18.997  -9.773 -14.439  1.00 87.10           C  
ATOM    748  HB2 PRO A  51      19.064  -9.763 -15.527  1.00 87.10           H  
ATOM    749  HB3 PRO A  51      17.957  -9.756 -14.112  1.00 87.10           H  
ATOM    750  O   PRO A  51      22.072 -10.902 -14.319  1.00 87.10           O  
ATOM    751  CG  PRO A  51      19.752  -8.604 -13.814  1.00 87.10           C  
ATOM    752  HG2 PRO A  51      19.199  -7.668 -13.889  1.00 87.10           H  
ATOM    753  HG3 PRO A  51      20.722  -8.492 -14.299  1.00 87.10           H  
ATOM    754  CD  PRO A  51      19.948  -9.080 -12.375  1.00 87.10           C  
ATOM    755  HD2 PRO A  51      20.828  -8.602 -11.945  1.00 87.10           H  
ATOM    756  HD3 PRO A  51      19.060  -8.857 -11.784  1.00 87.10           H  
ATOM    757  N   PRO A  52      20.799 -12.137 -15.711  1.00 92.57           N  
ATOM    758  CA  PRO A  52      21.866 -12.383 -16.675  1.00 92.57           C  
ATOM    759  HA  PRO A  52      22.644 -12.974 -16.190  1.00 92.57           H  
ATOM    760  C   PRO A  52      22.482 -11.092 -17.239  1.00 92.57           C  
ATOM    761  CB  PRO A  52      21.214 -13.204 -17.786  1.00 92.57           C  
ATOM    762  HB2 PRO A  52      20.835 -12.536 -18.559  1.00 92.57           H  
ATOM    763  HB3 PRO A  52      21.914 -13.926 -18.208  1.00 92.57           H  
ATOM    764  O   PRO A  52      21.788 -10.087 -17.400  1.00 92.57           O  
ATOM    765  CG  PRO A  52      20.031 -13.891 -17.107  1.00 92.57           C  
ATOM    766  HG2 PRO A  52      20.373 -14.795 -16.604  1.00 92.57           H  
ATOM    767  HG3 PRO A  52      19.233 -14.120 -17.813  1.00 92.57           H  
ATOM    768  CD  PRO A  52      19.591 -12.865 -16.069  1.00 92.57           C  
ATOM    769  HD2 PRO A  52      19.161 -13.378 -15.209  1.00 92.57           H  
ATOM    770  HD3 PRO A  52      18.862 -12.182 -16.506  1.00 92.57           H  
ATOM    771  N   ASP A  53      23.767 -11.146 -17.598  1.00 90.62           N  
ATOM    772  H   ASP A  53      24.296 -11.977 -17.376  1.00 90.62           H  
ATOM    773  CA  ASP A  53      24.520  -9.985 -18.097  1.00 90.62           C  
ATOM    774  HA  ASP A  53      24.350  -9.139 -17.431  1.00 90.62           H  
ATOM    775  C   ASP A  53      24.105  -9.551 -19.514  1.00 90.62           C  
ATOM    776  CB  ASP A  53      26.024 -10.309 -18.099  1.00 90.62           C  
ATOM    777  HB2 ASP A  53      26.194 -11.190 -18.718  1.00 90.62           H  
ATOM    778  HB3 ASP A  53      26.562  -9.477 -18.554  1.00 90.62           H  
ATOM    779  O   ASP A  53      24.332  -8.405 -19.907  1.00 90.62           O  
ATOM    780  CG  ASP A  53      26.614 -10.537 -16.704  1.00 90.62           C  
ATOM    781  OD1 ASP A  53      26.294  -9.747 -15.789  1.00 90.62           O  
ATOM    782  OD2 ASP A  53      27.412 -11.493 -16.572  1.00 90.62           O  
ATOM    783  N   THR A  54      23.515 -10.457 -20.303  1.00 94.45           N  
ATOM    784  H   THR A  54      23.305 -11.366 -19.917  1.00 94.45           H  
ATOM    785  CA  THR A  54      23.110 -10.174 -21.686  1.00 94.45           C  
ATOM    786  HA  THR A  54      23.520  -9.203 -21.961  1.00 94.45           H  
ATOM    787  C   THR A  54      21.594 -10.060 -21.822  1.00 94.45           C  
ATOM    788  CB  THR A  54      23.691 -11.165 -22.711  1.00 94.45           C  
ATOM    789  HB  THR A  54      23.649 -10.663 -23.678  1.00 94.45           H  
ATOM    790  O   THR A  54      20.829 -10.809 -21.211  1.00 94.45           O  
ATOM    791  CG2 THR A  54      25.148 -11.553 -22.468  1.00 94.45           C  
ATOM    792 HG21 THR A  54      25.758 -10.655 -22.369  1.00 94.45           H  
ATOM    793 HG22 THR A  54      25.508 -12.145 -23.309  1.00 94.45           H  
ATOM    794 HG23 THR A  54      25.229 -12.149 -21.559  1.00 94.45           H  
ATOM    795  OG1 THR A  54      22.908 -12.324 -22.833  1.00 94.45           O  
ATOM    796  HG1 THR A  54      23.266 -13.031 -22.291  1.00 94.45           H  
ATOM    797  N   HIS A  55      21.136  -9.142 -22.680  1.00 95.10           N  
ATOM    798  H   HIS A  55      21.790  -8.504 -23.110  1.00 95.10           H  
ATOM    799  CA  HIS A  55      19.706  -8.972 -22.954  1.00 95.10           C  
ATOM    800  HA  HIS A  55      19.193  -8.759 -22.016  1.00 95.10           H  
ATOM    801  C   HIS A  55      19.063 -10.247 -23.527  1.00 95.10           C  
ATOM    802  CB  HIS A  55      19.505  -7.789 -23.916  1.00 95.10           C  
ATOM    803  HB2 HIS A  55      18.450  -7.745 -24.188  1.00 95.10           H  
ATOM    804  HB3 HIS A  55      20.068  -7.976 -24.830  1.00 95.10           H  
ATOM    805  O   HIS A  55      17.938 -10.581 -23.166  1.00 95.10           O  
ATOM    806  CG  HIS A  55      19.893  -6.432 -23.376  1.00 95.10           C  
ATOM    807  CD2 HIS A  55      20.047  -6.061 -22.064  1.00 95.10           C  
ATOM    808  HD2 HIS A  55      19.932  -6.700 -21.200  1.00 95.10           H  
ATOM    809  ND1 HIS A  55      20.118  -5.308 -24.138  1.00 95.10           N  
ATOM    810  HD1 HIS A  55      20.023  -5.234 -25.141  1.00 95.10           H  
ATOM    811  CE1 HIS A  55      20.413  -4.294 -23.310  1.00 95.10           C  
ATOM    812  HE1 HIS A  55      20.636  -3.284 -23.620  1.00 95.10           H  
ATOM    813  NE2 HIS A  55      20.370  -4.701 -22.034  1.00 95.10           N  
ATOM    814  N   ALA A  56      19.783 -10.996 -24.368  1.00 94.89           N  
ATOM    815  H   ALA A  56      20.734 -10.724 -24.572  1.00 94.89           H  
ATOM    816  CA  ALA A  56      19.287 -12.247 -24.942  1.00 94.89           C  
ATOM    817  HA  ALA A  56      18.344 -12.053 -25.454  1.00 94.89           H  
ATOM    818  C   ALA A  56      19.018 -13.316 -23.868  1.00 94.89           C  
ATOM    819  CB  ALA A  56      20.310 -12.736 -25.973  1.00 94.89           C  
ATOM    820  HB1 ALA A  56      21.264 -12.940 -25.487  1.00 94.89           H  
ATOM    821  HB2 ALA A  56      20.448 -11.984 -26.749  1.00 94.89           H  
ATOM    822  HB3 ALA A  56      19.946 -13.655 -26.433  1.00 94.89           H  
ATOM    823  O   ALA A  56      17.995 -14.005 -23.918  1.00 94.89           O  
ATOM    824  N   ASP A  57      19.891 -13.417 -22.863  1.00 96.14           N  
ATOM    825  H   ASP A  57      20.735 -12.862 -22.881  1.00 96.14           H  
ATOM    826  CA  ASP A  57      19.716 -14.358 -21.756  1.00 96.14           C  
ATOM    827  HA  ASP A  57      19.495 -15.347 -22.158  1.00 96.14           H  
ATOM    828  C   ASP A  57      18.550 -13.949 -20.847  1.00 96.14           C  
ATOM    829  CB  ASP A  57      21.008 -14.455 -20.938  1.00 96.14           C  
ATOM    830  HB2 ASP A  57      21.272 -13.457 -20.589  1.00 96.14           H  
ATOM    831  HB3 ASP A  57      20.823 -15.090 -20.071  1.00 96.14           H  
ATOM    832  O   ASP A  57      17.796 -14.807 -20.389  1.00 96.14           O  
ATOM    833  CG  ASP A  57      22.193 -15.036 -21.707  1.00 96.14           C  
ATOM    834  OD1 ASP A  57      21.977 -15.932 -22.550  1.00 96.14           O  
ATOM    835  OD2 ASP A  57      23.320 -14.550 -21.446  1.00 96.14           O  
ATOM    836  N   VAL A  58      18.348 -12.643 -20.625  1.00 96.48           N  
ATOM    837  H   VAL A  58      19.020 -11.993 -21.007  1.00 96.48           H  
ATOM    838  CA  VAL A  58      17.184 -12.116 -19.891  1.00 96.48           C  
ATOM    839  HA  VAL A  58      17.154 -12.577 -18.904  1.00 96.48           H  
ATOM    840  C   VAL A  58      15.877 -12.482 -20.599  1.00 96.48           C  
ATOM    841  CB  VAL A  58      17.289 -10.587 -19.710  1.00 96.48           C  
ATOM    842  HB  VAL A  58      17.494 -10.123 -20.675  1.00 96.48           H  
ATOM    843  O   VAL A  58      14.951 -12.985 -19.957  1.00 96.48           O  
ATOM    844  CG1 VAL A  58      15.995  -9.981 -19.149  1.00 96.48           C  
ATOM    845 HG11 VAL A  58      16.158  -8.939 -18.872  1.00 96.48           H  
ATOM    846 HG12 VAL A  58      15.669 -10.550 -18.279  1.00 96.48           H  
ATOM    847 HG13 VAL A  58      15.212 -10.005 -19.908  1.00 96.48           H  
ATOM    848  CG2 VAL A  58      18.425 -10.215 -18.752  1.00 96.48           C  
ATOM    849 HG21 VAL A  58      19.362 -10.674 -19.067  1.00 96.48           H  
ATOM    850 HG22 VAL A  58      18.185 -10.543 -17.740  1.00 96.48           H  
ATOM    851 HG23 VAL A  58      18.566  -9.135 -18.750  1.00 96.48           H  
ATOM    852  N   ILE A  59      15.808 -12.272 -21.917  1.00 96.69           N  
ATOM    853  H   ILE A  59      16.595 -11.833 -22.372  1.00 96.69           H  
ATOM    854  CA  ILE A  59      14.632 -12.607 -22.732  1.00 96.69           C  
ATOM    855  HA  ILE A  59      13.757 -12.115 -22.306  1.00 96.69           H  
ATOM    856  C   ILE A  59      14.360 -14.116 -22.684  1.00 96.69           C  
ATOM    857  CB  ILE A  59      14.819 -12.089 -24.178  1.00 96.69           C  
ATOM    858  HB  ILE A  59      15.774 -12.456 -24.554  1.00 96.69           H  
ATOM    859  O   ILE A  59      13.231 -14.531 -22.419  1.00 96.69           O  
ATOM    860  CG1 ILE A  59      14.828 -10.542 -24.214  1.00 96.69           C  
ATOM    861 HG12 ILE A  59      15.347 -10.144 -23.341  1.00 96.69           H  
ATOM    862 HG13 ILE A  59      13.803 -10.171 -24.178  1.00 96.69           H  
ATOM    863  CG2 ILE A  59      13.699 -12.610 -25.098  1.00 96.69           C  
ATOM    864 HG21 ILE A  59      13.767 -13.692 -25.211  1.00 96.69           H  
ATOM    865 HG22 ILE A  59      13.787 -12.171 -26.091  1.00 96.69           H  
ATOM    866 HG23 ILE A  59      12.724 -12.347 -24.688  1.00 96.69           H  
ATOM    867  CD1 ILE A  59      15.520  -9.971 -25.459  1.00 96.69           C  
ATOM    868 HD11 ILE A  59      16.572 -10.257 -25.462  1.00 96.69           H  
ATOM    869 HD12 ILE A  59      15.054 -10.343 -26.371  1.00 96.69           H  
ATOM    870 HD13 ILE A  59      15.449  -8.884 -25.442  1.00 96.69           H  
ATOM    871  N   THR A  60      15.400 -14.937 -22.856  1.00 96.91           N  
ATOM    872  H   THR A  60      16.295 -14.524 -23.075  1.00 96.91           H  
ATOM    873  CA  THR A  60      15.297 -16.404 -22.813  1.00 96.91           C  
ATOM    874  HA  THR A  60      14.571 -16.729 -23.559  1.00 96.91           H  
ATOM    875  C   THR A  60      14.820 -16.896 -21.444  1.00 96.91           C  
ATOM    876  CB  THR A  60      16.652 -17.048 -23.147  1.00 96.91           C  
ATOM    877  HB  THR A  60      17.390 -16.760 -22.398  1.00 96.91           H  
ATOM    878  O   THR A  60      13.939 -17.754 -21.358  1.00 96.91           O  
ATOM    879  CG2 THR A  60      16.574 -18.574 -23.207  1.00 96.91           C  
ATOM    880 HG21 THR A  60      16.363 -18.984 -22.220  1.00 96.91           H  
ATOM    881 HG22 THR A  60      15.793 -18.877 -23.904  1.00 96.91           H  
ATOM    882 HG23 THR A  60      17.531 -18.968 -23.550  1.00 96.91           H  
ATOM    883  OG1 THR A  60      17.098 -16.614 -24.410  1.00 96.91           O  
ATOM    884  HG1 THR A  60      17.448 -15.726 -24.314  1.00 96.91           H  
ATOM    885  N   LEU A  61      15.361 -16.335 -20.358  1.00 96.98           N  
ATOM    886  H   LEU A  61      16.097 -15.655 -20.485  1.00 96.98           H  
ATOM    887  CA  LEU A  61      14.967 -16.667 -18.988  1.00 96.98           C  
ATOM    888  HA  LEU A  61      15.084 -17.741 -18.848  1.00 96.98           H  
ATOM    889  C   LEU A  61      13.498 -16.320 -18.726  1.00 96.98           C  
ATOM    890  CB  LEU A  61      15.904 -15.923 -18.020  1.00 96.98           C  
ATOM    891  HB2 LEU A  61      15.855 -14.856 -18.239  1.00 96.98           H  
ATOM    892  HB3 LEU A  61      16.925 -16.253 -18.212  1.00 96.98           H  
ATOM    893  O   LEU A  61      12.764 -17.134 -18.164  1.00 96.98           O  
ATOM    894  CG  LEU A  61      15.591 -16.121 -16.526  1.00 96.98           C  
ATOM    895  HG  LEU A  61      14.592 -15.745 -16.303  1.00 96.98           H  
ATOM    896  CD1 LEU A  61      15.673 -17.590 -16.104  1.00 96.98           C  
ATOM    897 HD11 LEU A  61      16.646 -18.000 -16.373  1.00 96.98           H  
ATOM    898 HD12 LEU A  61      14.887 -18.161 -16.599  1.00 96.98           H  
ATOM    899 HD13 LEU A  61      15.528 -17.672 -15.027  1.00 96.98           H  
ATOM    900  CD2 LEU A  61      16.597 -15.315 -15.703  1.00 96.98           C  
ATOM    901 HD21 LEU A  61      16.431 -15.469 -14.636  1.00 96.98           H  
ATOM    902 HD22 LEU A  61      17.613 -15.628 -15.946  1.00 96.98           H  
ATOM    903 HD23 LEU A  61      16.488 -14.255 -15.930  1.00 96.98           H  
ATOM    904  N   PHE A  62      13.056 -15.138 -19.158  1.00 97.06           N  
ATOM    905  H   PHE A  62      13.706 -14.513 -19.614  1.00 97.06           H  
ATOM    906  CA  PHE A  62      11.663 -14.726 -19.032  1.00 97.06           C  
ATOM    907  HA  PHE A  62      11.377 -14.768 -17.981  1.00 97.06           H  
ATOM    908  C   PHE A  62      10.724 -15.669 -19.794  1.00 97.06           C  
ATOM    909  CB  PHE A  62      11.513 -13.283 -19.518  1.00 97.06           C  
ATOM    910  HB2 PHE A  62      11.897 -13.201 -20.535  1.00 97.06           H  
ATOM    911  HB3 PHE A  62      12.121 -12.634 -18.886  1.00 97.06           H  
ATOM    912  O   PHE A  62       9.762 -16.164 -19.208  1.00 97.06           O  
ATOM    913  CG  PHE A  62      10.079 -12.798 -19.491  1.00 97.06           C  
ATOM    914  CD1 PHE A  62       9.311 -12.790 -20.671  1.00 97.06           C  
ATOM    915  HD1 PHE A  62       9.747 -13.126 -21.600  1.00 97.06           H  
ATOM    916  CD2 PHE A  62       9.499 -12.390 -18.276  1.00 97.06           C  
ATOM    917  HD2 PHE A  62      10.082 -12.410 -17.367  1.00 97.06           H  
ATOM    918  CE1 PHE A  62       7.977 -12.345 -20.638  1.00 97.06           C  
ATOM    919  HE1 PHE A  62       7.381 -12.343 -21.538  1.00 97.06           H  
ATOM    920  CE2 PHE A  62       8.171 -11.928 -18.249  1.00 97.06           C  
ATOM    921  HE2 PHE A  62       7.732 -11.594 -17.321  1.00 97.06           H  
ATOM    922  CZ  PHE A  62       7.414 -11.899 -19.431  1.00 97.06           C  
ATOM    923  HZ  PHE A  62       6.395 -11.541 -19.411  1.00 97.06           H  
ATOM    924  N   GLN A  63      11.022 -15.964 -21.063  1.00 96.06           N  
ATOM    925  H   GLN A  63      11.840 -15.540 -21.477  1.00 96.06           H  
ATOM    926  CA  GLN A  63      10.225 -16.877 -21.890  1.00 96.06           C  
ATOM    927  HA  GLN A  63       9.206 -16.499 -21.969  1.00 96.06           H  
ATOM    928  C   GLN A  63      10.138 -18.272 -21.264  1.00 96.06           C  
ATOM    929  CB  GLN A  63      10.832 -16.952 -23.297  1.00 96.06           C  
ATOM    930  HB2 GLN A  63      11.902 -17.142 -23.215  1.00 96.06           H  
ATOM    931  HB3 GLN A  63      10.377 -17.782 -23.838  1.00 96.06           H  
ATOM    932  O   GLN A  63       9.039 -18.788 -21.078  1.00 96.06           O  
ATOM    933  CG  GLN A  63      10.590 -15.664 -24.099  1.00 96.06           C  
ATOM    934  HG2 GLN A  63       9.521 -15.563 -24.289  1.00 96.06           H  
ATOM    935  HG3 GLN A  63      10.913 -14.795 -23.525  1.00 96.06           H  
ATOM    936  CD  GLN A  63      11.328 -15.650 -25.434  1.00 96.06           C  
ATOM    937  NE2 GLN A  63      11.087 -14.664 -26.270  1.00 96.06           N  
ATOM    938 HE21 GLN A  63      11.629 -14.676 -27.123  1.00 96.06           H  
ATOM    939 HE22 GLN A  63      10.462 -13.909 -26.028  1.00 96.06           H  
ATOM    940  OE1 GLN A  63      12.137 -16.502 -25.759  1.00 96.06           O  
ATOM    941  N   THR A  64      11.274 -18.811 -20.807  1.00 96.29           N  
ATOM    942  H   THR A  64      12.136 -18.319 -20.995  1.00 96.29           H  
ATOM    943  CA  THR A  64      11.335 -20.113 -20.126  1.00 96.29           C  
ATOM    944  HA  THR A  64      11.014 -20.888 -20.822  1.00 96.29           H  
ATOM    945  C   THR A  64      10.406 -20.164 -18.912  1.00 96.29           C  
ATOM    946  CB  THR A  64      12.767 -20.423 -19.659  1.00 96.29           C  
ATOM    947  HB  THR A  64      13.082 -19.667 -18.939  1.00 96.29           H  
ATOM    948  O   THR A  64       9.755 -21.175 -18.682  1.00 96.29           O  
ATOM    949  CG2 THR A  64      12.897 -21.800 -19.004  1.00 96.29           C  
ATOM    950 HG21 THR A  64      12.355 -21.820 -18.058  1.00 96.29           H  
ATOM    951 HG22 THR A  64      13.949 -22.010 -18.808  1.00 96.29           H  
ATOM    952 HG23 THR A  64      12.494 -22.562 -19.671  1.00 96.29           H  
ATOM    953  OG1 THR A  64      13.673 -20.415 -20.736  1.00 96.29           O  
ATOM    954  HG1 THR A  64      13.723 -19.519 -21.078  1.00 96.29           H  
ATOM    955  N   ILE A  65      10.318 -19.086 -18.124  1.00 96.09           N  
ATOM    956  H   ILE A  65      10.873 -18.273 -18.351  1.00 96.09           H  
ATOM    957  CA  ILE A  65       9.400 -19.030 -16.976  1.00 96.09           C  
ATOM    958  HA  ILE A  65       9.482 -19.965 -16.422  1.00 96.09           H  
ATOM    959  C   ILE A  65       7.946 -18.931 -17.444  1.00 96.09           C  
ATOM    960  CB  ILE A  65       9.783 -17.886 -16.013  1.00 96.09           C  
ATOM    961  HB  ILE A  65       9.831 -16.952 -16.572  1.00 96.09           H  
ATOM    962  O   ILE A  65       7.074 -19.610 -16.897  1.00 96.09           O  
ATOM    963  CG1 ILE A  65      11.163 -18.184 -15.388  1.00 96.09           C  
ATOM    964 HG12 ILE A  65      11.076 -19.021 -14.695  1.00 96.09           H  
ATOM    965 HG13 ILE A  65      11.871 -18.480 -16.162  1.00 96.09           H  
ATOM    966  CG2 ILE A  65       8.744 -17.745 -14.881  1.00 96.09           C  
ATOM    967 HG21 ILE A  65       8.693 -18.677 -14.318  1.00 96.09           H  
ATOM    968 HG22 ILE A  65       7.752 -17.531 -15.279  1.00 96.09           H  
ATOM    969 HG23 ILE A  65       9.014 -16.928 -14.211  1.00 96.09           H  
ATOM    970  CD1 ILE A  65      11.774 -16.992 -14.653  1.00 96.09           C  
ATOM    971 HD11 ILE A  65      12.756 -17.299 -14.291  1.00 96.09           H  
ATOM    972 HD12 ILE A  65      11.886 -16.149 -15.334  1.00 96.09           H  
ATOM    973 HD13 ILE A  65      11.164 -16.702 -13.798  1.00 96.09           H  
ATOM    974  N   MET A  66       7.669 -18.083 -18.438  1.00 96.01           N  
ATOM    975  H   MET A  66       8.433 -17.601 -18.889  1.00 96.01           H  
ATOM    976  CA  MET A  66       6.310 -17.861 -18.935  1.00 96.01           C  
ATOM    977  HA  MET A  66       5.674 -17.620 -18.083  1.00 96.01           H  
ATOM    978  C   MET A  66       5.697 -19.116 -19.572  1.00 96.01           C  
ATOM    979  CB  MET A  66       6.275 -16.671 -19.905  1.00 96.01           C  
ATOM    980  HB2 MET A  66       7.004 -16.826 -20.700  1.00 96.01           H  
ATOM    981  HB3 MET A  66       5.286 -16.628 -20.361  1.00 96.01           H  
ATOM    982  O   MET A  66       4.483 -19.307 -19.451  1.00 96.01           O  
ATOM    983  CG  MET A  66       6.538 -15.314 -19.235  1.00 96.01           C  
ATOM    984  HG2 MET A  66       7.579 -15.262 -18.916  1.00 96.01           H  
ATOM    985  HG3 MET A  66       6.401 -14.544 -19.994  1.00 96.01           H  
ATOM    986  SD  MET A  66       5.477 -14.897 -17.813  1.00 96.01           S  
ATOM    987  CE  MET A  66       6.726 -14.967 -16.503  1.00 96.01           C  
ATOM    988  HE1 MET A  66       7.419 -14.133 -16.618  1.00 96.01           H  
ATOM    989  HE2 MET A  66       7.283 -15.899 -16.592  1.00 96.01           H  
ATOM    990  HE3 MET A  66       6.244 -14.911 -15.527  1.00 96.01           H  
ATOM    991  N   ASP A  67       6.511 -20.005 -20.150  1.00 94.09           N  
ATOM    992  H   ASP A  67       7.471 -19.735 -20.312  1.00 94.09           H  
ATOM    993  CA  ASP A  67       6.065 -21.264 -20.760  1.00 94.09           C  
ATOM    994  HA  ASP A  67       5.377 -21.038 -21.575  1.00 94.09           H  
ATOM    995  C   ASP A  67       5.316 -22.178 -19.775  1.00 94.09           C  
ATOM    996  CB  ASP A  67       7.276 -22.018 -21.340  1.00 94.09           C  
ATOM    997  HB2 ASP A  67       8.065 -22.067 -20.590  1.00 94.09           H  
ATOM    998  HB3 ASP A  67       6.969 -23.041 -21.561  1.00 94.09           H  
ATOM    999  O   ASP A  67       4.302 -22.788 -20.129  1.00 94.09           O  
ATOM   1000  CG  ASP A  67       7.833 -21.420 -22.637  1.00 94.09           C  
ATOM   1001  OD1 ASP A  67       7.107 -20.629 -23.282  1.00 94.09           O  
ATOM   1002  OD2 ASP A  67       8.955 -21.833 -23.005  1.00 94.09           O  
ATOM   1003  N   HIS A  68       5.759 -22.263 -18.513  1.00 93.26           N  
ATOM   1004  H   HIS A  68       6.623 -21.792 -18.286  1.00 93.26           H  
ATOM   1005  CA  HIS A  68       5.094 -23.090 -17.494  1.00 93.26           C  
ATOM   1006  HA  HIS A  68       4.396 -23.756 -18.001  1.00 93.26           H  
ATOM   1007  C   HIS A  68       4.245 -22.308 -16.492  1.00 93.26           C  
ATOM   1008  CB  HIS A  68       6.103 -24.000 -16.788  1.00 93.26           C  
ATOM   1009  HB2 HIS A  68       5.580 -24.604 -16.046  1.00 93.26           H  
ATOM   1010  HB3 HIS A  68       6.524 -24.679 -17.529  1.00 93.26           H  
ATOM   1011  O   HIS A  68       3.325 -22.902 -15.914  1.00 93.26           O  
ATOM   1012  CG  HIS A  68       7.245 -23.287 -16.111  1.00 93.26           C  
ATOM   1013  CD2 HIS A  68       7.285 -22.796 -14.838  1.00 93.26           C  
ATOM   1014  HD2 HIS A  68       6.477 -22.794 -14.121  1.00 93.26           H  
ATOM   1015  ND1 HIS A  68       8.480 -23.088 -16.701  1.00 93.26           N  
ATOM   1016  CE1 HIS A  68       9.228 -22.431 -15.806  1.00 93.26           C  
ATOM   1017  HE1 HIS A  68      10.243 -22.107 -15.982  1.00 93.26           H  
ATOM   1018  NE2 HIS A  68       8.547 -22.266 -14.660  1.00 93.26           N  
ATOM   1019  HE2 HIS A  68       8.919 -21.842 -13.822  1.00 93.26           H  
ATOM   1020  N   ALA A  69       4.490 -21.005 -16.317  1.00 93.74           N  
ATOM   1021  H   ALA A  69       5.265 -20.609 -16.829  1.00 93.74           H  
ATOM   1022  CA  ALA A  69       3.894 -20.172 -15.269  1.00 93.74           C  
ATOM   1023  HA  ALA A  69       4.252 -20.521 -14.300  1.00 93.74           H  
ATOM   1024  C   ALA A  69       2.356 -20.185 -15.222  1.00 93.74           C  
ATOM   1025  CB  ALA A  69       4.395 -18.743 -15.468  1.00 93.74           C  
ATOM   1026  HB1 ALA A  69       4.205 -18.411 -16.488  1.00 93.74           H  
ATOM   1027  HB2 ALA A  69       5.462 -18.687 -15.251  1.00 93.74           H  
ATOM   1028  HB3 ALA A  69       3.868 -18.089 -14.773  1.00 93.74           H  
ATOM   1029  O   ALA A  69       1.763 -20.007 -14.153  1.00 93.74           O  
ATOM   1030  N   ASN A  70       1.699 -20.432 -16.360  1.00 92.72           N  
ATOM   1031  H   ASN A  70       2.254 -20.519 -17.199  1.00 92.72           H  
ATOM   1032  CA  ASN A  70       0.240 -20.540 -16.452  1.00 92.72           C  
ATOM   1033  HA  ASN A  70      -0.207 -19.651 -16.008  1.00 92.72           H  
ATOM   1034  C   ASN A  70      -0.330 -21.745 -15.693  1.00 92.72           C  
ATOM   1035  CB  ASN A  70      -0.149 -20.619 -17.939  1.00 92.72           C  
ATOM   1036  HB2 ASN A  70       0.425 -21.403 -18.431  1.00 92.72           H  
ATOM   1037  HB3 ASN A  70      -1.208 -20.863 -18.026  1.00 92.72           H  
ATOM   1038  O   ASN A  70      -1.436 -21.668 -15.161  1.00 92.72           O  
ATOM   1039  CG  ASN A  70       0.068 -19.305 -18.658  1.00 92.72           C  
ATOM   1040  ND2 ASN A  70       0.347 -19.317 -19.935  1.00 92.72           N  
ATOM   1041 HD21 ASN A  70       0.615 -18.435 -20.346  1.00 92.72           H  
ATOM   1042 HD22 ASN A  70       0.577 -20.179 -20.409  1.00 92.72           H  
ATOM   1043  OD1 ASN A  70      -0.044 -18.241 -18.078  1.00 92.72           O  
ATOM   1044  N   SER A  71       0.408 -22.854 -15.654  1.00 92.40           N  
ATOM   1045  H   SER A  71       1.347 -22.799 -16.023  1.00 92.40           H  
ATOM   1046  CA  SER A  71      -0.031 -24.103 -15.022  1.00 92.40           C  
ATOM   1047  HA  SER A  71      -1.114 -24.091 -14.903  1.00 92.40           H  
ATOM   1048  C   SER A  71       0.567 -24.263 -13.630  1.00 92.40           C  
ATOM   1049  CB  SER A  71       0.315 -25.297 -15.920  1.00 92.40           C  
ATOM   1050  HB2 SER A  71      -0.077 -26.205 -15.462  1.00 92.40           H  
ATOM   1051  HB3 SER A  71      -0.166 -25.167 -16.890  1.00 92.40           H  
ATOM   1052  O   SER A  71      -0.144 -24.565 -12.672  1.00 92.40           O  
ATOM   1053  OG  SER A  71       1.713 -25.444 -16.107  1.00 92.40           O  
ATOM   1054  HG  SER A  71       2.069 -24.681 -16.568  1.00 92.40           H  
ATOM   1055  N   ARG A  72       1.867 -23.994 -13.500  1.00 94.33           N  
ATOM   1056  H   ARG A  72       2.377 -23.689 -14.317  1.00 94.33           H  
ATOM   1057  CA  ARG A  72       2.627 -24.161 -12.266  1.00 94.33           C  
ATOM   1058  HA  ARG A  72       1.948 -24.049 -11.421  1.00 94.33           H  
ATOM   1059  C   ARG A  72       3.689 -23.079 -12.147  1.00 94.33           C  
ATOM   1060  CB  ARG A  72       3.229 -25.576 -12.227  1.00 94.33           C  
ATOM   1061  HB2 ARG A  72       2.435 -26.304 -12.393  1.00 94.33           H  
ATOM   1062  HB3 ARG A  72       3.640 -25.747 -11.232  1.00 94.33           H  
ATOM   1063  O   ARG A  72       4.300 -22.707 -13.141  1.00 94.33           O  
ATOM   1064  CG  ARG A  72       4.346 -25.791 -13.265  1.00 94.33           C  
ATOM   1065  HG2 ARG A  72       3.994 -25.543 -14.266  1.00 94.33           H  
ATOM   1066  HG3 ARG A  72       5.180 -25.135 -13.016  1.00 94.33           H  
ATOM   1067  CD  ARG A  72       4.848 -27.237 -13.253  1.00 94.33           C  
ATOM   1068  HD2 ARG A  72       4.237 -27.825 -13.939  1.00 94.33           H  
ATOM   1069  HD3 ARG A  72       4.742 -27.640 -12.246  1.00 94.33           H  
ATOM   1070  NE  ARG A  72       6.270 -27.294 -13.635  1.00 94.33           N  
ATOM   1071  HE  ARG A  72       6.728 -26.408 -13.789  1.00 94.33           H  
ATOM   1072  NH1 ARG A  72       6.502 -29.575 -13.666  1.00 94.33           N  
ATOM   1073 HH11 ARG A  72       7.082 -30.391 -13.798  1.00 94.33           H  
ATOM   1074 HH12 ARG A  72       5.506 -29.657 -13.522  1.00 94.33           H  
ATOM   1075  NH2 ARG A  72       8.287 -28.268 -13.998  1.00 94.33           N  
ATOM   1076 HH21 ARG A  72       8.862 -29.086 -14.142  1.00 94.33           H  
ATOM   1077 HH22 ARG A  72       8.692 -27.352 -14.128  1.00 94.33           H  
ATOM   1078  CZ  ARG A  72       7.011 -28.377 -13.763  1.00 94.33           C  
ATOM   1079  N   MET A  73       3.958 -22.625 -10.933  1.00 96.87           N  
ATOM   1080  H   MET A  73       3.390 -22.946 -10.162  1.00 96.87           H  
ATOM   1081  CA  MET A  73       5.049 -21.695 -10.653  1.00 96.87           C  
ATOM   1082  HA  MET A  73       5.806 -21.769 -11.434  1.00 96.87           H  
ATOM   1083  C   MET A  73       5.696 -22.046  -9.323  1.00 96.87           C  
ATOM   1084  CB  MET A  73       4.507 -20.264 -10.635  1.00 96.87           C  
ATOM   1085  HB2 MET A  73       3.854 -20.143  -9.771  1.00 96.87           H  
ATOM   1086  HB3 MET A  73       3.939 -20.082 -11.547  1.00 96.87           H  
ATOM   1087  O   MET A  73       5.000 -22.277  -8.335  1.00 96.87           O  
ATOM   1088  CG  MET A  73       5.632 -19.235 -10.535  1.00 96.87           C  
ATOM   1089  HG2 MET A  73       6.319 -19.383 -11.368  1.00 96.87           H  
ATOM   1090  HG3 MET A  73       6.178 -19.397  -9.606  1.00 96.87           H  
ATOM   1091  SD  MET A  73       5.074 -17.518 -10.546  1.00 96.87           S  
ATOM   1092  CE  MET A  73       4.703 -17.364 -12.307  1.00 96.87           C  
ATOM   1093  HE1 MET A  73       3.817 -17.952 -12.544  1.00 96.87           H  
ATOM   1094  HE2 MET A  73       4.522 -16.316 -12.546  1.00 96.87           H  
ATOM   1095  HE3 MET A  73       5.551 -17.716 -12.894  1.00 96.87           H  
ATOM   1096  N   THR A  74       7.022 -22.073  -9.289  1.00 97.17           N  
ATOM   1097  H   THR A  74       7.540 -21.869 -10.132  1.00 97.17           H  
ATOM   1098  CA  THR A  74       7.783 -22.278  -8.056  1.00 97.17           C  
ATOM   1099  HA  THR A  74       7.177 -22.871  -7.371  1.00 97.17           H  
ATOM   1100  C   THR A  74       8.098 -20.952  -7.364  1.00 97.17           C  
ATOM   1101  CB  THR A  74       9.067 -23.079  -8.300  1.00 97.17           C  
ATOM   1102  HB  THR A  74       9.521 -23.297  -7.334  1.00 97.17           H  
ATOM   1103  O   THR A  74       8.092 -19.883  -7.975  1.00 97.17           O  
ATOM   1104  CG2 THR A  74       8.817 -24.406  -9.017  1.00 97.17           C  
ATOM   1105 HG21 THR A  74       9.750 -24.968  -9.063  1.00 97.17           H  
ATOM   1106 HG22 THR A  74       8.078 -24.987  -8.466  1.00 97.17           H  
ATOM   1107 HG23 THR A  74       8.459 -24.229 -10.031  1.00 97.17           H  
ATOM   1108  OG1 THR A  74       9.983 -22.333  -9.063  1.00 97.17           O  
ATOM   1109  HG1 THR A  74       9.640 -22.272  -9.958  1.00 97.17           H  
ATOM   1110  N   LYS A  75       8.440 -21.005  -6.076  1.00 96.86           N  
ATOM   1111  H   LYS A  75       8.330 -21.887  -5.598  1.00 96.86           H  
ATOM   1112  CA  LYS A  75       8.940 -19.847  -5.327  1.00 96.86           C  
ATOM   1113  HA  LYS A  75       8.189 -19.058  -5.360  1.00 96.86           H  
ATOM   1114  C   LYS A  75      10.213 -19.276  -5.961  1.00 96.86           C  
ATOM   1115  CB  LYS A  75       9.170 -20.272  -3.874  1.00 96.86           C  
ATOM   1116  HB2 LYS A  75       8.274 -20.775  -3.511  1.00 96.86           H  
ATOM   1117  HB3 LYS A  75      10.004 -20.973  -3.832  1.00 96.86           H  
ATOM   1118  O   LYS A  75      10.393 -18.061  -5.960  1.00 96.86           O  
ATOM   1119  CG  LYS A  75       9.454 -19.076  -2.961  1.00 96.86           C  
ATOM   1120  HG2 LYS A  75       8.554 -18.466  -2.878  1.00 96.86           H  
ATOM   1121  HG3 LYS A  75      10.253 -18.463  -3.378  1.00 96.86           H  
ATOM   1122  CD  LYS A  75       9.867 -19.577  -1.577  1.00 96.86           C  
ATOM   1123  HD2 LYS A  75      10.779 -20.167  -1.664  1.00 96.86           H  
ATOM   1124  HD3 LYS A  75       9.077 -20.209  -1.172  1.00 96.86           H  
ATOM   1125  CE  LYS A  75      10.109 -18.396  -0.639  1.00 96.86           C  
ATOM   1126  HE2 LYS A  75      10.930 -17.784  -1.012  1.00 96.86           H  
ATOM   1127  HE3 LYS A  75       9.221 -17.765  -0.613  1.00 96.86           H  
ATOM   1128  NZ  LYS A  75      10.412 -18.865   0.724  1.00 96.86           N  
ATOM   1129  HZ1 LYS A  75      10.644 -18.066   1.297  1.00 96.86           H  
ATOM   1130  HZ2 LYS A  75       9.606 -19.300   1.151  1.00 96.86           H  
ATOM   1131  HZ3 LYS A  75      11.195 -19.501   0.738  1.00 96.86           H  
ATOM   1132  N   LYS A  76      11.067 -20.133  -6.537  1.00 96.87           N  
ATOM   1133  H   LYS A  76      10.851 -21.119  -6.490  1.00 96.87           H  
ATOM   1134  CA  LYS A  76      12.239 -19.699  -7.308  1.00 96.87           C  
ATOM   1135  HA  LYS A  76      12.821 -19.012  -6.693  1.00 96.87           H  
ATOM   1136  C   LYS A  76      11.840 -18.901  -8.551  1.00 96.87           C  
ATOM   1137  CB  LYS A  76      13.124 -20.904  -7.663  1.00 96.87           C  
ATOM   1138  HB2 LYS A  76      12.592 -21.574  -8.339  1.00 96.87           H  
ATOM   1139  HB3 LYS A  76      13.375 -21.444  -6.751  1.00 96.87           H  
ATOM   1140  O   LYS A  76      12.408 -17.839  -8.772  1.00 96.87           O  
ATOM   1141  CG  LYS A  76      14.416 -20.410  -8.331  1.00 96.87           C  
ATOM   1142  HG2 LYS A  76      14.168 -19.910  -9.267  1.00 96.87           H  
ATOM   1143  HG3 LYS A  76      14.893 -19.686  -7.671  1.00 96.87           H  
ATOM   1144  CD  LYS A  76      15.421 -21.521  -8.644  1.00 96.87           C  
ATOM   1145  HD2 LYS A  76      15.718 -22.021  -7.722  1.00 96.87           H  
ATOM   1146  HD3 LYS A  76      14.978 -22.235  -9.339  1.00 96.87           H  
ATOM   1147  CE  LYS A  76      16.628 -20.824  -9.287  1.00 96.87           C  
ATOM   1148  HE2 LYS A  76      16.294 -20.301 -10.183  1.00 96.87           H  
ATOM   1149  HE3 LYS A  76      16.997 -20.055  -8.608  1.00 96.87           H  
ATOM   1150  NZ  LYS A  76      17.733 -21.746  -9.628  1.00 96.87           N  
ATOM   1151  HZ1 LYS A  76      18.481 -21.186 -10.011  1.00 96.87           H  
ATOM   1152  HZ2 LYS A  76      17.444 -22.421 -10.322  1.00 96.87           H  
ATOM   1153  HZ3 LYS A  76      18.089 -22.194  -8.796  1.00 96.87           H  
ATOM   1154  N   ASP A  77      10.844 -19.358  -9.308  1.00 97.41           N  
ATOM   1155  H   ASP A  77      10.438 -20.258  -9.096  1.00 97.41           H  
ATOM   1156  CA  ASP A  77      10.343 -18.614 -10.474  1.00 97.41           C  
ATOM   1157  HA  ASP A  77      11.153 -18.480 -11.191  1.00 97.41           H  
ATOM   1158  C   ASP A  77       9.837 -17.224 -10.063  1.00 97.41           C  
ATOM   1159  CB  ASP A  77       9.204 -19.374 -11.165  1.00 97.41           C  
ATOM   1160  HB2 ASP A  77       8.382 -19.485 -10.458  1.00 97.41           H  
ATOM   1161  HB3 ASP A  77       8.841 -18.774 -12.000  1.00 97.41           H  
ATOM   1162  O   ASP A  77      10.164 -16.229 -10.707  1.00 97.41           O  
ATOM   1163  CG  ASP A  77       9.590 -20.753 -11.692  1.00 97.41           C  
ATOM   1164  OD1 ASP A  77      10.660 -20.896 -12.308  1.00 97.41           O  
ATOM   1165  OD2 ASP A  77       8.804 -21.701 -11.451  1.00 97.41           O  
ATOM   1166  N   LEU A  78       9.104 -17.128  -8.944  1.00 97.71           N  
ATOM   1167  H   LEU A  78       8.834 -17.981  -8.475  1.00 97.71           H  
ATOM   1168  CA  LEU A  78       8.659 -15.837  -8.415  1.00 97.71           C  
ATOM   1169  HA  LEU A  78       8.127 -15.328  -9.219  1.00 97.71           H  
ATOM   1170  C   LEU A  78       9.835 -14.932  -8.016  1.00 97.71           C  
ATOM   1171  CB  LEU A  78       7.687 -16.051  -7.242  1.00 97.71           C  
ATOM   1172  HB2 LEU A  78       8.193 -16.622  -6.463  1.00 97.71           H  
ATOM   1173  HB3 LEU A  78       6.839 -16.634  -7.603  1.00 97.71           H  
ATOM   1174  O   LEU A  78       9.773 -13.730  -8.268  1.00 97.71           O  
ATOM   1175  CG  LEU A  78       7.164 -14.734  -6.631  1.00 97.71           C  
ATOM   1176  HG  LEU A  78       7.998 -14.138  -6.262  1.00 97.71           H  
ATOM   1177  CD1 LEU A  78       6.369 -13.911  -7.646  1.00 97.71           C  
ATOM   1178 HD11 LEU A  78       7.032 -13.551  -8.434  1.00 97.71           H  
ATOM   1179 HD12 LEU A  78       5.933 -13.043  -7.152  1.00 97.71           H  
ATOM   1180 HD13 LEU A  78       5.581 -14.522  -8.086  1.00 97.71           H  
ATOM   1181  CD2 LEU A  78       6.248 -15.021  -5.442  1.00 97.71           C  
ATOM   1182 HD21 LEU A  78       5.996 -14.084  -4.946  1.00 97.71           H  
ATOM   1183 HD22 LEU A  78       6.752 -15.676  -4.731  1.00 97.71           H  
ATOM   1184 HD23 LEU A  78       5.330 -15.486  -5.800  1.00 97.71           H  
ATOM   1185  N   LEU A  79      10.902 -15.482  -7.422  1.00 97.32           N  
ATOM   1186  H   LEU A  79      10.896 -16.475  -7.241  1.00 97.32           H  
ATOM   1187  CA  LEU A  79      12.112 -14.714  -7.110  1.00 97.32           C  
ATOM   1188  HA  LEU A  79      11.819 -13.862  -6.496  1.00 97.32           H  
ATOM   1189  C   LEU A  79      12.755 -14.146  -8.380  1.00 97.32           C  
ATOM   1190  CB  LEU A  79      13.118 -15.582  -6.326  1.00 97.32           C  
ATOM   1191  HB2 LEU A  79      12.617 -16.058  -5.483  1.00 97.32           H  
ATOM   1192  HB3 LEU A  79      13.483 -16.369  -6.985  1.00 97.32           H  
ATOM   1193  O   LEU A  79      13.128 -12.978  -8.391  1.00 97.32           O  
ATOM   1194  CG  LEU A  79      14.335 -14.783  -5.811  1.00 97.32           C  
ATOM   1195  HG  LEU A  79      14.792 -14.226  -6.629  1.00 97.32           H  
ATOM   1196  CD1 LEU A  79      13.945 -13.811  -4.696  1.00 97.32           C  
ATOM   1197 HD11 LEU A  79      14.851 -13.385  -4.265  1.00 97.32           H  
ATOM   1198 HD12 LEU A  79      13.398 -14.333  -3.910  1.00 97.32           H  
ATOM   1199 HD13 LEU A  79      13.337 -13.002  -5.102  1.00 97.32           H  
ATOM   1200  CD2 LEU A  79      15.398 -15.718  -5.241  1.00 97.32           C  
ATOM   1201 HD21 LEU A  79      16.299 -15.146  -5.020  1.00 97.32           H  
ATOM   1202 HD22 LEU A  79      15.041 -16.174  -4.318  1.00 97.32           H  
ATOM   1203 HD23 LEU A  79      15.656 -16.483  -5.973  1.00 97.32           H  
ATOM   1204  N   VAL A  80      12.825 -14.933  -9.458  1.00 97.22           N  
ATOM   1205  H   VAL A  80      12.510 -15.889  -9.383  1.00 97.22           H  
ATOM   1206  CA  VAL A  80      13.356 -14.457 -10.743  1.00 97.22           C  
ATOM   1207  HA  VAL A  80      14.333 -14.009 -10.564  1.00 97.22           H  
ATOM   1208  C   VAL A  80      12.467 -13.359 -11.330  1.00 97.22           C  
ATOM   1209  CB  VAL A  80      13.546 -15.610 -11.742  1.00 97.22           C  
ATOM   1210  HB  VAL A  80      12.595 -16.119 -11.899  1.00 97.22           H  
ATOM   1211  O   VAL A  80      12.982 -12.325 -11.746  1.00 97.22           O  
ATOM   1212  CG1 VAL A  80      14.053 -15.072 -13.086  1.00 97.22           C  
ATOM   1213 HG11 VAL A  80      14.916 -14.425 -12.930  1.00 97.22           H  
ATOM   1214 HG12 VAL A  80      13.270 -14.509 -13.594  1.00 97.22           H  
ATOM   1215 HG13 VAL A  80      14.351 -15.899 -13.730  1.00 97.22           H  
ATOM   1216  CG2 VAL A  80      14.572 -16.633 -11.237  1.00 97.22           C  
ATOM   1217 HG21 VAL A  80      15.546 -16.159 -11.117  1.00 97.22           H  
ATOM   1218 HG22 VAL A  80      14.264 -17.046 -10.276  1.00 97.22           H  
ATOM   1219 HG23 VAL A  80      14.658 -17.450 -11.953  1.00 97.22           H  
ATOM   1220  N   ILE A  81      11.138 -13.518 -11.302  1.00 97.41           N  
ATOM   1221  H   ILE A  81      10.771 -14.399 -10.974  1.00 97.41           H  
ATOM   1222  CA  ILE A  81      10.203 -12.464 -11.735  1.00 97.41           C  
ATOM   1223  HA  ILE A  81      10.426 -12.206 -12.770  1.00 97.41           H  
ATOM   1224  C   ILE A  81      10.411 -11.186 -10.903  1.00 97.41           C  
ATOM   1225  CB  ILE A  81       8.739 -12.966 -11.669  1.00 97.41           C  
ATOM   1226  HB  ILE A  81       8.555 -13.348 -10.665  1.00 97.41           H  
ATOM   1227  O   ILE A  81      10.436 -10.091 -11.462  1.00 97.41           O  
ATOM   1228  CG1 ILE A  81       8.502 -14.101 -12.692  1.00 97.41           C  
ATOM   1229 HG12 ILE A  81       8.548 -13.696 -13.703  1.00 97.41           H  
ATOM   1230 HG13 ILE A  81       9.293 -14.847 -12.611  1.00 97.41           H  
ATOM   1231  CG2 ILE A  81       7.732 -11.831 -11.947  1.00 97.41           C  
ATOM   1232 HG21 ILE A  81       6.711 -12.177 -11.785  1.00 97.41           H  
ATOM   1233 HG22 ILE A  81       7.834 -11.488 -12.976  1.00 97.41           H  
ATOM   1234 HG23 ILE A  81       7.905 -10.985 -11.282  1.00 97.41           H  
ATOM   1235  CD1 ILE A  81       7.163 -14.827 -12.507  1.00 97.41           C  
ATOM   1236 HD11 ILE A  81       7.126 -15.687 -13.176  1.00 97.41           H  
ATOM   1237 HD12 ILE A  81       7.070 -15.178 -11.479  1.00 97.41           H  
ATOM   1238 HD13 ILE A  81       6.329 -14.169 -12.749  1.00 97.41           H  
ATOM   1239  N   MET A  82      10.604 -11.303  -9.585  1.00 97.56           N  
ATOM   1240  H   MET A  82      10.574 -12.226  -9.177  1.00 97.56           H  
ATOM   1241  CA  MET A  82      10.920 -10.161  -8.719  1.00 97.56           C  
ATOM   1242  HA  MET A  82      10.141  -9.407  -8.835  1.00 97.56           H  
ATOM   1243  C   MET A  82      12.234  -9.485  -9.115  1.00 97.56           C  
ATOM   1244  CB  MET A  82      10.964 -10.592  -7.245  1.00 97.56           C  
ATOM   1245  HB2 MET A  82      11.490 -11.541  -7.135  1.00 97.56           H  
ATOM   1246  HB3 MET A  82      11.495  -9.832  -6.672  1.00 97.56           H  
ATOM   1247  O   MET A  82      12.245  -8.267  -9.289  1.00 97.56           O  
ATOM   1248  CG  MET A  82       9.549 -10.722  -6.688  1.00 97.56           C  
ATOM   1249  HG2 MET A  82       8.972 -11.385  -7.332  1.00 97.56           H  
ATOM   1250  HG3 MET A  82       9.112  -9.724  -6.722  1.00 97.56           H  
ATOM   1251  SD  MET A  82       9.386 -11.303  -4.985  1.00 97.56           S  
ATOM   1252  CE  MET A  82      10.276  -9.996  -4.109  1.00 97.56           C  
ATOM   1253  HE1 MET A  82      11.336 -10.042  -4.357  1.00 97.56           H  
ATOM   1254  HE2 MET A  82       9.875  -9.024  -4.397  1.00 97.56           H  
ATOM   1255  HE3 MET A  82      10.156 -10.136  -3.034  1.00 97.56           H  
ATOM   1256  N   SER A  83      13.310 -10.255  -9.312  1.00 96.96           N  
ATOM   1257  H   SER A  83      13.248 -11.245  -9.119  1.00 96.96           H  
ATOM   1258  CA  SER A  83      14.601  -9.733  -9.771  1.00 96.96           C  
ATOM   1259  HA  SER A  83      14.987  -9.036  -9.027  1.00 96.96           H  
ATOM   1260  C   SER A  83      14.455  -8.972 -11.090  1.00 96.96           C  
ATOM   1261  CB  SER A  83      15.627 -10.858  -9.951  1.00 96.96           C  
ATOM   1262  HB2 SER A  83      15.204 -11.664 -10.550  1.00 96.96           H  
ATOM   1263  HB3 SER A  83      16.491 -10.456 -10.481  1.00 96.96           H  
ATOM   1264  O   SER A  83      14.821  -7.802 -11.162  1.00 96.96           O  
ATOM   1265  OG  SER A  83      16.077 -11.369  -8.714  1.00 96.96           O  
ATOM   1266  HG  SER A  83      16.990 -11.624  -8.866  1.00 96.96           H  
ATOM   1267  N   LEU A  84      13.840  -9.584 -12.107  1.00 97.18           N  
ATOM   1268  H   LEU A  84      13.528 -10.536 -11.980  1.00 97.18           H  
ATOM   1269  CA  LEU A  84      13.613  -8.934 -13.402  1.00 97.18           C  
ATOM   1270  HA  LEU A  84      14.573  -8.629 -13.820  1.00 97.18           H  
ATOM   1271  C   LEU A  84      12.783  -7.651 -13.255  1.00 97.18           C  
ATOM   1272  CB  LEU A  84      12.926  -9.922 -14.364  1.00 97.18           C  
ATOM   1273  HB2 LEU A  84      12.010 -10.283 -13.895  1.00 97.18           H  
ATOM   1274  HB3 LEU A  84      12.647  -9.376 -15.265  1.00 97.18           H  
ATOM   1275  O   LEU A  84      13.119  -6.623 -13.834  1.00 97.18           O  
ATOM   1276  CG  LEU A  84      13.776 -11.138 -14.784  1.00 97.18           C  
ATOM   1277  HG  LEU A  84      14.037 -11.735 -13.910  1.00 97.18           H  
ATOM   1278  CD1 LEU A  84      12.965 -12.014 -15.741  1.00 97.18           C  
ATOM   1279 HD11 LEU A  84      13.548 -12.894 -16.014  1.00 97.18           H  
ATOM   1280 HD12 LEU A  84      12.724 -11.456 -16.646  1.00 97.18           H  
ATOM   1281 HD13 LEU A  84      12.047 -12.342 -15.254  1.00 97.18           H  
ATOM   1282  CD2 LEU A  84      15.073 -10.723 -15.473  1.00 97.18           C  
ATOM   1283 HD21 LEU A  84      14.856 -10.000 -16.260  1.00 97.18           H  
ATOM   1284 HD22 LEU A  84      15.749 -10.270 -14.747  1.00 97.18           H  
ATOM   1285 HD23 LEU A  84      15.565 -11.595 -15.902  1.00 97.18           H  
ATOM   1286  N   GLY A  85      11.736  -7.668 -12.426  1.00 96.99           N  
ATOM   1287  H   GLY A  85      11.512  -8.532 -11.954  1.00 96.99           H  
ATOM   1288  CA  GLY A  85      10.920  -6.483 -12.159  1.00 96.99           C  
ATOM   1289  HA2 GLY A  85      10.107  -6.762 -11.489  1.00 96.99           H  
ATOM   1290  HA3 GLY A  85      10.500  -6.121 -13.097  1.00 96.99           H  
ATOM   1291  C   GLY A  85      11.704  -5.338 -11.512  1.00 96.99           C  
ATOM   1292  O   GLY A  85      11.497  -4.171 -11.847  1.00 96.99           O  
ATOM   1293  N   PHE A  86      12.629  -5.645 -10.602  1.00 96.53           N  
ATOM   1294  H   PHE A  86      12.774  -6.615 -10.361  1.00 96.53           H  
ATOM   1295  CA  PHE A  86      13.417  -4.627  -9.899  1.00 96.53           C  
ATOM   1296  HA  PHE A  86      12.756  -3.796  -9.651  1.00 96.53           H  
ATOM   1297  C   PHE A  86      14.528  -4.017 -10.754  1.00 96.53           C  
ATOM   1298  CB  PHE A  86      13.968  -5.200  -8.593  1.00 96.53           C  
ATOM   1299  HB2 PHE A  86      14.629  -4.458  -8.144  1.00 96.53           H  
ATOM   1300  HB3 PHE A  86      14.571  -6.077  -8.828  1.00 96.53           H  
ATOM   1301  O   PHE A  86      15.027  -2.941 -10.416  1.00 96.53           O  
ATOM   1302  CG  PHE A  86      12.945  -5.590  -7.540  1.00 96.53           C  
ATOM   1303  CD1 PHE A  86      11.561  -5.361  -7.681  1.00 96.53           C  
ATOM   1304  HD1 PHE A  86      11.163  -4.869  -8.556  1.00 96.53           H  
ATOM   1305  CD2 PHE A  86      13.417  -6.200  -6.373  1.00 96.53           C  
ATOM   1306  HD2 PHE A  86      14.486  -6.292  -6.244  1.00 96.53           H  
ATOM   1307  CE1 PHE A  86      10.668  -5.798  -6.691  1.00 96.53           C  
ATOM   1308  HE1 PHE A  86       9.607  -5.644  -6.824  1.00 96.53           H  
ATOM   1309  CE2 PHE A  86      12.530  -6.659  -5.386  1.00 96.53           C  
ATOM   1310  HE2 PHE A  86      12.913  -7.148  -4.503  1.00 96.53           H  
ATOM   1311  CZ  PHE A  86      11.151  -6.463  -5.552  1.00 96.53           C  
ATOM   1312  HZ  PHE A  86      10.462  -6.825  -4.803  1.00 96.53           H  
ATOM   1313  N   CYS A  87      14.851  -4.648 -11.884  1.00 94.76           N  
ATOM   1314  H   CYS A  87      14.465  -5.568 -12.042  1.00 94.76           H  
ATOM   1315  CA  CYS A  87      15.728  -4.112 -12.920  1.00 94.76           C  
ATOM   1316  HA  CYS A  87      16.574  -3.619 -12.442  1.00 94.76           H  
ATOM   1317  C   CYS A  87      15.061  -3.048 -13.800  1.00 94.76           C  
ATOM   1318  CB  CYS A  87      16.285  -5.271 -13.751  1.00 94.76           C  
ATOM   1319  HB2 CYS A  87      16.915  -4.888 -14.554  1.00 94.76           H  
ATOM   1320  HB3 CYS A  87      15.469  -5.846 -14.190  1.00 94.76           H  
ATOM   1321  O   CYS A  87      15.682  -2.569 -14.747  1.00 94.76           O  
ATOM   1322  SG  CYS A  87      17.270  -6.334 -12.667  1.00 94.76           S  
ATOM   1323  HG  CYS A  87      18.259  -5.473 -12.410  1.00 94.76           H  
ATOM   1324  N   LEU A  88      13.814  -2.649 -13.516  1.00 94.80           N  
ATOM   1325  H   LEU A  88      13.306  -3.109 -12.775  1.00 94.80           H  
ATOM   1326  CA  LEU A  88      13.196  -1.530 -14.215  1.00 94.80           C  
ATOM   1327  HA  LEU A  88      13.214  -1.770 -15.278  1.00 94.80           H  
ATOM   1328  C   LEU A  88      14.008  -0.244 -13.993  1.00 94.80           C  
ATOM   1329  CB  LEU A  88      11.733  -1.361 -13.776  1.00 94.80           C  
ATOM   1330  HB2 LEU A  88      11.721  -1.077 -12.723  1.00 94.80           H  
ATOM   1331  HB3 LEU A  88      11.212  -2.314 -13.871  1.00 94.80           H  
ATOM   1332  O   LEU A  88      14.222   0.197 -12.855  1.00 94.80           O  
ATOM   1333  CG  LEU A  88      10.983  -0.295 -14.599  1.00 94.80           C  
ATOM   1334  HG  LEU A  88      11.559   0.630 -14.634  1.00 94.80           H  
ATOM   1335  CD1 LEU A  88      10.708  -0.764 -16.030  1.00 94.80           C  
ATOM   1336 HD11 LEU A  88      10.193  -1.725 -16.016  1.00 94.80           H  
ATOM   1337 HD12 LEU A  88      10.082  -0.038 -16.549  1.00 94.80           H  
ATOM   1338 HD13 LEU A  88      11.641  -0.871 -16.584  1.00 94.80           H  
ATOM   1339  CD2 LEU A  88       9.646   0.021 -13.943  1.00 94.80           C  
ATOM   1340 HD21 LEU A  88       9.038  -0.883 -13.928  1.00 94.80           H  
ATOM   1341 HD22 LEU A  88       9.135   0.800 -14.508  1.00 94.80           H  
ATOM   1342 HD23 LEU A  88       9.813   0.370 -12.923  1.00 94.80           H  
ATOM   1343  N   THR A  89      14.368   0.389 -15.107  1.00 93.37           N  
ATOM   1344  H   THR A  89      14.262  -0.110 -15.979  1.00 93.37           H  
ATOM   1345  CA  THR A  89      15.057   1.683 -15.166  1.00 93.37           C  
ATOM   1346  HA  THR A  89      15.346   2.000 -14.164  1.00 93.37           H  
ATOM   1347  C   THR A  89      14.109   2.723 -15.772  1.00 93.37           C  
ATOM   1348  CB  THR A  89      16.358   1.562 -15.976  1.00 93.37           C  
ATOM   1349  HB  THR A  89      16.128   1.323 -17.014  1.00 93.37           H  
ATOM   1350  O   THR A  89      14.017   2.831 -16.997  1.00 93.37           O  
ATOM   1351  CG2 THR A  89      17.198   2.835 -15.920  1.00 93.37           C  
ATOM   1352 HG21 THR A  89      18.128   2.693 -16.469  1.00 93.37           H  
ATOM   1353 HG22 THR A  89      17.434   3.086 -14.886  1.00 93.37           H  
ATOM   1354 HG23 THR A  89      16.656   3.665 -16.372  1.00 93.37           H  
ATOM   1355  OG1 THR A  89      17.149   0.528 -15.440  1.00 93.37           O  
ATOM   1356  HG1 THR A  89      17.900   0.396 -16.023  1.00 93.37           H  
ATOM   1357  N   PRO A  90      13.338   3.456 -14.946  1.00 92.15           N  
ATOM   1358  CA  PRO A  90      12.499   4.553 -15.411  1.00 92.15           C  
ATOM   1359  HA  PRO A  90      11.774   4.147 -16.116  1.00 92.15           H  
ATOM   1360  C   PRO A  90      13.317   5.676 -16.064  1.00 92.15           C  
ATOM   1361  CB  PRO A  90      11.769   5.076 -14.171  1.00 92.15           C  
ATOM   1362  HB2 PRO A  90      10.758   5.410 -14.407  1.00 92.15           H  
ATOM   1363  HB3 PRO A  90      12.345   5.884 -13.721  1.00 92.15           H  
ATOM   1364  O   PRO A  90      14.504   5.833 -15.754  1.00 92.15           O  
ATOM   1365  CG  PRO A  90      11.763   3.880 -13.228  1.00 92.15           C  
ATOM   1366  HG2 PRO A  90      11.670   4.176 -12.183  1.00 92.15           H  
ATOM   1367  HG3 PRO A  90      10.965   3.192 -13.507  1.00 92.15           H  
ATOM   1368  CD  PRO A  90      13.116   3.247 -13.527  1.00 92.15           C  
ATOM   1369  HD2 PRO A  90      13.903   3.747 -12.962  1.00 92.15           H  
ATOM   1370  HD3 PRO A  90      13.063   2.187 -13.281  1.00 92.15           H  
ATOM   1371  N   PRO A  91      12.684   6.519 -16.899  1.00 89.00           N  
ATOM   1372  CA  PRO A  91      13.341   7.685 -17.477  1.00 89.00           C  
ATOM   1373  HA  PRO A  91      14.112   7.331 -18.162  1.00 89.00           H  
ATOM   1374  C   PRO A  91      13.977   8.593 -16.410  1.00 89.00           C  
ATOM   1375  CB  PRO A  91      12.257   8.407 -18.285  1.00 89.00           C  
ATOM   1376  HB2 PRO A  91      12.667   8.878 -19.178  1.00 89.00           H  
ATOM   1377  HB3 PRO A  91      11.751   9.146 -17.663  1.00 89.00           H  
ATOM   1378  O   PRO A  91      13.331   9.013 -15.444  1.00 89.00           O  
ATOM   1379  CG  PRO A  91      11.271   7.293 -18.636  1.00 89.00           C  
ATOM   1380  HG2 PRO A  91      11.636   6.740 -19.502  1.00 89.00           H  
ATOM   1381  HG3 PRO A  91      10.268   7.678 -18.821  1.00 89.00           H  
ATOM   1382  CD  PRO A  91      11.319   6.401 -17.400  1.00 89.00           C  
ATOM   1383  HD2 PRO A  91      11.070   5.378 -17.682  1.00 89.00           H  
ATOM   1384  HD3 PRO A  91      10.619   6.770 -16.651  1.00 89.00           H  
ATOM   1385  N   GLY A  92      15.258   8.918 -16.600  1.00 85.45           N  
ATOM   1386  H   GLY A  92      15.737   8.520 -17.395  1.00 85.45           H  
ATOM   1387  CA  GLY A  92      16.038   9.746 -15.673  1.00 85.45           C  
ATOM   1388  HA2 GLY A  92      16.824  10.248 -16.236  1.00 85.45           H  
ATOM   1389  HA3 GLY A  92      15.396  10.511 -15.235  1.00 85.45           H  
ATOM   1390  C   GLY A  92      16.713   8.983 -14.528  1.00 85.45           C  
ATOM   1391  O   GLY A  92      17.232   9.618 -13.614  1.00 85.45           O  
ATOM   1392  N   CYS A  93      16.712   7.648 -14.558  1.00 87.70           N  
ATOM   1393  H   CYS A  93      16.231   7.171 -15.307  1.00 87.70           H  
ATOM   1394  CA  CYS A  93      17.507   6.817 -13.656  1.00 87.70           C  
ATOM   1395  HA  CYS A  93      17.909   7.440 -12.858  1.00 87.70           H  
ATOM   1396  C   CYS A  93      18.696   6.196 -14.409  1.00 87.70           C  
ATOM   1397  CB  CYS A  93      16.582   5.763 -13.030  1.00 87.70           C  
ATOM   1398  HB2 CYS A  93      16.496   4.907 -13.698  1.00 87.70           H  
ATOM   1399  HB3 CYS A  93      15.589   6.186 -12.883  1.00 87.70           H  
ATOM   1400  O   CYS A  93      18.534   5.738 -15.536  1.00 87.70           O  
ATOM   1401  SG  CYS A  93      17.239   5.241 -11.422  1.00 87.70           S  
ATOM   1402  HG  CYS A  93      17.218   6.444 -10.841  1.00 87.70           H  
ATOM   1403  N   GLU A  94      19.880   6.163 -13.792  1.00 83.92           N  
ATOM   1404  H   GLU A  94      19.980   6.600 -12.887  1.00 83.92           H  
ATOM   1405  CA  GLU A  94      21.088   5.551 -14.380  1.00 83.92           C  
ATOM   1406  HA  GLU A  94      21.102   5.742 -15.453  1.00 83.92           H  
ATOM   1407  C   GLU A  94      21.124   4.020 -14.221  1.00 83.92           C  
ATOM   1408  CB  GLU A  94      22.352   6.188 -13.774  1.00 83.92           C  
ATOM   1409  HB2 GLU A  94      22.312   6.088 -12.689  1.00 83.92           H  
ATOM   1410  HB3 GLU A  94      23.226   5.649 -14.142  1.00 83.92           H  
ATOM   1411  O   GLU A  94      21.976   3.353 -14.799  1.00 83.92           O  
ATOM   1412  CG  GLU A  94      22.506   7.670 -14.154  1.00 83.92           C  
ATOM   1413  HG2 GLU A  94      21.661   8.228 -13.751  1.00 83.92           H  
ATOM   1414  HG3 GLU A  94      22.474   7.753 -15.241  1.00 83.92           H  
ATOM   1415  CD  GLU A  94      23.810   8.305 -13.637  1.00 83.92           C  
ATOM   1416  OE1 GLU A  94      24.111   9.431 -14.094  1.00 83.92           O  
ATOM   1417  OE2 GLU A  94      24.472   7.696 -12.767  1.00 83.92           O  
ATOM   1418  N   GLY A  95      20.194   3.438 -13.458  1.00 87.55           N  
ATOM   1419  H   GLY A  95      19.464   4.005 -13.053  1.00 87.55           H  
ATOM   1420  CA  GLY A  95      20.156   2.000 -13.221  1.00 87.55           C  
ATOM   1421  HA2 GLY A  95      20.272   1.478 -14.170  1.00 87.55           H  
ATOM   1422  HA3 GLY A  95      21.000   1.735 -12.583  1.00 87.55           H  
ATOM   1423  C   GLY A  95      18.863   1.511 -12.563  1.00 87.55           C  
ATOM   1424  O   GLY A  95      17.888   2.262 -12.466  1.00 87.55           O  
ATOM   1425  N   PRO A  96      18.853   0.249 -12.098  1.00 91.49           N  
ATOM   1426  CA  PRO A  96      17.709  -0.380 -11.449  1.00 91.49           C  
ATOM   1427  HA  PRO A  96      16.932  -0.547 -12.195  1.00 91.49           H  
ATOM   1428  C   PRO A  96      17.153   0.441 -10.286  1.00 91.49           C  
ATOM   1429  CB  PRO A  96      18.241  -1.729 -10.965  1.00 91.49           C  
ATOM   1430  HB2 PRO A  96      17.460  -2.485 -10.878  1.00 91.49           H  
ATOM   1431  HB3 PRO A  96      18.760  -1.606 -10.015  1.00 91.49           H  
ATOM   1432  O   PRO A  96      17.785   0.608  -9.243  1.00 91.49           O  
ATOM   1433  CG  PRO A  96      19.279  -2.085 -12.017  1.00 91.49           C  
ATOM   1434  HG2 PRO A  96      20.001  -2.815 -11.650  1.00 91.49           H  
ATOM   1435  HG3 PRO A  96      18.788  -2.440 -12.923  1.00 91.49           H  
ATOM   1436  CD  PRO A  96      19.923  -0.726 -12.271  1.00 91.49           C  
ATOM   1437  HD2 PRO A  96      20.706  -0.543 -11.535  1.00 91.49           H  
ATOM   1438  HD3 PRO A  96      20.338  -0.698 -13.279  1.00 91.49           H  
ATOM   1439  N   SER A  97      15.926   0.924 -10.443  1.00 90.94           N  
ATOM   1440  H   SER A  97      15.471   0.757 -11.329  1.00 90.94           H  
ATOM   1441  CA  SER A  97      15.329   1.868  -9.493  1.00 90.94           C  
ATOM   1442  HA  SER A  97      16.095   2.595  -9.222  1.00 90.94           H  
ATOM   1443  C   SER A  97      14.847   1.230  -8.181  1.00 90.94           C  
ATOM   1444  CB  SER A  97      14.213   2.636 -10.190  1.00 90.94           C  
ATOM   1445  HB2 SER A  97      14.641   3.196 -11.022  1.00 90.94           H  
ATOM   1446  HB3 SER A  97      13.773   3.347  -9.491  1.00 90.94           H  
ATOM   1447  O   SER A  97      14.621   1.950  -7.208  1.00 90.94           O  
ATOM   1448  OG  SER A  97      13.226   1.744 -10.677  1.00 90.94           O  
ATOM   1449  HG  SER A  97      13.599   1.212 -11.384  1.00 90.94           H  
ATOM   1450  N   MET A  98      14.720  -0.103  -8.131  1.00 94.02           N  
ATOM   1451  H   MET A  98      14.907  -0.617  -8.981  1.00 94.02           H  
ATOM   1452  CA  MET A  98      14.229  -0.855  -6.965  1.00 94.02           C  
ATOM   1453  HA  MET A  98      14.030  -0.159  -6.150  1.00 94.02           H  
ATOM   1454  C   MET A  98      15.228  -1.866  -6.384  1.00 94.02           C  
ATOM   1455  CB  MET A  98      12.908  -1.550  -7.320  1.00 94.02           C  
ATOM   1456  HB2 MET A  98      12.652  -2.235  -6.512  1.00 94.02           H  
ATOM   1457  HB3 MET A  98      13.026  -2.130  -8.235  1.00 94.02           H  
ATOM   1458  O   MET A  98      14.903  -2.552  -5.417  1.00 94.02           O  
ATOM   1459  CG  MET A  98      11.765  -0.545  -7.493  1.00 94.02           C  
ATOM   1460  HG2 MET A  98      11.915  -0.005  -8.428  1.00 94.02           H  
ATOM   1461  HG3 MET A  98      11.812   0.179  -6.680  1.00 94.02           H  
ATOM   1462  SD  MET A  98      10.098  -1.260  -7.492  1.00 94.02           S  
ATOM   1463  CE  MET A  98      10.047  -2.072  -5.871  1.00 94.02           C  
ATOM   1464  HE1 MET A  98      10.339  -1.367  -5.093  1.00 94.02           H  
ATOM   1465  HE2 MET A  98       9.037  -2.438  -5.686  1.00 94.02           H  
ATOM   1466  HE3 MET A  98      10.723  -2.927  -5.859  1.00 94.02           H  
ATOM   1467  N   TRP A  99      16.442  -1.971  -6.928  1.00 92.93           N  
ATOM   1468  H   TRP A  99      16.680  -1.375  -7.708  1.00 92.93           H  
ATOM   1469  CA  TRP A  99      17.406  -3.000  -6.511  1.00 92.93           C  
ATOM   1470  HA  TRP A  99      16.893  -3.961  -6.462  1.00 92.93           H  
ATOM   1471  C   TRP A  99      18.026  -2.750  -5.130  1.00 92.93           C  
ATOM   1472  CB  TRP A  99      18.496  -3.099  -7.576  1.00 92.93           C  
ATOM   1473  HB2 TRP A  99      18.007  -3.077  -8.550  1.00 92.93           H  
ATOM   1474  HB3 TRP A  99      19.168  -2.243  -7.507  1.00 92.93           H  
ATOM   1475  O   TRP A  99      18.469  -3.679  -4.457  1.00 92.93           O  
ATOM   1476  CG  TRP A  99      19.275  -4.368  -7.530  1.00 92.93           C  
ATOM   1477  CD1 TRP A  99      20.467  -4.576  -6.927  1.00 92.93           C  
ATOM   1478  HD1 TRP A  99      21.030  -3.824  -6.394  1.00 92.93           H  
ATOM   1479  CD2 TRP A  99      18.880  -5.647  -8.093  1.00 92.93           C  
ATOM   1480  CE2 TRP A  99      19.881  -6.612  -7.777  1.00 92.93           C  
ATOM   1481  CE3 TRP A  99      17.765  -6.080  -8.838  1.00 92.93           C  
ATOM   1482  HE3 TRP A  99      16.997  -5.374  -9.119  1.00 92.93           H  
ATOM   1483  NE1 TRP A  99      20.832  -5.901  -7.077  1.00 92.93           N  
ATOM   1484  HE1 TRP A  99      21.687  -6.296  -6.712  1.00 92.93           H  
ATOM   1485  CH2 TRP A  99      18.648  -8.353  -8.900  1.00 92.93           C  
ATOM   1486  HH2 TRP A  99      18.539  -9.378  -9.221  1.00 92.93           H  
ATOM   1487  CZ2 TRP A  99      19.774  -7.954  -8.163  1.00 92.93           C  
ATOM   1488  HZ2 TRP A  99      20.539  -8.669  -7.900  1.00 92.93           H  
ATOM   1489  CZ3 TRP A  99      17.657  -7.420  -9.239  1.00 92.93           C  
ATOM   1490  HZ3 TRP A  99      16.812  -7.738  -9.832  1.00 92.93           H  
ATOM   1491  N   SER A 100      18.068  -1.491  -4.694  1.00 93.29           N  
ATOM   1492  H   SER A 100      17.701  -0.763  -5.290  1.00 93.29           H  
ATOM   1493  CA  SER A 100      18.720  -1.095  -3.448  1.00 93.29           C  
ATOM   1494  HA  SER A 100      19.747  -1.458  -3.482  1.00 93.29           H  
ATOM   1495  C   SER A 100      18.057  -1.695  -2.206  1.00 93.29           C  
ATOM   1496  CB  SER A 100      18.761   0.429  -3.328  1.00 93.29           C  
ATOM   1497  HB2 SER A 100      19.298   0.714  -2.423  1.00 93.29           H  
ATOM   1498  HB3 SER A 100      17.743   0.814  -3.270  1.00 93.29           H  
ATOM   1499  O   SER A 100      16.840  -1.848  -2.121  1.00 93.29           O  
ATOM   1500  OG  SER A 100      19.402   0.993  -4.455  1.00 93.29           O  
ATOM   1501  HG  SER A 100      20.313   0.694  -4.504  1.00 93.29           H  
ATOM   1502  N   VAL A 101      18.886  -1.963  -1.199  1.00 94.79           N  
ATOM   1503  H   VAL A 101      19.870  -1.776  -1.330  1.00 94.79           H  
ATOM   1504  CA  VAL A 101      18.491  -2.503   0.103  1.00 94.79           C  
ATOM   1505  HA  VAL A 101      17.409  -2.631   0.132  1.00 94.79           H  
ATOM   1506  C   VAL A 101      18.896  -1.507   1.192  1.00 94.79           C  
ATOM   1507  CB  VAL A 101      19.142  -3.887   0.305  1.00 94.79           C  
ATOM   1508  HB  VAL A 101      20.223  -3.789   0.208  1.00 94.79           H  
ATOM   1509  O   VAL A 101      19.965  -0.902   1.118  1.00 94.79           O  
ATOM   1510  CG1 VAL A 101      18.836  -4.474   1.678  1.00 94.79           C  
ATOM   1511 HG11 VAL A 101      19.214  -3.806   2.451  1.00 94.79           H  
ATOM   1512 HG12 VAL A 101      19.347  -5.432   1.781  1.00 94.79           H  
ATOM   1513 HG13 VAL A 101      17.764  -4.638   1.784  1.00 94.79           H  
ATOM   1514  CG2 VAL A 101      18.644  -4.905  -0.725  1.00 94.79           C  
ATOM   1515 HG21 VAL A 101      18.903  -4.585  -1.734  1.00 94.79           H  
ATOM   1516 HG22 VAL A 101      17.562  -5.013  -0.655  1.00 94.79           H  
ATOM   1517 HG23 VAL A 101      19.108  -5.876  -0.552  1.00 94.79           H  
ATOM   1518  N   ALA A 102      18.050  -1.328   2.212  1.00 94.20           N  
ATOM   1519  H   ALA A 102      17.134  -1.749   2.163  1.00 94.20           H  
ATOM   1520  CA  ALA A 102      18.357  -0.469   3.354  1.00 94.20           C  
ATOM   1521  HA  ALA A 102      18.492   0.546   2.983  1.00 94.20           H  
ATOM   1522  C   ALA A 102      19.653  -0.893   4.072  1.00 94.20           C  
ATOM   1523  CB  ALA A 102      17.168  -0.475   4.324  1.00 94.20           C  
ATOM   1524  HB1 ALA A 102      17.361   0.214   5.146  1.00 94.20           H  
ATOM   1525  HB2 ALA A 102      17.029  -1.475   4.735  1.00 94.20           H  
ATOM   1526  HB3 ALA A 102      16.258  -0.165   3.812  1.00 94.20           H  
ATOM   1527  O   ALA A 102      19.929  -2.082   4.245  1.00 94.20           O  
ATOM   1528  N   GLN A 103      20.423   0.085   4.551  1.00 92.46           N  
ATOM   1529  H   GLN A 103      20.158   1.046   4.386  1.00 92.46           H  
ATOM   1530  CA  GLN A 103      21.614  -0.180   5.355  1.00 92.46           C  
ATOM   1531  HA  GLN A 103      22.303  -0.769   4.749  1.00 92.46           H  
ATOM   1532  C   GLN A 103      21.251  -0.984   6.615  1.00 92.46           C  
ATOM   1533  CB  GLN A 103      22.291   1.150   5.712  1.00 92.46           C  
ATOM   1534  HB2 GLN A 103      21.631   1.726   6.361  1.00 92.46           H  
ATOM   1535  HB3 GLN A 103      22.459   1.718   4.797  1.00 92.46           H  
ATOM   1536  O   GLN A 103      20.328  -0.622   7.343  1.00 92.46           O  
ATOM   1537  CG  GLN A 103      23.644   0.943   6.414  1.00 92.46           C  
ATOM   1538  HG2 GLN A 103      24.302   0.373   5.758  1.00 92.46           H  
ATOM   1539  HG3 GLN A 103      23.501   0.381   7.336  1.00 92.46           H  
ATOM   1540  CD  GLN A 103      24.332   2.256   6.773  1.00 92.46           C  
ATOM   1541  NE2 GLN A 103      25.567   2.212   7.221  1.00 92.46           N  
ATOM   1542 HE21 GLN A 103      25.980   3.108   7.436  1.00 92.46           H  
ATOM   1543 HE22 GLN A 103      26.063   1.337   7.311  1.00 92.46           H  
ATOM   1544  OE1 GLN A 103      23.786   3.340   6.672  1.00 92.46           O  
ATOM   1545  N   GLY A 104      21.991  -2.065   6.874  1.00 91.82           N  
ATOM   1546  H   GLY A 104      22.703  -2.333   6.210  1.00 91.82           H  
ATOM   1547  CA  GLY A 104      21.753  -2.951   8.019  1.00 91.82           C  
ATOM   1548  HA2 GLY A 104      22.668  -3.502   8.234  1.00 91.82           H  
ATOM   1549  HA3 GLY A 104      21.502  -2.352   8.895  1.00 91.82           H  
ATOM   1550  C   GLY A 104      20.633  -3.977   7.819  1.00 91.82           C  
ATOM   1551  O   GLY A 104      20.301  -4.684   8.767  1.00 91.82           O  
ATOM   1552  N   ALA A 105      20.055  -4.080   6.617  1.00 95.66           N  
ATOM   1553  H   ALA A 105      20.322  -3.454   5.870  1.00 95.66           H  
ATOM   1554  CA  ALA A 105      19.087  -5.129   6.321  1.00 95.66           C  
ATOM   1555  HA  ALA A 105      18.264  -5.046   7.030  1.00 95.66           H  
ATOM   1556  C   ALA A 105      19.709  -6.523   6.462  1.00 95.66           C  
ATOM   1557  CB  ALA A 105      18.534  -4.941   4.913  1.00 95.66           C  
ATOM   1558  HB1 ALA A 105      19.347  -5.121   4.210  1.00 95.66           H  
ATOM   1559  HB2 ALA A 105      17.737  -5.662   4.731  1.00 95.66           H  
ATOM   1560  HB3 ALA A 105      18.143  -3.930   4.795  1.00 95.66           H  
ATOM   1561  O   ALA A 105      20.841  -6.771   6.038  1.00 95.66           O  
ATOM   1562  N   VAL A 106      18.933  -7.447   7.023  1.00 95.51           N  
ATOM   1563  H   VAL A 106      18.005  -7.179   7.317  1.00 95.51           H  
ATOM   1564  CA  VAL A 106      19.317  -8.855   7.130  1.00 95.51           C  
ATOM   1565  HA  VAL A 106      20.401  -8.926   7.229  1.00 95.51           H  
ATOM   1566  C   VAL A 106      18.902  -9.556   5.843  1.00 95.51           C  
ATOM   1567  CB  VAL A 106      18.692  -9.503   8.378  1.00 95.51           C  
ATOM   1568  HB  VAL A 106      17.605  -9.440   8.319  1.00 95.51           H  
ATOM   1569  O   VAL A 106      17.713  -9.730   5.589  1.00 95.51           O  
ATOM   1570  CG1 VAL A 106      19.097 -10.978   8.496  1.00 95.51           C  
ATOM   1571 HG11 VAL A 106      18.689 -11.400   9.414  1.00 95.51           H  
ATOM   1572 HG12 VAL A 106      18.699 -11.546   7.655  1.00 95.51           H  
ATOM   1573 HG13 VAL A 106      20.183 -11.071   8.511  1.00 95.51           H  
ATOM   1574  CG2 VAL A 106      19.146  -8.782   9.655  1.00 95.51           C  
ATOM   1575 HG21 VAL A 106      18.694  -9.257  10.526  1.00 95.51           H  
ATOM   1576 HG22 VAL A 106      20.232  -8.818   9.743  1.00 95.51           H  
ATOM   1577 HG23 VAL A 106      18.826  -7.740   9.637  1.00 95.51           H  
ATOM   1578  N   VAL A 107      19.875  -9.952   5.026  1.00 96.09           N  
ATOM   1579  H   VAL A 107      20.833  -9.763   5.280  1.00 96.09           H  
ATOM   1580  CA  VAL A 107      19.623 -10.667   3.768  1.00 96.09           C  
ATOM   1581  HA  VAL A 107      18.567 -10.567   3.519  1.00 96.09           H  
ATOM   1582  C   VAL A 107      19.924 -12.152   3.963  1.00 96.09           C  
ATOM   1583  CB  VAL A 107      20.410 -10.066   2.588  1.00 96.09           C  
ATOM   1584  HB  VAL A 107      21.446 -10.400   2.635  1.00 96.09           H  
ATOM   1585  O   VAL A 107      20.962 -12.507   4.521  1.00 96.09           O  
ATOM   1586  CG1 VAL A 107      19.787 -10.526   1.271  1.00 96.09           C  
ATOM   1587 HG11 VAL A 107      19.603 -11.600   1.307  1.00 96.09           H  
ATOM   1588 HG12 VAL A 107      20.457 -10.300   0.442  1.00 96.09           H  
ATOM   1589 HG13 VAL A 107      18.829 -10.033   1.107  1.00 96.09           H  
ATOM   1590  CG2 VAL A 107      20.387  -8.531   2.564  1.00 96.09           C  
ATOM   1591 HG21 VAL A 107      20.872  -8.169   1.657  1.00 96.09           H  
ATOM   1592 HG22 VAL A 107      20.928  -8.131   3.421  1.00 96.09           H  
ATOM   1593 HG23 VAL A 107      19.358  -8.171   2.590  1.00 96.09           H  
ATOM   1594  N   GLN A 108      19.016 -13.021   3.525  1.00 95.83           N  
ATOM   1595  H   GLN A 108      18.192 -12.657   3.067  1.00 95.83           H  
ATOM   1596  CA  GLN A 108      19.127 -14.472   3.666  1.00 95.83           C  
ATOM   1597  HA  GLN A 108      20.137 -14.693   4.009  1.00 95.83           H  
ATOM   1598  C   GLN A 108      18.908 -15.199   2.329  1.00 95.83           C  
ATOM   1599  CB  GLN A 108      18.164 -14.979   4.755  1.00 95.83           C  
ATOM   1600  HB2 GLN A 108      18.351 -16.039   4.923  1.00 95.83           H  
ATOM   1601  HB3 GLN A 108      18.378 -14.449   5.684  1.00 95.83           H  
ATOM   1602  O   GLN A 108      18.154 -14.714   1.482  1.00 95.83           O  
ATOM   1603  CG  GLN A 108      16.679 -14.789   4.401  1.00 95.83           C  
ATOM   1604  HG2 GLN A 108      16.479 -13.728   4.251  1.00 95.83           H  
ATOM   1605  HG3 GLN A 108      16.446 -15.322   3.479  1.00 95.83           H  
ATOM   1606  CD  GLN A 108      15.720 -15.271   5.478  1.00 95.83           C  
ATOM   1607  NE2 GLN A 108      14.431 -15.154   5.247  1.00 95.83           N  
ATOM   1608 HE21 GLN A 108      13.813 -15.486   5.973  1.00 95.83           H  
ATOM   1609 HE22 GLN A 108      14.105 -14.764   4.374  1.00 95.83           H  
ATOM   1610  OE1 GLN A 108      16.085 -15.737   6.546  1.00 95.83           O  
ATOM   1611  N   PRO A 109      19.497 -16.393   2.135  1.00 95.18           N  
ATOM   1612  CA  PRO A 109      19.206 -17.227   0.972  1.00 95.18           C  
ATOM   1613  HA  PRO A 109      19.509 -16.687   0.076  1.00 95.18           H  
ATOM   1614  C   PRO A 109      17.719 -17.596   0.864  1.00 95.18           C  
ATOM   1615  CB  PRO A 109      20.075 -18.479   1.131  1.00 95.18           C  
ATOM   1616  HB2 PRO A 109      19.507 -19.269   1.623  1.00 95.18           H  
ATOM   1617  HB3 PRO A 109      20.456 -18.829   0.172  1.00 95.18           H  
ATOM   1618  O   PRO A 109      17.007 -17.674   1.869  1.00 95.18           O  
ATOM   1619  CG  PRO A 109      21.203 -18.026   2.056  1.00 95.18           C  
ATOM   1620  HG2 PRO A 109      21.974 -17.522   1.473  1.00 95.18           H  
ATOM   1621  HG3 PRO A 109      21.627 -18.858   2.619  1.00 95.18           H  
ATOM   1622  CD  PRO A 109      20.512 -17.019   2.968  1.00 95.18           C  
ATOM   1623  HD2 PRO A 109      20.034 -17.535   3.801  1.00 95.18           H  
ATOM   1624  HD3 PRO A 109      21.247 -16.301   3.333  1.00 95.18           H  
ATOM   1625  N   LEU A 110      17.259 -17.883  -0.358  1.00 94.75           N  
ATOM   1626  H   LEU A 110      17.883 -17.790  -1.147  1.00 94.75           H  
ATOM   1627  CA  LEU A 110      15.886 -18.315  -0.616  1.00 94.75           C  
ATOM   1628  HA  LEU A 110      15.222 -17.539  -0.235  1.00 94.75           H  
ATOM   1629  C   LEU A 110      15.573 -19.625   0.126  1.00 94.75           C  
ATOM   1630  CB  LEU A 110      15.668 -18.441  -2.137  1.00 94.75           C  
ATOM   1631  HB2 LEU A 110      15.892 -17.483  -2.606  1.00 94.75           H  
ATOM   1632  HB3 LEU A 110      16.372 -19.176  -2.526  1.00 94.75           H  
ATOM   1633  O   LEU A 110      16.103 -20.690  -0.191  1.00 94.75           O  
ATOM   1634  CG  LEU A 110      14.242 -18.874  -2.532  1.00 94.75           C  
ATOM   1635  HG  LEU A 110      14.000 -19.812  -2.033  1.00 94.75           H  
ATOM   1636  CD1 LEU A 110      13.191 -17.833  -2.159  1.00 94.75           C  
ATOM   1637 HD11 LEU A 110      13.169 -17.661  -1.083  1.00 94.75           H  
ATOM   1638 HD12 LEU A 110      13.387 -16.899  -2.686  1.00 94.75           H  
ATOM   1639 HD13 LEU A 110      12.218 -18.194  -2.492  1.00 94.75           H  
ATOM   1640  CD2 LEU A 110      14.120 -19.107  -4.039  1.00 94.75           C  
ATOM   1641 HD21 LEU A 110      14.116 -18.160  -4.578  1.00 94.75           H  
ATOM   1642 HD22 LEU A 110      14.966 -19.692  -4.401  1.00 94.75           H  
ATOM   1643 HD23 LEU A 110      13.189 -19.629  -4.258  1.00 94.75           H  
ATOM   1644  N   SER A 111      14.668 -19.547   1.100  1.00 92.23           N  
ATOM   1645  H   SER A 111      14.310 -18.634   1.343  1.00 92.23           H  
ATOM   1646  CA  SER A 111      14.181 -20.714   1.835  1.00 92.23           C  
ATOM   1647  HA  SER A 111      15.034 -21.359   2.047  1.00 92.23           H  
ATOM   1648  C   SER A 111      13.173 -21.506   0.996  1.00 92.23           C  
ATOM   1649  CB  SER A 111      13.586 -20.284   3.182  1.00 92.23           C  
ATOM   1650  HB2 SER A 111      13.374 -21.177   3.770  1.00 92.23           H  
ATOM   1651  HB3 SER A 111      14.308 -19.676   3.727  1.00 92.23           H  
ATOM   1652  O   SER A 111      12.297 -20.917   0.362  1.00 92.23           O  
ATOM   1653  OG  SER A 111      12.378 -19.559   3.014  1.00 92.23           O  
ATOM   1654  HG  SER A 111      12.540 -18.613   2.984  1.00 92.23           H  
ATOM   1655  N   MET A 112      13.272 -22.841   1.005  1.00 92.64           N  
ATOM   1656  H   MET A 112      14.037 -23.248   1.525  1.00 92.64           H  
ATOM   1657  CA  MET A 112      12.335 -23.756   0.326  1.00 92.64           C  
ATOM   1658  HA  MET A 112      12.818 -24.730   0.254  1.00 92.64           H  
ATOM   1659  C   MET A 112      11.981 -23.332  -1.122  1.00 92.64           C  
ATOM   1660  CB  MET A 112      11.076 -23.950   1.187  1.00 92.64           C  
ATOM   1661  HB2 MET A 112      10.565 -22.993   1.294  1.00 92.64           H  
ATOM   1662  HB3 MET A 112      10.410 -24.645   0.675  1.00 92.64           H  
ATOM   1663  O   MET A 112      10.811 -23.098  -1.434  1.00 92.64           O  
ATOM   1664  CG  MET A 112      11.363 -24.531   2.573  1.00 92.64           C  
ATOM   1665  HG2 MET A 112      11.898 -25.472   2.450  1.00 92.64           H  
ATOM   1666  HG3 MET A 112      11.996 -23.845   3.137  1.00 92.64           H  
ATOM   1667  SD  MET A 112       9.863 -24.859   3.534  1.00 92.64           S  
ATOM   1668  CE  MET A 112       9.386 -23.171   4.002  1.00 92.64           C  
ATOM   1669  HE1 MET A 112       8.437 -23.199   4.537  1.00 92.64           H  
ATOM   1670  HE2 MET A 112       9.279 -22.542   3.118  1.00 92.64           H  
ATOM   1671  HE3 MET A 112      10.149 -22.743   4.652  1.00 92.64           H  
ATOM   1672  N   PRO A 113      12.967 -23.241  -2.037  1.00 93.90           N  
ATOM   1673  CA  PRO A 113      12.759 -22.727  -3.399  1.00 93.90           C  
ATOM   1674  HA  PRO A 113      12.418 -21.693  -3.349  1.00 93.90           H  
ATOM   1675  C   PRO A 113      11.734 -23.523  -4.228  1.00 93.90           C  
ATOM   1676  CB  PRO A 113      14.149 -22.772  -4.048  1.00 93.90           C  
ATOM   1677  HB2 PRO A 113      14.655 -21.819  -3.894  1.00 93.90           H  
ATOM   1678  HB3 PRO A 113      14.107 -23.009  -5.112  1.00 93.90           H  
ATOM   1679  O   PRO A 113      11.156 -22.982  -5.168  1.00 93.90           O  
ATOM   1680  CG  PRO A 113      14.900 -23.845  -3.264  1.00 93.90           C  
ATOM   1681  HG2 PRO A 113      15.979 -23.695  -3.304  1.00 93.90           H  
ATOM   1682  HG3 PRO A 113      14.631 -24.834  -3.635  1.00 93.90           H  
ATOM   1683  CD  PRO A 113      14.354 -23.650  -1.855  1.00 93.90           C  
ATOM   1684  HD2 PRO A 113      14.905 -22.854  -1.355  1.00 93.90           H  
ATOM   1685  HD3 PRO A 113      14.438 -24.580  -1.292  1.00 93.90           H  
ATOM   1686  N   GLY A 114      11.501 -24.795  -3.879  1.00 91.80           N  
ATOM   1687  H   GLY A 114      12.011 -25.159  -3.087  1.00 91.80           H  
ATOM   1688  CA  GLY A 114      10.584 -25.705  -4.573  1.00 91.80           C  
ATOM   1689  HA2 GLY A 114      10.638 -25.512  -5.644  1.00 91.80           H  
ATOM   1690  HA3 GLY A 114      10.908 -26.731  -4.400  1.00 91.80           H  
ATOM   1691  C   GLY A 114       9.109 -25.608  -4.164  1.00 91.80           C  
ATOM   1692  O   GLY A 114       8.299 -26.365  -4.701  1.00 91.80           O  
ATOM   1693  N   ILE A 115       8.732 -24.715  -3.236  1.00 93.17           N  
ATOM   1694  H   ILE A 115       9.426 -24.103  -2.830  1.00 93.17           H  
ATOM   1695  CA  ILE A 115       7.308 -24.442  -2.960  1.00 93.17           C  
ATOM   1696  HA  ILE A 115       6.839 -25.358  -2.602  1.00 93.17           H  
ATOM   1697  C   ILE A 115       6.642 -24.051  -4.276  1.00 93.17           C  
ATOM   1698  CB  ILE A 115       7.118 -23.346  -1.888  1.00 93.17           C  
ATOM   1699  HB  ILE A 115       7.751 -22.496  -2.140  1.00 93.17           H  
ATOM   1700  O   ILE A 115       7.148 -23.188  -4.987  1.00 93.17           O  
ATOM   1701  CG1 ILE A 115       7.553 -23.899  -0.517  1.00 93.17           C  
ATOM   1702 HG12 ILE A 115       8.540 -24.354  -0.611  1.00 93.17           H  
ATOM   1703 HG13 ILE A 115       6.858 -24.678  -0.204  1.00 93.17           H  
ATOM   1704  CG2 ILE A 115       5.652 -22.865  -1.826  1.00 93.17           C  
ATOM   1705 HG21 ILE A 115       5.349 -22.404  -2.766  1.00 93.17           H  
ATOM   1706 HG22 ILE A 115       4.981 -23.695  -1.603  1.00 93.17           H  
ATOM   1707 HG23 ILE A 115       5.524 -22.101  -1.059  1.00 93.17           H  
ATOM   1708  CD1 ILE A 115       7.635 -22.838   0.585  1.00 93.17           C  
ATOM   1709 HD11 ILE A 115       8.330 -22.049   0.296  1.00 93.17           H  
ATOM   1710 HD12 ILE A 115       6.654 -22.409   0.792  1.00 93.17           H  
ATOM   1711 HD13 ILE A 115       7.990 -23.316   1.497  1.00 93.17           H  
ATOM   1712  N   THR A 116       5.538 -24.711  -4.614  1.00 94.91           N  
ATOM   1713  H   THR A 116       5.128 -25.355  -3.953  1.00 94.91           H  
ATOM   1714  CA  THR A 116       4.900 -24.589  -5.925  1.00 94.91           C  
ATOM   1715  HA  THR A 116       5.397 -23.810  -6.503  1.00 94.91           H  
ATOM   1716  C   THR A 116       3.441 -24.189  -5.759  1.00 94.91           C  
ATOM   1717  CB  THR A 116       5.033 -25.900  -6.715  1.00 94.91           C  
ATOM   1718  HB  THR A 116       4.516 -26.698  -6.182  1.00 94.91           H  
ATOM   1719  O   THR A 116       2.714 -24.805  -4.981  1.00 94.91           O  
ATOM   1720  CG2 THR A 116       4.472 -25.800  -8.134  1.00 94.91           C  
ATOM   1721 HG21 THR A 116       3.400 -25.606  -8.104  1.00 94.91           H  
ATOM   1722 HG22 THR A 116       4.639 -26.743  -8.656  1.00 94.91           H  
ATOM   1723 HG23 THR A 116       4.971 -24.997  -8.677  1.00 94.91           H  
ATOM   1724  OG1 THR A 116       6.390 -26.256  -6.869  1.00 94.91           O  
ATOM   1725  HG1 THR A 116       6.818 -26.291  -6.011  1.00 94.91           H  
ATOM   1726  N   ALA A 117       3.003 -23.192  -6.522  1.00 93.24           N  
ATOM   1727  H   ALA A 117       3.662 -22.750  -7.147  1.00 93.24           H  
ATOM   1728  CA  ALA A 117       1.594 -22.920  -6.761  1.00 93.24           C  
ATOM   1729  HA  ALA A 117       0.999 -23.351  -5.956  1.00 93.24           H  
ATOM   1730  C   ALA A 117       1.169 -23.577  -8.075  1.00 93.24           C  
ATOM   1731  CB  ALA A 117       1.347 -21.414  -6.766  1.00 93.24           C  
ATOM   1732  HB1 ALA A 117       1.576 -21.005  -5.782  1.00 93.24           H  
ATOM   1733  HB2 ALA A 117       0.299 -21.224  -6.996  1.00 93.24           H  
ATOM   1734  HB3 ALA A 117       1.968 -20.936  -7.524  1.00 93.24           H  
ATOM   1735  O   ALA A 117       1.899 -23.531  -9.068  1.00 93.24           O  
ATOM   1736  N   VAL A 118      -0.006 -24.199  -8.062  1.00 91.40           N  
ATOM   1737  H   VAL A 118      -0.575 -24.153  -7.228  1.00 91.40           H  
ATOM   1738  CA  VAL A 118      -0.598 -24.853  -9.227  1.00 91.40           C  
ATOM   1739  HA  VAL A 118      -0.014 -24.614 -10.116  1.00 91.40           H  
ATOM   1740  C   VAL A 118      -1.995 -24.291  -9.416  1.00 91.40           C  
ATOM   1741  CB  VAL A 118      -0.622 -26.386  -9.075  1.00 91.40           C  
ATOM   1742  HB  VAL A 118      -1.249 -26.656  -8.225  1.00 91.40           H  
ATOM   1743  O   VAL A 118      -2.816 -24.335  -8.498  1.00 91.40           O  
ATOM   1744  CG1 VAL A 118      -1.185 -27.062 -10.332  1.00 91.40           C  
ATOM   1745 HG11 VAL A 118      -1.191 -28.143 -10.199  1.00 91.40           H  
ATOM   1746 HG12 VAL A 118      -2.211 -26.739 -10.510  1.00 91.40           H  
ATOM   1747 HG13 VAL A 118      -0.577 -26.808 -11.200  1.00 91.40           H  
ATOM   1748  CG2 VAL A 118       0.787 -26.947  -8.832  1.00 91.40           C  
ATOM   1749 HG21 VAL A 118       1.457 -26.629  -9.630  1.00 91.40           H  
ATOM   1750 HG22 VAL A 118       1.169 -26.592  -7.875  1.00 91.40           H  
ATOM   1751 HG23 VAL A 118       0.751 -28.036  -8.799  1.00 91.40           H  
ATOM   1752  N   TYR A 119      -2.261 -23.774 -10.609  1.00 87.69           N  
ATOM   1753  H   TYR A 119      -1.552 -23.824 -11.327  1.00 87.69           H  
ATOM   1754  CA  TYR A 119      -3.579 -23.291 -10.974  1.00 87.69           C  
ATOM   1755  HA  TYR A 119      -4.113 -22.985 -10.074  1.00 87.69           H  
ATOM   1756  C   TYR A 119      -4.353 -24.432 -11.625  1.00 87.69           C  
ATOM   1757  CB  TYR A 119      -3.474 -22.062 -11.880  1.00 87.69           C  
ATOM   1758  HB2 TYR A 119      -2.970 -21.260 -11.340  1.00 87.69           H  
ATOM   1759  HB3 TYR A 119      -2.869 -22.307 -12.753  1.00 87.69           H  
ATOM   1760  O   TYR A 119      -4.036 -24.855 -12.737  1.00 87.69           O  
ATOM   1761  CG  TYR A 119      -4.834 -21.565 -12.328  1.00 87.69           C  
ATOM   1762  CD1 TYR A 119      -5.250 -21.745 -13.661  1.00 87.69           C  
ATOM   1763  HD1 TYR A 119      -4.592 -22.234 -14.364  1.00 87.69           H  
ATOM   1764  CD2 TYR A 119      -5.696 -20.954 -11.398  1.00 87.69           C  
ATOM   1765  HD2 TYR A 119      -5.383 -20.841 -10.371  1.00 87.69           H  
ATOM   1766  CE1 TYR A 119      -6.518 -21.289 -14.071  1.00 87.69           C  
ATOM   1767  HE1 TYR A 119      -6.844 -21.418 -15.092  1.00 87.69           H  
ATOM   1768  CE2 TYR A 119      -6.972 -20.518 -11.795  1.00 87.69           C  
ATOM   1769  HE2 TYR A 119      -7.631 -20.066 -11.069  1.00 87.69           H  
ATOM   1770  OH  TYR A 119      -8.620 -20.281 -13.515  1.00 87.69           O  
ATOM   1771  HH  TYR A 119      -9.163 -20.111 -12.742  1.00 87.69           H  
ATOM   1772  CZ  TYR A 119      -7.382 -20.686 -13.135  1.00 87.69           C  
ATOM   1773  N   ASP A 120      -5.378 -24.926 -10.933  1.00 79.65           N  
ATOM   1774  H   ASP A 120      -5.555 -24.581 -10.001  1.00 79.65           H  
ATOM   1775  CA  ASP A 120      -6.310 -25.896 -11.499  1.00 79.65           C  
ATOM   1776  HA  ASP A 120      -5.803 -26.452 -12.288  1.00 79.65           H  
ATOM   1777  C   ASP A 120      -7.501 -25.169 -12.137  1.00 79.65           C  
ATOM   1778  CB  ASP A 120      -6.717 -26.940 -10.451  1.00 79.65           C  
ATOM   1779  HB2 ASP A 120      -5.814 -27.363 -10.013  1.00 79.65           H  
ATOM   1780  HB3 ASP A 120      -7.287 -26.460  -9.656  1.00 79.65           H  
ATOM   1781  O   ASP A 120      -8.428 -24.703 -11.465  1.00 79.65           O  
ATOM   1782  CG  ASP A 120      -7.542 -28.081 -11.062  1.00 79.65           C  
ATOM   1783  OD1 ASP A 120      -7.948 -27.971 -12.245  1.00 79.65           O  
ATOM   1784  OD2 ASP A 120      -7.804 -29.061 -10.336  1.00 79.65           O  
ATOM   1785  N   SER A 121      -7.478 -25.082 -13.468  1.00 72.24           N  
ATOM   1786  H   SER A 121      -6.706 -25.505 -13.963  1.00 72.24           H  
ATOM   1787  CA  SER A 121      -8.560 -24.483 -14.250  1.00 72.24           C  
ATOM   1788  HA  SER A 121      -8.711 -23.461 -13.899  1.00 72.24           H  
ATOM   1789  C   SER A 121      -9.890 -25.222 -14.086  1.00 72.24           C  
ATOM   1790  CB  SER A 121      -8.168 -24.422 -15.728  1.00 72.24           C  
ATOM   1791  HB2 SER A 121      -8.987 -23.986 -16.301  1.00 72.24           H  
ATOM   1792  HB3 SER A 121      -7.290 -23.785 -15.834  1.00 72.24           H  
ATOM   1793  O   SER A 121     -10.940 -24.584 -14.167  1.00 72.24           O  
ATOM   1794  OG  SER A 121      -7.867 -25.711 -16.234  1.00 72.24           O  
ATOM   1795  HG  SER A 121      -7.523 -25.613 -17.125  1.00 72.24           H  
ATOM   1796  N   ARG A 122      -9.884 -26.533 -13.799  1.00 67.50           N  
ATOM   1797  H   ARG A 122      -8.998 -26.973 -13.597  1.00 67.50           H  
ATOM   1798  CA  ARG A 122     -11.114 -27.311 -13.578  1.00 67.50           C  
ATOM   1799  HA  ARG A 122     -11.843 -27.056 -14.348  1.00 67.50           H  
ATOM   1800  C   ARG A 122     -11.757 -26.951 -12.246  1.00 67.50           C  
ATOM   1801  CB  ARG A 122     -10.834 -28.818 -13.633  1.00 67.50           C  
ATOM   1802  HB2 ARG A 122     -10.106 -29.089 -12.868  1.00 67.50           H  
ATOM   1803  HB3 ARG A 122     -11.762 -29.345 -13.409  1.00 67.50           H  
ATOM   1804  O   ARG A 122     -12.969 -26.754 -12.197  1.00 67.50           O  
ATOM   1805  CG  ARG A 122     -10.335 -29.280 -15.006  1.00 67.50           C  
ATOM   1806  HG2 ARG A 122      -9.397 -28.780 -15.249  1.00 67.50           H  
ATOM   1807  HG3 ARG A 122     -11.081 -29.038 -15.762  1.00 67.50           H  
ATOM   1808  CD  ARG A 122     -10.104 -30.793 -14.971  1.00 67.50           C  
ATOM   1809  HD2 ARG A 122      -9.325 -31.002 -14.238  1.00 67.50           H  
ATOM   1810  HD3 ARG A 122     -11.026 -31.282 -14.657  1.00 67.50           H  
ATOM   1811  NE  ARG A 122      -9.702 -31.307 -16.292  1.00 67.50           N  
ATOM   1812  HE  ARG A 122      -9.656 -30.632 -17.042  1.00 67.50           H  
ATOM   1813  NH1 ARG A 122      -9.373 -33.484 -15.653  1.00 67.50           N  
ATOM   1814 HH11 ARG A 122      -9.105 -34.433 -15.870  1.00 67.50           H  
ATOM   1815 HH12 ARG A 122      -9.594 -33.214 -14.705  1.00 67.50           H  
ATOM   1816  NH2 ARG A 122      -9.043 -32.895 -17.784  1.00 67.50           N  
ATOM   1817 HH21 ARG A 122      -8.786 -33.849 -17.995  1.00 67.50           H  
ATOM   1818 HH22 ARG A 122      -9.032 -32.198 -18.515  1.00 67.50           H  
ATOM   1819  CZ  ARG A 122      -9.376 -32.555 -16.570  1.00 67.50           C  
ATOM   1820  N   ALA A 123     -10.956 -26.803 -11.192  1.00 61.96           N  
ATOM   1821  H   ALA A 123      -9.974 -27.007 -11.309  1.00 61.96           H  
ATOM   1822  CA  ALA A 123     -11.439 -26.352  -9.886  1.00 61.96           C  
ATOM   1823  HA  ALA A 123     -12.251 -27.005  -9.567  1.00 61.96           H  
ATOM   1824  C   ALA A 123     -11.989 -24.915  -9.945  1.00 61.96           C  
ATOM   1825  CB  ALA A 123     -10.295 -26.471  -8.876  1.00 61.96           C  
ATOM   1826  HB1 ALA A 123      -9.489 -25.785  -9.139  1.00 61.96           H  
ATOM   1827  HB2 ALA A 123      -9.909 -27.490  -8.864  1.00 61.96           H  
ATOM   1828  HB3 ALA A 123     -10.661 -26.218  -7.880  1.00 61.96           H  
ATOM   1829  O   ALA A 123     -13.030 -24.612  -9.354  1.00 61.96           O  
ATOM   1830  N   ALA A 124     -11.329 -24.037 -10.710  1.00 60.19           N  
ATOM   1831  H   ALA A 124     -10.449 -24.321 -11.117  1.00 60.19           H  
ATOM   1832  CA  ALA A 124     -11.800 -22.674 -10.938  1.00 60.19           C  
ATOM   1833  HA  ALA A 124     -11.992 -22.210  -9.970  1.00 60.19           H  
ATOM   1834  C   ALA A 124     -13.123 -22.643 -11.725  1.00 60.19           C  
ATOM   1835  CB  ALA A 124     -10.693 -21.881 -11.636  1.00 60.19           C  
ATOM   1836  HB1 ALA A 124     -11.019 -20.849 -11.767  1.00 60.19           H  
ATOM   1837  HB2 ALA A 124      -9.788 -21.903 -11.028  1.00 60.19           H  
ATOM   1838  HB3 ALA A 124     -10.479 -22.320 -12.611  1.00 60.19           H  
ATOM   1839  O   ALA A 124     -14.052 -21.951 -11.317  1.00 60.19           O  
ATOM   1840  N   ALA A 125     -13.245 -23.432 -12.799  1.00 59.66           N  
ATOM   1841  H   ALA A 125     -12.443 -23.960 -13.113  1.00 59.66           H  
ATOM   1842  CA  ALA A 125     -14.479 -23.537 -13.579  1.00 59.66           C  
ATOM   1843  HA  ALA A 125     -14.768 -22.539 -13.908  1.00 59.66           H  
ATOM   1844  C   ALA A 125     -15.647 -24.097 -12.747  1.00 59.66           C  
ATOM   1845  CB  ALA A 125     -14.205 -24.393 -14.820  1.00 59.66           C  
ATOM   1846  HB1 ALA A 125     -13.416 -23.937 -15.417  1.00 59.66           H  
ATOM   1847  HB2 ALA A 125     -13.899 -25.397 -14.526  1.00 59.66           H  
ATOM   1848  HB3 ALA A 125     -15.111 -24.458 -15.424  1.00 59.66           H  
ATOM   1849  O   ALA A 125     -16.746 -23.551 -12.795  1.00 59.66           O  
ATOM   1850  N   ALA A 126     -15.397 -25.119 -11.921  1.00 56.05           N  
ATOM   1851  H   ALA A 126     -14.488 -25.559 -11.953  1.00 56.05           H  
ATOM   1852  CA  ALA A 126     -16.396 -25.674 -11.006  1.00 56.05           C  
ATOM   1853  HA  ALA A 126     -17.264 -25.994 -11.583  1.00 56.05           H  
ATOM   1854  C   ALA A 126     -16.887 -24.644  -9.970  1.00 56.05           C  
ATOM   1855  CB  ALA A 126     -15.782 -26.900 -10.319  1.00 56.05           C  
ATOM   1856  HB1 ALA A 126     -14.913 -26.604  -9.730  1.00 56.05           H  
ATOM   1857  HB2 ALA A 126     -16.521 -27.353  -9.659  1.00 56.05           H  
ATOM   1858  HB3 ALA A 126     -15.478 -27.632 -11.067  1.00 56.05           H  
ATOM   1859  O   ALA A 126     -18.061 -24.631  -9.606  1.00 56.05           O  
ATOM   1860  N   SER A 127     -16.009 -23.739  -9.527  1.00 53.02           N  
ATOM   1861  H   SER A 127     -15.056 -23.796  -9.856  1.00 53.02           H  
ATOM   1862  CA  SER A 127     -16.379 -22.661  -8.597  1.00 53.02           C  
ATOM   1863  HA  SER A 127     -17.018 -23.073  -7.816  1.00 53.02           H  
ATOM   1864  C   SER A 127     -17.168 -21.544  -9.293  1.00 53.02           C  
ATOM   1865  CB  SER A 127     -15.129 -22.088  -7.926  1.00 53.02           C  
ATOM   1866  HB2 SER A 127     -15.431 -21.361  -7.172  1.00 53.02           H  
ATOM   1867  HB3 SER A 127     -14.510 -21.585  -8.668  1.00 53.02           H  
ATOM   1868  O   SER A 127     -18.084 -20.972  -8.707  1.00 53.02           O  
ATOM   1869  OG  SER A 127     -14.373 -23.113  -7.304  1.00 53.02           O  
ATOM   1870  HG  SER A 127     -14.000 -23.682  -7.981  1.00 53.02           H  
ATOM   1871  N   SER A 128     -16.854 -21.251 -10.559  1.00 49.41           N  
ATOM   1872  H   SER A 128     -16.054 -21.705 -10.976  1.00 49.41           H  
ATOM   1873  CA  SER A 128     -17.561 -20.241 -11.357  1.00 49.41           C  
ATOM   1874  HA  SER A 128     -17.725 -19.362 -10.732  1.00 49.41           H  
ATOM   1875  C   SER A 128     -18.948 -20.685 -11.828  1.00 49.41           C  
ATOM   1876  CB  SER A 128     -16.707 -19.807 -12.551  1.00 49.41           C  
ATOM   1877  HB2 SER A 128     -17.291 -19.142 -13.188  1.00 49.41           H  
ATOM   1878  HB3 SER A 128     -16.409 -20.680 -13.131  1.00 49.41           H  
ATOM   1879  O   SER A 128     -19.797 -19.826 -12.045  1.00 49.41           O  
ATOM   1880  OG  SER A 128     -15.557 -19.113 -12.093  1.00 49.41           O  
ATOM   1881  HG  SER A 128     -15.861 -18.428 -11.494  1.00 49.41           H  
ATOM   1882  N   THR A 129     -19.242 -21.990 -11.905  1.00 47.92           N  
ATOM   1883  H   THR A 129     -18.498 -22.666 -11.813  1.00 47.92           H  
ATOM   1884  CA  THR A 129     -20.592 -22.468 -12.272  1.00 47.92           C  
ATOM   1885  HA  THR A 129     -20.870 -21.954 -13.192  1.00 47.92           H  
ATOM   1886  C   THR A 129     -21.709 -22.090 -11.285  1.00 47.92           C  
ATOM   1887  CB  THR A 129     -20.635 -23.976 -12.587  1.00 47.92           C  
ATOM   1888  HB  THR A 129     -21.671 -24.314 -12.589  1.00 47.92           H  
ATOM   1889  O   THR A 129     -22.874 -22.306 -11.603  1.00 47.92           O  
ATOM   1890  CG2 THR A 129     -20.052 -24.267 -13.969  1.00 47.92           C  
ATOM   1891 HG21 THR A 129     -20.637 -23.753 -14.731  1.00 47.92           H  
ATOM   1892 HG22 THR A 129     -19.017 -23.930 -14.021  1.00 47.92           H  
ATOM   1893 HG23 THR A 129     -20.090 -25.340 -14.159  1.00 47.92           H  
ATOM   1894  OG1 THR A 129     -19.902 -24.781 -11.691  1.00 47.92           O  
ATOM   1895  HG1 THR A 129     -19.718 -24.322 -10.868  1.00 47.92           H  
ATOM   1896  N   MET A 130     -21.403 -21.482 -10.129  1.00 45.47           N  
ATOM   1897  H   MET A 130     -20.430 -21.322  -9.908  1.00 45.47           H  
ATOM   1898  CA  MET A 130     -22.422 -20.932  -9.221  1.00 45.47           C  
ATOM   1899  HA  MET A 130     -23.382 -21.388  -9.465  1.00 45.47           H  
ATOM   1900  C   MET A 130     -22.704 -19.429  -9.373  1.00 45.47           C  
ATOM   1901  CB  MET A 130     -22.119 -21.310  -7.762  1.00 45.47           C  
ATOM   1902  HB2 MET A 130     -21.051 -21.235  -7.557  1.00 45.47           H  
ATOM   1903  HB3 MET A 130     -22.642 -20.623  -7.097  1.00 45.47           H  
ATOM   1904  O   MET A 130     -23.653 -18.960  -8.759  1.00 45.47           O  
ATOM   1905  CG  MET A 130     -22.625 -22.722  -7.450  1.00 45.47           C  
ATOM   1906  HG2 MET A 130     -21.956 -23.451  -7.907  1.00 45.47           H  
ATOM   1907  HG3 MET A 130     -23.616 -22.843  -7.887  1.00 45.47           H  
ATOM   1908  SD  MET A 130     -22.772 -23.063  -5.675  1.00 45.47           S  
ATOM   1909  CE  MET A 130     -23.536 -24.702  -5.748  1.00 45.47           C  
ATOM   1910  HE1 MET A 130     -23.694 -25.075  -4.736  1.00 45.47           H  
ATOM   1911  HE2 MET A 130     -24.495 -24.633  -6.262  1.00 45.47           H  
ATOM   1912  HE3 MET A 130     -22.882 -25.386  -6.289  1.00 45.47           H  
ATOM   1913  N   ASN A 131     -21.968 -18.685 -10.204  1.00 38.44           N  
ATOM   1914  H   ASN A 131     -21.243 -19.129 -10.750  1.00 38.44           H  
ATOM   1915  CA  ASN A 131     -22.241 -17.266 -10.466  1.00 38.44           C  
ATOM   1916  HA  ASN A 131     -23.260 -17.017 -10.168  1.00 38.44           H  
ATOM   1917  C   ASN A 131     -22.145 -16.995 -11.971  1.00 38.44           C  
ATOM   1918  CB  ASN A 131     -21.279 -16.384  -9.648  1.00 38.44           C  
ATOM   1919  HB2 ASN A 131     -21.344 -15.360 -10.017  1.00 38.44           H  
ATOM   1920  HB3 ASN A 131     -20.257 -16.731  -9.803  1.00 38.44           H  
ATOM   1921  O   ASN A 131     -21.125 -16.516 -12.463  1.00 38.44           O  
ATOM   1922  CG  ASN A 131     -21.589 -16.332  -8.162  1.00 38.44           C  
ATOM   1923  ND2 ASN A 131     -20.581 -16.199  -7.333  1.00 38.44           N  
ATOM   1924 HD21 ASN A 131     -19.635 -16.147  -7.684  1.00 38.44           H  
ATOM   1925 HD22 ASN A 131     -20.836 -16.160  -6.356  1.00 38.44           H  
ATOM   1926  OD1 ASN A 131     -22.715 -16.361  -7.705  1.00 38.44           O  
ATOM   1927  N   ILE A 132     -23.200 -17.346 -12.706  1.00 34.42           N  
ATOM   1928  H   ILE A 132     -24.010 -17.723 -12.236  1.00 34.42           H  
ATOM   1929  CA  ILE A 132     -23.373 -16.894 -14.088  1.00 34.42           C  
ATOM   1930  HA  ILE A 132     -22.401 -16.807 -14.573  1.00 34.42           H  
ATOM   1931  C   ILE A 132     -24.002 -15.504 -14.016  1.00 34.42           C  
ATOM   1932  CB  ILE A 132     -24.232 -17.880 -14.917  1.00 34.42           C  
ATOM   1933  HB  ILE A 132     -25.213 -17.964 -14.449  1.00 34.42           H  
ATOM   1934  O   ILE A 132     -25.197 -15.389 -13.756  1.00 34.42           O  
ATOM   1935  CG1 ILE A 132     -23.586 -19.285 -14.944  1.00 34.42           C  
ATOM   1936 HG12 ILE A 132     -22.629 -19.235 -15.464  1.00 34.42           H  
ATOM   1937 HG13 ILE A 132     -23.395 -19.615 -13.923  1.00 34.42           H  
ATOM   1938  CG2 ILE A 132     -24.421 -17.342 -16.352  1.00 34.42           C  
ATOM   1939 HG21 ILE A 132     -24.896 -16.361 -16.332  1.00 34.42           H  
ATOM   1940 HG22 ILE A 132     -23.457 -17.255 -16.853  1.00 34.42           H  
ATOM   1941 HG23 ILE A 132     -25.072 -18.000 -16.927  1.00 34.42           H  
ATOM   1942  CD1 ILE A 132     -24.459 -20.361 -15.603  1.00 34.42           C  
ATOM   1943 HD11 ILE A 132     -24.555 -20.176 -16.672  1.00 34.42           H  
ATOM   1944 HD12 ILE A 132     -25.447 -20.373 -15.141  1.00 34.42           H  
ATOM   1945 HD13 ILE A 132     -23.992 -21.336 -15.462  1.00 34.42           H  
ATOM   1946  N   ASP A 133     -23.197 -14.474 -14.251  1.00 33.93           N  
ATOM   1947  H   ASP A 133     -22.212 -14.651 -14.386  1.00 33.93           H  
ATOM   1948  CA  ASP A 133     -23.692 -13.237 -14.850  1.00 33.93           C  
ATOM   1949  HA  ASP A 133     -24.781 -13.256 -14.830  1.00 33.93           H  
ATOM   1950  C   ASP A 133     -23.185 -13.242 -16.303  1.00 33.93           C  
ATOM   1951  CB  ASP A 133     -23.230 -12.009 -14.044  1.00 33.93           C  
ATOM   1952  HB2 ASP A 133     -22.258 -11.672 -14.404  1.00 33.93           H  
ATOM   1953  HB3 ASP A 133     -23.108 -12.304 -13.002  1.00 33.93           H  
ATOM   1954  O   ASP A 133     -21.973 -13.395 -16.509  1.00 33.93           O  
ATOM   1955  CG  ASP A 133     -24.228 -10.841 -14.069  1.00 33.93           C  
ATOM   1956  OD1 ASP A 133     -25.293 -10.971 -14.714  1.00 33.93           O  
ATOM   1957  OD2 ASP A 133     -23.947  -9.859 -13.347  1.00 33.93           O  
ATOM   1958  N   PRO A 134     -24.067 -13.234 -17.316  1.00 42.16           N  
ATOM   1959  CA  PRO A 134     -23.660 -13.216 -18.710  1.00 42.16           C  
ATOM   1960  HA  PRO A 134     -22.756 -13.807 -18.853  1.00 42.16           H  
ATOM   1961  C   PRO A 134     -23.399 -11.775 -19.171  1.00 42.16           C  
ATOM   1962  CB  PRO A 134     -24.823 -13.877 -19.456  1.00 42.16           C  
ATOM   1963  HB2 PRO A 134     -24.710 -14.960 -19.411  1.00 42.16           H  
ATOM   1964  HB3 PRO A 134     -24.891 -13.542 -20.491  1.00 42.16           H  
ATOM   1965  O   PRO A 134     -24.096 -10.860 -18.748  1.00 42.16           O  
ATOM   1966  CG  PRO A 134     -26.048 -13.458 -18.639  1.00 42.16           C  
ATOM   1967  HG2 PRO A 134     -26.828 -14.219 -18.672  1.00 42.16           H  
ATOM   1968  HG3 PRO A 134     -26.429 -12.509 -19.016  1.00 42.16           H  
ATOM   1969  CD  PRO A 134     -25.520 -13.257 -17.218  1.00 42.16           C  
ATOM   1970  HD2 PRO A 134     -25.838 -14.087 -16.588  1.00 42.16           H  
ATOM   1971  HD3 PRO A 134     -25.890 -12.314 -16.814  1.00 42.16           H  
ATOM   1972  N   ASP A 135     -22.476 -11.641 -20.126  1.00 32.31           N  
ATOM   1973  H   ASP A 135     -21.925 -12.461 -20.338  1.00 32.31           H  
ATOM   1974  CA  ASP A 135     -22.273 -10.487 -21.021  1.00 32.31           C  
ATOM   1975  HA  ASP A 135     -21.960 -10.951 -21.957  1.00 32.31           H  
ATOM   1976  C   ASP A 135     -21.125  -9.516 -20.671  1.00 32.31           C  
ATOM   1977  CB  ASP A 135     -23.613  -9.785 -21.359  1.00 32.31           C  
ATOM   1978  HB2 ASP A 135     -23.838  -9.030 -20.606  1.00 32.31           H  
ATOM   1979  HB3 ASP A 135     -24.414 -10.525 -21.348  1.00 32.31           H  
ATOM   1980  O   ASP A 135     -21.304  -8.519 -19.984  1.00 32.31           O  
ATOM   1981  CG  ASP A 135     -23.659  -9.147 -22.744  1.00 32.31           C  
ATOM   1982  OD1 ASP A 135     -22.826  -9.537 -23.595  1.00 32.31           O  
ATOM   1983  OD2 ASP A 135     -24.589  -8.341 -22.978  1.00 32.31           O  
ATOM   1984  N   GLU A 136     -19.940  -9.787 -21.232  1.00 34.19           N  
ATOM   1985  H   GLU A 136     -19.843 -10.702 -21.649  1.00 34.19           H  
ATOM   1986  CA  GLU A 136     -19.118  -8.759 -21.890  1.00 34.19           C  
ATOM   1987  HA  GLU A 136     -19.774  -7.950 -22.211  1.00 34.19           H  
ATOM   1988  C   GLU A 136     -18.524  -9.399 -23.155  1.00 34.19           C  
ATOM   1989  CB  GLU A 136     -18.026  -8.135 -20.993  1.00 34.19           C  
ATOM   1990  HB2 GLU A 136     -17.537  -8.913 -20.407  1.00 34.19           H  
ATOM   1991  HB3 GLU A 136     -17.281  -7.678 -21.645  1.00 34.19           H  
ATOM   1992  O   GLU A 136     -17.647 -10.265 -23.094  1.00 34.19           O  
ATOM   1993  CG  GLU A 136     -18.568  -7.029 -20.063  1.00 34.19           C  
ATOM   1994  HG2 GLU A 136     -19.178  -7.495 -19.289  1.00 34.19           H  
ATOM   1995  HG3 GLU A 136     -19.196  -6.357 -20.647  1.00 34.19           H  
ATOM   1996  CD  GLU A 136     -17.491  -6.195 -19.343  1.00 34.19           C  
ATOM   1997  OE1 GLU A 136     -17.840  -5.119 -18.799  1.00 34.19           O  
ATOM   1998  OE2 GLU A 136     -16.316  -6.629 -19.267  1.00 34.19           O  
ATOM   1999  N   GLY A 137     -19.106  -9.028 -24.295  1.00 26.61           N  
ATOM   2000  H   GLY A 137     -19.892  -8.396 -24.232  1.00 26.61           H  
ATOM   2001  CA  GLY A 137     -18.752  -9.500 -25.624  1.00 26.61           C  
ATOM   2002  HA2 GLY A 137     -18.749 -10.590 -25.610  1.00 26.61           H  
ATOM   2003  HA3 GLY A 137     -19.519  -9.181 -26.330  1.00 26.61           H  
ATOM   2004  C   GLY A 137     -17.398  -9.020 -26.151  1.00 26.61           C  
ATOM   2005  O   GLY A 137     -16.823  -8.033 -25.695  1.00 26.61           O  
ATOM   2006  N   ASP A 138     -16.935  -9.782 -27.142  1.00 31.89           N  
ATOM   2007  H   ASP A 138     -17.452 -10.632 -27.317  1.00 31.89           H  
ATOM   2008  CA  ASP A 138     -16.047  -9.437 -28.253  1.00 31.89           C  
ATOM   2009  HA  ASP A 138     -15.326 -10.247 -28.355  1.00 31.89           H  
ATOM   2010  C   ASP A 138     -15.229  -8.142 -28.113  1.00 31.89           C  
ATOM   2011  CB  ASP A 138     -16.882  -9.425 -29.551  1.00 31.89           C  
ATOM   2012  HB2 ASP A 138     -16.239  -9.109 -30.373  1.00 31.89           H  
ATOM   2013  HB3 ASP A 138     -17.689  -8.698 -29.456  1.00 31.89           H  
ATOM   2014  O   ASP A 138     -15.655  -7.057 -28.513  1.00 31.89           O  
ATOM   2015  CG  ASP A 138     -17.466 -10.796 -29.917  1.00 31.89           C  
ATOM   2016  OD1 ASP A 138     -16.880 -11.814 -29.485  1.00 31.89           O  
ATOM   2017  OD2 ASP A 138     -18.509 -10.819 -30.608  1.00 31.89           O  
ATOM   2018  N   GLN A 139     -13.976  -8.279 -27.668  1.00 32.68           N  
ATOM   2019  H   GLN A 139     -13.690  -9.190 -27.338  1.00 32.68           H  
ATOM   2020  CA  GLN A 139     -12.926  -7.368 -28.118  1.00 32.68           C  
ATOM   2021  HA  GLN A 139     -13.389  -6.445 -28.466  1.00 32.68           H  
ATOM   2022  C   GLN A 139     -12.238  -7.981 -29.335  1.00 32.68           C  
ATOM   2023  CB  GLN A 139     -11.974  -6.945 -26.996  1.00 32.68           C  
ATOM   2024  HB2 GLN A 139     -11.091  -6.487 -27.443  1.00 32.68           H  
ATOM   2025  HB3 GLN A 139     -11.668  -7.807 -26.404  1.00 32.68           H  
ATOM   2026  O   GLN A 139     -11.500  -8.958 -29.239  1.00 32.68           O  
ATOM   2027  CG  GLN A 139     -12.681  -5.902 -26.116  1.00 32.68           C  
ATOM   2028  HG2 GLN A 139     -13.518  -6.380 -25.608  1.00 32.68           H  
ATOM   2029  HG3 GLN A 139     -13.082  -5.106 -26.744  1.00 32.68           H  
ATOM   2030  CD  GLN A 139     -11.785  -5.247 -25.074  1.00 32.68           C  
ATOM   2031  NE2 GLN A 139     -12.370  -4.538 -24.133  1.00 32.68           N  
ATOM   2032 HE21 GLN A 139     -13.378  -4.515 -24.085  1.00 32.68           H  
ATOM   2033 HE22 GLN A 139     -11.762  -4.146 -23.429  1.00 32.68           H  
ATOM   2034  OE1 GLN A 139     -10.567  -5.329 -25.065  1.00 32.68           O  
ATOM   2035  N   ALA A 140     -12.597  -7.375 -30.464  1.00 32.40           N  
ATOM   2036  H   ALA A 140     -13.320  -6.678 -30.355  1.00 32.40           H  
ATOM   2037  CA  ALA A 140     -12.085  -7.499 -31.815  1.00 32.40           C  
ATOM   2038  HA  ALA A 140     -12.780  -8.115 -32.385  1.00 32.40           H  
ATOM   2039  C   ALA A 140     -10.678  -8.100 -31.958  1.00 32.40           C  
ATOM   2040  CB  ALA A 140     -12.116  -6.080 -32.401  1.00 32.40           C  
ATOM   2041  HB1 ALA A 140     -11.468  -5.424 -31.820  1.00 32.40           H  
ATOM   2042  HB2 ALA A 140     -13.133  -5.688 -32.396  1.00 32.40           H  
ATOM   2043  HB3 ALA A 140     -11.750  -6.103 -33.428  1.00 32.40           H  
ATOM   2044  O   ALA A 140      -9.693  -7.599 -31.415  1.00 32.40           O  
ATOM   2045  N   GLU A 141     -10.607  -9.108 -32.827  1.00 32.99           N  
ATOM   2046  H   GLU A 141     -11.478  -9.501 -33.156  1.00 32.99           H  
ATOM   2047  CA  GLU A 141      -9.461  -9.347 -33.695  1.00 32.99           C  
ATOM   2048  HA  GLU A 141      -8.591  -9.638 -33.107  1.00 32.99           H  
ATOM   2049  C   GLU A 141      -9.153  -8.049 -34.460  1.00 32.99           C  
ATOM   2050  CB  GLU A 141      -9.814 -10.464 -34.702  1.00 32.99           C  
ATOM   2051  HB2 GLU A 141      -8.996 -10.552 -35.417  1.00 32.99           H  
ATOM   2052  HB3 GLU A 141     -10.714 -10.171 -35.244  1.00 32.99           H  
ATOM   2053  O   GLU A 141      -9.819  -7.732 -35.444  1.00 32.99           O  
ATOM   2054  CG  GLU A 141     -10.051 -11.847 -34.074  1.00 32.99           C  
ATOM   2055  HG2 GLU A 141      -9.143 -12.146 -33.551  1.00 32.99           H  
ATOM   2056  HG3 GLU A 141     -10.852 -11.773 -33.339  1.00 32.99           H  
ATOM   2057  CD  GLU A 141     -10.434 -12.923 -35.111  1.00 32.99           C  
ATOM   2058  OE1 GLU A 141     -10.161 -14.113 -34.832  1.00 32.99           O  
ATOM   2059  OE2 GLU A 141     -11.007 -12.571 -36.168  1.00 32.99           O  
ATOM   2060  N   ASP A 142      -8.163  -7.279 -34.007  1.00 31.31           N  
ATOM   2061  H   ASP A 142      -7.758  -7.472 -33.102  1.00 31.31           H  
ATOM   2062  CA  ASP A 142      -7.558  -6.236 -34.831  1.00 31.31           C  
ATOM   2063  HA  ASP A 142      -7.982  -6.340 -35.830  1.00 31.31           H  
ATOM   2064  C   ASP A 142      -6.053  -6.497 -34.973  1.00 31.31           C  
ATOM   2065  CB  ASP A 142      -7.940  -4.813 -34.375  1.00 31.31           C  
ATOM   2066  HB2 ASP A 142      -7.274  -4.492 -33.574  1.00 31.31           H  
ATOM   2067  HB3 ASP A 142      -8.955  -4.834 -33.980  1.00 31.31           H  
ATOM   2068  O   ASP A 142      -5.249  -6.279 -34.070  1.00 31.31           O  
ATOM   2069  CG  ASP A 142      -7.912  -3.788 -35.526  1.00 31.31           C  
ATOM   2070  OD1 ASP A 142      -7.616  -4.182 -36.682  1.00 31.31           O  
ATOM   2071  OD2 ASP A 142      -8.195  -2.600 -35.253  1.00 31.31           O  
ATOM   2072  N   SER A 143      -5.733  -7.032 -36.151  1.00 34.77           N  
ATOM   2073  H   SER A 143      -6.539  -7.242 -36.722  1.00 34.77           H  
ATOM   2074  CA  SER A 143      -4.525  -6.779 -36.933  1.00 34.77           C  
ATOM   2075  HA  SER A 143      -4.592  -7.435 -37.801  1.00 34.77           H  
ATOM   2076  C   SER A 143      -3.163  -7.080 -36.290  1.00 34.77           C  
ATOM   2077  CB  SER A 143      -4.620  -5.365 -37.511  1.00 34.77           C  
ATOM   2078  HB2 SER A 143      -3.766  -5.186 -38.164  1.00 34.77           H  
ATOM   2079  HB3 SER A 143      -4.613  -4.631 -36.706  1.00 34.77           H  
ATOM   2080  O   SER A 143      -2.505  -6.237 -35.685  1.00 34.77           O  
ATOM   2081  OG  SER A 143      -5.820  -5.251 -38.262  1.00 34.77           O  
ATOM   2082  HG  SER A 143      -6.481  -4.829 -37.708  1.00 34.77           H  
ATOM   2083  N   GLN A 144      -2.670  -8.285 -36.594  1.00 32.18           N  
ATOM   2084  H   GLN A 144      -3.294  -8.923 -37.066  1.00 32.18           H  
ATOM   2085  CA  GLN A 144      -1.243  -8.606 -36.648  1.00 32.18           C  
ATOM   2086  HA  GLN A 144      -0.794  -8.482 -35.663  1.00 32.18           H  
ATOM   2087  C   GLN A 144      -0.530  -7.674 -37.647  1.00 32.18           C  
ATOM   2088  CB  GLN A 144      -1.070 -10.067 -37.122  1.00 32.18           C  
ATOM   2089  HB2 GLN A 144      -1.631 -10.205 -38.047  1.00 32.18           H  
ATOM   2090  HB3 GLN A 144      -0.016 -10.232 -37.344  1.00 32.18           H  
ATOM   2091  O   GLN A 144      -0.572  -7.905 -38.856  1.00 32.18           O  
ATOM   2092  CG  GLN A 144      -1.505 -11.138 -36.113  1.00 32.18           C  
ATOM   2093  HG2 GLN A 144      -0.899 -11.039 -35.213  1.00 32.18           H  
ATOM   2094  HG3 GLN A 144      -2.550 -10.989 -35.841  1.00 32.18           H  
ATOM   2095  CD  GLN A 144      -1.355 -12.554 -36.677  1.00 32.18           C  
ATOM   2096  NE2 GLN A 144      -0.938 -13.512 -35.878  1.00 32.18           N  
ATOM   2097 HE21 GLN A 144      -0.730 -13.316 -34.910  1.00 32.18           H  
ATOM   2098 HE22 GLN A 144      -0.876 -14.430 -36.295  1.00 32.18           H  
ATOM   2099  OE1 GLN A 144      -1.612 -12.842 -37.834  1.00 32.18           O  
ATOM   2100  N   ALA A 145       0.167  -6.649 -37.161  1.00 36.08           N  
ATOM   2101  H   ALA A 145       0.089  -6.443 -36.175  1.00 36.08           H  
ATOM   2102  CA  ALA A 145       1.371  -6.189 -37.846  1.00 36.08           C  
ATOM   2103  HA  ALA A 145       1.204  -6.232 -38.922  1.00 36.08           H  
ATOM   2104  C   ALA A 145       2.513  -7.153 -37.465  1.00 36.08           C  
ATOM   2105  CB  ALA A 145       1.662  -4.730 -37.477  1.00 36.08           C  
ATOM   2106  HB1 ALA A 145       1.834  -4.647 -36.404  1.00 36.08           H  
ATOM   2107  HB2 ALA A 145       2.556  -4.389 -38.000  1.00 36.08           H  
ATOM   2108  HB3 ALA A 145       0.818  -4.100 -37.757  1.00 36.08           H  
ATOM   2109  O   ALA A 145       2.569  -7.578 -36.305  1.00 36.08           O  
ATOM   2110  N   PRO A 146       3.391  -7.560 -38.402  1.00 39.56           N  
ATOM   2111  CA  PRO A 146       4.569  -8.343 -38.043  1.00 39.56           C  
ATOM   2112  HA  PRO A 146       4.255  -9.294 -37.611  1.00 39.56           H  
ATOM   2113  C   PRO A 146       5.382  -7.547 -37.015  1.00 39.56           C  
ATOM   2114  CB  PRO A 146       5.329  -8.586 -39.349  1.00 39.56           C  
ATOM   2115  HB2 PRO A 146       4.994  -9.525 -39.789  1.00 39.56           H  
ATOM   2116  HB3 PRO A 146       6.409  -8.602 -39.198  1.00 39.56           H  
ATOM   2117  O   PRO A 146       5.372  -6.317 -37.088  1.00 39.56           O  
ATOM   2118  CG  PRO A 146       4.899  -7.423 -40.242  1.00 39.56           C  
ATOM   2119  HG2 PRO A 146       5.559  -6.572 -40.070  1.00 39.56           H  
ATOM   2120  HG3 PRO A 146       4.908  -7.702 -41.296  1.00 39.56           H  
ATOM   2121  CD  PRO A 146       3.489  -7.074 -39.767  1.00 39.56           C  
ATOM   2122  HD2 PRO A 146       3.344  -5.995 -39.813  1.00 39.56           H  
ATOM   2123  HD3 PRO A 146       2.749  -7.583 -40.384  1.00 39.56           H  
ATOM   2124  N   PRO A 147       6.036  -8.210 -36.044  1.00 49.83           N  
ATOM   2125  CA  PRO A 147       6.816  -7.504 -35.045  1.00 49.83           C  
ATOM   2126  HA  PRO A 147       6.176  -6.853 -34.449  1.00 49.83           H  
ATOM   2127  C   PRO A 147       7.852  -6.661 -35.784  1.00 49.83           C  
ATOM   2128  CB  PRO A 147       7.437  -8.586 -34.151  1.00 49.83           C  
ATOM   2129  HB2 PRO A 147       6.779  -8.771 -33.302  1.00 49.83           H  
ATOM   2130  HB3 PRO A 147       8.433  -8.310 -33.806  1.00 49.83           H  
ATOM   2131  O   PRO A 147       8.708  -7.205 -36.481  1.00 49.83           O  
ATOM   2132  CG  PRO A 147       7.468  -9.825 -35.049  1.00 49.83           C  
ATOM   2133  HG2 PRO A 147       8.374  -9.812 -35.654  1.00 49.83           H  
ATOM   2134  HG3 PRO A 147       7.411 -10.747 -34.470  1.00 49.83           H  
ATOM   2135  CD  PRO A 147       6.248  -9.644 -35.951  1.00 49.83           C  
ATOM   2136  HD2 PRO A 147       5.375 -10.106 -35.491  1.00 49.83           H  
ATOM   2137  HD3 PRO A 147       6.442 -10.084 -36.929  1.00 49.83           H  
ATOM   2138  N   ASP A 148       7.744  -5.337 -35.664  1.00 54.16           N  
ATOM   2139  H   ASP A 148       6.932  -4.943 -35.212  1.00 54.16           H  
ATOM   2140  CA  ASP A 148       8.905  -4.479 -35.852  1.00 54.16           C  
ATOM   2141  HA  ASP A 148       9.198  -4.477 -36.902  1.00 54.16           H  
ATOM   2142  C   ASP A 148      10.029  -5.098 -35.011  1.00 54.16           C  
ATOM   2143  CB  ASP A 148       8.593  -3.041 -35.396  1.00 54.16           C  
ATOM   2144  HB2 ASP A 148       9.533  -2.496 -35.316  1.00 54.16           H  
ATOM   2145  HB3 ASP A 148       8.140  -3.068 -34.405  1.00 54.16           H  
ATOM   2146  O   ASP A 148       9.763  -5.539 -33.886  1.00 54.16           O  
ATOM   2147  CG  ASP A 148       7.686  -2.267 -36.362  1.00 54.16           C  
ATOM   2148  OD1 ASP A 148       7.885  -2.396 -37.592  1.00 54.16           O  
ATOM   2149  OD2 ASP A 148       6.829  -1.500 -35.863  1.00 54.16           O  
ATOM   2150  N   ASP A 149      11.241  -5.199 -35.568  1.00 68.39           N  
ATOM   2151  H   ASP A 149      11.362  -4.891 -36.522  1.00 68.39           H  
ATOM   2152  CA  ASP A 149      12.425  -5.687 -34.853  1.00 68.39           C  
ATOM   2153  HA  ASP A 149      12.228  -6.690 -34.474  1.00 68.39           H  
ATOM   2154  C   ASP A 149      12.666  -4.772 -33.639  1.00 68.39           C  
ATOM   2155  CB  ASP A 149      13.661  -5.743 -35.782  1.00 68.39           C  
ATOM   2156  HB2 ASP A 149      13.609  -4.927 -36.503  1.00 68.39           H  
ATOM   2157  HB3 ASP A 149      14.553  -5.580 -35.177  1.00 68.39           H  
ATOM   2158  O   ASP A 149      13.376  -3.767 -33.701  1.00 68.39           O  
ATOM   2159  CG  ASP A 149      13.887  -7.075 -36.515  1.00 68.39           C  
ATOM   2160  OD1 ASP A 149      13.554  -8.142 -35.950  1.00 68.39           O  
ATOM   2161  OD2 ASP A 149      14.472  -7.025 -37.624  1.00 68.39           O  
ATOM   2162  N   GLU A 150      11.995  -5.081 -32.532  1.00 85.80           N  
ATOM   2163  H   GLU A 150      11.271  -5.779 -32.623  1.00 85.80           H  
ATOM   2164  CA  GLU A 150      12.164  -4.411 -31.257  1.00 85.80           C  
ATOM   2165  HA  GLU A 150      12.126  -3.335 -31.425  1.00 85.80           H  
ATOM   2166  C   GLU A 150      13.548  -4.785 -30.736  1.00 85.80           C  
ATOM   2167  CB  GLU A 150      11.027  -4.793 -30.287  1.00 85.80           C  
ATOM   2168  HB2 GLU A 150      11.056  -5.866 -30.099  1.00 85.80           H  
ATOM   2169  HB3 GLU A 150      10.077  -4.551 -30.762  1.00 85.80           H  
ATOM   2170  O   GLU A 150      13.862  -5.965 -30.558  1.00 85.80           O  
ATOM   2171  CG  GLU A 150      11.110  -4.040 -28.943  1.00 85.80           C  
ATOM   2172  HG2 GLU A 150      11.140  -2.969 -29.146  1.00 85.80           H  
ATOM   2173  HG3 GLU A 150      12.039  -4.312 -28.442  1.00 85.80           H  
ATOM   2174  CD  GLU A 150       9.935  -4.332 -27.989  1.00 85.80           C  
ATOM   2175  OE1 GLU A 150       9.896  -3.756 -26.874  1.00 85.80           O  
ATOM   2176  OE2 GLU A 150       9.026  -5.119 -28.333  1.00 85.80           O  
ATOM   2177  N   ASP A 151      14.387  -3.775 -30.501  1.00 92.09           N  
ATOM   2178  H   ASP A 151      14.102  -2.837 -30.743  1.00 92.09           H  
ATOM   2179  CA  ASP A 151      15.727  -3.991 -29.968  1.00 92.09           C  
ATOM   2180  HA  ASP A 151      16.279  -4.599 -30.684  1.00 92.09           H  
ATOM   2181  C   ASP A 151      15.673  -4.761 -28.638  1.00 92.09           C  
ATOM   2182  CB  ASP A 151      16.468  -2.657 -29.811  1.00 92.09           C  
ATOM   2183  HB2 ASP A 151      16.594  -2.192 -30.789  1.00 92.09           H  
ATOM   2184  HB3 ASP A 151      15.881  -1.988 -29.182  1.00 92.09           H  
ATOM   2185  O   ASP A 151      14.791  -4.552 -27.796  1.00 92.09           O  
ATOM   2186  CG  ASP A 151      17.840  -2.889 -29.175  1.00 92.09           C  
ATOM   2187  OD1 ASP A 151      18.681  -3.557 -29.811  1.00 92.09           O  
ATOM   2188  OD2 ASP A 151      18.008  -2.521 -27.991  1.00 92.09           O  
ATOM   2189  N   ALA A 152      16.665  -5.626 -28.416  1.00 93.18           N  
ATOM   2190  H   ALA A 152      17.392  -5.696 -29.113  1.00 93.18           H  
ATOM   2191  CA  ALA A 152      16.722  -6.481 -27.235  1.00 93.18           C  
ATOM   2192  HA  ALA A 152      15.840  -7.122 -27.239  1.00 93.18           H  
ATOM   2193  C   ALA A 152      16.704  -5.674 -25.921  1.00 93.18           C  
ATOM   2194  CB  ALA A 152      17.969  -7.366 -27.344  1.00 93.18           C  
ATOM   2195  HB1 ALA A 152      17.939  -7.925 -28.280  1.00 93.18           H  
ATOM   2196  HB2 ALA A 152      17.984  -8.076 -26.518  1.00 93.18           H  
ATOM   2197  HB3 ALA A 152      18.869  -6.751 -27.320  1.00 93.18           H  
ATOM   2198  O   ALA A 152      16.181  -6.151 -24.912  1.00 93.18           O  
ATOM   2199  N   ALA A 153      17.235  -4.443 -25.907  1.00 92.14           N  
ATOM   2200  H   ALA A 153      17.569  -4.036 -26.768  1.00 92.14           H  
ATOM   2201  CA  ALA A 153      17.172  -3.577 -24.731  1.00 92.14           C  
ATOM   2202  HA  ALA A 153      17.495  -4.151 -23.862  1.00 92.14           H  
ATOM   2203  C   ALA A 153      15.747  -3.070 -24.450  1.00 92.14           C  
ATOM   2204  CB  ALA A 153      18.138  -2.401 -24.918  1.00 92.14           C  
ATOM   2205  HB1 ALA A 153      18.295  -1.902 -23.962  1.00 92.14           H  
ATOM   2206  HB2 ALA A 153      17.718  -1.684 -25.623  1.00 92.14           H  
ATOM   2207  HB3 ALA A 153      19.092  -2.751 -25.311  1.00 92.14           H  
ATOM   2208  O   ALA A 153      15.334  -3.014 -23.285  1.00 92.14           O  
ATOM   2209  N   SER A 154      14.988  -2.718 -25.494  1.00 92.96           N  
ATOM   2210  H   SER A 154      15.366  -2.818 -26.425  1.00 92.96           H  
ATOM   2211  CA  SER A 154      13.581  -2.309 -25.373  1.00 92.96           C  
ATOM   2212  HA  SER A 154      13.507  -1.529 -24.615  1.00 92.96           H  
ATOM   2213  C   SER A 154      12.709  -3.473 -24.902  1.00 92.96           C  
ATOM   2214  CB  SER A 154      13.060  -1.716 -26.688  1.00 92.96           C  
ATOM   2215  HB2 SER A 154      11.977  -1.606 -26.631  1.00 92.96           H  
ATOM   2216  HB3 SER A 154      13.308  -2.369 -27.524  1.00 92.96           H  
ATOM   2217  O   SER A 154      11.947  -3.305 -23.945  1.00 92.96           O  
ATOM   2218  OG  SER A 154      13.645  -0.437 -26.871  1.00 92.96           O  
ATOM   2219  HG  SER A 154      12.941   0.202 -27.002  1.00 92.96           H  
ATOM   2220  N   GLN A 155      12.936  -4.680 -25.435  1.00 95.10           N  
ATOM   2221  H   GLN A 155      13.547  -4.742 -26.237  1.00 95.10           H  
ATOM   2222  CA  GLN A 155      12.284  -5.899 -24.948  1.00 95.10           C  
ATOM   2223  HA  GLN A 155      11.207  -5.759 -25.034  1.00 95.10           H  
ATOM   2224  C   GLN A 155      12.580  -6.172 -23.468  1.00 95.10           C  
ATOM   2225  CB  GLN A 155      12.709  -7.110 -25.795  1.00 95.10           C  
ATOM   2226  HB2 GLN A 155      12.927  -7.953 -25.140  1.00 95.10           H  
ATOM   2227  HB3 GLN A 155      13.606  -6.884 -26.372  1.00 95.10           H  
ATOM   2228  O   GLN A 155      11.659  -6.412 -22.686  1.00 95.10           O  
ATOM   2229  CG  GLN A 155      11.577  -7.520 -26.739  1.00 95.10           C  
ATOM   2230  HG2 GLN A 155      11.386  -6.708 -27.440  1.00 95.10           H  
ATOM   2231  HG3 GLN A 155      10.676  -7.694 -26.151  1.00 95.10           H  
ATOM   2232  CD  GLN A 155      11.873  -8.790 -27.526  1.00 95.10           C  
ATOM   2233  NE2 GLN A 155      11.072  -9.092 -28.522  1.00 95.10           N  
ATOM   2234 HE21 GLN A 155      10.411  -8.397 -28.838  1.00 95.10           H  
ATOM   2235 HE22 GLN A 155      11.383  -9.845 -29.118  1.00 95.10           H  
ATOM   2236  OE1 GLN A 155      12.792  -9.546 -27.257  1.00 95.10           O  
ATOM   2237  N   CYS A 156      13.842  -6.078 -23.037  1.00 95.43           N  
ATOM   2238  H   CYS A 156      14.578  -5.968 -23.719  1.00 95.43           H  
ATOM   2239  CA  CYS A 156      14.205  -6.234 -21.625  1.00 95.43           C  
ATOM   2240  HA  CYS A 156      13.897  -7.222 -21.282  1.00 95.43           H  
ATOM   2241  C   CYS A 156      13.509  -5.206 -20.724  1.00 95.43           C  
ATOM   2242  CB  CYS A 156      15.725  -6.119 -21.484  1.00 95.43           C  
ATOM   2243  HB2 CYS A 156      16.095  -5.296 -22.095  1.00 95.43           H  
ATOM   2244  HB3 CYS A 156      15.992  -5.943 -20.442  1.00 95.43           H  
ATOM   2245  O   CYS A 156      13.048  -5.544 -19.633  1.00 95.43           O  
ATOM   2246  SG  CYS A 156      16.474  -7.674 -22.017  1.00 95.43           S  
ATOM   2247  HG  CYS A 156      17.553  -7.129 -22.587  1.00 95.43           H  
ATOM   2248  N   ARG A 157      13.378  -3.952 -21.173  1.00 94.88           N  
ATOM   2249  H   ARG A 157      13.764  -3.732 -22.079  1.00 94.88           H  
ATOM   2250  CA  ARG A 157      12.656  -2.912 -20.425  1.00 94.88           C  
ATOM   2251  HA  ARG A 157      13.062  -2.873 -19.414  1.00 94.88           H  
ATOM   2252  C   ARG A 157      11.169  -3.242 -20.291  1.00 94.88           C  
ATOM   2253  CB  ARG A 157      12.876  -1.564 -21.118  1.00 94.88           C  
ATOM   2254  HB2 ARG A 157      12.380  -1.568 -22.088  1.00 94.88           H  
ATOM   2255  HB3 ARG A 157      13.946  -1.435 -21.283  1.00 94.88           H  
ATOM   2256  O   ARG A 157      10.610  -3.079 -19.202  1.00 94.88           O  
ATOM   2257  CG  ARG A 157      12.343  -0.388 -20.286  1.00 94.88           C  
ATOM   2258  HG2 ARG A 157      11.284  -0.537 -20.076  1.00 94.88           H  
ATOM   2259  HG3 ARG A 157      12.884  -0.330 -19.342  1.00 94.88           H  
ATOM   2260  CD  ARG A 157      12.494   0.930 -21.050  1.00 94.88           C  
ATOM   2261  HD2 ARG A 157      12.092   1.742 -20.445  1.00 94.88           H  
ATOM   2262  HD3 ARG A 157      11.910   0.862 -21.967  1.00 94.88           H  
ATOM   2263  NE  ARG A 157      13.902   1.219 -21.379  1.00 94.88           N  
ATOM   2264  HE  ARG A 157      14.595   0.566 -21.041  1.00 94.88           H  
ATOM   2265  NH1 ARG A 157      13.509   3.013 -22.759  1.00 94.88           N  
ATOM   2266 HH11 ARG A 157      13.806   3.562 -23.553  1.00 94.88           H  
ATOM   2267 HH12 ARG A 157      12.514   2.897 -22.629  1.00 94.88           H  
ATOM   2268  NH2 ARG A 157      15.583   2.215 -22.538  1.00 94.88           N  
ATOM   2269 HH21 ARG A 157      15.865   2.858 -23.264  1.00 94.88           H  
ATOM   2270 HH22 ARG A 157      16.219   1.489 -22.241  1.00 94.88           H  
ATOM   2271  CZ  ARG A 157      14.322   2.150 -22.215  1.00 94.88           C  
ATOM   2272  N   ALA A 158      10.549  -3.732 -21.362  1.00 96.42           N  
ATOM   2273  H   ALA A 158      11.061  -3.796 -22.230  1.00 96.42           H  
ATOM   2274  CA  ALA A 158       9.170  -4.202 -21.352  1.00 96.42           C  
ATOM   2275  HA  ALA A 158       8.527  -3.399 -20.992  1.00 96.42           H  
ATOM   2276  C   ALA A 158       8.987  -5.408 -20.416  1.00 96.42           C  
ATOM   2277  CB  ALA A 158       8.765  -4.521 -22.790  1.00 96.42           C  
ATOM   2278  HB1 ALA A 158       7.722  -4.835 -22.824  1.00 96.42           H  
ATOM   2279  HB2 ALA A 158       9.383  -5.320 -23.201  1.00 96.42           H  
ATOM   2280  HB3 ALA A 158       8.896  -3.630 -23.405  1.00 96.42           H  
ATOM   2281  O   ALA A 158       8.051  -5.421 -19.618  1.00 96.42           O  
ATOM   2282  N   ILE A 159       9.918  -6.367 -20.422  1.00 97.41           N  
ATOM   2283  H   ILE A 159      10.631  -6.323 -21.135  1.00 97.41           H  
ATOM   2284  CA  ILE A 159       9.938  -7.506 -19.491  1.00 97.41           C  
ATOM   2285  HA  ILE A 159       9.007  -8.063 -19.605  1.00 97.41           H  
ATOM   2286  C   ILE A 159       9.990  -7.026 -18.037  1.00 97.41           C  
ATOM   2287  CB  ILE A 159      11.108  -8.460 -19.832  1.00 97.41           C  
ATOM   2288  HB  ILE A 159      12.008  -7.868 -19.998  1.00 97.41           H  
ATOM   2289  O   ILE A 159       9.152  -7.432 -17.231  1.00 97.41           O  
ATOM   2290  CG1 ILE A 159      10.784  -9.233 -21.129  1.00 97.41           C  
ATOM   2291 HG12 ILE A 159       9.992  -9.955 -20.929  1.00 97.41           H  
ATOM   2292 HG13 ILE A 159      10.414  -8.540 -21.885  1.00 97.41           H  
ATOM   2293  CG2 ILE A 159      11.393  -9.433 -18.672  1.00 97.41           C  
ATOM   2294 HG21 ILE A 159      10.472  -9.937 -18.381  1.00 97.41           H  
ATOM   2295 HG22 ILE A 159      11.800  -8.895 -17.816  1.00 97.41           H  
ATOM   2296 HG23 ILE A 159      12.138 -10.173 -18.965  1.00 97.41           H  
ATOM   2297  CD1 ILE A 159      11.986  -9.966 -21.735  1.00 97.41           C  
ATOM   2298 HD11 ILE A 159      12.331 -10.759 -21.072  1.00 97.41           H  
ATOM   2299 HD12 ILE A 159      11.689 -10.413 -22.684  1.00 97.41           H  
ATOM   2300 HD13 ILE A 159      12.799  -9.263 -21.917  1.00 97.41           H  
ATOM   2301  N   SER A 160      10.908  -6.119 -17.689  1.00 96.90           N  
ATOM   2302  H   SER A 160      11.629  -5.875 -18.353  1.00 96.90           H  
ATOM   2303  CA  SER A 160      10.990  -5.556 -16.334  1.00 96.90           C  
ATOM   2304  HA  SER A 160      11.158  -6.369 -15.627  1.00 96.90           H  
ATOM   2305  C   SER A 160       9.695  -4.839 -15.936  1.00 96.90           C  
ATOM   2306  CB  SER A 160      12.170  -4.586 -16.224  1.00 96.90           C  
ATOM   2307  HB2 SER A 160      12.231  -4.217 -15.200  1.00 96.90           H  
ATOM   2308  HB3 SER A 160      12.019  -3.746 -16.903  1.00 96.90           H  
ATOM   2309  O   SER A 160       9.229  -4.968 -14.803  1.00 96.90           O  
ATOM   2310  OG  SER A 160      13.376  -5.242 -16.553  1.00 96.90           O  
ATOM   2311  HG  SER A 160      14.113  -4.629 -16.505  1.00 96.90           H  
ATOM   2312  N   TYR A 161       9.060  -4.126 -16.872  1.00 97.59           N  
ATOM   2313  H   TYR A 161       9.482  -4.058 -17.787  1.00 97.59           H  
ATOM   2314  CA  TYR A 161       7.766  -3.476 -16.652  1.00 97.59           C  
ATOM   2315  HA  TYR A 161       7.846  -2.833 -15.776  1.00 97.59           H  
ATOM   2316  C   TYR A 161       6.649  -4.496 -16.372  1.00 97.59           C  
ATOM   2317  CB  TYR A 161       7.436  -2.595 -17.865  1.00 97.59           C  
ATOM   2318  HB2 TYR A 161       8.271  -1.917 -18.039  1.00 97.59           H  
ATOM   2319  HB3 TYR A 161       7.333  -3.213 -18.757  1.00 97.59           H  
ATOM   2320  O   TYR A 161       5.898  -4.340 -15.404  1.00 97.59           O  
ATOM   2321  CG  TYR A 161       6.169  -1.779 -17.715  1.00 97.59           C  
ATOM   2322  CD1 TYR A 161       4.912  -2.357 -17.987  1.00 97.59           C  
ATOM   2323  HD1 TYR A 161       4.847  -3.383 -18.317  1.00 97.59           H  
ATOM   2324  CD2 TYR A 161       6.254  -0.423 -17.345  1.00 97.59           C  
ATOM   2325  HD2 TYR A 161       7.221   0.024 -17.168  1.00 97.59           H  
ATOM   2326  CE1 TYR A 161       3.738  -1.592 -17.849  1.00 97.59           C  
ATOM   2327  HE1 TYR A 161       2.773  -2.023 -18.069  1.00 97.59           H  
ATOM   2328  CE2 TYR A 161       5.086   0.355 -17.239  1.00 97.59           C  
ATOM   2329  HE2 TYR A 161       5.160   1.398 -16.967  1.00 97.59           H  
ATOM   2330  OH  TYR A 161       2.697   0.499 -17.296  1.00 97.59           O  
ATOM   2331  HH  TYR A 161       2.899   1.438 -17.274  1.00 97.59           H  
ATOM   2332  CZ  TYR A 161       3.825  -0.236 -17.473  1.00 97.59           C  
ATOM   2333  N   ILE A 162       6.564  -5.564 -17.173  1.00 97.90           N  
ATOM   2334  H   ILE A 162       7.209  -5.624 -17.948  1.00 97.90           H  
ATOM   2335  CA  ILE A 162       5.606  -6.665 -16.994  1.00 97.90           C  
ATOM   2336  HA  ILE A 162       4.595  -6.258 -17.024  1.00 97.90           H  
ATOM   2337  C   ILE A 162       5.813  -7.310 -15.628  1.00 97.90           C  
ATOM   2338  CB  ILE A 162       5.741  -7.710 -18.127  1.00 97.90           C  
ATOM   2339  HB  ILE A 162       6.790  -7.993 -18.223  1.00 97.90           H  
ATOM   2340  O   ILE A 162       4.878  -7.357 -14.825  1.00 97.90           O  
ATOM   2341  CG1 ILE A 162       5.263  -7.112 -19.461  1.00 97.90           C  
ATOM   2342 HG12 ILE A 162       4.174  -7.053 -19.458  1.00 97.90           H  
ATOM   2343 HG13 ILE A 162       5.646  -6.096 -19.552  1.00 97.90           H  
ATOM   2344  CG2 ILE A 162       4.920  -8.979 -17.827  1.00 97.90           C  
ATOM   2345 HG21 ILE A 162       5.332  -9.519 -16.975  1.00 97.90           H  
ATOM   2346 HG22 ILE A 162       3.878  -8.721 -17.637  1.00 97.90           H  
ATOM   2347 HG23 ILE A 162       4.956  -9.651 -18.685  1.00 97.90           H  
ATOM   2348  CD1 ILE A 162       5.723  -7.892 -20.700  1.00 97.90           C  
ATOM   2349 HD11 ILE A 162       6.274  -8.791 -20.424  1.00 97.90           H  
ATOM   2350 HD12 ILE A 162       4.854  -8.172 -21.297  1.00 97.90           H  
ATOM   2351 HD13 ILE A 162       6.370  -7.260 -21.308  1.00 97.90           H  
ATOM   2352  N   CYS A 163       7.039  -7.736 -15.330  1.00 98.08           N  
ATOM   2353  H   CYS A 163       7.754  -7.666 -16.039  1.00 98.08           H  
ATOM   2354  CA  CYS A 163       7.403  -8.369 -14.070  1.00 98.08           C  
ATOM   2355  HA  CYS A 163       6.847  -9.299 -13.956  1.00 98.08           H  
ATOM   2356  C   CYS A 163       7.060  -7.485 -12.866  1.00 98.08           C  
ATOM   2357  CB  CYS A 163       8.896  -8.700 -14.122  1.00 98.08           C  
ATOM   2358  HB2 CYS A 163       9.249  -8.939 -13.119  1.00 98.08           H  
ATOM   2359  HB3 CYS A 163       9.457  -7.844 -14.499  1.00 98.08           H  
ATOM   2360  O   CYS A 163       6.412  -7.953 -11.929  1.00 98.08           O  
ATOM   2361  SG  CYS A 163       9.162 -10.131 -15.203  1.00 98.08           S  
ATOM   2362  HG  CYS A 163      10.479  -9.975 -15.365  1.00 98.08           H  
ATOM   2363  N   LEU A 164       7.390  -6.189 -12.905  1.00 98.01           N  
ATOM   2364  H   LEU A 164       7.925  -5.839 -13.687  1.00 98.01           H  
ATOM   2365  CA  LEU A 164       7.059  -5.281 -11.810  1.00 98.01           C  
ATOM   2366  HA  LEU A 164       7.414  -5.760 -10.897  1.00 98.01           H  
ATOM   2367  C   LEU A 164       5.546  -5.074 -11.664  1.00 98.01           C  
ATOM   2368  CB  LEU A 164       7.799  -3.946 -11.997  1.00 98.01           C  
ATOM   2369  HB2 LEU A 164       8.849  -4.152 -12.208  1.00 98.01           H  
ATOM   2370  HB3 LEU A 164       7.383  -3.422 -12.858  1.00 98.01           H  
ATOM   2371  O   LEU A 164       5.034  -4.999 -10.547  1.00 98.01           O  
ATOM   2372  CG  LEU A 164       7.719  -3.040 -10.755  1.00 98.01           C  
ATOM   2373  HG  LEU A 164       6.679  -2.783 -10.552  1.00 98.01           H  
ATOM   2374  CD1 LEU A 164       8.306  -3.726  -9.520  1.00 98.01           C  
ATOM   2375 HD11 LEU A 164       8.383  -3.015  -8.698  1.00 98.01           H  
ATOM   2376 HD12 LEU A 164       7.662  -4.542  -9.190  1.00 98.01           H  
ATOM   2377 HD13 LEU A 164       9.301  -4.106  -9.752  1.00 98.01           H  
ATOM   2378  CD2 LEU A 164       8.485  -1.741 -10.989  1.00 98.01           C  
ATOM   2379 HD21 LEU A 164       8.431  -1.110 -10.102  1.00 98.01           H  
ATOM   2380 HD22 LEU A 164       9.530  -1.964 -11.205  1.00 98.01           H  
ATOM   2381 HD23 LEU A 164       8.049  -1.204 -11.831  1.00 98.01           H  
ATOM   2382  N   SER A 165       4.807  -5.029 -12.775  1.00 97.79           N  
ATOM   2383  H   SER A 165       5.280  -5.061 -13.667  1.00 97.79           H  
ATOM   2384  CA  SER A 165       3.346  -4.922 -12.742  1.00 97.79           C  
ATOM   2385  HA  SER A 165       3.095  -4.057 -12.129  1.00 97.79           H  
ATOM   2386  C   SER A 165       2.687  -6.143 -12.087  1.00 97.79           C  
ATOM   2387  CB  SER A 165       2.792  -4.662 -14.148  1.00 97.79           C  
ATOM   2388  HB2 SER A 165       3.405  -3.916 -14.653  1.00 97.79           H  
ATOM   2389  HB3 SER A 165       1.786  -4.257 -14.043  1.00 97.79           H  
ATOM   2390  O   SER A 165       1.745  -5.981 -11.307  1.00 97.79           O  
ATOM   2391  OG  SER A 165       2.721  -5.829 -14.945  1.00 97.79           O  
ATOM   2392  HG  SER A 165       3.577  -6.264 -14.937  1.00 97.79           H  
ATOM   2393  N   LEU A 166       3.220  -7.350 -12.315  1.00 98.28           N  
ATOM   2394  H   LEU A 166       4.001  -7.411 -12.952  1.00 98.28           H  
ATOM   2395  CA  LEU A 166       2.729  -8.592 -11.710  1.00 98.28           C  
ATOM   2396  HA  LEU A 166       1.663  -8.686 -11.916  1.00 98.28           H  
ATOM   2397  C   LEU A 166       2.881  -8.593 -10.180  1.00 98.28           C  
ATOM   2398  CB  LEU A 166       3.468  -9.793 -12.329  1.00 98.28           C  
ATOM   2399  HB2 LEU A 166       3.234 -10.677 -11.735  1.00 98.28           H  
ATOM   2400  HB3 LEU A 166       4.542  -9.626 -12.249  1.00 98.28           H  
ATOM   2401  O   LEU A 166       2.086  -9.226  -9.486  1.00 98.28           O  
ATOM   2402  CG  LEU A 166       3.117 -10.098 -13.797  1.00 98.28           C  
ATOM   2403  HG  LEU A 166       3.184  -9.189 -14.394  1.00 98.28           H  
ATOM   2404  CD1 LEU A 166       4.092 -11.127 -14.369  1.00 98.28           C  
ATOM   2405 HD11 LEU A 166       3.865 -11.307 -15.420  1.00 98.28           H  
ATOM   2406 HD12 LEU A 166       4.024 -12.068 -13.822  1.00 98.28           H  
ATOM   2407 HD13 LEU A 166       5.112 -10.748 -14.304  1.00 98.28           H  
ATOM   2408  CD2 LEU A 166       1.700 -10.659 -13.936  1.00 98.28           C  
ATOM   2409 HD21 LEU A 166       0.965  -9.907 -13.651  1.00 98.28           H  
ATOM   2410 HD22 LEU A 166       1.527 -10.943 -14.974  1.00 98.28           H  
ATOM   2411 HD23 LEU A 166       1.578 -11.542 -13.309  1.00 98.28           H  
ATOM   2412  N   MET A 167       3.824  -7.825  -9.623  1.00 98.24           N  
ATOM   2413  H   MET A 167       4.461  -7.334 -10.234  1.00 98.24           H  
ATOM   2414  CA  MET A 167       4.018  -7.715  -8.169  1.00 98.24           C  
ATOM   2415  HA  MET A 167       4.159  -8.716  -7.760  1.00 98.24           H  
ATOM   2416  C   MET A 167       2.805  -7.127  -7.443  1.00 98.24           C  
ATOM   2417  CB  MET A 167       5.271  -6.890  -7.854  1.00 98.24           C  
ATOM   2418  HB2 MET A 167       5.138  -5.864  -8.199  1.00 98.24           H  
ATOM   2419  HB3 MET A 167       5.405  -6.860  -6.773  1.00 98.24           H  
ATOM   2420  O   MET A 167       2.621  -7.365  -6.249  1.00 98.24           O  
ATOM   2421  CG  MET A 167       6.547  -7.461  -8.472  1.00 98.24           C  
ATOM   2422  HG2 MET A 167       6.487  -7.409  -9.559  1.00 98.24           H  
ATOM   2423  HG3 MET A 167       7.377  -6.826  -8.162  1.00 98.24           H  
ATOM   2424  SD  MET A 167       6.935  -9.156  -7.976  1.00 98.24           S  
ATOM   2425  CE  MET A 167       6.147 -10.168  -9.257  1.00 98.24           C  
ATOM   2426  HE1 MET A 167       5.068 -10.199  -9.111  1.00 98.24           H  
ATOM   2427  HE2 MET A 167       6.538 -11.184  -9.199  1.00 98.24           H  
ATOM   2428  HE3 MET A 167       6.371  -9.755 -10.241  1.00 98.24           H  
ATOM   2429  N   ARG A 168       1.909  -6.428  -8.157  1.00 97.71           N  
ATOM   2430  H   ARG A 168       2.101  -6.288  -9.139  1.00 97.71           H  
ATOM   2431  CA  ARG A 168       0.628  -5.961  -7.601  1.00 97.71           C  
ATOM   2432  HA  ARG A 168       0.828  -5.276  -6.777  1.00 97.71           H  
ATOM   2433  C   ARG A 168      -0.207  -7.107  -7.021  1.00 97.71           C  
ATOM   2434  CB  ARG A 168      -0.185  -5.243  -8.685  1.00 97.71           C  
ATOM   2435  HB2 ARG A 168      -0.317  -5.923  -9.526  1.00 97.71           H  
ATOM   2436  HB3 ARG A 168      -1.169  -5.012  -8.277  1.00 97.71           H  
ATOM   2437  O   ARG A 168      -1.001  -6.869  -6.114  1.00 97.71           O  
ATOM   2438  CG  ARG A 168       0.443  -3.933  -9.182  1.00 97.71           C  
ATOM   2439  HG2 ARG A 168       0.537  -3.233  -8.352  1.00 97.71           H  
ATOM   2440  HG3 ARG A 168       1.433  -4.122  -9.597  1.00 97.71           H  
ATOM   2441  CD  ARG A 168      -0.471  -3.346 -10.265  1.00 97.71           C  
ATOM   2442  HD2 ARG A 168      -1.439  -3.123  -9.816  1.00 97.71           H  
ATOM   2443  HD3 ARG A 168      -0.601  -4.094 -11.047  1.00 97.71           H  
ATOM   2444  NE  ARG A 168       0.078  -2.123 -10.866  1.00 97.71           N  
ATOM   2445  HE  ARG A 168       1.014  -1.879 -10.575  1.00 97.71           H  
ATOM   2446  NH1 ARG A 168      -1.644  -1.676 -12.308  1.00 97.71           N  
ATOM   2447 HH11 ARG A 168      -1.970  -1.159 -13.113  1.00 97.71           H  
ATOM   2448 HH12 ARG A 168      -2.003  -2.604 -12.139  1.00 97.71           H  
ATOM   2449  NH2 ARG A 168       0.097  -0.320 -12.268  1.00 97.71           N  
ATOM   2450 HH21 ARG A 168       0.855   0.090 -11.741  1.00 97.71           H  
ATOM   2451 HH22 ARG A 168      -0.277   0.198 -13.051  1.00 97.71           H  
ATOM   2452  CZ  ARG A 168      -0.482  -1.380 -11.801  1.00 97.71           C  
ATOM   2453  N   LEU A 169      -0.030  -8.338  -7.503  1.00 97.94           N  
ATOM   2454  H   LEU A 169       0.665  -8.468  -8.224  1.00 97.94           H  
ATOM   2455  CA  LEU A 169      -0.739  -9.535  -7.033  1.00 97.94           C  
ATOM   2456  HA  LEU A 169      -1.810  -9.331  -7.020  1.00 97.94           H  
ATOM   2457  C   LEU A 169      -0.370  -9.957  -5.599  1.00 97.94           C  
ATOM   2458  CB  LEU A 169      -0.464 -10.679  -8.020  1.00 97.94           C  
ATOM   2459  HB2 LEU A 169       0.616 -10.788  -8.116  1.00 97.94           H  
ATOM   2460  HB3 LEU A 169      -0.847 -11.614  -7.610  1.00 97.94           H  
ATOM   2461  O   LEU A 169      -1.075 -10.780  -5.016  1.00 97.94           O  
ATOM   2462  CG  LEU A 169      -1.086 -10.459  -9.411  1.00 97.94           C  
ATOM   2463  HG  LEU A 169      -0.915  -9.438  -9.751  1.00 97.94           H  
ATOM   2464  CD1 LEU A 169      -0.435 -11.408 -10.407  1.00 97.94           C  
ATOM   2465 HD11 LEU A 169      -0.892 -11.289 -11.389  1.00 97.94           H  
ATOM   2466 HD12 LEU A 169       0.627 -11.177 -10.496  1.00 97.94           H  
ATOM   2467 HD13 LEU A 169      -0.545 -12.432 -10.052  1.00 97.94           H  
ATOM   2468  CD2 LEU A 169      -2.593 -10.732  -9.390  1.00 97.94           C  
ATOM   2469 HD21 LEU A 169      -2.776 -11.755  -9.061  1.00 97.94           H  
ATOM   2470 HD22 LEU A 169      -2.995 -10.600 -10.395  1.00 97.94           H  
ATOM   2471 HD23 LEU A 169      -3.094 -10.039  -8.713  1.00 97.94           H  
ATOM   2472  N   ALA A 170       0.672  -9.364  -5.001  1.00 97.33           N  
ATOM   2473  H   ALA A 170       1.270  -8.756  -5.542  1.00 97.33           H  
ATOM   2474  CA  ALA A 170       0.985  -9.525  -3.577  1.00 97.33           C  
ATOM   2475  HA  ALA A 170       1.063 -10.589  -3.354  1.00 97.33           H  
ATOM   2476  C   ALA A 170      -0.092  -8.928  -2.646  1.00 97.33           C  
ATOM   2477  CB  ALA A 170       2.341  -8.857  -3.318  1.00 97.33           C  
ATOM   2478  HB1 ALA A 170       2.650  -9.038  -2.289  1.00 97.33           H  
ATOM   2479  HB2 ALA A 170       3.096  -9.273  -3.985  1.00 97.33           H  
ATOM   2480  HB3 ALA A 170       2.273  -7.783  -3.490  1.00 97.33           H  
ATOM   2481  O   ALA A 170      -0.155  -9.245  -1.450  1.00 97.33           O  
ATOM   2482  N   VAL A 171      -0.914  -8.020  -3.183  1.00 93.68           N  
ATOM   2483  H   VAL A 171      -0.760  -7.794  -4.155  1.00 93.68           H  
ATOM   2484  CA  VAL A 171      -1.913  -7.241  -2.436  1.00 93.68           C  
ATOM   2485  HA  VAL A 171      -2.130  -7.747  -1.496  1.00 93.68           H  
ATOM   2486  C   VAL A 171      -3.255  -7.117  -3.157  1.00 93.68           C  
ATOM   2487  CB  VAL A 171      -1.365  -5.839  -2.104  1.00 93.68           C  
ATOM   2488  HB  VAL A 171      -2.180  -5.256  -1.675  1.00 93.68           H  
ATOM   2489  O   VAL A 171      -4.288  -7.007  -2.497  1.00 93.68           O  
ATOM   2490  CG1 VAL A 171      -0.240  -5.921  -1.064  1.00 93.68           C  
ATOM   2491 HG11 VAL A 171       0.614  -6.465  -1.469  1.00 93.68           H  
ATOM   2492 HG12 VAL A 171       0.086  -4.915  -0.798  1.00 93.68           H  
ATOM   2493 HG13 VAL A 171      -0.598  -6.424  -0.166  1.00 93.68           H  
ATOM   2494  CG2 VAL A 171      -0.851  -5.083  -3.335  1.00 93.68           C  
ATOM   2495 HG21 VAL A 171      -1.664  -4.895  -4.037  1.00 93.68           H  
ATOM   2496 HG22 VAL A 171      -0.429  -4.127  -3.024  1.00 93.68           H  
ATOM   2497 HG23 VAL A 171      -0.056  -5.639  -3.831  1.00 93.68           H  
ATOM   2498  N   LYS A 172      -3.275  -7.150  -4.495  1.00 93.31           N  
ATOM   2499  H   LYS A 172      -2.396  -7.240  -4.982  1.00 93.31           H  
ATOM   2500  CA  LYS A 172      -4.501  -7.123  -5.298  1.00 93.31           C  
ATOM   2501  HA  LYS A 172      -5.272  -6.606  -4.728  1.00 93.31           H  
ATOM   2502  C   LYS A 172      -5.008  -8.533  -5.573  1.00 93.31           C  
ATOM   2503  CB  LYS A 172      -4.295  -6.372  -6.623  1.00 93.31           C  
ATOM   2504  HB2 LYS A 172      -5.199  -6.500  -7.218  1.00 93.31           H  
ATOM   2505  HB3 LYS A 172      -3.470  -6.820  -7.178  1.00 93.31           H  
ATOM   2506  O   LYS A 172      -4.237  -9.442  -5.863  1.00 93.31           O  
ATOM   2507  CG  LYS A 172      -4.030  -4.871  -6.421  1.00 93.31           C  
ATOM   2508  HG2 LYS A 172      -3.018  -4.743  -6.037  1.00 93.31           H  
ATOM   2509  HG3 LYS A 172      -4.728  -4.470  -5.686  1.00 93.31           H  
ATOM   2510  CD  LYS A 172      -4.167  -4.067  -7.725  1.00 93.31           C  
ATOM   2511  HD2 LYS A 172      -3.563  -4.535  -8.503  1.00 93.31           H  
ATOM   2512  HD3 LYS A 172      -3.784  -3.063  -7.542  1.00 93.31           H  
ATOM   2513  CE  LYS A 172      -5.633  -3.968  -8.178  1.00 93.31           C  
ATOM   2514  HE2 LYS A 172      -6.218  -3.542  -7.363  1.00 93.31           H  
ATOM   2515  HE3 LYS A 172      -6.007  -4.975  -8.365  1.00 93.31           H  
ATOM   2516  NZ  LYS A 172      -5.805  -3.147  -9.404  1.00 93.31           N  
ATOM   2517  HZ1 LYS A 172      -5.259  -3.521 -10.168  1.00 93.31           H  
ATOM   2518  HZ2 LYS A 172      -6.764  -3.179  -9.720  1.00 93.31           H  
ATOM   2519  HZ3 LYS A 172      -5.550  -2.183  -9.239  1.00 93.31           H  
ATOM   2520  N   ARG A 173      -6.334  -8.677  -5.583  1.00 92.31           N  
ATOM   2521  H   ARG A 173      -6.900  -7.870  -5.359  1.00 92.31           H  
ATOM   2522  CA  ARG A 173      -6.999  -9.882  -6.091  1.00 92.31           C  
ATOM   2523  HA  ARG A 173      -6.551 -10.752  -5.611  1.00 92.31           H  
ATOM   2524  C   ARG A 173      -6.762 -10.023  -7.595  1.00 92.31           C  
ATOM   2525  CB  ARG A 173      -8.504  -9.852  -5.778  1.00 92.31           C  
ATOM   2526  HB2 ARG A 173      -8.948  -8.965  -6.232  1.00 92.31           H  
ATOM   2527  HB3 ARG A 173      -8.969 -10.728  -6.228  1.00 92.31           H  
ATOM   2528  O   ARG A 173      -6.702  -9.019  -8.309  1.00 92.31           O  
ATOM   2529  CG  ARG A 173      -8.805  -9.858  -4.271  1.00 92.31           C  
ATOM   2530  HG2 ARG A 173      -8.335 -10.726  -3.809  1.00 92.31           H  
ATOM   2531  HG3 ARG A 173      -8.409  -8.951  -3.813  1.00 92.31           H  
ATOM   2532  CD  ARG A 173     -10.321  -9.920  -4.039  1.00 92.31           C  
ATOM   2533  HD2 ARG A 173     -10.786  -9.086  -4.565  1.00 92.31           H  
ATOM   2534  HD3 ARG A 173     -10.705 -10.847  -4.463  1.00 92.31           H  
ATOM   2535  NE  ARG A 173     -10.674  -9.851  -2.604  1.00 92.31           N  
ATOM   2536  HE  ARG A 173      -9.920  -9.932  -1.937  1.00 92.31           H  
ATOM   2537  NH1 ARG A 173     -12.951  -9.665  -2.887  1.00 92.31           N  
ATOM   2538 HH11 ARG A 173     -13.875  -9.593  -2.486  1.00 92.31           H  
ATOM   2539 HH12 ARG A 173     -12.850  -9.802  -3.883  1.00 92.31           H  
ATOM   2540  NH2 ARG A 173     -12.118  -9.640  -0.833  1.00 92.31           N  
ATOM   2541 HH21 ARG A 173     -13.068  -9.563  -0.499  1.00 92.31           H  
ATOM   2542 HH22 ARG A 173     -11.363  -9.750  -0.170  1.00 92.31           H  
ATOM   2543  CZ  ARG A 173     -11.901  -9.719  -2.117  1.00 92.31           C  
ATOM   2544  N   VAL A 174      -6.699 -11.269  -8.062  1.00 95.14           N  
ATOM   2545  H   VAL A 174      -6.734 -12.025  -7.393  1.00 95.14           H  
ATOM   2546  CA  VAL A 174      -6.461 -11.622  -9.471  1.00 95.14           C  
ATOM   2547  HA  VAL A 174      -5.470 -11.273  -9.761  1.00 95.14           H  
ATOM   2548  C   VAL A 174      -7.468 -10.940 -10.397  1.00 95.14           C  
ATOM   2549  CB  VAL A 174      -6.505 -13.152  -9.653  1.00 95.14           C  
ATOM   2550  HB  VAL A 174      -7.457 -13.526  -9.275  1.00 95.14           H  
ATOM   2551  O   VAL A 174      -7.071 -10.297 -11.358  1.00 95.14           O  
ATOM   2552  CG1 VAL A 174      -6.376 -13.562 -11.124  1.00 95.14           C  
ATOM   2553 HG11 VAL A 174      -6.215 -14.638 -11.203  1.00 95.14           H  
ATOM   2554 HG12 VAL A 174      -7.288 -13.314 -11.666  1.00 95.14           H  
ATOM   2555 HG13 VAL A 174      -5.539 -13.038 -11.586  1.00 95.14           H  
ATOM   2556  CG2 VAL A 174      -5.378 -13.825  -8.862  1.00 95.14           C  
ATOM   2557 HG21 VAL A 174      -5.428 -13.572  -7.803  1.00 95.14           H  
ATOM   2558 HG22 VAL A 174      -4.407 -13.526  -9.256  1.00 95.14           H  
ATOM   2559 HG23 VAL A 174      -5.483 -14.906  -8.949  1.00 95.14           H  
ATOM   2560  N   GLU A 175      -8.759 -10.992 -10.075  1.00 93.76           N  
ATOM   2561  H   GLU A 175      -9.042 -11.565  -9.293  1.00 93.76           H  
ATOM   2562  CA  GLU A 175      -9.826 -10.372 -10.878  1.00 93.76           C  
ATOM   2563  HA  GLU A 175      -9.846 -10.806 -11.878  1.00 93.76           H  
ATOM   2564  C   GLU A 175      -9.634  -8.856 -11.022  1.00 93.76           C  
ATOM   2565  CB  GLU A 175     -11.164 -10.640 -10.183  1.00 93.76           C  
ATOM   2566  HB2 GLU A 175     -11.955 -10.082 -10.684  1.00 93.76           H  
ATOM   2567  HB3 GLU A 175     -11.068 -10.260  -9.166  1.00 93.76           H  
ATOM   2568  O   GLU A 175      -9.709  -8.307 -12.118  1.00 93.76           O  
ATOM   2569  CG  GLU A 175     -11.540 -12.133 -10.169  1.00 93.76           C  
ATOM   2570  HG2 GLU A 175     -12.017 -12.380 -11.117  1.00 93.76           H  
ATOM   2571  HG3 GLU A 175     -10.636 -12.739 -10.095  1.00 93.76           H  
ATOM   2572  CD  GLU A 175     -12.456 -12.519  -8.998  1.00 93.76           C  
ATOM   2573  OE1 GLU A 175     -12.717 -13.734  -8.888  1.00 93.76           O  
ATOM   2574  OE2 GLU A 175     -12.797 -11.629  -8.184  1.00 93.76           O  
ATOM   2575  N   THR A 176      -9.321  -8.171  -9.919  1.00 92.07           N  
ATOM   2576  H   THR A 176      -9.270  -8.673  -9.044  1.00 92.07           H  
ATOM   2577  CA  THR A 176      -9.082  -6.720  -9.903  1.00 92.07           C  
ATOM   2578  HA  THR A 176      -9.902  -6.223 -10.421  1.00 92.07           H  
ATOM   2579  C   THR A 176      -7.782  -6.333 -10.611  1.00 92.07           C  
ATOM   2580  CB  THR A 176      -9.005  -6.203  -8.458  1.00 92.07           C  
ATOM   2581  HB  THR A 176      -8.033  -6.464  -8.040  1.00 92.07           H  
ATOM   2582  O   THR A 176      -7.629  -5.192 -11.051  1.00 92.07           O  
ATOM   2583  CG2 THR A 176      -9.195  -4.690  -8.353  1.00 92.07           C  
ATOM   2584 HG21 THR A 176      -9.167  -4.393  -7.305  1.00 92.07           H  
ATOM   2585 HG22 THR A 176     -10.160  -4.408  -8.773  1.00 92.07           H  
ATOM   2586 HG23 THR A 176      -8.410  -4.158  -8.890  1.00 92.07           H  
ATOM   2587  OG1 THR A 176      -9.994  -6.782  -7.641  1.00 92.07           O  
ATOM   2588  HG1 THR A 176     -10.854  -6.599  -8.026  1.00 92.07           H  
ATOM   2589  N   PHE A 177      -6.804  -7.237 -10.669  1.00 95.94           N  
ATOM   2590  H   PHE A 177      -6.960  -8.147 -10.260  1.00 95.94           H  
ATOM   2591  CA  PHE A 177      -5.591  -7.041 -11.454  1.00 95.94           C  
ATOM   2592  HA  PHE A 177      -5.226  -6.024 -11.314  1.00 95.94           H  
ATOM   2593  C   PHE A 177      -5.883  -7.196 -12.948  1.00 95.94           C  
ATOM   2594  CB  PHE A 177      -4.500  -8.000 -10.968  1.00 95.94           C  
ATOM   2595  HB2 PHE A 177      -4.256  -7.770  -9.931  1.00 95.94           H  
ATOM   2596  HB3 PHE A 177      -4.870  -9.024 -11.000  1.00 95.94           H  
ATOM   2597  O   PHE A 177      -5.590  -6.276 -13.705  1.00 95.94           O  
ATOM   2598  CG  PHE A 177      -3.244  -7.911 -11.804  1.00 95.94           C  
ATOM   2599  CD1 PHE A 177      -3.025  -8.828 -12.849  1.00 95.94           C  
ATOM   2600  HD1 PHE A 177      -3.731  -9.622 -13.044  1.00 95.94           H  
ATOM   2601  CD2 PHE A 177      -2.325  -6.869 -11.584  1.00 95.94           C  
ATOM   2602  HD2 PHE A 177      -2.488  -6.161 -10.785  1.00 95.94           H  
ATOM   2603  CE1 PHE A 177      -1.890  -8.707 -13.665  1.00 95.94           C  
ATOM   2604  HE1 PHE A 177      -1.732  -9.405 -14.474  1.00 95.94           H  
ATOM   2605  CE2 PHE A 177      -1.195  -6.746 -12.410  1.00 95.94           C  
ATOM   2606  HE2 PHE A 177      -0.486  -5.944 -12.265  1.00 95.94           H  
ATOM   2607  CZ  PHE A 177      -0.973  -7.666 -13.447  1.00 95.94           C  
ATOM   2608  HZ  PHE A 177      -0.108  -7.566 -14.086  1.00 95.94           H  
ATOM   2609  N   MET A 178      -6.541  -8.294 -13.330  1.00 95.74           N  
ATOM   2610  H   MET A 178      -6.751  -8.985 -12.623  1.00 95.74           H  
ATOM   2611  CA  MET A 178      -6.923  -8.625 -14.705  1.00 95.74           C  
ATOM   2612  HA  MET A 178      -6.027  -8.749 -15.312  1.00 95.74           H  
ATOM   2613  C   MET A 178      -7.759  -7.522 -15.362  1.00 95.74           C  
ATOM   2614  CB  MET A 178      -7.701  -9.949 -14.699  1.00 95.74           C  
ATOM   2615  HB2 MET A 178      -8.447  -9.927 -13.904  1.00 95.74           H  
ATOM   2616  HB3 MET A 178      -8.242 -10.050 -15.639  1.00 95.74           H  
ATOM   2617  O   MET A 178      -7.434  -7.090 -16.458  1.00 95.74           O  
ATOM   2618  CG  MET A 178      -6.796 -11.173 -14.496  1.00 95.74           C  
ATOM   2619  HG2 MET A 178      -6.240 -11.055 -13.565  1.00 95.74           H  
ATOM   2620  HG3 MET A 178      -7.428 -12.056 -14.398  1.00 95.74           H  
ATOM   2621  SD  MET A 178      -5.595 -11.482 -15.813  1.00 95.74           S  
ATOM   2622  CE  MET A 178      -6.700 -11.861 -17.210  1.00 95.74           C  
ATOM   2623  HE1 MET A 178      -7.521 -11.147 -17.268  1.00 95.74           H  
ATOM   2624  HE2 MET A 178      -7.094 -12.872 -17.107  1.00 95.74           H  
ATOM   2625  HE3 MET A 178      -6.152 -11.788 -18.149  1.00 95.74           H  
ATOM   2626  N   LYS A 179      -8.763  -6.972 -14.663  1.00 93.78           N  
ATOM   2627  H   LYS A 179      -9.021  -7.394 -13.782  1.00 93.78           H  
ATOM   2628  CA  LYS A 179      -9.552  -5.830 -15.171  1.00 93.78           C  
ATOM   2629  HA  LYS A 179      -9.997  -6.104 -16.127  1.00 93.78           H  
ATOM   2630  C   LYS A 179      -8.706  -4.578 -15.469  1.00 93.78           C  
ATOM   2631  CB  LYS A 179     -10.679  -5.483 -14.179  1.00 93.78           C  
ATOM   2632  HB2 LYS A 179     -10.263  -5.375 -13.177  1.00 93.78           H  
ATOM   2633  HB3 LYS A 179     -11.111  -4.527 -14.473  1.00 93.78           H  
ATOM   2634  O   LYS A 179      -9.138  -3.705 -16.208  1.00 93.78           O  
ATOM   2635  CG  LYS A 179     -11.814  -6.523 -14.161  1.00 93.78           C  
ATOM   2636  HG2 LYS A 179     -11.435  -7.484 -13.812  1.00 93.78           H  
ATOM   2637  HG3 LYS A 179     -12.186  -6.652 -15.177  1.00 93.78           H  
ATOM   2638  CD  LYS A 179     -12.982  -6.075 -13.262  1.00 93.78           C  
ATOM   2639  HD2 LYS A 179     -13.358  -5.124 -13.638  1.00 93.78           H  
ATOM   2640  HD3 LYS A 179     -12.631  -5.942 -12.238  1.00 93.78           H  
ATOM   2641  CE  LYS A 179     -14.116  -7.114 -13.293  1.00 93.78           C  
ATOM   2642  HE2 LYS A 179     -13.795  -8.012 -12.765  1.00 93.78           H  
ATOM   2643  HE3 LYS A 179     -14.287  -7.391 -14.334  1.00 93.78           H  
ATOM   2644  NZ  LYS A 179     -15.396  -6.602 -12.726  1.00 93.78           N  
ATOM   2645  HZ1 LYS A 179     -16.123  -7.300 -12.792  1.00 93.78           H  
ATOM   2646  HZ2 LYS A 179     -15.747  -5.830 -13.273  1.00 93.78           H  
ATOM   2647  HZ3 LYS A 179     -15.320  -6.302 -11.764  1.00 93.78           H  
ATOM   2648  N   GLY A 180      -7.521  -4.457 -14.867  1.00 93.02           N  
ATOM   2649  H   GLY A 180      -7.174  -5.257 -14.356  1.00 93.02           H  
ATOM   2650  CA  GLY A 180      -6.622  -3.315 -15.033  1.00 93.02           C  
ATOM   2651  HA2 GLY A 180      -6.174  -3.086 -14.066  1.00 93.02           H  
ATOM   2652  HA3 GLY A 180      -7.188  -2.442 -15.359  1.00 93.02           H  
ATOM   2653  C   GLY A 180      -5.482  -3.529 -16.031  1.00 93.02           C  
ATOM   2654  O   GLY A 180      -4.685  -2.607 -16.210  1.00 93.02           O  
ATOM   2655  N   THR A 181      -5.356  -4.703 -16.659  1.00 95.10           N  
ATOM   2656  H   THR A 181      -6.054  -5.424 -16.545  1.00 95.10           H  
ATOM   2657  CA  THR A 181      -4.248  -4.984 -17.589  1.00 95.10           C  
ATOM   2658  HA  THR A 181      -3.325  -4.706 -17.081  1.00 95.10           H  
ATOM   2659  C   THR A 181      -4.278  -4.135 -18.863  1.00 95.10           C  
ATOM   2660  CB  THR A 181      -4.106  -6.473 -17.941  1.00 95.10           C  
ATOM   2661  HB  THR A 181      -3.281  -6.594 -18.644  1.00 95.10           H  
ATOM   2662  O   THR A 181      -3.200  -3.680 -19.248  1.00 95.10           O  
ATOM   2663  CG2 THR A 181      -3.826  -7.330 -16.707  1.00 95.10           C  
ATOM   2664 HG21 THR A 181      -4.587  -7.157 -15.945  1.00 95.10           H  
ATOM   2665 HG22 THR A 181      -3.833  -8.385 -16.981  1.00 95.10           H  
ATOM   2666 HG23 THR A 181      -2.846  -7.078 -16.302  1.00 95.10           H  
ATOM   2667  OG1 THR A 181      -5.276  -6.957 -18.535  1.00 95.10           O  
ATOM   2668  HG1 THR A 181      -5.094  -7.811 -18.933  1.00 95.10           H  
ATOM   2669  N   PRO A 182      -5.431  -3.761 -19.464  1.00 94.75           N  
ATOM   2670  CA  PRO A 182      -5.417  -2.865 -20.626  1.00 94.75           C  
ATOM   2671  HA  PRO A 182      -4.830  -3.326 -21.421  1.00 94.75           H  
ATOM   2672  C   PRO A 182      -4.819  -1.488 -20.296  1.00 94.75           C  
ATOM   2673  CB  PRO A 182      -6.877  -2.756 -21.081  1.00 94.75           C  
ATOM   2674  HB2 PRO A 182      -7.355  -1.890 -20.621  1.00 94.75           H  
ATOM   2675  HB3 PRO A 182      -6.954  -2.696 -22.166  1.00 94.75           H  
ATOM   2676  O   PRO A 182      -4.106  -0.884 -21.100  1.00 94.75           O  
ATOM   2677  CG  PRO A 182      -7.524  -4.030 -20.541  1.00 94.75           C  
ATOM   2678  HG2 PRO A 182      -7.303  -4.868 -21.202  1.00 94.75           H  
ATOM   2679  HG3 PRO A 182      -8.600  -3.916 -20.405  1.00 94.75           H  
ATOM   2680  CD  PRO A 182      -6.800  -4.212 -19.214  1.00 94.75           C  
ATOM   2681  HD2 PRO A 182      -7.262  -3.576 -18.460  1.00 94.75           H  
ATOM   2682  HD3 PRO A 182      -6.868  -5.255 -18.905  1.00 94.75           H  
ATOM   2683  N   GLN A 183      -5.040  -1.002 -19.067  1.00 94.90           N  
ATOM   2684  H   GLN A 183      -5.609  -1.545 -18.433  1.00 94.90           H  
ATOM   2685  CA  GLN A 183      -4.446   0.249 -18.592  1.00 94.90           C  
ATOM   2686  HA  GLN A 183      -4.635   1.015 -19.344  1.00 94.90           H  
ATOM   2687  C   GLN A 183      -2.924   0.137 -18.404  1.00 94.90           C  
ATOM   2688  CB  GLN A 183      -5.131   0.701 -17.295  1.00 94.90           C  
ATOM   2689  HB2 GLN A 183      -4.806   0.068 -16.469  1.00 94.90           H  
ATOM   2690  HB3 GLN A 183      -6.212   0.608 -17.406  1.00 94.90           H  
ATOM   2691  O   GLN A 183      -2.219   1.127 -18.564  1.00 94.90           O  
ATOM   2692  CG  GLN A 183      -4.796   2.170 -16.990  1.00 94.90           C  
ATOM   2693  HG2 GLN A 183      -3.718   2.300 -16.890  1.00 94.90           H  
ATOM   2694  HG3 GLN A 183      -5.134   2.787 -17.823  1.00 94.90           H  
ATOM   2695  CD  GLN A 183      -5.431   2.692 -15.708  1.00 94.90           C  
ATOM   2696  NE2 GLN A 183      -5.490   3.995 -15.541  1.00 94.90           N  
ATOM   2697 HE21 GLN A 183      -5.214   4.607 -16.296  1.00 94.90           H  
ATOM   2698 HE22 GLN A 183      -5.995   4.316 -14.727  1.00 94.90           H  
ATOM   2699  OE1 GLN A 183      -5.839   1.966 -14.816  1.00 94.90           O  
ATOM   2700  N   LEU A 184      -2.399  -1.047 -18.063  1.00 95.44           N  
ATOM   2701  H   LEU A 184      -3.013  -1.848 -18.018  1.00 95.44           H  
ATOM   2702  CA  LEU A 184      -0.951  -1.272 -17.974  1.00 95.44           C  
ATOM   2703  HA  LEU A 184      -0.500  -0.510 -17.338  1.00 95.44           H  
ATOM   2704  C   LEU A 184      -0.289  -1.138 -19.344  1.00 95.44           C  
ATOM   2705  CB  LEU A 184      -0.650  -2.670 -17.403  1.00 95.44           C  
ATOM   2706  HB2 LEU A 184      -1.182  -3.428 -17.978  1.00 95.44           H  
ATOM   2707  HB3 LEU A 184       0.410  -2.880 -17.548  1.00 95.44           H  
ATOM   2708  O   LEU A 184       0.689  -0.409 -19.478  1.00 95.44           O  
ATOM   2709  CG  LEU A 184      -0.976  -2.840 -15.918  1.00 95.44           C  
ATOM   2710  HG  LEU A 184      -2.009  -2.556 -15.715  1.00 95.44           H  
ATOM   2711  CD1 LEU A 184      -0.790  -4.298 -15.501  1.00 95.44           C  
ATOM   2712 HD11 LEU A 184       0.246  -4.599 -15.658  1.00 95.44           H  
ATOM   2713 HD12 LEU A 184      -1.407  -4.947 -16.123  1.00 95.44           H  
ATOM   2714 HD13 LEU A 184      -1.070  -4.445 -14.458  1.00 95.44           H  
ATOM   2715  CD2 LEU A 184      -0.037  -1.966 -15.086  1.00 95.44           C  
ATOM   2716 HD21 LEU A 184       0.112  -2.417 -14.104  1.00 95.44           H  
ATOM   2717 HD22 LEU A 184       0.943  -1.913 -15.560  1.00 95.44           H  
ATOM   2718 HD23 LEU A 184      -0.454  -0.962 -15.017  1.00 95.44           H  
ATOM   2719  N   VAL A 185      -0.855  -1.808 -20.350  1.00 94.63           N  
ATOM   2720  H   VAL A 185      -1.648  -2.400 -20.151  1.00 94.63           H  
ATOM   2721  CA  VAL A 185      -0.327  -1.798 -21.720  1.00 94.63           C  
ATOM   2722  HA  VAL A 185       0.716  -2.117 -21.704  1.00 94.63           H  
ATOM   2723  C   VAL A 185      -0.357  -0.379 -22.288  1.00 94.63           C  
ATOM   2724  CB  VAL A 185      -1.113  -2.785 -22.607  1.00 94.63           C  
ATOM   2725  HB  VAL A 185      -2.166  -2.504 -22.607  1.00 94.63           H  
ATOM   2726  O   VAL A 185       0.660   0.141 -22.741  1.00 94.63           O  
ATOM   2727  CG1 VAL A 185      -0.606  -2.775 -24.051  1.00 94.63           C  
ATOM   2728 HG11 VAL A 185      -0.767  -1.800 -24.513  1.00 94.63           H  
ATOM   2729 HG12 VAL A 185       0.457  -3.015 -24.080  1.00 94.63           H  
ATOM   2730 HG13 VAL A 185      -1.148  -3.517 -24.637  1.00 94.63           H  
ATOM   2731  CG2 VAL A 185      -0.994  -4.220 -22.074  1.00 94.63           C  
ATOM   2732 HG21 VAL A 185      -1.412  -4.304 -21.071  1.00 94.63           H  
ATOM   2733 HG22 VAL A 185      -1.540  -4.900 -22.728  1.00 94.63           H  
ATOM   2734 HG23 VAL A 185       0.052  -4.529 -22.058  1.00 94.63           H  
ATOM   2735  N   THR A 186      -1.500   0.303 -22.179  1.00 93.99           N  
ATOM   2736  H   THR A 186      -2.306  -0.172 -21.797  1.00 93.99           H  
ATOM   2737  CA  THR A 186      -1.654   1.675 -22.689  1.00 93.99           C  
ATOM   2738  HA  THR A 186      -1.322   1.691 -23.727  1.00 93.99           H  
ATOM   2739  C   THR A 186      -0.792   2.696 -21.945  1.00 93.99           C  
ATOM   2740  CB  THR A 186      -3.117   2.135 -22.661  1.00 93.99           C  
ATOM   2741  HB  THR A 186      -3.160   3.201 -22.886  1.00 93.99           H  
ATOM   2742  O   THR A 186      -0.274   3.613 -22.574  1.00 93.99           O  
ATOM   2743  CG2 THR A 186      -3.974   1.386 -23.677  1.00 93.99           C  
ATOM   2744 HG21 THR A 186      -3.601   1.581 -24.682  1.00 93.99           H  
ATOM   2745 HG22 THR A 186      -3.948   0.312 -23.496  1.00 93.99           H  
ATOM   2746 HG23 THR A 186      -5.004   1.738 -23.616  1.00 93.99           H  
ATOM   2747  OG1 THR A 186      -3.688   1.905 -21.398  1.00 93.99           O  
ATOM   2748  HG1 THR A 186      -3.932   0.976 -21.386  1.00 93.99           H  
ATOM   2749  N   ALA A 187      -0.576   2.553 -20.634  1.00 95.39           N  
ATOM   2750  H   ALA A 187      -1.038   1.800 -20.144  1.00 95.39           H  
ATOM   2751  CA  ALA A 187       0.227   3.502 -19.860  1.00 95.39           C  
ATOM   2752  HA  ALA A 187      -0.061   4.511 -20.157  1.00 95.39           H  
ATOM   2753  C   ALA A 187       1.741   3.389 -20.104  1.00 95.39           C  
ATOM   2754  CB  ALA A 187      -0.097   3.340 -18.372  1.00 95.39           C  
ATOM   2755  HB1 ALA A 187       0.170   2.335 -18.046  1.00 95.39           H  
ATOM   2756  HB2 ALA A 187      -1.162   3.508 -18.208  1.00 95.39           H  
ATOM   2757  HB3 ALA A 187       0.468   4.068 -17.791  1.00 95.39           H  
ATOM   2758  O   ALA A 187       2.474   4.300 -19.717  1.00 95.39           O  
ATOM   2759  N   TYR A 188       2.225   2.306 -20.720  1.00 95.46           N  
ATOM   2760  H   TYR A 188       1.589   1.573 -20.999  1.00 95.46           H  
ATOM   2761  CA  TYR A 188       3.658   2.082 -20.928  1.00 95.46           C  
ATOM   2762  HA  TYR A 188       4.144   1.998 -19.956  1.00 95.46           H  
ATOM   2763  C   TYR A 188       4.330   3.234 -21.675  1.00 95.46           C  
ATOM   2764  CB  TYR A 188       3.864   0.764 -21.666  1.00 95.46           C  
ATOM   2765  HB2 TYR A 188       3.324   0.786 -22.613  1.00 95.46           H  
ATOM   2766  HB3 TYR A 188       3.428  -0.021 -21.048  1.00 95.46           H  
ATOM   2767  O   TYR A 188       5.290   3.800 -21.159  1.00 95.46           O  
ATOM   2768  CG  TYR A 188       5.322   0.435 -21.934  1.00 95.46           C  
ATOM   2769  CD1 TYR A 188       5.897   0.702 -23.191  1.00 95.46           C  
ATOM   2770  HD1 TYR A 188       5.309   1.150 -23.977  1.00 95.46           H  
ATOM   2771  CD2 TYR A 188       6.105  -0.144 -20.920  1.00 95.46           C  
ATOM   2772  HD2 TYR A 188       5.652  -0.375 -19.967  1.00 95.46           H  
ATOM   2773  CE1 TYR A 188       7.252   0.398 -23.432  1.00 95.46           C  
ATOM   2774  HE1 TYR A 188       7.690   0.618 -24.394  1.00 95.46           H  
ATOM   2775  CE2 TYR A 188       7.457  -0.458 -21.158  1.00 95.46           C  
ATOM   2776  HE2 TYR A 188       8.060  -0.925 -20.393  1.00 95.46           H  
ATOM   2777  OH  TYR A 188       9.349  -0.469 -22.624  1.00 95.46           O  
ATOM   2778  HH  TYR A 188       9.593  -0.383 -23.549  1.00 95.46           H  
ATOM   2779  CZ  TYR A 188       8.037  -0.182 -22.414  1.00 95.46           C  
ATOM   2780  N   HIS A 189       3.774   3.661 -22.813  1.00 93.04           N  
ATOM   2781  H   HIS A 189       3.002   3.140 -23.202  1.00 93.04           H  
ATOM   2782  CA  HIS A 189       4.358   4.752 -23.599  1.00 93.04           C  
ATOM   2783  HA  HIS A 189       5.404   4.508 -23.785  1.00 93.04           H  
ATOM   2784  C   HIS A 189       4.393   6.085 -22.843  1.00 93.04           C  
ATOM   2785  CB  HIS A 189       3.645   4.872 -24.955  1.00 93.04           C  
ATOM   2786  HB2 HIS A 189       3.524   3.881 -25.393  1.00 93.04           H  
ATOM   2787  HB3 HIS A 189       4.289   5.440 -25.626  1.00 93.04           H  
ATOM   2788  O   HIS A 189       5.358   6.834 -22.954  1.00 93.04           O  
ATOM   2789  CG  HIS A 189       2.305   5.564 -24.889  1.00 93.04           C  
ATOM   2790  CD2 HIS A 189       2.065   6.890 -25.138  1.00 93.04           C  
ATOM   2791  HD2 HIS A 189       2.804   7.619 -25.437  1.00 93.04           H  
ATOM   2792  ND1 HIS A 189       1.101   5.005 -24.529  1.00 93.04           N  
ATOM   2793  HD1 HIS A 189       0.928   4.066 -24.201  1.00 93.04           H  
ATOM   2794  CE1 HIS A 189       0.162   5.962 -24.569  1.00 93.04           C  
ATOM   2795  HE1 HIS A 189      -0.877   5.817 -24.314  1.00 93.04           H  
ATOM   2796  NE2 HIS A 189       0.705   7.136 -24.917  1.00 93.04           N  
ATOM   2797  N   ILE A 190       3.389   6.353 -22.002  1.00 93.54           N  
ATOM   2798  H   ILE A 190       2.630   5.688 -21.953  1.00 93.54           H  
ATOM   2799  CA  ILE A 190       3.323   7.570 -21.181  1.00 93.54           C  
ATOM   2800  HA  ILE A 190       3.518   8.431 -21.820  1.00 93.54           H  
ATOM   2801  C   ILE A 190       4.403   7.552 -20.094  1.00 93.54           C  
ATOM   2802  CB  ILE A 190       1.917   7.729 -20.549  1.00 93.54           C  
ATOM   2803  HB  ILE A 190       1.734   6.880 -19.892  1.00 93.54           H  
ATOM   2804  O   ILE A 190       5.006   8.579 -19.793  1.00 93.54           O  
ATOM   2805  CG1 ILE A 190       0.827   7.729 -21.642  1.00 93.54           C  
ATOM   2806 HG12 ILE A 190       1.024   8.527 -22.357  1.00 93.54           H  
ATOM   2807 HG13 ILE A 190       0.879   6.774 -22.165  1.00 93.54           H  
ATOM   2808  CG2 ILE A 190       1.837   9.010 -19.695  1.00 93.54           C  
ATOM   2809 HG21 ILE A 190       2.021   9.882 -20.324  1.00 93.54           H  
ATOM   2810 HG22 ILE A 190       2.576   8.988 -18.894  1.00 93.54           H  
ATOM   2811 HG23 ILE A 190       0.856   9.099 -19.228  1.00 93.54           H  
ATOM   2812  CD1 ILE A 190      -0.615   7.855 -21.140  1.00 93.54           C  
ATOM   2813 HD11 ILE A 190      -0.806   7.111 -20.366  1.00 93.54           H  
ATOM   2814 HD12 ILE A 190      -1.298   7.683 -21.972  1.00 93.54           H  
ATOM   2815 HD13 ILE A 190      -0.798   8.855 -20.747  1.00 93.54           H  
ATOM   2816  N   LEU A 191       4.620   6.395 -19.466  1.00 93.62           N  
ATOM   2817  H   LEU A 191       4.104   5.585 -19.779  1.00 93.62           H  
ATOM   2818  CA  LEU A 191       5.494   6.266 -18.299  1.00 93.62           C  
ATOM   2819  HA  LEU A 191       5.476   7.195 -17.728  1.00 93.62           H  
ATOM   2820  C   LEU A 191       6.957   6.028 -18.668  1.00 93.62           C  
ATOM   2821  CB  LEU A 191       4.971   5.118 -17.424  1.00 93.62           C  
ATOM   2822  HB2 LEU A 191       5.693   4.922 -16.631  1.00 93.62           H  
ATOM   2823  HB3 LEU A 191       4.904   4.221 -18.040  1.00 93.62           H  
ATOM   2824  O   LEU A 191       7.847   6.510 -17.971  1.00 93.62           O  
ATOM   2825  CG  LEU A 191       3.601   5.399 -16.788  1.00 93.62           C  
ATOM   2826  HG  LEU A 191       2.873   5.668 -17.553  1.00 93.62           H  
ATOM   2827  CD1 LEU A 191       3.113   4.133 -16.092  1.00 93.62           C  
ATOM   2828 HD11 LEU A 191       3.805   3.843 -15.301  1.00 93.62           H  
ATOM   2829 HD12 LEU A 191       3.033   3.334 -16.829  1.00 93.62           H  
ATOM   2830 HD13 LEU A 191       2.122   4.322 -15.681  1.00 93.62           H  
ATOM   2831  CD2 LEU A 191       3.650   6.531 -15.757  1.00 93.62           C  
ATOM   2832 HD21 LEU A 191       3.853   7.474 -16.263  1.00 93.62           H  
ATOM   2833 HD22 LEU A 191       4.433   6.340 -15.023  1.00 93.62           H  
ATOM   2834 HD23 LEU A 191       2.686   6.612 -15.255  1.00 93.62           H  
ATOM   2835  N   MET A 192       7.194   5.271 -19.735  1.00 92.96           N  
ATOM   2836  H   MET A 192       6.403   4.898 -20.240  1.00 92.96           H  
ATOM   2837  CA  MET A 192       8.522   4.840 -20.166  1.00 92.96           C  
ATOM   2838  HA  MET A 192       9.235   5.029 -19.363  1.00 92.96           H  
ATOM   2839  C   MET A 192       9.036   5.629 -21.373  1.00 92.96           C  
ATOM   2840  CB  MET A 192       8.517   3.326 -20.437  1.00 92.96           C  
ATOM   2841  HB2 MET A 192       7.860   3.108 -21.279  1.00 92.96           H  
ATOM   2842  HB3 MET A 192       9.523   3.014 -20.717  1.00 92.96           H  
ATOM   2843  O   MET A 192      10.226   5.553 -21.663  1.00 92.96           O  
ATOM   2844  CG  MET A 192       8.061   2.501 -19.222  1.00 92.96           C  
ATOM   2845  HG2 MET A 192       8.173   1.445 -19.471  1.00 92.96           H  
ATOM   2846  HG3 MET A 192       6.998   2.682 -19.062  1.00 92.96           H  
ATOM   2847  SD  MET A 192       8.932   2.799 -17.650  1.00 92.96           S  
ATOM   2848  CE  MET A 192      10.612   2.309 -18.124  1.00 92.96           C  
ATOM   2849  HE1 MET A 192      10.587   1.321 -18.582  1.00 92.96           H  
ATOM   2850  HE2 MET A 192      11.250   2.275 -17.240  1.00 92.96           H  
ATOM   2851  HE3 MET A 192      11.021   3.032 -18.830  1.00 92.96           H  
ATOM   2852  N   GLY A 193       8.172   6.401 -22.043  1.00 88.45           N  
ATOM   2853  H   GLY A 193       7.201   6.413 -21.766  1.00 88.45           H  
ATOM   2854  CA  GLY A 193       8.534   7.207 -23.211  1.00 88.45           C  
ATOM   2855  HA2 GLY A 193       9.429   7.787 -22.988  1.00 88.45           H  
ATOM   2856  HA3 GLY A 193       7.718   7.895 -23.432  1.00 88.45           H  
ATOM   2857  C   GLY A 193       8.806   6.388 -24.474  1.00 88.45           C  
ATOM   2858  O   GLY A 193       9.494   6.886 -25.357  1.00 88.45           O  
ATOM   2859  N   ASP A 194       8.319   5.146 -24.540  1.00 86.70           N  
ATOM   2860  H   ASP A 194       7.716   4.813 -23.801  1.00 86.70           H  
ATOM   2861  CA  ASP A 194       8.624   4.203 -25.620  1.00 86.70           C  
ATOM   2862  HA  ASP A 194       8.881   4.771 -26.514  1.00 86.70           H  
ATOM   2863  C   ASP A 194       7.417   3.314 -25.961  1.00 86.70           C  
ATOM   2864  CB  ASP A 194       9.843   3.356 -25.209  1.00 86.70           C  
ATOM   2865  HB2 ASP A 194       9.525   2.577 -24.516  1.00 86.70           H  
ATOM   2866  HB3 ASP A 194      10.557   3.993 -24.687  1.00 86.70           H  
ATOM   2867  O   ASP A 194       6.552   3.078 -25.114  1.00 86.70           O  
ATOM   2868  CG  ASP A 194      10.579   2.723 -26.394  1.00 86.70           C  
ATOM   2869  OD1 ASP A 194      10.154   2.972 -27.543  1.00 86.70           O  
ATOM   2870  OD2 ASP A 194      11.587   2.034 -26.106  1.00 86.70           O  
ATOM   2871  N   HIS A 195       7.361   2.792 -27.182  1.00 90.62           N  
ATOM   2872  H   HIS A 195       8.195   2.877 -27.746  1.00 90.62           H  
ATOM   2873  CA  HIS A 195       6.379   1.788 -27.590  1.00 90.62           C  
ATOM   2874  HA  HIS A 195       5.556   1.772 -26.876  1.00 90.62           H  
ATOM   2875  C   HIS A 195       7.035   0.406 -27.571  1.00 90.62           C  
ATOM   2876  CB  HIS A 195       5.789   2.139 -28.962  1.00 90.62           C  
ATOM   2877  HB2 HIS A 195       5.158   1.317 -29.298  1.00 90.62           H  
ATOM   2878  HB3 HIS A 195       6.599   2.251 -29.683  1.00 90.62           H  
ATOM   2879  O   HIS A 195       8.178   0.257 -27.978  1.00 90.62           O  
ATOM   2880  CG  HIS A 195       4.959   3.399 -28.939  1.00 90.62           C  
ATOM   2881  CD2 HIS A 195       5.354   4.649 -29.333  1.00 90.62           C  
ATOM   2882  HD2 HIS A 195       6.326   4.909 -29.723  1.00 90.62           H  
ATOM   2883  ND1 HIS A 195       3.659   3.507 -28.497  1.00 90.62           N  
ATOM   2884  HD1 HIS A 195       3.069   2.739 -28.210  1.00 90.62           H  
ATOM   2885  CE1 HIS A 195       3.281   4.789 -28.622  1.00 90.62           C  
ATOM   2886  HE1 HIS A 195       2.304   5.176 -28.375  1.00 90.62           H  
ATOM   2887  NE2 HIS A 195       4.282   5.528 -29.122  1.00 90.62           N  
ATOM   2888  N   SER A 196       6.318  -0.613 -27.095  1.00 93.78           N  
ATOM   2889  H   SER A 196       5.365  -0.458 -26.799  1.00 93.78           H  
ATOM   2890  CA  SER A 196       6.829  -1.987 -27.067  1.00 93.78           C  
ATOM   2891  HA  SER A 196       7.766  -2.053 -27.621  1.00 93.78           H  
ATOM   2892  C   SER A 196       5.817  -2.939 -27.706  1.00 93.78           C  
ATOM   2893  CB  SER A 196       7.178  -2.404 -25.640  1.00 93.78           C  
ATOM   2894  HB2 SER A 196       8.003  -1.792 -25.277  1.00 93.78           H  
ATOM   2895  HB3 SER A 196       6.314  -2.259 -24.992  1.00 93.78           H  
ATOM   2896  O   SER A 196       4.788  -3.236 -27.082  1.00 93.78           O  
ATOM   2897  OG  SER A 196       7.564  -3.761 -25.620  1.00 93.78           O  
ATOM   2898  HG  SER A 196       8.403  -3.830 -26.082  1.00 93.78           H  
ATOM   2899  N   PRO A 197       6.080  -3.412 -28.939  1.00 93.34           N  
ATOM   2900  CA  PRO A 197       5.335  -4.509 -29.553  1.00 93.34           C  
ATOM   2901  HA  PRO A 197       4.318  -4.175 -29.763  1.00 93.34           H  
ATOM   2902  C   PRO A 197       5.287  -5.754 -28.658  1.00 93.34           C  
ATOM   2903  CB  PRO A 197       6.059  -4.799 -30.874  1.00 93.34           C  
ATOM   2904  HB2 PRO A 197       6.843  -5.540 -30.721  1.00 93.34           H  
ATOM   2905  HB3 PRO A 197       5.368  -5.135 -31.647  1.00 93.34           H  
ATOM   2906  O   PRO A 197       4.233  -6.380 -28.528  1.00 93.34           O  
ATOM   2907  CG  PRO A 197       6.705  -3.463 -31.236  1.00 93.34           C  
ATOM   2908  HG2 PRO A 197       7.582  -3.596 -31.869  1.00 93.34           H  
ATOM   2909  HG3 PRO A 197       5.972  -2.819 -31.722  1.00 93.34           H  
ATOM   2910  CD  PRO A 197       7.074  -2.888 -29.872  1.00 93.34           C  
ATOM   2911  HD2 PRO A 197       7.053  -1.799 -29.909  1.00 93.34           H  
ATOM   2912  HD3 PRO A 197       8.071  -3.228 -29.594  1.00 93.34           H  
ATOM   2913  N   PHE A 198       6.387  -6.072 -27.966  1.00 94.48           N  
ATOM   2914  H   PHE A 198       7.243  -5.567 -28.143  1.00 94.48           H  
ATOM   2915  CA  PHE A 198       6.449  -7.186 -27.025  1.00 94.48           C  
ATOM   2916  HA  PHE A 198       6.235  -8.107 -27.567  1.00 94.48           H  
ATOM   2917  C   PHE A 198       5.410  -7.053 -25.910  1.00 94.48           C  
ATOM   2918  CB  PHE A 198       7.864  -7.287 -26.449  1.00 94.48           C  
ATOM   2919  HB2 PHE A 198       8.116  -6.371 -25.915  1.00 94.48           H  
ATOM   2920  HB3 PHE A 198       8.562  -7.388 -27.280  1.00 94.48           H  
ATOM   2921  O   PHE A 198       4.616  -7.973 -25.703  1.00 94.48           O  
ATOM   2922  CG  PHE A 198       8.057  -8.470 -25.530  1.00 94.48           C  
ATOM   2923  CD1 PHE A 198       7.869  -8.342 -24.141  1.00 94.48           C  
ATOM   2924  HD1 PHE A 198       7.589  -7.388 -23.720  1.00 94.48           H  
ATOM   2925  CD2 PHE A 198       8.427  -9.710 -26.078  1.00 94.48           C  
ATOM   2926  HD2 PHE A 198       8.572  -9.808 -27.144  1.00 94.48           H  
ATOM   2927  CE1 PHE A 198       8.055  -9.456 -23.303  1.00 94.48           C  
ATOM   2928  HE1 PHE A 198       7.920  -9.360 -22.236  1.00 94.48           H  
ATOM   2929  CE2 PHE A 198       8.624 -10.819 -25.242  1.00 94.48           C  
ATOM   2930  HE2 PHE A 198       8.923 -11.765 -25.668  1.00 94.48           H  
ATOM   2931  CZ  PHE A 198       8.444 -10.690 -23.856  1.00 94.48           C  
ATOM   2932  HZ  PHE A 198       8.622 -11.542 -23.217  1.00 94.48           H  
ATOM   2933  N   LEU A 199       5.347  -5.898 -25.234  1.00 94.89           N  
ATOM   2934  H   LEU A 199       6.003  -5.168 -25.474  1.00 94.89           H  
ATOM   2935  CA  LEU A 199       4.336  -5.650 -24.203  1.00 94.89           C  
ATOM   2936  HA  LEU A 199       4.425  -6.428 -23.444  1.00 94.89           H  
ATOM   2937  C   LEU A 199       2.914  -5.713 -24.770  1.00 94.89           C  
ATOM   2938  CB  LEU A 199       4.575  -4.276 -23.558  1.00 94.89           C  
ATOM   2939  HB2 LEU A 199       4.543  -3.522 -24.344  1.00 94.89           H  
ATOM   2940  HB3 LEU A 199       5.567  -4.256 -23.108  1.00 94.89           H  
ATOM   2941  O   LEU A 199       2.031  -6.268 -24.120  1.00 94.89           O  
ATOM   2942  CG  LEU A 199       3.522  -3.909 -22.493  1.00 94.89           C  
ATOM   2943  HG  LEU A 199       2.517  -3.937 -22.915  1.00 94.89           H  
ATOM   2944  CD1 LEU A 199       3.578  -4.811 -21.265  1.00 94.89           C  
ATOM   2945 HD11 LEU A 199       4.573  -4.738 -20.826  1.00 94.89           H  
ATOM   2946 HD12 LEU A 199       3.367  -5.841 -21.552  1.00 94.89           H  
ATOM   2947 HD13 LEU A 199       2.828  -4.499 -20.538  1.00 94.89           H  
ATOM   2948  CD2 LEU A 199       3.772  -2.493 -22.011  1.00 94.89           C  
ATOM   2949 HD21 LEU A 199       3.037  -2.233 -21.248  1.00 94.89           H  
ATOM   2950 HD22 LEU A 199       3.673  -1.812 -22.855  1.00 94.89           H  
ATOM   2951 HD23 LEU A 199       4.778  -2.420 -21.598  1.00 94.89           H  
ATOM   2952  N   ALA A 200       2.691  -5.144 -25.958  1.00 93.86           N  
ATOM   2953  H   ALA A 200       3.463  -4.707 -26.441  1.00 93.86           H  
ATOM   2954  CA  ALA A 200       1.378  -5.143 -26.599  1.00 93.86           C  
ATOM   2955  HA  ALA A 200       0.659  -4.690 -25.916  1.00 93.86           H  
ATOM   2956  C   ALA A 200       0.875  -6.566 -26.902  1.00 93.86           C  
ATOM   2957  CB  ALA A 200       1.451  -4.282 -27.865  1.00 93.86           C  
ATOM   2958  HB1 ALA A 200       1.792  -3.277 -27.616  1.00 93.86           H  
ATOM   2959  HB2 ALA A 200       0.462  -4.221 -28.319  1.00 93.86           H  
ATOM   2960  HB3 ALA A 200       2.139  -4.727 -28.584  1.00 93.86           H  
ATOM   2961  O   ALA A 200      -0.321  -6.826 -26.806  1.00 93.86           O  
ATOM   2962  N   SER A 201       1.789  -7.492 -27.207  1.00 92.74           N  
ATOM   2963  H   SER A 201       2.737  -7.177 -27.357  1.00 92.74           H  
ATOM   2964  CA  SER A 201       1.480  -8.905 -27.460  1.00 92.74           C  
ATOM   2965  HA  SER A 201       0.508  -8.960 -27.949  1.00 92.74           H  
ATOM   2966  C   SER A 201       1.390  -9.779 -26.198  1.00 92.74           C  
ATOM   2967  CB  SER A 201       2.515  -9.473 -28.437  1.00 92.74           C  
ATOM   2968  HB2 SER A 201       2.165 -10.437 -28.805  1.00 92.74           H  
ATOM   2969  HB3 SER A 201       2.615  -8.799 -29.287  1.00 92.74           H  
ATOM   2970  O   SER A 201       0.952 -10.930 -26.271  1.00 92.74           O  
ATOM   2971  OG  SER A 201       3.779  -9.657 -27.822  1.00 92.74           O  
ATOM   2972  HG  SER A 201       3.982  -8.920 -27.242  1.00 92.74           H  
ATOM   2973  N   PHE A 202       1.803  -9.271 -25.031  1.00 94.92           N  
ATOM   2974  H   PHE A 202       2.112  -8.310 -24.997  1.00 94.92           H  
ATOM   2975  CA  PHE A 202       1.883 -10.078 -23.818  1.00 94.92           C  
ATOM   2976  HA  PHE A 202       2.326 -11.034 -24.095  1.00 94.92           H  
ATOM   2977  C   PHE A 202       0.499 -10.360 -23.217  1.00 94.92           C  
ATOM   2978  CB  PHE A 202       2.823  -9.434 -22.796  1.00 94.92           C  
ATOM   2979  HB2 PHE A 202       2.436  -8.453 -22.517  1.00 94.92           H  
ATOM   2980  HB3 PHE A 202       3.799  -9.288 -23.257  1.00 94.92           H  
ATOM   2981  O   PHE A 202      -0.220  -9.460 -22.778  1.00 94.92           O  
ATOM   2982  CG  PHE A 202       2.989 -10.285 -21.550  1.00 94.92           C  
ATOM   2983  CD1 PHE A 202       2.240 -10.002 -20.394  1.00 94.92           C  
ATOM   2984  HD1 PHE A 202       1.563  -9.160 -20.392  1.00 94.92           H  
ATOM   2985  CD2 PHE A 202       3.847 -11.400 -21.568  1.00 94.92           C  
ATOM   2986  HD2 PHE A 202       4.415 -11.626 -22.458  1.00 94.92           H  
ATOM   2987  CE1 PHE A 202       2.352 -10.824 -19.258  1.00 94.92           C  
ATOM   2988  HE1 PHE A 202       1.768 -10.607 -18.376  1.00 94.92           H  
ATOM   2989  CE2 PHE A 202       3.954 -12.226 -20.435  1.00 94.92           C  
ATOM   2990  HE2 PHE A 202       4.604 -13.087 -20.458  1.00 94.92           H  
ATOM   2991  CZ  PHE A 202       3.212 -11.936 -19.278  1.00 94.92           C  
ATOM   2992  HZ  PHE A 202       3.299 -12.576 -18.413  1.00 94.92           H  
ATOM   2993  N   ASN A 203       0.148 -11.645 -23.119  1.00 92.22           N  
ATOM   2994  H   ASN A 203       0.763 -12.335 -23.524  1.00 92.22           H  
ATOM   2995  CA  ASN A 203      -1.124 -12.082 -22.554  1.00 92.22           C  
ATOM   2996  HA  ASN A 203      -1.849 -11.277 -22.673  1.00 92.22           H  
ATOM   2997  C   ASN A 203      -1.013 -12.391 -21.051  1.00 92.22           C  
ATOM   2998  CB  ASN A 203      -1.652 -13.275 -23.361  1.00 92.22           C  
ATOM   2999  HB2 ASN A 203      -0.966 -14.115 -23.258  1.00 92.22           H  
ATOM   3000  HB3 ASN A 203      -1.712 -13.000 -24.414  1.00 92.22           H  
ATOM   3001  O   ASN A 203      -0.524 -13.447 -20.640  1.00 92.22           O  
ATOM   3002  CG  ASN A 203      -3.035 -13.703 -22.903  1.00 92.22           C  
ATOM   3003  ND2 ASN A 203      -3.460 -14.887 -23.273  1.00 92.22           N  
ATOM   3004 HD21 ASN A 203      -2.909 -15.427 -23.925  1.00 92.22           H  
ATOM   3005 HD22 ASN A 203      -4.431 -15.082 -23.078  1.00 92.22           H  
ATOM   3006  OD1 ASN A 203      -3.756 -13.003 -22.212  1.00 92.22           O  
ATOM   3007  N   TYR A 204      -1.548 -11.496 -20.220  1.00 94.52           N  
ATOM   3008  H   TYR A 204      -1.926 -10.651 -20.625  1.00 94.52           H  
ATOM   3009  CA  TYR A 204      -1.723 -11.738 -18.790  1.00 94.52           C  
ATOM   3010  HA  TYR A 204      -0.778 -12.082 -18.370  1.00 94.52           H  
ATOM   3011  C   TYR A 204      -2.785 -12.820 -18.561  1.00 94.52           C  
ATOM   3012  CB  TYR A 204      -2.129 -10.438 -18.085  1.00 94.52           C  
ATOM   3013  HB2 TYR A 204      -2.393 -10.669 -17.053  1.00 94.52           H  
ATOM   3014  HB3 TYR A 204      -3.023 -10.041 -18.565  1.00 94.52           H  
ATOM   3015  O   TYR A 204      -3.980 -12.541 -18.562  1.00 94.52           O  
ATOM   3016  CG  TYR A 204      -1.065  -9.362 -18.073  1.00 94.52           C  
ATOM   3017  CD1 TYR A 204      -0.156  -9.289 -17.000  1.00 94.52           C  
ATOM   3018  HD1 TYR A 204      -0.207 -10.020 -16.207  1.00 94.52           H  
ATOM   3019  CD2 TYR A 204      -0.990  -8.428 -19.124  1.00 94.52           C  
ATOM   3020  HD2 TYR A 204      -1.659  -8.495 -19.970  1.00 94.52           H  
ATOM   3021  CE1 TYR A 204       0.819  -8.274 -16.967  1.00 94.52           C  
ATOM   3022  HE1 TYR A 204       1.522  -8.217 -16.149  1.00 94.52           H  
ATOM   3023  CE2 TYR A 204      -0.019  -7.410 -19.094  1.00 94.52           C  
ATOM   3024  HE2 TYR A 204       0.054  -6.701 -19.905  1.00 94.52           H  
ATOM   3025  OH  TYR A 204       1.791  -6.319 -17.952  1.00 94.52           O  
ATOM   3026  HH  TYR A 204       2.284  -6.332 -17.128  1.00 94.52           H  
ATOM   3027  CZ  TYR A 204       0.884  -7.328 -18.013  1.00 94.52           C  
ATOM   3028  N   SER A 205      -2.375 -14.065 -18.327  1.00 94.82           N  
ATOM   3029  H   SER A 205      -1.397 -14.281 -18.454  1.00 94.82           H  
ATOM   3030  CA  SER A 205      -3.335 -15.144 -18.079  1.00 94.82           C  
ATOM   3031  HA  SER A 205      -4.208 -14.949 -18.702  1.00 94.82           H  
ATOM   3032  C   SER A 205      -3.812 -15.188 -16.619  1.00 94.82           C  
ATOM   3033  CB  SER A 205      -2.780 -16.490 -18.548  1.00 94.82           C  
ATOM   3034  HB2 SER A 205      -3.589 -17.076 -18.985  1.00 94.82           H  
ATOM   3035  HB3 SER A 205      -2.014 -16.337 -19.309  1.00 94.82           H  
ATOM   3036  O   SER A 205      -3.093 -14.830 -15.677  1.00 94.82           O  
ATOM   3037  OG  SER A 205      -2.249 -17.202 -17.453  1.00 94.82           O  
ATOM   3038  HG  SER A 205      -1.384 -17.518 -17.723  1.00 94.82           H  
ATOM   3039  N   ARG A 206      -5.019 -15.730 -16.403  1.00 95.60           N  
ATOM   3040  H   ARG A 206      -5.571 -15.979 -17.212  1.00 95.60           H  
ATOM   3041  CA  ARG A 206      -5.547 -15.995 -15.054  1.00 95.60           C  
ATOM   3042  HA  ARG A 206      -5.515 -15.061 -14.492  1.00 95.60           H  
ATOM   3043  C   ARG A 206      -4.680 -16.991 -14.278  1.00 95.60           C  
ATOM   3044  CB  ARG A 206      -7.008 -16.469 -15.154  1.00 95.60           C  
ATOM   3045  HB2 ARG A 206      -7.049 -17.404 -15.713  1.00 95.60           H  
ATOM   3046  HB3 ARG A 206      -7.579 -15.717 -15.698  1.00 95.60           H  
ATOM   3047  O   ARG A 206      -4.506 -16.810 -13.076  1.00 95.60           O  
ATOM   3048  CG  ARG A 206      -7.648 -16.684 -13.771  1.00 95.60           C  
ATOM   3049  HG2 ARG A 206      -7.134 -17.501 -13.264  1.00 95.60           H  
ATOM   3050  HG3 ARG A 206      -7.535 -15.781 -13.170  1.00 95.60           H  
ATOM   3051  CD  ARG A 206      -9.134 -17.052 -13.856  1.00 95.60           C  
ATOM   3052  HD2 ARG A 206      -9.257 -17.879 -14.555  1.00 95.60           H  
ATOM   3053  HD3 ARG A 206      -9.444 -17.388 -12.867  1.00 95.60           H  
ATOM   3054  NE  ARG A 206      -9.979 -15.915 -14.279  1.00 95.60           N  
ATOM   3055  HE  ARG A 206      -9.547 -15.215 -14.866  1.00 95.60           H  
ATOM   3056  NH1 ARG A 206     -11.955 -16.601 -13.308  1.00 95.60           N  
ATOM   3057 HH11 ARG A 206     -12.934 -16.442 -13.120  1.00 95.60           H  
ATOM   3058 HH12 ARG A 206     -11.518 -17.451 -12.982  1.00 95.60           H  
ATOM   3059  NH2 ARG A 206     -11.899 -14.695 -14.452  1.00 95.60           N  
ATOM   3060 HH21 ARG A 206     -11.450 -14.038 -15.074  1.00 95.60           H  
ATOM   3061 HH22 ARG A 206     -12.887 -14.593 -14.268  1.00 95.60           H  
ATOM   3062  CZ  ARG A 206     -11.265 -15.744 -14.009  1.00 95.60           C  
ATOM   3063  N   GLY A 207      -4.135 -18.008 -14.948  1.00 95.82           N  
ATOM   3064  H   GLY A 207      -4.239 -18.031 -15.952  1.00 95.82           H  
ATOM   3065  CA  GLY A 207      -3.301 -19.031 -14.314  1.00 95.82           C  
ATOM   3066  HA2 GLY A 207      -3.079 -19.814 -15.039  1.00 95.82           H  
ATOM   3067  HA3 GLY A 207      -3.842 -19.466 -13.474  1.00 95.82           H  
ATOM   3068  C   GLY A 207      -1.986 -18.466 -13.783  1.00 95.82           C  
ATOM   3069  O   GLY A 207      -1.671 -18.654 -12.608  1.00 95.82           O  
ATOM   3070  N   LEU A 208      -1.299 -17.657 -14.598  1.00 97.18           N  
ATOM   3071  H   LEU A 208      -1.645 -17.517 -15.536  1.00 97.18           H  
ATOM   3072  CA  LEU A 208      -0.106 -16.902 -14.201  1.00 97.18           C  
ATOM   3073  HA  LEU A 208       0.689 -17.598 -13.933  1.00 97.18           H  
ATOM   3074  C   LEU A 208      -0.400 -16.028 -12.976  1.00 97.18           C  
ATOM   3075  CB  LEU A 208       0.350 -16.052 -15.409  1.00 97.18           C  
ATOM   3076  HB2 LEU A 208      -0.521 -15.557 -15.838  1.00 97.18           H  
ATOM   3077  HB3 LEU A 208       0.756 -16.722 -16.167  1.00 97.18           H  
ATOM   3078  O   LEU A 208       0.285 -16.114 -11.955  1.00 97.18           O  
ATOM   3079  CG  LEU A 208       1.401 -14.965 -15.109  1.00 97.18           C  
ATOM   3080  HG  LEU A 208       1.030 -14.292 -14.336  1.00 97.18           H  
ATOM   3081  CD1 LEU A 208       2.722 -15.568 -14.656  1.00 97.18           C  
ATOM   3082 HD11 LEU A 208       2.570 -16.175 -13.763  1.00 97.18           H  
ATOM   3083 HD12 LEU A 208       3.431 -14.769 -14.440  1.00 97.18           H  
ATOM   3084 HD13 LEU A 208       3.132 -16.168 -15.468  1.00 97.18           H  
ATOM   3085  CD2 LEU A 208       1.677 -14.134 -16.359  1.00 97.18           C  
ATOM   3086 HD21 LEU A 208       0.758 -13.667 -16.713  1.00 97.18           H  
ATOM   3087 HD22 LEU A 208       2.403 -13.353 -16.132  1.00 97.18           H  
ATOM   3088 HD23 LEU A 208       2.081 -14.765 -17.150  1.00 97.18           H  
ATOM   3089  N   CYS A 209      -1.457 -15.217 -13.057  1.00 97.80           N  
ATOM   3090  H   CYS A 209      -1.967 -15.174 -13.928  1.00 97.80           H  
ATOM   3091  CA  CYS A 209      -1.798 -14.287 -11.988  1.00 97.80           C  
ATOM   3092  HA  CYS A 209      -0.912 -13.690 -11.772  1.00 97.80           H  
ATOM   3093  C   CYS A 209      -2.199 -15.009 -10.689  1.00 97.80           C  
ATOM   3094  CB  CYS A 209      -2.919 -13.358 -12.466  1.00 97.80           C  
ATOM   3095  HB2 CYS A 209      -3.778 -13.949 -12.782  1.00 97.80           H  
ATOM   3096  HB3 CYS A 209      -3.209 -12.708 -11.640  1.00 97.80           H  
ATOM   3097  O   CYS A 209      -1.833 -14.580  -9.593  1.00 97.80           O  
ATOM   3098  SG  CYS A 209      -2.365 -12.320 -13.846  1.00 97.80           S  
ATOM   3099  HG  CYS A 209      -2.489 -13.239 -14.808  1.00 97.80           H  
ATOM   3100  N   SER A 210      -2.934 -16.119 -10.801  1.00 97.31           N  
ATOM   3101  H   SER A 210      -3.208 -16.422 -11.725  1.00 97.31           H  
ATOM   3102  CA  SER A 210      -3.337 -16.943  -9.659  1.00 97.31           C  
ATOM   3103  HA  SER A 210      -3.819 -16.309  -8.914  1.00 97.31           H  
ATOM   3104  C   SER A 210      -2.140 -17.600  -8.982  1.00 97.31           C  
ATOM   3105  CB  SER A 210      -4.339 -18.009 -10.103  1.00 97.31           C  
ATOM   3106  HB2 SER A 210      -5.151 -17.532 -10.652  1.00 97.31           H  
ATOM   3107  HB3 SER A 210      -3.854 -18.736 -10.753  1.00 97.31           H  
ATOM   3108  O   SER A 210      -2.058 -17.585  -7.755  1.00 97.31           O  
ATOM   3109  OG  SER A 210      -4.885 -18.654  -8.969  1.00 97.31           O  
ATOM   3110  HG  SER A 210      -4.187 -19.119  -8.502  1.00 97.31           H  
ATOM   3111  N   ASN A 211      -1.195 -18.134  -9.756  1.00 97.70           N  
ATOM   3112  H   ASN A 211      -1.321 -18.141 -10.758  1.00 97.70           H  
ATOM   3113  CA  ASN A 211       0.007 -18.761  -9.216  1.00 97.70           C  
ATOM   3114  HA  ASN A 211      -0.287 -19.511  -8.482  1.00 97.70           H  
ATOM   3115  C   ASN A 211       0.885 -17.751  -8.464  1.00 97.70           C  
ATOM   3116  CB  ASN A 211       0.755 -19.457 -10.364  1.00 97.70           C  
ATOM   3117  HB2 ASN A 211       0.818 -18.801 -11.232  1.00 97.70           H  
ATOM   3118  HB3 ASN A 211       1.769 -19.686 -10.035  1.00 97.70           H  
ATOM   3119  O   ASN A 211       1.279 -18.017  -7.329  1.00 97.70           O  
ATOM   3120  CG  ASN A 211       0.118 -20.775 -10.763  1.00 97.70           C  
ATOM   3121  ND2 ASN A 211       0.376 -21.255 -11.956  1.00 97.70           N  
ATOM   3122 HD21 ASN A 211       0.900 -20.712 -12.628  1.00 97.70           H  
ATOM   3123 HD22 ASN A 211      -0.085 -22.116 -12.212  1.00 97.70           H  
ATOM   3124  OD1 ASN A 211      -0.592 -21.401  -9.994  1.00 97.70           O  
ATOM   3125  N   ILE A 212       1.105 -16.561  -9.034  1.00 98.03           N  
ATOM   3126  H   ILE A 212       0.781 -16.415  -9.979  1.00 98.03           H  
ATOM   3127  CA  ILE A 212       1.849 -15.480  -8.367  1.00 98.03           C  
ATOM   3128  HA  ILE A 212       2.835 -15.853  -8.090  1.00 98.03           H  
ATOM   3129  C   ILE A 212       1.154 -15.055  -7.069  1.00 98.03           C  
ATOM   3130  CB  ILE A 212       2.036 -14.284  -9.328  1.00 98.03           C  
ATOM   3131  HB  ILE A 212       1.070 -14.041  -9.770  1.00 98.03           H  
ATOM   3132  O   ILE A 212       1.794 -14.974  -6.020  1.00 98.03           O  
ATOM   3133  CG1 ILE A 212       3.007 -14.685 -10.456  1.00 98.03           C  
ATOM   3134 HG12 ILE A 212       2.647 -15.592 -10.941  1.00 98.03           H  
ATOM   3135 HG13 ILE A 212       3.985 -14.897 -10.024  1.00 98.03           H  
ATOM   3136  CG2 ILE A 212       2.559 -13.036  -8.589  1.00 98.03           C  
ATOM   3137 HG21 ILE A 212       2.671 -12.197  -9.274  1.00 98.03           H  
ATOM   3138 HG22 ILE A 212       3.522 -13.255  -8.127  1.00 98.03           H  
ATOM   3139 HG23 ILE A 212       1.857 -12.720  -7.818  1.00 98.03           H  
ATOM   3140  CD1 ILE A 212       3.184 -13.623 -11.541  1.00 98.03           C  
ATOM   3141 HD11 ILE A 212       3.708 -12.758 -11.137  1.00 98.03           H  
ATOM   3142 HD12 ILE A 212       3.801 -14.035 -12.339  1.00 98.03           H  
ATOM   3143 HD13 ILE A 212       2.213 -13.333 -11.943  1.00 98.03           H  
ATOM   3144  N   SER A 213      -0.161 -14.809  -7.114  1.00 97.47           N  
ATOM   3145  H   SER A 213      -0.640 -14.892  -7.999  1.00 97.47           H  
ATOM   3146  CA  SER A 213      -0.920 -14.404  -5.924  1.00 97.47           C  
ATOM   3147  HA  SER A 213      -0.468 -13.499  -5.518  1.00 97.47           H  
ATOM   3148  C   SER A 213      -0.870 -15.478  -4.831  1.00 97.47           C  
ATOM   3149  CB  SER A 213      -2.368 -14.093  -6.309  1.00 97.47           C  
ATOM   3150  HB2 SER A 213      -2.377 -13.418  -7.165  1.00 97.47           H  
ATOM   3151  HB3 SER A 213      -2.886 -15.012  -6.584  1.00 97.47           H  
ATOM   3152  O   SER A 213      -0.648 -15.171  -3.660  1.00 97.47           O  
ATOM   3153  OG  SER A 213      -3.037 -13.467  -5.230  1.00 97.47           O  
ATOM   3154  HG  SER A 213      -2.554 -12.666  -5.013  1.00 97.47           H  
ATOM   3155  N   SER A 214      -0.998 -16.752  -5.212  1.00 96.48           N  
ATOM   3156  H   SER A 214      -1.174 -16.947  -6.187  1.00 96.48           H  
ATOM   3157  CA  SER A 214      -0.888 -17.886  -4.294  1.00 96.48           C  
ATOM   3158  HA  SER A 214      -1.631 -17.771  -3.506  1.00 96.48           H  
ATOM   3159  C   SER A 214       0.490 -17.957  -3.634  1.00 96.48           C  
ATOM   3160  CB  SER A 214      -1.188 -19.182  -5.046  1.00 96.48           C  
ATOM   3161  HB2 SER A 214      -0.417 -19.368  -5.793  1.00 96.48           H  
ATOM   3162  HB3 SER A 214      -2.149 -19.085  -5.552  1.00 96.48           H  
ATOM   3163  O   SER A 214       0.567 -18.119  -2.419  1.00 96.48           O  
ATOM   3164  OG  SER A 214      -1.264 -20.264  -4.143  1.00 96.48           O  
ATOM   3165  HG  SER A 214      -0.384 -20.485  -3.831  1.00 96.48           H  
ATOM   3166  N   LEU A 215       1.575 -17.789  -4.393  1.00 97.37           N  
ATOM   3167  H   LEU A 215       1.464 -17.655  -5.388  1.00 97.37           H  
ATOM   3168  CA  LEU A 215       2.931 -17.803  -3.840  1.00 97.37           C  
ATOM   3169  HA  LEU A 215       3.067 -18.717  -3.262  1.00 97.37           H  
ATOM   3170  C   LEU A 215       3.173 -16.644  -2.867  1.00 97.37           C  
ATOM   3171  CB  LEU A 215       3.958 -17.771  -4.980  1.00 97.37           C  
ATOM   3172  HB2 LEU A 215       4.931 -17.510  -4.565  1.00 97.37           H  
ATOM   3173  HB3 LEU A 215       3.663 -16.990  -5.682  1.00 97.37           H  
ATOM   3174  O   LEU A 215       3.745 -16.871  -1.804  1.00 97.37           O  
ATOM   3175  CG  LEU A 215       4.112 -19.091  -5.747  1.00 97.37           C  
ATOM   3176  HG  LEU A 215       3.136 -19.412  -6.112  1.00 97.37           H  
ATOM   3177  CD1 LEU A 215       5.020 -18.863  -6.949  1.00 97.37           C  
ATOM   3178 HD11 LEU A 215       5.093 -19.784  -7.528  1.00 97.37           H  
ATOM   3179 HD12 LEU A 215       4.603 -18.085  -7.588  1.00 97.37           H  
ATOM   3180 HD13 LEU A 215       6.017 -18.573  -6.619  1.00 97.37           H  
ATOM   3181  CD2 LEU A 215       4.721 -20.206  -4.892  1.00 97.37           C  
ATOM   3182 HD21 LEU A 215       5.669 -19.880  -4.464  1.00 97.37           H  
ATOM   3183 HD22 LEU A 215       4.035 -20.492  -4.095  1.00 97.37           H  
ATOM   3184 HD23 LEU A 215       4.901 -21.084  -5.514  1.00 97.37           H  
ATOM   3185  N   PHE A 216       2.697 -15.431  -3.163  1.00 97.31           N  
ATOM   3186  H   PHE A 216       2.265 -15.279  -4.064  1.00 97.31           H  
ATOM   3187  CA  PHE A 216       2.799 -14.313  -2.216  1.00 97.31           C  
ATOM   3188  HA  PHE A 216       3.842 -14.209  -1.917  1.00 97.31           H  
ATOM   3189  C   PHE A 216       2.013 -14.539  -0.920  1.00 97.31           C  
ATOM   3190  CB  PHE A 216       2.329 -13.009  -2.869  1.00 97.31           C  
ATOM   3191  HB2 PHE A 216       2.053 -12.308  -2.081  1.00 97.31           H  
ATOM   3192  HB3 PHE A 216       1.433 -13.199  -3.459  1.00 97.31           H  
ATOM   3193  O   PHE A 216       2.435 -14.053   0.127  1.00 97.31           O  
ATOM   3194  CG  PHE A 216       3.379 -12.319  -3.711  1.00 97.31           C  
ATOM   3195  CD1 PHE A 216       4.599 -11.930  -3.124  1.00 97.31           C  
ATOM   3196  HD1 PHE A 216       4.796 -12.146  -2.084  1.00 97.31           H  
ATOM   3197  CD2 PHE A 216       3.123 -12.022  -5.061  1.00 97.31           C  
ATOM   3198  HD2 PHE A 216       2.186 -12.316  -5.511  1.00 97.31           H  
ATOM   3199  CE1 PHE A 216       5.572 -11.271  -3.891  1.00 97.31           C  
ATOM   3200  HE1 PHE A 216       6.520 -10.993  -3.455  1.00 97.31           H  
ATOM   3201  CE2 PHE A 216       4.090 -11.346  -5.826  1.00 97.31           C  
ATOM   3202  HE2 PHE A 216       3.904 -11.120  -6.865  1.00 97.31           H  
ATOM   3203  CZ  PHE A 216       5.316 -10.984  -5.241  1.00 97.31           C  
ATOM   3204  HZ  PHE A 216       6.079 -10.494  -5.828  1.00 97.31           H  
ATOM   3205  N   ASN A 217       0.889 -15.258  -0.976  1.00 93.41           N  
ATOM   3206  H   ASN A 217       0.569 -15.576  -1.879  1.00 93.41           H  
ATOM   3207  CA  ASN A 217       0.096 -15.591   0.211  1.00 93.41           C  
ATOM   3208  HA  ASN A 217       0.065 -14.729   0.876  1.00 93.41           H  
ATOM   3209  C   ASN A 217       0.697 -16.744   1.031  1.00 93.41           C  
ATOM   3210  CB  ASN A 217      -1.337 -15.929  -0.229  1.00 93.41           C  
ATOM   3211  HB2 ASN A 217      -1.305 -16.692  -1.007  1.00 93.41           H  
ATOM   3212  HB3 ASN A 217      -1.882 -16.337   0.622  1.00 93.41           H  
ATOM   3213  O   ASN A 217       0.449 -16.826   2.228  1.00 93.41           O  
ATOM   3214  CG  ASN A 217      -2.117 -14.723  -0.722  1.00 93.41           C  
ATOM   3215  ND2 ASN A 217      -3.012 -14.923  -1.660  1.00 93.41           N  
ATOM   3216 HD21 ASN A 217      -3.402 -14.090  -2.077  1.00 93.41           H  
ATOM   3217 HD22 ASN A 217      -3.035 -15.815  -2.133  1.00 93.41           H  
ATOM   3218  OD1 ASN A 217      -1.968 -13.600  -0.262  1.00 93.41           O  
ATOM   3219  N   GLN A 218       1.453 -17.644   0.397  1.00 93.25           N  
ATOM   3220  H   GLN A 218       1.557 -17.558  -0.604  1.00 93.25           H  
ATOM   3221  CA  GLN A 218       2.103 -18.778   1.064  1.00 93.25           C  
ATOM   3222  HA  GLN A 218       1.495 -19.108   1.907  1.00 93.25           H  
ATOM   3223  C   GLN A 218       3.489 -18.425   1.624  1.00 93.25           C  
ATOM   3224  CB  GLN A 218       2.231 -19.937   0.066  1.00 93.25           C  
ATOM   3225  HB2 GLN A 218       2.720 -19.573  -0.838  1.00 93.25           H  
ATOM   3226  HB3 GLN A 218       2.863 -20.710   0.503  1.00 93.25           H  
ATOM   3227  O   GLN A 218       3.930 -19.027   2.601  1.00 93.25           O  
ATOM   3228  CG  GLN A 218       0.881 -20.573  -0.305  1.00 93.25           C  
ATOM   3229  HG2 GLN A 218       0.465 -21.068   0.573  1.00 93.25           H  
ATOM   3230  HG3 GLN A 218       0.174 -19.805  -0.618  1.00 93.25           H  
ATOM   3231  CD  GLN A 218       1.024 -21.602  -1.423  1.00 93.25           C  
ATOM   3232  NE2 GLN A 218      -0.029 -21.915  -2.143  1.00 93.25           N  
ATOM   3233 HE21 GLN A 218      -0.932 -21.499  -1.962  1.00 93.25           H  
ATOM   3234 HE22 GLN A 218       0.106 -22.673  -2.796  1.00 93.25           H  
ATOM   3235  OE1 GLN A 218       2.074 -22.163  -1.678  1.00 93.25           O  
ATOM   3236  N   CYS A 219       4.187 -17.473   0.998  1.00 94.25           N  
ATOM   3237  H   CYS A 219       3.777 -17.049   0.178  1.00 94.25           H  
ATOM   3238  CA  CYS A 219       5.581 -17.148   1.283  1.00 94.25           C  
ATOM   3239  HA  CYS A 219       5.958 -17.797   2.074  1.00 94.25           H  
ATOM   3240  C   CYS A 219       5.729 -15.699   1.771  1.00 94.25           C  
ATOM   3241  CB  CYS A 219       6.422 -17.411   0.027  1.00 94.25           C  
ATOM   3242  HB2 CYS A 219       7.456 -17.147   0.249  1.00 94.25           H  
ATOM   3243  HB3 CYS A 219       6.064 -16.768  -0.778  1.00 94.25           H  
ATOM   3244  O   CYS A 219       6.012 -14.785   0.989  1.00 94.25           O  
ATOM   3245  SG  CYS A 219       6.346 -19.149  -0.499  1.00 94.25           S  
ATOM   3246  HG  CYS A 219       6.150 -18.905  -1.798  1.00 94.25           H  
ATOM   3247  N   ASP A 220       5.591 -15.494   3.083  1.00 92.90           N  
ATOM   3248  H   ASP A 220       5.239 -16.254   3.647  1.00 92.90           H  
ATOM   3249  CA  ASP A 220       5.714 -14.173   3.716  1.00 92.90           C  
ATOM   3250  HA  ASP A 220       4.941 -13.513   3.322  1.00 92.90           H  
ATOM   3251  C   ASP A 220       7.071 -13.499   3.466  1.00 92.90           C  
ATOM   3252  CB  ASP A 220       5.536 -14.308   5.237  1.00 92.90           C  
ATOM   3253  HB2 ASP A 220       5.901 -13.398   5.713  1.00 92.90           H  
ATOM   3254  HB3 ASP A 220       6.150 -15.133   5.598  1.00 92.90           H  
ATOM   3255  O   ASP A 220       7.158 -12.272   3.415  1.00 92.90           O  
ATOM   3256  CG  ASP A 220       4.089 -14.500   5.691  1.00 92.90           C  
ATOM   3257  OD1 ASP A 220       3.177 -14.061   4.959  1.00 92.90           O  
ATOM   3258  OD2 ASP A 220       3.935 -15.010   6.821  1.00 92.90           O  
ATOM   3259  N   ASP A 221       8.146 -14.271   3.305  1.00 95.45           N  
ATOM   3260  H   ASP A 221       8.009 -15.268   3.217  1.00 95.45           H  
ATOM   3261  CA  ASP A 221       9.477 -13.742   3.005  1.00 95.45           C  
ATOM   3262  HA  ASP A 221       9.702 -12.967   3.738  1.00 95.45           H  
ATOM   3263  C   ASP A 221       9.541 -13.061   1.631  1.00 95.45           C  
ATOM   3264  CB  ASP A 221      10.544 -14.835   3.177  1.00 95.45           C  
ATOM   3265  HB2 ASP A 221      11.522 -14.384   3.011  1.00 95.45           H  
ATOM   3266  HB3 ASP A 221      10.517 -15.176   4.212  1.00 95.45           H  
ATOM   3267  O   ASP A 221      10.173 -12.011   1.507  1.00 95.45           O  
ATOM   3268  CG  ASP A 221      10.407 -16.062   2.268  1.00 95.45           C  
ATOM   3269  OD1 ASP A 221       9.307 -16.343   1.737  1.00 95.45           O  
ATOM   3270  OD2 ASP A 221      11.406 -16.808   2.149  1.00 95.45           O  
ATOM   3271  N   MET A 222       8.820 -13.568   0.628  1.00 97.08           N  
ATOM   3272  H   MET A 222       8.320 -14.428   0.798  1.00 97.08           H  
ATOM   3273  CA  MET A 222       8.720 -12.928  -0.690  1.00 97.08           C  
ATOM   3274  HA  MET A 222       9.724 -12.721  -1.060  1.00 97.08           H  
ATOM   3275  C   MET A 222       7.972 -11.594  -0.599  1.00 97.08           C  
ATOM   3276  CB  MET A 222       8.012 -13.851  -1.694  1.00 97.08           C  
ATOM   3277  HB2 MET A 222       6.979 -14.006  -1.382  1.00 97.08           H  
ATOM   3278  HB3 MET A 222       7.991 -13.362  -2.668  1.00 97.08           H  
ATOM   3279  O   MET A 222       8.443 -10.572  -1.101  1.00 97.08           O  
ATOM   3280  CG  MET A 222       8.678 -15.223  -1.839  1.00 97.08           C  
ATOM   3281  HG2 MET A 222       8.115 -15.797  -2.575  1.00 97.08           H  
ATOM   3282  HG3 MET A 222       8.595 -15.743  -0.885  1.00 97.08           H  
ATOM   3283  SD  MET A 222      10.426 -15.252  -2.320  1.00 97.08           S  
ATOM   3284  CE  MET A 222      10.338 -14.351  -3.882  1.00 97.08           C  
ATOM   3285  HE1 MET A 222      10.331 -13.285  -3.653  1.00 97.08           H  
ATOM   3286  HE2 MET A 222      11.221 -14.576  -4.480  1.00 97.08           H  
ATOM   3287  HE3 MET A 222       9.445 -14.633  -4.440  1.00 97.08           H  
ATOM   3288  N   LYS A 223       6.831 -11.575   0.102  1.00 96.04           N  
ATOM   3289  H   LYS A 223       6.518 -12.443   0.515  1.00 96.04           H  
ATOM   3290  CA  LYS A 223       6.029 -10.356   0.294  1.00 96.04           C  
ATOM   3291  HA  LYS A 223       5.822  -9.923  -0.684  1.00 96.04           H  
ATOM   3292  C   LYS A 223       6.783  -9.293   1.095  1.00 96.04           C  
ATOM   3293  CB  LYS A 223       4.704 -10.738   0.961  1.00 96.04           C  
ATOM   3294  HB2 LYS A 223       4.888 -11.141   1.957  1.00 96.04           H  
ATOM   3295  HB3 LYS A 223       4.225 -11.513   0.362  1.00 96.04           H  
ATOM   3296  O   LYS A 223       6.755  -8.114   0.741  1.00 96.04           O  
ATOM   3297  CG  LYS A 223       3.767  -9.528   1.064  1.00 96.04           C  
ATOM   3298  HG2 LYS A 223       4.156  -8.815   1.791  1.00 96.04           H  
ATOM   3299  HG3 LYS A 223       3.694  -9.043   0.090  1.00 96.04           H  
ATOM   3300  CD  LYS A 223       2.376  -9.987   1.496  1.00 96.04           C  
ATOM   3301  HD2 LYS A 223       2.432 -10.470   2.471  1.00 96.04           H  
ATOM   3302  HD3 LYS A 223       2.012 -10.712   0.767  1.00 96.04           H  
ATOM   3303  CE  LYS A 223       1.423  -8.793   1.557  1.00 96.04           C  
ATOM   3304  HE2 LYS A 223       1.611  -8.147   0.699  1.00 96.04           H  
ATOM   3305  HE3 LYS A 223       1.627  -8.225   2.465  1.00 96.04           H  
ATOM   3306  NZ  LYS A 223       0.021  -9.260   1.518  1.00 96.04           N  
ATOM   3307  HZ1 LYS A 223      -0.619  -8.505   1.719  1.00 96.04           H  
ATOM   3308  HZ2 LYS A 223      -0.177  -9.599   0.588  1.00 96.04           H  
ATOM   3309  HZ3 LYS A 223      -0.117 -10.024   2.165  1.00 96.04           H  
ATOM   3310  N   ARG A 224       7.500  -9.714   2.137  1.00 96.61           N  
ATOM   3311  H   ARG A 224       7.410 -10.687   2.393  1.00 96.61           H  
ATOM   3312  CA  ARG A 224       8.373  -8.865   2.955  1.00 96.61           C  
ATOM   3313  HA  ARG A 224       7.795  -8.029   3.350  1.00 96.61           H  
ATOM   3314  C   ARG A 224       9.529  -8.290   2.143  1.00 96.61           C  
ATOM   3315  CB  ARG A 224       8.874  -9.729   4.107  1.00 96.61           C  
ATOM   3316  HB2 ARG A 224       9.431 -10.565   3.683  1.00 96.61           H  
ATOM   3317  HB3 ARG A 224       8.004 -10.126   4.630  1.00 96.61           H  
ATOM   3318  O   ARG A 224       9.793  -7.097   2.249  1.00 96.61           O  
ATOM   3319  CG  ARG A 224       9.758  -9.014   5.136  1.00 96.61           C  
ATOM   3320  HG2 ARG A 224      10.506  -8.392   4.645  1.00 96.61           H  
ATOM   3321  HG3 ARG A 224       9.142  -8.398   5.790  1.00 96.61           H  
ATOM   3322  CD  ARG A 224      10.474 -10.073   5.972  1.00 96.61           C  
ATOM   3323  HD2 ARG A 224      11.124  -9.605   6.712  1.00 96.61           H  
ATOM   3324  HD3 ARG A 224      11.111 -10.612   5.270  1.00 96.61           H  
ATOM   3325  NE  ARG A 224       9.551 -11.061   6.570  1.00 96.61           N  
ATOM   3326  HE  ARG A 224       9.314 -11.838   5.971  1.00 96.61           H  
ATOM   3327  NH1 ARG A 224       9.130 -10.095   8.609  1.00 96.61           N  
ATOM   3328 HH11 ARG A 224       9.608  -9.288   8.235  1.00 96.61           H  
ATOM   3329 HH12 ARG A 224       8.378  -9.928   9.263  1.00 96.61           H  
ATOM   3330  NH2 ARG A 224       8.069 -11.960   8.037  1.00 96.61           N  
ATOM   3331 HH21 ARG A 224       7.558 -11.920   8.908  1.00 96.61           H  
ATOM   3332 HH22 ARG A 224       7.806 -12.649   7.347  1.00 96.61           H  
ATOM   3333  CZ  ARG A 224       8.933 -11.034   7.735  1.00 96.61           C  
ATOM   3334  N   THR A 225      10.171  -9.109   1.308  1.00 97.81           N  
ATOM   3335  H   THR A 225       9.913 -10.086   1.308  1.00 97.81           H  
ATOM   3336  CA  THR A 225      11.239  -8.670   0.396  1.00 97.81           C  
ATOM   3337  HA  THR A 225      12.044  -8.222   0.980  1.00 97.81           H  
ATOM   3338  C   THR A 225      10.711  -7.593  -0.549  1.00 97.81           C  
ATOM   3339  CB  THR A 225      11.829  -9.858  -0.383  1.00 97.81           C  
ATOM   3340  HB  THR A 225      11.052 -10.326  -0.988  1.00 97.81           H  
ATOM   3341  O   THR A 225      11.265  -6.499  -0.599  1.00 97.81           O  
ATOM   3342  CG2 THR A 225      12.994  -9.467  -1.291  1.00 97.81           C  
ATOM   3343 HG21 THR A 225      13.760  -8.939  -0.723  1.00 97.81           H  
ATOM   3344 HG22 THR A 225      13.438 -10.364  -1.722  1.00 97.81           H  
ATOM   3345 HG23 THR A 225      12.645  -8.831  -2.105  1.00 97.81           H  
ATOM   3346  OG1 THR A 225      12.314 -10.809   0.536  1.00 97.81           O  
ATOM   3347  HG1 THR A 225      11.556 -11.297   0.867  1.00 97.81           H  
ATOM   3348  N   LEU A 226       9.570  -7.830  -1.204  1.00 97.92           N  
ATOM   3349  H   LEU A 226       9.141  -8.741  -1.125  1.00 97.92           H  
ATOM   3350  CA  LEU A 226       8.927  -6.826  -2.056  1.00 97.92           C  
ATOM   3351  HA  LEU A 226       9.615  -6.579  -2.865  1.00 97.92           H  
ATOM   3352  C   LEU A 226       8.644  -5.517  -1.303  1.00 97.92           C  
ATOM   3353  CB  LEU A 226       7.643  -7.431  -2.650  1.00 97.92           C  
ATOM   3354  HB2 LEU A 226       7.010  -7.777  -1.832  1.00 97.92           H  
ATOM   3355  HB3 LEU A 226       7.906  -8.299  -3.253  1.00 97.92           H  
ATOM   3356  O   LEU A 226       9.002  -4.442  -1.778  1.00 97.92           O  
ATOM   3357  CG  LEU A 226       6.823  -6.453  -3.512  1.00 97.92           C  
ATOM   3358  HG  LEU A 226       6.546  -5.581  -2.919  1.00 97.92           H  
ATOM   3359  CD1 LEU A 226       7.588  -5.981  -4.746  1.00 97.92           C  
ATOM   3360 HD11 LEU A 226       7.918  -6.839  -5.332  1.00 97.92           H  
ATOM   3361 HD12 LEU A 226       8.449  -5.383  -4.447  1.00 97.92           H  
ATOM   3362 HD13 LEU A 226       6.942  -5.356  -5.361  1.00 97.92           H  
ATOM   3363  CD2 LEU A 226       5.534  -7.139  -3.954  1.00 97.92           C  
ATOM   3364 HD21 LEU A 226       4.907  -6.434  -4.500  1.00 97.92           H  
ATOM   3365 HD22 LEU A 226       4.981  -7.483  -3.080  1.00 97.92           H  
ATOM   3366 HD23 LEU A 226       5.761  -7.993  -4.592  1.00 97.92           H  
ATOM   3367  N   ALA A 227       8.035  -5.599  -0.119  1.00 97.81           N  
ATOM   3368  H   ALA A 227       7.771  -6.511   0.225  1.00 97.81           H  
ATOM   3369  CA  ALA A 227       7.710  -4.426   0.688  1.00 97.81           C  
ATOM   3370  HA  ALA A 227       7.087  -3.758   0.094  1.00 97.81           H  
ATOM   3371  C   ALA A 227       8.955  -3.629   1.115  1.00 97.81           C  
ATOM   3372  CB  ALA A 227       6.906  -4.898   1.899  1.00 97.81           C  
ATOM   3373  HB1 ALA A 227       6.035  -5.450   1.547  1.00 97.81           H  
ATOM   3374  HB2 ALA A 227       6.588  -4.038   2.488  1.00 97.81           H  
ATOM   3375  HB3 ALA A 227       7.515  -5.556   2.519  1.00 97.81           H  
ATOM   3376  O   ALA A 227       8.919  -2.400   1.109  1.00 97.81           O  
ATOM   3377  N   HIS A 228      10.054  -4.315   1.440  1.00 97.83           N  
ATOM   3378  H   HIS A 228      10.008  -5.324   1.439  1.00 97.83           H  
ATOM   3379  CA  HIS A 228      11.334  -3.692   1.780  1.00 97.83           C  
ATOM   3380  HA  HIS A 228      11.189  -2.981   2.593  1.00 97.83           H  
ATOM   3381  C   HIS A 228      11.922  -2.918   0.600  1.00 97.83           C  
ATOM   3382  CB  HIS A 228      12.301  -4.779   2.252  1.00 97.83           C  
ATOM   3383  HB2 HIS A 228      12.517  -5.469   1.436  1.00 97.83           H  
ATOM   3384  HB3 HIS A 228      11.829  -5.346   3.054  1.00 97.83           H  
ATOM   3385  O   HIS A 228      12.265  -1.747   0.746  1.00 97.83           O  
ATOM   3386  CG  HIS A 228      13.601  -4.234   2.774  1.00 97.83           C  
ATOM   3387  CD2 HIS A 228      14.707  -3.919   2.037  1.00 97.83           C  
ATOM   3388  HD2 HIS A 228      14.805  -4.009   0.965  1.00 97.83           H  
ATOM   3389  ND1 HIS A 228      13.895  -4.079   4.125  1.00 97.83           N  
ATOM   3390  CE1 HIS A 228      15.177  -3.704   4.183  1.00 97.83           C  
ATOM   3391  HE1 HIS A 228      15.730  -3.581   5.102  1.00 97.83           H  
ATOM   3392  NE2 HIS A 228      15.689  -3.589   2.947  1.00 97.83           N  
ATOM   3393  HE2 HIS A 228      16.675  -3.496   2.750  1.00 97.83           H  
ATOM   3394  N   HIS A 229      11.979  -3.533  -0.583  1.00 97.63           N  
ATOM   3395  H   HIS A 229      11.682  -4.496  -0.647  1.00 97.63           H  
ATOM   3396  CA  HIS A 229      12.465  -2.870  -1.795  1.00 97.63           C  
ATOM   3397  HA  HIS A 229      13.453  -2.452  -1.600  1.00 97.63           H  
ATOM   3398  C   HIS A 229      11.566  -1.693  -2.207  1.00 97.63           C  
ATOM   3399  CB  HIS A 229      12.610  -3.907  -2.915  1.00 97.63           C  
ATOM   3400  HB2 HIS A 229      11.742  -4.566  -2.938  1.00 97.63           H  
ATOM   3401  HB3 HIS A 229      12.661  -3.389  -3.873  1.00 97.63           H  
ATOM   3402  O   HIS A 229      12.071  -0.630  -2.565  1.00 97.63           O  
ATOM   3403  CG  HIS A 229      13.871  -4.722  -2.774  1.00 97.63           C  
ATOM   3404  CD2 HIS A 229      14.037  -5.923  -2.139  1.00 97.63           C  
ATOM   3405  HD2 HIS A 229      13.272  -6.505  -1.646  1.00 97.63           H  
ATOM   3406  ND1 HIS A 229      15.100  -4.373  -3.274  1.00 97.63           N  
ATOM   3407  HD1 HIS A 229      15.291  -3.571  -3.858  1.00 97.63           H  
ATOM   3408  CE1 HIS A 229      15.978  -5.336  -2.958  1.00 97.63           C  
ATOM   3409  HE1 HIS A 229      17.018  -5.346  -3.249  1.00 97.63           H  
ATOM   3410  NE2 HIS A 229      15.374  -6.300  -2.245  1.00 97.63           N  
ATOM   3411  N   CYS A 230      10.238  -1.824  -2.078  1.00 97.70           N  
ATOM   3412  H   CYS A 230       9.861  -2.728  -1.834  1.00 97.70           H  
ATOM   3413  CA  CYS A 230       9.315  -0.702  -2.266  1.00 97.70           C  
ATOM   3414  HA  CYS A 230       9.439  -0.300  -3.272  1.00 97.70           H  
ATOM   3415  C   CYS A 230       9.603   0.451  -1.299  1.00 97.70           C  
ATOM   3416  CB  CYS A 230       7.862  -1.164  -2.083  1.00 97.70           C  
ATOM   3417  HB2 CYS A 230       7.766  -1.721  -1.151  1.00 97.70           H  
ATOM   3418  HB3 CYS A 230       7.224  -0.282  -2.023  1.00 97.70           H  
ATOM   3419  O   CYS A 230       9.615   1.603  -1.721  1.00 97.70           O  
ATOM   3420  SG  CYS A 230       7.306  -2.186  -3.474  1.00 97.70           S  
ATOM   3421  HG  CYS A 230       7.796  -1.416  -4.450  1.00 97.70           H  
ATOM   3422  N   ALA A 231       9.853   0.157  -0.023  1.00 96.95           N  
ATOM   3423  H   ALA A 231       9.818  -0.807   0.277  1.00 96.95           H  
ATOM   3424  CA  ALA A 231      10.133   1.176   0.977  1.00 96.95           C  
ATOM   3425  HA  ALA A 231       9.319   1.901   0.976  1.00 96.95           H  
ATOM   3426  C   ALA A 231      11.423   1.955   0.681  1.00 96.95           C  
ATOM   3427  CB  ALA A 231      10.184   0.499   2.345  1.00 96.95           C  
ATOM   3428  HB1 ALA A 231      10.389   1.262   3.096  1.00 96.95           H  
ATOM   3429  HB2 ALA A 231      10.978  -0.246   2.374  1.00 96.95           H  
ATOM   3430  HB3 ALA A 231       9.232   0.014   2.561  1.00 96.95           H  
ATOM   3431  O   ALA A 231      11.420   3.183   0.759  1.00 96.95           O  
ATOM   3432  N   VAL A 232      12.493   1.254   0.289  1.00 96.33           N  
ATOM   3433  H   VAL A 232      12.421   0.247   0.264  1.00 96.33           H  
ATOM   3434  CA  VAL A 232      13.762   1.883  -0.110  1.00 96.33           C  
ATOM   3435  HA  VAL A 232      14.088   2.555   0.684  1.00 96.33           H  
ATOM   3436  C   VAL A 232      13.573   2.732  -1.365  1.00 96.33           C  
ATOM   3437  CB  VAL A 232      14.862   0.829  -0.337  1.00 96.33           C  
ATOM   3438  HB  VAL A 232      14.529   0.117  -1.092  1.00 96.33           H  
ATOM   3439  O   VAL A 232      13.957   3.896  -1.372  1.00 96.33           O  
ATOM   3440  CG1 VAL A 232      16.178   1.467  -0.803  1.00 96.33           C  
ATOM   3441 HG11 VAL A 232      16.058   1.900  -1.795  1.00 96.33           H  
ATOM   3442 HG12 VAL A 232      16.959   0.708  -0.856  1.00 96.33           H  
ATOM   3443 HG13 VAL A 232      16.484   2.251  -0.110  1.00 96.33           H  
ATOM   3444  CG2 VAL A 232      15.180   0.060   0.951  1.00 96.33           C  
ATOM   3445 HG21 VAL A 232      15.632   0.731   1.681  1.00 96.33           H  
ATOM   3446 HG22 VAL A 232      15.866  -0.751   0.709  1.00 96.33           H  
ATOM   3447 HG23 VAL A 232      14.276  -0.381   1.371  1.00 96.33           H  
ATOM   3448  N   ALA A 233      12.930   2.192  -2.403  1.00 95.82           N  
ATOM   3449  H   ALA A 233      12.636   1.227  -2.353  1.00 95.82           H  
ATOM   3450  CA  ALA A 233      12.702   2.921  -3.648  1.00 95.82           C  
ATOM   3451  HA  ALA A 233      13.663   3.245  -4.047  1.00 95.82           H  
ATOM   3452  C   ALA A 233      11.832   4.172  -3.441  1.00 95.82           C  
ATOM   3453  CB  ALA A 233      12.056   1.960  -4.647  1.00 95.82           C  
ATOM   3454  HB1 ALA A 233      12.689   1.080  -4.758  1.00 95.82           H  
ATOM   3455  HB2 ALA A 233      11.071   1.652  -4.294  1.00 95.82           H  
ATOM   3456  HB3 ALA A 233      11.963   2.451  -5.615  1.00 95.82           H  
ATOM   3457  O   ALA A 233      12.093   5.222  -4.027  1.00 95.82           O  
ATOM   3458  N   ASP A 234      10.813   4.078  -2.586  1.00 95.35           N  
ATOM   3459  H   ASP A 234      10.625   3.186  -2.151  1.00 95.35           H  
ATOM   3460  CA  ASP A 234       9.955   5.208  -2.249  1.00 95.35           C  
ATOM   3461  HA  ASP A 234       9.587   5.644  -3.177  1.00 95.35           H  
ATOM   3462  C   ASP A 234      10.721   6.300  -1.497  1.00 95.35           C  
ATOM   3463  CB  ASP A 234       8.759   4.698  -1.436  1.00 95.35           C  
ATOM   3464  HB2 ASP A 234       8.337   3.833  -1.947  1.00 95.35           H  
ATOM   3465  HB3 ASP A 234       9.091   4.385  -0.446  1.00 95.35           H  
ATOM   3466  O   ASP A 234      10.524   7.476  -1.770  1.00 95.35           O  
ATOM   3467  CG  ASP A 234       7.638   5.723  -1.299  1.00 95.35           C  
ATOM   3468  OD1 ASP A 234       7.542   6.675  -2.103  1.00 95.35           O  
ATOM   3469  OD2 ASP A 234       6.777   5.569  -0.403  1.00 95.35           O  
ATOM   3470  N   GLU A 235      11.625   5.933  -0.589  1.00 93.37           N  
ATOM   3471  H   GLU A 235      11.759   4.948  -0.411  1.00 93.37           H  
ATOM   3472  CA  GLU A 235      12.494   6.876   0.119  1.00 93.37           C  
ATOM   3473  HA  GLU A 235      11.887   7.681   0.535  1.00 93.37           H  
ATOM   3474  C   GLU A 235      13.525   7.533  -0.809  1.00 93.37           C  
ATOM   3475  CB  GLU A 235      13.149   6.122   1.281  1.00 93.37           C  
ATOM   3476  HB2 GLU A 235      12.345   5.748   1.914  1.00 93.37           H  
ATOM   3477  HB3 GLU A 235      13.707   5.269   0.894  1.00 93.37           H  
ATOM   3478  O   GLU A 235      13.680   8.754  -0.785  1.00 93.37           O  
ATOM   3479  CG  GLU A 235      14.094   6.976   2.137  1.00 93.37           C  
ATOM   3480  HG2 GLU A 235      14.952   7.275   1.535  1.00 93.37           H  
ATOM   3481  HG3 GLU A 235      13.568   7.875   2.459  1.00 93.37           H  
ATOM   3482  CD  GLU A 235      14.587   6.207   3.370  1.00 93.37           C  
ATOM   3483  OE1 GLU A 235      15.497   6.680   4.080  1.00 93.37           O  
ATOM   3484  OE2 GLU A 235      14.053   5.116   3.685  1.00 93.37           O  
ATOM   3485  N   SER A 236      14.191   6.751  -1.663  1.00 93.19           N  
ATOM   3486  H   SER A 236      14.044   5.753  -1.616  1.00 93.19           H  
ATOM   3487  CA  SER A 236      15.230   7.248  -2.573  1.00 93.19           C  
ATOM   3488  HA  SER A 236      15.949   7.835  -2.001  1.00 93.19           H  
ATOM   3489  C   SER A 236      14.676   8.157  -3.667  1.00 93.19           C  
ATOM   3490  CB  SER A 236      15.964   6.075  -3.229  1.00 93.19           C  
ATOM   3491  HB2 SER A 236      16.725   6.461  -3.907  1.00 93.19           H  
ATOM   3492  HB3 SER A 236      15.258   5.472  -3.802  1.00 93.19           H  
ATOM   3493  O   SER A 236      15.303   9.157  -4.014  1.00 93.19           O  
ATOM   3494  OG  SER A 236      16.583   5.265  -2.249  1.00 93.19           O  
ATOM   3495  HG  SER A 236      16.992   5.833  -1.592  1.00 93.19           H  
ATOM   3496  N   HIS A 237      13.496   7.835  -4.203  1.00 92.80           N  
ATOM   3497  H   HIS A 237      13.051   6.981  -3.898  1.00 92.80           H  
ATOM   3498  CA  HIS A 237      12.959   8.514  -5.384  1.00 92.80           C  
ATOM   3499  HA  HIS A 237      13.743   9.140  -5.809  1.00 92.80           H  
ATOM   3500  C   HIS A 237      11.804   9.467  -5.080  1.00 92.80           C  
ATOM   3501  CB  HIS A 237      12.621   7.483  -6.471  1.00 92.80           C  
ATOM   3502  HB2 HIS A 237      12.278   8.003  -7.366  1.00 92.80           H  
ATOM   3503  HB3 HIS A 237      11.813   6.839  -6.123  1.00 92.80           H  
ATOM   3504  O   HIS A 237      11.323  10.101  -6.010  1.00 92.80           O  
ATOM   3505  CG  HIS A 237      13.811   6.637  -6.853  1.00 92.80           C  
ATOM   3506  CD2 HIS A 237      13.904   5.285  -6.716  1.00 92.80           C  
ATOM   3507  HD2 HIS A 237      13.140   4.624  -6.334  1.00 92.80           H  
ATOM   3508  ND1 HIS A 237      15.020   7.125  -7.351  1.00 92.80           N  
ATOM   3509  CE1 HIS A 237      15.817   6.052  -7.494  1.00 92.80           C  
ATOM   3510  HE1 HIS A 237      16.834   6.086  -7.855  1.00 92.80           H  
ATOM   3511  NE2 HIS A 237      15.169   4.934  -7.123  1.00 92.80           N  
ATOM   3512  HE2 HIS A 237      15.541   3.995  -7.123  1.00 92.80           H  
ATOM   3513  N   HIS A 238      11.368   9.630  -3.821  1.00 90.83           N  
ATOM   3514  H   HIS A 238      11.784   9.053  -3.104  1.00 90.83           H  
ATOM   3515  CA  HIS A 238      10.158  10.393  -3.461  1.00 90.83           C  
ATOM   3516  HA  HIS A 238       9.294   9.789  -3.739  1.00 90.83           H  
ATOM   3517  C   HIS A 238      10.027  11.758  -4.157  1.00 90.83           C  
ATOM   3518  CB  HIS A 238      10.119  10.660  -1.942  1.00 90.83           C  
ATOM   3519  HB2 HIS A 238      10.922  11.345  -1.669  1.00 90.83           H  
ATOM   3520  HB3 HIS A 238      10.280   9.745  -1.372  1.00 90.83           H  
ATOM   3521  O   HIS A 238       8.956  12.123  -4.642  1.00 90.83           O  
ATOM   3522  CG  HIS A 238       8.799  11.241  -1.510  1.00 90.83           C  
ATOM   3523  CD2 HIS A 238       8.585  12.316  -0.689  1.00 90.83           C  
ATOM   3524  HD2 HIS A 238       9.349  12.897  -0.194  1.00 90.83           H  
ATOM   3525  ND1 HIS A 238       7.575  10.837  -1.977  1.00 90.83           N  
ATOM   3526  HD1 HIS A 238       7.442  10.136  -2.692  1.00 90.83           H  
ATOM   3527  CE1 HIS A 238       6.647  11.664  -1.477  1.00 90.83           C  
ATOM   3528  HE1 HIS A 238       5.600  11.646  -1.739  1.00 90.83           H  
ATOM   3529  NE2 HIS A 238       7.202  12.550  -0.641  1.00 90.83           N  
ATOM   3530  N   ASN A 239      11.131  12.508  -4.196  1.00 89.50           N  
ATOM   3531  H   ASN A 239      11.967  12.116  -3.788  1.00 89.50           H  
ATOM   3532  CA  ASN A 239      11.178  13.871  -4.726  1.00 89.50           C  
ATOM   3533  HA  ASN A 239      10.221  14.357  -4.537  1.00 89.50           H  
ATOM   3534  C   ASN A 239      11.396  13.918  -6.247  1.00 89.50           C  
ATOM   3535  CB  ASN A 239      12.265  14.643  -3.961  1.00 89.50           C  
ATOM   3536  HB2 ASN A 239      12.327  15.660  -4.350  1.00 89.50           H  
ATOM   3537  HB3 ASN A 239      13.231  14.162  -4.112  1.00 89.50           H  
ATOM   3538  O   ASN A 239      11.224  14.971  -6.860  1.00 89.50           O  
ATOM   3539  CG  ASN A 239      11.961  14.748  -2.475  1.00 89.50           C  
ATOM   3540  ND2 ASN A 239      12.961  14.675  -1.629  1.00 89.50           N  
ATOM   3541 HD21 ASN A 239      13.910  14.542  -1.950  1.00 89.50           H  
ATOM   3542 HD22 ASN A 239      12.721  14.746  -0.651  1.00 89.50           H  
ATOM   3543  OD1 ASN A 239      10.829  14.893  -2.051  1.00 89.50           O  
ATOM   3544  N   ASN A 240      11.758  12.795  -6.870  1.00 91.03           N  
ATOM   3545  H   ASN A 240      11.766  11.932  -6.345  1.00 91.03           H  
ATOM   3546  CA  ASN A 240      11.988  12.699  -8.303  1.00 91.03           C  
ATOM   3547  HA  ASN A 240      12.172  13.696  -8.703  1.00 91.03           H  
ATOM   3548  C   ASN A 240      10.748  12.142  -9.009  1.00 91.03           C  
ATOM   3549  CB  ASN A 240      13.256  11.875  -8.576  1.00 91.03           C  
ATOM   3550  HB2 ASN A 240      14.095  12.305  -8.029  1.00 91.03           H  
ATOM   3551  HB3 ASN A 240      13.117  10.843  -8.253  1.00 91.03           H  
ATOM   3552  O   ASN A 240      10.579  10.933  -9.151  1.00 91.03           O  
ATOM   3553  CG  ASN A 240      13.592  11.887 -10.058  1.00 91.03           C  
ATOM   3554  ND2 ASN A 240      14.750  11.406 -10.436  1.00 91.03           N  
ATOM   3555 HD21 ASN A 240      15.390  10.992  -9.774  1.00 91.03           H  
ATOM   3556 HD22 ASN A 240      14.950  11.426 -11.426  1.00 91.03           H  
ATOM   3557  OD1 ASN A 240      12.816  12.347 -10.882  1.00 91.03           O  
ATOM   3558  N   ARG A 241       9.884  13.033  -9.505  1.00 90.20           N  
ATOM   3559  H   ARG A 241      10.089  14.009  -9.350  1.00 90.20           H  
ATOM   3560  CA  ARG A 241       8.625  12.646 -10.159  1.00 90.20           C  
ATOM   3561  HA  ARG A 241       8.066  12.031  -9.453  1.00 90.20           H  
ATOM   3562  C   ARG A 241       8.817  11.772 -11.407  1.00 90.20           C  
ATOM   3563  CB  ARG A 241       7.809  13.912 -10.462  1.00 90.20           C  
ATOM   3564  HB2 ARG A 241       8.327  14.504 -11.217  1.00 90.20           H  
ATOM   3565  HB3 ARG A 241       7.737  14.505  -9.550  1.00 90.20           H  
ATOM   3566  O   ARG A 241       7.925  10.972 -11.685  1.00 90.20           O  
ATOM   3567  CG  ARG A 241       6.389  13.589 -10.950  1.00 90.20           C  
ATOM   3568  HG2 ARG A 241       6.438  13.069 -11.907  1.00 90.20           H  
ATOM   3569  HG3 ARG A 241       5.891  12.951 -10.220  1.00 90.20           H  
ATOM   3570  CD  ARG A 241       5.577  14.872 -11.139  1.00 90.20           C  
ATOM   3571  HD2 ARG A 241       6.104  15.515 -11.845  1.00 90.20           H  
ATOM   3572  HD3 ARG A 241       5.502  15.385 -10.180  1.00 90.20           H  
ATOM   3573  NE  ARG A 241       4.226  14.579 -11.652  1.00 90.20           N  
ATOM   3574  HE  ARG A 241       3.998  13.604 -11.790  1.00 90.20           H  
ATOM   3575  NH1 ARG A 241       3.531  16.752 -11.896  1.00 90.20           N  
ATOM   3576 HH11 ARG A 241       4.437  17.063 -11.575  1.00 90.20           H  
ATOM   3577 HH12 ARG A 241       2.837  17.423 -12.193  1.00 90.20           H  
ATOM   3578  NH2 ARG A 241       2.158  15.087 -12.467  1.00 90.20           N  
ATOM   3579 HH21 ARG A 241       1.980  14.107 -12.632  1.00 90.20           H  
ATOM   3580 HH22 ARG A 241       1.486  15.774 -12.778  1.00 90.20           H  
ATOM   3581  CZ  ARG A 241       3.314  15.470 -11.999  1.00 90.20           C  
ATOM   3582  N   THR A 242       9.925  11.897 -12.146  1.00 90.96           N  
ATOM   3583  H   THR A 242      10.691  12.468 -11.817  1.00 90.96           H  
ATOM   3584  CA  THR A 242      10.139  11.120 -13.386  1.00 90.96           C  
ATOM   3585  HA  THR A 242       9.226  11.152 -13.981  1.00 90.96           H  
ATOM   3586  C   THR A 242      10.412   9.649 -13.096  1.00 90.96           C  
ATOM   3587  CB  THR A 242      11.270  11.680 -14.265  1.00 90.96           C  
ATOM   3588  HB  THR A 242      11.280  11.128 -15.205  1.00 90.96           H  
ATOM   3589  O   THR A 242       9.962   8.790 -13.845  1.00 90.96           O  
ATOM   3590  CG2 THR A 242      11.083  13.164 -14.582  1.00 90.96           C  
ATOM   3591 HG21 THR A 242      11.174  13.762 -13.676  1.00 90.96           H  
ATOM   3592 HG22 THR A 242      11.855  13.474 -15.286  1.00 90.96           H  
ATOM   3593 HG23 THR A 242      10.106  13.324 -15.038  1.00 90.96           H  
ATOM   3594  OG1 THR A 242      12.522  11.526 -13.651  1.00 90.96           O  
ATOM   3595  HG1 THR A 242      12.953  10.786 -14.086  1.00 90.96           H  
ATOM   3596  N   VAL A 243      11.068   9.355 -11.970  1.00 92.93           N  
ATOM   3597  H   VAL A 243      11.462  10.125 -11.448  1.00 92.93           H  
ATOM   3598  CA  VAL A 243      11.336   7.984 -11.511  1.00 92.93           C  
ATOM   3599  HA  VAL A 243      11.363   7.323 -12.377  1.00 92.93           H  
ATOM   3600  C   VAL A 243      10.213   7.480 -10.601  1.00 92.93           C  
ATOM   3601  CB  VAL A 243      12.714   7.909 -10.822  1.00 92.93           C  
ATOM   3602  HB  VAL A 243      12.709   8.550  -9.941  1.00 92.93           H  
ATOM   3603  O   VAL A 243       9.718   6.365 -10.761  1.00 92.93           O  
ATOM   3604  CG1 VAL A 243      13.053   6.479 -10.388  1.00 92.93           C  
ATOM   3605 HG11 VAL A 243      14.039   6.462  -9.922  1.00 92.93           H  
ATOM   3606 HG12 VAL A 243      12.330   6.114  -9.658  1.00 92.93           H  
ATOM   3607 HG13 VAL A 243      13.067   5.816 -11.253  1.00 92.93           H  
ATOM   3608  CG2 VAL A 243      13.830   8.381 -11.766  1.00 92.93           C  
ATOM   3609 HG21 VAL A 243      13.833   7.782 -12.676  1.00 92.93           H  
ATOM   3610 HG22 VAL A 243      13.686   9.426 -12.041  1.00 92.93           H  
ATOM   3611 HG23 VAL A 243      14.799   8.289 -11.273  1.00 92.93           H  
ATOM   3612  N   HIS A 244       9.743   8.321  -9.676  1.00 93.73           N  
ATOM   3613  H   HIS A 244      10.191   9.221  -9.577  1.00 93.73           H  
ATOM   3614  CA  HIS A 244       8.688   7.973  -8.724  1.00 93.73           C  
ATOM   3615  HA  HIS A 244       8.968   7.051  -8.216  1.00 93.73           H  
ATOM   3616  C   HIS A 244       7.341   7.736  -9.391  1.00 93.73           C  
ATOM   3617  CB  HIS A 244       8.537   9.083  -7.682  1.00 93.73           C  
ATOM   3618  HB2 HIS A 244       8.094   9.968  -8.138  1.00 93.73           H  
ATOM   3619  HB3 HIS A 244       9.531   9.351  -7.325  1.00 93.73           H  
ATOM   3620  O   HIS A 244       6.613   6.851  -8.962  1.00 93.73           O  
ATOM   3621  CG  HIS A 244       7.718   8.668  -6.490  1.00 93.73           C  
ATOM   3622  CD2 HIS A 244       8.177   7.883  -5.478  1.00 93.73           C  
ATOM   3623  HD2 HIS A 244       9.170   7.469  -5.386  1.00 93.73           H  
ATOM   3624  ND1 HIS A 244       6.388   9.024  -6.228  1.00 93.73           N  
ATOM   3625  CE1 HIS A 244       6.096   8.449  -5.053  1.00 93.73           C  
ATOM   3626  HE1 HIS A 244       5.151   8.550  -4.540  1.00 93.73           H  
ATOM   3627  NE2 HIS A 244       7.146   7.757  -4.583  1.00 93.73           N  
ATOM   3628  HE2 HIS A 244       7.214   7.274  -3.699  1.00 93.73           H  
ATOM   3629  N   GLY A 245       6.997   8.490 -10.440  1.00 94.50           N  
ATOM   3630  H   GLY A 245       7.655   9.181 -10.773  1.00 94.50           H  
ATOM   3631  CA  GLY A 245       5.722   8.362 -11.148  1.00 94.50           C  
ATOM   3632  HA2 GLY A 245       4.909   8.622 -10.470  1.00 94.50           H  
ATOM   3633  HA3 GLY A 245       5.713   9.055 -11.989  1.00 94.50           H  
ATOM   3634  C   GLY A 245       5.476   6.943 -11.680  1.00 94.50           C  
ATOM   3635  O   GLY A 245       4.487   6.322 -11.275  1.00 94.50           O  
ATOM   3636  N   PRO A 246       6.374   6.396 -12.523  1.00 95.18           N  
ATOM   3637  CA  PRO A 246       6.299   5.016 -13.000  1.00 95.18           C  
ATOM   3638  HA  PRO A 246       5.392   4.900 -13.592  1.00 95.18           H  
ATOM   3639  C   PRO A 246       6.266   3.985 -11.868  1.00 95.18           C  
ATOM   3640  CB  PRO A 246       7.513   4.835 -13.921  1.00 95.18           C  
ATOM   3641  HB2 PRO A 246       8.387   4.523 -13.349  1.00 95.18           H  
ATOM   3642  HB3 PRO A 246       7.311   4.127 -14.725  1.00 95.18           H  
ATOM   3643  O   PRO A 246       5.396   3.115 -11.867  1.00 95.18           O  
ATOM   3644  CG  PRO A 246       7.741   6.247 -14.457  1.00 95.18           C  
ATOM   3645  HG2 PRO A 246       8.761   6.400 -14.809  1.00 95.18           H  
ATOM   3646  HG3 PRO A 246       7.029   6.461 -15.254  1.00 95.18           H  
ATOM   3647  CD  PRO A 246       7.422   7.111 -13.241  1.00 95.18           C  
ATOM   3648  HD2 PRO A 246       8.308   7.198 -12.613  1.00 95.18           H  
ATOM   3649  HD3 PRO A 246       7.096   8.100 -13.566  1.00 95.18           H  
ATOM   3650  N   LEU A 247       7.129   4.114 -10.853  1.00 96.73           N  
ATOM   3651  H   LEU A 247       7.830   4.840 -10.900  1.00 96.73           H  
ATOM   3652  CA  LEU A 247       7.147   3.194  -9.708  1.00 96.73           C  
ATOM   3653  HA  LEU A 247       7.234   2.171 -10.074  1.00 96.73           H  
ATOM   3654  C   LEU A 247       5.857   3.247  -8.887  1.00 96.73           C  
ATOM   3655  CB  LEU A 247       8.341   3.523  -8.802  1.00 96.73           C  
ATOM   3656  HB2 LEU A 247       8.243   2.932  -7.891  1.00 96.73           H  
ATOM   3657  HB3 LEU A 247       8.302   4.576  -8.524  1.00 96.73           H  
ATOM   3658  O   LEU A 247       5.320   2.212  -8.486  1.00 96.73           O  
ATOM   3659  CG  LEU A 247       9.719   3.217  -9.403  1.00 96.73           C  
ATOM   3660  HG  LEU A 247       9.894   3.830 -10.287  1.00 96.73           H  
ATOM   3661  CD1 LEU A 247      10.771   3.545  -8.345  1.00 96.73           C  
ATOM   3662 HD11 LEU A 247      10.603   2.948  -7.449  1.00 96.73           H  
ATOM   3663 HD12 LEU A 247      11.761   3.314  -8.737  1.00 96.73           H  
ATOM   3664 HD13 LEU A 247      10.733   4.606  -8.098  1.00 96.73           H  
ATOM   3665  CD2 LEU A 247       9.821   1.745  -9.799  1.00 96.73           C  
ATOM   3666 HD21 LEU A 247      10.853   1.497 -10.046  1.00 96.73           H  
ATOM   3667 HD22 LEU A 247       9.217   1.544 -10.684  1.00 96.73           H  
ATOM   3668 HD23 LEU A 247       9.497   1.109  -8.975  1.00 96.73           H  
ATOM   3669  N   ARG A 248       5.328   4.451  -8.656  1.00 95.98           N  
ATOM   3670  H   ARG A 248       5.838   5.254  -8.994  1.00 95.98           H  
ATOM   3671  CA  ARG A 248       4.069   4.675  -7.950  1.00 95.98           C  
ATOM   3672  HA  ARG A 248       4.109   4.135  -7.004  1.00 95.98           H  
ATOM   3673  C   ARG A 248       2.912   4.053  -8.698  1.00 95.98           C  
ATOM   3674  CB  ARG A 248       3.873   6.172  -7.667  1.00 95.98           C  
ATOM   3675  HB2 ARG A 248       4.730   6.540  -7.101  1.00 95.98           H  
ATOM   3676  HB3 ARG A 248       3.808   6.723  -8.605  1.00 95.98           H  
ATOM   3677  O   ARG A 248       2.119   3.360  -8.067  1.00 95.98           O  
ATOM   3678  CG  ARG A 248       2.603   6.400  -6.844  1.00 95.98           C  
ATOM   3679  HG2 ARG A 248       1.740   6.080  -7.429  1.00 95.98           H  
ATOM   3680  HG3 ARG A 248       2.663   5.798  -5.937  1.00 95.98           H  
ATOM   3681  CD  ARG A 248       2.399   7.868  -6.461  1.00 95.98           C  
ATOM   3682  HD2 ARG A 248       3.190   8.186  -5.781  1.00 95.98           H  
ATOM   3683  HD3 ARG A 248       2.469   8.475  -7.364  1.00 95.98           H  
ATOM   3684  NE  ARG A 248       1.067   8.064  -5.850  1.00 95.98           N  
ATOM   3685  HE  ARG A 248       0.345   8.395  -6.474  1.00 95.98           H  
ATOM   3686  NH1 ARG A 248       1.492   7.165  -3.764  1.00 95.98           N  
ATOM   3687 HH11 ARG A 248       1.146   6.672  -2.953  1.00 95.98           H  
ATOM   3688 HH12 ARG A 248       2.454   7.012  -4.031  1.00 95.98           H  
ATOM   3689  NH2 ARG A 248      -0.589   7.722  -4.329  1.00 95.98           N  
ATOM   3690 HH21 ARG A 248      -0.887   7.234  -3.496  1.00 95.98           H  
ATOM   3691 HH22 ARG A 248      -1.273   7.928  -5.043  1.00 95.98           H  
ATOM   3692  CZ  ARG A 248       0.671   7.662  -4.652  1.00 95.98           C  
ATOM   3693  N   PHE A 249       2.844   4.249 -10.012  1.00 95.90           N  
ATOM   3694  H   PHE A 249       3.543   4.831 -10.450  1.00 95.90           H  
ATOM   3695  CA  PHE A 249       1.844   3.599 -10.845  1.00 95.90           C  
ATOM   3696  HA  PHE A 249       0.853   3.864 -10.476  1.00 95.90           H  
ATOM   3697  C   PHE A 249       1.975   2.077 -10.759  1.00 95.90           C  
ATOM   3698  CB  PHE A 249       1.972   4.096 -12.290  1.00 95.90           C  
ATOM   3699  HB2 PHE A 249       2.983   3.911 -12.653  1.00 95.90           H  
ATOM   3700  HB3 PHE A 249       1.817   5.175 -12.307  1.00 95.90           H  
ATOM   3701  O   PHE A 249       0.995   1.395 -10.456  1.00 95.90           O  
ATOM   3702  CG  PHE A 249       0.983   3.444 -13.236  1.00 95.90           C  
ATOM   3703  CD1 PHE A 249       1.370   2.336 -14.014  1.00 95.90           C  
ATOM   3704  HD1 PHE A 249       2.381   1.959 -13.961  1.00 95.90           H  
ATOM   3705  CD2 PHE A 249      -0.324   3.953 -13.350  1.00 95.90           C  
ATOM   3706  HD2 PHE A 249      -0.623   4.812 -12.768  1.00 95.90           H  
ATOM   3707  CE1 PHE A 249       0.466   1.762 -14.924  1.00 95.90           C  
ATOM   3708  HE1 PHE A 249       0.786   0.957 -15.569  1.00 95.90           H  
ATOM   3709  CE2 PHE A 249      -1.233   3.369 -14.251  1.00 95.90           C  
ATOM   3710  HE2 PHE A 249      -2.225   3.779 -14.366  1.00 95.90           H  
ATOM   3711  CZ  PHE A 249      -0.835   2.278 -15.044  1.00 95.90           C  
ATOM   3712  HZ  PHE A 249      -1.511   1.863 -15.777  1.00 95.90           H  
ATOM   3713  N   LEU A 250       3.172   1.535 -10.998  1.00 96.71           N  
ATOM   3714  H   LEU A 250       3.937   2.155 -11.222  1.00 96.71           H  
ATOM   3715  CA  LEU A 250       3.422   0.100 -11.115  1.00 96.71           C  
ATOM   3716  HA  LEU A 250       2.693  -0.329 -11.803  1.00 96.71           H  
ATOM   3717  C   LEU A 250       3.249  -0.662  -9.806  1.00 96.71           C  
ATOM   3718  CB  LEU A 250       4.816  -0.137 -11.709  1.00 96.71           C  
ATOM   3719  HB2 LEU A 250       5.113  -1.170 -11.525  1.00 96.71           H  
ATOM   3720  HB3 LEU A 250       5.537   0.504 -11.201  1.00 96.71           H  
ATOM   3721  O   LEU A 250       2.585  -1.693  -9.827  1.00 96.71           O  
ATOM   3722  CG  LEU A 250       4.865   0.115 -13.225  1.00 96.71           C  
ATOM   3723  HG  LEU A 250       4.482   1.110 -13.453  1.00 96.71           H  
ATOM   3724  CD1 LEU A 250       6.305   0.038 -13.705  1.00 96.71           C  
ATOM   3725 HD11 LEU A 250       6.936   0.690 -13.101  1.00 96.71           H  
ATOM   3726 HD12 LEU A 250       6.365   0.371 -14.741  1.00 96.71           H  
ATOM   3727 HD13 LEU A 250       6.662  -0.991 -13.649  1.00 96.71           H  
ATOM   3728  CD2 LEU A 250       4.035  -0.930 -13.976  1.00 96.71           C  
ATOM   3729 HD21 LEU A 250       4.243  -1.926 -13.583  1.00 96.71           H  
ATOM   3730 HD22 LEU A 250       2.970  -0.711 -13.915  1.00 96.71           H  
ATOM   3731 HD23 LEU A 250       4.323  -0.940 -15.028  1.00 96.71           H  
ATOM   3732  N   ILE A 251       3.765  -0.172  -8.679  1.00 97.28           N  
ATOM   3733  H   ILE A 251       4.314   0.674  -8.725  1.00 97.28           H  
ATOM   3734  CA  ILE A 251       3.753  -0.961  -7.442  1.00 97.28           C  
ATOM   3735  HA  ILE A 251       2.870  -1.599  -7.472  1.00 97.28           H  
ATOM   3736  C   ILE A 251       3.611  -0.148  -6.153  1.00 97.28           C  
ATOM   3737  CB  ILE A 251       4.986  -1.894  -7.424  1.00 97.28           C  
ATOM   3738  HB  ILE A 251       5.032  -2.406  -8.385  1.00 97.28           H  
ATOM   3739  O   ILE A 251       2.855  -0.572  -5.277  1.00 97.28           O  
ATOM   3740  CG1 ILE A 251       4.895  -2.990  -6.345  1.00 97.28           C  
ATOM   3741 HG12 ILE A 251       4.912  -2.537  -5.354  1.00 97.28           H  
ATOM   3742 HG13 ILE A 251       5.772  -3.630  -6.438  1.00 97.28           H  
ATOM   3743  CG2 ILE A 251       6.305  -1.120  -7.261  1.00 97.28           C  
ATOM   3744 HG21 ILE A 251       6.423  -0.384  -8.057  1.00 97.28           H  
ATOM   3745 HG22 ILE A 251       7.140  -1.818  -7.322  1.00 97.28           H  
ATOM   3746 HG23 ILE A 251       6.357  -0.629  -6.290  1.00 97.28           H  
ATOM   3747  CD1 ILE A 251       3.650  -3.878  -6.468  1.00 97.28           C  
ATOM   3748 HD11 ILE A 251       3.759  -4.743  -5.813  1.00 97.28           H  
ATOM   3749 HD12 ILE A 251       3.539  -4.216  -7.498  1.00 97.28           H  
ATOM   3750 HD13 ILE A 251       2.756  -3.333  -6.165  1.00 97.28           H  
ATOM   3751  N   LEU A 252       4.258   1.020  -6.021  1.00 97.14           N  
ATOM   3752  H   LEU A 252       4.832   1.348  -6.785  1.00 97.14           H  
ATOM   3753  CA  LEU A 252       4.366   1.672  -4.707  1.00 97.14           C  
ATOM   3754  HA  LEU A 252       4.783   0.945  -4.010  1.00 97.14           H  
ATOM   3755  C   LEU A 252       2.998   2.060  -4.143  1.00 97.14           C  
ATOM   3756  CB  LEU A 252       5.303   2.896  -4.705  1.00 97.14           C  
ATOM   3757  HB2 LEU A 252       4.838   3.721  -5.245  1.00 97.14           H  
ATOM   3758  HB3 LEU A 252       5.383   3.241  -3.674  1.00 97.14           H  
ATOM   3759  O   LEU A 252       2.751   1.804  -2.974  1.00 97.14           O  
ATOM   3760  CG  LEU A 252       6.730   2.681  -5.232  1.00 97.14           C  
ATOM   3761  HG  LEU A 252       6.691   2.292  -6.249  1.00 97.14           H  
ATOM   3762  CD1 LEU A 252       7.472   4.019  -5.245  1.00 97.14           C  
ATOM   3763 HD11 LEU A 252       8.499   3.868  -5.578  1.00 97.14           H  
ATOM   3764 HD12 LEU A 252       6.982   4.715  -5.926  1.00 97.14           H  
ATOM   3765 HD13 LEU A 252       7.493   4.446  -4.243  1.00 97.14           H  
ATOM   3766  CD2 LEU A 252       7.497   1.691  -4.362  1.00 97.14           C  
ATOM   3767 HD21 LEU A 252       7.519   2.041  -3.330  1.00 97.14           H  
ATOM   3768 HD22 LEU A 252       8.521   1.600  -4.725  1.00 97.14           H  
ATOM   3769 HD23 LEU A 252       7.024   0.710  -4.401  1.00 97.14           H  
ATOM   3770  N   GLN A 253       2.076   2.587  -4.961  1.00 94.80           N  
ATOM   3771  H   GLN A 253       2.295   2.708  -5.939  1.00 94.80           H  
ATOM   3772  CA  GLN A 253       0.737   2.964  -4.476  1.00 94.80           C  
ATOM   3773  HA  GLN A 253       0.866   3.563  -3.575  1.00 94.80           H  
ATOM   3774  C   GLN A 253      -0.159   1.773  -4.097  1.00 94.80           C  
ATOM   3775  CB  GLN A 253       0.021   3.833  -5.518  1.00 94.80           C  
ATOM   3776  HB2 GLN A 253      -0.771   4.389  -5.017  1.00 94.80           H  
ATOM   3777  HB3 GLN A 253       0.729   4.553  -5.929  1.00 94.80           H  
ATOM   3778  O   GLN A 253      -1.226   1.957  -3.523  1.00 94.80           O  
ATOM   3779  CG  GLN A 253      -0.611   3.014  -6.657  1.00 94.80           C  
ATOM   3780  HG2 GLN A 253       0.121   2.327  -7.084  1.00 94.80           H  
ATOM   3781  HG3 GLN A 253      -1.432   2.414  -6.265  1.00 94.80           H  
ATOM   3782  CD  GLN A 253      -1.189   3.880  -7.763  1.00 94.80           C  
ATOM   3783  NE2 GLN A 253      -1.751   3.265  -8.779  1.00 94.80           N  
ATOM   3784 HE21 GLN A 253      -2.155   3.850  -9.496  1.00 94.80           H  
ATOM   3785 HE22 GLN A 253      -1.756   2.255  -8.797  1.00 94.80           H  
ATOM   3786  OE1 GLN A 253      -1.179   5.103  -7.731  1.00 94.80           O  
ATOM   3787  N   HIS A 254       0.199   0.563  -4.537  1.00 94.56           N  
ATOM   3788  H   HIS A 254       1.095   0.462  -4.992  1.00 94.56           H  
ATOM   3789  CA  HIS A 254      -0.563  -0.649  -4.224  1.00 94.56           C  
ATOM   3790  HA  HIS A 254      -1.609  -0.390  -4.055  1.00 94.56           H  
ATOM   3791  C   HIS A 254      -0.050  -1.274  -2.924  1.00 94.56           C  
ATOM   3792  CB  HIS A 254      -0.498  -1.634  -5.406  1.00 94.56           C  
ATOM   3793  HB2 HIS A 254      -1.127  -2.494  -5.178  1.00 94.56           H  
ATOM   3794  HB3 HIS A 254       0.525  -1.994  -5.516  1.00 94.56           H  
ATOM   3795  O   HIS A 254      -0.818  -1.877  -2.173  1.00 94.56           O  
ATOM   3796  CG  HIS A 254      -0.951  -1.050  -6.727  1.00 94.56           C  
ATOM   3797  CD2 HIS A 254      -0.127  -0.524  -7.677  1.00 94.56           C  
ATOM   3798  HD2 HIS A 254       0.950  -0.457  -7.618  1.00 94.56           H  
ATOM   3799  ND1 HIS A 254      -2.272  -0.919  -7.170  1.00 94.56           N  
ATOM   3800  CE1 HIS A 254      -2.206  -0.293  -8.355  1.00 94.56           C  
ATOM   3801  HE1 HIS A 254      -3.063  -0.007  -8.946  1.00 94.56           H  
ATOM   3802  NE2 HIS A 254      -0.926  -0.046  -8.687  1.00 94.56           N  
ATOM   3803  HE2 HIS A 254      -0.581   0.438  -9.503  1.00 94.56           H  
ATOM   3804  N   MET A 255       1.251  -1.120  -2.664  1.00 96.03           N  
ATOM   3805  H   MET A 255       1.808  -0.615  -3.339  1.00 96.03           H  
ATOM   3806  CA  MET A 255       1.927  -1.623  -1.471  1.00 96.03           C  
ATOM   3807  HA  MET A 255       1.436  -2.537  -1.137  1.00 96.03           H  
ATOM   3808  C   MET A 255       1.875  -0.639  -0.297  1.00 96.03           C  
ATOM   3809  CB  MET A 255       3.386  -1.949  -1.830  1.00 96.03           C  
ATOM   3810  HB2 MET A 255       3.937  -2.180  -0.918  1.00 96.03           H  
ATOM   3811  HB3 MET A 255       3.847  -1.077  -2.294  1.00 96.03           H  
ATOM   3812  O   MET A 255       1.866  -1.081   0.855  1.00 96.03           O  
ATOM   3813  CG  MET A 255       3.514  -3.138  -2.788  1.00 96.03           C  
ATOM   3814  HG2 MET A 255       4.565  -3.260  -3.047  1.00 96.03           H  
ATOM   3815  HG3 MET A 255       2.974  -2.907  -3.707  1.00 96.03           H  
ATOM   3816  SD  MET A 255       2.903  -4.726  -2.154  1.00 96.03           S  
ATOM   3817  CE  MET A 255       4.099  -5.043  -0.828  1.00 96.03           C  
ATOM   3818  HE1 MET A 255       5.111  -5.001  -1.230  1.00 96.03           H  
ATOM   3819  HE2 MET A 255       3.924  -6.034  -0.409  1.00 96.03           H  
ATOM   3820  HE3 MET A 255       3.992  -4.295  -0.042  1.00 96.03           H  
ATOM   3821  N   ASP A 256       1.852   0.671  -0.560  1.00 95.00           N  
ATOM   3822  H   ASP A 256       1.838   0.995  -1.517  1.00 95.00           H  
ATOM   3823  CA  ASP A 256       1.833   1.683   0.490  1.00 95.00           C  
ATOM   3824  HA  ASP A 256       2.614   1.385   1.189  1.00 95.00           H  
ATOM   3825  C   ASP A 256       0.520   1.657   1.275  1.00 95.00           C  
ATOM   3826  CB  ASP A 256       2.251   3.090   0.002  1.00 95.00           C  
ATOM   3827  HB2 ASP A 256       3.109   2.992  -0.663  1.00 95.00           H  
ATOM   3828  HB3 ASP A 256       2.604   3.633   0.879  1.00 95.00           H  
ATOM   3829  O   ASP A 256      -0.569   1.431   0.757  1.00 95.00           O  
ATOM   3830  CG  ASP A 256       1.201   3.984  -0.684  1.00 95.00           C  
ATOM   3831  OD1 ASP A 256       0.232   3.493  -1.280  1.00 95.00           O  
ATOM   3832  OD2 ASP A 256       1.385   5.233  -0.626  1.00 95.00           O  
ATOM   3833  N   LEU A 257       0.643   1.836   2.588  1.00 95.05           N  
ATOM   3834  H   LEU A 257       1.580   1.853   2.966  1.00 95.05           H  
ATOM   3835  CA  LEU A 257      -0.457   1.804   3.546  1.00 95.05           C  
ATOM   3836  HA  LEU A 257       0.012   1.803   4.530  1.00 95.05           H  
ATOM   3837  C   LEU A 257      -1.291   0.511   3.521  1.00 95.05           C  
ATOM   3838  CB  LEU A 257      -1.307   3.084   3.426  1.00 95.05           C  
ATOM   3839  HB2 LEU A 257      -2.027   3.101   4.244  1.00 95.05           H  
ATOM   3840  HB3 LEU A 257      -1.870   3.030   2.494  1.00 95.05           H  
ATOM   3841  O   LEU A 257      -2.382   0.469   4.100  1.00 95.05           O  
ATOM   3842  CG  LEU A 257      -0.517   4.407   3.437  1.00 95.05           C  
ATOM   3843  HG  LEU A 257       0.181   4.438   2.600  1.00 95.05           H  
ATOM   3844  CD1 LEU A 257      -1.486   5.578   3.277  1.00 95.05           C  
ATOM   3845 HD11 LEU A 257      -2.229   5.563   4.075  1.00 95.05           H  
ATOM   3846 HD12 LEU A 257      -1.997   5.486   2.319  1.00 95.05           H  
ATOM   3847 HD13 LEU A 257      -0.940   6.521   3.299  1.00 95.05           H  
ATOM   3848  CD2 LEU A 257       0.267   4.616   4.733  1.00 95.05           C  
ATOM   3849 HD21 LEU A 257       0.748   5.594   4.725  1.00 95.05           H  
ATOM   3850 HD22 LEU A 257       1.047   3.858   4.810  1.00 95.05           H  
ATOM   3851 HD23 LEU A 257      -0.401   4.549   5.592  1.00 95.05           H  
ATOM   3852  N   ASN A 258      -0.787  -0.565   2.908  1.00 92.99           N  
ATOM   3853  H   ASN A 258       0.077  -0.472   2.394  1.00 92.99           H  
ATOM   3854  CA  ASN A 258      -1.484  -1.840   2.890  1.00 92.99           C  
ATOM   3855  HA  ASN A 258      -2.463  -1.664   2.444  1.00 92.99           H  
ATOM   3856  C   ASN A 258      -1.683  -2.356   4.323  1.00 92.99           C  
ATOM   3857  CB  ASN A 258      -0.736  -2.841   2.011  1.00 92.99           C  
ATOM   3858  HB2 ASN A 258       0.183  -3.141   2.514  1.00 92.99           H  
ATOM   3859  HB3 ASN A 258      -0.478  -2.376   1.060  1.00 92.99           H  
ATOM   3860  O   ASN A 258      -0.801  -2.269   5.177  1.00 92.99           O  
ATOM   3861  CG  ASN A 258      -1.603  -4.055   1.751  1.00 92.99           C  
ATOM   3862  ND2 ASN A 258      -2.284  -4.068   0.633  1.00 92.99           N  
ATOM   3863 HD21 ASN A 258      -2.115  -3.352  -0.059  1.00 92.99           H  
ATOM   3864 HD22 ASN A 258      -2.876  -4.866   0.451  1.00 92.99           H  
ATOM   3865  OD1 ASN A 258      -1.766  -4.943   2.572  1.00 92.99           O  
ATOM   3866  N   GLY A 259      -2.892  -2.831   4.621  1.00 90.66           N  
ATOM   3867  H   GLY A 259      -3.558  -2.935   3.869  1.00 90.66           H  
ATOM   3868  CA  GLY A 259      -3.287  -3.203   5.977  1.00 90.66           C  
ATOM   3869  HA2 GLY A 259      -4.201  -3.794   5.924  1.00 90.66           H  
ATOM   3870  HA3 GLY A 259      -2.503  -3.823   6.411  1.00 90.66           H  
ATOM   3871  C   GLY A 259      -3.534  -2.015   6.919  1.00 90.66           C  
ATOM   3872  O   GLY A 259      -3.961  -2.236   8.045  1.00 90.66           O  
ATOM   3873  N   MET A 260      -3.330  -0.766   6.502  1.00 94.02           N  
ATOM   3874  H   MET A 260      -2.949  -0.617   5.579  1.00 94.02           H  
ATOM   3875  CA  MET A 260      -3.581   0.435   7.311  1.00 94.02           C  
ATOM   3876  HA  MET A 260      -3.862   0.133   8.320  1.00 94.02           H  
ATOM   3877  C   MET A 260      -4.775   1.234   6.778  1.00 94.02           C  
ATOM   3878  CB  MET A 260      -2.302   1.272   7.438  1.00 94.02           C  
ATOM   3879  HB2 MET A 260      -1.958   1.579   6.450  1.00 94.02           H  
ATOM   3880  HB3 MET A 260      -2.515   2.168   8.021  1.00 94.02           H  
ATOM   3881  O   MET A 260      -4.753   2.462   6.742  1.00 94.02           O  
ATOM   3882  CG  MET A 260      -1.198   0.492   8.153  1.00 94.02           C  
ATOM   3883  HG2 MET A 260      -1.612   0.067   9.067  1.00 94.02           H  
ATOM   3884  HG3 MET A 260      -0.861  -0.325   7.514  1.00 94.02           H  
ATOM   3885  SD  MET A 260       0.231   1.495   8.615  1.00 94.02           S  
ATOM   3886  CE  MET A 260       0.916   1.853   6.985  1.00 94.02           C  
ATOM   3887  HE1 MET A 260       1.111   0.927   6.445  1.00 94.02           H  
ATOM   3888  HE2 MET A 260       0.202   2.473   6.443  1.00 94.02           H  
ATOM   3889  HE3 MET A 260       1.847   2.408   7.105  1.00 94.02           H  
ATOM   3890  N   VAL A 261      -5.837   0.527   6.379  1.00 92.03           N  
ATOM   3891  H   VAL A 261      -5.776  -0.479   6.456  1.00 92.03           H  
ATOM   3892  CA  VAL A 261      -7.046   1.098   5.756  1.00 92.03           C  
ATOM   3893  HA  VAL A 261      -6.764   1.463   4.769  1.00 92.03           H  
ATOM   3894  C   VAL A 261      -7.601   2.316   6.517  1.00 92.03           C  
ATOM   3895  CB  VAL A 261      -8.137   0.022   5.550  1.00 92.03           C  
ATOM   3896  HB  VAL A 261      -8.430  -0.408   6.508  1.00 92.03           H  
ATOM   3897  O   VAL A 261      -7.813   3.343   5.872  1.00 92.03           O  
ATOM   3898  CG1 VAL A 261      -9.397   0.599   4.895  1.00 92.03           C  
ATOM   3899 HG11 VAL A 261      -9.143   1.086   3.953  1.00 92.03           H  
ATOM   3900 HG12 VAL A 261      -9.874   1.325   5.553  1.00 92.03           H  
ATOM   3901 HG13 VAL A 261     -10.116  -0.197   4.700  1.00 92.03           H  
ATOM   3902  CG2 VAL A 261      -7.622  -1.129   4.675  1.00 92.03           C  
ATOM   3903 HG21 VAL A 261      -7.309  -0.745   3.704  1.00 92.03           H  
ATOM   3904 HG22 VAL A 261      -8.415  -1.861   4.525  1.00 92.03           H  
ATOM   3905 HG23 VAL A 261      -6.781  -1.633   5.152  1.00 92.03           H  
ATOM   3906  N   PRO A 262      -7.759   2.295   7.861  1.00 93.64           N  
ATOM   3907  CA  PRO A 262      -8.237   3.465   8.602  1.00 93.64           C  
ATOM   3908  HA  PRO A 262      -9.250   3.691   8.269  1.00 93.64           H  
ATOM   3909  C   PRO A 262      -7.356   4.702   8.429  1.00 93.64           C  
ATOM   3910  CB  PRO A 262      -8.236   3.064  10.081  1.00 93.64           C  
ATOM   3911  HB2 PRO A 262      -9.074   3.482  10.640  1.00 93.64           H  
ATOM   3912  HB3 PRO A 262      -7.300   3.357  10.556  1.00 93.64           H  
ATOM   3913  O   PRO A 262      -7.859   5.820   8.390  1.00 93.64           O  
ATOM   3914  CG  PRO A 262      -8.309   1.554  10.041  1.00 93.64           C  
ATOM   3915  HG2 PRO A 262      -7.825   1.133  10.922  1.00 93.64           H  
ATOM   3916  HG3 PRO A 262      -9.351   1.247   9.950  1.00 93.64           H  
ATOM   3917  CD  PRO A 262      -7.551   1.185   8.779  1.00 93.64           C  
ATOM   3918  HD2 PRO A 262      -6.489   1.102   9.011  1.00 93.64           H  
ATOM   3919  HD3 PRO A 262      -7.926   0.235   8.398  1.00 93.64           H  
ATOM   3920  N   TYR A 263      -6.039   4.507   8.319  1.00 96.14           N  
ATOM   3921  H   TYR A 263      -5.691   3.564   8.226  1.00 96.14           H  
ATOM   3922  CA  TYR A 263      -5.103   5.604   8.108  1.00 96.14           C  
ATOM   3923  HA  TYR A 263      -5.325   6.391   8.829  1.00 96.14           H  
ATOM   3924  C   TYR A 263      -5.257   6.200   6.707  1.00 96.14           C  
ATOM   3925  CB  TYR A 263      -3.668   5.125   8.347  1.00 96.14           C  
ATOM   3926  HB2 TYR A 263      -3.351   4.461   7.542  1.00 96.14           H  
ATOM   3927  HB3 TYR A 263      -3.631   4.571   9.284  1.00 96.14           H  
ATOM   3928  O   TYR A 263      -5.293   7.420   6.568  1.00 96.14           O  
ATOM   3929  CG  TYR A 263      -2.709   6.287   8.438  1.00 96.14           C  
ATOM   3930  CD1 TYR A 263      -2.049   6.777   7.293  1.00 96.14           C  
ATOM   3931  HD1 TYR A 263      -2.179   6.285   6.340  1.00 96.14           H  
ATOM   3932  CD2 TYR A 263      -2.567   6.940   9.673  1.00 96.14           C  
ATOM   3933  HD2 TYR A 263      -3.064   6.553  10.550  1.00 96.14           H  
ATOM   3934  CE1 TYR A 263      -1.276   7.953   7.380  1.00 96.14           C  
ATOM   3935  HE1 TYR A 263      -0.810   8.376   6.502  1.00 96.14           H  
ATOM   3936  CE2 TYR A 263      -1.793   8.104   9.764  1.00 96.14           C  
ATOM   3937  HE2 TYR A 263      -1.685   8.625  10.703  1.00 96.14           H  
ATOM   3938  OH  TYR A 263      -0.499   9.783   8.776  1.00 96.14           O  
ATOM   3939  HH  TYR A 263      -0.158  10.196   7.979  1.00 96.14           H  
ATOM   3940  CZ  TYR A 263      -1.160   8.616   8.620  1.00 96.14           C  
ATOM   3941  N   GLY A 264      -5.406   5.354   5.682  1.00 94.25           N  
ATOM   3942  H   GLY A 264      -5.385   4.362   5.871  1.00 94.25           H  
ATOM   3943  CA  GLY A 264      -5.704   5.798   4.316  1.00 94.25           C  
ATOM   3944  HA2 GLY A 264      -5.828   4.926   3.673  1.00 94.25           H  
ATOM   3945  HA3 GLY A 264      -4.880   6.402   3.937  1.00 94.25           H  
ATOM   3946  C   GLY A 264      -6.989   6.628   4.251  1.00 94.25           C  
ATOM   3947  O   GLY A 264      -6.971   7.753   3.763  1.00 94.25           O  
ATOM   3948  N   MET A 265      -8.068   6.136   4.867  1.00 95.02           N  
ATOM   3949  H   MET A 265      -8.013   5.206   5.258  1.00 95.02           H  
ATOM   3950  CA  MET A 265      -9.345   6.858   4.949  1.00 95.02           C  
ATOM   3951  HA  MET A 265      -9.693   7.080   3.940  1.00 95.02           H  
ATOM   3952  C   MET A 265      -9.216   8.190   5.697  1.00 95.02           C  
ATOM   3953  CB  MET A 265     -10.378   5.980   5.656  1.00 95.02           C  
ATOM   3954  HB2 MET A 265     -11.289   6.556   5.819  1.00 95.02           H  
ATOM   3955  HB3 MET A 265      -9.976   5.683   6.625  1.00 95.02           H  
ATOM   3956  O   MET A 265      -9.770   9.197   5.267  1.00 95.02           O  
ATOM   3957  CG  MET A 265     -10.722   4.725   4.853  1.00 95.02           C  
ATOM   3958  HG2 MET A 265      -9.812   4.153   4.672  1.00 95.02           H  
ATOM   3959  HG3 MET A 265     -11.126   5.016   3.884  1.00 95.02           H  
ATOM   3960  SD  MET A 265     -11.901   3.644   5.695  1.00 95.02           S  
ATOM   3961  CE  MET A 265     -13.421   4.417   5.110  1.00 95.02           C  
ATOM   3962  HE1 MET A 265     -14.265   3.873   5.535  1.00 95.02           H  
ATOM   3963  HE2 MET A 265     -13.452   5.461   5.423  1.00 95.02           H  
ATOM   3964  HE3 MET A 265     -13.469   4.361   4.022  1.00 95.02           H  
ATOM   3965  N   TYR A 266      -8.443   8.230   6.784  1.00 95.84           N  
ATOM   3966  H   TYR A 266      -8.058   7.367   7.140  1.00 95.84           H  
ATOM   3967  CA  TYR A 266      -8.132   9.474   7.489  1.00 95.84           C  
ATOM   3968  HA  TYR A 266      -9.067   9.956   7.773  1.00 95.84           H  
ATOM   3969  C   TYR A 266      -7.362  10.474   6.603  1.00 95.84           C  
ATOM   3970  CB  TYR A 266      -7.361   9.134   8.771  1.00 95.84           C  
ATOM   3971  HB2 TYR A 266      -8.065   8.765   9.517  1.00 95.84           H  
ATOM   3972  HB3 TYR A 266      -6.654   8.330   8.570  1.00 95.84           H  
ATOM   3973  O   TYR A 266      -7.633  11.677   6.655  1.00 95.84           O  
ATOM   3974  CG  TYR A 266      -6.593  10.306   9.341  1.00 95.84           C  
ATOM   3975  CD1 TYR A 266      -5.220  10.427   9.057  1.00 95.84           C  
ATOM   3976  HD1 TYR A 266      -4.723   9.669   8.470  1.00 95.84           H  
ATOM   3977  CD2 TYR A 266      -7.262  11.303  10.077  1.00 95.84           C  
ATOM   3978  HD2 TYR A 266      -8.322  11.213  10.263  1.00 95.84           H  
ATOM   3979  CE1 TYR A 266      -4.506  11.543   9.517  1.00 95.84           C  
ATOM   3980  HE1 TYR A 266      -3.456  11.633   9.278  1.00 95.84           H  
ATOM   3981  CE2 TYR A 266      -6.548  12.422  10.547  1.00 95.84           C  
ATOM   3982  HE2 TYR A 266      -7.046  13.193  11.118  1.00 95.84           H  
ATOM   3983  OH  TYR A 266      -4.450  13.579  10.733  1.00 95.84           O  
ATOM   3984  HH  TYR A 266      -3.512  13.437  10.586  1.00 95.84           H  
ATOM   3985  CZ  TYR A 266      -5.170  12.534  10.268  1.00 95.84           C  
ATOM   3986  N   VAL A 267      -6.429  10.009   5.763  1.00 94.48           N  
ATOM   3987  H   VAL A 267      -6.252   9.015   5.747  1.00 94.48           H  
ATOM   3988  CA  VAL A 267      -5.723  10.868   4.796  1.00 94.48           C  
ATOM   3989  HA  VAL A 267      -5.308  11.718   5.338  1.00 94.48           H  
ATOM   3990  C   VAL A 267      -6.694  11.448   3.763  1.00 94.48           C  
ATOM   3991  CB  VAL A 267      -4.556  10.119   4.118  1.00 94.48           C  
ATOM   3992  HB  VAL A 267      -4.900   9.158   3.735  1.00 94.48           H  
ATOM   3993  O   VAL A 267      -6.584  12.634   3.445  1.00 94.48           O  
ATOM   3994  CG1 VAL A 267      -3.944  10.903   2.947  1.00 94.48           C  
ATOM   3995 HG11 VAL A 267      -3.667  11.907   3.269  1.00 94.48           H  
ATOM   3996 HG12 VAL A 267      -4.669  10.967   2.136  1.00 94.48           H  
ATOM   3997 HG13 VAL A 267      -3.066  10.377   2.573  1.00 94.48           H  
ATOM   3998  CG2 VAL A 267      -3.422   9.863   5.122  1.00 94.48           C  
ATOM   3999 HG21 VAL A 267      -2.983  10.804   5.453  1.00 94.48           H  
ATOM   4000 HG22 VAL A 267      -2.653   9.245   4.658  1.00 94.48           H  
ATOM   4001 HG23 VAL A 267      -3.801   9.331   5.995  1.00 94.48           H  
ATOM   4002  N   ASP A 268      -7.659  10.663   3.287  1.00 94.78           N  
ATOM   4003  H   ASP A 268      -7.657   9.681   3.524  1.00 94.78           H  
ATOM   4004  CA  ASP A 268      -8.691  11.144   2.361  1.00 94.78           C  
ATOM   4005  HA  ASP A 268      -8.207  11.678   1.544  1.00 94.78           H  
ATOM   4006  C   ASP A 268      -9.636  12.144   3.035  1.00 94.78           C  
ATOM   4007  CB  ASP A 268      -9.452   9.961   1.749  1.00 94.78           C  
ATOM   4008  HB2 ASP A 268      -9.869   9.345   2.546  1.00 94.78           H  
ATOM   4009  HB3 ASP A 268     -10.276  10.348   1.151  1.00 94.78           H  
ATOM   4010  O   ASP A 268      -9.916  13.197   2.465  1.00 94.78           O  
ATOM   4011  CG  ASP A 268      -8.562   9.102   0.841  1.00 94.78           C  
ATOM   4012  OD1 ASP A 268      -7.605   9.662   0.241  1.00 94.78           O  
ATOM   4013  OD2 ASP A 268      -8.846   7.887   0.764  1.00 94.78           O  
ATOM   4014  N   MET A 269     -10.027  11.909   4.292  1.00 94.40           N  
ATOM   4015  H   MET A 269      -9.801  11.012   4.698  1.00 94.40           H  
ATOM   4016  CA  MET A 269     -10.792  12.882   5.083  1.00 94.40           C  
ATOM   4017  HA  MET A 269     -11.721  13.113   4.562  1.00 94.40           H  
ATOM   4018  C   MET A 269     -10.023  14.196   5.255  1.00 94.40           C  
ATOM   4019  CB  MET A 269     -11.129  12.317   6.469  1.00 94.40           C  
ATOM   4020  HB2 MET A 269     -10.222  11.939   6.942  1.00 94.40           H  
ATOM   4021  HB3 MET A 269     -11.512  13.130   7.086  1.00 94.40           H  
ATOM   4022  O   MET A 269     -10.594  15.267   5.077  1.00 94.40           O  
ATOM   4023  CG  MET A 269     -12.176  11.203   6.443  1.00 94.40           C  
ATOM   4024  HG2 MET A 269     -11.806  10.380   5.831  1.00 94.40           H  
ATOM   4025  HG3 MET A 269     -13.095  11.575   5.990  1.00 94.40           H  
ATOM   4026  SD  MET A 269     -12.548  10.541   8.088  1.00 94.40           S  
ATOM   4027  CE  MET A 269     -13.609  11.863   8.722  1.00 94.40           C  
ATOM   4028  HE1 MET A 269     -14.500  11.926   8.097  1.00 94.40           H  
ATOM   4029  HE2 MET A 269     -13.084  12.818   8.693  1.00 94.40           H  
ATOM   4030  HE3 MET A 269     -13.904  11.645   9.748  1.00 94.40           H  
ATOM   4031  N   LYS A 270      -8.715  14.141   5.547  1.00 93.30           N  
ATOM   4032  H   LYS A 270      -8.312  13.228   5.702  1.00 93.30           H  
ATOM   4033  CA  LYS A 270      -7.855  15.334   5.670  1.00 93.30           C  
ATOM   4034  HA  LYS A 270      -8.278  15.991   6.430  1.00 93.30           H  
ATOM   4035  C   LYS A 270      -7.820  16.157   4.378  1.00 93.30           C  
ATOM   4036  CB  LYS A 270      -6.447  14.888   6.111  1.00 93.30           C  
ATOM   4037  HB2 LYS A 270      -6.036  14.219   5.355  1.00 93.30           H  
ATOM   4038  HB3 LYS A 270      -6.542  14.330   7.042  1.00 93.30           H  
ATOM   4039  O   LYS A 270      -7.711  17.377   4.442  1.00 93.30           O  
ATOM   4040  CG  LYS A 270      -5.464  16.054   6.333  1.00 93.30           C  
ATOM   4041  HG2 LYS A 270      -5.907  16.751   7.044  1.00 93.30           H  
ATOM   4042  HG3 LYS A 270      -5.296  16.581   5.394  1.00 93.30           H  
ATOM   4043  CD  LYS A 270      -4.101  15.592   6.886  1.00 93.30           C  
ATOM   4044  HD2 LYS A 270      -3.517  16.479   7.133  1.00 93.30           H  
ATOM   4045  HD3 LYS A 270      -4.273  15.029   7.804  1.00 93.30           H  
ATOM   4046  CE  LYS A 270      -3.298  14.727   5.896  1.00 93.30           C  
ATOM   4047  HE2 LYS A 270      -3.104  15.316   5.000  1.00 93.30           H  
ATOM   4048  HE3 LYS A 270      -3.915  13.876   5.607  1.00 93.30           H  
ATOM   4049  NZ  LYS A 270      -2.013  14.235   6.480  1.00 93.30           N  
ATOM   4050  HZ1 LYS A 270      -1.392  14.991   6.730  1.00 93.30           H  
ATOM   4051  HZ2 LYS A 270      -2.165  13.682   7.311  1.00 93.30           H  
ATOM   4052  HZ3 LYS A 270      -1.509  13.630   5.846  1.00 93.30           H  
ATOM   4053  N   ARG A 271      -7.891  15.502   3.214  1.00 93.19           N  
ATOM   4054  H   ARG A 271      -7.994  14.498   3.253  1.00 93.19           H  
ATOM   4055  CA  ARG A 271      -7.921  16.165   1.900  1.00 93.19           C  
ATOM   4056  HA  ARG A 271      -7.269  17.038   1.909  1.00 93.19           H  
ATOM   4057  C   ARG A 271      -9.308  16.701   1.548  1.00 93.19           C  
ATOM   4058  CB  ARG A 271      -7.447  15.185   0.820  1.00 93.19           C  
ATOM   4059  HB2 ARG A 271      -7.654  15.613  -0.161  1.00 93.19           H  
ATOM   4060  HB3 ARG A 271      -8.013  14.257   0.907  1.00 93.19           H  
ATOM   4061  O   ARG A 271      -9.403  17.804   1.023  1.00 93.19           O  
ATOM   4062  CG  ARG A 271      -5.947  14.887   0.910  1.00 93.19           C  
ATOM   4063  HG2 ARG A 271      -5.680  14.573   1.919  1.00 93.19           H  
ATOM   4064  HG3 ARG A 271      -5.383  15.784   0.650  1.00 93.19           H  
ATOM   4065  CD  ARG A 271      -5.623  13.761  -0.071  1.00 93.19           C  
ATOM   4066  HD2 ARG A 271      -6.189  12.881   0.236  1.00 93.19           H  
ATOM   4067  HD3 ARG A 271      -5.952  14.049  -1.069  1.00 93.19           H  
ATOM   4068  NE  ARG A 271      -4.183  13.452  -0.100  1.00 93.19           N  
ATOM   4069  HE  ARG A 271      -3.551  14.188   0.180  1.00 93.19           H  
ATOM   4070  NH1 ARG A 271      -4.413  11.315  -0.917  1.00 93.19           N  
ATOM   4071 HH11 ARG A 271      -4.038  10.413  -1.174  1.00 93.19           H  
ATOM   4072 HH12 ARG A 271      -5.414  11.360  -0.785  1.00 93.19           H  
ATOM   4073  NH2 ARG A 271      -2.372  12.157  -0.557  1.00 93.19           N  
ATOM   4074 HH21 ARG A 271      -1.998  11.289  -0.914  1.00 93.19           H  
ATOM   4075 HH22 ARG A 271      -1.765  12.922  -0.299  1.00 93.19           H  
ATOM   4076  CZ  ARG A 271      -3.667  12.312  -0.524  1.00 93.19           C  
ATOM   4077  N   GLY A 272     -10.356  15.929   1.825  1.00 93.44           N  
ATOM   4078  H   GLY A 272     -10.183  15.011   2.208  1.00 93.44           H  
ATOM   4079  CA  GLY A 272     -11.733  16.253   1.452  1.00 93.44           C  
ATOM   4080  HA2 GLY A 272     -12.294  15.320   1.389  1.00 93.44           H  
ATOM   4081  HA3 GLY A 272     -11.746  16.718   0.466  1.00 93.44           H  
ATOM   4082  C   GLY A 272     -12.469  17.183   2.422  1.00 93.44           C  
ATOM   4083  O   GLY A 272     -13.463  17.789   2.035  1.00 93.44           O  
ATOM   4084  N   LEU A 273     -11.982  17.342   3.659  1.00 91.71           N  
ATOM   4085  H   LEU A 273     -11.204  16.761   3.935  1.00 91.71           H  
ATOM   4086  CA  LEU A 273     -12.618  18.152   4.709  1.00 91.71           C  
ATOM   4087  HA  LEU A 273     -13.522  18.609   4.305  1.00 91.71           H  
ATOM   4088  C   LEU A 273     -11.714  19.313   5.177  1.00 91.71           C  
ATOM   4089  CB  LEU A 273     -13.056  17.239   5.870  1.00 91.71           C  
ATOM   4090  HB2 LEU A 273     -13.550  17.851   6.625  1.00 91.71           H  
ATOM   4091  HB3 LEU A 273     -12.164  16.816   6.332  1.00 91.71           H  
ATOM   4092  O   LEU A 273     -11.306  19.347   6.342  1.00 91.71           O  
ATOM   4093  CG  LEU A 273     -14.005  16.091   5.482  1.00 91.71           C  
ATOM   4094  HG  LEU A 273     -13.560  15.479   4.697  1.00 91.71           H  
ATOM   4095  CD1 LEU A 273     -14.213  15.202   6.707  1.00 91.71           C  
ATOM   4096 HD11 LEU A 273     -14.908  14.399   6.461  1.00 91.71           H  
ATOM   4097 HD12 LEU A 273     -14.611  15.799   7.527  1.00 91.71           H  
ATOM   4098 HD13 LEU A 273     -13.258  14.768   7.004  1.00 91.71           H  
ATOM   4099  CD2 LEU A 273     -15.370  16.599   5.012  1.00 91.71           C  
ATOM   4100 HD21 LEU A 273     -15.833  17.219   5.779  1.00 91.71           H  
ATOM   4101 HD22 LEU A 273     -16.020  15.753   4.793  1.00 91.71           H  
ATOM   4102 HD23 LEU A 273     -15.256  17.177   4.094  1.00 91.71           H  
ATOM   4103  N   PRO A 274     -11.392  20.292   4.307  1.00 91.19           N  
ATOM   4104  CA  PRO A 274     -10.386  21.325   4.579  1.00 91.19           C  
ATOM   4105  HA  PRO A 274      -9.435  20.844   4.807  1.00 91.19           H  
ATOM   4106  C   PRO A 274     -10.716  22.270   5.746  1.00 91.19           C  
ATOM   4107  CB  PRO A 274     -10.248  22.102   3.262  1.00 91.19           C  
ATOM   4108  HB2 PRO A 274      -9.466  21.646   2.655  1.00 91.19           H  
ATOM   4109  HB3 PRO A 274     -10.031  23.158   3.421  1.00 91.19           H  
ATOM   4110  O   PRO A 274      -9.809  22.910   6.278  1.00 91.19           O  
ATOM   4111  CG  PRO A 274     -11.600  21.900   2.580  1.00 91.19           C  
ATOM   4112  HG2 PRO A 274     -12.340  22.575   3.008  1.00 91.19           H  
ATOM   4113  HG3 PRO A 274     -11.535  22.026   1.499  1.00 91.19           H  
ATOM   4114  CD  PRO A 274     -11.926  20.462   2.962  1.00 91.19           C  
ATOM   4115  HD2 PRO A 274     -11.415  19.782   2.280  1.00 91.19           H  
ATOM   4116  HD3 PRO A 274     -13.003  20.294   2.917  1.00 91.19           H  
ATOM   4117  N   LEU A 275     -11.981  22.367   6.179  1.00 89.78           N  
ATOM   4118  H   LEU A 275     -12.694  21.827   5.708  1.00 89.78           H  
ATOM   4119  CA  LEU A 275     -12.356  23.178   7.349  1.00 89.78           C  
ATOM   4120  HA  LEU A 275     -11.847  24.140   7.283  1.00 89.78           H  
ATOM   4121  C   LEU A 275     -11.907  22.550   8.679  1.00 89.78           C  
ATOM   4122  CB  LEU A 275     -13.876  23.427   7.370  1.00 89.78           C  
ATOM   4123  HB2 LEU A 275     -14.111  24.031   8.246  1.00 89.78           H  
ATOM   4124  HB3 LEU A 275     -14.386  22.471   7.492  1.00 89.78           H  
ATOM   4125  O   LEU A 275     -11.886  23.228   9.708  1.00 89.78           O  
ATOM   4126  CG  LEU A 275     -14.448  24.136   6.131  1.00 89.78           C  
ATOM   4127  HG  LEU A 275     -14.254  23.536   5.241  1.00 89.78           H  
ATOM   4128  CD1 LEU A 275     -15.960  24.288   6.289  1.00 89.78           C  
ATOM   4129 HD11 LEU A 275     -16.371  24.753   5.394  1.00 89.78           H  
ATOM   4130 HD12 LEU A 275     -16.420  23.309   6.415  1.00 89.78           H  
ATOM   4131 HD13 LEU A 275     -16.189  24.907   7.157  1.00 89.78           H  
ATOM   4132  CD2 LEU A 275     -13.841  25.526   5.930  1.00 89.78           C  
ATOM   4133 HD21 LEU A 275     -14.327  26.018   5.088  1.00 89.78           H  
ATOM   4134 HD22 LEU A 275     -13.979  26.130   6.827  1.00 89.78           H  
ATOM   4135 HD23 LEU A 275     -12.778  25.441   5.705  1.00 89.78           H  
ATOM   4136  N   LEU A 276     -11.550  21.262   8.679  1.00 88.44           N  
ATOM   4137  H   LEU A 276     -11.506  20.768   7.799  1.00 88.44           H  
ATOM   4138  CA  LEU A 276     -11.126  20.546   9.873  1.00 88.44           C  
ATOM   4139  HA  LEU A 276     -11.381  21.137  10.753  1.00 88.44           H  
ATOM   4140  C   LEU A 276      -9.612  20.350   9.882  1.00 88.44           C  
ATOM   4141  CB  LEU A 276     -11.863  19.206   9.996  1.00 88.44           C  
ATOM   4142  HB2 LEU A 276     -11.597  18.586   9.139  1.00 88.44           H  
ATOM   4143  HB3 LEU A 276     -11.510  18.712  10.901  1.00 88.44           H  
ATOM   4144  O   LEU A 276      -9.018  19.757   8.985  1.00 88.44           O  
ATOM   4145  CG  LEU A 276     -13.394  19.297  10.074  1.00 88.44           C  
ATOM   4146  HG  LEU A 276     -13.774  19.732   9.149  1.00 88.44           H  
ATOM   4147  CD1 LEU A 276     -13.972  17.890  10.230  1.00 88.44           C  
ATOM   4148 HD11 LEU A 276     -13.674  17.276   9.380  1.00 88.44           H  
ATOM   4149 HD12 LEU A 276     -15.061  17.931  10.262  1.00 88.44           H  
ATOM   4150 HD13 LEU A 276     -13.616  17.434  11.154  1.00 88.44           H  
ATOM   4151  CD2 LEU A 276     -13.880  20.150  11.243  1.00 88.44           C  
ATOM   4152 HD21 LEU A 276     -14.967  20.089  11.301  1.00 88.44           H  
ATOM   4153 HD22 LEU A 276     -13.461  19.778  12.178  1.00 88.44           H  
ATOM   4154 HD23 LEU A 276     -13.603  21.193  11.090  1.00 88.44           H  
ATOM   4155  N   LYS A 277      -8.979  20.777  10.976  1.00 89.64           N  
ATOM   4156  H   LYS A 277      -9.526  21.242  11.686  1.00 89.64           H  
ATOM   4157  CA  LYS A 277      -7.584  20.422  11.250  1.00 89.64           C  
ATOM   4158  HA  LYS A 277      -7.022  20.602  10.333  1.00 89.64           H  
ATOM   4159  C   LYS A 277      -7.481  18.925  11.589  1.00 89.64           C  
ATOM   4160  CB  LYS A 277      -7.016  21.306  12.371  1.00 89.64           C  
ATOM   4161  HB2 LYS A 277      -6.021  20.950  12.638  1.00 89.64           H  
ATOM   4162  HB3 LYS A 277      -7.656  21.230  13.250  1.00 89.64           H  
ATOM   4163  O   LYS A 277      -8.408  18.391  12.201  1.00 89.64           O  
ATOM   4164  CG  LYS A 277      -6.910  22.775  11.931  1.00 89.64           C  
ATOM   4165  HG2 LYS A 277      -7.899  23.150  11.668  1.00 89.64           H  
ATOM   4166  HG3 LYS A 277      -6.267  22.839  11.053  1.00 89.64           H  
ATOM   4167  CD  LYS A 277      -6.329  23.655  13.046  1.00 89.64           C  
ATOM   4168  HD2 LYS A 277      -5.333  23.301  13.308  1.00 89.64           H  
ATOM   4169  HD3 LYS A 277      -6.978  23.593  13.920  1.00 89.64           H  
ATOM   4170  CE  LYS A 277      -6.255  25.108  12.559  1.00 89.64           C  
ATOM   4171  HE2 LYS A 277      -7.245  25.408  12.216  1.00 89.64           H  
ATOM   4172  HE3 LYS A 277      -5.588  25.153  11.698  1.00 89.64           H  
ATOM   4173  NZ  LYS A 277      -5.785  26.037  13.619  1.00 89.64           N  
ATOM   4174  HZ1 LYS A 277      -5.753  26.981  13.262  1.00 89.64           H  
ATOM   4175  HZ2 LYS A 277      -6.417  26.028  14.408  1.00 89.64           H  
ATOM   4176  HZ3 LYS A 277      -4.858  25.790  13.934  1.00 89.64           H  
ATOM   4177  N   PRO A 278      -6.332  18.273  11.325  1.00 89.54           N  
ATOM   4178  CA  PRO A 278      -6.053  16.882  11.702  1.00 89.54           C  
ATOM   4179  HA  PRO A 278      -6.494  16.216  10.961  1.00 89.54           H  
ATOM   4180  C   PRO A 278      -6.550  16.465  13.094  1.00 89.54           C  
ATOM   4181  CB  PRO A 278      -4.525  16.805  11.613  1.00 89.54           C  
ATOM   4182  HB2 PRO A 278      -4.063  17.279  12.479  1.00 89.54           H  
ATOM   4183  HB3 PRO A 278      -4.145  15.788  11.519  1.00 89.54           H  
ATOM   4184  O   PRO A 278      -7.298  15.501  13.231  1.00 89.54           O  
ATOM   4185  CG  PRO A 278      -4.234  17.645  10.377  1.00 89.54           C  
ATOM   4186  HG2 PRO A 278      -4.494  17.085   9.479  1.00 89.54           H  
ATOM   4187  HG3 PRO A 278      -3.197  17.979  10.344  1.00 89.54           H  
ATOM   4188  CD  PRO A 278      -5.204  18.809  10.566  1.00 89.54           C  
ATOM   4189  HD2 PRO A 278      -5.523  19.182   9.593  1.00 89.54           H  
ATOM   4190  HD3 PRO A 278      -4.718  19.602  11.134  1.00 89.54           H  
ATOM   4191  N   GLY A 279      -6.195  17.230  14.134  1.00 90.07           N  
ATOM   4192  H   GLY A 279      -5.580  18.014  13.968  1.00 90.07           H  
ATOM   4193  CA  GLY A 279      -6.624  16.943  15.505  1.00 90.07           C  
ATOM   4194  HA2 GLY A 279      -6.147  17.649  16.186  1.00 90.07           H  
ATOM   4195  HA3 GLY A 279      -6.316  15.934  15.776  1.00 90.07           H  
ATOM   4196  C   GLY A 279      -8.139  17.047  15.702  1.00 90.07           C  
ATOM   4197  O   GLY A 279      -8.709  16.259  16.446  1.00 90.07           O  
ATOM   4198  N   THR A 280      -8.805  17.968  15.004  1.00 91.59           N  
ATOM   4199  H   THR A 280      -8.309  18.529  14.326  1.00 91.59           H  
ATOM   4200  CA  THR A 280     -10.262  18.140  15.073  1.00 91.59           C  
ATOM   4201  HA  THR A 280     -10.558  18.165  16.122  1.00 91.59           H  
ATOM   4202  C   THR A 280     -10.997  16.972  14.422  1.00 91.59           C  
ATOM   4203  CB  THR A 280     -10.697  19.460  14.422  1.00 91.59           C  
ATOM   4204  HB  THR A 280     -10.570  19.399  13.341  1.00 91.59           H  
ATOM   4205  O   THR A 280     -11.973  16.501  14.997  1.00 91.59           O  
ATOM   4206  CG2 THR A 280     -12.149  19.809  14.741  1.00 91.59           C  
ATOM   4207 HG21 THR A 280     -12.300  19.862  15.819  1.00 91.59           H  
ATOM   4208 HG22 THR A 280     -12.812  19.045  14.333  1.00 91.59           H  
ATOM   4209 HG23 THR A 280     -12.410  20.763  14.284  1.00 91.59           H  
ATOM   4210  OG1 THR A 280      -9.916  20.528  14.915  1.00 91.59           O  
ATOM   4211  HG1 THR A 280     -10.513  21.091  15.414  1.00 91.59           H  
ATOM   4212  N   ILE A 281     -10.502  16.456  13.288  1.00 92.00           N  
ATOM   4213  H   ILE A 281      -9.695  16.897  12.871  1.00 92.00           H  
ATOM   4214  CA  ILE A 281     -11.054  15.251  12.642  1.00 92.00           C  
ATOM   4215  HA  ILE A 281     -12.096  15.438  12.382  1.00 92.00           H  
ATOM   4216  C   ILE A 281     -11.038  14.076  13.628  1.00 92.00           C  
ATOM   4217  CB  ILE A 281     -10.280  14.895  11.346  1.00 92.00           C  
ATOM   4218  HB  ILE A 281      -9.225  14.773  11.590  1.00 92.00           H  
ATOM   4219  O   ILE A 281     -12.066  13.437  13.846  1.00 92.00           O  
ATOM   4220  CG1 ILE A 281     -10.408  16.027  10.304  1.00 92.00           C  
ATOM   4221 HG12 ILE A 281     -11.454  16.138  10.018  1.00 92.00           H  
ATOM   4222 HG13 ILE A 281     -10.076  16.961  10.757  1.00 92.00           H  
ATOM   4223  CG2 ILE A 281     -10.786  13.564  10.755  1.00 92.00           C  
ATOM   4224 HG21 ILE A 281     -11.849  13.638  10.528  1.00 92.00           H  
ATOM   4225 HG22 ILE A 281     -10.630  12.741  11.453  1.00 92.00           H  
ATOM   4226 HG23 ILE A 281     -10.243  13.311   9.844  1.00 92.00           H  
ATOM   4227  CD1 ILE A 281      -9.568  15.839   9.034  1.00 92.00           C  
ATOM   4228 HD11 ILE A 281      -9.615  16.750   8.438  1.00 92.00           H  
ATOM   4229 HD12 ILE A 281      -9.956  15.018   8.432  1.00 92.00           H  
ATOM   4230 HD13 ILE A 281      -8.529  15.643   9.299  1.00 92.00           H  
ATOM   4231  N   LEU A 282      -9.891  13.827  14.271  1.00 94.07           N  
ATOM   4232  H   LEU A 282      -9.084  14.393  14.053  1.00 94.07           H  
ATOM   4233  CA  LEU A 282      -9.759  12.741  15.248  1.00 94.07           C  
ATOM   4234  HA  LEU A 282     -10.078  11.810  14.779  1.00 94.07           H  
ATOM   4235  C   LEU A 282     -10.684  12.945  16.455  1.00 94.07           C  
ATOM   4236  CB  LEU A 282      -8.294  12.600  15.697  1.00 94.07           C  
ATOM   4237  HB2 LEU A 282      -7.989  13.530  16.178  1.00 94.07           H  
ATOM   4238  HB3 LEU A 282      -8.244  11.807  16.444  1.00 94.07           H  
ATOM   4239  O   LEU A 282     -11.328  11.994  16.885  1.00 94.07           O  
ATOM   4240  CG  LEU A 282      -7.291  12.274  14.576  1.00 94.07           C  
ATOM   4241  HG  LEU A 282      -7.299  13.074  13.835  1.00 94.07           H  
ATOM   4242  CD1 LEU A 282      -5.881  12.176  15.162  1.00 94.07           C  
ATOM   4243 HD11 LEU A 282      -5.836  11.349  15.872  1.00 94.07           H  
ATOM   4244 HD12 LEU A 282      -5.167  12.003  14.357  1.00 94.07           H  
ATOM   4245 HD13 LEU A 282      -5.631  13.110  15.665  1.00 94.07           H  
ATOM   4246  CD2 LEU A 282      -7.595  10.962  13.856  1.00 94.07           C  
ATOM   4247 HD21 LEU A 282      -6.865  10.813  13.061  1.00 94.07           H  
ATOM   4248 HD22 LEU A 282      -7.543  10.127  14.555  1.00 94.07           H  
ATOM   4249 HD23 LEU A 282      -8.582  10.998  13.393  1.00 94.07           H  
ATOM   4250  N   THR A 283     -10.802  14.174  16.965  1.00 92.64           N  
ATOM   4251  H   THR A 283     -10.191  14.902  16.623  1.00 92.64           H  
ATOM   4252  CA  THR A 283     -11.720  14.504  18.068  1.00 92.64           C  
ATOM   4253  HA  THR A 283     -11.479  13.879  18.928  1.00 92.64           H  
ATOM   4254  C   THR A 283     -13.177  14.237  17.704  1.00 92.64           C  
ATOM   4255  CB  THR A 283     -11.563  15.974  18.480  1.00 92.64           C  
ATOM   4256  HB  THR A 283     -11.717  16.615  17.612  1.00 92.64           H  
ATOM   4257  O   THR A 283     -13.924  13.727  18.531  1.00 92.64           O  
ATOM   4258  CG2 THR A 283     -12.511  16.414  19.597  1.00 92.64           C  
ATOM   4259 HG21 THR A 283     -12.418  15.736  20.445  1.00 92.64           H  
ATOM   4260 HG22 THR A 283     -13.542  16.405  19.243  1.00 92.64           H  
ATOM   4261 HG23 THR A 283     -12.263  17.427  19.916  1.00 92.64           H  
ATOM   4262  OG1 THR A 283     -10.264  16.180  18.978  1.00 92.64           O  
ATOM   4263  HG1 THR A 283     -10.074  17.121  18.943  1.00 92.64           H  
ATOM   4264  N   TRP A 284     -13.598  14.567  16.482  1.00 93.11           N  
ATOM   4265  H   TRP A 284     -12.952  14.986  15.828  1.00 93.11           H  
ATOM   4266  CA  TRP A 284     -14.979  14.353  16.047  1.00 93.11           C  
ATOM   4267  HA  TRP A 284     -15.664  14.702  16.820  1.00 93.11           H  
ATOM   4268  C   TRP A 284     -15.304  12.874  15.839  1.00 93.11           C  
ATOM   4269  CB  TRP A 284     -15.247  15.157  14.775  1.00 93.11           C  
ATOM   4270  HB2 TRP A 284     -14.442  14.988  14.060  1.00 93.11           H  
ATOM   4271  HB3 TRP A 284     -16.167  14.775  14.333  1.00 93.11           H  
ATOM   4272  O   TRP A 284     -16.438  12.474  16.070  1.00 93.11           O  
ATOM   4273  CG  TRP A 284     -15.441  16.631  14.946  1.00 93.11           C  
ATOM   4274  CD1 TRP A 284     -15.008  17.403  15.971  1.00 93.11           C  
ATOM   4275  HD1 TRP A 284     -14.435  17.044  16.813  1.00 93.11           H  
ATOM   4276  CD2 TRP A 284     -16.169  17.526  14.056  1.00 93.11           C  
ATOM   4277  CE2 TRP A 284     -16.150  18.836  14.617  1.00 93.11           C  
ATOM   4278  CE3 TRP A 284     -16.863  17.354  12.841  1.00 93.11           C  
ATOM   4279  HE3 TRP A 284     -16.917  16.374  12.390  1.00 93.11           H  
ATOM   4280  NE1 TRP A 284     -15.425  18.706  15.780  1.00 93.11           N  
ATOM   4281  HE1 TRP A 284     -15.243  19.458  16.429  1.00 93.11           H  
ATOM   4282  CH2 TRP A 284     -17.486  19.714  12.805  1.00 93.11           C  
ATOM   4283  HH2 TRP A 284     -18.011  20.530  12.332  1.00 93.11           H  
ATOM   4284  CZ2 TRP A 284     -16.794  19.923  14.010  1.00 93.11           C  
ATOM   4285  HZ2 TRP A 284     -16.778  20.901  14.467  1.00 93.11           H  
ATOM   4286  CZ3 TRP A 284     -17.514  18.434  12.224  1.00 93.11           C  
ATOM   4287  HZ3 TRP A 284     -18.064  18.265  11.310  1.00 93.11           H  
ATOM   4288  N   LEU A 285     -14.319  12.057  15.453  1.00 93.14           N  
ATOM   4289  H   LEU A 285     -13.422  12.468  15.239  1.00 93.14           H  
ATOM   4290  CA  LEU A 285     -14.464  10.603  15.318  1.00 93.14           C  
ATOM   4291  HA  LEU A 285     -15.425  10.382  14.854  1.00 93.14           H  
ATOM   4292  C   LEU A 285     -14.450   9.853  16.661  1.00 93.14           C  
ATOM   4293  CB  LEU A 285     -13.343  10.083  14.401  1.00 93.14           C  
ATOM   4294  HB2 LEU A 285     -13.319   8.995  14.453  1.00 93.14           H  
ATOM   4295  HB3 LEU A 285     -12.389  10.450  14.781  1.00 93.14           H  
ATOM   4296  O   LEU A 285     -14.824   8.680  16.706  1.00 93.14           O  
ATOM   4297  CG  LEU A 285     -13.491  10.489  12.922  1.00 93.14           C  
ATOM   4298  HG  LEU A 285     -13.634  11.566  12.839  1.00 93.14           H  
ATOM   4299  CD1 LEU A 285     -12.216  10.111  12.167  1.00 93.14           C  
ATOM   4300 HD11 LEU A 285     -12.066   9.032  12.191  1.00 93.14           H  
ATOM   4301 HD12 LEU A 285     -12.293  10.433  11.129  1.00 93.14           H  
ATOM   4302 HD13 LEU A 285     -11.359  10.607  12.623  1.00 93.14           H  
ATOM   4303  CD2 LEU A 285     -14.672   9.782  12.252  1.00 93.14           C  
ATOM   4304 HD21 LEU A 285     -15.607  10.128  12.692  1.00 93.14           H  
ATOM   4305 HD22 LEU A 285     -14.586   8.703  12.373  1.00 93.14           H  
ATOM   4306 HD23 LEU A 285     -14.688  10.020  11.188  1.00 93.14           H  
ATOM   4307  N   HIS A 286     -13.981  10.494  17.733  1.00 92.18           N  
ATOM   4308  H   HIS A 286     -13.735  11.469  17.635  1.00 92.18           H  
ATOM   4309  CA  HIS A 286     -13.609   9.828  18.975  1.00 92.18           C  
ATOM   4310  HA  HIS A 286     -13.029   8.943  18.714  1.00 92.18           H  
ATOM   4311  C   HIS A 286     -14.799   9.332  19.803  1.00 92.18           C  
ATOM   4312  CB  HIS A 286     -12.693  10.752  19.792  1.00 92.18           C  
ATOM   4313  HB2 HIS A 286     -13.234  11.667  20.031  1.00 92.18           H  
ATOM   4314  HB3 HIS A 286     -11.823  11.018  19.190  1.00 92.18           H  
ATOM   4315  O   HIS A 286     -15.645  10.105  20.249  1.00 92.18           O  
ATOM   4316  CG  HIS A 286     -12.211  10.138  21.080  1.00 92.18           C  
ATOM   4317  CD2 HIS A 286     -10.958   9.660  21.351  1.00 92.18           C  
ATOM   4318  HD2 HIS A 286     -10.118   9.656  20.672  1.00 92.18           H  
ATOM   4319  ND1 HIS A 286     -12.974   9.942  22.206  1.00 92.18           N  
ATOM   4320  HD1 HIS A 286     -13.955  10.168  22.287  1.00 92.18           H  
ATOM   4321  CE1 HIS A 286     -12.205   9.345  23.131  1.00 92.18           C  
ATOM   4322  HE1 HIS A 286     -12.534   9.045  24.115  1.00 92.18           H  
ATOM   4323  NE2 HIS A 286     -10.962   9.164  22.659  1.00 92.18           N  
ATOM   4324  N   ASP A 287     -14.755   8.048  20.153  1.00 88.37           N  
ATOM   4325  H   ASP A 287     -14.032   7.464  19.759  1.00 88.37           H  
ATOM   4326  CA  ASP A 287     -15.491   7.465  21.271  1.00 88.37           C  
ATOM   4327  HA  ASP A 287     -15.651   8.239  22.022  1.00 88.37           H  
ATOM   4328  C   ASP A 287     -14.678   6.345  21.940  1.00 88.37           C  
ATOM   4329  CB  ASP A 287     -16.872   6.986  20.811  1.00 88.37           C  
ATOM   4330  HB2 ASP A 287     -17.367   7.797  20.277  1.00 88.37           H  
ATOM   4331  HB3 ASP A 287     -17.474   6.771  21.694  1.00 88.37           H  
ATOM   4332  O   ASP A 287     -13.547   6.059  21.549  1.00 88.37           O  
ATOM   4333  CG  ASP A 287     -16.866   5.739  19.930  1.00 88.37           C  
ATOM   4334  OD1 ASP A 287     -15.897   4.955  19.911  1.00 88.37           O  
ATOM   4335  OD2 ASP A 287     -17.896   5.535  19.267  1.00 88.37           O  
ATOM   4336  N   ALA A 288     -15.264   5.695  22.948  1.00 87.92           N  
ATOM   4337  H   ALA A 288     -16.213   5.936  23.193  1.00 87.92           H  
ATOM   4338  CA  ALA A 288     -14.608   4.626  23.695  1.00 87.92           C  
ATOM   4339  HA  ALA A 288     -13.681   5.016  24.115  1.00 87.92           H  
ATOM   4340  C   ALA A 288     -14.231   3.393  22.848  1.00 87.92           C  
ATOM   4341  CB  ALA A 288     -15.540   4.230  24.847  1.00 87.92           C  
ATOM   4342  HB1 ALA A 288     -15.059   3.461  25.452  1.00 87.92           H  
ATOM   4343  HB2 ALA A 288     -15.746   5.097  25.475  1.00 87.92           H  
ATOM   4344  HB3 ALA A 288     -16.475   3.834  24.452  1.00 87.92           H  
ATOM   4345  O   ALA A 288     -13.277   2.704  23.195  1.00 87.92           O  
ATOM   4346  N   GLN A 289     -14.953   3.104  21.762  1.00 88.87           N  
ATOM   4347  H   GLN A 289     -15.586   3.803  21.400  1.00 88.87           H  
ATOM   4348  CA  GLN A 289     -14.743   1.912  20.933  1.00 88.87           C  
ATOM   4349  HA  GLN A 289     -14.474   1.070  21.570  1.00 88.87           H  
ATOM   4350  C   GLN A 289     -13.606   2.093  19.925  1.00 88.87           C  
ATOM   4351  CB  GLN A 289     -16.036   1.565  20.177  1.00 88.87           C  
ATOM   4352  HB2 GLN A 289     -15.836   0.724  19.514  1.00 88.87           H  
ATOM   4353  HB3 GLN A 289     -16.338   2.414  19.563  1.00 88.87           H  
ATOM   4354  O   GLN A 289     -12.963   1.116  19.555  1.00 88.87           O  
ATOM   4355  CG  GLN A 289     -17.189   1.175  21.113  1.00 88.87           C  
ATOM   4356  HG2 GLN A 289     -16.881   0.316  21.709  1.00 88.87           H  
ATOM   4357  HG3 GLN A 289     -17.413   2.000  21.788  1.00 88.87           H  
ATOM   4358  CD  GLN A 289     -18.470   0.820  20.363  1.00 88.87           C  
ATOM   4359  NE2 GLN A 289     -19.407   0.166  21.015  1.00 88.87           N  
ATOM   4360 HE21 GLN A 289     -20.237  -0.066  20.489  1.00 88.87           H  
ATOM   4361 HE22 GLN A 289     -19.263  -0.125  21.971  1.00 88.87           H  
ATOM   4362  OE1 GLN A 289     -18.677   1.125  19.199  1.00 88.87           O  
ATOM   4363  N   VAL A 290     -13.359   3.325  19.468  1.00 92.31           N  
ATOM   4364  H   VAL A 290     -13.998   4.057  19.744  1.00 92.31           H  
ATOM   4365  CA  VAL A 290     -12.348   3.614  18.432  1.00 92.31           C  
ATOM   4366  HA  VAL A 290     -11.946   2.668  18.071  1.00 92.31           H  
ATOM   4367  C   VAL A 290     -11.125   4.376  18.959  1.00 92.31           C  
ATOM   4368  CB  VAL A 290     -12.985   4.296  17.207  1.00 92.31           C  
ATOM   4369  HB  VAL A 290     -12.221   4.384  16.435  1.00 92.31           H  
ATOM   4370  O   VAL A 290     -10.202   4.665  18.193  1.00 92.31           O  
ATOM   4371  CG1 VAL A 290     -14.142   3.464  16.629  1.00 92.31           C  
ATOM   4372 HG11 VAL A 290     -13.794   2.455  16.408  1.00 92.31           H  
ATOM   4373 HG12 VAL A 290     -14.964   3.408  17.343  1.00 92.31           H  
ATOM   4374 HG13 VAL A 290     -14.512   3.932  15.716  1.00 92.31           H  
ATOM   4375  CG2 VAL A 290     -13.509   5.702  17.512  1.00 92.31           C  
ATOM   4376 HG21 VAL A 290     -13.803   6.194  16.585  1.00 92.31           H  
ATOM   4377 HG22 VAL A 290     -12.736   6.296  17.999  1.00 92.31           H  
ATOM   4378 HG23 VAL A 290     -14.378   5.654  18.169  1.00 92.31           H  
ATOM   4379  N   ALA A 291     -11.092   4.702  20.256  1.00 91.14           N  
ATOM   4380  H   ALA A 291     -11.908   4.492  20.813  1.00 91.14           H  
ATOM   4381  CA  ALA A 291     -10.050   5.523  20.875  1.00 91.14           C  
ATOM   4382  HA  ALA A 291     -10.093   6.521  20.440  1.00 91.14           H  
ATOM   4383  C   ALA A 291      -8.626   4.986  20.654  1.00 91.14           C  
ATOM   4384  CB  ALA A 291     -10.340   5.648  22.376  1.00 91.14           C  
ATOM   4385  HB1 ALA A 291     -10.405   4.661  22.835  1.00 91.14           H  
ATOM   4386  HB2 ALA A 291     -11.277   6.182  22.535  1.00 91.14           H  
ATOM   4387  HB3 ALA A 291      -9.545   6.218  22.856  1.00 91.14           H  
ATOM   4388  O   ALA A 291      -7.738   5.763  20.304  1.00 91.14           O  
ATOM   4389  N   SER A 292      -8.391   3.677  20.816  1.00 91.71           N  
ATOM   4390  H   SER A 292      -9.164   3.061  21.025  1.00 91.71           H  
ATOM   4391  CA  SER A 292      -7.059   3.070  20.638  1.00 91.71           C  
ATOM   4392  HA  SER A 292      -6.359   3.551  21.321  1.00 91.71           H  
ATOM   4393  C   SER A 292      -6.529   3.273  19.215  1.00 91.71           C  
ATOM   4394  CB  SER A 292      -7.093   1.569  20.966  1.00 91.71           C  
ATOM   4395  HB2 SER A 292      -6.111   1.137  20.777  1.00 91.71           H  
ATOM   4396  HB3 SER A 292      -7.342   1.430  22.019  1.00 91.71           H  
ATOM   4397  O   SER A 292      -5.398   3.728  19.024  1.00 91.71           O  
ATOM   4398  OG  SER A 292      -8.059   0.915  20.167  1.00 91.71           O  
ATOM   4399  HG  SER A 292      -7.786   0.008  20.008  1.00 91.71           H  
ATOM   4400  N   THR A 293      -7.372   3.020  18.212  1.00 93.86           N  
ATOM   4401  H   THR A 293      -8.242   2.561  18.438  1.00 93.86           H  
ATOM   4402  CA  THR A 293      -7.045   3.215  16.798  1.00 93.86           C  
ATOM   4403  HA  THR A 293      -6.135   2.658  16.573  1.00 93.86           H  
ATOM   4404  C   THR A 293      -6.783   4.690  16.484  1.00 93.86           C  
ATOM   4405  CB  THR A 293      -8.177   2.678  15.908  1.00 93.86           C  
ATOM   4406  HB  THR A 293      -9.052   3.319  16.010  1.00 93.86           H  
ATOM   4407  O   THR A 293      -5.788   5.010  15.834  1.00 93.86           O  
ATOM   4408  CG2 THR A 293      -7.770   2.614  14.442  1.00 93.86           C  
ATOM   4409 HG21 THR A 293      -8.579   2.178  13.857  1.00 93.86           H  
ATOM   4410 HG22 THR A 293      -7.550   3.612  14.062  1.00 93.86           H  
ATOM   4411 HG23 THR A 293      -6.889   1.978  14.352  1.00 93.86           H  
ATOM   4412  OG1 THR A 293      -8.539   1.366  16.269  1.00 93.86           O  
ATOM   4413  HG1 THR A 293      -7.835   0.760  16.027  1.00 93.86           H  
ATOM   4414  N   LEU A 294      -7.615   5.614  16.980  1.00 94.86           N  
ATOM   4415  H   LEU A 294      -8.409   5.303  17.522  1.00 94.86           H  
ATOM   4416  CA  LEU A 294      -7.426   7.056  16.762  1.00 94.86           C  
ATOM   4417  HA  LEU A 294      -7.311   7.240  15.694  1.00 94.86           H  
ATOM   4418  C   LEU A 294      -6.158   7.593  17.439  1.00 94.86           C  
ATOM   4419  CB  LEU A 294      -8.650   7.826  17.276  1.00 94.86           C  
ATOM   4420  HB2 LEU A 294      -8.424   8.892  17.246  1.00 94.86           H  
ATOM   4421  HB3 LEU A 294      -8.815   7.552  18.318  1.00 94.86           H  
ATOM   4422  O   LEU A 294      -5.454   8.425  16.861  1.00 94.86           O  
ATOM   4423  CG  LEU A 294      -9.947   7.591  16.487  1.00 94.86           C  
ATOM   4424  HG  LEU A 294     -10.200   6.530  16.475  1.00 94.86           H  
ATOM   4425  CD1 LEU A 294     -11.059   8.359  17.184  1.00 94.86           C  
ATOM   4426 HD11 LEU A 294     -12.004   8.179  16.672  1.00 94.86           H  
ATOM   4427 HD12 LEU A 294     -10.848   9.428  17.177  1.00 94.86           H  
ATOM   4428 HD13 LEU A 294     -11.134   8.012  18.214  1.00 94.86           H  
ATOM   4429  CD2 LEU A 294      -9.879   8.089  15.045  1.00 94.86           C  
ATOM   4430 HD21 LEU A 294      -9.626   9.149  15.027  1.00 94.86           H  
ATOM   4431 HD22 LEU A 294     -10.851   7.954  14.570  1.00 94.86           H  
ATOM   4432 HD23 LEU A 294      -9.142   7.516  14.482  1.00 94.86           H  
ATOM   4433  N   MET A 295      -5.828   7.097  18.633  1.00 94.63           N  
ATOM   4434  H   MET A 295      -6.465   6.453  19.079  1.00 94.63           H  
ATOM   4435  CA  MET A 295      -4.574   7.418  19.317  1.00 94.63           C  
ATOM   4436  HA  MET A 295      -4.493   8.501  19.417  1.00 94.63           H  
ATOM   4437  C   MET A 295      -3.362   6.957  18.505  1.00 94.63           C  
ATOM   4438  CB  MET A 295      -4.559   6.783  20.715  1.00 94.63           C  
ATOM   4439  HB2 MET A 295      -4.929   5.759  20.661  1.00 94.63           H  
ATOM   4440  HB3 MET A 295      -3.535   6.744  21.086  1.00 94.63           H  
ATOM   4441  O   MET A 295      -2.381   7.696  18.402  1.00 94.63           O  
ATOM   4442  CG  MET A 295      -5.414   7.574  21.712  1.00 94.63           C  
ATOM   4443  HG2 MET A 295      -5.448   7.024  22.652  1.00 94.63           H  
ATOM   4444  HG3 MET A 295      -6.433   7.637  21.331  1.00 94.63           H  
ATOM   4445  SD  MET A 295      -4.842   9.266  22.057  1.00 94.63           S  
ATOM   4446  CE  MET A 295      -3.265   8.925  22.881  1.00 94.63           C  
ATOM   4447  HE1 MET A 295      -2.564   8.478  22.176  1.00 94.63           H  
ATOM   4448  HE2 MET A 295      -2.846   9.858  23.259  1.00 94.63           H  
ATOM   4449  HE3 MET A 295      -3.429   8.243  23.716  1.00 94.63           H  
ATOM   4450  N   LEU A 296      -3.441   5.786  17.865  1.00 95.23           N  
ATOM   4451  H   LEU A 296      -4.250   5.200  18.012  1.00 95.23           H  
ATOM   4452  CA  LEU A 296      -2.386   5.320  16.970  1.00 95.23           C  
ATOM   4453  HA  LEU A 296      -1.446   5.423  17.512  1.00 95.23           H  
ATOM   4454  C   LEU A 296      -2.272   6.185  15.704  1.00 95.23           C  
ATOM   4455  CB  LEU A 296      -2.597   3.833  16.648  1.00 95.23           C  
ATOM   4456  HB2 LEU A 296      -2.625   3.271  17.581  1.00 95.23           H  
ATOM   4457  HB3 LEU A 296      -3.556   3.705  16.146  1.00 95.23           H  
ATOM   4458  O   LEU A 296      -1.160   6.546  15.325  1.00 95.23           O  
ATOM   4459  CG  LEU A 296      -1.491   3.259  15.746  1.00 95.23           C  
ATOM   4460  HG  LEU A 296      -1.514   3.759  14.778  1.00 95.23           H  
ATOM   4461  CD1 LEU A 296      -0.097   3.419  16.361  1.00 95.23           C  
ATOM   4462 HD11 LEU A 296      -0.058   2.943  17.341  1.00 95.23           H  
ATOM   4463 HD12 LEU A 296       0.642   2.969  15.698  1.00 95.23           H  
ATOM   4464 HD13 LEU A 296       0.164   4.474  16.445  1.00 95.23           H  
ATOM   4465  CD2 LEU A 296      -1.734   1.773  15.516  1.00 95.23           C  
ATOM   4466 HD21 LEU A 296      -2.759   1.626  15.175  1.00 95.23           H  
ATOM   4467 HD22 LEU A 296      -1.580   1.217  16.441  1.00 95.23           H  
ATOM   4468 HD23 LEU A 296      -1.051   1.413  14.746  1.00 95.23           H  
ATOM   4469  N   ILE A 297      -3.388   6.593  15.091  1.00 96.16           N  
ATOM   4470  H   ILE A 297      -4.273   6.233  15.420  1.00 96.16           H  
ATOM   4471  CA  ILE A 297      -3.371   7.550  13.968  1.00 96.16           C  
ATOM   4472  HA  ILE A 297      -2.755   7.134  13.170  1.00 96.16           H  
ATOM   4473  C   ILE A 297      -2.708   8.865  14.404  1.00 96.16           C  
ATOM   4474  CB  ILE A 297      -4.796   7.784  13.406  1.00 96.16           C  
ATOM   4475  HB  ILE A 297      -5.454   8.072  14.226  1.00 96.16           H  
ATOM   4476  O   ILE A 297      -1.864   9.404  13.687  1.00 96.16           O  
ATOM   4477  CG1 ILE A 297      -5.347   6.489  12.767  1.00 96.16           C  
ATOM   4478 HG12 ILE A 297      -5.265   5.673  13.484  1.00 96.16           H  
ATOM   4479 HG13 ILE A 297      -4.744   6.220  11.899  1.00 96.16           H  
ATOM   4480  CG2 ILE A 297      -4.796   8.928  12.372  1.00 96.16           C  
ATOM   4481 HG21 ILE A 297      -4.545   9.876  12.847  1.00 96.16           H  
ATOM   4482 HG22 ILE A 297      -4.086   8.717  11.572  1.00 96.16           H  
ATOM   4483 HG23 ILE A 297      -5.786   9.049  11.932  1.00 96.16           H  
ATOM   4484  CD1 ILE A 297      -6.816   6.558  12.332  1.00 96.16           C  
ATOM   4485 HD11 ILE A 297      -6.939   7.223  11.477  1.00 96.16           H  
ATOM   4486 HD12 ILE A 297      -7.150   5.562  12.040  1.00 96.16           H  
ATOM   4487 HD13 ILE A 297      -7.429   6.906  13.164  1.00 96.16           H  
ATOM   4488  N   SER A 298      -3.034   9.375  15.597  1.00 95.68           N  
ATOM   4489  H   SER A 298      -3.753   8.909  16.132  1.00 95.68           H  
ATOM   4490  CA  SER A 298      -2.393  10.573  16.156  1.00 95.68           C  
ATOM   4491  HA  SER A 298      -2.556  11.402  15.467  1.00 95.68           H  
ATOM   4492  C   SER A 298      -0.883  10.387  16.317  1.00 95.68           C  
ATOM   4493  CB  SER A 298      -3.010  10.936  17.510  1.00 95.68           C  
ATOM   4494  HB2 SER A 298      -4.097  10.930  17.433  1.00 95.68           H  
ATOM   4495  HB3 SER A 298      -2.712  10.207  18.263  1.00 95.68           H  
ATOM   4496  O   SER A 298      -0.115  11.259  15.911  1.00 95.68           O  
ATOM   4497  OG  SER A 298      -2.577  12.228  17.907  1.00 95.68           O  
ATOM   4498  HG  SER A 298      -3.098  12.857  17.404  1.00 95.68           H  
ATOM   4499  N   LYS A 299      -0.449   9.236  16.847  1.00 94.74           N  
ATOM   4500  H   LYS A 299      -1.138   8.570  17.165  1.00 94.74           H  
ATOM   4501  CA  LYS A 299       0.969   8.890  16.995  1.00 94.74           C  
ATOM   4502  HA  LYS A 299       1.463   9.666  17.581  1.00 94.74           H  
ATOM   4503  C   LYS A 299       1.689   8.857  15.646  1.00 94.74           C  
ATOM   4504  CB  LYS A 299       1.093   7.558  17.752  1.00 94.74           C  
ATOM   4505  HB2 LYS A 299       0.692   6.746  17.145  1.00 94.74           H  
ATOM   4506  HB3 LYS A 299       0.525   7.618  18.680  1.00 94.74           H  
ATOM   4507  O   LYS A 299       2.737   9.476  15.515  1.00 94.74           O  
ATOM   4508  CG  LYS A 299       2.560   7.267  18.083  1.00 94.74           C  
ATOM   4509  HG2 LYS A 299       3.133   7.191  17.160  1.00 94.74           H  
ATOM   4510  HG3 LYS A 299       2.951   8.095  18.675  1.00 94.74           H  
ATOM   4511  CD  LYS A 299       2.738   5.969  18.874  1.00 94.74           C  
ATOM   4512  HD2 LYS A 299       2.219   6.050  19.829  1.00 94.74           H  
ATOM   4513  HD3 LYS A 299       2.337   5.134  18.300  1.00 94.74           H  
ATOM   4514  CE  LYS A 299       4.242   5.782  19.098  1.00 94.74           C  
ATOM   4515  HE2 LYS A 299       4.732   5.732  18.126  1.00 94.74           H  
ATOM   4516  HE3 LYS A 299       4.634   6.675  19.585  1.00 94.74           H  
ATOM   4517  NZ  LYS A 299       4.545   4.569  19.897  1.00 94.74           N  
ATOM   4518  HZ1 LYS A 299       4.130   4.635  20.815  1.00 94.74           H  
ATOM   4519  HZ2 LYS A 299       5.546   4.487  20.003  1.00 94.74           H  
ATOM   4520  HZ3 LYS A 299       4.209   3.741  19.426  1.00 94.74           H  
ATOM   4521  N   ILE A 300       1.102   8.232  14.623  1.00 95.25           N  
ATOM   4522  H   ILE A 300       0.240   7.735  14.796  1.00 95.25           H  
ATOM   4523  CA  ILE A 300       1.690   8.196  13.274  1.00 95.25           C  
ATOM   4524  HA  ILE A 300       2.694   7.781  13.356  1.00 95.25           H  
ATOM   4525  C   ILE A 300       1.868   9.609  12.710  1.00 95.25           C  
ATOM   4526  CB  ILE A 300       0.876   7.281  12.331  1.00 95.25           C  
ATOM   4527  HB  ILE A 300      -0.172   7.579  12.383  1.00 95.25           H  
ATOM   4528  O   ILE A 300       2.952   9.919  12.227  1.00 95.25           O  
ATOM   4529  CG1 ILE A 300       1.006   5.810  12.788  1.00 95.25           C  
ATOM   4530 HG12 ILE A 300       2.021   5.457  12.602  1.00 95.25           H  
ATOM   4531 HG13 ILE A 300       0.824   5.736  13.860  1.00 95.25           H  
ATOM   4532  CG2 ILE A 300       1.346   7.407  10.868  1.00 95.25           C  
ATOM   4533 HG21 ILE A 300       2.387   7.098  10.771  1.00 95.25           H  
ATOM   4534 HG22 ILE A 300       1.242   8.429  10.504  1.00 95.25           H  
ATOM   4535 HG23 ILE A 300       0.740   6.780  10.215  1.00 95.25           H  
ATOM   4536  CD1 ILE A 300       0.021   4.869  12.092  1.00 95.25           C  
ATOM   4537 HD11 ILE A 300       0.080   3.886  12.559  1.00 95.25           H  
ATOM   4538 HD12 ILE A 300       0.265   4.761  11.035  1.00 95.25           H  
ATOM   4539 HD13 ILE A 300      -0.991   5.260  12.200  1.00 95.25           H  
ATOM   4540  N   ASN A 301       0.873  10.495  12.834  1.00 93.01           N  
ATOM   4541  H   ASN A 301       0.001  10.184  13.237  1.00 93.01           H  
ATOM   4542  CA  ASN A 301       1.013  11.889  12.384  1.00 93.01           C  
ATOM   4543  HA  ASN A 301       1.293  11.903  11.331  1.00 93.01           H  
ATOM   4544  C   ASN A 301       2.120  12.652  13.143  1.00 93.01           C  
ATOM   4545  CB  ASN A 301      -0.321  12.637  12.550  1.00 93.01           C  
ATOM   4546  HB2 ASN A 301      -0.693  12.503  13.566  1.00 93.01           H  
ATOM   4547  HB3 ASN A 301      -0.134  13.700  12.403  1.00 93.01           H  
ATOM   4548  O   ASN A 301       2.784  13.509  12.567  1.00 93.01           O  
ATOM   4549  CG  ASN A 301      -1.400  12.256  11.553  1.00 93.01           C  
ATOM   4550  ND2 ASN A 301      -2.407  11.543  11.979  1.00 93.01           N  
ATOM   4551 HD21 ASN A 301      -2.281  11.006  12.825  1.00 93.01           H  
ATOM   4552 HD22 ASN A 301      -3.070  11.230  11.285  1.00 93.01           H  
ATOM   4553  OD1 ASN A 301      -1.439  12.679  10.412  1.00 93.01           O  
ATOM   4554  N   LYS A 302       2.310  12.376  14.441  1.00 92.44           N  
ATOM   4555  H   LYS A 302       1.728  11.667  14.865  1.00 92.44           H  
ATOM   4556  CA  LYS A 302       3.322  13.047  15.279  1.00 92.44           C  
ATOM   4557  HA  LYS A 302       3.354  14.108  15.033  1.00 92.44           H  
ATOM   4558  C   LYS A 302       4.739  12.526  15.046  1.00 92.44           C  
ATOM   4559  CB  LYS A 302       2.965  12.878  16.761  1.00 92.44           C  
ATOM   4560  HB2 LYS A 302       2.751  11.829  16.963  1.00 92.44           H  
ATOM   4561  HB3 LYS A 302       3.826  13.164  17.364  1.00 92.44           H  
ATOM   4562  O   LYS A 302       5.691  13.307  15.097  1.00 92.44           O  
ATOM   4563  CG  LYS A 302       1.773  13.748  17.178  1.00 92.44           C  
ATOM   4564  HG2 LYS A 302       2.030  14.799  17.045  1.00 92.44           H  
ATOM   4565  HG3 LYS A 302       0.904  13.518  16.562  1.00 92.44           H  
ATOM   4566  CD  LYS A 302       1.443  13.485  18.650  1.00 92.44           C  
ATOM   4567  HD2 LYS A 302       2.310  13.738  19.260  1.00 92.44           H  
ATOM   4568  HD3 LYS A 302       1.217  12.426  18.776  1.00 92.44           H  
ATOM   4569  CE  LYS A 302       0.236  14.320  19.082  1.00 92.44           C  
ATOM   4570  HE2 LYS A 302       0.461  15.373  18.910  1.00 92.44           H  
ATOM   4571  HE3 LYS A 302      -0.611  14.043  18.456  1.00 92.44           H  
ATOM   4572  NZ  LYS A 302      -0.086  14.083  20.510  1.00 92.44           N  
ATOM   4573  HZ1 LYS A 302      -0.875  14.643  20.799  1.00 92.44           H  
ATOM   4574  HZ2 LYS A 302       0.709  14.305  21.092  1.00 92.44           H  
ATOM   4575  HZ3 LYS A 302      -0.320  13.110  20.647  1.00 92.44           H  
ATOM   4576  N   ASP A 303       4.874  11.230  14.790  1.00 91.89           N  
ATOM   4577  H   ASP A 303       4.046  10.657  14.861  1.00 91.89           H  
ATOM   4578  CA  ASP A 303       6.167  10.550  14.834  1.00 91.89           C  
ATOM   4579  HA  ASP A 303       6.913  11.219  15.264  1.00 91.89           H  
ATOM   4580  C   ASP A 303       6.678  10.146  13.445  1.00 91.89           C  
ATOM   4581  CB  ASP A 303       6.080   9.330  15.770  1.00 91.89           C  
ATOM   4582  HB2 ASP A 303       7.039   8.813  15.750  1.00 91.89           H  
ATOM   4583  HB3 ASP A 303       5.328   8.642  15.383  1.00 91.89           H  
ATOM   4584  O   ASP A 303       7.893  10.051  13.267  1.00 91.89           O  
ATOM   4585  CG  ASP A 303       5.753   9.664  17.236  1.00 91.89           C  
ATOM   4586  OD1 ASP A 303       5.872  10.850  17.624  1.00 91.89           O  
ATOM   4587  OD2 ASP A 303       5.392   8.716  17.976  1.00 91.89           O  
ATOM   4588  N   HIS A 304       5.799   9.934  12.459  1.00 92.73           N  
ATOM   4589  H   HIS A 304       4.818  10.076  12.651  1.00 92.73           H  
ATOM   4590  CA  HIS A 304       6.152   9.296  11.183  1.00 92.73           C  
ATOM   4591  HA  HIS A 304       7.236   9.227  11.098  1.00 92.73           H  
ATOM   4592  C   HIS A 304       5.688  10.078   9.944  1.00 92.73           C  
ATOM   4593  CB  HIS A 304       5.608   7.858  11.174  1.00 92.73           C  
ATOM   4594  HB2 HIS A 304       4.518   7.888  11.165  1.00 92.73           H  
ATOM   4595  HB3 HIS A 304       5.936   7.370  10.256  1.00 92.73           H  
ATOM   4596  O   HIS A 304       6.515  10.401   9.096  1.00 92.73           O  
ATOM   4597  CG  HIS A 304       6.065   7.017  12.341  1.00 92.73           C  
ATOM   4598  CD2 HIS A 304       5.269   6.368  13.245  1.00 92.73           C  
ATOM   4599  HD2 HIS A 304       4.189   6.334  13.229  1.00 92.73           H  
ATOM   4600  ND1 HIS A 304       7.368   6.784  12.715  1.00 92.73           N  
ATOM   4601  HD1 HIS A 304       8.189   7.112  12.228  1.00 92.73           H  
ATOM   4602  CE1 HIS A 304       7.353   6.037  13.832  1.00 92.73           C  
ATOM   4603  HE1 HIS A 304       8.230   5.695  14.361  1.00 92.73           H  
ATOM   4604  NE2 HIS A 304       6.091   5.748  14.190  1.00 92.73           N  
ATOM   4605  N   ASP A 305       4.402  10.425   9.832  1.00 91.52           N  
ATOM   4606  H   ASP A 305       3.775  10.185  10.586  1.00 91.52           H  
ATOM   4607  CA  ASP A 305       3.837  11.129   8.666  1.00 91.52           C  
ATOM   4608  HA  ASP A 305       4.368  10.780   7.781  1.00 91.52           H  
ATOM   4609  C   ASP A 305       4.073  12.643   8.755  1.00 91.52           C  
ATOM   4610  CB  ASP A 305       2.356  10.763   8.472  1.00 91.52           C  
ATOM   4611  HB2 ASP A 305       2.255   9.682   8.566  1.00 91.52           H  
ATOM   4612  HB3 ASP A 305       1.765  11.220   9.266  1.00 91.52           H  
ATOM   4613  O   ASP A 305       3.150  13.439   8.945  1.00 91.52           O  
ATOM   4614  CG  ASP A 305       1.788  11.175   7.097  1.00 91.52           C  
ATOM   4615  OD1 ASP A 305       2.567  11.286   6.126  1.00 91.52           O  
ATOM   4616  OD2 ASP A 305       0.540  11.271   6.961  1.00 91.52           O  
ATOM   4617  N   ARG A 306       5.348  13.033   8.667  1.00 87.69           N  
ATOM   4618  H   ARG A 306       6.041  12.315   8.509  1.00 87.69           H  
ATOM   4619  CA  ARG A 306       5.800  14.422   8.747  1.00 87.69           C  
ATOM   4620  HA  ARG A 306       4.930  15.077   8.797  1.00 87.69           H  
ATOM   4621  C   ARG A 306       6.604  14.816   7.520  1.00 87.69           C  
ATOM   4622  CB  ARG A 306       6.643  14.647   9.997  1.00 87.69           C  
ATOM   4623  HB2 ARG A 306       7.534  14.020   9.966  1.00 87.69           H  
ATOM   4624  HB3 ARG A 306       6.918  15.701   9.964  1.00 87.69           H  
ATOM   4625  O   ARG A 306       7.403  14.038   7.018  1.00 87.69           O  
ATOM   4626  CG  ARG A 306       5.895  14.440  11.311  1.00 87.69           C  
ATOM   4627  HG2 ARG A 306       5.441  13.449  11.332  1.00 87.69           H  
ATOM   4628  HG3 ARG A 306       5.099  15.182  11.379  1.00 87.69           H  
ATOM   4629  CD  ARG A 306       6.804  14.571  12.534  1.00 87.69           C  
ATOM   4630  HD2 ARG A 306       6.128  14.718  13.377  1.00 87.69           H  
ATOM   4631  HD3 ARG A 306       7.357  13.641  12.667  1.00 87.69           H  
ATOM   4632  NE  ARG A 306       7.742  15.711  12.519  1.00 87.69           N  
ATOM   4633  HE  ARG A 306       7.998  16.126  11.635  1.00 87.69           H  
ATOM   4634  NH1 ARG A 306       8.283  15.579  14.737  1.00 87.69           N  
ATOM   4635 HH11 ARG A 306       8.755  15.959  15.545  1.00 87.69           H  
ATOM   4636 HH12 ARG A 306       7.609  14.832  14.832  1.00 87.69           H  
ATOM   4637  NH2 ARG A 306       9.158  17.205  13.494  1.00 87.69           N  
ATOM   4638 HH21 ARG A 306       9.502  17.426  12.571  1.00 87.69           H  
ATOM   4639 HH22 ARG A 306       9.733  17.511  14.266  1.00 87.69           H  
ATOM   4640  CZ  ARG A 306       8.386  16.167  13.576  1.00 87.69           C  
ATOM   4641  N   THR A 307       6.438  16.059   7.082  1.00 82.62           N  
ATOM   4642  H   THR A 307       5.821  16.682   7.584  1.00 82.62           H  
ATOM   4643  CA  THR A 307       7.128  16.602   5.902  1.00 82.62           C  
ATOM   4644  HA  THR A 307       6.989  15.923   5.061  1.00 82.62           H  
ATOM   4645  C   THR A 307       8.637  16.752   6.095  1.00 82.62           C  
ATOM   4646  CB  THR A 307       6.543  17.971   5.530  1.00 82.62           C  
ATOM   4647  HB  THR A 307       7.144  18.427   4.743  1.00 82.62           H  
ATOM   4648  O   THR A 307       9.365  16.791   5.113  1.00 82.62           O  
ATOM   4649  CG2 THR A 307       5.099  17.859   5.040  1.00 82.62           C  
ATOM   4650 HG21 THR A 307       5.058  17.199   4.173  1.00 82.62           H  
ATOM   4651 HG22 THR A 307       4.744  18.847   4.747  1.00 82.62           H  
ATOM   4652 HG23 THR A 307       4.456  17.466   5.827  1.00 82.62           H  
ATOM   4653  OG1 THR A 307       6.524  18.816   6.661  1.00 82.62           O  
ATOM   4654  HG1 THR A 307       7.415  19.148   6.792  1.00 82.62           H  
ATOM   4655  N   ASP A 308       9.112  16.853   7.339  1.00 84.57           N  
ATOM   4656  H   ASP A 308       8.476  16.802   8.122  1.00 84.57           H  
ATOM   4657  CA  ASP A 308      10.535  16.958   7.679  1.00 84.57           C  
ATOM   4658  HA  ASP A 308      11.048  17.468   6.863  1.00 84.57           H  
ATOM   4659  C   ASP A 308      11.233  15.596   7.830  1.00 84.57           C  
ATOM   4660  CB  ASP A 308      10.703  17.830   8.937  1.00 84.57           C  
ATOM   4661  HB2 ASP A 308      10.244  18.801   8.751  1.00 84.57           H  
ATOM   4662  HB3 ASP A 308      11.766  17.998   9.104  1.00 84.57           H  
ATOM   4663  O   ASP A 308      12.447  15.549   8.017  1.00 84.57           O  
ATOM   4664  CG  ASP A 308      10.084  17.235  10.208  1.00 84.57           C  
ATOM   4665  OD1 ASP A 308       8.928  16.765  10.170  1.00 84.57           O  
ATOM   4666  OD2 ASP A 308      10.690  17.316  11.296  1.00 84.57           O  
ATOM   4667  N   LYS A 309      10.494  14.480   7.743  1.00 81.33           N  
ATOM   4668  H   LYS A 309       9.519  14.567   7.494  1.00 81.33           H  
ATOM   4669  CA  LYS A 309      11.060  13.131   7.820  1.00 81.33           C  
ATOM   4670  HA  LYS A 309      12.094  13.201   8.158  1.00 81.33           H  
ATOM   4671  C   LYS A 309      11.092  12.472   6.446  1.00 81.33           C  
ATOM   4672  CB  LYS A 309      10.296  12.276   8.840  1.00 81.33           C  
ATOM   4673  HB2 LYS A 309       9.226  12.312   8.635  1.00 81.33           H  
ATOM   4674  HB3 LYS A 309      10.629  11.244   8.732  1.00 81.33           H  
ATOM   4675  O   LYS A 309      10.063  12.314   5.800  1.00 81.33           O  
ATOM   4676  CG  LYS A 309      10.576  12.745  10.276  1.00 81.33           C  
ATOM   4677  HG2 LYS A 309      11.647  12.909  10.394  1.00 81.33           H  
ATOM   4678  HG3 LYS A 309      10.053  13.682  10.470  1.00 81.33           H  
ATOM   4679  CD  LYS A 309      10.133  11.682  11.286  1.00 81.33           C  
ATOM   4680  HD2 LYS A 309       9.050  11.570  11.247  1.00 81.33           H  
ATOM   4681  HD3 LYS A 309      10.596  10.731  11.022  1.00 81.33           H  
ATOM   4682  CE  LYS A 309      10.578  12.093  12.692  1.00 81.33           C  
ATOM   4683  HE2 LYS A 309       9.985  12.953  13.004  1.00 81.33           H  
ATOM   4684  HE3 LYS A 309      11.622  12.401  12.650  1.00 81.33           H  
ATOM   4685  NZ  LYS A 309      10.419  10.972  13.647  1.00 81.33           N  
ATOM   4686  HZ1 LYS A 309      11.006  10.194  13.380  1.00 81.33           H  
ATOM   4687  HZ2 LYS A 309       9.466  10.637  13.619  1.00 81.33           H  
ATOM   4688  HZ3 LYS A 309      10.638  11.248  14.593  1.00 81.33           H  
ATOM   4689  N   ALA A 310      12.281  12.025   6.046  1.00 83.87           N  
ATOM   4690  H   ALA A 310      13.099  12.265   6.588  1.00 83.87           H  
ATOM   4691  CA  ALA A 310      12.469  11.248   4.821  1.00 83.87           C  
ATOM   4692  HA  ALA A 310      11.856  11.683   4.031  1.00 83.87           H  
ATOM   4693  C   ALA A 310      12.035   9.776   4.966  1.00 83.87           C  
ATOM   4694  CB  ALA A 310      13.938  11.366   4.399  1.00 83.87           C  
ATOM   4695  HB1 ALA A 310      14.586  10.923   5.155  1.00 83.87           H  
ATOM   4696  HB2 ALA A 310      14.087  10.834   3.460  1.00 83.87           H  
ATOM   4697  HB3 ALA A 310      14.205  12.413   4.254  1.00 83.87           H  
ATOM   4698  O   ALA A 310      11.783   9.119   3.962  1.00 83.87           O  
ATOM   4699  N   ASP A 311      11.919   9.257   6.198  1.00 89.54           N  
ATOM   4700  H   ASP A 311      12.117   9.849   6.992  1.00 89.54           H  
ATOM   4701  CA  ASP A 311      11.537   7.861   6.445  1.00 89.54           C  
ATOM   4702  HA  ASP A 311      12.256   7.223   5.931  1.00 89.54           H  
ATOM   4703  C   ASP A 311      10.140   7.547   5.888  1.00 89.54           C  
ATOM   4704  CB  ASP A 311      11.601   7.520   7.949  1.00 89.54           C  
ATOM   4705  HB2 ASP A 311      12.629   7.629   8.295  1.00 89.54           H  
ATOM   4706  HB3 ASP A 311      10.977   8.221   8.503  1.00 89.54           H  
ATOM   4707  O   ASP A 311       9.123   8.040   6.388  1.00 89.54           O  
ATOM   4708  CG  ASP A 311      11.127   6.083   8.240  1.00 89.54           C  
ATOM   4709  OD1 ASP A 311      11.302   5.224   7.349  1.00 89.54           O  
ATOM   4710  OD2 ASP A 311      10.591   5.810   9.339  1.00 89.54           O  
ATOM   4711  N   ARG A 312      10.092   6.663   4.887  1.00 91.23           N  
ATOM   4712  H   ARG A 312      10.971   6.371   4.484  1.00 91.23           H  
ATOM   4713  CA  ARG A 312       8.843   6.133   4.321  1.00 91.23           C  
ATOM   4714  HA  ARG A 312       8.011   6.648   4.800  1.00 91.23           H  
ATOM   4715  C   ARG A 312       8.613   4.652   4.639  1.00 91.23           C  
ATOM   4716  CB  ARG A 312       8.744   6.442   2.812  1.00 91.23           C  
ATOM   4717  HB2 ARG A 312       9.422   5.790   2.261  1.00 91.23           H  
ATOM   4718  HB3 ARG A 312       7.729   6.218   2.485  1.00 91.23           H  
ATOM   4719  O   ARG A 312       7.564   4.130   4.262  1.00 91.23           O  
ATOM   4720  CG  ARG A 312       9.073   7.904   2.455  1.00 91.23           C  
ATOM   4721  HG2 ARG A 312      10.157   7.988   2.383  1.00 91.23           H  
ATOM   4722  HG3 ARG A 312       8.732   8.576   3.243  1.00 91.23           H  
ATOM   4723  CD  ARG A 312       8.480   8.343   1.108  1.00 91.23           C  
ATOM   4724  HD2 ARG A 312       8.399   7.478   0.449  1.00 91.23           H  
ATOM   4725  HD3 ARG A 312       9.174   9.043   0.644  1.00 91.23           H  
ATOM   4726  NE  ARG A 312       7.184   9.025   1.288  1.00 91.23           N  
ATOM   4727  HE  ARG A 312       7.133   9.627   2.097  1.00 91.23           H  
ATOM   4728  NH1 ARG A 312       6.122   8.416  -0.678  1.00 91.23           N  
ATOM   4729 HH11 ARG A 312       6.874   7.780  -0.904  1.00 91.23           H  
ATOM   4730 HH12 ARG A 312       5.255   8.230  -1.160  1.00 91.23           H  
ATOM   4731  NH2 ARG A 312       5.128   9.794   0.711  1.00 91.23           N  
ATOM   4732 HH21 ARG A 312       5.226  10.470   1.455  1.00 91.23           H  
ATOM   4733 HH22 ARG A 312       4.445   9.928  -0.021  1.00 91.23           H  
ATOM   4734  CZ  ARG A 312       6.170   9.061   0.443  1.00 91.23           C  
ATOM   4735  N   PHE A 313       9.508   3.979   5.377  1.00 94.45           N  
ATOM   4736  H   PHE A 313      10.289   4.487   5.769  1.00 94.45           H  
ATOM   4737  CA  PHE A 313       9.401   2.539   5.686  1.00 94.45           C  
ATOM   4738  HA  PHE A 313       9.368   1.985   4.748  1.00 94.45           H  
ATOM   4739  C   PHE A 313       8.113   2.187   6.429  1.00 94.45           C  
ATOM   4740  CB  PHE A 313      10.615   2.057   6.505  1.00 94.45           C  
ATOM   4741  HB2 PHE A 313      11.246   2.899   6.790  1.00 94.45           H  
ATOM   4742  HB3 PHE A 313      10.278   1.600   7.436  1.00 94.45           H  
ATOM   4743  O   PHE A 313       7.493   1.152   6.173  1.00 94.45           O  
ATOM   4744  CG  PHE A 313      11.486   1.064   5.776  1.00 94.45           C  
ATOM   4745  CD1 PHE A 313      11.378  -0.315   6.045  1.00 94.45           C  
ATOM   4746  HD1 PHE A 313      10.679  -0.673   6.786  1.00 94.45           H  
ATOM   4747  CD2 PHE A 313      12.403   1.525   4.814  1.00 94.45           C  
ATOM   4748  HD2 PHE A 313      12.489   2.579   4.597  1.00 94.45           H  
ATOM   4749  CE1 PHE A 313      12.181  -1.230   5.341  1.00 94.45           C  
ATOM   4750  HE1 PHE A 313      12.114  -2.290   5.537  1.00 94.45           H  
ATOM   4751  CE2 PHE A 313      13.192   0.609   4.104  1.00 94.45           C  
ATOM   4752  HE2 PHE A 313      13.877   0.967   3.350  1.00 94.45           H  
ATOM   4753  CZ  PHE A 313      13.076  -0.766   4.361  1.00 94.45           C  
ATOM   4754  HZ  PHE A 313      13.672  -1.465   3.794  1.00 94.45           H  
ATOM   4755  N   TRP A 314       7.660   3.086   7.302  1.00 95.63           N  
ATOM   4756  H   TRP A 314       8.249   3.881   7.503  1.00 95.63           H  
ATOM   4757  CA  TRP A 314       6.435   2.909   8.076  1.00 95.63           C  
ATOM   4758  HA  TRP A 314       6.541   2.021   8.699  1.00 95.63           H  
ATOM   4759  C   TRP A 314       5.201   2.705   7.188  1.00 95.63           C  
ATOM   4760  CB  TRP A 314       6.250   4.122   8.993  1.00 95.63           C  
ATOM   4761  HB2 TRP A 314       7.171   4.316   9.542  1.00 95.63           H  
ATOM   4762  HB3 TRP A 314       5.479   3.889   9.728  1.00 95.63           H  
ATOM   4763  O   TRP A 314       4.261   2.037   7.606  1.00 95.63           O  
ATOM   4764  CG  TRP A 314       5.862   5.382   8.300  1.00 95.63           C  
ATOM   4765  CD1 TRP A 314       6.707   6.352   7.886  1.00 95.63           C  
ATOM   4766  HD1 TRP A 314       7.780   6.348   8.014  1.00 95.63           H  
ATOM   4767  CD2 TRP A 314       4.522   5.823   7.935  1.00 95.63           C  
ATOM   4768  CE2 TRP A 314       4.631   7.099   7.307  1.00 95.63           C  
ATOM   4769  CE3 TRP A 314       3.230   5.266   8.070  1.00 95.63           C  
ATOM   4770  HE3 TRP A 314       3.113   4.304   8.547  1.00 95.63           H  
ATOM   4771  NE1 TRP A 314       5.984   7.379   7.318  1.00 95.63           N  
ATOM   4772  HE1 TRP A 314       6.425   8.234   7.010  1.00 95.63           H  
ATOM   4773  CH2 TRP A 314       2.237   7.210   6.983  1.00 95.63           C  
ATOM   4774  HH2 TRP A 314       1.364   7.748   6.642  1.00 95.63           H  
ATOM   4775  CZ2 TRP A 314       3.508   7.792   6.837  1.00 95.63           C  
ATOM   4776  HZ2 TRP A 314       3.620   8.772   6.398  1.00 95.63           H  
ATOM   4777  CZ3 TRP A 314       2.097   5.951   7.594  1.00 95.63           C  
ATOM   4778  HZ3 TRP A 314       1.115   5.519   7.716  1.00 95.63           H  
ATOM   4779  N   ARG A 315       5.199   3.222   5.949  1.00 96.16           N  
ATOM   4780  H   ARG A 315       6.026   3.710   5.636  1.00 96.16           H  
ATOM   4781  CA  ARG A 315       4.080   3.056   5.008  1.00 96.16           C  
ATOM   4782  HA  ARG A 315       3.153   3.300   5.527  1.00 96.16           H  
ATOM   4783  C   ARG A 315       3.944   1.615   4.519  1.00 96.16           C  
ATOM   4784  CB  ARG A 315       4.235   3.996   3.803  1.00 96.16           C  
ATOM   4785  HB2 ARG A 315       5.139   3.725   3.257  1.00 96.16           H  
ATOM   4786  HB3 ARG A 315       3.385   3.845   3.138  1.00 96.16           H  
ATOM   4787  O   ARG A 315       2.848   1.220   4.145  1.00 96.16           O  
ATOM   4788  CG  ARG A 315       4.304   5.482   4.181  1.00 96.16           C  
ATOM   4789  HG2 ARG A 315       5.130   5.637   4.875  1.00 96.16           H  
ATOM   4790  HG3 ARG A 315       3.375   5.786   4.665  1.00 96.16           H  
ATOM   4791  CD  ARG A 315       4.566   6.352   2.944  1.00 96.16           C  
ATOM   4792  HD2 ARG A 315       5.405   5.928   2.392  1.00 96.16           H  
ATOM   4793  HD3 ARG A 315       4.872   7.346   3.271  1.00 96.16           H  
ATOM   4794  NE  ARG A 315       3.396   6.438   2.044  1.00 96.16           N  
ATOM   4795  HE  ARG A 315       3.291   5.697   1.366  1.00 96.16           H  
ATOM   4796  NH1 ARG A 315       2.551   8.438   2.793  1.00 96.16           N  
ATOM   4797 HH11 ARG A 315       1.818   9.132   2.820  1.00 96.16           H  
ATOM   4798 HH12 ARG A 315       3.259   8.446   3.513  1.00 96.16           H  
ATOM   4799  NH2 ARG A 315       1.513   7.325   1.147  1.00 96.16           N  
ATOM   4800 HH21 ARG A 315       0.726   7.956   1.193  1.00 96.16           H  
ATOM   4801 HH22 ARG A 315       1.456   6.520   0.539  1.00 96.16           H  
ATOM   4802  CZ  ARG A 315       2.495   7.400   1.999  1.00 96.16           C  
ATOM   4803  N   TYR A 316       5.025   0.839   4.540  1.00 97.06           N  
ATOM   4804  H   TYR A 316       5.886   1.248   4.875  1.00 97.06           H  
ATOM   4805  CA  TYR A 316       5.093  -0.534   4.025  1.00 97.06           C  
ATOM   4806  HA  TYR A 316       4.188  -0.758   3.461  1.00 97.06           H  
ATOM   4807  C   TYR A 316       5.202  -1.578   5.143  1.00 97.06           C  
ATOM   4808  CB  TYR A 316       6.283  -0.637   3.061  1.00 97.06           C  
ATOM   4809  HB2 TYR A 316       6.322  -1.646   2.651  1.00 97.06           H  
ATOM   4810  HB3 TYR A 316       7.206  -0.476   3.619  1.00 97.06           H  
ATOM   4811  O   TYR A 316       5.169  -2.781   4.883  1.00 97.06           O  
ATOM   4812  CG  TYR A 316       6.214   0.348   1.912  1.00 97.06           C  
ATOM   4813  CD1 TYR A 316       5.531   0.007   0.730  1.00 97.06           C  
ATOM   4814  HD1 TYR A 316       5.076  -0.968   0.637  1.00 97.06           H  
ATOM   4815  CD2 TYR A 316       6.789   1.626   2.048  1.00 97.06           C  
ATOM   4816  HD2 TYR A 316       7.325   1.888   2.948  1.00 97.06           H  
ATOM   4817  CE1 TYR A 316       5.416   0.947  -0.314  1.00 97.06           C  
ATOM   4818  HE1 TYR A 316       4.871   0.717  -1.217  1.00 97.06           H  
ATOM   4819  CE2 TYR A 316       6.668   2.569   1.014  1.00 97.06           C  
ATOM   4820  HE2 TYR A 316       7.108   3.549   1.121  1.00 97.06           H  
ATOM   4821  OH  TYR A 316       5.816   3.162  -1.139  1.00 97.06           O  
ATOM   4822  HH  TYR A 316       6.178   4.006  -0.859  1.00 97.06           H  
ATOM   4823  CZ  TYR A 316       5.980   2.231  -0.168  1.00 97.06           C  
ATOM   4824  N   CYS A 317       5.322  -1.137   6.400  1.00 95.25           N  
ATOM   4825  H   CYS A 317       5.326  -0.139   6.554  1.00 95.25           H  
ATOM   4826  CA  CYS A 317       5.723  -1.992   7.512  1.00 95.25           C  
ATOM   4827  HA  CYS A 317       6.689  -2.429   7.258  1.00 95.25           H  
ATOM   4828  C   CYS A 317       4.768  -3.165   7.760  1.00 95.25           C  
ATOM   4829  CB  CYS A 317       5.922  -1.133   8.765  1.00 95.25           C  
ATOM   4830  HB2 CYS A 317       6.567  -0.288   8.526  1.00 95.25           H  
ATOM   4831  HB3 CYS A 317       6.403  -1.732   9.538  1.00 95.25           H  
ATOM   4832  O   CYS A 317       5.240  -4.239   8.101  1.00 95.25           O  
ATOM   4833  SG  CYS A 317       4.324  -0.540   9.379  1.00 95.25           S  
ATOM   4834  HG  CYS A 317       4.795   0.251  10.348  1.00 95.25           H  
ATOM   4835  N   ARG A 318       3.458  -3.032   7.516  1.00 94.38           N  
ATOM   4836  H   ARG A 318       3.117  -2.120   7.246  1.00 94.38           H  
ATOM   4837  CA  ARG A 318       2.510  -4.146   7.706  1.00 94.38           C  
ATOM   4838  HA  ARG A 318       2.710  -4.610   8.671  1.00 94.38           H  
ATOM   4839  C   ARG A 318       2.672  -5.276   6.688  1.00 94.38           C  
ATOM   4840  CB  ARG A 318       1.066  -3.643   7.706  1.00 94.38           C  
ATOM   4841  HB2 ARG A 318       0.410  -4.513   7.723  1.00 94.38           H  
ATOM   4842  HB3 ARG A 318       0.876  -3.094   6.784  1.00 94.38           H  
ATOM   4843  O   ARG A 318       2.320  -6.410   6.997  1.00 94.38           O  
ATOM   4844  CG  ARG A 318       0.757  -2.742   8.911  1.00 94.38           C  
ATOM   4845  HG2 ARG A 318       0.997  -1.711   8.653  1.00 94.38           H  
ATOM   4846  HG3 ARG A 318       1.387  -3.033   9.751  1.00 94.38           H  
ATOM   4847  CD  ARG A 318      -0.719  -2.836   9.323  1.00 94.38           C  
ATOM   4848  HD2 ARG A 318      -0.925  -2.058  10.057  1.00 94.38           H  
ATOM   4849  HD3 ARG A 318      -1.338  -2.668   8.442  1.00 94.38           H  
ATOM   4850  NE  ARG A 318      -1.005  -4.148   9.932  1.00 94.38           N  
ATOM   4851  HE  ARG A 318      -0.262  -4.525  10.503  1.00 94.38           H  
ATOM   4852  NH1 ARG A 318      -3.203  -4.450   9.318  1.00 94.38           N  
ATOM   4853 HH11 ARG A 318      -3.256  -3.492   9.000  1.00 94.38           H  
ATOM   4854 HH12 ARG A 318      -3.984  -5.082   9.217  1.00 94.38           H  
ATOM   4855  NH2 ARG A 318      -2.135  -6.045  10.414  1.00 94.38           N  
ATOM   4856 HH21 ARG A 318      -2.985  -6.575  10.548  1.00 94.38           H  
ATOM   4857 HH22 ARG A 318      -1.309  -6.346  10.911  1.00 94.38           H  
ATOM   4858  CZ  ARG A 318      -2.109  -4.863   9.875  1.00 94.38           C  
ATOM   4859  N   CYS A 319       3.211  -4.991   5.500  1.00 94.69           N  
ATOM   4860  H   CYS A 319       3.488  -4.039   5.309  1.00 94.69           H  
ATOM   4861  CA  CYS A 319       3.610  -6.030   4.546  1.00 94.69           C  
ATOM   4862  HA  CYS A 319       2.863  -6.823   4.532  1.00 94.69           H  
ATOM   4863  C   CYS A 319       4.940  -6.686   4.934  1.00 94.69           C  
ATOM   4864  CB  CYS A 319       3.721  -5.429   3.141  1.00 94.69           C  
ATOM   4865  HB2 CYS A 319       4.202  -6.157   2.488  1.00 94.69           H  
ATOM   4866  HB3 CYS A 319       4.327  -4.523   3.174  1.00 94.69           H  
ATOM   4867  O   CYS A 319       5.201  -7.811   4.521  1.00 94.69           O  
ATOM   4868  SG  CYS A 319       2.083  -5.057   2.473  1.00 94.69           S  
ATOM   4869  HG  CYS A 319       2.479  -4.259   1.478  1.00 94.69           H  
ATOM   4870  N   ILE A 320       5.771  -5.991   5.714  1.00 95.52           N  
ATOM   4871  H   ILE A 320       5.495  -5.063   6.001  1.00 95.52           H  
ATOM   4872  CA  ILE A 320       7.010  -6.539   6.269  1.00 95.52           C  
ATOM   4873  HA  ILE A 320       7.467  -7.170   5.507  1.00 95.52           H  
ATOM   4874  C   ILE A 320       6.681  -7.429   7.471  1.00 95.52           C  
ATOM   4875  CB  ILE A 320       8.001  -5.401   6.618  1.00 95.52           C  
ATOM   4876  HB  ILE A 320       7.506  -4.701   7.291  1.00 95.52           H  
ATOM   4877  O   ILE A 320       7.140  -8.562   7.548  1.00 95.52           O  
ATOM   4878  CG1 ILE A 320       8.407  -4.632   5.341  1.00 95.52           C  
ATOM   4879 HG12 ILE A 320       7.511  -4.286   4.825  1.00 95.52           H  
ATOM   4880 HG13 ILE A 320       8.944  -5.301   4.669  1.00 95.52           H  
ATOM   4881  CG2 ILE A 320       9.247  -5.917   7.358  1.00 95.52           C  
ATOM   4882 HG21 ILE A 320       9.887  -6.487   6.685  1.00 95.52           H  
ATOM   4883 HG22 ILE A 320       8.958  -6.530   8.212  1.00 95.52           H  
ATOM   4884 HG23 ILE A 320       9.826  -5.078   7.742  1.00 95.52           H  
ATOM   4885  CD1 ILE A 320       9.274  -3.395   5.603  1.00 95.52           C  
ATOM   4886 HD11 ILE A 320       9.418  -2.855   4.668  1.00 95.52           H  
ATOM   4887 HD12 ILE A 320       8.787  -2.736   6.321  1.00 95.52           H  
ATOM   4888 HD13 ILE A 320      10.252  -3.693   5.982  1.00 95.52           H  
ATOM   4889  N   ASP A 321       5.887  -6.935   8.415  1.00 94.68           N  
ATOM   4890  H   ASP A 321       5.552  -5.988   8.310  1.00 94.68           H  
ATOM   4891  CA  ASP A 321       5.411  -7.675   9.577  1.00 94.68           C  
ATOM   4892  HA  ASP A 321       5.415  -8.739   9.342  1.00 94.68           H  
ATOM   4893  C   ASP A 321       3.987  -7.210   9.940  1.00 94.68           C  
ATOM   4894  CB  ASP A 321       6.382  -7.487  10.748  1.00 94.68           C  
ATOM   4895  HB2 ASP A 321       6.296  -6.475  11.142  1.00 94.68           H  
ATOM   4896  HB3 ASP A 321       7.402  -7.629  10.392  1.00 94.68           H  
ATOM   4897  O   ASP A 321       3.795  -6.053  10.336  1.00 94.68           O  
ATOM   4898  CG  ASP A 321       6.113  -8.472  11.883  1.00 94.68           C  
ATOM   4899  OD1 ASP A 321       4.931  -8.655  12.245  1.00 94.68           O  
ATOM   4900  OD2 ASP A 321       7.118  -9.043  12.373  1.00 94.68           O  
ATOM   4901  N   PRO A 322       2.974  -8.090   9.838  1.00 93.11           N  
ATOM   4902  CA  PRO A 322       1.589  -7.743  10.144  1.00 93.11           C  
ATOM   4903  HA  PRO A 322       1.280  -6.954   9.458  1.00 93.11           H  
ATOM   4904  C   PRO A 322       1.348  -7.267  11.585  1.00 93.11           C  
ATOM   4905  CB  PRO A 322       0.787  -9.013   9.849  1.00 93.11           C  
ATOM   4906  HB2 PRO A 322      -0.210  -8.786   9.472  1.00 93.11           H  
ATOM   4907  HB3 PRO A 322       0.727  -9.628  10.747  1.00 93.11           H  
ATOM   4908  O   PRO A 322       0.299  -6.661  11.835  1.00 93.11           O  
ATOM   4909  CG  PRO A 322       1.630  -9.752   8.815  1.00 93.11           C  
ATOM   4910  HG2 PRO A 322       1.440 -10.825   8.824  1.00 93.11           H  
ATOM   4911  HG3 PRO A 322       1.449  -9.334   7.825  1.00 93.11           H  
ATOM   4912  CD  PRO A 322       3.049  -9.424   9.257  1.00 93.11           C  
ATOM   4913  HD2 PRO A 322       3.379 -10.134  10.015  1.00 93.11           H  
ATOM   4914  HD3 PRO A 322       3.706  -9.457   8.389  1.00 93.11           H  
ATOM   4915  N   GLY A 323       2.283  -7.535  12.508  1.00 94.10           N  
ATOM   4916  H   GLY A 323       3.114  -8.033  12.221  1.00 94.10           H  
ATOM   4917  CA  GLY A 323       2.252  -7.102  13.903  1.00 94.10           C  
ATOM   4918  HA2 GLY A 323       3.029  -7.651  14.435  1.00 94.10           H  
ATOM   4919  HA3 GLY A 323       1.287  -7.350  14.346  1.00 94.10           H  
ATOM   4920  C   GLY A 323       2.520  -5.609  14.107  1.00 94.10           C  
ATOM   4921  O   GLY A 323       2.107  -5.052  15.129  1.00 94.10           O  
ATOM   4922  N   PHE A 324       3.146  -4.925  13.141  1.00 95.90           N  
ATOM   4923  H   PHE A 324       3.443  -5.413  12.308  1.00 95.90           H  
ATOM   4924  CA  PHE A 324       3.277  -3.470  13.191  1.00 95.90           C  
ATOM   4925  HA  PHE A 324       3.655  -3.203  14.178  1.00 95.90           H  
ATOM   4926  C   PHE A 324       1.918  -2.792  13.022  1.00 95.90           C  
ATOM   4927  CB  PHE A 324       4.265  -2.951  12.141  1.00 95.90           C  
ATOM   4928  HB2 PHE A 324       4.216  -1.862  12.135  1.00 95.90           H  
ATOM   4929  HB3 PHE A 324       3.944  -3.297  11.159  1.00 95.90           H  
ATOM   4930  O   PHE A 324       1.103  -3.184  12.185  1.00 95.90           O  
ATOM   4931  CG  PHE A 324       5.715  -3.332  12.370  1.00 95.90           C  
ATOM   4932  CD1 PHE A 324       6.342  -3.087  13.606  1.00 95.90           C  
ATOM   4933  HD1 PHE A 324       5.786  -2.651  14.423  1.00 95.90           H  
ATOM   4934  CD2 PHE A 324       6.459  -3.901  11.324  1.00 95.90           C  
ATOM   4935  HD2 PHE A 324       5.978  -4.123  10.383  1.00 95.90           H  
ATOM   4936  CE1 PHE A 324       7.699  -3.409  13.785  1.00 95.90           C  
ATOM   4937  HE1 PHE A 324       8.188  -3.215  14.728  1.00 95.90           H  
ATOM   4938  CE2 PHE A 324       7.814  -4.225  11.502  1.00 95.90           C
[truncated: 152,937 more chars]
