# Supplementary material for: Using structure prediction of negative sense RNA virus nucleoproteins to assess evolutionary relationships
Source: bioRxiv. 2024 May 22:2024.02.16.580771. Originally published 2024 Feb 17. Preprint. [Version 2] doi: 10.1101/2024.02.16.580771 (PMC10888975; doi:10.1101/2024.02.16.580771)
Supplement: Supplement 2 — Supplementary File 2: Full NSV Dataset NP AlphaFold PDBs (.pdb files) [file media-2.zip › Full NSV Dataset NP AlphaFold PDBs/OFV.pdb]

ATOM      1  N   MET A   1      51.619  -6.396 -25.858  1.00 43.47           N  
ATOM      2  H   MET A   1      51.892  -7.356 -25.700  1.00 43.47           H  
ATOM      3  H2  MET A   1      51.474  -6.276 -26.850  1.00 43.47           H  
ATOM      4  H3  MET A   1      52.350  -5.774 -25.543  1.00 43.47           H  
ATOM      5  CA  MET A   1      50.346  -6.109 -25.165  1.00 43.47           C  
ATOM      6  HA  MET A   1      50.435  -6.331 -24.101  1.00 43.47           H  
ATOM      7  C   MET A   1      49.314  -7.045 -25.764  1.00 43.47           C  
ATOM      8  CB  MET A   1      49.929  -4.637 -25.332  1.00 43.47           C  
ATOM      9  HB2 MET A   1      49.944  -4.364 -26.387  1.00 43.47           H  
ATOM     10  HB3 MET A   1      48.911  -4.521 -24.962  1.00 43.47           H  
ATOM     11  O   MET A   1      49.196  -7.044 -26.982  1.00 43.47           O  
ATOM     12  CG  MET A   1      50.836  -3.682 -24.545  1.00 43.47           C  
ATOM     13  HG2 MET A   1      50.841  -3.984 -23.497  1.00 43.47           H  
ATOM     14  HG3 MET A   1      51.854  -3.745 -24.930  1.00 43.47           H  
ATOM     15  SD  MET A   1      50.297  -1.956 -24.634  1.00 43.47           S  
ATOM     16  CE  MET A   1      51.528  -1.153 -23.570  1.00 43.47           C  
ATOM     17  HE1 MET A   1      51.324  -0.083 -23.528  1.00 43.47           H  
ATOM     18  HE2 MET A   1      51.469  -1.566 -22.563  1.00 43.47           H  
ATOM     19  HE3 MET A   1      52.527  -1.312 -23.975  1.00 43.47           H  
ATOM     20  N   ALA A   2      48.707  -7.920 -24.959  1.00 44.15           N  
ATOM     21  H   ALA A   2      48.792  -7.846 -23.956  1.00 44.15           H  
ATOM     22  CA  ALA A   2      47.765  -8.930 -25.446  1.00 44.15           C  
ATOM     23  HA  ALA A   2      48.230  -9.482 -26.263  1.00 44.15           H  
ATOM     24  C   ALA A   2      46.487  -8.273 -25.994  1.00 44.15           C  
ATOM     25  CB  ALA A   2      47.471  -9.925 -24.316  1.00 44.15           C  
ATOM     26  HB1 ALA A   2      46.797 -10.700 -24.681  1.00 44.15           H  
ATOM     27  HB2 ALA A   2      46.990  -9.415 -23.481  1.00 44.15           H  
ATOM     28  HB3 ALA A   2      48.392 -10.398 -23.978  1.00 44.15           H  
ATOM     29  O   ALA A   2      46.061  -7.228 -25.498  1.00 44.15           O  
ATOM     30  N   ASN A   3      45.921  -8.867 -27.043  1.00 44.62           N  
ATOM     31  H   ASN A   3      46.262  -9.777 -27.318  1.00 44.62           H  
ATOM     32  CA  ASN A   3      44.721  -8.396 -27.719  1.00 44.62           C  
ATOM     33  HA  ASN A   3      44.853  -7.343 -27.967  1.00 44.62           H  
ATOM     34  C   ASN A   3      43.507  -8.593 -26.779  1.00 44.62           C  
ATOM     35  CB  ASN A   3      44.622  -9.200 -29.033  1.00 44.62           C  
ATOM     36  HB2 ASN A   3      45.615  -9.283 -29.476  1.00 44.62           H  
ATOM     37  HB3 ASN A   3      44.275 -10.211 -28.820  1.00 44.62           H  
ATOM     38  O   ASN A   3      43.310  -9.711 -26.306  1.00 44.62           O  
ATOM     39  CG  ASN A   3      43.726  -8.592 -30.093  1.00 44.62           C  
ATOM     40  ND2 ASN A   3      43.758  -9.139 -31.284  1.00 44.62           N  
ATOM     41 HD21 ASN A   3      43.094  -8.801 -31.966  1.00 44.62           H  
ATOM     42 HD22 ASN A   3      44.246 -10.015 -31.408  1.00 44.62           H  
ATOM     43  OD1 ASN A   3      42.995  -7.638 -29.877  1.00 44.62           O  
ATOM     44  N   PRO A   4      42.675  -7.571 -26.491  1.00 55.67           N  
ATOM     45  CA  PRO A   4      41.533  -7.697 -25.570  1.00 55.67           C  
ATOM     46  HA  PRO A   4      41.911  -7.954 -24.581  1.00 55.67           H  
ATOM     47  C   PRO A   4      40.484  -8.748 -25.975  1.00 55.67           C  
ATOM     48  CB  PRO A   4      40.892  -6.305 -25.521  1.00 55.67           C  
ATOM     49  HB2 PRO A   4      40.517  -6.074 -24.524  1.00 55.67           H  
ATOM     50  HB3 PRO A   4      40.084  -6.240 -26.250  1.00 55.67           H  
ATOM     51  O   PRO A   4      39.602  -9.069 -25.188  1.00 55.67           O  
ATOM     52  CG  PRO A   4      42.014  -5.360 -25.937  1.00 55.67           C  
ATOM     53  HG2 PRO A   4      42.618  -5.111 -25.065  1.00 55.67           H  
ATOM     54  HG3 PRO A   4      41.629  -4.455 -26.407  1.00 55.67           H  
ATOM     55  CD  PRO A   4      42.845  -6.190 -26.907  1.00 55.67           C  
ATOM     56  HD2 PRO A   4      43.886  -5.873 -26.847  1.00 55.67           H  
ATOM     57  HD3 PRO A   4      42.463  -6.062 -27.919  1.00 55.67           H  
ATOM     58  N   SER A   5      40.565  -9.265 -27.204  1.00 57.84           N  
ATOM     59  H   SER A   5      41.362  -9.006 -27.768  1.00 57.84           H  
ATOM     60  CA  SER A   5      39.684 -10.298 -27.760  1.00 57.84           C  
ATOM     61  HA  SER A   5      38.683 -10.155 -27.354  1.00 57.84           H  
ATOM     62  C   SER A   5      40.079 -11.739 -27.401  1.00 57.84           C  
ATOM     63  CB  SER A   5      39.594 -10.128 -29.283  1.00 57.84           C  
ATOM     64  HB2 SER A   5      38.992  -9.247 -29.506  1.00 57.84           H  
ATOM     65  HB3 SER A   5      39.098 -10.997 -29.716  1.00 57.84           H  
ATOM     66  O   SER A   5      39.316 -12.650 -27.702  1.00 57.84           O  
ATOM     67  OG  SER A   5      40.874  -9.969 -29.876  1.00 57.84           O  
ATOM     68  HG  SER A   5      41.091  -9.035 -29.918  1.00 57.84           H  
ATOM     69  N   GLU A   6      41.225 -11.958 -26.746  1.00 55.71           N  
ATOM     70  H   GLU A   6      41.832 -11.174 -26.557  1.00 55.71           H  
ATOM     71  CA  GLU A   6      41.724 -13.296 -26.368  1.00 55.71           C  
ATOM     72  HA  GLU A   6      41.133 -14.064 -26.867  1.00 55.71           H  
ATOM     73  C   GLU A   6      41.604 -13.596 -24.865  1.00 55.71           C  
ATOM     74  CB  GLU A   6      43.181 -13.457 -26.834  1.00 55.71           C  
ATOM     75  HB2 GLU A   6      43.760 -12.609 -26.467  1.00 55.71           H  
ATOM     76  HB3 GLU A   6      43.602 -14.370 -26.413  1.00 55.71           H  
ATOM     77  O   GLU A   6      42.100 -14.617 -24.390  1.00 55.71           O  
ATOM     78  CG  GLU A   6      43.302 -13.557 -28.360  1.00 55.71           C  
ATOM     79  HG2 GLU A   6      42.883 -12.658 -28.811  1.00 55.71           H  
ATOM     80  HG3 GLU A   6      42.718 -14.411 -28.702  1.00 55.71           H  
ATOM     81  CD  GLU A   6      44.757 -13.707 -28.831  1.00 55.71           C  
ATOM     82  OE1 GLU A   6      44.941 -14.111 -30.001  1.00 55.71           O  
ATOM     83  OE2 GLU A   6      45.685 -13.327 -28.075  1.00 55.71           O  
ATOM     84  N   ILE A   7      40.970 -12.713 -24.090  1.00 59.56           N  
ATOM     85  H   ILE A   7      40.509 -11.926 -24.523  1.00 59.56           H  
ATOM     86  CA  ILE A   7      40.790 -12.941 -22.656  1.00 59.56           C  
ATOM     87  HA  ILE A   7      41.666 -13.470 -22.280  1.00 59.56           H  
ATOM     88  C   ILE A   7      39.584 -13.864 -22.467  1.00 59.56           C  
ATOM     89  CB  ILE A   7      40.706 -11.617 -21.868  1.00 59.56           C  
ATOM     90  HB  ILE A   7      39.839 -11.057 -22.218  1.00 59.56           H  
ATOM     91  O   ILE A   7      38.439 -13.473 -22.687  1.00 59.56           O  
ATOM     92  CG1 ILE A   7      41.976 -10.761 -22.110  1.00 59.56           C  
ATOM     93 HG12 ILE A   7      42.134 -10.638 -23.182  1.00 59.56           H  
ATOM     94 HG13 ILE A   7      42.843 -11.282 -21.704  1.00 59.56           H  
ATOM     95  CG2 ILE A   7      40.548 -11.933 -20.367  1.00 59.56           C  
ATOM     96 HG21 ILE A   7      39.625 -12.488 -20.197  1.00 59.56           H  
ATOM     97 HG22 ILE A   7      41.387 -12.533 -20.014  1.00 59.56           H  
ATOM     98 HG23 ILE A   7      40.487 -11.016 -19.782  1.00 59.56           H  
ATOM     99  CD1 ILE A   7      41.921  -9.348 -21.516  1.00 59.56           C  
ATOM    100 HD11 ILE A   7      41.853  -9.385 -20.429  1.00 59.56           H  
ATOM    101 HD12 ILE A   7      41.065  -8.812 -21.925  1.00 59.56           H  
ATOM    102 HD13 ILE A   7      42.830  -8.812 -21.789  1.00 59.56           H  
ATOM    103  N   ASP A   8      39.856 -15.103 -22.068  1.00 68.89           N  
ATOM    104  H   ASP A   8      40.822 -15.392 -22.006  1.00 68.89           H  
ATOM    105  CA  ASP A   8      38.835 -16.050 -21.637  1.00 68.89           C  
ATOM    106  HA  ASP A   8      38.014 -16.038 -22.354  1.00 68.89           H  
ATOM    107  C   ASP A   8      38.290 -15.626 -20.266  1.00 68.89           C  
ATOM    108  CB  ASP A   8      39.417 -17.468 -21.629  1.00 68.89           C  
ATOM    109  HB2 ASP A   8      39.797 -17.694 -22.625  1.00 68.89           H  
ATOM    110  HB3 ASP A   8      40.251 -17.514 -20.929  1.00 68.89           H  
ATOM    111  O   ASP A   8      38.920 -15.822 -19.228  1.00 68.89           O  
ATOM    112  CG  ASP A   8      38.383 -18.530 -21.249  1.00 68.89           C  
ATOM    113  OD1 ASP A   8      37.213 -18.181 -20.959  1.00 68.89           O  
ATOM    114  OD2 ASP A   8      38.775 -19.713 -21.246  1.00 68.89           O  
ATOM    115  N   TYR A   9      37.117 -14.994 -20.284  1.00 67.69           N  
ATOM    116  H   TYR A   9      36.724 -14.778 -21.189  1.00 67.69           H  
ATOM    117  CA  TYR A   9      36.384 -14.584 -19.086  1.00 67.69           C  
ATOM    118  HA  TYR A   9      37.099 -14.342 -18.300  1.00 67.69           H  
ATOM    119  C   TYR A   9      35.471 -15.686 -18.527  1.00 67.69           C  
ATOM    120  CB  TYR A   9      35.568 -13.324 -19.407  1.00 67.69           C  
ATOM    121  HB2 TYR A   9      34.961 -13.067 -18.539  1.00 67.69           H  
ATOM    122  HB3 TYR A   9      34.881 -13.546 -20.224  1.00 67.69           H  
ATOM    123  O   TYR A   9      34.814 -15.463 -17.511  1.00 67.69           O  
ATOM    124  CG  TYR A   9      36.397 -12.106 -19.762  1.00 67.69           C  
ATOM    125  CD1 TYR A   9      37.027 -11.372 -18.739  1.00 67.69           C  
ATOM    126  HD1 TYR A   9      36.929 -11.699 -17.714  1.00 67.69           H  
ATOM    127  CD2 TYR A   9      36.532 -11.699 -21.103  1.00 67.69           C  
ATOM    128  HD2 TYR A   9      36.082 -12.281 -21.894  1.00 67.69           H  
ATOM    129  CE1 TYR A   9      37.786 -10.229 -19.053  1.00 67.69           C  
ATOM    130  HE1 TYR A   9      38.273  -9.675 -18.264  1.00 67.69           H  
ATOM    131  CE2 TYR A   9      37.288 -10.557 -21.423  1.00 67.69           C  
ATOM    132  HE2 TYR A   9      37.418 -10.258 -22.453  1.00 67.69           H  
ATOM    133  OH  TYR A   9      38.656  -8.724 -20.702  1.00 67.69           O  
ATOM    134  HH  TYR A   9      39.049  -8.344 -19.912  1.00 67.69           H  
ATOM    135  CZ  TYR A   9      37.915  -9.821 -20.399  1.00 67.69           C  
ATOM    136  N   MET A  10      35.377 -16.838 -19.201  1.00 73.71           N  
ATOM    137  H   MET A  10      36.025 -17.017 -19.954  1.00 73.71           H  
ATOM    138  CA  MET A  10      34.441 -17.913 -18.860  1.00 73.71           C  
ATOM    139  HA  MET A  10      33.662 -17.521 -18.207  1.00 73.71           H  
ATOM    140  C   MET A  10      35.115 -19.044 -18.084  1.00 73.71           C  
ATOM    141  CB  MET A  10      33.769 -18.447 -20.134  1.00 73.71           C  
ATOM    142  HB2 MET A  10      33.117 -19.280 -19.870  1.00 73.71           H  
ATOM    143  HB3 MET A  10      34.534 -18.817 -20.817  1.00 73.71           H  
ATOM    144  O   MET A  10      34.441 -19.719 -17.307  1.00 73.71           O  
ATOM    145  CG  MET A  10      32.932 -17.378 -20.848  1.00 73.71           C  
ATOM    146  HG2 MET A  10      32.558 -17.803 -21.780  1.00 73.71           H  
ATOM    147  HG3 MET A  10      33.584 -16.545 -21.112  1.00 73.71           H  
ATOM    148  SD  MET A  10      31.527 -16.723 -19.896  1.00 73.71           S  
ATOM    149  CE  MET A  10      30.145 -17.488 -20.778  1.00 73.71           C  
ATOM    150  HE1 MET A  10      30.248 -18.573 -20.743  1.00 73.71           H  
ATOM    151  HE2 MET A  10      30.144 -17.154 -21.815  1.00 73.71           H  
ATOM    152  HE3 MET A  10      29.208 -17.200 -20.302  1.00 73.71           H  
ATOM    153  N   THR A  11      36.426 -19.235 -18.248  1.00 78.18           N  
ATOM    154  H   THR A  11      36.897 -18.736 -18.989  1.00 78.18           H  
ATOM    155  CA  THR A  11      37.194 -20.201 -17.454  1.00 78.18           C  
ATOM    156  HA  THR A  11      36.588 -21.101 -17.350  1.00 78.18           H  
ATOM    157  C   THR A  11      37.511 -19.629 -16.063  1.00 78.18           C  
ATOM    158  CB  THR A  11      38.459 -20.649 -18.194  1.00 78.18           C  
ATOM    159  HB  THR A  11      39.090 -19.791 -18.427  1.00 78.18           H  
ATOM    160  O   THR A  11      38.209 -18.614 -15.963  1.00 78.18           O  
ATOM    161  CG2 THR A  11      39.261 -21.688 -17.411  1.00 78.18           C  
ATOM    162 HG21 THR A  11      39.688 -21.236 -16.516  1.00 78.18           H  
ATOM    163 HG22 THR A  11      38.621 -22.523 -17.127  1.00 78.18           H  
ATOM    164 HG23 THR A  11      40.077 -22.057 -18.032  1.00 78.18           H  
ATOM    165  OG1 THR A  11      38.069 -21.299 -19.378  1.00 78.18           O  
ATOM    166  HG1 THR A  11      38.303 -20.723 -20.109  1.00 78.18           H  
ATOM    167  N   PRO A  12      37.032 -20.252 -14.965  1.00 64.58           N  
ATOM    168  CA  PRO A  12      37.412 -19.857 -13.612  1.00 64.58           C  
ATOM    169  HA  PRO A  12      37.103 -18.825 -13.445  1.00 64.58           H  
ATOM    170  C   PRO A  12      38.926 -19.991 -13.431  1.00 64.58           C  
ATOM    171  CB  PRO A  12      36.649 -20.788 -12.658  1.00 64.58           C  
ATOM    172  HB2 PRO A  12      36.271 -20.251 -11.787  1.00 64.58           H  
ATOM    173  HB3 PRO A  12      37.288 -21.613 -12.342  1.00 64.58           H  
ATOM    174  O   PRO A  12      39.521 -20.982 -13.846  1.00 64.58           O  
ATOM    175  CG  PRO A  12      35.511 -21.340 -13.515  1.00 64.58           C  
ATOM    176  HG2 PRO A  12      34.675 -20.641 -13.509  1.00 64.58           H  
ATOM    177  HG3 PRO A  12      35.192 -22.327 -13.181  1.00 64.58           H  
ATOM    178  CD  PRO A  12      36.124 -21.385 -14.910  1.00 64.58           C  
ATOM    179  HD2 PRO A  12      35.331 -21.322 -15.656  1.00 64.58           H  
ATOM    180  HD3 PRO A  12      36.691 -22.307 -15.038  1.00 64.58           H  
ATOM    181  N   LEU A  13      39.570 -19.012 -12.790  1.00 69.86           N  
ATOM    182  H   LEU A  13      39.047 -18.202 -12.489  1.00 69.86           H  
ATOM    183  CA  LEU A  13      40.979 -19.163 -12.413  1.00 69.86           C  
ATOM    184  HA  LEU A  13      41.554 -19.380 -13.313  1.00 69.86           H  
ATOM    185  C   LEU A  13      41.120 -20.366 -11.469  1.00 69.86           C  
ATOM    186  CB  LEU A  13      41.516 -17.879 -11.755  1.00 69.86           C  
ATOM    187  HB2 LEU A  13      42.527 -18.067 -11.393  1.00 69.86           H  
ATOM    188  HB3 LEU A  13      40.902 -17.657 -10.882  1.00 69.86           H  
ATOM    189  O   LEU A  13      40.255 -20.580 -10.622  1.00 69.86           O  
ATOM    190  CG  LEU A  13      41.548 -16.650 -12.682  1.00 69.86           C  
ATOM    191  HG  LEU A  13      40.600 -16.553 -13.211  1.00 69.86           H  
ATOM    192  CD1 LEU A  13      41.764 -15.378 -11.861  1.00 69.86           C  
ATOM    193 HD11 LEU A  13      41.875 -14.526 -12.531  1.00 69.86           H  
ATOM    194 HD12 LEU A  13      42.655 -15.474 -11.240  1.00 69.86           H  
ATOM    195 HD13 LEU A  13      40.886 -15.206 -11.238  1.00 69.86           H  
ATOM    196  CD2 LEU A  13      42.684 -16.758 -13.699  1.00 69.86           C  
ATOM    197 HD21 LEU A  13      42.524 -17.625 -14.339  1.00 69.86           H  
ATOM    198 HD22 LEU A  13      42.690 -15.874 -14.335  1.00 69.86           H  
ATOM    199 HD23 LEU A  13      43.645 -16.851 -13.192  1.00 69.86           H  
ATOM    200  N   SER A  14      42.236 -21.092 -11.552  1.00 73.97           N  
ATOM    201  H   SER A  14      42.886 -20.887 -12.298  1.00 73.97           H  
ATOM    202  CA  SER A  14      42.500 -22.301 -10.750  1.00 73.97           C  
ATOM    203  HA  SER A  14      41.803 -23.081 -11.057  1.00 73.97           H  
ATOM    204  C   SER A  14      42.332 -22.103  -9.237  1.00 73.97           C  
ATOM    205  CB  SER A  14      43.914 -22.804 -11.041  1.00 73.97           C  
ATOM    206  HB2 SER A  14      44.121 -23.675 -10.419  1.00 73.97           H  
ATOM    207  HB3 SER A  14      43.971 -23.105 -12.087  1.00 73.97           H  
ATOM    208  O   SER A  14      41.940 -23.021  -8.523  1.00 73.97           O  
ATOM    209  OG  SER A  14      44.879 -21.789 -10.789  1.00 73.97           O  
ATOM    210  HG  SER A  14      45.740 -22.158 -11.000  1.00 73.97           H  
ATOM    211  N   ALA A  15      42.555 -20.884  -8.736  1.00 72.47           N  
ATOM    212  H   ALA A  15      42.885 -20.177  -9.377  1.00 72.47           H  
ATOM    213  CA  ALA A  15      42.311 -20.514  -7.340  1.00 72.47           C  
ATOM    214  HA  ALA A  15      42.834 -21.225  -6.700  1.00 72.47           H  
ATOM    215  C   ALA A  15      40.821 -20.548  -6.924  1.00 72.47           C  
ATOM    216  CB  ALA A  15      42.913 -19.120  -7.117  1.00 72.47           C  
ATOM    217  HB1 ALA A  15      42.393 -18.388  -7.736  1.00 72.47           H  
ATOM    218  HB2 ALA A  15      43.973 -19.128  -7.367  1.00 72.47           H  
ATOM    219  HB3 ALA A  15      42.797 -18.840  -6.070  1.00 72.47           H  
ATOM    220  O   ALA A  15      40.525 -20.521  -5.731  1.00 72.47           O  
ATOM    221  N   TYR A  16      39.895 -20.594  -7.885  1.00 68.18           N  
ATOM    222  H   TYR A  16      40.215 -20.631  -8.842  1.00 68.18           H  
ATOM    223  CA  TYR A  16      38.447 -20.489  -7.690  1.00 68.18           C  
ATOM    224  HA  TYR A  16      38.245 -20.475  -6.619  1.00 68.18           H  
ATOM    225  C   TYR A  16      37.652 -21.679  -8.256  1.00 68.18           C  
ATOM    226  CB  TYR A  16      37.938 -19.163  -8.280  1.00 68.18           C  
ATOM    227  HB2 TYR A  16      36.887 -19.043  -8.015  1.00 68.18           H  
ATOM    228  HB3 TYR A  16      37.992 -19.232  -9.366  1.00 68.18           H  
ATOM    229  O   TYR A  16      36.433 -21.695  -8.120  1.00 68.18           O  
ATOM    230  CG  TYR A  16      38.682 -17.921  -7.819  1.00 68.18           C  
ATOM    231  CD1 TYR A  16      38.795 -17.621  -6.448  1.00 68.18           C  
ATOM    232  HD1 TYR A  16      38.353 -18.279  -5.715  1.00 68.18           H  
ATOM    233  CD2 TYR A  16      39.262 -17.061  -8.770  1.00 68.18           C  
ATOM    234  HD2 TYR A  16      39.117 -17.268  -9.820  1.00 68.18           H  
ATOM    235  CE1 TYR A  16      39.506 -16.479  -6.029  1.00 68.18           C  
ATOM    236  HE1 TYR A  16      39.604 -16.250  -4.978  1.00 68.18           H  
ATOM    237  CE2 TYR A  16      39.991 -15.930  -8.356  1.00 68.18           C  
ATOM    238  HE2 TYR A  16      40.434 -15.270  -9.087  1.00 68.18           H  
ATOM    239  OH  TYR A  16      40.806 -14.540  -6.582  1.00 68.18           O  
ATOM    240  HH  TYR A  16      41.154 -14.052  -7.332  1.00 68.18           H  
ATOM    241  CZ  TYR A  16      40.113 -15.638  -6.982  1.00 68.18           C  
ATOM    242  N   GLU A  17      38.303 -22.696  -8.834  1.00 74.67           N  
ATOM    243  H   GLU A  17      39.303 -22.627  -8.956  1.00 74.67           H  
ATOM    244  CA  GLU A  17      37.634 -23.909  -9.354  1.00 74.67           C  
ATOM    245  HA  GLU A  17      36.913 -23.627 -10.121  1.00 74.67           H  
ATOM    246  C   GLU A  17      36.852 -24.682  -8.273  1.00 74.67           C  
ATOM    247  CB  GLU A  17      38.679 -24.848  -9.982  1.00 74.67           C  
ATOM    248  HB2 GLU A  17      38.233 -25.835 -10.105  1.00 74.67           H  
ATOM    249  HB3 GLU A  17      39.525 -24.937  -9.300  1.00 74.67           H  
ATOM    250  O   GLU A  17      35.897 -25.389  -8.582  1.00 74.67           O  
ATOM    251  CG  GLU A  17      39.166 -24.379 -11.363  1.00 74.67           C  
ATOM    252  HG2 GLU A  17      39.559 -23.366 -11.269  1.00 74.67           H  
ATOM    253  HG3 GLU A  17      38.311 -24.343 -12.038  1.00 74.67           H  
ATOM    254  CD  GLU A  17      40.254 -25.293 -11.962  1.00 74.67           C  
ATOM    255  OE1 GLU A  17      40.685 -25.008 -13.101  1.00 74.67           O  
ATOM    256  OE2 GLU A  17      40.699 -26.240 -11.274  1.00 74.67           O  
ATOM    257  N   GLY A  18      37.231 -24.528  -6.999  1.00 70.26           N  
ATOM    258  H   GLY A  18      38.035 -23.942  -6.830  1.00 70.26           H  
ATOM    259  CA  GLY A  18      36.548 -25.134  -5.851  1.00 70.26           C  
ATOM    260  HA2 GLY A  18      37.283 -25.336  -5.072  1.00 70.26           H  
ATOM    261  HA3 GLY A  18      36.109 -26.085  -6.156  1.00 70.26           H  
ATOM    262  C   GLY A  18      35.431 -24.285  -5.235  1.00 70.26           C  
ATOM    263  O   GLY A  18      34.873 -24.687  -4.214  1.00 70.26           O  
ATOM    264  N   VAL A  19      35.124 -23.106  -5.790  1.00 69.20           N  
ATOM    265  H   VAL A  19      35.553 -22.854  -6.670  1.00 69.20           H  
ATOM    266  CA  VAL A  19      34.034 -22.258  -5.287  1.00 69.20           C  
ATOM    267  HA  VAL A  19      34.091 -22.255  -4.199  1.00 69.20           H  
ATOM    268  C   VAL A  19      32.698 -22.861  -5.740  1.00 69.20           C  
ATOM    269  CB  VAL A  19      34.176 -20.790  -5.735  1.00 69.20           C  
ATOM    270  HB  VAL A  19      34.183 -20.734  -6.824  1.00 69.20           H  
ATOM    271  O   VAL A  19      32.492 -23.027  -6.943  1.00 69.20           O  
ATOM    272  CG1 VAL A  19      33.024 -19.925  -5.201  1.00 69.20           C  
ATOM    273 HG11 VAL A  19      33.192 -18.881  -5.465  1.00 69.20           H  
ATOM    274 HG12 VAL A  19      32.950 -20.018  -4.117  1.00 69.20           H  
ATOM    275 HG13 VAL A  19      32.083 -20.237  -5.654  1.00 69.20           H  
ATOM    276  CG2 VAL A  19      35.478 -20.181  -5.193  1.00 69.20           C  
ATOM    277 HG21 VAL A  19      35.462 -20.167  -4.103  1.00 69.20           H  
ATOM    278 HG22 VAL A  19      36.331 -20.772  -5.526  1.00 69.20           H  
ATOM    279 HG23 VAL A  19      35.592 -19.166  -5.571  1.00 69.20           H  
ATOM    280  N   PRO A  20      31.773 -23.194  -4.818  1.00 68.39           N  
ATOM    281  CA  PRO A  20      30.461 -23.712  -5.188  1.00 68.39           C  
ATOM    282  HA  PRO A  20      30.593 -24.670  -5.691  1.00 68.39           H  
ATOM    283  C   PRO A  20      29.727 -22.731  -6.108  1.00 68.39           C  
ATOM    284  CB  PRO A  20      29.700 -23.921  -3.872  1.00 68.39           C  
ATOM    285  HB2 PRO A  20      29.082 -23.050  -3.654  1.00 68.39           H  
ATOM    286  HB3 PRO A  20      29.086 -24.822  -3.899  1.00 68.39           H  
ATOM    287  O   PRO A  20      29.686 -21.533  -5.833  1.00 68.39           O  
ATOM    288  CG  PRO A  20      30.799 -24.015  -2.818  1.00 68.39           C  
ATOM    289  HG2 PRO A  20      31.163 -25.041  -2.761  1.00 68.39           H  
ATOM    290  HG3 PRO A  20      30.455 -23.675  -1.841  1.00 68.39           H  
ATOM    291  CD  PRO A  20      31.899 -23.118  -3.372  1.00 68.39           C  
ATOM    292  HD2 PRO A  20      32.867 -23.481  -3.028  1.00 68.39           H  
ATOM    293  HD3 PRO A  20      31.739 -22.089  -3.049  1.00 68.39           H  
ATOM    294  N   ALA A  21      29.103 -23.242  -7.174  1.00 61.97           N  
ATOM    295  H   ALA A  21      29.232 -24.219  -7.394  1.00 61.97           H  
ATOM    296  CA  ALA A  21      28.253 -22.434  -8.054  1.00 61.97           C  
ATOM    297  HA  ALA A  21      28.834 -21.590  -8.426  1.00 61.97           H  
ATOM    298  C   ALA A  21      27.023 -21.863  -7.319  1.00 61.97           C  
ATOM    299  CB  ALA A  21      27.831 -23.310  -9.241  1.00 61.97           C  
ATOM    300  HB1 ALA A  21      27.229 -22.718  -9.931  1.00 61.97           H  
ATOM    301  HB2 ALA A  21      28.714 -23.674  -9.767  1.00 61.97           H  
ATOM    302  HB3 ALA A  21      27.240 -24.156  -8.892  1.00 61.97           H  
ATOM    303  O   ALA A  21      26.437 -20.868  -7.744  1.00 61.97           O  
ATOM    304  N   GLU A  22      26.642 -22.492  -6.206  1.00 54.98           N  
ATOM    305  H   GLU A  22      27.196 -23.278  -5.897  1.00 54.98           H  
ATOM    306  CA  GLU A  22      25.510 -22.118  -5.370  1.00 54.98           C  
ATOM    307  HA  GLU A  22      24.860 -21.441  -5.924  1.00 54.98           H  
ATOM    308  C   GLU A  22      25.994 -21.394  -4.109  1.00 54.98           C  
ATOM    309  CB  GLU A  22      24.683 -23.366  -5.029  1.00 54.98           C  
ATOM    310  HB2 GLU A  22      23.882 -23.072  -4.352  1.00 54.98           H  
ATOM    311  HB3 GLU A  22      25.321 -24.094  -4.526  1.00 54.98           H  
ATOM    312  O   GLU A  22      26.745 -21.936  -3.297  1.00 54.98           O  
ATOM    313  CG  GLU A  22      24.068 -24.004  -6.288  1.00 54.98           C  
ATOM    314  HG2 GLU A  22      23.448 -23.258  -6.785  1.00 54.98           H  
ATOM    315  HG3 GLU A  22      24.866 -24.288  -6.974  1.00 54.98           H  
ATOM    316  CD  GLU A  22      23.216 -25.248  -5.993  1.00 54.98           C  
ATOM    317  OE1 GLU A  22      22.737 -25.849  -6.980  1.00 54.98           O  
ATOM    318  OE2 GLU A  22      23.041 -25.589  -4.801  1.00 54.98           O  
ATOM    319  N   TYR A  23      25.548 -20.152  -3.931  1.00 48.84           N  
ATOM    320  H   TYR A  23      24.932 -19.759  -4.629  1.00 48.84           H  
ATOM    321  CA  TYR A  23      25.763 -19.396  -2.702  1.00 48.84           C  
ATOM    322  HA  TYR A  23      26.739 -19.654  -2.290  1.00 48.84           H  
ATOM    323  C   TYR A  23      24.683 -19.767  -1.678  1.00 48.84           C  
ATOM    324  CB  TYR A  23      25.764 -17.897  -3.033  1.00 48.84           C  
ATOM    325  HB2 TYR A  23      26.503 -17.714  -3.813  1.00 48.84           H  
ATOM    326  HB3 TYR A  23      24.790 -17.622  -3.438  1.00 48.84           H  
ATOM    327  O   TYR A  23      23.493 -19.737  -1.996  1.00 48.84           O  
ATOM    328  CG  TYR A  23      26.083 -16.997  -1.857  1.00 48.84           C  
ATOM    329  CD1 TYR A  23      25.042 -16.394  -1.126  1.00 48.84           C  
ATOM    330  HD1 TYR A  23      24.014 -16.590  -1.395  1.00 48.84           H  
ATOM    331  CD2 TYR A  23      27.424 -16.767  -1.492  1.00 48.84           C  
ATOM    332  HD2 TYR A  23      28.221 -17.232  -2.054  1.00 48.84           H  
ATOM    333  CE1 TYR A  23      25.339 -15.569  -0.024  1.00 48.84           C  
ATOM    334  HE1 TYR A  23      24.537 -15.136   0.555  1.00 48.84           H  
ATOM    335  CE2 TYR A  23      27.725 -15.940  -0.394  1.00 48.84           C  
ATOM    336  HE2 TYR A  23      28.749 -15.764  -0.100  1.00 48.84           H  
ATOM    337  OH  TYR A  23      26.974 -14.565   1.419  1.00 48.84           O  
ATOM    338  HH  TYR A  23      26.175 -14.316   1.890  1.00 48.84           H  
ATOM    339  CZ  TYR A  23      26.683 -15.347   0.347  1.00 48.84           C  
ATOM    340  N   GLN A  24      25.071 -20.069  -0.435  1.00 44.76           N  
ATOM    341  H   GLN A  24      26.058 -20.078  -0.219  1.00 44.76           H  
ATOM    342  CA  GLN A  24      24.111 -20.156   0.667  1.00 44.76           C  
ATOM    343  HA  GLN A  24      23.257 -20.756   0.353  1.00 44.76           H  
ATOM    344  C   GLN A  24      23.591 -18.744   0.984  1.00 44.76           C  
ATOM    345  CB  GLN A  24      24.739 -20.827   1.906  1.00 44.76           C  
ATOM    346  HB2 GLN A  24      25.736 -20.423   2.082  1.00 44.76           H  
ATOM    347  HB3 GLN A  24      24.120 -20.591   2.772  1.00 44.76           H  
ATOM    348  O   GLN A  24      24.272 -17.958   1.643  1.00 44.76           O  
ATOM    349  CG  GLN A  24      24.806 -22.358   1.781  1.00 44.76           C  
ATOM    350  HG2 GLN A  24      23.809 -22.736   1.556  1.00 44.76           H  
ATOM    351  HG3 GLN A  24      25.465 -22.626   0.956  1.00 44.76           H  
ATOM    352  CD  GLN A  24      25.307 -23.052   3.050  1.00 44.76           C  
ATOM    353  NE2 GLN A  24      25.184 -24.359   3.135  1.00 44.76           N  
ATOM    354 HE21 GLN A  24      24.784 -24.888   2.373  1.00 44.76           H  
ATOM    355 HE22 GLN A  24      25.538 -24.779   3.983  1.00 44.76           H  
ATOM    356  OE1 GLN A  24      25.818 -22.458   3.984  1.00 44.76           O  
ATOM    357  N   GLU A  25      22.385 -18.401   0.507  1.00 47.66           N  
ATOM    358  H   GLU A  25      21.902 -19.049  -0.099  1.00 47.66           H  
ATOM    359  CA  GLU A  25      21.669 -17.219   1.006  1.00 47.66           C  
ATOM    360  HA  GLU A  25      22.286 -16.341   0.815  1.00 47.66           H  
ATOM    361  C   GLU A  25      21.521 -17.358   2.534  1.00 47.66           C  
ATOM    362  CB  GLU A  25      20.292 -16.995   0.321  1.00 47.66           C  
ATOM    363  HB2 GLU A  25      19.729 -16.308   0.952  1.00 47.66           H  
ATOM    364  HB3 GLU A  25      19.746 -17.938   0.285  1.00 47.66           H  
ATOM    365  O   GLU A  25      21.144 -18.416   3.041  1.00 47.66           O  
ATOM    366  CG  GLU A  25      20.345 -16.372  -1.099  1.00 47.66           C  
ATOM    367  HG2 GLU A  25      20.751 -17.111  -1.789  1.00 47.66           H  
ATOM    368  HG3 GLU A  25      21.040 -15.533  -1.070  1.00 47.66           H  
ATOM    369  CD  GLU A  25      18.980 -15.851  -1.647  1.00 47.66           C  
ATOM    370  OE1 GLU A  25      18.944 -15.069  -2.634  1.00 47.66           O  
ATOM    371  OE2 GLU A  25      17.905 -16.127  -1.072  1.00 47.66           O  
ATOM    372  N   ALA A  26      21.853 -16.298   3.280  1.00 42.29           N  
ATOM    373  H   ALA A  26      22.189 -15.464   2.820  1.00 42.29           H  
ATOM    374  CA  ALA A  26      21.730 -16.291   4.733  1.00 42.29           C  
ATOM    375  HA  ALA A  26      22.429 -17.025   5.134  1.00 42.29           H  
ATOM    376  C   ALA A  26      20.304 -16.696   5.152  1.00 42.29           C  
ATOM    377  CB  ALA A  26      22.114 -14.903   5.263  1.00 42.29           C  
ATOM    378  HB1 ALA A  26      23.136 -14.664   4.970  1.00 42.29           H  
ATOM    379  HB2 ALA A  26      22.047 -14.897   6.351  1.00 42.29           H  
ATOM    380  HB3 ALA A  26      21.434 -14.150   4.863  1.00 42.29           H  
ATOM    381  O   ALA A  26      19.321 -16.196   4.598  1.00 42.29           O  
ATOM    382  N   THR A  27      20.213 -17.568   6.158  1.00 46.91           N  
ATOM    383  H   THR A  27      21.074 -17.874   6.587  1.00 46.91           H  
ATOM    384  CA  THR A  27      19.004 -18.240   6.678  1.00 46.91           C  
ATOM    385  HA  THR A  27      18.586 -18.857   5.882  1.00 46.91           H  
ATOM    386  C   THR A  27      17.865 -17.317   7.133  1.00 46.91           C  
ATOM    387  CB  THR A  27      19.399 -19.159   7.854  1.00 46.91           C  
ATOM    388  HB  THR A  27      18.536 -19.342   8.495  1.00 46.91           H  
ATOM    389  O   THR A  27      16.789 -17.804   7.461  1.00 46.91           O  
ATOM    390  CG2 THR A  27      19.929 -20.508   7.375  1.00 46.91           C  
ATOM    391 HG21 THR A  27      20.197 -21.128   8.231  1.00 46.91           H  
ATOM    392 HG22 THR A  27      19.155 -21.019   6.803  1.00 46.91           H  
ATOM    393 HG23 THR A  27      20.803 -20.365   6.740  1.00 46.91           H  
ATOM    394  OG1 THR A  27      20.438 -18.577   8.621  1.00 46.91           O  
ATOM    395  HG1 THR A  27      20.579 -19.145   9.382  1.00 46.91           H  
ATOM    396  N   SER A  28      18.066 -15.997   7.140  1.00 57.63           N  
ATOM    397  H   SER A  28      18.963 -15.657   6.822  1.00 57.63           H  
ATOM    398  CA  SER A  28      17.058 -14.982   7.468  1.00 57.63           C  
ATOM    399  HA  SER A  28      16.312 -15.426   8.128  1.00 57.63           H  
ATOM    400  C   SER A  28      16.294 -14.426   6.257  1.00 57.63           C  
ATOM    401  CB  SER A  28      17.731 -13.838   8.227  1.00 57.63           C  
ATOM    402  HB2 SER A  28      18.138 -14.223   9.162  1.00 57.63           H  
ATOM    403  HB3 SER A  28      16.991 -13.073   8.460  1.00 57.63           H  
ATOM    404  O   SER A  28      15.405 -13.593   6.430  1.00 57.63           O  
ATOM    405  OG  SER A  28      18.781 -13.272   7.458  1.00 57.63           O  
ATOM    406  HG  SER A  28      19.086 -12.483   7.912  1.00 57.63           H  
ATOM    407  N   SER A  29      16.630 -14.836   5.030  1.00 63.91           N  
ATOM    408  H   SER A  29      17.349 -15.539   4.934  1.00 63.91           H  
ATOM    409  CA  SER A  29      15.923 -14.369   3.831  1.00 63.91           C  
ATOM    410  HA  SER A  29      15.748 -13.300   3.948  1.00 63.91           H  
ATOM    411  C   SER A  29      14.583 -15.098   3.664  1.00 63.91           C  
ATOM    412  CB  SER A  29      16.781 -14.539   2.577  1.00 63.91           C  
ATOM    413  HB2 SER A  29      16.215 -14.210   1.705  1.00 63.91           H  
ATOM    414  HB3 SER A  29      17.052 -15.587   2.448  1.00 63.91           H  
ATOM    415  O   SER A  29      14.557 -16.324   3.782  1.00 63.91           O  
ATOM    416  OG  SER A  29      17.948 -13.749   2.703  1.00 63.91           O  
ATOM    417  HG  SER A  29      18.519 -14.219   3.315  1.00 63.91           H  
ATOM    418  N   PRO A  30      13.477 -14.392   3.349  1.00 77.66           N  
ATOM    419  CA  PRO A  30      12.194 -15.035   3.089  1.00 77.66           C  
ATOM    420  HA  PRO A  30      11.831 -15.474   4.018  1.00 77.66           H  
ATOM    421  C   PRO A  30      12.318 -16.117   2.017  1.00 77.66           C  
ATOM    422  CB  PRO A  30      11.240 -13.920   2.647  1.00 77.66           C  
ATOM    423  HB2 PRO A  30      11.264 -13.802   1.564  1.00 77.66           H  
ATOM    424  HB3 PRO A  30      10.220 -14.112   2.981  1.00 77.66           H  
ATOM    425  O   PRO A  30      12.933 -15.897   0.970  1.00 77.66           O  
ATOM    426  CG  PRO A  30      11.834 -12.674   3.299  1.00 77.66           C  
ATOM    427  HG2 PRO A  30      11.580 -11.768   2.749  1.00 77.66           H  
ATOM    428  HG3 PRO A  30      11.491 -12.606   4.332  1.00 77.66           H  
ATOM    429  CD  PRO A  30      13.338 -12.946   3.277  1.00 77.66           C  
ATOM    430  HD2 PRO A  30      13.808 -12.456   4.130  1.00 77.66           H  
ATOM    431  HD3 PRO A  30      13.767 -12.586   2.342  1.00 77.66           H  
ATOM    432  N   THR A  31      11.719 -17.281   2.260  1.00 85.04           N  
ATOM    433  H   THR A  31      11.269 -17.437   3.150  1.00 85.04           H  
ATOM    434  CA  THR A  31      11.696 -18.359   1.270  1.00 85.04           C  
ATOM    435  HA  THR A  31      12.723 -18.533   0.948  1.00 85.04           H  
ATOM    436  C   THR A  31      10.822 -17.938   0.085  1.00 85.04           C  
ATOM    437  CB  THR A  31      11.175 -19.667   1.873  1.00 85.04           C  
ATOM    438  HB  THR A  31      10.112 -19.572   2.091  1.00 85.04           H  
ATOM    439  O   THR A  31       9.681 -17.530   0.303  1.00 85.04           O  
ATOM    440  CG2 THR A  31      11.392 -20.856   0.939  1.00 85.04           C  
ATOM    441 HG21 THR A  31      10.802 -20.732   0.031  1.00 85.04           H  
ATOM    442 HG22 THR A  31      11.065 -21.768   1.438  1.00 85.04           H  
ATOM    443 HG23 THR A  31      12.447 -20.949   0.680  1.00 85.04           H  
ATOM    444  OG1 THR A  31      11.857 -19.945   3.074  1.00 85.04           O  
ATOM    445  HG1 THR A  31      12.801 -19.838   2.933  1.00 85.04           H  
ATOM    446  N   PRO A  32      11.312 -18.018  -1.166  1.00 88.46           N  
ATOM    447  CA  PRO A  32      10.499 -17.704  -2.335  1.00 88.46           C  
ATOM    448  HA  PRO A  32      10.234 -16.647  -2.301  1.00 88.46           H  
ATOM    449  C   PRO A  32       9.224 -18.557  -2.380  1.00 88.46           C  
ATOM    450  CB  PRO A  32      11.400 -17.972  -3.547  1.00 88.46           C  
ATOM    451  HB2 PRO A  32      11.249 -18.988  -3.911  1.00 88.46           H  
ATOM    452  HB3 PRO A  32      11.218 -17.256  -4.349  1.00 88.46           H  
ATOM    453  O   PRO A  32       9.297 -19.780  -2.268  1.00 88.46           O  
ATOM    454  CG  PRO A  32      12.819 -17.855  -2.988  1.00 88.46           C  
ATOM    455  HG2 PRO A  32      13.528 -18.461  -3.553  1.00 88.46           H  
ATOM    456  HG3 PRO A  32      13.135 -16.812  -2.974  1.00 88.46           H  
ATOM    457  CD  PRO A  32      12.674 -18.353  -1.556  1.00 88.46           C  
ATOM    458  HD2 PRO A  32      12.806 -19.434  -1.522  1.00 88.46           H  
ATOM    459  HD3 PRO A  32      13.411 -17.858  -0.924  1.00 88.46           H  
ATOM    460  N   LYS A  33       8.070 -17.916  -2.588  1.00 91.68           N  
ATOM    461  H   LYS A  33       8.083 -16.907  -2.623  1.00 91.68           H  
ATOM    462  CA  LYS A  33       6.772 -18.578  -2.773  1.00 91.68           C  
ATOM    463  HA  LYS A  33       6.923 -19.655  -2.837  1.00 91.68           H  
ATOM    464  C   LYS A  33       6.141 -18.134  -4.087  1.00 91.68           C  
ATOM    465  CB  LYS A  33       5.841 -18.300  -1.578  1.00 91.68           C  
ATOM    466  HB2 LYS A  33       4.850 -18.688  -1.814  1.00 91.68           H  
ATOM    467  HB3 LYS A  33       5.758 -17.225  -1.419  1.00 91.68           H  
ATOM    468  O   LYS A  33       6.134 -16.944  -4.413  1.00 91.68           O  
ATOM    469  CG  LYS A  33       6.333 -18.976  -0.287  1.00 91.68           C  
ATOM    470  HG2 LYS A  33       7.298 -18.557  -0.002  1.00 91.68           H  
ATOM    471  HG3 LYS A  33       6.452 -20.044  -0.468  1.00 91.68           H  
ATOM    472  CD  LYS A  33       5.344 -18.771   0.868  1.00 91.68           C  
ATOM    473  HD2 LYS A  33       5.246 -17.704   1.067  1.00 91.68           H  
ATOM    474  HD3 LYS A  33       4.370 -19.171   0.587  1.00 91.68           H  
ATOM    475  CE  LYS A  33       5.853 -19.482   2.127  1.00 91.68           C  
ATOM    476  HE2 LYS A  33       6.002 -20.538   1.902  1.00 91.68           H  
ATOM    477  HE3 LYS A  33       6.816 -19.047   2.396  1.00 91.68           H  
ATOM    478  NZ  LYS A  33       4.910 -19.326   3.260  1.00 91.68           N  
ATOM    479  HZ1 LYS A  33       4.826 -18.344   3.478  1.00 91.68           H  
ATOM    480  HZ2 LYS A  33       3.976 -19.639   3.036  1.00 91.68           H  
ATOM    481  HZ3 LYS A  33       5.243 -19.764   4.107  1.00 91.68           H  
ATOM    482  N   GLU A  34       5.607 -19.088  -4.843  1.00 91.66           N  
ATOM    483  H   GLU A  34       5.605 -20.042  -4.510  1.00 91.66           H  
ATOM    484  CA  GLU A  34       4.759 -18.770  -5.990  1.00 91.66           C  
ATOM    485  HA  GLU A  34       5.220 -17.954  -6.548  1.00 91.66           H  
ATOM    486  C   GLU A  34       3.399 -18.297  -5.488  1.00 91.66           C  
ATOM    487  CB  GLU A  34       4.626 -19.960  -6.951  1.00 91.66           C  
ATOM    488  HB2 GLU A  34       5.624 -20.241  -7.289  1.00 91.66           H  
ATOM    489  HB3 GLU A  34       4.172 -20.805  -6.433  1.00 91.66           H  
ATOM    490  O   GLU A  34       2.792 -18.931  -4.626  1.00 91.66           O  
ATOM    491  CG  GLU A  34       3.767 -19.567  -8.169  1.00 91.66           C  
ATOM    492  HG2 GLU A  34       2.739 -19.411  -7.842  1.00 91.66           H  
ATOM    493  HG3 GLU A  34       4.140 -18.621  -8.561  1.00 91.66           H  
ATOM    494  CD  GLU A  34       3.760 -20.599  -9.304  1.00 91.66           C  
ATOM    495  OE1 GLU A  34       3.328 -20.205 -10.421  1.00 91.66           O  
ATOM    496  OE2 GLU A  34       4.210 -21.741  -9.069  1.00 91.66           O  
ATOM    497  N   TYR A  35       2.927 -17.172  -6.019  1.00 94.79           N  
ATOM    498  H   TYR A  35       3.421 -16.735  -6.784  1.00 94.79           H  
ATOM    499  CA  TYR A  35       1.606 -16.678  -5.679  1.00 94.79           C  
ATOM    500  HA  TYR A  35       1.469 -16.745  -4.600  1.00 94.79           H  
ATOM    501  C   TYR A  35       0.528 -17.542  -6.336  1.00 94.79           C  
ATOM    502  CB  TYR A  35       1.470 -15.205  -6.066  1.00 94.79           C  
ATOM    503  HB2 TYR A  35       1.722 -15.087  -7.120  1.00 94.79           H  
ATOM    504  HB3 TYR A  35       2.173 -14.613  -5.480  1.00 94.79           H  
ATOM    505  O   TYR A  35       0.479 -17.676  -7.556  1.00 94.79           O  
ATOM    506  CG  TYR A  35       0.067 -14.691  -5.832  1.00 94.79           C  
ATOM    507  CD1 TYR A  35      -0.856 -14.696  -6.893  1.00 94.79           C  
ATOM    508  HD1 TYR A  35      -0.548 -15.028  -7.873  1.00 94.79           H  
ATOM    509  CD2 TYR A  35      -0.343 -14.319  -4.538  1.00 94.79           C  
ATOM    510  HD2 TYR A  35       0.360 -14.358  -3.719  1.00 94.79           H  
ATOM    511  CE1 TYR A  35      -2.194 -14.335  -6.668  1.00 94.79           C  
ATOM    512  HE1 TYR A  35      -2.922 -14.352  -7.466  1.00 94.79           H  
ATOM    513  CE2 TYR A  35      -1.680 -13.944  -4.310  1.00 94.79           C  
ATOM    514  HE2 TYR A  35      -2.008 -13.659  -3.322  1.00 94.79           H  
ATOM    515  OH  TYR A  35      -3.891 -13.621  -5.163  1.00 94.79           O  
ATOM    516  HH  TYR A  35      -4.121 -13.553  -4.234  1.00 94.79           H  
ATOM    517  CZ  TYR A  35      -2.603 -13.963  -5.376  1.00 94.79           C  
ATOM    518  N   THR A  36      -0.380 -18.049  -5.511  1.00 93.84           N  
ATOM    519  H   THR A  36      -0.238 -17.939  -4.517  1.00 93.84           H  
ATOM    520  CA  THR A  36      -1.709 -18.495  -5.920  1.00 93.84           C  
ATOM    521  HA  THR A  36      -1.938 -18.070  -6.898  1.00 93.84           H  
ATOM    522  C   THR A  36      -2.718 -17.947  -4.919  1.00 93.84           C  
ATOM    523  CB  THR A  36      -1.830 -20.026  -6.027  1.00 93.84           C  
ATOM    524  HB  THR A  36      -2.798 -20.258  -6.471  1.00 93.84           H  
ATOM    525  O   THR A  36      -2.376 -17.664  -3.765  1.00 93.84           O  
ATOM    526  CG2 THR A  36      -0.747 -20.666  -6.892  1.00 93.84           C  
ATOM    527 HG21 THR A  36       0.230 -20.556  -6.422  1.00 93.84           H  
ATOM    528 HG22 THR A  36      -0.961 -21.726  -7.030  1.00 93.84           H  
ATOM    529 HG23 THR A  36      -0.725 -20.184  -7.869  1.00 93.84           H  
ATOM    530  OG1 THR A  36      -1.777 -20.635  -4.760  1.00 93.84           O  
ATOM    531  HG1 THR A  36      -1.594 -21.566  -4.907  1.00 93.84           H  
ATOM    532  N   ARG A  37      -3.977 -17.801  -5.338  1.00 91.99           N  
ATOM    533  H   ARG A  37      -4.199 -17.983  -6.306  1.00 91.99           H  
ATOM    534  CA  ARG A  37      -5.040 -17.333  -4.443  1.00 91.99           C  
ATOM    535  HA  ARG A  37      -4.754 -16.356  -4.054  1.00 91.99           H  
ATOM    536  C   ARG A  37      -5.207 -18.250  -3.230  1.00 91.99           C  
ATOM    537  CB  ARG A  37      -6.332 -17.177  -5.249  1.00 91.99           C  
ATOM    538  HB2 ARG A  37      -6.659 -18.150  -5.617  1.00 91.99           H  
ATOM    539  HB3 ARG A  37      -6.127 -16.531  -6.102  1.00 91.99           H  
ATOM    540  O   ARG A  37      -5.353 -17.758  -2.116  1.00 91.99           O  
ATOM    541  CG  ARG A  37      -7.450 -16.546  -4.412  1.00 91.99           C  
ATOM    542  HG2 ARG A  37      -7.774 -17.242  -3.638  1.00 91.99           H  
ATOM    543  HG3 ARG A  37      -7.087 -15.629  -3.947  1.00 91.99           H  
ATOM    544  CD  ARG A  37      -8.627 -16.210  -5.329  1.00 91.99           C  
ATOM    545  HD2 ARG A  37      -8.286 -15.523  -6.104  1.00 91.99           H  
ATOM    546  HD3 ARG A  37      -8.960 -17.124  -5.821  1.00 91.99           H  
ATOM    547  NE  ARG A  37      -9.758 -15.623  -4.588  1.00 91.99           N  
ATOM    548  HE  ARG A  37     -10.456 -16.268  -4.245  1.00 91.99           H  
ATOM    549  NH1 ARG A  37      -9.357 -13.377  -5.001  1.00 91.99           N  
ATOM    550 HH11 ARG A  37      -9.742 -12.447  -4.921  1.00 91.99           H  
ATOM    551 HH12 ARG A  37      -8.427 -13.480  -5.380  1.00 91.99           H  
ATOM    552  NH2 ARG A  37     -11.179 -13.977  -3.943  1.00 91.99           N  
ATOM    553 HH21 ARG A  37     -11.906 -14.623  -3.670  1.00 91.99           H  
ATOM    554 HH22 ARG A  37     -11.469 -13.013  -4.033  1.00 91.99           H  
ATOM    555  CZ  ARG A  37     -10.072 -14.340  -4.513  1.00 91.99           C  
ATOM    556  N   ASP A  38      -5.115 -19.561  -3.431  1.00 93.35           N  
ATOM    557  H   ASP A  38      -5.053 -19.906  -4.378  1.00 93.35           H  
ATOM    558  CA  ASP A  38      -5.234 -20.540  -2.349  1.00 93.35           C  
ATOM    559  HA  ASP A  38      -6.130 -20.323  -1.768  1.00 93.35           H  
ATOM    560  C   ASP A  38      -4.046 -20.469  -1.386  1.00 93.35           C  
ATOM    561  CB  ASP A  38      -5.385 -21.948  -2.936  1.00 93.35           C  
ATOM    562  HB2 ASP A  38      -4.511 -22.175  -3.547  1.00 93.35           H  
ATOM    563  HB3 ASP A  38      -5.426 -22.668  -2.119  1.00 93.35           H  
ATOM    564  O   ASP A  38      -4.245 -20.471  -0.173  1.00 93.35           O  
ATOM    565  CG  ASP A  38      -6.656 -22.096  -3.778  1.00 93.35           C  
ATOM    566  OD1 ASP A  38      -7.638 -21.366  -3.501  1.00 93.35           O  
ATOM    567  OD2 ASP A  38      -6.604 -22.896  -4.734  1.00 93.35           O  
ATOM    568  N   ALA A  39      -2.821 -20.306  -1.900  1.00 93.47           N  
ATOM    569  H   ALA A  39      -2.700 -20.286  -2.902  1.00 93.47           H  
ATOM    570  CA  ALA A  39      -1.644 -20.111  -1.055  1.00 93.47           C  
ATOM    571  HA  ALA A  39      -1.578 -20.944  -0.355  1.00 93.47           H  
ATOM    572  C   ALA A  39      -1.746 -18.824  -0.225  1.00 93.47           C  
ATOM    573  CB  ALA A  39      -0.385 -20.108  -1.928  1.00 93.47           C  
ATOM    574  HB1 ALA A  39      -0.424 -19.289  -2.647  1.00 93.47           H  
ATOM    575  HB2 ALA A  39      -0.302 -21.055  -2.461  1.00 93.47           H  
ATOM    576  HB3 ALA A  39       0.496 -19.985  -1.297  1.00 93.47           H  
ATOM    577  O   ALA A  39      -1.359 -18.820   0.939  1.00 93.47           O  
ATOM    578  N   ALA A  40      -2.289 -17.746  -0.800  1.00 93.38           N  
ATOM    579  H   ALA A  40      -2.553 -17.804  -1.773  1.00 93.38           H  
ATOM    580  CA  ALA A  40      -2.509 -16.490  -0.090  1.00 93.38           C  
ATOM    581  HA  ALA A  40      -1.581 -16.202   0.405  1.00 93.38           H  
ATOM    582  C   ALA A  40      -3.584 -16.612   1.002  1.00 93.38           C  
ATOM    583  CB  ALA A  40      -2.854 -15.413  -1.122  1.00 93.38           C  
ATOM    584  HB1 ALA A  40      -2.988 -14.454  -0.621  1.00 93.38           H  
ATOM    585  HB2 ALA A  40      -2.035 -15.341  -1.837  1.00 93.38           H  
ATOM    586  HB3 ALA A  40      -3.773 -15.673  -1.648  1.00 93.38           H  
ATOM    587  O   ALA A  40      -3.399 -16.089   2.096  1.00 93.38           O  
ATOM    588  N   LYS A  41      -4.682 -17.333   0.738  1.00 92.61           N  
ATOM    589  H   LYS A  41      -4.778 -17.723  -0.189  1.00 92.61           H  
ATOM    590  CA  LYS A  41      -5.742 -17.599   1.727  1.00 92.61           C  
ATOM    591  HA  LYS A  41      -6.044 -16.665   2.201  1.00 92.61           H  
ATOM    592  C   LYS A  41      -5.304 -18.531   2.858  1.00 92.61           C  
ATOM    593  CB  LYS A  41      -6.937 -18.249   1.031  1.00 92.61           C  
ATOM    594  HB2 LYS A  41      -6.584 -19.075   0.414  1.00 92.61           H  
ATOM    595  HB3 LYS A  41      -7.590 -18.665   1.798  1.00 92.61           H  
ATOM    596  O   LYS A  41      -5.851 -18.443   3.955  1.00 92.61           O  
ATOM    597  CG  LYS A  41      -7.768 -17.284   0.179  1.00 92.61           C  
ATOM    598  HG2 LYS A  41      -7.165 -16.824  -0.603  1.00 92.61           H  
ATOM    599  HG3 LYS A  41      -8.188 -16.507   0.818  1.00 92.61           H  
ATOM    600  CD  LYS A  41      -8.892 -18.119  -0.435  1.00 92.61           C  
ATOM    601  HD2 LYS A  41      -8.468 -18.852  -1.122  1.00 92.61           H  
ATOM    602  HD3 LYS A  41      -9.390 -18.657   0.372  1.00 92.61           H  
ATOM    603  CE  LYS A  41      -9.931 -17.278  -1.167  1.00 92.61           C  
ATOM    604  HE2 LYS A  41      -9.531 -16.981  -2.137  1.00 92.61           H  
ATOM    605  HE3 LYS A  41     -10.125 -16.383  -0.576  1.00 92.61           H  
ATOM    606  NZ  LYS A  41     -11.173 -18.081  -1.300  1.00 92.61           N  
ATOM    607  HZ1 LYS A  41     -11.939 -17.571  -1.716  1.00 92.61           H  
ATOM    608  HZ2 LYS A  41     -11.480 -18.374  -0.383  1.00 92.61           H  
ATOM    609  HZ3 LYS A  41     -11.000 -18.934  -1.811  1.00 92.61           H  
ATOM    610  N   ALA A  42      -4.367 -19.433   2.573  1.00 93.11           N  
ATOM    611  H   ALA A  42      -4.061 -19.516   1.614  1.00 93.11           H  
ATOM    612  CA  ALA A  42      -3.824 -20.380   3.540  1.00 93.11           C  
ATOM    613  HA  ALA A  42      -4.646 -20.795   4.122  1.00 93.11           H  
ATOM    614  C   ALA A  42      -2.851 -19.732   4.540  1.00 93.11           C  
ATOM    615  CB  ALA A  42      -3.156 -21.521   2.764  1.00 93.11           C  
ATOM    616  HB1 ALA A  42      -2.325 -21.135   2.174  1.00 93.11           H  
ATOM    617  HB2 ALA A  42      -3.881 -21.994   2.103  1.00 93.11           H  
ATOM    618  HB3 ALA A  42      -2.780 -22.267   3.466  1.00 93.11           H  
ATOM    619  O   ALA A  42      -2.480 -20.378   5.519  1.00 93.11           O  
ATOM    620  N   ILE A  43      -2.429 -18.481   4.311  1.00 94.04           N  
ATOM    621  H   ILE A  43      -2.787 -17.980   3.510  1.00 94.04           H  
ATOM    622  CA  ILE A  43      -1.641 -17.731   5.290  1.00 94.04           C  
ATOM    623  HA  ILE A  43      -0.787 -18.350   5.565  1.00 94.04           H  
ATOM    624  C   ILE A  43      -2.512 -17.469   6.532  1.00 94.04           C  
ATOM    625  CB  ILE A  43      -1.087 -16.419   4.695  1.00 94.04           C  
ATOM    626  HB  ILE A  43      -1.930 -15.790   4.408  1.00 94.04           H  
ATOM    627  O   ILE A  43      -3.615 -16.936   6.379  1.00 94.04           O  
ATOM    628  CG1 ILE A  43      -0.220 -16.642   3.433  1.00 94.04           C  
ATOM    629 HG12 ILE A  43      -0.861 -17.012   2.633  1.00 94.04           H  
ATOM    630 HG13 ILE A  43       0.166 -15.677   3.103  1.00 94.04           H  
ATOM    631  CG2 ILE A  43      -0.275 -15.647   5.748  1.00 94.04           C  
ATOM    632 HG21 ILE A  43      -0.919 -15.327   6.567  1.00 94.04           H  
ATOM    633 HG22 ILE A  43       0.531 -16.260   6.152  1.00 94.04           H  
ATOM    634 HG23 ILE A  43       0.153 -14.749   5.302  1.00 94.04           H  
ATOM    635  CD1 ILE A  43       0.967 -17.607   3.587  1.00 94.04           C  
ATOM    636 HD11 ILE A  43       1.519 -17.641   2.648  1.00 94.04           H  
ATOM    637 HD12 ILE A  43       1.639 -17.263   4.373  1.00 94.04           H  
ATOM    638 HD13 ILE A  43       0.612 -18.611   3.817  1.00 94.04           H  
ATOM    639  N   PRO A  44      -2.043 -17.822   7.746  1.00 93.42           N  
ATOM    640  CA  PRO A  44      -2.774 -17.547   8.976  1.00 93.42           C  
ATOM    641  HA  PRO A  44      -3.727 -18.075   8.940  1.00 93.42           H  
ATOM    642  C   PRO A  44      -3.036 -16.054   9.164  1.00 93.42           C  
ATOM    643  CB  PRO A  44      -1.924 -18.104  10.126  1.00 93.42           C  
ATOM    644  HB2 PRO A  44      -2.538 -18.621  10.863  1.00 93.42           H  
ATOM    645  HB3 PRO A  44      -1.373 -17.300  10.613  1.00 93.42           H  
ATOM    646  O   PRO A  44      -2.130 -15.230   9.020  1.00 93.42           O  
ATOM    647  CG  PRO A  44      -0.924 -19.051   9.464  1.00 93.42           C  
ATOM    648  HG2 PRO A  44      -1.302 -20.074   9.457  1.00 93.42           H  
ATOM    649  HG3 PRO A  44       0.039 -19.023   9.973  1.00 93.42           H  
ATOM    650  CD  PRO A  44      -0.808 -18.537   8.033  1.00 93.42           C  
ATOM    651  HD2 PRO A  44       0.032 -17.847   7.960  1.00 93.42           H  
ATOM    652  HD3 PRO A  44      -0.668 -19.384   7.362  1.00 93.42           H  
ATOM    653  N   ILE A  45      -4.267 -15.716   9.539  1.00 95.21           N  
ATOM    654  H   ILE A  45      -4.961 -16.446   9.600  1.00 95.21           H  
ATOM    655  CA  ILE A  45      -4.643 -14.373   9.988  1.00 95.21           C  
ATOM    656  HA  ILE A  45      -3.740 -13.769  10.079  1.00 95.21           H  
ATOM    657  C   ILE A  45      -5.253 -14.437  11.386  1.00 95.21           C  
ATOM    658  CB  ILE A  45      -5.562 -13.658   8.979  1.00 95.21           C  
ATOM    659  HB  ILE A  45      -5.814 -12.685   9.400  1.00 95.21           H  
ATOM    660  O   ILE A  45      -5.888 -15.420  11.769  1.00 95.21           O  
ATOM    661  CG1 ILE A  45      -6.870 -14.437   8.760  1.00 95.21           C  
ATOM    662 HG12 ILE A  45      -6.664 -15.363   8.223  1.00 95.21           H  
ATOM    663 HG13 ILE A  45      -7.290 -14.683   9.735  1.00 95.21           H  
ATOM    664  CG2 ILE A  45      -4.808 -13.420   7.659  1.00 95.21           C  
ATOM    665 HG21 ILE A  45      -5.389 -12.770   7.005  1.00 95.21           H  
ATOM    666 HG22 ILE A  45      -3.849 -12.945   7.863  1.00 95.21           H  
ATOM    667 HG23 ILE A  45      -4.624 -14.367   7.153  1.00 95.21           H  
ATOM    668  CD1 ILE A  45      -7.932 -13.649   7.995  1.00 95.21           C  
ATOM    669 HD11 ILE A  45      -8.197 -12.746   8.545  1.00 95.21           H  
ATOM    670 HD12 ILE A  45      -7.547 -13.389   7.009  1.00 95.21           H  
ATOM    671 HD13 ILE A  45      -8.819 -14.271   7.870  1.00 95.21           H  
ATOM    672  N   CYS A  46      -5.061 -13.378  12.159  1.00 94.73           N  
ATOM    673  H   CYS A  46      -4.588 -12.572  11.778  1.00 94.73           H  
ATOM    674  CA  CYS A  46      -5.514 -13.305  13.535  1.00 94.73           C  
ATOM    675  HA  CYS A  46      -5.254 -14.241  14.031  1.00 94.73           H  
ATOM    676  C   CYS A  46      -7.026 -13.109  13.616  1.00 94.73           C  
ATOM    677  CB  CYS A  46      -4.807 -12.159  14.263  1.00 94.73           C  
ATOM    678  HB2 CYS A  46      -5.067 -11.215  13.784  1.00 94.73           H  
ATOM    679  HB3 CYS A  46      -5.145 -12.129  15.299  1.00 94.73           H  
ATOM    680  O   CYS A  46      -7.598 -12.239  12.957  1.00 94.73           O  
ATOM    681  SG  CYS A  46      -3.011 -12.373  14.225  1.00 94.73           S  
ATOM    682  HG  CYS A  46      -2.950 -13.665  14.560  1.00 94.73           H  
ATOM    683  N   ILE A  47      -7.656 -13.837  14.533  1.00 93.77           N  
ATOM    684  H   ILE A  47      -7.146 -14.585  14.981  1.00 93.77           H  
ATOM    685  CA  ILE A  47      -8.988 -13.492  15.025  1.00 93.77           C  
ATOM    686  HA  ILE A  47      -9.639 -13.307  14.171  1.00 93.77           H  
ATOM    687  C   ILE A  47      -8.861 -12.200  15.837  1.00 93.77           C  
ATOM    688  CB  ILE A  47      -9.594 -14.645  15.851  1.00 93.77           C  
ATOM    689  HB  ILE A  47      -8.943 -14.846  16.701  1.00 93.77           H  
ATOM    690  O   ILE A  47      -8.203 -12.167  16.880  1.00 93.77           O  
ATOM    691  CG1 ILE A  47      -9.696 -15.926  14.991  1.00 93.77           C  
ATOM    692 HG12 ILE A  47     -10.428 -15.769  14.198  1.00 93.77           H  
ATOM    693 HG13 ILE A  47      -8.734 -16.135  14.524  1.00 93.77           H  
ATOM    694  CG2 ILE A  47     -10.985 -14.236  16.375  1.00 93.77           C  
ATOM    695 HG21 ILE A  47     -11.654 -14.018  15.542  1.00 93.77           H  
ATOM    696 HG22 ILE A  47     -11.414 -15.035  16.980  1.00 93.77           H  
ATOM    697 HG23 ILE A  47     -10.912 -13.354  17.010  1.00 93.77           H  
ATOM    698  CD1 ILE A  47     -10.077 -17.182  15.781  1.00 93.77           C  
ATOM    699 HD11 ILE A  47     -11.097 -17.107  16.158  1.00 93.77           H  
ATOM    700 HD12 ILE A  47     -10.014 -18.049  15.124  1.00 93.77           H  
ATOM    701 HD13 ILE A  47      -9.386 -17.321  16.612  1.00 93.77           H  
ATOM    702  N   LEU A  48      -9.480 -11.130  15.342  1.00 94.38           N  
ATOM    703  H   LEU A  48      -9.968 -11.221  14.462  1.00 94.38           H  
ATOM    704  CA  LEU A  48      -9.520  -9.846  16.033  1.00 94.38           C  
ATOM    705  HA  LEU A  48      -8.545  -9.689  16.496  1.00 94.38           H  
ATOM    706  C   LEU A  48     -10.568  -9.848  17.159  1.00 94.38           C  
ATOM    707  CB  LEU A  48      -9.771  -8.717  15.020  1.00 94.38           C  
ATOM    708  HB2 LEU A  48     -10.716  -8.906  14.511  1.00 94.38           H  
ATOM    709  HB3 LEU A  48      -9.873  -7.778  15.566  1.00 94.38           H  
ATOM    710  O   LEU A  48     -11.531 -10.620  17.099  1.00 94.38           O  
ATOM    711  CG  LEU A  48      -8.662  -8.543  13.967  1.00 94.38           C  
ATOM    712  HG  LEU A  48      -8.599  -9.434  13.343  1.00 94.38           H  
ATOM    713  CD1 LEU A  48      -9.015  -7.353  13.083  1.00 94.38           C  
ATOM    714 HD11 LEU A  48      -9.131  -6.451  13.684  1.00 94.38           H  
ATOM    715 HD12 LEU A  48      -8.212  -7.201  12.361  1.00 94.38           H  
ATOM    716 HD13 LEU A  48      -9.943  -7.559  12.550  1.00 94.38           H  
ATOM    717  CD2 LEU A  48      -7.287  -8.266  14.583  1.00 94.38           C  
ATOM    718 HD21 LEU A  48      -6.935  -9.146  15.122  1.00 94.38           H  
ATOM    719 HD22 LEU A  48      -6.564  -8.052  13.795  1.00 94.38           H  
ATOM    720 HD23 LEU A  48      -7.346  -7.413  15.258  1.00 94.38           H  
ATOM    721  N   PRO A  49     -10.418  -8.975  18.175  1.00 92.70           N  
ATOM    722  CA  PRO A  49     -11.456  -8.746  19.174  1.00 92.70           C  
ATOM    723  HA  PRO A  49     -11.549  -9.639  19.792  1.00 92.70           H  
ATOM    724  C   PRO A  49     -12.799  -8.428  18.515  1.00 92.70           C  
ATOM    725  CB  PRO A  49     -10.962  -7.573  20.028  1.00 92.70           C  
ATOM    726  HB2 PRO A  49     -11.270  -7.672  21.068  1.00 92.70           H  
ATOM    727  HB3 PRO A  49     -11.316  -6.629  19.614  1.00 92.70           H  
ATOM    728  O   PRO A  49     -12.836  -7.742  17.490  1.00 92.70           O  
ATOM    729  CG  PRO A  49      -9.443  -7.643  19.876  1.00 92.70           C  
ATOM    730  HG2 PRO A  49      -9.037  -8.384  20.565  1.00 92.70           H  
ATOM    731  HG3 PRO A  49      -8.973  -6.672  20.032  1.00 92.70           H  
ATOM    732  CD  PRO A  49      -9.268  -8.122  18.439  1.00 92.70           C  
ATOM    733  HD2 PRO A  49      -9.280  -7.268  17.763  1.00 92.70           H  
ATOM    734  HD3 PRO A  49      -8.330  -8.671  18.349  1.00 92.70           H  
ATOM    735  N   ALA A  50     -13.894  -8.909  19.106  1.00 90.08           N  
ATOM    736  H   ALA A  50     -13.811  -9.427  19.969  1.00 90.08           H  
ATOM    737  CA  ALA A  50     -15.227  -8.657  18.574  1.00 90.08           C  
ATOM    738  HA  ALA A  50     -15.264  -9.104  17.580  1.00 90.08           H  
ATOM    739  C   ALA A  50     -15.487  -7.141  18.472  1.00 90.08           C  
ATOM    740  CB  ALA A  50     -16.273  -9.354  19.450  1.00 90.08           C  
ATOM    741  HB1 ALA A  50     -16.082 -10.426  19.478  1.00 90.08           H  
ATOM    742  HB2 ALA A  50     -17.266  -9.177  19.039  1.00 90.08           H  
ATOM    743  HB3 ALA A  50     -16.236  -8.948  20.461  1.00 90.08           H  
ATOM    744  O   ALA A  50     -15.164  -6.410  19.414  1.00 90.08           O  
ATOM    745  N   PRO A  51     -16.037  -6.662  17.345  1.00 87.56           N  
ATOM    746  CA  PRO A  51     -16.364  -5.255  17.194  1.00 87.56           C  
ATOM    747  HA  PRO A  51     -15.461  -4.663  17.347  1.00 87.56           H  
ATOM    748  C   PRO A  51     -17.464  -4.860  18.196  1.00 87.56           C  
ATOM    749  CB  PRO A  51     -16.822  -5.093  15.743  1.00 87.56           C  
ATOM    750  HB2 PRO A  51     -15.960  -4.868  15.115  1.00 87.56           H  
ATOM    751  HB3 PRO A  51     -17.590  -4.327  15.638  1.00 87.56           H  
ATOM    752  O   PRO A  51     -18.393  -5.644  18.412  1.00 87.56           O  
ATOM    753  CG  PRO A  51     -17.370  -6.475  15.390  1.00 87.56           C  
ATOM    754  HG2 PRO A  51     -18.395  -6.564  15.750  1.00 87.56           H  
ATOM    755  HG3 PRO A  51     -17.320  -6.683  14.321  1.00 87.56           H  
ATOM    756  CD  PRO A  51     -16.469  -7.417  16.180  1.00 87.56           C  
ATOM    757  HD2 PRO A  51     -15.598  -7.686  15.582  1.00 87.56           H  
ATOM    758  HD3 PRO A  51     -17.029  -8.308  16.464  1.00 87.56           H  
ATOM    759  N   PRO A  52     -17.390  -3.654  18.781  1.00 90.90           N  
ATOM    760  CA  PRO A  52     -18.480  -3.058  19.548  1.00 90.90           C  
ATOM    761  HA  PRO A  52     -18.562  -3.560  20.512  1.00 90.90           H  
ATOM    762  C   PRO A  52     -19.834  -3.092  18.827  1.00 90.90           C  
ATOM    763  CB  PRO A  52     -18.028  -1.617  19.752  1.00 90.90           C  
ATOM    764  HB2 PRO A  52     -18.480  -1.158  20.632  1.00 90.90           H  
ATOM    765  HB3 PRO A  52     -18.265  -1.037  18.860  1.00 90.90           H  
ATOM    766  O   PRO A  52     -19.902  -2.916  17.609  1.00 90.90           O  
ATOM    767  CG  PRO A  52     -16.518  -1.739  19.876  1.00 90.90           C  
ATOM    768  HG2 PRO A  52     -16.019  -0.795  19.659  1.00 90.90           H  
ATOM    769  HG3 PRO A  52     -16.257  -2.103  20.869  1.00 90.90           H  
ATOM    770  CD  PRO A  52     -16.210  -2.803  18.830  1.00 90.90           C  
ATOM    771  HD2 PRO A  52     -15.328  -3.367  19.131  1.00 90.90           H  
ATOM    772  HD3 PRO A  52     -16.044  -2.332  17.861  1.00 90.90           H  
ATOM    773  N   GLY A  53     -20.920  -3.276  19.578  1.00 86.66           N  
ATOM    774  H   GLY A  53     -20.808  -3.371  20.577  1.00 86.66           H  
ATOM    775  CA  GLY A  53     -22.278  -3.365  19.035  1.00 86.66           C  
ATOM    776  HA2 GLY A  53     -22.862  -4.010  19.692  1.00 86.66           H  
ATOM    777  HA3 GLY A  53     -22.248  -3.820  18.045  1.00 86.66           H  
ATOM    778  C   GLY A  53     -23.017  -2.028  18.926  1.00 86.66           C  
ATOM    779  O   GLY A  53     -24.023  -1.950  18.224  1.00 86.66           O  
ATOM    780  N   ASN A  54     -22.552  -0.983  19.616  1.00 91.53           N  
ATOM    781  H   ASN A  54     -21.712  -1.113  20.162  1.00 91.53           H  
ATOM    782  CA  ASN A  54     -23.177   0.344  19.627  1.00 91.53           C  
ATOM    783  HA  ASN A  54     -23.655   0.515  18.663  1.00 91.53           H  
ATOM    784  C   ASN A  54     -22.150   1.475  19.816  1.00 91.53           C  
ATOM    785  CB  ASN A  54     -24.273   0.379  20.710  1.00 91.53           C  
ATOM    786  HB2 ASN A  54     -25.015  -0.387  20.485  1.00 91.53           H  
ATOM    787  HB3 ASN A  54     -24.782   1.343  20.685  1.00 91.53           H  
ATOM    788  O   ASN A  54     -20.976   1.245  20.101  1.00 91.53           O  
ATOM    789  CG  ASN A  54     -23.719   0.168  22.107  1.00 91.53           C  
ATOM    790  ND2 ASN A  54     -24.088  -0.919  22.742  1.00 91.53           N  
ATOM    791 HD21 ASN A  54     -23.515  -1.237  23.511  1.00 91.53           H  
ATOM    792 HD22 ASN A  54     -24.610  -1.630  22.248  1.00 91.53           H  
ATOM    793  OD1 ASN A  54     -22.948   0.970  22.612  1.00 91.53           O  
ATOM    794  N   GLU A  55     -22.603   2.720  19.673  1.00 91.94           N  
ATOM    795  H   GLU A  55     -23.587   2.850  19.485  1.00 91.94           H  
ATOM    796  CA  GLU A  55     -21.767   3.923  19.690  1.00 91.94           C  
ATOM    797  HA  GLU A  55     -20.997   3.834  18.924  1.00 91.94           H  
ATOM    798  C   GLU A  55     -21.061   4.162  21.033  1.00 91.94           C  
ATOM    799  CB  GLU A  55     -22.632   5.160  19.389  1.00 91.94           C  
ATOM    800  HB2 GLU A  55     -23.350   5.310  20.196  1.00 91.94           H  
ATOM    801  HB3 GLU A  55     -21.971   6.027  19.394  1.00 91.94           H  
ATOM    802  O   GLU A  55     -19.964   4.723  21.064  1.00 91.94           O  
ATOM    803  CG  GLU A  55     -23.370   5.163  18.042  1.00 91.94           C  
ATOM    804  HG2 GLU A  55     -22.666   4.922  17.246  1.00 91.94           H  
ATOM    805  HG3 GLU A  55     -23.723   6.184  17.898  1.00 91.94           H  
ATOM    806  CD  GLU A  55     -24.617   4.273  17.947  1.00 91.94           C  
ATOM    807  OE1 GLU A  55     -25.125   4.143  16.814  1.00 91.94           O  
ATOM    808  OE2 GLU A  55     -25.074   3.771  18.999  1.00 91.94           O  
ATOM    809  N   VAL A  56     -21.678   3.748  22.145  1.00 92.61           N  
ATOM    810  H   VAL A  56     -22.512   3.189  22.041  1.00 92.61           H  
ATOM    811  CA  VAL A  56     -21.105   3.900  23.491  1.00 92.61           C  
ATOM    812  HA  VAL A  56     -20.705   4.909  23.592  1.00 92.61           H  
ATOM    813  C   VAL A  56     -19.939   2.936  23.665  1.00 92.61           C  
ATOM    814  CB  VAL A  56     -22.167   3.687  24.588  1.00 92.61           C  
ATOM    815  HB  VAL A  56     -22.575   2.678  24.518  1.00 92.61           H  
ATOM    816  O   VAL A  56     -18.851   3.354  24.059  1.00 92.61           O  
ATOM    817  CG1 VAL A  56     -21.572   3.864  25.991  1.00 92.61           C  
ATOM    818 HG11 VAL A  56     -21.111   4.847  26.088  1.00 92.61           H  
ATOM    819 HG12 VAL A  56     -22.352   3.751  26.744  1.00 92.61           H  
ATOM    820 HG13 VAL A  56     -20.819   3.100  26.182  1.00 92.61           H  
ATOM    821  CG2 VAL A  56     -23.321   4.689  24.436  1.00 92.61           C  
ATOM    822 HG21 VAL A  56     -24.045   4.537  25.238  1.00 92.61           H  
ATOM    823 HG22 VAL A  56     -22.939   5.709  24.477  1.00 92.61           H  
ATOM    824 HG23 VAL A  56     -23.830   4.529  23.486  1.00 92.61           H  
ATOM    825  N   GLU A  57     -20.137   1.677  23.280  1.00 94.14           N  
ATOM    826  H   GLU A  57     -21.058   1.404  22.967  1.00 94.14           H  
ATOM    827  CA  GLU A  57     -19.089   0.657  23.297  1.00 94.14           C  
ATOM    828  HA  GLU A  57     -18.676   0.575  24.302  1.00 94.14           H  
ATOM    829  C   GLU A  57     -17.935   1.018  22.349  1.00 94.14           C  
ATOM    830  CB  GLU A  57     -19.686  -0.697  22.902  1.00 94.14           C  
ATOM    831  HB2 GLU A  57     -20.220  -0.579  21.959  1.00 94.14           H  
ATOM    832  HB3 GLU A  57     -18.866  -1.402  22.765  1.00 94.14           H  
ATOM    833  O   GLU A  57     -16.777   0.802  22.696  1.00 94.14           O  
ATOM    834  CG  GLU A  57     -20.634  -1.301  23.941  1.00 94.14           C  
ATOM    835  HG2 GLU A  57     -21.368  -0.554  24.242  1.00 94.14           H  
ATOM    836  HG3 GLU A  57     -20.057  -1.583  24.822  1.00 94.14           H  
ATOM    837  CD  GLU A  57     -21.368  -2.533  23.391  1.00 94.14           C  
ATOM    838  OE1 GLU A  57     -22.437  -2.854  23.959  1.00 94.14           O  
ATOM    839  OE2 GLU A  57     -20.929  -3.102  22.363  1.00 94.14           O  
ATOM    840  N   VAL A  58     -18.211   1.636  21.189  1.00 95.62           N  
ATOM    841  H   VAL A  58     -19.180   1.737  20.923  1.00 95.62           H  
ATOM    842  CA  VAL A  58     -17.154   2.165  20.302  1.00 95.62           C  
ATOM    843  HA  VAL A  58     -16.475   1.352  20.046  1.00 95.62           H  
ATOM    844  C   VAL A  58     -16.315   3.219  21.025  1.00 95.62           C  
ATOM    845  CB  VAL A  58     -17.724   2.744  18.988  1.00 95.62           C  
ATOM    846  HB  VAL A  58     -18.526   3.445  19.219  1.00 95.62           H  
ATOM    847  O   VAL A  58     -15.087   3.176  20.959  1.00 95.62           O  
ATOM    848  CG1 VAL A  58     -16.659   3.483  18.162  1.00 95.62           C  
ATOM    849 HG11 VAL A  58     -17.058   3.751  17.183  1.00 95.62           H  
ATOM    850 HG12 VAL A  58     -16.355   4.400  18.665  1.00 95.62           H  
ATOM    851 HG13 VAL A  58     -15.787   2.844  18.020  1.00 95.62           H  
ATOM    852  CG2 VAL A  58     -18.283   1.643  18.082  1.00 95.62           C  
ATOM    853 HG21 VAL A  58     -17.484   0.969  17.773  1.00 95.62           H  
ATOM    854 HG22 VAL A  58     -18.741   2.085  17.197  1.00 95.62           H  
ATOM    855 HG23 VAL A  58     -19.048   1.071  18.607  1.00 95.62           H  
ATOM    856  N   ALA A  59     -16.950   4.154  21.736  1.00 94.49           N  
ATOM    857  H   ALA A  59     -17.958   4.130  21.779  1.00 94.49           H  
ATOM    858  CA  ALA A  59     -16.238   5.212  22.448  1.00 94.49           C  
ATOM    859  HA  ALA A  59     -15.526   5.664  21.758  1.00 94.49           H  
ATOM    860  C   ALA A  59     -15.414   4.693  23.637  1.00 94.49           C  
ATOM    861  CB  ALA A  59     -17.254   6.275  22.877  1.00 94.49           C  
ATOM    862  HB1 ALA A  59     -16.735   7.108  23.351  1.00 94.49           H  
ATOM    863  HB2 ALA A  59     -17.969   5.846  23.579  1.00 94.49           H  
ATOM    864  HB3 ALA A  59     -17.792   6.640  22.002  1.00 94.49           H  
ATOM    865  O   ALA A  59     -14.338   5.227  23.926  1.00 94.49           O  
ATOM    866  N   GLU A  60     -15.900   3.664  24.330  1.00 94.56           N  
ATOM    867  H   GLU A  60     -16.810   3.303  24.081  1.00 94.56           H  
ATOM    868  CA  GLU A  60     -15.166   2.989  25.403  1.00 94.56           C  
ATOM    869  HA  GLU A  60     -14.747   3.734  26.079  1.00 94.56           H  
ATOM    870  C   GLU A  60     -13.981   2.193  24.855  1.00 94.56           C  
ATOM    871  CB  GLU A  60     -16.114   2.095  26.211  1.00 94.56           C  
ATOM    872  HB2 GLU A  60     -15.521   1.471  26.880  1.00 94.56           H  
ATOM    873  HB3 GLU A  60     -16.681   1.455  25.535  1.00 94.56           H  
ATOM    874  O   GLU A  60     -12.851   2.414  25.294  1.00 94.56           O  
ATOM    875  CG  GLU A  60     -17.067   2.953  27.055  1.00 94.56           C  
ATOM    876  HG2 GLU A  60     -17.656   3.599  26.404  1.00 94.56           H  
ATOM    877  HG3 GLU A  60     -16.467   3.602  27.692  1.00 94.56           H  
ATOM    878  CD  GLU A  60     -18.020   2.137  27.938  1.00 94.56           C  
ATOM    879  OE1 GLU A  60     -18.640   2.788  28.812  1.00 94.56           O  
ATOM    880  OE2 GLU A  60     -18.101   0.902  27.770  1.00 94.56           O  
ATOM    881  N   ALA A  61     -14.210   1.367  23.832  1.00 95.33           N  
ATOM    882  H   ALA A  61     -15.161   1.233  23.519  1.00 95.33           H  
ATOM    883  CA  ALA A  61     -13.168   0.581  23.182  1.00 95.33           C  
ATOM    884  HA  ALA A  61     -12.689  -0.054  23.927  1.00 95.33           H  
ATOM    885  C   ALA A  61     -12.086   1.472  22.558  1.00 95.33           C  
ATOM    886  CB  ALA A  61     -13.833  -0.314  22.132  1.00 95.33           C  
ATOM    887  HB1 ALA A  61     -14.392   0.299  21.426  1.00 95.33           H  
ATOM    888  HB2 ALA A  61     -14.522  -1.002  22.623  1.00 95.33           H  
ATOM    889  HB3 ALA A  61     -13.075  -0.891  21.602  1.00 95.33           H  
ATOM    890  O   ALA A  61     -10.900   1.179  22.679  1.00 95.33           O  
ATOM    891  N   PHE A  62     -12.461   2.598  21.939  1.00 96.36           N  
ATOM    892  H   PHE A  62     -13.447   2.768  21.808  1.00 96.36           H  
ATOM    893  CA  PHE A  62     -11.500   3.568  21.410  1.00 96.36           C  
ATOM    894  HA  PHE A  62     -10.850   3.070  20.690  1.00 96.36           H  
ATOM    895  C   PHE A  62     -10.609   4.138  22.515  1.00 96.36           C  
ATOM    896  CB  PHE A  62     -12.250   4.702  20.702  1.00 96.36           C  
ATOM    897  HB2 PHE A  62     -12.836   4.282  19.885  1.00 96.36           H  
ATOM    898  HB3 PHE A  62     -12.946   5.168  21.400  1.00 96.36           H  
ATOM    899  O   PHE A  62      -9.391   4.238  22.352  1.00 96.36           O  
ATOM    900  CG  PHE A  62     -11.326   5.765  20.142  1.00 96.36           C  
ATOM    901  CD1 PHE A  62     -11.031   6.928  20.881  1.00 96.36           C  
ATOM    902  HD1 PHE A  62     -11.475   7.073  21.854  1.00 96.36           H  
ATOM    903  CD2 PHE A  62     -10.730   5.569  18.885  1.00 96.36           C  
ATOM    904  HD2 PHE A  62     -10.956   4.676  18.321  1.00 96.36           H  
ATOM    905  CE1 PHE A  62     -10.147   7.889  20.356  1.00 96.36           C  
ATOM    906  HE1 PHE A  62      -9.906   8.771  20.931  1.00 96.36           H  
ATOM    907  CE2 PHE A  62      -9.860   6.533  18.354  1.00 96.36           C  
ATOM    908  HE2 PHE A  62      -9.418   6.376  17.381  1.00 96.36           H  
ATOM    909  CZ  PHE A  62      -9.571   7.695  19.088  1.00 96.36           C  
ATOM    910  HZ  PHE A  62      -8.901   8.432  18.671  1.00 96.36           H  
ATOM    911  N   ARG A  63     -11.204   4.504  23.655  1.00 94.52           N  
ATOM    912  H   ARG A  63     -12.196   4.339  23.744  1.00 94.52           H  
ATOM    913  CA  ARG A  63     -10.466   5.041  24.801  1.00 94.52           C  
ATOM    914  HA  ARG A  63      -9.857   5.880  24.466  1.00 94.52           H  
ATOM    915  C   ARG A  63      -9.505   4.002  25.365  1.00 94.52           C  
ATOM    916  CB  ARG A  63     -11.466   5.516  25.855  1.00 94.52           C  
ATOM    917  HB2 ARG A  63     -11.958   4.652  26.302  1.00 94.52           H  
ATOM    918  HB3 ARG A  63     -12.221   6.119  25.351  1.00 94.52           H  
ATOM    919  O   ARG A  63      -8.340   4.323  25.550  1.00 94.52           O  
ATOM    920  CG  ARG A  63     -10.810   6.360  26.959  1.00 94.52           C  
ATOM    921  HG2 ARG A  63     -10.480   7.307  26.531  1.00 94.52           H  
ATOM    922  HG3 ARG A  63      -9.942   5.841  27.365  1.00 94.52           H  
ATOM    923  CD  ARG A  63     -11.794   6.629  28.106  1.00 94.52           C  
ATOM    924  HD2 ARG A  63     -11.366   7.379  28.772  1.00 94.52           H  
ATOM    925  HD3 ARG A  63     -11.914   5.698  28.660  1.00 94.52           H  
ATOM    926  NE  ARG A  63     -13.109   7.082  27.607  1.00 94.52           N  
ATOM    927  HE  ARG A  63     -13.141   7.375  26.641  1.00 94.52           H  
ATOM    928  NH1 ARG A  63     -14.373   6.506  29.436  1.00 94.52           N  
ATOM    929 HH11 ARG A  63     -15.273   6.240  29.809  1.00 94.52           H  
ATOM    930 HH12 ARG A  63     -13.526   6.271  29.934  1.00 94.52           H  
ATOM    931  NH2 ARG A  63     -15.380   7.090  27.532  1.00 94.52           N  
ATOM    932 HH21 ARG A  63     -15.338   7.217  26.531  1.00 94.52           H  
ATOM    933 HH22 ARG A  63     -16.261   6.817  27.943  1.00 94.52           H  
ATOM    934  CZ  ARG A  63     -14.276   6.902  28.198  1.00 94.52           C  
ATOM    935  N   GLU A  64      -9.969   2.778  25.591  1.00 93.07           N  
ATOM    936  H   GLU A  64     -10.943   2.586  25.401  1.00 93.07           H  
ATOM    937  CA  GLU A  64      -9.145   1.674  26.097  1.00 93.07           C  
ATOM    938  HA  GLU A  64      -8.722   1.949  27.063  1.00 93.07           H  
ATOM    939  C   GLU A  64      -7.978   1.359  25.149  1.00 93.07           C  
ATOM    940  CB  GLU A  64     -10.045   0.444  26.283  1.00 93.07           C  
ATOM    941  HB2 GLU A  64     -10.910   0.732  26.881  1.00 93.07           H  
ATOM    942  HB3 GLU A  64     -10.395   0.105  25.308  1.00 93.07           H  
ATOM    943  O   GLU A  64      -6.823   1.267  25.572  1.00 93.07           O  
ATOM    944  CG  GLU A  64      -9.316  -0.707  26.992  1.00 93.07           C  
ATOM    945  HG2 GLU A  64      -8.381  -0.914  26.471  1.00 93.07           H  
ATOM    946  HG3 GLU A  64      -9.071  -0.396  28.008  1.00 93.07           H  
ATOM    947  CD  GLU A  64     -10.148  -1.997  27.035  1.00 93.07           C  
ATOM    948  OE1 GLU A  64      -9.522  -3.083  27.045  1.00 93.07           O  
ATOM    949  OE2 GLU A  64     -11.394  -1.903  27.042  1.00 93.07           O  
ATOM    950  N   ALA A  65      -8.266   1.273  23.849  1.00 93.47           N  
ATOM    951  H   ALA A  65      -9.234   1.329  23.564  1.00 93.47           H  
ATOM    952  CA  ALA A  65      -7.284   0.905  22.842  1.00 93.47           C  
ATOM    953  HA  ALA A  65      -6.776  -0.001  23.174  1.00 93.47           H  
ATOM    954  C   ALA A  65      -6.217   1.990  22.628  1.00 93.47           C  
ATOM    955  CB  ALA A  65      -8.036   0.581  21.549  1.00 93.47           C  
ATOM    956  HB1 ALA A  65      -7.338   0.164  20.822  1.00 93.47           H  
ATOM    957  HB2 ALA A  65      -8.801  -0.169  21.750  1.00 93.47           H  
ATOM    958  HB3 ALA A  65      -8.504   1.479  21.145  1.00 93.47           H  
ATOM    959  O   ALA A  65      -5.080   1.666  22.296  1.00 93.47           O  
ATOM    960  N   THR A  66      -6.560   3.271  22.822  1.00 91.93           N  
ATOM    961  H   THR A  66      -7.518   3.463  23.078  1.00 91.93           H  
ATOM    962  CA  THR A  66      -5.638   4.407  22.618  1.00 91.93           C  
ATOM    963  HA  THR A  66      -4.834   4.081  21.958  1.00 91.93           H  
ATOM    964  C   THR A  66      -4.959   4.889  23.902  1.00 91.93           C  
ATOM    965  CB  THR A  66      -6.320   5.585  21.907  1.00 91.93           C  
ATOM    966  HB  THR A  66      -5.600   6.398  21.820  1.00 91.93           H  
ATOM    967  O   THR A  66      -3.929   5.569  23.836  1.00 91.93           O  
ATOM    968  CG2 THR A  66      -6.787   5.221  20.497  1.00 91.93           C  
ATOM    969 HG21 THR A  66      -5.921   4.998  19.874  1.00 91.93           H  
ATOM    970 HG22 THR A  66      -7.324   6.064  20.062  1.00 91.93           H  
ATOM    971 HG23 THR A  66      -7.446   4.353  20.515  1.00 91.93           H  
ATOM    972  OG1 THR A  66      -7.432   6.054  22.631  1.00 91.93           O  
ATOM    973  HG1 THR A  66      -8.143   5.426  22.487  1.00 91.93           H  
ATOM    974  N   GLN A  67      -5.460   4.502  25.076  1.00 90.97           N  
ATOM    975  H   GLN A  67      -6.305   3.949  25.083  1.00 90.97           H  
ATOM    976  CA  GLN A  67      -4.911   4.926  26.360  1.00 90.97           C  
ATOM    977  HA  GLN A  67      -4.895   6.016  26.357  1.00 90.97           H  
ATOM    978  C   GLN A  67      -3.475   4.425  26.564  1.00 90.97           C  
ATOM    979  CB  GLN A  67      -5.840   4.479  27.498  1.00 90.97           C  
ATOM    980  HB2 GLN A  67      -5.913   3.391  27.508  1.00 90.97           H  
ATOM    981  HB3 GLN A  67      -6.829   4.903  27.327  1.00 90.97           H  
ATOM    982  O   GLN A  67      -3.182   3.232  26.499  1.00 90.97           O  
ATOM    983  CG  GLN A  67      -5.378   4.980  28.871  1.00 90.97           C  
ATOM    984  HG2 GLN A  67      -5.233   6.059  28.824  1.00 90.97           H  
ATOM    985  HG3 GLN A  67      -4.432   4.510  29.137  1.00 90.97           H  
ATOM    986  CD  GLN A  67      -6.385   4.678  29.978  1.00 90.97           C  
ATOM    987  NE2 GLN A  67      -6.260   5.314  31.122  1.00 90.97           N  
ATOM    988 HE21 GLN A  67      -6.936   5.056  31.826  1.00 90.97           H  
ATOM    989 HE22 GLN A  67      -5.516   5.982  31.268  1.00 90.97           H  
ATOM    990  OE1 GLN A  67      -7.300   3.884  29.863  1.00 90.97           O  
ATOM    991  N   GLY A  68      -2.560   5.356  26.847  1.00 86.56           N  
ATOM    992  H   GLY A  68      -2.842   6.326  26.811  1.00 86.56           H  
ATOM    993  CA  GLY A  68      -1.162   5.047  27.167  1.00 86.56           C  
ATOM    994  HA2 GLY A  68      -0.697   5.931  27.605  1.00 86.56           H  
ATOM    995  HA3 GLY A  68      -1.139   4.244  27.904  1.00 86.56           H  
ATOM    996  C   GLY A  68      -0.302   4.607  25.977  1.00 86.56           C  
ATOM    997  O   GLY A  68       0.907   4.426  26.153  1.00 86.56           O  
ATOM    998  N   THR A  69      -0.886   4.516  24.776  1.00 89.37           N  
ATOM    999  H   THR A  69      -1.880   4.688  24.717  1.00 89.37           H  
ATOM   1000  CA  THR A  69      -0.211   4.060  23.546  1.00 89.37           C  
ATOM   1001  HA  THR A  69       0.194   3.064  23.719  1.00 89.37           H  
ATOM   1002  C   THR A  69       0.956   4.942  23.124  1.00 89.37           C  
ATOM   1003  CB  THR A  69      -1.180   3.962  22.365  1.00 89.37           C  
ATOM   1004  HB  THR A  69      -0.619   3.652  21.483  1.00 89.37           H  
ATOM   1005  O   THR A  69       1.833   4.489  22.395  1.00 89.37           O  
ATOM   1006  CG2 THR A  69      -2.275   2.935  22.614  1.00 89.37           C  
ATOM   1007 HG21 THR A  69      -1.836   1.973  22.880  1.00 89.37           H  
ATOM   1008 HG22 THR A  69      -2.921   3.234  23.439  1.00 89.37           H  
ATOM   1009 HG23 THR A  69      -2.864   2.819  21.704  1.00 89.37           H  
ATOM   1010  OG1 THR A  69      -1.776   5.211  22.112  1.00 89.37           O  
ATOM   1011  HG1 THR A  69      -2.545   5.318  22.678  1.00 89.37           H  
ATOM   1012  N   GLU A  70       1.024   6.174  23.629  1.00 86.77           N  
ATOM   1013  H   GLU A  70       0.218   6.521  24.130  1.00 86.77           H  
ATOM   1014  CA  GLU A  70       2.158   7.080  23.429  1.00 86.77           C  
ATOM   1015  HA  GLU A  70       2.322   7.206  22.359  1.00 86.77           H  
ATOM   1016  C   GLU A  70       3.448   6.533  24.039  1.00 86.77           C  
ATOM   1017  CB  GLU A  70       1.868   8.456  24.043  1.00 86.77           C  
ATOM   1018  HB2 GLU A  70       2.569   9.170  23.612  1.00 86.77           H  
ATOM   1019  HB3 GLU A  70       2.030   8.416  25.120  1.00 86.77           H  
ATOM   1020  O   GLU A  70       4.529   6.738  23.503  1.00 86.77           O  
ATOM   1021  CG  GLU A  70       0.434   8.929  23.790  1.00 86.77           C  
ATOM   1022  HG2 GLU A  70      -0.239   8.394  24.460  1.00 86.77           H  
ATOM   1023  HG3 GLU A  70       0.150   8.675  22.769  1.00 86.77           H  
ATOM   1024  CD  GLU A  70       0.278  10.430  24.020  1.00 86.77           C  
ATOM   1025  OE1 GLU A  70      -0.435  11.033  23.189  1.00 86.77           O  
ATOM   1026  OE2 GLU A  70       0.884  10.949  24.981  1.00 86.77           O  
ATOM   1027  N   THR A  71       3.329   5.794  25.142  1.00 86.48           N  
ATOM   1028  H   THR A  71       2.392   5.587  25.456  1.00 86.48           H  
ATOM   1029  CA  THR A  71       4.474   5.260  25.888  1.00 86.48           C  
ATOM   1030  HA  THR A  71       5.384   5.764  25.561  1.00 86.48           H  
ATOM   1031  C   THR A  71       4.679   3.775  25.629  1.00 86.48           C  
ATOM   1032  CB  THR A  71       4.327   5.519  27.395  1.00 86.48           C  
ATOM   1033  HB  THR A  71       5.205   5.112  27.897  1.00 86.48           H  
ATOM   1034  O   THR A  71       5.811   3.332  25.417  1.00 86.48           O  
ATOM   1035  CG2 THR A  71       4.251   7.009  27.720  1.00 86.48           C  
ATOM   1036 HG21 THR A  71       5.124   7.519  27.312  1.00 86.48           H  
ATOM   1037 HG22 THR A  71       4.232   7.144  28.801  1.00 86.48           H  
ATOM   1038 HG23 THR A  71       3.351   7.450  27.291  1.00 86.48           H  
ATOM   1039  OG1 THR A  71       3.179   4.902  27.944  1.00 86.48           O  
ATOM   1040  HG1 THR A  71       2.427   5.056  27.367  1.00 86.48           H  
ATOM   1041  N   VAL A  72       3.586   3.009  25.653  1.00 89.81           N  
ATOM   1042  H   VAL A  72       2.689   3.450  25.795  1.00 89.81           H  
ATOM   1043  CA  VAL A  72       3.588   1.557  25.521  1.00 89.81           C  
ATOM   1044  HA  VAL A  72       4.473   1.265  24.955  1.00 89.81           H  
ATOM   1045  C   VAL A  72       2.345   1.130  24.757  1.00 89.81           C  
ATOM   1046  CB  VAL A  72       3.610   0.858  26.896  1.00 89.81           C  
ATOM   1047  HB  VAL A  72       2.652   1.005  27.395  1.00 89.81           H  
ATOM   1048  O   VAL A  72       1.234   1.447  25.172  1.00 89.81           O  
ATOM   1049  CG1 VAL A  72       3.831  -0.649  26.732  1.00 89.81           C  
ATOM   1050 HG11 VAL A  72       3.020  -1.082  26.146  1.00 89.81           H  
ATOM   1051 HG12 VAL A  72       4.775  -0.823  26.216  1.00 89.81           H  
ATOM   1052 HG13 VAL A  72       3.844  -1.120  27.715  1.00 89.81           H  
ATOM   1053  CG2 VAL A  72       4.701   1.388  27.840  1.00 89.81           C  
ATOM   1054 HG21 VAL A  72       5.652   1.478  27.315  1.00 89.81           H  
ATOM   1055 HG22 VAL A  72       4.413   2.381  28.187  1.00 89.81           H  
ATOM   1056 HG23 VAL A  72       4.803   0.746  28.715  1.00 89.81           H  
ATOM   1057  N   LEU A  73       2.525   0.359  23.690  1.00 93.31           N  
ATOM   1058  H   LEU A  73       3.468   0.131  23.410  1.00 93.31           H  
ATOM   1059  CA  LEU A  73       1.430  -0.280  22.963  1.00 93.31           C  
ATOM   1060  HA  LEU A  73       0.473   0.011  23.395  1.00 93.31           H  
ATOM   1061  C   LEU A  73       1.576  -1.793  23.084  1.00 93.31           C  
ATOM   1062  CB  LEU A  73       1.472   0.188  21.502  1.00 93.31           C  
ATOM   1063  HB2 LEU A  73       1.391   1.274  21.470  1.00 93.31           H  
ATOM   1064  HB3 LEU A  73       2.444  -0.093  21.095  1.00 93.31           H  
ATOM   1065  O   LEU A  73       2.664  -2.320  22.866  1.00 93.31           O  
ATOM   1066  CG  LEU A  73       0.388  -0.426  20.601  1.00 93.31           C  
ATOM   1067  HG  LEU A  73       0.363  -1.509  20.725  1.00 93.31           H  
ATOM   1068  CD1 LEU A  73      -0.995   0.151  20.890  1.00 93.31           C  
ATOM   1069 HD11 LEU A  73      -1.001   1.223  20.695  1.00 93.31           H  
ATOM   1070 HD12 LEU A  73      -1.735  -0.329  20.250  1.00 93.31           H  
ATOM   1071 HD13 LEU A  73      -1.268  -0.037  21.928  1.00 93.31           H  
ATOM   1072  CD2 LEU A  73       0.727  -0.130  19.149  1.00 93.31           C  
ATOM   1073 HD21 LEU A  73       1.670  -0.613  18.893  1.00 93.31           H  
ATOM   1074 HD22 LEU A  73      -0.058  -0.512  18.496  1.00 93.31           H  
ATOM   1075 HD23 LEU A  73       0.828   0.947  19.015  1.00 93.31           H  
ATOM   1076  N   SER A  74       0.494  -2.490  23.425  1.00 94.02           N  
ATOM   1077  H   SER A  74      -0.358  -1.985  23.621  1.00 94.02           H  
ATOM   1078  CA  SER A  74       0.440  -3.955  23.369  1.00 94.02           C  
ATOM   1079  HA  SER A  74       1.459  -4.326  23.471  1.00 94.02           H  
ATOM   1080  C   SER A  74      -0.110  -4.469  22.037  1.00 94.02           C  
ATOM   1081  CB  SER A  74      -0.353  -4.537  24.536  1.00 94.02           C  
ATOM   1082  HB2 SER A  74       0.087  -4.209  25.478  1.00 94.02           H  
ATOM   1083  HB3 SER A  74      -0.316  -5.625  24.493  1.00 94.02           H  
ATOM   1084  O   SER A  74      -0.840  -3.764  21.336  1.00 94.02           O  
ATOM   1085  OG  SER A  74      -1.695  -4.113  24.469  1.00 94.02           O  
ATOM   1086  HG  SER A  74      -1.728  -3.180  24.693  1.00 94.02           H  
ATOM   1087  N   LYS A  75       0.209  -5.721  21.693  1.00 94.41           N  
ATOM   1088  H   LYS A  75       0.869  -6.222  22.270  1.00 94.41           H  
ATOM   1089  CA  LYS A  75      -0.333  -6.388  20.501  1.00 94.41           C  
ATOM   1090  HA  LYS A  75      -0.063  -5.806  19.620  1.00 94.41           H  
ATOM   1091  C   LYS A  75      -1.865  -6.452  20.540  1.00 94.41           C  
ATOM   1092  CB  LYS A  75       0.303  -7.779  20.384  1.00 94.41           C  
ATOM   1093  HB2 LYS A  75      -0.027  -8.405  21.213  1.00 94.41           H  
ATOM   1094  HB3 LYS A  75       1.387  -7.679  20.436  1.00 94.41           H  
ATOM   1095  O   LYS A  75      -2.509  -6.177  19.531  1.00 94.41           O  
ATOM   1096  CG  LYS A  75      -0.060  -8.460  19.063  1.00 94.41           C  
ATOM   1097  HG2 LYS A  75      -1.143  -8.512  18.952  1.00 94.41           H  
ATOM   1098  HG3 LYS A  75       0.357  -7.880  18.240  1.00 94.41           H  
ATOM   1099  CD  LYS A  75       0.511  -9.876  19.027  1.00 94.41           C  
ATOM   1100  HD2 LYS A  75       1.592  -9.831  19.159  1.00 94.41           H  
ATOM   1101  HD3 LYS A  75       0.079 -10.461  19.839  1.00 94.41           H  
ATOM   1102  CE  LYS A  75       0.182 -10.535  17.690  1.00 94.41           C  
ATOM   1103  HE2 LYS A  75      -0.898 -10.640  17.591  1.00 94.41           H  
ATOM   1104  HE3 LYS A  75       0.528  -9.902  16.873  1.00 94.41           H  
ATOM   1105  NZ  LYS A  75       0.839 -11.850  17.589  1.00 94.41           N  
ATOM   1106  HZ1 LYS A  75       0.502 -12.323  16.763  1.00 94.41           H  
ATOM   1107  HZ2 LYS A  75       1.834 -11.748  17.446  1.00 94.41           H  
ATOM   1108  HZ3 LYS A  75       0.665 -12.437  18.393  1.00 94.41           H  
ATOM   1109  N   LEU A  76      -2.450  -6.725  21.712  1.00 93.96           N  
ATOM   1110  H   LEU A  76      -1.857  -6.985  22.487  1.00 93.96           H  
ATOM   1111  CA  LEU A  76      -3.903  -6.695  21.911  1.00 93.96           C  
ATOM   1112  HA  LEU A  76      -4.354  -7.372  21.186  1.00 93.96           H  
ATOM   1113  C   LEU A  76      -4.505  -5.311  21.645  1.00 93.96           C  
ATOM   1114  CB  LEU A  76      -4.234  -7.182  23.333  1.00 93.96           C  
ATOM   1115  HB2 LEU A  76      -3.867  -8.202  23.446  1.00 93.96           H  
ATOM   1116  HB3 LEU A  76      -3.700  -6.554  24.046  1.00 93.96           H  
ATOM   1117  O   LEU A  76      -5.509  -5.227  20.945  1.00 93.96           O  
ATOM   1118  CG  LEU A  76      -5.737  -7.148  23.689  1.00 93.96           C  
ATOM   1119  HG  LEU A  76      -6.112  -6.129  23.596  1.00 93.96           H  
ATOM   1120  CD1 LEU A  76      -6.588  -8.069  22.810  1.00 93.96           C  
ATOM   1121 HD11 LEU A  76      -6.503  -7.777  21.763  1.00 93.96           H  
ATOM   1122 HD12 LEU A  76      -6.284  -9.107  22.944  1.00 93.96           H  
ATOM   1123 HD13 LEU A  76      -7.634  -7.969  23.102  1.00 93.96           H  
ATOM   1124  CD2 LEU A  76      -5.924  -7.586  25.140  1.00 93.96           C  
ATOM   1125 HD21 LEU A  76      -5.575  -8.609  25.280  1.00 93.96           H  
ATOM   1126 HD22 LEU A  76      -6.978  -7.519  25.410  1.00 93.96           H  
ATOM   1127 HD23 LEU A  76      -5.363  -6.922  25.797  1.00 93.96           H  
ATOM   1128  N   GLN A  77      -3.884  -4.237  22.138  1.00 95.25           N  
ATOM   1129  H   GLN A  77      -3.066  -4.360  22.717  1.00 95.25           H  
ATOM   1130  CA  GLN A  77      -4.352  -2.877  21.851  1.00 95.25           C  
ATOM   1131  HA  GLN A  77      -5.395  -2.784  22.155  1.00 95.25           H  
ATOM   1132  C   GLN A  77      -4.295  -2.571  20.354  1.00 95.25           C  
ATOM   1133  CB  GLN A  77      -3.528  -1.848  22.623  1.00 95.25           C  
ATOM   1134  HB2 GLN A  77      -2.470  -2.088  22.521  1.00 95.25           H  
ATOM   1135  HB3 GLN A  77      -3.696  -0.861  22.192  1.00 95.25           H  
ATOM   1136  O   GLN A  77      -5.248  -2.020  19.811  1.00 95.25           O  
ATOM   1137  CG  GLN A  77      -3.919  -1.782  24.103  1.00 95.25           C  
ATOM   1138  HG2 GLN A  77      -4.917  -1.353  24.186  1.00 95.25           H  
ATOM   1139  HG3 GLN A  77      -3.949  -2.780  24.541  1.00 95.25           H  
ATOM   1140  CD  GLN A  77      -2.921  -0.932  24.873  1.00 95.25           C  
ATOM   1141  NE2 GLN A  77      -3.363   0.132  25.508  1.00 95.25           N  
ATOM   1142 HE21 GLN A  77      -2.704   0.771  25.929  1.00 95.25           H  
ATOM   1143 HE22 GLN A  77      -4.340   0.383  25.456  1.00 95.25           H  
ATOM   1144  OE1 GLN A  77      -1.728  -1.232  24.893  1.00 95.25           O  
ATOM   1145  N   LEU A  78      -3.235  -2.986  19.648  1.00 96.85           N  
ATOM   1146  H   LEU A  78      -2.466  -3.433  20.127  1.00 96.85           H  
ATOM   1147  CA  LEU A  78      -3.198  -2.835  18.192  1.00 96.85           C  
ATOM   1148  HA  LEU A  78      -3.374  -1.781  17.978  1.00 96.85           H  
ATOM   1149  C   LEU A  78      -4.327  -3.625  17.510  1.00 96.85           C  
ATOM   1150  CB  LEU A  78      -1.816  -3.222  17.640  1.00 96.85           C  
ATOM   1151  HB2 LEU A  78      -1.054  -2.624  18.141  1.00 96.85           H  
ATOM   1152  HB3 LEU A  78      -1.623  -4.271  17.863  1.00 96.85           H  
ATOM   1153  O   LEU A  78      -4.986  -3.093  16.619  1.00 96.85           O  
ATOM   1154  CG  LEU A  78      -1.709  -3.013  16.115  1.00 96.85           C  
ATOM   1155  HG  LEU A  78      -2.418  -3.665  15.604  1.00 96.85           H  
ATOM   1156  CD1 LEU A  78      -1.983  -1.563  15.704  1.00 96.85           C  
ATOM   1157 HD11 LEU A  78      -1.360  -0.885  16.288  1.00 96.85           H  
ATOM   1158 HD12 LEU A  78      -3.035  -1.321  15.858  1.00 96.85           H  
ATOM   1159 HD13 LEU A  78      -1.766  -1.438  14.644  1.00 96.85           H  
ATOM   1160  CD2 LEU A  78      -0.310  -3.369  15.625  1.00 96.85           C  
ATOM   1161 HD21 LEU A  78      -0.044  -4.373  15.954  1.00 96.85           H  
ATOM   1162 HD22 LEU A  78       0.408  -2.642  16.005  1.00 96.85           H  
ATOM   1163 HD23 LEU A  78      -0.290  -3.345  14.535  1.00 96.85           H  
ATOM   1164  N   ALA A  79      -4.602  -4.853  17.953  1.00 96.45           N  
ATOM   1165  H   ALA A  79      -4.013  -5.253  18.669  1.00 96.45           H  
ATOM   1166  CA  ALA A  79      -5.711  -5.654  17.438  1.00 96.45           C  
ATOM   1167  HA  ALA A  79      -5.605  -5.725  16.356  1.00 96.45           H  
ATOM   1168  C   ALA A  79      -7.089  -5.016  17.725  1.00 96.45           C  
ATOM   1169  CB  ALA A  79      -5.599  -7.069  18.016  1.00 96.45           C  
ATOM   1170  HB1 ALA A  79      -6.340  -7.716  17.545  1.00 96.45           H  
ATOM   1171  HB2 ALA A  79      -5.768  -7.056  19.092  1.00 96.45           H  
ATOM   1172  HB3 ALA A  79      -4.607  -7.473  17.814  1.00 96.45           H  
ATOM   1173  O   ALA A  79      -7.978  -5.077  16.876  1.00 96.45           O  
ATOM   1174  N   GLN A  80      -7.268  -4.355  18.876  1.00 96.22           N  
ATOM   1175  H   GLN A  80      -6.523  -4.380  19.559  1.00 96.22           H  
ATOM   1176  CA  GLN A  80      -8.466  -3.564  19.190  1.00 96.22           C  
ATOM   1177  HA  GLN A  80      -9.352  -4.181  19.038  1.00 96.22           H  
ATOM   1178  C   GLN A  80      -8.593  -2.348  18.255  1.00 96.22           C  
ATOM   1179  CB  GLN A  80      -8.441  -3.104  20.659  1.00 96.22           C  
ATOM   1180  HB2 GLN A  80      -9.227  -2.362  20.800  1.00 96.22           H  
ATOM   1181  HB3 GLN A  80      -7.487  -2.612  20.852  1.00 96.22           H  
ATOM   1182  O   GLN A  80      -9.666  -2.125  17.695  1.00 96.22           O  
ATOM   1183  CG  GLN A  80      -8.666  -4.217  21.702  1.00 96.22           C  
ATOM   1184  HG2 GLN A  80      -9.694  -4.572  21.620  1.00 96.22           H  
ATOM   1185  HG3 GLN A  80      -8.000  -5.057  21.508  1.00 96.22           H  
ATOM   1186  CD  GLN A  80      -8.408  -3.733  23.135  1.00 96.22           C  
ATOM   1187  NE2 GLN A  80      -9.116  -4.240  24.125  1.00 96.22           N  
ATOM   1188 HE21 GLN A  80      -9.906  -4.846  23.957  1.00 96.22           H  
ATOM   1189 HE22 GLN A  80      -9.011  -3.819  25.037  1.00 96.22           H  
ATOM   1190  OE1 GLN A  80      -7.548  -2.902  23.381  1.00 96.22           O  
ATOM   1191  N   ILE A  81      -7.500  -1.609  18.009  1.00 97.41           N  
ATOM   1192  H   ILE A  81      -6.657  -1.824  18.522  1.00 97.41           H  
ATOM   1193  CA  ILE A  81      -7.472  -0.501  17.033  1.00 97.41           C  
ATOM   1194  HA  ILE A  81      -8.236   0.223  17.316  1.00 97.41           H  
ATOM   1195  C   ILE A  81      -7.839  -1.018  15.632  1.00 97.41           C  
ATOM   1196  CB  ILE A  81      -6.096   0.220  17.026  1.00 97.41           C  
ATOM   1197  HB  ILE A  81      -5.321  -0.523  16.835  1.00 97.41           H  
ATOM   1198  O   ILE A  81      -8.628  -0.381  14.936  1.00 97.41           O  
ATOM   1199  CG1 ILE A  81      -5.798   0.908  18.377  1.00 97.41           C  
ATOM   1200 HG12 ILE A  81      -5.967   0.196  19.185  1.00 97.41           H  
ATOM   1201 HG13 ILE A  81      -6.486   1.740  18.529  1.00 97.41           H  
ATOM   1202  CG2 ILE A  81      -6.017   1.290  15.917  1.00 97.41           C  
ATOM   1203 HG21 ILE A  81      -6.700   2.110  16.139  1.00 97.41           H  
ATOM   1204 HG22 ILE A  81      -6.281   0.870  14.946  1.00 97.41           H  
ATOM   1205 HG23 ILE A  81      -5.003   1.681  15.841  1.00 97.41           H  
ATOM   1206  CD1 ILE A  81      -4.356   1.413  18.531  1.00 97.41           C  
ATOM   1207 HD11 ILE A  81      -4.204   1.755  19.555  1.00 97.41           H  
ATOM   1208 HD12 ILE A  81      -4.167   2.250  17.858  1.00 97.41           H  
ATOM   1209 HD13 ILE A  81      -3.654   0.606  18.322  1.00 97.41           H  
ATOM   1210  N   MET A  82      -7.309  -2.174  15.217  1.00 97.66           N  
ATOM   1211  H   MET A  82      -6.638  -2.632  15.818  1.00 97.66           H  
ATOM   1212  CA  MET A  82      -7.651  -2.807  13.938  1.00 97.66           C  
ATOM   1213  HA  MET A  82      -7.442  -2.109  13.126  1.00 97.66           H  
ATOM   1214  C   MET A  82      -9.140  -3.156  13.856  1.00 97.66           C  
ATOM   1215  CB  MET A  82      -6.822  -4.081  13.721  1.00 97.66           C  
ATOM   1216  HB2 MET A  82      -7.264  -4.642  12.897  1.00 97.66           H  
ATOM   1217  HB3 MET A  82      -6.855  -4.705  14.613  1.00 97.66           H  
ATOM   1218  O   MET A  82      -9.794  -2.786  12.883  1.00 97.66           O  
ATOM   1219  CG  MET A  82      -5.366  -3.783  13.369  1.00 97.66           C  
ATOM   1220  HG2 MET A  82      -5.362  -3.282  12.401  1.00 97.66           H  
ATOM   1221  HG3 MET A  82      -4.936  -3.115  14.115  1.00 97.66           H  
ATOM   1222  SD  MET A  82      -4.299  -5.232  13.205  1.00 97.66           S  
ATOM   1223  CE  MET A  82      -5.035  -5.960  11.719  1.00 97.66           C  
ATOM   1224  HE1 MET A  82      -4.426  -6.802  11.392  1.00 97.66           H  
ATOM   1225  HE2 MET A  82      -6.040  -6.320  11.941  1.00 97.66           H  
ATOM   1226  HE3 MET A  82      -5.083  -5.212  10.927  1.00 97.66           H  
ATOM   1227  N   SER A  83      -9.678  -3.823  14.883  1.00 96.62           N  
ATOM   1228  H   SER A  83      -9.078  -4.089  15.650  1.00 96.62           H  
ATOM   1229  CA  SER A  83     -11.091  -4.217  14.941  1.00 96.62           C  
ATOM   1230  HA  SER A  83     -11.304  -4.886  14.107  1.00 96.62           H  
ATOM   1231  C   SER A  83     -12.019  -3.007  14.808  1.00 96.62           C  
ATOM   1232  CB  SER A  83     -11.375  -4.972  16.241  1.00 96.62           C  
ATOM   1233  HB2 SER A  83     -10.710  -5.832  16.315  1.00 96.62           H  
ATOM   1234  HB3 SER A  83     -11.212  -4.321  17.101  1.00 96.62           H  
ATOM   1235  O   SER A  83     -12.908  -3.003  13.954  1.00 96.62           O  
ATOM   1236  OG  SER A  83     -12.712  -5.417  16.228  1.00 96.62           O  
ATOM   1237  HG  SER A  83     -12.780  -6.229  16.735  1.00 96.62           H  
ATOM   1238  N   LEU A  84     -11.736  -1.933  15.557  1.00 97.50           N  
ATOM   1239  H   LEU A  84     -10.990  -2.006  16.234  1.00 97.50           H  
ATOM   1240  CA  LEU A  84     -12.451  -0.662  15.445  1.00 97.50           C  
ATOM   1241  HA  LEU A  84     -13.513  -0.834  15.625  1.00 97.50           H  
ATOM   1242  C   LEU A  84     -12.336  -0.075  14.039  1.00 97.50           C  
ATOM   1243  CB  LEU A  84     -11.899   0.337  16.476  1.00 97.50           C  
ATOM   1244  HB2 LEU A  84     -10.812   0.343  16.405  1.00 97.50           H  
ATOM   1245  HB3 LEU A  84     -12.252   1.337  16.223  1.00 97.50           H  
ATOM   1246  O   LEU A  84     -13.348   0.257  13.435  1.00 97.50           O  
ATOM   1247  CG  LEU A  84     -12.306   0.032  17.924  1.00 97.50           C  
ATOM   1248  HG  LEU A  84     -12.075  -1.004  18.172  1.00 97.50           H  
ATOM   1249  CD1 LEU A  84     -11.526   0.947  18.865  1.00 97.50           C  
ATOM   1250 HD11 LEU A  84     -11.773   1.990  18.666  1.00 97.50           H  
ATOM   1251 HD12 LEU A  84     -10.456   0.789  18.728  1.00 97.50           H  
ATOM   1252 HD13 LEU A  84     -11.778   0.699  19.896  1.00 97.50           H  
ATOM   1253  CD2 LEU A  84     -13.798   0.278  18.145  1.00 97.50           C  
ATOM   1254 HD21 LEU A  84     -14.391  -0.444  17.584  1.00 97.50           H  
ATOM   1255 HD22 LEU A  84     -14.026   0.165  19.205  1.00 97.50           H  
ATOM   1256 HD23 LEU A  84     -14.062   1.289  17.832  1.00 97.50           H  
ATOM   1257  N   GLY A  85     -11.126   0.016  13.482  1.00 97.31           N  
ATOM   1258  H   GLY A  85     -10.331  -0.312  14.011  1.00 97.31           H  
ATOM   1259  CA  GLY A  85     -10.907   0.561  12.141  1.00 97.31           C  
ATOM   1260  HA2 GLY A  85      -9.842   0.512  11.915  1.00 97.31           H  
ATOM   1261  HA3 GLY A  85     -11.227   1.603  12.119  1.00 97.31           H  
ATOM   1262  C   GLY A  85     -11.662  -0.198  11.044  1.00 97.31           C  
ATOM   1263  O   GLY A  85     -12.127   0.406  10.077  1.00 97.31           O  
ATOM   1264  N   PHE A  86     -11.839  -1.513  11.195  1.00 96.93           N  
ATOM   1265  H   PHE A  86     -11.424  -1.972  11.993  1.00 96.93           H  
ATOM   1266  CA  PHE A  86     -12.544  -2.335  10.208  1.00 96.93           C  
ATOM   1267  HA  PHE A  86     -12.208  -2.020   9.220  1.00 96.93           H  
ATOM   1268  C   PHE A  86     -14.060  -2.122  10.197  1.00 96.93           C  
ATOM   1269  CB  PHE A  86     -12.165  -3.810  10.384  1.00 96.93           C  
ATOM   1270  HB2 PHE A  86     -12.393  -4.109  11.407  1.00 96.93           H  
ATOM   1271  HB3 PHE A  86     -12.794  -4.406   9.722  1.00 96.93           H  
ATOM   1272  O   PHE A  86     -14.711  -2.469   9.209  1.00 96.93           O  
ATOM   1273  CG  PHE A  86     -10.720  -4.175  10.080  1.00 96.93           C  
ATOM   1274  CD1 PHE A  86      -9.800  -3.251   9.533  1.00 96.93           C  
ATOM   1275  HD1 PHE A  86     -10.088  -2.234   9.311  1.00 96.93           H  
ATOM   1276  CD2 PHE A  86     -10.296  -5.491  10.334  1.00 96.93           C  
ATOM   1277  HD2 PHE A  86     -10.993  -6.218  10.722  1.00 96.93           H  
ATOM   1278  CE1 PHE A  86      -8.470  -3.627   9.288  1.00 96.93           C  
ATOM   1279  HE1 PHE A  86      -7.770  -2.904   8.896  1.00 96.93           H  
ATOM   1280  CE2 PHE A  86      -8.971  -5.872  10.066  1.00 96.93           C  
ATOM   1281  HE2 PHE A  86      -8.667  -6.895  10.234  1.00 96.93           H  
ATOM   1282  CZ  PHE A  86      -8.054  -4.938   9.564  1.00 96.93           C  
ATOM   1283  HZ  PHE A  86      -7.030  -5.233   9.388  1.00 96.93           H  
ATOM   1284  N   MET A  87     -14.613  -1.476  11.227  1.00 95.53           N  
ATOM   1285  H   MET A  87     -14.018  -1.213  12.000  1.00 95.53           H  
ATOM   1286  CA  MET A  87     -16.013  -1.048  11.286  1.00 95.53           C  
ATOM   1287  HA  MET A  87     -16.642  -1.856  10.911  1.00 95.53           H  
ATOM   1288  C   MET A  87     -16.315   0.190  10.429  1.00 95.53           C  
ATOM   1289  CB  MET A  87     -16.424  -0.765  12.737  1.00 95.53           C  
ATOM   1290  HB2 MET A  87     -17.466  -0.444  12.751  1.00 95.53           H  
ATOM   1291  HB3 MET A  87     -15.822   0.051  13.136  1.00 95.53           H  
ATOM   1292  O   MET A  87     -17.407   0.742  10.539  1.00 95.53           O  
ATOM   1293  CG  MET A  87     -16.304  -1.978  13.653  1.00 95.53           C  
ATOM   1294  HG2 MET A  87     -17.019  -2.730  13.320  1.00 95.53           H  
ATOM   1295  HG3 MET A  87     -15.294  -2.384  13.595  1.00 95.53           H  
ATOM   1296  SD  MET A  87     -16.662  -1.603  15.381  1.00 95.53           S  
ATOM   1297  CE  MET A  87     -18.450  -1.307  15.297  1.00 95.53           C  
ATOM   1298  HE1 MET A  87     -18.669  -0.478  14.624  1.00 95.53           H  
ATOM   1299  HE2 MET A  87     -18.815  -1.050  16.292  1.00 95.53           H  
ATOM   1300  HE3 MET A  87     -18.962  -2.207  14.958  1.00 95.53           H  
ATOM   1301  N   ILE A  88     -15.369   0.679   9.615  1.00 95.78           N  
ATOM   1302  H   ILE A  88     -14.461   0.236   9.608  1.00 95.78           H  
ATOM   1303  CA  ILE A  88     -15.564   1.906   8.832  1.00 95.78           C  
ATOM   1304  HA  ILE A  88     -15.715   2.707   9.555  1.00 95.78           H  
ATOM   1305  C   ILE A  88     -16.845   1.840   7.996  1.00 95.78           C  
ATOM   1306  CB  ILE A  88     -14.313   2.260   7.997  1.00 95.78           C  
ATOM   1307  HB  ILE A  88     -13.450   2.266   8.662  1.00 95.78           H  
ATOM   1308  O   ILE A  88     -17.103   0.867   7.288  1.00 95.78           O  
ATOM   1309  CG1 ILE A  88     -14.409   3.652   7.335  1.00 95.78           C  
ATOM   1310 HG12 ILE A  88     -15.279   3.682   6.678  1.00 95.78           H  
ATOM   1311 HG13 ILE A  88     -13.525   3.804   6.715  1.00 95.78           H  
ATOM   1312  CG2 ILE A  88     -14.065   1.218   6.894  1.00 95.78           C  
ATOM   1313 HG21 ILE A  88     -13.976   0.221   7.326  1.00 95.78           H  
ATOM   1314 HG22 ILE A  88     -13.154   1.447   6.342  1.00 95.78           H  
ATOM   1315 HG23 ILE A  88     -14.894   1.237   6.186  1.00 95.78           H  
ATOM   1316  CD1 ILE A  88     -14.488   4.823   8.320  1.00 95.78           C  
ATOM   1317 HD11 ILE A  88     -13.630   4.801   8.992  1.00 95.78           H  
ATOM   1318 HD12 ILE A  88     -14.483   5.758   7.760  1.00 95.78           H  
ATOM   1319 HD13 ILE A  88     -15.410   4.780   8.900  1.00 95.78           H  
ATOM   1320  N   GLN A  89     -17.627   2.912   8.081  1.00 92.44           N  
ATOM   1321  H   GLN A  89     -17.335   3.661   8.692  1.00 92.44           H  
ATOM   1322  CA  GLN A  89     -18.930   3.079   7.446  1.00 92.44           C  
ATOM   1323  HA  GLN A  89     -19.060   2.356   6.639  1.00 92.44           H  
ATOM   1324  C   GLN A  89     -19.035   4.488   6.865  1.00 92.44           C  
ATOM   1325  CB  GLN A  89     -20.031   2.867   8.493  1.00 92.44           C  
ATOM   1326  HB2 GLN A  89     -20.964   3.304   8.137  1.00 92.44           H  
ATOM   1327  HB3 GLN A  89     -19.744   3.389   9.406  1.00 92.44           H  
ATOM   1328  O   GLN A  89     -18.378   5.421   7.334  1.00 92.44           O  
ATOM   1329  CG  GLN A  89     -20.288   1.385   8.797  1.00 92.44           C  
ATOM   1330  HG2 GLN A  89     -20.811   0.944   7.948  1.00 92.44           H  
ATOM   1331  HG3 GLN A  89     -19.347   0.853   8.937  1.00 92.44           H  
ATOM   1332  CD  GLN A  89     -21.143   1.178  10.040  1.00 92.44           C  
ATOM   1333  NE2 GLN A  89     -21.524  -0.039  10.343  1.00 92.44           N  
ATOM   1334 HE21 GLN A  89     -21.469  -0.773   9.651  1.00 92.44           H  
ATOM   1335 HE22 GLN A  89     -22.125  -0.123  11.150  1.00 92.44           H  
ATOM   1336  OE1 GLN A  89     -21.505   2.103  10.754  1.00 92.44           O  
ATOM   1337  N   MET A  90     -19.888   4.650   5.857  1.00 89.01           N  
ATOM   1338  H   MET A  90     -20.477   3.866   5.615  1.00 89.01           H  
ATOM   1339  CA  MET A  90     -20.285   5.970   5.364  1.00 89.01           C  
ATOM   1340  HA  MET A  90     -19.483   6.685   5.547  1.00 89.01           H  
ATOM   1341  C   MET A  90     -21.523   6.462   6.122  1.00 89.01           C  
ATOM   1342  CB  MET A  90     -20.538   5.929   3.852  1.00 89.01           C  
ATOM   1343  HB2 MET A  90     -21.342   5.227   3.629  1.00 89.01           H  
ATOM   1344  HB3 MET A  90     -20.866   6.921   3.541  1.00 89.01           H  
ATOM   1345  O   MET A  90     -22.293   5.664   6.656  1.00 89.01           O  
ATOM   1346  CG  MET A  90     -19.294   5.529   3.045  1.00 89.01           C  
ATOM   1347  HG2 MET A  90     -19.017   4.511   3.318  1.00 89.01           H  
ATOM   1348  HG3 MET A  90     -18.471   6.191   3.316  1.00 89.01           H  
ATOM   1349  SD  MET A  90     -19.518   5.590   1.240  1.00 89.01           S  
ATOM   1350  CE  MET A  90     -19.544   7.391   1.021  1.00 89.01           C  
ATOM   1351  HE1 MET A  90     -18.537   7.780   1.174  1.00 89.01           H  
ATOM   1352  HE2 MET A  90     -20.219   7.858   1.738  1.00 89.01           H  
ATOM   1353  HE3 MET A  90     -19.879   7.646   0.016  1.00 89.01           H  
ATOM   1354  N   SER A  91     -21.752   7.776   6.159  1.00 86.61           N  
ATOM   1355  H   SER A  91     -21.124   8.421   5.701  1.00 86.61           H  
ATOM   1356  CA  SER A  91     -22.992   8.304   6.733  1.00 86.61           C  
ATOM   1357  HA  SER A  91     -23.088   7.903   7.743  1.00 86.61           H  
ATOM   1358  C   SER A  91     -24.196   7.830   5.905  1.00 86.61           C  
ATOM   1359  CB  SER A  91     -22.933   9.828   6.855  1.00 86.61           C  
ATOM   1360  HB2 SER A  91     -21.945  10.127   7.205  1.00 86.61           H  
ATOM   1361  HB3 SER A  91     -23.121  10.291   5.886  1.00 86.61           H  
ATOM   1362  O   SER A  91     -24.200   7.933   4.676  1.00 86.61           O  
ATOM   1363  OG  SER A  91     -23.890  10.255   7.801  1.00 86.61           O  
ATOM   1364  HG  SER A  91     -23.421  10.671   8.528  1.00 86.61           H  
ATOM   1365  N   GLY A  92     -25.196   7.251   6.574  1.00 84.45           N  
ATOM   1366  H   GLY A  92     -25.124   7.206   7.581  1.00 84.45           H  
ATOM   1367  CA  GLY A  92     -26.370   6.645   5.934  1.00 84.45           C  
ATOM   1368  HA2 GLY A  92     -26.713   7.298   5.131  1.00 84.45           H  
ATOM   1369  HA3 GLY A  92     -27.169   6.569   6.672  1.00 84.45           H  
ATOM   1370  C   GLY A  92     -26.159   5.245   5.336  1.00 84.45           C  
ATOM   1371  O   GLY A  92     -27.096   4.712   4.746  1.00 84.45           O  
ATOM   1372  N   ASP A  93     -24.976   4.639   5.492  1.00 85.56           N  
ATOM   1373  H   ASP A  93     -24.239   5.120   5.987  1.00 85.56           H  
ATOM   1374  CA  ASP A  93     -24.674   3.274   5.043  1.00 85.56           C  
ATOM   1375  HA  ASP A  93     -25.555   2.845   4.565  1.00 85.56           H  
ATOM   1376  C   ASP A  93     -24.259   2.404   6.245  1.00 85.56           C  
ATOM   1377  CB  ASP A  93     -23.573   3.317   3.972  1.00 85.56           C  
ATOM   1378  HB2 ASP A  93     -22.629   3.601   4.437  1.00 85.56           H  
ATOM   1379  HB3 ASP A  93     -23.830   4.080   3.237  1.00 85.56           H  
ATOM   1380  O   ASP A  93     -23.168   2.600   6.787  1.00 85.56           O  
ATOM   1381  CG  ASP A  93     -23.378   1.990   3.231  1.00 85.56           C  
ATOM   1382  OD1 ASP A  93     -23.976   0.962   3.614  1.00 85.56           O  
ATOM   1383  OD2 ASP A  93     -22.665   2.000   2.197  1.00 85.56           O  
ATOM   1384  N   PRO A  94     -25.106   1.464   6.703  1.00 82.97           N  
ATOM   1385  CA  PRO A  94     -24.818   0.656   7.887  1.00 82.97           C  
ATOM   1386  HA  PRO A  94     -24.417   1.285   8.682  1.00 82.97           H  
ATOM   1387  C   PRO A  94     -23.801  -0.469   7.625  1.00 82.97           C  
ATOM   1388  CB  PRO A  94     -26.183   0.107   8.314  1.00 82.97           C  
ATOM   1389  HB2 PRO A  94     -26.695   0.849   8.927  1.00 82.97           H  
ATOM   1390  HB3 PRO A  94     -26.103  -0.837   8.853  1.00 82.97           H  
ATOM   1391  O   PRO A  94     -23.422  -1.185   8.549  1.00 82.97           O  
ATOM   1392  CG  PRO A  94     -26.919  -0.054   6.985  1.00 82.97           C  
ATOM   1393  HG2 PRO A  94     -28.001  -0.029   7.116  1.00 82.97           H  
ATOM   1394  HG3 PRO A  94     -26.611  -0.984   6.506  1.00 82.97           H  
ATOM   1395  CD  PRO A  94     -26.420   1.134   6.165  1.00 82.97           C  
ATOM   1396  HD2 PRO A  94     -27.091   1.983   6.297  1.00 82.97           H  
ATOM   1397  HD3 PRO A  94     -26.356   0.860   5.113  1.00 82.97           H  
ATOM   1398  N   GLU A  95     -23.367  -0.678   6.381  1.00 89.59           N  
ATOM   1399  H   GLU A  95     -23.652  -0.050   5.643  1.00 89.59           H  
ATOM   1400  CA  GLU A  95     -22.454  -1.764   6.029  1.00 89.59           C  
ATOM   1401  HA  GLU A  95     -22.740  -2.653   6.592  1.00 89.59           H  
ATOM   1402  C   GLU A  95     -21.001  -1.414   6.384  1.00 89.59           C  
ATOM   1403  CB  GLU A  95     -22.625  -2.088   4.541  1.00 89.59           C  
ATOM   1404  HB2 GLU A  95     -22.229  -1.264   3.948  1.00 89.59           H  
ATOM   1405  HB3 GLU A  95     -23.691  -2.180   4.333  1.00 89.59           H  
ATOM   1406  O   GLU A  95     -20.431  -0.453   5.863  1.00 89.59           O  
ATOM   1407  CG  GLU A  95     -21.937  -3.394   4.115  1.00 89.59           C  
ATOM   1408  HG2 GLU A  95     -22.394  -4.229   4.645  1.00 89.59           H  
ATOM   1409  HG3 GLU A  95     -20.882  -3.347   4.387  1.00 89.59           H  
ATOM   1410  CD  GLU A  95     -22.061  -3.613   2.598  1.00 89.59           C  
ATOM   1411  OE1 GLU A  95     -21.138  -4.177   1.974  1.00 89.59           O  
ATOM   1412  OE2 GLU A  95     -23.034  -3.118   1.976  1.00 89.59           O  
ATOM   1413  N   ALA A  96     -20.380  -2.216   7.255  1.00 92.23           N  
ATOM   1414  H   ALA A  96     -20.882  -3.001   7.645  1.00 92.23           H  
ATOM   1415  CA  ALA A  96     -18.955  -2.100   7.549  1.00 92.23           C  
ATOM   1416  HA  ALA A  96     -18.727  -1.053   7.746  1.00 92.23           H  
ATOM   1417  C   ALA A  96     -18.115  -2.561   6.349  1.00 92.23           C  
ATOM   1418  CB  ALA A  96     -18.627  -2.902   8.810  1.00 92.23           C  
ATOM   1419  HB1 ALA A  96     -18.867  -3.955   8.660  1.00 92.23           H  
ATOM   1420  HB2 ALA A  96     -17.563  -2.806   9.029  1.00 92.23           H  
ATOM   1421  HB3 ALA A  96     -19.198  -2.517   9.655  1.00 92.23           H  
ATOM   1422  O   ALA A  96     -18.274  -3.675   5.853  1.00 92.23           O  
ATOM   1423  N   LEU A  97     -17.181  -1.721   5.906  1.00 93.54           N  
ATOM   1424  H   LEU A  97     -17.119  -0.819   6.356  1.00 93.54           H  
ATOM   1425  CA  LEU A  97     -16.509  -1.910   4.614  1.00 93.54           C  
ATOM   1426  HA  LEU A  97     -17.198  -2.421   3.941  1.00 93.54           H  
ATOM   1427  C   LEU A  97     -15.248  -2.791   4.666  1.00 93.54           C  
ATOM   1428  CB  LEU A  97     -16.188  -0.537   4.007  1.00 93.54           C  
ATOM   1429  HB2 LEU A  97     -15.794  -0.706   3.004  1.00 93.54           H  
ATOM   1430  HB3 LEU A  97     -15.397  -0.082   4.603  1.00 93.54           H  
ATOM   1431  O   LEU A  97     -14.638  -3.045   3.628  1.00 93.54           O  
ATOM   1432  CG  LEU A  97     -17.360   0.451   3.882  1.00 93.54           C  
ATOM   1433  HG  LEU A  97     -17.818   0.638   4.853  1.00 93.54           H  
ATOM   1434  CD1 LEU A  97     -16.828   1.782   3.339  1.00 93.54           C  
ATOM   1435 HD11 LEU A  97     -16.095   2.180   4.040  1.00 93.54           H  
ATOM   1436 HD12 LEU A  97     -16.363   1.633   2.365  1.00 93.54           H  
ATOM   1437 HD13 LEU A  97     -17.654   2.489   3.255  1.00 93.54           H  
ATOM   1438  CD2 LEU A  97     -18.422  -0.081   2.925  1.00 93.54           C  
ATOM   1439 HD21 LEU A  97     -19.202   0.668   2.783  1.00 93.54           H  
ATOM   1440 HD22 LEU A  97     -17.959  -0.361   1.979  1.00 93.54           H  
ATOM   1441 HD23 LEU A  97     -18.891  -0.960   3.366  1.00 93.54           H  
ATOM   1442  N   MET A  98     -14.797  -3.211   5.854  1.00 94.71           N  
ATOM   1443  H   MET A  98     -15.300  -2.917   6.679  1.00 94.71           H  
ATOM   1444  CA  MET A  98     -13.532  -3.947   6.017  1.00 94.71           C  
ATOM   1445  HA  MET A  98     -13.228  -4.350   5.051  1.00 94.71           H  
ATOM   1446  C   MET A  98     -13.608  -5.183   6.918  1.00 94.71           C  
ATOM   1447  CB  MET A  98     -12.429  -2.989   6.487  1.00 94.71           C  
ATOM   1448  HB2 MET A  98     -11.602  -3.558   6.913  1.00 94.71           H  
ATOM   1449  HB3 MET A  98     -12.824  -2.322   7.253  1.00 94.71           H  
ATOM   1450  O   MET A  98     -12.594  -5.845   7.108  1.00 94.71           O  
ATOM   1451  CG  MET A  98     -11.896  -2.145   5.332  1.00 94.71           C  
ATOM   1452  HG2 MET A  98     -11.779  -2.776   4.451  1.00 94.71           H  
ATOM   1453  HG3 MET A  98     -12.638  -1.379   5.104  1.00 94.71           H  
ATOM   1454  SD  MET A  98     -10.303  -1.351   5.653  1.00 94.71           S  
ATOM   1455  CE  MET A  98      -9.206  -2.797   5.612  1.00 94.71           C  
ATOM   1456  HE1 MET A  98      -8.173  -2.465   5.719  1.00 94.71           H  
ATOM   1457  HE2 MET A  98      -9.326  -3.321   4.663  1.00 94.71           H  
ATOM   1458  HE3 MET A  98      -9.443  -3.474   6.432  1.00 94.71           H  
ATOM   1459  N   GLN A  99     -14.778  -5.553   7.439  1.00 91.62           N  
ATOM   1460  H   GLN A  99     -15.598  -4.993   7.256  1.00 91.62           H  
ATOM   1461  CA  GLN A  99     -14.907  -6.732   8.312  1.00 91.62           C  
ATOM   1462  HA  GLN A  99     -14.064  -6.752   9.002  1.00 91.62           H  
ATOM   1463  C   GLN A  99     -14.877  -8.075   7.565  1.00 91.62           C  
ATOM   1464  CB  GLN A  99     -16.191  -6.617   9.139  1.00 91.62           C  
ATOM   1465  HB2 GLN A  99     -16.357  -7.555   9.668  1.00 91.62           H  
ATOM   1466  HB3 GLN A  99     -17.039  -6.437   8.478  1.00 91.62           H  
ATOM   1467  O   GLN A  99     -14.721  -9.119   8.193  1.00 91.62           O  
ATOM   1468  CG  GLN A  99     -16.089  -5.497  10.179  1.00 91.62           C  
ATOM   1469  HG2 GLN A  99     -15.196  -5.648  10.786  1.00 91.62           H  
ATOM   1470  HG3 GLN A  99     -16.010  -4.534   9.674  1.00 91.62           H  
ATOM   1471  CD  GLN A  99     -17.304  -5.450  11.092  1.00 91.62           C  
ATOM   1472  NE2 GLN A  99     -17.161  -4.934  12.287  1.00 91.62           N  
ATOM   1473 HE21 GLN A  99     -16.264  -4.604  12.614  1.00 91.62           H  
ATOM   1474 HE22 GLN A  99     -17.992  -4.914  12.861  1.00 91.62           H  
ATOM   1475  OE1 GLN A  99     -18.399  -5.862  10.754  1.00 91.62           O  
ATOM   1476  N   GLY A 100     -15.022  -8.064   6.236  1.00 90.69           N  
ATOM   1477  H   GLY A 100     -15.122  -7.171   5.774  1.00 90.69           H  
ATOM   1478  CA  GLY A 100     -15.068  -9.278   5.426  1.00 90.69           C  
ATOM   1479  HA2 GLY A 100     -15.884  -9.904   5.787  1.00 90.69           H  
ATOM   1480  HA3 GLY A 100     -15.276  -9.016   4.389  1.00 90.69           H  
ATOM   1481  C   GLY A 100     -13.768 -10.089   5.465  1.00 90.69           C  
ATOM   1482  O   GLY A 100     -12.670  -9.537   5.419  1.00 90.69           O  
ATOM   1483  N   VAL A 101     -13.912 -11.414   5.475  1.00 93.28           N  
ATOM   1484  H   VAL A 101     -14.850 -11.789   5.494  1.00 93.28           H  
ATOM   1485  CA  VAL A 101     -12.820 -12.392   5.395  1.00 93.28           C  
ATOM   1486  HA  VAL A 101     -11.882 -11.875   5.191  1.00 93.28           H  
ATOM   1487  C   VAL A 101     -13.115 -13.347   4.240  1.00 93.28           C  
ATOM   1488  CB  VAL A 101     -12.670 -13.159   6.726  1.00 93.28           C  
ATOM   1489  HB  VAL A 101     -13.604 -13.676   6.945  1.00 93.28           H  
ATOM   1490  O   VAL A 101     -14.264 -13.731   4.027  1.00 93.28           O  
ATOM   1491  CG1 VAL A 101     -11.543 -14.196   6.676  1.00 93.28           C  
ATOM   1492 HG11 VAL A 101     -10.582 -13.698   6.543  1.00 93.28           H  
ATOM   1493 HG12 VAL A 101     -11.525 -14.747   7.616  1.00 93.28           H  
ATOM   1494 HG13 VAL A 101     -11.715 -14.923   5.882  1.00 93.28           H  
ATOM   1495  CG2 VAL A 101     -12.350 -12.212   7.888  1.00 93.28           C  
ATOM   1496 HG21 VAL A 101     -13.167 -11.506   8.040  1.00 93.28           H  
ATOM   1497 HG22 VAL A 101     -11.435 -11.657   7.679  1.00 93.28           H  
ATOM   1498 HG23 VAL A 101     -12.219 -12.779   8.809  1.00 93.28           H  
ATOM   1499  N   ALA A 102     -12.089 -13.732   3.479  1.00 91.78           N  
ATOM   1500  H   ALA A 102     -11.179 -13.322   3.632  1.00 91.78           H  
ATOM   1501  CA  ALA A 102     -12.245 -14.709   2.408  1.00 91.78           C  
ATOM   1502  HA  ALA A 102     -12.975 -14.306   1.706  1.00 91.78           H  
ATOM   1503  C   ALA A 102     -12.766 -16.057   2.927  1.00 91.78           C  
ATOM   1504  CB  ALA A 102     -10.917 -14.913   1.666  1.00 91.78           C  
ATOM   1505  HB1 ALA A 102     -10.267 -14.047   1.789  1.00 91.78           H  
ATOM   1506  HB2 ALA A 102     -10.396 -15.786   2.060  1.00 91.78           H  
ATOM   1507  HB3 ALA A 102     -11.122 -15.067   0.607  1.00 91.78           H  
ATOM   1508  O   ALA A 102     -12.291 -16.587   3.931  1.00 91.78           O  
ATOM   1509  N   GLU A 103     -13.678 -16.666   2.174  1.00 90.17           N  
ATOM   1510  H   GLU A 103     -14.121 -16.166   1.416  1.00 90.17           H  
ATOM   1511  CA  GLU A 103     -14.083 -18.043   2.433  1.00 90.17           C  
ATOM   1512  HA  GLU A 103     -14.474 -18.095   3.449  1.00 90.17           H  
ATOM   1513  C   GLU A 103     -12.878 -18.992   2.315  1.00 90.17           C  
ATOM   1514  CB  GLU A 103     -15.206 -18.432   1.471  1.00 90.17           C  
ATOM   1515  HB2 GLU A 103     -15.983 -17.668   1.515  1.00 90.17           H  
ATOM   1516  HB3 GLU A 103     -14.805 -18.469   0.458  1.00 90.17           H  
ATOM   1517  O   GLU A 103     -12.094 -18.909   1.354  1.00 90.17           O  
ATOM   1518  CG  GLU A 103     -15.826 -19.787   1.840  1.00 90.17           C  
ATOM   1519  HG2 GLU A 103     -16.210 -19.729   2.858  1.00 90.17           H  
ATOM   1520  HG3 GLU A 103     -15.051 -20.553   1.814  1.00 90.17           H  
ATOM   1521  CD  GLU A 103     -16.954 -20.202   0.887  1.00 90.17           C  
ATOM   1522  OE1 GLU A 103     -17.572 -21.251   1.169  1.00 90.17           O  
ATOM   1523  OE2 GLU A 103     -17.167 -19.492  -0.123  1.00 90.17           O  
ATOM   1524  N   GLY A 104     -12.745 -19.881   3.306  1.00 87.62           N  
ATOM   1525  H   GLY A 104     -13.441 -19.880   4.038  1.00 87.62           H  
ATOM   1526  CA  GLY A 104     -11.654 -20.849   3.419  1.00 87.62           C  
ATOM   1527  HA2 GLY A 104     -11.417 -21.244   2.431  1.00 87.62           H  
ATOM   1528  HA3 GLY A 104     -11.986 -21.678   4.044  1.00 87.62           H  
ATOM   1529  C   GLY A 104     -10.361 -20.300   4.029  1.00 87.62           C  
ATOM   1530  O   GLY A 104      -9.362 -21.013   4.038  1.00 87.62           O  
ATOM   1531  N   SER A 105     -10.350 -19.057   4.523  1.00 90.61           N  
ATOM   1532  H   SER A 105     -11.174 -18.479   4.441  1.00 90.61           H  
ATOM   1533  CA  SER A 105      -9.185 -18.496   5.214  1.00 90.61           C  
ATOM   1534  HA  SER A 105      -8.318 -18.602   4.562  1.00 90.61           H  
ATOM   1535  C   SER A 105      -8.863 -19.215   6.517  1.00 90.61           C  
ATOM   1536  CB  SER A 105      -9.393 -17.016   5.511  1.00 90.61           C  
ATOM   1537  HB2 SER A 105      -8.663 -16.673   6.244  1.00 90.61           H  
ATOM   1538  HB3 SER A 105     -10.399 -16.848   5.895  1.00 90.61           H  
ATOM   1539  O   SER A 105      -9.757 -19.590   7.277  1.00 90.61           O  
ATOM   1540  OG  SER A 105      -9.192 -16.321   4.306  1.00 90.61           O  
ATOM   1541  HG  SER A 105      -8.257 -16.422   4.112  1.00 90.61           H  
ATOM   1542  N   PHE A 106      -7.568 -19.352   6.795  1.00 90.38           N  
ATOM   1543  H   PHE A 106      -6.880 -19.006   6.142  1.00 90.38           H  
ATOM   1544  CA  PHE A 106      -7.090 -19.935   8.039  1.00 90.38           C  
ATOM   1545  HA  PHE A 106      -7.796 -20.705   8.352  1.00 90.38           H  
ATOM   1546  C   PHE A 106      -7.036 -18.872   9.146  1.00 90.38           C  
ATOM   1547  CB  PHE A 106      -5.750 -20.628   7.780  1.00 90.38           C  
ATOM   1548  HB2 PHE A 106      -5.872 -21.345   6.969  1.00 90.38           H  
ATOM   1549  HB3 PHE A 106      -5.022 -19.884   7.456  1.00 90.38           H  
ATOM   1550  O   PHE A 106      -6.204 -17.966   9.119  1.00 90.38           O  
ATOM   1551  CG  PHE A 106      -5.221 -21.372   8.989  1.00 90.38           C  
ATOM   1552  CD1 PHE A 106      -3.993 -20.999   9.551  1.00 90.38           C  
ATOM   1553  HD1 PHE A 106      -3.427 -20.205   9.088  1.00 90.38           H  
ATOM   1554  CD2 PHE A 106      -5.962 -22.417   9.572  1.00 90.38           C  
ATOM   1555  HD2 PHE A 106      -6.908 -22.717   9.145  1.00 90.38           H  
ATOM   1556  CE1 PHE A 106      -3.511 -21.634  10.709  1.00 90.38           C  
ATOM   1557  HE1 PHE A 106      -2.586 -21.310  11.162  1.00 90.38           H  
ATOM   1558  CE2 PHE A 106      -5.479 -23.065  10.723  1.00 90.38           C  
ATOM   1559  HE2 PHE A 106      -6.057 -23.853  11.183  1.00 90.38           H  
ATOM   1560  CZ  PHE A 106      -4.257 -22.669  11.295  1.00 90.38           C  
ATOM   1561  HZ  PHE A 106      -3.896 -23.143  12.196  1.00 90.38           H  
ATOM   1562  N   LEU A 107      -7.963 -18.969  10.101  1.00 91.80           N  
ATOM   1563  H   LEU A 107      -8.611 -19.743  10.061  1.00 91.80           H  
ATOM   1564  CA  LEU A 107      -8.047 -18.079  11.258  1.00 91.80           C  
ATOM   1565  HA  LEU A 107      -7.577 -17.126  11.017  1.00 91.80           H  
ATOM   1566  C   LEU A 107      -7.302 -18.684  12.449  1.00 91.80           C  
ATOM   1567  CB  LEU A 107      -9.519 -17.821  11.627  1.00 91.80           C  
ATOM   1568  HB2 LEU A 107      -9.981 -18.771  11.897  1.00 91.80           H  
ATOM   1569  HB3 LEU A 107      -9.530 -17.187  12.514  1.00 91.80           H  
ATOM   1570  O   LEU A 107      -7.563 -19.827  12.825  1.00 91.80           O  
ATOM   1571  CG  LEU A 107     -10.382 -17.150  10.547  1.00 91.80           C  
ATOM   1572  HG  LEU A 107     -10.469 -17.809   9.684  1.00 91.80           H  
ATOM   1573  CD1 LEU A 107     -11.786 -16.891  11.091  1.00 91.80           C  
ATOM   1574 HD11 LEU A 107     -12.414 -16.473  10.304  1.00 91.80           H  
ATOM   1575 HD12 LEU A 107     -12.226 -17.829  11.430  1.00 91.80           H  
ATOM   1576 HD13 LEU A 107     -11.739 -16.191  11.925  1.00 91.80           H  
ATOM   1577  CD2 LEU A 107      -9.789 -15.823  10.096  1.00 91.80           C  
ATOM   1578 HD21 LEU A 107      -8.955 -16.052   9.433  1.00 91.80           H  
ATOM   1579 HD22 LEU A 107     -10.527 -15.240   9.545  1.00 91.80           H  
ATOM   1580 HD23 LEU A 107      -9.441 -15.244  10.952  1.00 91.80           H  
ATOM   1581  N   GLU A 108      -6.435 -17.899  13.079  1.00 91.05           N  
ATOM   1582  H   GLU A 108      -6.253 -16.980  12.701  1.00 91.05           H  
ATOM   1583  CA  GLU A 108      -5.675 -18.305  14.258  1.00 91.05           C  
ATOM   1584  HA  GLU A 108      -6.020 -19.292  14.569  1.00 91.05           H  
ATOM   1585  C   GLU A 108      -5.916 -17.351  15.433  1.00 91.05           C  
ATOM   1586  CB  GLU A 108      -4.185 -18.446  13.900  1.00 91.05           C  
ATOM   1587  HB2 GLU A 108      -4.108 -19.003  12.966  1.00 91.05           H  
ATOM   1588  HB3 GLU A 108      -3.749 -17.458  13.759  1.00 91.05           H  
ATOM   1589  O   GLU A 108      -6.097 -16.140  15.272  1.00 91.05           O  
ATOM   1590  CG  GLU A 108      -3.412 -19.214  14.987  1.00 91.05           C  
ATOM   1591  HG2 GLU A 108      -3.918 -20.163  15.165  1.00 91.05           H  
ATOM   1592  HG3 GLU A 108      -3.443 -18.644  15.916  1.00 91.05           H  
ATOM   1593  CD  GLU A 108      -1.941 -19.494  14.639  1.00 91.05           C  
ATOM   1594  OE1 GLU A 108      -1.267 -20.101  15.504  1.00 91.05           O  
ATOM   1595  OE2 GLU A 108      -1.499 -19.132  13.526  1.00 91.05           O  
ATOM   1596  N   THR A 109      -5.921 -17.895  16.648  1.00 89.46           N  
ATOM   1597  H   THR A 109      -5.762 -18.889  16.740  1.00 89.46           H  
ATOM   1598  CA  THR A 109      -5.948 -17.080  17.864  1.00 89.46           C  
ATOM   1599  HA  THR A 109      -6.790 -16.391  17.796  1.00 89.46           H  
ATOM   1600  C   THR A 109      -4.656 -16.277  17.971  1.00 89.46           C  
ATOM   1601  CB  THR A 109      -6.130 -17.942  19.117  1.00 89.46           C  
ATOM   1602  HB  THR A 109      -5.268 -18.597  19.240  1.00 89.46           H  
ATOM   1603  O   THR A 109      -3.564 -16.805  17.776  1.00 89.46           O  
ATOM   1604  CG2 THR A 109      -6.322 -17.106  20.383  1.00 89.46           C  
ATOM   1605 HG21 THR A 109      -7.147 -16.407  20.247  1.00 89.46           H  
ATOM   1606 HG22 THR A 109      -5.410 -16.554  20.609  1.00 89.46           H  
ATOM   1607 HG23 THR A 109      -6.541 -17.761  21.227  1.00 89.46           H  
ATOM   1608  OG1 THR A 109      -7.290 -18.732  18.984  1.00 89.46           O  
ATOM   1609  HG1 THR A 109      -7.305 -19.355  19.713  1.00 89.46           H  
ATOM   1610  N   MET A 110      -4.770 -15.000  18.333  1.00 86.62           N  
ATOM   1611  H   MET A 110      -5.695 -14.609  18.446  1.00 86.62           H  
ATOM   1612  CA  MET A 110      -3.617 -14.121  18.491  1.00 86.62           C  
ATOM   1613  HA  MET A 110      -3.136 -14.016  17.519  1.00 86.62           H  
ATOM   1614  C   MET A 110      -2.590 -14.696  19.481  1.00 86.62           C  
ATOM   1615  CB  MET A 110      -4.117 -12.744  18.928  1.00 86.62           C  
ATOM   1616  HB2 MET A 110      -4.684 -12.857  19.853  1.00 86.62           H  
ATOM   1617  HB3 MET A 110      -4.780 -12.348  18.159  1.00 86.62           H  
ATOM   1618  O   MET A 110      -2.878 -14.915  20.660  1.00 86.62           O  
ATOM   1619  CG  MET A 110      -2.965 -11.758  19.139  1.00 86.62           C  
ATOM   1620  HG2 MET A 110      -2.340 -11.772  18.246  1.00 86.62           H  
ATOM   1621  HG3 MET A 110      -2.361 -12.092  19.983  1.00 86.62           H  
ATOM   1622  SD  MET A 110      -3.461 -10.044  19.453  1.00 86.62           S  
ATOM   1623  CE  MET A 110      -4.725 -10.279  20.727  1.00 86.62           C  
ATOM   1624  HE1 MET A 110      -5.709 -10.317  20.259  1.00 86.62           H  
ATOM   1625  HE2 MET A 110      -4.554 -11.207  21.272  1.00 86.62           H  
ATOM   1626  HE3 MET A 110      -4.683  -9.444  21.426  1.00 86.62           H  
ATOM   1627  N   THR A 111      -1.363 -14.890  19.003  1.00 83.57           N  
ATOM   1628  H   THR A 111      -1.201 -14.749  18.016  1.00 83.57           H  
ATOM   1629  CA  THR A 111      -0.239 -15.360  19.818  1.00 83.57           C  
ATOM   1630  HA  THR A 111      -0.613 -16.100  20.526  1.00 83.57           H  
ATOM   1631  C   THR A 111       0.374 -14.205  20.608  1.00 83.57           C  
ATOM   1632  CB  THR A 111       0.825 -16.047  18.950  1.00 83.57           C  
ATOM   1633  HB  THR A 111       1.669 -16.324  19.582  1.00 83.57           H  
ATOM   1634  O   THR A 111       0.530 -13.103  20.083  1.00 83.57           O  
ATOM   1635  CG2 THR A 111       0.292 -17.307  18.271  1.00 83.57           C  
ATOM   1636 HG21 THR A 111       1.089 -17.790  17.706  1.00 83.57           H  
ATOM   1637 HG22 THR A 111      -0.076 -18.007  19.021  1.00 83.57           H  
ATOM   1638 HG23 THR A 111      -0.525 -17.069  17.589  1.00 83.57           H  
ATOM   1639  OG1 THR A 111       1.277 -15.169  17.945  1.00 83.57           O  
ATOM   1640  HG1 THR A 111       1.043 -15.553  17.097  1.00 83.57           H  
ATOM   1641  N   MET A 112       0.739 -14.451  21.871  1.00 80.00           N  
ATOM   1642  H   MET A 112       0.540 -15.369  22.244  1.00 80.00           H  
ATOM   1643  CA  MET A 112       1.429 -13.488  22.748  1.00 80.00           C  
ATOM   1644  HA  MET A 112       1.352 -13.857  23.771  1.00 80.00           H  
ATOM   1645  C   MET A 112       0.801 -12.069  22.748  1.00 80.00           C  
ATOM   1646  CB  MET A 112       2.925 -13.456  22.408  1.00 80.00           C  
ATOM   1647  HB2 MET A 112       3.416 -12.779  23.106  1.00 80.00           H  
ATOM   1648  HB3 MET A 112       3.051 -13.080  21.393  1.00 80.00           H  
ATOM   1649  O   MET A 112       1.465 -11.095  22.382  1.00 80.00           O  
ATOM   1650  CG  MET A 112       3.628 -14.810  22.535  1.00 80.00           C  
ATOM   1651  HG2 MET A 112       3.497 -15.170  23.556  1.00 80.00           H  
ATOM   1652  HG3 MET A 112       3.173 -15.529  21.855  1.00 80.00           H  
ATOM   1653  SD  MET A 112       5.405 -14.729  22.188  1.00 80.00           S  
ATOM   1654  CE  MET A 112       5.376 -14.630  20.373  1.00 80.00           C  
ATOM   1655  HE1 MET A 112       4.964 -15.552  19.963  1.00 80.00           H  
ATOM   1656  HE2 MET A 112       6.392 -14.497  19.999  1.00 80.00           H  
ATOM   1657  HE3 MET A 112       4.762 -13.792  20.043  1.00 80.00           H  
ATOM   1658  N   PRO A 113      -0.470 -11.923  23.171  1.00 76.97           N  
ATOM   1659  CA  PRO A 113      -1.192 -10.641  23.149  1.00 76.97           C  
ATOM   1660  HA  PRO A 113      -1.298 -10.294  22.121  1.00 76.97           H  
ATOM   1661  C   PRO A 113      -0.516  -9.526  23.968  1.00 76.97           C  
ATOM   1662  CB  PRO A 113      -2.577 -10.967  23.719  1.00 76.97           C  
ATOM   1663  HB2 PRO A 113      -2.991 -10.148  24.307  1.00 76.97           H  
ATOM   1664  HB3 PRO A 113      -3.250 -11.228  22.903  1.00 76.97           H  
ATOM   1665  O   PRO A 113      -0.700  -8.344  23.677  1.00 76.97           O  
ATOM   1666  CG  PRO A 113      -2.355 -12.207  24.580  1.00 76.97           C  
ATOM   1667  HG2 PRO A 113      -1.960 -11.917  25.553  1.00 76.97           H  
ATOM   1668  HG3 PRO A 113      -3.266 -12.795  24.691  1.00 76.97           H  
ATOM   1669  CD  PRO A 113      -1.289 -12.957  23.791  1.00 76.97           C  
ATOM   1670  HD2 PRO A 113      -0.713 -13.590  24.465  1.00 76.97           H  
ATOM   1671  HD3 PRO A 113      -1.762 -13.559  23.015  1.00 76.97           H  
ATOM   1672  N   ASP A 114       0.290  -9.903  24.962  1.00 81.66           N  
ATOM   1673  H   ASP A 114       0.324 -10.888  25.184  1.00 81.66           H  
ATOM   1674  CA  ASP A 114       0.967  -8.993  25.888  1.00 81.66           C  
ATOM   1675  HA  ASP A 114       0.332  -8.119  26.033  1.00 81.66           H  
ATOM   1676  C   ASP A 114       2.328  -8.475  25.394  1.00 81.66           C  
ATOM   1677  CB  ASP A 114       1.128  -9.686  27.248  1.00 81.66           C  
ATOM   1678  HB2 ASP A 114       1.721 -10.591  27.119  1.00 81.66           H  
ATOM   1679  HB3 ASP A 114       1.663  -9.027  27.932  1.00 81.66           H  
ATOM   1680  O   ASP A 114       2.998  -7.748  26.135  1.00 81.66           O  
ATOM   1681  CG  ASP A 114      -0.214 -10.024  27.887  1.00 81.66           C  
ATOM   1682  OD1 ASP A 114      -1.046  -9.097  27.986  1.00 81.66           O  
ATOM   1683  OD2 ASP A 114      -0.368 -11.197  28.287  1.00 81.66           O  
ATOM   1684  N   ILE A 115       2.763  -8.826  24.172  1.00 83.97           N  
ATOM   1685  H   ILE A 115       2.174  -9.414  23.600  1.00 83.97           H  
ATOM   1686  CA  ILE A 115       3.956  -8.211  23.563  1.00 83.97           C  
ATOM   1687  HA  ILE A 115       4.811  -8.418  24.207  1.00 83.97           H  
ATOM   1688  C   ILE A 115       3.756  -6.701  23.523  1.00 83.97           C  
ATOM   1689  CB  ILE A 115       4.265  -8.771  22.156  1.00 83.97           C  
ATOM   1690  HB  ILE A 115       3.341  -8.802  21.579  1.00 83.97           H  
ATOM   1691  O   ILE A 115       2.691  -6.224  23.133  1.00 83.97           O  
ATOM   1692  CG1 ILE A 115       4.818 -10.199  22.313  1.00 83.97           C  
ATOM   1693 HG12 ILE A 115       4.146 -10.764  22.959  1.00 83.97           H  
ATOM   1694 HG13 ILE A 115       5.791 -10.161  22.801  1.00 83.97           H  
ATOM   1695  CG2 ILE A 115       5.290  -7.901  21.394  1.00 83.97           C  
ATOM   1696 HG21 ILE A 115       4.897  -6.900  21.215  1.00 83.97           H  
ATOM   1697 HG22 ILE A 115       5.486  -8.315  20.404  1.00 83.97           H  
ATOM   1698 HG23 ILE A 115       6.231  -7.834  21.940  1.00 83.97           H  
ATOM   1699  CD1 ILE A 115       4.961 -10.957  20.990  1.00 83.97           C  
ATOM   1700 HD11 ILE A 115       5.309 -11.967  21.209  1.00 83.97           H  
ATOM   1701 HD12 ILE A 115       4.000 -11.003  20.477  1.00 83.97           H  
ATOM   1702 HD13 ILE A 115       5.701 -10.485  20.343  1.00 83.97           H  
ATOM   1703  N   LYS A 116       4.785  -5.958  23.941  1.00 85.41           N  
ATOM   1704  H   LYS A 116       5.648  -6.431  24.163  1.00 85.41           H  
ATOM   1705  CA  LYS A 116       4.746  -4.503  24.087  1.00 85.41           C  
ATOM   1706  HA  LYS A 116       3.803  -4.137  23.681  1.00 85.41           H  
ATOM   1707  C   LYS A 116       5.862  -3.843  23.296  1.00 85.41           C  
ATOM   1708  CB  LYS A 116       4.817  -4.117  25.573  1.00 85.41           C  
ATOM   1709  HB2 LYS A 116       5.597  -4.704  26.058  1.00 85.41           H  
ATOM   1710  HB3 LYS A 116       5.074  -3.062  25.659  1.00 85.41           H  
ATOM   1711  O   LYS A 116       7.026  -4.196  23.472  1.00 85.41           O  
ATOM   1712  CG  LYS A 116       3.469  -4.354  26.263  1.00 85.41           C  
ATOM   1713  HG2 LYS A 116       2.764  -3.595  25.923  1.00 85.41           H  
ATOM   1714  HG3 LYS A 116       3.073  -5.323  25.960  1.00 85.41           H  
ATOM   1715  CD  LYS A 116       3.559  -4.317  27.793  1.00 85.41           C  
ATOM   1716  HD2 LYS A 116       3.828  -3.314  28.124  1.00 85.41           H  
ATOM   1717  HD3 LYS A 116       4.307  -5.035  28.128  1.00 85.41           H  
ATOM   1718  CE  LYS A 116       2.183  -4.718  28.332  1.00 85.41           C  
ATOM   1719  HE2 LYS A 116       1.428  -4.098  27.851  1.00 85.41           H  
ATOM   1720  HE3 LYS A 116       1.989  -5.746  28.025  1.00 85.41           H  
ATOM   1721  NZ  LYS A 116       2.071  -4.597  29.805  1.00 85.41           N  
ATOM   1722  HZ1 LYS A 116       2.750  -5.193  30.258  1.00 85.41           H  
ATOM   1723  HZ2 LYS A 116       1.154  -4.921  30.079  1.00 85.41           H  
ATOM   1724  HZ3 LYS A 116       2.166  -3.636  30.098  1.00 85.41           H  
ATOM   1725  N   THR A 117       5.517  -2.821  22.525  1.00 79.53           N  
ATOM   1726  H   THR A 117       4.540  -2.579  22.444  1.00 79.53           H  
ATOM   1727  CA  THR A 117       6.482  -1.839  22.031  1.00 79.53           C  
ATOM   1728  HA  THR A 117       7.465  -2.305  21.979  1.00 79.53           H  
ATOM   1729  C   THR A 117       6.582  -0.698  23.031  1.00 79.53           C  
ATOM   1730  CB  THR A 117       6.151  -1.350  20.613  1.00 79.53           C  
ATOM   1731  HB  THR A 117       6.850  -0.559  20.343  1.00 79.53           H  
ATOM   1732  O   THR A 117       5.596  -0.321  23.667  1.00 79.53           O  
ATOM   1733  CG2 THR A 117       6.298  -2.500  19.618  1.00 79.53           C  
ATOM   1734 HG21 THR A 117       6.851  -3.328  20.062  1.00 79.53           H  
ATOM   1735 HG22 THR A 117       6.832  -2.145  18.736  1.00 79.53           H  
ATOM   1736 HG23 THR A 117       5.328  -2.882  19.302  1.00 79.53           H  
ATOM   1737  OG1 THR A 117       4.837  -0.858  20.526  1.00 79.53           O  
ATOM   1738  HG1 THR A 117       4.688  -0.575  19.620  1.00 79.53           H  
ATOM   1739  N   ARG A 118       7.801  -0.197  23.243  1.00 74.26           N  
ATOM   1740  H   ARG A 118       8.556  -0.504  22.646  1.00 74.26           H  
ATOM   1741  CA  ARG A 118       8.070   0.954  24.105  1.00 74.26           C  
ATOM   1742  HA  ARG A 118       7.132   1.422  24.403  1.00 74.26           H  
ATOM   1743  C   ARG A 118       8.846   1.983  23.312  1.00 74.26           C  
ATOM   1744  CB  ARG A 118       8.871   0.566  25.355  1.00 74.26           C  
ATOM   1745  HB2 ARG A 118       9.169   1.488  25.855  1.00 74.26           H  
ATOM   1746  HB3 ARG A 118       9.775   0.032  25.062  1.00 74.26           H  
ATOM   1747  O   ARG A 118       9.832   1.630  22.669  1.00 74.26           O  
ATOM   1748  CG  ARG A 118       8.070  -0.285  26.343  1.00 74.26           C  
ATOM   1749  HG2 ARG A 118       7.092   0.170  26.493  1.00 74.26           H  
ATOM   1750  HG3 ARG A 118       7.930  -1.288  25.938  1.00 74.26           H  
ATOM   1751  CD  ARG A 118       8.820  -0.359  27.679  1.00 74.26           C  
ATOM   1752  HD2 ARG A 118       9.063   0.655  27.998  1.00 74.26           H  
ATOM   1753  HD3 ARG A 118       9.746  -0.911  27.521  1.00 74.26           H  
ATOM   1754  NE  ARG A 118       8.013  -1.011  28.725  1.00 74.26           N  
ATOM   1755  HE  ARG A 118       7.059  -1.229  28.475  1.00 74.26           H  
ATOM   1756  NH1 ARG A 118       9.626  -1.020  30.356  1.00 74.26           N  
ATOM   1757 HH11 ARG A 118       9.928  -1.233  31.296  1.00 74.26           H  
ATOM   1758 HH12 ARG A 118      10.258  -0.586  29.698  1.00 74.26           H  
ATOM   1759  NH2 ARG A 118       7.602  -1.842  30.808  1.00 74.26           N  
ATOM   1760 HH21 ARG A 118       7.915  -2.036  31.748  1.00 74.26           H  
ATOM   1761 HH22 ARG A 118       6.647  -2.026  30.537  1.00 74.26           H  
ATOM   1762  CZ  ARG A 118       8.415  -1.288  29.953  1.00 74.26           C  
ATOM   1763  N   GLN A 119       8.459   3.242  23.453  1.00 59.60           N  
ATOM   1764  H   GLN A 119       7.613   3.442  23.967  1.00 59.60           H  
ATOM   1765  CA  GLN A 119       9.233   4.345  22.907  1.00 59.60           C  
ATOM   1766  HA  GLN A 119       9.377   4.163  21.842  1.00 59.60           H  
ATOM   1767  C   GLN A 119      10.609   4.393  23.598  1.00 59.60           C  
ATOM   1768  CB  GLN A 119       8.425   5.641  23.072  1.00 59.60           C  
ATOM   1769  HB2 GLN A 119       8.314   5.873  24.131  1.00 59.60           H  
ATOM   1770  HB3 GLN A 119       7.433   5.490  22.646  1.00 59.60           H  
ATOM   1771  O   GLN A 119      10.695   4.584  24.814  1.00 59.60           O  
ATOM   1772  CG  GLN A 119       9.087   6.826  22.353  1.00 59.60           C  
ATOM   1773  HG2 GLN A 119      10.066   7.017  22.793  1.00 59.60           H  
ATOM   1774  HG3 GLN A 119       9.227   6.573  21.302  1.00 59.60           H  
ATOM   1775  CD  GLN A 119       8.266   8.111  22.426  1.00 59.60           C  
ATOM   1776  NE2 GLN A 119       8.769   9.211  21.907  1.00 59.60           N  
ATOM   1777 HE21 GLN A 119       8.192  10.033  22.016  1.00 59.60           H  
ATOM   1778 HE22 GLN A 119       9.733   9.264  21.611  1.00 59.60           H  
ATOM   1779  OE1 GLN A 119       7.175   8.177  22.954  1.00 59.60           O  
ATOM   1780  N   ASP A 120      11.693   4.212  22.837  1.00 53.96           N  
ATOM   1781  H   ASP A 120      11.573   3.953  21.869  1.00 53.96           H  
ATOM   1782  CA  ASP A 120      13.054   4.351  23.364  1.00 53.96           C  
ATOM   1783  HA  ASP A 120      13.074   3.893  24.353  1.00 53.96           H  
ATOM   1784  C   ASP A 120      13.385   5.846  23.524  1.00 53.96           C  
ATOM   1785  CB  ASP A 120      14.074   3.577  22.507  1.00 53.96           C  
ATOM   1786  HB2 ASP A 120      13.636   2.619  22.226  1.00 53.96           H  
ATOM   1787  HB3 ASP A 120      14.285   4.133  21.593  1.00 53.96           H  
ATOM   1788  O   ASP A 120      13.523   6.606  22.555  1.00 53.96           O  
ATOM   1789  CG  ASP A 120      15.390   3.294  23.254  1.00 53.96           C  
ATOM   1790  OD1 ASP A 120      15.650   3.964  24.284  1.00 53.96           O  
ATOM   1791  OD2 ASP A 120      16.160   2.430  22.783  1.00 53.96           O  
ATOM   1792  N   SER A 121      13.484   6.297  24.775  1.00 50.15           N  
ATOM   1793  H   SER A 121      13.392   5.626  25.525  1.00 50.15           H  
ATOM   1794  CA  SER A 121      13.714   7.702  25.136  1.00 50.15           C  
ATOM   1795  HA  SER A 121      12.913   8.301  24.703  1.00 50.15           H  
ATOM   1796  C   SER A 121      15.036   8.255  24.588  1.00 50.15           C  
ATOM   1797  CB  SER A 121      13.643   7.853  26.660  1.00 50.15           C  
ATOM   1798  HB2 SER A 121      13.899   8.875  26.937  1.00 50.15           H  
ATOM   1799  HB3 SER A 121      12.620   7.652  26.980  1.00 50.15           H  
ATOM   1800  O   SER A 121      15.173   9.467  24.414  1.00 50.15           O  
ATOM   1801  OG  SER A 121      14.514   6.944  27.314  1.00 50.15           O  
ATOM   1802  HG  SER A 121      14.300   6.951  28.250  1.00 50.15           H  
ATOM   1803  N   ARG A 122      15.993   7.385  24.236  1.00 45.59           N  
ATOM   1804  H   ARG A 122      15.792   6.404  24.371  1.00 45.59           H  
ATOM   1805  CA  ARG A 122      17.303   7.772  23.687  1.00 45.59           C  
ATOM   1806  HA  ARG A 122      17.703   8.600  24.272  1.00 45.59           H  
ATOM   1807  C   ARG A 122      17.233   8.285  22.249  1.00 45.59           C  
ATOM   1808  CB  ARG A 122      18.258   6.577  23.788  1.00 45.59           C  
ATOM   1809  HB2 ARG A 122      19.192   6.827  23.286  1.00 45.59           H  
ATOM   1810  HB3 ARG A 122      17.816   5.714  23.290  1.00 45.59           H  
ATOM   1811  O   ARG A 122      17.951   9.221  21.908  1.00 45.59           O  
ATOM   1812  CG  ARG A 122      18.560   6.231  25.252  1.00 45.59           C  
ATOM   1813  HG2 ARG A 122      17.638   5.978  25.775  1.00 45.59           H  
ATOM   1814  HG3 ARG A 122      19.023   7.091  25.736  1.00 45.59           H  
ATOM   1815  CD  ARG A 122      19.505   5.034  25.318  1.00 45.59           C  
ATOM   1816  HD2 ARG A 122      20.402   5.258  24.740  1.00 45.59           H  
ATOM   1817  HD3 ARG A 122      19.000   4.176  24.875  1.00 45.59           H  
ATOM   1818  NE  ARG A 122      19.875   4.730  26.712  1.00 45.59           N  
ATOM   1819  HE  ARG A 122      19.434   5.294  27.424  1.00 45.59           H  
ATOM   1820  NH1 ARG A 122      21.223   2.939  26.247  1.00 45.59           N  
ATOM   1821 HH11 ARG A 122      21.802   2.168  26.549  1.00 45.59           H  
ATOM   1822 HH12 ARG A 122      20.958   3.028  25.277  1.00 45.59           H  
ATOM   1823  NH2 ARG A 122      20.924   3.574  28.369  1.00 45.59           N  
ATOM   1824 HH21 ARG A 122      21.529   2.819  28.660  1.00 45.59           H  
ATOM   1825 HH22 ARG A 122      20.495   4.179  29.054  1.00 45.59           H  
ATOM   1826  CZ  ARG A 122      20.670   3.753  27.102  1.00 45.59           C  
ATOM   1827  N   ILE A 123      16.353   7.720  21.422  1.00 49.50           N  
ATOM   1828  H   ILE A 123      15.766   6.982  21.785  1.00 49.50           H  
ATOM   1829  CA  ILE A 123      16.174   8.140  20.021  1.00 49.50           C  
ATOM   1830  HA  ILE A 123      17.155   8.279  19.567  1.00 49.50           H  
ATOM   1831  C   ILE A 123      15.461   9.499  19.971  1.00 49.50           C  
ATOM   1832  CB  ILE A 123      15.431   7.040  19.223  1.00 49.50           C  
ATOM   1833  HB  ILE A 123      14.461   6.869  19.691  1.00 49.50           H  
ATOM   1834  O   ILE A 123      15.829  10.371  19.188  1.00 49.50           O  
ATOM   1835  CG1 ILE A 123      16.235   5.717  19.260  1.00 49.50           C  
ATOM   1836 HG12 ILE A 123      16.409   5.426  20.296  1.00 49.50           H  
ATOM   1837 HG13 ILE A 123      17.206   5.868  18.787  1.00 49.50           H  
ATOM   1838  CG2 ILE A 123      15.191   7.490  17.770  1.00 49.50           C  
ATOM   1839 HG21 ILE A 123      14.639   6.729  17.219  1.00 49.50           H  
ATOM   1840 HG22 ILE A 123      14.587   8.397  17.746  1.00 49.50           H  
ATOM   1841 HG23 ILE A 123      16.141   7.681  17.270  1.00 49.50           H  
ATOM   1842  CD1 ILE A 123      15.538   4.529  18.586  1.00 49.50           C  
ATOM   1843 HD11 ILE A 123      15.499   4.668  17.506  1.00 49.50           H  
ATOM   1844 HD12 ILE A 123      14.527   4.419  18.979  1.00 49.50           H  
ATOM   1845 HD13 ILE A 123      16.098   3.618  18.796  1.00 49.50           H  
ATOM   1846  N   THR A 124      14.507   9.721  20.880  1.00 46.97           N  
ATOM   1847  H   THR A 124      14.279   8.963  21.508  1.00 46.97           H  
ATOM   1848  CA  THR A 124      13.770  10.991  20.997  1.00 46.97           C  
ATOM   1849  HA  THR A 124      13.372  11.251  20.016  1.00 46.97           H  
ATOM   1850  C   THR A 124      14.690  12.139  21.433  1.00 46.97           C  
ATOM   1851  CB  THR A 124      12.583  10.846  21.965  1.00 46.97           C  
ATOM   1852  HB  THR A 124      12.958  10.739  22.983  1.00 46.97           H  
ATOM   1853  O   THR A 124      14.621  13.221  20.860  1.00 46.97           O  
ATOM   1854  CG2 THR A 124      11.641  12.047  21.902  1.00 46.97           C  
ATOM   1855 HG21 THR A 124      11.278  12.185  20.884  1.00 46.97           H  
ATOM   1856 HG22 THR A 124      12.158  12.952  22.222  1.00 46.97           H  
ATOM   1857 HG23 THR A 124      10.792  11.880  22.565  1.00 46.97           H  
ATOM   1858  OG1 THR A 124      11.804   9.702  21.649  1.00 46.97           O  
ATOM   1859  HG1 THR A 124      12.309   8.915  21.865  1.00 46.97           H  
ATOM   1860  N   ALA A 125      15.611  11.901  22.376  1.00 44.54           N  
ATOM   1861  H   ALA A 125      15.613  11.008  22.847  1.00 44.54           H  
ATOM   1862  CA  ALA A 125      16.607  12.898  22.783  1.00 44.54           C  
ATOM   1863  HA  ALA A 125      16.089  13.818  23.054  1.00 44.54           H  
ATOM   1864  C   ALA A 125      17.598  13.249  21.656  1.00 44.54           C  
ATOM   1865  CB  ALA A 125      17.335  12.370  24.025  1.00 44.54           C  
ATOM   1866  HB1 ALA A 125      17.861  11.446  23.785  1.00 44.54           H  
ATOM   1867  HB2 ALA A 125      18.054  13.114  24.367  1.00 44.54           H  
ATOM   1868  HB3 ALA A 125      16.615  12.179  24.821  1.00 44.54           H  
ATOM   1869  O   ALA A 125      17.994  14.404  21.527  1.00 44.54           O  
ATOM   1870  N   ALA A 126      17.966  12.277  20.814  1.00 41.94           N  
ATOM   1871  H   ALA A 126      17.634  11.337  20.977  1.00 41.94           H  
ATOM   1872  CA  ALA A 126      18.838  12.509  19.663  1.00 41.94           C  
ATOM   1873  HA  ALA A 126      19.695  13.099  19.989  1.00 41.94           H  
ATOM   1874  C   ALA A 126      18.139  13.311  18.549  1.00 41.94           C  
ATOM   1875  CB  ALA A 126      19.352  11.154  19.164  1.00 41.94           C  
ATOM   1876  HB1 ALA A 126      20.045  11.313  18.338  1.00 41.94           H  
ATOM   1877  HB2 ALA A 126      19.871  10.636  19.971  1.00 41.94           H  
ATOM   1878  HB3 ALA A 126      18.521  10.541  18.817  1.00 41.94           H  
ATOM   1879  O   ALA A 126      18.744  14.214  17.981  1.00 41.94           O  
ATOM   1880  N   ILE A 127      16.860  13.033  18.273  1.00 49.02           N  
ATOM   1881  H   ILE A 127      16.427  12.252  18.745  1.00 49.02           H  
ATOM   1882  CA  ILE A 127      16.067  13.771  17.275  1.00 49.02           C  
ATOM   1883  HA  ILE A 127      16.672  13.897  16.377  1.00 49.02           H  
ATOM   1884  C   ILE A 127      15.740  15.188  17.774  1.00 49.02           C  
ATOM   1885  CB  ILE A 127      14.812  12.953  16.884  1.00 49.02           C  
ATOM   1886  HB  ILE A 127      14.277  12.687  17.796  1.00 49.02           H  
ATOM   1887  O   ILE A 127      15.895  16.147  17.022  1.00 49.02           O  
ATOM   1888  CG1 ILE A 127      15.237  11.656  16.152  1.00 49.02           C  
ATOM   1889 HG12 ILE A 127      16.003  11.137  16.729  1.00 49.02           H  
ATOM   1890 HG13 ILE A 127      15.676  11.913  15.188  1.00 49.02           H  
ATOM   1891  CG2 ILE A 127      13.862  13.771  15.989  1.00 49.02           C  
ATOM   1892 HG21 ILE A 127      14.372  14.077  15.076  1.00 49.02           H  
ATOM   1893 HG22 ILE A 127      13.511  14.662  16.511  1.00 49.02           H  
ATOM   1894 HG23 ILE A 127      12.977  13.189  15.730  1.00 49.02           H  
ATOM   1895  CD1 ILE A 127      14.092  10.661  15.923  1.00 49.02           C  
ATOM   1896 HD11 ILE A 127      13.386  11.052  15.190  1.00 49.02           H  
ATOM   1897 HD12 ILE A 127      14.499   9.725  15.540  1.00 49.02           H  
ATOM   1898 HD13 ILE A 127      13.573  10.467  16.862  1.00 49.02           H  
ATOM   1899  N   ALA A 128      15.384  15.348  19.054  1.00 45.19           N  
ATOM   1900  H   ALA A 128      15.240  14.530  19.628  1.00 45.19           H  
ATOM   1901  CA  ALA A 128      15.152  16.658  19.669  1.00 45.19           C  
ATOM   1902  HA  ALA A 128      14.422  17.201  19.068  1.00 45.19           H  
ATOM   1903  C   ALA A 128      16.424  17.526  19.726  1.00 45.19           C  
ATOM   1904  CB  ALA A 128      14.561  16.442  21.067  1.00 45.19           C  
ATOM   1905  HB1 ALA A 128      14.350  17.408  21.524  1.00 45.19           H  
ATOM   1906  HB2 ALA A 128      15.268  15.897  21.692  1.00 45.19           H  
ATOM   1907  HB3 ALA A 128      13.631  15.877  20.991  1.00 45.19           H  
ATOM   1908  O   ALA A 128      16.339  18.742  19.598  1.00 45.19           O  
ATOM   1909  N   ALA A 129      17.611  16.920  19.856  1.00 46.75           N  
ATOM   1910  H   ALA A 129      17.636  15.925  20.029  1.00 46.75           H  
ATOM   1911  CA  ALA A 129      18.884  17.641  19.795  1.00 46.75           C  
ATOM   1912  HA  ALA A 129      18.795  18.547  20.394  1.00 46.75           H  
ATOM   1913  C   ALA A 129      19.272  18.091  18.370  1.00 46.75           C  
ATOM   1914  CB  ALA A 129      19.970  16.760  20.423  1.00 46.75           C  
ATOM   1915  HB1 ALA A 129      19.703  16.522  21.452  1.00 46.75           H  
ATOM   1916  HB2 ALA A 129      20.076  15.837  19.852  1.00 46.75           H  
ATOM   1917  HB3 ALA A 129      20.920  17.295  20.417  1.00 46.75           H  
ATOM   1918  O   ALA A 129      20.117  18.973  18.226  1.00 46.75           O  
ATOM   1919  N   MET A 130      18.676  17.503  17.323  1.00 45.59           N  
ATOM   1920  H   MET A 130      18.000  16.777  17.508  1.00 45.59           H  
ATOM   1921  CA  MET A 130      18.928  17.858  15.917  1.00 45.59           C  
ATOM   1922  HA  MET A 130      19.873  18.398  15.852  1.00 45.59           H  
ATOM   1923  C   MET A 130      17.872  18.809  15.329  1.00 45.59           C  
ATOM   1924  CB  MET A 130      19.068  16.582  15.070  1.00 45.59           C  
ATOM   1925  HB2 MET A 130      18.181  15.961  15.194  1.00 45.59           H  
ATOM   1926  HB3 MET A 130      19.150  16.862  14.020  1.00 45.59           H  
ATOM   1927  O   MET A 130      18.126  19.425  14.298  1.00 45.59           O  
ATOM   1928  CG  MET A 130      20.315  15.776  15.456  1.00 45.59           C  
ATOM   1929  HG2 MET A 130      21.190  16.424  15.388  1.00 45.59           H  
ATOM   1930  HG3 MET A 130      20.222  15.467  16.497  1.00 45.59           H  
ATOM   1931  SD  MET A 130      20.613  14.290  14.454  1.00 45.59           S  
ATOM   1932  CE  MET A 130      21.477  15.034  13.046  1.00 45.59           C  
ATOM   1933  HE1 MET A 130      20.829  15.765  12.564  1.00 45.59           H  
ATOM   1934  HE2 MET A 130      22.385  15.528  13.393  1.00 45.59           H  
ATOM   1935  HE3 MET A 130      21.739  14.256  12.328  1.00 45.59           H  
ATOM   1936  N   ALA A 131      16.719  18.967  15.985  1.00 42.02           N  
ATOM   1937  H   ALA A 131      16.561  18.411  16.813  1.00 42.02           H  
ATOM   1938  CA  ALA A 131      15.673  19.920  15.621  1.00 42.02           C  
ATOM   1939  HA  ALA A 131      15.781  20.186  14.569  1.00 42.02           H  
ATOM   1940  C   ALA A 131      15.812  21.226  16.428  1.00 42.02           C  
ATOM   1941  CB  ALA A 131      14.309  19.233  15.778  1.00 42.02           C  
ATOM   1942  HB1 ALA A 131      13.518  19.920  15.477  1.00 42.02           H  
ATOM   1943  HB2 ALA A 131      14.154  18.949  16.819  1.00 42.02           H  
ATOM   1944  HB3 ALA A 131      14.267  18.342  15.151  1.00 42.02           H  
ATOM   1945  O   ALA A 131      14.984  21.542  17.278  1.00 42.02           O  
ATOM   1946  N   LEU A 132      16.881  21.985  16.175  1.00 36.84           N  
ATOM   1947  H   LEU A 132      17.537  21.654  15.482  1.00 36.84           H  
ATOM   1948  CA  LEU A 132      16.971  23.394  16.568  1.00 36.84           C  
ATOM   1949  HA  LEU A 132      16.143  23.649  17.230  1.00 36.84           H  
ATOM   1950  C   LEU A 132      16.795  24.257  15.318  1.00 36.84           C  
ATOM   1951  CB  LEU A 132      18.288  23.681  17.319  1.00 36.84           C  
ATOM   1952  HB2 LEU A 132      18.558  24.728  17.185  1.00 36.84           H  
ATOM   1953  HB3 LEU A 132      19.079  23.082  16.869  1.00 36.84           H  
ATOM   1954  O   LEU A 132      17.770  24.673  14.700  1.00 36.84           O  
ATOM   1955  CG  LEU A 132      18.217  23.403  18.831  1.00 36.84           C  
ATOM   1956  HG  LEU A 132      17.733  22.442  19.006  1.00 36.84           H  
ATOM   1957  CD1 LEU A 132      19.633  23.344  19.407  1.00 36.84           C  
ATOM   1958 HD11 LEU A 132      20.182  22.534  18.928  1.00 36.84           H  
ATOM   1959 HD12 LEU A 132      20.148  24.288  19.229  1.00 36.84           H  
ATOM   1960 HD13 LEU A 132      19.584  23.147  20.478  1.00 36.84           H  
ATOM   1961  CD2 LEU A 132      17.456  24.502  19.585  1.00 36.84           C  
ATOM   1962 HD21 LEU A 132      17.447  24.277  20.651  1.00 36.84           H  
ATOM   1963 HD22 LEU A 132      17.928  25.470  19.418  1.00 36.84           H  
ATOM   1964 HD23 LEU A 132      16.424  24.542  19.237  1.00 36.84           H  
ATOM   1965  N   ASP A 133      15.539  24.511  14.966  1.00 30.28           N  
ATOM   1966  H   ASP A 133      14.793  24.025  15.442  1.00 30.28           H  
ATOM   1967  CA  ASP A 133      15.146  25.722  14.249  1.00 30.28           C  
ATOM   1968  HA  ASP A 133      15.880  26.497  14.470  1.00 30.28           H  
ATOM   1969  C   ASP A 133      13.763  26.144  14.773  1.00 30.28           C  
ATOM   1970  CB  ASP A 133      15.154  25.509  12.724  1.00 30.28           C  
ATOM   1971  HB2 ASP A 133      16.050  24.950  12.451  1.00 30.28           H  
ATOM   1972  HB3 ASP A 133      14.289  24.918  12.425  1.00 30.28           H  
ATOM   1973  O   ASP A 133      12.792  25.405  14.584  1.00 30.28           O  
ATOM   1974  CG  ASP A 133      15.179  26.834  11.945  1.00 30.28           C  
ATOM   1975  OD1 ASP A 133      15.440  27.885  12.575  1.00 30.28           O  
ATOM   1976  OD2 ASP A 133      15.004  26.772  10.708  1.00 30.28           O  
ATOM   1977  N   PRO A 134      13.647  27.248  15.531  1.00 38.34           N  
ATOM   1978  CA  PRO A 134      12.361  27.743  15.977  1.00 38.34           C  
ATOM   1979  HA  PRO A 134      11.684  26.926  16.226  1.00 38.34           H  
ATOM   1980  C   PRO A 134      11.754  28.572  14.844  1.00 38.34           C  
ATOM   1981  CB  PRO A 134      12.668  28.548  17.242  1.00 38.34           C  
ATOM   1982  HB2 PRO A 134      12.705  27.871  18.096  1.00 38.34           H  
ATOM   1983  HB3 PRO A 134      11.937  29.337  17.417  1.00 38.34           H  
ATOM   1984  O   PRO A 134      12.022  29.765  14.722  1.00 38.34           O  
ATOM   1985  CG  PRO A 134      14.068  29.110  16.979  1.00 38.34           C  
ATOM   1986  HG2 PRO A 134      13.988  30.088  16.502  1.00 38.34           H  
ATOM   1987  HG3 PRO A 134      14.642  29.191  17.902  1.00 38.34           H  
ATOM   1988  CD  PRO A 134      14.713  28.119  16.004  1.00 38.34           C  
ATOM   1989  HD2 PRO A 134      15.167  28.653  15.170  1.00 38.34           H  
ATOM   1990  HD3 PRO A 134      15.466  27.529  16.527  1.00 38.34           H  
ATOM   1991  N   THR A 135      10.908  27.965  14.017  1.00 33.07           N  
ATOM   1992  H   THR A 135      10.790  26.963  14.052  1.00 33.07           H  
ATOM   1993  CA  THR A 135       9.957  28.756  13.233  1.00 33.07           C  
ATOM   1994  HA  THR A 135      10.467  29.628  12.825  1.00 33.07           H  
ATOM   1995  C   THR A 135       8.871  29.259  14.176  1.00 33.07           C  
ATOM   1996  CB  THR A 135       9.374  27.988  12.040  1.00 33.07           C  
ATOM   1997  HB  THR A 135       8.474  28.494  11.691  1.00 33.07           H  
ATOM   1998  O   THR A 135       7.998  28.502  14.600  1.00 33.07           O  
ATOM   1999  CG2 THR A 135      10.376  27.944  10.886  1.00 33.07           C  
ATOM   2000 HG21 THR A 135      10.603  28.957  10.555  1.00 33.07           H  
ATOM   2001 HG22 THR A 135       9.944  27.385  10.056  1.00 33.07           H  
ATOM   2002 HG23 THR A 135      11.295  27.456  11.210  1.00 33.07           H  
ATOM   2003  OG1 THR A 135       9.051  26.663  12.398  1.00 33.07           O  
ATOM   2004  HG1 THR A 135       8.323  26.733  13.019  1.00 33.07           H  
ATOM   2005  N   GLU A 136       8.968  30.539  14.535  1.00 41.36           N  
ATOM   2006  H   GLU A 136       9.794  31.048  14.252  1.00 41.36           H  
ATOM   2007  CA  GLU A 136       7.869  31.322  15.091  1.00 41.36           C  
ATOM   2008  HA  GLU A 136       7.517  30.870  16.018  1.00 41.36           H  
ATOM   2009  C   GLU A 136       6.713  31.334  14.078  1.00 41.36           C  
ATOM   2010  CB  GLU A 136       8.332  32.768  15.379  1.00 41.36           C  
ATOM   2011  HB2 GLU A 136       7.447  33.363  15.607  1.00 41.36           H  
ATOM   2012  HB3 GLU A 136       8.797  33.179  14.482  1.00 41.36           H  
ATOM   2013  O   GLU A 136       6.746  32.062  13.087  1.00 41.36           O  
ATOM   2014  CG  GLU A 136       9.306  32.907  16.560  1.00 41.36           C  
ATOM   2015  HG2 GLU A 136      10.229  32.377  16.323  1.00 41.36           H  
ATOM   2016  HG3 GLU A 136       8.860  32.426  17.431  1.00 41.36           H  
ATOM   2017  CD  GLU A 136       9.639  34.376  16.904  1.00 41.36           C  
ATOM   2018  OE1 GLU A 136      10.028  34.620  18.070  1.00 41.36           O  
ATOM   2019  OE2 GLU A 136       9.531  35.249  16.012  1.00 41.36           O  
ATOM   2020  N   GLU A 137       5.688  30.515  14.306  1.00 34.90           N  
ATOM   2021  H   GLU A 137       5.750  29.844  15.059  1.00 34.90           H  
ATOM   2022  CA  GLU A 137       4.382  30.711  13.678  1.00 34.90           C  
ATOM   2023  HA  GLU A 137       4.513  31.225  12.726  1.00 34.90           H  
ATOM   2024  C   GLU A 137       3.562  31.636  14.583  1.00 34.90           C  
ATOM   2025  CB  GLU A 137       3.688  29.376  13.355  1.00 34.90           C  
ATOM   2026  HB2 GLU A 137       3.728  28.719  14.223  1.00 34.90           H  
ATOM   2027  HB3 GLU A 137       2.646  29.582  13.114  1.00 34.90           H  
ATOM   2028  O   GLU A 137       3.209  31.294  15.715  1.00 34.90           O  
ATOM   2029  CG  GLU A 137       4.344  28.693  12.138  1.00 34.90           C  
ATOM   2030  HG2 GLU A 137       5.371  28.429  12.393  1.00 34.90           H  
ATOM   2031  HG3 GLU A 137       4.382  29.411  11.319  1.00 34.90           H  
ATOM   2032  CD  GLU A 137       3.613  27.428  11.646  1.00 34.90           C  
ATOM   2033  OE1 GLU A 137       3.943  26.972  10.525  1.00 34.90           O  
ATOM   2034  OE2 GLU A 137       2.747  26.897  12.380  1.00 34.90           O  
ATOM   2035  N   GLY A 138       3.342  32.859  14.093  1.00 30.70           N  
ATOM   2036  H   GLY A 138       3.701  33.065  13.172  1.00 30.70           H  
ATOM   2037  CA  GLY A 138       2.510  33.868  14.737  1.00 30.70           C  
ATOM   2038  HA2 GLY A 138       2.889  34.019  15.747  1.00 30.70           H  
ATOM   2039  HA3 GLY A 138       2.580  34.810  14.193  1.00 30.70           H  
ATOM   2040  C   GLY A 138       1.032  33.453  14.794  1.00 30.70           C  
ATOM   2041  O   GLY A 138       0.589  32.625  13.997  1.00 30.70           O  
ATOM   2042  N   PRO A 139       0.256  34.012  15.736  1.00 43.88           N  
ATOM   2043  CA  PRO A 139      -1.154  33.701  15.876  1.00 43.88           C  
ATOM   2044  HA  PRO A 139      -1.357  32.654  15.654  1.00 43.88           H  
ATOM   2045  C   PRO A 139      -1.958  34.594  14.931  1.00 43.88           C  
ATOM   2046  CB  PRO A 139      -1.449  33.992  17.352  1.00 43.88           C  
ATOM   2047  HB2 PRO A 139      -1.177  33.121  17.948  1.00 43.88           H  
ATOM   2048  HB3 PRO A 139      -2.495  34.249  17.519  1.00 43.88           H  
ATOM   2049  O   PRO A 139      -2.178  35.749  15.265  1.00 43.88           O  
ATOM   2050  CG  PRO A 139      -0.511  35.156  17.696  1.00 43.88           C  
ATOM   2051  HG2 PRO A 139      -0.175  35.095  18.731  1.00 43.88           H  
ATOM   2052  HG3 PRO A 139      -1.013  36.108  17.525  1.00 43.88           H  
ATOM   2053  CD  PRO A 139       0.660  35.006  16.721  1.00 43.88           C  
ATOM   2054  HD2 PRO A 139       0.871  35.959  16.237  1.00 43.88           H  
ATOM   2055  HD3 PRO A 139       1.534  34.655  17.270  1.00 43.88           H  
ATOM   2056  N   ASP A 140      -2.414  34.077  13.792  1.00 35.50           N  
ATOM   2057  H   ASP A 140      -2.132  33.151  13.502  1.00 35.50           H  
ATOM   2058  CA  ASP A 140      -3.444  34.753  12.999  1.00 35.50           C  
ATOM   2059  HA  ASP A 140      -4.037  35.364  13.679  1.00 35.50           H  
ATOM   2060  C   ASP A 140      -4.435  33.746  12.389  1.00 35.50           C  
ATOM   2061  CB  ASP A 140      -2.834  35.717  11.958  1.00 35.50           C  
ATOM   2062  HB2 ASP A 140      -3.546  35.842  11.143  1.00 35.50           H  
ATOM   2063  HB3 ASP A 140      -1.930  35.275  11.538  1.00 35.50           H  
ATOM   2064  O   ASP A 140      -4.064  32.665  11.929  1.00 35.50           O  
ATOM   2065  CG  ASP A 140      -2.530  37.121  12.518  1.00 35.50           C  
ATOM   2066  OD1 ASP A 140      -3.348  37.639  13.314  1.00 35.50           O  
ATOM   2067  OD2 ASP A 140      -1.509  37.714  12.089  1.00 35.50           O  
ATOM   2068  N   ASP A 141      -5.705  34.156  12.426  1.00 34.59           N  
ATOM   2069  H   ASP A 141      -5.807  35.133  12.663  1.00 34.59           H  
ATOM   2070  CA  ASP A 141      -6.928  33.537  11.895  1.00 34.59           C  
ATOM   2071  HA  ASP A 141      -7.649  34.354  11.917  1.00 34.59           H  
ATOM   2072  C   ASP A 141      -7.637  32.470  12.755  1.00 34.59           C  
ATOM   2073  CB  ASP A 141      -6.808  33.231  10.394  1.00 34.59           C  
ATOM   2074  HB2 ASP A 141      -6.052  32.462  10.233  1.00 34.59           H  
ATOM   2075  HB3 ASP A 141      -7.762  32.835  10.045  1.00 34.59           H  
ATOM   2076  O   ASP A 141      -8.004  31.382  12.304  1.00 34.59           O  
ATOM   2077  CG  ASP A 141      -6.479  34.470   9.545  1.00 34.59           C  
ATOM   2078  OD1 ASP A 141      -6.674  35.607  10.035  1.00 34.59           O  
ATOM   2079  OD2 ASP A 141      -6.116  34.267   8.362  1.00 34.59           O  
ATOM   2080  N   LEU A 142      -7.959  32.847  13.997  1.00 40.37           N  
ATOM   2081  H   LEU A 142      -7.578  33.729  14.310  1.00 40.37           H  
ATOM   2082  CA  LEU A 142      -9.111  32.315  14.740  1.00 40.37           C  
ATOM   2083  HA  LEU A 142      -9.544  31.483  14.184  1.00 40.37           H  
ATOM   2084  C   LEU A 142     -10.219  33.371  14.831  1.00 40.37           C  
ATOM   2085  CB  LEU A 142      -8.695  31.808  16.139  1.00 40.37           C  
ATOM   2086  HB2 LEU A 142      -9.575  31.741  16.777  1.00 40.37           H  
ATOM   2087  HB3 LEU A 142      -8.027  32.547  16.582  1.00 40.37           H  
ATOM   2088  O   LEU A 142     -10.576  33.788  15.927  1.00 40.37           O  
ATOM   2089  CG  LEU A 142      -8.027  30.430  16.174  1.00 40.37           C  
ATOM   2090  HG  LEU A 142      -7.188  30.402  15.478  1.00 40.37           H  
ATOM   2091  CD1 LEU A 142      -7.503  30.179  17.591  1.00 40.37           C  
ATOM   2092 HD11 LEU A 142      -6.775  30.949  17.846  1.00 40.37           H  
ATOM   2093 HD12 LEU A 142      -8.325  30.205  18.307  1.00 40.37           H  
ATOM   2094 HD13 LEU A 142      -7.009  29.209  17.631  1.00 40.37           H  
ATOM   2095  CD2 LEU A 142      -9.012  29.302  15.838  1.00 40.37           C  
ATOM   2096 HD21 LEU A 142      -8.520  28.338  15.965  1.00 40.37           H  
ATOM   2097 HD22 LEU A 142      -9.886  29.358  16.486  1.00 40.37           H  
ATOM   2098 HD23 LEU A 142      -9.321  29.390  14.796  1.00 40.37           H  
ATOM   2099  N   GLU A 143     -10.800  33.789  13.705  1.00 38.58           N  
ATOM   2100  H   GLU A 143     -10.441  33.493  12.808  1.00 38.58           H  
ATOM   2101  CA  GLU A 143     -12.093  34.475  13.745  1.00 38.58           C  
ATOM   2102  HA  GLU A 143     -12.548  34.233  14.706  1.00 38.58           H  
ATOM   2103  C   GLU A 143     -13.081  33.938  12.700  1.00 38.58           C  
ATOM   2104  CB  GLU A 143     -11.977  36.016  13.761  1.00 38.58           C  
ATOM   2105  HB2 GLU A 143     -11.310  36.350  12.967  1.00 38.58           H  
ATOM   2106  HB3 GLU A 143     -12.971  36.426  13.581  1.00 38.58           H  
ATOM   2107  O   GLU A 143     -12.829  33.861  11.501  1.00 38.58           O  
ATOM   2108  CG  GLU A 143     -11.484  36.531  15.133  1.00 38.58           C  
ATOM   2109  HG2 GLU A 143     -12.042  36.013  15.914  1.00 38.58           H  
ATOM   2110  HG3 GLU A 143     -10.428  36.283  15.240  1.00 38.58           H  
ATOM   2111  CD  GLU A 143     -11.650  38.039  15.373  1.00 38.58           C  
ATOM   2112  OE1 GLU A 143     -11.528  38.447  16.554  1.00 38.58           O  
ATOM   2113  OE2 GLU A 143     -11.929  38.781  14.405  1.00 38.58           O  
ATOM   2114  N   ASP A 144     -14.247  33.598  13.248  1.00 36.56           N  
ATOM   2115  H   ASP A 144     -14.268  33.709  14.252  1.00 36.56           H  
ATOM   2116  CA  ASP A 144     -15.565  33.551  12.628  1.00 36.56           C  
ATOM   2117  HA  ASP A 144     -16.182  33.534  13.526  1.00 36.56           H  
ATOM   2118  C   ASP A 144     -16.027  32.278  11.894  1.00 36.56           C  
ATOM   2119  CB  ASP A 144     -15.896  34.891  11.938  1.00 36.56           C  
ATOM   2120  HB2 ASP A 144     -15.759  34.800  10.860  1.00 36.56           H  
ATOM   2121  HB3 ASP A 144     -15.212  35.663  12.291  1.00 36.56           H  
ATOM   2122  O   ASP A 144     -16.263  32.242  10.687  1.00 36.56           O  
ATOM   2123  CG  ASP A 144     -17.310  35.393  12.246  1.00 36.56           C  
ATOM   2124  OD1 ASP A 144     -17.959  34.833  13.170  1.00 36.56           O  
ATOM   2125  OD2 ASP A 144     -17.744  36.338  11.553  1.00 36.56           O  
ATOM   2126  N   ARG A 145     -16.299  31.230  12.688  1.00 39.44           N  
ATOM   2127  H   ARG A 145     -15.946  31.292  13.632  1.00 39.44           H  
ATOM   2128  CA  ARG A 145     -17.409  30.291  12.428  1.00 39.44           C  
ATOM   2129  HA  ARG A 145     -18.136  30.808  11.801  1.00 39.44           H  
ATOM   2130  C   ARG A 145     -18.157  29.954  13.714  1.00 39.44           C  
ATOM   2131  CB  ARG A 145     -16.961  29.030  11.670  1.00 39.44           C  
ATOM   2132  HB2 ARG A 145     -17.789  28.323  11.658  1.00 39.44           H  
ATOM   2133  HB3 ARG A 145     -16.115  28.568  12.178  1.00 39.44           H  
ATOM   2134  O   ARG A 145     -18.164  28.818  14.176  1.00 39.44           O  
ATOM   2135  CG  ARG A 145     -16.591  29.354  10.221  1.00 39.44           C  
ATOM   2136  HG2 ARG A 145     -15.626  29.860  10.200  1.00 39.44           H  
ATOM   2137  HG3 ARG A 145     -17.353  30.002   9.788  1.00 39.44           H  
ATOM   2138  CD  ARG A 145     -16.497  28.091   9.376  1.00 39.44           C  
ATOM   2139  HD2 ARG A 145     -17.449  27.564   9.435  1.00 39.44           H  
ATOM   2140  HD3 ARG A 145     -15.706  27.456   9.776  1.00 39.44           H  
ATOM   2141  NE  ARG A 145     -16.199  28.450   7.982  1.00 39.44           N  
ATOM   2142  HE  ARG A 145     -15.867  29.393   7.839  1.00 39.44           H  
ATOM   2143  NH1 ARG A 145     -16.730  26.432   7.042  1.00 39.44           N  
ATOM   2144 HH11 ARG A 145     -16.956  26.099   7.968  1.00 39.44           H  
ATOM   2145 HH12 ARG A 145     -16.859  25.845   6.231  1.00 39.44           H  
ATOM   2146  NH2 ARG A 145     -16.041  28.121   5.742  1.00 39.44           N  
ATOM   2147 HH21 ARG A 145     -15.709  29.070   5.654  1.00 39.44           H  
ATOM   2148 HH22 ARG A 145     -16.119  27.525   4.930  1.00 39.44           H  
ATOM   2149  CZ  ARG A 145     -16.324  27.668   6.930  1.00 39.44           C  
ATOM   2150  N   SER A 146     -18.817  30.956  14.284  1.00 41.81           N  
ATOM   2151  H   SER A 146     -18.761  31.871  13.860  1.00 41.81           H  
ATOM   2152  CA  SER A 146     -19.848  30.736  15.297  1.00 41.81           C  
ATOM   2153  HA  SER A 146     -19.566  29.876  15.905  1.00 41.81           H  
ATOM   2154  C   SER A 146     -21.177  30.377  14.613  1.00 41.81           C  
ATOM   2155  CB  SER A 146     -19.924  31.926  16.264  1.00 41.81           C  
ATOM   2156  HB2 SER A 146     -18.995  31.982  16.831  1.00 41.81           H  
ATOM   2157  HB3 SER A 146     -20.741  31.756  16.966  1.00 41.81           H  
ATOM   2158  O   SER A 146     -22.069  31.199  14.435  1.00 41.81           O  
ATOM   2159  OG  SER A 146     -20.134  33.164  15.613  1.00 41.81           O  
ATOM   2160  HG  SER A 146     -19.344  33.497  15.179  1.00 41.81           H  
ATOM   2161  N   GLN A 147     -21.314  29.119  14.190  1.00 42.02           N  
ATOM   2162  H   GLN A 147     -20.537  28.485  14.311  1.00 42.02           H  
ATOM   2163  CA  GLN A 147     -22.615  28.532  13.855  1.00 42.02           C  
ATOM   2164  HA  GLN A 147     -23.397  29.285  13.958  1.00 42.02           H  
ATOM   2165  C   GLN A 147     -22.918  27.443  14.883  1.00 42.02           C  
ATOM   2166  CB  GLN A 147     -22.663  28.041  12.398  1.00 42.02           C  
ATOM   2167  HB2 GLN A 147     -23.515  27.372  12.279  1.00 42.02           H  
ATOM   2168  HB3 GLN A 147     -21.751  27.493  12.160  1.00 42.02           H  
ATOM   2169  O   GLN A 147     -22.210  26.447  14.950  1.00 42.02           O  
ATOM   2170  CG  GLN A 147     -22.839  29.230  11.437  1.00 42.02           C  
ATOM   2171  HG2 GLN A 147     -23.752  29.765  11.700  1.00 42.02           H  
ATOM   2172  HG3 GLN A 147     -22.001  29.916  11.557  1.00 42.02           H  
ATOM   2173  CD  GLN A 147     -22.925  28.840   9.964  1.00 42.02           C  
ATOM   2174  NE2 GLN A 147     -23.171  29.791   9.090  1.00 42.02           N  
ATOM   2175 HE21 GLN A 147     -23.280  30.747   9.398  1.00 42.02           H  
ATOM   2176 HE22 GLN A 147     -23.229  29.500   8.124  1.00 42.02           H  
ATOM   2177  OE1 GLN A 147     -22.762  27.704   9.550  1.00 42.02           O  
ATOM   2178  N   GLN A 148     -23.920  27.731  15.723  1.00 36.77           N  
ATOM   2179  H   GLN A 148     -24.348  28.634  15.576  1.00 36.77           H  
ATOM   2180  CA  GLN A 148     -24.634  26.853  16.660  1.00 36.77           C  
ATOM   2181  HA  GLN A 148     -24.589  27.306  17.651  1.00 36.77           H  
ATOM   2182  C   GLN A 148     -24.064  25.434  16.803  1.00 36.77           C  
ATOM   2183  CB  GLN A 148     -26.112  26.816  16.227  1.00 36.77           C  
ATOM   2184  HB2 GLN A 148     -26.170  26.748  15.141  1.00 36.77           H  
ATOM   2185  HB3 GLN A 148     -26.600  25.937  16.647  1.00 36.77           H  
ATOM   2186  O   GLN A 148     -24.321  24.560  15.979  1.00 36.77           O  
ATOM   2187  CG  GLN A 148     -26.858  28.060  16.735  1.00 36.77           C  
ATOM   2188  HG2 GLN A 148     -26.221  28.939  16.640  1.00 36.77           H  
ATOM   2189  HG3 GLN A 148     -27.085  27.924  17.793  1.00 36.77           H  
ATOM   2190  CD  GLN A 148     -28.140  28.361  15.966  1.00 36.77           C  
ATOM   2191  NE2 GLN A 148     -29.226  28.666  16.641  1.00 36.77           N  
ATOM   2192 HE21 GLN A 148     -30.050  28.819  16.077  1.00 36.77           H  
ATOM   2193 HE22 GLN A 148     -29.243  28.583  17.648  1.00 36.77           H  
ATOM   2194  OE1 GLN A 148     -28.181  28.402  14.750  1.00 36.77           O  
ATOM   2195  N   ALA A 149     -23.330  25.207  17.896  1.00 40.14           N  
ATOM   2196  H   ALA A 149     -23.114  25.980  18.509  1.00 40.14           H  
ATOM   2197  CA  ALA A 149     -22.913  23.881  18.325  1.00 40.14           C  
ATOM   2198  HA  ALA A 149     -22.491  23.347  17.474  1.00 40.14           H  
ATOM   2199  C   ALA A 149     -24.134  23.087  18.820  1.00 40.14           C  
ATOM   2200  CB  ALA A 149     -21.813  24.026  19.388  1.00 40.14           C  
ATOM   2201  HB1 ALA A 149     -21.483  23.037  19.704  1.00 40.14           H  
ATOM   2202  HB2 ALA A 149     -22.192  24.568  20.255  1.00 40.14           H  
ATOM   2203  HB3 ALA A 149     -20.960  24.558  18.966  1.00 40.14           H  
ATOM   2204  O   ALA A 149     -24.407  23.013  20.019  1.00 40.14           O  
ATOM   2205  N   ASP A 150     -24.879  22.494  17.890  1.00 52.31           N  
ATOM   2206  H   ASP A 150     -24.692  22.701  16.919  1.00 52.31           H  
ATOM   2207  CA  ASP A 150     -25.637  21.291  18.206  1.00 52.31           C  
ATOM   2208  HA  ASP A 150     -26.310  21.494  19.039  1.00 52.31           H  
ATOM   2209  C   ASP A 150     -24.618  20.236  18.645  1.00 52.31           C  
ATOM   2210  CB  ASP A 150     -26.467  20.813  17.003  1.00 52.31           C  
ATOM   2211  HB2 ASP A 150     -26.744  19.772  17.170  1.00 52.31           H  
ATOM   2212  HB3 ASP A 150     -25.856  20.854  16.101  1.00 52.31           H  
ATOM   2213  O   ASP A 150     -23.678  19.920  17.912  1.00 52.31           O  
ATOM   2214  CG  ASP A 150     -27.762  21.607  16.794  1.00 52.31           C  
ATOM   2215  OD1 ASP A 150     -28.286  22.162  17.788  1.00 52.31           O  
ATOM   2216  OD2 ASP A 150     -28.263  21.596  15.647  1.00 52.31           O  
ATOM   2217  N   ALA A 151     -24.756  19.740  19.876  1.00 70.13           N  
ATOM   2218  H   ALA A 151     -25.515  20.085  20.445  1.00 70.13           H  
ATOM   2219  CA  ALA A 151     -23.843  18.751  20.431  1.00 70.13           C  
ATOM   2220  HA  ALA A 151     -22.867  19.220  20.555  1.00 70.13           H  
ATOM   2221  C   ALA A 151     -23.703  17.568  19.458  1.00 70.13           C  
ATOM   2222  CB  ALA A 151     -24.365  18.315  21.808  1.00 70.13           C  
ATOM   2223  HB1 ALA A 151     -24.425  19.179  22.469  1.00 70.13           H  
ATOM   2224  HB2 ALA A 151     -25.354  17.868  21.704  1.00 70.13           H  
ATOM   2225  HB3 ALA A 151     -23.684  17.580  22.238  1.00 70.13           H  
ATOM   2226  O   ALA A 151     -24.682  16.878  19.170  1.00 70.13           O  
ATOM   2227  N   GLU A 152     -22.486  17.344  18.948  1.00 85.62           N  
ATOM   2228  H   GLU A 152     -21.788  18.063  19.074  1.00 85.62           H  
ATOM   2229  CA  GLU A 152     -22.207  16.280  17.982  1.00 85.62           C  
ATOM   2230  HA  GLU A 152     -22.715  16.533  17.051  1.00 85.62           H  
ATOM   2231  C   GLU A 152     -22.755  14.933  18.490  1.00 85.62           C  
ATOM   2232  CB  GLU A 152     -20.693  16.220  17.699  1.00 85.62           C  
ATOM   2233  HB2 GLU A 152     -20.163  16.085  18.642  1.00 85.62           H  
ATOM   2234  HB3 GLU A 152     -20.376  17.172  17.273  1.00 85.62           H  
ATOM   2235  O   GLU A 152     -22.454  14.507  19.615  1.00 85.62           O  
ATOM   2236  CG  GLU A 152     -20.320  15.095  16.718  1.00 85.62           C  
ATOM   2237  HG2 GLU A 152     -20.760  14.158  17.061  1.00 85.62           H  
ATOM   2238  HG3 GLU A 152     -20.762  15.328  15.749  1.00 85.62           H  
ATOM   2239  CD  GLU A 152     -18.811  14.857  16.545  1.00 85.62           C  
ATOM   2240  OE1 GLU A 152     -18.465  14.038  15.663  1.00 85.62           O  
ATOM   2241  OE2 GLU A 152     -17.988  15.434  17.290  1.00 85.62           O  
ATOM   2242  N   SER A 153     -23.556  14.265  17.650  1.00 89.89           N  
ATOM   2243  H   SER A 153     -23.777  14.703  16.767  1.00 89.89           H  
ATOM   2244  CA  SER A 153     -24.215  13.002  17.995  1.00 89.89           C  
ATOM   2245  HA  SER A 153     -24.825  13.192  18.879  1.00 89.89           H  
ATOM   2246  C   SER A 153     -23.211  11.898  18.348  1.00 89.89           C  
ATOM   2247  CB  SER A 153     -25.156  12.536  16.873  1.00 89.89           C  
ATOM   2248  HB2 SER A 153     -25.803  13.359  16.569  1.00 89.89           H  
ATOM   2249  HB3 SER A 153     -25.783  11.733  17.259  1.00 89.89           H  
ATOM   2250  O   SER A 153     -22.104  11.843  17.806  1.00 89.89           O  
ATOM   2251  OG  SER A 153     -24.440  12.044  15.754  1.00 89.89           O  
ATOM   2252  HG  SER A 153     -24.245  12.778  15.166  1.00 89.89           H  
ATOM   2253  N   ALA A 154     -23.610  10.969  19.224  1.00 90.73           N  
ATOM   2254  H   ALA A 154     -24.515  11.064  19.663  1.00 90.73           H  
ATOM   2255  CA  ALA A 154     -22.771   9.828  19.605  1.00 90.73           C  
ATOM   2256  HA  ALA A 154     -21.861  10.203  20.074  1.00 90.73           H  
ATOM   2257  C   ALA A 154     -22.343   8.985  18.389  1.00 90.73           C  
ATOM   2258  CB  ALA A 154     -23.534   8.980  20.630  1.00 90.73           C  
ATOM   2259  HB1 ALA A 154     -22.907   8.148  20.950  1.00 90.73           H  
ATOM   2260  HB2 ALA A 154     -24.445   8.577  20.188  1.00 90.73           H  
ATOM   2261  HB3 ALA A 154     -23.787   9.582  21.503  1.00 90.73           H  
ATOM   2262  O   ALA A 154     -21.197   8.554  18.312  1.00 90.73           O  
ATOM   2263  N   MET A 155     -23.233   8.832  17.404  1.00 90.76           N  
ATOM   2264  H   MET A 155     -24.160   9.208  17.538  1.00 90.76           H  
ATOM   2265  CA  MET A 155     -22.959   8.110  16.159  1.00 90.76           C  
ATOM   2266  HA  MET A 155     -22.557   7.124  16.394  1.00 90.76           H  
ATOM   2267  C   MET A 155     -21.904   8.803  15.295  1.00 90.76           C  
ATOM   2268  CB  MET A 155     -24.284   7.931  15.412  1.00 90.76           C  
ATOM   2269  HB2 MET A 155     -24.671   8.918  15.157  1.00 90.76           H  
ATOM   2270  HB3 MET A 155     -24.993   7.427  16.069  1.00 90.76           H  
ATOM   2271  O   MET A 155     -21.004   8.132  14.794  1.00 90.76           O  
ATOM   2272  CG  MET A 155     -24.131   7.098  14.134  1.00 90.76           C  
ATOM   2273  HG2 MET A 155     -23.374   7.566  13.506  1.00 90.76           H  
ATOM   2274  HG3 MET A 155     -23.761   6.112  14.414  1.00 90.76           H  
ATOM   2275  SD  MET A 155     -25.617   6.869  13.104  1.00 90.76           S  
ATOM   2276  CE  MET A 155     -26.880   7.888  13.924  1.00 90.76           C  
ATOM   2277  HE1 MET A 155     -26.578   8.935  13.917  1.00 90.76           H  
ATOM   2278  HE2 MET A 155     -27.028   7.544  14.947  1.00 90.76           H  
ATOM   2279  HE3 MET A 155     -27.822   7.789  13.384  1.00 90.76           H  
ATOM   2280  N   SER A 156     -21.969  10.132  15.160  1.00 91.75           N  
ATOM   2281  H   SER A 156     -22.718  10.634  15.614  1.00 91.75           H  
ATOM   2282  CA  SER A 156     -20.933  10.905  14.455  1.00 91.75           C  
ATOM   2283  HA  SER A 156     -20.845  10.547  13.429  1.00 91.75           H  
ATOM   2284  C   SER A 156     -19.568  10.736  15.127  1.00 91.75           C  
ATOM   2285  CB  SER A 156     -21.328  12.383  14.411  1.00 91.75           C  
ATOM   2286  HB2 SER A 156     -22.248  12.482  13.836  1.00 91.75           H  
ATOM   2287  HB3 SER A 156     -21.507  12.748  15.423  1.00 91.75           H  
ATOM   2288  O   SER A 156     -18.579  10.419  14.466  1.00 91.75           O  
ATOM   2289  OG  SER A 156     -20.329  13.171  13.801  1.00 91.75           O  
ATOM   2290  HG  SER A 156     -19.646  13.406  14.434  1.00 91.75           H  
ATOM   2291  N   LYS A 157     -19.523  10.837  16.464  1.00 93.58           N  
ATOM   2292  H   LYS A 157     -20.369  11.101  16.947  1.00 93.58           H  
ATOM   2293  CA  LYS A 157     -18.287  10.634  17.239  1.00 93.58           C  
ATOM   2294  HA  LYS A 157     -17.526  11.314  16.857  1.00 93.58           H  
ATOM   2295  C   LYS A 157     -17.724   9.225  17.073  1.00 93.58           C  
ATOM   2296  CB  LYS A 157     -18.521  10.933  18.725  1.00 93.58           C  
ATOM   2297  HB2 LYS A 157     -19.390  10.380  19.083  1.00 93.58           H  
ATOM   2298  HB3 LYS A 157     -17.647  10.616  19.294  1.00 93.58           H  
ATOM   2299  O   LYS A 157     -16.528   9.073  16.840  1.00 93.58           O  
ATOM   2300  CG  LYS A 157     -18.729  12.429  18.944  1.00 93.58           C  
ATOM   2301  HG2 LYS A 157     -19.593  12.750  18.362  1.00 93.58           H  
ATOM   2302  HG3 LYS A 157     -17.846  12.965  18.596  1.00 93.58           H  
ATOM   2303  CD  LYS A 157     -18.980  12.771  20.413  1.00 93.58           C  
ATOM   2304  HD2 LYS A 157     -19.846  12.214  20.768  1.00 93.58           H  
ATOM   2305  HD3 LYS A 157     -18.100  12.529  21.010  1.00 93.58           H  
ATOM   2306  CE  LYS A 157     -19.266  14.271  20.456  1.00 93.58           C  
ATOM   2307  HE2 LYS A 157     -18.378  14.815  20.133  1.00 93.58           H  
ATOM   2308  HE3 LYS A 157     -20.048  14.470  19.723  1.00 93.58           H  
ATOM   2309  NZ  LYS A 157     -19.729  14.730  21.782  1.00 93.58           N  
ATOM   2310  HZ1 LYS A 157     -20.632  14.319  21.972  1.00 93.58           H  
ATOM   2311  HZ2 LYS A 157     -19.061  14.495  22.503  1.00 93.58           H  
ATOM   2312  HZ3 LYS A 157     -19.855  15.732  21.748  1.00 93.58           H  
ATOM   2313  N   ALA A 158     -18.572   8.201  17.154  1.00 94.52           N  
ATOM   2314  H   ALA A 158     -19.537   8.389  17.385  1.00 94.52           H  
ATOM   2315  CA  ALA A 158     -18.169   6.812  16.961  1.00 94.52           C  
ATOM   2316  HA  ALA A 158     -17.387   6.568  17.680  1.00 94.52           H  
ATOM   2317  C   ALA A 158     -17.592   6.580  15.552  1.00 94.52           C  
ATOM   2318  CB  ALA A 158     -19.382   5.918  17.245  1.00 94.52           C  
ATOM   2319  HB1 ALA A 158     -19.123   4.872  17.083  1.00 94.52           H  
ATOM   2320  HB2 ALA A 158     -20.210   6.179  16.586  1.00 94.52           H  
ATOM   2321  HB3 ALA A 158     -19.695   6.045  18.282  1.00 94.52           H  
ATOM   2322  O   ALA A 158     -16.534   5.964  15.406  1.00 94.52           O  
ATOM   2323  N   ARG A 159     -18.219   7.143  14.510  1.00 94.93           N  
ATOM   2324  H   ARG A 159     -19.084   7.636  14.679  1.00 94.93           H  
ATOM   2325  CA  ARG A 159     -17.725   7.042  13.129  1.00 94.93           C  
ATOM   2326  HA  ARG A 159     -17.552   5.988  12.912  1.00 94.93           H  
ATOM   2327  C   ARG A 159     -16.380   7.749  12.941  1.00 94.93           C  
ATOM   2328  CB  ARG A 159     -18.804   7.571  12.175  1.00 94.93           C  
ATOM   2329  HB2 ARG A 159     -18.876   8.656  12.252  1.00 94.93           H  
ATOM   2330  HB3 ARG A 159     -19.761   7.142  12.472  1.00 94.93           H  
ATOM   2331  O   ARG A 159     -15.489   7.207  12.284  1.00 94.93           O  
ATOM   2332  CG  ARG A 159     -18.508   7.166  10.724  1.00 94.93           C  
ATOM   2333  HG2 ARG A 159     -18.337   6.090  10.675  1.00 94.93           H  
ATOM   2334  HG3 ARG A 159     -17.604   7.673  10.388  1.00 94.93           H  
ATOM   2335  CD  ARG A 159     -19.649   7.522   9.766  1.00 94.93           C  
ATOM   2336  HD2 ARG A 159     -19.802   8.601   9.769  1.00 94.93           H  
ATOM   2337  HD3 ARG A 159     -19.340   7.239   8.759  1.00 94.93           H  
ATOM   2338  NE  ARG A 159     -20.898   6.799  10.065  1.00 94.93           N  
ATOM   2339  HE  ARG A 159     -20.916   5.814   9.844  1.00 94.93           H  
ATOM   2340  NH1 ARG A 159     -22.133   8.548  10.927  1.00 94.93           N  
ATOM   2341 HH11 ARG A 159     -23.025   8.976  11.127  1.00 94.93           H  
ATOM   2342 HH12 ARG A 159     -21.365   9.197  10.835  1.00 94.93           H  
ATOM   2343  NH2 ARG A 159     -23.042   6.533  10.748  1.00 94.93           N  
ATOM   2344 HH21 ARG A 159     -22.963   5.545  10.554  1.00 94.93           H  
ATOM   2345 HH22 ARG A 159     -23.836   6.874  11.272  1.00 94.93           H  
ATOM   2346  CZ  ARG A 159     -22.008   7.305  10.576  1.00 94.93           C  
ATOM   2347  N   ALA A 160     -16.193   8.904  13.575  1.00 96.22           N  
ATOM   2348  H   ALA A 160     -16.987   9.333  14.027  1.00 96.22           H  
ATOM   2349  CA  ALA A 160     -14.913   9.603  13.607  1.00 96.22           C  
ATOM   2350  HA  ALA A 160     -14.589   9.787  12.583  1.00 96.22           H  
ATOM   2351  C   ALA A 160     -13.807   8.791  14.305  1.00 96.22           C  
ATOM   2352  CB  ALA A 160     -15.131  10.954  14.285  1.00 96.22           C  
ATOM   2353  HB1 ALA A 160     -14.172  11.448  14.437  1.00 96.22           H  
ATOM   2354  HB2 ALA A 160     -15.612  10.829  15.255  1.00 96.22           H  
ATOM   2355  HB3 ALA A 160     -15.772  11.567  13.651  1.00 96.22           H  
ATOM   2356  O   ALA A 160     -12.689   8.719  13.794  1.00 96.22           O  
ATOM   2357  N   MET A 161     -14.108   8.135  15.429  1.00 97.18           N  
ATOM   2358  H   MET A 161     -15.032   8.259  15.817  1.00 97.18           H  
ATOM   2359  CA  MET A 161     -13.170   7.252  16.140  1.00 97.18           C  
ATOM   2360  HA  MET A 161     -12.271   7.809  16.407  1.00 97.18           H  
ATOM   2361  C   MET A 161     -12.726   6.070  15.272  1.00 97.18           C  
ATOM   2362  CB  MET A 161     -13.825   6.742  17.430  1.00 97.18           C  
ATOM   2363  HB2 MET A 161     -14.820   6.355  17.211  1.00 97.18           H  
ATOM   2364  HB3 MET A 161     -13.235   5.925  17.846  1.00 97.18           H  
ATOM   2365  O   MET A 161     -11.532   5.802  15.145  1.00 97.18           O  
ATOM   2366  CG  MET A 161     -13.939   7.846  18.479  1.00 97.18           C  
ATOM   2367  HG2 MET A 161     -14.345   8.747  18.018  1.00 97.18           H  
ATOM   2368  HG3 MET A 161     -12.943   8.074  18.860  1.00 97.18           H  
ATOM   2369  SD  MET A 161     -15.008   7.391  19.859  1.00 97.18           S  
ATOM   2370  CE  MET A 161     -14.936   8.919  20.819  1.00 97.18           C  
ATOM   2371  HE1 MET A 161     -15.593   8.835  21.685  1.00 97.18           H  
ATOM   2372  HE2 MET A 161     -15.256   9.755  20.197  1.00 97.18           H  
ATOM   2373  HE3 MET A 161     -13.912   9.087  21.154  1.00 97.18           H  
ATOM   2374  N   VAL A 162     -13.672   5.416  14.598  1.00 96.95           N  
ATOM   2375  H   VAL A 162     -14.636   5.662  14.775  1.00 96.95           H  
ATOM   2376  CA  VAL A 162     -13.394   4.338  13.638  1.00 96.95           C  
ATOM   2377  HA  VAL A 162     -12.837   3.546  14.138  1.00 96.95           H  
ATOM   2378  C   VAL A 162     -12.531   4.833  12.469  1.00 96.95           C  
ATOM   2379  CB  VAL A 162     -14.732   3.755  13.156  1.00 96.95           C  
ATOM   2380  HB  VAL A 162     -15.399   4.572  12.882  1.00 96.95           H  
ATOM   2381  O   VAL A 162     -11.564   4.174  12.080  1.00 96.95           O  
ATOM   2382  CG1 VAL A 162     -14.562   2.877  11.923  1.00 96.95           C  
ATOM   2383 HG11 VAL A 162     -14.341   3.501  11.057  1.00 96.95           H  
ATOM   2384 HG12 VAL A 162     -13.748   2.165  12.057  1.00 96.95           H  
ATOM   2385 HG13 VAL A 162     -15.498   2.345  11.755  1.00 96.95           H  
ATOM   2386  CG2 VAL A 162     -15.409   2.945  14.267  1.00 96.95           C  
ATOM   2387 HG21 VAL A 162     -16.379   2.582  13.927  1.00 96.95           H  
ATOM   2388 HG22 VAL A 162     -15.566   3.563  15.151  1.00 96.95           H  
ATOM   2389 HG23 VAL A 162     -14.790   2.092  14.546  1.00 96.95           H  
ATOM   2390  N   TYR A 163     -12.824   6.023  11.936  1.00 97.58           N  
ATOM   2391  H   TYR A 163     -13.646   6.504  12.272  1.00 97.58           H  
ATOM   2392  CA  TYR A 163     -12.029   6.657  10.880  1.00 97.58           C  
ATOM   2393  HA  TYR A 163     -11.976   5.978  10.029  1.00 97.58           H  
ATOM   2394  C   TYR A 163     -10.584   6.935  11.326  1.00 97.58           C  
ATOM   2395  CB  TYR A 163     -12.749   7.936  10.432  1.00 97.58           C  
ATOM   2396  HB2 TYR A 163     -13.764   7.671  10.134  1.00 97.58           H  
ATOM   2397  HB3 TYR A 163     -12.833   8.620  11.277  1.00 97.58           H  
ATOM   2398  O   TYR A 163      -9.646   6.666  10.570  1.00 97.58           O  
ATOM   2399  CG  TYR A 163     -12.089   8.678   9.288  1.00 97.58           C  
ATOM   2400  CD1 TYR A 163     -11.062   9.605   9.549  1.00 97.58           C  
ATOM   2401  HD1 TYR A 163     -10.730   9.766  10.564  1.00 97.58           H  
ATOM   2402  CD2 TYR A 163     -12.555   8.503   7.971  1.00 97.58           C  
ATOM   2403  HD2 TYR A 163     -13.369   7.820   7.778  1.00 97.58           H  
ATOM   2404  CE1 TYR A 163     -10.506  10.355   8.497  1.00 97.58           C  
ATOM   2405  HE1 TYR A 163      -9.756  11.102   8.712  1.00 97.58           H  
ATOM   2406  CE2 TYR A 163     -11.984   9.237   6.911  1.00 97.58           C  
ATOM   2407  HE2 TYR A 163     -12.348   9.117   5.901  1.00 97.58           H  
ATOM   2408  OH  TYR A 163     -10.415  10.902   6.168  1.00 97.58           O  
ATOM   2409  HH  TYR A 163      -9.945  11.658   6.527  1.00 97.58           H  
ATOM   2410  CZ  TYR A 163     -10.956  10.166   7.175  1.00 97.58           C  
ATOM   2411  N   ILE A 164     -10.387   7.410  12.563  1.00 97.64           N  
ATOM   2412  H   ILE A 164     -11.200   7.618  13.124  1.00 97.64           H  
ATOM   2413  CA  ILE A 164      -9.059   7.587  13.170  1.00 97.64           C  
ATOM   2414  HA  ILE A 164      -8.468   8.250  12.538  1.00 97.64           H  
ATOM   2415  C   ILE A 164      -8.330   6.244  13.227  1.00 97.64           C  
ATOM   2416  CB  ILE A 164      -9.165   8.233  14.573  1.00 97.64           C  
ATOM   2417  HB  ILE A 164      -9.914   7.694  15.152  1.00 97.64           H  
ATOM   2418  O   ILE A 164      -7.226   6.138  12.688  1.00 97.64           O  
ATOM   2419  CG1 ILE A 164      -9.606   9.705  14.451  1.00 97.64           C  
ATOM   2420 HG12 ILE A 164     -10.359   9.783  13.667  1.00 97.64           H  
ATOM   2421 HG13 ILE A 164      -8.756  10.323  14.163  1.00 97.64           H  
ATOM   2422  CG2 ILE A 164      -7.831   8.159  15.340  1.00 97.64           C  
ATOM   2423 HG21 ILE A 164      -7.925   8.654  16.306  1.00 97.64           H  
ATOM   2424 HG22 ILE A 164      -7.038   8.642  14.769  1.00 97.64           H  
ATOM   2425 HG23 ILE A 164      -7.553   7.125  15.543  1.00 97.64           H  
ATOM   2426  CD1 ILE A 164     -10.215  10.272  15.736  1.00 97.64           C  
ATOM   2427 HD11 ILE A 164     -10.484  11.318  15.584  1.00 97.64           H  
ATOM   2428 HD12 ILE A 164      -9.511  10.204  16.565  1.00 97.64           H  
ATOM   2429 HD13 ILE A 164     -11.117   9.711  15.982  1.00 97.64           H  
ATOM   2430  N   CYS A 165      -8.956   5.213  13.802  1.00 98.06           N  
ATOM   2431  H   CYS A 165      -9.857   5.373  14.229  1.00 98.06           H  
ATOM   2432  CA  CYS A 165      -8.380   3.873  13.918  1.00 98.06           C  
ATOM   2433  HA  CYS A 165      -7.485   3.918  14.538  1.00 98.06           H  
ATOM   2434  C   CYS A 165      -7.952   3.306  12.561  1.00 98.06           C  
ATOM   2435  CB  CYS A 165      -9.398   2.949  14.592  1.00 98.06           C  
ATOM   2436  HB2 CYS A 165     -10.380   3.072  14.134  1.00 98.06           H  
ATOM   2437  HB3 CYS A 165      -9.088   1.911  14.467  1.00 98.06           H  
ATOM   2438  O   CYS A 165      -6.824   2.834  12.423  1.00 98.06           O  
ATOM   2439  SG  CYS A 165      -9.506   3.320  16.362  1.00 98.06           S  
ATOM   2440  HG  CYS A 165      -8.327   2.807  16.729  1.00 98.06           H  
ATOM   2441  N   LEU A 166      -8.796   3.415  11.529  1.00 97.97           N  
ATOM   2442  H   LEU A 166      -9.719   3.791  11.689  1.00 97.97           H  
ATOM   2443  CA  LEU A 166      -8.432   2.936  10.198  1.00 97.97           C  
ATOM   2444  HA  LEU A 166      -8.081   1.911  10.318  1.00 97.97           H  
ATOM   2445  C   LEU A 166      -7.287   3.748   9.581  1.00 97.97           C  
ATOM   2446  CB  LEU A 166      -9.670   2.928   9.290  1.00 97.97           C  
ATOM   2447  HB2 LEU A 166     -10.455   2.347   9.775  1.00 97.97           H  
ATOM   2448  HB3 LEU A 166     -10.034   3.948   9.171  1.00 97.97           H  
ATOM   2449  O   LEU A 166      -6.412   3.185   8.922  1.00 97.97           O  
ATOM   2450  CG  LEU A 166      -9.383   2.324   7.903  1.00 97.97           C  
ATOM   2451  HG  LEU A 166      -8.698   2.974   7.357  1.00 97.97           H  
ATOM   2452  CD1 LEU A 166      -8.782   0.919   7.977  1.00 97.97           C  
ATOM   2453 HD11 LEU A 166      -9.417   0.271   8.581  1.00 97.97           H  
ATOM   2454 HD12 LEU A 166      -8.698   0.502   6.973  1.00 97.97           H  
ATOM   2455 HD13 LEU A 166      -7.777   0.949   8.400  1.00 97.97           H  
ATOM   2456  CD2 LEU A 166     -10.674   2.220   7.106  1.00 97.97           C  
ATOM   2457 HD21 LEU A 166     -11.207   3.171   7.112  1.00 97.97           H  
ATOM   2458 HD22 LEU A 166     -11.303   1.464   7.577  1.00 97.97           H  
ATOM   2459 HD23 LEU A 166     -10.460   1.918   6.081  1.00 97.97           H  
ATOM   2460  N   SER A 167      -7.248   5.063   9.806  1.00 97.27           N  
ATOM   2461  H   SER A 167      -7.991   5.486  10.343  1.00 97.27           H  
ATOM   2462  CA  SER A 167      -6.156   5.899   9.302  1.00 97.27           C  
ATOM   2463  HA  SER A 167      -6.090   5.739   8.226  1.00 97.27           H  
ATOM   2464  C   SER A 167      -4.797   5.502   9.898  1.00 97.27           C  
ATOM   2465  CB  SER A 167      -6.468   7.381   9.527  1.00 97.27           C  
ATOM   2466  HB2 SER A 167      -5.864   7.968   8.834  1.00 97.27           H  
ATOM   2467  HB3 SER A 167      -7.517   7.578   9.309  1.00 97.27           H  
ATOM   2468  O   SER A 167      -3.802   5.475   9.170  1.00 97.27           O  
ATOM   2469  OG  SER A 167      -6.166   7.801  10.838  1.00 97.27           O  
ATOM   2470  HG  SER A 167      -6.644   7.260  11.471  1.00 97.27           H  
ATOM   2471  N   LEU A 168      -4.757   5.101  11.177  1.00 97.59           N  
ATOM   2472  H   LEU A 168      -5.613   5.137  11.711  1.00 97.59           H  
ATOM   2473  CA  LEU A 168      -3.544   4.637  11.859  1.00 97.59           C  
ATOM   2474  HA  LEU A 168      -2.773   5.401  11.764  1.00 97.59           H  
ATOM   2475  C   LEU A 168      -2.968   3.359  11.231  1.00 97.59           C  
ATOM   2476  CB  LEU A 168      -3.846   4.412  13.353  1.00 97.59           C  
ATOM   2477  HB2 LEU A 168      -4.700   3.742  13.441  1.00 97.59           H  
ATOM   2478  HB3 LEU A 168      -2.993   3.907  13.807  1.00 97.59           H  
ATOM   2479  O   LEU A 168      -1.762   3.137  11.299  1.00 97.59           O  
ATOM   2480  CG  LEU A 168      -4.129   5.693  14.160  1.00 97.59           C  
ATOM   2481  HG  LEU A 168      -4.888   6.291  13.655  1.00 97.59           H  
ATOM   2482  CD1 LEU A 168      -4.649   5.335  15.552  1.00 97.59           C  
ATOM   2483 HD11 LEU A 168      -3.900   4.768  16.105  1.00 97.59           H  
ATOM   2484 HD12 LEU A 168      -4.882   6.244  16.107  1.00 97.59           H  
ATOM   2485 HD13 LEU A 168      -5.558   4.740  15.468  1.00 97.59           H  
ATOM   2486  CD2 LEU A 168      -2.875   6.551  14.321  1.00 97.59           C  
ATOM   2487 HD21 LEU A 168      -2.550   6.937  13.355  1.00 97.59           H  
ATOM   2488 HD22 LEU A 168      -3.104   7.392  14.976  1.00 97.59           H  
ATOM   2489 HD23 LEU A 168      -2.071   5.966  14.768  1.00 97.59           H  
ATOM   2490  N   MET A 169      -3.778   2.553  10.535  1.00 97.74           N  
ATOM   2491  H   MET A 169      -4.763   2.773  10.504  1.00 97.74           H  
ATOM   2492  CA  MET A 169      -3.310   1.336   9.853  1.00 97.74           C  
ATOM   2493  HA  MET A 169      -2.793   0.705  10.576  1.00 97.74           H  
ATOM   2494  C   MET A 169      -2.297   1.624   8.738  1.00 97.74           C  
ATOM   2495  CB  MET A 169      -4.500   0.546   9.296  1.00 97.74           C  
ATOM   2496  HB2 MET A 169      -5.000   1.130   8.523  1.00 97.74           H  
ATOM   2497  HB3 MET A 169      -4.128  -0.370   8.837  1.00 97.74           H  
ATOM   2498  O   MET A 169      -1.513   0.750   8.369  1.00 97.74           O  
ATOM   2499  CG  MET A 169      -5.534   0.163  10.355  1.00 97.74           C  
ATOM   2500  HG2 MET A 169      -6.327  -0.393   9.856  1.00 97.74           H  
ATOM   2501  HG3 MET A 169      -5.981   1.061  10.781  1.00 97.74           H  
ATOM   2502  SD  MET A 169      -4.900  -0.875  11.689  1.00 97.74           S  
ATOM   2503  CE  MET A 169      -4.393   0.327  12.945  1.00 97.74           C  
ATOM   2504  HE1 MET A 169      -3.452   0.800  12.664  1.00 97.74           H  
ATOM   2505  HE2 MET A 169      -5.164   1.090  13.055  1.00 97.74           H  
ATOM   2506  HE3 MET A 169      -4.255  -0.187  13.896  1.00 97.74           H  
ATOM   2507  N   ARG A 170      -2.231   2.868   8.237  1.00 96.28           N  
ATOM   2508  H   ARG A 170      -2.879   3.551   8.604  1.00 96.28           H  
ATOM   2509  CA  ARG A 170      -1.185   3.302   7.294  1.00 96.28           C  
ATOM   2510  HA  ARG A 170      -1.244   2.696   6.390  1.00 96.28           H  
ATOM   2511  C   ARG A 170       0.228   3.104   7.855  1.00 96.28           C  
ATOM   2512  CB  ARG A 170      -1.377   4.782   6.946  1.00 96.28           C  
ATOM   2513  HB2 ARG A 170      -0.527   5.109   6.347  1.00 96.28           H  
ATOM   2514  HB3 ARG A 170      -1.379   5.358   7.872  1.00 96.28           H  
ATOM   2515  O   ARG A 170       1.165   2.941   7.076  1.00 96.28           O  
ATOM   2516  CG  ARG A 170      -2.661   5.079   6.161  1.00 96.28           C  
ATOM   2517  HG2 ARG A 170      -3.535   4.759   6.728  1.00 96.28           H  
ATOM   2518  HG3 ARG A 170      -2.643   4.545   5.210  1.00 96.28           H  
ATOM   2519  CD  ARG A 170      -2.728   6.591   5.912  1.00 96.28           C  
ATOM   2520  HD2 ARG A 170      -2.647   7.101   6.871  1.00 96.28           H  
ATOM   2521  HD3 ARG A 170      -1.885   6.877   5.283  1.00 96.28           H  
ATOM   2522  NE  ARG A 170      -3.987   6.993   5.270  1.00 96.28           N  
ATOM   2523  HE  ARG A 170      -4.694   6.273   5.221  1.00 96.28           H  
ATOM   2524  NH1 ARG A 170      -3.469   9.185   4.877  1.00 96.28           N  
ATOM   2525 HH11 ARG A 170      -2.632   9.053   5.427  1.00 96.28           H  
ATOM   2526 HH12 ARG A 170      -3.781  10.119   4.651  1.00 96.28           H  
ATOM   2527  NH2 ARG A 170      -5.478   8.448   4.334  1.00 96.28           N  
ATOM   2528 HH21 ARG A 170      -6.036   7.667   4.018  1.00 96.28           H  
ATOM   2529 HH22 ARG A 170      -5.743   9.374   4.031  1.00 96.28           H  
ATOM   2530  CZ  ARG A 170      -4.311   8.195   4.838  1.00 96.28           C  
ATOM   2531  N   LEU A 171       0.386   3.099   9.178  1.00 96.37           N  
ATOM   2532  H   LEU A 171      -0.433   3.202   9.759  1.00 96.37           H  
ATOM   2533  CA  LEU A 171       1.668   2.911   9.862  1.00 96.37           C  
ATOM   2534  HA  LEU A 171       2.403   3.588   9.426  1.00 96.37           H  
ATOM   2535  C   LEU A 171       2.242   1.494   9.699  1.00 96.37           C  
ATOM   2536  CB  LEU A 171       1.491   3.276  11.342  1.00 96.37           C  
ATOM   2537  HB2 LEU A 171       0.678   2.671  11.744  1.00 96.37           H  
ATOM   2538  HB3 LEU A 171       2.394   3.011  11.893  1.00 96.37           H  
ATOM   2539  O   LEU A 171       3.429   1.295   9.931  1.00 96.37           O  
ATOM   2540  CG  LEU A 171       1.188   4.768  11.576  1.00 96.37           C  
ATOM   2541  HG  LEU A 171       0.438   5.118  10.867  1.00 96.37           H  
ATOM   2542  CD1 LEU A 171       0.634   4.977  12.979  1.00 96.37           C  
ATOM   2543 HD11 LEU A 171       0.450   6.036  13.156  1.00 96.37           H  
ATOM   2544 HD12 LEU A 171      -0.308   4.438  13.089  1.00 96.37           H  
ATOM   2545 HD13 LEU A 171       1.350   4.591  13.704  1.00 96.37           H  
ATOM   2546  CD2 LEU A 171       2.445   5.625  11.423  1.00 96.37           C  
ATOM   2547 HD21 LEU A 171       2.194   6.665  11.631  1.00 96.37           H  
ATOM   2548 HD22 LEU A 171       2.839   5.546  10.410  1.00 96.37           H  
ATOM   2549 HD23 LEU A 171       3.206   5.293  12.129  1.00 96.37           H  
ATOM   2550  N   ALA A 172       1.458   0.527   9.206  1.00 95.58           N  
ATOM   2551  H   ALA A 172       0.473   0.703   9.075  1.00 95.58           H  
ATOM   2552  CA  ALA A 172       1.973  -0.795   8.837  1.00 95.58           C  
ATOM   2553  HA  ALA A 172       2.465  -1.232   9.706  1.00 95.58           H  
ATOM   2554  C   ALA A 172       3.007  -0.746   7.694  1.00 95.58           C  
ATOM   2555  CB  ALA A 172       0.778  -1.672   8.445  1.00 95.58           C  
ATOM   2556  HB1 ALA A 172       1.117  -2.686   8.235  1.00 95.58           H  
ATOM   2557  HB2 ALA A 172       0.283  -1.265   7.563  1.00 95.58           H  
ATOM   2558  HB3 ALA A 172       0.062  -1.710   9.266  1.00 95.58           H  
ATOM   2559  O   ALA A 172       3.805  -1.673   7.513  1.00 95.58           O  
ATOM   2560  N   VAL A 173       2.968   0.322   6.892  1.00 91.56           N  
ATOM   2561  H   VAL A 173       2.258   1.012   7.091  1.00 91.56           H  
ATOM   2562  CA  VAL A 173       3.754   0.479   5.657  1.00 91.56           C  
ATOM   2563  HA  VAL A 173       4.584  -0.228   5.675  1.00 91.56           H  
ATOM   2564  C   VAL A 173       4.396   1.862   5.524  1.00 91.56           C  
ATOM   2565  CB  VAL A 173       2.887   0.142   4.428  1.00 91.56           C  
ATOM   2566  HB  VAL A 173       3.495   0.230   3.527  1.00 91.56           H  
ATOM   2567  O   VAL A 173       5.208   2.077   4.624  1.00 91.56           O  
ATOM   2568  CG1 VAL A 173       2.374  -1.301   4.509  1.00 91.56           C  
ATOM   2569 HG11 VAL A 173       3.209  -1.980   4.684  1.00 91.56           H  
ATOM   2570 HG12 VAL A 173       1.881  -1.567   3.573  1.00 91.56           H  
ATOM   2571 HG13 VAL A 173       1.646  -1.412   5.313  1.00 91.56           H  
ATOM   2572  CG2 VAL A 173       1.670   1.066   4.297  1.00 91.56           C  
ATOM   2573 HG21 VAL A 173       1.110   1.115   5.230  1.00 91.56           H  
ATOM   2574 HG22 VAL A 173       0.998   0.663   3.539  1.00 91.56           H  
ATOM   2575 HG23 VAL A 173       1.990   2.063   3.994  1.00 91.56           H  
ATOM   2576  N   LYS A 174       4.069   2.800   6.422  1.00 89.82           N  
ATOM   2577  H   LYS A 174       3.421   2.549   7.155  1.00 89.82           H  
ATOM   2578  CA  LYS A 174       4.619   4.159   6.450  1.00 89.82           C  
ATOM   2579  HA  LYS A 174       5.354   4.239   5.649  1.00 89.82           H  
ATOM   2580  C   LYS A 174       5.307   4.468   7.778  1.00 89.82           C  
ATOM   2581  CB  LYS A 174       3.529   5.203   6.184  1.00 89.82           C  
ATOM   2582  HB2 LYS A 174       3.955   6.193   6.345  1.00 89.82           H  
ATOM   2583  HB3 LYS A 174       2.698   5.071   6.877  1.00 89.82           H  
ATOM   2584  O   LYS A 174       4.756   4.143   8.824  1.00 89.82           O  
ATOM   2585  CG  LYS A 174       3.041   5.102   4.739  1.00 89.82           C  
ATOM   2586  HG2 LYS A 174       2.483   4.176   4.601  1.00 89.82           H  
ATOM   2587  HG3 LYS A 174       3.911   5.091   4.082  1.00 89.82           H  
ATOM   2588  CD  LYS A 174       2.151   6.284   4.363  1.00 89.82           C  
ATOM   2589  HD2 LYS A 174       1.178   6.183   4.844  1.00 89.82           H  
ATOM   2590  HD3 LYS A 174       2.627   7.213   4.677  1.00 89.82           H  
ATOM   2591  CE  LYS A 174       2.015   6.265   2.843  1.00 89.82           C  
ATOM   2592  HE2 LYS A 174       1.512   5.347   2.539  1.00 89.82           H  
ATOM   2593  HE3 LYS A 174       3.016   6.253   2.412  1.00 89.82           H  
ATOM   2594  NZ  LYS A 174       1.273   7.441   2.350  1.00 89.82           N  
ATOM   2595  HZ1 LYS A 174       0.295   7.288   2.552  1.00 89.82           H  
ATOM   2596  HZ2 LYS A 174       1.358   7.490   1.345  1.00 89.82           H  
ATOM   2597  HZ3 LYS A 174       1.616   8.291   2.773  1.00 89.82           H  
ATOM   2598  N   PRO A 175       6.450   5.175   7.752  1.00 89.19           N  
ATOM   2599  CA  PRO A 175       7.038   5.744   8.959  1.00 89.19           C  
ATOM   2600  HA  PRO A 175       7.265   4.937   9.656  1.00 89.19           H  
ATOM   2601  C   PRO A 175       6.099   6.752   9.628  1.00 89.19           C  
ATOM   2602  CB  PRO A 175       8.341   6.420   8.519  1.00 89.19           C  
ATOM   2603  HB2 PRO A 175       9.138   6.266   9.246  1.00 89.19           H  
ATOM   2604  HB3 PRO A 175       8.179   7.487   8.365  1.00 89.19           H  
ATOM   2605  O   PRO A 175       5.339   7.451   8.944  1.00 89.19           O  
ATOM   2606  CG  PRO A 175       8.664   5.765   7.178  1.00 89.19           C  
ATOM   2607  HG2 PRO A 175       9.200   4.831   7.349  1.00 89.19           H  
ATOM   2608  HG3 PRO A 175       9.241   6.427   6.532  1.00 89.19           H  
ATOM   2609  CD  PRO A 175       7.288   5.463   6.598  1.00 89.19           C  
ATOM   2610  HD2 PRO A 175       6.901   6.337   6.074  1.00 89.19           H  
ATOM   2611  HD3 PRO A 175       7.364   4.610   5.924  1.00 89.19           H  
ATOM   2612  N   ALA A 176       6.214   6.877  10.950  1.00 92.24           N  
ATOM   2613  H   ALA A 176       6.899   6.316  11.435  1.00 92.24           H  
ATOM   2614  CA  ALA A 176       5.422   7.806  11.752  1.00 92.24           C  
ATOM   2615  HA  ALA A 176       4.369   7.533  11.676  1.00 92.24           H  
ATOM   2616  C   ALA A 176       5.558   9.256  11.263  1.00 92.24           C  
ATOM   2617  CB  ALA A 176       5.858   7.661  13.213  1.00 92.24           C  
ATOM   2618  HB1 ALA A 176       6.916   7.903  13.315  1.00 92.24           H  
ATOM   2619  HB2 ALA A 176       5.282   8.341  13.840  1.00 92.24           H  
ATOM   2620  HB3 ALA A 176       5.688   6.638  13.549  1.00 92.24           H  
ATOM   2621  O   ALA A 176       4.559   9.952  11.109  1.00 92.24           O  
ATOM   2622  N   GLU A 177       6.767   9.692  10.907  1.00 90.33           N  
ATOM   2623  H   GLU A 177       7.559   9.079  11.034  1.00 90.33           H  
ATOM   2624  CA  GLU A 177       7.035  11.056  10.442  1.00 90.33           C  
ATOM   2625  HA  GLU A 177       6.704  11.766  11.201  1.00 90.33           H  
ATOM   2626  C   GLU A 177       6.283  11.365   9.137  1.00 90.33           C  
ATOM   2627  CB  GLU A 177       8.546  11.251  10.209  1.00 90.33           C  
ATOM   2628  HB2 GLU A 177       8.690  12.282   9.886  1.00 90.33           H  
ATOM   2629  HB3 GLU A 177       8.877  10.615   9.388  1.00 90.33           H  
ATOM   2630  O   GLU A 177       5.727  12.449   8.956  1.00 90.33           O  
ATOM   2631  CG  GLU A 177       9.451  11.023  11.438  1.00 90.33           C  
ATOM   2632  HG2 GLU A 177       9.028  11.566  12.284  1.00 90.33           H  
ATOM   2633  HG3 GLU A 177      10.423  11.465  11.218  1.00 90.33           H  
ATOM   2634  CD  GLU A 177       9.678   9.549  11.828  1.00 90.33           C  
ATOM   2635  OE1 GLU A 177      10.128   9.311  12.977  1.00 90.33           O  
ATOM   2636  OE2 GLU A 177       9.357   8.661  10.996  1.00 90.33           O  
ATOM   2637  N   SER A 178       6.228  10.393   8.220  1.00 88.76           N  
ATOM   2638  H   SER A 178       6.612   9.495   8.478  1.00 88.76           H  
ATOM   2639  CA  SER A 178       5.493  10.531   6.958  1.00 88.76           C  
ATOM   2640  HA  SER A 178       5.771  11.479   6.499  1.00 88.76           H  
ATOM   2641  C   SER A 178       3.982  10.552   7.183  1.00 88.76           C  
ATOM   2642  CB  SER A 178       5.869   9.396   6.003  1.00 88.76           C  
ATOM   2643  HB2 SER A 178       6.943   9.421   5.824  1.00 88.76           H  
ATOM   2644  HB3 SER A 178       5.610   8.437   6.452  1.00 88.76           H  
ATOM   2645  O   SER A 178       3.274  11.287   6.493  1.00 88.76           O  
ATOM   2646  OG  SER A 178       5.187   9.534   4.767  1.00 88.76           O  
ATOM   2647  HG  SER A 178       5.180  10.464   4.531  1.00 88.76           H  
ATOM   2648  N   PHE A 179       3.490   9.773   8.148  1.00 94.38           N  
ATOM   2649  H   PHE A 179       4.126   9.203   8.687  1.00 94.38           H  
ATOM   2650  CA  PHE A 179       2.085   9.787   8.536  1.00 94.38           C  
ATOM   2651  HA  PHE A 179       1.469   9.641   7.649  1.00 94.38           H  
ATOM   2652  C   PHE A 179       1.682  11.139   9.140  1.00 94.38           C  
ATOM   2653  CB  PHE A 179       1.819   8.627   9.499  1.00 94.38           C  
ATOM   2654  HB2 PHE A 179       2.023   7.685   8.990  1.00 94.38           H  
ATOM   2655  HB3 PHE A 179       2.498   8.694  10.349  1.00 94.38           H  
ATOM   2656  O   PHE A 179       0.696  11.726   8.691  1.00 94.38           O  
ATOM   2657  CG  PHE A 179       0.400   8.611  10.019  1.00 94.38           C  
ATOM   2658  CD1 PHE A 179       0.092   9.221  11.249  1.00 94.38           C  
ATOM   2659  HD1 PHE A 179       0.870   9.671  11.848  1.00 94.38           H  
ATOM   2660  CD2 PHE A 179      -0.624   8.033   9.248  1.00 94.38           C  
ATOM   2661  HD2 PHE A 179      -0.388   7.560   8.306  1.00 94.38           H  
ATOM   2662  CE1 PHE A 179      -1.235   9.252  11.705  1.00 94.38           C  
ATOM   2663  HE1 PHE A 179      -1.462   9.721  12.651  1.00 94.38           H  
ATOM   2664  CE2 PHE A 179      -1.952   8.074   9.705  1.00 94.38           C  
ATOM   2665  HE2 PHE A 179      -2.749   7.642   9.118  1.00 94.38           H  
ATOM   2666  CZ  PHE A 179      -2.259   8.678  10.935  1.00 94.38           C  
ATOM   2667  HZ  PHE A 179      -3.279   8.701  11.288  1.00 94.38           H  
ATOM   2668  N   MET A 180       2.480  11.668  10.074  1.00 94.02           N  
ATOM   2669  H   MET A 180       3.262  11.117  10.396  1.00 94.02           H  
ATOM   2670  CA  MET A 180       2.214  12.936  10.763  1.00 94.02           C  
ATOM   2671  HA  MET A 180       1.260  12.855  11.285  1.00 94.02           H  
ATOM   2672  C   MET A 180       2.075  14.113   9.792  1.00 94.02           C  
ATOM   2673  CB  MET A 180       3.313  13.206  11.804  1.00 94.02           C  
ATOM   2674  HB2 MET A 180       4.294  13.072  11.347  1.00 94.02           H  
ATOM   2675  HB3 MET A 180       3.240  14.240  12.139  1.00 94.02           H  
ATOM   2676  O   MET A 180       1.130  14.891   9.903  1.00 94.02           O  
ATOM   2677  CG  MET A 180       3.197  12.287  13.031  1.00 94.02           C  
ATOM   2678  HG2 MET A 180       3.997  12.534  13.728  1.00 94.02           H  
ATOM   2679  HG3 MET A 180       3.344  11.253  12.717  1.00 94.02           H  
ATOM   2680  SD  MET A 180       1.616  12.356  13.918  1.00 94.02           S  
ATOM   2681  CE  MET A 180       1.705  14.030  14.607  1.00 94.02           C  
ATOM   2682  HE1 MET A 180       0.774  14.261  15.125  1.00 94.02           H  
ATOM   2683  HE2 MET A 180       2.533  14.095  15.314  1.00 94.02           H  
ATOM   2684  HE3 MET A 180       1.844  14.762  13.812  1.00 94.02           H  
ATOM   2685  N   LYS A 181       2.924  14.182   8.756  1.00 91.04           N  
ATOM   2686  H   LYS A 181       3.690  13.525   8.734  1.00 91.04           H  
ATOM   2687  CA  LYS A 181       2.812  15.195   7.685  1.00 91.04           C  
ATOM   2688  HA  LYS A 181       2.856  16.187   8.134  1.00 91.04           H  
ATOM   2689  C   LYS A 181       1.476  15.148   6.929  1.00 91.04           C  
ATOM   2690  CB  LYS A 181       3.984  15.037   6.702  1.00 91.04           C  
ATOM   2691  HB2 LYS A 181       3.807  15.674   5.835  1.00 91.04           H  
ATOM   2692  HB3 LYS A 181       4.042  14.002   6.365  1.00 91.04           H  
ATOM   2693  O   LYS A 181       1.059  16.148   6.355  1.00 91.04           O  
ATOM   2694  CG  LYS A 181       5.316  15.452   7.340  1.00 91.04           C  
ATOM   2695  HG2 LYS A 181       5.245  16.494   7.651  1.00 91.04           H  
ATOM   2696  HG3 LYS A 181       5.504  14.848   8.227  1.00 91.04           H  
ATOM   2697  CD  LYS A 181       6.497  15.306   6.371  1.00 91.04           C  
ATOM   2698  HD2 LYS A 181       6.557  14.280   6.008  1.00 91.04           H  
ATOM   2699  HD3 LYS A 181       6.356  15.988   5.532  1.00 91.04           H  
ATOM   2700  CE  LYS A 181       7.774  15.666   7.137  1.00 91.04           C  
ATOM   2701  HE2 LYS A 181       7.594  16.592   7.683  1.00 91.04           H  
ATOM   2702  HE3 LYS A 181       7.967  14.889   7.877  1.00 91.04           H  
ATOM   2703  NZ  LYS A 181       8.946  15.847   6.250  1.00 91.04           N  
ATOM   2704  HZ1 LYS A 181       8.811  16.636   5.635  1.00 91.04           H  
ATOM   2705  HZ2 LYS A 181       9.122  15.023   5.693  1.00 91.04           H  
ATOM   2706  HZ3 LYS A 181       9.767  16.065   6.798  1.00 91.04           H  
ATOM   2707  N   GLY A 182       0.801  13.997   6.908  1.00 89.04           N  
ATOM   2708  H   GLY A 182       1.175  13.228   7.446  1.00 89.04           H  
ATOM   2709  CA  GLY A 182      -0.477  13.793   6.223  1.00 89.04           C  
ATOM   2710  HA2 GLY A 182      -0.492  12.776   5.831  1.00 89.04           H  
ATOM   2711  HA3 GLY A 182      -0.558  14.482   5.382  1.00 89.04           H  
ATOM   2712  C   GLY A 182      -1.724  13.967   7.098  1.00 89.04           C  
ATOM   2713  O   GLY A 182      -2.833  13.919   6.562  1.00 89.04           O  
ATOM   2714  N   VAL A 183      -1.585  14.163   8.416  1.00 93.77           N  
ATOM   2715  H   VAL A 183      -0.651  14.201   8.798  1.00 93.77           H  
ATOM   2716  CA  VAL A 183      -2.715  14.203   9.370  1.00 93.77           C  
ATOM   2717  HA  VAL A 183      -3.259  13.260   9.314  1.00 93.77           H  
ATOM   2718  C   VAL A 183      -3.721  15.300   9.034  1.00 93.77           C  
ATOM   2719  CB  VAL A 183      -2.195  14.354  10.814  1.00 93.77           C  
ATOM   2720  HB  VAL A 183      -1.413  15.114  10.832  1.00 93.77           H  
ATOM   2721  O   VAL A 183      -4.928  15.059   9.060  1.00 93.77           O  
ATOM   2722  CG1 VAL A 183      -3.281  14.776  11.811  1.00 93.77           C  
ATOM   2723 HG11 VAL A 183      -3.617  15.792  11.606  1.00 93.77           H  
ATOM   2724 HG12 VAL A 183      -4.125  14.089  11.754  1.00 93.77           H  
ATOM   2725 HG13 VAL A 183      -2.862  14.764  12.818  1.00 93.77           H  
ATOM   2726  CG2 VAL A 183      -1.611  13.021  11.294  1.00 93.77           C  
ATOM   2727 HG21 VAL A 183      -2.398  12.274  11.393  1.00 93.77           H  
ATOM   2728 HG22 VAL A 183      -0.867  12.655  10.586  1.00 93.77           H  
ATOM   2729 HG23 VAL A 183      -1.130  13.156  12.262  1.00 93.77           H  
ATOM   2730  N   HIS A 184      -3.247  16.486   8.654  1.00 92.67           N  
ATOM   2731  H   HIS A 184      -2.248  16.638   8.670  1.00 92.67           H  
ATOM   2732  CA  HIS A 184      -4.124  17.589   8.266  1.00 92.67           C  
ATOM   2733  HA  HIS A 184      -4.761  17.852   9.110  1.00 92.67           H  
ATOM   2734  C   HIS A 184      -5.048  17.200   7.097  1.00 92.67           C  
ATOM   2735  CB  HIS A 184      -3.249  18.798   7.930  1.00 92.67           C  
ATOM   2736  HB2 HIS A 184      -2.701  19.105   8.820  1.00 92.67           H  
ATOM   2737  HB3 HIS A 184      -2.523  18.524   7.164  1.00 92.67           H  
ATOM   2738  O   HIS A 184      -6.262  17.389   7.168  1.00 92.67           O  
ATOM   2739  CG  HIS A 184      -4.053  19.966   7.436  1.00 92.67           C  
ATOM   2740  CD2 HIS A 184      -4.832  20.805   8.187  1.00 92.67           C  
ATOM   2741  HD2 HIS A 184      -4.985  20.755   9.255  1.00 92.67           H  
ATOM   2742  ND1 HIS A 184      -4.118  20.399   6.134  1.00 92.67           N  
ATOM   2743  HD1 HIS A 184      -3.584  20.049   5.351  1.00 92.67           H  
ATOM   2744  CE1 HIS A 184      -4.876  21.501   6.111  1.00 92.67           C  
ATOM   2745  HE1 HIS A 184      -5.046  22.112   5.237  1.00 92.67           H  
ATOM   2746  NE2 HIS A 184      -5.376  21.759   7.327  1.00 92.67           N  
ATOM   2747  N   GLN A 185      -4.504  16.546   6.066  1.00 92.94           N  
ATOM   2748  H   GLN A 185      -3.515  16.342   6.092  1.00 92.94           H  
ATOM   2749  CA  GLN A 185      -5.292  16.071   4.927  1.00 92.94           C  
ATOM   2750  HA  GLN A 185      -5.877  16.910   4.548  1.00 92.94           H  
ATOM   2751  C   GLN A 185      -6.275  14.957   5.323  1.00 92.94           C  
ATOM   2752  CB  GLN A 185      -4.336  15.599   3.822  1.00 92.94           C  
ATOM   2753  HB2 GLN A 185      -3.562  16.352   3.673  1.00 92.94           H  
ATOM   2754  HB3 GLN A 185      -3.860  14.667   4.126  1.00 92.94           H  
ATOM   2755  O   GLN A 185      -7.382  14.900   4.791  1.00 92.94           O  
ATOM   2756  CG  GLN A 185      -5.071  15.395   2.489  1.00 92.94           C  
ATOM   2757  HG2 GLN A 185      -5.527  16.340   2.192  1.00 92.94           H  
ATOM   2758  HG3 GLN A 185      -5.865  14.657   2.606  1.00 92.94           H  
ATOM   2759  CD  GLN A 185      -4.156  14.920   1.366  1.00 92.94           C  
ATOM   2760  NE2 GLN A 185      -4.581  15.041   0.129  1.00 92.94           N  
ATOM   2761 HE21 GLN A 185      -5.445  15.527  -0.065  1.00 92.94           H  
ATOM   2762 HE22 GLN A 185      -3.920  14.783  -0.590  1.00 92.94           H  
ATOM   2763  OE1 GLN A 185      -3.071  14.399   1.564  1.00 92.94           O  
ATOM   2764  N   ILE A 186      -5.897  14.079   6.262  1.00 94.47           N  
ATOM   2765  H   ILE A 186      -4.977  14.185   6.666  1.00 94.47           H  
ATOM   2766  CA  ILE A 186      -6.784  13.032   6.799  1.00 94.47           C  
ATOM   2767  HA  ILE A 186      -7.146  12.422   5.971  1.00 94.47           H  
ATOM   2768  C   ILE A 186      -8.021  13.657   7.451  1.00 94.47           C  
ATOM   2769  CB  ILE A 186      -6.022  12.109   7.784  1.00 94.47           C  
ATOM   2770  HB  ILE A 186      -5.493  12.727   8.509  1.00 94.47           H  
ATOM   2771  O   ILE A 186      -9.134  13.200   7.179  1.00 94.47           O  
ATOM   2772  CG1 ILE A 186      -4.985  11.255   7.024  1.00 94.47           C  
ATOM   2773 HG12 ILE A 186      -4.401  11.895   6.363  1.00 94.47           H  
ATOM   2774 HG13 ILE A 186      -5.509  10.525   6.407  1.00 94.47           H  
ATOM   2775  CG2 ILE A 186      -6.970  11.190   8.576  1.00 94.47           C  
ATOM   2776 HG21 ILE A 186      -6.410  10.552   9.260  1.00 94.47           H  
ATOM   2777 HG22 ILE A 186      -7.637  11.781   9.203  1.00 94.47           H  
ATOM   2778 HG23 ILE A 186      -7.553  10.563   7.902  1.00 94.47           H  
ATOM   2779  CD1 ILE A 186      -4.000  10.520   7.947  1.00 94.47           C  
ATOM   2780 HD11 ILE A 186      -3.182  10.097   7.363  1.00 94.47           H  
ATOM   2781 HD12 ILE A 186      -3.574  11.210   8.675  1.00 94.47           H  
ATOM   2782 HD13 ILE A 186      -4.499   9.709   8.478  1.00 94.47           H  
ATOM   2783  N   LYS A 187      -7.833  14.706   8.263  1.00 94.71           N  
ATOM   2784  H   LYS A 187      -6.883  15.004   8.436  1.00 94.71           H  
ATOM   2785  CA  LYS A 187      -8.924  15.439   8.919  1.00 94.71           C  
ATOM   2786  HA  LYS A 187      -9.579  14.735   9.432  1.00 94.71           H  
ATOM   2787  C   LYS A 187      -9.805  16.173   7.907  1.00 94.71           C  
ATOM   2788  CB  LYS A 187      -8.356  16.426   9.950  1.00 94.71           C  
ATOM   2789  HB2 LYS A 187      -9.172  17.058  10.299  1.00 94.71           H  
ATOM   2790  HB3 LYS A 187      -7.614  17.067   9.474  1.00 94.71           H  
ATOM   2791  O   LYS A 187     -11.022  16.018   7.936  1.00 94.71           O  
ATOM   2792  CG  LYS A 187      -7.726  15.740  11.173  1.00 94.71           C  
ATOM   2793  HG2 LYS A 187      -6.886  15.115  10.870  1.00 94.71           H  
ATOM   2794  HG3 LYS A 187      -8.477  15.117  11.658  1.00 94.71           H  
ATOM   2795  CD  LYS A 187      -7.241  16.811  12.158  1.00 94.71           C  
ATOM   2796  HD2 LYS A 187      -6.428  17.381  11.707  1.00 94.71           H  
ATOM   2797  HD3 LYS A 187      -8.067  17.489  12.372  1.00 94.71           H  
ATOM   2798  CE  LYS A 187      -6.770  16.192  13.473  1.00 94.71           C  
ATOM   2799  HE2 LYS A 187      -7.555  15.534  13.845  1.00 94.71           H  
ATOM   2800  HE3 LYS A 187      -5.873  15.596  13.304  1.00 94.71           H  
ATOM   2801  NZ  LYS A 187      -6.517  17.238  14.491  1.00 94.71           N  
ATOM   2802  HZ1 LYS A 187      -5.764  17.866  14.249  1.00 94.71           H  
ATOM   2803  HZ2 LYS A 187      -6.323  16.796  15.378  1.00 94.71           H  
ATOM   2804  HZ3 LYS A 187      -7.351  17.784  14.649  1.00 94.71           H  
ATOM   2805  N   GLN A 188      -9.203  16.917   6.977  1.00 92.09           N  
ATOM   2806  H   GLN A 188      -8.199  17.019   7.021  1.00 92.09           H  
ATOM   2807  CA  GLN A 188      -9.944  17.690   5.971  1.00 92.09           C  
ATOM   2808  HA  GLN A 188     -10.628  18.372   6.476  1.00 92.09           H  
ATOM   2809  C   GLN A 188     -10.795  16.819   5.038  1.00 92.09           C  
ATOM   2810  CB  GLN A 188      -8.966  18.506   5.119  1.00 92.09           C  
ATOM   2811  HB2 GLN A 188      -8.157  17.864   4.771  1.00 92.09           H  
ATOM   2812  HB3 GLN A 188      -9.504  18.876   4.246  1.00 92.09           H  
ATOM   2813  O   GLN A 188     -11.880  17.225   4.631  1.00 92.09           O  
ATOM   2814  CG  GLN A 188      -8.389  19.721   5.856  1.00 92.09           C  
ATOM   2815  HG2 GLN A 188      -7.724  19.411   6.662  1.00 92.09           H  
ATOM   2816  HG3 GLN A 188      -9.209  20.292   6.291  1.00 92.09           H  
ATOM   2817  CD  GLN A 188      -7.623  20.623   4.896  1.00 92.09           C  
ATOM   2818  NE2 GLN A 188      -7.627  21.916   5.124  1.00 92.09           N  
ATOM   2819 HE21 GLN A 188      -7.135  22.505   4.467  1.00 92.09           H  
ATOM   2820 HE22 GLN A 188      -7.938  22.274   6.016  1.00 92.09           H  
ATOM   2821  OE1 GLN A 188      -7.037  20.191   3.912  1.00 92.09           O  
ATOM   2822  N   ALA A 189     -10.321  15.619   4.696  1.00 92.96           N  
ATOM   2823  H   ALA A 189      -9.403  15.345   5.016  1.00 92.96           H  
ATOM   2824  CA  ALA A 189     -11.027  14.736   3.774  1.00 92.96           C  
ATOM   2825  HA  ALA A 189     -11.381  15.331   2.932  1.00 92.96           H  
ATOM   2826  C   ALA A 189     -12.265  14.055   4.388  1.00 92.96           C  
ATOM   2827  CB  ALA A 189     -10.024  13.712   3.239  1.00 92.96           C  
ATOM   2828  HB1 ALA A 189     -10.502  13.099   2.475  1.00 92.96           H  
ATOM   2829  HB2 ALA A 189      -9.170  14.223   2.796  1.00 92.96           H  
ATOM   2830  HB3 ALA A 189      -9.684  13.072   4.054  1.00 92.96           H  
ATOM   2831  O   ALA A 189     -13.086  13.526   3.638  1.00 92.96           O  
ATOM   2832  N   TYR A 190     -12.420  14.065   5.717  1.00 94.41           N  
ATOM   2833  H   TYR A 190     -11.744  14.558   6.284  1.00 94.41           H  
ATOM   2834  CA  TYR A 190     -13.481  13.329   6.411  1.00 94.41           C  
ATOM   2835  HA  TYR A 190     -13.345  12.262   6.231  1.00 94.41           H  
ATOM   2836  C   TYR A 190     -14.881  13.699   5.922  1.00 94.41           C  
ATOM   2837  CB  TYR A 190     -13.371  13.575   7.914  1.00 94.41           C  
ATOM   2838  HB2 TYR A 190     -12.388  13.226   8.228  1.00 94.41           H  
ATOM   2839  HB3 TYR A 190     -13.425  14.645   8.113  1.00 94.41           H  
ATOM   2840  O   TYR A 190     -15.634  12.818   5.515  1.00 94.41           O  
ATOM   2841  CG  TYR A 190     -14.436  12.868   8.738  1.00 94.41           C  
ATOM   2842  CD1 TYR A 190     -15.586  13.552   9.183  1.00 94.41           C  
ATOM   2843  HD1 TYR A 190     -15.739  14.589   8.925  1.00 94.41           H  
ATOM   2844  CD2 TYR A 190     -14.269  11.512   9.068  1.00 94.41           C  
ATOM   2845  HD2 TYR A 190     -13.386  10.986   8.735  1.00 94.41           H  
ATOM   2846  CE1 TYR A 190     -16.569  12.877   9.938  1.00 94.41           C  
ATOM   2847  HE1 TYR A 190     -17.461  13.395  10.258  1.00 94.41           H  
ATOM   2848  CE2 TYR A 190     -15.235  10.843   9.841  1.00 94.41           C  
ATOM   2849  HE2 TYR A 190     -15.113   9.802  10.101  1.00 94.41           H  
ATOM   2850  OH  TYR A 190     -17.336  10.809  10.955  1.00 94.41           O  
ATOM   2851  HH  TYR A 190     -18.172  11.255  11.111  1.00 94.41           H  
ATOM   2852  CZ  TYR A 190     -16.400  11.514  10.264  1.00 94.41           C  
ATOM   2853  N   SER A 191     -15.212  14.992   5.872  1.00 90.84           N  
ATOM   2854  H   SER A 191     -14.535  15.690   6.144  1.00 90.84           H  
ATOM   2855  CA  SER A 191     -16.559  15.434   5.490  1.00 90.84           C  
ATOM   2856  HA  SER A 191     -17.282  14.909   6.113  1.00 90.84           H  
ATOM   2857  C   SER A 191     -16.930  15.067   4.061  1.00 90.84           C  
ATOM   2858  CB  SER A 191     -16.716  16.938   5.711  1.00 90.84           C  
ATOM   2859  HB2 SER A 191     -16.574  17.160   6.768  1.00 90.84           H  
ATOM   2860  HB3 SER A 191     -17.721  17.243   5.419  1.00 90.84           H  
ATOM   2861  O   SER A 191     -18.070  14.702   3.790  1.00 90.84           O  
ATOM   2862  OG  SER A 191     -15.755  17.640   4.940  1.00 90.84           O  
ATOM   2863  HG  SER A 191     -15.930  18.582   5.009  1.00 90.84           H  
ATOM   2864  N   VAL A 192     -15.952  15.086   3.155  1.00 90.04           N  
ATOM   2865  H   VAL A 192     -15.043  15.396   3.466  1.00 90.04           H  
ATOM   2866  CA  VAL A 192     -16.146  14.719   1.750  1.00 90.04           C  
ATOM   2867  HA  VAL A 192     -17.069  15.176   1.393  1.00 90.04           H  
ATOM   2868  C   VAL A 192     -16.299  13.208   1.585  1.00 90.04           C  
ATOM   2869  CB  VAL A 192     -14.977  15.247   0.898  1.00 90.04           C  
ATOM   2870  HB  VAL A 192     -14.043  14.821   1.264  1.00 90.04           H  
ATOM   2871  O   VAL A 192     -17.118  12.756   0.786  1.00 90.04           O  
ATOM   2872  CG1 VAL A 192     -15.127  14.875  -0.583  1.00 90.04           C  
ATOM   2873 HG11 VAL A 192     -16.084  15.236  -0.960  1.00 90.04           H  
ATOM   2874 HG12 VAL A 192     -14.318  15.323  -1.160  1.00 90.04           H  
ATOM   2875 HG13 VAL A 192     -15.076  13.793  -0.707  1.00 90.04           H  
ATOM   2876  CG2 VAL A 192     -14.878  16.777   0.988  1.00 90.04           C  
ATOM   2877 HG21 VAL A 192     -14.669  17.084   2.012  1.00 90.04           H  
ATOM   2878 HG22 VAL A 192     -15.814  17.233   0.665  1.00 90.04           H  
ATOM   2879 HG23 VAL A 192     -14.064  17.136   0.358  1.00 90.04           H  
ATOM   2880  N   LEU A 193     -15.502  12.418   2.307  1.00 91.66           N  
ATOM   2881  H   LEU A 193     -14.861  12.847   2.960  1.00 91.66           H  
ATOM   2882  CA  LEU A 193     -15.456  10.967   2.131  1.00 91.66           C  
ATOM   2883  HA  LEU A 193     -15.636  10.727   1.083  1.00 91.66           H  
ATOM   2884  C   LEU A 193     -16.541  10.232   2.921  1.00 91.66           C  
ATOM   2885  CB  LEU A 193     -14.068  10.449   2.528  1.00 91.66           C  
ATOM   2886  HB2 LEU A 193     -13.869  10.738   3.559  1.00 91.66           H  
ATOM   2887  HB3 LEU A 193     -14.093   9.360   2.474  1.00 91.66           H  
ATOM   2888  O   LEU A 193     -17.086   9.250   2.424  1.00 91.66           O  
ATOM   2889  CG  LEU A 193     -12.913  10.919   1.633  1.00 91.66           C  
ATOM   2890  HG  LEU A 193     -12.893  12.007   1.570  1.00 91.66           H  
ATOM   2891  CD1 LEU A 193     -11.600  10.437   2.242  1.00 91.66           C  
ATOM   2892 HD11 LEU A 193     -10.771  10.798   1.634  1.00 91.66           H  
ATOM   2893 HD12 LEU A 193     -11.496  10.841   3.249  1.00 91.66           H  
ATOM   2894 HD13 LEU A 193     -11.582   9.348   2.289  1.00 91.66           H  
ATOM   2895  CD2 LEU A 193     -13.013  10.350   0.214  1.00 91.66           C  
ATOM   2896 HD21 LEU A 193     -12.133  10.641  -0.358  1.00 91.66           H  
ATOM   2897 HD22 LEU A 193     -13.896  10.752  -0.281  1.00 91.66           H  
ATOM   2898 HD23 LEU A 193     -13.080   9.262   0.249  1.00 91.66           H  
ATOM   2899  N   VAL A 194     -16.843  10.690   4.134  1.00 90.39           N  
ATOM   2900  H   VAL A 194     -16.332  11.489   4.483  1.00 90.39           H  
ATOM   2901  CA  VAL A 194     -17.823  10.071   5.037  1.00 90.39           C  
ATOM   2902  HA  VAL A 194     -17.933   9.020   4.770  1.00 90.39           H  
ATOM   2903  C   VAL A 194     -19.207  10.704   4.878  1.00 90.39           C  
ATOM   2904  CB  VAL A 194     -17.314  10.123   6.492  1.00 90.39           C  
ATOM   2905  HB  VAL A 194     -17.197  11.159   6.808  1.00 90.39           H  
ATOM   2906  O   VAL A 194     -20.209  10.008   5.040  1.00 90.39           O  
ATOM   2907  CG1 VAL A 194     -18.282   9.434   7.452  1.00 90.39           C  
ATOM   2908 HG11 VAL A 194     -17.868   9.452   8.461  1.00 90.39           H  
ATOM   2909 HG12 VAL A 194     -19.238   9.955   7.480  1.00 90.39           H  
ATOM   2910 HG13 VAL A 194     -18.436   8.401   7.138  1.00 90.39           H  
ATOM   2911  CG2 VAL A 194     -15.962   9.397   6.606  1.00 90.39           C  
ATOM   2912 HG21 VAL A 194     -15.667   9.326   7.653  1.00 90.39           H  
ATOM   2913 HG22 VAL A 194     -16.041   8.390   6.197  1.00 90.39           H  
ATOM   2914 HG23 VAL A 194     -15.190   9.954   6.074  1.00 90.39           H  
ATOM   2915  N   GLY A 195     -19.275  11.980   4.483  1.00 86.77           N  
ATOM   2916  H   GLY A 195     -18.414  12.488   4.337  1.00 86.77           H  
ATOM   2917  CA  GLY A 195     -20.525  12.706   4.240  1.00 86.77           C  
ATOM   2918  HA2 GLY A 195     -20.364  13.407   3.422  1.00 86.77           H  
ATOM   2919  HA3 GLY A 195     -21.306  12.007   3.940  1.00 86.77           H  
ATOM   2920  C   GLY A 195     -21.049  13.507   5.435  1.00 86.77           C  
ATOM   2921  O   GLY A 195     -22.198  13.934   5.403  1.00 86.77           O  
ATOM   2922  N   GLU A 196     -20.245  13.711   6.483  1.00 89.47           N  
ATOM   2923  H   GLU A 196     -19.305  13.344   6.459  1.00 89.47           H  
ATOM   2924  CA  GLU A 196     -20.639  14.455   7.688  1.00 89.47           C  
ATOM   2925  HA  GLU A 196     -21.368  15.214   7.403  1.00 89.47           H  
ATOM   2926  C   GLU A 196     -19.454  15.181   8.341  1.00 89.47           C  
ATOM   2927  CB  GLU A 196     -21.328  13.509   8.683  1.00 89.47           C  
ATOM   2928  HB2 GLU A 196     -21.786  14.101   9.476  1.00 89.47           H  
ATOM   2929  HB3 GLU A 196     -22.122  12.984   8.152  1.00 89.47           H  
ATOM   2930  O   GLU A 196     -18.295  14.846   8.109  1.00 89.47           O  
ATOM   2931  CG  GLU A 196     -20.363  12.496   9.316  1.00 89.47           C  
ATOM   2932  HG2 GLU A 196     -19.767  12.026   8.534  1.00 89.47           H  
ATOM   2933  HG3 GLU A 196     -19.687  13.026   9.986  1.00 89.47           H  
ATOM   2934  CD  GLU A 196     -21.077  11.399  10.106  1.00 89.47           C  
ATOM   2935  OE1 GLU A 196     -20.363  10.640  10.799  1.00 89.47           O  
ATOM   2936  OE2 GLU A 196     -22.305  11.201   9.942  1.00 89.47           O  
ATOM   2937  N   HIS A 197     -19.729  16.181   9.176  1.00 90.45           N  
ATOM   2938  H   HIS A 197     -20.692  16.348   9.431  1.00 90.45           H  
ATOM   2939  CA  HIS A 197     -18.701  16.888   9.942  1.00 90.45           C  
ATOM   2940  HA  HIS A 197     -17.743  16.797   9.430  1.00 90.45           H  
ATOM   2941  C   HIS A 197     -18.542  16.270  11.335  1.00 90.45           C  
ATOM   2942  CB  HIS A 197     -19.052  18.379  10.012  1.00 90.45           C  
ATOM   2943  HB2 HIS A 197     -20.044  18.498  10.447  1.00 90.45           H  
ATOM   2944  HB3 HIS A 197     -18.339  18.880  10.668  1.00 90.45           H  
ATOM   2945  O   HIS A 197     -19.534  15.892  11.947  1.00 90.45           O  
ATOM   2946  CG  HIS A 197     -19.009  19.051   8.662  1.00 90.45           C  
ATOM   2947  CD2 HIS A 197     -20.076  19.380   7.867  1.00 90.45           C  
ATOM   2948  HD2 HIS A 197     -21.117  19.211   8.100  1.00 90.45           H  
ATOM   2949  ND1 HIS A 197     -17.871  19.438   7.994  1.00 90.45           N  
ATOM   2950  HD1 HIS A 197     -16.932  19.398   8.364  1.00 90.45           H  
ATOM   2951  CE1 HIS A 197     -18.242  19.991   6.828  1.00 90.45           C  
ATOM   2952  HE1 HIS A 197     -17.571  20.426   6.103  1.00 90.45           H  
ATOM   2953  NE2 HIS A 197     -19.574  19.969   6.700  1.00 90.45           N  
ATOM   2954  N   SER A 198     -17.308  16.208  11.844  1.00 92.90           N  
ATOM   2955  H   SER A 198     -16.529  16.551  11.299  1.00 92.90           H  
ATOM   2956  CA  SER A 198     -17.019  15.772  13.214  1.00 92.90           C  
ATOM   2957  HA  SER A 198     -17.946  15.737  13.787  1.00 92.90           H  
ATOM   2958  C   SER A 198     -16.079  16.759  13.899  1.00 92.90           C  
ATOM   2959  CB  SER A 198     -16.429  14.362  13.230  1.00 92.90           C  
ATOM   2960  HB2 SER A 198     -15.539  14.327  12.601  1.00 92.90           H  
ATOM   2961  HB3 SER A 198     -17.165  13.654  12.848  1.00 92.90           H  
ATOM   2962  O   SER A 198     -14.937  16.948  13.470  1.00 92.90           O  
ATOM   2963  OG  SER A 198     -16.084  14.016  14.556  1.00 92.90           O  
ATOM   2964  HG  SER A 198     -16.912  13.949  15.037  1.00 92.90           H  
ATOM   2965  N   GLU A 199     -16.565  17.381  14.973  1.00 92.45           N  
ATOM   2966  H   GLU A 199     -17.485  17.130  15.306  1.00 92.45           H  
ATOM   2967  CA  GLU A 199     -15.764  18.261  15.823  1.00 92.45           C  
ATOM   2968  HA  GLU A 199     -15.223  18.975  15.201  1.00 92.45           H  
ATOM   2969  C   GLU A 199     -14.729  17.446  16.609  1.00 92.45           C  
ATOM   2970  CB  GLU A 199     -16.705  19.040  16.752  1.00 92.45           C  
ATOM   2971  HB2 GLU A 199     -17.210  18.341  17.419  1.00 92.45           H  
ATOM   2972  HB3 GLU A 199     -17.452  19.550  16.145  1.00 92.45           H  
ATOM   2973  O   GLU A 199     -13.568  17.850  16.718  1.00 92.45           O  
ATOM   2974  CG  GLU A 199     -15.940  20.082  17.578  1.00 92.45           C  
ATOM   2975  HG2 GLU A 199     -15.200  19.562  18.186  1.00 92.45           H  
ATOM   2976  HG3 GLU A 199     -15.415  20.752  16.897  1.00 92.45           H  
ATOM   2977  CD  GLU A 199     -16.829  20.902  18.520  1.00 92.45           C  
ATOM   2978  OE1 GLU A 199     -16.250  21.787  19.187  1.00 92.45           O  
ATOM   2979  OE2 GLU A 199     -18.040  20.602  18.621  1.00 92.45           O  
ATOM   2980  N   PHE A 200     -15.112  16.249  17.072  1.00 94.02           N  
ATOM   2981  H   PHE A 200     -16.083  15.985  16.985  1.00 94.02           H  
ATOM   2982  CA  PHE A 200     -14.195  15.312  17.714  1.00 94.02           C  
ATOM   2983  HA  PHE A 200     -13.827  15.765  18.635  1.00 94.02           H  
ATOM   2984  C   PHE A 200     -12.968  15.012  16.841  1.00 94.02           C  
ATOM   2985  CB  PHE A 200     -14.948  14.024  18.070  1.00 94.02           C  
ATOM   2986  HB2 PHE A 200     -15.404  13.608  17.172  1.00 94.02           H  
ATOM   2987  HB3 PHE A 200     -15.753  14.269  18.763  1.00 94.02           H  
ATOM   2988  O   PHE A 200     -11.838  15.139  17.312  1.00 94.02           O  
ATOM   2989  CG  PHE A 200     -14.056  12.976  18.704  1.00 94.02           C  
ATOM   2990  CD1 PHE A 200     -13.490  11.955  17.917  1.00 94.02           C  
ATOM   2991  HD1 PHE A 200     -13.720  11.891  16.864  1.00 94.02           H  
ATOM   2992  CD2 PHE A 200     -13.748  13.055  20.074  1.00 94.02           C  
ATOM   2993  HD2 PHE A 200     -14.164  13.851  20.674  1.00 94.02           H  
ATOM   2994  CE1 PHE A 200     -12.615  11.022  18.500  1.00 94.02           C  
ATOM   2995  HE1 PHE A 200     -12.183  10.236  17.900  1.00 94.02           H  
ATOM   2996  CE2 PHE A 200     -12.879  12.116  20.658  1.00 94.02           C  
ATOM   2997  HE2 PHE A 200     -12.637  12.183  21.708  1.00 94.02           H  
ATOM   2998  CZ  PHE A 200     -12.311  11.101  19.869  1.00 94.02           C  
ATOM   2999  HZ  PHE A 200     -11.640  10.380  20.312  1.00 94.02           H  
ATOM   3000  N   LEU A 201     -13.158  14.669  15.559  1.00 94.55           N  
ATOM   3001  H   LEU A 201     -14.106  14.586  15.220  1.00 94.55           H  
ATOM   3002  CA  LEU A 201     -12.039  14.391  14.650  1.00 94.55           C  
ATOM   3003  HA  LEU A 201     -11.433  13.598  15.088  1.00 94.55           H  
ATOM   3004  C   LEU A 201     -11.141  15.612  14.438  1.00 94.55           C  
ATOM   3005  CB  LEU A 201     -12.580  13.934  13.289  1.00 94.55           C  
ATOM   3006  HB2 LEU A 201     -13.189  13.039  13.419  1.00 94.55           H  
ATOM   3007  HB3 LEU A 201     -13.224  14.718  12.891  1.00 94.55           H  
ATOM   3008  O   LEU A 201      -9.914  15.482  14.382  1.00 94.55           O  
ATOM   3009  CG  LEU A 201     -11.472  13.643  12.260  1.00 94.55           C  
ATOM   3010  HG  LEU A 201     -10.866  14.532  12.082  1.00 94.55           H  
ATOM   3011  CD1 LEU A 201     -10.564  12.487  12.670  1.00 94.55           C  
ATOM   3012 HD11 LEU A 201     -11.188  11.616  12.870  1.00 94.55           H  
ATOM   3013 HD12 LEU A 201     -10.004  12.751  13.567  1.00 94.55           H  
ATOM   3014 HD13 LEU A 201      -9.861  12.258  11.870  1.00 94.55           H  
ATOM   3015  CD2 LEU A 201     -12.108  13.262  10.941  1.00 94.55           C  
ATOM   3016 HD21 LEU A 201     -12.733  14.087  10.600  1.00 94.55           H  
ATOM   3017 HD22 LEU A 201     -11.332  13.061  10.201  1.00 94.55           H  
ATOM   3018 HD23 LEU A 201     -12.724  12.373  11.078  1.00 94.55           H  
ATOM   3019  N   PHE A 202     -11.746  16.789  14.275  1.00 91.78           N  
ATOM   3020  H   PHE A 202     -12.752  16.838  14.348  1.00 91.78           H  
ATOM   3021  CA  PHE A 202     -11.000  18.018  14.028  1.00 91.78           C  
ATOM   3022  HA  PHE A 202     -10.378  17.874  13.144  1.00 91.78           H  
ATOM   3023  C   PHE A 202     -10.064  18.336  15.201  1.00 91.78           C  
ATOM   3024  CB  PHE A 202     -11.981  19.157  13.739  1.00 91.78           C  
ATOM   3025  HB2 PHE A 202     -12.564  19.373  14.635  1.00 91.78           H  
ATOM   3026  HB3 PHE A 202     -12.677  18.841  12.962  1.00 91.78           H  
ATOM   3027  O   PHE A 202      -8.885  18.630  14.987  1.00 91.78           O  
ATOM   3028  CG  PHE A 202     -11.283  20.417  13.275  1.00 91.78           C  
ATOM   3029  CD1 PHE A 202     -11.027  21.460  14.183  1.00 91.78           C  
ATOM   3030  HD1 PHE A 202     -11.343  21.379  15.213  1.00 91.78           H  
ATOM   3031  CD2 PHE A 202     -10.853  20.530  11.938  1.00 91.78           C  
ATOM   3032  HD2 PHE A 202     -11.049  19.731  11.239  1.00 91.78           H  
ATOM   3033  CE1 PHE A 202     -10.350  22.614  13.755  1.00 91.78           C  
ATOM   3034  HE1 PHE A 202     -10.156  23.413  14.456  1.00 91.78           H  
ATOM   3035  CE2 PHE A 202     -10.174  21.686  11.511  1.00 91.78           C  
ATOM   3036  HE2 PHE A 202      -9.845  21.780  10.487  1.00 91.78           H  
ATOM   3037  CZ  PHE A 202      -9.924  22.729  12.421  1.00 91.78           C  
ATOM   3038  HZ  PHE A 202      -9.404  23.619  12.100  1.00 91.78           H  
ATOM   3039  N   ASN A 203     -10.551  18.140  16.428  1.00 92.34           N  
ATOM   3040  H   ASN A 203     -11.530  17.906  16.511  1.00 92.34           H  
ATOM   3041  CA  ASN A 203      -9.813  18.397  17.663  1.00 92.34           C  
ATOM   3042  HA  ASN A 203      -9.139  19.238  17.500  1.00 92.34           H  
ATOM   3043  C   ASN A 203      -8.923  17.227  18.122  1.00 92.34           C  
ATOM   3044  CB  ASN A 203     -10.836  18.815  18.731  1.00 92.34           C  
ATOM   3045  HB2 ASN A 203     -10.336  18.920  19.694  1.00 92.34           H  
ATOM   3046  HB3 ASN A 203     -11.606  18.050  18.821  1.00 92.34           H  
ATOM   3047  O   ASN A 203      -8.067  17.413  18.985  1.00 92.34           O  
ATOM   3048  CG  ASN A 203     -11.480  20.155  18.405  1.00 92.34           C  
ATOM   3049  ND2 ASN A 203     -12.709  20.369  18.809  1.00 92.34           N  
ATOM   3050 HD21 ASN A 203     -13.262  19.640  19.237  1.00 92.34           H  
ATOM   3051 HD22 ASN A 203     -13.128  21.260  18.586  1.00 92.34           H  
ATOM   3052  OD1 ASN A 203     -10.881  21.021  17.792  1.00 92.34           O  
ATOM   3053  N   TYR A 204      -9.072  16.030  17.548  1.00 93.97           N  
ATOM   3054  H   TYR A 204      -9.857  15.888  16.929  1.00 93.97           H  
ATOM   3055  CA  TYR A 204      -8.259  14.872  17.922  1.00 93.97           C  
ATOM   3056  HA  TYR A 204      -8.358  14.730  18.998  1.00 93.97           H  
ATOM   3057  C   TYR A 204      -6.773  15.092  17.605  1.00 93.97           C  
ATOM   3058  CB  TYR A 204      -8.785  13.608  17.235  1.00 93.97           C  
ATOM   3059  HB2 TYR A 204      -9.832  13.464  17.501  1.00 93.97           H  
ATOM   3060  HB3 TYR A 204      -8.730  13.732  16.154  1.00 93.97           H  
ATOM   3061  O   TYR A 204      -6.407  15.402  16.466  1.00 93.97           O  
ATOM   3062  CG  TYR A 204      -8.016  12.369  17.644  1.00 93.97           C  
ATOM   3063  CD1 TYR A 204      -7.004  11.857  16.810  1.00 93.97           C  
ATOM   3064  HD1 TYR A 204      -6.784  12.340  15.869  1.00 93.97           H  
ATOM   3065  CD2 TYR A 204      -8.284  11.757  18.883  1.00 93.97           C  
ATOM   3066  HD2 TYR A 204      -9.059  12.153  19.523  1.00 93.97           H  
ATOM   3067  CE1 TYR A 204      -6.274  10.722  17.203  1.00 93.97           C  
ATOM   3068  HE1 TYR A 204      -5.499  10.316  16.569  1.00 93.97           H  
ATOM   3069  CE2 TYR A 204      -7.543  10.630  19.288  1.00 93.97           C  
ATOM   3070  HE2 TYR A 204      -7.742  10.161  20.241  1.00 93.97           H  
ATOM   3071  OH  TYR A 204      -5.857   8.987  18.794  1.00 93.97           O  
ATOM   3072  HH  TYR A 204      -6.070   8.684  19.679  1.00 93.97           H  
ATOM   3073  CZ  TYR A 204      -6.544  10.103  18.441  1.00 93.97           C  
ATOM   3074  N   SER A 205      -5.899  14.905  18.594  1.00 90.20           N  
ATOM   3075  H   SER A 205      -6.243  14.605  19.495  1.00 90.20           H  
ATOM   3076  CA  SER A 205      -4.452  15.033  18.418  1.00 90.20           C  
ATOM   3077  HA  SER A 205      -4.250  15.636  17.533  1.00 90.20           H  
ATOM   3078  C   SER A 205      -3.810  13.663  18.225  1.00 90.20           C  
ATOM   3079  CB  SER A 205      -3.817  15.769  19.595  1.00 90.20           C  
ATOM   3080  HB2 SER A 205      -3.830  15.136  20.481  1.00 90.20           H  
ATOM   3081  HB3 SER A 205      -4.369  16.687  19.795  1.00 90.20           H  
ATOM   3082  O   SER A 205      -3.942  12.780  19.068  1.00 90.20           O  
ATOM   3083  OG  SER A 205      -2.487  16.091  19.244  1.00 90.20           O  
ATOM   3084  HG  SER A 205      -2.030  16.414  20.024  1.00 90.20           H  
ATOM   3085  N   TYR A 206      -3.097  13.496  17.113  1.00 92.85           N  
ATOM   3086  H   TYR A 206      -2.934  14.308  16.534  1.00 92.85           H  
ATOM   3087  CA  TYR A 206      -2.250  12.330  16.889  1.00 92.85           C  
ATOM   3088  HA  TYR A 206      -2.705  11.447  17.338  1.00 92.85           H  
ATOM   3089  C   TYR A 206      -0.904  12.596  17.555  1.00 92.85           C  
ATOM   3090  CB  TYR A 206      -2.064  12.080  15.386  1.00 92.85           C  
ATOM   3091  HB2 TYR A 206      -1.328  11.286  15.260  1.00 92.85           H  
ATOM   3092  HB3 TYR A 206      -1.649  12.975  14.923  1.00 92.85           H  
ATOM   3093  O   TYR A 206      -0.246  13.579  17.220  1.00 92.85           O  
ATOM   3094  CG  TYR A 206      -3.327  11.693  14.643  1.00 92.85           C  
ATOM   3095  CD1 TYR A 206      -3.572  10.344  14.329  1.00 92.85           C  
ATOM   3096  HD1 TYR A 206      -2.866   9.587  14.637  1.00 92.85           H  
ATOM   3097  CD2 TYR A 206      -4.253  12.680  14.255  1.00 92.85           C  
ATOM   3098  HD2 TYR A 206      -4.079  13.711  14.527  1.00 92.85           H  
ATOM   3099  CE1 TYR A 206      -4.725   9.983  13.606  1.00 92.85           C  
ATOM   3100  HE1 TYR A 206      -4.921   8.951  13.355  1.00 92.85           H  
ATOM   3101  CE2 TYR A 206      -5.410  12.327  13.536  1.00 92.85           C  
ATOM   3102  HE2 TYR A 206      -6.126  13.084  13.251  1.00 92.85           H  
ATOM   3103  OH  TYR A 206      -6.759  10.632  12.514  1.00 92.85           O  
ATOM   3104  HH  TYR A 206      -7.358  11.374  12.401  1.00 92.85           H  
ATOM   3105  CZ  TYR A 206      -5.644  10.975  13.208  1.00 92.85           C  
ATOM   3106  N   SER A 207      -0.468  11.727  18.463  1.00 91.65           N  
ATOM   3107  H   SER A 207      -1.056  10.969  18.777  1.00 91.65           H  
ATOM   3108  CA  SER A 207       0.875  11.833  19.027  1.00 91.65           C  
ATOM   3109  HA  SER A 207       1.182  12.878  18.985  1.00 91.65           H  
ATOM   3110  C   SER A 207       1.892  11.038  18.215  1.00 91.65           C  
ATOM   3111  CB  SER A 207       0.893  11.474  20.508  1.00 91.65           C  
ATOM   3112  HB2 SER A 207       1.893  11.624  20.913  1.00 91.65           H  
ATOM   3113  HB3 SER A 207       0.210  12.145  21.028  1.00 91.65           H  
ATOM   3114  O   SER A 207       1.627   9.943  17.710  1.00 91.65           O  
ATOM   3115  OG  SER A 207       0.494  10.147  20.735  1.00 91.65           O  
ATOM   3116  HG  SER A 207       0.021  10.209  21.568  1.00 91.65           H  
ATOM   3117  N   GLU A 208       3.097  11.593  18.103  1.00 91.07           N  
ATOM   3118  H   GLU A 208       3.245  12.519  18.479  1.00 91.07           H  
ATOM   3119  CA  GLU A 208       4.213  10.938  17.420  1.00 91.07           C  
ATOM   3120  HA  GLU A 208       3.911  10.695  16.401  1.00 91.07           H  
ATOM   3121  C   GLU A 208       4.610   9.630  18.123  1.00 91.07           C  
ATOM   3122  CB  GLU A 208       5.386  11.923  17.365  1.00 91.07           C  
ATOM   3123  HB2 GLU A 208       5.739  12.097  18.382  1.00 91.07           H  
ATOM   3124  HB3 GLU A 208       5.035  12.869  16.952  1.00 91.07           H  
ATOM   3125  O   GLU A 208       4.889   8.638  17.452  1.00 91.07           O  
ATOM   3126  CG  GLU A 208       6.539  11.411  16.493  1.00 91.07           C  
ATOM   3127  HG2 GLU A 208       6.879  10.447  16.870  1.00 91.07           H  
ATOM   3128  HG3 GLU A 208       6.173  11.267  15.476  1.00 91.07           H  
ATOM   3129  CD  GLU A 208       7.736  12.370  16.484  1.00 91.07           C  
ATOM   3130  OE1 GLU A 208       8.558  12.267  15.549  1.00 91.07           O  
ATOM   3131  OE2 GLU A 208       7.930  13.102  17.472  1.00 91.07           O  
ATOM   3132  N   GLY A 209       4.567   9.601  19.462  1.00 91.08           N  
ATOM   3133  H   GLY A 209       4.317  10.451  19.947  1.00 91.08           H  
ATOM   3134  CA  GLY A 209       4.826   8.400  20.265  1.00 91.08           C  
ATOM   3135  HA2 GLY A 209       5.843   8.050  20.085  1.00 91.08           H  
ATOM   3136  HA3 GLY A 209       4.732   8.642  21.324  1.00 91.08           H  
ATOM   3137  C   GLY A 209       3.856   7.261  19.947  1.00 91.08           C  
ATOM   3138  O   GLY A 209       4.295   6.145  19.670  1.00 91.08           O  
ATOM   3139  N   MET A 210       2.549   7.551  19.871  1.00 94.03           N  
ATOM   3140  H   MET A 210       2.236   8.489  20.072  1.00 94.03           H  
ATOM   3141  CA  MET A 210       1.541   6.564  19.462  1.00 94.03           C  
ATOM   3142  HA  MET A 210       1.585   5.706  20.133  1.00 94.03           H  
ATOM   3143  C   MET A 210       1.821   6.060  18.044  1.00 94.03           C  
ATOM   3144  CB  MET A 210       0.138   7.186  19.556  1.00 94.03           C  
ATOM   3145  HB2 MET A 210      -0.075   7.428  20.598  1.00 94.03           H  
ATOM   3146  HB3 MET A 210       0.123   8.107  18.973  1.00 94.03           H  
ATOM   3147  O   MET A 210       1.836   4.853  17.804  1.00 94.03           O  
ATOM   3148  CG  MET A 210      -0.967   6.257  19.035  1.00 94.03           C  
ATOM   3149  HG2 MET A 210      -0.960   5.343  19.629  1.00 94.03           H  
ATOM   3150  HG3 MET A 210      -0.751   5.983  18.002  1.00 94.03           H  
ATOM   3151  SD  MET A 210      -2.643   6.951  19.067  1.00 94.03           S  
ATOM   3152  CE  MET A 210      -2.469   8.298  17.868  1.00 94.03           C  
ATOM   3153  HE1 MET A 210      -3.451   8.714  17.647  1.00 94.03           H  
ATOM   3154  HE2 MET A 210      -1.838   9.081  18.290  1.00 94.03           H  
ATOM   3155  HE3 MET A 210      -2.016   7.918  16.952  1.00 94.03           H  
ATOM   3156  N   CYS A 211       2.089   6.973  17.106  1.00 95.96           N  
ATOM   3157  H   CYS A 211       2.069   7.950  17.360  1.00 95.96           H  
ATOM   3158  CA  CYS A 211       2.349   6.604  15.717  1.00 95.96           C  
ATOM   3159  HA  CYS A 211       1.499   6.019  15.363  1.00 95.96           H  
ATOM   3160  C   CYS A 211       3.598   5.715  15.575  1.00 95.96           C  
ATOM   3161  CB  CYS A 211       2.466   7.868  14.857  1.00 95.96           C  
ATOM   3162  HB2 CYS A 211       2.732   7.580  13.840  1.00 95.96           H  
ATOM   3163  HB3 CYS A 211       3.243   8.520  15.255  1.00 95.96           H  
ATOM   3164  O   CYS A 211       3.578   4.740  14.824  1.00 95.96           O  
ATOM   3165  SG  CYS A 211       0.884   8.759  14.814  1.00 95.96           S  
ATOM   3166  HG  CYS A 211       0.961   9.268  16.047  1.00 95.96           H  
ATOM   3167  N   ARG A 212       4.672   6.012  16.318  1.00 94.65           N  
ATOM   3168  H   ARG A 212       4.630   6.830  16.910  1.00 94.65           H  
ATOM   3169  CA  ARG A 212       5.885   5.182  16.356  1.00 94.65           C  
ATOM   3170  HA  ARG A 212       6.228   4.985  15.340  1.00 94.65           H  
ATOM   3171  C   ARG A 212       5.614   3.808  16.956  1.00 94.65           C  
ATOM   3172  CB  ARG A 212       7.004   5.891  17.130  1.00 94.65           C  
ATOM   3173  HB2 ARG A 212       7.765   5.156  17.390  1.00 94.65           H  
ATOM   3174  HB3 ARG A 212       6.608   6.316  18.052  1.00 94.65           H  
ATOM   3175  O   ARG A 212       5.935   2.813  16.319  1.00 94.65           O  
ATOM   3176  CG  ARG A 212       7.666   6.986  16.287  1.00 94.65           C  
ATOM   3177  HG2 ARG A 212       8.053   6.543  15.370  1.00 94.65           H  
ATOM   3178  HG3 ARG A 212       6.938   7.756  16.031  1.00 94.65           H  
ATOM   3179  CD  ARG A 212       8.822   7.619  17.065  1.00 94.65           C  
ATOM   3180  HD2 ARG A 212       9.496   6.832  17.404  1.00 94.65           H  
ATOM   3181  HD3 ARG A 212       8.409   8.127  17.936  1.00 94.65           H  
ATOM   3182  NE  ARG A 212       9.574   8.556  16.212  1.00 94.65           N  
ATOM   3183  HE  ARG A 212       9.678   8.319  15.236  1.00 94.65           H  
ATOM   3184  NH1 ARG A 212       9.929  10.263  17.723  1.00 94.65           N  
ATOM   3185 HH11 ARG A 212       9.438   9.749  18.440  1.00 94.65           H  
ATOM   3186 HH12 ARG A 212      10.033  11.265  17.793  1.00 94.65           H  
ATOM   3187  NH2 ARG A 212      10.503  10.489  15.579  1.00 94.65           N  
ATOM   3188 HH21 ARG A 212      10.140  11.432  15.598  1.00 94.65           H  
ATOM   3189 HH22 ARG A 212      10.496  10.101  14.647  1.00 94.65           H  
ATOM   3190  CZ  ARG A 212      10.012   9.755  16.524  1.00 94.65           C  
ATOM   3191  N   ASN A 213       4.954   3.738  18.111  1.00 94.25           N  
ATOM   3192  H   ASN A 213       4.715   4.596  18.588  1.00 94.25           H  
ATOM   3193  CA  ASN A 213       4.670   2.461  18.768  1.00 94.25           C  
ATOM   3194  HA  ASN A 213       5.611   1.930  18.908  1.00 94.25           H  
ATOM   3195  C   ASN A 213       3.775   1.549  17.914  1.00 94.25           C  
ATOM   3196  CB  ASN A 213       4.044   2.724  20.147  1.00 94.25           C  
ATOM   3197  HB2 ASN A 213       3.213   3.423  20.048  1.00 94.25           H  
ATOM   3198  HB3 ASN A 213       3.658   1.788  20.549  1.00 94.25           H  
ATOM   3199  O   ASN A 213       3.997   0.337  17.902  1.00 94.25           O  
ATOM   3200  CG  ASN A 213       5.035   3.254  21.169  1.00 94.25           C  
ATOM   3201  ND2 ASN A 213       4.558   3.971  22.153  1.00 94.25           N  
ATOM   3202 HD21 ASN A 213       3.575   4.205  22.155  1.00 94.25           H  
ATOM   3203 HD22 ASN A 213       5.212   4.506  22.705  1.00 94.25           H  
ATOM   3204  OD1 ASN A 213       6.230   3.014  21.122  1.00 94.25           O  
ATOM   3205  N   ILE A 214       2.810   2.112  17.173  1.00 96.35           N  
ATOM   3206  H   ILE A 214       2.646   3.103  17.282  1.00 96.35           H  
ATOM   3207  CA  ILE A 214       1.991   1.369  16.200  1.00 96.35           C  
ATOM   3208  HA  ILE A 214       1.583   0.482  16.685  1.00 96.35           H  
ATOM   3209  C   ILE A 214       2.851   0.860  15.038  1.00 96.35           C  
ATOM   3210  CB  ILE A 214       0.801   2.230  15.709  1.00 96.35           C  
ATOM   3211  HB  ILE A 214       1.191   3.201  15.406  1.00 96.35           H  
ATOM   3212  O   ILE A 214       2.759  -0.318  14.690  1.00 96.35           O  
ATOM   3213  CG1 ILE A 214      -0.225   2.450  16.843  1.00 96.35           C  
ATOM   3214 HG12 ILE A 214       0.290   2.815  17.732  1.00 96.35           H  
ATOM   3215 HG13 ILE A 214      -0.696   1.501  17.098  1.00 96.35           H  
ATOM   3216  CG2 ILE A 214       0.100   1.584  14.496  1.00 96.35           C  
ATOM   3217 HG21 ILE A 214       0.793   1.484  13.660  1.00 96.35           H  
ATOM   3218 HG22 ILE A 214      -0.269   0.593  14.762  1.00 96.35           H  
ATOM   3219 HG23 ILE A 214      -0.731   2.199  14.151  1.00 96.35           H  
ATOM   3220  CD1 ILE A 214      -1.324   3.465  16.508  1.00 96.35           C  
ATOM   3221 HD11 ILE A 214      -1.892   3.687  17.411  1.00 96.35           H  
ATOM   3222 HD12 ILE A 214      -2.009   3.053  15.767  1.00 96.35           H  
ATOM   3223 HD13 ILE A 214      -0.876   4.385  16.134  1.00 96.35           H  
ATOM   3224  N   ALA A 215       3.698   1.711  14.448  1.00 95.18           N  
ATOM   3225  H   ALA A 215       3.757   2.662  14.785  1.00 95.18           H  
ATOM   3226  CA  ALA A 215       4.594   1.304  13.364  1.00 95.18           C  
ATOM   3227  HA  ALA A 215       3.995   0.913  12.542  1.00 95.18           H  
ATOM   3228  C   ALA A 215       5.551   0.182  13.809  1.00 95.18           C  
ATOM   3229  CB  ALA A 215       5.361   2.535  12.861  1.00 95.18           C  
ATOM   3230  HB1 ALA A 215       5.999   2.930  13.652  1.00 95.18           H  
ATOM   3231  HB2 ALA A 215       4.661   3.308  12.544  1.00 95.18           H  
ATOM   3232  HB3 ALA A 215       5.981   2.250  12.011  1.00 95.18           H  
ATOM   3233  O   ALA A 215       5.703  -0.823  13.114  1.00 95.18           O  
ATOM   3234  N   ASP A 216       6.142   0.312  14.997  1.00 92.92           N  
ATOM   3235  H   ASP A 216       6.029   1.184  15.495  1.00 92.92           H  
ATOM   3236  CA  ASP A 216       7.038  -0.689  15.574  1.00 92.92           C  
ATOM   3237  HA  ASP A 216       7.821  -0.921  14.853  1.00 92.92           H  
ATOM   3238  C   ASP A 216       6.309  -1.998  15.881  1.00 92.92           C  
ATOM   3239  CB  ASP A 216       7.703  -0.133  16.843  1.00 92.92           C  
ATOM   3240  HB2 ASP A 216       6.935   0.236  17.524  1.00 92.92           H  
ATOM   3241  HB3 ASP A 216       8.233  -0.947  17.338  1.00 92.92           H  
ATOM   3242  O   ASP A 216       6.850  -3.073  15.628  1.00 92.92           O  
ATOM   3243  CG  ASP A 216       8.727   0.971  16.564  1.00 92.92           C  
ATOM   3244  OD1 ASP A 216       9.232   1.030  15.417  1.00 92.92           O  
ATOM   3245  OD2 ASP A 216       9.043   1.705  17.525  1.00 92.92           O  
ATOM   3246  N   MET A 217       5.065  -1.934  16.361  1.00 93.72           N  
ATOM   3247  H   MET A 217       4.667  -1.028  16.564  1.00 93.72           H  
ATOM   3248  CA  MET A 217       4.268  -3.132  16.622  1.00 93.72           C  
ATOM   3249  HA  MET A 217       4.866  -3.804  17.238  1.00 93.72           H  
ATOM   3250  C   MET A 217       3.941  -3.890  15.331  1.00 93.72           C  
ATOM   3251  CB  MET A 217       3.008  -2.750  17.405  1.00 93.72           C  
ATOM   3252  HB2 MET A 217       3.296  -2.180  18.288  1.00 93.72           H  
ATOM   3253  HB3 MET A 217       2.376  -2.112  16.787  1.00 93.72           H  
ATOM   3254  O   MET A 217       4.090  -5.110  15.292  1.00 93.72           O  
ATOM   3255  CG  MET A 217       2.223  -3.987  17.860  1.00 93.72           C  
ATOM   3256  HG2 MET A 217       1.302  -3.660  18.343  1.00 93.72           H  
ATOM   3257  HG3 MET A 217       1.950  -4.574  16.983  1.00 93.72           H  
ATOM   3258  SD  MET A 217       3.116  -5.078  18.999  1.00 93.72           S  
ATOM   3259  CE  MET A 217       3.053  -4.069  20.493  1.00 93.72           C  
ATOM   3260  HE1 MET A 217       2.012  -3.879  20.752  1.00 93.72           H  
ATOM   3261  HE2 MET A 217       3.536  -3.104  20.338  1.00 93.72           H  
ATOM   3262  HE3 MET A 217       3.546  -4.597  21.309  1.00 93.72           H  
ATOM   3263  N   PHE A 218       3.593  -3.193  14.244  1.00 95.20           N  
ATOM   3264  H   PHE A 218       3.477  -2.192  14.324  1.00 95.20           H  
ATOM   3265  CA  PHE A 218       3.426  -3.824  12.928  1.00 95.20           C  
ATOM   3266  HA  PHE A 218       2.726  -4.654  13.025  1.00 95.20           H  
ATOM   3267  C   PHE A 218       4.721  -4.419  12.361  1.00 95.20           C  
ATOM   3268  CB  PHE A 218       2.870  -2.811  11.919  1.00 95.20           C  
ATOM   3269  HB2 PHE A 218       3.362  -1.849  12.061  1.00 95.20           H  
ATOM   3270  HB3 PHE A 218       3.120  -3.152  10.914  1.00 95.20           H  
ATOM   3271  O   PHE A 218       4.654  -5.338  11.550  1.00 95.20           O  
ATOM   3272  CG  PHE A 218       1.368  -2.640  11.947  1.00 95.20           C  
ATOM   3273  CD1 PHE A 218       0.533  -3.747  11.692  1.00 95.20           C  
ATOM   3274  HD1 PHE A 218       0.959  -4.723  11.515  1.00 95.20           H  
ATOM   3275  CD2 PHE A 218       0.804  -1.371  12.168  1.00 95.20           C  
ATOM   3276  HD2 PHE A 218       1.443  -0.522  12.363  1.00 95.20           H  
ATOM   3277  CE1 PHE A 218      -0.862  -3.587  11.679  1.00 95.20           C  
ATOM   3278  HE1 PHE A 218      -1.504  -4.439  11.509  1.00 95.20           H  
ATOM   3279  CE2 PHE A 218      -0.592  -1.208  12.139  1.00 95.20           C  
ATOM   3280  HE2 PHE A 218      -1.027  -0.236  12.318  1.00 95.20           H  
ATOM   3281  CZ  PHE A 218      -1.422  -2.319  11.904  1.00 95.20           C  
ATOM   3282  HZ  PHE A 218      -2.497  -2.208  11.910  1.00 95.20           H  
ATOM   3283  N   ASN A 219       5.891  -3.902  12.748  1.00 91.28           N  
ATOM   3284  H   ASN A 219       5.883  -3.101  13.362  1.00 91.28           H  
ATOM   3285  CA  ASN A 219       7.182  -4.480  12.362  1.00 91.28           C  
ATOM   3286  HA  ASN A 219       7.129  -4.830  11.331  1.00 91.28           H  
ATOM   3287  C   ASN A 219       7.562  -5.709  13.203  1.00 91.28           C  
ATOM   3288  CB  ASN A 219       8.268  -3.396  12.455  1.00 91.28           C  
ATOM   3289  HB2 ASN A 219       9.246  -3.860  12.322  1.00 91.28           H  
ATOM   3290  HB3 ASN A 219       8.245  -2.942  13.445  1.00 91.28           H  
ATOM   3291  O   ASN A 219       8.394  -6.498  12.768  1.00 91.28           O  
ATOM   3292  CG  ASN A 219       8.139  -2.318  11.396  1.00 91.28           C  
ATOM   3293  ND2 ASN A 219       8.514  -1.102  11.721  1.00 91.28           N  
ATOM   3294 HD21 ASN A 219       8.260  -0.375  11.068  1.00 91.28           H  
ATOM   3295 HD22 ASN A 219       8.716  -0.883  12.686  1.00 91.28           H  
ATOM   3296  OD1 ASN A 219       7.748  -2.549  10.257  1.00 91.28           O  
ATOM   3297  N   GLN A 220       6.990  -5.857  14.401  1.00 90.26           N  
ATOM   3298  H   GLN A 220       6.371  -5.127  14.723  1.00 90.26           H  
ATOM   3299  CA  GLN A 220       7.231  -6.994  15.297  1.00 90.26           C  
ATOM   3300  HA  GLN A 220       8.205  -7.431  15.077  1.00 90.26           H  
ATOM   3301  C   GLN A 220       6.202  -8.120  15.126  1.00 90.26           C  
ATOM   3302  CB  GLN A 220       7.239  -6.496  16.752  1.00 90.26           C  
ATOM   3303  HB2 GLN A 220       6.331  -5.926  16.948  1.00 90.26           H  
ATOM   3304  HB3 GLN A 220       7.253  -7.356  17.422  1.00 90.26           H  
ATOM   3305  O   GLN A 220       6.511  -9.271  15.422  1.00 90.26           O  
ATOM   3306  CG  GLN A 220       8.472  -5.631  17.049  1.00 90.26           C  
ATOM   3307  HG2 GLN A 220       9.371  -6.237  16.935  1.00 90.26           H  
ATOM   3308  HG3 GLN A 220       8.534  -4.815  16.329  1.00 90.26           H  
ATOM   3309  CD  GLN A 220       8.462  -5.045  18.455  1.00 90.26           C  
ATOM   3310  NE2 GLN A 220       9.064  -3.891  18.647  1.00 90.26           N  
ATOM   3311 HE21 GLN A 220       9.041  -3.527  19.589  1.00 90.26           H  
ATOM   3312 HE22 GLN A 220       9.413  -3.366  17.857  1.00 90.26           H  
ATOM   3313  OE1 GLN A 220       7.958  -5.609  19.413  1.00 90.26           O  
ATOM   3314  N   CYS A 221       4.986  -7.796  14.675  1.00 91.67           N  
ATOM   3315  H   CYS A 221       4.794  -6.820  14.498  1.00 91.67           H  
ATOM   3316  CA  CYS A 221       3.864  -8.728  14.561  1.00 91.67           C  
ATOM   3317  HA  CYS A 221       4.159  -9.710  14.932  1.00 91.67           H  
ATOM   3318  C   CYS A 221       3.441  -8.914  13.097  1.00 91.67           C  
ATOM   3319  CB  CYS A 221       2.702  -8.238  15.438  1.00 91.67           C  
ATOM   3320  HB2 CYS A 221       1.864  -8.925  15.319  1.00 91.67           H  
ATOM   3321  HB3 CYS A 221       2.387  -7.249  15.106  1.00 91.67           H  
ATOM   3322  O   CYS A 221       2.506  -8.264  12.618  1.00 91.67           O  
ATOM   3323  SG  CYS A 221       3.187  -8.173  17.186  1.00 91.67           S  
ATOM   3324  HG  CYS A 221       4.004  -7.123  17.063  1.00 91.67           H  
ATOM   3325  N   ASP A 222       4.116  -9.827  12.395  1.00 90.42           N  
ATOM   3326  H   ASP A 222       4.928 -10.260  12.812  1.00 90.42           H  
ATOM   3327  CA  ASP A 222       3.804 -10.159  10.998  1.00 90.42           C  
ATOM   3328  HA  ASP A 222       3.873  -9.253  10.395  1.00 90.42           H  
ATOM   3329  C   ASP A 222       2.379 -10.710  10.822  1.00 90.42           C  
ATOM   3330  CB  ASP A 222       4.822 -11.181  10.461  1.00 90.42           C  
ATOM   3331  HB2 ASP A 222       4.909 -12.006  11.169  1.00 90.42           H  
ATOM   3332  HB3 ASP A 222       4.442 -11.589   9.524  1.00 90.42           H  
ATOM   3333  O   ASP A 222       1.751 -10.482   9.792  1.00 90.42           O  
ATOM   3334  CG  ASP A 222       6.209 -10.593  10.175  1.00 90.42           C  
ATOM   3335  OD1 ASP A 222       6.286  -9.393   9.821  1.00 90.42           O  
ATOM   3336  OD2 ASP A 222       7.187 -11.368  10.263  1.00 90.42           O  
ATOM   3337  N   ASP A 223       1.821 -11.369  11.837  1.00 93.01           N  
ATOM   3338  H   ASP A 223       2.330 -11.432  12.707  1.00 93.01           H  
ATOM   3339  CA  ASP A 223       0.464 -11.920  11.812  1.00 93.01           C  
ATOM   3340  HA  ASP A 223       0.351 -12.497  10.894  1.00 93.01           H  
ATOM   3341  C   ASP A 223      -0.623 -10.830  11.785  1.00 93.01           C  
ATOM   3342  CB  ASP A 223       0.298 -12.899  12.985  1.00 93.01           C  
ATOM   3343  HB2 ASP A 223       1.055 -13.677  12.890  1.00 93.01           H  
ATOM   3344  HB3 ASP A 223      -0.672 -13.385  12.886  1.00 93.01           H  
ATOM   3345  O   ASP A 223      -1.574 -10.911  11.003  1.00 93.01           O  
ATOM   3346  CG  ASP A 223       0.417 -12.290  14.390  1.00 93.01           C  
ATOM   3347  OD1 ASP A 223       1.040 -11.216  14.582  1.00 93.01           O  
ATOM   3348  OD2 ASP A 223      -0.063 -12.941  15.345  1.00 93.01           O  
ATOM   3349  N   LEU A 224      -0.459  -9.744  12.547  1.00 95.50           N  
ATOM   3350  H   LEU A 224       0.314  -9.750  13.198  1.00 95.50           H  
ATOM   3351  CA  LEU A 224      -1.340  -8.572  12.452  1.00 95.50           C  
ATOM   3352  HA  LEU A 224      -2.376  -8.907  12.498  1.00 95.50           H  
ATOM   3353  C   LEU A 224      -1.186  -7.854  11.106  1.00 95.50           C  
ATOM   3354  CB  LEU A 224      -1.074  -7.598  13.611  1.00 95.50           C  
ATOM   3355  HB2 LEU A 224      -1.622  -6.678  13.405  1.00 95.50           H  
ATOM   3356  HB3 LEU A 224      -0.012  -7.351  13.631  1.00 95.50           H  
ATOM   3357  O   LEU A 224      -2.169  -7.361  10.546  1.00 95.50           O  
ATOM   3358  CG  LEU A 224      -1.497  -8.103  15.002  1.00 95.50           C  
ATOM   3359  HG  LEU A 224      -0.875  -8.951  15.290  1.00 95.50           H  
ATOM   3360  CD1 LEU A 224      -1.287  -6.974  16.010  1.00 95.50           C  
ATOM   3361 HD11 LEU A 224      -0.226  -6.729  16.068  1.00 95.50           H  
ATOM   3362 HD12 LEU A 224      -1.855  -6.095  15.705  1.00 95.50           H  
ATOM   3363 HD13 LEU A 224      -1.639  -7.282  16.995  1.00 95.50           H  
ATOM   3364  CD2 LEU A 224      -2.968  -8.519  15.080  1.00 95.50           C  
ATOM   3365 HD21 LEU A 224      -3.222  -8.786  16.106  1.00 95.50           H  
ATOM   3366 HD22 LEU A 224      -3.611  -7.704  14.749  1.00 95.50           H  
ATOM   3367 HD23 LEU A 224      -3.141  -9.398  14.459  1.00 95.50           H  
ATOM   3368  N   LYS A 225       0.027  -7.829  10.545  1.00 95.17           N  
ATOM   3369  H   LYS A 225       0.788  -8.267  11.043  1.00 95.17           H  
ATOM   3370  CA  LYS A 225       0.267  -7.269   9.210  1.00 95.17           C  
ATOM   3371  HA  LYS A 225      -0.169  -6.271   9.178  1.00 95.17           H  
ATOM   3372  C   LYS A 225      -0.417  -8.093   8.118  1.00 95.17           C  
ATOM   3373  CB  LYS A 225       1.776  -7.166   8.985  1.00 95.17           C  
ATOM   3374  HB2 LYS A 225       2.230  -6.754   9.887  1.00 95.17           H  
ATOM   3375  HB3 LYS A 225       2.203  -8.152   8.806  1.00 95.17           H  
ATOM   3376  O   LYS A 225      -1.093  -7.513   7.264  1.00 95.17           O  
ATOM   3377  CG  LYS A 225       2.094  -6.248   7.802  1.00 95.17           C  
ATOM   3378  HG2 LYS A 225       1.718  -6.673   6.871  1.00 95.17           H  
ATOM   3379  HG3 LYS A 225       1.615  -5.284   7.977  1.00 95.17           H  
ATOM   3380  CD  LYS A 225       3.611  -6.064   7.716  1.00 95.17           C  
ATOM   3381  HD2 LYS A 225       4.016  -6.021   8.727  1.00 95.17           H  
ATOM   3382  HD3 LYS A 225       4.064  -6.913   7.206  1.00 95.17           H  
ATOM   3383  CE  LYS A 225       3.934  -4.754   6.999  1.00 95.17           C  
ATOM   3384  HE2 LYS A 225       3.938  -4.912   5.921  1.00 95.17           H  
ATOM   3385  HE3 LYS A 225       3.149  -4.036   7.236  1.00 95.17           H  
ATOM   3386  NZ  LYS A 225       5.222  -4.210   7.483  1.00 95.17           N  
ATOM   3387  HZ1 LYS A 225       5.243  -4.260   8.492  1.00 95.17           H  
ATOM   3388  HZ2 LYS A 225       5.287  -3.227   7.260  1.00 95.17           H  
ATOM   3389  HZ3 LYS A 225       6.013  -4.739   7.144  1.00 95.17           H  
ATOM   3390  N   ALA A 226      -0.313  -9.418   8.189  1.00 95.39           N  
ATOM   3391  H   ALA A 226       0.311  -9.815   8.877  1.00 95.39           H  
ATOM   3392  CA  ALA A 226      -1.015 -10.338   7.304  1.00 95.39           C  
ATOM   3393  HA  ALA A 226      -0.743 -10.104   6.274  1.00 95.39           H  
ATOM   3394  C   ALA A 226      -2.534 -10.172   7.434  1.00 95.39           C  
ATOM   3395  CB  ALA A 226      -0.562 -11.770   7.614  1.00 95.39           C  
ATOM   3396  HB1 ALA A 226      -1.066 -12.470   6.948  1.00 95.39           H  
ATOM   3397  HB2 ALA A 226       0.514 -11.858   7.465  1.00 95.39           H  
ATOM   3398  HB3 ALA A 226      -0.800 -12.033   8.644  1.00 95.39           H  
ATOM   3399  O   ALA A 226      -3.229 -10.014   6.432  1.00 95.39           O  
ATOM   3400  N   THR A 227      -3.043 -10.072   8.664  1.00 97.05           N  
ATOM   3401  H   THR A 227      -2.424 -10.258   9.440  1.00 97.05           H  
ATOM   3402  CA  THR A 227      -4.463  -9.804   8.935  1.00 97.05           C  
ATOM   3403  HA  THR A 227      -5.056 -10.622   8.526  1.00 97.05           H  
ATOM   3404  C   THR A 227      -4.925  -8.516   8.249  1.00 97.05           C  
ATOM   3405  CB  THR A 227      -4.725  -9.736  10.446  1.00 97.05           C  
ATOM   3406  HB  THR A 227      -4.204  -8.881  10.877  1.00 97.05           H  
ATOM   3407  O   THR A 227      -5.887  -8.530   7.483  1.00 97.05           O  
ATOM   3408  CG2 THR A 227      -6.213  -9.634  10.780  1.00 97.05           C  
ATOM   3409 HG21 THR A 227      -6.760 -10.451  10.310  1.00 97.05           H  
ATOM   3410 HG22 THR A 227      -6.617  -8.681  10.437  1.00 97.05           H  
ATOM   3411 HG23 THR A 227      -6.347  -9.704  11.859  1.00 97.05           H  
ATOM   3412  OG1 THR A 227      -4.247 -10.902  11.065  1.00 97.05           O  
ATOM   3413  HG1 THR A 227      -3.287 -10.890  11.065  1.00 97.05           H  
ATOM   3414  N   LEU A 228      -4.201  -7.403   8.424  1.00 97.55           N  
ATOM   3415  H   LEU A 228      -3.405  -7.437   9.043  1.00 97.55           H  
ATOM   3416  CA  LEU A 228      -4.522  -6.138   7.755  1.00 97.55           C  
ATOM   3417  HA  LEU A 228      -5.522  -5.834   8.066  1.00 97.55           H  
ATOM   3418  C   LEU A 228      -4.554  -6.275   6.228  1.00 97.55           C  
ATOM   3419  CB  LEU A 228      -3.505  -5.069   8.193  1.00 97.55           C  
ATOM   3420  HB2 LEU A 228      -2.501  -5.435   7.981  1.00 97.55           H  
ATOM   3421  HB3 LEU A 228      -3.579  -4.922   9.270  1.00 97.55           H  
ATOM   3422  O   LEU A 228      -5.494  -5.807   5.580  1.00 97.55           O  
ATOM   3423  CG  LEU A 228      -3.680  -3.711   7.485  1.00 97.55           C  
ATOM   3424  HG  LEU A 228      -3.566  -3.840   6.409  1.00 97.55           H  
ATOM   3425  CD1 LEU A 228      -5.043  -3.074   7.763  1.00 97.55           C  
ATOM   3426 HD11 LEU A 228      -5.098  -2.102   7.272  1.00 97.55           H  
ATOM   3427 HD12 LEU A 228      -5.840  -3.701   7.365  1.00 97.55           H  
ATOM   3428 HD13 LEU A 228      -5.182  -2.946   8.836  1.00 97.55           H  
ATOM   3429  CD2 LEU A 228      -2.585  -2.755   7.950  1.00 97.55           C  
ATOM   3430 HD21 LEU A 228      -2.659  -1.811   7.410  1.00 97.55           H  
ATOM   3431 HD22 LEU A 228      -2.677  -2.569   9.020  1.00 97.55           H  
ATOM   3432 HD23 LEU A 228      -1.610  -3.198   7.749  1.00 97.55           H  
ATOM   3433  N   CYS A 229      -3.536  -6.910   5.650  1.00 97.02           N  
ATOM   3434  H   CYS A 229      -2.809  -7.289   6.239  1.00 97.02           H  
ATOM   3435  CA  CYS A 229      -3.424  -7.079   4.204  1.00 97.02           C  
ATOM   3436  HA  CYS A 229      -3.517  -6.103   3.727  1.00 97.02           H  
ATOM   3437  C   CYS A 229      -4.549  -7.954   3.639  1.00 97.02           C  
ATOM   3438  CB  CYS A 229      -2.038  -7.644   3.882  1.00 97.02           C  
ATOM   3439  HB2 CYS A 229      -1.968  -7.871   2.818  1.00 97.02           H  
ATOM   3440  HB3 CYS A 229      -1.861  -8.556   4.450  1.00 97.02           H  
ATOM   3441  O   CYS A 229      -5.064  -7.658   2.561  1.00 97.02           O  
ATOM   3442  SG  CYS A 229      -0.803  -6.390   4.318  1.00 97.02           S  
ATOM   3443  HG  CYS A 229      -0.812  -6.651   5.628  1.00 97.02           H  
ATOM   3444  N   HIS A 230      -4.979  -8.975   4.384  1.00 97.11           N  
ATOM   3445  H   HIS A 230      -4.493  -9.182   5.244  1.00 97.11           H  
ATOM   3446  CA  HIS A 230      -6.100  -9.837   4.015  1.00 97.11           C  
ATOM   3447  HA  HIS A 230      -5.925 -10.266   3.029  1.00 97.11           H  
ATOM   3448  C   HIS A 230      -7.420  -9.074   3.958  1.00 97.11           C  
ATOM   3449  CB  HIS A 230      -6.203 -10.976   5.027  1.00 97.11           C  
ATOM   3450  HB2 HIS A 230      -5.243 -11.488   5.088  1.00 97.11           H  
ATOM   3451  HB3 HIS A 230      -6.451 -10.595   6.018  1.00 97.11           H  
ATOM   3452  O   HIS A 230      -8.124  -9.109   2.948  1.00 97.11           O  
ATOM   3453  CG  HIS A 230      -7.239 -11.973   4.613  1.00 97.11           C  
ATOM   3454  CD2 HIS A 230      -8.534 -12.044   5.039  1.00 97.11           C  
ATOM   3455  HD2 HIS A 230      -8.998 -11.408   5.779  1.00 97.11           H  
ATOM   3456  ND1 HIS A 230      -6.993 -13.000   3.715  1.00 97.11           N  
ATOM   3457  CE1 HIS A 230      -8.127 -13.691   3.637  1.00 97.11           C  
ATOM   3458  HE1 HIS A 230      -8.244 -14.575   3.028  1.00 97.11           H  
ATOM   3459  NE2 HIS A 230      -9.063 -13.167   4.442  1.00 97.11           N  
ATOM   3460  HE2 HIS A 230      -9.878 -13.679   4.750  1.00 97.11           H  
ATOM   3461  N   HIS A 231      -7.727  -8.323   5.015  1.00 97.27           N  
ATOM   3462  H   HIS A 231      -7.115  -8.344   5.818  1.00 97.27           H  
ATOM   3463  CA  HIS A 231      -8.929  -7.494   5.069  1.00 97.27           C  
ATOM   3464  HA  HIS A 231      -9.803  -8.117   4.882  1.00 97.27           H  
ATOM   3465  C   HIS A 231      -8.914  -6.406   3.983  1.00 97.27           C  
ATOM   3466  CB  HIS A 231      -9.059  -6.905   6.478  1.00 97.27           C  
ATOM   3467  HB2 HIS A 231      -8.088  -6.565   6.838  1.00 97.27           H  
ATOM   3468  HB3 HIS A 231      -9.722  -6.041   6.438  1.00 97.27           H  
ATOM   3469  O   HIS A 231      -9.938  -6.142   3.354  1.00 97.27           O  
ATOM   3470  CG  HIS A 231      -9.655  -7.887   7.455  1.00 97.27           C  
ATOM   3471  CD2 HIS A 231      -9.013  -8.796   8.254  1.00 97.27           C  
ATOM   3472  HD2 HIS A 231      -7.949  -8.966   8.321  1.00 97.27           H  
ATOM   3473  ND1 HIS A 231     -10.994  -8.025   7.711  1.00 97.27           N  
ATOM   3474  HD1 HIS A 231     -11.727  -7.455   7.314  1.00 97.27           H  
ATOM   3475  CE1 HIS A 231     -11.161  -8.978   8.638  1.00 97.27           C  
ATOM   3476  HE1 HIS A 231     -12.114  -9.295   9.035  1.00 97.27           H  
ATOM   3477  NE2 HIS A 231      -9.973  -9.479   9.004  1.00 97.27           N  
ATOM   3478  N   CYS A 232      -7.747  -5.821   3.682  1.00 97.28           N  
ATOM   3479  H   CYS A 232      -6.933  -6.064   4.229  1.00 97.28           H  
ATOM   3480  CA  CYS A 232      -7.602  -4.884   2.565  1.00 97.28           C  
ATOM   3481  HA  CYS A 232      -8.346  -4.094   2.667  1.00 97.28           H  
ATOM   3482  C   CYS A 232      -7.861  -5.552   1.207  1.00 97.28           C  
ATOM   3483  CB  CYS A 232      -6.205  -4.251   2.584  1.00 97.28           C  
ATOM   3484  HB2 CYS A 232      -5.444  -5.030   2.636  1.00 97.28           H  
ATOM   3485  HB3 CYS A 232      -6.065  -3.694   1.657  1.00 97.28           H  
ATOM   3486  O   CYS A 232      -8.534  -4.958   0.366  1.00 97.28           O  
ATOM   3487  SG  CYS A 232      -6.025  -3.109   3.980  1.00 97.28           S  
ATOM   3488  HG  CYS A 232      -6.129  -4.037   4.935  1.00 97.28           H  
ATOM   3489  N   ALA A 233      -7.372  -6.776   0.992  1.00 95.69           N  
ATOM   3490  H   ALA A 233      -6.802  -7.212   1.704  1.00 95.69           H  
ATOM   3491  CA  ALA A 233      -7.614  -7.522  -0.240  1.00 95.69           C  
ATOM   3492  HA  ALA A 233      -7.271  -6.927  -1.086  1.00 95.69           H  
ATOM   3493  C   ALA A 233      -9.107  -7.794  -0.461  1.00 95.69           C  
ATOM   3494  CB  ALA A 233      -6.812  -8.827  -0.201  1.00 95.69           C  
ATOM   3495  HB1 ALA A 233      -5.748  -8.611  -0.098  1.00 95.69           H  
ATOM   3496  HB2 ALA A 233      -7.129  -9.451   0.634  1.00 95.69           H  
ATOM   3497  HB3 ALA A 233      -6.990  -9.378  -1.125  1.00 95.69           H  
ATOM   3498  O   ALA A 233      -9.620  -7.541  -1.552  1.00 95.69           O  
ATOM   3499  N   ILE A 234      -9.812  -8.238   0.583  1.00 95.58           N  
ATOM   3500  H   ILE A 234      -9.321  -8.436   1.443  1.00 95.58           H  
ATOM   3501  CA  ILE A 234     -11.257  -8.483   0.520  1.00 95.58           C  
ATOM   3502  HA  ILE A 234     -11.460  -9.090  -0.363  1.00 95.58           H  
ATOM   3503  C   ILE A 234     -12.032  -7.190   0.304  1.00 95.58           C  
ATOM   3504  CB  ILE A 234     -11.737  -9.238   1.780  1.00 95.58           C  
ATOM   3505  HB  ILE A 234     -11.358  -8.719   2.661  1.00 95.58           H  
ATOM   3506  O   ILE A 234     -12.945  -7.163  -0.519  1.00 95.58           O  
ATOM   3507  CG1 ILE A 234     -11.172 -10.672   1.796  1.00 95.58           C  
ATOM   3508 HG12 ILE A 234     -10.093 -10.634   1.644  1.00 95.58           H  
ATOM   3509 HG13 ILE A 234     -11.341 -11.105   2.782  1.00 95.58           H  
ATOM   3510  CG2 ILE A 234     -13.274  -9.276   1.885  1.00 95.58           C  
ATOM   3511 HG21 ILE A 234     -13.658  -8.290   2.148  1.00 95.58           H  
ATOM   3512 HG22 ILE A 234     -13.575  -9.973   2.667  1.00 95.58           H  
ATOM   3513 HG23 ILE A 234     -13.721  -9.589   0.941  1.00 95.58           H  
ATOM   3514  CD1 ILE A 234     -11.804 -11.592   0.738  1.00 95.58           C  
ATOM   3515 HD11 ILE A 234     -11.864 -11.110  -0.237  1.00 95.58           H  
ATOM   3516 HD12 ILE A 234     -11.207 -12.497   0.621  1.00 95.58           H  
ATOM   3517 HD13 ILE A 234     -12.810 -11.878   1.048  1.00 95.58           H  
ATOM   3518  N   ALA A 235     -11.663  -6.106   0.982  1.00 95.79           N  
ATOM   3519  H   ALA A 235     -10.949  -6.188   1.691  1.00 95.79           H  
ATOM   3520  CA  ALA A 235     -12.329  -4.822   0.814  1.00 95.79           C  
ATOM   3521  HA  ALA A 235     -13.402  -4.970   0.938  1.00 95.79           H  
ATOM   3522  C   ALA A 235     -12.103  -4.220  -0.590  1.00 95.79           C  
ATOM   3523  CB  ALA A 235     -11.848  -3.908   1.939  1.00 95.79           C  
ATOM   3524  HB1 ALA A 235     -12.001  -4.409   2.895  1.00 95.79           H  
ATOM   3525  HB2 ALA A 235     -10.790  -3.677   1.818  1.00 95.79           H  
ATOM   3526  HB3 ALA A 235     -12.437  -2.991   1.942  1.00 95.79           H  
ATOM   3527  O   ALA A 235     -13.044  -3.691  -1.187  1.00 95.79           O  
ATOM   3528  N   ASP A 236     -10.891  -4.333  -1.155  1.00 94.85           N  
ATOM   3529  H   ASP A 236     -10.148  -4.763  -0.623  1.00 94.85           H  
ATOM   3530  CA  ASP A 236     -10.610  -3.930  -2.544  1.00 94.85           C  
ATOM   3531  HA  ASP A 236     -10.925  -2.894  -2.664  1.00 94.85           H  
ATOM   3532  C   ASP A 236     -11.450  -4.774  -3.513  1.00 94.85           C  
ATOM   3533  CB  ASP A 236      -9.094  -4.010  -2.865  1.00 94.85           C  
ATOM   3534  HB2 ASP A 236      -8.551  -3.518  -2.058  1.00 94.85           H  
ATOM   3535  HB3 ASP A 236      -8.788  -5.056  -2.879  1.00 94.85           H  
ATOM   3536  O   ASP A 236     -12.152  -4.226  -4.356  1.00 94.85           O  
ATOM   3537  CG  ASP A 236      -8.659  -3.341  -4.194  1.00 94.85           C  
ATOM   3538  OD1 ASP A 236      -9.441  -2.585  -4.818  1.00 94.85           O  
ATOM   3539  OD2 ASP A 236      -7.516  -3.539  -4.673  1.00 94.85           O  
ATOM   3540  N   GLU A 237     -11.462  -6.099  -3.361  1.00 92.67           N  
ATOM   3541  H   GLU A 237     -10.904  -6.510  -2.626  1.00 92.67           H  
ATOM   3542  CA  GLU A 237     -12.244  -6.998  -4.216  1.00 92.67           C  
ATOM   3543  HA  GLU A 237     -11.961  -6.826  -5.254  1.00 92.67           H  
ATOM   3544  C   GLU A 237     -13.757  -6.755  -4.115  1.00 92.67           C  
ATOM   3545  CB  GLU A 237     -11.883  -8.447  -3.868  1.00 92.67           C  
ATOM   3546  HB2 GLU A 237     -12.203  -8.676  -2.851  1.00 92.67           H  
ATOM   3547  HB3 GLU A 237     -10.799  -8.548  -3.921  1.00 92.67           H  
ATOM   3548  O   GLU A 237     -14.433  -6.662  -5.136  1.00 92.67           O  
ATOM   3549  CG  GLU A 237     -12.516  -9.448  -4.840  1.00 92.67           C  
ATOM   3550  HG2 GLU A 237     -13.600  -9.438  -4.719  1.00 92.67           H  
ATOM   3551  HG3 GLU A 237     -12.285  -9.145  -5.861  1.00 92.67           H  
ATOM   3552  CD  GLU A 237     -11.976 -10.859  -4.594  1.00 92.67           C  
ATOM   3553  OE1 GLU A 237     -12.757 -11.779  -4.273  1.00 92.67           O  
ATOM   3554  OE2 GLU A 237     -10.746 -11.076  -4.709  1.00 92.67           O  
ATOM   3555  N   THR A 238     -14.292  -6.574  -2.910  1.00 93.20           N  
ATOM   3556  H   THR A 238     -13.685  -6.664  -2.108  1.00 93.20           H  
ATOM   3557  CA  THR A 238     -15.737  -6.417  -2.680  1.00 93.20           C  
ATOM   3558  HA  THR A 238     -16.268  -7.196  -3.228  1.00 93.20           H  
ATOM   3559  C   THR A 238     -16.244  -5.069  -3.183  1.00 93.20           C  
ATOM   3560  CB  THR A 238     -16.067  -6.573  -1.185  1.00 93.20           C  
ATOM   3561  HB  THR A 238     -15.608  -5.760  -0.623  1.00 93.20           H  
ATOM   3562  O   THR A 238     -17.330  -4.975  -3.755  1.00 93.20           O  
ATOM   3563  CG2 THR A 238     -17.569  -6.594  -0.906  1.00 93.20           C  
ATOM   3564 HG21 THR A 238     -18.033  -7.419  -1.446  1.00 93.20           H  
ATOM   3565 HG22 THR A 238     -17.734  -6.731   0.162  1.00 93.20           H  
ATOM   3566 HG23 THR A 238     -18.032  -5.655  -1.209  1.00 93.20           H  
ATOM   3567  OG1 THR A 238     -15.569  -7.801  -0.712  1.00 93.20           O  
ATOM   3568  HG1 THR A 238     -14.626  -7.693  -0.569  1.00 93.20           H  
ATOM   3569  N   HIS A 239     -15.463  -4.003  -2.993  1.00 93.01           N  
ATOM   3570  H   HIS A 239     -14.592  -4.128  -2.497  1.00 93.01           H  
ATOM   3571  CA  HIS A 239     -15.946  -2.643  -3.217  1.00 93.01           C  
ATOM   3572  HA  HIS A 239     -17.021  -2.681  -3.396  1.00 93.01           H  
ATOM   3573  C   HIS A 239     -15.379  -1.955  -4.462  1.00 93.01           C  
ATOM   3574  CB  HIS A 239     -15.771  -1.819  -1.935  1.00 93.01           C  
ATOM   3575  HB2 HIS A 239     -16.173  -0.819  -2.098  1.00 93.01           H  
ATOM   3576  HB3 HIS A 239     -14.708  -1.720  -1.715  1.00 93.01           H  
ATOM   3577  O   HIS A 239     -15.822  -0.848  -4.751  1.00 93.01           O  
ATOM   3578  CG  HIS A 239     -16.478  -2.417  -0.740  1.00 93.01           C  
ATOM   3579  CD2 HIS A 239     -15.910  -2.699   0.473  1.00 93.01           C  
ATOM   3580  HD2 HIS A 239     -14.878  -2.548   0.752  1.00 93.01           H  
ATOM   3581  ND1 HIS A 239     -17.796  -2.831  -0.675  1.00 93.01           N  
ATOM   3582  HD1 HIS A 239     -18.417  -2.975  -1.458  1.00 93.01           H  
ATOM   3583  CE1 HIS A 239     -18.018  -3.328   0.558  1.00 93.01           C  
ATOM   3584  HE1 HIS A 239     -18.929  -3.792   0.904  1.00 93.01           H  
ATOM   3585  NE2 HIS A 239     -16.897  -3.253   1.283  1.00 93.01           N  
ATOM   3586  N   HIS A 240     -14.471  -2.566  -5.237  1.00 90.32           N  
ATOM   3587  H   HIS A 240     -14.085  -3.443  -4.917  1.00 90.32           H  
ATOM   3588  CA  HIS A 240     -13.800  -1.904  -6.372  1.00 90.32           C  
ATOM   3589  HA  HIS A 240     -13.174  -1.109  -5.969  1.00 90.32           H  
ATOM   3590  C   HIS A 240     -14.717  -1.253  -7.418  1.00 90.32           C  
ATOM   3591  CB  HIS A 240     -12.892  -2.876  -7.130  1.00 90.32           C  
ATOM   3592  HB2 HIS A 240     -12.354  -2.278  -7.866  1.00 90.32           H  
ATOM   3593  HB3 HIS A 240     -12.131  -3.297  -6.473  1.00 90.32           H  
ATOM   3594  O   HIS A 240     -14.302  -0.303  -8.083  1.00 90.32           O  
ATOM   3595  CG  HIS A 240     -13.602  -3.980  -7.875  1.00 90.32           C  
ATOM   3596  CD2 HIS A 240     -13.778  -4.049  -9.230  1.00 90.32           C  
ATOM   3597  HD2 HIS A 240     -13.453  -3.313  -9.950  1.00 90.32           H  
ATOM   3598  ND1 HIS A 240     -14.181  -5.109  -7.348  1.00 90.32           N  
ATOM   3599  HD1 HIS A 240     -14.186  -5.414  -6.385  1.00 90.32           H  
ATOM   3600  CE1 HIS A 240     -14.673  -5.847  -8.353  1.00 90.32           C  
ATOM   3601  HE1 HIS A 240     -15.153  -6.807  -8.233  1.00 90.32           H  
ATOM   3602  NE2 HIS A 240     -14.443  -5.239  -9.527  1.00 90.32           N  
ATOM   3603  N   THR A 241     -15.937  -1.758  -7.604  1.00 89.92           N  
ATOM   3604  H   THR A 241     -16.213  -2.568  -7.067  1.00 89.92           H  
ATOM   3605  CA  THR A 241     -16.916  -1.192  -8.546  1.00 89.92           C  
ATOM   3606  HA  THR A 241     -16.396  -0.837  -9.436  1.00 89.92           H  
ATOM   3607  C   THR A 241     -17.670   0.004  -7.963  1.00 89.92           C  
ATOM   3608  CB  THR A 241     -17.928  -2.258  -8.985  1.00 89.92           C  
ATOM   3609  HB  THR A 241     -18.686  -1.797  -9.619  1.00 89.92           H  
ATOM   3610  O   THR A 241     -18.133   0.871  -8.707  1.00 89.92           O  
ATOM   3611  CG2 THR A 241     -17.278  -3.403  -9.752  1.00 89.92           C  
ATOM   3612 HG21 THR A 241     -16.625  -3.014 -10.533  1.00 89.92           H  
ATOM   3613 HG22 THR A 241     -18.050  -4.021 -10.212  1.00 89.92           H  
ATOM   3614 HG23 THR A 241     -16.699  -4.021  -9.066  1.00 89.92           H  
ATOM   3615  OG1 THR A 241     -18.538  -2.814  -7.845  1.00 89.92           O  
ATOM   3616  HG1 THR A 241     -18.908  -3.665  -8.090  1.00 89.92           H  
ATOM   3617  N   ASN A 242     -17.768   0.107  -6.634  1.00 91.73           N  
ATOM   3618  H   ASN A 242     -17.281  -0.574  -6.069  1.00 91.73           H  
ATOM   3619  CA  ASN A 242     -18.439   1.204  -5.952  1.00 91.73           C  
ATOM   3620  HA  ASN A 242     -19.220   1.594  -6.605  1.00 91.73           H  
ATOM   3621  C   ASN A 242     -17.449   2.340  -5.675  1.00 91.73           C  
ATOM   3622  CB  ASN A 242     -19.137   0.682  -4.687  1.00 91.73           C  
ATOM   3623  HB2 ASN A 242     -18.396   0.303  -3.982  1.00 91.73           H  
ATOM   3624  HB3 ASN A 242     -19.791  -0.144  -4.966  1.00 91.73           H  
ATOM   3625  O   ASN A 242     -16.756   2.359  -4.659  1.00 91.73           O  
ATOM   3626  CG  ASN A 242     -19.969   1.755  -3.997  1.00 91.73           C  
ATOM   3627  ND2 ASN A 242     -21.060   1.371  -3.379  1.00 91.73           N  
ATOM   3628 HD21 ASN A 242     -21.327   0.398  -3.355  1.00 91.73           H  
ATOM   3629 HD22 ASN A 242     -21.597   2.065  -2.878  1.00 91.73           H  
ATOM   3630  OD1 ASN A 242     -19.661   2.943  -4.000  1.00 91.73           O  
ATOM   3631  N   ARG A 243     -17.436   3.346  -6.557  1.00 90.11           N  
ATOM   3632  H   ARG A 243     -17.979   3.209  -7.398  1.00 90.11           H  
ATOM   3633  CA  ARG A 243     -16.519   4.495  -6.476  1.00 90.11           C  
ATOM   3634  HA  ARG A 243     -15.504   4.118  -6.601  1.00 90.11           H  
ATOM   3635  C   ARG A 243     -16.535   5.221  -5.125  1.00 90.11           C  
ATOM   3636  CB  ARG A 243     -16.842   5.463  -7.627  1.00 90.11           C  
ATOM   3637  HB2 ARG A 243     -16.810   4.908  -8.565  1.00 90.11           H  
ATOM   3638  HB3 ARG A 243     -17.849   5.858  -7.495  1.00 90.11           H  
ATOM   3639  O   ARG A 243     -15.496   5.743  -4.733  1.00 90.11           O  
ATOM   3640  CG  ARG A 243     -15.846   6.630  -7.714  1.00 90.11           C  
ATOM   3641  HG2 ARG A 243     -15.919   7.246  -6.817  1.00 90.11           H  
ATOM   3642  HG3 ARG A 243     -14.833   6.236  -7.795  1.00 90.11           H  
ATOM   3643  CD  ARG A 243     -16.147   7.511  -8.928  1.00 90.11           C  
ATOM   3644  HD2 ARG A 243     -16.052   6.907  -9.830  1.00 90.11           H  
ATOM   3645  HD3 ARG A 243     -17.172   7.875  -8.852  1.00 90.11           H  
ATOM   3646  NE  ARG A 243     -15.220   8.657  -8.997  1.00 90.11           N  
ATOM   3647  HE  ARG A 243     -14.544   8.736  -8.251  1.00 90.11           H  
ATOM   3648  NH1 ARG A 243     -16.034   9.581 -10.935  1.00 90.11           N  
ATOM   3649 HH11 ARG A 243     -16.006  10.303 -11.641  1.00 90.11           H  
ATOM   3650 HH12 ARG A 243     -16.716   8.838 -10.997  1.00 90.11           H  
ATOM   3651  NH2 ARG A 243     -14.326  10.555  -9.882  1.00 90.11           N  
ATOM   3652 HH21 ARG A 243     -13.673  10.612  -9.113  1.00 90.11           H  
ATOM   3653 HH22 ARG A 243     -14.322  11.275 -10.590  1.00 90.11           H  
ATOM   3654  CZ  ARG A 243     -15.198   9.588  -9.934  1.00 90.11           C  
ATOM   3655  N   LYS A 244     -17.675   5.285  -4.427  1.00 90.81           N  
ATOM   3656  H   LYS A 244     -18.448   4.712  -4.734  1.00 90.81           H  
ATOM   3657  CA  LYS A 244     -17.781   5.978  -3.132  1.00 90.81           C  
ATOM   3658  HA  LYS A 244     -17.233   6.919  -3.174  1.00 90.81           H  
ATOM   3659  C   LYS A 244     -17.111   5.173  -2.018  1.00 90.81           C  
ATOM   3660  CB  LYS A 244     -19.245   6.284  -2.787  1.00 90.81           C  
ATOM   3661  HB2 LYS A 244     -19.845   5.379  -2.876  1.00 90.81           H  
ATOM   3662  HB3 LYS A 244     -19.273   6.598  -1.743  1.00 90.81           H  
ATOM   3663  O   LYS A 244     -16.150   5.656  -1.424  1.00 90.81           O  
ATOM   3664  CG  LYS A 244     -19.863   7.401  -3.643  1.00 90.81           C  
ATOM   3665  HG2 LYS A 244     -19.225   8.284  -3.602  1.00 90.81           H  
ATOM   3666  HG3 LYS A 244     -19.951   7.066  -4.676  1.00 90.81           H  
ATOM   3667  CD  LYS A 244     -21.253   7.755  -3.090  1.00 90.81           C  
ATOM   3668  HD2 LYS A 244     -21.886   6.868  -3.124  1.00 90.81           H  
ATOM   3669  HD3 LYS A 244     -21.146   8.061  -2.049  1.00 90.81           H  
ATOM   3670  CE  LYS A 244     -21.921   8.890  -3.875  1.00 90.81           C  
ATOM   3671  HE2 LYS A 244     -22.078   8.563  -4.903  1.00 90.81           H  
ATOM   3672  HE3 LYS A 244     -21.246   9.746  -3.887  1.00 90.81           H  
ATOM   3673  NZ  LYS A 244     -23.215   9.276  -3.252  1.00 90.81           N  
ATOM   3674  HZ1 LYS A 244     -23.070   9.585  -2.302  1.00 90.81           H  
ATOM   3675  HZ2 LYS A 244     -23.849   8.491  -3.216  1.00 90.81           H  
ATOM   3676  HZ3 LYS A 244     -23.661  10.029  -3.756  1.00 90.81           H  
ATOM   3677  N   ARG A 245     -17.557   3.927  -1.812  1.00 92.99           N  
ATOM   3678  H   ARG A 245     -18.324   3.603  -2.383  1.00 92.99           H  
ATOM   3679  CA  ARG A 245     -16.991   3.010  -0.805  1.00 92.99           C  
ATOM   3680  HA  ARG A 245     -17.050   3.466   0.183  1.00 92.99           H  
ATOM   3681  C   ARG A 245     -15.507   2.754  -1.070  1.00 92.99           C  
ATOM   3682  CB  ARG A 245     -17.776   1.686  -0.787  1.00 92.99           C  
ATOM   3683  HB2 ARG A 245     -17.247   0.982  -0.145  1.00 92.99           H  
ATOM   3684  HB3 ARG A 245     -17.805   1.270  -1.793  1.00 92.99           H  
ATOM   3685  O   ARG A 245     -14.671   2.913  -0.186  1.00 92.99           O  
ATOM   3686  CG  ARG A 245     -19.213   1.831  -0.251  1.00 92.99           C  
ATOM   3687  HG2 ARG A 245     -19.778   2.531  -0.866  1.00 92.99           H  
ATOM   3688  HG3 ARG A 245     -19.180   2.204   0.772  1.00 92.99           H  
ATOM   3689  CD  ARG A 245     -19.907   0.463  -0.272  1.00 92.99           C  
ATOM   3690  HD2 ARG A 245     -19.301  -0.249   0.289  1.00 92.99           H  
ATOM   3691  HD3 ARG A 245     -19.965   0.106  -1.300  1.00 92.99           H  
ATOM   3692  NE  ARG A 245     -21.262   0.486   0.311  1.00 92.99           N  
ATOM   3693  HE  ARG A 245     -21.568   1.275   0.862  1.00 92.99           H  
ATOM   3694  NH1 ARG A 245     -21.696  -1.755   0.056  1.00 92.99           N  
ATOM   3695 HH11 ARG A 245     -20.709  -1.950  -0.034  1.00 92.99           H  
ATOM   3696 HH12 ARG A 245     -22.217  -2.498   0.500  1.00 92.99           H  
ATOM   3697  NH2 ARG A 245     -23.159  -0.494   1.106  1.00 92.99           N  
ATOM   3698 HH21 ARG A 245     -23.501  -1.371   1.471  1.00 92.99           H  
ATOM   3699 HH22 ARG A 245     -23.306   0.312   1.697  1.00 92.99           H  
ATOM   3700  CZ  ARG A 245     -22.036  -0.572   0.472  1.00 92.99           C  
ATOM   3701  N   HIS A 246     -15.161   2.461  -2.324  1.00 93.37           N  
ATOM   3702  H   HIS A 246     -15.890   2.336  -3.012  1.00 93.37           H  
ATOM   3703  CA  HIS A 246     -13.774   2.274  -2.740  1.00 93.37           C  
ATOM   3704  HA  HIS A 246     -13.323   1.510  -2.107  1.00 93.37           H  
ATOM   3705  C   HIS A 246     -12.946   3.542  -2.589  1.00 93.37           C  
ATOM   3706  CB  HIS A 246     -13.721   1.811  -4.194  1.00 93.37           C  
ATOM   3707  HB2 HIS A 246     -13.966   2.638  -4.860  1.00 93.37           H  
ATOM   3708  HB3 HIS A 246     -14.468   1.031  -4.342  1.00 93.37           H  
ATOM   3709  O   HIS A 246     -11.801   3.455  -2.175  1.00 93.37           O  
ATOM   3710  CG  HIS A 246     -12.389   1.234  -4.580  1.00 93.37           C  
ATOM   3711  CD2 HIS A 246     -11.834   0.122  -4.022  1.00 93.37           C  
ATOM   3712  HD2 HIS A 246     -12.250  -0.475  -3.224  1.00 93.37           H  
ATOM   3713  ND1 HIS A 246     -11.609   1.640  -5.664  1.00 93.37           N  
ATOM   3714  CE1 HIS A 246     -10.635   0.724  -5.757  1.00 93.37           C  
ATOM   3715  HE1 HIS A 246      -9.904   0.687  -6.552  1.00 93.37           H  
ATOM   3716  NE2 HIS A 246     -10.722  -0.174  -4.767  1.00 93.37           N  
ATOM   3717  HE2 HIS A 246     -10.197  -1.034  -4.697  1.00 93.37           H  
ATOM   3718  N   GLY A 247     -13.500   4.720  -2.888  1.00 93.20           N  
ATOM   3719  H   GLY A 247     -14.451   4.740  -3.226  1.00 93.20           H  
ATOM   3720  CA  GLY A 247     -12.806   6.000  -2.741  1.00 93.20           C  
ATOM   3721  HA2 GLY A 247     -11.920   6.010  -3.376  1.00 93.20           H  
ATOM   3722  HA3 GLY A 247     -13.477   6.800  -3.056  1.00 93.20           H  
ATOM   3723  C   GLY A 247     -12.381   6.280  -1.299  1.00 93.20           C  
ATOM   3724  O   GLY A 247     -11.218   6.614  -1.068  1.00 93.20           O  
ATOM   3725  N   LEU A 248     -13.289   6.069  -0.339  1.00 94.70           N  
ATOM   3726  H   LEU A 248     -14.223   5.798  -0.612  1.00 94.70           H  
ATOM   3727  CA  LEU A 248     -13.003   6.166   1.097  1.00 94.70           C  
ATOM   3728  HA  LEU A 248     -12.661   7.176   1.324  1.00 94.70           H  
ATOM   3729  C   LEU A 248     -11.879   5.201   1.502  1.00 94.70           C  
ATOM   3730  CB  LEU A 248     -14.310   5.903   1.873  1.00 94.70           C  
ATOM   3731  HB2 LEU A 248     -15.010   6.710   1.656  1.00 94.70           H  
ATOM   3732  HB3 LEU A 248     -14.754   4.978   1.504  1.00 94.70           H  
ATOM   3733  O   LEU A 248     -10.873   5.624   2.074  1.00 94.70           O  
ATOM   3734  CG  LEU A 248     -14.162   5.771   3.403  1.00 94.70           C  
ATOM   3735  HG  LEU A 248     -13.491   4.944   3.635  1.00 94.70           H  
ATOM   3736  CD1 LEU A 248     -13.637   7.039   4.071  1.00 94.70           C  
ATOM   3737 HD11 LEU A 248     -13.519   6.850   5.138  1.00 94.70           H  
ATOM   3738 HD12 LEU A 248     -14.366   7.842   3.961  1.00 94.70           H  
ATOM   3739 HD13 LEU A 248     -12.673   7.330   3.655  1.00 94.70           H  
ATOM   3740  CD2 LEU A 248     -15.526   5.470   4.017  1.00 94.70           C  
ATOM   3741 HD21 LEU A 248     -15.435   5.363   5.098  1.00 94.70           H  
ATOM   3742 HD22 LEU A 248     -15.927   4.545   3.604  1.00 94.70           H  
ATOM   3743 HD23 LEU A 248     -16.219   6.285   3.807  1.00 94.70           H  
ATOM   3744  N   LEU A 249     -12.009   3.923   1.139  1.00 96.61           N  
ATOM   3745  H   LEU A 249     -12.868   3.641   0.688  1.00 96.61           H  
ATOM   3746  CA  LEU A 249     -11.024   2.894   1.471  1.00 96.61           C  
ATOM   3747  HA  LEU A 249     -10.843   2.908   2.546  1.00 96.61           H  
ATOM   3748  C   LEU A 249      -9.669   3.126   0.794  1.00 96.61           C  
ATOM   3749  CB  LEU A 249     -11.581   1.525   1.070  1.00 96.61           C  
ATOM   3750  HB2 LEU A 249     -10.787   0.790   1.201  1.00 96.61           H  
ATOM   3751  HB3 LEU A 249     -11.853   1.548   0.014  1.00 96.61           H  
ATOM   3752  O   LEU A 249      -8.630   2.977   1.434  1.00 96.61           O  
ATOM   3753  CG  LEU A 249     -12.779   1.025   1.886  1.00 96.61           C  
ATOM   3754  HG  LEU A 249     -13.606   1.734   1.834  1.00 96.61           H  
ATOM   3755  CD1 LEU A 249     -13.212  -0.301   1.266  1.00 96.61           C  
ATOM   3756 HD11 LEU A 249     -12.350  -0.952   1.128  1.00 96.61           H  
ATOM   3757 HD12 LEU A 249     -13.921  -0.805   1.923  1.00 96.61           H  
ATOM   3758 HD13 LEU A 249     -13.689  -0.121   0.302  1.00 96.61           H  
ATOM   3759  CD2 LEU A 249     -12.409   0.817   3.352  1.00 96.61           C  
ATOM   3760 HD21 LEU A 249     -12.183   1.768   3.834  1.00 96.61           H  
ATOM   3761 HD22 LEU A 249     -13.255   0.373   3.876  1.00 96.61           H  
ATOM   3762 HD23 LEU A 249     -11.552   0.147   3.433  1.00 96.61           H  
ATOM   3763  N   ARG A 250      -9.652   3.529  -0.483  1.00 95.24           N  
ATOM   3764  H   ARG A 250     -10.545   3.614  -0.948  1.00 95.24           H  
ATOM   3765  CA  ARG A 250      -8.437   3.905  -1.219  1.00 95.24           C  
ATOM   3766  HA  ARG A 250      -7.720   3.083  -1.209  1.00 95.24           H  
ATOM   3767  C   ARG A 250      -7.714   5.037  -0.533  1.00 95.24           C  
ATOM   3768  CB  ARG A 250      -8.735   4.295  -2.671  1.00 95.24           C  
ATOM   3769  HB2 ARG A 250      -9.615   4.937  -2.711  1.00 95.24           H  
ATOM   3770  HB3 ARG A 250      -7.886   4.873  -3.037  1.00 95.24           H  
ATOM   3771  O   ARG A 250      -6.513   4.914  -0.319  1.00 95.24           O  
ATOM   3772  CG  ARG A 250      -8.924   3.087  -3.597  1.00 95.24           C  
ATOM   3773  HG2 ARG A 250      -9.843   2.558  -3.346  1.00 95.24           H  
ATOM   3774  HG3 ARG A 250      -8.095   2.391  -3.468  1.00 95.24           H  
ATOM   3775  CD  ARG A 250      -8.991   3.565  -5.057  1.00 95.24           C  
ATOM   3776  HD2 ARG A 250      -9.320   2.751  -5.703  1.00 95.24           H  
ATOM   3777  HD3 ARG A 250      -9.732   4.361  -5.137  1.00 95.24           H  
ATOM   3778  NE  ARG A 250      -7.684   4.032  -5.558  1.00 95.24           N  
ATOM   3779  HE  ARG A 250      -7.546   5.032  -5.596  1.00 95.24           H  
ATOM   3780  NH1 ARG A 250      -6.684   1.966  -5.790  1.00 95.24           N  
ATOM   3781 HH11 ARG A 250      -5.817   1.447  -5.796  1.00 95.24           H  
ATOM   3782 HH12 ARG A 250      -7.527   1.528  -5.447  1.00 95.24           H  
ATOM   3783  NH2 ARG A 250      -5.496   3.811  -6.141  1.00 95.24           N  
ATOM   3784 HH21 ARG A 250      -4.674   3.224  -6.170  1.00 95.24           H  
ATOM   3785 HH22 ARG A 250      -5.370   4.807  -6.033  1.00 95.24           H  
ATOM   3786  CZ  ARG A 250      -6.641   3.270  -5.841  1.00 95.24           C  
ATOM   3787  N   PHE A 251      -8.429   6.100  -0.176  1.00 95.21           N  
ATOM   3788  H   PHE A 251      -9.420   6.118  -0.373  1.00 95.21           H  
ATOM   3789  CA  PHE A 251      -7.830   7.219   0.530  1.00 95.21           C  
ATOM   3790  HA  PHE A 251      -7.003   7.606  -0.065  1.00 95.21           H  
ATOM   3791  C   PHE A 251      -7.256   6.765   1.872  1.00 95.21           C  
ATOM   3792  CB  PHE A 251      -8.861   8.337   0.711  1.00 95.21           C  
ATOM   3793  HB2 PHE A 251      -9.733   7.947   1.236  1.00 95.21           H  
ATOM   3794  HB3 PHE A 251      -9.194   8.679  -0.268  1.00 95.21           H  
ATOM   3795  O   PHE A 251      -6.085   7.029   2.151  1.00 95.21           O  
ATOM   3796  CG  PHE A 251      -8.303   9.516   1.483  1.00 95.21           C  
ATOM   3797  CD1 PHE A 251      -8.525   9.623   2.869  1.00 95.21           C  
ATOM   3798  HD1 PHE A 251      -9.131   8.892   3.382  1.00 95.21           H  
ATOM   3799  CD2 PHE A 251      -7.548  10.499   0.817  1.00 95.21           C  
ATOM   3800  HD2 PHE A 251      -7.385  10.426  -0.248  1.00 95.21           H  
ATOM   3801  CE1 PHE A 251      -8.005  10.715   3.583  1.00 95.21           C  
ATOM   3802  HE1 PHE A 251      -8.224  10.818   4.635  1.00 95.21           H  
ATOM   3803  CE2 PHE A 251      -7.026  11.591   1.533  1.00 95.21           C  
ATOM   3804  HE2 PHE A 251      -6.468  12.360   1.019  1.00 95.21           H  
ATOM   3805  CZ  PHE A 251      -7.258  11.701   2.915  1.00 95.21           C  
ATOM   3806  HZ  PHE A 251      -6.895  12.561   3.459  1.00 95.21           H  
ATOM   3807  N   LEU A 252      -8.050   6.072   2.693  1.00 95.28           N  
ATOM   3808  H   LEU A 252      -8.995   5.876   2.396  1.00 95.28           H  
ATOM   3809  CA  LEU A 252      -7.677   5.695   4.053  1.00 95.28           C  
ATOM   3810  HA  LEU A 252      -7.269   6.571   4.559  1.00 95.28           H  
ATOM   3811  C   LEU A 252      -6.577   4.642   4.126  1.00 95.28           C  
ATOM   3812  CB  LEU A 252      -8.912   5.244   4.842  1.00 95.28           C  
ATOM   3813  HB2 LEU A 252      -9.516   4.580   4.224  1.00 95.28           H  
ATOM   3814  HB3 LEU A 252      -8.579   4.670   5.706  1.00 95.28           H  
ATOM   3815  O   LEU A 252      -5.635   4.852   4.881  1.00 95.28           O  
ATOM   3816  CG  LEU A 252      -9.775   6.406   5.359  1.00 95.28           C  
ATOM   3817  HG  LEU A 252     -10.162   6.989   4.523  1.00 95.28           H  
ATOM   3818  CD1 LEU A 252     -10.944   5.813   6.133  1.00 95.28           C  
ATOM   3819 HD11 LEU A 252     -11.478   5.089   5.518  1.00 95.28           H  
ATOM   3820 HD12 LEU A 252     -10.582   5.335   7.044  1.00 95.28           H  
ATOM   3821 HD13 LEU A 252     -11.638   6.604   6.417  1.00 95.28           H  
ATOM   3822  CD2 LEU A 252      -8.980   7.322   6.299  1.00 95.28           C  
ATOM   3823 HD21 LEU A 252      -8.365   8.023   5.733  1.00 95.28           H  
ATOM   3824 HD22 LEU A 252      -9.665   7.896   6.923  1.00 95.28           H  
ATOM   3825 HD23 LEU A 252      -8.362   6.725   6.970  1.00 95.28           H  
ATOM   3826  N   ILE A 253      -6.646   3.558   3.354  1.00 96.35           N  
ATOM   3827  H   ILE A 253      -7.447   3.443   2.750  1.00 96.35           H  
ATOM   3828  CA  ILE A 253      -5.734   2.426   3.551  1.00 96.35           C  
ATOM   3829  HA  ILE A 253      -4.808   2.822   3.970  1.00 96.35           H  
ATOM   3830  C   ILE A 253      -5.314   1.706   2.268  1.00 96.35           C  
ATOM   3831  CB  ILE A 253      -6.335   1.469   4.607  1.00 96.35           C  
ATOM   3832  HB  ILE A 253      -6.649   2.070   5.461  1.00 96.35           H  
ATOM   3833  O   ILE A 253      -4.125   1.429   2.110  1.00 96.35           O  
ATOM   3834  CG1 ILE A 253      -5.313   0.447   5.138  1.00 96.35           C  
ATOM   3835 HG12 ILE A 253      -5.801  -0.160   5.901  1.00 96.35           H  
ATOM   3836 HG13 ILE A 253      -4.995  -0.216   4.334  1.00 96.35           H  
ATOM   3837  CG2 ILE A 253      -7.583   0.733   4.091  1.00 96.35           C  
ATOM   3838 HG21 ILE A 253      -7.328   0.039   3.290  1.00 96.35           H  
ATOM   3839 HG22 ILE A 253      -8.006   0.139   4.902  1.00 96.35           H  
ATOM   3840 HG23 ILE A 253      -8.343   1.437   3.754  1.00 96.35           H  
ATOM   3841  CD1 ILE A 253      -4.076   1.097   5.775  1.00 96.35           C  
ATOM   3842 HD11 ILE A 253      -3.507   0.335   6.309  1.00 96.35           H  
ATOM   3843 HD12 ILE A 253      -4.383   1.877   6.471  1.00 96.35           H  
ATOM   3844 HD13 ILE A 253      -3.432   1.536   5.013  1.00 96.35           H  
ATOM   3845  N   LEU A 254      -6.224   1.451   1.317  1.00 95.93           N  
ATOM   3846  H   LEU A 254      -7.176   1.750   1.474  1.00 95.93           H  
ATOM   3847  CA  LEU A 254      -5.946   0.503   0.230  1.00 95.93           C  
ATOM   3848  HA  LEU A 254      -5.635  -0.439   0.682  1.00 95.93           H  
ATOM   3849  C   LEU A 254      -4.788   0.950  -0.657  1.00 95.93           C  
ATOM   3850  CB  LEU A 254      -7.177   0.226  -0.653  1.00 95.93           C  
ATOM   3851  HB2 LEU A 254      -7.470   1.141  -1.168  1.00 95.93           H  
ATOM   3852  HB3 LEU A 254      -6.880  -0.473  -1.435  1.00 95.93           H  
ATOM   3853  O   LEU A 254      -3.987   0.106  -1.021  1.00 95.93           O  
ATOM   3854  CG  LEU A 254      -8.409  -0.353   0.048  1.00 95.93           C  
ATOM   3855  HG  LEU A 254      -8.721   0.337   0.832  1.00 95.93           H  
ATOM   3856  CD1 LEU A 254      -9.533  -0.500  -0.982  1.00 95.93           C  
ATOM   3857 HD11 LEU A 254      -9.811   0.475  -1.380  1.00 95.93           H  
ATOM   3858 HD12 LEU A 254     -10.405  -0.953  -0.510  1.00 95.93           H  
ATOM   3859 HD13 LEU A 254      -9.210  -1.151  -1.795  1.00 95.93           H  
ATOM   3860  CD2 LEU A 254      -8.128  -1.708   0.686  1.00 95.93           C  
ATOM   3861 HD21 LEU A 254      -7.783  -2.420  -0.064  1.00 95.93           H  
ATOM   3862 HD22 LEU A 254      -7.383  -1.614   1.476  1.00 95.93           H  
ATOM   3863 HD23 LEU A 254      -9.043  -2.097   1.133  1.00 95.93           H  
ATOM   3864  N   GLN A 255      -4.669   2.245  -0.973  1.00 92.54           N  
ATOM   3865  H   GLN A 255      -5.330   2.906  -0.590  1.00 92.54           H  
ATOM   3866  CA  GLN A 255      -3.572   2.752  -1.815  1.00 92.54           C  
ATOM   3867  HA  GLN A 255      -3.453   2.076  -2.661  1.00 92.54           H  
ATOM   3868  C   GLN A 255      -2.214   2.819  -1.096  1.00 92.54           C  
ATOM   3869  CB  GLN A 255      -3.947   4.137  -2.365  1.00 92.54           C  
ATOM   3870  HB2 GLN A 255      -5.000   4.137  -2.644  1.00 92.54           H  
ATOM   3871  HB3 GLN A 255      -3.359   4.326  -3.262  1.00 92.54           H  
ATOM   3872  O   GLN A 255      -1.204   3.163  -1.701  1.00 92.54           O  
ATOM   3873  CG  GLN A 255      -3.670   5.265  -1.353  1.00 92.54           C  
ATOM   3874  HG2 GLN A 255      -2.594   5.399  -1.238  1.00 92.54           H  
ATOM   3875  HG3 GLN A 255      -4.069   4.997  -0.375  1.00 92.54           H  
ATOM   3876  CD  GLN A 255      -4.237   6.609  -1.774  1.00 92.54           C  
ATOM   3877  NE2 GLN A 255      -4.143   7.600  -0.916  1.00 92.54           N  
ATOM   3878 HE21 GLN A 255      -3.770   7.413   0.003  1.00 92.54           H  
ATOM   3879 HE22 GLN A 255      -4.505   8.493  -1.219  1.00 92.54           H  
ATOM   3880  OE1 GLN A 255      -4.749   6.810  -2.867  1.00 92.54           O  
ATOM   3881  N   HIS A 256      -2.213   2.662   0.232  1.00 92.61           N  
ATOM   3882  H   HIS A 256      -3.068   2.371   0.683  1.00 92.61           H  
ATOM   3883  CA  HIS A 256      -0.983   2.685   1.024  1.00 92.61           C  
ATOM   3884  HA  HIS A 256      -0.212   3.238   0.487  1.00 92.61           H  
ATOM   3885  C   HIS A 256      -0.446   1.268   1.190  1.00 92.61           C  
ATOM   3886  CB  HIS A 256      -1.215   3.378   2.378  1.00 92.61           C  
ATOM   3887  HB2 HIS A 256      -0.262   3.439   2.904  1.00 92.61           H  
ATOM   3888  HB3 HIS A 256      -1.884   2.766   2.982  1.00 92.61           H  
ATOM   3889  O   HIS A 256       0.765   1.087   1.175  1.00 92.61           O  
ATOM   3890  CG  HIS A 256      -1.797   4.772   2.275  1.00 92.61           C  
ATOM   3891  CD2 HIS A 256      -3.117   5.073   2.407  1.00 92.61           C  
ATOM   3892  HD2 HIS A 256      -3.910   4.366   2.603  1.00 92.61           H  
ATOM   3893  ND1 HIS A 256      -1.103   5.960   2.005  1.00 92.61           N  
ATOM   3894  CE1 HIS A 256      -2.032   6.929   1.953  1.00 92.61           C  
ATOM   3895  HE1 HIS A 256      -1.839   7.967   1.729  1.00 92.61           H  
ATOM   3896  NE2 HIS A 256      -3.250   6.423   2.198  1.00 92.61           N  
ATOM   3897  HE2 HIS A 256      -4.134   6.911   2.203  1.00 92.61           H  
ATOM   3898  N   VAL A 257      -1.341   0.285   1.340  1.00 94.71           N  
ATOM   3899  H   VAL A 257      -2.319   0.536   1.371  1.00 94.71           H  
ATOM   3900  CA  VAL A 257      -0.989  -1.130   1.520  1.00 94.71           C  
ATOM   3901  HA  VAL A 257      -0.006  -1.181   1.987  1.00 94.71           H  
ATOM   3902  C   VAL A 257      -0.888  -1.869   0.180  1.00 94.71           C  
ATOM   3903  CB  VAL A 257      -1.984  -1.824   2.477  1.00 94.71           C  
ATOM   3904  HB  VAL A 257      -2.966  -1.860   2.005  1.00 94.71           H  
ATOM   3905  O   VAL A 257      -0.133  -2.841   0.084  1.00 94.71           O  
ATOM   3906  CG1 VAL A 257      -1.555  -3.248   2.847  1.00 94.71           C  
ATOM   3907 HG11 VAL A 257      -2.308  -3.707   3.488  1.00 94.71           H  
ATOM   3908 HG12 VAL A 257      -0.603  -3.226   3.377  1.00 94.71           H  
ATOM   3909 HG13 VAL A 257      -1.437  -3.870   1.960  1.00 94.71           H  
ATOM   3910  CG2 VAL A 257      -2.105  -1.068   3.807  1.00 94.71           C  
ATOM   3911 HG21 VAL A 257      -1.130  -0.996   4.290  1.00 94.71           H  
ATOM   3912 HG22 VAL A 257      -2.793  -1.592   4.470  1.00 94.71           H  
ATOM   3913 HG23 VAL A 257      -2.495  -0.065   3.636  1.00 94.71           H  
ATOM   3914  N   ASP A 258      -1.590  -1.426  -0.870  1.00 93.53           N  
ATOM   3915  H   ASP A 258      -2.133  -0.577  -0.801  1.00 93.53           H  
ATOM   3916  CA  ASP A 258      -1.486  -2.060  -2.184  1.00 93.53           C  
ATOM   3917  HA  ASP A 258      -1.711  -3.112  -2.013  1.00 93.53           H  
ATOM   3918  C   ASP A 258      -0.051  -2.019  -2.722  1.00 93.53           C  
ATOM   3919  CB  ASP A 258      -2.544  -1.587  -3.212  1.00 93.53           C  
ATOM   3920  HB2 ASP A 258      -3.533  -1.717  -2.773  1.00 93.53           H  
ATOM   3921  HB3 ASP A 258      -2.498  -2.276  -4.055  1.00 93.53           H  
ATOM   3922  O   ASP A 258       0.691  -1.051  -2.587  1.00 93.53           O  
ATOM   3923  CG  ASP A 258      -2.447  -0.162  -3.789  1.00 93.53           C  
ATOM   3924  OD1 ASP A 258      -1.613   0.641  -3.350  1.00 93.53           O  
ATOM   3925  OD2 ASP A 258      -3.250   0.136  -4.721  1.00 93.53           O  
ATOM   3926  N   LEU A 259       0.368  -3.141  -3.303  1.00 94.21           N  
ATOM   3927  H   LEU A 259      -0.236  -3.949  -3.257  1.00 94.21           H  
ATOM   3928  CA  LEU A 259       1.699  -3.342  -3.871  1.00 94.21           C  
ATOM   3929  HA  LEU A 259       1.755  -4.398  -4.135  1.00 94.21           H  
ATOM   3930  C   LEU A 259       2.853  -3.125  -2.874  1.00 94.21           C  
ATOM   3931  CB  LEU A 259       1.845  -2.519  -5.166  1.00 94.21           C  
ATOM   3932  HB2 LEU A 259       1.927  -1.467  -4.890  1.00 94.21           H  
ATOM   3933  HB3 LEU A 259       2.776  -2.800  -5.659  1.00 94.21           H  
ATOM   3934  O   LEU A 259       4.002  -2.941  -3.291  1.00 94.21           O  
ATOM   3935  CG  LEU A 259       0.688  -2.665  -6.171  1.00 94.21           C  
ATOM   3936  HG  LEU A 259      -0.262  -2.400  -5.706  1.00 94.21           H  
ATOM   3937  CD1 LEU A 259       0.905  -1.704  -7.336  1.00 94.21           C  
ATOM   3938 HD11 LEU A 259       1.869  -1.895  -7.807  1.00 94.21           H  
ATOM   3939 HD12 LEU A 259       0.104  -1.821  -8.066  1.00 94.21           H  
ATOM   3940 HD13 LEU A 259       0.895  -0.681  -6.959  1.00 94.21           H  
ATOM   3941  CD2 LEU A 259       0.575  -4.085  -6.727  1.00 94.21           C  
ATOM   3942 HD21 LEU A 259       0.336  -4.773  -5.916  1.00 94.21           H  
ATOM   3943 HD22 LEU A 259      -0.221  -4.140  -7.469  1.00 94.21           H  
ATOM   3944 HD23 LEU A 259       1.515  -4.382  -7.192  1.00 94.21           H  
ATOM   3945  N   THR A 260       2.586  -3.189  -1.564  1.00 91.34           N  
ATOM   3946  H   THR A 260       1.620  -3.253  -1.278  1.00 91.34           H  
ATOM   3947  CA  THR A 260       3.627  -3.098  -0.531  1.00 91.34           C  
ATOM   3948  HA  THR A 260       4.065  -2.102  -0.584  1.00 91.34           H  
ATOM   3949  C   THR A 260       4.718  -4.133  -0.787  1.00 91.34           C  
ATOM   3950  CB  THR A 260       3.054  -3.279   0.877  1.00 91.34           C  
ATOM   3951  HB  THR A 260       2.477  -4.202   0.936  1.00 91.34           H  
ATOM   3952  O   THR A 260       4.450  -5.306  -1.034  1.00 91.34           O  
ATOM   3953  CG2 THR A 260       4.123  -3.272   1.973  1.00 91.34           C  
ATOM   3954 HG21 THR A 260       4.808  -4.110   1.852  1.00 91.34           H  
ATOM   3955 HG22 THR A 260       3.631  -3.391   2.938  1.00 91.34           H  
ATOM   3956 HG23 THR A 260       4.670  -2.329   1.959  1.00 91.34           H  
ATOM   3957  OG1 THR A 260       2.234  -2.182   1.150  1.00 91.34           O  
ATOM   3958  HG1 THR A 260       1.400  -2.329   0.698  1.00 91.34           H  
ATOM   3959  N   GLY A 261       5.979  -3.699  -0.760  1.00 88.73           N  
ATOM   3960  H   GLY A 261       6.140  -2.725  -0.547  1.00 88.73           H  
ATOM   3961  CA  GLY A 261       7.122  -4.564  -1.062  1.00 88.73           C  
ATOM   3962  HA2 GLY A 261       8.032  -4.082  -0.703  1.00 88.73           H  
ATOM   3963  HA3 GLY A 261       7.004  -5.507  -0.528  1.00 88.73           H  
ATOM   3964  C   GLY A 261       7.316  -4.888  -2.552  1.00 88.73           C  
ATOM   3965  O   GLY A 261       8.249  -5.618  -2.875  1.00 88.73           O  
ATOM   3966  N   MET A 262       6.491  -4.335  -3.452  1.00 93.45           N  
ATOM   3967  H   MET A 262       5.699  -3.812  -3.107  1.00 93.45           H  
ATOM   3968  CA  MET A 262       6.581  -4.470  -4.915  1.00 93.45           C  
ATOM   3969  HA  MET A 262       7.466  -5.059  -5.155  1.00 93.45           H  
ATOM   3970  C   MET A 262       6.774  -3.109  -5.604  1.00 93.45           C  
ATOM   3971  CB  MET A 262       5.363  -5.215  -5.489  1.00 93.45           C  
ATOM   3972  HB2 MET A 262       5.506  -5.346  -6.561  1.00 93.45           H  
ATOM   3973  HB3 MET A 262       4.461  -4.624  -5.332  1.00 93.45           H  
ATOM   3974  O   MET A 262       6.196  -2.841  -6.657  1.00 93.45           O  
ATOM   3975  CG  MET A 262       5.172  -6.599  -4.875  1.00 93.45           C  
ATOM   3976  HG2 MET A 262       4.850  -6.477  -3.841  1.00 93.45           H  
ATOM   3977  HG3 MET A 262       6.131  -7.117  -4.896  1.00 93.45           H  
ATOM   3978  SD  MET A 262       3.961  -7.640  -5.721  1.00 93.45           S  
ATOM   3979  CE  MET A 262       2.427  -6.820  -5.222  1.00 93.45           C  
ATOM   3980  HE1 MET A 262       2.428  -5.801  -5.609  1.00 93.45           H  
ATOM   3981  HE2 MET A 262       1.577  -7.362  -5.636  1.00 93.45           H  
ATOM   3982  HE3 MET A 262       2.347  -6.806  -4.135  1.00 93.45           H  
ATOM   3983  N   ILE A 263       7.622  -2.247  -5.030  1.00 90.52           N  
ATOM   3984  H   ILE A 263       8.054  -2.537  -4.165  1.00 90.52           H  
ATOM   3985  CA  ILE A 263       7.934  -0.900  -5.553  1.00 90.52           C  
ATOM   3986  HA  ILE A 263       7.049  -0.280  -5.409  1.00 90.52           H  
ATOM   3987  C   ILE A 263       8.226  -0.885  -7.069  1.00 90.52           C  
ATOM   3988  CB  ILE A 263       9.094  -0.249  -4.755  1.00 90.52           C  
ATOM   3989  HB  ILE A 263       9.971  -0.894  -4.811  1.00 90.52           H  
ATOM   3990  O   ILE A 263       7.664  -0.029  -7.756  1.00 90.52           O  
ATOM   3991  CG1 ILE A 263       8.711  -0.108  -3.264  1.00 90.52           C  
ATOM   3992 HG12 ILE A 263       7.847   0.550  -3.169  1.00 90.52           H  
ATOM   3993 HG13 ILE A 263       8.434  -1.085  -2.867  1.00 90.52           H  
ATOM   3994  CG2 ILE A 263       9.488   1.119  -5.353  1.00 90.52           C  
ATOM   3995 HG21 ILE A 263       9.830   1.014  -6.382  1.00 90.52           H  
ATOM   3996 HG22 ILE A 263       8.632   1.794  -5.333  1.00 90.52           H  
ATOM   3997 HG23 ILE A 263      10.310   1.565  -4.793  1.00 90.52           H  
ATOM   3998  CD1 ILE A 263       9.844   0.426  -2.379  1.00 90.52           C  
ATOM   3999 HD11 ILE A 263      10.009   1.486  -2.567  1.00 90.52           H  
ATOM   4000 HD12 ILE A 263       9.573   0.301  -1.331  1.00 90.52           H  
ATOM   4001 HD13 ILE A 263      10.760  -0.129  -2.581  1.00 90.52           H  
ATOM   4002  N   PRO A 264       9.030  -1.814  -7.637  1.00 93.01           N  
ATOM   4003  CA  PRO A 264       9.281  -1.834  -9.079  1.00 93.01           C  
ATOM   4004  HA  PRO A 264       9.779  -0.906  -9.358  1.00 93.01           H  
ATOM   4005  C   PRO A 264       8.010  -1.999  -9.909  1.00 93.01           C  
ATOM   4006  CB  PRO A 264      10.203  -3.027  -9.349  1.00 93.01           C  
ATOM   4007  HB2 PRO A 264       9.627  -3.894  -9.673  1.00 93.01           H  
ATOM   4008  HB3 PRO A 264      10.973  -2.796 -10.085  1.00 93.01           H  
ATOM   4009  O   PRO A 264       7.896  -1.410 -10.979  1.00 93.01           O  
ATOM   4010  CG  PRO A 264      10.817  -3.323  -8.000  1.00 93.01           C  
ATOM   4011  HG2 PRO A 264      11.717  -2.720  -7.885  1.00 93.01           H  
ATOM   4012  HG3 PRO A 264      11.015  -4.391  -7.909  1.00 93.01           H  
ATOM   4013  CD  PRO A 264       9.778  -2.880  -6.989  1.00 93.01           C  
ATOM   4014  HD2 PRO A 264       9.112  -3.718  -6.782  1.00 93.01           H  
ATOM   4015  HD3 PRO A 264      10.273  -2.557  -6.073  1.00 93.01           H  
ATOM   4016  N   TYR A 265       7.047  -2.784  -9.421  1.00 95.63           N  
ATOM   4017  H   TYR A 265       7.133  -3.146  -8.482  1.00 95.63           H  
ATOM   4018  CA  TYR A 265       5.785  -2.986 -10.119  1.00 95.63           C  
ATOM   4019  HA  TYR A 265       6.001  -3.214 -11.162  1.00 95.63           H  
ATOM   4020  C   TYR A 265       4.926  -1.718 -10.091  1.00 95.63           C  
ATOM   4021  CB  TYR A 265       5.045  -4.184  -9.522  1.00 95.63           C  
ATOM   4022  HB2 TYR A 265       5.748  -5.013  -9.431  1.00 95.63           H  
ATOM   4023  HB3 TYR A 265       4.668  -3.941  -8.528  1.00 95.63           H  
ATOM   4024  O   TYR A 265       4.365  -1.341 -11.114  1.00 95.63           O  
ATOM   4025  CG  TYR A 265       3.907  -4.634 -10.403  1.00 95.63           C  
ATOM   4026  CD1 TYR A 265       2.611  -4.139 -10.185  1.00 95.63           C  
ATOM   4027  HD1 TYR A 265       2.408  -3.480  -9.354  1.00 95.63           H  
ATOM   4028  CD2 TYR A 265       4.169  -5.467 -11.506  1.00 95.63           C  
ATOM   4029  HD2 TYR A 265       5.160  -5.871 -11.650  1.00 95.63           H  
ATOM   4030  CE1 TYR A 265       1.598  -4.448 -11.108  1.00 95.63           C  
ATOM   4031  HE1 TYR A 265       0.608  -4.025 -11.025  1.00 95.63           H  
ATOM   4032  CE2 TYR A 265       3.154  -5.779 -12.425  1.00 95.63           C  
ATOM   4033  HE2 TYR A 265       3.347  -6.413 -13.278  1.00 95.63           H  
ATOM   4034  OH  TYR A 265       0.883  -5.485 -13.119  1.00 95.63           O  
ATOM   4035  HH  TYR A 265       1.173  -5.903 -13.933  1.00 95.63           H  
ATOM   4036  CZ  TYR A 265       1.866  -5.257 -12.224  1.00 95.63           C  
ATOM   4037  N   GLY A 266       4.888  -1.007  -8.958  1.00 92.69           N  
ATOM   4038  H   GLY A 266       5.381  -1.363  -8.151  1.00 92.69           H  
ATOM   4039  CA  GLY A 266       4.239   0.306  -8.867  1.00 92.69           C  
ATOM   4040  HA2 GLY A 266       3.170   0.199  -9.054  1.00 92.69           H  
ATOM   4041  HA3 GLY A 266       4.381   0.708  -7.864  1.00 92.69           H  
ATOM   4042  C   GLY A 266       4.812   1.310  -9.875  1.00 92.69           C  
ATOM   4043  O   GLY A 266       4.068   1.884 -10.665  1.00 92.69           O  
ATOM   4044  N   MET A 267       6.143   1.432  -9.934  1.00 93.25           N  
ATOM   4045  H   MET A 267       6.700   0.920  -9.266  1.00 93.25           H  
ATOM   4046  CA  MET A 267       6.825   2.284 -10.920  1.00 93.25           C  
ATOM   4047  HA  MET A 267       6.482   3.313 -10.807  1.00 93.25           H  
ATOM   4048  C   MET A 267       6.537   1.862 -12.366  1.00 93.25           C  
ATOM   4049  CB  MET A 267       8.336   2.222 -10.686  1.00 93.25           C  
ATOM   4050  HB2 MET A 267       8.849   2.655 -11.545  1.00 93.25           H  
ATOM   4051  HB3 MET A 267       8.629   1.176 -10.589  1.00 93.25           H  
ATOM   4052  O   MET A 267       6.334   2.710 -13.233  1.00 93.25           O  
ATOM   4053  CG  MET A 267       8.781   2.978  -9.437  1.00 93.25           C  
ATOM   4054  HG2 MET A 267       8.451   4.013  -9.529  1.00 93.25           H  
ATOM   4055  HG3 MET A 267       8.307   2.541  -8.558  1.00 93.25           H  
ATOM   4056  SD  MET A 267      10.580   2.959  -9.208  1.00 93.25           S  
ATOM   4057  CE  MET A 267      10.694   4.204  -7.902  1.00 93.25           C  
ATOM   4058  HE1 MET A 267      10.235   3.820  -6.991  1.00 93.25           H  
ATOM   4059  HE2 MET A 267      10.161   5.100  -8.217  1.00 93.25           H  
ATOM   4060  HE3 MET A 267      11.739   4.444  -7.708  1.00 93.25           H  
ATOM   4061  N   TYR A 268       6.478   0.557 -12.633  1.00 95.23           N  
ATOM   4062  H   TYR A 268       6.714  -0.101 -11.903  1.00 95.23           H  
ATOM   4063  CA  TYR A 268       6.103   0.029 -13.941  1.00 95.23           C  
ATOM   4064  HA  TYR A 268       6.769   0.454 -14.692  1.00 95.23           H  
ATOM   4065  C   TYR A 268       4.668   0.424 -14.341  1.00 95.23           C  
ATOM   4066  CB  TYR A 268       6.303  -1.491 -13.937  1.00 95.23           C  
ATOM   4067  HB2 TYR A 268       5.887  -1.914 -13.022  1.00 95.23           H  
ATOM   4068  HB3 TYR A 268       7.371  -1.708 -13.941  1.00 95.23           H  
ATOM   4069  O   TYR A 268       4.443   0.803 -15.493  1.00 95.23           O  
ATOM   4070  CG  TYR A 268       5.648  -2.173 -15.113  1.00 95.23           C  
ATOM   4071  CD1 TYR A 268       4.380  -2.767 -14.955  1.00 95.23           C  
ATOM   4072  HD1 TYR A 268       3.906  -2.785 -13.985  1.00 95.23           H  
ATOM   4073  CD2 TYR A 268       6.271  -2.136 -16.374  1.00 95.23           C  
ATOM   4074  HD2 TYR A 268       7.239  -1.671 -16.485  1.00 95.23           H  
ATOM   4075  CE1 TYR A 268       3.722  -3.312 -16.069  1.00 95.23           C  
ATOM   4076  HE1 TYR A 268       2.741  -3.748 -15.947  1.00 95.23           H  
ATOM   4077  CE2 TYR A 268       5.617  -2.685 -17.489  1.00 95.23           C  
ATOM   4078  HE2 TYR A 268       6.082  -2.675 -18.464  1.00 95.23           H  
ATOM   4079  OH  TYR A 268       3.709  -3.770 -18.412  1.00 95.23           O  
ATOM   4080  HH  TYR A 268       2.998  -4.351 -18.131  1.00 95.23           H  
ATOM   4081  CZ  TYR A 268       4.340  -3.253 -17.336  1.00 95.23           C  
ATOM   4082  N   ILE A 269       3.702   0.403 -13.411  1.00 93.13           N  
ATOM   4083  H   ILE A 269       3.938   0.083 -12.482  1.00 93.13           H  
ATOM   4084  CA  ILE A 269       2.336   0.894 -13.670  1.00 93.13           C  
ATOM   4085  HA  ILE A 269       1.928   0.341 -14.516  1.00 93.13           H  
ATOM   4086  C   ILE A 269       2.362   2.376 -14.063  1.00 93.13           C  
ATOM   4087  CB  ILE A 269       1.406   0.680 -12.451  1.00 93.13           C  
ATOM   4088  HB  ILE A 269       1.878   1.135 -11.580  1.00 93.13           H  
ATOM   4089  O   ILE A 269       1.682   2.759 -15.017  1.00 93.13           O  
ATOM   4090  CG1 ILE A 269       1.172  -0.816 -12.153  1.00 93.13           C  
ATOM   4091 HG12 ILE A 269       0.564  -1.269 -12.937  1.00 93.13           H  
ATOM   4092 HG13 ILE A 269       2.125  -1.345 -12.130  1.00 93.13           H  
ATOM   4093  CG2 ILE A 269       0.044   1.381 -12.655  1.00 93.13           C  
ATOM   4094 HG21 ILE A 269       0.189   2.459 -12.725  1.00 93.13           H  
ATOM   4095 HG22 ILE A 269      -0.431   1.012 -13.564  1.00 93.13           H  
ATOM   4096 HG23 ILE A 269      -0.609   1.211 -11.799  1.00 93.13           H  
ATOM   4097  CD1 ILE A 269       0.485  -1.007 -10.793  1.00 93.13           C  
ATOM   4098 HD11 ILE A 269       0.941  -0.355 -10.049  1.00 93.13           H  
ATOM   4099 HD12 ILE A 269      -0.581  -0.792 -10.868  1.00 93.13           H  
ATOM   4100 HD13 ILE A 269       0.600  -2.035 -10.450  1.00 93.13           H  
ATOM   4101  N   ASP A 270       3.138   3.202 -13.360  1.00 92.74           N  
ATOM   4102  H   ASP A 270       3.628   2.844 -12.552  1.00 92.74           H  
ATOM   4103  CA  ASP A 270       3.251   4.634 -13.660  1.00 92.74           C  
ATOM   4104  HA  ASP A 270       2.252   5.068 -13.693  1.00 92.74           H  
ATOM   4105  C   ASP A 270       3.880   4.871 -15.038  1.00 92.74           C  
ATOM   4106  CB  ASP A 270       4.041   5.351 -12.556  1.00 92.74           C  
ATOM   4107  HB2 ASP A 270       5.008   4.866 -12.424  1.00 92.74           H  
ATOM   4108  HB3 ASP A 270       4.222   6.379 -12.871  1.00 92.74           H  
ATOM   4109  O   ASP A 270       3.362   5.657 -15.834  1.00 92.74           O  
ATOM   4110  CG  ASP A 270       3.291   5.389 -11.220  1.00 92.74           C  
ATOM   4111  OD1 ASP A 270       2.030   5.375 -11.245  1.00 92.74           O  
ATOM   4112  OD2 ASP A 270       3.991   5.455 -10.187  1.00 92.74           O  
ATOM   4113  N   MET A 271       4.925   4.112 -15.381  1.00 94.08           N  
ATOM   4114  H   MET A 271       5.315   3.495 -14.683  1.00 94.08           H  
ATOM   4115  CA  MET A 271       5.507   4.137 -16.722  1.00 94.08           C  
ATOM   4116  HA  MET A 271       5.819   5.157 -16.947  1.00 94.08           H  
ATOM   4117  C   MET A 271       4.485   3.724 -17.789  1.00 94.08           C  
ATOM   4118  CB  MET A 271       6.729   3.218 -16.799  1.00 94.08           C  
ATOM   4119  HB2 MET A 271       7.024   3.124 -17.845  1.00 94.08           H  
ATOM   4120  HB3 MET A 271       6.461   2.229 -16.428  1.00 94.08           H  
ATOM   4121  O   MET A 271       4.360   4.412 -18.797  1.00 94.08           O  
ATOM   4122  CG  MET A 271       7.940   3.719 -16.014  1.00 94.08           C  
ATOM   4123  HG2 MET A 271       8.236   4.705 -16.372  1.00 94.08           H  
ATOM   4124  HG3 MET A 271       7.671   3.803 -14.961  1.00 94.08           H  
ATOM   4125  SD  MET A 271       9.343   2.587 -16.143  1.00 94.08           S  
ATOM   4126  CE  MET A 271      10.036   3.054 -17.747  1.00 94.08           C  
ATOM   4127  HE1 MET A 271       9.311   3.616 -18.335  1.00 94.08           H  
ATOM   4128  HE2 MET A 271      10.916   3.672 -17.568  1.00 94.08           H  
ATOM   4129  HE3 MET A 271      10.343   2.160 -18.289  1.00 94.08           H  
ATOM   4130  N   ARG A 272       3.711   2.652 -17.571  1.00 92.60           N  
ATOM   4131  H   ARG A 272       3.879   2.118 -16.729  1.00 92.60           H  
ATOM   4132  CA  ARG A 272       2.666   2.193 -18.506  1.00 92.60           C  
ATOM   4133  HA  ARG A 272       3.122   2.017 -19.480  1.00 92.60           H  
ATOM   4134  C   ARG A 272       1.585   3.254 -18.725  1.00 92.60           C  
ATOM   4135  CB  ARG A 272       2.064   0.875 -17.982  1.00 92.60           C  
ATOM   4136  HB2 ARG A 272       2.871   0.157 -17.840  1.00 92.60           H  
ATOM   4137  HB3 ARG A 272       1.596   1.052 -17.014  1.00 92.60           H  
ATOM   4138  O   ARG A 272       1.090   3.400 -19.838  1.00 92.60           O  
ATOM   4139  CG  ARG A 272       1.027   0.266 -18.943  1.00 92.60           C  
ATOM   4140  HG2 ARG A 272       1.506   0.098 -19.908  1.00 92.60           H  
ATOM   4141  HG3 ARG A 272       0.195   0.955 -19.088  1.00 92.60           H  
ATOM   4142  CD  ARG A 272       0.474  -1.075 -18.435  1.00 92.60           C  
ATOM   4143  HD2 ARG A 272      -0.093  -1.537 -19.243  1.00 92.60           H  
ATOM   4144  HD3 ARG A 272       1.313  -1.725 -18.187  1.00 92.60           H  
ATOM   4145  NE  ARG A 272      -0.416  -0.933 -17.259  1.00 92.60           N  
ATOM   4146  HE  ARG A 272      -0.680   0.005 -16.993  1.00 92.60           H  
ATOM   4147  NH1 ARG A 272      -0.567  -3.171 -16.690  1.00 92.60           N  
ATOM   4148 HH11 ARG A 272       0.001  -3.483 -17.464  1.00 92.60           H  
ATOM   4149 HH12 ARG A 272      -0.878  -3.824 -15.985  1.00 92.60           H  
ATOM   4150  NH2 ARG A 272      -1.611  -1.719 -15.454  1.00 92.60           N  
ATOM   4151 HH21 ARG A 272      -1.818  -2.544 -14.910  1.00 92.60           H  
ATOM   4152 HH22 ARG A 272      -1.910  -0.803 -15.151  1.00 92.60           H  
ATOM   4153  CZ  ARG A 272      -0.857  -1.922 -16.491  1.00 92.60           C  
ATOM   4154  N   ARG A 273       1.204   3.984 -17.673  1.00 91.33           N  
ATOM   4155  H   ARG A 273       1.653   3.792 -16.788  1.00 91.33           H  
ATOM   4156  CA  ARG A 273       0.213   5.070 -17.752  1.00 91.33           C  
ATOM   4157  HA  ARG A 273      -0.669   4.727 -18.294  1.00 91.33           H  
ATOM   4158  C   ARG A 273       0.731   6.271 -18.538  1.00 91.33           C  
ATOM   4159  CB  ARG A 273      -0.184   5.510 -16.339  1.00 91.33           C  
ATOM   4160  HB2 ARG A 273      -0.707   6.465 -16.396  1.00 91.33           H  
ATOM   4161  HB3 ARG A 273       0.716   5.655 -15.741  1.00 91.33           H  
ATOM   4162  O   ARG A 273      -0.051   6.905 -19.238  1.00 91.33           O  
ATOM   4163  CG  ARG A 273      -1.107   4.498 -15.657  1.00 91.33           C  
ATOM   4164  HG2 ARG A 273      -0.676   3.497 -15.701  1.00 91.33           H  
ATOM   4165  HG3 ARG A 273      -2.072   4.493 -16.164  1.00 91.33           H  
ATOM   4166  CD  ARG A 273      -1.288   4.909 -14.197  1.00 91.33           C  
ATOM   4167  HD2 ARG A 273      -0.315   4.866 -13.709  1.00 91.33           H  
ATOM   4168  HD3 ARG A 273      -1.651   5.936 -14.157  1.00 91.33           H  
ATOM   4169  NE  ARG A 273      -2.237   4.027 -13.496  1.00 91.33           N  
ATOM   4170  HE  ARG A 273      -2.785   3.396 -14.064  1.00 91.33           H  
ATOM   4171  NH1 ARG A 273      -1.735   4.767 -11.383  1.00 91.33           N  
ATOM   4172 HH11 ARG A 273      -0.942   5.274 -11.749  1.00 91.33           H  
ATOM   4173 HH12 ARG A 273      -1.767   4.657 -10.379  1.00 91.33           H  
ATOM   4174  NH2 ARG A 273      -3.264   3.160 -11.662  1.00 91.33           N  
ATOM   4175 HH21 ARG A 273      -3.338   3.109 -10.656  1.00 91.33           H  
ATOM   4176 HH22 ARG A 273      -3.775   2.516 -12.249  1.00 91.33           H  
ATOM   4177  CZ  ARG A 273      -2.411   3.994 -12.188  1.00 91.33           C  
ATOM   4178  N   TYR A 274       2.017   6.583 -18.408  1.00 92.03           N  
ATOM   4179  H   TYR A 274       2.576   6.047 -17.760  1.00 92.03           H  
ATOM   4180  CA  TYR A 274       2.605   7.778 -19.004  1.00 92.03           C  
ATOM   4181  HA  TYR A 274       1.839   8.552 -19.071  1.00 92.03           H  
ATOM   4182  C   TYR A 274       3.135   7.554 -20.429  1.00 92.03           C  
ATOM   4183  CB  TYR A 274       3.695   8.289 -18.063  1.00 92.03           C  
ATOM   4184  HB2 TYR A 274       4.530   7.588 -18.050  1.00 92.03           H  
ATOM   4185  HB3 TYR A 274       3.297   8.347 -17.050  1.00 92.03           H  
ATOM   4186  O   TYR A 274       2.852   8.334 -21.339  1.00 92.03           O  
ATOM   4187  CG  TYR A 274       4.182   9.660 -18.456  1.00 92.03           C  
ATOM   4188  CD1 TYR A 274       5.363   9.800 -19.205  1.00 92.03           C  
ATOM   4189  HD1 TYR A 274       5.927   8.927 -19.497  1.00 92.03           H  
ATOM   4190  CD2 TYR A 274       3.429  10.792 -18.093  1.00 92.03           C  
ATOM   4191  HD2 TYR A 274       2.522  10.680 -17.518  1.00 92.03           H  
ATOM   4192  CE1 TYR A 274       5.812  11.082 -19.563  1.00 92.03           C  
ATOM   4193  HE1 TYR A 274       6.720  11.195 -20.138  1.00 92.03           H  
ATOM   4194  CE2 TYR A 274       3.874  12.076 -18.457  1.00 92.03           C  
ATOM   4195  HE2 TYR A 274       3.329  12.959 -18.156  1.00 92.03           H  
ATOM   4196  OH  TYR A 274       5.521  13.466 -19.485  1.00 92.03           O  
ATOM   4197  HH  TYR A 274       6.463  13.433 -19.670  1.00 92.03           H  
ATOM   4198  CZ  TYR A 274       5.072  12.223 -19.180  1.00 92.03           C  
ATOM   4199  N   PHE A 275       3.874   6.468 -20.656  1.00 90.09           N  
ATOM   4200  H   PHE A 275       4.030   5.827 -19.891  1.00 90.09           H  
ATOM   4201  CA  PHE A 275       4.515   6.151 -21.934  1.00 90.09           C  
ATOM   4202  HA  PHE A 275       4.746   7.096 -22.425  1.00 90.09           H  
ATOM   4203  C   PHE A 275       3.571   5.385 -22.875  1.00 90.09           C  
ATOM   4204  CB  PHE A 275       5.858   5.442 -21.696  1.00 90.09           C  
ATOM   4205  HB2 PHE A 275       6.305   5.196 -22.659  1.00 90.09           H  
ATOM   4206  HB3 PHE A 275       5.678   4.501 -21.176  1.00 90.09           H  
ATOM   4207  O   PHE A 275       3.856   4.267 -23.299  1.00 90.09           O  
ATOM   4208  CG  PHE A 275       6.860   6.273 -20.915  1.00 90.09           C  
ATOM   4209  CD1 PHE A 275       7.472   7.395 -21.503  1.00 90.09           C  
ATOM   4210  HD1 PHE A 275       7.247   7.654 -22.527  1.00 90.09           H  
ATOM   4211  CD2 PHE A 275       7.173   5.938 -19.588  1.00 90.09           C  
ATOM   4212  HD2 PHE A 275       6.723   5.066 -19.136  1.00 90.09           H  
ATOM   4213  CE1 PHE A 275       8.378   8.181 -20.770  1.00 90.09           C  
ATOM   4214  HE1 PHE A 275       8.846   9.038 -21.232  1.00 90.09           H  
ATOM   4215  CE2 PHE A 275       8.060   6.732 -18.844  1.00 90.09           C  
ATOM   4216  HE2 PHE A 275       8.272   6.484 -17.814  1.00 90.09           H  
ATOM   4217  CZ  PHE A 275       8.668   7.852 -19.435  1.00 90.09           C  
ATOM   4218  HZ  PHE A 275       9.357   8.456 -18.864  1.00 90.09           H  
ATOM   4219  N   THR A 276       2.436   5.999 -23.216  1.00 90.06           N  
ATOM   4220  H   THR A 276       2.289   6.928 -22.848  1.00 90.06           H  
ATOM   4221  CA  THR A 276       1.311   5.371 -23.938  1.00 90.06           C  
ATOM   4222  HA  THR A 276       0.998   4.492 -23.374  1.00 90.06           H  
ATOM   4223  C   THR A 276       1.625   4.879 -25.356  1.00 90.06           C  
ATOM   4224  CB  THR A 276       0.118   6.334 -24.016  1.00 90.06           C  
ATOM   4225  HB  THR A 276      -0.689   5.865 -24.580  1.00 90.06           H  
ATOM   4226  O   THR A 276       0.860   4.088 -25.903  1.00 90.06           O  
ATOM   4227  CG2 THR A 276      -0.417   6.715 -22.636  1.00 90.06           C  
ATOM   4228 HG21 THR A 276      -1.331   7.298 -22.740  1.00 90.06           H  
ATOM   4229 HG22 THR A 276       0.319   7.298 -22.083  1.00 90.06           H  
ATOM   4230 HG23 THR A 276      -0.643   5.811 -22.069  1.00 90.06           H  
ATOM   4231  OG1 THR A 276       0.495   7.535 -24.654  1.00 90.06           O  
ATOM   4232  HG1 THR A 276      -0.131   8.206 -24.373  1.00 90.06           H  
ATOM   4233  N   LEU A 277       2.743   5.305 -25.959  1.00 86.56           N  
ATOM   4234  H   LEU A 277       3.312   5.979 -25.467  1.00 86.56           H  
ATOM   4235  CA  LEU A 277       3.196   4.800 -27.265  1.00 86.56           C  
ATOM   4236  HA  LEU A 277       2.329   4.690 -27.915  1.00 86.56           H  
ATOM   4237  C   LEU A 277       3.844   3.408 -27.190  1.00 86.56           C  
ATOM   4238  CB  LEU A 277       4.176   5.797 -27.911  1.00 86.56           C  
ATOM   4239  HB2 LEU A 277       4.503   5.386 -28.866  1.00 86.56           H  
ATOM   4240  HB3 LEU A 277       5.058   5.877 -27.276  1.00 86.56           H  
ATOM   4241  O   LEU A 277       4.073   2.791 -28.230  1.00 86.56           O  
ATOM   4242  CG  LEU A 277       3.615   7.205 -28.161  1.00 86.56           C  
ATOM   4243  HG  LEU A 277       3.279   7.645 -27.222  1.00 86.56           H  
ATOM   4244  CD1 LEU A 277       4.721   8.089 -28.737  1.00 86.56           C  
ATOM   4245 HD11 LEU A 277       5.561   8.121 -28.044  1.00 86.56           H  
ATOM   4246 HD12 LEU A 277       4.338   9.100 -28.873  1.00 86.56           H  
ATOM   4247 HD13 LEU A 277       5.058   7.690 -29.693  1.00 86.56           H  
ATOM   4248  CD2 LEU A 277       2.446   7.195 -29.148  1.00 86.56           C  
ATOM   4249 HD21 LEU A 277       2.742   6.707 -30.077  1.00 86.56           H  
ATOM   4250 HD22 LEU A 277       2.132   8.218 -29.357  1.00 86.56           H  
ATOM   4251 HD23 LEU A 277       1.601   6.663 -28.711  1.00 86.56           H  
ATOM   4252  N   LEU A 278       4.169   2.923 -25.988  1.00 86.17           N  
ATOM   4253  H   LEU A 278       3.900   3.443 -25.165  1.00 86.17           H  
ATOM   4254  CA  LEU A 278       4.783   1.617 -25.772  1.00 86.17           C  
ATOM   4255  HA  LEU A 278       5.125   1.212 -26.724  1.00 86.17           H  
ATOM   4256  C   LEU A 278       3.758   0.634 -25.205  1.00 86.17           C  
ATOM   4257  CB  LEU A 278       6.000   1.749 -24.839  1.00 86.17           C  
ATOM   4258  HB2 LEU A 278       6.386   0.750 -24.634  1.00 86.17           H  
ATOM   4259  HB3 LEU A 278       5.662   2.171 -23.893  1.00 86.17           H  
ATOM   4260  O   LEU A 278       3.089   0.898 -24.208  1.00 86.17           O  
ATOM   4261  CG  LEU A 278       7.147   2.618 -25.384  1.00 86.17           C  
ATOM   4262  HG  LEU A 278       6.780   3.623 -25.594  1.00 86.17           H  
ATOM   4263  CD1 LEU A 278       8.249   2.716 -24.328  1.00 86.17           C  
ATOM   4264 HD11 LEU A 278       7.850   3.195 -23.434  1.00 86.17           H  
ATOM   4265 HD12 LEU A 278       9.082   3.313 -24.700  1.00 86.17           H  
ATOM   4266 HD13 LEU A 278       8.617   1.723 -24.070  1.00 86.17           H  
ATOM   4267  CD2 LEU A 278       7.763   2.049 -26.663  1.00 86.17           C  
ATOM   4268 HD21 LEU A 278       8.080   1.020 -26.496  1.00 86.17           H  
ATOM   4269 HD22 LEU A 278       7.035   2.086 -27.474  1.00 86.17           H  
ATOM   4270 HD23 LEU A 278       8.629   2.648 -26.945  1.00 86.17           H  
ATOM   4271  N   THR A 279       3.684  -0.549 -25.805  1.00 87.69           N  
ATOM   4272  H   THR A 279       4.238  -0.695 -26.637  1.00 87.69           H  
ATOM   4273  CA  THR A 279       2.976  -1.685 -25.202  1.00 87.69           C  
ATOM   4274  HA  THR A 279       1.985  -1.339 -24.911  1.00 87.69           H  
ATOM   4275  C   THR A 279       3.715  -2.183 -23.949  1.00 87.69           C  
ATOM   4276  CB  THR A 279       2.805  -2.848 -26.191  1.00 87.69           C  
ATOM   4277  HB  THR A 279       2.267  -3.658 -25.699  1.00 87.69           H  
ATOM   4278  O   THR A 279       4.934  -2.008 -23.850  1.00 87.69           O  
ATOM   4279  CG2 THR A 279       2.034  -2.452 -27.449  1.00 87.69           C  
ATOM   4280 HG21 THR A 279       2.558  -1.670 -27.998  1.00 87.69           H  
ATOM   4281 HG22 THR A 279       1.917  -3.324 -28.093  1.00 87.69           H  
ATOM   4282 HG23 THR A 279       1.046  -2.087 -27.170  1.00 87.69           H  
ATOM   4283  OG1 THR A 279       4.060  -3.330 -26.597  1.00 87.69           O  
ATOM   4284  HG1 THR A 279       4.405  -2.658 -27.189  1.00 87.69           H  
ATOM   4285  N   PRO A 280       3.029  -2.879 -23.018  1.00 87.04           N  
ATOM   4286  CA  PRO A 280       3.655  -3.561 -21.881  1.00 87.04           C  
ATOM   4287  HA  PRO A 280       3.897  -2.827 -21.112  1.00 87.04           H  
ATOM   4288  C   PRO A 280       4.927  -4.345 -22.236  1.00 87.04           C  
ATOM   4289  CB  PRO A 280       2.547  -4.493 -21.371  1.00 87.04           C  
ATOM   4290  HB2 PRO A 280       2.673  -4.800 -20.333  1.00 87.04           H  
ATOM   4291  HB3 PRO A 280       2.475  -5.381 -21.999  1.00 87.04           H  
ATOM   4292  O   PRO A 280       5.975  -4.139 -21.630  1.00 87.04           O  
ATOM   4293  CG  PRO A 280       1.298  -3.643 -21.574  1.00 87.04           C  
ATOM   4294  HG2 PRO A 280       1.246  -2.871 -20.807  1.00 87.04           H  
ATOM   4295  HG3 PRO A 280       0.390  -4.247 -21.585  1.00 87.04           H  
ATOM   4296  CD  PRO A 280       1.577  -3.012 -22.936  1.00 87.04           C  
ATOM   4297  HD2 PRO A 280       1.220  -3.675 -23.724  1.00 87.04           H  
ATOM   4298  HD3 PRO A 280       1.084  -2.042 -23.004  1.00 87.04           H  
ATOM   4299  N   GLY A 281       4.869  -5.194 -23.268  1.00 85.05           N  
ATOM   4300  H   GLY A 281       3.991  -5.305 -23.754  1.00 85.05           H  
ATOM   4301  CA  GLY A 281       6.015  -5.998 -23.701  1.00 85.05           C  
ATOM   4302  HA2 GLY A 281       5.695  -6.682 -24.487  1.00 85.05           H  
ATOM   4303  HA3 GLY A 281       6.384  -6.587 -22.860  1.00 85.05           H  
ATOM   4304  C   GLY A 281       7.174  -5.157 -24.243  1.00 85.05           C  
ATOM   4305  O   GLY A 281       8.333  -5.440 -23.942  1.00 85.05           O  
ATOM   4306  N   GLN A 282       6.881  -4.083 -24.985  1.00 87.67           N  
ATOM   4307  H   GLN A 282       5.913  -3.851 -25.154  1.00 87.67           H  
ATOM   4308  CA  GLN A 282       7.915  -3.157 -25.455  1.00 87.67           C  
ATOM   4309  HA  GLN A 282       8.694  -3.718 -25.970  1.00 87.67           H  
ATOM   4310  C   GLN A 282       8.580  -2.431 -24.288  1.00 87.67           C  
ATOM   4311  CB  GLN A 282       7.319  -2.136 -26.429  1.00 87.67           C  
ATOM   4312  HB2 GLN A 282       6.418  -1.711 -25.986  1.00 87.67           H  
ATOM   4313  HB3 GLN A 282       8.034  -1.327 -26.578  1.00 87.67           H  
ATOM   4314  O   GLN A 282       9.802  -2.347 -24.256  1.00 87.67           O  
ATOM   4315  CG  GLN A 282       7.012  -2.751 -27.801  1.00 87.67           C  
ATOM   4316  HG2 GLN A 282       6.497  -3.705 -27.685  1.00 87.67           H  
ATOM   4317  HG3 GLN A 282       7.951  -2.938 -28.321  1.00 87.67           H  
ATOM   4318  CD  GLN A 282       6.132  -1.836 -28.642  1.00 87.67           C  
ATOM   4319  NE2 GLN A 282       6.336  -1.757 -29.936  1.00 87.67           N  
ATOM   4320 HE21 GLN A 282       7.073  -2.287 -30.379  1.00 87.67           H  
ATOM   4321 HE22 GLN A 282       5.721  -1.137 -30.443  1.00 87.67           H  
ATOM   4322  OE1 GLN A 282       5.210  -1.208 -28.148  1.00 87.67           O  
ATOM   4323  N   LEU A 283       7.807  -1.956 -23.309  1.00 89.77           N  
ATOM   4324  H   LEU A 283       6.805  -2.061 -23.383  1.00 89.77           H  
ATOM   4325  CA  LEU A 283       8.352  -1.289 -22.128  1.00 89.77           C  
ATOM   4326  HA  LEU A 283       8.931  -0.429 -22.464  1.00 89.77           H  
ATOM   4327  C   LEU A 283       9.307  -2.209 -21.349  1.00 89.77           C  
ATOM   4328  CB  LEU A 283       7.176  -0.802 -21.265  1.00 89.77           C  
ATOM   4329  HB2 LEU A 283       6.623  -1.669 -20.903  1.00 89.77           H  
ATOM   4330  HB3 LEU A 283       6.502  -0.212 -21.887  1.00 89.77           H  
ATOM   4331  O   LEU A 283      10.405  -1.789 -20.993  1.00 89.77           O  
ATOM   4332  CG  LEU A 283       7.601   0.050 -20.058  1.00 89.77           C  
ATOM   4333  HG  LEU A 283       8.264  -0.528 -19.414  1.00 89.77           H  
ATOM   4334  CD1 LEU A 283       8.305   1.334 -20.499  1.00 89.77           C  
ATOM   4335 HD11 LEU A 283       9.300   1.102 -20.879  1.00 89.77           H  
ATOM   4336 HD12 LEU A 283       8.409   2.000 -19.643  1.00 89.77           H  
ATOM   4337 HD13 LEU A 283       7.720   1.839 -21.267  1.00 89.77           H  
ATOM   4338  CD2 LEU A 283       6.366   0.441 -19.249  1.00 89.77           C  
ATOM   4339 HD21 LEU A 283       6.683   0.836 -18.283  1.00 89.77           H  
ATOM   4340 HD22 LEU A 283       5.782   1.190 -19.783  1.00 89.77           H  
ATOM   4341 HD23 LEU A 283       5.737  -0.430 -19.067  1.00 89.77           H  
ATOM   4342  N   LEU A 284       8.932  -3.478 -21.153  1.00 91.13           N  
ATOM   4343  H   LEU A 284       8.007  -3.757 -21.448  1.00 91.13           H  
ATOM   4344  CA  LEU A 284       9.808  -4.472 -20.524  1.00 91.13           C  
ATOM   4345  HA  LEU A 284      10.171  -4.072 -19.577  1.00 91.13           H  
ATOM   4346  C   LEU A 284      11.058  -4.760 -21.363  1.00 91.13           C  
ATOM   4347  CB  LEU A 284       9.030  -5.772 -20.258  1.00 91.13           C  
ATOM   4348  HB2 LEU A 284       9.725  -6.510 -19.858  1.00 91.13           H  
ATOM   4349  HB3 LEU A 284       8.652  -6.151 -21.207  1.00 91.13           H  
ATOM   4350  O   LEU A 284      12.139  -4.895 -20.801  1.00 91.13           O  
ATOM   4351  CG  LEU A 284       7.854  -5.633 -19.276  1.00 91.13           C  
ATOM   4352  HG  LEU A 284       7.140  -4.898 -19.649  1.00 91.13           H  
ATOM   4353  CD1 LEU A 284       7.141  -6.976 -19.140  1.00 91.13           C  
ATOM   4354 HD11 LEU A 284       6.288  -6.874 -18.469  1.00 91.13           H  
ATOM   4355 HD12 LEU A 284       7.834  -7.711 -18.730  1.00 91.13           H  
ATOM   4356 HD13 LEU A 284       6.790  -7.310 -20.117  1.00 91.13           H  
ATOM   4357  CD2 LEU A 284       8.280  -5.188 -17.880  1.00 91.13           C  
ATOM   4358 HD21 LEU A 284       7.387  -5.051 -17.271  1.00 91.13           H  
ATOM   4359 HD22 LEU A 284       8.800  -4.231 -17.920  1.00 91.13           H  
ATOM   4360 HD23 LEU A 284       8.917  -5.944 -17.422  1.00 91.13           H  
ATOM   4361  N   THR A 285      10.930  -4.801 -22.693  1.00 86.88           N  
ATOM   4362  H   THR A 285      10.004  -4.685 -23.081  1.00 86.88           H  
ATOM   4363  CA  THR A 285      12.066  -4.989 -23.613  1.00 86.88           C  
ATOM   4364  HA  THR A 285      12.582  -5.916 -23.361  1.00 86.88           H  
ATOM   4365  C   THR A 285      13.075  -3.853 -23.481  1.00 86.88           C  
ATOM   4366  CB  THR A 285      11.600  -5.077 -25.074  1.00 86.88           C  
ATOM   4367  HB  THR A 285      11.120  -4.142 -25.364  1.00 86.88           H  
ATOM   4368  O   THR A 285      14.270  -4.106 -23.390  1.00 86.88           O  
ATOM   4369  CG2 THR A 285      12.747  -5.349 -26.048  1.00 86.88           C  
ATOM   4370 HG21 THR A 285      13.292  -6.241 -25.737  1.00 86.88           H  
ATOM   4371 HG22 THR A 285      12.347  -5.506 -27.050  1.00 86.88           H  
ATOM   4372 HG23 THR A 285      13.430  -4.501 -26.075  1.00 86.88           H  
ATOM   4373  OG1 THR A 285      10.669  -6.123 -25.235  1.00 86.88           O  
ATOM   4374  HG1 THR A 285       9.904  -5.939 -24.685  1.00 86.88           H  
ATOM   4375  N   TRP A 286      12.603  -2.606 -23.416  1.00 87.57           N  
ATOM   4376  H   TRP A 286      11.608  -2.455 -23.503  1.00 87.57           H  
ATOM   4377  CA  TRP A 286      13.468  -1.443 -23.225  1.00 87.57           C  
ATOM   4378  HA  TRP A 286      14.225  -1.418 -24.009  1.00 87.57           H  
ATOM   4379  C   TRP A 286      14.223  -1.481 -21.900  1.00 87.57           C  
ATOM   4380  CB  TRP A 286      12.632  -0.164 -23.302  1.00 87.57           C  
ATOM   4381  HB2 TRP A 286      11.671  -0.315 -22.811  1.00 87.57           H  
ATOM   4382  HB3 TRP A 286      13.163   0.614 -22.754  1.00 87.57           H  
ATOM   4383  O   TRP A 286      15.362  -1.040 -21.850  1.00 87.57           O  
ATOM   4384  CG  TRP A 286      12.420   0.353 -24.685  1.00 87.57           C  
ATOM   4385  CD1 TRP A 286      11.320   0.188 -25.451  1.00 87.57           C  
ATOM   4386  HD1 TRP A 286      10.422  -0.324 -25.139  1.00 87.57           H  
ATOM   4387  CD2 TRP A 286      13.348   1.139 -25.486  1.00 87.57           C  
ATOM   4388  CE2 TRP A 286      12.759   1.362 -26.766  1.00 87.57           C  
ATOM   4389  CE3 TRP A 286      14.630   1.681 -25.258  1.00 87.57           C  
ATOM   4390  HE3 TRP A 286      15.108   1.535 -24.301  1.00 87.57           H  
ATOM   4391  NE1 TRP A 286      11.519   0.769 -26.686  1.00 87.57           N  
ATOM   4392  HE1 TRP A 286      10.832   0.760 -27.426  1.00 87.57           H  
ATOM   4393  CH2 TRP A 286      14.718   2.535 -27.543  1.00 87.57           C  
ATOM   4394  HH2 TRP A 286      15.275   3.029 -28.325  1.00 87.57           H  
ATOM   4395  CZ2 TRP A 286      13.424   2.047 -27.790  1.00 87.57           C  
ATOM   4396  HZ2 TRP A 286      12.960   2.178 -28.756  1.00 87.57           H  
ATOM   4397  CZ3 TRP A 286      15.305   2.380 -26.275  1.00 87.57           C  
ATOM   4398  HZ3 TRP A 286      16.294   2.772 -26.089  1.00 87.57           H  
ATOM   4399  N   LEU A 287      13.605  -2.000 -20.837  1.00 90.01           N  
ATOM   4400  H   LEU A 287      12.660  -2.336 -20.954  1.00 90.01           H  
ATOM   4401  CA  LEU A 287      14.219  -2.104 -19.512  1.00 90.01           C  
ATOM   4402  HA  LEU A 287      14.816  -1.211 -19.327  1.00 90.01           H  
ATOM   4403  C   LEU A 287      15.187  -3.292 -19.379  1.00 90.01           C  
ATOM   4404  CB  LEU A 287      13.098  -2.181 -18.458  1.00 90.01           C  
ATOM   4405  HB2 LEU A 287      12.433  -3.001 -18.727  1.00 90.01           H  
ATOM   4406  HB3 LEU A 287      13.539  -2.419 -17.490  1.00 90.01           H  
ATOM   4407  O   LEU A 287      15.912  -3.362 -18.387  1.00 90.01           O  
ATOM   4408  CG  LEU A 287      12.273  -0.888 -18.309  1.00 90.01           C  
ATOM   4409  HG  LEU A 287      11.919  -0.553 -19.284  1.00 90.01           H  
ATOM   4410  CD1 LEU A 287      11.056  -1.151 -17.421  1.00 90.01           C  
ATOM   4411 HD11 LEU A 287      11.373  -1.468 -16.427  1.00 90.01           H  
ATOM   4412 HD12 LEU A 287      10.460  -0.243 -17.333  1.00 90.01           H  
ATOM   4413 HD13 LEU A 287      10.439  -1.928 -17.872  1.00 90.01           H  
ATOM   4414  CD2 LEU A 287      13.089   0.244 -17.679  1.00 90.01           C  
ATOM   4415 HD21 LEU A 287      13.491  -0.075 -16.717  1.00 90.01           H  
ATOM   4416 HD22 LEU A 287      13.907   0.523 -18.343  1.00 90.01           H  
ATOM   4417 HD23 LEU A 287      12.453   1.116 -17.532  1.00 90.01           H  
ATOM   4418  N   HIS A 288      15.174  -4.232 -20.325  1.00 88.70           N  
ATOM   4419  H   HIS A 288      14.620  -4.076 -21.155  1.00 88.70           H  
ATOM   4420  CA  HIS A 288      15.797  -5.540 -20.172  1.00 88.70           C  
ATOM   4421  HA  HIS A 288      15.585  -5.895 -19.164  1.00 88.70           H  
ATOM   4422  C   HIS A 288      17.321  -5.525 -20.307  1.00 88.70           C  
ATOM   4423  CB  HIS A 288      15.153  -6.534 -21.149  1.00 88.70           C  
ATOM   4424  HB2 HIS A 288      14.079  -6.578 -20.965  1.00 88.70           H  
ATOM   4425  HB3 HIS A 288      15.312  -6.186 -22.169  1.00 88.70           H  
ATOM   4426  O   HIS A 288      17.877  -5.109 -21.319  1.00 88.70           O  
ATOM   4427  CG  HIS A 288      15.718  -7.925 -21.031  1.00 88.70           C  
ATOM   4428  CD2 HIS A 288      15.203  -8.967 -20.308  1.00 88.70           C  
ATOM   4429  HD2 HIS A 288      14.293  -8.947 -19.728  1.00 88.70           H  
ATOM   4430  ND1 HIS A 288      16.890  -8.364 -21.600  1.00 88.70           N  
ATOM   4431  HD1 HIS A 288      17.513  -7.802 -22.162  1.00 88.70           H  
ATOM   4432  CE1 HIS A 288      17.084  -9.638 -21.222  1.00 88.70           C  
ATOM   4433  HE1 HIS A 288      17.935 -10.245 -21.495  1.00 88.70           H  
ATOM   4434  NE2 HIS A 288      16.078 -10.051 -20.434  1.00 88.70           N  
ATOM   4435  N   ASP A 289      17.983  -6.131 -19.322  1.00 85.09           N  
ATOM   4436  H   ASP A 289      17.463  -6.450 -18.518  1.00 85.09           H  
ATOM   4437  CA  ASP A 289      19.346  -6.640 -19.422  1.00 85.09           C  
ATOM   4438  HA  ASP A 289      19.517  -6.969 -20.447  1.00 85.09           H  
ATOM   4439  C   ASP A 289      19.535  -7.862 -18.507  1.00 85.09           C  
ATOM   4440  CB  ASP A 289      20.360  -5.524 -19.120  1.00 85.09           C  
ATOM   4441  HB2 ASP A 289      21.346  -5.868 -19.431  1.00 85.09           H  
ATOM   4442  HB3 ASP A 289      20.121  -4.652 -19.729  1.00 85.09           H  
ATOM   4443  O   ASP A 289      18.607  -8.306 -17.823  1.00 85.09           O  
ATOM   4444  CG  ASP A 289      20.452  -5.095 -17.655  1.00 85.09           C  
ATOM   4445  OD1 ASP A 289      19.970  -5.794 -16.742  1.00 85.09           O  
ATOM   4446  OD2 ASP A 289      21.065  -4.039 -17.420  1.00 85.09           O  
ATOM   4447  N   ASN A 290      20.758  -8.395 -18.460  1.00 81.74           N  
ATOM   4448  H   ASN A 290      21.475  -8.009 -19.056  1.00 81.74           H  
ATOM   4449  CA  ASN A 290      21.078  -9.555 -17.630  1.00 81.74           C  
ATOM   4450  HA  ASN A 290      20.412 -10.371 -17.910  1.00 81.74           H  
ATOM   4451  C   ASN A 290      20.855  -9.307 -16.126  1.00 81.74           C  
ATOM   4452  CB  ASN A 290      22.528  -9.988 -17.917  1.00 81.74           C  
ATOM   4453  HB2 ASN A 290      22.815 -10.757 -17.200  1.00 81.74           H  
ATOM   4454  HB3 ASN A 290      23.199  -9.138 -17.792  1.00 81.74           H  
ATOM   4455  O   ASN A 290      20.420 -10.224 -15.430  1.00 81.74           O  
ATOM   4456  CG  ASN A 290      22.716 -10.578 -19.306  1.00 81.74           C  
ATOM   4457  ND2 ASN A 290      23.941 -10.757 -19.737  1.00 81.74           N  
ATOM   4458 HD21 ASN A 290      24.029 -11.177 -20.652  1.00 81.74           H  
ATOM   4459 HD22 ASN A 290      24.738 -10.553 -19.152  1.00 81.74           H  
ATOM   4460  OD1 ASN A 290      21.780 -10.882 -20.023  1.00 81.74           O  
ATOM   4461  N   GLN A 291      21.104  -8.091 -15.624  1.00 85.34           N  
ATOM   4462  H   GLN A 291      21.201  -7.319 -16.267  1.00 85.34           H  
ATOM   4463  CA  GLN A 291      20.995  -7.756 -14.199  1.00 85.34           C  
ATOM   4464  HA  GLN A 291      21.476  -8.539 -13.612  1.00 85.34           H  
ATOM   4465  C   GLN A 291      19.543  -7.654 -13.722  1.00 85.34           C  
ATOM   4466  CB  GLN A 291      21.691  -6.420 -13.897  1.00 85.34           C  
ATOM   4467  HB2 GLN A 291      21.572  -6.226 -12.831  1.00 85.34           H  
ATOM   4468  HB3 GLN A 291      21.192  -5.616 -14.438  1.00 85.34           H  
ATOM   4469  O   GLN A 291      19.256  -7.934 -12.558  1.00 85.34           O  
ATOM   4470  CG  GLN A 291      23.191  -6.382 -14.227  1.00 85.34           C  
ATOM   4471  HG2 GLN A 291      23.688  -7.230 -13.755  1.00 85.34           H  
ATOM   4472  HG3 GLN A 291      23.326  -6.454 -15.306  1.00 85.34           H  
ATOM   4473  CD  GLN A 291      23.853  -5.095 -13.734  1.00 85.34           C  
ATOM   4474  NE2 GLN A 291      25.103  -4.863 -14.069  1.00 85.34           N  
ATOM   4475 HE21 GLN A 291      25.456  -3.956 -13.801  1.00 85.34           H  
ATOM   4476 HE22 GLN A 291      25.600  -5.481 -14.695  1.00 85.34           H  
ATOM   4477  OE1 GLN A 291      23.276  -4.285 -13.022  1.00 85.34           O  
ATOM   4478  N   VAL A 292      18.620  -7.250 -14.599  1.00 91.24           N  
ATOM   4479  H   VAL A 292      18.949  -6.932 -15.500  1.00 91.24           H  
ATOM   4480  CA  VAL A 292      17.206  -7.032 -14.247  1.00 91.24           C  
ATOM   4481  HA  VAL A 292      17.096  -7.211 -13.177  1.00 91.24           H  
ATOM   4482  C   VAL A 292      16.244  -8.033 -14.897  1.00 91.24           C  
ATOM   4483  CB  VAL A 292      16.786  -5.566 -14.456  1.00 91.24           C  
ATOM   4484  HB  VAL A 292      15.793  -5.439 -14.025  1.00 91.24           H  
ATOM   4485  O   VAL A 292      15.033  -7.943 -14.697  1.00 91.24           O  
ATOM   4486  CG1 VAL A 292      17.730  -4.591 -13.734  1.00 91.24           C  
ATOM   4487 HG11 VAL A 292      18.714  -4.609 -14.202  1.00 91.24           H  
ATOM   4488 HG12 VAL A 292      17.337  -3.577 -13.807  1.00 91.24           H  
ATOM   4489 HG13 VAL A 292      17.828  -4.876 -12.687  1.00 91.24           H  
ATOM   4490  CG2 VAL A 292      16.708  -5.168 -15.926  1.00 91.24           C  
ATOM   4491 HG21 VAL A 292      16.327  -4.150 -16.004  1.00 91.24           H  
ATOM   4492 HG22 VAL A 292      16.040  -5.839 -16.465  1.00 91.24           H  
ATOM   4493 HG23 VAL A 292      17.691  -5.206 -16.395  1.00 91.24           H  
ATOM   4494  N   SER A 293      16.764  -9.029 -15.617  1.00 89.66           N  
ATOM   4495  H   SER A 293      17.750  -8.979 -15.829  1.00 89.66           H  
ATOM   4496  CA  SER A 293      15.989 -10.092 -16.277  1.00 89.66           C  
ATOM   4497  HA  SER A 293      15.429  -9.655 -17.104  1.00 89.66           H  
ATOM   4498  C   SER A 293      14.984 -10.779 -15.340  1.00 89.66           C  
ATOM   4499  CB  SER A 293      16.955 -11.134 -16.862  1.00 89.66           C  
ATOM   4500  HB2 SER A 293      17.582 -10.669 -17.623  1.00 89.66           H  
ATOM   4501  HB3 SER A 293      16.378 -11.930 -17.333  1.00 89.66           H  
ATOM   4502  O   SER A 293      13.794 -10.871 -15.648  1.00 89.66           O  
ATOM   4503  OG  SER A 293      17.775 -11.686 -15.839  1.00 89.66           O  
ATOM   4504  HG  SER A 293      18.643 -11.277 -15.873  1.00 89.66           H  
ATOM   4505  N   ARG A 294      15.430 -11.198 -14.148  1.00 90.55           N  
ATOM   4506  H   ARG A 294      16.431 -11.158 -14.017  1.00 90.55           H  
ATOM   4507  CA  ARG A 294      14.589 -11.883 -13.154  1.00 90.55           C  
ATOM   4508  HA  ARG A 294      14.144 -12.737 -13.663  1.00 90.55           H  
ATOM   4509  C   ARG A 294      13.403 -11.029 -12.680  1.00 90.55           C  
ATOM   4510  CB  ARG A 294      15.453 -12.434 -12.008  1.00 90.55           C  
ATOM   4511  HB2 ARG A 294      15.937 -11.619 -11.471  1.00 90.55           H  
ATOM   4512  HB3 ARG A 294      16.234 -13.062 -12.438  1.00 90.55           H  
ATOM   4513  O   ARG A 294      12.276 -11.500 -12.828  1.00 90.55           O  
ATOM   4514  CG  ARG A 294      14.628 -13.281 -11.027  1.00 90.55           C  
ATOM   4515  HG2 ARG A 294      14.157 -14.100 -11.570  1.00 90.55           H  
ATOM   4516  HG3 ARG A 294      13.852 -12.669 -10.567  1.00 90.55           H  
ATOM   4517  CD  ARG A 294      15.528 -13.853  -9.926  1.00 90.55           C  
ATOM   4518  HD2 ARG A 294      15.969 -13.027  -9.368  1.00 90.55           H  
ATOM   4519  HD3 ARG A 294      16.328 -14.425 -10.395  1.00 90.55           H  
ATOM   4520  NE  ARG A 294      14.776 -14.729  -9.006  1.00 90.55           N  
ATOM   4521  HE  ARG A 294      13.797 -14.873  -9.211  1.00 90.55           H  
ATOM   4522  NH1 ARG A 294      16.556 -15.378  -7.700  1.00 90.55           N  
ATOM   4523 HH11 ARG A 294      16.941 -15.963  -6.972  1.00 90.55           H  
ATOM   4524 HH12 ARG A 294      17.182 -14.833  -8.274  1.00 90.55           H  
ATOM   4525  NH2 ARG A 294      14.531 -16.213  -7.290  1.00 90.55           N  
ATOM   4526 HH21 ARG A 294      14.952 -16.797  -6.582  1.00 90.55           H  
ATOM   4527 HH22 ARG A 294      13.569 -16.375  -7.551  1.00 90.55           H  
ATOM   4528  CZ  ARG A 294      15.288 -15.431  -8.007  1.00 90.55           C  
ATOM   4529  N   PRO A 295      13.572  -9.809 -12.130  1.00 93.30           N  
ATOM   4530  CA  PRO A 295      12.422  -8.994 -11.741  1.00 93.30           C  
ATOM   4531  HA  PRO A 295      11.822  -9.542 -11.015  1.00 93.30           H  
ATOM   4532  C   PRO A 295      11.508  -8.654 -12.926  1.00 93.30           C  
ATOM   4533  CB  PRO A 295      12.993  -7.751 -11.054  1.00 93.30           C  
ATOM   4534  HB2 PRO A 295      12.439  -6.848 -11.312  1.00 93.30           H  
ATOM   4535  HB3 PRO A 295      12.976  -7.899  -9.975  1.00 93.30           H  
ATOM   4536  O   PRO A 295      10.293  -8.707 -12.762  1.00 93.30           O  
ATOM   4537  CG  PRO A 295      14.444  -7.679 -11.523  1.00 93.30           C  
ATOM   4538  HG2 PRO A 295      15.088  -7.219 -10.773  1.00 93.30           H  
ATOM   4539  HG3 PRO A 295      14.491  -7.112 -12.453  1.00 93.30           H  
ATOM   4540  CD  PRO A 295      14.813  -9.144 -11.756  1.00 93.30           C  
ATOM   4541  HD2 PRO A 295      15.179  -9.568 -10.822  1.00 93.30           H  
ATOM   4542  HD3 PRO A 295      15.583  -9.222 -12.524  1.00 93.30           H  
ATOM   4543  N   LEU A 296      12.043  -8.395 -14.127  1.00 94.14           N  
ATOM   4544  H   LEU A 296      13.047  -8.376 -14.236  1.00 94.14           H  
ATOM   4545  CA  LEU A 296      11.211  -8.147 -15.312  1.00 94.14           C  
ATOM   4546  HA  LEU A 296      10.505  -7.348 -15.087  1.00 94.14           H  
ATOM   4547  C   LEU A 296      10.366  -9.362 -15.714  1.00 94.14           C  
ATOM   4548  CB  LEU A 296      12.087  -7.722 -16.497  1.00 94.14           C  
ATOM   4549  HB2 LEU A 296      11.471  -7.728 -17.396  1.00 94.14           H  
ATOM   4550  HB3 LEU A 296      12.872  -8.465 -16.632  1.00 94.14           H  
ATOM   4551  O   LEU A 296       9.209  -9.186 -16.093  1.00 94.14           O  
ATOM   4552  CG  LEU A 296      12.728  -6.332 -16.373  1.00 94.14           C  
ATOM   4553  HG  LEU A 296      13.356  -6.276 -15.484  1.00 94.14           H  
ATOM   4554  CD1 LEU A 296      13.582  -6.115 -17.611  1.00 94.14           C  
ATOM   4555 HD11 LEU A 296      14.330  -6.906 -17.674  1.00 94.14           H  
ATOM   4556 HD12 LEU A 296      12.966  -6.132 -18.510  1.00 94.14           H  
ATOM   4557 HD13 LEU A 296      14.080  -5.148 -17.542  1.00 94.14           H  
ATOM   4558  CD2 LEU A 296      11.718  -5.189 -16.316  1.00 94.14           C  
ATOM   4559 HD21 LEU A 296      12.250  -4.238 -16.288  1.00 94.14           H  
ATOM   4560 HD22 LEU A 296      11.088  -5.208 -17.206  1.00 94.14           H  
ATOM   4561 HD23 LEU A 296      11.107  -5.269 -15.417  1.00 94.14           H  
ATOM   4562  N   SER A 297      10.899 -10.582 -15.588  1.00 93.30           N  
ATOM   4563  H   SER A 297      11.883 -10.660 -15.374  1.00 93.30           H  
ATOM   4564  CA  SER A 297      10.128 -11.807 -15.845  1.00 93.30           C  
ATOM   4565  HA  SER A 297       9.732 -11.749 -16.859  1.00 93.30           H  
ATOM   4566  C   SER A 297       8.927 -11.938 -14.904  1.00 93.30           C  
ATOM   4567  CB  SER A 297      11.025 -13.050 -15.779  1.00 93.30           C  
ATOM   4568  HB2 SER A 297      11.918 -12.883 -16.380  1.00 93.30           H  
ATOM   4569  HB3 SER A 297      10.482 -13.894 -16.206  1.00 93.30           H  
ATOM   4570  O   SER A 297       7.841 -12.294 -15.347  1.00 93.30           O  
ATOM   4571  OG  SER A 297      11.403 -13.388 -14.457  1.00 93.30           O  
ATOM   4572  HG  SER A 297      11.746 -12.613 -14.005  1.00 93.30           H  
ATOM   4573  N   VAL A 298       9.078 -11.540 -13.635  1.00 94.51           N  
ATOM   4574  H   VAL A 298       9.994 -11.237 -13.337  1.00 94.51           H  
ATOM   4575  CA  VAL A 298       7.972 -11.516 -12.665  1.00 94.51           C  
ATOM   4576  HA  VAL A 298       7.435 -12.462 -12.736  1.00 94.51           H  
ATOM   4577  C   VAL A 298       6.959 -10.417 -12.999  1.00 94.51           C  
ATOM   4578  CB  VAL A 298       8.505 -11.386 -11.225  1.00 94.51           C  
ATOM   4579  HB  VAL A 298       9.114 -10.487 -11.133  1.00 94.51           H  
ATOM   4580  O   VAL A 298       5.761 -10.639 -12.873  1.00 94.51           O  
ATOM   4581  CG1 VAL A 298       7.373 -11.309 -10.195  1.00 94.51           C  
ATOM   4582 HG11 VAL A 298       7.779 -11.290  -9.184  1.00 94.51           H  
ATOM   4583 HG12 VAL A 298       6.785 -10.403 -10.344  1.00 94.51           H  
ATOM   4584 HG13 VAL A 298       6.718 -12.172 -10.313  1.00 94.51           H  
ATOM   4585  CG2 VAL A 298       9.367 -12.605 -10.865  1.00 94.51           C  
ATOM   4586 HG21 VAL A 298      10.277 -12.613 -11.464  1.00 94.51           H  
ATOM   4587 HG22 VAL A 298       9.633 -12.588  -9.808  1.00 94.51           H  
ATOM   4588 HG23 VAL A 298       8.808 -13.520 -11.066  1.00 94.51           H  
ATOM   4589  N   ILE A 299       7.395  -9.246 -13.478  1.00 95.64           N  
ATOM   4590  H   ILE A 299       8.390  -9.096 -13.556  1.00 95.64           H  
ATOM   4591  CA  ILE A 299       6.465  -8.203 -13.954  1.00 95.64           C  
ATOM   4592  HA  ILE A 299       5.742  -8.001 -13.163  1.00 95.64           H  
ATOM   4593  C   ILE A 299       5.661  -8.705 -15.164  1.00 95.64           C  
ATOM   4594  CB  ILE A 299       7.206  -6.883 -14.279  1.00 95.64           C  
ATOM   4595  HB  ILE A 299       7.985  -7.087 -15.013  1.00 95.64           H  
ATOM   4596  O   ILE A 299       4.449  -8.492 -15.228  1.00 95.64           O  
ATOM   4597  CG1 ILE A 299       7.873  -6.301 -13.012  1.00 95.64           C  
ATOM   4598 HG12 ILE A 299       7.123  -6.101 -12.247  1.00 95.64           H  
ATOM   4599 HG13 ILE A 299       8.552  -7.049 -12.601  1.00 95.64           H  
ATOM   4600  CG2 ILE A 299       6.236  -5.854 -14.890  1.00 95.64           C  
ATOM   4601 HG21 ILE A 299       5.406  -5.664 -14.210  1.00 95.64           H  
ATOM   4602 HG22 ILE A 299       6.745  -4.911 -15.085  1.00 95.64           H  
ATOM   4603 HG23 ILE A 299       5.847  -6.213 -15.844  1.00 95.64           H  
ATOM   4604  CD1 ILE A 299       8.695  -5.026 -13.222  1.00 95.64           C  
ATOM   4605 HD11 ILE A 299       9.400  -5.176 -14.040  1.00 95.64           H  
ATOM   4606 HD12 ILE A 299       9.249  -4.803 -12.310  1.00 95.64           H  
ATOM   4607 HD13 ILE A 299       8.046  -4.179 -13.443  1.00 95.64           H  
ATOM   4608  N   ALA A 300       6.317  -9.374 -16.117  1.00 94.24           N  
ATOM   4609  H   ALA A 300       7.313  -9.508 -16.016  1.00 94.24           H  
ATOM   4610  CA  ALA A 300       5.652  -9.979 -17.270  1.00 94.24           C  
ATOM   4611  HA  ALA A 300       5.130  -9.201 -17.826  1.00 94.24           H  
ATOM   4612  C   ALA A 300       4.614 -11.017 -16.827  1.00 94.24           C  
ATOM   4613  CB  ALA A 300       6.707 -10.616 -18.185  1.00 94.24           C  
ATOM   4614  HB1 ALA A 300       7.474  -9.889 -18.451  1.00 94.24           H  
ATOM   4615  HB2 ALA A 300       7.183 -11.460 -17.685  1.00 94.24           H  
ATOM   4616  HB3 ALA A 300       6.226 -10.978 -19.094  1.00 94.24           H  
ATOM   4617  O   ALA A 300       3.474 -10.999 -17.288  1.00 94.24           O  
ATOM   4618  N   ASP A 301       4.994 -11.865 -15.879  1.00 93.07           N  
ATOM   4619  H   ASP A 301       5.959 -11.859 -15.583  1.00 93.07           H  
ATOM   4620  CA  ASP A 301       4.132 -12.881 -15.300  1.00 93.07           C  
ATOM   4621  HA  ASP A 301       3.816 -13.567 -16.086  1.00 93.07           H  
ATOM   4622  C   ASP A 301       2.875 -12.283 -14.651  1.00 93.07           C  
ATOM   4623  CB  ASP A 301       4.970 -13.651 -14.286  1.00 93.07           C  
ATOM   4624  HB2 ASP A 301       5.204 -13.026 -13.424  1.00 93.07           H  
ATOM   4625  HB3 ASP A 301       5.901 -13.979 -14.749  1.00 93.07           H  
ATOM   4626  O   ASP A 301       1.754 -12.670 -14.986  1.00 93.07           O  
ATOM   4627  CG  ASP A 301       4.211 -14.869 -13.845  1.00 93.07           C  
ATOM   4628  OD1 ASP A 301       3.878 -15.676 -14.734  1.00 93.07           O  
ATOM   4629  OD2 ASP A 301       3.990 -15.043 -12.632  1.00 93.07           O  
ATOM   4630  N   ILE A 302       3.040 -11.243 -13.826  1.00 94.35           N  
ATOM   4631  H   ILE A 302       3.982 -10.975 -13.580  1.00 94.35           H  
ATOM   4632  CA  ILE A 302       1.912 -10.540 -13.208  1.00 94.35           C  
ATOM   4633  HA  ILE A 302       1.330 -11.284 -12.665  1.00 94.35           H  
ATOM   4634  C   ILE A 302       0.970  -9.960 -14.267  1.00 94.35           C  
ATOM   4635  CB  ILE A 302       2.399  -9.457 -12.218  1.00 94.35           C  
ATOM   4636  HB  ILE A 302       3.110  -8.817 -12.740  1.00 94.35           H  
ATOM   4637  O   ILE A 302      -0.242 -10.111 -14.145  1.00 94.35           O  
ATOM   4638  CG1 ILE A 302       3.098 -10.088 -10.992  1.00 94.35           C  
ATOM   4639 HG12 ILE A 302       2.356 -10.565 -10.351  1.00 94.35           H  
ATOM   4640 HG13 ILE A 302       3.790 -10.866 -11.316  1.00 94.35           H  
ATOM   4641  CG2 ILE A 302       1.229  -8.586 -11.720  1.00 94.35           C  
ATOM   4642 HG21 ILE A 302       1.589  -7.808 -11.046  1.00 94.35           H  
ATOM   4643 HG22 ILE A 302       0.726  -8.084 -12.546  1.00 94.35           H  
ATOM   4644 HG23 ILE A 302       0.501  -9.194 -11.184  1.00 94.35           H  
ATOM   4645  CD1 ILE A 302       3.891  -9.074 -10.157  1.00 94.35           C  
ATOM   4646 HD11 ILE A 302       3.222  -8.372  -9.660  1.00 94.35           H  
ATOM   4647 HD12 ILE A 302       4.582  -8.530 -10.800  1.00 94.35           H  
ATOM   4648 HD13 ILE A 302       4.458  -9.605  -9.393  1.00 94.35           H  
ATOM   4649  N   ASN A 303       1.497  -9.340 -15.325  1.00 91.09           N  
ATOM   4650  H   ASN A 303       2.503  -9.266 -15.381  1.00 91.09           H  
ATOM   4651  CA  ASN A 303       0.667  -8.755 -16.386  1.00 91.09           C  
ATOM   4652  HA  ASN A 303      -0.064  -8.078 -15.944  1.00 91.09           H  
ATOM   4653  C   ASN A 303      -0.125  -9.795 -17.186  1.00 91.09           C  
ATOM   4654  CB  ASN A 303       1.563  -7.973 -17.352  1.00 91.09           C  
ATOM   4655  HB2 ASN A 303       0.964  -7.637 -18.198  1.00 91.09           H  
ATOM   4656  HB3 ASN A 303       2.341  -8.637 -17.730  1.00 91.09           H  
ATOM   4657  O   ASN A 303      -1.155  -9.462 -17.765  1.00 91.09           O  
ATOM   4658  CG  ASN A 303       2.197  -6.752 -16.730  1.00 91.09           C  
ATOM   4659  ND2 ASN A 303       3.325  -6.345 -17.254  1.00 91.09           N  
ATOM   4660 HD21 ASN A 303       3.851  -5.704 -16.678  1.00 91.09           H  
ATOM   4661 HD22 ASN A 303       3.795  -6.958 -17.906  1.00 91.09           H  
ATOM   4662  OD1 ASN A 303       1.702  -6.119 -15.814  1.00 91.09           O  
ATOM   4663  N   THR A 304       0.376 -11.028 -17.273  1.00 90.15           N  
ATOM   4664  H   THR A 304       1.231 -11.234 -16.776  1.00 90.15           H  
ATOM   4665  CA  THR A 304      -0.285 -12.097 -18.035  1.00 90.15           C  
ATOM   4666  HA  THR A 304      -0.856 -11.651 -18.850  1.00 90.15           H  
ATOM   4667  C   THR A 304      -1.294 -12.870 -17.196  1.00 90.15           C  
ATOM   4668  CB  THR A 304       0.722 -13.063 -18.672  1.00 90.15           C  
ATOM   4669  HB  THR A 304       0.166 -13.864 -19.160  1.00 90.15           H  
ATOM   4670  O   THR A 304      -2.320 -13.284 -17.730  1.00 90.15           O  
ATOM   4671  CG2 THR A 304       1.588 -12.385 -19.733  1.00 90.15           C  
ATOM   4672 HG21 THR A 304       2.321 -13.098 -20.110  1.00 90.15           H  
ATOM   4673 HG22 THR A 304       0.955 -12.059 -20.559  1.00 90.15           H  
ATOM   4674 HG23 THR A 304       2.105 -11.519 -19.319  1.00 90.15           H  
ATOM   4675  OG1 THR A 304       1.577 -13.646 -17.723  1.00 90.15           O  
ATOM   4676  HG1 THR A 304       2.060 -12.956 -17.262  1.00 90.15           H  
ATOM   4677  N   ARG A 305      -1.028 -13.044 -15.894  1.00 89.57           N  
ATOM   4678  H   ARG A 305      -0.128 -12.737 -15.555  1.00 89.57           H  
ATOM   4679  CA  ARG A 305      -1.855 -13.868 -15.001  1.00 89.57           C  
ATOM   4680  HA  ARG A 305      -2.507 -14.502 -15.602  1.00 89.57           H  
ATOM   4681  C   ARG A 305      -2.810 -13.078 -14.105  1.00 89.57           C  
ATOM   4682  CB  ARG A 305      -0.950 -14.791 -14.161  1.00 89.57           C  
ATOM   4683  HB2 ARG A 305      -1.591 -15.318 -13.454  1.00 89.57           H  
ATOM   4684  HB3 ARG A 305      -0.235 -14.199 -13.590  1.00 89.57           H  
ATOM   4685  O   ARG A 305      -3.900 -13.572 -13.835  1.00 89.57           O  
ATOM   4686  CG  ARG A 305      -0.194 -15.832 -15.009  1.00 89.57           C  
ATOM   4687  HG2 ARG A 305       0.643 -15.363 -15.525  1.00 89.57           H  
ATOM   4688  HG3 ARG A 305      -0.881 -16.218 -15.763  1.00 89.57           H  
ATOM   4689  CD  ARG A 305       0.291 -17.033 -14.171  1.00 89.57           C  
ATOM   4690  HD2 ARG A 305       0.119 -17.937 -14.754  1.00 89.57           H  
ATOM   4691  HD3 ARG A 305      -0.303 -17.110 -13.261  1.00 89.57           H  
ATOM   4692  NE  ARG A 305       1.722 -16.987 -13.826  1.00 89.57           N  
ATOM   4693  HE  ARG A 305       2.309 -16.317 -14.300  1.00 89.57           H  
ATOM   4694  NH1 ARG A 305       1.847 -18.756 -12.342  1.00 89.57           N  
ATOM   4695 HH11 ARG A 305       0.840 -18.796 -12.273  1.00 89.57           H  
ATOM   4696 HH12 ARG A 305       2.403 -19.325 -11.720  1.00 89.57           H  
ATOM   4697  NH2 ARG A 305       3.689 -17.766 -12.964  1.00 89.57           N  
ATOM   4698 HH21 ARG A 305       4.158 -18.366 -12.300  1.00 89.57           H  
ATOM   4699 HH22 ARG A 305       4.103 -16.930 -13.350  1.00 89.57           H  
ATOM   4700  CZ  ARG A 305       2.403 -17.825 -13.057  1.00 89.57           C  
ATOM   4701  N   TYR A 306      -2.424 -11.887 -13.638  1.00 91.40           N  
ATOM   4702  H   TYR A 306      -1.528 -11.526 -13.935  1.00 91.40           H  
ATOM   4703  CA  TYR A 306      -3.107 -11.214 -12.523  1.00 91.40           C  
ATOM   4704  HA  TYR A 306      -4.003 -11.777 -12.262  1.00 91.40           H  
ATOM   4705  C   TYR A 306      -3.587  -9.789 -12.841  1.00 91.40           C  
ATOM   4706  CB  TYR A 306      -2.201 -11.223 -11.281  1.00 91.40           C  
ATOM   4707  HB2 TYR A 306      -2.813 -10.923 -10.430  1.00 91.40           H  
ATOM   4708  HB3 TYR A 306      -1.421 -10.473 -11.411  1.00 91.40           H  
ATOM   4709  O   TYR A 306      -4.748  -9.470 -12.592  1.00 91.40           O  
ATOM   4710  CG  TYR A 306      -1.558 -12.554 -10.927  1.00 91.40           C  
ATOM   4711  CD1 TYR A 306      -2.356 -13.691 -10.697  1.00 91.40           C  
ATOM   4712  HD1 TYR A 306      -3.432 -13.616 -10.731  1.00 91.40           H  
ATOM   4713  CD2 TYR A 306      -0.157 -12.658 -10.840  1.00 91.40           C  
ATOM   4714  HD2 TYR A 306       0.447 -11.767 -10.930  1.00 91.40           H  
ATOM   4715  CE1 TYR A 306      -1.747 -14.936 -10.453  1.00 91.40           C  
ATOM   4716  HE1 TYR A 306      -2.351 -15.817 -10.291  1.00 91.40           H  
ATOM   4717  CE2 TYR A 306       0.459 -13.906 -10.633  1.00 91.40           C  
ATOM   4718  HE2 TYR A 306       1.535 -13.992 -10.625  1.00 91.40           H  
ATOM   4719  OH  TYR A 306       0.226 -16.269 -10.264  1.00 91.40           O  
ATOM   4720  HH  TYR A 306       1.185 -16.241 -10.234  1.00 91.40           H  
ATOM   4721  CZ  TYR A 306      -0.342 -15.052 -10.454  1.00 91.40           C  
ATOM   4722  N   ASP A 307      -2.743  -8.926 -13.417  1.00 90.44           N  
ATOM   4723  H   ASP A 307      -1.813  -9.251 -13.641  1.00 90.44           H  
ATOM   4724  CA  ASP A 307      -3.102  -7.542 -13.792  1.00 90.44           C  
ATOM   4725  HA  ASP A 307      -3.854  -7.193 -13.085  1.00 90.44           H  
ATOM   4726  C   ASP A 307      -3.763  -7.490 -15.179  1.00 90.44           C  
ATOM   4727  CB  ASP A 307      -1.902  -6.589 -13.655  1.00 90.44           C  
ATOM   4728  HB2 ASP A 307      -1.457  -6.739 -12.671  1.00 90.44           H  
ATOM   4729  HB3 ASP A 307      -1.153  -6.841 -14.406  1.00 90.44           H  
ATOM   4730  O   ASP A 307      -3.283  -6.844 -16.113  1.00 90.44           O  
ATOM   4731  CG  ASP A 307      -2.297  -5.101 -13.785  1.00 90.44           C  
ATOM   4732  OD1 ASP A 307      -3.365  -4.713 -13.265  1.00 90.44           O  
ATOM   4733  OD2 ASP A 307      -1.538  -4.294 -14.384  1.00 90.44           O  
ATOM   4734  N   VAL A 308      -4.865  -8.229 -15.317  1.00 86.47           N  
ATOM   4735  H   VAL A 308      -5.190  -8.718 -14.495  1.00 86.47           H  
ATOM   4736  CA  VAL A 308      -5.658  -8.332 -16.547  1.00 86.47           C  
ATOM   4737  HA  VAL A 308      -5.111  -7.831 -17.346  1.00 86.47           H  
ATOM   4738  C   VAL A 308      -6.985  -7.591 -16.394  1.00 86.47           C  
ATOM   4739  CB  VAL A 308      -5.839  -9.797 -16.994  1.00 86.47           C  
ATOM   4740  HB  VAL A 308      -6.445  -9.796 -17.900  1.00 86.47           H  
ATOM   4741  O   VAL A 308      -7.571  -7.549 -15.315  1.00 86.47           O  
ATOM   4742  CG1 VAL A 308      -4.490 -10.437 -17.339  1.00 86.47           C  
ATOM   4743 HG11 VAL A 308      -4.641 -11.439 -17.739  1.00 86.47           H  
ATOM   4744 HG12 VAL A 308      -3.968  -9.836 -18.084  1.00 86.47           H  
ATOM   4745 HG13 VAL A 308      -3.863 -10.509 -16.451  1.00 86.47           H  
ATOM   4746  CG2 VAL A 308      -6.544 -10.676 -15.956  1.00 86.47           C  
ATOM   4747 HG21 VAL A 308      -7.545 -10.291 -15.761  1.00 86.47           H  
ATOM   4748 HG22 VAL A 308      -5.977 -10.701 -15.026  1.00 86.47           H  
ATOM   4749 HG23 VAL A 308      -6.632 -11.694 -16.335  1.00 86.47           H  
ATOM   4750  N   SER A 309      -7.500  -7.017 -17.486  1.00 77.35           N  
ATOM   4751  H   SER A 309      -7.006  -7.113 -18.361  1.00 77.35           H  
ATOM   4752  CA  SER A 309      -8.690  -6.145 -17.463  1.00 77.35           C  
ATOM   4753  HA  SER A 309      -8.469  -5.276 -16.844  1.00 77.35           H  
ATOM   4754  C   SER A 309      -9.948  -6.800 -16.884  1.00 77.35           C  
ATOM   4755  CB  SER A 309      -8.999  -5.663 -18.884  1.00 77.35           C  
ATOM   4756  HB2 SER A 309      -9.834  -4.963 -18.860  1.00 77.35           H  
ATOM   4757  HB3 SER A 309      -8.123  -5.150 -19.282  1.00 77.35           H  
ATOM   4758  O   SER A 309     -10.804  -6.106 -16.346  1.00 77.35           O  
ATOM   4759  OG  SER A 309      -9.317  -6.754 -19.732  1.00 77.35           O  
ATOM   4760  HG  SER A 309     -10.239  -6.981 -19.593  1.00 77.35           H  
ATOM   4761  N   ASN A 310     -10.048  -8.127 -16.993  1.00 72.95           N  
ATOM   4762  H   ASN A 310      -9.276  -8.611 -17.429  1.00 72.95           H  
ATOM   4763  CA  ASN A 310     -11.186  -8.924 -16.530  1.00 72.95           C  
ATOM   4764  HA  ASN A 310     -12.003  -8.255 -16.260  1.00 72.95           H  
ATOM   4765  C   ASN A 310     -10.853  -9.726 -15.257  1.00 72.95           C  
ATOM   4766  CB  ASN A 310     -11.665  -9.824 -17.684  1.00 72.95           C  
ATOM   4767  HB2 ASN A 310     -12.518 -10.411 -17.344  1.00 72.95           H  
ATOM   4768  HB3 ASN A 310     -10.866 -10.517 -17.948  1.00 72.95           H  
ATOM   4769  O   ASN A 310     -11.583 -10.649 -14.904  1.00 72.95           O  
ATOM   4770  CG  ASN A 310     -12.097  -9.076 -18.935  1.00 72.95           C  
ATOM   4771  ND2 ASN A 310     -12.307  -9.785 -20.017  1.00 72.95           N  
ATOM   4772 HD21 ASN A 310     -12.606  -9.276 -20.836  1.00 72.95           H  
ATOM   4773 HD22 ASN A 310     -12.228 -10.792 -19.988  1.00 72.95           H  
ATOM   4774  OD1 ASN A 310     -12.219  -7.863 -18.994  1.00 72.95           O  
ATOM   4775  N   GLY A 311      -9.730  -9.425 -14.601  1.00 73.33           N  
ATOM   4776  H   GLY A 311      -9.184  -8.628 -14.895  1.00 73.33           H  
ATOM   4777  CA  GLY A 311      -9.286 -10.126 -13.402  1.00 73.33           C  
ATOM   4778  HA2 GLY A 311      -9.348 -11.203 -13.558  1.00 73.33           H  
ATOM   4779  HA3 GLY A 311      -8.248  -9.867 -13.193  1.00 73.33           H  
ATOM   4780  C   GLY A 311     -10.130  -9.726 -12.197  1.00 73.33           C  
ATOM   4781  O   GLY A 311     -10.152  -8.558 -11.811  1.00 73.33           O  
ATOM   4782  N   SER A 312     -10.817 -10.695 -11.592  1.00 76.52           N  
ATOM   4783  H   SER A 312     -10.843 -11.618 -12.000  1.00 76.52           H  
ATOM   4784  CA  SER A 312     -11.531 -10.489 -10.326  1.00 76.52           C  
ATOM   4785  HA  SER A 312     -11.982  -9.497 -10.323  1.00 76.52           H  
ATOM   4786  C   SER A 312     -10.602 -10.568  -9.115  1.00 76.52           C  
ATOM   4787  CB  SER A 312     -12.657 -11.517 -10.194  1.00 76.52           C  
ATOM   4788  HB2 SER A 312     -13.355 -11.386 -11.020  1.00 76.52           H  
ATOM   4789  HB3 SER A 312     -13.191 -11.356  -9.258  1.00 76.52           H  
ATOM   4790  O   SER A 312     -10.917 -10.022  -8.064  1.00 76.52           O  
ATOM   4791  OG  SER A 312     -12.141 -12.836 -10.232  1.00 76.52           O  
ATOM   4792  HG  SER A 312     -11.933 -13.103  -9.333  1.00 76.52           H  
ATOM   4793  N   ASP A 313      -9.460 -11.243  -9.255  1.00 87.61           N  
ATOM   4794  H   ASP A 313      -9.235 -11.637 -10.157  1.00 87.61           H  
ATOM   4795  CA  ASP A 313      -8.532 -11.472  -8.157  1.00 87.61           C  
ATOM   4796  HA  ASP A 313      -9.117 -11.716  -7.270  1.00 87.61           H  
ATOM   4797  C   ASP A 313      -7.703 -10.222  -7.846  1.00 87.61           C  
ATOM   4798  CB  ASP A 313      -7.642 -12.682  -8.472  1.00 87.61           C  
ATOM   4799  HB2 ASP A 313      -7.014 -12.460  -9.335  1.00 87.61           H  
ATOM   4800  HB3 ASP A 313      -8.278 -13.532  -8.721  1.00 87.61           H  
ATOM   4801  O   ASP A 313      -6.826  -9.823  -8.617  1.00 87.61           O  
ATOM   4802  CG  ASP A 313      -6.760 -13.072  -7.286  1.00 87.61           C  
ATOM   4803  OD1 ASP A 313      -7.014 -12.556  -6.170  1.00 87.61           O  
ATOM   4804  OD2 ASP A 313      -5.894 -13.946  -7.470  1.00 87.61           O  
ATOM   4805  N   ARG A 314      -7.965  -9.611  -6.687  1.00 88.68           N  
ATOM   4806  H   ARG A 314      -8.741  -9.959  -6.142  1.00 88.68           H  
ATOM   4807  CA  ARG A 314      -7.177  -8.478  -6.176  1.00 88.68           C  
ATOM   4808  HA  ARG A 314      -6.535  -8.116  -6.978  1.00 88.68           H  
ATOM   4809  C   ARG A 314      -6.202  -8.861  -5.066  1.00 88.68           C  
ATOM   4810  CB  ARG A 314      -8.105  -7.322  -5.778  1.00 88.68           C  
ATOM   4811  HB2 ARG A 314      -7.490  -6.504  -5.402  1.00 88.68           H  
ATOM   4812  HB3 ARG A 314      -8.783  -7.634  -4.983  1.00 88.68           H  
ATOM   4813  O   ARG A 314      -5.394  -8.020  -4.672  1.00 88.68           O  
ATOM   4814  CG  ARG A 314      -8.908  -6.838  -6.993  1.00 88.68           C  
ATOM   4815  HG2 ARG A 314      -9.768  -7.489  -7.150  1.00 88.68           H  
ATOM   4816  HG3 ARG A 314      -8.275  -6.872  -7.880  1.00 88.68           H  
ATOM   4817  CD  ARG A 314      -9.371  -5.399  -6.795  1.00 88.68           C  
ATOM   4818  HD2 ARG A 314     -10.088  -5.354  -5.975  1.00 88.68           H  
ATOM   4819  HD3 ARG A 314      -8.498  -4.798  -6.539  1.00 88.68           H  
ATOM   4820  NE  ARG A 314      -9.978  -4.879  -8.026  1.00 88.68           N  
ATOM   4821  HE  ARG A 314     -10.416  -5.561  -8.629  1.00 88.68           H  
ATOM   4822  NH1 ARG A 314      -9.523  -2.657  -7.652  1.00 88.68           N  
ATOM   4823 HH11 ARG A 314      -9.658  -1.693  -7.921  1.00 88.68           H  
ATOM   4824 HH12 ARG A 314      -9.344  -2.871  -6.682  1.00 88.68           H  
ATOM   4825  NH2 ARG A 314     -10.469  -3.308  -9.577  1.00 88.68           N  
ATOM   4826 HH21 ARG A 314     -10.817  -4.054 -10.162  1.00 88.68           H  
ATOM   4827 HH22 ARG A 314     -10.478  -2.351  -9.899  1.00 88.68           H  
ATOM   4828  CZ  ARG A 314      -9.979  -3.620  -8.409  1.00 88.68           C  
ATOM   4829  N   PHE A 315      -6.205 -10.116  -4.605  1.00 91.94           N  
ATOM   4830  H   PHE A 315      -6.788 -10.800  -5.066  1.00 91.94           H  
ATOM   4831  CA  PHE A 315      -5.354 -10.570  -3.497  1.00 91.94           C  
ATOM   4832  HA  PHE A 315      -5.553  -9.956  -2.618  1.00 91.94           H  
ATOM   4833  C   PHE A 315      -3.866 -10.424  -3.790  1.00 91.94           C  
ATOM   4834  CB  PHE A 315      -5.650 -12.035  -3.151  1.00 91.94           C  
ATOM   4835  HB2 PHE A 315      -6.051 -12.574  -4.009  1.00 91.94           H  
ATOM   4836  HB3 PHE A 315      -4.716 -12.526  -2.880  1.00 91.94           H  
ATOM   4837  O   PHE A 315      -3.088 -10.076  -2.900  1.00 91.94           O  
ATOM   4838  CG  PHE A 315      -6.589 -12.207  -1.995  1.00 91.94           C  
ATOM   4839  CD1 PHE A 315      -6.073 -12.652  -0.768  1.00 91.94           C  
ATOM   4840  HD1 PHE A 315      -5.025 -12.888  -0.657  1.00 91.94           H  
ATOM   4841  CD2 PHE A 315      -7.952 -11.895  -2.128  1.00 91.94           C  
ATOM   4842  HD2 PHE A 315      -8.348 -11.542  -3.069  1.00 91.94           H  
ATOM   4843  CE1 PHE A 315      -6.919 -12.772   0.338  1.00 91.94           C  
ATOM   4844  HE1 PHE A 315      -6.510 -13.098   1.283  1.00 91.94           H  
ATOM   4845  CE2 PHE A 315      -8.796 -12.006  -1.014  1.00 91.94           C  
ATOM   4846  HE2 PHE A 315      -9.835 -11.729  -1.114  1.00 91.94           H  
ATOM   4847  CZ  PHE A 315      -8.276 -12.434   0.222  1.00 91.94           C  
ATOM   4848  HZ  PHE A 315      -8.903 -12.478   1.100  1.00 91.94           H  
ATOM   4849  N   TRP A 316      -3.454 -10.650  -5.037  1.00 94.82           N  
ATOM   4850  H   TRP A 316      -4.120 -11.021  -5.700  1.00 94.82           H  
ATOM   4851  CA  TRP A 316      -2.048 -10.589  -5.430  1.00 94.82           C  
ATOM   4852  HA  TRP A 316      -1.495 -11.351  -4.879  1.00 94.82           H  
ATOM   4853  C   TRP A 316      -1.411  -9.231  -5.110  1.00 94.82           C  
ATOM   4854  CB  TRP A 316      -1.932 -10.914  -6.917  1.00 94.82           C  
ATOM   4855  HB2 TRP A 316      -2.491 -11.823  -7.140  1.00 94.82           H  
ATOM   4856  HB3 TRP A 316      -0.885 -11.105  -7.153  1.00 94.82           H  
ATOM   4857  O   TRP A 316      -0.233  -9.178  -4.754  1.00 94.82           O  
ATOM   4858  CG  TRP A 316      -2.431  -9.846  -7.825  1.00 94.82           C  
ATOM   4859  CD1 TRP A 316      -3.677  -9.764  -8.337  1.00 94.82           C  
ATOM   4860  HD1 TRP A 316      -4.463 -10.488  -8.180  1.00 94.82           H  
ATOM   4861  CD2 TRP A 316      -1.699  -8.698  -8.336  1.00 94.82           C  
ATOM   4862  CE2 TRP A 316      -2.572  -7.974  -9.202  1.00 94.82           C  
ATOM   4863  CE3 TRP A 316      -0.390  -8.202  -8.146  1.00 94.82           C  
ATOM   4864  HE3 TRP A 316       0.298  -8.745  -7.515  1.00 94.82           H  
ATOM   4865  NE1 TRP A 316      -3.758  -8.674  -9.177  1.00 94.82           N  
ATOM   4866  HE1 TRP A 316      -4.569  -8.500  -9.753  1.00 94.82           H  
ATOM   4867  CH2 TRP A 316      -0.863  -6.335  -9.634  1.00 94.82           C  
ATOM   4868  HH2 TRP A 316      -0.552  -5.439 -10.149  1.00 94.82           H  
ATOM   4869  CZ2 TRP A 316      -2.162  -6.810  -9.857  1.00 94.82           C  
ATOM   4870  HZ2 TRP A 316      -2.831  -6.299 -10.533  1.00 94.82           H  
ATOM   4871  CZ3 TRP A 316       0.025  -7.020  -8.784  1.00 94.82           C  
ATOM   4872  HZ3 TRP A 316       1.032  -6.655  -8.650  1.00 94.82           H  
ATOM   4873  N   ARG A 317      -2.198  -8.145  -5.138  1.00 95.41           N  
ATOM   4874  H   ARG A 317      -3.168  -8.285  -5.383  1.00 95.41           H  
ATOM   4875  CA  ARG A 317      -1.742  -6.780  -4.835  1.00 95.41           C  
ATOM   4876  HA  ARG A 317      -0.860  -6.576  -5.441  1.00 95.41           H  
ATOM   4877  C   ARG A 317      -1.314  -6.622  -3.376  1.00 95.41           C  
ATOM   4878  CB  ARG A 317      -2.840  -5.757  -5.181  1.00 95.41           C  
ATOM   4879  HB2 ARG A 317      -2.450  -4.754  -5.008  1.00 95.41           H  
ATOM   4880  HB3 ARG A 317      -3.694  -5.907  -4.521  1.00 95.41           H  
ATOM   4881  O   ARG A 317      -0.484  -5.769  -3.090  1.00 95.41           O  
ATOM   4882  CG  ARG A 317      -3.310  -5.869  -6.640  1.00 95.41           C  
ATOM   4883  HG2 ARG A 317      -2.454  -5.753  -7.304  1.00 95.41           H  
ATOM   4884  HG3 ARG A 317      -3.745  -6.856  -6.799  1.00 95.41           H  
ATOM   4885  CD  ARG A 317      -4.385  -4.839  -7.001  1.00 95.41           C  
ATOM   4886  HD2 ARG A 317      -4.869  -5.159  -7.923  1.00 95.41           H  
ATOM   4887  HD3 ARG A 317      -5.134  -4.825  -6.209  1.00 95.41           H  
ATOM   4888  NE  ARG A 317      -3.797  -3.506  -7.217  1.00 95.41           N  
ATOM   4889  HE  ARG A 317      -2.877  -3.496  -7.632  1.00 95.41           H  
ATOM   4890  NH1 ARG A 317      -5.519  -2.234  -6.363  1.00 95.41           N  
ATOM   4891 HH11 ARG A 317      -6.027  -3.049  -6.052  1.00 95.41           H  
ATOM   4892 HH12 ARG A 317      -5.748  -1.387  -5.861  1.00 95.41           H  
ATOM   4893  NH2 ARG A 317      -3.602  -1.273  -6.984  1.00 95.41           N  
ATOM   4894 HH21 ARG A 317      -3.681  -0.613  -6.223  1.00 95.41           H  
ATOM   4895 HH22 ARG A 317      -2.656  -1.371  -7.323  1.00 95.41           H  
ATOM   4896  CZ  ARG A 317      -4.322  -2.351  -6.867  1.00 95.41           C  
ATOM   4897  N   TYR A 318      -1.845  -7.450  -2.481  1.00 96.24           N  
ATOM   4898  H   TYR A 318      -2.522  -8.122  -2.814  1.00 96.24           H  
ATOM   4899  CA  TYR A 318      -1.592  -7.429  -1.037  1.00 96.24           C  
ATOM   4900  HA  TYR A 318      -1.058  -6.517  -0.771  1.00 96.24           H  
ATOM   4901  C   TYR A 318      -0.732  -8.610  -0.566  1.00 96.24           C  
ATOM   4902  CB  TYR A 318      -2.947  -7.407  -0.320  1.00 96.24           C  
ATOM   4903  HB2 TYR A 318      -3.487  -8.325  -0.552  1.00 96.24           H  
ATOM   4904  HB3 TYR A 318      -2.781  -7.388   0.758  1.00 96.24           H  
ATOM   4905  O   TYR A 318      -0.288  -8.633   0.578  1.00 96.24           O  
ATOM   4906  CG  TYR A 318      -3.796  -6.210  -0.699  1.00 96.24           C  
ATOM   4907  CD1 TYR A 318      -3.587  -4.984  -0.044  1.00 96.24           C  
ATOM   4908  HD1 TYR A 318      -2.860  -4.927   0.753  1.00 96.24           H  
ATOM   4909  CD2 TYR A 318      -4.740  -6.299  -1.740  1.00 96.24           C  
ATOM   4910  HD2 TYR A 318      -4.907  -7.241  -2.242  1.00 96.24           H  
ATOM   4911  CE1 TYR A 318      -4.301  -3.839  -0.437  1.00 96.24           C  
ATOM   4912  HE1 TYR A 318      -4.116  -2.893   0.049  1.00 96.24           H  
ATOM   4913  CE2 TYR A 318      -5.470  -5.160  -2.129  1.00 96.24           C  
ATOM   4914  HE2 TYR A 318      -6.195  -5.213  -2.928  1.00 96.24           H  
ATOM   4915  OH  TYR A 318      -5.883  -2.806  -1.888  1.00 96.24           O  
ATOM   4916  HH  TYR A 318      -5.521  -2.041  -1.434  1.00 96.24           H  
ATOM   4917  CZ  TYR A 318      -5.245  -3.929  -1.481  1.00 96.24           C  
ATOM   4918  N   SER A 319      -0.464  -9.572  -1.455  1.00 94.92           N  
ATOM   4919  H   SER A 319      -0.916  -9.491  -2.355  1.00 94.92           H  
ATOM   4920  CA  SER A 319       0.199 -10.849  -1.157  1.00 94.92           C  
ATOM   4921  HA  SER A 319      -0.481 -11.458  -0.561  1.00 94.92           H  
ATOM   4922  C   SER A 319       1.496 -10.714  -0.365  1.00 94.92           C  
ATOM   4923  CB  SER A 319       0.489 -11.595  -2.459  1.00 94.92           C  
ATOM   4924  HB2 SER A 319      -0.449 -11.801  -2.975  1.00 94.92           H  
ATOM   4925  HB3 SER A 319       0.978 -12.541  -2.227  1.00 94.92           H  
ATOM   4926  O   SER A 319       1.695 -11.432   0.604  1.00 94.92           O  
ATOM   4927  OG  SER A 319       1.332 -10.820  -3.292  1.00 94.92           O  
ATOM   4928  HG  SER A 319       0.795 -10.230  -3.825  1.00 94.92           H  
ATOM   4929  N   ARG A 320       2.351  -9.749  -0.702  1.00 93.64           N  
ATOM   4930  H   ARG A 320       2.141  -9.224  -1.539  1.00 93.64           H  
ATOM   4931  CA  ARG A 320       3.618  -9.517   0.004  1.00 93.64           C  
ATOM   4932  HA  ARG A 320       4.174 -10.454   0.056  1.00 93.64           H  
ATOM   4933  C   ARG A 320       3.477  -9.070   1.452  1.00 93.64           C  
ATOM   4934  CB  ARG A 320       4.419  -8.472  -0.759  1.00 93.64           C  
ATOM   4935  HB2 ARG A 320       3.757  -7.668  -1.079  1.00 93.64           H  
ATOM   4936  HB3 ARG A 320       5.169  -8.051  -0.089  1.00 93.64           H  
ATOM   4937  O   ARG A 320       4.422  -9.226   2.219  1.00 93.64           O  
ATOM   4938  CG  ARG A 320       5.084  -9.103  -1.980  1.00 93.64           C
[truncated: 155,934 more chars]
