# Supplementary material for: Using structure prediction of negative sense RNA virus nucleoproteins to assess evolutionary relationships
Source: bioRxiv. 2024 May 22:2024.02.16.580771. Originally published 2024 Feb 17. Preprint. [Version 2] doi: 10.1101/2024.02.16.580771 (PMC10888975; doi:10.1101/2024.02.16.580771)
Supplement: Supplement 2 — Supplementary File 2: Full NSV Dataset NP AlphaFold PDBs (.pdb files) [file media-2.zip › Full NSV Dataset NP AlphaFold PDBs/LRNV.pdb]

ATOM      1  N   MET A   1     -17.846 -44.587 -11.912  1.00 41.75           N  
ATOM      2  H   MET A   1     -17.452 -45.501 -12.080  1.00 41.75           H  
ATOM      3  H2  MET A   1     -17.299 -44.130 -11.196  1.00 41.75           H  
ATOM      4  H3  MET A   1     -18.798 -44.684 -11.587  1.00 41.75           H  
ATOM      5  CA  MET A   1     -17.800 -43.770 -13.143  1.00 41.75           C  
ATOM      6  HA  MET A   1     -18.342 -44.270 -13.946  1.00 41.75           H  
ATOM      7  C   MET A   1     -16.342 -43.633 -13.561  1.00 41.75           C  
ATOM      8  CB  MET A   1     -18.432 -42.383 -12.914  1.00 41.75           C  
ATOM      9  HB2 MET A   1     -17.968 -41.883 -12.064  1.00 41.75           H  
ATOM     10  HB3 MET A   1     -18.249 -41.783 -13.805  1.00 41.75           H  
ATOM     11  O   MET A   1     -15.602 -42.958 -12.865  1.00 41.75           O  
ATOM     12  CG  MET A   1     -19.948 -42.457 -12.696  1.00 41.75           C  
ATOM     13  HG2 MET A   1     -20.169 -42.760 -11.673  1.00 41.75           H  
ATOM     14  HG3 MET A   1     -20.353 -43.211 -13.371  1.00 41.75           H  
ATOM     15  SD  MET A   1     -20.802 -40.906 -13.072  1.00 41.75           S  
ATOM     16  CE  MET A   1     -20.888 -40.088 -11.454  1.00 41.75           C  
ATOM     17  HE1 MET A   1     -21.328 -39.099 -11.577  1.00 41.75           H  
ATOM     18  HE2 MET A   1     -19.887 -39.981 -11.037  1.00 41.75           H  
ATOM     19  HE3 MET A   1     -21.512 -40.671 -10.776  1.00 41.75           H  
ATOM     20  N   SER A   2     -15.893 -44.337 -14.604  1.00 39.06           N  
ATOM     21  H   SER A   2     -16.524 -44.890 -15.166  1.00 39.06           H  
ATOM     22  CA  SER A   2     -14.474 -44.423 -15.005  1.00 39.06           C  
ATOM     23  HA  SER A   2     -13.841 -44.112 -14.174  1.00 39.06           H  
ATOM     24  C   SER A   2     -14.142 -43.489 -16.180  1.00 39.06           C  
ATOM     25  CB  SER A   2     -14.118 -45.881 -15.321  1.00 39.06           C  
ATOM     26  HB2 SER A   2     -13.071 -45.956 -15.613  1.00 39.06           H  
ATOM     27  HB3 SER A   2     -14.280 -46.496 -14.435  1.00 39.06           H  
ATOM     28  O   SER A   2     -13.707 -43.943 -17.236  1.00 39.06           O  
ATOM     29  OG  SER A   2     -14.945 -46.341 -16.370  1.00 39.06           O  
ATOM     30  HG  SER A   2     -14.600 -45.956 -17.179  1.00 39.06           H  
ATOM     31  N   GLY A   3     -14.403 -42.191 -16.021  1.00 57.83           N  
ATOM     32  H   GLY A   3     -14.688 -41.873 -15.105  1.00 57.83           H  
ATOM     33  CA  GLY A   3     -13.910 -41.174 -16.954  1.00 57.83           C  
ATOM     34  HA2 GLY A   3     -14.533 -40.281 -16.894  1.00 57.83           H  
ATOM     35  HA3 GLY A   3     -13.944 -41.549 -17.977  1.00 57.83           H  
ATOM     36  C   GLY A   3     -12.477 -40.780 -16.598  1.00 57.83           C  
ATOM     37  O   GLY A   3     -12.171 -40.609 -15.420  1.00 57.83           O  
ATOM     38  N   ALA A   4     -11.603 -40.643 -17.595  1.00 76.68           N  
ATOM     39  H   ALA A   4     -11.913 -40.806 -18.542  1.00 76.68           H  
ATOM     40  CA  ALA A   4     -10.316 -39.977 -17.427  1.00 76.68           C  
ATOM     41  HA  ALA A   4      -9.830 -40.322 -16.515  1.00 76.68           H  
ATOM     42  C   ALA A   4     -10.570 -38.467 -17.314  1.00 76.68           C  
ATOM     43  CB  ALA A   4      -9.424 -40.332 -18.625  1.00 76.68           C  
ATOM     44  HB1 ALA A   4      -8.535 -39.703 -18.622  1.00 76.68           H  
ATOM     45  HB2 ALA A   4      -9.126 -41.379 -18.569  1.00 76.68           H  
ATOM     46  HB3 ALA A   4      -9.959 -40.155 -19.558  1.00 76.68           H  
ATOM     47  O   ALA A   4     -11.008 -37.850 -18.284  1.00 76.68           O  
ATOM     48  N   TYR A   5     -10.336 -37.890 -16.134  1.00 87.33           N  
ATOM     49  H   TYR A   5      -9.964 -38.449 -15.380  1.00 87.33           H  
ATOM     50  CA  TYR A   5     -10.498 -36.455 -15.902  1.00 87.33           C  
ATOM     51  HA  TYR A   5     -11.154 -36.042 -16.668  1.00 87.33           H  
ATOM     52  C   TYR A   5      -9.154 -35.747 -16.005  1.00 87.33           C  
ATOM     53  CB  TYR A   5     -11.157 -36.182 -14.547  1.00 87.33           C  
ATOM     54  HB2 TYR A   5     -11.098 -35.111 -14.354  1.00 87.33           H  
ATOM     55  HB3 TYR A   5     -10.604 -36.693 -13.758  1.00 87.33           H  
ATOM     56  O   TYR A   5      -8.162 -36.216 -15.444  1.00 87.33           O  
ATOM     57  CG  TYR A   5     -12.614 -36.583 -14.500  1.00 87.33           C  
ATOM     58  CD1 TYR A   5     -13.604 -35.665 -14.898  1.00 87.33           C  
ATOM     59  HD1 TYR A   5     -13.322 -34.678 -15.231  1.00 87.33           H  
ATOM     60  CD2 TYR A   5     -12.975 -37.883 -14.104  1.00 87.33           C  
ATOM     61  HD2 TYR A   5     -12.210 -38.590 -13.820  1.00 87.33           H  
ATOM     62  CE1 TYR A   5     -14.960 -36.043 -14.881  1.00 87.33           C  
ATOM     63  HE1 TYR A   5     -15.730 -35.346 -15.175  1.00 87.33           H  
ATOM     64  CE2 TYR A   5     -14.328 -38.270 -14.096  1.00 87.33           C  
ATOM     65  HE2 TYR A   5     -14.596 -39.269 -13.786  1.00 87.33           H  
ATOM     66  OH  TYR A   5     -16.635 -37.691 -14.427  1.00 87.33           O  
ATOM     67  HH  TYR A   5     -16.765 -38.580 -14.089  1.00 87.33           H  
ATOM     68  CZ  TYR A   5     -15.323 -37.342 -14.471  1.00 87.33           C  
ATOM     69  N   THR A   6      -9.120 -34.611 -16.695  1.00 92.32           N  
ATOM     70  H   THR A   6      -9.961 -34.282 -17.148  1.00 92.32           H  
ATOM     71  CA  THR A   6      -7.915 -33.781 -16.760  1.00 92.32           C  
ATOM     72  HA  THR A   6      -7.060 -34.458 -16.765  1.00 92.32           H  
ATOM     73  C   THR A   6      -7.775 -32.892 -15.526  1.00 92.32           C  
ATOM     74  CB  THR A   6      -7.805 -32.958 -18.053  1.00 92.32           C  
ATOM     75  HB  THR A   6      -6.821 -32.491 -18.076  1.00 92.32           H  
ATOM     76  O   THR A   6      -8.739 -32.617 -14.802  1.00 92.32           O  
ATOM     77  CG2 THR A   6      -7.951 -33.814 -19.309  1.00 92.32           C  
ATOM     78 HG21 THR A   6      -7.754 -33.202 -20.189  1.00 92.32           H  
ATOM     79 HG22 THR A   6      -7.220 -34.623 -19.285  1.00 92.32           H  
ATOM     80 HG23 THR A   6      -8.956 -34.230 -19.377  1.00 92.32           H  
ATOM     81  OG1 THR A   6      -8.777 -31.939 -18.106  1.00 92.32           O  
ATOM     82  HG1 THR A   6      -8.631 -31.506 -18.950  1.00 92.32           H  
ATOM     83  N   VAL A   7      -6.559 -32.401 -15.288  1.00 89.01           N  
ATOM     84  H   VAL A   7      -5.799 -32.727 -15.868  1.00 89.01           H  
ATOM     85  CA  VAL A   7      -6.263 -31.436 -14.220  1.00 89.01           C  
ATOM     86  HA  VAL A   7      -6.487 -31.890 -13.254  1.00 89.01           H  
ATOM     87  C   VAL A   7      -7.129 -30.182 -14.355  1.00 89.01           C  
ATOM     88  CB  VAL A   7      -4.773 -31.069 -14.262  1.00 89.01           C  
ATOM     89  HB  VAL A   7      -4.501 -30.765 -15.273  1.00 89.01           H  
ATOM     90  O   VAL A   7      -7.662 -29.689 -13.356  1.00 89.01           O  
ATOM     91  CG1 VAL A   7      -4.432 -29.926 -13.310  1.00 89.01           C  
ATOM     92 HG11 VAL A   7      -4.852 -28.991 -13.681  1.00 89.01           H  
ATOM     93 HG12 VAL A   7      -3.347 -29.831 -13.260  1.00 89.01           H  
ATOM     94 HG13 VAL A   7      -4.819 -30.129 -12.311  1.00 89.01           H  
ATOM     95  CG2 VAL A   7      -3.894 -32.253 -13.860  1.00 89.01           C  
ATOM     96 HG21 VAL A   7      -2.859 -32.013 -14.101  1.00 89.01           H  
ATOM     97 HG22 VAL A   7      -3.992 -32.454 -12.793  1.00 89.01           H  
ATOM     98 HG23 VAL A   7      -4.166 -33.148 -14.419  1.00 89.01           H  
ATOM     99  N   GLN A   8      -7.315 -29.688 -15.582  1.00 89.65           N  
ATOM    100  H   GLN A   8      -6.818 -30.115 -16.351  1.00 89.65           H  
ATOM    101  CA  GLN A   8      -8.182 -28.551 -15.879  1.00 89.65           C  
ATOM    102  HA  GLN A   8      -7.839 -27.695 -15.297  1.00 89.65           H  
ATOM    103  C   GLN A   8      -9.631 -28.834 -15.466  1.00 89.65           C  
ATOM    104  CB  GLN A   8      -8.045 -28.209 -17.371  1.00 89.65           C  
ATOM    105  HB2 GLN A   8      -6.987 -28.066 -17.595  1.00 89.65           H  
ATOM    106  HB3 GLN A   8      -8.399 -29.049 -17.969  1.00 89.65           H  
ATOM    107  O   GLN A   8     -10.208 -28.042 -14.724  1.00 89.65           O  
ATOM    108  CG  GLN A   8      -8.794 -26.946 -17.813  1.00 89.65           C  
ATOM    109  HG2 GLN A   8      -8.623 -26.792 -18.879  1.00 89.65           H  
ATOM    110  HG3 GLN A   8      -9.864 -27.098 -17.674  1.00 89.65           H  
ATOM    111  CD  GLN A   8      -8.355 -25.685 -17.077  1.00 89.65           C  
ATOM    112  NE2 GLN A   8      -9.253 -25.037 -16.379  1.00 89.65           N  
ATOM    113 HE21 GLN A   8     -10.210 -25.361 -16.363  1.00 89.65           H  
ATOM    114 HE22 GLN A   8      -8.997 -24.190 -15.894  1.00 89.65           H  
ATOM    115  OE1 GLN A   8      -7.213 -25.249 -17.099  1.00 89.65           O  
ATOM    116  N   GLN A   9     -10.183 -29.996 -15.835  1.00 91.01           N  
ATOM    117  H   GLN A   9      -9.636 -30.635 -16.394  1.00 91.01           H  
ATOM    118  CA  GLN A   9     -11.561 -30.373 -15.499  1.00 91.01           C  
ATOM    119  HA  GLN A   9     -12.238 -29.613 -15.890  1.00 91.01           H  
ATOM    120  C   GLN A   9     -11.801 -30.454 -13.985  1.00 91.01           C  
ATOM    121  CB  GLN A   9     -11.897 -31.721 -16.148  1.00 91.01           C  
ATOM    122  HB2 GLN A   9     -12.823 -32.102 -15.718  1.00 91.01           H  
ATOM    123  HB3 GLN A   9     -11.102 -32.430 -15.920  1.00 91.01           H  
ATOM    124  O   GLN A   9     -12.757 -29.862 -13.481  1.00 91.01           O  
ATOM    125  CG  GLN A   9     -12.089 -31.616 -17.667  1.00 91.01           C  
ATOM    126  HG2 GLN A   9     -12.986 -31.031 -17.868  1.00 91.01           H  
ATOM    127  HG3 GLN A   9     -11.244 -31.102 -18.127  1.00 91.01           H  
ATOM    128  CD  GLN A   9     -12.229 -32.988 -18.317  1.00 91.01           C  
ATOM    129  NE2 GLN A   9     -12.905 -33.093 -19.438  1.00 91.01           N  
ATOM    130 HE21 GLN A   9     -12.925 -34.017 -19.846  1.00 91.01           H  
ATOM    131 HE22 GLN A   9     -13.262 -32.273 -19.908  1.00 91.01           H  
ATOM    132  OE1 GLN A   9     -11.745 -33.996 -17.831  1.00 91.01           O  
ATOM    133  N   LEU A  10     -10.925 -31.136 -13.238  1.00 90.99           N  
ATOM    134  H   LEU A  10     -10.161 -31.609 -13.699  1.00 90.99           H  
ATOM    135  CA  LEU A  10     -11.058 -31.224 -11.777  1.00 90.99           C  
ATOM    136  HA  LEU A  10     -12.073 -31.538 -11.534  1.00 90.99           H  
ATOM    137  C   LEU A  10     -10.874 -29.858 -11.106  1.00 90.99           C  
ATOM    138  CB  LEU A  10     -10.064 -32.256 -11.216  1.00 90.99           C  
ATOM    139  HB2 LEU A  10     -10.013 -32.138 -10.134  1.00 90.99           H  
ATOM    140  HB3 LEU A  10      -9.077 -32.044 -11.627  1.00 90.99           H  
ATOM    141  O   LEU A  10     -11.577 -29.539 -10.143  1.00 90.99           O  
ATOM    142  CG  LEU A  10     -10.424 -33.720 -11.523  1.00 90.99           C  
ATOM    143  HG  LEU A  10     -10.494 -33.852 -12.602  1.00 90.99           H  
ATOM    144  CD1 LEU A  10      -9.324 -34.634 -10.993  1.00 90.99           C  
ATOM    145 HD11 LEU A  10      -8.386 -34.372 -11.483  1.00 90.99           H  
ATOM    146 HD12 LEU A  10      -9.220 -34.529  -9.913  1.00 90.99           H  
ATOM    147 HD13 LEU A  10      -9.555 -35.672 -11.233  1.00 90.99           H  
ATOM    148  CD2 LEU A  10     -11.739 -34.164 -10.875  1.00 90.99           C  
ATOM    149 HD21 LEU A  10     -11.707 -33.990  -9.800  1.00 90.99           H  
ATOM    150 HD22 LEU A  10     -12.579 -33.624 -11.313  1.00 90.99           H  
ATOM    151 HD23 LEU A  10     -11.895 -35.226 -11.062  1.00 90.99           H  
ATOM    152  N   THR A  11      -9.977 -29.016 -11.629  1.00 89.35           N  
ATOM    153  H   THR A  11      -9.436 -29.313 -12.429  1.00 89.35           H  
ATOM    154  CA  THR A  11      -9.792 -27.666 -11.085  1.00 89.35           C  
ATOM    155  HA  THR A  11      -9.704 -27.764 -10.002  1.00 89.35           H  
ATOM    156  C   THR A  11     -10.990 -26.762 -11.369  1.00 89.35           C  
ATOM    157  CB  THR A  11      -8.524 -26.971 -11.595  1.00 89.35           C  
ATOM    158  HB  THR A  11      -8.639 -26.701 -12.644  1.00 89.35           H  
ATOM    159  O   THR A  11     -11.353 -25.948 -10.519  1.00 89.35           O  
ATOM    160  CG2 THR A  11      -8.267 -25.704 -10.759  1.00 89.35           C  
ATOM    161 HG21 THR A  11      -8.607 -24.837 -11.326  1.00 89.35           H  
ATOM    162 HG22 THR A  11      -8.806 -25.747  -9.813  1.00 89.35           H  
ATOM    163 HG23 THR A  11      -7.212 -25.612 -10.502  1.00 89.35           H  
ATOM    164  OG1 THR A  11      -7.381 -27.775 -11.465  1.00 89.35           O  
ATOM    165  HG1 THR A  11      -7.461 -28.501 -12.088  1.00 89.35           H  
ATOM    166  N   ASP A  12     -11.625 -26.895 -12.532  1.00 86.70           N  
ATOM    167  H   ASP A  12     -11.258 -27.528 -13.228  1.00 86.70           H  
ATOM    168  CA  ASP A  12     -12.824 -26.129 -12.873  1.00 86.70           C  
ATOM    169  HA  ASP A  12     -12.632 -25.073 -12.683  1.00 86.70           H  
ATOM    170  C   ASP A  12     -14.005 -26.508 -11.981  1.00 86.70           C  
ATOM    171  CB  ASP A  12     -13.154 -26.291 -14.363  1.00 86.70           C  
ATOM    172  HB2 ASP A  12     -14.151 -25.890 -14.547  1.00 86.70           H  
ATOM    173  HB3 ASP A  12     -13.158 -27.348 -14.628  1.00 86.70           H  
ATOM    174  O   ASP A  12     -14.740 -25.624 -11.538  1.00 86.70           O  
ATOM    175  CG  ASP A  12     -12.166 -25.525 -15.249  1.00 86.70           C  
ATOM    176  OD1 ASP A  12     -11.587 -24.511 -14.776  1.00 86.70           O  
ATOM    177  OD2 ASP A  12     -11.980 -25.927 -16.416  1.00 86.70           O  
ATOM    178  N   ILE A  13     -14.129 -27.788 -11.613  1.00 87.92           N  
ATOM    179  H   ILE A  13     -13.514 -28.467 -12.038  1.00 87.92           H  
ATOM    180  CA  ILE A  13     -15.106 -28.237 -10.615  1.00 87.92           C  
ATOM    181  HA  ILE A  13     -16.092 -27.884 -10.918  1.00 87.92           H  
ATOM    182  C   ILE A  13     -14.815 -27.604  -9.248  1.00 87.92           C  
ATOM    183  CB  ILE A  13     -15.157 -29.776 -10.553  1.00 87.92           C  
ATOM    184  HB  ILE A  13     -14.152 -30.158 -10.371  1.00 87.92           H  
ATOM    185  O   ILE A  13     -15.714 -27.010  -8.658  1.00 87.92           O  
ATOM    186  CG1 ILE A  13     -15.684 -30.344 -11.889  1.00 87.92           C  
ATOM    187 HG12 ILE A  13     -15.248 -29.815 -12.737  1.00 87.92           H  
ATOM    188 HG13 ILE A  13     -16.765 -30.209 -11.941  1.00 87.92           H  
ATOM    189  CG2 ILE A  13     -16.072 -30.215  -9.396  1.00 87.92           C  
ATOM    190 HG21 ILE A  13     -17.048 -29.741  -9.499  1.00 87.92           H  
ATOM    191 HG22 ILE A  13     -16.203 -31.297  -9.382  1.00 87.92           H  
ATOM    192 HG23 ILE A  13     -15.642 -29.927  -8.436  1.00 87.92           H  
ATOM    193  CD1 ILE A  13     -15.354 -31.826 -12.057  1.00 87.92           C  
ATOM    194 HD11 ILE A  13     -14.277 -31.954 -12.162  1.00 87.92           H  
ATOM    195 HD12 ILE A  13     -15.847 -32.213 -12.949  1.00 87.92           H  
ATOM    196 HD13 ILE A  13     -15.696 -32.378 -11.181  1.00 87.92           H  
ATOM    197  N   LEU A  14     -13.563 -27.638  -8.776  1.00 86.78           N  
ATOM    198  H   LEU A  14     -12.874 -28.150  -9.309  1.00 86.78           H  
ATOM    199  CA  LEU A  14     -13.158 -27.036  -7.494  1.00 86.78           C  
ATOM    200  HA  LEU A  14     -13.778 -27.456  -6.702  1.00 86.78           H  
ATOM    201  C   LEU A  14     -13.353 -25.510  -7.429  1.00 86.78           C  
ATOM    202  CB  LEU A  14     -11.678 -27.364  -7.225  1.00 86.78           C  
ATOM    203  HB2 LEU A  14     -11.295 -26.680  -6.468  1.00 86.78           H  
ATOM    204  HB3 LEU A  14     -11.114 -27.183  -8.140  1.00 86.78           H  
ATOM    205  O   LEU A  14     -13.391 -24.941  -6.338  1.00 86.78           O  
ATOM    206  CG  LEU A  14     -11.406 -28.797  -6.741  1.00 86.78           C  
ATOM    207  HG  LEU A  14     -11.882 -29.514  -7.409  1.00 86.78           H  
ATOM    208  CD1 LEU A  14      -9.895 -29.036  -6.755  1.00 86.78           C  
ATOM    209 HD11 LEU A  14      -9.528 -28.969  -7.779  1.00 86.78           H  
ATOM    210 HD12 LEU A  14      -9.677 -30.036  -6.378  1.00 86.78           H  
ATOM    211 HD13 LEU A  14      -9.389 -28.299  -6.133  1.00 86.78           H  
ATOM    212  CD2 LEU A  14     -11.909 -29.018  -5.311  1.00 86.78           C  
ATOM    213 HD21 LEU A  14     -11.643 -30.022  -4.980  1.00 86.78           H  
ATOM    214 HD22 LEU A  14     -11.465 -28.289  -4.634  1.00 86.78           H  
ATOM    215 HD23 LEU A  14     -12.995 -28.930  -5.279  1.00 86.78           H  
ATOM    216  N   ARG A  15     -13.449 -24.829  -8.577  1.00 83.97           N  
ATOM    217  H   ARG A  15     -13.367 -25.358  -9.433  1.00 83.97           H  
ATOM    218  CA  ARG A  15     -13.713 -23.383  -8.657  1.00 83.97           C  
ATOM    219  HA  ARG A  15     -13.283 -22.893  -7.783  1.00 83.97           H  
ATOM    220  C   ARG A  15     -15.198 -23.033  -8.610  1.00 83.97           C  
ATOM    221  CB  ARG A  15     -13.072 -22.812  -9.925  1.00 83.97           C  
ATOM    222  HB2 ARG A  15     -13.322 -23.451 -10.772  1.00 83.97           H  
ATOM    223  HB3 ARG A  15     -13.474 -21.818 -10.121  1.00 83.97           H  
ATOM    224  O   ARG A  15     -15.516 -21.851  -8.453  1.00 83.97           O  
ATOM    225  CG  ARG A  15     -11.552 -22.692  -9.790  1.00 83.97           C  
ATOM    226  HG2 ARG A  15     -11.119 -23.652  -9.512  1.00 83.97           H  
ATOM    227  HG3 ARG A  15     -11.311 -21.957  -9.021  1.00 83.97           H  
ATOM    228  CD  ARG A  15     -10.988 -22.240 -11.135  1.00 83.97           C  
ATOM    229  HD2 ARG A  15     -11.413 -21.269 -11.392  1.00 83.97           H  
ATOM    230  HD3 ARG A  15     -11.291 -22.965 -11.890  1.00 83.97           H  
ATOM    231  NE  ARG A  15      -9.520 -22.155 -11.107  1.00 83.97           N  
ATOM    232  HE  ARG A  15      -9.068 -22.449 -10.253  1.00 83.97           H  
ATOM    233  NH1 ARG A  15      -9.279 -21.678 -13.338  1.00 83.97           N  
ATOM    234 HH11 ARG A  15      -8.706 -21.653 -14.170  1.00 83.97           H  
ATOM    235 HH12 ARG A  15     -10.260 -21.879 -13.469  1.00 83.97           H  
ATOM    236  NH2 ARG A  15      -7.468 -21.997 -12.070  1.00 83.97           N  
ATOM    237 HH21 ARG A  15      -7.073 -22.428 -11.247  1.00 83.97           H  
ATOM    238 HH22 ARG A  15      -6.937 -22.015 -12.929  1.00 83.97           H  
ATOM    239  CZ  ARG A  15      -8.766 -21.931 -12.166  1.00 83.97           C  
ATOM    240  N   LYS A  16     -16.102 -24.008  -8.744  1.00 78.87           N  
ATOM    241  H   LYS A  16     -15.780 -24.961  -8.833  1.00 78.87           H  
ATOM    242  CA  LYS A  16     -17.543 -23.763  -8.632  1.00 78.87           C  
ATOM    243  HA  LYS A  16     -17.792 -22.960  -9.327  1.00 78.87           H  
ATOM    244  C   LYS A  16     -17.879 -23.320  -7.197  1.00 78.87           C  
ATOM    245  CB  LYS A  16     -18.351 -25.009  -9.022  1.00 78.87           C  
ATOM    246  HB2 LYS A  16     -19.406 -24.814  -8.829  1.00 78.87           H  
ATOM    247  HB3 LYS A  16     -18.046 -25.837  -8.382  1.00 78.87           H  
ATOM    248  O   LYS A  16     -17.373 -23.909  -6.246  1.00 78.87           O  
ATOM    249  CG  LYS A  16     -18.197 -25.416 -10.498  1.00 78.87           C  
ATOM    250  HG2 LYS A  16     -18.583 -24.626 -11.141  1.00 78.87           H  
ATOM    251  HG3 LYS A  16     -17.144 -25.583 -10.726  1.00 78.87           H  
ATOM    252  CD  LYS A  16     -18.971 -26.718 -10.747  1.00 78.87           C  
ATOM    253  HD2 LYS A  16     -20.025 -26.558 -10.519  1.00 78.87           H  
ATOM    254  HD3 LYS A  16     -18.592 -27.477 -10.063  1.00 78.87           H  
ATOM    255  CE  LYS A  16     -18.837 -27.246 -12.180  1.00 78.87           C  
ATOM    256  HE2 LYS A  16     -17.779 -27.334 -12.427  1.00 78.87           H  
ATOM    257  HE3 LYS A  16     -19.294 -26.531 -12.866  1.00 78.87           H  
ATOM    258  NZ  LYS A  16     -19.497 -28.576 -12.298  1.00 78.87           N  
ATOM    259  HZ1 LYS A  16     -20.429 -28.579 -11.909  1.00 78.87           H  
ATOM    260  HZ2 LYS A  16     -19.055 -29.284 -11.730  1.00 78.87           H  
ATOM    261  HZ3 LYS A  16     -19.511 -28.943 -13.239  1.00 78.87           H  
ATOM    262  N   PRO A  17     -18.739 -22.302  -7.008  1.00 72.25           N  
ATOM    263  CA  PRO A  17     -19.116 -21.828  -5.674  1.00 72.25           C  
ATOM    264  HA  PRO A  17     -18.220 -21.626  -5.087  1.00 72.25           H  
ATOM    265  C   PRO A  17     -19.972 -22.838  -4.892  1.00 72.25           C  
ATOM    266  CB  PRO A  17     -19.872 -20.518  -5.922  1.00 72.25           C  
ATOM    267  HB2 PRO A  17     -19.163 -19.689  -5.916  1.00 72.25           H  
ATOM    268  HB3 PRO A  17     -20.656 -20.346  -5.185  1.00 72.25           H  
ATOM    269  O   PRO A  17     -20.004 -22.779  -3.666  1.00 72.25           O  
ATOM    270  CG  PRO A  17     -20.444 -20.682  -7.330  1.00 72.25           C  
ATOM    271  HG2 PRO A  17     -20.604 -19.720  -7.819  1.00 72.25           H  
ATOM    272  HG3 PRO A  17     -21.374 -21.248  -7.283  1.00 72.25           H  
ATOM    273  CD  PRO A  17     -19.379 -21.508  -8.044  1.00 72.25           C  
ATOM    274  HD2 PRO A  17     -19.844 -22.138  -8.803  1.00 72.25           H  
ATOM    275  HD3 PRO A  17     -18.641 -20.848  -8.500  1.00 72.25           H  
ATOM    276  N   ILE A  18     -20.678 -23.729  -5.595  1.00 74.06           N  
ATOM    277  H   ILE A  18     -20.567 -23.736  -6.599  1.00 74.06           H  
ATOM    278  CA  ILE A  18     -21.513 -24.805  -5.048  1.00 74.06           C  
ATOM    279  HA  ILE A  18     -21.193 -25.033  -4.031  1.00 74.06           H  
ATOM    280  C   ILE A  18     -21.283 -26.041  -5.929  1.00 74.06           C  
ATOM    281  CB  ILE A  18     -23.010 -24.395  -5.027  1.00 74.06           C  
ATOM    282  HB  ILE A  18     -23.329 -24.217  -6.054  1.00 74.06           H  
ATOM    283  O   ILE A  18     -21.360 -25.933  -7.154  1.00 74.06           O  
ATOM    284  CG1 ILE A  18     -23.237 -23.091  -4.221  1.00 74.06           C  
ATOM    285 HG12 ILE A  18     -22.920 -23.244  -3.189  1.00 74.06           H  
ATOM    286 HG13 ILE A  18     -22.626 -22.295  -4.647  1.00 74.06           H  
ATOM    287  CG2 ILE A  18     -23.866 -25.540  -4.453  1.00 74.06           C  
ATOM    288 HG21 ILE A  18     -23.737 -26.452  -5.036  1.00 74.06           H  
ATOM    289 HG22 ILE A  18     -24.926 -25.289  -4.496  1.00 74.06           H  
ATOM    290 HG23 ILE A  18     -23.587 -25.741  -3.418  1.00 74.06           H  
ATOM    291  CD1 ILE A  18     -24.678 -22.567  -4.227  1.00 74.06           C  
ATOM    292 HD11 ILE A  18     -25.330 -23.231  -3.658  1.00 74.06           H  
ATOM    293 HD12 ILE A  18     -25.040 -22.485  -5.252  1.00 74.06           H  
ATOM    294 HD13 ILE A  18     -24.703 -21.581  -3.762  1.00 74.06           H  
ATOM    295  N   PHE A  19     -20.992 -27.193  -5.323  1.00 75.77           N  
ATOM    296  H   PHE A  19     -20.952 -27.222  -4.314  1.00 75.77           H  
ATOM    297  CA  PHE A  19     -20.809 -28.465  -6.030  1.00 75.77           C  
ATOM    298  HA  PHE A  19     -20.385 -28.273  -7.016  1.00 75.77           H  
ATOM    299  C   PHE A  19     -22.158 -29.161  -6.245  1.00 75.77           C  
ATOM    300  CB  PHE A  19     -19.826 -29.356  -5.248  1.00 75.77           C  
ATOM    301  HB2 PHE A  19     -19.675 -30.288  -5.792  1.00 75.77           H  
ATOM    302  HB3 PHE A  19     -20.296 -29.616  -4.299  1.00 75.77           H  
ATOM    303  O   PHE A  19     -22.995 -29.199  -5.344  1.00 75.77           O  
ATOM    304  CG  PHE A  19     -18.458 -28.755  -4.956  1.00 75.77           C  
ATOM    305  CD1 PHE A  19     -17.847 -27.850  -5.848  1.00 75.77           C  
ATOM    306  HD1 PHE A  19     -18.328 -27.580  -6.777  1.00 75.77           H  
ATOM    307  CD2 PHE A  19     -17.792 -29.101  -3.764  1.00 75.77           C  
ATOM    308  HD2 PHE A  19     -18.246 -29.802  -3.079  1.00 75.77           H  
ATOM    309  CE1 PHE A  19     -16.609 -27.266  -5.530  1.00 75.77           C  
ATOM    310  HE1 PHE A  19     -16.168 -26.543  -6.199  1.00 75.77           H  
ATOM    311  CE2 PHE A  19     -16.541 -28.535  -3.457  1.00 75.77           C  
ATOM    312  HE2 PHE A  19     -16.041 -28.806  -2.539  1.00 75.77           H  
ATOM    313  CZ  PHE A  19     -15.953 -27.611  -4.338  1.00 75.77           C  
ATOM    314  HZ  PHE A  19     -15.000 -27.162  -4.099  1.00 75.77           H  
ATOM    315  N   THR A  20     -22.380 -29.717  -7.437  1.00 81.80           N  
ATOM    316  H   THR A  20     -21.663 -29.654  -8.145  1.00 81.80           H  
ATOM    317  CA  THR A  20     -23.503 -30.639  -7.675  1.00 81.80           C  
ATOM    318  HA  THR A  20     -24.405 -30.210  -7.236  1.00 81.80           H  
ATOM    319  C   THR A  20     -23.251 -31.988  -6.988  1.00 81.80           C  
ATOM    320  CB  THR A  20     -23.759 -30.845  -9.175  1.00 81.80           C  
ATOM    321  HB  THR A  20     -24.622 -31.501  -9.290  1.00 81.80           H  
ATOM    322  O   THR A  20     -22.120 -32.305  -6.626  1.00 81.80           O  
ATOM    323  CG2 THR A  20     -24.046 -29.541  -9.920  1.00 81.80           C  
ATOM    324 HG21 THR A  20     -23.184 -28.876  -9.877  1.00 81.80           H  
ATOM    325 HG22 THR A  20     -24.908 -29.046  -9.474  1.00 81.80           H  
ATOM    326 HG23 THR A  20     -24.270 -29.769 -10.963  1.00 81.80           H  
ATOM    327  OG1 THR A  20     -22.652 -31.460  -9.778  1.00 81.80           O  
ATOM    328  HG1 THR A  20     -21.973 -30.792  -9.891  1.00 81.80           H  
ATOM    329  N   GLY A  21     -24.281 -32.828  -6.826  1.00 81.61           N  
ATOM    330  H   GLY A  21     -25.206 -32.541  -7.113  1.00 81.61           H  
ATOM    331  CA  GLY A  21     -24.102 -34.172  -6.251  1.00 81.61           C  
ATOM    332  HA2 GLY A  21     -23.749 -34.079  -5.224  1.00 81.61           H  
ATOM    333  HA3 GLY A  21     -25.062 -34.689  -6.247  1.00 81.61           H  
ATOM    334  C   GLY A  21     -23.097 -35.040  -7.029  1.00 81.61           C  
ATOM    335  O   GLY A  21     -22.335 -35.800  -6.427  1.00 81.61           O  
ATOM    336  N   GLU A  22     -23.037 -34.875  -8.353  1.00 85.84           N  
ATOM    337  H   GLU A  22     -23.670 -34.223  -8.794  1.00 85.84           H  
ATOM    338  CA  GLU A  22     -22.036 -35.515  -9.214  1.00 85.84           C  
ATOM    339  HA  GLU A  22     -21.990 -36.580  -8.988  1.00 85.84           H  
ATOM    340  C   GLU A  22     -20.633 -34.943  -8.981  1.00 85.84           C  
ATOM    341  CB  GLU A  22     -22.423 -35.357 -10.690  1.00 85.84           C  
ATOM    342  HB2 GLU A  22     -22.590 -34.301 -10.905  1.00 85.84           H  
ATOM    343  HB3 GLU A  22     -21.593 -35.712 -11.301  1.00 85.84           H  
ATOM    344  O   GLU A  22     -19.695 -35.720  -8.802  1.00 85.84           O  
ATOM    345  CG  GLU A  22     -23.678 -36.166 -11.052  1.00 85.84           C  
ATOM    346  HG2 GLU A  22     -24.514 -35.809 -10.451  1.00 85.84           H  
ATOM    347  HG3 GLU A  22     -23.500 -37.210 -10.797  1.00 85.84           H  
ATOM    348  CD  GLU A  22     -24.053 -36.064 -12.539  1.00 85.84           C  
ATOM    349  OE1 GLU A  22     -25.018 -36.762 -12.920  1.00 85.84           O  
ATOM    350  OE2 GLU A  22     -23.392 -35.297 -13.274  1.00 85.84           O  
ATOM    351  N   ASP A  23     -20.496 -33.611  -8.896  1.00 87.05           N  
ATOM    352  H   ASP A  23     -21.311 -33.037  -9.056  1.00 87.05           H  
ATOM    353  CA  ASP A  23     -19.223 -32.946  -8.576  1.00 87.05           C  
ATOM    354  HA  ASP A  23     -18.491 -33.180  -9.349  1.00 87.05           H  
ATOM    355  C   ASP A  23     -18.675 -33.450  -7.229  1.00 87.05           C  
ATOM    356  CB  ASP A  23     -19.386 -31.416  -8.497  1.00 87.05           C  
ATOM    357  HB2 ASP A  23     -18.464 -30.995  -8.095  1.00 87.05           H  
ATOM    358  HB3 ASP A  23     -20.171 -31.192  -7.774  1.00 87.05           H  
ATOM    359  O   ASP A  23     -17.522 -33.868  -7.144  1.00 87.05           O  
ATOM    360  CG  ASP A  23     -19.710 -30.677  -9.801  1.00 87.05           C  
ATOM    361  OD1 ASP A  23     -19.090 -30.915 -10.857  1.00 87.05           O  
ATOM    362  OD2 ASP A  23     -20.551 -29.747  -9.763  1.00 87.05           O  
ATOM    363  N   THR A  24     -19.503 -33.479  -6.178  1.00 84.84           N  
ATOM    364  H   THR A  24     -20.427 -33.086  -6.286  1.00 84.84           H  
ATOM    365  CA  THR A  24     -19.099 -33.950  -4.844  1.00 84.84           C  
ATOM    366  HA  THR A  24     -18.243 -33.361  -4.513  1.00 84.84           H  
ATOM    367  C   THR A  24     -18.671 -35.418  -4.868  1.00 84.84           C  
ATOM    368  CB  THR A  24     -20.235 -33.748  -3.828  1.00 84.84           C  
ATOM    369  HB  THR A  24     -21.108 -34.325  -4.134  1.00 84.84           H  
ATOM    370  O   THR A  24     -17.666 -35.778  -4.254  1.00 84.84           O  
ATOM    371  CG2 THR A  24     -19.838 -34.145  -2.407  1.00 84.84           C  
ATOM    372 HG21 THR A  24     -18.959 -33.580  -2.096  1.00 84.84           H  
ATOM    373 HG22 THR A  24     -19.627 -35.213  -2.365  1.00 84.84           H  
ATOM    374 HG23 THR A  24     -20.664 -33.927  -1.729  1.00 84.84           H  
ATOM    375  OG1 THR A  24     -20.577 -32.387  -3.770  1.00 84.84           O  
ATOM    376  HG1 THR A  24     -21.228 -32.268  -3.076  1.00 84.84           H  
ATOM    377  N   THR A  25     -19.394 -36.275  -5.596  1.00 87.74           N  
ATOM    378  H   THR A  25     -20.187 -35.915  -6.107  1.00 87.74           H  
ATOM    379  CA  THR A  25     -19.048 -37.701  -5.741  1.00 87.74           C  
ATOM    380  HA  THR A  25     -18.948 -38.147  -4.752  1.00 87.74           H  
ATOM    381  C   THR A  25     -17.713 -37.877  -6.467  1.00 87.74           C  
ATOM    382  CB  THR A  25     -20.156 -38.454  -6.495  1.00 87.74           C  
ATOM    383  HB  THR A  25     -20.262 -38.050  -7.502  1.00 87.74           H  
ATOM    384  O   THR A  25     -16.867 -38.675  -6.054  1.00 87.74           O  
ATOM    385  CG2 THR A  25     -19.889 -39.958  -6.580  1.00 87.74           C  
ATOM    386 HG21 THR A  25     -19.009 -40.152  -7.194  1.00 87.74           H  
ATOM    387 HG22 THR A  25     -19.733 -40.364  -5.581  1.00 87.74           H  
ATOM    388 HG23 THR A  25     -20.748 -40.449  -7.036  1.00 87.74           H  
ATOM    389  OG1 THR A  25     -21.377 -38.305  -5.809  1.00 87.74           O  
ATOM    390  HG1 THR A  25     -21.738 -37.442  -6.025  1.00 87.74           H  
ATOM    391  N   LEU A  26     -17.491 -37.096  -7.523  1.00 89.25           N  
ATOM    392  H   LEU A  26     -18.216 -36.457  -7.815  1.00 89.25           H  
ATOM    393  CA  LEU A  26     -16.256 -37.104  -8.294  1.00 89.25           C  
ATOM    394  HA  LEU A  26     -16.046 -38.129  -8.600  1.00 89.25           H  
ATOM    395  C   LEU A  26     -15.062 -36.610  -7.468  1.00 89.25           C  
ATOM    396  CB  LEU A  26     -16.499 -36.249  -9.544  1.00 89.25           C  
ATOM    397  HB2 LEU A  26     -16.812 -35.252  -9.236  1.00 89.25           H  
ATOM    398  HB3 LEU A  26     -17.316 -36.690 -10.116  1.00 89.25           H  
ATOM    399  O   LEU A  26     -14.031 -37.277  -7.419  1.00 89.25           O  
ATOM    400  CG  LEU A  26     -15.276 -36.107 -10.454  1.00 89.25           C  
ATOM    401  HG  LEU A  26     -14.478 -35.588  -9.923  1.00 89.25           H  
ATOM    402  CD1 LEU A  26     -14.773 -37.460 -10.940  1.00 89.25           C  
ATOM    403 HD11 LEU A  26     -13.993 -37.274 -11.678  1.00 89.25           H  
ATOM    404 HD12 LEU A  26     -14.344 -38.027 -10.114  1.00 89.25           H  
ATOM    405 HD13 LEU A  26     -15.586 -38.023 -11.399  1.00 89.25           H  
ATOM    406  CD2 LEU A  26     -15.669 -35.281 -11.670  1.00 89.25           C  
ATOM    407 HD21 LEU A  26     -16.328 -35.858 -12.319  1.00 89.25           H  
ATOM    408 HD22 LEU A  26     -16.226 -34.401 -11.349  1.00 89.25           H  
ATOM    409 HD23 LEU A  26     -14.778 -34.980 -12.221  1.00 89.25           H  
ATOM    410  N   LEU A  27     -15.202 -35.490  -6.758  1.00 89.86           N  
ATOM    411  H   LEU A  27     -16.063 -34.969  -6.840  1.00 89.86           H  
ATOM    412  CA  LEU A  27     -14.130 -34.963  -5.914  1.00 89.86           C  
ATOM    413  HA  LEU A  27     -13.226 -34.868  -6.515  1.00 89.86           H  
ATOM    414  C   LEU A  27     -13.789 -35.911  -4.749  1.00 89.86           C  
ATOM    415  CB  LEU A  27     -14.516 -33.581  -5.381  1.00 89.86           C  
ATOM    416  HB2 LEU A  27     -15.440 -33.680  -4.810  1.00 89.86           H  
ATOM    417  HB3 LEU A  27     -13.706 -33.289  -4.712  1.00 89.86           H  
ATOM    418  O   LEU A  27     -12.611 -36.064  -4.425  1.00 89.86           O  
ATOM    419  CG  LEU A  27     -14.680 -32.429  -6.384  1.00 89.86           C  
ATOM    420  HG  LEU A  27     -15.415 -32.677  -7.150  1.00 89.86           H  
ATOM    421  CD1 LEU A  27     -15.156 -31.196  -5.611  1.00 89.86           C  
ATOM    422 HD11 LEU A  27     -15.244 -30.337  -6.277  1.00 89.86           H  
ATOM    423 HD12 LEU A  27     -14.458 -30.954  -4.810  1.00 89.86           H  
ATOM    424 HD13 LEU A  27     -16.139 -31.394  -5.182  1.00 89.86           H  
ATOM    425  CD2 LEU A  27     -13.367 -32.099  -7.091  1.00 89.86           C  
ATOM    426 HD21 LEU A  27     -12.592 -31.868  -6.360  1.00 89.86           H  
ATOM    427 HD22 LEU A  27     -13.513 -31.242  -7.749  1.00 89.86           H  
ATOM    428 HD23 LEU A  27     -13.056 -32.944  -7.705  1.00 89.86           H  
ATOM    429  N   LYS A  28     -14.786 -36.594  -4.163  1.00 88.34           N  
ATOM    430  H   LYS A  28     -15.734 -36.377  -4.435  1.00 88.34           H  
ATOM    431  CA  LYS A  28     -14.566 -37.665  -3.170  1.00 88.34           C  
ATOM    432  HA  LYS A  28     -13.919 -37.290  -2.377  1.00 88.34           H  
ATOM    433  C   LYS A  28     -13.819 -38.858  -3.779  1.00 88.34           C  
ATOM    434  CB  LYS A  28     -15.903 -38.107  -2.536  1.00 88.34           C  
ATOM    435  HB2 LYS A  28     -16.645 -38.258  -3.320  1.00 88.34           H  
ATOM    436  HB3 LYS A  28     -15.752 -39.056  -2.023  1.00 88.34           H  
ATOM    437  O   LYS A  28     -12.952 -39.419  -3.124  1.00 88.34           O  
ATOM    438  CG  LYS A  28     -16.429 -37.090  -1.505  1.00 88.34           C  
ATOM    439  HG2 LYS A  28     -16.486 -36.105  -1.969  1.00 88.34           H  
ATOM    440  HG3 LYS A  28     -15.719 -37.029  -0.680  1.00 88.34           H  
ATOM    441  CD  LYS A  28     -17.817 -37.452  -0.938  1.00 88.34           C  
ATOM    442  HD2 LYS A  28     -17.756 -38.393  -0.391  1.00 88.34           H  
ATOM    443  HD3 LYS A  28     -18.521 -37.553  -1.764  1.00 88.34           H  
ATOM    444  CE  LYS A  28     -18.275 -36.319   0.001  1.00 88.34           C  
ATOM    445  HE2 LYS A  28     -17.582 -36.253   0.840  1.00 88.34           H  
ATOM    446  HE3 LYS A  28     -18.187 -35.382  -0.548  1.00 88.34           H  
ATOM    447  NZ  LYS A  28     -19.672 -36.449   0.503  1.00 88.34           N  
ATOM    448  HZ1 LYS A  28     -19.978 -35.572   0.900  1.00 88.34           H  
ATOM    449  HZ2 LYS A  28     -19.747 -37.149   1.228  1.00 88.34           H  
ATOM    450  HZ3 LYS A  28     -20.320 -36.640  -0.248  1.00 88.34           H  
ATOM    451  N   THR A  29     -14.083 -39.201  -5.044  1.00 89.38           N  
ATOM    452  H   THR A  29     -14.800 -38.682  -5.531  1.00 89.38           H  
ATOM    453  CA  THR A  29     -13.380 -40.290  -5.758  1.00 89.38           C  
ATOM    454  HA  THR A  29     -13.484 -41.208  -5.181  1.00 89.38           H  
ATOM    455  C   THR A  29     -11.875 -40.020  -5.897  1.00 89.38           C  
ATOM    456  CB  THR A  29     -13.994 -40.531  -7.150  1.00 89.38           C  
ATOM    457  HB  THR A  29     -13.849 -39.652  -7.778  1.00 89.38           H  
ATOM    458  O   THR A  29     -11.081 -40.954  -5.850  1.00 89.38           O  
ATOM    459  CG2 THR A  29     -13.391 -41.733  -7.877  1.00 89.38           C  
ATOM    460 HG21 THR A  29     -13.950 -41.922  -8.793  1.00 89.38           H  
ATOM    461 HG22 THR A  29     -13.433 -42.614  -7.236  1.00 89.38           H  
ATOM    462 HG23 THR A  29     -12.354 -41.529  -8.144  1.00 89.38           H  
ATOM    463  OG1 THR A  29     -15.380 -40.794  -7.047  1.00 89.38           O  
ATOM    464  HG1 THR A  29     -15.809 -40.037  -6.641  1.00 89.38           H  
ATOM    465  N   PHE A  30     -11.472 -38.752  -6.016  1.00 89.50           N  
ATOM    466  H   PHE A  30     -12.181 -38.036  -6.080  1.00 89.50           H  
ATOM    467  CA  PHE A  30     -10.066 -38.326  -6.067  1.00 89.50           C  
ATOM    468  HA  PHE A  30      -9.452 -39.179  -6.354  1.00 89.50           H  
ATOM    469  C   PHE A  30      -9.510 -37.866  -4.708  1.00 89.50           C  
ATOM    470  CB  PHE A  30      -9.909 -37.259  -7.162  1.00 89.50           C  
ATOM    471  HB2 PHE A  30      -8.937 -36.774  -7.066  1.00 89.50           H  
ATOM    472  HB3 PHE A  30     -10.669 -36.489  -7.031  1.00 89.50           H  
ATOM    473  O   PHE A  30      -8.450 -37.245  -4.662  1.00 89.50           O  
ATOM    474  CG  PHE A  30      -9.983 -37.826  -8.562  1.00 89.50           C  
ATOM    475  CD1 PHE A  30      -8.857 -38.470  -9.106  1.00 89.50           C  
ATOM    476  HD1 PHE A  30      -7.950 -38.556  -8.526  1.00 89.50           H  
ATOM    477  CD2 PHE A  30     -11.162 -37.721  -9.323  1.00 89.50           C  
ATOM    478  HD2 PHE A  30     -12.028 -37.220  -8.917  1.00 89.50           H  
ATOM    479  CE1 PHE A  30      -8.909 -38.999 -10.404  1.00 89.50           C  
ATOM    480  HE1 PHE A  30      -8.041 -39.487 -10.823  1.00 89.50           H  
ATOM    481  CE2 PHE A  30     -11.209 -38.258 -10.622  1.00 89.50           C  
ATOM    482  HE2 PHE A  30     -12.107 -38.179 -11.217  1.00 89.50           H  
ATOM    483  CZ  PHE A  30     -10.082 -38.892 -11.166  1.00 89.50           C  
ATOM    484  HZ  PHE A  30     -10.109 -39.294 -12.168  1.00 89.50           H  
ATOM    485  N   ASN A  31     -10.217 -38.127  -3.601  1.00 88.36           N  
ATOM    486  H   ASN A  31     -11.049 -38.694  -3.683  1.00 88.36           H  
ATOM    487  CA  ASN A  31      -9.862 -37.672  -2.249  1.00 88.36           C  
ATOM    488  HA  ASN A  31     -10.721 -37.883  -1.612  1.00 88.36           H  
ATOM    489  C   ASN A  31      -9.642 -36.148  -2.116  1.00 88.36           C  
ATOM    490  CB  ASN A  31      -8.675 -38.506  -1.718  1.00 88.36           C  
ATOM    491  HB2 ASN A  31      -8.299 -38.064  -0.796  1.00 88.36           H  
ATOM    492  HB3 ASN A  31      -7.863 -38.496  -2.445  1.00 88.36           H  
ATOM    493  O   ASN A  31      -9.006 -35.697  -1.163  1.00 88.36           O  
ATOM    494  CG  ASN A  31      -9.025 -39.940  -1.385  1.00 88.36           C  
ATOM    495  ND2 ASN A  31      -8.029 -40.780  -1.239  1.00 88.36           N  
ATOM    496 HD21 ASN A  31      -7.081 -40.479  -1.413  1.00 88.36           H  
ATOM    497 HD22 ASN A  31      -8.279 -41.736  -1.029  1.00 88.36           H  
ATOM    498  OD1 ASN A  31     -10.167 -40.317  -1.194  1.00 88.36           O  
ATOM    499  N   LEU A  32     -10.173 -35.338  -3.042  1.00 90.17           N  
ATOM    500  H   LEU A  32     -10.731 -35.767  -3.767  1.00 90.17           H  
ATOM    501  CA  LEU A  32     -10.056 -33.872  -3.029  1.00 90.17           C  
ATOM    502  HA  LEU A  32      -9.033 -33.601  -2.767  1.00 90.17           H  
ATOM    503  C   LEU A  32     -10.961 -33.231  -1.968  1.00 90.17           C  
ATOM    504  CB  LEU A  32     -10.387 -33.320  -4.427  1.00 90.17           C  
ATOM    505  HB2 LEU A  32     -11.359 -33.710  -4.730  1.00 90.17           H  
ATOM    506  HB3 LEU A  32     -10.473 -32.235  -4.366  1.00 90.17           H  
ATOM    507  O   LEU A  32     -10.672 -32.137  -1.487  1.00 90.17           O  
ATOM    508  CG  LEU A  32      -9.353 -33.664  -5.514  1.00 90.17           C  
ATOM    509  HG  LEU A  32      -9.159 -34.737  -5.518  1.00 90.17           H  
ATOM    510  CD1 LEU A  32      -9.897 -33.273  -6.888  1.00 90.17           C  
ATOM    511 HD11 LEU A  32     -10.801 -33.845  -7.096  1.00 90.17           H  
ATOM    512 HD12 LEU A  32     -10.126 -32.207  -6.924  1.00 90.17           H  
ATOM    513 HD13 LEU A  32      -9.159 -33.512  -7.654  1.00 90.17           H  
ATOM    514  CD2 LEU A  32      -8.037 -32.917  -5.288  1.00 90.17           C  
ATOM    515 HD21 LEU A  32      -7.559 -33.274  -4.376  1.00 90.17           H  
ATOM    516 HD22 LEU A  32      -8.220 -31.845  -5.215  1.00 90.17           H  
ATOM    517 HD23 LEU A  32      -7.362 -33.100  -6.124  1.00 90.17           H  
ATOM    518  N   VAL A  33     -12.028 -33.924  -1.577  1.00 87.07           N  
ATOM    519  H   VAL A  33     -12.179 -34.821  -2.017  1.00 87.07           H  
ATOM    520  CA  VAL A  33     -12.852 -33.638  -0.396  1.00 87.07           C  
ATOM    521  HA  VAL A  33     -12.296 -32.965   0.258  1.00 87.07           H  
ATOM    522  C   VAL A  33     -13.066 -34.931   0.377  1.00 87.07           C  
ATOM    523  CB  VAL A  33     -14.221 -32.992  -0.714  1.00 87.07           C  
ATOM    524  HB  VAL A  33     -14.970 -33.392  -0.030  1.00 87.07           H  
ATOM    525  O   VAL A  33     -13.175 -36.003  -0.218  1.00 87.07           O  
ATOM    526  CG1 VAL A  33     -14.197 -31.474  -0.527  1.00 87.07           C  
ATOM    527 HG11 VAL A  33     -13.424 -31.028  -1.154  1.00 87.07           H  
ATOM    528 HG12 VAL A  33     -15.167 -31.050  -0.785  1.00 87.07           H  
ATOM    529 HG13 VAL A  33     -14.001 -31.238   0.519  1.00 87.07           H  
ATOM    530  CG2 VAL A  33     -14.708 -33.232  -2.137  1.00 87.07           C  
ATOM    531 HG21 VAL A  33     -15.750 -32.925  -2.227  1.00 87.07           H  
ATOM    532 HG22 VAL A  33     -14.629 -34.291  -2.384  1.00 87.07           H  
ATOM    533 HG23 VAL A  33     -14.101 -32.622  -2.806  1.00 87.07           H  
ATOM    534  N   ASP A  34     -13.122 -34.831   1.701  1.00 78.47           N  
ATOM    535  H   ASP A  34     -13.028 -33.918   2.123  1.00 78.47           H  
ATOM    536  CA  ASP A  34     -13.382 -35.973   2.574  1.00 78.47           C  
ATOM    537  HA  ASP A  34     -12.908 -36.847   2.127  1.00 78.47           H  
ATOM    538  C   ASP A  34     -14.886 -36.310   2.686  1.00 78.47           C  
ATOM    539  CB  ASP A  34     -12.684 -35.751   3.931  1.00 78.47           C  
ATOM    540  HB2 ASP A  34     -11.640 -35.495   3.751  1.00 78.47           H  
ATOM    541  HB3 ASP A  34     -12.695 -36.690   4.484  1.00 78.47           H  
ATOM    542  O   ASP A  34     -15.754 -35.713   2.039  1.00 78.47           O  
ATOM    543  CG  ASP A  34     -13.318 -34.671   4.809  1.00 78.47           C  
ATOM    544  OD1 ASP A  34     -14.492 -34.314   4.589  1.00 78.47           O  
ATOM    545  OD2 ASP A  34     -12.664 -34.218   5.768  1.00 78.47           O  
ATOM    546  N   SER A  35     -15.220 -37.288   3.535  1.00 77.46           N  
ATOM    547  H   SER A  35     -14.492 -37.705   4.097  1.00 77.46           H  
ATOM    548  CA  SER A  35     -16.602 -37.717   3.790  1.00 77.46           C  
ATOM    549  HA  SER A  35     -17.053 -37.991   2.837  1.00 77.46           H  
ATOM    550  C   SER A  35     -17.496 -36.632   4.407  1.00 77.46           C  
ATOM    551  CB  SER A  35     -16.593 -38.964   4.681  1.00 77.46           C  
ATOM    552  HB2 SER A  35     -17.613 -39.227   4.962  1.00 77.46           H  
ATOM    553  HB3 SER A  35     -16.164 -39.791   4.115  1.00 77.46           H  
ATOM    554  O   SER A  35     -18.712 -36.703   4.230  1.00 77.46           O  
ATOM    555  OG  SER A  35     -15.814 -38.756   5.847  1.00 77.46           O  
ATOM    556  HG  SER A  35     -15.553 -39.613   6.194  1.00 77.46           H  
ATOM    557  N   LYS A  36     -16.913 -35.625   5.070  1.00 78.94           N  
ATOM    558  H   LYS A  36     -15.905 -35.569   5.031  1.00 78.94           H  
ATOM    559  CA  LYS A  36     -17.584 -34.440   5.632  1.00 78.94           C  
ATOM    560  HA  LYS A  36     -18.638 -34.665   5.794  1.00 78.94           H  
ATOM    561  C   LYS A  36     -17.558 -33.238   4.678  1.00 78.94           C  
ATOM    562  CB  LYS A  36     -16.945 -34.062   6.978  1.00 78.94           C  
ATOM    563  HB2 LYS A  36     -17.432 -33.164   7.359  1.00 78.94           H  
ATOM    564  HB3 LYS A  36     -15.891 -33.833   6.823  1.00 78.94           H  
ATOM    565  O   LYS A  36     -17.954 -32.149   5.081  1.00 78.94           O  
ATOM    566  CG  LYS A  36     -17.077 -35.159   8.039  1.00 78.94           C  
ATOM    567  HG2 LYS A  36     -16.547 -36.054   7.715  1.00 78.94           H  
ATOM    568  HG3 LYS A  36     -18.129 -35.398   8.187  1.00 78.94           H  
ATOM    569  CD  LYS A  36     -16.473 -34.659   9.355  1.00 78.94           C  
ATOM    570  HD2 LYS A  36     -17.015 -33.770   9.680  1.00 78.94           H  
ATOM    571  HD3 LYS A  36     -15.428 -34.399   9.188  1.00 78.94           H  
ATOM    572  CE  LYS A  36     -16.576 -35.751  10.420  1.00 78.94           C  
ATOM    573  HE2 LYS A  36     -17.627 -36.001  10.558  1.00 78.94           H  
ATOM    574  HE3 LYS A  36     -16.065 -36.640  10.049  1.00 78.94           H  
ATOM    575  NZ  LYS A  36     -15.970 -35.305  11.697  1.00 78.94           N  
ATOM    576  HZ1 LYS A  36     -16.447 -34.485  12.042  1.00 78.94           H  
ATOM    577  HZ2 LYS A  36     -16.025 -36.037  12.391  1.00 78.94           H  
ATOM    578  HZ3 LYS A  36     -14.999 -35.071  11.549  1.00 78.94           H  
ATOM    579  N   GLU A  37     -17.112 -33.435   3.436  1.00 74.30           N  
ATOM    580  H   GLU A  37     -16.689 -34.330   3.236  1.00 74.30           H  
ATOM    581  CA  GLU A  37     -16.978 -32.394   2.410  1.00 74.30           C  
ATOM    582  HA  GLU A  37     -16.560 -32.887   1.532  1.00 74.30           H  
ATOM    583  C   GLU A  37     -15.940 -31.315   2.766  1.00 74.30           C  
ATOM    584  CB  GLU A  37     -18.355 -31.845   1.979  1.00 74.30           C  
ATOM    585  HB2 GLU A  37     -18.815 -31.296   2.800  1.00 74.30           H  
ATOM    586  HB3 GLU A  37     -18.218 -31.165   1.137  1.00 74.30           H  
ATOM    587  O   GLU A  37     -15.929 -30.228   2.185  1.00 74.30           O  
ATOM    588  CG  GLU A  37     -19.276 -32.994   1.539  1.00 74.30           C  
ATOM    589  HG2 GLU A  37     -19.386 -33.713   2.351  1.00 74.30           H  
ATOM    590  HG3 GLU A  37     -18.799 -33.515   0.709  1.00 74.30           H  
ATOM    591  CD  GLU A  37     -20.683 -32.580   1.111  1.00 74.30           C  
ATOM    592  OE1 GLU A  37     -21.402 -33.546   0.756  1.00 74.30           O  
ATOM    593  OE2 GLU A  37     -21.009 -31.373   1.100  1.00 74.30           O  
ATOM    594  N   SER A  38     -15.010 -31.626   3.679  1.00 77.60           N  
ATOM    595  H   SER A  38     -15.037 -32.534   4.121  1.00 77.60           H  
ATOM    596  CA  SER A  38     -13.842 -30.783   3.942  1.00 77.60           C  
ATOM    597  HA  SER A  38     -14.202 -29.754   3.953  1.00 77.60           H  
ATOM    598  C   SER A  38     -12.795 -30.964   2.836  1.00 77.60           C  
ATOM    599  CB  SER A  38     -13.163 -31.035   5.299  1.00 77.60           C  
ATOM    600  HB2 SER A  38     -12.160 -31.430   5.140  1.00 77.60           H  
ATOM    601  HB3 SER A  38     -13.058 -30.076   5.808  1.00 77.60           H  
ATOM    602  O   SER A  38     -12.474 -32.101   2.483  1.00 77.60           O  
ATOM    603  OG  SER A  38     -13.838 -31.922   6.156  1.00 77.60           O  
ATOM    604  HG  SER A  38     -13.515 -32.806   5.969  1.00 77.60           H  
ATOM    605  N   PRO A  39     -12.218 -29.879   2.289  1.00 81.70           N  
ATOM    606  CA  PRO A  39     -11.223 -29.960   1.221  1.00 81.70           C  
ATOM    607  HA  PRO A  39     -11.607 -30.575   0.408  1.00 81.70           H  
ATOM    608  C   PRO A  39      -9.895 -30.560   1.706  1.00 81.70           C  
ATOM    609  CB  PRO A  39     -11.058 -28.520   0.721  1.00 81.70           C  
ATOM    610  HB2 PRO A  39     -11.752 -28.342  -0.100  1.00 81.70           H  
ATOM    611  HB3 PRO A  39     -10.035 -28.303   0.413  1.00 81.70           H  
ATOM    612  O   PRO A  39      -9.331 -30.113   2.706  1.00 81.70           O  
ATOM    613  CG  PRO A  39     -11.454 -27.661   1.920  1.00 81.70           C  
ATOM    614  HG2 PRO A  39     -11.835 -26.687   1.613  1.00 81.70           H  
ATOM    615  HG3 PRO A  39     -10.598 -27.547   2.586  1.00 81.70           H  
ATOM    616  CD  PRO A  39     -12.526 -28.495   2.609  1.00 81.70           C  
ATOM    617  HD2 PRO A  39     -12.499 -28.319   3.685  1.00 81.70           H  
ATOM    618  HD3 PRO A  39     -13.508 -28.244   2.208  1.00 81.70           H  
ATOM    619  N   ASN A  40      -9.341 -31.509   0.947  1.00 84.43           N  
ATOM    620  H   ASN A  40      -9.844 -31.818   0.128  1.00 84.43           H  
ATOM    621  CA  ASN A  40      -7.996 -32.040   1.162  1.00 84.43           C  
ATOM    622  HA  ASN A  40      -7.812 -32.112   2.234  1.00 84.43           H  
ATOM    623  C   ASN A  40      -6.961 -31.085   0.558  1.00 84.43           C  
ATOM    624  CB  ASN A  40      -7.905 -33.454   0.583  1.00 84.43           C  
ATOM    625  HB2 ASN A  40      -8.016 -33.415  -0.501  1.00 84.43           H  
ATOM    626  HB3 ASN A  40      -8.722 -34.051   0.988  1.00 84.43           H  
ATOM    627  O   ASN A  40      -6.669 -31.107  -0.640  1.00 84.43           O  
ATOM    628  CG  ASN A  40      -6.592 -34.149   0.903  1.00 84.43           C  
ATOM    629  ND2 ASN A  40      -6.621 -35.456   0.966  1.00 84.43           N  
ATOM    630 HD21 ASN A  40      -5.752 -35.944   1.131  1.00 84.43           H  
ATOM    631 HD22 ASN A  40      -7.461 -35.929   0.664  1.00 84.43           H  
ATOM    632  OD1 ASN A  40      -5.541 -33.544   1.081  1.00 84.43           O  
ATOM    633  N   THR A  41      -6.416 -30.213   1.401  1.00 81.69           N  
ATOM    634  H   THR A  41      -6.678 -30.257   2.375  1.00 81.69           H  
ATOM    635  CA  THR A  41      -5.518 -29.131   0.984  1.00 81.69           C  
ATOM    636  HA  THR A  41      -6.046 -28.503   0.267  1.00 81.69           H  
ATOM    637  C   THR A  41      -4.257 -29.629   0.281  1.00 81.69           C  
ATOM    638  CB  THR A  41      -5.121 -28.267   2.188  1.00 81.69           C  
ATOM    639  HB  THR A  41      -4.315 -27.593   1.900  1.00 81.69           H  
ATOM    640  O   THR A  41      -3.821 -28.976  -0.664  1.00 81.69           O  
ATOM    641  CG2 THR A  41      -6.302 -27.440   2.698  1.00 81.69           C  
ATOM    642 HG21 THR A  41      -5.978 -26.816   3.531  1.00 81.69           H  
ATOM    643 HG22 THR A  41      -6.680 -26.804   1.898  1.00 81.69           H  
ATOM    644 HG23 THR A  41      -7.102 -28.098   3.039  1.00 81.69           H  
ATOM    645  OG1 THR A  41      -4.697 -29.086   3.252  1.00 81.69           O  
ATOM    646  HG1 THR A  41      -4.127 -28.580   3.836  1.00 81.69           H  
ATOM    647  N   THR A  42      -3.707 -30.779   0.679  1.00 81.32           N  
ATOM    648  H   THR A  42      -4.109 -31.254   1.475  1.00 81.32           H  
ATOM    649  CA  THR A  42      -2.488 -31.357   0.091  1.00 81.32           C  
ATOM    650  HA  THR A  42      -1.703 -30.601   0.086  1.00 81.32           H  
ATOM    651  C   THR A  42      -2.715 -31.803  -1.352  1.00 81.32           C  
ATOM    652  CB  THR A  42      -2.000 -32.552   0.926  1.00 81.32           C  
ATOM    653  HB  THR A  42      -2.721 -33.366   0.853  1.00 81.32           H  
ATOM    654  O   THR A  42      -1.949 -31.437  -2.244  1.00 81.32           O  
ATOM    655  CG2 THR A  42      -0.626 -33.057   0.486  1.00 81.32           C  
ATOM    656 HG21 THR A  42      -0.298 -33.858   1.148  1.00 81.32           H  
ATOM    657 HG22 THR A  42      -0.677 -33.450  -0.529  1.00 81.32           H  
ATOM    658 HG23 THR A  42       0.098 -32.243   0.520  1.00 81.32           H  
ATOM    659  OG1 THR A  42      -1.888 -32.171   2.277  1.00 81.32           O  
ATOM    660  HG1 THR A  42      -1.696 -32.964   2.784  1.00 81.32           H  
ATOM    661  N   LEU A  43      -3.792 -32.552  -1.608  1.00 85.71           N  
ATOM    662  H   LEU A  43      -4.411 -32.794  -0.847  1.00 85.71           H  
ATOM    663  CA  LEU A  43      -4.104 -33.030  -2.959  1.00 85.71           C  
ATOM    664  HA  LEU A  43      -3.193 -33.413  -3.419  1.00 85.71           H  
ATOM    665  C   LEU A  43      -4.589 -31.895  -3.863  1.00 85.71           C  
ATOM    666  CB  LEU A  43      -5.130 -34.171  -2.899  1.00 85.71           C  
ATOM    667  HB2 LEU A  43      -6.053 -33.795  -2.457  1.00 85.71           H  
ATOM    668  HB3 LEU A  43      -5.350 -34.481  -3.920  1.00 85.71           H  
ATOM    669  O   LEU A  43      -4.198 -31.834  -5.025  1.00 85.71           O  
ATOM    670  CG  LEU A  43      -4.677 -35.409  -2.109  1.00 85.71           C  
ATOM    671  HG  LEU A  43      -4.590 -35.142  -1.055  1.00 85.71           H  
ATOM    672  CD1 LEU A  43      -5.735 -36.496  -2.243  1.00 85.71           C  
ATOM    673 HD11 LEU A  43      -5.785 -36.857  -3.271  1.00 85.71           H  
ATOM    674 HD12 LEU A  43      -5.492 -37.331  -1.586  1.00 85.71           H  
ATOM    675 HD13 LEU A  43      -6.709 -36.097  -1.962  1.00 85.71           H  
ATOM    676  CD2 LEU A  43      -3.334 -35.981  -2.562  1.00 85.71           C  
ATOM    677 HD21 LEU A  43      -3.127 -36.877  -1.977  1.00 85.71           H  
ATOM    678 HD22 LEU A  43      -3.367 -36.240  -3.621  1.00 85.71           H  
ATOM    679 HD23 LEU A  43      -2.533 -35.265  -2.379  1.00 85.71           H  
ATOM    680  N   ILE A  44      -5.362 -30.946  -3.323  1.00 86.45           N  
ATOM    681  H   ILE A  44      -5.675 -31.064  -2.371  1.00 86.45           H  
ATOM    682  CA  ILE A  44      -5.765 -29.740  -4.061  1.00 86.45           C  
ATOM    683  HA  ILE A  44      -6.240 -30.048  -4.993  1.00 86.45           H  
ATOM    684  C   ILE A  44      -4.540 -28.903  -4.449  1.00 86.45           C  
ATOM    685  CB  ILE A  44      -6.787 -28.921  -3.241  1.00 86.45           C  
ATOM    686  HB  ILE A  44      -6.389 -28.784  -2.235  1.00 86.45           H  
ATOM    687  O   ILE A  44      -4.513 -28.342  -5.545  1.00 86.45           O  
ATOM    688  CG1 ILE A  44      -8.128 -29.686  -3.151  1.00 86.45           C  
ATOM    689 HG12 ILE A  44      -7.947 -30.724  -2.872  1.00 86.45           H  
ATOM    690 HG13 ILE A  44      -8.612 -29.690  -4.128  1.00 86.45           H  
ATOM    691  CG2 ILE A  44      -7.022 -27.524  -3.857  1.00 86.45           C  
ATOM    692 HG21 ILE A  44      -6.102 -26.939  -3.827  1.00 86.45           H  
ATOM    693 HG22 ILE A  44      -7.779 -26.975  -3.298  1.00 86.45           H  
ATOM    694 HG23 ILE A  44      -7.344 -27.631  -4.893  1.00 86.45           H  
ATOM    695  CD1 ILE A  44      -9.096 -29.098  -2.121  1.00 86.45           C  
ATOM    696 HD11 ILE A  44      -9.977 -29.735  -2.051  1.00 86.45           H  
ATOM    697 HD12 ILE A  44      -9.426 -28.101  -2.414  1.00 86.45           H  
ATOM    698 HD13 ILE A  44      -8.604 -29.058  -1.150  1.00 86.45           H  
ATOM    699  N   GLU A  45      -3.520 -28.807  -3.589  1.00 81.09           N  
ATOM    700  H   GLU A  45      -3.583 -29.247  -2.683  1.00 81.09           H  
ATOM    701  CA  GLU A  45      -2.287 -28.098  -3.939  1.00 81.09           C  
ATOM    702  HA  GLU A  45      -2.577 -27.148  -4.387  1.00 81.09           H  
ATOM    703  C   GLU A  45      -1.485 -28.849  -5.003  1.00 81.09           C  
ATOM    704  CB  GLU A  45      -1.439 -27.804  -2.692  1.00 81.09           C  
ATOM    705  HB2 GLU A  45      -0.958 -28.721  -2.352  1.00 81.09           H  
ATOM    706  HB3 GLU A  45      -2.085 -27.444  -1.891  1.00 81.09           H  
ATOM    707  O   GLU A  45      -1.036 -28.224  -5.960  1.00 81.09           O  
ATOM    708  CG  GLU A  45      -0.366 -26.731  -2.962  1.00 81.09           C  
ATOM    709  HG2 GLU A  45       0.312 -27.088  -3.736  1.00 81.09           H  
ATOM    710  HG3 GLU A  45       0.212 -26.591  -2.048  1.00 81.09           H  
ATOM    711  CD  GLU A  45      -0.963 -25.369  -3.380  1.00 81.09           C  
ATOM    712  OE1 GLU A  45      -0.281 -24.552  -4.033  1.00 81.09           O  
ATOM    713  OE2 GLU A  45      -2.151 -25.082  -3.064  1.00 81.09           O  
ATOM    714  N   SER A  46      -1.391 -30.179  -4.910  1.00 85.02           N  
ATOM    715  H   SER A  46      -1.766 -30.630  -4.087  1.00 85.02           H  
ATOM    716  CA  SER A  46      -0.790 -31.010  -5.961  1.00 85.02           C  
ATOM    717  HA  SER A  46       0.260 -30.737  -6.063  1.00 85.02           H  
ATOM    718  C   SER A  46      -1.468 -30.770  -7.319  1.00 85.02           C  
ATOM    719  CB  SER A  46      -0.875 -32.485  -5.552  1.00 85.02           C  
ATOM    720  HB2 SER A  46      -1.920 -32.795  -5.511  1.00 85.02           H  
ATOM    721  HB3 SER A  46      -0.434 -32.616  -4.565  1.00 85.02           H  
ATOM    722  O   SER A  46      -0.791 -30.503  -8.313  1.00 85.02           O  
ATOM    723  OG  SER A  46      -0.193 -33.303  -6.480  1.00 85.02           O  
ATOM    724  HG  SER A  46       0.752 -33.231  -6.327  1.00 85.02           H  
ATOM    725  N   LEU A  47      -2.805 -30.745  -7.343  1.00 87.49           N  
ATOM    726  H   LEU A  47      -3.298 -31.012  -6.503  1.00 87.49           H  
ATOM    727  CA  LEU A  47      -3.593 -30.495  -8.551  1.00 87.49           C  
ATOM    728  HA  LEU A  47      -3.268 -31.201  -9.315  1.00 87.49           H  
ATOM    729  C   LEU A  47      -3.367 -29.069  -9.087  1.00 87.49           C  
ATOM    730  CB  LEU A  47      -5.073 -30.762  -8.207  1.00 87.49           C  
ATOM    731  HB2 LEU A  47      -5.492 -29.876  -7.730  1.00 87.49           H  
ATOM    732  HB3 LEU A  47      -5.128 -31.568  -7.475  1.00 87.49           H  
ATOM    733  O   LEU A  47      -3.281 -28.848 -10.294  1.00 87.49           O  
ATOM    734  CG  LEU A  47      -5.913 -31.168  -9.433  1.00 87.49           C  
ATOM    735  HG  LEU A  47      -5.340 -31.004 -10.345  1.00 87.49           H  
ATOM    736  CD1 LEU A  47      -6.315 -32.638  -9.365  1.00 87.49           C  
ATOM    737 HD11 LEU A  47      -6.836 -32.855  -8.432  1.00 87.49           H  
ATOM    738 HD12 LEU A  47      -6.968 -32.879 -10.204  1.00 87.49           H  
ATOM    739 HD13 LEU A  47      -5.416 -33.249  -9.440  1.00 87.49           H  
ATOM    740  CD2 LEU A  47      -7.199 -30.355  -9.527  1.00 87.49           C  
ATOM    741 HD21 LEU A  47      -6.960 -29.294  -9.463  1.00 87.49           H  
ATOM    742 HD22 LEU A  47      -7.679 -30.548 -10.487  1.00 87.49           H  
ATOM    743 HD23 LEU A  47      -7.875 -30.623  -8.715  1.00 87.49           H  
ATOM    744  N   ARG A  48      -3.213 -28.086  -8.189  1.00 82.79           N  
ATOM    745  H   ARG A  48      -3.293 -28.344  -7.216  1.00 82.79           H  
ATOM    746  CA  ARG A  48      -2.959 -26.678  -8.532  1.00 82.79           C  
ATOM    747  HA  ARG A  48      -3.658 -26.398  -9.320  1.00 82.79           H  
ATOM    748  C   ARG A  48      -1.556 -26.451  -9.097  1.00 82.79           C  
ATOM    749  CB  ARG A  48      -3.211 -25.819  -7.286  1.00 82.79           C  
ATOM    750  HB2 ARG A  48      -4.180 -26.090  -6.866  1.00 82.79           H  
ATOM    751  HB3 ARG A  48      -2.442 -26.023  -6.541  1.00 82.79           H  
ATOM    752  O   ARG A  48      -1.417 -25.654 -10.026  1.00 82.79           O  
ATOM    753  CG  ARG A  48      -3.226 -24.321  -7.604  1.00 82.79           C  
ATOM    754  HG2 ARG A  48      -2.258 -24.019  -8.003  1.00 82.79           H  
ATOM    755  HG3 ARG A  48      -4.001 -24.116  -8.343  1.00 82.79           H  
ATOM    756  CD  ARG A  48      -3.506 -23.528  -6.326  1.00 82.79           C  
ATOM    757  HD2 ARG A  48      -2.716 -23.743  -5.607  1.00 82.79           H  
ATOM    758  HD3 ARG A  48      -4.453 -23.877  -5.914  1.00 82.79           H  
ATOM    759  NE  ARG A  48      -3.551 -22.074  -6.595  1.00 82.79           N  
ATOM    760  HE  ARG A  48      -2.919 -21.756  -7.316  1.00 82.79           H  
ATOM    761  NH1 ARG A  48      -4.962 -21.486  -4.891  1.00 82.79           N  
ATOM    762 HH11 ARG A  48      -5.485 -20.780  -4.394  1.00 82.79           H  
ATOM    763 HH12 ARG A  48      -5.129 -22.474  -4.760  1.00 82.79           H  
ATOM    764  NH2 ARG A  48      -4.092 -19.890  -6.164  1.00 82.79           N  
ATOM    765 HH21 ARG A  48      -3.469 -19.584  -6.898  1.00 82.79           H  
ATOM    766 HH22 ARG A  48      -4.546 -19.207  -5.574  1.00 82.79           H  
ATOM    767  CZ  ARG A  48      -4.193 -21.160  -5.889  1.00 82.79           C  
ATOM    768  N   VAL A  49      -0.545 -27.132  -8.556  1.00 80.51           N  
ATOM    769  H   VAL A  49      -0.743 -27.723  -7.761  1.00 80.51           H  
ATOM    770  CA  VAL A  49       0.816 -27.152  -9.113  1.00 80.51           C  
ATOM    771  HA  VAL A  49       1.175 -26.129  -9.224  1.00 80.51           H  
ATOM    772  C   VAL A  49       0.776 -27.765 -10.508  1.00 80.51           C  
ATOM    773  CB  VAL A  49       1.792 -27.908  -8.187  1.00 80.51           C  
ATOM    774  HB  VAL A  49       1.365 -28.875  -7.921  1.00 80.51           H  
ATOM    775  O   VAL A  49       1.284 -27.158 -11.451  1.00 80.51           O  
ATOM    776  CG1 VAL A  49       3.159 -28.145  -8.843  1.00 80.51           C  
ATOM    777 HG11 VAL A  49       3.845 -28.587  -8.120  1.00 80.51           H  
ATOM    778 HG12 VAL A  49       3.060 -28.844  -9.673  1.00 80.51           H  
ATOM    779 HG13 VAL A  49       3.575 -27.205  -9.207  1.00 80.51           H  
ATOM    780  CG2 VAL A  49       2.036 -27.107  -6.901  1.00 80.51           C  
ATOM    781 HG21 VAL A  49       1.095 -26.895  -6.394  1.00 80.51           H  
ATOM    782 HG22 VAL A  49       2.531 -26.163  -7.131  1.00 80.51           H  
ATOM    783 HG23 VAL A  49       2.663 -27.683  -6.222  1.00 80.51           H  
ATOM    784  N   GLN A  50       0.082 -28.895 -10.674  1.00 86.59           N  
ATOM    785  H   GLN A  50      -0.290 -29.378  -9.869  1.00 86.59           H  
ATOM    786  CA  GLN A  50      -0.016 -29.540 -11.976  1.00 86.59           C  
ATOM    787  HA  GLN A  50       1.003 -29.640 -12.351  1.00 86.59           H  
ATOM    788  C   GLN A  50      -0.781 -28.699 -13.003  1.00 86.59           C  
ATOM    789  CB  GLN A  50      -0.620 -30.942 -11.834  1.00 86.59           C  
ATOM    790  HB2 GLN A  50      -1.694 -30.866 -11.668  1.00 86.59           H  
ATOM    791  HB3 GLN A  50      -0.176 -31.459 -10.984  1.00 86.59           H  
ATOM    792  O   GLN A  50      -0.398 -28.686 -14.167  1.00 86.59           O  
ATOM    793  CG  GLN A  50      -0.349 -31.753 -13.112  1.00 86.59           C  
ATOM    794  HG2 GLN A  50      -0.927 -32.676 -13.076  1.00 86.59           H  
ATOM    795  HG3 GLN A  50      -0.700 -31.209 -13.989  1.00 86.59           H  
ATOM    796  CD  GLN A  50       1.116 -32.118 -13.326  1.00 86.59           C  
ATOM    797  NE2 GLN A  50       1.446 -32.692 -14.459  1.00 86.59           N  
ATOM    798 HE21 GLN A  50       0.737 -32.935 -15.137  1.00 86.59           H  
ATOM    799 HE22 GLN A  50       2.412 -32.974 -14.549  1.00 86.59           H  
ATOM    800  OE1 GLN A  50       1.992 -31.878 -12.511  1.00 86.59           O  
ATOM    801  N   LEU A  51      -1.787 -27.919 -12.596  1.00 85.34           N  
ATOM    802  H   LEU A  51      -2.137 -28.050 -11.657  1.00 85.34           H  
ATOM    803  CA  LEU A  51      -2.512 -27.026 -13.507  1.00 85.34           C  
ATOM    804  HA  LEU A  51      -2.949 -27.630 -14.302  1.00 85.34           H  
ATOM    805  C   LEU A  51      -1.582 -25.999 -14.172  1.00 85.34           C  
ATOM    806  CB  LEU A  51      -3.626 -26.313 -12.719  1.00 85.34           C  
ATOM    807  HB2 LEU A  51      -3.159 -25.666 -11.977  1.00 85.34           H  
ATOM    808  HB3 LEU A  51      -4.228 -27.051 -12.189  1.00 85.34           H  
ATOM    809  O   LEU A  51      -1.817 -25.585 -15.305  1.00 85.34           O  
ATOM    810  CG  LEU A  51      -4.544 -25.464 -13.616  1.00 85.34           C  
ATOM    811  HG  LEU A  51      -3.961 -24.825 -14.278  1.00 85.34           H  
ATOM    812  CD1 LEU A  51      -5.474 -26.340 -14.443  1.00 85.34           C  
ATOM    813 HD11 LEU A  51      -6.147 -25.707 -15.021  1.00 85.34           H  
ATOM    814 HD12 LEU A  51      -4.903 -26.955 -15.138  1.00 85.34           H  
ATOM    815 HD13 LEU A  51      -6.068 -26.986 -13.796  1.00 85.34           H  
ATOM    816  CD2 LEU A  51      -5.412 -24.535 -12.776  1.00 85.34           C  
ATOM    817 HD21 LEU A  51      -4.777 -23.906 -12.152  1.00 85.34           H  
ATOM    818 HD22 LEU A  51      -6.019 -23.932 -13.451  1.00 85.34           H  
ATOM    819 HD23 LEU A  51      -6.055 -25.163 -12.160  1.00 85.34           H  
ATOM    820  N   ALA A  52      -0.529 -25.574 -13.468  1.00 74.28           N  
ATOM    821  H   ALA A  52      -0.359 -25.988 -12.563  1.00 74.28           H  
ATOM    822  CA  ALA A  52       0.471 -24.662 -14.012  1.00 74.28           C  
ATOM    823  HA  ALA A  52      -0.036 -23.903 -14.609  1.00 74.28           H  
ATOM    824  C   ALA A  52       1.481 -25.356 -14.943  1.00 74.28           C  
ATOM    825  CB  ALA A  52       1.172 -23.965 -12.840  1.00 74.28           C  
ATOM    826  HB1 ALA A  52       1.727 -24.696 -12.252  1.00 74.28           H  
ATOM    827  HB2 ALA A  52       1.872 -23.222 -13.225  1.00 74.28           H  
ATOM    828  HB3 ALA A  52       0.436 -23.476 -12.201  1.00 74.28           H  
ATOM    829  O   ALA A  52       2.090 -24.677 -15.767  1.00 74.28           O  
ATOM    830  N   ILE A  53       1.664 -26.673 -14.799  1.00 76.67           N  
ATOM    831  H   ILE A  53       1.091 -27.156 -14.122  1.00 76.67           H  
ATOM    832  CA  ILE A  53       2.638 -27.478 -15.548  1.00 76.67           C  
ATOM    833  HA  ILE A  53       3.447 -26.833 -15.892  1.00 76.67           H  
ATOM    834  C   ILE A  53       1.993 -28.080 -16.799  1.00 76.67           C  
ATOM    835  CB  ILE A  53       3.254 -28.564 -14.630  1.00 76.67           C  
ATOM    836  HB  ILE A  53       2.445 -29.167 -14.218  1.00 76.67           H  
ATOM    837  O   ILE A  53       2.475 -27.857 -17.907  1.00 76.67           O  
ATOM    838  CG1 ILE A  53       4.029 -27.914 -13.458  1.00 76.67           C  
ATOM    839 HG12 ILE A  53       3.403 -27.166 -12.971  1.00 76.67           H  
ATOM    840 HG13 ILE A  53       4.911 -27.404 -13.845  1.00 76.67           H  
ATOM    841  CG2 ILE A  53       4.186 -29.495 -15.428  1.00 76.67           C  
ATOM    842 HG21 ILE A  53       4.591 -30.274 -14.781  1.00 76.67           H  
ATOM    843 HG22 ILE A  53       5.008 -28.927 -15.864  1.00 76.67           H  
ATOM    844 HG23 ILE A  53       3.642 -30.002 -16.225  1.00 76.67           H  
ATOM    845  CD1 ILE A  53       4.463 -28.910 -12.375  1.00 76.67           C  
ATOM    846 HD11 ILE A  53       3.603 -29.485 -12.033  1.00 76.67           H  
ATOM    847 HD12 ILE A  53       5.227 -29.587 -12.756  1.00 76.67           H  
ATOM    848 HD13 ILE A  53       4.881 -28.361 -11.531  1.00 76.67           H  
ATOM    849  N   ASN A  54       0.903 -28.829 -16.628  1.00 84.39           N  
ATOM    850  H   ASN A  54       0.538 -28.932 -15.692  1.00 84.39           H  
ATOM    851  CA  ASN A  54       0.155 -29.463 -17.705  1.00 84.39           C  
ATOM    852  HA  ASN A  54       0.280 -28.865 -18.608  1.00 84.39           H  
ATOM    853  C   ASN A  54      -1.349 -29.551 -17.350  1.00 84.39           C  
ATOM    854  CB  ASN A  54       0.765 -30.843 -18.016  1.00 84.39           C  
ATOM    855  HB2 ASN A  54       0.635 -31.515 -17.168  1.00 84.39           H  
ATOM    856  HB3 ASN A  54       1.831 -30.735 -18.217  1.00 84.39           H  
ATOM    857  O   ASN A  54      -1.763 -30.506 -16.685  1.00 84.39           O  
ATOM    858  CG  ASN A  54       0.114 -31.450 -19.249  1.00 84.39           C  
ATOM    859  ND2 ASN A  54       0.505 -32.624 -19.672  1.00 84.39           N  
ATOM    860 HD21 ASN A  54       0.030 -32.974 -20.491  1.00 84.39           H  
ATOM    861 HD22 ASN A  54       1.214 -33.184 -19.221  1.00 84.39           H  
ATOM    862  OD1 ASN A  54      -0.764 -30.871 -19.868  1.00 84.39           O  
ATOM    863  N   PRO A  55      -2.179 -28.586 -17.792  1.00 81.40           N  
ATOM    864  CA  PRO A  55      -3.622 -28.593 -17.535  1.00 81.40           C  
ATOM    865  HA  PRO A  55      -3.802 -28.651 -16.461  1.00 81.40           H  
ATOM    866  C   PRO A  55      -4.354 -29.776 -18.197  1.00 81.40           C  
ATOM    867  CB  PRO A  55      -4.123 -27.240 -18.060  1.00 81.40           C  
ATOM    868  HB2 PRO A  55      -5.125 -27.301 -18.486  1.00 81.40           H  
ATOM    869  HB3 PRO A  55      -4.096 -26.503 -17.258  1.00 81.40           H  
ATOM    870  O   PRO A  55      -5.395 -30.201 -17.697  1.00 81.40           O  
ATOM    871  CG  PRO A  55      -3.107 -26.849 -19.126  1.00 81.40           C  
ATOM    872  HG2 PRO A  55      -3.050 -25.768 -19.256  1.00 81.40           H  
ATOM    873  HG3 PRO A  55      -3.360 -27.336 -20.068  1.00 81.40           H  
ATOM    874  CD  PRO A  55      -1.803 -27.425 -18.588  1.00 81.40           C  
ATOM    875  HD2 PRO A  55      -1.167 -27.694 -19.431  1.00 81.40           H  
ATOM    876  HD3 PRO A  55      -1.308 -26.693 -17.951  1.00 81.40           H  
ATOM    877  N   GLU A  56      -3.792 -30.342 -19.268  1.00 85.54           N  
ATOM    878  H   GLU A  56      -2.907 -29.985 -19.599  1.00 85.54           H  
ATOM    879  CA  GLU A  56      -4.365 -31.467 -20.019  1.00 85.54           C  
ATOM    880  HA  GLU A  56      -5.450 -31.451 -19.917  1.00 85.54           H  
ATOM    881  C   GLU A  56      -3.909 -32.840 -19.496  1.00 85.54           C  
ATOM    882  CB  GLU A  56      -4.032 -31.317 -21.515  1.00 85.54           C  
ATOM    883  HB2 GLU A  56      -4.444 -32.166 -22.061  1.00 85.54           H  
ATOM    884  HB3 GLU A  56      -2.950 -31.341 -21.640  1.00 85.54           H  
ATOM    885  O   GLU A  56      -4.302 -33.876 -20.032  1.00 85.54           O  
ATOM    886  CG  GLU A  56      -4.569 -30.026 -22.157  1.00 85.54           C  
ATOM    887  HG2 GLU A  56      -4.311 -30.038 -23.216  1.00 85.54           H  
ATOM    888  HG3 GLU A  56      -4.056 -29.173 -21.711  1.00 85.54           H  
ATOM    889  CD  GLU A  56      -6.090 -29.852 -22.014  1.00 85.54           C  
ATOM    890  OE1 GLU A  56      -6.524 -28.681 -21.933  1.00 85.54           O  
ATOM    891  OE2 GLU A  56      -6.809 -30.876 -21.959  1.00 85.54           O  
ATOM    892  N   ALA A  57      -3.080 -32.885 -18.444  1.00 86.51           N  
ATOM    893  H   ALA A  57      -2.792 -32.019 -18.012  1.00 86.51           H  
ATOM    894  CA  ALA A  57      -2.691 -34.149 -17.829  1.00 86.51           C  
ATOM    895  HA  ALA A  57      -2.281 -34.794 -18.606  1.00 86.51           H  
ATOM    896  C   ALA A  57      -3.915 -34.855 -17.226  1.00 86.51           C  
ATOM    897  CB  ALA A  57      -1.595 -33.917 -16.785  1.00 86.51           C  
ATOM    898  HB1 ALA A  57      -0.723 -33.468 -17.261  1.00 86.51           H  
ATOM    899  HB2 ALA A  57      -1.964 -33.260 -15.997  1.00 86.51           H  
ATOM    900  HB3 ALA A  57      -1.307 -34.876 -16.356  1.00 86.51           H  
ATOM    901  O   ALA A  57      -4.740 -34.229 -16.558  1.00 86.51           O  
ATOM    902  N   VAL A  58      -4.015 -36.165 -17.437  1.00 89.98           N  
ATOM    903  H   VAL A  58      -3.260 -36.620 -17.929  1.00 89.98           H  
ATOM    904  CA  VAL A  58      -5.049 -37.027 -16.862  1.00 89.98           C  
ATOM    905  HA  VAL A  58      -5.997 -36.489 -16.866  1.00 89.98           H  
ATOM    906  C   VAL A  58      -4.682 -37.352 -15.419  1.00 89.98           C  
ATOM    907  CB  VAL A  58      -5.229 -38.310 -17.691  1.00 89.98           C  
ATOM    908  HB  VAL A  58      -4.278 -38.838 -17.752  1.00 89.98           H  
ATOM    909  O   VAL A  58      -3.562 -37.781 -15.134  1.00 89.98           O  
ATOM    910  CG1 VAL A  58      -6.268 -39.244 -17.056  1.00 89.98           C  
ATOM    911 HG11 VAL A  58      -7.209 -38.715 -16.912  1.00 89.98           H  
ATOM    912 HG12 VAL A  58      -6.420 -40.112 -17.697  1.00 89.98           H  
ATOM    913 HG13 VAL A  58      -5.911 -39.607 -16.092  1.00 89.98           H  
ATOM    914  CG2 VAL A  58      -5.689 -37.983 -19.119  1.00 89.98           C  
ATOM    915 HG21 VAL A  58      -5.807 -38.904 -19.689  1.00 89.98           H  
ATOM    916 HG22 VAL A  58      -6.639 -37.448 -19.093  1.00 89.98           H  
ATOM    917 HG23 VAL A  58      -4.946 -37.362 -19.620  1.00 89.98           H  
ATOM    918  N   VAL A  59      -5.641 -37.159 -14.515  1.00 90.65           N  
ATOM    919  H   VAL A  59      -6.542 -36.839 -14.840  1.00 90.65           H  
ATOM    920  CA  VAL A  59      -5.485 -37.379 -13.077  1.00 90.65           C  
ATOM    921  HA  VAL A  59      -4.430 -37.269 -12.826  1.00 90.65           H  
ATOM    922  C   VAL A  59      -5.919 -38.795 -12.713  1.00 90.65           C  
ATOM    923  CB  VAL A  59      -6.265 -36.326 -12.267  1.00 90.65           C  
ATOM    924  HB  VAL A  59      -7.335 -36.462 -12.425  1.00 90.65           H  
ATOM    925  O   VAL A  59      -7.003 -39.242 -13.090  1.00 90.65           O  
ATOM    926  CG1 VAL A  59      -5.967 -36.441 -10.768  1.00 90.65           C  
ATOM    927 HG11 VAL A  59      -6.505 -35.668 -10.219  1.00 90.65           H  
ATOM    928 HG12 VAL A  59      -4.897 -36.336 -10.590  1.00 90.65           H  
ATOM    929 HG13 VAL A  59      -6.298 -37.412 -10.399  1.00 90.65           H  
ATOM    930  CG2 VAL A  59      -5.880 -34.910 -12.716  1.00 90.65           C  
ATOM    931 HG21 VAL A  59      -6.261 -34.725 -13.720  1.00 90.65           H  
ATOM    932 HG22 VAL A  59      -6.292 -34.157 -12.043  1.00 90.65           H  
ATOM    933 HG23 VAL A  59      -4.794 -34.817 -12.722  1.00 90.65           H  
ATOM    934  N   SER A  60      -5.098 -39.488 -11.927  1.00 87.22           N  
ATOM    935  H   SER A  60      -4.200 -39.080 -11.709  1.00 87.22           H  
ATOM    936  CA  SER A  60      -5.428 -40.783 -11.319  1.00 87.22           C  
ATOM    937  HA  SER A  60      -6.505 -40.943 -11.379  1.00 87.22           H  
ATOM    938  C   SER A  60      -5.049 -40.805  -9.840  1.00 87.22           C  
ATOM    939  CB  SER A  60      -4.771 -41.938 -12.080  1.00 87.22           C  
ATOM    940  HB2 SER A  60      -4.954 -42.872 -11.548  1.00 87.22           H  
ATOM    941  HB3 SER A  60      -5.222 -42.012 -13.070  1.00 87.22           H  
ATOM    942  O   SER A  60      -4.077 -40.171  -9.444  1.00 87.22           O  
ATOM    943  OG  SER A  60      -3.382 -41.754 -12.233  1.00 87.22           O  
ATOM    944  HG  SER A  60      -3.014 -41.353 -11.442  1.00 87.22           H  
ATOM    945  N   LEU A  61      -5.798 -41.536  -9.014  1.00 85.48           N  
ATOM    946  H   LEU A  61      -6.562 -42.078  -9.393  1.00 85.48           H  
ATOM    947  CA  LEU A  61      -5.491 -41.710  -7.592  1.00 85.48           C  
ATOM    948  HA  LEU A  61      -4.949 -40.835  -7.235  1.00 85.48           H  
ATOM    949  C   LEU A  61      -4.595 -42.945  -7.395  1.00 85.48           C  
ATOM    950  CB  LEU A  61      -6.818 -41.811  -6.817  1.00 85.48           C  
ATOM    951  HB2 LEU A  61      -7.305 -42.744  -7.101  1.00 85.48           H  
ATOM    952  HB3 LEU A  61      -7.473 -40.991  -7.113  1.00 85.48           H  
ATOM    953  O   LEU A  61      -4.946 -44.039  -7.840  1.00 85.48           O  
ATOM    954  CG  LEU A  61      -6.657 -41.781  -5.286  1.00 85.48           C  
ATOM    955  HG  LEU A  61      -5.884 -42.487  -4.981  1.00 85.48           H  
ATOM    956  CD1 LEU A  61      -6.294 -40.385  -4.778  1.00 85.48           C  
ATOM    957 HD11 LEU A  61      -6.268 -40.384  -3.688  1.00 85.48           H  
ATOM    958 HD12 LEU A  61      -5.305 -40.100  -5.137  1.00 85.48           H  
ATOM    959 HD13 LEU A  61      -7.026 -39.653  -5.116  1.00 85.48           H  
ATOM    960  CD2 LEU A  61      -7.967 -42.194  -4.620  1.00 85.48           C  
ATOM    961 HD21 LEU A  61      -8.748 -41.466  -4.839  1.00 85.48           H  
ATOM    962 HD22 LEU A  61      -8.276 -43.173  -4.986  1.00 85.48           H  
ATOM    963 HD23 LEU A  61      -7.825 -42.259  -3.541  1.00 85.48           H  
ATOM    964  N   LYS A  62      -3.451 -42.780  -6.726  1.00 81.41           N  
ATOM    965  H   LYS A  62      -3.241 -41.858  -6.371  1.00 81.41           H  
ATOM    966  CA  LYS A  62      -2.549 -43.874  -6.337  1.00 81.41           C  
ATOM    967  HA  LYS A  62      -2.480 -44.580  -7.165  1.00 81.41           H  
ATOM    968  C   LYS A  62      -3.099 -44.642  -5.135  1.00 81.41           C  
ATOM    969  CB  LYS A  62      -1.145 -43.323  -6.029  1.00 81.41           C  
ATOM    970  HB2 LYS A  62      -1.238 -42.514  -5.305  1.00 81.41           H  
ATOM    971  HB3 LYS A  62      -0.526 -44.110  -5.600  1.00 81.41           H  
ATOM    972  O   LYS A  62      -3.925 -44.143  -4.373  1.00 81.41           O  
ATOM    973  CG  LYS A  62      -0.451 -42.778  -7.277  1.00 81.41           C  
ATOM    974  HG2 LYS A  62      -1.002 -41.899  -7.613  1.00 81.41           H  
ATOM    975  HG3 LYS A  62      -0.481 -43.531  -8.064  1.00 81.41           H  
ATOM    976  CD  LYS A  62       1.013 -42.386  -7.018  1.00 81.41           C  
ATOM    977  HD2 LYS A  62       1.076 -41.692  -6.181  1.00 81.41           H  
ATOM    978  HD3 LYS A  62       1.616 -43.272  -6.815  1.00 81.41           H  
ATOM    979  CE  LYS A  62       1.460 -41.699  -8.304  1.00 81.41           C  
ATOM    980  HE2 LYS A  62       0.747 -40.898  -8.498  1.00 81.41           H  
ATOM    981  HE3 LYS A  62       1.387 -42.405  -9.131  1.00 81.41           H  
ATOM    982  NZ  LYS A  62       2.803 -41.091  -8.287  1.00 81.41           N  
ATOM    983  HZ1 LYS A  62       3.523 -41.794  -8.197  1.00 81.41           H  
ATOM    984  HZ2 LYS A  62       2.862 -40.398  -7.554  1.00 81.41           H  
ATOM    985  HZ3 LYS A  62       2.897 -40.627  -9.179  1.00 81.41           H  
ATOM    986  N   THR A  63      -2.586 -45.854  -4.920  1.00 79.27           N  
ATOM    987  H   THR A  63      -1.877 -46.202  -5.550  1.00 79.27           H  
ATOM    988  CA  THR A  63      -2.955 -46.710  -3.777  1.00 79.27           C  
ATOM    989  HA  THR A  63      -4.035 -46.861  -3.782  1.00 79.27           H  
ATOM    990  C   THR A  63      -2.602 -46.104  -2.418  1.00 79.27           C  
ATOM    991  CB  THR A  63      -2.271 -48.081  -3.884  1.00 79.27           C  
ATOM    992  HB  THR A  63      -2.424 -48.640  -2.961  1.00 79.27           H  
ATOM    993  O   THR A  63      -3.213 -46.472  -1.421  1.00 79.27           O  
ATOM    994  CG2 THR A  63      -2.825 -48.904  -5.046  1.00 79.27           C  
ATOM    995 HG21 THR A  63      -3.897 -49.051  -4.914  1.00 79.27           H  
ATOM    996 HG22 THR A  63      -2.335 -49.878  -5.062  1.00 79.27           H  
ATOM    997 HG23 THR A  63      -2.642 -48.398  -5.994  1.00 79.27           H  
ATOM    998  OG1 THR A  63      -0.887 -47.920  -4.112  1.00 79.27           O  
ATOM    999  HG1 THR A  63      -0.466 -47.713  -3.274  1.00 79.27           H  
ATOM   1000  N   ASP A  64      -1.640 -45.179  -2.364  1.00 79.68           N  
ATOM   1001  H   ASP A  64      -1.214 -44.866  -3.225  1.00 79.68           H  
ATOM   1002  CA  ASP A  64      -1.273 -44.428  -1.155  1.00 79.68           C  
ATOM   1003  HA  ASP A  64      -1.403 -45.082  -0.293  1.00 79.68           H  
ATOM   1004  C   ASP A  64      -2.170 -43.198  -0.900  1.00 79.68           C  
ATOM   1005  CB  ASP A  64       0.219 -44.052  -1.220  1.00 79.68           C  
ATOM   1006  HB2 ASP A  64       0.802 -44.959  -1.382  1.00 79.68           H  
ATOM   1007  HB3 ASP A  64       0.516 -43.639  -0.256  1.00 79.68           H  
ATOM   1008  O   ASP A  64      -1.979 -42.479   0.079  1.00 79.68           O  
ATOM   1009  CG  ASP A  64       0.572 -43.036  -2.314  1.00 79.68           C  
ATOM   1010  OD1 ASP A  64      -0.342 -42.576  -3.038  1.00 79.68           O  
ATOM   1011  OD2 ASP A  64       1.768 -42.728  -2.467  1.00 79.68           O  
ATOM   1012  N   GLY A  65      -3.156 -42.949  -1.769  1.00 76.84           N  
ATOM   1013  H   GLY A  65      -3.250 -43.558  -2.569  1.00 76.84           H  
ATOM   1014  CA  GLY A  65      -4.066 -41.811  -1.681  1.00 76.84           C  
ATOM   1015  HA2 GLY A  65      -4.980 -42.065  -2.218  1.00 76.84           H  
ATOM   1016  HA3 GLY A  65      -4.315 -41.630  -0.636  1.00 76.84           H  
ATOM   1017  C   GLY A  65      -3.525 -40.508  -2.275  1.00 76.84           C  
ATOM   1018  O   GLY A  65      -4.213 -39.493  -2.178  1.00 76.84           O  
ATOM   1019  N   THR A  66      -2.340 -40.505  -2.894  1.00 85.70           N  
ATOM   1020  H   THR A  66      -1.807 -41.362  -2.921  1.00 85.70           H  
ATOM   1021  CA  THR A  66      -1.805 -39.346  -3.629  1.00 85.70           C  
ATOM   1022  HA  THR A  66      -2.183 -38.443  -3.151  1.00 85.70           H  
ATOM   1023  C   THR A  66      -2.294 -39.303  -5.080  1.00 85.70           C  
ATOM   1024  CB  THR A  66      -0.274 -39.262  -3.559  1.00 85.70           C  
ATOM   1025  HB  THR A  66       0.032 -38.335  -4.045  1.00 85.70           H  
ATOM   1026  O   THR A  66      -2.807 -40.288  -5.610  1.00 85.70           O  
ATOM   1027  CG2 THR A  66       0.255 -39.225  -2.126  1.00 85.70           C  
ATOM   1028 HG21 THR A  66       1.339 -39.116  -2.145  1.00 85.70           H  
ATOM   1029 HG22 THR A  66       0.009 -40.152  -1.606  1.00 85.70           H  
ATOM   1030 HG23 THR A  66      -0.184 -38.384  -1.589  1.00 85.70           H  
ATOM   1031  OG1 THR A  66       0.339 -40.321  -4.241  1.00 85.70           O  
ATOM   1032  HG1 THR A  66       0.194 -41.129  -3.743  1.00 85.70           H  
ATOM   1033  N   LEU A  67      -2.171 -38.147  -5.739  1.00 86.98           N  
ATOM   1034  H   LEU A  67      -1.674 -37.386  -5.300  1.00 86.98           H  
ATOM   1035  CA  LEU A  67      -2.552 -37.983  -7.145  1.00 86.98           C  
ATOM   1036  HA  LEU A  67      -3.302 -38.731  -7.404  1.00 86.98           H  
ATOM   1037  C   LEU A  67      -1.356 -38.228  -8.071  1.00 86.98           C  
ATOM   1038  CB  LEU A  67      -3.171 -36.594  -7.372  1.00 86.98           C  
ATOM   1039  HB2 LEU A  67      -2.440 -35.844  -7.071  1.00 86.98           H  
ATOM   1040  HB3 LEU A  67      -3.362 -36.468  -8.438  1.00 86.98           H  
ATOM   1041  O   LEU A  67      -0.240 -37.791  -7.790  1.00 86.98           O  
ATOM   1042  CG  LEU A  67      -4.482 -36.348  -6.604  1.00 86.98           C  
ATOM   1043  HG  LEU A  67      -4.314 -36.482  -5.536  1.00 86.98           H  
ATOM   1044  CD1 LEU A  67      -4.942 -34.914  -6.834  1.00 86.98           C  
ATOM   1045 HD11 LEU A  67      -5.857 -34.737  -6.270  1.00 86.98           H  
ATOM   1046 HD12 LEU A  67      -4.172 -34.216  -6.505  1.00 86.98           H  
ATOM   1047 HD13 LEU A  67      -5.131 -34.771  -7.898  1.00 86.98           H  
ATOM   1048  CD2 LEU A  67      -5.614 -37.283  -7.029  1.00 86.98           C  
ATOM   1049 HD21 LEU A  67      -6.524 -37.028  -6.485  1.00 86.98           H  
ATOM   1050 HD22 LEU A  67      -5.791 -37.194  -8.101  1.00 86.98           H  
ATOM   1051 HD23 LEU A  67      -5.356 -38.315  -6.790  1.00 86.98           H  
ATOM   1052  N   ASP A  68      -1.613 -38.903  -9.186  1.00 87.55           N  
ATOM   1053  H   ASP A  68      -2.560 -39.220  -9.332  1.00 87.55           H  
ATOM   1054  CA  ASP A  68      -0.699 -39.047 -10.315  1.00 87.55           C  
ATOM   1055  HA  ASP A  68       0.255 -38.601 -10.035  1.00 87.55           H  
ATOM   1056  C   ASP A  68      -1.223 -38.295 -11.532  1.00 87.55           C  
ATOM   1057  CB  ASP A  68      -0.497 -40.527 -10.683  1.00 87.55           C  
ATOM   1058  HB2 ASP A  68      -1.193 -40.793 -11.478  1.00 87.55           H  
ATOM   1059  HB3 ASP A  68      -0.740 -41.159  -9.829  1.00 87.55           H  
ATOM   1060  O   ASP A  68      -2.436 -38.141 -11.707  1.00 87.55           O  
ATOM   1061  CG  ASP A  68       0.923 -40.859 -11.156  1.00 87.55           C  
ATOM   1062  OD1 ASP A  68       1.858 -40.085 -10.838  1.00 87.55           O  
ATOM   1063  OD2 ASP A  68       1.109 -41.984 -11.654  1.00 87.55           O  
ATOM   1064  N   TYR A  69      -0.297 -37.873 -12.388  1.00 88.07           N  
ATOM   1065  H   TYR A  69       0.668 -38.107 -12.205  1.00 88.07           H  
ATOM   1066  CA  TYR A  69      -0.590 -37.070 -13.567  1.00 88.07           C  
ATOM   1067  HA  TYR A  69      -1.667 -37.044 -13.736  1.00 88.07           H  
ATOM   1068  C   TYR A  69       0.077 -37.705 -14.775  1.00 88.07           C  
ATOM   1069  CB  TYR A  69      -0.116 -35.632 -13.344  1.00 88.07           C  
ATOM   1070  HB2 TYR A  69       0.974 -35.606 -13.340  1.00 88.07           H  
ATOM   1071  HB3 TYR A  69      -0.459 -35.014 -14.173  1.00 88.07           H  
ATOM   1072  O   TYR A  69       1.296 -37.651 -14.926  1.00 88.07           O  
ATOM   1073  CG  TYR A  69      -0.621 -35.042 -12.050  1.00 88.07           C  
ATOM   1074  CD1 TYR A  69      -1.971 -34.668 -11.934  1.00 88.07           C  
ATOM   1075  HD1 TYR A  69      -2.629 -34.803 -12.780  1.00 88.07           H  
ATOM   1076  CD2 TYR A  69       0.250 -34.909 -10.954  1.00 88.07           C  
ATOM   1077  HD2 TYR A  69       1.282 -35.215 -11.041  1.00 88.07           H  
ATOM   1078  CE1 TYR A  69      -2.451 -34.135 -10.726  1.00 88.07           C  
ATOM   1079  HE1 TYR A  69      -3.489 -33.853 -10.622  1.00 88.07           H  
ATOM   1080  CE2 TYR A  69      -0.232 -34.402  -9.736  1.00 88.07           C  
ATOM   1081  HE2 TYR A  69       0.429 -34.324  -8.885  1.00 88.07           H  
ATOM   1082  OH  TYR A  69      -2.061 -33.549  -8.447  1.00 88.07           O  
ATOM   1083  HH  TYR A  69      -1.369 -33.547  -7.782  1.00 88.07           H  
ATOM   1084  CZ  TYR A  69      -1.583 -34.014  -9.624  1.00 88.07           C  
ATOM   1085  N   SER A  70      -0.728 -38.312 -15.638  1.00 80.55           N  
ATOM   1086  H   SER A  70      -1.724 -38.248 -15.489  1.00 80.55           H  
ATOM   1087  CA  SER A  70      -0.242 -38.894 -16.884  1.00 80.55           C  
ATOM   1088  HA  SER A  70       0.841 -39.005 -16.829  1.00 80.55           H  
ATOM   1089  C   SER A  70      -0.539 -37.945 -18.034  1.00 80.55           C  
ATOM   1090  CB  SER A  70      -0.796 -40.306 -17.099  1.00 80.55           C  
ATOM   1091  HB2 SER A  70      -0.478 -40.670 -18.076  1.00 80.55           H  
ATOM   1092  HB3 SER A  70      -0.385 -40.965 -16.334  1.00 80.55           H  
ATOM   1093  O   SER A  70      -1.638 -37.403 -18.150  1.00 80.55           O  
ATOM   1094  OG  SER A  70      -2.206 -40.347 -17.023  1.00 80.55           O  
ATOM   1095  HG  SER A  70      -2.476 -40.056 -16.150  1.00 80.55           H  
ATOM   1096  N   ASN A  71       0.442 -37.723 -18.907  1.00 67.96           N  
ATOM   1097  H   ASN A  71       1.335 -38.173 -18.769  1.00 67.96           H  
ATOM   1098  CA  ASN A  71       0.141 -37.152 -20.212  1.00 67.96           C  
ATOM   1099  HA  ASN A  71      -0.378 -36.202 -20.084  1.00 67.96           H  
ATOM   1100  C   ASN A  71      -0.809 -38.150 -20.889  1.00 67.96           C  
ATOM   1101  CB  ASN A  71       1.451 -36.912 -20.986  1.00 67.96           C  
ATOM   1102  HB2 ASN A  71       2.002 -37.850 -21.057  1.00 67.96           H  
ATOM   1103  HB3 ASN A  71       1.214 -36.589 -21.999  1.00 67.96           H  
ATOM   1104  O   ASN A  71      -0.489 -39.339 -20.948  1.00 67.96           O  
ATOM   1105  CG  ASN A  71       2.342 -35.853 -20.350  1.00 67.96           C  
ATOM   1106  ND2 ASN A  71       3.612 -35.844 -20.674  1.00 67.96           N  
ATOM   1107 HD21 ASN A  71       3.983 -36.526 -21.320  1.00 67.96           H  
ATOM   1108 HD22 ASN A  71       4.198 -35.155 -20.225  1.00 67.96           H  
ATOM   1109  OD1 ASN A  71       1.920 -35.017 -19.565  1.00 67.96           O  
ATOM   1110  N   GLY A  72      -1.993 -37.699 -21.325  1.00 52.03           N  
ATOM   1111  H   GLY A  72      -2.230 -36.727 -21.183  1.00 52.03           H  
ATOM   1112  CA  GLY A  72      -2.920 -38.537 -22.094  1.00 52.03           C  
ATOM   1113  HA2 GLY A  72      -3.347 -39.292 -21.434  1.00 52.03           H  
ATOM   1114  HA3 GLY A  72      -3.725 -37.925 -22.501  1.00 52.03           H  
ATOM   1115  C   GLY A  72      -2.194 -39.241 -23.251  1.00 52.03           C  
ATOM   1116  O   GLY A  72      -1.082 -38.842 -23.598  1.00 52.03           O  
ATOM   1117  N   PRO A  73      -2.767 -40.302 -23.840  1.00 37.34           N  
ATOM   1118  CA  PRO A  73      -2.024 -41.255 -24.659  1.00 37.34           C  
ATOM   1119  HA  PRO A  73      -1.307 -41.774 -24.022  1.00 37.34           H  
ATOM   1120  C   PRO A  73      -1.245 -40.582 -25.801  1.00 37.34           C  
ATOM   1121  CB  PRO A  73      -3.060 -42.279 -25.142  1.00 37.34           C  
ATOM   1122  HB2 PRO A  73      -2.871 -42.622 -26.159  1.00 37.34           H  
ATOM   1123  HB3 PRO A  73      -3.071 -43.127 -24.458  1.00 37.34           H  
ATOM   1124  O   PRO A  73      -1.776 -40.304 -26.869  1.00 37.34           O  
ATOM   1125  CG  PRO A  73      -4.390 -41.531 -25.035  1.00 37.34           C  
ATOM   1126  HG2 PRO A  73      -5.228 -42.212 -24.886  1.00 37.34           H  
ATOM   1127  HG3 PRO A  73      -4.541 -40.926 -25.929  1.00 37.34           H  
ATOM   1128  CD  PRO A  73      -4.180 -40.618 -23.830  1.00 37.34           C  
ATOM   1129  HD2 PRO A  73      -4.793 -39.721 -23.926  1.00 37.34           H  
ATOM   1130  HD3 PRO A  73      -4.427 -41.150 -22.912  1.00 37.34           H  
ATOM   1131  N   SER A  74       0.047 -40.370 -25.553  1.00 28.32           N  
ATOM   1132  H   SER A  74       0.309 -40.329 -24.578  1.00 28.32           H  
ATOM   1133  CA  SER A  74       1.126 -40.290 -26.527  1.00 28.32           C  
ATOM   1134  HA  SER A  74       0.917 -40.994 -27.333  1.00 28.32           H  
ATOM   1135  C   SER A  74       2.426 -40.699 -25.832  1.00 28.32           C  
ATOM   1136  CB  SER A  74       1.241 -38.907 -27.167  1.00 28.32           C  
ATOM   1137  HB2 SER A  74       0.297 -38.652 -27.648  1.00 28.32           H  
ATOM   1138  HB3 SER A  74       1.474 -38.157 -26.412  1.00 28.32           H  
ATOM   1139  O   SER A  74       3.078 -39.907 -25.163  1.00 28.32           O  
ATOM   1140  OG  SER A  74       2.266 -38.958 -28.144  1.00 28.32           O  
ATOM   1141  HG  SER A  74       3.105 -38.836 -27.695  1.00 28.32           H  
ATOM   1142  N   ALA A  75       2.722 -41.990 -25.980  1.00 24.83           N  
ATOM   1143  H   ALA A  75       1.980 -42.523 -26.412  1.00 24.83           H  
ATOM   1144  CA  ALA A  75       4.031 -42.627 -26.105  1.00 24.83           C  
ATOM   1145  HA  ALA A  75       3.894 -43.653 -25.764  1.00 24.83           H  
ATOM   1146  C   ALA A  75       5.250 -42.072 -25.322  1.00 24.83           C  
ATOM   1147  CB  ALA A  75       4.320 -42.729 -27.609  1.00 24.83           C  
ATOM   1148  HB1 ALA A  75       4.431 -41.730 -28.032  1.00 24.83           H  
ATOM   1149  HB2 ALA A  75       5.249 -43.277 -27.767  1.00 24.83           H  
ATOM   1150  HB3 ALA A  75       3.510 -43.250 -28.120  1.00 24.83           H  
ATOM   1151  O   ALA A  75       5.906 -41.131 -25.749  1.00 24.83           O  
ATOM   1152  N   ALA A  76       5.635 -42.876 -24.322  1.00 23.86           N  
ATOM   1153  H   ALA A  76       4.897 -43.450 -23.939  1.00 23.86           H  
ATOM   1154  CA  ALA A  76       6.985 -43.406 -24.078  1.00 23.86           C  
ATOM   1155  HA  ALA A  76       6.805 -44.235 -23.394  1.00 23.86           H  
ATOM   1156  C   ALA A  76       8.072 -42.558 -23.370  1.00 23.86           C  
ATOM   1157  CB  ALA A  76       7.506 -44.076 -25.363  1.00 23.86           C  
ATOM   1158  HB1 ALA A  76       6.748 -44.739 -25.780  1.00 23.86           H  
ATOM   1159  HB2 ALA A  76       8.400 -44.659 -25.141  1.00 23.86           H  
ATOM   1160  HB3 ALA A  76       7.761 -43.310 -26.095  1.00 23.86           H  
ATOM   1161  O   ALA A  76       8.341 -41.415 -23.715  1.00 23.86           O  
ATOM   1162  N   VAL A  77       8.790 -43.292 -22.493  1.00 24.01           N  
ATOM   1163  H   VAL A  77       8.420 -44.216 -22.321  1.00 24.01           H  
ATOM   1164  CA  VAL A  77      10.110 -43.056 -21.853  1.00 24.01           C  
ATOM   1165  HA  VAL A  77      10.470 -44.045 -21.569  1.00 24.01           H  
ATOM   1166  C   VAL A  77      10.048 -42.259 -20.533  1.00 24.01           C  
ATOM   1167  CB  VAL A  77      11.150 -42.535 -22.872  1.00 24.01           C  
ATOM   1168  HB  VAL A  77      10.971 -41.479 -23.076  1.00 24.01           H  
ATOM   1169  O   VAL A  77       9.839 -41.058 -20.530  1.00 24.01           O  
ATOM   1170  CG1 VAL A  77      12.574 -42.691 -22.334  1.00 24.01           C  
ATOM   1171 HG11 VAL A  77      12.673 -42.178 -21.378  1.00 24.01           H  
ATOM   1172 HG12 VAL A  77      13.278 -42.229 -23.027  1.00 24.01           H  
ATOM   1173 HG13 VAL A  77      12.833 -43.744 -22.224  1.00 24.01           H  
ATOM   1174  CG2 VAL A  77      11.126 -43.308 -24.207  1.00 24.01           C  
ATOM   1175 HG21 VAL A  77      11.175 -44.381 -24.023  1.00 24.01           H  
ATOM   1176 HG22 VAL A  77      11.981 -43.012 -24.815  1.00 24.01           H  
ATOM   1177 HG23 VAL A  77      10.233 -43.061 -24.781  1.00 24.01           H  
ATOM   1178  N   GLU A  78       9.908 -42.914 -19.371  1.00 23.06           N  
ATOM   1179  H   GLU A  78       9.322 -42.315 -18.807  1.00 23.06           H  
ATOM   1180  CA  GLU A  78      10.908 -43.572 -18.486  1.00 23.06           C  
ATOM   1181  HA  GLU A  78      10.299 -44.237 -17.874  1.00 23.06           H  
ATOM   1182  C   GLU A  78      11.616 -42.651 -17.458  1.00 23.06           C  
ATOM   1183  CB  GLU A  78      11.942 -44.517 -19.149  1.00 23.06           C  
ATOM   1184  HB2 GLU A  78      12.837 -44.503 -18.527  1.00 23.06           H  
ATOM   1185  HB3 GLU A  78      12.233 -44.137 -20.128  1.00 23.06           H  
ATOM   1186  O   GLU A  78      12.392 -41.779 -17.812  1.00 23.06           O  
ATOM   1187  CG  GLU A  78      11.522 -45.993 -19.261  1.00 23.06           C  
ATOM   1188  HG2 GLU A  78      10.851 -46.113 -20.112  1.00 23.06           H  
ATOM   1189  HG3 GLU A  78      10.974 -46.269 -18.360  1.00 23.06           H  
ATOM   1190  CD  GLU A  78      12.742 -46.926 -19.403  1.00 23.06           C  
ATOM   1191  OE1 GLU A  78      12.829 -47.905 -18.614  1.00 23.06           O  
ATOM   1192  OE2 GLU A  78      13.633 -46.630 -20.221  1.00 23.06           O  
ATOM   1193  N   LYS A  79      11.403 -43.006 -16.176  1.00 23.75           N  
ATOM   1194  H   LYS A  79      10.619 -43.632 -16.061  1.00 23.75           H  
ATOM   1195  CA  LYS A  79      12.299 -42.950 -14.994  1.00 23.75           C  
ATOM   1196  HA  LYS A  79      11.709 -43.340 -14.165  1.00 23.75           H  
ATOM   1197  C   LYS A  79      12.863 -41.612 -14.460  1.00 23.75           C  
ATOM   1198  CB  LYS A  79      13.441 -43.966 -15.178  1.00 23.75           C  
ATOM   1199  HB2 LYS A  79      13.875 -43.842 -16.170  1.00 23.75           H  
ATOM   1200  HB3 LYS A  79      14.225 -43.758 -14.449  1.00 23.75           H  
ATOM   1201  O   LYS A  79      13.853 -41.094 -14.942  1.00 23.75           O  
ATOM   1202  CG  LYS A  79      12.986 -45.418 -14.971  1.00 23.75           C  
ATOM   1203  HG2 LYS A  79      12.144 -45.637 -15.629  1.00 23.75           H  
ATOM   1204  HG3 LYS A  79      12.679 -45.562 -13.935  1.00 23.75           H  
ATOM   1205  CD  LYS A  79      14.140 -46.368 -15.307  1.00 23.75           C  
ATOM   1206  HD2 LYS A  79      14.997 -46.150 -14.670  1.00 23.75           H  
ATOM   1207  HD3 LYS A  79      14.428 -46.185 -16.342  1.00 23.75           H  
ATOM   1208  CE  LYS A  79      13.727 -47.832 -15.127  1.00 23.75           C  
ATOM   1209  HE2 LYS A  79      12.641 -47.883 -15.051  1.00 23.75           H  
ATOM   1210  HE3 LYS A  79      14.158 -48.214 -14.201  1.00 23.75           H  
ATOM   1211  NZ  LYS A  79      14.166 -48.641 -16.291  1.00 23.75           N  
ATOM   1212  HZ1 LYS A  79      15.152 -48.535 -16.485  1.00 23.75           H  
ATOM   1213  HZ2 LYS A  79      13.924 -49.618 -16.203  1.00 23.75           H  
ATOM   1214  HZ3 LYS A  79      13.697 -48.324 -17.127  1.00 23.75           H  
ATOM   1215  N   SER A  80      12.378 -41.307 -13.248  1.00 23.41           N  
ATOM   1216  H   SER A  80      11.472 -41.713 -13.066  1.00 23.41           H  
ATOM   1217  CA  SER A  80      13.144 -41.016 -12.015  1.00 23.41           C  
ATOM   1218  HA  SER A  80      12.384 -41.007 -11.235  1.00 23.41           H  
ATOM   1219  C   SER A  80      13.925 -39.700 -11.830  1.00 23.41           C  
ATOM   1220  CB  SER A  80      14.055 -42.198 -11.652  1.00 23.41           C  
ATOM   1221  HB2 SER A  80      14.773 -42.365 -12.455  1.00 23.41           H  
ATOM   1222  HB3 SER A  80      14.605 -41.960 -10.742  1.00 23.41           H  
ATOM   1223  O   SER A  80      14.788 -39.322 -12.605  1.00 23.41           O  
ATOM   1224  OG  SER A  80      13.284 -43.370 -11.429  1.00 23.41           O  
ATOM   1225  HG  SER A  80      13.888 -44.060 -11.146  1.00 23.41           H  
ATOM   1226  N   THR A  81      13.736 -39.163 -10.612  1.00 22.34           N  
ATOM   1227  H   THR A  81      12.975 -39.577 -10.094  1.00 22.34           H  
ATOM   1228  CA  THR A  81      14.586 -38.240  -9.822  1.00 22.34           C  
ATOM   1229  HA  THR A  81      14.078 -38.205  -8.858  1.00 22.34           H  
ATOM   1230  C   THR A  81      14.681 -36.760 -10.222  1.00 22.34           C  
ATOM   1231  CB  THR A  81      15.974 -38.822  -9.470  1.00 22.34           C  
ATOM   1232  HB  THR A  81      16.663 -38.008  -9.244  1.00 22.34           H  
ATOM   1233  O   THR A  81      15.370 -36.382 -11.152  1.00 22.34           O  
ATOM   1234  CG2 THR A  81      15.881 -39.733  -8.243  1.00 22.34           C  
ATOM   1235 HG21 THR A  81      15.549 -39.161  -7.377  1.00 22.34           H  
ATOM   1236 HG22 THR A  81      15.187 -40.551  -8.435  1.00 22.34           H  
ATOM   1237 HG23 THR A  81      16.868 -40.145  -8.030  1.00 22.34           H  
ATOM   1238  OG1 THR A  81      16.519 -39.624 -10.486  1.00 22.34           O  
ATOM   1239  HG1 THR A  81      16.322 -39.206 -11.327  1.00 22.34           H  
ATOM   1240  N   VAL A  82      14.025 -35.932  -9.393  1.00 24.92           N  
ATOM   1241  H   VAL A  82      13.358 -36.393  -8.792  1.00 24.92           H  
ATOM   1242  CA  VAL A  82      14.380 -34.572  -8.934  1.00 24.92           C  
ATOM   1243  HA  VAL A  82      13.471 -33.972  -8.983  1.00 24.92           H  
ATOM   1244  C   VAL A  82      15.450 -33.835  -9.754  1.00 24.92           C  
ATOM   1245  CB  VAL A  82      14.807 -34.627  -7.443  1.00 24.92           C  
ATOM   1246  HB  VAL A  82      15.753 -35.161  -7.354  1.00 24.92           H  
ATOM   1247  O   VAL A  82      16.643 -34.035  -9.551  1.00 24.92           O  
ATOM   1248  CG1 VAL A  82      14.971 -33.228  -6.830  1.00 24.92           C  
ATOM   1249 HG11 VAL A  82      15.761 -32.682  -7.347  1.00 24.92           H  
ATOM   1250 HG12 VAL A  82      14.038 -32.669  -6.904  1.00 24.92           H  
ATOM   1251 HG13 VAL A  82      15.260 -33.314  -5.782  1.00 24.92           H  
ATOM   1252  CG2 VAL A  82      13.772 -35.370  -6.579  1.00 24.92           C  
ATOM   1253 HG21 VAL A  82      13.736 -36.426  -6.846  1.00 24.92           H  
ATOM   1254 HG22 VAL A  82      12.786 -34.922  -6.704  1.00 24.92           H  
ATOM   1255 HG23 VAL A  82      14.059 -35.309  -5.530  1.00 24.92           H  
ATOM   1256  N   GLY A  83      14.998 -32.875 -10.565  1.00 25.54           N  
ATOM   1257  H   GLY A  83      14.009 -32.857 -10.769  1.00 25.54           H  
ATOM   1258  CA  GLY A  83      15.846 -31.861 -11.187  1.00 25.54           C  
ATOM   1259  HA2 GLY A  83      16.857 -31.917 -10.784  1.00 25.54           H  
ATOM   1260  HA3 GLY A  83      15.449 -30.872 -10.958  1.00 25.54           H  
ATOM   1261  C   GLY A  83      15.946 -31.998 -12.700  1.00 25.54           C  
ATOM   1262  O   GLY A  83      16.991 -32.376 -13.204  1.00 25.54           O  
ATOM   1263  N   GLU A  84      14.905 -31.602 -13.432  1.00 26.94           N  
ATOM   1264  H   GLU A  84      14.028 -31.363 -12.991  1.00 26.94           H  
ATOM   1265  CA  GLU A  84      15.062 -31.279 -14.852  1.00 26.94           C  
ATOM   1266  HA  GLU A  84      16.126 -31.257 -15.088  1.00 26.94           H  
ATOM   1267  C   GLU A  84      14.564 -29.864 -15.139  1.00 26.94           C  
ATOM   1268  CB  GLU A  84      14.478 -32.347 -15.784  1.00 26.94           C  
ATOM   1269  HB2 GLU A  84      14.300 -31.890 -16.757  1.00 26.94           H  
ATOM   1270  HB3 GLU A  84      13.532 -32.715 -15.386  1.00 26.94           H  
ATOM   1271  O   GLU A  84      13.376 -29.562 -15.252  1.00 26.94           O  
ATOM   1272  CG  GLU A  84      15.483 -33.500 -15.972  1.00 26.94           C  
ATOM   1273  HG2 GLU A  84      16.457 -33.080 -16.225  1.00 26.94           H  
ATOM   1274  HG3 GLU A  84      15.579 -34.041 -15.031  1.00 26.94           H  
ATOM   1275  CD  GLU A  84      15.071 -34.478 -17.078  1.00 26.94           C  
ATOM   1276  OE1 GLU A  84      15.984 -35.121 -17.642  1.00 26.94           O  
ATOM   1277  OE2 GLU A  84      13.855 -34.547 -17.369  1.00 26.94           O  
ATOM   1278  N   THR A  85      15.553 -28.981 -15.239  1.00 27.42           N  
ATOM   1279  H   THR A  85      16.465 -29.338 -14.994  1.00 27.42           H  
ATOM   1280  CA  THR A  85      15.632 -27.896 -16.215  1.00 27.42           C  
ATOM   1281  HA  THR A  85      15.171 -26.991 -15.820  1.00 27.42           H  
ATOM   1282  C   THR A  85      14.953 -28.277 -17.535  1.00 27.42           C  
ATOM   1283  CB  THR A  85      17.133 -27.646 -16.503  1.00 27.42           C  
ATOM   1284  HB  THR A  85      17.251 -27.170 -17.477  1.00 27.42           H  
ATOM   1285  O   THR A  85      15.564 -28.930 -18.377  1.00 27.42           O  
ATOM   1286  CG2 THR A  85      17.783 -26.746 -15.458  1.00 27.42           C  
ATOM   1287 HG21 THR A  85      17.712 -27.207 -14.474  1.00 27.42           H  
ATOM   1288 HG22 THR A  85      17.285 -25.776 -15.444  1.00 27.42           H  
ATOM   1289 HG23 THR A  85      18.834 -26.602 -15.710  1.00 27.42           H  
ATOM   1290  OG1 THR A  85      17.860 -28.861 -16.474  1.00 27.42           O  
ATOM   1291  HG1 THR A  85      17.560 -29.385 -17.220  1.00 27.42           H  
ATOM   1292  N   SER A  86      13.708 -27.847 -17.757  1.00 34.01           N  
ATOM   1293  H   SER A  86      13.180 -27.448 -16.994  1.00 34.01           H  
ATOM   1294  CA  SER A  86      13.125 -27.879 -19.102  1.00 34.01           C  
ATOM   1295  HA  SER A  86      13.457 -28.792 -19.597  1.00 34.01           H  
ATOM   1296  C   SER A  86      13.679 -26.685 -19.884  1.00 34.01           C  
ATOM   1297  CB  SER A  86      11.590 -27.948 -19.080  1.00 34.01           C  
ATOM   1298  HB2 SER A  86      11.256 -28.359 -20.033  1.00 34.01           H  
ATOM   1299  HB3 SER A  86      11.260 -28.619 -18.287  1.00 34.01           H  
ATOM   1300  O   SER A  86      13.251 -25.545 -19.676  1.00 34.01           O  
ATOM   1301  OG  SER A  86      10.995 -26.675 -18.922  1.00 34.01           O  
ATOM   1302  HG  SER A  86      11.707 -26.044 -19.054  1.00 34.01           H  
ATOM   1303  N   THR A  87      14.664 -26.935 -20.738  1.00 38.05           N  
ATOM   1304  H   THR A  87      14.979 -27.887 -20.861  1.00 38.05           H  
ATOM   1305  CA  THR A  87      15.287 -25.929 -21.600  1.00 38.05           C  
ATOM   1306  HA  THR A  87      15.619 -25.089 -20.990  1.00 38.05           H  
ATOM   1307  C   THR A  87      14.265 -25.402 -22.610  1.00 38.05           C  
ATOM   1308  CB  THR A  87      16.523 -26.529 -22.297  1.00 38.05           C  
ATOM   1309  HB  THR A  87      16.855 -25.863 -23.093  1.00 38.05           H  
ATOM   1310  O   THR A  87      13.529 -26.162 -23.241  1.00 38.05           O  
ATOM   1311  CG2 THR A  87      17.670 -26.736 -21.305  1.00 38.05           C  
ATOM   1312 HG21 THR A  87      17.938 -25.779 -20.857  1.00 38.05           H  
ATOM   1313 HG22 THR A  87      18.540 -27.136 -21.824  1.00 38.05           H  
ATOM   1314 HG23 THR A  87      17.372 -27.428 -20.517  1.00 38.05           H  
ATOM   1315  OG1 THR A  87      16.235 -27.806 -22.825  1.00 38.05           O  
ATOM   1316  HG1 THR A  87      17.026 -28.138 -23.256  1.00 38.05           H  
ATOM   1317  N   GLY A  88      14.166 -24.078 -22.758  1.00 52.26           N  
ATOM   1318  H   GLY A  88      14.796 -23.487 -22.234  1.00 52.26           H  
ATOM   1319  CA  GLY A  88      13.517 -23.502 -23.937  1.00 52.26           C  
ATOM   1320  HA2 GLY A  88      12.505 -23.894 -24.038  1.00 52.26           H  
ATOM   1321  HA3 GLY A  88      13.489 -22.417 -23.837  1.00 52.26           H  
ATOM   1322  C   GLY A  88      14.317 -23.823 -25.203  1.00 52.26           C  
ATOM   1323  O   GLY A  88      15.413 -24.380 -25.110  1.00 52.26           O  
ATOM   1324  N   PRO A  89      13.835 -23.444 -26.402  1.00 77.09           N  
ATOM   1325  CA  PRO A  89      14.677 -23.504 -27.586  1.00 77.09           C  
ATOM   1326  HA  PRO A  89      14.970 -24.535 -27.780  1.00 77.09           H  
ATOM   1327  C   PRO A  89      15.932 -22.657 -27.338  1.00 77.09           C  
ATOM   1328  CB  PRO A  89      13.816 -23.003 -28.748  1.00 77.09           C  
ATOM   1329  HB2 PRO A  89      13.324 -23.853 -29.222  1.00 77.09           H  
ATOM   1330  HB3 PRO A  89      14.397 -22.444 -29.482  1.00 77.09           H  
ATOM   1331  O   PRO A  89      15.866 -21.430 -27.180  1.00 77.09           O  
ATOM   1332  CG  PRO A  89      12.765 -22.127 -28.067  1.00 77.09           C  
ATOM   1333  HG2 PRO A  89      13.159 -21.118 -27.946  1.00 77.09           H  
ATOM   1334  HG3 PRO A  89      11.832 -22.106 -28.629  1.00 77.09           H  
ATOM   1335  CD  PRO A  89      12.580 -22.771 -26.690  1.00 77.09           C  
ATOM   1336  HD2 PRO A  89      12.353 -22.007 -25.946  1.00 77.09           H  
ATOM   1337  HD3 PRO A  89      11.780 -23.509 -26.730  1.00 77.09           H  
ATOM   1338  N   VAL A  90      17.068 -23.347 -27.262  1.00 82.76           N  
ATOM   1339  H   VAL A  90      17.010 -24.355 -27.287  1.00 82.76           H  
ATOM   1340  CA  VAL A  90      18.392 -22.744 -27.179  1.00 82.76           C  
ATOM   1341  HA  VAL A  90      18.355 -21.906 -26.483  1.00 82.76           H  
ATOM   1342  C   VAL A  90      18.724 -22.230 -28.572  1.00 82.76           C  
ATOM   1343  CB  VAL A  90      19.438 -23.749 -26.664  1.00 82.76           C  
ATOM   1344  HB  VAL A  90      19.477 -24.610 -27.332  1.00 82.76           H  
ATOM   1345  O   VAL A  90      18.771 -22.997 -29.532  1.00 82.76           O  
ATOM   1346  CG1 VAL A  90      20.830 -23.116 -26.596  1.00 82.76           C  
ATOM   1347 HG11 VAL A  90      21.540 -23.835 -26.188  1.00 82.76           H  
ATOM   1348 HG12 VAL A  90      20.798 -22.232 -25.959  1.00 82.76           H  
ATOM   1349 HG13 VAL A  90      21.157 -22.844 -27.600  1.00 82.76           H  
ATOM   1350  CG2 VAL A  90      19.087 -24.241 -25.253  1.00 82.76           C  
ATOM   1351 HG21 VAL A  90      19.854 -24.928 -24.894  1.00 82.76           H  
ATOM   1352 HG22 VAL A  90      19.010 -23.398 -24.567  1.00 82.76           H  
ATOM   1353 HG23 VAL A  90      18.136 -24.773 -25.264  1.00 82.76           H  
ATOM   1354  N   VAL A  91      18.910 -20.921 -28.693  1.00 85.43           N  
ATOM   1355  H   VAL A  91      18.869 -20.357 -27.857  1.00 85.43           H  
ATOM   1356  CA  VAL A  91      19.200 -20.251 -29.966  1.00 85.43           C  
ATOM   1357  HA  VAL A  91      19.199 -20.991 -30.767  1.00 85.43           H  
ATOM   1358  C   VAL A  91      20.600 -19.658 -29.933  1.00 85.43           C  
ATOM   1359  CB  VAL A  91      18.127 -19.203 -30.322  1.00 85.43           C  
ATOM   1360  HB  VAL A  91      18.407 -18.735 -31.266  1.00 85.43           H  
ATOM   1361  O   VAL A  91      21.123 -19.352 -28.862  1.00 85.43           O  
ATOM   1362  CG1 VAL A  91      16.763 -19.873 -30.529  1.00 85.43           C  
ATOM   1363 HG11 VAL A  91      16.034 -19.140 -30.875  1.00 85.43           H  
ATOM   1364 HG12 VAL A  91      16.850 -20.666 -31.272  1.00 85.43           H  
ATOM   1365 HG13 VAL A  91      16.409 -20.304 -29.593  1.00 85.43           H  
ATOM   1366  CG2 VAL A  91      17.987 -18.098 -29.270  1.00 85.43           C  
ATOM   1367 HG21 VAL A  91      17.763 -18.523 -28.292  1.00 85.43           H  
ATOM   1368 HG22 VAL A  91      18.914 -17.527 -29.214  1.00 85.43           H  
ATOM   1369 HG23 VAL A  91      17.176 -17.421 -29.540  1.00 85.43           H  
ATOM   1370  N   ASN A  92      21.227 -19.483 -31.094  1.00 88.65           N  
ATOM   1371  H   ASN A  92      20.775 -19.761 -31.953  1.00 88.65           H  
ATOM   1372  CA  ASN A  92      22.514 -18.794 -31.161  1.00 88.65           C  
ATOM   1373  HA  ASN A  92      23.214 -19.291 -30.489  1.00 88.65           H  
ATOM   1374  C   ASN A  92      22.360 -17.350 -30.675  1.00 88.65           C  
ATOM   1375  CB  ASN A  92      23.080 -18.866 -32.586  1.00 88.65           C  
ATOM   1376  HB2 ASN A  92      22.330 -18.517 -33.296  1.00 88.65           H  
ATOM   1377  HB3 ASN A  92      23.949 -18.211 -32.661  1.00 88.65           H  
ATOM   1378  O   ASN A  92      21.386 -16.672 -31.012  1.00 88.65           O  
ATOM   1379  CG  ASN A  92      23.533 -20.266 -32.956  1.00 88.65           C  
ATOM   1380  ND2 ASN A  92      23.586 -20.578 -34.229  1.00 88.65           N  
ATOM   1381 HD21 ASN A  92      23.898 -21.515 -34.441  1.00 88.65           H  
ATOM   1382 HD22 ASN A  92      23.364 -19.896 -34.939  1.00 88.65           H  
ATOM   1383  OD1 ASN A  92      23.843 -21.097 -32.121  1.00 88.65           O  
ATOM   1384  N   TYR A  93      23.321 -16.890 -29.877  1.00 89.12           N  
ATOM   1385  H   TYR A  93      24.124 -17.468 -29.675  1.00 89.12           H  
ATOM   1386  CA  TYR A  93      23.345 -15.503 -29.439  1.00 89.12           C  
ATOM   1387  HA  TYR A  93      22.378 -15.248 -29.006  1.00 89.12           H  
ATOM   1388  C   TYR A  93      23.602 -14.585 -30.637  1.00 89.12           C  
ATOM   1389  CB  TYR A  93      24.419 -15.313 -28.368  1.00 89.12           C  
ATOM   1390  HB2 TYR A  93      24.163 -15.911 -27.494  1.00 89.12           H  
ATOM   1391  HB3 TYR A  93      25.363 -15.687 -28.765  1.00 89.12           H  
ATOM   1392  O   TYR A  93      24.593 -14.737 -31.351  1.00 89.12           O  
ATOM   1393  CG  TYR A  93      24.610 -13.866 -27.947  1.00 89.12           C  
ATOM   1394  CD1 TYR A  93      25.658 -13.094 -28.486  1.00 89.12           C  
ATOM   1395  HD1 TYR A  93      26.348 -13.544 -29.184  1.00 89.12           H  
ATOM   1396  CD2 TYR A  93      23.713 -13.279 -27.042  1.00 89.12           C  
ATOM   1397  HD2 TYR A  93      22.922 -13.876 -26.613  1.00 89.12           H  
ATOM   1398  CE1 TYR A  93      25.801 -11.737 -28.124  1.00 89.12           C  
ATOM   1399  HE1 TYR A  93      26.602 -11.143 -28.538  1.00 89.12           H  
ATOM   1400  CE2 TYR A  93      23.843 -11.928 -26.683  1.00 89.12           C  
ATOM   1401  HE2 TYR A  93      23.143 -11.469 -26.000  1.00 89.12           H  
ATOM   1402  OH  TYR A  93      24.973  -9.849 -26.850  1.00 89.12           O  
ATOM   1403  HH  TYR A  93      25.646  -9.316 -27.280  1.00 89.12           H  
ATOM   1404  CZ  TYR A  93      24.887 -11.151 -27.221  1.00 89.12           C  
ATOM   1405  N   SER A  94      22.721 -13.609 -30.831  1.00 86.53           N  
ATOM   1406  H   SER A  94      21.905 -13.562 -30.239  1.00 86.53           H  
ATOM   1407  CA  SER A  94      22.960 -12.458 -31.696  1.00 86.53           C  
ATOM   1408  HA  SER A  94      24.025 -12.228 -31.665  1.00 86.53           H  
ATOM   1409  C   SER A  94      22.207 -11.252 -31.137  1.00 86.53           C  
ATOM   1410  CB  SER A  94      22.595 -12.766 -33.159  1.00 86.53           C  
ATOM   1411  HB2 SER A  94      23.330 -12.283 -33.803  1.00 86.53           H  
ATOM   1412  HB3 SER A  94      22.652 -13.840 -33.336  1.00 86.53           H  
ATOM   1413  O   SER A  94      21.199 -11.405 -30.437  1.00 86.53           O  
ATOM   1414  OG  SER A  94      21.317 -12.290 -33.529  1.00 86.53           O  
ATOM   1415  HG  SER A  94      21.488 -11.574 -34.146  1.00 86.53           H  
ATOM   1416  N   ILE A  95      22.682 -10.045 -31.447  1.00 86.61           N  
ATOM   1417  H   ILE A  95      23.464  -9.982 -32.083  1.00 86.61           H  
ATOM   1418  CA  ILE A  95      22.035  -8.796 -31.020  1.00 86.61           C  
ATOM   1419  HA  ILE A  95      21.962  -8.785 -29.933  1.00 86.61           H  
ATOM   1420  C   ILE A  95      20.606  -8.730 -31.580  1.00 86.61           C  
ATOM   1421  CB  ILE A  95      22.892  -7.589 -31.473  1.00 86.61           C  
ATOM   1422  HB  ILE A  95      23.069  -7.678 -32.545  1.00 86.61           H  
ATOM   1423  O   ILE A  95      19.675  -8.319 -30.887  1.00 86.61           O  
ATOM   1424  CG1 ILE A  95      24.260  -7.601 -30.746  1.00 86.61           C  
ATOM   1425 HG12 ILE A  95      24.728  -8.577 -30.866  1.00 86.61           H  
ATOM   1426 HG13 ILE A  95      24.108  -7.435 -29.680  1.00 86.61           H  
ATOM   1427  CG2 ILE A  95      22.161  -6.255 -31.223  1.00 86.61           C  
ATOM   1428 HG21 ILE A  95      21.232  -6.225 -31.793  1.00 86.61           H  
ATOM   1429 HG22 ILE A  95      21.951  -6.140 -30.159  1.00 86.61           H  
ATOM   1430 HG23 ILE A  95      22.779  -5.421 -31.555  1.00 86.61           H  
ATOM   1431  CD1 ILE A  95      25.258  -6.562 -31.273  1.00 86.61           C  
ATOM   1432 HD11 ILE A  95      24.935  -5.553 -31.019  1.00 86.61           H  
ATOM   1433 HD12 ILE A  95      26.230  -6.736 -30.812  1.00 86.61           H  
ATOM   1434 HD13 ILE A  95      25.358  -6.656 -32.355  1.00 86.61           H  
ATOM   1435  N   GLU A  96      20.413  -9.184 -32.817  1.00 88.35           N  
ATOM   1436  H   GLU A  96      21.221  -9.507 -33.331  1.00 88.35           H  
ATOM   1437  CA  GLU A  96      19.119  -9.252 -33.497  1.00 88.35           C  
ATOM   1438  HA  GLU A  96      18.658  -8.265 -33.485  1.00 88.35           H  
ATOM   1439  C   GLU A  96      18.176 -10.210 -32.774  1.00 88.35           C  
ATOM   1440  CB  GLU A  96      19.264  -9.699 -34.966  1.00 88.35           C  
ATOM   1441  HB2 GLU A  96      19.593 -10.737 -35.006  1.00 88.35           H  
ATOM   1442  HB3 GLU A  96      18.272  -9.664 -35.418  1.00 88.35           H  
ATOM   1443  O   GLU A  96      17.015  -9.865 -32.565  1.00 88.35           O  
ATOM   1444  CG  GLU A  96      20.196  -8.832 -35.830  1.00 88.35           C  
ATOM   1445  HG2 GLU A  96      20.088  -9.142 -36.869  1.00 88.35           H  
ATOM   1446  HG3 GLU A  96      19.868  -7.795 -35.755  1.00 88.35           H  
ATOM   1447  CD  GLU A  96      21.674  -8.948 -35.430  1.00 88.35           C  
ATOM   1448  OE1 GLU A  96      22.375  -7.921 -35.533  1.00 88.35           O  
ATOM   1449  OE2 GLU A  96      22.060 -10.020 -34.891  1.00 88.35           O  
ATOM   1450  N   LYS A  97      18.672 -11.369 -32.316  1.00 86.78           N  
ATOM   1451  H   LYS A  97      19.633 -11.599 -32.521  1.00 86.78           H  
ATOM   1452  CA  LYS A  97      17.844 -12.337 -31.593  1.00 86.78           C  
ATOM   1453  HA  LYS A  97      16.933 -12.443 -32.181  1.00 86.78           H  
ATOM   1454  C   LYS A  97      17.416 -11.825 -30.220  1.00 86.78           C  
ATOM   1455  CB  LYS A  97      18.565 -13.695 -31.502  1.00 86.78           C  
ATOM   1456  HB2 LYS A  97      18.942 -13.956 -32.491  1.00 86.78           H  
ATOM   1457  HB3 LYS A  97      19.423 -13.611 -30.835  1.00 86.78           H  
ATOM   1458  O   LYS A  97      16.270 -12.032 -29.826  1.00 86.78           O  
ATOM   1459  CG  LYS A  97      17.659 -14.844 -31.016  1.00 86.78           C  
ATOM   1460  HG2 LYS A  97      18.218 -15.776 -31.101  1.00 86.78           H  
ATOM   1461  HG3 LYS A  97      17.392 -14.692 -29.970  1.00 86.78           H  
ATOM   1462  CD  LYS A  97      16.381 -14.941 -31.864  1.00 86.78           C  
ATOM   1463  HD2 LYS A  97      16.659 -14.900 -32.917  1.00 86.78           H  
ATOM   1464  HD3 LYS A  97      15.745 -14.084 -31.642  1.00 86.78           H  
ATOM   1465  CE  LYS A  97      15.537 -16.189 -31.628  1.00 86.78           C  
ATOM   1466  HE2 LYS A  97      15.197 -16.208 -30.592  1.00 86.78           H  
ATOM   1467  HE3 LYS A  97      16.158 -17.066 -31.814  1.00 86.78           H  
ATOM   1468  NZ  LYS A  97      14.381 -16.170 -32.559  1.00 86.78           N  
ATOM   1469  HZ1 LYS A  97      13.719 -15.434 -32.356  1.00 86.78           H  
ATOM   1470  HZ2 LYS A  97      13.866 -17.037 -32.616  1.00 86.78           H  
ATOM   1471  HZ3 LYS A  97      14.656 -15.855 -33.479  1.00 86.78           H  
ATOM   1472  N   VAL A  98      18.293 -11.109 -29.512  1.00 85.71           N  
ATOM   1473  H   VAL A  98      19.226 -11.002 -29.884  1.00 85.71           H  
ATOM   1474  CA  VAL A  98      17.927 -10.426 -28.257  1.00 85.71           C  
ATOM   1475  HA  VAL A  98      17.514 -11.162 -27.567  1.00 85.71           H  
ATOM   1476  C   VAL A  98      16.831  -9.389 -28.513  1.00 85.71           C  
ATOM   1477  CB  VAL A  98      19.151  -9.771 -27.584  1.00 85.71           C  
ATOM   1478  HB  VAL A  98      19.640  -9.095 -28.286  1.00 85.71           H  
ATOM   1479  O   VAL A  98      15.825  -9.373 -27.803  1.00 85.71           O  
ATOM   1480  CG1 VAL A  98      18.743  -8.973 -26.340  1.00 85.71           C  
ATOM   1481 HG11 VAL A  98      18.108  -9.587 -25.702  1.00 85.71           H  
ATOM   1482 HG12 VAL A  98      19.623  -8.685 -25.766  1.00 85.71           H  
ATOM   1483 HG13 VAL A  98      18.204  -8.070 -26.628  1.00 85.71           H  
ATOM   1484  CG2 VAL A  98      20.164 -10.824 -27.130  1.00 85.71           C  
ATOM   1485 HG21 VAL A  98      19.711 -11.486 -26.392  1.00 85.71           H  
ATOM   1486 HG22 VAL A  98      21.032 -10.335 -26.687  1.00 85.71           H  
ATOM   1487 HG23 VAL A  98      20.507 -11.407 -27.985  1.00 85.71           H  
ATOM   1488  N   LYS A  99      16.984  -8.556 -29.551  1.00 84.90           N  
ATOM   1489  H   LYS A  99      17.828  -8.634 -30.101  1.00 84.90           H  
ATOM   1490  CA  LYS A  99      15.977  -7.555 -29.942  1.00 84.90           C  
ATOM   1491  HA  LYS A  99      15.759  -6.916 -29.086  1.00 84.90           H  
ATOM   1492  C   LYS A  99      14.639  -8.200 -30.326  1.00 84.90           C  
ATOM   1493  CB  LYS A  99      16.522  -6.686 -31.087  1.00 84.90           C  
ATOM   1494  HB2 LYS A  99      15.700  -6.111 -31.513  1.00 84.90           H  
ATOM   1495  HB3 LYS A  99      16.924  -7.330 -31.870  1.00 84.90           H  
ATOM   1496  O   LYS A  99      13.594  -7.717 -29.897  1.00 84.90           O  
ATOM   1497  CG  LYS A  99      17.607  -5.700 -30.621  1.00 84.90           C  
ATOM   1498  HG2 LYS A  99      17.160  -4.982 -29.934  1.00 84.90           H  
ATOM   1499  HG3 LYS A  99      18.397  -6.234 -30.094  1.00 84.90           H  
ATOM   1500  CD  LYS A  99      18.213  -4.953 -31.818  1.00 84.90           C  
ATOM   1501  HD2 LYS A  99      17.422  -4.420 -32.346  1.00 84.90           H  
ATOM   1502  HD3 LYS A  99      18.667  -5.679 -32.492  1.00 84.90           H  
ATOM   1503  CE  LYS A  99      19.278  -3.960 -31.338  1.00 84.90           C  
ATOM   1504  HE2 LYS A  99      20.031  -4.510 -30.773  1.00 84.90           H  
ATOM   1505  HE3 LYS A  99      18.810  -3.246 -30.660  1.00 84.90           H  
ATOM   1506  NZ  LYS A  99      19.919  -3.244 -32.471  1.00 84.90           N  
ATOM   1507  HZ1 LYS A  99      20.622  -2.606 -32.127  1.00 84.90           H  
ATOM   1508  HZ2 LYS A  99      19.236  -2.716 -32.995  1.00 84.90           H  
ATOM   1509  HZ3 LYS A  99      20.372  -3.900 -33.091  1.00 84.90           H  
ATOM   1510  N   GLU A 100      14.668  -9.305 -31.073  1.00 86.78           N  
ATOM   1511  H   GLU A 100      15.561  -9.605 -31.436  1.00 86.78           H  
ATOM   1512  CA  GLU A 100      13.484 -10.088 -31.453  1.00 86.78           C  
ATOM   1513  HA  GLU A 100      12.799  -9.452 -32.014  1.00 86.78           H  
ATOM   1514  C   GLU A 100      12.732 -10.611 -30.217  1.00 86.78           C  
ATOM   1515  CB  GLU A 100      13.926 -11.255 -32.358  1.00 86.78           C  
ATOM   1516  HB2 GLU A 100      14.519 -11.946 -31.758  1.00 86.78           H  
ATOM   1517  HB3 GLU A 100      14.560 -10.871 -33.157  1.00 86.78           H  
ATOM   1518  O   GLU A 100      11.521 -10.419 -30.097  1.00 86.78           O  
ATOM   1519  CG  GLU A 100      12.764 -12.031 -33.001  1.00 86.78           C  
ATOM   1520  HG2 GLU A 100      11.949 -12.119 -32.283  1.00 86.78           H  
ATOM   1521  HG3 GLU A 100      12.393 -11.472 -33.860  1.00 86.78           H  
ATOM   1522  CD  GLU A 100      13.189 -13.444 -33.433  1.00 86.78           C  
ATOM   1523  OE1 GLU A 100      12.432 -14.407 -33.171  1.00 86.78           O  
ATOM   1524  OE2 GLU A 100      14.337 -13.664 -33.878  1.00 86.78           O  
ATOM   1525  N   LEU A 101      13.447 -11.218 -29.261  1.00 84.72           N  
ATOM   1526  H   LEU A 101      14.438 -11.340 -29.412  1.00 84.72           H  
ATOM   1527  CA  LEU A 101      12.850 -11.766 -28.039  1.00 84.72           C  
ATOM   1528  HA  LEU A 101      12.010 -12.401 -28.320  1.00 84.72           H  
ATOM   1529  C   LEU A 101      12.268 -10.675 -27.124  1.00 84.72           C  
ATOM   1530  CB  LEU A 101      13.897 -12.612 -27.290  1.00 84.72           C  
ATOM   1531  HB2 LEU A 101      14.796 -12.010 -27.158  1.00 84.72           H  
ATOM   1532  HB3 LEU A 101      13.506 -12.841 -26.299  1.00 84.72           H  
ATOM   1533  O   LEU A 101      11.200 -10.878 -26.540  1.00 84.72           O  
ATOM   1534  CG  LEU A 101      14.279 -13.943 -27.966  1.00 84.72           C  
ATOM   1535  HG  LEU A 101      14.608 -13.768 -28.991  1.00 84.72           H  
ATOM   1536  CD1 LEU A 101      15.425 -14.595 -27.190  1.00 84.72           C  
ATOM   1537 HD11 LEU A 101      16.291 -13.934 -27.201  1.00 84.72           H  
ATOM   1538 HD12 LEU A 101      15.702 -15.542 -27.653  1.00 84.72           H  
ATOM   1539 HD13 LEU A 101      15.127 -14.772 -26.156  1.00 84.72           H  
ATOM   1540  CD2 LEU A 101      13.112 -14.934 -28.004  1.00 84.72           C  
ATOM   1541 HD21 LEU A 101      13.454 -15.888 -28.404  1.00 84.72           H  
ATOM   1542 HD22 LEU A 101      12.321 -14.553 -28.650  1.00 84.72           H  
ATOM   1543 HD23 LEU A 101      12.723 -15.087 -26.997  1.00 84.72           H  
ATOM   1544  N   LEU A 102      12.923  -9.511 -27.021  1.00 81.87           N  
ATOM   1545  H   LEU A 102      13.806  -9.417 -27.503  1.00 81.87           H  
ATOM   1546  CA  LEU A 102      12.407  -8.365 -26.255  1.00 81.87           C  
ATOM   1547  HA  LEU A 102      12.145  -8.701 -25.252  1.00 81.87           H  
ATOM   1548  C   LEU A 102      11.118  -7.800 -26.858  1.00 81.87           C  
ATOM   1549  CB  LEU A 102      13.466  -7.249 -26.167  1.00 81.87           C  
ATOM   1550  HB2 LEU A 102      12.987  -6.333 -25.822  1.00 81.87           H  
ATOM   1551  HB3 LEU A 102      13.859  -7.063 -27.166  1.00 81.87           H  
ATOM   1552  O   LEU A 102      10.194  -7.468 -26.114  1.00 81.87           O  
ATOM   1553  CG  LEU A 102      14.628  -7.566 -25.219  1.00 81.87           C  
ATOM   1554  HG  LEU A 102      15.039  -8.531 -25.513  1.00 81.87           H  
ATOM   1555  CD1 LEU A 102      15.733  -6.518 -25.346  1.00 81.87           C  
ATOM   1556 HD11 LEU A 102      15.358  -5.538 -25.051  1.00 81.87           H  
ATOM   1557 HD12 LEU A 102      16.076  -6.478 -26.381  1.00 81.87           H  
ATOM   1558 HD13 LEU A 102      16.575  -6.796 -24.713  1.00 81.87           H  
ATOM   1559  CD2 LEU A 102      14.198  -7.624 -23.750  1.00 81.87           C  
ATOM   1560 HD21 LEU A 102      15.065  -7.821 -23.120  1.00 81.87           H  
ATOM   1561 HD22 LEU A 102      13.480  -8.428 -23.590  1.00 81.87           H  
ATOM   1562 HD23 LEU A 102      13.749  -6.675 -23.458  1.00 81.87           H  
ATOM   1563  N   GLY A 103      11.021  -7.738 -28.191  1.00 72.70           N  
ATOM   1564  H   GLY A 103      11.817  -8.021 -28.745  1.00 72.70           H  
ATOM   1565  CA  GLY A 103       9.844  -7.213 -28.888  1.00 72.70           C  
ATOM   1566  HA2 GLY A 103       9.727  -6.155 -28.650  1.00 72.70           H  
ATOM   1567  HA3 GLY A 103      10.003  -7.314 -29.961  1.00 72.70           H  
ATOM   1568  C   GLY A 103       8.537  -7.936 -28.533  1.00 72.70           C  
ATOM   1569  O   GLY A 103       7.477  -7.315 -28.512  1.00 72.70           O  
ATOM   1570  N   GLY A 104       8.597  -9.227 -28.184  1.00 64.19           N  
ATOM   1571  H   GLY A 104       9.496  -9.684 -28.229  1.00 64.19           H  
ATOM   1572  CA  GLY A 104       7.419 -10.009 -27.785  1.00 64.19           C  
ATOM   1573  HA2 GLY A 104       6.570  -9.723 -28.406  1.00 64.19           H  
ATOM   1574  HA3 GLY A 104       7.634 -11.062 -27.970  1.00 64.19           H  
ATOM   1575  C   GLY A 104       7.003  -9.869 -26.313  1.00 64.19           C  
ATOM   1576  O   GLY A 104       5.899 -10.281 -25.940  1.00 64.19           O  
ATOM   1577  N   LYS A 105       7.877  -9.344 -25.445  1.00 65.13           N  
ATOM   1578  H   LYS A 105       8.739  -8.971 -25.817  1.00 65.13           H  
ATOM   1579  CA  LYS A 105       7.712  -9.363 -23.981  1.00 65.13           C  
ATOM   1580  HA  LYS A 105       6.652  -9.326 -23.729  1.00 65.13           H  
ATOM   1581  C   LYS A 105       8.377  -8.135 -23.354  1.00 65.13           C  
ATOM   1582  CB  LYS A 105       8.335 -10.654 -23.404  1.00 65.13           C  
ATOM   1583  HB2 LYS A 105       8.369 -10.581 -22.317  1.00 65.13           H  
ATOM   1584  HB3 LYS A 105       9.367 -10.707 -23.750  1.00 65.13           H  
ATOM   1585  O   LYS A 105       9.477  -8.218 -22.820  1.00 65.13           O  
ATOM   1586  CG  LYS A 105       7.659 -11.982 -23.776  1.00 65.13           C  
ATOM   1587  HG2 LYS A 105       7.426 -12.015 -24.840  1.00 65.13           H  
ATOM   1588  HG3 LYS A 105       8.390 -12.771 -23.601  1.00 65.13           H  
ATOM   1589  CD  LYS A 105       6.413 -12.312 -22.946  1.00 65.13           C  
ATOM   1590  HD2 LYS A 105       5.662 -11.535 -23.086  1.00 65.13           H  
ATOM   1591  HD3 LYS A 105       6.697 -12.376 -21.896  1.00 65.13           H  
ATOM   1592  CE  LYS A 105       5.884 -13.660 -23.447  1.00 65.13           C  
ATOM   1593  HE2 LYS A 105       6.734 -14.332 -23.571  1.00 65.13           H  
ATOM   1594  HE3 LYS A 105       5.450 -13.510 -24.436  1.00 65.13           H  
ATOM   1595  NZ  LYS A 105       4.899 -14.270 -22.524  1.00 65.13           N  
ATOM   1596  HZ1 LYS A 105       5.333 -14.440 -21.628  1.00 65.13           H  
ATOM   1597  HZ2 LYS A 105       4.594 -15.154 -22.904  1.00 65.13           H  
ATOM   1598  HZ3 LYS A 105       4.099 -13.662 -22.424  1.00 65.13           H  
ATOM   1599  N   LEU A 106       7.671  -7.010 -23.361  1.00 64.63           N  
ATOM   1600  H   LEU A 106       6.811  -6.982 -23.889  1.00 64.63           H  
ATOM   1601  CA  LEU A 106       8.121  -5.792 -22.687  1.00 64.63           C  
ATOM   1602  HA  LEU A 106       9.206  -5.729 -22.766  1.00 64.63           H  
ATOM   1603  C   LEU A 106       7.791  -5.815 -21.191  1.00 64.63           C  
ATOM   1604  CB  LEU A 106       7.526  -4.570 -23.406  1.00 64.63           C  
ATOM   1605  HB2 LEU A 106       6.461  -4.740 -23.562  1.00 64.63           H  
ATOM   1606  HB3 LEU A 106       7.629  -3.685 -22.777  1.00 64.63           H  
ATOM   1607  O   LEU A 106       6.793  -6.408 -20.751  1.00 64.63           O  
ATOM   1608  CG  LEU A 106       8.223  -4.307 -24.757  1.00 64.63           C  
ATOM   1609  HG  LEU A 106       8.465  -5.253 -25.241  1.00 64.63           H  
ATOM   1610  CD1 LEU A 106       7.293  -3.537 -25.691  1.00 64.63           C  
ATOM   1611 HD11 LEU A 106       7.800  -3.355 -26.638  1.00 64.63           H  
ATOM   1612 HD12 LEU A 106       6.395  -4.123 -25.887  1.00 64.63           H  
ATOM   1613 HD13 LEU A 106       7.019  -2.582 -25.242  1.00 64.63           H  
ATOM   1614  CD2 LEU A 106       9.510  -3.502 -24.566  1.00 64.63           C  
ATOM   1615 HD21 LEU A 106       9.988  -3.343 -25.532  1.00 64.63           H  
ATOM   1616 HD22 LEU A 106       9.291  -2.536 -24.112  1.00 64.63           H  
ATOM   1617 HD23 LEU A 106      10.204  -4.046 -23.925  1.00 64.63           H  
ATOM   1618  N   PHE A 107       8.622  -5.134 -20.405  1.00 64.94           N  
ATOM   1619  H   PHE A 107       9.441  -4.705 -20.809  1.00 64.94           H  
ATOM   1620  CA  PHE A 107       8.237  -4.697 -19.072  1.00 64.94           C  
ATOM   1621  HA  PHE A 107       8.058  -5.573 -18.448  1.00 64.94           H  
ATOM   1622  C   PHE A 107       6.945  -3.879 -19.182  1.00 64.94           C  
ATOM   1623  CB  PHE A 107       9.385  -3.901 -18.460  1.00 64.94           C  
ATOM   1624  HB2 PHE A 107       9.503  -2.978 -19.028  1.00 64.94           H  
ATOM   1625  HB3 PHE A 107      10.306  -4.475 -18.557  1.00 64.94           H  
ATOM   1626  O   PHE A 107       6.859  -2.911 -19.931  1.00 64.94           O  
ATOM   1627  CG  PHE A 107       9.213  -3.569 -16.998  1.00 64.94           C  
ATOM   1628  CD1 PHE A 107       9.051  -2.233 -16.602  1.00 64.94           C  
ATOM   1629  HD1 PHE A 107       8.981  -1.456 -17.348  1.00 64.94           H  
ATOM   1630  CD2 PHE A 107       9.300  -4.583 -16.028  1.00 64.94           C  
ATOM   1631  HD2 PHE A 107       9.453  -5.608 -16.332  1.00 64.94           H  
ATOM   1632  CE1 PHE A 107       9.041  -1.899 -15.240  1.00 64.94           C  
ATOM   1633  HE1 PHE A 107       8.982  -0.860 -14.949  1.00 64.94           H  
ATOM   1634  CE2 PHE A 107       9.246  -4.255 -14.663  1.00 64.94           C  
ATOM   1635  HE2 PHE A 107       9.352  -5.030 -13.918  1.00 64.94           H  
ATOM   1636  CZ  PHE A 107       9.135  -2.909 -14.271  1.00 64.94           C  
ATOM   1637  HZ  PHE A 107       9.166  -2.641 -13.225  1.00 64.94           H  
ATOM   1638  N   LYS A 108       5.887  -4.335 -18.504  1.00 66.77           N  
ATOM   1639  H   LYS A 108       6.035  -5.100 -17.861  1.00 66.77           H  
ATOM   1640  CA  LYS A 108       4.529  -3.802 -18.711  1.00 66.77           C  
ATOM   1641  HA  LYS A 108       4.395  -3.583 -19.770  1.00 66.77           H  
ATOM   1642  C   LYS A 108       4.288  -2.474 -18.010  1.00 66.77           C  
ATOM   1643  CB  LYS A 108       3.474  -4.816 -18.258  1.00 66.77           C  
ATOM   1644  HB2 LYS A 108       2.511  -4.307 -18.209  1.00 66.77           H  
ATOM   1645  HB3 LYS A 108       3.717  -5.184 -17.261  1.00 66.77           H  
ATOM   1646  O   LYS A 108       3.275  -1.837 -18.274  1.00 66.77           O  
ATOM   1647  CG  LYS A 108       3.347  -5.985 -19.237  1.00 66.77           C  
ATOM   1648  HG2 LYS A 108       4.226  -6.626 -19.166  1.00 66.77           H  
ATOM   1649  HG3 LYS A 108       3.275  -5.593 -20.252  1.00 66.77           H  
ATOM   1650  CD  LYS A 108       2.080  -6.788 -18.922  1.00 66.77           C  
ATOM   1651  HD2 LYS A 108       1.228  -6.109 -18.926  1.00 66.77           H  
ATOM   1652  HD3 LYS A 108       2.175  -7.252 -17.941  1.00 66.77           H  
ATOM   1653  CE  LYS A 108       1.883  -7.853 -20.002  1.00 66.77           C  
ATOM   1654  HE2 LYS A 108       2.667  -8.605 -19.909  1.00 66.77           H  
ATOM   1655  HE3 LYS A 108       2.013  -7.370 -20.970  1.00 66.77           H  
ATOM   1656  NZ  LYS A 108       0.533  -8.466 -19.935  1.00 66.77           N  
ATOM   1657  HZ1 LYS A 108      -0.169  -7.747 -20.039  1.00 66.77           H  
ATOM   1658  HZ2 LYS A 108       0.383  -8.955 -19.064  1.00 66.77           H  
ATOM   1659  HZ3 LYS A 108       0.408  -9.107 -20.706  1.00 66.77           H  
ATOM   1660  N   ILE A 109       5.146  -2.120 -17.062  1.00 64.15           N  
ATOM   1661  H   ILE A 109       6.025  -2.615 -17.015  1.00 64.15           H  
ATOM   1662  CA  ILE A 109       5.065  -0.826 -16.398  1.00 64.15           C  
ATOM   1663  HA  ILE A 109       4.022  -0.513 -16.341  1.00 64.15           H  
ATOM   1664  C   ILE A 109       5.806   0.168 -17.282  1.00 64.15           C  
ATOM   1665  CB  ILE A 109       5.612  -0.902 -14.962  1.00 64.15           C  
ATOM   1666  HB  ILE A 109       6.667  -1.170 -15.004  1.00 64.15           H  
ATOM   1667  O   ILE A 109       6.881  -0.148 -17.781  1.00 64.15           O  
ATOM   1668  CG1 ILE A 109       4.860  -1.998 -14.174  1.00 64.15           C  
ATOM   1669 HG12 ILE A 109       3.787  -1.822 -14.249  1.00 64.15           H  
ATOM   1670 HG13 ILE A 109       5.081  -2.971 -14.611  1.00 64.15           H  
ATOM   1671  CG2 ILE A 109       5.497   0.468 -14.275  1.00 64.15           C  
ATOM   1672 HG21 ILE A 109       4.450   0.744 -14.153  1.00 64.15           H  
ATOM   1673 HG22 ILE A 109       5.991   1.233 -14.875  1.00 64.15           H  
ATOM   1674 HG23 ILE A 109       5.990   0.456 -13.303  1.00 64.15           H  
ATOM   1675  CD1 ILE A 109       5.233  -2.068 -12.695  1.00 64.15           C  
ATOM   1676 HD11 ILE A 109       6.316  -2.150 -12.600  1.00 64.15           H  
ATOM   1677 HD12 ILE A 109       4.891  -1.173 -12.176  1.00 64.15           H  
ATOM   1678 HD13 ILE A 109       4.731  -2.924 -12.244  1.00 64.15           H  
ATOM   1679  N   ASP A 110       5.221   1.347 -17.471  1.00 67.08           N  
ATOM   1680  H   ASP A 110       4.315   1.516 -17.057  1.00 67.08           H  
ATOM   1681  CA  ASP A 110       5.825   2.444 -18.223  1.00 67.08           C  
ATOM   1682  HA  ASP A 110       5.927   2.149 -19.267  1.00 67.08           H  
ATOM   1683  C   ASP A 110       7.225   2.767 -17.668  1.00 67.08           C  
ATOM   1684  CB  ASP A 110       4.861   3.637 -18.161  1.00 67.08           C  
ATOM   1685  HB2 ASP A 110       3.884   3.308 -18.513  1.00 67.08           H  
ATOM   1686  HB3 ASP A 110       4.749   3.948 -17.122  1.00 67.08           H  
ATOM   1687  O   ASP A 110       7.374   3.384 -16.608  1.00 67.08           O  
ATOM   1688  CG  ASP A 110       5.302   4.840 -19.002  1.00 67.08           C  
ATOM   1689  OD1 ASP A 110       6.527   5.057 -19.153  1.00 67.08           O  
ATOM   1690  OD2 ASP A 110       4.399   5.572 -19.455  1.00 67.08           O  
ATOM   1691  N   GLU A 111       8.255   2.294 -18.378  1.00 63.80           N  
ATOM   1692  H   GLU A 111       8.047   1.703 -19.170  1.00 63.80           H  
ATOM   1693  CA  GLU A 111       9.658   2.431 -17.985  1.00 63.80           C  
ATOM   1694  HA  GLU A 111       9.805   1.976 -17.006  1.00 63.80           H  
ATOM   1695  C   GLU A 111      10.063   3.902 -17.869  1.00 63.80           C  
ATOM   1696  CB  GLU A 111      10.585   1.732 -19.002  1.00 63.80           C  
ATOM   1697  HB2 GLU A 111      11.610   2.005 -18.752  1.00 63.80           H  
ATOM   1698  HB3 GLU A 111      10.368   2.100 -20.005  1.00 63.80           H  
ATOM   1699  O   GLU A 111      10.798   4.257 -16.950  1.00 63.80           O  
ATOM   1700  CG  GLU A 111      10.486   0.196 -18.990  1.00 63.80           C  
ATOM   1701  HG2 GLU A 111      10.636  -0.133 -17.961  1.00 63.80           H  
ATOM   1702  HG3 GLU A 111       9.486  -0.098 -19.307  1.00 63.80           H  
ATOM   1703  CD  GLU A 111      11.535  -0.513 -19.874  1.00 63.80           C  
ATOM   1704  OE1 GLU A 111      11.471  -1.761 -19.989  1.00 63.80           O  
ATOM   1705  OE2 GLU A 111      12.486   0.136 -20.358  1.00 63.80           O  
ATOM   1706  N   ASN A 112       9.546   4.767 -18.747  1.00 69.19           N  
ATOM   1707  H   ASN A 112       8.816   4.441 -19.366  1.00 69.19           H  
ATOM   1708  CA  ASN A 112       9.862   6.192 -18.749  1.00 69.19           C  
ATOM   1709  HA  ASN A 112      10.944   6.318 -18.693  1.00 69.19           H  
ATOM   1710  C   ASN A 112       9.268   6.886 -17.528  1.00 69.19           C  
ATOM   1711  CB  ASN A 112       9.354   6.837 -20.046  1.00 69.19           C  
ATOM   1712  HB2 ASN A 112       9.451   7.920 -19.968  1.00 69.19           H  
ATOM   1713  HB3 ASN A 112       8.299   6.602 -20.185  1.00 69.19           H  
ATOM   1714  O   ASN A 112       9.941   7.706 -16.916  1.00 69.19           O  
ATOM   1715  CG  ASN A 112      10.141   6.403 -21.264  1.00 69.19           C  
ATOM   1716  ND2 ASN A 112       9.509   6.356 -22.412  1.00 69.19           N  
ATOM   1717 HD21 ASN A 112       8.517   6.544 -22.452  1.00 69.19           H  
ATOM   1718 HD22 ASN A 112      10.053   6.053 -23.207  1.00 69.19           H  
ATOM   1719  OD1 ASN A 112      11.326   6.124 -21.213  1.00 69.19           O  
ATOM   1720  N   LYS A 113       8.045   6.531 -17.121  1.00 66.52           N  
ATOM   1721  H   LYS A 113       7.529   5.885 -17.700  1.00 66.52           H  
ATOM   1722  CA  LYS A 113       7.424   7.083 -15.908  1.00 66.52           C  
ATOM   1723  HA  LYS A 113       7.597   8.159 -15.895  1.00 66.52           H  
ATOM   1724  C   LYS A 113       8.069   6.566 -14.631  1.00 66.52           C  
ATOM   1725  CB  LYS A 113       5.917   6.784 -15.913  1.00 66.52           C  
ATOM   1726  HB2 LYS A 113       5.499   6.984 -14.926  1.00 66.52           H  
ATOM   1727  HB3 LYS A 113       5.773   5.725 -16.127  1.00 66.52           H  
ATOM   1728  O   LYS A 113       8.250   7.337 -13.690  1.00 66.52           O  
ATOM   1729  CG  LYS A 113       5.156   7.620 -16.952  1.00 66.52           C  
ATOM   1730  HG2 LYS A 113       5.683   7.589 -17.905  1.00 66.52           H  
ATOM   1731  HG3 LYS A 113       4.161   7.200 -17.097  1.00 66.52           H  
ATOM   1732  CD  LYS A 113       5.015   9.073 -16.483  1.00 66.52           C  
ATOM   1733  HD2 LYS A 113       5.979   9.430 -16.119  1.00 66.52           H  
ATOM   1734  HD3 LYS A 113       4.301   9.126 -15.661  1.00 66.52           H  
ATOM   1735  CE  LYS A 113       4.567   9.985 -17.622  1.00 66.52           C  
ATOM   1736  HE2 LYS A 113       5.084   9.668 -18.528  1.00 66.52           H  
ATOM   1737  HE3 LYS A 113       3.494   9.877 -17.784  1.00 66.52           H  
ATOM   1738  NZ  LYS A 113       4.945  11.386 -17.312  1.00 66.52           N  
ATOM   1739  HZ1 LYS A 113       5.927  11.427 -17.080  1.00 66.52           H  
ATOM   1740  HZ2 LYS A 113       4.816  12.009 -18.096  1.00 66.52           H  
ATOM   1741  HZ3 LYS A 113       4.478  11.744 -16.490  1.00 66.52           H  
ATOM   1742  N   VAL A 114       8.445   5.285 -14.594  1.00 64.05           N  
ATOM   1743  H   VAL A 114       8.233   4.706 -15.394  1.00 64.05           H  
ATOM   1744  CA  VAL A 114       9.256   4.736 -13.495  1.00 64.05           C  
ATOM   1745  HA  VAL A 114       8.733   4.902 -12.553  1.00 64.05           H  
ATOM   1746  C   VAL A 114      10.577   5.499 -13.411  1.00 64.05           C  
ATOM   1747  CB  VAL A 114       9.486   3.221 -13.664  1.00 64.05           C  
ATOM   1748  HB  VAL A 114       9.876   3.024 -14.663  1.00 64.05           H  
ATOM   1749  O   VAL A 114      10.924   5.978 -12.333  1.00 64.05           O  
ATOM   1750  CG1 VAL A 114      10.471   2.650 -12.635  1.00 64.05           C  
ATOM   1751 HG11 VAL A 114      11.471   3.040 -12.826  1.00 64.05           H  
ATOM   1752 HG12 VAL A 114      10.516   1.565 -12.728  1.00 64.05           H  
ATOM   1753 HG13 VAL A 114      10.164   2.920 -11.624  1.00 64.05           H  
ATOM   1754  CG2 VAL A 114       8.175   2.450 -13.490  1.00 64.05           C  
ATOM   1755 HG21 VAL A 114       7.402   2.880 -14.126  1.00 64.05           H  
ATOM   1756 HG22 VAL A 114       8.328   1.410 -13.780  1.00 64.05           H  
ATOM   1757 HG23 VAL A 114       7.845   2.494 -12.452  1.00 64.05           H  
ATOM   1758  N   LYS A 115      11.265   5.685 -14.546  1.00 63.48           N  
ATOM   1759  H   LYS A 115      10.912   5.260 -15.392  1.00 63.48           H  
ATOM   1760  CA  LYS A 115      12.520   6.439 -14.650  1.00 63.48           C  
ATOM   1761  HA  LYS A 115      13.246   5.999 -13.966  1.00 63.48           H  
ATOM   1762  C   LYS A 115      12.354   7.895 -14.219  1.00 63.48           C  
ATOM   1763  CB  LYS A 115      13.073   6.313 -16.077  1.00 63.48           C  
ATOM   1764  HB2 LYS A 115      12.409   6.823 -16.775  1.00 63.48           H  
ATOM   1765  HB3 LYS A 115      13.107   5.256 -16.342  1.00 63.48           H  
ATOM   1766  O   LYS A 115      13.106   8.331 -13.368  1.00 63.48           O  
ATOM   1767  CG  LYS A 115      14.490   6.884 -16.219  1.00 63.48           C  
ATOM   1768  HG2 LYS A 115      15.153   6.375 -15.520  1.00 63.48           H  
ATOM   1769  HG3 LYS A 115      14.483   7.951 -15.995  1.00 63.48           H  
ATOM   1770  CD  LYS A 115      14.997   6.665 -17.651  1.00 63.48           C  
ATOM   1771  HD2 LYS A 115      14.365   7.210 -18.352  1.00 63.48           H  
ATOM   1772  HD3 LYS A 115      14.921   5.603 -17.885  1.00 63.48           H  
ATOM   1773  CE  LYS A 115      16.466   7.081 -17.808  1.00 63.48           C  
ATOM   1774  HE2 LYS A 115      16.974   6.330 -18.412  1.00 63.48           H  
ATOM   1775  HE3 LYS A 115      16.938   7.094 -16.826  1.00 63.48           H  
ATOM   1776  NZ  LYS A 115      16.603   8.404 -18.450  1.00 63.48           N  
ATOM   1777  HZ1 LYS A 115      17.570   8.686 -18.532  1.00 63.48           H  
ATOM   1778  HZ2 LYS A 115      16.195   9.099 -17.841  1.00 63.48           H  
ATOM   1779  HZ3 LYS A 115      16.123   8.466 -19.337  1.00 63.48           H  
ATOM   1780  N   GLU A 116      11.347   8.616 -14.702  1.00 67.90           N  
ATOM   1781  H   GLU A 116      10.793   8.207 -15.441  1.00 67.90           H  
ATOM   1782  CA  GLU A 116      11.049  10.010 -14.331  1.00 67.90           C  
ATOM   1783  HA  GLU A 116      11.902  10.641 -14.584  1.00 67.90           H  
ATOM   1784  C   GLU A 116      10.766  10.158 -12.820  1.00 67.90           C  
ATOM   1785  CB  GLU A 116       9.836  10.468 -15.165  1.00 67.90           C  
ATOM   1786  HB2 GLU A 116       8.974   9.866 -14.879  1.00 67.90           H  
ATOM   1787  HB3 GLU A 116      10.048  10.286 -16.219  1.00 67.90           H  
ATOM   1788  O   GLU A 116      11.231  11.097 -12.164  1.00 67.90           O  
ATOM   1789  CG  GLU A 116       9.482  11.955 -15.008  1.00 67.90           C  
ATOM   1790  HG2 GLU A 116       9.341  12.173 -13.949  1.00 67.90           H  
ATOM   1791  HG3 GLU A 116      10.320  12.554 -15.366  1.00 67.90           H  
ATOM   1792  CD  GLU A 116       8.197  12.368 -15.758  1.00 67.90           C  
ATOM   1793  OE1 GLU A 116       7.813  13.550 -15.649  1.00 67.90           O  
ATOM   1794  OE2 GLU A 116       7.510  11.516 -16.381  1.00 67.90           O  
ATOM   1795  N   ALA A 117      10.037   9.201 -12.231  1.00 61.20           N  
ATOM   1796  H   ALA A 117       9.647   8.467 -12.806  1.00 61.20           H  
ATOM   1797  CA  ALA A 117       9.782   9.168 -10.790  1.00 61.20           C  
ATOM   1798  HA  ALA A 117       9.371  10.133 -10.494  1.00 61.20           H  
ATOM   1799  C   ALA A 117      11.070   8.951  -9.974  1.00 61.20           C  
ATOM   1800  CB  ALA A 117       8.734   8.087 -10.494  1.00 61.20           C  
ATOM   1801  HB1 ALA A 117       7.826   8.290 -11.062  1.00 61.20           H  
ATOM   1802  HB2 ALA A 117       9.118   7.106 -10.772  1.00 61.20           H  
ATOM   1803  HB3 ALA A 117       8.495   8.089  -9.430  1.00 61.20           H  
ATOM   1804  O   ALA A 117      11.186   9.475  -8.863  1.00 61.20           O  
ATOM   1805  N   LEU A 118      12.039   8.215 -10.527  1.00 58.91           N  
ATOM   1806  H   LEU A 118      11.865   7.812 -11.437  1.00 58.91           H  
ATOM   1807  CA  LEU A 118      13.362   8.012  -9.932  1.00 58.91           C  
ATOM   1808  HA  LEU A 118      13.260   7.918  -8.851  1.00 58.91           H  
ATOM   1809  C   LEU A 118      14.303   9.178 -10.187  1.00 58.91           C  
ATOM   1810  CB  LEU A 118      13.996   6.736 -10.480  1.00 58.91           C  
ATOM   1811  HB2 LEU A 118      15.043   6.683 -10.184  1.00 58.91           H  
ATOM   1812  HB3 LEU A 118      13.968   6.776 -11.569  1.00 58.91           H  
ATOM   1813  O   LEU A 118      15.003   9.561  -9.263  1.00 58.91           O  
ATOM   1814  CG  LEU A 118      13.259   5.509  -9.957  1.00 58.91           C  
ATOM   1815  HG  LEU A 118      12.206   5.731  -9.785  1.00 58.91           H  
ATOM   1816  CD1 LEU A 118      13.347   4.433 -11.002  1.00 58.91           C  
ATOM   1817 HD11 LEU A 118      14.377   4.085 -11.087  1.00 58.91           H  
ATOM   1818 HD12 LEU A 118      12.633   3.665 -10.706  1.00 58.91           H  
ATOM   1819 HD13 LEU A 118      13.045   4.812 -11.978  1.00 58.91           H  
ATOM   1820  CD2 LEU A 118      13.874   4.975  -8.663  1.00 58.91           C  
ATOM   1821 HD21 LEU A 118      14.153   5.806  -8.016  1.00 58.91           H  
ATOM   1822 HD22 LEU A 118      13.161   4.322  -8.161  1.00 58.91           H  
ATOM   1823 HD23 LEU A 118      14.788   4.421  -8.877  1.00 58.91           H  
ATOM   1824  N   GLU A 119      14.298   9.773 -11.379  1.00 58.23           N  
ATOM   1825  H   GLU A 119      13.722   9.368 -12.102  1.00 58.23           H  
ATOM   1826  CA  GLU A 119      15.126  10.924 -11.758  1.00 58.23           C  
ATOM   1827  HA  GLU A 119      16.183  10.663 -11.697  1.00 58.23           H  
ATOM   1828  C   GLU A 119      14.896  12.108 -10.817  1.00 58.23           C  
ATOM   1829  CB  GLU A 119      14.838  11.338 -13.209  1.00 58.23           C  
ATOM   1830  HB2 GLU A 119      13.763  11.299 -13.386  1.00 58.23           H  
ATOM   1831  HB3 GLU A 119      15.172  12.367 -13.349  1.00 58.23           H  
ATOM   1832  O   GLU A 119      15.845  12.735 -10.352  1.00 58.23           O  
ATOM   1833  CG  GLU A 119      15.581  10.460 -14.231  1.00 58.23           C  
ATOM   1834  HG2 GLU A 119      15.331   9.412 -14.062  1.00 58.23           H  
ATOM   1835  HG3 GLU A 119      16.652  10.570 -14.062  1.00 58.23           H  
ATOM   1836  CD  GLU A 119      15.265  10.828 -15.690  1.00 58.23           C  
ATOM   1837  OE1 GLU A 119      15.841  10.167 -16.591  1.00 58.23           O  
ATOM   1838  OE2 GLU A 119      14.444  11.738 -15.924  1.00 58.23           O  
ATOM   1839  N   ASN A 120      13.645  12.366 -10.429  1.00 56.61           N  
ATOM   1840  H   ASN A 120      12.896  11.855 -10.873  1.00 56.61           H  
ATOM   1841  CA  ASN A 120      13.344  13.388  -9.424  1.00 56.61           C  
ATOM   1842  HA  ASN A 120      13.857  14.307  -9.705  1.00 56.61           H  
ATOM   1843  C   ASN A 120      13.860  13.028  -8.015  1.00 56.61           C  
ATOM   1844  CB  ASN A 120      11.834  13.653  -9.442  1.00 56.61           C  
ATOM   1845  HB2 ASN A 120      11.562  14.253  -8.574  1.00 56.61           H  
ATOM   1846  HB3 ASN A 120      11.287  12.711  -9.402  1.00 56.61           H  
ATOM   1847  O   ASN A 120      14.083  13.920  -7.197  1.00 56.61           O  
ATOM   1848  CG  ASN A 120      11.431  14.446 -10.671  1.00 56.61           C  
ATOM   1849  ND2 ASN A 120      10.490  13.968 -11.446  1.00 56.61           N  
ATOM   1850 HD21 ASN A 120      10.304  12.975 -11.431  1.00 56.61           H  
ATOM   1851 HD22 ASN A 120      10.314  14.490 -12.293  1.00 56.61           H  
ATOM   1852  OD1 ASN A 120      11.955  15.513 -10.935  1.00 56.61           O  
ATOM   1853  N   TYR A 121      14.075  11.741  -7.726  1.00 55.49           N  
ATOM   1854  H   TYR A 121      13.935  11.063  -8.461  1.00 55.49           H  
ATOM   1855  CA  TYR A 121      14.698  11.262  -6.490  1.00 55.49           C  
ATOM   1856  HA  TYR A 121      14.501  11.985  -5.699  1.00 55.49           H  
ATOM   1857  C   TYR A 121      16.230  11.140  -6.589  1.00 55.49           C  
ATOM   1858  CB  TYR A 121      14.049   9.936  -6.069  1.00 55.49           C  
ATOM   1859  HB2 TYR A 121      14.307   9.160  -6.791  1.00 55.49           H  
ATOM   1860  HB3 TYR A 121      12.965  10.050  -6.085  1.00 55.49           H  
ATOM   1861  O   TYR A 121      16.881  11.161  -5.548  1.00 55.49           O  
ATOM   1862  CG  TYR A 121      14.465   9.479  -4.684  1.00 55.49           C  
ATOM   1863  CD1 TYR A 121      15.524   8.564  -4.531  1.00 55.49           C  
ATOM   1864  HD1 TYR A 121      16.038   8.176  -5.398  1.00 55.49           H  
ATOM   1865  CD2 TYR A 121      13.831  10.014  -3.545  1.00 55.49           C  
ATOM   1866  HD2 TYR A 121      13.041  10.740  -3.664  1.00 55.49           H  
ATOM   1867  CE1 TYR A 121      15.944   8.187  -3.244  1.00 55.49           C  
ATOM   1868  HE1 TYR A 121      16.763   7.495  -3.117  1.00 55.49           H  
ATOM   1869  CE2 TYR A 121      14.253   9.639  -2.254  1.00 55.49           C  
ATOM   1870  HE2 TYR A 121      13.784  10.064  -1.380  1.00 55.49           H  
ATOM   1871  OH  TYR A 121      15.738   8.348  -0.870  1.00 55.49           O  
ATOM   1872  HH  TYR A 121      15.370   8.899  -0.175  1.00 55.49           H  
ATOM   1873  CZ  TYR A 121      15.316   8.722  -2.105  1.00 55.49           C  
ATOM   1874  N   VAL A 122      16.820  11.100  -7.799  1.00 49.93           N  
ATOM   1875  H   VAL A 122      16.210  11.028  -8.600  1.00 49.93           H  
ATOM   1876  CA  VAL A 122      18.275  10.964  -8.056  1.00 49.93           C  
ATOM   1877  HA  VAL A 122      18.561   9.945  -7.794  1.00 49.93           H  
ATOM   1878  C   VAL A 122      19.111  11.904  -7.185  1.00 49.93           C  
ATOM   1879  CB  VAL A 122      18.615  11.153  -9.557  1.00 49.93           C  
ATOM   1880  HB  VAL A 122      18.064  12.010  -9.944  1.00 49.93           H  
ATOM   1881  O   VAL A 122      20.199  11.536  -6.751  1.00 49.93           O  
ATOM   1882  CG1 VAL A 122      20.093  11.417  -9.871  1.00 49.93           C  
ATOM   1883 HG11 VAL A 122      20.240  11.459 -10.950  1.00 49.93           H  
ATOM   1884 HG12 VAL A 122      20.713  10.617  -9.465  1.00 49.93           H  
ATOM   1885 HG13 VAL A 122      20.410  12.371  -9.450  1.00 49.93           H  
ATOM   1886  CG2 VAL A 122      18.251   9.895 -10.353  1.00 49.93           C  
ATOM   1887 HG21 VAL A 122      18.354  10.082 -11.422  1.00 49.93           H  
ATOM   1888 HG22 VAL A 122      17.233   9.573 -10.134  1.00 49.93           H  
ATOM   1889 HG23 VAL A 122      18.923   9.080 -10.082  1.00 49.93           H  
ATOM   1890  N   LYS A 123      18.574  13.086  -6.863  1.00 52.66           N  
ATOM   1891  H   LYS A 123      17.650  13.267  -7.230  1.00 52.66           H  
ATOM   1892  CA  LYS A 123      19.219  14.119  -6.042  1.00 52.66           C  
ATOM   1893  HA  LYS A 123      20.262  14.199  -6.348  1.00 52.66           H  
ATOM   1894  C   LYS A 123      19.272  13.830  -4.530  1.00 52.66           C  
ATOM   1895  CB  LYS A 123      18.519  15.465  -6.306  1.00 52.66           C  
ATOM   1896  HB2 LYS A 123      18.960  16.222  -5.657  1.00 52.66           H  
ATOM   1897  HB3 LYS A 123      17.462  15.377  -6.058  1.00 52.66           H  
ATOM   1898  O   LYS A 123      19.944  14.571  -3.824  1.00 52.66           O  
ATOM   1899  CG  LYS A 123      18.671  15.927  -7.764  1.00 52.66           C  
ATOM   1900  HG2 LYS A 123      18.203  15.203  -8.431  1.00 52.66           H  
ATOM   1901  HG3 LYS A 123      19.732  15.994  -8.008  1.00 52.66           H  
ATOM   1902  CD  LYS A 123      18.015  17.295  -7.983  1.00 52.66           C  
ATOM   1903  HD2 LYS A 123      16.954  17.223  -7.745  1.00 52.66           H  
ATOM   1904  HD3 LYS A 123      18.484  18.029  -7.327  1.00 52.66           H  
ATOM   1905  CE  LYS A 123      18.194  17.713  -9.447  1.00 52.66           C  
ATOM   1906  HE2 LYS A 123      19.261  17.772  -9.664  1.00 52.66           H  
ATOM   1907  HE3 LYS A 123      17.773  16.932 -10.080  1.00 52.66           H  
ATOM   1908  NZ  LYS A 123      17.536  19.010  -9.735  1.00 52.66           N  
ATOM   1909  HZ1 LYS A 123      17.924  19.743  -9.158  1.00 52.66           H  
ATOM   1910  HZ2 LYS A 123      17.665  19.257 -10.706  1.00 52.66           H  
ATOM   1911  HZ3 LYS A 123      16.543  18.942  -9.559  1.00 52.66           H  
ATOM   1912  N   LEU A 124      18.547  12.830  -4.019  1.00 51.85           N  
ATOM   1913  H   LEU A 124      18.049  12.235  -4.666  1.00 51.85           H  
ATOM   1914  CA  LEU A 124      18.248  12.672  -2.585  1.00 51.85           C  
ATOM   1915  HA  LEU A 124      18.858  13.372  -2.015  1.00 51.85           H  
ATOM   1916  C   LEU A 124      18.586  11.297  -1.989  1.00 51.85           C  
ATOM   1917  CB  LEU A 124      16.761  13.005  -2.336  1.00 51.85           C  
ATOM   1918  HB2 LEU A 124      16.502  12.752  -1.308  1.00 51.85           H  
ATOM   1919  HB3 LEU A 124      16.160  12.370  -2.987  1.00 51.85           H  
ATOM   1920  O   LEU A 124      18.258  11.080  -0.822  1.00 51.85           O  
ATOM   1921  CG  LEU A 124      16.361  14.473  -2.556  1.00 51.85           C  
ATOM   1922  HG  LEU A 124      16.622  14.780  -3.568  1.00 51.85           H  
ATOM   1923  CD1 LEU A 124      14.845  14.599  -2.394  1.00 51.85           C  
ATOM   1924 HD11 LEU A 124      14.550  14.304  -1.387  1.00 51.85           H  
ATOM   1925 HD12 LEU A 124      14.347  13.961  -3.124  1.00 51.85           H  
ATOM   1926 HD13 LEU A 124      14.544  15.632  -2.569  1.00 51.85           H  
ATOM   1927  CD2 LEU A 124      17.028  15.420  -1.555  1.00 51.85           C  
ATOM   1928 HD21 LEU A 124      18.106  15.431  -1.718  1.00 51.85           H  
ATOM   1929 HD22 LEU A 124      16.823  15.096  -0.535  1.00 51.85           H  
ATOM   1930 HD23 LEU A 124      16.654  16.433  -1.697  1.00 51.85           H  
ATOM   1931  N   LEU A 125      19.220  10.373  -2.727  1.00 57.25           N  
ATOM   1932  H   LEU A 125      19.508  10.604  -3.667  1.00 57.25           H  
ATOM   1933  CA  LEU A 125      19.690   9.123  -2.113  1.00 57.25           C  
ATOM   1934  HA  LEU A 125      18.811   8.599  -1.739  1.00 57.25           H  
ATOM   1935  C   LEU A 125      20.626   9.459  -0.936  1.00 57.25           C  
ATOM   1936  CB  LEU A 125      20.422   8.205  -3.114  1.00 57.25           C  
ATOM   1937  HB2 LEU A 125      20.771   8.800  -3.958  1.00 57.25           H  
ATOM   1938  HB3 LEU A 125      21.312   7.799  -2.632  1.00 57.25           H  
ATOM   1939  O   LEU A 125      21.649  10.118  -1.149  1.00 57.25           O  
ATOM   1940  CG  LEU A 125      19.606   7.008  -3.632  1.00 57.25           C  
ATOM   1941  HG  LEU A 125      18.743   7.374  -4.189  1.00 57.25           H  
ATOM   1942  CD1 LEU A 125      20.487   6.165  -4.547  1.00 57.25           C  
ATOM   1943 HD11 LEU A 125      19.856   5.546  -5.184  1.00 57.25           H  
ATOM   1944 HD12 LEU A 125      21.138   6.796  -5.152  1.00 57.25           H  
ATOM   1945 HD13 LEU A 125      21.145   5.522  -3.963  1.00 57.25           H  
ATOM   1946  CD2 LEU A 125      19.136   6.033  -2.546  1.00 57.25           C  
ATOM   1947 HD21 LEU A 125      18.661   5.167  -3.007  1.00 57.25           H  
ATOM   1948 HD22 LEU A 125      18.415   6.508  -1.881  1.00 57.25           H  
ATOM   1949 HD23 LEU A 125      19.985   5.700  -1.950  1.00 57.25           H  
ATOM   1950  N   PRO A 126      20.313   9.035   0.302  1.00 52.98           N  
ATOM   1951  CA  PRO A 126      21.193   9.287   1.430  1.00 52.98           C  
ATOM   1952  HA  PRO A 126      21.388  10.358   1.490  1.00 52.98           H  
ATOM   1953  C   PRO A 126      22.506   8.523   1.244  1.00 52.98           C  
ATOM   1954  CB  PRO A 126      20.425   8.845   2.684  1.00 52.98           C  
ATOM   1955  HB2 PRO A 126      20.556   9.551   3.503  1.00 52.98           H  
ATOM   1956  HB3 PRO A 126      20.739   7.849   2.996  1.00 52.98           H  
ATOM   1957  O   PRO A 126      22.517   7.294   1.205  1.00 52.98           O  
ATOM   1958  CG  PRO A 126      18.968   8.782   2.226  1.00 52.98           C  
ATOM   1959  HG2 PRO A 126      18.514   9.769   2.315  1.00 52.98           H  
ATOM   1960  HG3 PRO A 126      18.397   8.044   2.789  1.00 52.98           H  
ATOM   1961  CD  PRO A 126      19.082   8.409   0.754  1.00 52.98           C  
ATOM   1962  HD2 PRO A 126      19.166   7.327   0.649  1.00 52.98           H  
ATOM   1963  HD3 PRO A 126      18.204   8.774   0.221  1.00 52.98           H  
ATOM   1964  N   LYS A 127      23.622   9.254   1.164  1.00 51.85           N  
ATOM   1965  H   LYS A 127      23.514  10.256   1.097  1.00 51.85           H  
ATOM   1966  CA  LYS A 127      24.985   8.706   1.212  1.00 51.85           C  
ATOM   1967  HA  LYS A 127      25.022   7.780   0.638  1.00 51.85           H  
ATOM   1968  C   LYS A 127      25.348   8.357   2.662  1.00 51.85           C  
ATOM   1969  CB  LYS A 127      25.993   9.710   0.611  1.00 51.85           C  
ATOM   1970  HB2 LYS A 127      26.994   9.291   0.719  1.00 51.85           H  
ATOM   1971  HB3 LYS A 127      25.953  10.637   1.182  1.00 51.85           H  
ATOM   1972  O   LYS A 127      26.136   9.066   3.283  1.00 51.85           O  
ATOM   1973  CG  LYS A 127      25.771  10.040  -0.872  1.00 51.85           C  
ATOM   1974  HG2 LYS A 127      25.815   9.123  -1.459  1.00 51.85           H  
ATOM   1975  HG3 LYS A 127      24.787  10.493  -1.001  1.00 51.85           H  
ATOM   1976  CD  LYS A 127      26.847  11.021  -1.370  1.00 51.85           C  
ATOM   1977  HD2 LYS A 127      27.827  10.551  -1.292  1.00 51.85           H  
ATOM   1978  HD3 LYS A 127      26.827  11.919  -0.751  1.00 51.85           H  
ATOM   1979  CE  LYS A 127      26.571  11.401  -2.830  1.00 51.85           C  
ATOM   1980  HE2 LYS A 127      26.597  10.500  -3.443  1.00 51.85           H  
ATOM   1981  HE3 LYS A 127      25.560  11.802  -2.903  1.00 51.85           H  
ATOM   1982  NZ  LYS A 127      27.536  12.396  -3.360  1.00 51.85           N  
ATOM   1983  HZ1 LYS A 127      28.472  12.022  -3.425  1.00 51.85           H  
ATOM   1984  HZ2 LYS A 127      27.268  12.642  -4.302  1.00 51.85           H  
ATOM   1985  HZ3 LYS A 127      27.532  13.262  -2.840  1.00 51.85           H  
ATOM   1986  N   THR A 128      24.732   7.333   3.248  1.00 50.20           N  
ATOM   1987  H   THR A 128      24.056   6.803   2.715  1.00 50.20           H  
ATOM   1988  CA  THR A 128      25.025   6.918   4.635  1.00 50.20           C  
ATOM   1989  HA  THR A 128      25.782   7.581   5.054  1.00 50.20           H  
ATOM   1990  C   THR A 128      25.637   5.520   4.693  1.00 50.20           C  
ATOM   1991  CB  THR A 128      23.803   7.048   5.561  1.00 50.20           C  
ATOM   1992  HB  THR A 128      24.098   6.758   6.569  1.00 50.20           H  
ATOM   1993  O   THR A 128      25.462   4.715   3.782  1.00 50.20           O  
ATOM   1994  CG2 THR A 128      23.259   8.478   5.604  1.00 50.20           C  
ATOM   1995 HG21 THR A 128      22.869   8.762   4.627  1.00 50.20           H  
ATOM   1996 HG22 THR A 128      22.458   8.540   6.341  1.00 50.20           H  
ATOM   1997 HG23 THR A 128      24.056   9.165   5.888  1.00 50.20           H  
ATOM   1998  OG1 THR A 128      22.761   6.205   5.139  1.00 50.20           O  
ATOM   1999  HG1 THR A 128      22.183   6.036   5.886  1.00 50.20           H  
ATOM   2000  N   SER A 129      26.363   5.207   5.772  1.00 49.20           N  
ATOM   2001  H   SER A 129      26.466   5.880   6.517  1.00 49.20           H  
ATOM   2002  CA  SER A 129      26.938   3.871   6.028  1.00 49.20           C  
ATOM   2003  HA  SER A 129      27.619   3.613   5.218  1.00 49.20           H  
ATOM   2004  C   SER A 129      25.891   2.754   6.118  1.00 49.20           C  
ATOM   2005  CB  SER A 129      27.724   3.905   7.342  1.00 49.20           C  
ATOM   2006  HB2 SER A 129      28.609   4.527   7.206  1.00 49.20           H  
ATOM   2007  HB3 SER A 129      28.043   2.899   7.614  1.00 49.20           H  
ATOM   2008  O   SER A 129      26.231   1.586   5.957  1.00 49.20           O  
ATOM   2009  OG  SER A 129      26.932   4.461   8.380  1.00 49.20           O  
ATOM   2010  HG  SER A 129      26.297   3.811   8.690  1.00 49.20           H  
ATOM   2011  N   ASP A 130      24.628   3.124   6.340  1.00 65.64           N  
ATOM   2012  H   ASP A 130      24.452   4.105   6.504  1.00 65.64           H  
ATOM   2013  CA  ASP A 130      23.476   2.222   6.444  1.00 65.64           C  
ATOM   2014  HA  ASP A 130      23.831   1.246   6.775  1.00 65.64           H  
ATOM   2015  C   ASP A 130      22.773   2.011   5.089  1.00 65.64           C  
ATOM   2016  CB  ASP A 130      22.508   2.752   7.515  1.00 65.64           C  
ATOM   2017  HB2 ASP A 130      22.067   3.681   7.153  1.00 65.64           H  
ATOM   2018  HB3 ASP A 130      21.705   2.029   7.659  1.00 65.64           H  
ATOM   2019  O   ASP A 130      21.604   1.626   5.035  1.00 65.64           O  
ATOM   2020  CG  ASP A 130      23.169   3.009   8.873  1.00 65.64           C  
ATOM   2021  OD1 ASP A 130      24.165   2.324   9.201  1.00 65.64           O  
ATOM   2022  OD2 ASP A 130      22.692   3.941   9.557  1.00 65.64           O  
ATOM   2023  N   SER A 131      23.468   2.318   3.990  1.00 77.80           N  
ATOM   2024  H   SER A 131      24.429   2.602   4.117  1.00 77.80           H  
ATOM   2025  CA  SER A 131      22.973   2.207   2.617  1.00 77.80           C  
ATOM   2026  HA  SER A 131      21.959   1.807   2.639  1.00 77.80           H  
ATOM   2027  C   SER A 131      23.800   1.200   1.799  1.00 77.80           C  
ATOM   2028  CB  SER A 131      22.879   3.611   1.994  1.00 77.80           C  
ATOM   2029  HB2 SER A 131      22.244   3.562   1.110  1.00 77.80           H  
ATOM   2030  HB3 SER A 131      22.413   4.295   2.704  1.00 77.80           H  
ATOM   2031  O   SER A 131      24.344   0.240   2.346  1.00 77.80           O  
ATOM   2032  OG  SER A 131      24.141   4.118   1.613  1.00 77.80           O  
ATOM   2033  HG  SER A 131      24.660   4.270   2.405  1.00 77.80           H  
ATOM   2034  N   TYR A 132      23.865   1.388   0.480  1.00 86.13           N  
ATOM   2035  H   TYR A 132      23.521   2.264   0.114  1.00 86.13           H  
ATOM   2036  CA  TYR A 132      24.574   0.501  -0.438  1.00 86.13           C  
ATOM   2037  HA  TYR A 132      24.231  -0.521  -0.271  1.00 86.13           H  
ATOM   2038  C   TYR A 132      26.091   0.534  -0.220  1.00 86.13           C  
ATOM   2039  CB  TYR A 132      24.253   0.890  -1.884  1.00 86.13           C  
ATOM   2040  HB2 TYR A 132      24.870   0.273  -2.537  1.00 86.13           H  
ATOM   2041  HB3 TYR A 132      24.542   1.928  -2.046  1.00 86.13           H  
ATOM   2042  O   TYR A 132      26.703   1.599  -0.112  1.00 86.13           O  
ATOM   2043  CG  TYR A 132      22.801   0.708  -2.281  1.00 86.13           C  
ATOM   2044  CD1 TYR A 132      22.363  -0.533  -2.780  1.00 86.13           C  
ATOM   2045  HD1 TYR A 132      23.061  -1.350  -2.885  1.00 86.13           H  
ATOM   2046  CD2 TYR A 132      21.893   1.779  -2.167  1.00 86.13           C  
ATOM   2047  HD2 TYR A 132      22.234   2.734  -1.797  1.00 86.13           H  
ATOM   2048  CE1 TYR A 132      21.022  -0.695  -3.175  1.00 86.13           C  
ATOM   2049  HE1 TYR A 132      20.687  -1.616  -3.627  1.00 86.13           H  
ATOM   2050  CE2 TYR A 132      20.540   1.600  -2.512  1.00 86.13           C  
ATOM   2051  HE2 TYR A 132      19.841   2.414  -2.387  1.00 86.13           H  
ATOM   2052  OH  TYR A 132      18.792   0.183  -3.328  1.00 86.13           O  
ATOM   2053  HH  TYR A 132      18.298   0.972  -3.092  1.00 86.13           H  
ATOM   2054  CZ  TYR A 132      20.102   0.356  -3.010  1.00 86.13           C  
ATOM   2055  N   LYS A 133      26.710  -0.645  -0.227  1.00 88.56           N  
ATOM   2056  H   LYS A 133      26.137  -1.475  -0.282  1.00 88.56           H  
ATOM   2057  CA  LYS A 133      28.162  -0.833  -0.265  1.00 88.56           C  
ATOM   2058  HA  LYS A 133      28.638   0.059   0.143  1.00 88.56           H  
ATOM   2059  C   LYS A 133      28.650  -0.993  -1.704  1.00 88.56           C  
ATOM   2060  CB  LYS A 133      28.563  -2.041   0.596  1.00 88.56           C  
ATOM   2061  HB2 LYS A 133      28.184  -2.951   0.131  1.00 88.56           H  
ATOM   2062  HB3 LYS A 133      29.650  -2.117   0.626  1.00 88.56           H  
ATOM   2063  O   LYS A 133      27.870  -1.139  -2.645  1.00 88.56           O  
ATOM   2064  CG  LYS A 133      28.039  -1.951   2.034  1.00 88.56           C  
ATOM   2065  HG2 LYS A 133      26.958  -1.814   2.033  1.00 88.56           H  
ATOM   2066  HG3 LYS A 133      28.504  -1.104   2.538  1.00 88.56           H  
ATOM   2067  CD  LYS A 133      28.353  -3.243   2.785  1.00 88.56           C  
ATOM   2068  HD2 LYS A 133      29.432  -3.390   2.832  1.00 88.56           H  
ATOM   2069  HD3 LYS A 133      27.892  -4.076   2.253  1.00 88.56           H  
ATOM   2070  CE  LYS A 133      27.764  -3.133   4.190  1.00 88.56           C  
ATOM   2071  HE2 LYS A 133      26.705  -2.892   4.094  1.00 88.56           H  
ATOM   2072  HE3 LYS A 133      28.241  -2.303   4.710  1.00 88.56           H  
ATOM   2073  NZ  LYS A 133      27.937  -4.399   4.937  1.00 88.56           N  
ATOM   2074  HZ1 LYS A 133      27.478  -5.143   4.431  1.00 88.56           H  
ATOM   2075  HZ2 LYS A 133      27.517  -4.316   5.852  1.00 88.56           H  
ATOM   2076  HZ3 LYS A 133      28.918  -4.619   5.029  1.00 88.56           H  
ATOM   2077  N   SER A 134      29.973  -0.964  -1.862  1.00 90.08           N  
ATOM   2078  H   SER A 134      30.551  -0.885  -1.037  1.00 90.08           H  
ATOM   2079  CA  SER A 134      30.616  -1.134  -3.164  1.00 90.08           C  
ATOM   2080  HA  SER A 134      30.248  -0.336  -3.810  1.00 90.08           H  
ATOM   2081  C   SER A 134      30.253  -2.478  -3.798  1.00 90.08           C  
ATOM   2082  CB  SER A 134      32.133  -0.990  -3.042  1.00 90.08           C  
ATOM   2083  HB2 SER A 134      32.543  -1.862  -2.534  1.00 90.08           H  
ATOM   2084  HB3 SER A 134      32.369  -0.094  -2.468  1.00 90.08           H  
ATOM   2085  O   SER A 134      30.470  -3.526  -3.189  1.00 90.08           O  
ATOM   2086  OG  SER A 134      32.704  -0.869  -4.326  1.00 90.08           O  
ATOM   2087  HG  SER A 134      33.641  -1.075  -4.290  1.00 90.08           H  
ATOM   2088  N   GLY A 135      29.697  -2.442  -5.009  1.00 91.70           N  
ATOM   2089  H   GLY A 135      29.623  -1.543  -5.461  1.00 91.70           H  
ATOM   2090  CA  GLY A 135      29.286  -3.622  -5.768  1.00 91.70           C  
ATOM   2091  HA2 GLY A 135      30.131  -4.306  -5.842  1.00 91.70           H  
ATOM   2092  HA3 GLY A 135      29.018  -3.298  -6.773  1.00 91.70           H  
ATOM   2093  C   GLY A 135      28.090  -4.394  -5.197  1.00 91.70           C  
ATOM   2094  O   GLY A 135      27.898  -5.553  -5.575  1.00 91.70           O  
ATOM   2095  N   ASP A 136      27.294  -3.806  -4.297  1.00 92.45           N  
ATOM   2096  H   ASP A 136      27.520  -2.869  -3.996  1.00 92.45           H  
ATOM   2097  CA  ASP A 136      26.097  -4.449  -3.727  1.00 92.45           C  
ATOM   2098  HA  ASP A 136      26.378  -5.404  -3.283  1.00 92.45           H  
ATOM   2099  C   ASP A 136      25.024  -4.751  -4.785  1.00 92.45           C  
ATOM   2100  CB  ASP A 136      25.485  -3.542  -2.644  1.00 92.45           C  
ATOM   2101  HB2 ASP A 136      24.407  -3.699  -2.627  1.00 92.45           H  
ATOM   2102  HB3 ASP A 136      25.639  -2.494  -2.903  1.00 92.45           H  
ATOM   2103  O   ASP A 136      24.250  -5.705  -4.652  1.00 92.45           O  
ATOM   2104  CG  ASP A 136      25.984  -3.810  -1.222  1.00 92.45           C  
ATOM   2105  OD1 ASP A 136      26.822  -4.713  -1.007  1.00 92.45           O  
ATOM   2106  OD2 ASP A 136      25.472  -3.118  -0.312  1.00 92.45           O  
ATOM   2107  N   VAL A 137      24.973  -3.948  -5.848  1.00 93.77           N  
ATOM   2108  H   VAL A 137      25.657  -3.208  -5.918  1.00 93.77           H  
ATOM   2109  CA  VAL A 137      23.979  -4.066  -6.914  1.00 93.77           C  
ATOM   2110  HA  VAL A 137      23.152  -4.688  -6.570  1.00 93.77           H  
ATOM   2111  C   VAL A 137      24.614  -4.751  -8.115  1.00 93.77           C  
ATOM   2112  CB  VAL A 137      23.390  -2.690  -7.248  1.00 93.77           C  
ATOM   2113  HB  VAL A 137      24.186  -2.008  -7.548  1.00 93.77           H  
ATOM   2114  O   VAL A 137      25.494  -4.194  -8.768  1.00 93.77           O  
ATOM   2115  CG1 VAL A 137      22.357  -2.777  -8.372  1.00 93.77           C  
ATOM   2116 HG11 VAL A 137      21.929  -1.793  -8.561  1.00 93.77           H  
ATOM   2117 HG12 VAL A 137      21.561  -3.453  -8.057  1.00 93.77           H  
ATOM   2118 HG13 VAL A 137      22.814  -3.144  -9.291  1.00 93.77           H  
ATOM   2119  CG2 VAL A 137      22.674  -2.140  -6.006  1.00 93.77           C  
ATOM   2120 HG21 VAL A 137      21.849  -2.792  -5.719  1.00 93.77           H  
ATOM   2121 HG22 VAL A 137      23.370  -2.058  -5.172  1.00 93.77           H  
ATOM   2122 HG23 VAL A 137      22.294  -1.138  -6.207  1.00 93.77           H  
ATOM   2123  N   LYS A 138      24.165  -5.974  -8.411  1.00 97.47           N  
ATOM   2124  H   LYS A 138      23.406  -6.352  -7.864  1.00 97.47           H  
ATOM   2125  CA  LYS A 138      24.687  -6.781  -9.521  1.00 97.47           C  
ATOM   2126  HA  LYS A 138      25.727  -6.511  -9.701  1.00 97.47           H  
ATOM   2127  C   LYS A 138      23.923  -6.466 -10.798  1.00 97.47           C  
ATOM   2128  CB  LYS A 138      24.623  -8.283  -9.188  1.00 97.47           C  
ATOM   2129  HB2 LYS A 138      25.097  -8.830 -10.004  1.00 97.47           H  
ATOM   2130  HB3 LYS A 138      23.581  -8.599  -9.147  1.00 97.47           H  
ATOM   2131  O   LYS A 138      22.702  -6.608 -10.831  1.00 97.47           O  
ATOM   2132  CG  LYS A 138      25.307  -8.688  -7.870  1.00 97.47           C  
ATOM   2133  HG2 LYS A 138      24.729  -8.312  -7.026  1.00 97.47           H  
ATOM   2134  HG3 LYS A 138      25.329  -9.777  -7.814  1.00 97.47           H  
ATOM   2135  CD  LYS A 138      26.735  -8.147  -7.769  1.00 97.47           C  
ATOM   2136  HD2 LYS A 138      26.680  -7.063  -7.666  1.00 97.47           H  
ATOM   2137  HD3 LYS A 138      27.286  -8.394  -8.677  1.00 97.47           H  
ATOM   2138  CE  LYS A 138      27.485  -8.696  -6.558  1.00 97.47           C  
ATOM   2139  HE2 LYS A 138      27.617  -9.770  -6.682  1.00 97.47           H  
ATOM   2140  HE3 LYS A 138      26.895  -8.504  -5.661  1.00 97.47           H  
ATOM   2141  NZ  LYS A 138      28.798  -8.025  -6.444  1.00 97.47           N  
ATOM   2142  HZ1 LYS A 138      28.652  -7.042  -6.265  1.00 97.47           H  
ATOM   2143  HZ2 LYS A 138      29.377  -8.402  -5.708  1.00 97.47           H  
ATOM   2144  HZ3 LYS A 138      29.304  -8.077  -7.317  1.00 97.47           H  
ATOM   2145  N   VAL A 139      24.639  -6.060 -11.843  1.00 97.55           N  
ATOM   2146  H   VAL A 139      25.639  -5.974 -11.735  1.00 97.55           H  
ATOM   2147  CA  VAL A 139      24.049  -5.644 -13.120  1.00 97.55           C  
ATOM   2148  HA  VAL A 139      22.972  -5.810 -13.095  1.00 97.55           H  
ATOM   2149  C   VAL A 139      24.616  -6.492 -14.247  1.00 97.55           C  
ATOM   2150  CB  VAL A 139      24.264  -4.142 -13.373  1.00 97.55           C  
ATOM   2151  HB  VAL A 139      25.332  -3.936 -13.449  1.00 97.55           H  
ATOM   2152  O   VAL A 139      25.792  -6.406 -14.581  1.00 97.55           O  
ATOM   2153  CG1 VAL A 139      23.576  -3.698 -14.672  1.00 97.55           C  
ATOM   2154 HG11 VAL A 139      23.743  -2.632 -14.825  1.00 97.55           H  
ATOM   2155 HG12 VAL A 139      22.505  -3.889 -14.611  1.00 97.55           H  
ATOM   2156 HG13 VAL A 139      23.995  -4.230 -15.526  1.00 97.55           H  
ATOM   2157  CG2 VAL A 139      23.691  -3.306 -12.221  1.00 97.55           C  
ATOM   2158 HG21 VAL A 139      24.229  -3.523 -11.298  1.00 97.55           H  
ATOM   2159 HG22 VAL A 139      23.827  -2.246 -12.436  1.00 97.55           H  
ATOM   2160 HG23 VAL A 139      22.630  -3.519 -12.085  1.00 97.55           H  
ATOM   2161  N   PHE A 140      23.756  -7.288 -14.867  1.00 97.24           N  
ATOM   2162  H   PHE A 140      22.790  -7.256 -14.575  1.00 97.24           H  
ATOM   2163  CA  PHE A 140      24.057  -8.102 -16.037  1.00 97.24           C  
ATOM   2164  HA  PHE A 140      25.138  -8.181 -16.148  1.00 97.24           H  
ATOM   2165  C   PHE A 140      23.477  -7.455 -17.296  1.00 97.24           C  
ATOM   2166  CB  PHE A 140      23.503  -9.516 -15.838  1.00 97.24           C  
ATOM   2167  HB2 PHE A 140      22.414  -9.470 -15.807  1.00 97.24           H  
ATOM   2168  HB3 PHE A 140      23.781 -10.117 -16.704  1.00 97.24           H  
ATOM   2169  O   PHE A 140      22.324  -7.018 -17.309  1.00 97.24           O  
ATOM   2170  CG  PHE A 140      24.004 -10.204 -14.585  1.00 97.24           C  
ATOM   2171  CD1 PHE A 140      25.272 -10.814 -14.572  1.00 97.24           C  
ATOM   2172  HD1 PHE A 140      25.880 -10.808 -15.464  1.00 97.24           H  
ATOM   2173  CD2 PHE A 140      23.218 -10.202 -13.418  1.00 97.24           C  
ATOM   2174  HD2 PHE A 140      22.246  -9.730 -13.423  1.00 97.24           H  
ATOM   2175  CE1 PHE A 140      25.757 -11.406 -13.392  1.00 97.24           C  
ATOM   2176  HE1 PHE A 140      26.742 -11.848 -13.376  1.00 97.24           H  
ATOM   2177  CE2 PHE A 140      23.698 -10.802 -12.241  1.00 97.24           C  
ATOM   2178  HE2 PHE A 140      23.092 -10.790 -11.347  1.00 97.24           H  
ATOM   2179  CZ  PHE A 140      24.970 -11.401 -12.227  1.00 97.24           C  
ATOM   2180  HZ  PHE A 140      25.348 -11.848 -11.320  1.00 97.24           H  
ATOM   2181  N   TYR A 141      24.248  -7.417 -18.379  1.00 95.58           N  
ATOM   2182  H   TYR A 141      25.197  -7.755 -18.318  1.00 95.58           H  
ATOM   2183  CA  TYR A 141      23.775  -6.894 -19.664  1.00 95.58           C  
ATOM   2184  HA  TYR A 141      22.699  -7.050 -19.732  1.00 95.58           H  
ATOM   2185  C   TYR A 141      24.415  -7.623 -20.840  1.00 95.58           C  
ATOM   2186  CB  TYR A 141      24.035  -5.384 -19.752  1.00 95.58           C  
ATOM   2187  HB2 TYR A 141      23.573  -5.001 -20.662  1.00 95.58           H  
ATOM   2188  HB3 TYR A 141      23.544  -4.895 -18.910  1.00 95.58           H  
ATOM   2189  O   TYR A 141      25.545  -8.094 -20.745  1.00 95.58           O  
ATOM   2190  CG  TYR A 141      25.496  -4.989 -19.737  1.00 95.58           C  
ATOM   2191  CD1 TYR A 141      26.150  -4.796 -18.506  1.00 95.58           C  
ATOM   2192  HD1 TYR A 141      25.623  -4.950 -17.576  1.00 95.58           H  
ATOM   2193  CD2 TYR A 141      26.196  -4.797 -20.945  1.00 95.58           C  
ATOM   2194  HD2 TYR A 141      25.699  -4.956 -21.891  1.00 95.58           H  
ATOM   2195  CE1 TYR A 141      27.498  -4.408 -18.482  1.00 95.58           C  
ATOM   2196  HE1 TYR A 141      27.989  -4.250 -17.534  1.00 95.58           H  
ATOM   2197  CE2 TYR A 141      27.548  -4.405 -20.920  1.00 95.58           C  
ATOM   2198  HE2 TYR A 141      28.093  -4.253 -21.840  1.00 95.58           H  
ATOM   2199  OH  TYR A 141      29.495  -3.799 -19.653  1.00 95.58           O  
ATOM   2200  HH  TYR A 141      29.780  -3.637 -18.751  1.00 95.58           H  
ATOM   2201  CZ  TYR A 141      28.202  -4.211 -19.685  1.00 95.58           C  
ATOM   2202  N   TYR A 142      23.703  -7.695 -21.963  1.00 93.62           N  
ATOM   2203  H   TYR A 142      22.793  -7.258 -21.993  1.00 93.62           H  
ATOM   2204  CA  TYR A 142      24.211  -8.298 -23.194  1.00 93.62           C  
ATOM   2205  HA  TYR A 142      24.826  -9.158 -22.930  1.00 93.62           H  
ATOM   2206  C   TYR A 142      25.099  -7.324 -23.976  1.00 93.62           C  
ATOM   2207  CB  TYR A 142      23.037  -8.806 -24.034  1.00 93.62           C  
ATOM   2208  HB2 TYR A 142      22.332  -7.988 -24.187  1.00 93.62           H  
ATOM   2209  HB3 TYR A 142      23.404  -9.109 -25.014  1.00 93.62           H  
ATOM   2210  O   TYR A 142      24.752  -6.156 -24.152  1.00 93.62           O  
ATOM   2211  CG  TYR A 142      22.312  -9.985 -23.420  1.00 93.62           C  
ATOM   2212  CD1 TYR A 142      22.987 -11.210 -23.255  1.00 93.62           C  
ATOM   2213  HD1 TYR A 142      24.016 -11.302 -23.571  1.00 93.62           H  
ATOM   2214  CD2 TYR A 142      20.975  -9.852 -23.000  1.00 93.62           C  
ATOM   2215  HD2 TYR A 142      20.461  -8.908 -23.102  1.00 93.62           H  
ATOM   2216  CE1 TYR A 142      22.325 -12.306 -22.671  1.00 93.62           C  
ATOM   2217  HE1 TYR A 142      22.844 -13.243 -22.533  1.00 93.62           H  
ATOM   2218  CE2 TYR A 142      20.310 -10.948 -22.422  1.00 93.62           C  
ATOM   2219  HE2 TYR A 142      19.293 -10.854 -22.072  1.00 93.62           H  
ATOM   2220  OH  TYR A 142      20.326 -13.232 -21.714  1.00 93.62           O  
ATOM   2221  HH  TYR A 142      20.904 -13.986 -21.575  1.00 93.62           H  
ATOM   2222  CZ  TYR A 142      20.980 -12.177 -22.265  1.00 93.62           C  
ATOM   2223  N   ASP A 143      26.246  -7.803 -24.454  1.00 92.41           N  
ATOM   2224  H   ASP A 143      26.477  -8.770 -24.278  1.00 92.41           H  
ATOM   2225  CA  ASP A 143      27.199  -6.988 -25.212  1.00 92.41           C  
ATOM   2226  HA  ASP A 143      27.453  -6.123 -24.599  1.00 92.41           H  
ATOM   2227  C   ASP A 143      26.598  -6.486 -26.534  1.00 92.41           C  
ATOM   2228  CB  ASP A 143      28.478  -7.797 -25.451  1.00 92.41           C  
ATOM   2229  HB2 ASP A 143      28.290  -8.569 -26.197  1.00 92.41           H  
ATOM   2230  HB3 ASP A 143      28.738  -8.282 -24.510  1.00 92.41           H  
ATOM   2231  O   ASP A 143      26.005  -7.253 -27.296  1.00 92.41           O  
ATOM   2232  CG  ASP A 143      29.685  -6.956 -25.874  1.00 92.41           C  
ATOM   2233  OD1 ASP A 143      29.606  -5.710 -25.824  1.00 92.41           O  
ATOM   2234  OD2 ASP A 143      30.774  -7.547 -26.060  1.00 92.41           O  
ATOM   2235  N   GLY A 144      26.742  -5.188 -26.805  1.00 88.99           N  
ATOM   2236  H   GLY A 144      27.361  -4.658 -26.208  1.00 88.99           H  
ATOM   2237  CA  GLY A 144      26.163  -4.524 -27.979  1.00 88.99           C  
ATOM   2238  HA2 GLY A 144      26.634  -3.548 -28.096  1.00 88.99           H  
ATOM   2239  HA3 GLY A 144      26.391  -5.118 -28.864  1.00 88.99           H  
ATOM   2240  C   GLY A 144      24.642  -4.308 -27.939  1.00 88.99           C  
ATOM   2241  O   GLY A 144      24.086  -3.746 -28.884  1.00 88.99           O  
ATOM   2242  N   VAL A 145      23.954  -4.715 -26.867  1.00 90.51           N  
ATOM   2243  H   VAL A 145      24.456  -5.157 -26.111  1.00 90.51           H  
ATOM   2244  CA  VAL A 145      22.521  -4.456 -26.672  1.00 90.51           C  
ATOM   2245  HA  VAL A 145      22.063  -4.268 -27.643  1.00 90.51           H  
ATOM   2246  C   VAL A 145      22.345  -3.203 -25.820  1.00 90.51           C  
ATOM   2247  CB  VAL A 145      21.803  -5.673 -26.062  1.00 90.51           C  
ATOM   2248  HB  VAL A 145      22.220  -5.874 -25.074  1.00 90.51           H  
ATOM   2249  O   VAL A 145      22.980  -3.043 -24.778  1.00 90.51           O  
ATOM   2250  CG1 VAL A 145      20.294  -5.432 -25.911  1.00 90.51           C  
ATOM   2251 HG11 VAL A 145      19.823  -6.319 -25.486  1.00 90.51           H  
ATOM   2252 HG12 VAL A 145      20.112  -4.602 -25.229  1.00 90.51           H  
ATOM   2253 HG13 VAL A 145      19.846  -5.214 -26.880  1.00 90.51           H  
ATOM   2254  CG2 VAL A 145      21.988  -6.915 -26.948  1.00 90.51           C  
ATOM   2255 HG21 VAL A 145      21.554  -6.749 -27.933  1.00 90.51           H  
ATOM   2256 HG22 VAL A 145      21.511  -7.779 -26.485  1.00 90.51           H  
ATOM   2257 HG23 VAL A 145      23.047  -7.151 -27.056  1.00 90.51           H  
ATOM   2258  N   GLU A 146      21.467  -2.300 -26.255  1.00 90.78           N  
ATOM   2259  H   GLU A 146      20.963  -2.471 -27.113  1.00 90.78           H  
ATOM   2260  CA  GLU A 146      21.153  -1.087 -25.503  1.00 90.78           C  
ATOM   2261  HA  GLU A 146      22.080  -0.530 -25.365  1.00 90.78           H  
ATOM   2262  C   GLU A 146      20.584  -1.429 -24.114  1.00 90.78           C  
ATOM   2263  CB  GLU A 146      20.196  -0.214 -26.321  1.00 90.78           C  
ATOM   2264  HB2 GLU A 146      19.243  -0.732 -26.428  1.00 90.78           H  
ATOM   2265  HB3 GLU A 146      20.629  -0.065 -27.310  1.00 90.78           H  
ATOM   2266  O   GLU A 146      19.696  -2.279 -23.970  1.00 90.78           O  
ATOM   2267  CG  GLU A 146      19.971   1.158 -25.669  1.00 90.78           C  
ATOM   2268  HG2 GLU A 146      19.532   1.015 -24.681  1.00 90.78           H  
ATOM   2269  HG3 GLU A 146      20.938   1.643 -25.539  1.00 90.78           H  
ATOM   2270  CD  GLU A 146      19.048   2.069 -26.491  1.00 90.78           C  
ATOM   2271  OE1 GLU A 146      18.828   3.206 -26.020  1.00 90.78           O  
ATOM   2272  OE2 GLU A 146      18.578   1.626 -27.565  1.00 90.78           O  
ATOM   2273  N   LYS A 147      21.108  -0.766 -23.076  1.00 90.92           N  
ATOM   2274  H   LYS A 147      21.817  -0.073 -23.268  1.00 90.92           H  
ATOM   2275  CA  LYS A 147      20.685  -0.972 -21.686  1.00 90.92           C  
ATOM   2276  HA  LYS A 147      20.529  -2.038 -21.525  1.00 90.92           H  
ATOM   2277  C   LYS A 147      19.344  -0.266 -21.442  1.00 90.92           C  
ATOM   2278  CB  LYS A 147      21.779  -0.512 -20.698  1.00 90.92           C  
ATOM   2279  HB2 LYS A 147      21.951   0.556 -20.828  1.00 90.92           H  
ATOM   2280  HB3 LYS A 147      21.413  -0.675 -19.685  1.00 90.92           H  
ATOM   2281  O   LYS A 147      19.278   0.962 -21.444  1.00 90.92           O  
ATOM   2282  CG  LYS A 147      23.119  -1.261 -20.862  1.00 90.92           C  
ATOM   2283  HG2 LYS A 147      23.524  -1.057 -21.854  1.00 90.92           H  
ATOM   2284  HG3 LYS A 147      22.947  -2.334 -20.772  1.00 90.92           H  
ATOM   2285  CD  LYS A 147      24.157  -0.828 -19.807  1.00 90.92           C  
ATOM   2286  HD2 LYS A 147      23.822  -1.177 -18.831  1.00 90.92           H  
ATOM   2287  HD3 LYS A 147      24.233   0.259 -19.801  1.00 90.92           H  
ATOM   2288  CE  LYS A 147      25.545  -1.432 -20.076  1.00 90.92           C  
ATOM   2289  HE2 LYS A 147      25.485  -2.511 -19.939  1.00 90.92           H  
ATOM   2290  HE3 LYS A 147      25.814  -1.245 -21.116  1.00 90.92           H  
ATOM   2291  NZ  LYS A 147      26.602  -0.882 -19.182  1.00 90.92           N  
ATOM   2292  HZ1 LYS A 147      26.699   0.122 -19.229  1.00 90.92           H  
ATOM   2293  HZ2 LYS A 147      27.503  -1.317 -19.319  1.00 90.92           H  
ATOM   2294  HZ3 LYS A 147      26.434  -1.078 -18.205  1.00 90.92           H  
ATOM   2295  N   SER A 148      18.306  -1.056 -21.196  1.00 88.46           N  
ATOM   2296  H   SER A 148      18.460  -2.053 -21.236  1.00 88.46           H  
ATOM   2297  CA  SER A 148      16.967  -0.659 -20.750  1.00 88.46           C  
ATOM   2298  HA  SER A 148      16.987   0.372 -20.396  1.00 88.46           H  
ATOM   2299  C   SER A 148      16.546  -1.560 -19.590  1.00 88.46           C  
ATOM   2300  CB  SER A 148      15.958  -0.759 -21.902  1.00 88.46           C  
ATOM   2301  HB2 SER A 148      16.329  -0.180 -22.748  1.00 88.46           H  
ATOM   2302  HB3 SER A 148      15.006  -0.334 -21.585  1.00 88.46           H  
ATOM   2303  O   SER A 148      17.182  -2.586 -19.347  1.00 88.46           O  
ATOM   2304  OG  SER A 148      15.750  -2.105 -22.306  1.00 88.46           O  
ATOM   2305  HG  SER A 148      15.293  -2.067 -23.150  1.00 88.46           H  
ATOM   2306  N   VAL A 149      15.470  -1.230 -18.869  1.00 88.76           N  
ATOM   2307  H   VAL A 149      14.887  -0.457 -19.158  1.00 88.76           H  
ATOM   2308  CA  VAL A 149      15.015  -2.105 -17.771  1.00 88.76           C  
ATOM   2309  HA  VAL A 149      15.842  -2.244 -17.075  1.00 88.76           H  
ATOM   2310  C   VAL A 149      14.669  -3.488 -18.322  1.00 88.76           C  
ATOM   2311  CB  VAL A 149      13.836  -1.493 -16.995  1.00 88.76           C  
ATOM   2312  HB  VAL A 149      13.025  -1.264 -17.686  1.00 88.76           H  
ATOM   2313  O   VAL A 149      15.129  -4.492 -17.785  1.00 88.76           O  
ATOM   2314  CG1 VAL A 149      13.298  -2.446 -15.919  1.00 88.76           C  
ATOM   2315 HG11 VAL A 149      12.518  -1.949 -15.343  1.00 88.76           H  
ATOM   2316 HG12 VAL A 149      12.856  -3.326 -16.386  1.00 88.76           H  
ATOM   2317 HG13 VAL A 149      14.103  -2.754 -15.251  1.00 88.76           H  
ATOM   2318  CG2 VAL A 149      14.270  -0.194 -16.301  1.00 88.76           C  
ATOM   2319 HG21 VAL A 149      14.572   0.543 -17.045  1.00 88.76           H  
ATOM   2320 HG22 VAL A 149      15.101  -0.386 -15.623  1.00 88.76           H  
ATOM   2321 HG23 VAL A 149      13.433   0.221 -15.738  1.00 88.76           H  
ATOM   2322  N   SER A 150      13.945  -3.555 -19.441  1.00 88.16           N  
ATOM   2323  H   SER A 150      13.526  -2.709 -19.800  1.00 88.16           H  
ATOM   2324  CA  SER A 150      13.634  -4.824 -20.103  1.00 88.16           C  
ATOM   2325  HA  SER A 150      13.073  -5.449 -19.408  1.00 88.16           H  
ATOM   2326  C   SER A 150      14.881  -5.625 -20.519  1.00 88.16           C  
ATOM   2327  CB  SER A 150      12.745  -4.569 -21.322  1.00 88.16           C  
ATOM   2328  HB2 SER A 150      13.203  -3.821 -21.969  1.00 88.16           H  
ATOM   2329  HB3 SER A 150      12.639  -5.500 -21.880  1.00 88.16           H  
ATOM   2330  O   SER A 150      14.915  -6.834 -20.282  1.00 88.16           O  
ATOM   2331  OG  SER A 150      11.453  -4.143 -20.933  1.00 88.16           O  
ATOM   2332  HG  SER A 150      11.502  -3.241 -20.610  1.00 88.16           H  
ATOM   2333  N   SER A 151      15.912  -4.997 -21.107  1.00 90.66           N  
ATOM   2334  H   SER A 151      15.890  -3.994 -21.226  1.00 90.66           H  
ATOM   2335  CA  SER A 151      17.114  -5.730 -21.547  1.00 90.66           C  
ATOM   2336  HA  SER A 151      16.779  -6.637 -22.049  1.00 90.66           H  
ATOM   2337  C   SER A 151      17.991  -6.194 -20.379  1.00 90.66           C  
ATOM   2338  CB  SER A 151      17.925  -4.937 -22.581  1.00 90.66           C  
ATOM   2339  HB2 SER A 151      18.670  -5.600 -23.022  1.00 90.66           H  
ATOM   2340  HB3 SER A 151      17.257  -4.600 -23.374  1.00 90.66           H  
ATOM   2341  O   SER A 151      18.532  -7.300 -20.430  1.00 90.66           O  
ATOM   2342  OG  SER A 151      18.589  -3.819 -22.034  1.00 90.66           O  
ATOM   2343  HG  SER A 151      18.964  -3.326 -22.768  1.00 90.66           H  
ATOM   2344  N   LEU A 152      18.065  -5.410 -19.299  1.00 94.09           N  
ATOM   2345  H   LEU A 152      17.634  -4.498 -19.348  1.00 94.09           H  
ATOM   2346  CA  LEU A 152      18.751  -5.785 -18.059  1.00 94.09           C  
ATOM   2347  HA  LEU A 152      19.756  -6.136 -18.294  1.00 94.09           H  
ATOM   2348  C   LEU A 152      18.039  -6.936 -17.344  1.00 94.09           C  
ATOM   2349  CB  LEU A 152      18.839  -4.556 -17.138  1.00 94.09           C  
ATOM   2350  HB2 LEU A 152      17.834  -4.163 -16.988  1.00 94.09           H  
ATOM   2351  HB3 LEU A 152      19.218  -4.872 -16.166  1.00 94.09           H  
ATOM   2352  O   LEU A 152      18.694  -7.896 -16.934  1.00 94.09           O  
ATOM   2353  CG  LEU A 152      19.746  -3.426 -17.652  1.00 94.09           C  
ATOM   2354  HG  LEU A 152      19.441  -3.113 -18.651  1.00 94.09           H  
ATOM   2355  CD1 LEU A 152      19.640  -2.226 -16.714  1.00 94.09           C  
ATOM   2356 HD11 LEU A 152      20.043  -2.479 -15.733  1.00 94.09           H  
ATOM   2357 HD12 LEU A 152      18.597  -1.925 -16.618  1.00 94.09           H  
ATOM   2358 HD13 LEU A 152      20.202  -1.394 -17.139  1.00 94.09           H  
ATOM   2359  CD2 LEU A 152      21.207  -3.853 -17.743  1.00 94.09           C  
ATOM   2360 HD21 LEU A 152      21.833  -2.997 -17.990  1.00 94.09           H  
ATOM   2361 HD22 LEU A 152      21.532  -4.279 -16.794  1.00 94.09           H  
ATOM   2362 HD23 LEU A 152      21.313  -4.606 -18.523  1.00 94.09           H  
ATOM   2363  N   LEU A 153      16.705  -6.878 -17.243  1.00 93.18           N  
ATOM   2364  H   LEU A 153      16.239  -6.041 -17.561  1.00 93.18           H  
ATOM   2365  CA  LEU A 153      15.899  -7.969 -16.697  1.00 93.18           C  
ATOM   2366  HA  LEU A 153      16.203  -8.163 -15.669  1.00 93.18           H  
ATOM   2367  C   LEU A 153      16.131  -9.256 -17.482  1.00 93.18           C  
ATOM   2368  CB  LEU A 153      14.403  -7.617 -16.742  1.00 93.18           C  
ATOM   2369  HB2 LEU A 153      13.841  -8.541 -16.604  1.00 93.18           H  
ATOM   2370  HB3 LEU A 153      14.164  -7.231 -17.733  1.00 93.18           H  
ATOM   2371  O   LEU A 153      16.375 -10.297 -16.886  1.00 93.18           O  
ATOM   2372  CG  LEU A 153      13.915  -6.614 -15.687  1.00 93.18           C  
ATOM   2373  HG  LEU A 153      14.448  -5.666 -15.765  1.00 93.18           H  
ATOM   2374  CD1 LEU A 153      12.421  -6.359 -15.910  1.00 93.18           C  
ATOM   2375 HD11 LEU A 153      12.066  -5.615 -15.196  1.00 93.18           H  
ATOM   2376 HD12 LEU A 153      11.858  -7.286 -15.800  1.00 93.18           H  
ATOM   2377 HD13 LEU A 153      12.276  -5.960 -16.914  1.00 93.18           H  
ATOM   2378  CD2 LEU A 153      14.098  -7.139 -14.268  1.00 93.18           C  
ATOM   2379 HD21 LEU A 153      15.130  -6.961 -13.967  1.00 93.18           H  
ATOM   2380 HD22 LEU A 153      13.886  -8.207 -14.222  1.00 93.18           H  
ATOM   2381 HD23 LEU A 153      13.438  -6.600 -13.588  1.00 93.18           H  
ATOM   2382  N   ALA A 154      16.097  -9.193 -18.813  1.00 91.45           N  
ATOM   2383  H   ALA A 154      15.891  -8.311 -19.259  1.00 91.45           H  
ATOM   2384  CA  ALA A 154      16.298 -10.370 -19.648  1.00 91.45           C  
ATOM   2385  HA  ALA A 154      15.545 -11.115 -19.390  1.00 91.45           H  
ATOM   2386  C   ALA A 154      17.677 -11.022 -19.439  1.00 91.45           C  
ATOM   2387  CB  ALA A 154      16.084  -9.956 -21.097  1.00 91.45           C  
ATOM   2388  HB1 ALA A 154      15.124  -9.454 -21.214  1.00 91.45           H  
ATOM   2389  HB2 ALA A 154      16.888  -9.302 -21.435  1.00 91.45           H  
ATOM   2390  HB3 ALA A 154      16.073 -10.874 -21.685  1.00 91.45           H  
ATOM   2391  O   ALA A 154      17.777 -12.248 -19.389  1.00 91.45           O  
ATOM   2392  N   ALA A 155      18.711 -10.202 -19.227  1.00 93.79           N  
ATOM   2393  H   ALA A 155      18.551  -9.207 -19.294  1.00 93.79           H  
ATOM   2394  CA  ALA A 155      20.063 -10.635 -18.875  1.00 93.79           C  
ATOM   2395  HA  ALA A 155      20.356 -11.438 -19.551  1.00 93.79           H  
ATOM   2396  C   ALA A 155      20.197 -11.199 -17.443  1.00 93.79           C  
ATOM   2397  CB  ALA A 155      20.999  -9.444 -19.110  1.00 93.79           C  
ATOM   2398  HB1 ALA A 155      20.974  -9.150 -20.159  1.00 93.79           H  
ATOM   2399  HB2 ALA A 155      20.681  -8.601 -18.498  1.00 93.79           H  
ATOM   2400  HB3 ALA A 155      22.020  -9.711 -18.837  1.00 93.79           H  
ATOM   2401  O   ALA A 155      21.262 -11.700 -17.089  1.00 93.79           O  
ATOM   2402  N   GLY A 156      19.141 -11.147 -16.624  1.00 93.28           N  
ATOM   2403  H   GLY A 156      18.290 -10.726 -16.969  1.00 93.28           H  
ATOM   2404  CA  GLY A 156      19.117 -11.675 -15.256  1.00 93.28           C  
ATOM   2405  HA2 GLY A 156      19.867 -12.459 -15.148  1.00 93.28           H  
ATOM   2406  HA3 GLY A 156      18.137 -12.115 -15.076  1.00 93.28           H  
ATOM   2407  C   GLY A 156      19.364 -10.632 -14.163  1.00 93.28           C  
ATOM   2408  O   GLY A 156      19.424 -10.987 -12.986  1.00 93.28           O  
ATOM   2409  N   THR A 157      19.476  -9.346 -14.511  1.00 95.84           N  
ATOM   2410  H   THR A 157      19.370  -9.093 -15.483  1.00 95.84           H  
ATOM   2411  CA  THR A 157      19.498  -8.269 -13.511  1.00 95.84           C  
ATOM   2412  HA  THR A 157      20.278  -8.484 -12.780  1.00 95.84           H  
ATOM   2413  C   THR A 157      18.155  -8.214 -12.797  1.00 95.84           C  
ATOM   2414  CB  THR A 157      19.794  -6.902 -14.132  1.00 95.84           C  
ATOM   2415  HB  THR A 157      18.968  -6.597 -14.776  1.00 95.84           H  
ATOM   2416  O   THR A 157      17.099  -8.297 -13.422  1.00 95.84           O  
ATOM   2417  CG2 THR A 157      20.050  -5.818 -13.088  1.00 95.84           C  
ATOM   2418 HG21 THR A 157      20.326  -4.888 -13.585  1.00 95.84           H  
ATOM   2419 HG22 THR A 157      19.154  -5.642 -12.493  1.00 95.84           H  
ATOM   2420 HG23 THR A 157      20.855  -6.126 -12.421  1.00 95.84           H  
ATOM   2421  OG1 THR A 157      20.978  -6.971 -14.869  1.00 95.84           O  
ATOM   2422  HG1 THR A 157      20.771  -7.154 -15.789  1.00 95.84           H  
ATOM   2423  N   LYS A 158      18.161  -8.054 -11.474  1.00 96.13           N  
ATOM   2424  H   LYS A 158      19.048  -7.960 -11.001  1.00 96.13           H  
ATOM   2425  CA  LYS A 158      16.917  -7.968 -10.698  1.00 96.13           C  
ATOM   2426  HA  LYS A 158      16.245  -8.749 -11.054  1.00 96.13           H  
ATOM   2427  C   LYS A 158      16.213  -6.635 -10.943  1.00 96.13           C  
ATOM   2428  CB  LYS A 158      17.203  -8.225  -9.223  1.00 96.13           C  
ATOM   2429  HB2 LYS A 158      16.271  -8.158  -8.662  1.00 96.13           H  
ATOM   2430  HB3 LYS A 158      17.888  -7.460  -8.857  1.00 96.13           H  
ATOM   2431  O   LYS A 158      16.811  -5.673 -11.423  1.00 96.13           O  
ATOM   2432  CG  LYS A 158      17.802  -9.625  -9.007  1.00 96.13           C  
ATOM   2433  HG2 LYS A 158      17.063 -10.388  -9.253  1.00 96.13           H  
ATOM   2434  HG3 LYS A 158      18.692  -9.767  -9.620  1.00 96.13           H  
ATOM   2435  CD  LYS A 158      18.200  -9.739  -7.549  1.00 96.13           C  
ATOM   2436  HD2 LYS A 158      17.311  -9.605  -6.933  1.00 96.13           H  
ATOM   2437  HD3 LYS A 158      18.918  -8.939  -7.366  1.00 96.13           H  
ATOM   2438  CE  LYS A 158      18.892 -11.056  -7.216  1.00 96.13           C  
ATOM   2439  HE2 LYS A 158      18.353 -11.873  -7.695  1.00 96.13           H  
ATOM   2440  HE3 LYS A 158      19.906 -11.021  -7.616  1.00 96.13           H  
ATOM   2441  NZ  LYS A 158      18.909 -11.258  -5.751  1.00 96.13           N  
ATOM   2442  HZ1 LYS A 158      17.966 -11.497  -5.479  1.00 96.13           H  
ATOM   2443  HZ2 LYS A 158      19.534 -12.003  -5.480  1.00 96.13           H  
ATOM   2444  HZ3 LYS A 158      19.136 -10.392  -5.282  1.00 96.13           H  
ATOM   2445  N   VAL A 159      14.918  -6.561 -10.640  1.00 93.12           N  
ATOM   2446  H   VAL A 159      14.480  -7.360 -10.205  1.00 93.12           H  
ATOM   2447  CA  VAL A 159      14.101  -5.418 -11.078  1.00 93.12           C  
ATOM   2448  HA  VAL A 159      14.332  -5.253 -12.130  1.00 93.12           H  
ATOM   2449  C   VAL A 159      14.474  -4.108 -10.390  1.00 93.12           C  
ATOM   2450  CB  VAL A 159      12.599  -5.732 -10.993  1.00 93.12           C  
ATOM   2451  HB  VAL A 159      12.438  -6.692 -11.484  1.00 93.12           H  
ATOM   2452  O   VAL A 159      14.603  -3.100 -11.076  1.00 93.12           O  
ATOM   2453  CG1 VAL A 159      12.065  -5.859  -9.561  1.00 93.12           C  
ATOM   2454 HG11 VAL A 159      12.128  -4.904  -9.039  1.00 93.12           H  
ATOM   2455 HG12 VAL A 159      12.637  -6.610  -9.017  1.00 93.12           H  
ATOM   2456 HG13 VAL A 159      11.019  -6.165  -9.593  1.00 93.12           H  
ATOM   2457  CG2 VAL A 159      11.774  -4.692 -11.756  1.00 93.12           C  
ATOM   2458 HG21 VAL A 159      12.210  -4.517 -12.740  1.00 93.12           H  
ATOM   2459 HG22 VAL A 159      10.760  -5.065 -11.894  1.00 93.12           H  
ATOM   2460 HG23 VAL A 159      11.752  -3.750 -11.208  1.00 93.12           H  
ATOM   2461  N   LEU A 160      14.705  -4.105  -9.073  1.00 93.16           N  
ATOM   2462  H   LEU A 160      14.683  -4.971  -8.556  1.00 93.16           H  
ATOM   2463  CA  LEU A 160      15.122  -2.883  -8.377  1.00 93.16           C  
ATOM   2464  HA  LEU A 160      14.492  -2.055  -8.702  1.00 93.16           H  
ATOM   2465  C   LEU A 160      16.554  -2.494  -8.748  1.00 93.16           C  
ATOM   2466  CB  LEU A 160      14.972  -3.036  -6.858  1.00 93.16           C  
ATOM   2467  HB2 LEU A 160      15.625  -3.843  -6.527  1.00 93.16           H  
ATOM   2468  HB3 LEU A 160      15.332  -2.118  -6.394  1.00 93.16           H  
ATOM   2469  O   LEU A 160      16.830  -1.309  -8.890  1.00 93.16           O  
ATOM   2470  CG  LEU A 160      13.543  -3.303  -6.358  1.00 93.16           C  
ATOM   2471  HG  LEU A 160      13.215  -4.285  -6.700  1.00 93.16           H  
ATOM   2472  CD1 LEU A 160      13.530  -3.296  -4.830  1.00 93.16           C  
ATOM   2473 HD11 LEU A 160      14.277  -3.993  -4.451  1.00 93.16           H  
ATOM   2474 HD12 LEU A 160      13.775  -2.299  -4.463  1.00 93.16           H  
ATOM   2475 HD13 LEU A 160      12.546  -3.583  -4.459  1.00 93.16           H  
ATOM   2476  CD2 LEU A 160      12.530  -2.259  -6.836  1.00 93.16           C  
ATOM   2477 HD21 LEU A 160      11.561  -2.458  -6.380  1.00 93.16           H  
ATOM   2478 HD22 LEU A 160      12.869  -1.262  -6.555  1.00 93.16           H  
ATOM   2479 HD23 LEU A 160      12.422  -2.310  -7.920  1.00 93.16           H  
ATOM   2480  N   ASP A 161      17.419  -3.478  -8.990  1.00 94.34           N  
ATOM   2481  H   ASP A 161      17.138  -4.424  -8.773  1.00 94.34           H  
ATOM   2482  CA  ASP A 161      18.798  -3.268  -9.442  1.00 94.34           C  
ATOM   2483  HA  ASP A 161      19.310  -2.608  -8.742  1.00 94.34           H  
ATOM   2484  C   ASP A 161      18.825  -2.608 -10.827  1.00 94.34           C  
ATOM   2485  CB  ASP A 161      19.544  -4.614  -9.489  1.00 94.34           C  
ATOM   2486  HB2 ASP A 161      19.019  -5.289 -10.165  1.00 94.34           H  
ATOM   2487  HB3 ASP A 161      20.538  -4.452  -9.906  1.00 94.34           H  
ATOM   2488  O   ASP A 161      19.502  -1.605 -11.022  1.00 94.34           O  
ATOM   2489  CG  ASP A 161      19.686  -5.324  -8.140  1.00 94.34           C  
ATOM   2490  OD1 ASP A 161      19.229  -4.813  -7.095  1.00 94.34           O  
ATOM   2491  OD2 ASP A 161      20.172  -6.472  -8.129  1.00 94.34           O  
ATOM   2492  N   SER A 162      18.023  -3.116 -11.770  1.00 92.44           N  
ATOM   2493  H   SER A 162      17.509  -3.953 -11.534  1.00 92.44           H  
ATOM   2494  CA  SER A 162      17.881  -2.562 -13.126  1.00 92.44           C  
ATOM   2495  HA  SER A 162      18.847  -2.574 -13.630  1.00 92.44           H  
ATOM   2496  C   SER A 162      17.370  -1.126 -13.082  1.00 92.44           C  
ATOM   2497  CB  SER A 162      16.872  -3.374 -13.950  1.00 92.44           C  
ATOM   2498  HB2 SER A 162      15.880  -3.287 -13.505  1.00 92.44           H  
ATOM   2499  HB3 SER A 162      16.833  -2.969 -14.961  1.00 92.44           H  
ATOM   2500  O   SER A 162      17.881  -0.244 -13.765  1.00 92.44           O  
ATOM   2501  OG  SER A 162      17.214  -4.738 -14.019  1.00 92.44           O  
ATOM   2502  HG  SER A 162      17.160  -5.117 -13.139  1.00 92.44           H  
ATOM   2503  N   ILE A 163      16.350  -0.894 -12.258  1.00 89.13           N  
ATOM   2504  H   ILE A 163      15.994  -1.670 -11.719  1.00 89.13           H  
ATOM   2505  CA  ILE A 163      15.724   0.408 -12.071  1.00 89.13           C  
ATOM   2506  HA  ILE A 163      15.429   0.808 -13.042  1.00 89.13           H  
ATOM   2507  C   ILE A 163      16.719   1.412 -11.465  1.00 89.13           C  
ATOM   2508  CB  ILE A 163      14.456   0.179 -11.219  1.00 89.13           C  
ATOM   2509  HB  ILE A 163      14.691  -0.472 -10.378  1.00 89.13           H  
ATOM   2510  O   ILE A 163      16.843   2.532 -11.962  1.00 89.13           O  
ATOM   2511  CG1 ILE A 163      13.330  -0.445 -12.080  1.00 89.13           C  
ATOM   2512 HG12 ILE A 163      13.704  -1.338 -12.582  1.00 89.13           H  
ATOM   2513 HG13 ILE A 163      13.038   0.252 -12.865  1.00 89.13           H  
ATOM   2514  CG2 ILE A 163      13.935   1.488 -10.675  1.00 89.13           C  
ATOM   2515 HG21 ILE A 163      13.059   1.337 -10.044  1.00 89.13           H  
ATOM   2516 HG22 ILE A 163      14.686   2.000 -10.074  1.00 89.13           H  
ATOM   2517 HG23 ILE A 163      13.673   2.061 -11.565  1.00 89.13           H  
ATOM   2518  CD1 ILE A 163      12.077  -0.838 -11.281  1.00 89.13           C  
ATOM   2519 HD11 ILE A 163      11.415  -1.417 -11.924  1.00 89.13           H  
ATOM   2520 HD12 ILE A 163      11.534   0.046 -10.946  1.00 89.13           H  
ATOM   2521 HD13 ILE A 163      12.359  -1.444 -10.420  1.00 89.13           H  
ATOM   2522  N   LEU A 164      17.453   1.006 -10.425  1.00 88.95           N  
ATOM   2523  H   LEU A 164      17.312   0.073 -10.067  1.00 88.95           H  
ATOM   2524  CA  LEU A 164      18.474   1.829  -9.782  1.00 88.95           C  
ATOM   2525  HA  LEU A 164      18.023   2.783  -9.510  1.00 88.95           H  
ATOM   2526  C   LEU A 164      19.632   2.119 -10.745  1.00 88.95           C  
ATOM   2527  CB  LEU A 164      18.958   1.099  -8.516  1.00 88.95           C  
ATOM   2528  HB2 LEU A 164      18.097   0.775  -7.931  1.00 88.95           H  
ATOM   2529  HB3 LEU A 164      19.506   0.207  -8.818  1.00 88.95           H  
ATOM   2530  O   LEU A 164      20.031   3.268 -10.902  1.00 88.95           O  
ATOM   2531  CG  LEU A 164      19.853   1.959  -7.612  1.00 88.95           C  
ATOM   2532  HG  LEU A 164      20.627   2.445  -8.206  1.00 88.95           H  
ATOM   2533  CD1 LEU A 164      19.040   3.017  -6.872  1.00 88.95           C  
ATOM   2534 HD11 LEU A 164      18.530   3.667  -7.583  1.00 88.95           H  
ATOM   2535 HD12 LEU A 164      19.720   3.613  -6.262  1.00 88.95           H  
ATOM   2536 HD13 LEU A 164      18.304   2.539  -6.226  1.00 88.95           H  
ATOM   2537  CD2 LEU A 164      20.532   1.078  -6.575  1.00 88.95           C  
ATOM   2538 HD21 LEU A 164      21.146   1.680  -5.905  1.00 88.95           H  
ATOM   2539 HD22 LEU A 164      19.795   0.520  -5.998  1.00 88.95           H  
ATOM   2540 HD23 LEU A 164      21.180   0.383  -7.108  1.00 88.95           H  
ATOM   2541  N   TYR A 165      20.123   1.103 -11.451  1.00 91.75           N  
ATOM   2542  H   TYR A 165      19.769   0.173 -11.278  1.00 91.75           H  
ATOM   2543  CA  TYR A 165      21.184   1.257 -12.440  1.00 91.75           C  
ATOM   2544  HA  TYR A 165      22.074   1.650 -11.949  1.00 91.75           H  
ATOM   2545  C   TYR A 165      20.792   2.243 -13.541  1.00 91.75           C  
ATOM   2546  CB  TYR A 165      21.523  -0.109 -13.038  1.00 91.75           C  
ATOM   2547  HB2 TYR A 165      20.639  -0.539 -13.508  1.00 91.75           H  
ATOM   2548  HB3 TYR A 165      21.837  -0.779 -12.237  1.00 91.75           H  
ATOM   2549  O   TYR A 165      21.541   3.165 -13.843  1.00 91.75           O  
ATOM   2550  CG  TYR A 165      22.636  -0.011 -14.053  1.00 91.75           C  
ATOM   2551  CD1 TYR A 165      22.349   0.043 -15.429  1.00 91.75           C  
ATOM   2552  HD1 TYR A 165      21.323   0.002 -15.765  1.00 91.75           H  
ATOM   2553  CD2 TYR A 165      23.959   0.123 -13.605  1.00 91.75           C  
ATOM   2554  HD2 TYR A 165      24.177   0.136 -12.547  1.00 91.75           H  
ATOM   2555  CE1 TYR A 165      23.398   0.201 -16.355  1.00 91.75           C  
ATOM   2556  HE1 TYR A 165      23.175   0.299 -17.407  1.00 91.75           H  
ATOM   2557  CE2 TYR A 165      25.009   0.252 -14.524  1.00 91.75           C  
ATOM   2558  HE2 TYR A 165      26.022   0.359 -14.164  1.00 91.75           H  
ATOM   2559  OH  TYR A 165      25.758   0.421 -16.787  1.00 91.75           O  
ATOM   2560  HH  TYR A 165      26.591   0.406 -16.310  1.00 91.75           H  
ATOM   2561  CZ  TYR A 165      24.735   0.282 -15.905  1.00 91.75           C  
ATOM   2562  N   MET A 166      19.584   2.128 -14.098  1.00 88.37           N  
ATOM   2563  H   MET A 166      18.991   1.361 -13.816  1.00 88.37           H  
ATOM   2564  CA  MET A 166      19.115   3.049 -15.139  1.00 88.37           C  
ATOM   2565  HA  MET A 166      19.858   3.065 -15.936  1.00 88.37           H  
ATOM   2566  C   MET A 166      18.988   4.503 -14.666  1.00 88.37           C  
ATOM   2567  CB  MET A 166      17.780   2.550 -15.709  1.00 88.37           C  
ATOM   2568  HB2 MET A 166      17.320   3.341 -16.302  1.00 88.37           H  
ATOM   2569  HB3 MET A 166      17.100   2.308 -14.892  1.00 88.37           H  
ATOM   2570  O   MET A 166      19.041   5.405 -15.503  1.00 88.37           O  
ATOM   2571  CG  MET A 166      17.965   1.315 -16.602  1.00 88.37           C  
ATOM   2572  HG2 MET A 166      18.352   0.496 -15.996  1.00 88.37           H  
ATOM   2573  HG3 MET A 166      16.989   1.012 -16.979  1.00 88.37           H  
ATOM   2574  SD  MET A 166      19.093   1.508 -18.015  1.00 88.37           S  
ATOM   2575  CE  MET A 166      18.241   2.817 -18.932  1.00 88.37           C  
ATOM   2576  HE1 MET A 166      17.203   2.528 -19.099  1.00 88.37           H  
ATOM   2577  HE2 MET A 166      18.724   2.960 -19.899  1.00 88.37           H  
ATOM   2578  HE3 MET A 166      18.275   3.749 -18.367  1.00 88.37           H  
ATOM   2579  N   ALA A 167      18.847   4.733 -13.358  1.00 83.59           N  
ATOM   2580  H   ALA A 167      18.790   3.942 -12.732  1.00 83.59           H  
ATOM   2581  CA  ALA A 167      18.836   6.065 -12.762  1.00 83.59           C  
ATOM   2582  HA  ALA A 167      18.355   6.757 -13.454  1.00 83.59           H  
ATOM   2583  C   ALA A 167      20.248   6.623 -12.482  1.00 83.59           C  
ATOM   2584  CB  ALA A 167      17.980   6.003 -11.490  1.00 83.59           C  
ATOM   2585  HB1 ALA A 167      17.867   7.006 -11.079  1.00 83.59           H  
ATOM   2586  HB2 ALA A 167      18.459   5.369 -10.744  1.00 83.59           H  
ATOM   2587  HB3 ALA A 167      16.993   5.603 -11.724  1.00 83.59           H  
ATOM   2588  O   ALA A 167      20.424   7.839 -12.484  1.00 83.59           O  
ATOM   2589  N   TYR A 168      21.251   5.760 -12.259  1.00 84.43           N  
ATOM   2590  H   TYR A 168      21.022   4.777 -12.246  1.00 84.43           H  
ATOM   2591  CA  TYR A 168      22.590   6.151 -11.785  1.00 84.43           C  
ATOM   2592  HA  TYR A 168      22.640   7.238 -11.722  1.00 84.43           H  
ATOM   2593  C   TYR A 168      23.759   5.744 -12.693  1.00 84.43           C  
ATOM   2594  CB  TYR A 168      22.799   5.600 -10.372  1.00 84.43           C  
ATOM   2595  HB2 TYR A 168      22.571   4.535 -10.401  1.00 84.43           H  
ATOM   2596  HB3 TYR A 168      23.844   5.716 -10.083  1.00 84.43           H  
ATOM   2597  O   TYR A 168      24.899   6.058 -12.360  1.00 84.43           O  
ATOM   2598  CG  TYR A 168      21.958   6.272  -9.313  1.00 84.43           C  
ATOM   2599  CD1 TYR A 168      22.279   7.576  -8.897  1.00 84.43           C  
ATOM   2600  HD1 TYR A 168      23.145   8.075  -9.308  1.00 84.43           H  
ATOM   2601  CD2 TYR A 168      20.845   5.614  -8.761  1.00 84.43           C  
ATOM   2602  HD2 TYR A 168      20.611   4.603  -9.060  1.00 84.43           H  
ATOM   2603  CE1 TYR A 168      21.481   8.231  -7.945  1.00 84.43           C  
ATOM   2604  HE1 TYR A 168      21.741   9.224  -7.608  1.00 84.43           H  
ATOM   2605  CE2 TYR A 168      20.016   6.283  -7.846  1.00 84.43           C  
ATOM   2606  HE2 TYR A 168      19.131   5.811  -7.444  1.00 84.43           H  
ATOM   2607  OH  TYR A 168      19.550   8.237  -6.542  1.00 84.43           O  
ATOM   2608  HH  TYR A 168      19.929   9.094  -6.331  1.00 84.43           H  
ATOM   2609  CZ  TYR A 168      20.333   7.592  -7.441  1.00 84.43           C  
ATOM   2610  N   LYS A 169      23.515   5.100 -13.841  1.00 86.14           N  
ATOM   2611  H   LYS A 169      22.576   4.761 -13.994  1.00 86.14           H  
ATOM   2612  CA  LYS A 169      24.567   4.641 -14.770  1.00 86.14           C  
ATOM   2613  HA  LYS A 169      25.198   3.927 -14.241  1.00 86.14           H  
ATOM   2614  C   LYS A 169      25.515   5.755 -15.234  1.00 86.14           C  
ATOM   2615  CB  LYS A 169      23.940   3.910 -15.971  1.00 86.14           C  
ATOM   2616  HB2 LYS A 169      23.383   3.042 -15.616  1.00 86.14           H  
ATOM   2617  HB3 LYS A 169      24.750   3.545 -16.602  1.00 86.14           H  
ATOM   2618  O   LYS A 169      26.685   5.491 -15.474  1.00 86.14           O  
ATOM   2619  CG  LYS A 169      23.012   4.803 -16.811  1.00 86.14           C  
ATOM   2620  HG2 LYS A 169      22.147   5.100 -16.220  1.00 86.14           H  
ATOM   2621  HG3 LYS A 169      23.558   5.698 -17.112  1.00 86.14           H  
ATOM   2622  CD  LYS A 169      22.537   4.099 -18.083  1.00 86.14           C  
ATOM   2623  HD2 LYS A 169      21.887   3.264 -17.821  1.00 86.14           H  
ATOM   2624  HD3 LYS A 169      23.408   3.733 -18.628  1.00 86.14           H  
ATOM   2625  CE  LYS A 169      21.789   5.124 -18.940  1.00 86.14           C  
ATOM   2626  HE2 LYS A 169      20.893   5.439 -18.403  1.00 86.14           H  
ATOM   2627  HE3 LYS A 169      22.423   6.004 -19.046  1.00 86.14           H  
ATOM   2628  NZ  LYS A 169      21.448   4.572 -20.274  1.00 86.14           N  
ATOM   2629  HZ1 LYS A 169      20.959   5.267 -20.820  1.00 86.14           H  
ATOM   2630  HZ2 LYS A 169      20.879   3.741 -20.194  1.00 86.14           H  
ATOM   2631  HZ3 LYS A 169      22.301   4.348 -20.767  1.00 86.14           H  
ATOM   2632  N   ASP A 170      25.023   6.994 -15.303  1.00 86.35           N  
ATOM   2633  H   ASP A 170      24.033   7.108 -15.143  1.00 86.35           H  
ATOM   2634  CA  ASP A 170      25.797   8.175 -15.712  1.00 86.35           C  
ATOM   2635  HA  ASP A 170      26.672   7.845 -16.271  1.00 86.35           H  
ATOM   2636  C   ASP A 170      26.319   8.985 -14.501  1.00 86.35           C  
ATOM   2637  CB  ASP A 170      24.944   9.029 -16.671  1.00 86.35           C  
ATOM   2638  HB2 ASP A 170      25.548   9.858 -17.041  1.00 86.35           H  
ATOM   2639  HB3 ASP A 170      24.104   9.445 -16.116  1.00 86.35           H  
ATOM   2640  O   ASP A 170      26.936  10.039 -14.653  1.00 86.35           O  
ATOM   2641  CG  ASP A 170      24.414   8.233 -17.877  1.00 86.35           C  
ATOM   2642  OD1 ASP A 170      25.215   7.541 -18.541  1.00 86.35           O  
ATOM   2643  OD2 ASP A 170      23.183   8.259 -18.113  1.00 86.35           O  
ATOM   2644  N   SER A 171      26.070   8.516 -13.272  1.00 85.95           N  
ATOM   2645  H   SER A 171      25.663   7.595 -13.191  1.00 85.95           H  
ATOM   2646  CA  SER A 171      26.463   9.198 -12.040  1.00 85.95           C  
ATOM   2647  HA  SER A 171      26.593  10.258 -12.256  1.00 85.95           H  
ATOM   2648  C   SER A 171      27.782   8.654 -11.497  1.00 85.95           C  
ATOM   2649  CB  SER A 171      25.362   9.084 -10.987  1.00 85.95           C  
ATOM   2650  HB2 SER A 171      25.279   8.053 -10.645  1.00 85.95           H  
ATOM   2651  HB3 SER A 171      24.408   9.392 -11.417  1.00 85.95           H  
ATOM   2652  O   SER A 171      27.825   7.609 -10.847  1.00 85.95           O  
ATOM   2653  OG  SER A 171      25.685   9.933  -9.899  1.00 85.95           O  
ATOM   2654  HG  SER A 171      25.530  10.838 -10.180  1.00 85.95           H  
ATOM   2655  N   ALA A 172      28.860   9.420 -11.680  1.00 84.66           N  
ATOM   2656  H   ALA A 172      28.784  10.213 -12.301  1.00 84.66           H  
ATOM   2657  CA  ALA A 172      30.174   9.083 -11.129  1.00 84.66           C  
ATOM   2658  HA  ALA A 172      30.521   8.159 -11.592  1.00 84.66           H  
ATOM   2659  C   ALA A 172      30.128   8.852  -9.605  1.00 84.66           C  
ATOM   2660  CB  ALA A 172      31.152  10.207 -11.488  1.00 84.66           C  
ATOM   2661  HB1 ALA A 172      31.204  10.321 -12.571  1.00 84.66           H  
ATOM   2662  HB2 ALA A 172      30.830  11.147 -11.040  1.00 84.66           H  
ATOM   2663  HB3 ALA A 172      32.145   9.957 -11.114  1.00 84.66           H  
ATOM   2664  O   ALA A 172      30.761   7.926  -9.103  1.00 84.66           O  
ATOM   2665  N   GLU A 173      29.320   9.635  -8.883  1.00 83.02           N  
ATOM   2666  H   GLU A 173      28.805  10.358  -9.365  1.00 83.02           H  
ATOM   2667  CA  GLU A 173      29.190   9.553  -7.423  1.00 83.02           C  
ATOM   2668  HA  GLU A 173      30.179   9.626  -6.970  1.00 83.02           H  
ATOM   2669  C   GLU A 173      28.556   8.251  -6.916  1.00 83.02           C  
ATOM   2670  CB  GLU A 173      28.323  10.708  -6.911  1.00 83.02           C  
ATOM   2671  HB2 GLU A 173      27.320  10.608  -7.326  1.00 83.02           H  
ATOM   2672  HB3 GLU A 173      28.257  10.615  -5.827  1.00 83.02           H  
ATOM   2673  O   GLU A 173      28.789   7.874  -5.772  1.00 83.02           O  
ATOM   2674  CG  GLU A 173      28.854  12.108  -7.244  1.00 83.02           C  
ATOM   2675  HG2 GLU A 173      28.750  12.291  -8.313  1.00 83.02           H  
ATOM   2676  HG3 GLU A 173      29.912  12.150  -6.984  1.00 83.02           H  
ATOM   2677  CD  GLU A 173      28.094  13.186  -6.458  1.00 83.02           C  
ATOM   2678  OE1 GLU A 173      28.674  14.259  -6.211  1.00 83.02           O  
ATOM   2679  OE2 GLU A 173      26.982  12.899  -5.953  1.00 83.02           O  
ATOM   2680  N   HIS A 174      27.752   7.580  -7.743  1.00 86.06           N  
ATOM   2681  H   HIS A 174      27.626   7.935  -8.680  1.00 86.06           H  
ATOM   2682  CA  HIS A 174      27.011   6.370  -7.367  1.00 86.06           C  
ATOM   2683  HA  HIS A 174      27.142   6.178  -6.302  1.00 86.06           H  
ATOM   2684  C   HIS A 174      27.526   5.124  -8.093  1.00 86.06           C  
ATOM   2685  CB  HIS A 174      25.515   6.598  -7.610  1.00 86.06           C  
ATOM   2686  HB2 HIS A 174      25.355   6.757  -8.676  1.00 86.06           H  
ATOM   2687  HB3 HIS A 174      24.960   5.706  -7.317  1.00 86.06           H  
ATOM   2688  O   HIS A 174      27.094   4.016  -7.789  1.00 86.06           O  
ATOM   2689  CG  HIS A 174      24.966   7.783  -6.855  1.00 86.06           C  
ATOM   2690  CD2 HIS A 174      24.437   7.794  -5.593  1.00 86.06           C  
ATOM   2691  HD2 HIS A 174      24.317   6.935  -4.950  1.00 86.06           H  
ATOM   2692  ND1 HIS A 174      24.947   9.079  -7.306  1.00 86.06           N  
ATOM   2693  HD1 HIS A 174      25.296   9.396  -8.200  1.00 86.06           H  
ATOM   2694  CE1 HIS A 174      24.430   9.858  -6.347  1.00 86.06           C  
ATOM   2695  HE1 HIS A 174      24.314  10.930  -6.412  1.00 86.06           H  
ATOM   2696  NE2 HIS A 174      24.099   9.118  -5.278  1.00 86.06           N  
ATOM   2697  N   SER A 175      28.478   5.293  -9.016  1.00 88.05           N  
ATOM   2698  H   SER A 175      28.733   6.240  -9.260  1.00 88.05           H  
ATOM   2699  CA  SER A 175      29.081   4.209  -9.799  1.00 88.05           C  
ATOM   2700  HA  SER A 175      28.317   3.790 -10.454  1.00 88.05           H  
ATOM   2701  C   SER A 175      29.624   3.067  -8.933  1.00 88.05           C  
ATOM   2702  CB  SER A 175      30.195   4.771 -10.687  1.00 88.05           C  
ATOM   2703  HB2 SER A 175      29.783   5.530 -11.353  1.00 88.05           H  
ATOM   2704  HB3 SER A 175      30.599   3.962 -11.295  1.00 88.05           H  
ATOM   2705  O   SER A 175      29.502   1.908  -9.315  1.00 88.05           O  
ATOM   2706  OG  SER A 175      31.243   5.336  -9.914  1.00 88.05           O  
ATOM   2707  HG  SER A 175      31.023   6.231  -9.647  1.00 88.05           H  
ATOM   2708  N   PHE A 176      30.135   3.374  -7.732  1.00 89.55           N  
ATOM   2709  H   PHE A 176      30.222   4.354  -7.500  1.00 89.55           H  
ATOM   2710  CA  PHE A 176      30.673   2.382  -6.796  1.00 89.55           C  
ATOM   2711  HA  PHE A 176      31.483   1.855  -7.299  1.00 89.55           H  
ATOM   2712  C   PHE A 176      29.648   1.317  -6.373  1.00 89.55           C  
ATOM   2713  CB  PHE A 176      31.252   3.094  -5.558  1.00 89.55           C  
ATOM   2714  HB2 PHE A 176      31.846   3.950  -5.878  1.00 89.55           H  
ATOM   2715  HB3 PHE A 176      31.936   2.400  -5.068  1.00 89.55           H  
ATOM   2716  O   PHE A 176      30.039   0.211  -6.020  1.00 89.55           O  
ATOM   2717  CG  PHE A 176      30.223   3.547  -4.532  1.00 89.55           C  
ATOM   2718  CD1 PHE A 176      29.583   4.794  -4.655  1.00 89.55           C  
ATOM   2719  HD1 PHE A 176      29.836   5.459  -5.468  1.00 89.55           H  
ATOM   2720  CD2 PHE A 176      29.885   2.701  -3.457  1.00 89.55           C  
ATOM   2721  HD2 PHE A 176      30.374   1.744  -3.355  1.00 89.55           H  
ATOM   2722  CE1 PHE A 176      28.608   5.185  -3.718  1.00 89.55           C  
ATOM   2723  HE1 PHE A 176      28.120   6.142  -3.822  1.00 89.55           H  
ATOM   2724  CE2 PHE A 176      28.903   3.084  -2.527  1.00 89.55           C  
ATOM   2725  HE2 PHE A 176      28.627   2.423  -1.719  1.00 89.55           H  
ATOM   2726  CZ  PHE A 176      28.263   4.328  -2.658  1.00 89.55           C  
ATOM   2727  HZ  PHE A 176      27.504   4.617  -1.946  1.00 89.55           H  
ATOM   2728  N   ILE A 177      28.347   1.623  -6.398  1.00 90.96           N  
ATOM   2729  H   ILE A 177      28.076   2.530  -6.751  1.00 90.96           H  
ATOM   2730  CA  ILE A 177      27.278   0.711  -5.961  1.00 90.96           C  
ATOM   2731  HA  ILE A 177      27.521   0.327  -4.970  1.00 90.96           H  
ATOM   2732  C   ILE A 177      27.159  -0.501  -6.901  1.00 90.96           C  
ATOM   2733  CB  ILE A 177      25.944   1.497  -5.871  1.00 90.96           C  
ATOM   2734  HB  ILE A 177      25.748   1.949  -6.843  1.00 90.96           H  
ATOM   2735  O   ILE A 177      26.721  -1.575  -6.479  1.00 90.96           O  
ATOM   2736  CG1 ILE A 177      26.052   2.631  -4.824  1.00 90.96           C  
ATOM   2737 HG12 ILE A 177      26.923   3.246  -5.052  1.00 90.96           H  
ATOM   2738 HG13 ILE A 177      26.200   2.200  -3.834  1.00 90.96           H  
ATOM   2739  CG2 ILE A 177      24.765   0.562  -5.555  1.00 90.96           C  
ATOM   2740 HG21 ILE A 177      23.857   1.120  -5.324  1.00 90.96           H  
ATOM   2741 HG22 ILE A 177      25.017  -0.096  -4.724  1.00 90.96           H  
ATOM   2742 HG23 ILE A 177      24.553  -0.043  -6.436  1.00 90.96           H  
ATOM   2743  CD1 ILE A 177      24.851   3.585  -4.789  1.00 90.96           C  
ATOM   2744 HD11 ILE A 177      25.100   4.450  -4.174  1.00 90.96           H  
ATOM   2745 HD12 ILE A 177      23.980   3.095  -4.353  1.00 90.96           H  
ATOM   2746 HD13 ILE A 177      24.615   3.923  -5.798  1.00 90.96           H  
ATOM   2747  N   PHE A 178      27.547  -0.337  -8.168  1.00 94.08           N  
ATOM   2748  H   PHE A 178      28.022   0.516  -8.427  1.00 94.08           H  
ATOM   2749  CA  PHE A 178      27.270  -1.296  -9.230  1.00 94.08           C  
ATOM   2750  HA  PHE A 178      26.437  -1.922  -8.911  1.00 94.08           H  
ATOM   2751  C   PHE A 178      28.457  -2.215  -9.509  1.00 94.08           C  
ATOM   2752  CB  PHE A 178      26.814  -0.557 -10.494  1.00 94.08           C  
ATOM   2753  HB2 PHE A 178      26.514  -1.290 -11.243  1.00 94.08           H  
ATOM   2754  HB3 PHE A 178      27.656   0.003 -10.899  1.00 94.08           H  
ATOM   2755  O   PHE A 178      29.580  -1.769  -9.724  1.00 94.08           O  
ATOM   2756  CG  PHE A 178      25.654   0.386 -10.242  1.00 94.08           C  
ATOM   2757  CD1 PHE A 178      24.390  -0.131  -9.906  1.00 94.08           C  
ATOM   2758  HD1 PHE A 178      24.240  -1.200  -9.881  1.00 94.08           H  
ATOM   2759  CD2 PHE A 178      25.855   1.776 -10.278  1.00 94.08           C  
ATOM   2760  HD2 PHE A 178      26.830   2.171 -10.524  1.00 94.08           H  
ATOM   2761  CE1 PHE A 178      23.336   0.739  -9.583  1.00 94.08           C  
ATOM   2762  HE1 PHE A 178      22.369   0.342  -9.313  1.00 94.08           H  
ATOM   2763  CE2 PHE A 178      24.805   2.648  -9.947  1.00 94.08           C  
ATOM   2764  HE2 PHE A 178      24.985   3.712  -9.934  1.00 94.08           H  
ATOM   2765  CZ  PHE A 178      23.550   2.126  -9.583  1.00 94.08           C  
ATOM   2766  HZ  PHE A 178      22.750   2.781  -9.273  1.00 94.08           H  
ATOM   2767  N   ASP A 179      28.175  -3.512  -9.565  1.00 96.59           N  
ATOM   2768  H   ASP A 179      27.230  -3.798  -9.353  1.00 96.59           H  
ATOM   2769  CA  ASP A 179      29.071  -4.532 -10.100  1.00 96.59           C  
ATOM   2770  HA  ASP A 179      30.067  -4.117 -10.256  1.00 96.59           H  
ATOM   2771  C   ASP A 179      28.523  -4.995 -11.455  1.00 96.59           C  
ATOM   2772  CB  ASP A 179      29.199  -5.661  -9.079  1.00 96.59           C  
ATOM   2773  HB2 ASP A 179      28.205  -6.064  -8.889  1.00 96.59           H  
ATOM   2774  HB3 ASP A 179      29.582  -5.250  -8.145  1.00 96.59           H  
ATOM   2775  O   ASP A 179      27.519  -5.713 -11.537  1.00 96.59           O  
ATOM   2776  CG  ASP A 179      30.124  -6.797  -9.515  1.00 96.59           C  
ATOM   2777  OD1 ASP A 179      30.876  -6.631 -10.495  1.00 96.59           O  
ATOM   2778  OD2 ASP A 179      30.073  -7.833  -8.807  1.00 96.59           O  
ATOM   2779  N   GLU A 180      29.143  -4.494 -12.521  1.00 96.59           N  
ATOM   2780  H   GLU A 180      29.984  -3.958 -12.363  1.00 96.59           H  
ATOM   2781  CA  GLU A 180      28.709  -4.688 -13.900  1.00 96.59           C  
ATOM   2782  HA  GLU A 180      27.630  -4.839 -13.908  1.00 96.59           H  
ATOM   2783  C   GLU A 180      29.354  -5.926 -14.535  1.00 96.59           C  
ATOM   2784  CB  GLU A 180      29.013  -3.432 -14.733  1.00 96.59           C  
ATOM   2785  HB2 GLU A 180      28.988  -3.716 -15.786  1.00 96.59           H  
ATOM   2786  HB3 GLU A 180      30.021  -3.077 -14.520  1.00 96.59           H  
ATOM   2787  O   GLU A 180      30.569  -6.014 -14.702  1.00 96.59           O  
ATOM   2788  CG  GLU A 180      28.009  -2.294 -14.500  1.00 96.59           C  
ATOM   2789  HG2 GLU A 180      28.200  -1.838 -13.529  1.00 96.59           H  
ATOM   2790  HG3 GLU A 180      27.002  -2.711 -14.485  1.00 96.59           H  
ATOM   2791  CD  GLU A 180      28.059  -1.237 -15.617  1.00 96.59           C  
ATOM   2792  OE1 GLU A 180      28.104  -0.027 -15.313  1.00 96.59           O  
ATOM   2793  OE2 GLU A 180      27.891  -1.593 -16.813  1.00 96.59           O  
ATOM   2794  N   SER A 181      28.519  -6.859 -14.986  1.00 97.24           N  
ATOM   2795  H   SER A 181      27.533  -6.722 -14.811  1.00 97.24           H  
ATOM   2796  CA  SER A 181      28.916  -8.083 -15.677  1.00 97.24           C  
ATOM   2797  HA  SER A 181      30.003  -8.152 -15.714  1.00 97.24           H  
ATOM   2798  C   SER A 181      28.384  -8.100 -17.109  1.00 97.24           C  
ATOM   2799  CB  SER A 181      28.414  -9.289 -14.891  1.00 97.24           C  
ATOM   2800  HB2 SER A 181      28.504 -10.189 -15.500  1.00 97.24           H  
ATOM   2801  HB3 SER A 181      27.367  -9.136 -14.628  1.00 97.24           H  
ATOM   2802  O   SER A 181      27.182  -8.216 -17.359  1.00 97.24           O  
ATOM   2803  OG  SER A 181      29.177  -9.455 -13.716  1.00 97.24           O  
ATOM   2804  HG  SER A 181      29.259  -8.610 -13.267  1.00 97.24           H  
ATOM   2805  N   LYS A 182      29.303  -8.015 -18.074  1.00 96.24           N  
ATOM   2806  H   LYS A 182      30.269  -7.933 -17.793  1.00 96.24           H  
ATOM   2807  CA  LYS A 182      28.987  -8.086 -19.503  1.00 96.24           C  
ATOM   2808  HA  LYS A 182      28.045  -7.564 -19.670  1.00 96.24           H  
ATOM   2809  C   LYS A 182      28.812  -9.535 -19.956  1.00 96.24           C  
ATOM   2810  CB  LYS A 182      30.084  -7.367 -20.293  1.00 96.24           C  
ATOM   2811  HB2 LYS A 182      31.017  -7.926 -20.223  1.00 96.24           H  
ATOM   2812  HB3 LYS A 182      30.238  -6.379 -19.858  1.00 96.24           H  
ATOM   2813  O   LYS A 182      29.707 -10.358 -19.771  1.00 96.24           O  
ATOM   2814  CG  LYS A 182      29.675  -7.211 -21.760  1.00 96.24           C  
ATOM   2815  HG2 LYS A 182      28.685  -6.757 -21.808  1.00 96.24           H  
ATOM   2816  HG3 LYS A 182      29.622  -8.187 -22.242  1.00 96.24           H  
ATOM   2817  CD  LYS A 182      30.654  -6.317 -22.519  1.00 96.24           C  
ATOM   2818  HD2 LYS A 182      30.159  -6.017 -23.442  1.00 96.24           H  
ATOM   2819  HD3 LYS A 182      30.857  -5.408 -21.953  1.00 96.24           H  
ATOM   2820  CE  LYS A 182      31.963  -7.047 -22.836  1.00 96.24           C  
ATOM   2821  HE2 LYS A 182      32.662  -6.907 -22.011  1.00 96.24           H  
ATOM   2822  HE3 LYS A 182      31.750  -8.112 -22.934  1.00 96.24           H  
ATOM   2823  NZ  LYS A 182      32.524  -6.552 -24.114  1.00 96.24           N  
ATOM   2824  HZ1 LYS A 182      31.893  -6.799 -24.864  1.00 96.24           H  
ATOM   2825  HZ2 LYS A 182      33.412  -6.979 -24.336  1.00 96.24           H  
ATOM   2826  HZ3 LYS A 182      32.590  -5.544 -24.130  1.00 96.24           H  
ATOM   2827  N   LEU A 183      27.686  -9.833 -20.593  1.00 93.95           N  
ATOM   2828  H   LEU A 183      27.002  -9.097 -20.703  1.00 93.95           H  
ATOM   2829  CA  LEU A 183      27.337 -11.151 -21.109  1.00 93.95           C  
ATOM   2830  HA  LEU A 183      28.004 -11.894 -20.671  1.00 93.95           H  
ATOM   2831  C   LEU A 183      27.506 -11.201 -22.632  1.00 93.95           C  
ATOM   2832  CB  LEU A 183      25.895 -11.513 -20.704  1.00 93.95           C  
ATOM   2833  HB2 LEU A 183      25.686 -12.516 -21.075  1.00 93.95           H  
ATOM   2834  HB3 LEU A 183      25.213 -10.827 -21.206  1.00 93.95           H  
ATOM   2835  O   LEU A 183      26.820 -10.493 -23.368  1.00 93.95           O  
ATOM   2836  CG  LEU A 183      25.571 -11.480 -19.199  1.00 93.95           C  
ATOM   2837  HG  LEU A 183      25.634 -10.458 -18.827  1.00 93.95           H  
ATOM   2838  CD1 LEU A 183      24.140 -11.985 -19.018  1.00 93.95           C  
ATOM   2839 HD11 LEU A 183      23.451 -11.350 -19.576  1.00 93.95           H  
ATOM   2840 HD12 LEU A 183      23.864 -11.961 -17.963  1.00 93.95           H  
ATOM   2841 HD13 LEU A 183      24.049 -13.011 -19.373  1.00 93.95           H  
ATOM   2842  CD2 LEU A 183      26.502 -12.373 -18.376  1.00 93.95           C  
ATOM   2843 HD21 LEU A 183      26.497 -13.390 -18.769  1.00 93.95           H  
ATOM   2844 HD22 LEU A 183      27.516 -11.973 -18.399  1.00 93.95           H  
ATOM   2845 HD23 LEU A 183      26.168 -12.389 -17.339  1.00 93.95           H  
ATOM   2846  N   SER A 184      28.350 -12.119 -23.097  1.00 90.07           N  
ATOM   2847  H   SER A 184      28.936 -12.600 -22.429  1.00 90.07           H  
ATOM   2848  CA  SER A 184      28.477 -12.489 -24.515  1.00 90.07           C  
ATOM   2849  HA  SER A 184      27.649 -12.062 -25.081  1.00 90.07           H  
ATOM   2850  C   SER A 184      28.391 -14.013 -24.648  1.00 90.07           C  
ATOM   2851  CB  SER A 184      29.775 -11.935 -25.126  1.00 90.07           C  
ATOM   2852  HB2 SER A 184      29.771 -12.124 -26.199  1.00 90.07           H  
ATOM   2853  HB3 SER A 184      30.635 -12.436 -24.681  1.00 90.07           H  
ATOM   2854  O   SER A 184      29.389 -14.665 -24.970  1.00 90.07           O  
ATOM   2855  OG  SER A 184      29.888 -10.546 -24.890  1.00 90.07           O  
ATOM   2856  HG  SER A 184      30.258 -10.098 -25.654  1.00 90.07           H  
ATOM   2857  N   PRO A 185      27.245 -14.627 -24.294  1.00 89.56           N  
ATOM   2858  CA  PRO A 185      27.120 -16.077 -24.322  1.00 89.56           C  
ATOM   2859  HA  PRO A 185      27.930 -16.534 -23.754  1.00 89.56           H  
ATOM   2860  C   PRO A 185      27.166 -16.589 -25.766  1.00 89.56           C  
ATOM   2861  CB  PRO A 185      25.787 -16.367 -23.634  1.00 89.56           C  
ATOM   2862  HB2 PRO A 185      25.929 -16.376 -22.554  1.00 89.56           H  
ATOM   2863  HB3 PRO A 185      25.357 -17.312 -23.964  1.00 89.56           H  
ATOM   2864  O   PRO A 185      26.864 -15.863 -26.706  1.00 89.56           O  
ATOM   2865  CG  PRO A 185      24.935 -15.160 -24.025  1.00 89.56           C  
ATOM   2866  HG2 PRO A 185      24.547 -15.293 -25.035  1.00 89.56           H  
ATOM   2867  HG3 PRO A 185      24.120 -14.999 -23.318  1.00 89.56           H  
ATOM   2868  CD  PRO A 185      25.951 -14.015 -24.001  1.00 89.56           C  
ATOM   2869  HD2 PRO A 185      25.974 -13.572 -23.005  1.00 89.56           H  
ATOM   2870  HD3 PRO A 185      25.688 -13.262 -24.744  1.00 89.56           H  
ATOM   2871  N   LYS A 186      27.512 -17.866 -25.959  1.00 89.07           N  
ATOM   2872  H   LYS A 186      27.768 -18.421 -25.154  1.00 89.07           H  
ATOM   2873  CA  LYS A 186      27.438 -18.499 -27.290  1.00 89.07           C  
ATOM   2874  HA  LYS A 186      27.853 -17.817 -28.033  1.00 89.07           H  
ATOM   2875  C   LYS A 186      25.989 -18.744 -27.721  1.00 89.07           C  
ATOM   2876  CB  LYS A 186      28.241 -19.808 -27.308  1.00 89.07           C  
ATOM   2877  HB2 LYS A 186      27.874 -20.469 -26.524  1.00 89.07           H  
ATOM   2878  HB3 LYS A 186      28.078 -20.295 -28.269  1.00 89.07           H  
ATOM   2879  O   LYS A 186      25.658 -18.642 -28.899  1.00 89.07           O  
ATOM   2880  CG  LYS A 186      29.748 -19.574 -27.127  1.00 89.07           C  
ATOM   2881  HG2 LYS A 186      29.936 -19.126 -26.152  1.00 89.07           H  
ATOM   2882  HG3 LYS A 186      30.102 -18.893 -27.902  1.00 89.07           H  
ATOM   2883  CD  LYS A 186      30.516 -20.898 -27.229  1.00 89.07           C  
ATOM   2884  HD2 LYS A 186      30.153 -21.580 -26.460  1.00 89.07           H  
ATOM   2885  HD3 LYS A 186      30.337 -21.339 -28.209  1.00 89.07           H  
ATOM   2886  CE  LYS A 186      32.017 -20.653 -27.038  1.00 89.07           C  
ATOM   2887  HE2 LYS A 186      32.353 -19.951 -27.802  1.00 89.07           H  
ATOM   2888  HE3 LYS A 186      32.171 -20.183 -26.067  1.00 89.07           H  
ATOM   2889  NZ  LYS A 186      32.793 -21.916 -27.125  1.00 89.07           N  
ATOM   2890  HZ1 LYS A 186      33.778 -21.735 -26.997  1.00 89.07           H  
ATOM   2891  HZ2 LYS A 186      32.665 -22.349 -28.028  1.00 89.07           H  
ATOM   2892  HZ3 LYS A 186      32.494 -22.567 -26.413  1.00 89.07           H  
ATOM   2893  N   THR A 187      25.126 -19.057 -26.759  1.00 88.27           N  
ATOM   2894  H   THR A 187      25.452 -19.101 -25.804  1.00 88.27           H  
ATOM   2895  CA  THR A 187      23.712 -19.363 -26.970  1.00 88.27           C  
ATOM   2896  HA  THR A 187      23.407 -18.997 -27.951  1.00 88.27           H  
ATOM   2897  C   THR A 187      22.837 -18.660 -25.934  1.00 88.27           C  
ATOM   2898  CB  THR A 187      23.449 -20.874 -26.933  1.00 88.27           C  
ATOM   2899  HB  THR A 187      22.375 -21.026 -27.042  1.00 88.27           H  
ATOM   2900  O   THR A 187      23.293 -18.305 -24.849  1.00 88.27           O  
ATOM   2901  CG2 THR A 187      24.160 -21.641 -28.048  1.00 88.27           C  
ATOM   2902 HG21 THR A 187      25.242 -21.569 -27.933  1.00 88.27           H  
ATOM   2903 HG22 THR A 187      23.865 -22.690 -28.014  1.00 88.27           H  
ATOM   2904 HG23 THR A 187      23.872 -21.230 -29.015  1.00 88.27           H  
ATOM   2905  OG1 THR A 187      23.878 -21.430 -25.711  1.00 88.27           O  
ATOM   2906  HG1 THR A 187      23.387 -22.244 -25.577  1.00 88.27           H  
ATOM   2907  N   LEU A 188      21.568 -18.455 -26.274  1.00 87.15           N  
ATOM   2908  H   LEU A 188      21.266 -18.779 -27.182  1.00 87.15           H  
ATOM   2909  CA  LEU A 188      20.533 -17.921 -25.398  1.00 87.15           C  
ATOM   2910  HA  LEU A 188      20.963 -17.636 -24.438  1.00 87.15           H  
ATOM   2911  C   LEU A 188      19.480 -18.994 -25.145  1.00 87.15           C  
ATOM   2912  CB  LEU A 188      19.879 -16.691 -26.051  1.00 87.15           C  
ATOM   2913  HB2 LEU A 188      19.553 -16.971 -27.053  1.00 87.15           H  
ATOM   2914  HB3 LEU A 188      18.990 -16.420 -25.482  1.00 87.15           H  
ATOM   2915  O   LEU A 188      18.938 -19.570 -26.088  1.00 87.15           O  
ATOM   2916  CG  LEU A 188      20.790 -15.463 -26.151  1.00 87.15           C  
ATOM   2917  HG  LEU A 188      21.729 -15.747 -26.627  1.00 87.15           H  
ATOM   2918  CD1 LEU A 188      20.112 -14.403 -27.018  1.00 87.15           C  
ATOM   2919 HD11 LEU A 188      20.771 -13.542 -27.130  1.00 87.15           H  
ATOM   2920 HD12 LEU A 188      19.177 -14.084 -26.559  1.00 87.15           H  
ATOM   2921 HD13 LEU A 188      19.908 -14.810 -28.008  1.00 87.15           H  
ATOM   2922  CD2 LEU A 188      21.077 -14.873 -24.767  1.00 87.15           C  
ATOM   2923 HD21 LEU A 188      21.584 -13.913 -24.864  1.00 87.15           H  
ATOM   2924 HD22 LEU A 188      21.714 -15.551 -24.200  1.00 87.15           H  
ATOM   2925 HD23 LEU A 188      20.142 -14.711 -24.231  1.00 87.15           H  
ATOM   2926  N   ASP A 189      19.143 -19.215 -23.877  1.00 87.91           N  
ATOM   2927  H   ASP A 189      19.630 -18.721 -23.142  1.00 87.91           H  
ATOM   2928  CA  ASP A 189      17.914 -19.920 -23.522  1.00 87.91           C  
ATOM   2929  HA  ASP A 189      17.733 -20.716 -24.244  1.00 87.91           H  
ATOM   2930  C   ASP A 189      16.748 -18.929 -23.596  1.00 87.91           C  
ATOM   2931  CB  ASP A 189      18.039 -20.592 -22.149  1.00 87.91           C  
ATOM   2932  HB2 ASP A 189      18.195 -19.834 -21.381  1.00 87.91           H  
ATOM   2933  HB3 ASP A 189      18.913 -21.244 -22.161  1.00 87.91           H  
ATOM   2934  O   ASP A 189      16.561 -18.084 -22.714  1.00 87.91           O  
ATOM   2935  CG  ASP A 189      16.802 -21.435 -21.799  1.00 87.91           C  
ATOM   2936  OD1 ASP A 189      15.712 -21.196 -22.375  1.00 87.91           O  
ATOM   2937  OD2 ASP A 189      16.930 -22.323 -20.937  1.00 87.91           O  
ATOM   2938  N   SER A 190      15.962 -19.038 -24.669  1.00 84.59           N  
ATOM   2939  H   SER A 190      16.201 -19.734 -25.361  1.00 84.59           H  
ATOM   2940  CA  SER A 190      14.819 -18.156 -24.920  1.00 84.59           C  
ATOM   2941  HA  SER A 190      15.176 -17.130 -25.000  1.00 84.59           H  
ATOM   2942  C   SER A 190      13.778 -18.214 -23.796  1.00 84.59           C  
ATOM   2943  CB  SER A 190      14.130 -18.536 -26.237  1.00 84.59           C  
ATOM   2944  HB2 SER A 190      13.372 -17.787 -26.463  1.00 84.59           H  
ATOM   2945  HB3 SER A 190      13.640 -19.503 -26.123  1.00 84.59           H  
ATOM   2946  O   SER A 190      13.092 -17.224 -23.543  1.00 84.59           O  
ATOM   2947  OG  SER A 190      15.041 -18.611 -27.318  1.00 84.59           O  
ATOM   2948  HG  SER A 190      15.446 -19.482 -27.315  1.00 84.59           H  
ATOM   2949  N   ARG A 191      13.643 -19.353 -23.102  1.00 84.13           N  
ATOM   2950  H   ARG A 191      14.348 -20.068 -23.212  1.00 84.13           H  
ATOM   2951  CA  ARG A 191      12.692 -19.501 -21.996  1.00 84.13           C  
ATOM   2952  HA  ARG A 191      11.747 -19.033 -22.274  1.00 84.13           H  
ATOM   2953  C   ARG A 191      13.184 -18.762 -20.764  1.00 84.13           C  
ATOM   2954  CB  ARG A 191      12.437 -20.984 -21.719  1.00 84.13           C  
ATOM   2955  HB2 ARG A 191      13.374 -21.491 -21.490  1.00 84.13           H  
ATOM   2956  HB3 ARG A 191      11.994 -21.428 -22.611  1.00 84.13           H  
ATOM   2957  O   ARG A 191      12.437 -17.934 -20.253  1.00 84.13           O  
ATOM   2958  CG  ARG A 191      11.477 -21.190 -20.550  1.00 84.13           C  
ATOM   2959  HG2 ARG A 191      10.543 -20.663 -20.748  1.00 84.13           H  
ATOM   2960  HG3 ARG A 191      11.920 -20.807 -19.631  1.00 84.13           H  
ATOM   2961  CD  ARG A 191      11.198 -22.677 -20.373  1.00 84.13           C  
ATOM   2962  HD2 ARG A 191      10.843 -23.088 -21.318  1.00 84.13           H  
ATOM   2963  HD3 ARG A 191      12.121 -23.183 -20.089  1.00 84.13           H  
ATOM   2964  NE  ARG A 191      10.196 -22.854 -19.321  1.00 84.13           N  
ATOM   2965  HE  ARG A 191      10.216 -22.169 -18.579  1.00 84.13           H  
ATOM   2966  NH1 ARG A 191       9.169 -24.740 -20.127  1.00 84.13           N  
ATOM   2967 HH11 ARG A 191       8.660 -25.579 -19.889  1.00 84.13           H  
ATOM   2968 HH12 ARG A 191       9.901 -24.812 -20.819  1.00 84.13           H  
ATOM   2969  NH2 ARG A 191       8.509 -23.816 -18.194  1.00 84.13           N  
ATOM   2970 HH21 ARG A 191       7.872 -24.584 -18.040  1.00 84.13           H  
ATOM   2971 HH22 ARG A 191       8.684 -23.110 -17.493  1.00 84.13           H  
ATOM   2972  CZ  ARG A 191       9.296 -23.806 -19.227  1.00 84.13           C  
ATOM   2973  N   ASN A 192      14.428 -18.994 -20.345  1.00 87.65           N  
ATOM   2974  H   ASN A 192      14.971 -19.696 -20.828  1.00 87.65           H  
ATOM   2975  CA  ASN A 192      15.015 -18.288 -19.203  1.00 87.65           C  
ATOM   2976  HA  ASN A 192      14.424 -18.501 -18.312  1.00 87.65           H  
ATOM   2977  C   ASN A 192      15.003 -16.764 -19.424  1.00 87.65           C  
ATOM   2978  CB  ASN A 192      16.442 -18.808 -18.981  1.00 87.65           C  
ATOM   2979  HB2 ASN A 192      16.433 -19.896 -18.916  1.00 87.65           H  
ATOM   2980  HB3 ASN A 192      17.071 -18.514 -19.821  1.00 87.65           H  
ATOM   2981  O   ASN A 192      14.608 -15.998 -18.549  1.00 87.65           O  
ATOM   2982  CG  ASN A 192      17.040 -18.275 -17.690  1.00 87.65           C  
ATOM   2983  ND2 ASN A 192      18.317 -17.975 -17.671  1.00 87.65           N  
ATOM   2984 HD21 ASN A 192      18.679 -17.697 -16.770  1.00 87.65           H  
ATOM   2985 HD22 ASN A 192      18.898 -18.150 -18.478  1.00 87.65           H  
ATOM   2986  OD1 ASN A 192      16.384 -18.129 -16.679  1.00 87.65           O  
ATOM   2987  N   PHE A 193      15.328 -16.329 -20.646  1.00 87.72           N  
ATOM   2988  H   PHE A 193      15.662 -17.004 -21.318  1.00 87.72           H  
ATOM   2989  CA  PHE A 193      15.258 -14.927 -21.061  1.00 87.72           C  
ATOM   2990  HA  PHE A 193      15.995 -14.349 -20.504  1.00 87.72           H  
ATOM   2991  C   PHE A 193      13.872 -14.310 -20.797  1.00 87.72           C  
ATOM   2992  CB  PHE A 193      15.609 -14.881 -22.554  1.00 87.72           C  
ATOM   2993  HB2 PHE A 193      14.850 -15.414 -23.127  1.00 87.72           H  
ATOM   2994  HB3 PHE A 193      16.552 -15.406 -22.704  1.00 87.72           H  
ATOM   2995  O   PHE A 193      13.747 -13.256 -20.170  1.00 87.72           O  
ATOM   2996  CG  PHE A 193      15.747 -13.492 -23.128  1.00 87.72           C  
ATOM   2997  CD1 PHE A 193      14.609 -12.749 -23.499  1.00 87.72           C  
ATOM   2998  HD1 PHE A 193      13.619 -13.159 -23.361  1.00 87.72           H  
ATOM   2999  CD2 PHE A 193      17.033 -12.959 -23.320  1.00 87.72           C  
ATOM   3000  HD2 PHE A 193      17.908 -13.521 -23.030  1.00 87.72           H  
ATOM   3001  CE1 PHE A 193      14.759 -11.467 -24.053  1.00 87.72           C  
ATOM   3002  HE1 PHE A 193      13.892 -10.887 -24.332  1.00 87.72           H  
ATOM   3003  CE2 PHE A 193      17.184 -11.694 -23.904  1.00 87.72           C  
ATOM   3004  HE2 PHE A 193      18.172 -11.293 -24.074  1.00 87.72           H  
ATOM   3005  CZ  PHE A 193      16.050 -10.950 -24.261  1.00 87.72           C  
ATOM   3006  HZ  PHE A 193      16.187  -9.968 -24.689  1.00 87.72           H  
ATOM   3007  N   ILE A 194      12.808 -14.987 -21.240  1.00 84.61           N  
ATOM   3008  H   ILE A 194      12.973 -15.858 -21.724  1.00 84.61           H  
ATOM   3009  CA  ILE A 194      11.422 -14.530 -21.066  1.00 84.61           C  
ATOM   3010  HA  ILE A 194      11.365 -13.477 -21.340  1.00 84.61           H  
ATOM   3011  C   ILE A 194      10.976 -14.638 -19.601  1.00 84.61           C  
ATOM   3012  CB  ILE A 194      10.496 -15.337 -22.007  1.00 84.61           C  
ATOM   3013  HB  ILE A 194      10.698 -16.398 -21.863  1.00 84.61           H  
ATOM   3014  O   ILE A 194      10.238 -13.778 -19.104  1.00 84.61           O  
ATOM   3015  CG1 ILE A 194      10.790 -14.975 -23.483  1.00 84.61           C  
ATOM   3016 HG12 ILE A 194      11.865 -14.995 -23.661  1.00 84.61           H  
ATOM   3017 HG13 ILE A 194      10.456 -13.957 -23.685  1.00 84.61           H  
ATOM   3018  CG2 ILE A 194       9.007 -15.086 -21.682  1.00 84.61           C  
ATOM   3019 HG21 ILE A 194       8.810 -14.014 -21.685  1.00 84.61           H  
ATOM   3020 HG22 ILE A 194       8.773 -15.496 -20.700  1.00 84.61           H  
ATOM   3021 HG23 ILE A 194       8.371 -15.595 -22.407  1.00 84.61           H  
ATOM   3022  CD1 ILE A 194      10.144 -15.929 -24.497  1.00 84.61           C  
ATOM   3023 HD11 ILE A 194      10.520 -15.695 -25.493  1.00 84.61           H  
ATOM   3024 HD12 ILE A 194       9.060 -15.813 -24.504  1.00 84.61           H  
ATOM   3025 HD13 ILE A 194      10.403 -16.960 -24.258  1.00 84.61           H  
ATOM   3026  N   GLU A 195      11.391 -15.695 -18.906  1.00 89.06           N  
ATOM   3027  H   GLU A 195      11.989 -16.369 -19.362  1.00 89.06           H  
ATOM   3028  CA  GLU A 195      11.066 -15.929 -17.502  1.00 89.06           C  
ATOM   3029  HA  GLU A 195       9.985 -15.865 -17.381  1.00 89.06           H  
ATOM   3030  C   GLU A 195      11.659 -14.845 -16.603  1.00 89.06           C  
ATOM   3031  CB  GLU A 195      11.498 -17.336 -17.064  1.00 89.06           C  
ATOM   3032  HB2 GLU A 195      11.510 -17.371 -15.974  1.00 89.06           H  
ATOM   3033  HB3 GLU A 195      12.501 -17.549 -17.433  1.00 89.06           H  
ATOM   3034  O   GLU A 195      10.937 -14.355 -15.734  1.00 89.06           O  
ATOM   3035  CG  GLU A 195      10.499 -18.395 -17.568  1.00 89.06           C  
ATOM   3036  HG2 GLU A 195       9.514 -18.148 -17.172  1.00 89.06           H  
ATOM   3037  HG3 GLU A 195      10.427 -18.343 -18.655  1.00 89.06           H  
ATOM   3038  CD  GLU A 195      10.842 -19.837 -17.156  1.00 89.06           C  
ATOM   3039  OE1 GLU A 195      10.044 -20.742 -17.519  1.00 89.06           O  
ATOM   3040  OE2 GLU A 195      11.856 -20.042 -16.465  1.00 89.06           O  
ATOM   3041  N   ASN A 196      12.880 -14.375 -16.871  1.00 91.14           N  
ATOM   3042  H   ASN A 196      13.448 -14.867 -17.546  1.00 91.14           H  
ATOM   3043  CA  ASN A 196      13.494 -13.279 -16.123  1.00 91.14           C  
ATOM   3044  HA  ASN A 196      13.528 -13.550 -15.067  1.00 91.14           H  
ATOM   3045  C   ASN A 196      12.685 -11.976 -16.236  1.00 91.14           C  
ATOM   3046  CB  ASN A 196      14.931 -13.062 -16.609  1.00 91.14           C  
ATOM   3047  HB2 ASN A 196      14.954 -12.869 -17.681  1.00 91.14           H  
ATOM   3048  HB3 ASN A 196      15.317 -12.197 -16.070  1.00 91.14           H  
ATOM   3049  O   ASN A 196      12.351 -11.351 -15.224  1.00 91.14           O  
ATOM   3050  CG  ASN A 196      15.887 -14.184 -16.272  1.00 91.14           C  
ATOM   3051  ND2 ASN A 196      16.990 -14.283 -16.978  1.00 91.14           N  
ATOM   3052 HD21 ASN A 196      17.180 -13.650 -17.741  1.00 91.14           H  
ATOM   3053 HD22 ASN A 196      17.577 -15.075 -16.758  1.00 91.14           H  
ATOM   3054  OD1 ASN A 196      15.683 -14.932 -15.332  1.00 91.14           O  
ATOM   3055  N   VAL A 197      12.268 -11.596 -17.451  1.00 88.69           N  
ATOM   3056  H   VAL A 197      12.592 -12.126 -18.247  1.00 88.69           H  
ATOM   3057  CA  VAL A 197      11.422 -10.404 -17.665  1.00 88.69           C  
ATOM   3058  HA  VAL A 197      11.911  -9.546 -17.202  1.00 88.69           H  
ATOM   3059  C   VAL A 197      10.054 -10.567 -16.992  1.00 88.69           C  
ATOM   3060  CB  VAL A 197      11.255 -10.101 -19.168  1.00 88.69           C  
ATOM   3061  HB  VAL A 197      10.778 -10.950 -19.656  1.00 88.69           H  
ATOM   3062  O   VAL A 197       9.523  -9.640 -16.371  1.00 88.69           O  
ATOM   3063  CG1 VAL A 197      10.381  -8.858 -19.390  1.00 88.69           C  
ATOM   3064 HG11 VAL A 197      10.398  -8.585 -20.445  1.00 88.69           H  
ATOM   3065 HG12 VAL A 197       9.347  -9.061 -19.112  1.00 88.69           H  
ATOM   3066 HG13 VAL A 197      10.769  -8.018 -18.813  1.00 88.69           H  
ATOM   3067  CG2 VAL A 197      12.603  -9.844 -19.844  1.00 88.69           C  
ATOM   3068 HG21 VAL A 197      12.456  -9.623 -20.901  1.00 88.69           H  
ATOM   3069 HG22 VAL A 197      13.110  -9.000 -19.376  1.00 88.69           H  
ATOM   3070 HG23 VAL A 197      13.240 -10.726 -19.774  1.00 88.69           H  
ATOM   3071  N   SER A 198       9.460 -11.758 -17.079  1.00 88.29           N  
ATOM   3072  H   SER A 198       9.944 -12.481 -17.590  1.00 88.29           H  
ATOM   3073  CA  SER A 198       8.196 -12.087 -16.407  1.00 88.29           C  
ATOM   3074  HA  SER A 198       7.433 -11.369 -16.710  1.00 88.29           H  
ATOM   3075  C   SER A 198       8.321 -12.024 -14.878  1.00 88.29           C  
ATOM   3076  CB  SER A 198       7.758 -13.478 -16.865  1.00 88.29           C  
ATOM   3077  HB2 SER A 198       8.586 -14.172 -16.728  1.00 88.29           H  
ATOM   3078  HB3 SER A 198       7.518 -13.444 -17.928  1.00 88.29           H  
ATOM   3079  O   SER A 198       7.429 -11.500 -14.203  1.00 88.29           O  
ATOM   3080  OG  SER A 198       6.637 -13.963 -16.145  1.00 88.29           O  
ATOM   3081  HG  SER A 198       6.852 -14.881 -15.962  1.00 88.29           H  
ATOM   3082  N   LEU A 199       9.433 -12.509 -14.325  1.00 91.48           N  
ATOM   3083  H   LEU A 199      10.127 -12.932 -14.923  1.00 91.48           H  
ATOM   3084  CA  LEU A 199       9.723 -12.476 -12.898  1.00 91.48           C  
ATOM   3085  HA  LEU A 199       8.868 -12.905 -12.375  1.00 91.48           H  
ATOM   3086  C   LEU A 199       9.895 -11.038 -12.406  1.00 91.48           C  
ATOM   3087  CB  LEU A 199      10.965 -13.338 -12.616  1.00 91.48           C  
ATOM   3088  HB2 LEU A 199      10.798 -14.341 -13.008  1.00 91.48           H  
ATOM   3089  HB3 LEU A 199      11.819 -12.915 -13.147  1.00 91.48           H  
ATOM   3090  O   LEU A 199       9.243 -10.664 -11.432  1.00 91.48           O  
ATOM   3091  CG  LEU A 199      11.325 -13.445 -11.125  1.00 91.48           C  
ATOM   3092  HG  LEU A 199      11.504 -12.450 -10.715  1.00 91.48           H  
ATOM   3093  CD1 LEU A 199      10.204 -14.116 -10.326  1.00 91.48           C  
ATOM   3094 HD11 LEU A 199      10.533 -14.250  -9.296  1.00 91.48           H  
ATOM   3095 HD12 LEU A 199       9.979 -15.092 -10.755  1.00 91.48           H  
ATOM   3096 HD13 LEU A 199       9.316 -13.483 -10.326  1.00 91.48           H  
ATOM   3097  CD2 LEU A 199      12.599 -14.267 -10.960  1.00 91.48           C  
ATOM   3098 HD21 LEU A 199      13.415 -13.796 -11.508  1.00 91.48           H  
ATOM   3099 HD22 LEU A 199      12.882 -14.323  -9.909  1.00 91.48           H  
ATOM   3100 HD23 LEU A 199      12.457 -15.275 -11.351  1.00 91.48           H  
ATOM   3101  N   GLY A 200      10.661 -10.211 -13.124  1.00 90.78           N  
ATOM   3102  H   GLY A 200      11.205 -10.598 -13.883  1.00 90.78           H  
ATOM   3103  CA  GLY A 200      10.801  -8.784 -12.827  1.00 90.78           C  
ATOM   3104  HA2 GLY A 200      11.276  -8.665 -11.853  1.00 90.78           H  
ATOM   3105  HA3 GLY A 200      11.434  -8.324 -13.585  1.00 90.78           H  
ATOM   3106  C   GLY A 200       9.452  -8.060 -12.812  1.00 90.78           C  
ATOM   3107  O   GLY A 200       9.135  -7.351 -11.857  1.00 90.78           O  
ATOM   3108  N   ASN A 201       8.591  -8.332 -13.802  1.00 88.17           N  
ATOM   3109  H   ASN A 201       8.928  -8.905 -14.563  1.00 88.17           H  
ATOM   3110  CA  ASN A 201       7.219  -7.815 -13.854  1.00 88.17           C  
ATOM   3111  HA  ASN A 201       7.249  -6.726 -13.851  1.00 88.17           H  
ATOM   3112  C   ASN A 201       6.354  -8.253 -12.655  1.00 88.17           C  
ATOM   3113  CB  ASN A 201       6.551  -8.287 -15.156  1.00 88.17           C  
ATOM   3114  HB2 ASN A 201       5.469  -8.255 -15.032  1.00 88.17           H  
ATOM   3115  HB3 ASN A 201       6.830  -9.319 -15.368  1.00 88.17           H  
ATOM   3116  O   ASN A 201       5.526  -7.480 -12.174  1.00 88.17           O  
ATOM   3117  CG  ASN A 201       6.858  -7.416 -16.355  1.00 88.17           C  
ATOM   3118  ND2 ASN A 201       7.387  -7.982 -17.410  1.00 88.17           N  
ATOM   3119 HD21 ASN A 201       7.564  -7.398 -18.214  1.00 88.17           H  
ATOM   3120 HD22 ASN A 201       7.947  -8.811 -17.269  1.00 88.17           H  
ATOM   3121  OD1 ASN A 201       6.523  -6.249 -16.390  1.00 88.17           O  
ATOM   3122  N   LYS A 202       6.485  -9.492 -12.168  1.00 91.54           N  
ATOM   3123  H   LYS A 202       7.164 -10.103 -12.599  1.00 91.54           H  
ATOM   3124  CA  LYS A 202       5.762  -9.951 -10.966  1.00 91.54           C  
ATOM   3125  HA  LYS A 202       4.715  -9.653 -11.027  1.00 91.54           H  
ATOM   3126  C   LYS A 202       6.317  -9.294  -9.703  1.00 91.54           C  
ATOM   3127  CB  LYS A 202       5.840 -11.476 -10.841  1.00 91.54           C  
ATOM   3128  HB2 LYS A 202       5.501 -11.761  -9.845  1.00 91.54           H  
ATOM   3129  HB3 LYS A 202       6.879 -11.791 -10.943  1.00 91.54           H  
ATOM   3130  O   LYS A 202       5.540  -8.819  -8.875  1.00 91.54           O  
ATOM   3131  CG  LYS A 202       4.973 -12.215 -11.868  1.00 91.54           C  
ATOM   3132  HG2 LYS A 202       3.922 -11.987 -11.689  1.00 91.54           H  
ATOM   3133  HG3 LYS A 202       5.238 -11.908 -12.880  1.00 91.54           H  
ATOM   3134  CD  LYS A 202       5.213 -13.721 -11.710  1.00 91.54           C  
ATOM   3135  HD2 LYS A 202       6.273 -13.922 -11.868  1.00 91.54           H  
ATOM   3136  HD3 LYS A 202       4.949 -14.015 -10.694  1.00 91.54           H  
ATOM   3137  CE  LYS A 202       4.394 -14.543 -12.707  1.00 91.54           C  
ATOM   3138  HE2 LYS A 202       4.665 -14.226 -13.714  1.00 91.54           H  
ATOM   3139  HE3 LYS A 202       3.338 -14.331 -12.544  1.00 91.54           H  
ATOM   3140  NZ  LYS A 202       4.667 -15.995 -12.533  1.00 91.54           N  
ATOM   3141  HZ1 LYS A 202       4.185 -16.554 -13.223  1.00 91.54           H  
ATOM   3142  HZ2 LYS A 202       4.388 -16.309 -11.615  1.00 91.54           H  
ATOM   3143  HZ3 LYS A 202       5.656 -16.182 -12.624  1.00 91.54           H  
ATOM   3144  N   ALA A 203       7.641  -9.226  -9.585  1.00 93.85           N  
ATOM   3145  H   ALA A 203       8.212  -9.632 -10.311  1.00 93.85           H  
ATOM   3146  CA  ALA A 203       8.326  -8.658  -8.434  1.00 93.85           C  
ATOM   3147  HA  ALA A 203       7.996  -9.190  -7.541  1.00 93.85           H  
ATOM   3148  C   ALA A 203       7.962  -7.183  -8.230  1.00 93.85           C  
ATOM   3149  CB  ALA A 203       9.831  -8.892  -8.598  1.00 93.85           C  
ATOM   3150  HB1 ALA A 203      10.202  -8.383  -9.488  1.00 93.85           H  
ATOM   3151  HB2 ALA A 203      10.365  -8.520  -7.723  1.00 93.85           H  
ATOM   3152  HB3 ALA A 203      10.034  -9.958  -8.697  1.00 93.85           H  
ATOM   3153  O   ALA A 203       7.576  -6.800  -7.127  1.00 93.85           O  
ATOM   3154  N   ILE A 204       7.947  -6.377  -9.295  1.00 92.06           N  
ATOM   3155  H   ILE A 204       8.312  -6.720 -10.172  1.00 92.06           H  
ATOM   3156  CA  ILE A 204       7.575  -4.961  -9.185  1.00 92.06           C  
ATOM   3157  HA  ILE A 204       8.158  -4.557  -8.357  1.00 92.06           H  
ATOM   3158  C   ILE A 204       6.094  -4.760  -8.817  1.00 92.06           C  
ATOM   3159  CB  ILE A 204       7.988  -4.203 -10.460  1.00 92.06           C  
ATOM   3160  HB  ILE A 204       9.021  -4.469 -10.680  1.00 92.06           H  
ATOM   3161  O   ILE A 204       5.774  -3.921  -7.979  1.00 92.06           O  
ATOM   3162  CG1 ILE A 204       7.947  -2.673 -10.280  1.00 92.06           C  
ATOM   3163 HG12 ILE A 204       6.964  -2.358  -9.932  1.00 92.06           H  
ATOM   3164 HG13 ILE A 204       8.133  -2.197 -11.243  1.00 92.06           H  
ATOM   3165  CG2 ILE A 204       7.141  -4.645 -11.661  1.00 92.06           C  
ATOM   3166 HG21 ILE A 204       7.275  -5.714 -11.825  1.00 92.06           H  
ATOM   3167 HG22 ILE A 204       6.083  -4.435 -11.504  1.00 92.06           H  
ATOM   3168 HG23 ILE A 204       7.470  -4.128 -12.563  1.00 92.06           H  
ATOM   3169  CD1 ILE A 204       9.023  -2.159  -9.315  1.00 92.06           C  
ATOM   3170 HD11 ILE A 204       8.861  -2.541  -8.307  1.00 92.06           H  
ATOM   3171 HD12 ILE A 204       8.991  -1.070  -9.287  1.00 92.06           H  
ATOM   3172 HD13 ILE A 204      10.009  -2.471  -9.660  1.00 92.06           H  
ATOM   3173  N   LYS A 205       5.169  -5.572  -9.350  1.00 91.75           N  
ATOM   3174  H   LYS A 205       5.475  -6.248 -10.035  1.00 91.75           H  
ATOM   3175  CA  LYS A 205       3.744  -5.526  -8.958  1.00 91.75           C  
ATOM   3176  HA  LYS A 205       3.346  -4.525  -9.123  1.00 91.75           H  
ATOM   3177  C   LYS A 205       3.561  -5.843  -7.476  1.00 91.75           C  
ATOM   3178  CB  LYS A 205       2.947  -6.550  -9.767  1.00 91.75           C  
ATOM   3179  HB2 LYS A 205       1.961  -6.665  -9.315  1.00 91.75           H  
ATOM   3180  HB3 LYS A 205       3.453  -7.513  -9.704  1.00 91.75           H  
ATOM   3181  O   LYS A 205       2.760  -5.210  -6.786  1.00 91.75           O  
ATOM   3182  CG  LYS A 205       2.768  -6.164 -11.237  1.00 91.75           C  
ATOM   3183  HG2 LYS A 205       3.731  -5.934 -11.693  1.00 91.75           H  
ATOM   3184  HG3 LYS A 205       2.139  -5.278 -11.318  1.00 91.75           H  
ATOM   3185  CD  LYS A 205       2.102  -7.348 -11.946  1.00 91.75           C  
ATOM   3186  HD2 LYS A 205       1.080  -7.438 -11.579  1.00 91.75           H  
ATOM   3187  HD3 LYS A 205       2.643  -8.266 -11.717  1.00 91.75           H  
ATOM   3188  CE  LYS A 205       2.100  -7.156 -13.458  1.00 91.75           C  
ATOM   3189  HE2 LYS A 205       1.851  -6.117 -13.675  1.00 91.75           H  
ATOM   3190  HE3 LYS A 205       3.109  -7.334 -13.831  1.00 91.75           H  
ATOM   3191  NZ  LYS A 205       1.117  -8.077 -14.082  1.00 91.75           N  
ATOM   3192  HZ1 LYS A 205       1.077  -7.932 -15.081  1.00 91.75           H  
ATOM   3193  HZ2 LYS A 205       0.194  -7.909 -13.709  1.00 91.75           H  
ATOM   3194  HZ3 LYS A 205       1.354  -9.038 -13.881  1.00 91.75           H  
ATOM   3195  N   ALA A 206       4.301  -6.837  -6.991  1.00 93.82           N  
ATOM   3196  H   ALA A 206       4.926  -7.326  -7.615  1.00 93.82           H  
ATOM   3197  CA  ALA A 206       4.313  -7.190  -5.584  1.00 93.82           C  
ATOM   3198  HA  ALA A 206       3.284  -7.312  -5.246  1.00 93.82           H  
ATOM   3199  C   ALA A 206       4.939  -6.081  -4.727  1.00 93.82           C  
ATOM   3200  CB  ALA A 206       5.026  -8.528  -5.431  1.00 93.82           C  
ATOM   3201  HB1 ALA A 206       6.014  -8.479  -5.887  1.00 93.82           H  
ATOM   3202  HB2 ALA A 206       5.131  -8.771  -4.373  1.00 93.82           H  
ATOM   3203  HB3 ALA A 206       4.449  -9.306  -5.931  1.00 93.82           H  
ATOM   3204  O   ALA A 206       4.396  -5.793  -3.666  1.00 93.82           O  
ATOM   3205  N   ALA A 207       5.988  -5.403  -5.204  1.00 93.65           N  
ATOM   3206  H   ALA A 207       6.427  -5.722  -6.056  1.00 93.65           H  
ATOM   3207  CA  ALA A 207       6.581  -4.246  -4.535  1.00 93.65           C  
ATOM   3208  HA  ALA A 207       6.923  -4.553  -3.546  1.00 93.65           H  
ATOM   3209  C   ALA A 207       5.567  -3.110  -4.333  1.00 93.65           C  
ATOM   3210  CB  ALA A 207       7.802  -3.775  -5.328  1.00 93.65           C  
ATOM   3211  HB1 ALA A 207       8.562  -4.555  -5.343  1.00 93.65           H  
ATOM   3212  HB2 ALA A 207       8.219  -2.884  -4.858  1.00 93.65           H  
ATOM   3213  HB3 ALA A 207       7.532  -3.512  -6.350  1.00 93.65           H  
ATOM   3214  O   ALA A 207       5.407  -2.648  -3.205  1.00 93.65           O  
ATOM   3215  N   PHE A 208       4.797  -2.740  -5.367  1.00 92.67           N  
ATOM   3216  H   PHE A 208       5.011  -3.116  -6.280  1.00 92.67           H  
ATOM   3217  CA  PHE A 208       3.689  -1.782  -5.231  1.00 92.67           C  
ATOM   3218  HA  PHE A 208       4.092  -0.810  -4.946  1.00 92.67           H  
ATOM   3219  C   PHE A 208       2.706  -2.200  -4.133  1.00 92.67           C  
ATOM   3220  CB  PHE A 208       2.933  -1.640  -6.561  1.00 92.67           C  
ATOM   3221  HB2 PHE A 208       1.898  -1.364  -6.356  1.00 92.67           H  
ATOM   3222  HB3 PHE A 208       2.909  -2.596  -7.085  1.00 92.67           H  
ATOM   3223  O   PHE A 208       2.344  -1.399  -3.272  1.00 92.67           O  
ATOM   3224  CG  PHE A 208       3.502  -0.576  -7.467  1.00 92.67           C  
ATOM   3225  CD1 PHE A 208       3.150   0.771  -7.260  1.00 92.67           C  
ATOM   3226  HD1 PHE A 208       2.466   1.045  -6.470  1.00 92.67           H  
ATOM   3227  CD2 PHE A 208       4.387  -0.919  -8.505  1.00 92.67           C  
ATOM   3228  HD2 PHE A 208       4.648  -1.951  -8.684  1.00 92.67           H  
ATOM   3229  CE1 PHE A 208       3.673   1.769  -8.098  1.00 92.67           C  
ATOM   3230  HE1 PHE A 208       3.386   2.800  -7.956  1.00 92.67           H  
ATOM   3231  CE2 PHE A 208       4.939   0.082  -9.319  1.00 92.67           C  
ATOM   3232  HE2 PHE A 208       5.632  -0.172 -10.107  1.00 92.67           H  
ATOM   3233  CZ  PHE A 208       4.571   1.421  -9.121  1.00 92.67           C  
ATOM   3234  HZ  PHE A 208       4.975   2.187  -9.767  1.00 92.67           H  
ATOM   3235  N   CYS A 209       2.297  -3.470  -4.123  1.00 93.61           N  
ATOM   3236  H   CYS A 209       2.641  -4.091  -4.842  1.00 93.61           H  
ATOM   3237  CA  CYS A 209       1.392  -3.982  -3.098  1.00 93.61           C  
ATOM   3238  HA  CYS A 209       0.502  -3.353  -3.069  1.00 93.61           H  
ATOM   3239  C   CYS A 209       2.018  -3.940  -1.698  1.00 93.61           C  
ATOM   3240  CB  CYS A 209       0.977  -5.414  -3.447  1.00 93.61           C  
ATOM   3241  HB2 CYS A 209       1.868  -6.024  -3.598  1.00 93.61           H  
ATOM   3242  HB3 CYS A 209       0.403  -5.830  -2.620  1.00 93.61           H  
ATOM   3243  O   CYS A 209       1.328  -3.592  -0.744  1.00 93.61           O  
ATOM   3244  SG  CYS A 209      -0.041  -5.440  -4.944  1.00 93.61           S  
ATOM   3245  HG  CYS A 209       0.910  -5.019  -5.783  1.00 93.61           H  
ATOM   3246  N   SER A 210       3.292  -4.300  -1.546  1.00 92.97           N  
ATOM   3247  H   SER A 210       3.814  -4.623  -2.349  1.00 92.97           H  
ATOM   3248  CA  SER A 210       3.986  -4.262  -0.256  1.00 92.97           C  
ATOM   3249  HA  SER A 210       3.415  -4.833   0.476  1.00 92.97           H  
ATOM   3250  C   SER A 210       4.094  -2.837   0.265  1.00 92.97           C  
ATOM   3251  CB  SER A 210       5.376  -4.890  -0.350  1.00 92.97           C  
ATOM   3252  HB2 SER A 210       5.949  -4.419  -1.148  1.00 92.97           H  
ATOM   3253  HB3 SER A 210       5.898  -4.750   0.596  1.00 92.97           H  
ATOM   3254  O   SER A 210       3.700  -2.588   1.399  1.00 92.97           O  
ATOM   3255  OG  SER A 210       5.236  -6.276  -0.601  1.00 92.97           O  
ATOM   3256  HG  SER A 210       6.103  -6.678  -0.521  1.00 92.97           H  
ATOM   3257  N   VAL A 211       4.499  -1.881  -0.575  1.00 92.79           N  
ATOM   3258  H   VAL A 211       4.794  -2.135  -1.508  1.00 92.79           H  
ATOM   3259  CA  VAL A 211       4.601  -0.481  -0.161  1.00 92.79           C  
ATOM   3260  HA  VAL A 211       5.248  -0.438   0.716  1.00 92.79           H  
ATOM   3261  C   VAL A 211       3.245   0.062   0.277  1.00 92.79           C  
ATOM   3262  CB  VAL A 211       5.243   0.396  -1.247  1.00 92.79           C  
ATOM   3263  HB  VAL A 211       4.706   0.286  -2.190  1.00 92.79           H  
ATOM   3264  O   VAL A 211       3.137   0.538   1.401  1.00 92.79           O  
ATOM   3265  CG1 VAL A 211       5.199   1.862  -0.809  1.00 92.79           C  
ATOM   3266 HG11 VAL A 211       4.178   2.243  -0.831  1.00 92.79           H  
ATOM   3267 HG12 VAL A 211       5.602   1.944   0.200  1.00 92.79           H  
ATOM   3268 HG13 VAL A 211       5.797   2.478  -1.480  1.00 92.79           H  
ATOM   3269  CG2 VAL A 211       6.710  -0.009  -1.442  1.00 92.79           C  
ATOM   3270 HG21 VAL A 211       6.783  -1.023  -1.834  1.00 92.79           H  
ATOM   3271 HG22 VAL A 211       7.247   0.039  -0.495  1.00 92.79           H  
ATOM   3272 HG23 VAL A 211       7.188   0.666  -2.152  1.00 92.79           H  
ATOM   3273  N   TYR A 212       2.204  -0.075  -0.549  1.00 92.65           N  
ATOM   3274  H   TYR A 212       2.354  -0.501  -1.453  1.00 92.65           H  
ATOM   3275  CA  TYR A 212       0.875   0.461  -0.233  1.00 92.65           C  
ATOM   3276  HA  TYR A 212       0.982   1.511   0.039  1.00 92.65           H  
ATOM   3277  C   TYR A 212       0.196  -0.222   0.962  1.00 92.65           C  
ATOM   3278  CB  TYR A 212      -0.024   0.373  -1.474  1.00 92.65           C  
ATOM   3279  HB2 TYR A 212       0.201  -0.531  -2.039  1.00 92.65           H  
ATOM   3280  HB3 TYR A 212      -1.061   0.289  -1.151  1.00 92.65           H  
ATOM   3281  O   TYR A 212      -0.580   0.424   1.665  1.00 92.65           O  
ATOM   3282  CG  TYR A 212       0.078   1.590  -2.368  1.00 92.65           C  
ATOM   3283  CD1 TYR A 212      -0.794   2.669  -2.141  1.00 92.65           C  
ATOM   3284  HD1 TYR A 212      -1.514   2.611  -1.339  1.00 92.65           H  
ATOM   3285  CD2 TYR A 212       1.057   1.682  -3.377  1.00 92.65           C  
ATOM   3286  HD2 TYR A 212       1.767   0.884  -3.534  1.00 92.65           H  
ATOM   3287  CE1 TYR A 212      -0.697   3.832  -2.921  1.00 92.65           C  
ATOM   3288  HE1 TYR A 212      -1.321   4.683  -2.690  1.00 92.65           H  
ATOM   3289  CE2 TYR A 212       1.130   2.829  -4.188  1.00 92.65           C  
ATOM   3290  HE2 TYR A 212       1.868   2.912  -4.972  1.00 92.65           H  
ATOM   3291  OH  TYR A 212       0.300   4.997  -4.770  1.00 92.65           O  
ATOM   3292  HH  TYR A 212      -0.345   5.670  -4.544  1.00 92.65           H  
ATOM   3293  CZ  TYR A 212       0.242   3.900  -3.974  1.00 92.65           C  
ATOM   3294  N   ASN A 213       0.454  -1.516   1.189  1.00 89.17           N  
ATOM   3295  H   ASN A 213       1.068  -1.998   0.549  1.00 89.17           H  
ATOM   3296  CA  ASN A 213      -0.196  -2.277   2.261  1.00 89.17           C  
ATOM   3297  HA  ASN A 213      -1.179  -1.849   2.458  1.00 89.17           H  
ATOM   3298  C   ASN A 213       0.590  -2.237   3.580  1.00 89.17           C  
ATOM   3299  CB  ASN A 213      -0.370  -3.752   1.844  1.00 89.17           C  
ATOM   3300  HB2 ASN A 213       0.620  -4.183   1.697  1.00 89.17           H  
ATOM   3301  HB3 ASN A 213      -0.847  -4.285   2.666  1.00 89.17           H  
ATOM   3302  O   ASN A 213      -0.014  -2.288   4.647  1.00 89.17           O  
ATOM   3303  CG  ASN A 213      -1.184  -4.015   0.589  1.00 89.17           C  
ATOM   3304  ND2 ASN A 213      -1.197  -5.237   0.109  1.00 89.17           N  
ATOM   3305 HD21 ASN A 213      -0.464  -5.834   0.464  1.00 89.17           H  
ATOM   3306 HD22 ASN A 213      -1.388  -5.211  -0.883  1.00 89.17           H  
ATOM   3307  OD1 ASN A 213      -1.810  -3.182  -0.022  1.00 89.17           O  
ATOM   3308  N   GLN A 214       1.923  -2.253   3.508  1.00 87.02           N  
ATOM   3309  H   GLN A 214       2.355  -2.207   2.596  1.00 87.02           H  
ATOM   3310  CA  GLN A 214       2.826  -2.474   4.647  1.00 87.02           C  
ATOM   3311  HA  GLN A 214       2.233  -2.648   5.545  1.00 87.02           H  
ATOM   3312  C   GLN A 214       3.702  -1.253   4.954  1.00 87.02           C  
ATOM   3313  CB  GLN A 214       3.699  -3.725   4.418  1.00 87.02           C  
ATOM   3314  HB2 GLN A 214       4.300  -3.895   5.311  1.00 87.02           H  
ATOM   3315  HB3 GLN A 214       4.389  -3.544   3.594  1.00 87.02           H  
ATOM   3316  O   GLN A 214       4.452  -1.272   5.926  1.00 87.02           O  
ATOM   3317  CG  GLN A 214       2.890  -5.004   4.140  1.00 87.02           C  
ATOM   3318  HG2 GLN A 214       2.231  -5.194   4.987  1.00 87.02           H  
ATOM   3319  HG3 GLN A 214       2.278  -4.866   3.249  1.00 87.02           H  
ATOM   3320  CD  GLN A 214       3.765  -6.235   3.903  1.00 87.02           C  
ATOM   3321  NE2 GLN A 214       3.201  -7.424   3.955  1.00 87.02           N  
ATOM   3322 HE21 GLN A 214       3.856  -8.192   3.956  1.00 87.02           H  
ATOM   3323 HE22 GLN A 214       2.286  -7.530   4.370  1.00 87.02           H  
ATOM   3324  OE1 GLN A 214       4.956  -6.172   3.667  1.00 87.02           O  
ATOM   3325  N   GLY A 215       3.613  -0.186   4.156  1.00 89.01           N  
ATOM   3326  H   GLY A 215       3.023  -0.225   3.337  1.00 89.01           H  
ATOM   3327  CA  GLY A 215       4.357   1.050   4.379  1.00 89.01           C  
ATOM   3328  HA2 GLY A 215       4.325   1.308   5.437  1.00 89.01           H  
ATOM   3329  HA3 GLY A 215       3.875   1.847   3.813  1.00 89.01           H  
ATOM   3330  C   GLY A 215       5.823   0.991   3.951  1.00 89.01           C  
ATOM   3331  O   GLY A 215       6.570   1.899   4.293  1.00 89.01           O  
ATOM   3332  N   GLY A 216       6.246  -0.044   3.223  1.00 90.78           N  
ATOM   3333  H   GLY A 216       5.599  -0.788   3.004  1.00 90.78           H  
ATOM   3334  CA  GLY A 216       7.614  -0.169   2.725  1.00 90.78           C  
ATOM   3335  HA2 GLY A 216       7.808   0.623   2.002  1.00 90.78           H  
ATOM   3336  HA3 GLY A 216       8.315  -0.049   3.551  1.00 90.78           H  
ATOM   3337  C   GLY A 216       7.891  -1.511   2.055  1.00 90.78           C  
ATOM   3338  O   GLY A 216       7.041  -2.406   2.041  1.00 90.78           O  
ATOM   3339  N   LEU A 217       9.089  -1.636   1.492  1.00 91.70           N  
ATOM   3340  H   LEU A 217       9.713  -0.842   1.490  1.00 91.70           H  
ATOM   3341  CA  LEU A 217       9.616  -2.902   0.995  1.00 91.70           C  
ATOM   3342  HA  LEU A 217       8.814  -3.405   0.454  1.00 91.70           H  
ATOM   3343  C   LEU A 217      10.032  -3.825   2.158  1.00 91.70           C  
ATOM   3344  CB  LEU A 217      10.777  -2.623   0.025  1.00 91.70           C  
ATOM   3345  HB2 LEU A 217      11.502  -1.982   0.527  1.00 91.70           H  
ATOM   3346  HB3 LEU A 217      11.287  -3.555  -0.216  1.00 91.70           H  
ATOM   3347  O   LEU A 217      10.352  -3.345   3.251  1.00 91.70           O  
ATOM   3348  CG  LEU A 217      10.328  -1.951  -1.285  1.00 91.70           C  
ATOM   3349  HG  LEU A 217       9.734  -1.063  -1.070  1.00 91.70           H  
ATOM   3350  CD1 LEU A 217      11.550  -1.522  -2.085  1.00 91.70           C  
ATOM   3351 HD11 LEU A 217      12.098  -0.776  -1.510  1.00 91.70           H  
ATOM   3352 HD12 LEU A 217      12.207  -2.374  -2.257  1.00 91.70           H  
ATOM   3353 HD13 LEU A 217      11.256  -1.087  -3.040  1.00 91.70           H  
ATOM   3354  CD2 LEU A 217       9.477  -2.868  -2.163  1.00 91.70           C  
ATOM   3355 HD21 LEU A 217       8.540  -3.115  -1.665  1.00 91.70           H  
ATOM   3356 HD22 LEU A 217       9.246  -2.325  -3.079  1.00 91.70           H  
ATOM   3357 HD23 LEU A 217      10.031  -3.775  -2.403  1.00 91.70           H  
ATOM   3358  N   PRO A 218       9.980  -5.152   1.960  1.00 90.71           N  
ATOM   3359  CA  PRO A 218      10.479  -6.109   2.943  1.00 90.71           C  
ATOM   3360  HA  PRO A 218      10.047  -5.906   3.923  1.00 90.71           H  
ATOM   3361  C   PRO A 218      12.007  -6.046   3.055  1.00 90.71           C  
ATOM   3362  CB  PRO A 218      10.004  -7.472   2.445  1.00 90.71           C  
ATOM   3363  HB2 PRO A 218      10.663  -8.283   2.757  1.00 90.71           H  
ATOM   3364  HB3 PRO A 218       8.989  -7.657   2.795  1.00 90.71           H  
ATOM   3365  O   PRO A 218      12.678  -5.581   2.136  1.00 90.71           O  
ATOM   3366  CG  PRO A 218       9.996  -7.285   0.930  1.00 90.71           C  
ATOM   3367  HG2 PRO A 218       9.308  -7.984   0.456  1.00 90.71           H  
ATOM   3368  HG3 PRO A 218      11.002  -7.390   0.523  1.00 90.71           H  
ATOM   3369  CD  PRO A 218       9.546  -5.841   0.752  1.00 90.71           C  
ATOM   3370  HD2 PRO A 218      10.004  -5.421  -0.144  1.00 90.71           H  
ATOM   3371  HD3 PRO A 218       8.459  -5.797   0.682  1.00 90.71           H  
ATOM   3372  N   THR A 219      12.538  -6.549   4.171  1.00 89.79           N  
ATOM   3373  H   THR A 219      11.942  -6.983   4.861  1.00 89.79           H  
ATOM   3374  CA  THR A 219      13.985  -6.693   4.377  1.00 89.79           C  
ATOM   3375  HA  THR A 219      14.496  -6.103   3.617  1.00 89.79           H  
ATOM   3376  C   THR A 219      14.408  -8.146   4.177  1.00 89.79           C  
ATOM   3377  CB  THR A 219      14.460  -6.147   5.736  1.00 89.79           C  
ATOM   3378  HB  THR A 219      15.536  -5.981   5.677  1.00 89.79           H  
ATOM   3379  O   THR A 219      13.586  -9.058   4.322  1.00 89.79           O  
ATOM   3380  CG2 THR A 219      13.775  -4.843   6.159  1.00 89.79           C  
ATOM   3381 HG21 THR A 219      12.854  -5.058   6.701  1.00 89.79           H  
ATOM   3382 HG22 THR A 219      13.516  -4.241   5.288  1.00 89.79           H  
ATOM   3383 HG23 THR A 219      14.450  -4.275   6.800  1.00 89.79           H  
ATOM   3384  OG1 THR A 219      14.200  -7.063   6.777  1.00 89.79           O  
ATOM   3385  HG1 THR A 219      14.964  -7.030   7.357  1.00 89.79           H  
ATOM   3386  N   LYS A 220      15.679  -8.401   3.851  1.00 87.33           N  
ATOM   3387  H   LYS A 220      16.321  -7.625   3.779  1.00 87.33           H  
ATOM   3388  CA  LYS A 220      16.196  -9.782   3.742  1.00 87.33           C  
ATOM   3389  HA  LYS A 220      15.478 -10.396   3.198  1.00 87.33           H  
ATOM   3390  C   LYS A 220      16.344 -10.464   5.101  1.00 87.33           C  
ATOM   3391  CB  LYS A 220      17.532  -9.800   2.985  1.00 87.33           C  
ATOM   3392  HB2 LYS A 220      18.205  -9.041   3.384  1.00 87.33           H  
ATOM   3393  HB3 LYS A 220      17.997 -10.778   3.113  1.00 87.33           H  
ATOM   3394  O   LYS A 220      16.276 -11.685   5.181  1.00 87.33           O  
ATOM   3395  CG  LYS A 220      17.298  -9.569   1.492  1.00 87.33           C  
ATOM   3396  HG2 LYS A 220      16.544 -10.280   1.155  1.00 87.33           H  
ATOM   3397  HG3 LYS A 220      16.928  -8.555   1.337  1.00 87.33           H  
ATOM   3398  CD  LYS A 220      18.559  -9.793   0.653  1.00 87.33           C  
ATOM   3399  HD2 LYS A 220      19.332  -9.079   0.934  1.00 87.33           H  
ATOM   3400  HD3 LYS A 220      18.918 -10.811   0.806  1.00 87.33           H  
ATOM   3401  CE  LYS A 220      18.164  -9.598  -0.810  1.00 87.33           C  
ATOM   3402  HE2 LYS A 220      17.939  -8.545  -0.978  1.00 87.33           H  
ATOM   3403  HE3 LYS A 220      17.256 -10.170  -1.005  1.00 87.33           H  
ATOM   3404  NZ  LYS A 220      19.202 -10.054  -1.752  1.00 87.33           N  
ATOM   3405  HZ1 LYS A 220      19.195 -11.064  -1.764  1.00 87.33           H  
ATOM   3406  HZ2 LYS A 220      20.114  -9.676  -1.540  1.00 87.33           H  
ATOM   3407  HZ3 LYS A 220      18.958  -9.710  -2.670  1.00 87.33           H  
ATOM   3408  N   THR A 221      16.525  -9.678   6.157  1.00 81.55           N  
ATOM   3409  H   THR A 221      16.611  -8.686   5.988  1.00 81.55           H  
ATOM   3410  CA  THR A 221      16.767 -10.149   7.529  1.00 81.55           C  
ATOM   3411  HA  THR A 221      17.328 -11.083   7.498  1.00 81.55           H  
ATOM   3412  C   THR A 221      15.494 -10.431   8.329  1.00 81.55           C  
ATOM   3413  CB  THR A 221      17.603  -9.106   8.280  1.00 81.55           C  
ATOM   3414  HB  THR A 221      17.687  -9.387   9.330  1.00 81.55           H  
ATOM   3415  O   THR A 221      15.546 -11.155   9.317  1.00 81.55           O  
ATOM   3416  CG2 THR A 221      19.009  -8.978   7.690  1.00 81.55           C  
ATOM   3417 HG21 THR A 221      18.966  -8.595   6.671  1.00 81.55           H  
ATOM   3418 HG22 THR A 221      19.602  -8.300   8.303  1.00 81.55           H  
ATOM   3419 HG23 THR A 221      19.493  -9.955   7.686  1.00 81.55           H  
ATOM   3420  OG1 THR A 221      16.986  -7.835   8.174  1.00 81.55           O  
ATOM   3421  HG1 THR A 221      17.657  -7.186   8.397  1.00 81.55           H  
ATOM   3422  N   SER A 222      14.346  -9.868   7.937  1.00 69.19           N  
ATOM   3423  H   SER A 222      14.347  -9.294   7.106  1.00 69.19           H  
ATOM   3424  CA  SER A 222      13.087 -10.037   8.666  1.00 69.19           C  
ATOM   3425  HA  SER A 222      13.311 -10.237   9.714  1.00 69.19           H  
ATOM   3426  C   SER A 222      12.298 -11.227   8.118  1.00 69.19           C  
ATOM   3427  CB  SER A 222      12.272  -8.740   8.622  1.00 69.19           C  
ATOM   3428  HB2 SER A 222      11.991  -8.525   7.591  1.00 69.19           H  
ATOM   3429  HB3 SER A 222      12.886  -7.920   8.995  1.00 69.19           H  
ATOM   3430  O   SER A 222      11.612 -11.122   7.099  1.00 69.19           O  
ATOM   3431  OG  SER A 222      11.100  -8.834   9.419  1.00 69.19           O  
ATOM   3432  HG  SER A 222      11.363  -8.941  10.336  1.00 69.19           H  
ATOM   3433  N   GLU A 223      12.352 -12.359   8.821  1.00 64.33           N  
ATOM   3434  H   GLU A 223      13.032 -12.444   9.564  1.00 64.33           H  
ATOM   3435  CA  GLU A 223      11.496 -13.518   8.523  1.00 64.33           C  
ATOM   3436  HA  GLU A 223      11.529 -13.718   7.452  1.00 64.33           H  
ATOM   3437  C   GLU A 223      10.020 -13.272   8.886  1.00 64.33           C  
ATOM   3438  CB  GLU A 223      12.002 -14.770   9.254  1.00 64.33           C  
ATOM   3439  HB2 GLU A 223      11.292 -15.573   9.054  1.00 64.33           H  
ATOM   3440  HB3 GLU A 223      12.023 -14.584  10.328  1.00 64.33           H  
ATOM   3441  O   GLU A 223       9.120 -13.887   8.317  1.00 64.33           O  
ATOM   3442  CG  GLU A 223      13.393 -15.219   8.779  1.00 64.33           C  
ATOM   3443  HG2 GLU A 223      14.140 -14.520   9.156  1.00 64.33           H  
ATOM   3444  HG3 GLU A 223      13.412 -15.178   7.689  1.00 64.33           H  
ATOM   3445  CD  GLU A 223      13.749 -16.649   9.225  1.00 64.33           C  
ATOM   3446  OE1 GLU A 223      14.690 -17.211   8.623  1.00 64.33           O  
ATOM   3447  OE2 GLU A 223      13.039 -17.201  10.095  1.00 64.33           O  
ATOM   3448  N   GLU A 224       9.752 -12.342   9.807  1.00 60.94           N  
ATOM   3449  H   GLU A 224      10.540 -11.900  10.257  1.00 60.94           H  
ATOM   3450  CA  GLU A 224       8.433 -12.178  10.431  1.00 60.94           C  
ATOM   3451  HA  GLU A 224       8.054 -13.160  10.713  1.00 60.94           H  
ATOM   3452  C   GLU A 224       7.378 -11.536   9.519  1.00 60.94           C  
ATOM   3453  CB  GLU A 224       8.578 -11.337  11.703  1.00 60.94           C  
ATOM   3454  HB2 GLU A 224       9.017 -10.374  11.442  1.00 60.94           H  
ATOM   3455  HB3 GLU A 224       7.581 -11.167  12.111  1.00 60.94           H  
ATOM   3456  O   GLU A 224       6.169 -11.699   9.731  1.00 60.94           O  
ATOM   3457  CG  GLU A 224       9.433 -12.020  12.780  1.00 60.94           C  
ATOM   3458  HG2 GLU A 224      10.458 -12.108  12.419  1.00 60.94           H  
ATOM   3459  HG3 GLU A 224       9.042 -13.023  12.950  1.00 60.94           H  
ATOM   3460  CD  GLU A 224       9.428 -11.239  14.103  1.00 60.94           C  
ATOM   3461  OE1 GLU A 224       9.835 -11.839  15.119  1.00 60.94           O  
ATOM   3462  OE2 GLU A 224       9.017 -10.054  14.084  1.00 60.94           O  
ATOM   3463  N   ARG A 225       7.787 -10.797   8.479  1.00 69.31           N  
ATOM   3464  H   ARG A 225       8.780 -10.740   8.303  1.00 69.31           H  
ATOM   3465  CA  ARG A 225       6.827 -10.122   7.596  1.00 69.31           C  
ATOM   3466  HA  ARG A 225       5.980  -9.813   8.208  1.00 69.31           H  
ATOM   3467  C   ARG A 225       6.256 -11.079   6.562  1.00 69.31           C  
ATOM   3468  CB  ARG A 225       7.407  -8.849   6.979  1.00 69.31           C  
ATOM   3469  HB2 ARG A 225       6.741  -8.518   6.183  1.00 69.31           H  
ATOM   3470  HB3 ARG A 225       8.388  -9.051   6.550  1.00 69.31           H  
ATOM   3471  O   ARG A 225       6.744 -11.209   5.443  1.00 69.31           O  
ATOM   3472  CG  ARG A 225       7.504  -7.738   8.032  1.00 69.31           C  
ATOM   3473  HG2 ARG A 225       6.571  -7.667   8.591  1.00 69.31           H  
ATOM   3474  HG3 ARG A 225       8.318  -7.961   8.722  1.00 69.31           H  
ATOM   3475  CD  ARG A 225       7.763  -6.402   7.335  1.00 69.31           C  
ATOM   3476  HD2 ARG A 225       8.665  -6.497   6.731  1.00 69.31           H  
ATOM   3477  HD3 ARG A 225       6.921  -6.173   6.682  1.00 69.31           H  
ATOM   3478  NE  ARG A 225       7.948  -5.317   8.312  1.00 69.31           N  
ATOM   3479  HE  ARG A 225       8.012  -5.587   9.283  1.00 69.31           H  
ATOM   3480  NH1 ARG A 225       8.195  -3.616   6.787  1.00 69.31           N  
ATOM   3481 HH11 ARG A 225       8.437  -2.659   6.573  1.00 69.31           H  
ATOM   3482 HH12 ARG A 225       8.060  -4.272   6.031  1.00 69.31           H  
ATOM   3483  NH2 ARG A 225       8.431  -3.194   8.969  1.00 69.31           N  
ATOM   3484 HH21 ARG A 225       8.498  -3.509   9.926  1.00 69.31           H  
ATOM   3485 HH22 ARG A 225       8.670  -2.241   8.736  1.00 69.31           H  
ATOM   3486  CZ  ARG A 225       8.184  -4.050   8.018  1.00 69.31           C  
ATOM   3487  N   ASN A 226       5.128 -11.684   6.914  1.00 81.19           N  
ATOM   3488  H   ASN A 226       4.892 -11.659   7.896  1.00 81.19           H  
ATOM   3489  CA  ASN A 226       4.329 -12.458   5.977  1.00 81.19           C  
ATOM   3490  HA  ASN A 226       4.954 -13.268   5.602  1.00 81.19           H  
ATOM   3491  C   ASN A 226       3.890 -11.616   4.766  1.00 81.19           C  
ATOM   3492  CB  ASN A 226       3.128 -13.061   6.720  1.00 81.19           C  
ATOM   3493  HB2 ASN A 226       2.366 -13.360   6.000  1.00 81.19           H  
ATOM   3494  HB3 ASN A 226       2.693 -12.321   7.391  1.00 81.19           H  
ATOM   3495  O   ASN A 226       3.259 -10.561   4.894  1.00 81.19           O  
ATOM   3496  CG  ASN A 226       3.530 -14.302   7.489  1.00 81.19           C  
ATOM   3497  ND2 ASN A 226       3.155 -14.435   8.737  1.00 81.19           N  
ATOM   3498 HD21 ASN A 226       3.550 -15.233   9.214  1.00 81.19           H  
ATOM   3499 HD22 ASN A 226       2.790 -13.654   9.263  1.00 81.19           H  
ATOM   3500  OD1 ASN A 226       4.140 -15.194   6.934  1.00 81.19           O  
ATOM   3501  N   LEU A 227       4.160 -12.131   3.565  1.00 88.64           N  
ATOM   3502  H   LEU A 227       4.762 -12.941   3.515  1.00 88.64           H  
ATOM   3503  CA  LEU A 227       3.616 -11.571   2.331  1.00 88.64           C  
ATOM   3504  HA  LEU A 227       3.862 -10.509   2.303  1.00 88.64           H  
ATOM   3505  C   LEU A 227       2.092 -11.693   2.322  1.00 88.64           C  
ATOM   3506  CB  LEU A 227       4.227 -12.258   1.099  1.00 88.64           C  
ATOM   3507  HB2 LEU A 227       3.984 -13.320   1.143  1.00 88.64           H  
ATOM   3508  HB3 LEU A 227       3.769 -11.843   0.201  1.00 88.64           H  
ATOM   3509  O   LEU A 227       1.517 -12.688   2.765  1.00 88.64           O  
ATOM   3510  CG  LEU A 227       5.752 -12.119   0.978  1.00 88.64           C  
ATOM   3511  HG  LEU A 227       6.224 -12.581   1.845  1.00 88.64           H  
ATOM   3512  CD1 LEU A 227       6.217 -12.858  -0.273  1.00 88.64           C  
ATOM   3513 HD11 LEU A 227       7.307 -12.893  -0.281  1.00 88.64           H  
ATOM   3514 HD12 LEU A 227       5.852 -13.885  -0.259  1.00 88.64           H  
ATOM   3515 HD13 LEU A 227       5.870 -12.354  -1.175  1.00 88.64           H  
ATOM   3516  CD2 LEU A 227       6.200 -10.661   0.883  1.00 88.64           C  
ATOM   3517 HD21 LEU A 227       5.924 -10.112   1.783  1.00 88.64           H  
ATOM   3518 HD22 LEU A 227       5.787 -10.179  -0.003  1.00 88.64           H  
ATOM   3519 HD23 LEU A 227       7.289 -10.645   0.839  1.00 88.64           H  
ATOM   3520  N   SER A 228       1.411 -10.683   1.784  1.00 89.75           N  
ATOM   3521  H   SER A 228       1.928  -9.874   1.469  1.00 89.75           H  
ATOM   3522  CA  SER A 228      -0.048 -10.736   1.686  1.00 89.75           C  
ATOM   3523  HA  SER A 228      -0.430 -10.923   2.689  1.00 89.75           H  
ATOM   3524  C   SER A 228      -0.510 -11.889   0.784  1.00 89.75           C  
ATOM   3525  CB  SER A 228      -0.620  -9.395   1.218  1.00 89.75           C  
ATOM   3526  HB2 SER A 228      -1.694  -9.390   1.401  1.00 89.75           H  
ATOM   3527  HB3 SER A 228      -0.169  -8.586   1.793  1.00 89.75           H  
ATOM   3528  O   SER A 228       0.133 -12.202  -0.221  1.00 89.75           O  
ATOM   3529  OG  SER A 228      -0.399  -9.182  -0.163  1.00 89.75           O  
ATOM   3530  HG  SER A 228       0.548  -9.134  -0.316  1.00 89.75           H  
ATOM   3531  N   LYS A 229      -1.685 -12.462   1.085  1.00 91.44           N  
ATOM   3532  H   LYS A 229      -2.104 -12.235   1.975  1.00 91.44           H  
ATOM   3533  CA  LYS A 229      -2.329 -13.498   0.254  1.00 91.44           C  
ATOM   3534  HA  LYS A 229      -1.715 -14.398   0.282  1.00 91.44           H  
ATOM   3535  C   LYS A 229      -2.427 -13.087  -1.221  1.00 91.44           C  
ATOM   3536  CB  LYS A 229      -3.720 -13.826   0.833  1.00 91.44           C  
ATOM   3537  HB2 LYS A 229      -3.616 -14.042   1.897  1.00 91.44           H  
ATOM   3538  HB3 LYS A 229      -4.377 -12.965   0.715  1.00 91.44           H  
ATOM   3539  O   LYS A 229      -2.232 -13.917  -2.094  1.00 91.44           O  
ATOM   3540  CG  LYS A 229      -4.357 -15.050   0.155  1.00 91.44           C  
ATOM   3541  HG2 LYS A 229      -3.689 -15.899   0.301  1.00 91.44           H  
ATOM   3542  HG3 LYS A 229      -4.462 -14.866  -0.914  1.00 91.44           H  
ATOM   3543  CD  LYS A 229      -5.742 -15.398   0.726  1.00 91.44           C  
ATOM   3544  HD2 LYS A 229      -5.652 -15.607   1.792  1.00 91.44           H  
ATOM   3545  HD3 LYS A 229      -6.422 -14.561   0.570  1.00 91.44           H  
ATOM   3546  CE  LYS A 229      -6.270 -16.641   0.000  1.00 91.44           C  
ATOM   3547  HE2 LYS A 229      -6.282 -16.451  -1.073  1.00 91.44           H  
ATOM   3548  HE3 LYS A 229      -5.558 -17.450   0.161  1.00 91.44           H  
ATOM   3549  NZ  LYS A 229      -7.603 -17.099   0.455  1.00 91.44           N  
ATOM   3550  HZ1 LYS A 229      -7.575 -17.360   1.430  1.00 91.44           H  
ATOM   3551  HZ2 LYS A 229      -8.312 -16.399   0.291  1.00 91.44           H  
ATOM   3552  HZ3 LYS A 229      -7.844 -17.926  -0.073  1.00 91.44           H  
ATOM   3553  N   PHE A 230      -2.669 -11.804  -1.495  1.00 92.48           N  
ATOM   3554  H   PHE A 230      -2.757 -11.162  -0.720  1.00 92.48           H  
ATOM   3555  CA  PHE A 230      -2.725 -11.268  -2.857  1.00 92.48           C  
ATOM   3556  HA  PHE A 230      -3.467 -11.821  -3.432  1.00 92.48           H  
ATOM   3557  C   PHE A 230      -1.385 -11.411  -3.597  1.00 92.48           C  
ATOM   3558  CB  PHE A 230      -3.158  -9.798  -2.784  1.00 92.48           C  
ATOM   3559  HB2 PHE A 230      -4.105  -9.734  -2.247  1.00 92.48           H  
ATOM   3560  HB3 PHE A 230      -2.420  -9.228  -2.221  1.00 92.48           H  
ATOM   3561  O   PHE A 230      -1.349 -11.885  -4.728  1.00 92.48           O  
ATOM   3562  CG  PHE A 230      -3.335  -9.163  -4.146  1.00 92.48           C  
ATOM   3563  CD1 PHE A 230      -2.267  -8.477  -4.756  1.00 92.48           C  
ATOM   3564  HD1 PHE A 230      -1.314  -8.384  -4.256  1.00 92.48           H  
ATOM   3565  CD2 PHE A 230      -4.563  -9.290  -4.822  1.00 92.48           C  
ATOM   3566  HD2 PHE A 230      -5.378  -9.844  -4.380  1.00 92.48           H  
ATOM   3567  CE1 PHE A 230      -2.431  -7.917  -6.034  1.00 92.48           C  
ATOM   3568  HE1 PHE A 230      -1.613  -7.395  -6.508  1.00 92.48           H  
ATOM   3569  CE2 PHE A 230      -4.727  -8.719  -6.096  1.00 92.48           C  
ATOM   3570  HE2 PHE A 230      -5.665  -8.818  -6.622  1.00 92.48           H  
ATOM   3571  CZ  PHE A 230      -3.659  -8.038  -6.702  1.00 92.48           C  
ATOM   3572  HZ  PHE A 230      -3.780  -7.610  -7.687  1.00 92.48           H  
ATOM   3573  N   ILE A 231      -0.267 -11.061  -2.953  1.00 93.10           N  
ATOM   3574  H   ILE A 231      -0.333 -10.764  -1.990  1.00 93.10           H  
ATOM   3575  CA  ILE A 231       1.068 -11.214  -3.553  1.00 93.10           C  
ATOM   3576  HA  ILE A 231       1.084 -10.702  -4.515  1.00 93.10           H  
ATOM   3577  C   ILE A 231       1.348 -12.694  -3.836  1.00 93.10           C  
ATOM   3578  CB  ILE A 231       2.145 -10.569  -2.649  1.00 93.10           C  
ATOM   3579  HB  ILE A 231       2.002 -10.919  -1.627  1.00 93.10           H  
ATOM   3580  O   ILE A 231       1.692 -13.055  -4.960  1.00 93.10           O  
ATOM   3581  CG1 ILE A 231       1.981  -9.032  -2.676  1.00 93.10           C  
ATOM   3582 HG12 ILE A 231       2.229  -8.660  -3.670  1.00 93.10           H  
ATOM   3583 HG13 ILE A 231       0.941  -8.770  -2.480  1.00 93.10           H  
ATOM   3584  CG2 ILE A 231       3.562 -10.978  -3.091  1.00 93.10           C  
ATOM   3585 HG21 ILE A 231       4.322 -10.463  -2.503  1.00 93.10           H  
ATOM   3586 HG22 ILE A 231       3.707 -10.741  -4.145  1.00 93.10           H  
ATOM   3587 HG23 ILE A 231       3.723 -12.045  -2.942  1.00 93.10           H  
ATOM   3588  CD1 ILE A 231       2.844  -8.300  -1.642  1.00 93.10           C  
ATOM   3589 HD11 ILE A 231       2.699  -8.734  -0.652  1.00 93.10           H  
ATOM   3590 HD12 ILE A 231       3.898  -8.360  -1.915  1.00 93.10           H  
ATOM   3591 HD13 ILE A 231       2.561  -7.248  -1.612  1.00 93.10           H  
ATOM   3592  N   ARG A 232       1.130 -13.555  -2.838  1.00 93.97           N  
ATOM   3593  H   ARG A 232       0.823 -13.184  -1.950  1.00 93.97           H  
ATOM   3594  CA  ARG A 232       1.398 -14.994  -2.944  1.00 93.97           C  
ATOM   3595  HA  ARG A 232       2.420 -15.151  -3.290  1.00 93.97           H  
ATOM   3596  C   ARG A 232       0.518 -15.669  -3.993  1.00 93.97           C  
ATOM   3597  CB  ARG A 232       1.262 -15.639  -1.556  1.00 93.97           C  
ATOM   3598  HB2 ARG A 232       0.275 -15.432  -1.144  1.00 93.97           H  
ATOM   3599  HB3 ARG A 232       1.362 -16.721  -1.651  1.00 93.97           H  
ATOM   3600  O   ARG A 232       1.018 -16.262  -4.940  1.00 93.97           O  
ATOM   3601  CG  ARG A 232       2.344 -15.120  -0.593  1.00 93.97           C  
ATOM   3602  HG2 ARG A 232       2.064 -14.129  -0.235  1.00 93.97           H  
ATOM   3603  HG3 ARG A 232       3.293 -15.034  -1.122  1.00 93.97           H  
ATOM   3604  CD  ARG A 232       2.561 -16.044   0.606  1.00 93.97           C  
ATOM   3605  HD2 ARG A 232       3.345 -15.616   1.230  1.00 93.97           H  
ATOM   3606  HD3 ARG A 232       2.945 -16.997   0.240  1.00 93.97           H  
ATOM   3607  NE  ARG A 232       1.317 -16.267   1.373  1.00 93.97           N  
ATOM   3608  HE  ARG A 232       0.649 -16.882   0.930  1.00 93.97           H  
ATOM   3609  NH1 ARG A 232       2.060 -15.534   3.420  1.00 93.97           N  
ATOM   3610 HH11 ARG A 232       1.937 -15.428   4.417  1.00 93.97           H  
ATOM   3611 HH12 ARG A 232       2.986 -15.451   3.026  1.00 93.97           H  
ATOM   3612  NH2 ARG A 232      -0.037 -16.256   3.200  1.00 93.97           N  
ATOM   3613 HH21 ARG A 232      -0.697 -16.817   2.681  1.00 93.97           H  
ATOM   3614 HH22 ARG A 232      -0.106 -16.195   4.206  1.00 93.97           H  
ATOM   3615  CZ  ARG A 232       1.119 -16.003   2.652  1.00 93.97           C  
ATOM   3616  N   GLU A 233      -0.799 -15.530  -3.890  1.00 93.62           N  
ATOM   3617  H   GLU A 233      -1.163 -14.986  -3.121  1.00 93.62           H  
ATOM   3618  CA  GLU A 233      -1.745 -16.312  -4.692  1.00 93.62           C  
ATOM   3619  HA  GLU A 233      -1.286 -17.267  -4.947  1.00 93.62           H  
ATOM   3620  C   GLU A 233      -2.149 -15.661  -6.016  1.00 93.62           C  
ATOM   3621  CB  GLU A 233      -3.005 -16.613  -3.873  1.00 93.62           C  
ATOM   3622  HB2 GLU A 233      -3.697 -17.159  -4.514  1.00 93.62           H  
ATOM   3623  HB3 GLU A 233      -3.483 -15.683  -3.565  1.00 93.62           H  
ATOM   3624  O   GLU A 233      -2.476 -16.384  -6.956  1.00 93.62           O  
ATOM   3625  CG  GLU A 233      -2.690 -17.476  -2.646  1.00 93.62           C  
ATOM   3626  HG2 GLU A 233      -2.019 -16.933  -1.980  1.00 93.62           H  
ATOM   3627  HG3 GLU A 233      -2.179 -18.373  -2.996  1.00 93.62           H  
ATOM   3628  CD  GLU A 233      -3.947 -17.882  -1.870  1.00 93.62           C  
ATOM   3629  OE1 GLU A 233      -3.807 -18.257  -0.687  1.00 93.62           O  
ATOM   3630  OE2 GLU A 233      -5.068 -17.809  -2.426  1.00 93.62           O  
ATOM   3631  N   THR A 234      -2.143 -14.327  -6.108  1.00 90.99           N  
ATOM   3632  H   THR A 234      -1.871 -13.782  -5.303  1.00 90.99           H  
ATOM   3633  CA  THR A 234      -2.586 -13.599  -7.311  1.00 90.99           C  
ATOM   3634  HA  THR A 234      -3.188 -14.268  -7.925  1.00 90.99           H  
ATOM   3635  C   THR A 234      -1.407 -13.172  -8.179  1.00 90.99           C  
ATOM   3636  CB  THR A 234      -3.472 -12.388  -6.961  1.00 90.99           C  
ATOM   3637  HB  THR A 234      -2.868 -11.588  -6.533  1.00 90.99           H  
ATOM   3638  O   THR A 234      -1.420 -13.434  -9.380  1.00 90.99           O  
ATOM   3639  CG2 THR A 234      -4.184 -11.823  -8.188  1.00 90.99           C  
ATOM   3640 HG21 THR A 234      -3.456 -11.425  -8.894  1.00 90.99           H  
ATOM   3641 HG22 THR A 234      -4.773 -12.599  -8.676  1.00 90.99           H  
ATOM   3642 HG23 THR A 234      -4.845 -11.011  -7.882  1.00 90.99           H  
ATOM   3643  OG1 THR A 234      -4.467 -12.760  -6.028  1.00 90.99           O  
ATOM   3644  HG1 THR A 234      -4.880 -13.561  -6.357  1.00 90.99           H  
ATOM   3645  N   VAL A 235      -0.374 -12.554  -7.593  1.00 91.39           N  
ATOM   3646  H   VAL A 235      -0.418 -12.377  -6.599  1.00 91.39           H  
ATOM   3647  CA  VAL A 235       0.780 -12.049  -8.361  1.00 91.39           C  
ATOM   3648  HA  VAL A 235       0.408 -11.631  -9.297  1.00 91.39           H  
ATOM   3649  C   VAL A 235       1.732 -13.183  -8.744  1.00 91.39           C  
ATOM   3650  CB  VAL A 235       1.520 -10.916  -7.618  1.00 91.39           C  
ATOM   3651  HB  VAL A 235       1.923 -11.288  -6.677  1.00 91.39           H  
ATOM   3652  O   VAL A 235       2.046 -13.358  -9.923  1.00 91.39           O  
ATOM   3653  CG1 VAL A 235       2.691 -10.378  -8.446  1.00 91.39           C  
ATOM   3654 HG11 VAL A 235       3.465 -11.139  -8.547  1.00 91.39           H  
ATOM   3655 HG12 VAL A 235       2.350 -10.071  -9.434  1.00 91.39           H  
ATOM   3656 HG13 VAL A 235       3.137  -9.521  -7.941  1.00 91.39           H  
ATOM   3657  CG2 VAL A 235       0.581  -9.742  -7.305  1.00 91.39           C  
ATOM   3658 HG21 VAL A 235       1.134  -8.949  -6.801  1.00 91.39           H  
ATOM   3659 HG22 VAL A 235      -0.225 -10.067  -6.648  1.00 91.39           H  
ATOM   3660 HG23 VAL A 235       0.153  -9.348  -8.227  1.00 91.39           H  
ATOM   3661  N   PHE A 236       2.173 -13.975  -7.763  1.00 92.44           N  
ATOM   3662  H   PHE A 236       1.932 -13.746  -6.809  1.00 92.44           H  
ATOM   3663  CA  PHE A 236       3.135 -15.056  -7.994  1.00 92.44           C  
ATOM   3664  HA  PHE A 236       3.715 -14.827  -8.888  1.00 92.44           H  
ATOM   3665  C   PHE A 236       2.496 -16.417  -8.262  1.00 92.44           C  
ATOM   3666  CB  PHE A 236       4.126 -15.115  -6.833  1.00 92.44           C  
ATOM   3667  HB2 PHE A 236       4.672 -16.057  -6.878  1.00 92.44           H  
ATOM   3668  HB3 PHE A 236       3.590 -15.094  -5.884  1.00 92.44           H  
ATOM   3669  O   PHE A 236       3.117 -17.236  -8.935  1.00 92.44           O  
ATOM   3670  CG  PHE A 236       5.136 -13.990  -6.895  1.00 92.44           C  
ATOM   3671  CD1 PHE A 236       6.229 -14.083  -7.777  1.00 92.44           C  
ATOM   3672  HD1 PHE A 236       6.355 -14.958  -8.398  1.00 92.44           H  
ATOM   3673  CD2 PHE A 236       5.008 -12.868  -6.057  1.00 92.44           C  
ATOM   3674  HD2 PHE A 236       4.187 -12.807  -5.358  1.00 92.44           H  
ATOM   3675  CE1 PHE A 236       7.194 -13.064  -7.812  1.00 92.44           C  
ATOM   3676  HE1 PHE A 236       8.062 -13.155  -8.448  1.00 92.44           H  
ATOM   3677  CE2 PHE A 236       5.989 -11.864  -6.074  1.00 92.44           C  
ATOM   3678  HE2 PHE A 236       5.944 -11.045  -5.371  1.00 92.44           H  
ATOM   3679  CZ  PHE A 236       7.080 -11.962  -6.953  1.00 92.44           C  
ATOM   3680  HZ  PHE A 236       7.868 -11.223  -6.929  1.00 92.44           H  
ATOM   3681  N   LYS A 237       1.257 -16.631  -7.800  1.00 91.62           N  
ATOM   3682  H   LYS A 237       0.861 -15.901  -7.225  1.00 91.62           H  
ATOM   3683  CA  LYS A 237       0.563 -17.930  -7.822  1.00 91.62           C  
ATOM   3684  HA  LYS A 237      -0.366 -17.808  -7.265  1.00 91.62           H  
ATOM   3685  C   LYS A 237       1.332 -19.030  -7.067  1.00 91.62           C  
ATOM   3686  CB  LYS A 237       0.182 -18.344  -9.257  1.00 91.62           C  
ATOM   3687  HB2 LYS A 237       1.090 -18.578  -9.813  1.00 91.62           H  
ATOM   3688  HB3 LYS A 237      -0.411 -19.257  -9.203  1.00 91.62           H  
ATOM   3689  O   LYS A 237       1.292 -20.185  -7.464  1.00 91.62           O  
ATOM   3690  CG  LYS A 237      -0.626 -17.291 -10.031  1.00 91.62           C  
ATOM   3691  HG2 LYS A 237      -0.052 -16.369 -10.122  1.00 91.62           H  
ATOM   3692  HG3 LYS A 237      -1.557 -17.085  -9.503  1.00 91.62           H  
ATOM   3693  CD  LYS A 237      -0.937 -17.827 -11.435  1.00 91.62           C  
ATOM   3694  HD2 LYS A 237       0.000 -18.039 -11.949  1.00 91.62           H  
ATOM   3695  HD3 LYS A 237      -1.502 -18.755 -11.341  1.00 91.62           H  
ATOM   3696  CE  LYS A 237      -1.750 -16.814 -12.246  1.00 91.62           C  
ATOM   3697  HE2 LYS A 237      -1.176 -15.891 -12.327  1.00 91.62           H  
ATOM   3698  HE3 LYS A 237      -2.665 -16.585 -11.698  1.00 91.62           H  
ATOM   3699  NZ  LYS A 237      -2.077 -17.347 -13.595  1.00 91.62           N  
ATOM   3700  HZ1 LYS A 237      -2.619 -16.682 -14.128  1.00 91.62           H  
ATOM   3701  HZ2 LYS A 237      -2.616 -18.198 -13.519  1.00 91.62           H  
ATOM   3702  HZ3 LYS A 237      -1.238 -17.569 -14.111  1.00 91.62           H  
ATOM   3703  N   ASN A 238       1.994 -18.663  -5.970  1.00 92.08           N  
ATOM   3704  H   ASN A 238       1.920 -17.696  -5.688  1.00 92.08           H  
ATOM   3705  CA  ASN A 238       2.721 -19.550  -5.065  1.00 92.08           C  
ATOM   3706  HA  ASN A 238       2.450 -20.588  -5.259  1.00 92.08           H  
ATOM   3707  C   ASN A 238       2.339 -19.216  -3.610  1.00 92.08           C  
ATOM   3708  CB  ASN A 238       4.229 -19.390  -5.341  1.00 92.08           C  
ATOM   3709  HB2 ASN A 238       4.524 -18.351  -5.201  1.00 92.08           H  
ATOM   3710  HB3 ASN A 238       4.434 -19.677  -6.372  1.00 92.08           H  
ATOM   3711  O   ASN A 238       2.697 -18.149  -3.105  1.00 92.08           O  
ATOM   3712  CG  ASN A 238       5.085 -20.257  -4.430  1.00 92.08           C  
ATOM   3713  ND2 ASN A 238       6.368 -20.346  -4.676  1.00 92.08           N  
ATOM   3714 HD21 ASN A 238       6.874 -20.983  -4.078  1.00 92.08           H  
ATOM   3715 HD22 ASN A 238       6.782 -19.941  -5.504  1.00 92.08           H  
ATOM   3716  OD1 ASN A 238       4.615 -20.847  -3.477  1.00 92.08           O  
ATOM   3717  N   LYS A 239       1.594 -20.111  -2.947  1.00 90.21           N  
ATOM   3718  H   LYS A 239       1.441 -21.011  -3.377  1.00 90.21           H  
ATOM   3719  CA  LYS A 239       1.107 -19.923  -1.566  1.00 90.21           C  
ATOM   3720  HA  LYS A 239       0.603 -18.960  -1.476  1.00 90.21           H  
ATOM   3721  C   LYS A 239       2.220 -19.931  -0.521  1.00 90.21           C  
ATOM   3722  CB  LYS A 239       0.128 -21.041  -1.208  1.00 90.21           C  
ATOM   3723  HB2 LYS A 239      -0.029 -21.040  -0.130  1.00 90.21           H  
ATOM   3724  HB3 LYS A 239       0.574 -22.000  -1.475  1.00 90.21           H  
ATOM   3725  O   LYS A 239       2.077 -19.234   0.483  1.00 90.21           O  
ATOM   3726  CG  LYS A 239      -1.233 -20.885  -1.889  1.00 90.21           C  
ATOM   3727  HG2 LYS A 239      -1.716 -19.977  -1.529  1.00 90.21           H  
ATOM   3728  HG3 LYS A 239      -1.116 -20.854  -2.972  1.00 90.21           H  
ATOM   3729  CD  LYS A 239      -2.072 -22.094  -1.491  1.00 90.21           C  
ATOM   3730  HD2 LYS A 239      -1.510 -22.989  -1.760  1.00 90.21           H  
ATOM   3731  HD3 LYS A 239      -2.215 -22.098  -0.410  1.00 90.21           H  
ATOM   3732  CE  LYS A 239      -3.425 -22.131  -2.186  1.00 90.21           C  
ATOM   3733  HE2 LYS A 239      -4.061 -21.346  -1.775  1.00 90.21           H  
ATOM   3734  HE3 LYS A 239      -3.252 -21.958  -3.248  1.00 90.21           H  
ATOM   3735  NZ  LYS A 239      -4.006 -23.478  -1.986  1.00 90.21           N  
ATOM   3736  HZ1 LYS A 239      -3.380 -24.148  -2.410  1.00 90.21           H  
ATOM   3737  HZ2 LYS A 239      -4.922 -23.621  -2.387  1.00 90.21           H  
ATOM   3738  HZ3 LYS A 239      -3.997 -23.745  -1.011  1.00 90.21           H  
ATOM   3739  N   ASP A 240       3.304 -20.647  -0.798  1.00 90.51           N  
ATOM   3740  H   ASP A 240       3.320 -21.187  -1.651  1.00 90.51           H  
ATOM   3741  CA  ASP A 240       4.432 -20.867   0.112  1.00 90.51           C  
ATOM   3742  HA  ASP A 240       4.090 -20.718   1.136  1.00 90.51           H  
ATOM   3743  C   ASP A 240       5.578 -19.876  -0.126  1.00 90.51           C  
ATOM   3744  CB  ASP A 240       4.898 -22.325  -0.004  1.00 90.51           C  
ATOM   3745  HB2 ASP A 240       5.289 -22.496  -1.007  1.00 90.51           H  
ATOM   3746  HB3 ASP A 240       5.698 -22.507   0.713  1.00 90.51           H  
ATOM   3747  O   ASP A 240       6.648 -19.991   0.473  1.00 90.51           O  
ATOM   3748  CG  ASP A 240       3.753 -23.296   0.284  1.00 90.51           C  
ATOM   3749  OD1 ASP A 240       3.035 -23.057   1.283  1.00 90.51           O  
ATOM   3750  OD2 ASP A 240       3.562 -24.212  -0.539  1.00 90.51           O  
ATOM   3751  N   LEU A 241       5.366 -18.873  -0.990  1.00 90.95           N  
ATOM   3752  H   LEU A 241       4.493 -18.869  -1.498  1.00 90.95           H  
ATOM   3753  CA  LEU A 241       6.351 -17.828  -1.240  1.00 90.95           C  
ATOM   3754  HA  LEU A 241       7.256 -18.320  -1.597  1.00 90.95           H  
ATOM   3755  C   LEU A 241       6.677 -17.083   0.061  1.00 90.95           C  
ATOM   3756  CB  LEU A 241       5.851 -16.873  -2.335  1.00 90.95           C  
ATOM   3757  HB2 LEU A 241       4.935 -16.398  -1.984  1.00 90.95           H  
ATOM   3758  HB3 LEU A 241       5.610 -17.450  -3.228  1.00 90.95           H  
ATOM   3759  O   LEU A 241       5.844 -16.358   0.618  1.00 90.95           O  
ATOM   3760  CG  LEU A 241       6.881 -15.784  -2.699  1.00 90.95           C  
ATOM   3761  HG  LEU A 241       7.225 -15.274  -1.799  1.00 90.95           H  
ATOM   3762  CD1 LEU A 241       8.090 -16.359  -3.438  1.00 90.95           C  
ATOM   3763 HD11 LEU A 241       8.640 -17.041  -2.789  1.00 90.95           H  
ATOM   3764 HD12 LEU A 241       8.764 -15.549  -3.718  1.00 90.95           H  
ATOM   3765 HD13 LEU A 241       7.772 -16.888  -4.336  1.00 90.95           H  
ATOM   3766  CD2 LEU A 241       6.217 -14.748  -3.600  1.00 90.95           C  
ATOM   3767 HD21 LEU A 241       5.863 -15.235  -4.509  1.00 90.95           H  
ATOM   3768 HD22 LEU A 241       6.942 -13.978  -3.866  1.00 90.95           H  
ATOM   3769 HD23 LEU A 241       5.382 -14.283  -3.077  1.00 90.95           H  
ATOM   3770  N   LYS A 242       7.921 -17.250   0.509  1.00 89.84           N  
ATOM   3771  H   LYS A 242       8.501 -17.919   0.022  1.00 89.84           H  
ATOM   3772  CA  LYS A 242       8.477 -16.590   1.688  1.00 89.84           C  
ATOM   3773  HA  LYS A 242       7.685 -16.486   2.429  1.00 89.84           H  
ATOM   3774  C   LYS A 242       8.981 -15.184   1.359  1.00 89.84           C  
ATOM   3775  CB  LYS A 242       9.587 -17.459   2.295  1.00 89.84           C  
ATOM   3776  HB2 LYS A 242      10.362 -17.622   1.546  1.00 89.84           H  
ATOM   3777  HB3 LYS A 242      10.023 -16.919   3.136  1.00 89.84           H  
ATOM   3778  O   LYS A 242       9.323 -14.879   0.216  1.00 89.84           O  
ATOM   3779  CG  LYS A 242       9.088 -18.820   2.804  1.00 89.84           C  
ATOM   3780  HG2 LYS A 242       8.249 -18.667   3.482  1.00 89.84           H  
ATOM   3781  HG3 LYS A 242       8.762 -19.430   1.961  1.00 89.84           H  
ATOM   3782  CD  LYS A 242      10.214 -19.552   3.546  1.00 89.84           C  
ATOM   3783  HD2 LYS A 242      10.539 -18.941   4.388  1.00 89.84           H  
ATOM   3784  HD3 LYS A 242      11.056 -19.693   2.869  1.00 89.84           H  
ATOM   3785  CE  LYS A 242       9.727 -20.912   4.058  1.00 89.84           C  
ATOM   3786  HE2 LYS A 242       8.844 -20.754   4.677  1.00 89.84           H  
ATOM   3787  HE3 LYS A 242       9.430 -21.522   3.205  1.00 89.84           H  
ATOM   3788  NZ  LYS A 242      10.782 -21.602   4.846  1.00 89.84           N  
ATOM   3789  HZ1 LYS A 242      10.450 -22.492   5.189  1.00 89.84           H  
ATOM   3790  HZ2 LYS A 242      11.055 -21.044   5.643  1.00 89.84           H  
ATOM   3791  HZ3 LYS A 242      11.605 -21.764   4.284  1.00 89.84           H  
ATOM   3792  N   SER A 243       9.039 -14.336   2.387  1.00 90.74           N  
ATOM   3793  H   SER A 243       8.781 -14.676   3.302  1.00 90.74           H  
ATOM   3794  CA  SER A 243       9.487 -12.942   2.264  1.00 90.74           C  
ATOM   3795  HA  SER A 243       8.839 -12.422   1.559  1.00 90.74           H  
ATOM   3796  C   SER A 243      10.919 -12.840   1.734  1.00 90.74           C  
ATOM   3797  CB  SER A 243       9.378 -12.235   3.618  1.00 90.74           C  
ATOM   3798  HB2 SER A 243       8.384 -12.401   4.031  1.00 90.74           H  
ATOM   3799  HB3 SER A 243      10.119 -12.637   4.309  1.00 90.74           H  
ATOM   3800  O   SER A 243      11.159 -12.100   0.789  1.00 90.74           O  
ATOM   3801  OG  SER A 243       9.587 -10.851   3.449  1.00 90.74           O  
ATOM   3802  HG  SER A 243      10.174 -10.558   4.151  1.00 90.74           H  
ATOM   3803  N   ASN A 244      11.845 -13.649   2.256  1.00 90.11           N  
ATOM   3804  H   ASN A 244      11.584 -14.288   2.994  1.00 90.11           H  
ATOM   3805  CA  ASN A 244      13.247 -13.664   1.825  1.00 90.11           C  
ATOM   3806  HA  ASN A 244      13.653 -12.661   1.955  1.00 90.11           H  
ATOM   3807  C   ASN A 244      13.411 -14.018   0.335  1.00 90.11           C  
ATOM   3808  CB  ASN A 244      14.048 -14.619   2.731  1.00 90.11           C  
ATOM   3809  HB2 ASN A 244      13.953 -14.311   3.772  1.00 90.11           H  
ATOM   3810  HB3 ASN A 244      15.100 -14.527   2.463  1.00 90.11           H  
ATOM   3811  O   ASN A 244      14.122 -13.322  -0.382  1.00 90.11           O  
ATOM   3812  CG  ASN A 244      13.645 -16.083   2.619  1.00 90.11           C  
ATOM   3813  ND2 ASN A 244      14.586 -16.987   2.729  1.00 90.11           N  
ATOM   3814 HD21 ASN A 244      15.539 -16.700   2.901  1.00 90.11           H  
ATOM   3815 HD22 ASN A 244      14.330 -17.961   2.657  1.00 90.11           H  
ATOM   3816  OD1 ASN A 244      12.488 -16.432   2.420  1.00 90.11           O  
ATOM   3817  N   VAL A 245      12.682 -15.028  -0.155  1.00 91.82           N  
ATOM   3818  H   VAL A 245      12.150 -15.580   0.502  1.00 91.82           H  
ATOM   3819  CA  VAL A 245      12.690 -15.411  -1.576  1.00 91.82           C  
ATOM   3820  HA  VAL A 245      13.719 -15.602  -1.880  1.00 91.82           H  
ATOM   3821  C   VAL A 245      12.164 -14.265  -2.444  1.00 91.82           C  
ATOM   3822  CB  VAL A 245      11.861 -16.692  -1.802  1.00 91.82           C  
ATOM   3823  HB  VAL A 245      10.841 -16.519  -1.459  1.00 91.82           H  
ATOM   3824  O   VAL A 245      12.722 -13.971  -3.497  1.00 91.82           O  
ATOM   3825  CG1 VAL A 245      11.808 -17.086  -3.282  1.00 91.82           C  
ATOM   3826 HG11 VAL A 245      12.819 -17.155  -3.685  1.00 91.82           H  
ATOM   3827 HG12 VAL A 245      11.247 -16.333  -3.834  1.00 91.82           H  
ATOM   3828 HG13 VAL A 245      11.308 -18.048  -3.400  1.00 91.82           H  
ATOM   3829  CG2 VAL A 245      12.423 -17.893  -1.030  1.00 91.82           C  
ATOM   3830 HG21 VAL A 245      13.409 -18.153  -1.414  1.00 91.82           H  
ATOM   3831 HG22 VAL A 245      11.759 -18.750  -1.144  1.00 91.82           H  
ATOM   3832 HG23 VAL A 245      12.510 -17.663   0.032  1.00 91.82           H  
ATOM   3833  N   PHE A 246      11.117 -13.568  -1.995  1.00 93.30           N  
ATOM   3834  H   PHE A 246      10.707 -13.825  -1.108  1.00 93.30           H  
ATOM   3835  CA  PHE A 246      10.634 -12.369  -2.678  1.00 93.30           C  
ATOM   3836  HA  PHE A 246      10.476 -12.616  -3.728  1.00 93.30           H  
ATOM   3837  C   PHE A 246      11.657 -11.220  -2.652  1.00 93.30           C  
ATOM   3838  CB  PHE A 246       9.288 -11.955  -2.076  1.00 93.30           C  
ATOM   3839  HB2 PHE A 246       8.548 -12.712  -2.335  1.00 93.30           H  
ATOM   3840  HB3 PHE A 246       9.378 -11.936  -0.990  1.00 93.30           H  
ATOM   3841  O   PHE A 246      11.841 -10.558  -3.673  1.00 93.30           O  
ATOM   3842  CG  PHE A 246       8.784 -10.604  -2.545  1.00 93.30           C  
ATOM   3843  CD1 PHE A 246       8.495  -9.599  -1.607  1.00 93.30           C  
ATOM   3844  HD1 PHE A 246       8.662  -9.794  -0.558  1.00 93.30           H  
ATOM   3845  CD2 PHE A 246       8.663 -10.329  -3.918  1.00 93.30           C  
ATOM   3846  HD2 PHE A 246       8.935 -11.079  -4.645  1.00 93.30           H  
ATOM   3847  CE1 PHE A 246       8.040  -8.339  -2.032  1.00 93.30           C  
ATOM   3848  HE1 PHE A 246       7.843  -7.561  -1.309  1.00 93.30           H  
ATOM   3849  CE2 PHE A 246       8.250  -9.056  -4.343  1.00 93.30           C  
ATOM   3850  HE2 PHE A 246       8.225  -8.822  -5.397  1.00 93.30           H  
ATOM   3851  CZ  PHE A 246       7.913  -8.070  -3.403  1.00 93.30           C  
ATOM   3852  HZ  PHE A 246       7.618  -7.086  -3.737  1.00 93.30           H  
ATOM   3853  N   CYS A 247      12.366 -11.003  -1.541  1.00 94.19           N  
ATOM   3854  H   CYS A 247      12.151 -11.533  -0.708  1.00 94.19           H  
ATOM   3855  CA  CYS A 247      13.454 -10.026  -1.471  1.00 94.19           C  
ATOM   3856  HA  CYS A 247      13.056  -9.043  -1.723  1.00 94.19           H  
ATOM   3857  C   CYS A 247      14.562 -10.341  -2.484  1.00 94.19           C  
ATOM   3858  CB  CYS A 247      14.039  -9.977  -0.054  1.00 94.19           C  
ATOM   3859  HB2 CYS A 247      14.894  -9.300  -0.054  1.00 94.19           H  
ATOM   3860  HB3 CYS A 247      14.379 -10.968   0.247  1.00 94.19           H  
ATOM   3861  O   CYS A 247      15.058  -9.436  -3.156  1.00 94.19           O  
ATOM   3862  SG  CYS A 247      12.820  -9.357   1.130  1.00 94.19           S  
ATOM   3863  HG  CYS A 247      13.531  -9.483   2.254  1.00 94.19           H  
ATOM   3864  N   ASP A 248      14.906 -11.618  -2.651  1.00 93.22           N  
ATOM   3865  H   ASP A 248      14.527 -12.313  -2.025  1.00 93.22           H  
ATOM   3866  CA  ASP A 248      15.886 -12.049  -3.646  1.00 93.22           C  
ATOM   3867  HA  ASP A 248      16.761 -11.405  -3.556  1.00 93.22           H  
ATOM   3868  C   ASP A 248      15.396 -11.890  -5.086  1.00 93.22           C  
ATOM   3869  CB  ASP A 248      16.317 -13.496  -3.379  1.00 93.22           C  
ATOM   3870  HB2 ASP A 248      16.879 -13.859  -4.240  1.00 93.22           H  
ATOM   3871  HB3 ASP A 248      15.436 -14.125  -3.260  1.00 93.22           H  
ATOM   3872  O   ASP A 248      16.221 -11.695  -5.973  1.00 93.22           O  
ATOM   3873  CG  ASP A 248      17.220 -13.611  -2.152  1.00 93.22           C  
ATOM   3874  OD1 ASP A 248      17.985 -12.639  -1.903  1.00 93.22           O  
ATOM   3875  OD2 ASP A 248      17.167 -14.681  -1.513  1.00 93.22           O  
ATOM   3876  N   MET A 249      14.087 -11.898  -5.337  1.00 94.42           N  
ATOM   3877  H   MET A 249      13.461 -12.128  -4.578  1.00 94.42           H  
ATOM   3878  CA  MET A 249      13.527 -11.548  -6.649  1.00 94.42           C  
ATOM   3879  HA  MET A 249      14.115 -12.029  -7.431  1.00 94.42           H  
ATOM   3880  C   MET A 249      13.564 -10.036  -6.920  1.00 94.42           C  
ATOM   3881  CB  MET A 249      12.080 -12.050  -6.748  1.00 94.42           C  
ATOM   3882  HB2 MET A 249      11.643 -11.704  -7.684  1.00 94.42           H  
ATOM   3883  HB3 MET A 249      11.494 -11.632  -5.929  1.00 94.42           H  
ATOM   3884  O   MET A 249      13.578  -9.616  -8.077  1.00 94.42           O  
ATOM   3885  CG  MET A 249      11.971 -13.575  -6.710  1.00 94.42           C  
ATOM   3886  HG2 MET A 249      12.613 -13.970  -5.922  1.00 94.42           H  
ATOM   3887  HG3 MET A 249      12.332 -13.975  -7.657  1.00 94.42           H  
ATOM   3888  SD  MET A 249      10.280 -14.165  -6.417  1.00 94.42           S  
ATOM   3889  CE  MET A 249      10.600 -15.944  -6.511  1.00 94.42           C  
ATOM   3890  HE1 MET A 249       9.773 -16.494  -6.061  1.00 94.42           H  
ATOM   3891  HE2 MET A 249      10.707 -16.238  -7.555  1.00 94.42           H  
ATOM   3892  HE3 MET A 249      11.528 -16.180  -5.991  1.00 94.42           H  
ATOM   3893  N   LEU A 250      13.552  -9.208  -5.870  1.00 94.83           N  
ATOM   3894  H   LEU A 250      13.531  -9.616  -4.947  1.00 94.83           H  
ATOM   3895  CA  LEU A 250      13.540  -7.750  -5.990  1.00 94.83           C  
ATOM   3896  HA  LEU A 250      12.920  -7.473  -6.842  1.00 94.83           H  
ATOM   3897  C   LEU A 250      14.924  -7.166  -6.273  1.00 94.83           C  
ATOM   3898  CB  LEU A 250      12.960  -7.126  -4.709  1.00 94.83           C  
ATOM   3899  HB2 LEU A 250      13.409  -7.615  -3.844  1.00 94.83           H  
ATOM   3900  HB3 LEU A 250      13.258  -6.078  -4.672  1.00 94.83           H  
ATOM   3901  O   LEU A 250      15.045  -6.342  -7.180  1.00 94.83           O  
ATOM   3902  CG  LEU A 250      11.434  -7.184  -4.574  1.00 94.83           C  
ATOM   3903  HG  LEU A 250      11.084  -8.209  -4.692  1.00 94.83           H  
ATOM   3904  CD1 LEU A 250      11.060  -6.673  -3.180  1.00 94.83           C  
ATOM   3905 HD11 LEU A 250      11.548  -5.718  -2.987  1.00 94.83           H  
ATOM   3906 HD12 LEU A 250      11.384  -7.397  -2.432  1.00 94.83           H  
ATOM   3907 HD13 LEU A 250       9.982  -6.535  -3.099  1.00 94.83           H  
ATOM   3908  CD2 LEU A 250      10.730  -6.298  -5.605  1.00 94.83           C  
ATOM   3909 HD21 LEU A 250      11.023  -6.571  -6.619  1.00 94.83           H  
ATOM   3910 HD22 LEU A 250       9.654  -6.449  -5.510  1.00 94.83           H  
ATOM   3911 HD23 LEU A 250      10.980  -5.251  -5.434  1.00 94.83           H  
ATOM   3912  N   SER A 251      15.935  -7.556  -5.489  1.00 95.17           N  
ATOM   3913  H   SER A 251      15.756  -8.243  -4.771  1.00 95.17           H  
ATOM   3914  CA  SER A 251      17.248  -6.898  -5.488  1.00 95.17           C  
ATOM   3915  HA  SER A 251      17.475  -6.562  -6.500  1.00 95.17           H  
ATOM   3916  C   SER A 251      18.394  -7.810  -5.035  1.00 95.17           C  
ATOM   3917  CB  SER A 251      17.191  -5.664  -4.586  1.00 95.17           C  
ATOM   3918  HB2 SER A 251      17.036  -5.977  -3.553  1.00 95.17           H  
ATOM   3919  HB3 SER A 251      16.351  -5.035  -4.881  1.00 95.17           H  
ATOM   3920  O   SER A 251      18.207  -8.825  -4.344  1.00 95.17           O  
ATOM   3921  OG  SER A 251      18.374  -4.906  -4.659  1.00 95.17           O  
ATOM   3922  HG  SER A 251      18.638  -4.753  -5.569  1.00 95.17           H  
ATOM   3923  N   SER A 252      19.608  -7.495  -5.485  1.00 95.52           N  
ATOM   3924  H   SER A 252      19.698  -6.714  -6.118  1.00 95.52           H  
ATOM   3925  CA  SER A 252      20.835  -8.171  -5.057  1.00 95.52           C  
ATOM   3926  HA  SER A 252      20.684  -9.251  -5.056  1.00 95.52           H  
ATOM   3927  C   SER A 252      21.191  -7.763  -3.633  1.00 95.52           C  
ATOM   3928  CB  SER A 252      21.981  -7.882  -6.022  1.00 95.52           C  
ATOM   3929  HB2 SER A 252      22.155  -6.808  -6.091  1.00 95.52           H  
ATOM   3930  HB3 SER A 252      22.886  -8.369  -5.659  1.00 95.52           H  
ATOM   3931  O   SER A 252      21.443  -8.638  -2.801  1.00 95.52           O  
ATOM   3932  OG  SER A 252      21.634  -8.402  -7.289  1.00 95.52           O  
ATOM   3933  HG  SER A 252      21.121  -7.718  -7.725  1.00 95.52           H  
ATOM   3934  N   SER A 253      21.064  -6.474  -3.321  1.00 92.43           N  
ATOM   3935  H   SER A 253      20.771  -5.825  -4.036  1.00 92.43           H  
ATOM   3936  CA  SER A 253      21.160  -5.929  -1.967  1.00 92.43           C  
ATOM   3937  HA  SER A 253      21.974  -6.425  -1.438  1.00 92.43           H  
ATOM   3938  C   SER A 253      19.863  -6.136  -1.176  1.00 92.43           C  
ATOM   3939  CB  SER A 253      21.505  -4.443  -2.071  1.00 92.43           C  
ATOM   3940  HB2 SER A 253      21.752  -4.038  -1.090  1.00 92.43           H  
ATOM   3941  HB3 SER A 253      22.365  -4.324  -2.729  1.00 92.43           H  
ATOM   3942  O   SER A 253      18.908  -6.750  -1.662  1.00 92.43           O  
ATOM   3943  OG  SER A 253      20.411  -3.744  -2.620  1.00 92.43           O  
ATOM   3944  HG  SER A 253      19.736  -3.589  -1.955  1.00 92.43           H  
ATOM   3945  N   ASP A 254      19.805  -5.628   0.060  1.00 92.14           N  
ATOM   3946  H   ASP A 254      20.589  -5.106   0.423  1.00 92.14           H  
ATOM   3947  CA  ASP A 254      18.547  -5.578   0.809  1.00 92.14           C  
ATOM   3948  HA  ASP A 254      18.124  -6.582   0.802  1.00 92.14           H  
ATOM   3949  C   ASP A 254      17.565  -4.593   0.132  1.00 92.14           C  
ATOM   3950  CB  ASP A 254      18.790  -5.226   2.290  1.00 92.14           C  
ATOM   3951  HB2 ASP A 254      19.660  -5.777   2.649  1.00 92.14           H  
ATOM   3952  HB3 ASP A 254      18.988  -4.159   2.395  1.00 92.14           H  
ATOM   3953  O   ASP A 254      17.912  -3.418  -0.041  1.00 92.14           O  
ATOM   3954  CG  ASP A 254      17.572  -5.613   3.139  1.00 92.14           C  
ATOM   3955  OD1 ASP A 254      16.440  -5.311   2.707  1.00 92.14           O  
ATOM   3956  OD2 ASP A 254      17.719  -6.366   4.128  1.00 92.14           O  
ATOM   3957  N   PRO A 255      16.343  -5.021  -0.256  1.00 92.52           N  
ATOM   3958  CA  PRO A 255      15.345  -4.125  -0.834  1.00 92.52           C  
ATOM   3959  HA  PRO A 255      15.745  -3.715  -1.761  1.00 92.52           H  
ATOM   3960  C   PRO A 255      14.944  -2.965   0.083  1.00 92.52           C  
ATOM   3961  CB  PRO A 255      14.126  -4.997  -1.144  1.00 92.52           C  
ATOM   3962  HB2 PRO A 255      13.632  -4.682  -2.064  1.00 92.52           H  
ATOM   3963  HB3 PRO A 255      13.423  -4.973  -0.312  1.00 92.52           H  
ATOM   3964  O   PRO A 255      14.402  -1.977  -0.409  1.00 92.52           O  
ATOM   3965  CG  PRO A 255      14.702  -6.401  -1.266  1.00 92.52           C  
ATOM   3966  HG2 PRO A 255      15.099  -6.555  -2.270  1.00 92.52           H  
ATOM   3967  HG3 PRO A 255      13.955  -7.156  -1.019  1.00 92.52           H  
ATOM   3968  CD  PRO A 255      15.842  -6.388  -0.257  1.00 92.52           C  
ATOM   3969  HD2 PRO A 255      15.461  -6.638   0.733  1.00 92.52           H  
ATOM   3970  HD3 PRO A 255      16.606  -7.101  -0.567  1.00 92.52           H  
ATOM   3971  N   SER A 256      15.201  -3.042   1.393  1.00 88.88           N  
ATOM   3972  H   SER A 256      15.638  -3.873   1.765  1.00 88.88           H  
ATOM   3973  CA  SER A 256      14.924  -1.945   2.324  1.00 88.88           C  
ATOM   3974  HA  SER A 256      13.876  -1.665   2.216  1.00 88.88           H  
ATOM   3975  C   SER A 256      15.760  -0.696   2.064  1.00 88.88           C  
ATOM   3976  CB  SER A 256      15.138  -2.414   3.760  1.00 88.88           C  
ATOM   3977  HB2 SER A 256      14.655  -3.387   3.856  1.00 88.88           H  
ATOM   3978  HB3 SER A 256      14.669  -1.707   4.444  1.00 88.88           H  
ATOM   3979  O   SER A 256      15.346   0.396   2.446  1.00 88.88           O  
ATOM   3980  OG  SER A 256      16.500  -2.563   4.110  1.00 88.88           O  
ATOM   3981  HG  SER A 256      16.983  -1.743   3.984  1.00 88.88           H  
ATOM   3982  N   PHE A 257      16.919  -0.838   1.412  1.00 88.20           N  
ATOM   3983  H   PHE A 257      17.226  -1.765   1.153  1.00 88.20           H  
ATOM   3984  CA  PHE A 257      17.734   0.298   0.975  1.00 88.20           C  
ATOM   3985  HA  PHE A 257      17.796   1.032   1.779  1.00 88.20           H  
ATOM   3986  C   PHE A 257      17.118   1.019  -0.226  1.00 88.20           C  
ATOM   3987  CB  PHE A 257      19.150  -0.186   0.637  1.00 88.20           C  
ATOM   3988  HB2 PHE A 257      19.091  -0.830  -0.241  1.00 88.20           H  
ATOM   3989  HB3 PHE A 257      19.758   0.678   0.369  1.00 88.20           H  
ATOM   3990  O   PHE A 257      17.470   2.162  -0.519  1.00 88.20           O  
ATOM   3991  CG  PHE A 257      19.873  -0.936   1.741  1.00 88.20           C  
ATOM   3992  CD1 PHE A 257      19.664  -0.620   3.099  1.00 88.20           C  
ATOM   3993  HD1 PHE A 257      19.002   0.183   3.389  1.00 88.20           H  
ATOM   3994  CD2 PHE A 257      20.806  -1.931   1.396  1.00 88.20           C  
ATOM   3995  HD2 PHE A 257      21.004  -2.146   0.357  1.00 88.20           H  
ATOM   3996  CE1 PHE A 257      20.357  -1.317   4.102  1.00 88.20           C  
ATOM   3997  HE1 PHE A 257      20.221  -1.045   5.138  1.00 88.20           H  
ATOM   3998  CE2 PHE A 257      21.511  -2.618   2.400  1.00 88.20           C  
ATOM   3999  HE2 PHE A 257      22.255  -3.353   2.129  1.00 88.20           H  
ATOM   4000  CZ  PHE A 257      21.279  -2.317   3.753  1.00 88.20           C  
ATOM   4001  HZ  PHE A 257      21.837  -2.826   4.525  1.00 88.20           H  
ATOM   4002  N   PHE A 258      16.181   0.376  -0.929  1.00 88.21           N  
ATOM   4003  H   PHE A 258      15.875  -0.537  -0.625  1.00 88.21           H  
ATOM   4004  CA  PHE A 258      15.479   1.005  -2.030  1.00 88.21           C  
ATOM   4005  HA  PHE A 258      16.231   1.562  -2.589  1.00 88.21           H  
ATOM   4006  C   PHE A 258      14.401   1.971  -1.497  1.00 88.21           C  
ATOM   4007  CB  PHE A 258      14.925  -0.046  -2.992  1.00 88.21           C  
ATOM   4008  HB2 PHE A 258      14.078  -0.554  -2.531  1.00 88.21           H  
ATOM   4009  HB3 PHE A 258      15.694  -0.796  -3.175  1.00 88.21           H  
ATOM   4010  O   PHE A 258      13.552   1.587  -0.681  1.00 88.21           O  
ATOM   4011  CG  PHE A 258      14.496   0.537  -4.321  1.00 88.21           C  
ATOM   4012  CD1 PHE A 258      13.215   1.102  -4.474  1.00 88.21           C  
ATOM   4013  HD1 PHE A 258      12.530   1.118  -3.638  1.00 88.21           H  
ATOM   4014  CD2 PHE A 258      15.399   0.545  -5.400  1.00 88.21           C  
ATOM   4015  HD2 PHE A 258      16.385   0.119  -5.288  1.00 88.21           H  
ATOM   4016  CE1 PHE A 258      12.836   1.664  -5.706  1.00 88.21           C  
ATOM   4017  HE1 PHE A 258      11.859   2.110  -5.823  1.00 88.21           H  
ATOM   4018  CE2 PHE A 258      15.016   1.096  -6.634  1.00 88.21           C  
ATOM   4019  HE2 PHE A 258      15.707   1.086  -7.465  1.00 88.21           H  
ATOM   4020  CZ  PHE A 258      13.736   1.653  -6.787  1.00 88.21           C  
ATOM   4021  HZ  PHE A 258      13.447   2.077  -7.737  1.00 88.21           H  
ATOM   4022  N   PRO A 259      14.379   3.227  -1.972  1.00 83.63           N  
ATOM   4023  CA  PRO A 259      13.479   4.269  -1.481  1.00 83.63           C  
ATOM   4024  HA  PRO A 259      13.592   4.365  -0.401  1.00 83.63           H  
ATOM   4025  C   PRO A 259      12.012   3.957  -1.803  1.00 83.63           C  
ATOM   4026  CB  PRO A 259      13.977   5.557  -2.137  1.00 83.63           C  
ATOM   4027  HB2 PRO A 259      14.765   5.985  -1.517  1.00 83.63           H  
ATOM   4028  HB3 PRO A 259      13.184   6.285  -2.308  1.00 83.63           H  
ATOM   4029  O   PRO A 259      11.476   4.272  -2.866  1.00 83.63           O  
ATOM   4030  CG  PRO A 259      14.586   5.047  -3.441  1.00 83.63           C  
ATOM   4031  HG2 PRO A 259      13.794   4.788  -4.144  1.00 83.63           H  
ATOM   4032  HG3 PRO A 259      15.299   5.737  -3.890  1.00 83.63           H  
ATOM   4033  CD  PRO A 259      15.257   3.765  -2.999  1.00 83.63           C  
ATOM   4034  HD2 PRO A 259      15.355   3.095  -3.853  1.00 83.63           H  
ATOM   4035  HD3 PRO A 259      16.235   3.984  -2.570  1.00 83.63           H  
ATOM   4036  N   SER A 260      11.322   3.353  -0.838  1.00 89.38           N  
ATOM   4037  H   SER A 260      11.855   3.043  -0.038  1.00 89.38           H  
ATOM   4038  CA  SER A 260       9.947   2.873  -1.009  1.00 89.38           C  
ATOM   4039  HA  SER A 260       9.923   2.177  -1.847  1.00 89.38           H  
ATOM   4040  C   SER A 260       8.933   3.991  -1.306  1.00 89.38           C  
ATOM   4041  CB  SER A 260       9.524   2.116   0.249  1.00 89.38           C  
ATOM   4042  HB2 SER A 260       8.469   1.854   0.169  1.00 89.38           H  
ATOM   4043  HB3 SER A 260       9.657   2.758   1.120  1.00 89.38           H  
ATOM   4044  O   SER A 260       7.883   3.724  -1.885  1.00 89.38           O  
ATOM   4045  OG  SER A 260      10.279   0.932   0.426  1.00 89.38           O  
ATOM   4046  HG  SER A 260      11.207   1.096   0.241  1.00 89.38           H  
ATOM   4047  N   SER A 261       9.215   5.251  -0.953  1.00 87.13           N  
ATOM   4048  H   SER A 261      10.127   5.461  -0.571  1.00 87.13           H  
ATOM   4049  CA  SER A 261       8.307   6.385  -1.201  1.00 87.13           C  
ATOM   4050  HA  SER A 261       7.335   6.154  -0.765  1.00 87.13           H  
ATOM   4051  C   SER A 261       8.072   6.658  -2.692  1.00 87.13           C  
ATOM   4052  CB  SER A 261       8.836   7.651  -0.516  1.00 87.13           C  
ATOM   4053  HB2 SER A 261       8.853   7.499   0.563  1.00 87.13           H  
ATOM   4054  HB3 SER A 261       8.177   8.491  -0.738  1.00 87.13           H  
ATOM   4055  O   SER A 261       7.026   7.194  -3.058  1.00 87.13           O  
ATOM   4056  OG  SER A 261      10.146   7.939  -0.963  1.00 87.13           O  
ATOM   4057  HG  SER A 261      10.437   8.738  -0.518  1.00 87.13           H  
ATOM   4058  N   ILE A 262       8.984   6.225  -3.570  1.00 83.42           N  
ATOM   4059  H   ILE A 262       9.823   5.794  -3.210  1.00 83.42           H  
ATOM   4060  CA  ILE A 262       8.869   6.396  -5.026  1.00 83.42           C  
ATOM   4061  HA  ILE A 262       8.762   7.458  -5.247  1.00 83.42           H  
ATOM   4062  C   ILE A 262       7.625   5.702  -5.584  1.00 83.42           C  
ATOM   4063  CB  ILE A 262      10.153   5.889  -5.715  1.00 83.42           C  
ATOM   4064  HB  ILE A 262      10.331   4.855  -5.417  1.00 83.42           H  
ATOM   4065  O   ILE A 262       6.966   6.237  -6.473  1.00 83.42           O  
ATOM   4066  CG1 ILE A 262      11.330   6.759  -5.221  1.00 83.42           C  
ATOM   4067 HG12 ILE A 262      11.477   6.605  -4.152  1.00 83.42           H  
ATOM   4068 HG13 ILE A 262      11.103   7.813  -5.382  1.00 83.42           H  
ATOM   4069  CG2 ILE A 262      10.022   5.922  -7.252  1.00 83.42           C  
ATOM   4070 HG21 ILE A 262       9.858   6.944  -7.595  1.00 83.42           H  
ATOM   4071 HG22 ILE A 262      10.928   5.538  -7.720  1.00 83.42           H  
ATOM   4072 HG23 ILE A 262       9.204   5.288  -7.597  1.00 83.42           H  
ATOM   4073  CD1 ILE A 262      12.650   6.447  -5.910  1.00 83.42           C  
ATOM   4074 HD11 ILE A 262      12.782   5.369  -6.002  1.00 83.42           H  
ATOM   4075 HD12 ILE A 262      13.472   6.876  -5.337  1.00 83.42           H  
ATOM   4076 HD13 ILE A 262      12.641   6.913  -6.896  1.00 83.42           H  
ATOM   4077  N   PHE A 263       7.226   4.566  -5.011  1.00 88.60           N  
ATOM   4078  H   PHE A 263       7.771   4.191  -4.247  1.00 88.60           H  
ATOM   4079  CA  PHE A 263       6.024   3.848  -5.439  1.00 88.60           C  
ATOM   4080  HA  PHE A 263       6.106   3.627  -6.503  1.00 88.60           H  
ATOM   4081  C   PHE A 263       4.737   4.671  -5.257  1.00 88.60           C  
ATOM   4082  CB  PHE A 263       5.935   2.522  -4.680  1.00 88.60           C  
ATOM   4083  HB2 PHE A 263       4.956   2.079  -4.863  1.00 88.60           H  
ATOM   4084  HB3 PHE A 263       6.003   2.724  -3.611  1.00 88.60           H  
ATOM   4085  O   PHE A 263       3.753   4.397  -5.934  1.00 88.60           O  
ATOM   4086  CG  PHE A 263       6.995   1.509  -5.066  1.00 88.60           C  
ATOM   4087  CD1 PHE A 263       6.713   0.561  -6.062  1.00 88.60           C  
ATOM   4088  HD1 PHE A 263       5.754   0.574  -6.559  1.00 88.60           H  
ATOM   4089  CD2 PHE A 263       8.262   1.509  -4.454  1.00 88.60           C  
ATOM   4090  HD2 PHE A 263       8.506   2.246  -3.704  1.00 88.60           H  
ATOM   4091  CE1 PHE A 263       7.676  -0.388  -6.435  1.00 88.60           C  
ATOM   4092  HE1 PHE A 263       7.444  -1.103  -7.211  1.00 88.60           H  
ATOM   4093  CE2 PHE A 263       9.229   0.559  -4.822  1.00 88.60           C  
ATOM   4094  HE2 PHE A 263      10.205   0.574  -4.360  1.00 88.60           H  
ATOM   4095  CZ  PHE A 263       8.938  -0.388  -5.817  1.00 88.60           C  
ATOM   4096  HZ  PHE A 263       9.691  -1.101  -6.118  1.00 88.60           H  
ATOM   4097  N   LEU A 264       4.733   5.698  -4.394  1.00 88.96           N  
ATOM   4098  H   LEU A 264       5.585   5.908  -3.895  1.00 88.96           H  
ATOM   4099  CA  LEU A 264       3.604   6.629  -4.254  1.00 88.96           C  
ATOM   4100  HA  LEU A 264       2.671   6.077  -4.365  1.00 88.96           H  
ATOM   4101  C   LEU A 264       3.593   7.741  -5.316  1.00 88.96           C  
ATOM   4102  CB  LEU A 264       3.639   7.284  -2.866  1.00 88.96           C  
ATOM   4103  HB2 LEU A 264       2.781   7.952  -2.790  1.00 88.96           H  
ATOM   4104  HB3 LEU A 264       4.533   7.905  -2.803  1.00 88.96           H  
ATOM   4105  O   LEU A 264       2.569   8.406  -5.505  1.00 88.96           O  
ATOM   4106  CG  LEU A 264       3.620   6.340  -1.659  1.00 88.96           C  
ATOM   4107  HG  LEU A 264       4.534   5.747  -1.633  1.00 88.96           H  
ATOM   4108  CD1 LEU A 264       3.569   7.224  -0.417  1.00 88.96           C  
ATOM   4109 HD11 LEU A 264       4.427   7.897  -0.412  1.00 88.96           H  
ATOM   4110 HD12 LEU A 264       2.649   7.808  -0.398  1.00 88.96           H  
ATOM   4111 HD13 LEU A 264       3.620   6.595   0.472  1.00 88.96           H  
ATOM   4112  CD2 LEU A 264       2.412   5.402  -1.649  1.00 88.96           C  
ATOM   4113 HD21 LEU A 264       2.406   4.813  -0.731  1.00 88.96           H  
ATOM   4114 HD22 LEU A 264       1.486   5.973  -1.724  1.00 88.96           H  
ATOM   4115 HD23 LEU A 264       2.487   4.711  -2.489  1.00 88.96           H  
ATOM   4116  N   LYS A 265       4.733   7.983  -5.972  1.00 85.54           N  
ATOM   4117  H   LYS A 265       5.524   7.384  -5.783  1.00 85.54           H  
ATOM   4118  CA  LYS A 265       4.895   9.005  -7.017  1.00 85.54           C  
ATOM   4119  HA  LYS A 265       4.214   9.834  -6.820  1.00 85.54           H  
ATOM   4120  C   LYS A 265       4.501   8.479  -8.397  1.00 85.54           C  
ATOM   4121  CB  LYS A 265       6.334   9.561  -7.005  1.00 85.54           C  
ATOM   4122  HB2 LYS A 265       6.424  10.314  -7.787  1.00 85.54           H  
ATOM   4123  HB3 LYS A 265       7.045   8.763  -7.218  1.00 85.54           H  
ATOM   4124  O   LYS A 265       4.208   9.275  -9.280  1.00 85.54           O  
ATOM   4125  CG  LYS A 265       6.673  10.207  -5.650  1.00 85.54           C  
ATOM   4126  HG2 LYS A 265       5.901  10.940  -5.417  1.00 85.54           H  
ATOM   4127  HG3 LYS A 265       6.661   9.439  -4.877  1.00 85.54           H  
ATOM   4128  CD  LYS A 265       8.041  10.909  -5.606  1.00 85.54           C  
ATOM   4129  HD2 LYS A 265       8.075  11.696  -6.359  1.00 85.54           H  
ATOM   4130  HD3 LYS A 265       8.836  10.186  -5.792  1.00 85.54           H  
ATOM   4131  CE  LYS A 265       8.181  11.511  -4.196  1.00 85.54           C  
ATOM   4132  HE2 LYS A 265       8.148  10.702  -3.466  1.00 85.54           H  
ATOM   4133  HE3 LYS A 265       7.312  12.141  -4.003  1.00 85.54           H  
ATOM   4134  NZ  LYS A 265       9.405  12.318  -3.976  1.00 85.54           N  
ATOM   4135  HZ1 LYS A 265       9.351  12.709  -3.046  1.00 85.54           H  
ATOM   4136  HZ2 LYS A 265      10.240  11.753  -4.042  1.00 85.54           H  
ATOM   4137  HZ3 LYS A 265       9.459  13.090  -4.626  1.00 85.54           H  
ATOM   4138  N   ILE A 266       4.445   7.158  -8.565  1.00 84.54           N  
ATOM   4139  H   ILE A 266       4.695   6.568  -7.785  1.00 84.54           H  
ATOM   4140  CA  ILE A 266       4.028   6.518  -9.813  1.00 84.54           C  
ATOM   4141  HA  ILE A 266       4.384   7.140 -10.635  1.00 84.54           H  
ATOM   4142  C   ILE A 266       2.491   6.423  -9.855  1.00 84.54           C  
ATOM   4143  CB  ILE A 266       4.715   5.150  -9.996  1.00 84.54           C  
ATOM   4144  HB  ILE A 266       4.454   4.514  -9.151  1.00 84.54           H  
ATOM   4145  O   ILE A 266       1.892   5.862  -8.930  1.00 84.54           O  
ATOM   4146  CG1 ILE A 266       6.254   5.327 -10.039  1.00 84.54           C  
ATOM   4147 HG12 ILE A 266       6.583   5.991  -9.240  1.00 84.54           H  
ATOM   4148 HG13 ILE A 266       6.538   5.788 -10.985  1.00 84.54           H  
ATOM   4149  CG2 ILE A 266       4.218   4.497 -11.303  1.00 84.54           C  
ATOM   4150 HG21 ILE A 266       4.369   5.177 -12.142  1.00 84.54           H  
ATOM   4151 HG22 ILE A 266       3.158   4.251 -11.231  1.00 84.54           H  
ATOM   4152 HG23 ILE A 266       4.758   3.575 -11.518  1.00 84.54           H  
ATOM   4153  CD1 ILE A 266       7.041   4.024  -9.865  1.00 84.54           C  
ATOM   4154 HD11 ILE A 266       8.108   4.243  -9.908  1.00 84.54           H  
ATOM   4155 HD12 ILE A 266       6.798   3.318 -10.658  1.00 84.54           H  
ATOM   4156 HD13 ILE A 266       6.812   3.581  -8.896  1.00 84.54           H  
ATOM   4157  N   PRO A 267       1.835   6.940 -10.910  1.00 83.95           N  
ATOM   4158  CA  PRO A 267       0.390   6.826 -11.070  1.00 83.95           C  
ATOM   4159  HA  PRO A 267      -0.086   7.322 -10.224  1.00 83.95           H  
ATOM   4160  C   PRO A 267      -0.079   5.360 -11.132  1.00 83.95           C  
ATOM   4161  CB  PRO A 267       0.064   7.616 -12.341  1.00 83.95           C  
ATOM   4162  HB2 PRO A 267       0.059   6.953 -13.207  1.00 83.95           H  
ATOM   4163  HB3 PRO A 267      -0.882   8.150 -12.249  1.00 83.95           H  
ATOM   4164  O   PRO A 267       0.454   4.540 -11.881  1.00 83.95           O  
ATOM   4165  CG  PRO A 267       1.216   8.597 -12.493  1.00 83.95           C  
ATOM   4166  HG2 PRO A 267       1.370   8.886 -13.533  1.00 83.95           H  
ATOM   4167  HG3 PRO A 267       1.039   9.473 -11.868  1.00 83.95           H  
ATOM   4168  CD  PRO A 267       2.393   7.805 -11.944  1.00 83.95           C  
ATOM   4169  HD2 PRO A 267       3.130   8.502 -11.546  1.00 83.95           H  
ATOM   4170  HD3 PRO A 267       2.834   7.196 -12.734  1.00 83.95           H  
ATOM   4171  N   LEU A 268      -1.083   5.004 -10.320  1.00 86.54           N  
ATOM   4172  H   LEU A 268      -1.488   5.721  -9.736  1.00 86.54           H  
ATOM   4173  CA  LEU A 268      -1.573   3.620 -10.220  1.00 86.54           C  
ATOM   4174  HA  LEU A 268      -0.713   2.955 -10.134  1.00 86.54           H  
ATOM   4175  C   LEU A 268      -2.351   3.143 -11.454  1.00 86.54           C  
ATOM   4176  CB  LEU A 268      -2.481   3.456  -8.991  1.00 86.54           C  
ATOM   4177  HB2 LEU A 268      -3.268   4.209  -9.034  1.00 86.54           H  
ATOM   4178  HB3 LEU A 268      -2.954   2.478  -9.072  1.00 86.54           H  
ATOM   4179  O   LEU A 268      -2.617   1.951 -11.581  1.00 86.54           O  
ATOM   4180  CG  LEU A 268      -1.817   3.507  -7.609  1.00 86.54           C  
ATOM   4181  HG  LEU A 268      -1.477   4.519  -7.387  1.00 86.54           H  
ATOM   4182  CD1 LEU A 268      -2.888   3.085  -6.602  1.00 86.54           C  
ATOM   4183 HD11 LEU A 268      -2.450   3.028  -5.605  1.00 86.54           H  
ATOM   4184 HD12 LEU A 268      -3.283   2.104  -6.863  1.00 86.54           H  
ATOM   4185 HD13 LEU A 268      -3.701   3.810  -6.617  1.00 86.54           H  
ATOM   4186  CD2 LEU A 268      -0.658   2.527  -7.458  1.00 86.54           C  
ATOM   4187 HD21 LEU A 268       0.159   2.813  -8.120  1.00 86.54           H  
ATOM   4188 HD22 LEU A 268      -0.276   2.563  -6.437  1.00 86.54           H  
ATOM   4189 HD23 LEU A 268      -0.988   1.513  -7.680  1.00 86.54           H  
ATOM   4190  N   ASP A 269      -2.793   4.049 -12.316  1.00 84.42           N  
ATOM   4191  H   ASP A 269      -2.490   5.006 -12.206  1.00 84.42           H  
ATOM   4192  CA  ASP A 269      -3.418   3.770 -13.613  1.00 84.42           C  
ATOM   4193  HA  ASP A 269      -4.192   3.015 -13.477  1.00 84.42           H  
ATOM   4194  C   ASP A 269      -2.432   3.183 -14.635  1.00 84.42           C  
ATOM   4195  CB  ASP A 269      -4.100   5.046 -14.144  1.00 84.42           C  
ATOM   4196  HB2 ASP A 269      -4.917   5.302 -13.468  1.00 84.42           H  
ATOM   4197  HB3 ASP A 269      -4.538   4.830 -15.118  1.00 84.42           H  
ATOM   4198  O   ASP A 269      -2.864   2.528 -15.578  1.00 84.42           O  
ATOM   4199  CG  ASP A 269      -3.170   6.261 -14.255  1.00 84.42           C  
ATOM   4200  OD1 ASP A 269      -2.436   6.495 -13.268  1.00 84.42           O  
ATOM   4201  OD2 ASP A 269      -3.258   6.980 -15.266  1.00 84.42           O  
ATOM   4202  N   LEU A 270      -1.122   3.302 -14.390  1.00 82.22           N  
ATOM   4203  H   LEU A 270      -0.830   3.908 -13.636  1.00 82.22           H  
ATOM   4204  CA  LEU A 270      -0.078   2.617 -15.163  1.00 82.22           C  
ATOM   4205  HA  LEU A 270      -0.365   2.611 -16.214  1.00 82.22           H  
ATOM   4206  C   LEU A 270       0.108   1.149 -14.751  1.00 82.22           C  
ATOM   4207  CB  LEU A 270       1.245   3.385 -15.013  1.00 82.22           C  
ATOM   4208  HB2 LEU A 270       1.568   3.322 -13.974  1.00 82.22           H  
ATOM   4209  HB3 LEU A 270       2.002   2.897 -15.627  1.00 82.22           H  
ATOM   4210  O   LEU A 270       0.864   0.407 -15.379  1.00 82.22           O  
ATOM   4211  CG  LEU A 270       1.173   4.868 -15.418  1.00 82.22           C  
ATOM   4212  HG  LEU A 270       0.430   5.379 -14.807  1.00 82.22           H  
ATOM   4213  CD1 LEU A 270       2.527   5.524 -15.161  1.00 82.22           C  
ATOM   4214 HD11 LEU A 270       3.282   5.086 -15.814  1.00 82.22           H  
ATOM   4215 HD12 LEU A 270       2.813   5.374 -14.120  1.00 82.22           H  
ATOM   4216 HD13 LEU A 270       2.452   6.592 -15.363  1.00 82.22           H  
ATOM   4217  CD2 LEU A 270       0.807   5.052 -16.891  1.00 82.22           C  
ATOM   4218 HD21 LEU A 270       1.517   4.525 -17.529  1.00 82.22           H  
ATOM   4219 HD22 LEU A 270      -0.202   4.685 -17.078  1.00 82.22           H  
ATOM   4220 HD23 LEU A 270       0.829   6.112 -17.142  1.00 82.22           H  
ATOM   4221  N   LEU A 271      -0.548   0.715 -13.672  1.00 84.16           N  
ATOM   4222  H   LEU A 271      -1.213   1.344 -13.245  1.00 84.16           H  
ATOM   4223  CA  LEU A 271      -0.490  -0.664 -13.202  1.00 84.16           C  
ATOM   4224  HA  LEU A 271       0.422  -1.114 -13.592  1.00 84.16           H  
ATOM   4225  C   LEU A 271      -1.686  -1.465 -13.720  1.00 84.16           C  
ATOM   4226  CB  LEU A 271      -0.430  -0.721 -11.670  1.00 84.16           C  
ATOM   4227  HB2 LEU A 271      -1.371  -0.338 -11.275  1.00 84.16           H  
ATOM   4228  HB3 LEU A 271      -0.339  -1.763 -11.363  1.00 84.16           H  
ATOM   4229  O   LEU A 271      -2.782  -0.922 -13.866  1.00 84.16           O  
ATOM   4230  CG  LEU A 271       0.725   0.075 -11.049  1.00 84.16           C  
ATOM   4231  HG  LEU A 271       0.605   1.134 -11.277  1.00 84.16           H  
ATOM   4232  CD1 LEU A 271       0.659  -0.102  -9.535  1.00 84.16           C  
ATOM   4233 HD11 LEU A 271      -0.369   0.014  -9.192  1.00 84.16           H  
ATOM   4234 HD12 LEU A 271       1.036  -1.083  -9.246  1.00 84.16           H  
ATOM   4235 HD13 LEU A 271       1.272   0.674  -9.077  1.00 84.16           H  
ATOM   4236  CD2 LEU A 271       2.094  -0.400 -11.537  1.00 84.16           C  
ATOM   4237 HD21 LEU A 271       2.198  -0.204 -12.604  1.00 84.16           H  
ATOM   4238 HD22 LEU A 271       2.233  -1.463 -11.337  1.00 84.16           H  
ATOM   4239 HD23 LEU A 271       2.867   0.175 -11.027  1.00 84.16           H  
ATOM   4240  N   PRO A 272      -1.532  -2.791 -13.889  1.00 85.27           N  
ATOM   4241  CA  PRO A 272      -2.664  -3.670 -14.153  1.00 85.27           C  
ATOM   4242  HA  PRO A 272      -3.035  -3.465 -15.157  1.00 85.27           H  
ATOM   4243  C   PRO A 272      -3.791  -3.480 -13.135  1.00 85.27           C  
ATOM   4244  CB  PRO A 272      -2.105  -5.087 -14.089  1.00 85.27           C  
ATOM   4245  HB2 PRO A 272      -2.623  -5.761 -14.771  1.00 85.27           H  
ATOM   4246  HB3 PRO A 272      -2.154  -5.458 -13.065  1.00 85.27           H  
ATOM   4247  O   PRO A 272      -3.540  -3.267 -11.941  1.00 85.27           O  
ATOM   4248  CG  PRO A 272      -0.645  -4.890 -14.472  1.00 85.27           C  
ATOM   4249  HG2 PRO A 272      -0.031  -5.695 -14.068  1.00 85.27           H  
ATOM   4250  HG3 PRO A 272      -0.549  -4.825 -15.556  1.00 85.27           H  
ATOM   4251  CD  PRO A 272      -0.294  -3.550 -13.839  1.00 85.27           C  
ATOM   4252  HD2 PRO A 272       0.009  -3.690 -12.802  1.00 85.27           H  
ATOM   4253  HD3 PRO A 272       0.499  -3.067 -14.411  1.00 85.27           H  
ATOM   4254  N   THR A 273      -5.034  -3.591 -13.603  1.00 89.64           N  
ATOM   4255  H   THR A 273      -5.163  -3.763 -14.590  1.00 89.64           H  
ATOM   4256  CA  THR A 273      -6.245  -3.282 -12.833  1.00 89.64           C  
ATOM   4257  HA  THR A 273      -6.262  -2.210 -12.635  1.00 89.64           H  
ATOM   4258  C   THR A 273      -6.302  -4.004 -11.490  1.00 89.64           C  
ATOM   4259  CB  THR A 273      -7.488  -3.650 -13.653  1.00 89.64           C  
ATOM   4260  HB  THR A 273      -7.512  -4.730 -13.798  1.00 89.64           H  
ATOM   4261  O   THR A 273      -6.722  -3.400 -10.501  1.00 89.64           O  
ATOM   4262  CG2 THR A 273      -8.795  -3.210 -12.995  1.00 89.64           C  
ATOM   4263 HG21 THR A 273      -8.969  -3.782 -12.084  1.00 89.64           H  
ATOM   4264 HG22 THR A 273      -8.759  -2.147 -12.756  1.00 89.64           H  
ATOM   4265 HG23 THR A 273      -9.624  -3.398 -13.678  1.00 89.64           H  
ATOM   4266  OG1 THR A 273      -7.419  -3.036 -14.919  1.00 89.64           O  
ATOM   4267  HG1 THR A 273      -7.573  -2.093 -14.827  1.00 89.64           H  
ATOM   4268  N   GLU A 274      -5.843  -5.257 -11.411  1.00 89.84           N  
ATOM   4269  H   GLU A 274      -5.511  -5.715 -12.247  1.00 89.84           H  
ATOM   4270  CA  GLU A 274      -5.818  -6.023 -10.164  1.00 89.84           C  
ATOM   4271  HA  GLU A 274      -6.818  -5.981  -9.732  1.00 89.84           H  
ATOM   4272  C   GLU A 274      -4.872  -5.416  -9.114  1.00 89.84           C  
ATOM   4273  CB  GLU A 274      -5.519  -7.516 -10.441  1.00 89.84           C  
ATOM   4274  HB2 GLU A 274      -6.266  -7.903 -11.133  1.00 89.84           H  
ATOM   4275  HB3 GLU A 274      -5.679  -8.039  -9.498  1.00 89.84           H  
ATOM   4276  O   GLU A 274      -5.216  -5.346  -7.933  1.00 89.84           O  
ATOM   4277  CG  GLU A 274      -4.113  -7.929 -10.940  1.00 89.84           C  
ATOM   4278  HG2 GLU A 274      -4.014  -8.998 -10.754  1.00 89.84           H  
ATOM   4279  HG3 GLU A 274      -3.353  -7.446 -10.326  1.00 89.84           H  
ATOM   4280  CD  GLU A 274      -3.810  -7.694 -12.433  1.00 89.84           C  
ATOM   4281  OE1 GLU A 274      -2.678  -8.050 -12.857  1.00 89.84           O  
ATOM   4282  OE2 GLU A 274      -4.669  -7.115 -13.132  1.00 89.84           O  
ATOM   4283  N   VAL A 275      -3.708  -4.919  -9.542  1.00 90.58           N  
ATOM   4284  H   VAL A 275      -3.558  -4.881 -10.540  1.00 90.58           H  
ATOM   4285  CA  VAL A 275      -2.698  -4.304  -8.666  1.00 90.58           C  
ATOM   4286  HA  VAL A 275      -2.604  -4.896  -7.756  1.00 90.58           H  
ATOM   4287  C   VAL A 275      -3.143  -2.904  -8.263  1.00 90.58           C  
ATOM   4288  CB  VAL A 275      -1.321  -4.249  -9.356  1.00 90.58           C  
ATOM   4289  HB  VAL A 275      -1.390  -3.623 -10.246  1.00 90.58           H  
ATOM   4290  O   VAL A 275      -3.160  -2.582  -7.076  1.00 90.58           O  
ATOM   4291  CG1 VAL A 275      -0.239  -3.664  -8.439  1.00 90.58           C  
ATOM   4292 HG11 VAL A 275      -0.127  -4.281  -7.548  1.00 90.58           H  
ATOM   4293 HG12 VAL A 275       0.714  -3.622  -8.966  1.00 90.58           H  
ATOM   4294 HG13 VAL A 275      -0.500  -2.650  -8.135  1.00 90.58           H  
ATOM   4295  CG2 VAL A 275      -0.857  -5.644  -9.789  1.00 90.58           C  
ATOM   4296 HG21 VAL A 275       0.131  -5.563 -10.241  1.00 90.58           H  
ATOM   4297 HG22 VAL A 275      -0.820  -6.314  -8.931  1.00 90.58           H  
ATOM   4298 HG23 VAL A 275      -1.533  -6.048 -10.543  1.00 90.58           H  
ATOM   4299  N   SER A 276      -3.585  -2.102  -9.236  1.00 91.65           N  
ATOM   4300  H   SER A 276      -3.553  -2.449 -10.184  1.00 91.65           H  
ATOM   4301  CA  SER A 276      -4.109  -0.750  -9.011  1.00 91.65           C  
ATOM   4302  HA  SER A 276      -3.311  -0.116  -8.624  1.00 91.65           H  
ATOM   4303  C   SER A 276      -5.261  -0.762  -8.005  1.00 91.65           C  
ATOM   4304  CB  SER A 276      -4.595  -0.178 -10.346  1.00 91.65           C  
ATOM   4305  HB2 SER A 276      -5.486  -0.713 -10.675  1.00 91.65           H  
ATOM   4306  HB3 SER A 276      -3.821  -0.315 -11.101  1.00 91.65           H  
ATOM   4307  O   SER A 276      -5.241  -0.037  -7.008  1.00 91.65           O  
ATOM   4308  OG  SER A 276      -4.887   1.201 -10.233  1.00 91.65           O  
ATOM   4309  HG  SER A 276      -4.203   1.610 -10.769  1.00 91.65           H  
ATOM   4310  N   SER A 277      -6.235  -1.658  -8.209  1.00 91.05           N  
ATOM   4311  H   SER A 277      -6.198  -2.226  -9.043  1.00 91.05           H  
ATOM   4312  CA  SER A 277      -7.365  -1.847  -7.294  1.00 91.05           C  
ATOM   4313  HA  SER A 277      -7.928  -0.916  -7.220  1.00 91.05           H  
ATOM   4314  C   SER A 277      -6.899  -2.236  -5.895  1.00 91.05           C  
ATOM   4315  CB  SER A 277      -8.309  -2.933  -7.813  1.00 91.05           C  
ATOM   4316  HB2 SER A 277      -7.764  -3.866  -7.953  1.00 91.05           H  
ATOM   4317  HB3 SER A 277      -9.102  -3.094  -7.083  1.00 91.05           H  
ATOM   4318  O   SER A 277      -7.390  -1.689  -4.906  1.00 91.05           O  
ATOM   4319  OG  SER A 277      -8.876  -2.523  -9.038  1.00 91.05           O  
ATOM   4320  HG  SER A 277      -8.255  -2.750  -9.734  1.00 91.05           H  
ATOM   4321  N   ARG A 278      -5.919  -3.143  -5.787  1.00 91.95           N  
ATOM   4322  H   ARG A 278      -5.528  -3.543  -6.628  1.00 91.95           H  
ATOM   4323  CA  ARG A 278      -5.399  -3.577  -4.488  1.00 91.95           C  
ATOM   4324  HA  ARG A 278      -6.265  -3.867  -3.895  1.00 91.95           H  
ATOM   4325  C   ARG A 278      -4.723  -2.434  -3.729  1.00 91.95           C  
ATOM   4326  CB  ARG A 278      -4.462  -4.785  -4.669  1.00 91.95           C  
ATOM   4327  HB2 ARG A 278      -5.000  -5.585  -5.177  1.00 91.95           H  
ATOM   4328  HB3 ARG A 278      -3.618  -4.500  -5.296  1.00 91.95           H  
ATOM   4329  O   ARG A 278      -5.023  -2.259  -2.550  1.00 91.95           O  
ATOM   4330  CG  ARG A 278      -3.913  -5.323  -3.337  1.00 91.95           C  
ATOM   4331  HG2 ARG A 278      -3.237  -6.152  -3.548  1.00 91.95           H  
ATOM   4332  HG3 ARG A 278      -3.340  -4.544  -2.834  1.00 91.95           H  
ATOM   4333  CD  ARG A 278      -5.037  -5.817  -2.420  1.00 91.95           C  
ATOM   4334  HD2 ARG A 278      -5.524  -6.666  -2.899  1.00 91.95           H  
ATOM   4335  HD3 ARG A 278      -5.766  -5.019  -2.278  1.00 91.95           H  
ATOM   4336  NE  ARG A 278      -4.529  -6.202  -1.095  1.00 91.95           N  
ATOM   4337  HE  ARG A 278      -3.577  -5.940  -0.884  1.00 91.95           H  
ATOM   4338  NH1 ARG A 278      -6.527  -6.947  -0.254  1.00 91.95           N  
ATOM   4339 HH11 ARG A 278      -6.948  -6.738  -1.148  1.00 91.95           H  
ATOM   4340 HH12 ARG A 278      -7.079  -7.326   0.502  1.00 91.95           H  
ATOM   4341  NH2 ARG A 278      -4.698  -6.933   1.042  1.00 91.95           N  
ATOM   4342 HH21 ARG A 278      -3.746  -6.629   1.183  1.00 91.95           H  
ATOM   4343 HH22 ARG A 278      -5.257  -7.224   1.832  1.00 91.95           H  
ATOM   4344  CZ  ARG A 278      -5.254  -6.695  -0.112  1.00 91.95           C  
ATOM   4345  N   CYS A 279      -3.869  -1.655  -4.392  1.00 92.53           N  
ATOM   4346  H   CYS A 279      -3.645  -1.893  -5.348  1.00 92.53           H  
ATOM   4347  CA  CYS A 279      -3.195  -0.497  -3.800  1.00 92.53           C  
ATOM   4348  HA  CYS A 279      -2.649  -0.812  -2.911  1.00 92.53           H  
ATOM   4349  C   CYS A 279      -4.204   0.574  -3.352  1.00 92.53           C  
ATOM   4350  CB  CYS A 279      -2.190   0.054  -4.821  1.00 92.53           C  
ATOM   4351  HB2 CYS A 279      -1.792   1.009  -4.479  1.00 92.53           H  
ATOM   4352  HB3 CYS A 279      -2.687   0.203  -5.780  1.00 92.53           H  
ATOM   4353  O   CYS A 279      -4.130   1.050  -2.218  1.00 92.53           O  
ATOM   4354  SG  CYS A 279      -0.816  -1.111  -5.043  1.00 92.53           S  
ATOM   4355  HG  CYS A 279      -0.045  -0.661  -4.048  1.00 92.53           H  
ATOM   4356  N   LYS A 280      -5.215   0.879  -4.180  1.00 90.80           N  
ATOM   4357  H   LYS A 280      -5.210   0.472  -5.105  1.00 90.80           H  
ATOM   4358  CA  LYS A 280      -6.315   1.797  -3.822  1.00 90.80           C  
ATOM   4359  HA  LYS A 280      -5.900   2.764  -3.540  1.00 90.80           H  
ATOM   4360  C   LYS A 280      -7.097   1.316  -2.602  1.00 90.80           C  
ATOM   4361  CB  LYS A 280      -7.255   2.003  -5.022  1.00 90.80           C  
ATOM   4362  HB2 LYS A 280      -7.547   1.032  -5.423  1.00 90.80           H  
ATOM   4363  HB3 LYS A 280      -8.153   2.522  -4.688  1.00 90.80           H  
ATOM   4364  O   LYS A 280      -7.427   2.104  -1.725  1.00 90.80           O  
ATOM   4365  CG  LYS A 280      -6.599   2.845  -6.126  1.00 90.80           C  
ATOM   4366  HG2 LYS A 280      -6.445   3.859  -5.759  1.00 90.80           H  
ATOM   4367  HG3 LYS A 280      -5.628   2.418  -6.377  1.00 90.80           H  
ATOM   4368  CD  LYS A 280      -7.449   2.899  -7.402  1.00 90.80           C  
ATOM   4369  HD2 LYS A 280      -7.604   1.883  -7.766  1.00 90.80           H  
ATOM   4370  HD3 LYS A 280      -8.411   3.362  -7.185  1.00 90.80           H  
ATOM   4371  CE  LYS A 280      -6.698   3.716  -8.463  1.00 90.80           C  
ATOM   4372  HE2 LYS A 280      -5.690   3.311  -8.554  1.00 90.80           H  
ATOM   4373  HE3 LYS A 280      -6.610   4.745  -8.115  1.00 90.80           H  
ATOM   4374  NZ  LYS A 280      -7.361   3.674  -9.790  1.00 90.80           N  
ATOM   4375  HZ1 LYS A 280      -8.315   4.002  -9.742  1.00 90.80           H  
ATOM   4376  HZ2 LYS A 280      -6.859   4.255 -10.447  1.00 90.80           H  
ATOM   4377  HZ3 LYS A 280      -7.339   2.734 -10.158  1.00 90.80           H  
ATOM   4378  N   MET A 281      -7.368   0.018  -2.492  1.00 89.45           N  
ATOM   4379  H   MET A 281      -7.114  -0.588  -3.260  1.00 89.45           H  
ATOM   4380  CA  MET A 281      -8.103  -0.538  -1.351  1.00 89.45           C  
ATOM   4381  HA  MET A 281      -9.002   0.056  -1.188  1.00 89.45           H  
ATOM   4382  C   MET A 281      -7.323  -0.532  -0.032  1.00 89.45           C  
ATOM   4383  CB  MET A 281      -8.538  -1.969  -1.662  1.00 89.45           C  
ATOM   4384  HB2 MET A 281      -7.707  -2.533  -2.086  1.00 89.45           H  
ATOM   4385  HB3 MET A 281      -8.841  -2.454  -0.734  1.00 89.45           H  
ATOM   4386  O   MET A 281      -7.947  -0.578   1.030  1.00 89.45           O  
ATOM   4387  CG  MET A 281      -9.726  -1.999  -2.624  1.00 89.45           C  
ATOM   4388  HG2 MET A 281     -10.527  -1.373  -2.232  1.00 89.45           H  
ATOM   4389  HG3 MET A 281      -9.425  -1.588  -3.587  1.00 89.45           H  
ATOM   4390  SD  MET A 281     -10.371  -3.671  -2.882  1.00 89.45           S  
ATOM   4391  CE  MET A 281     -11.277  -3.901  -1.331  1.00 89.45           C  
ATOM   4392  HE1 MET A 281     -12.010  -3.101  -1.219  1.00 89.45           H  
ATOM   4393  HE2 MET A 281     -11.797  -4.859  -1.362  1.00 89.45           H  
ATOM   4394  HE3 MET A 281     -10.586  -3.890  -0.489  1.00 89.45           H  
ATOM   4395  N   ALA A 282      -5.994  -0.531  -0.093  1.00 87.82           N  
ATOM   4396  H   ALA A 282      -5.550  -0.517  -1.000  1.00 87.82           H  
ATOM   4397  CA  ALA A 282      -5.134  -0.737   1.067  1.00 87.82           C  
ATOM   4398  HA  ALA A 282      -5.730  -1.074   1.915  1.00 87.82           H  
ATOM   4399  C   ALA A 282      -4.384   0.514   1.537  1.00 87.82           C  
ATOM   4400  CB  ALA A 282      -4.170  -1.847   0.703  1.00 87.82           C  
ATOM   4401  HB1 ALA A 282      -3.521  -2.054   1.554  1.00 87.82           H  
ATOM   4402  HB2 ALA A 282      -4.712  -2.751   0.426  1.00 87.82           H  
ATOM   4403  HB3 ALA A 282      -3.568  -1.511  -0.141  1.00 87.82           H  
ATOM   4404  O   ALA A 282      -3.835   0.495   2.636  1.00 87.82           O  
ATOM   4405  N   VAL A 283      -4.384   1.594   0.750  1.00 88.90           N  
ATOM   4406  H   VAL A 283      -4.785   1.521  -0.174  1.00 88.90           H  
ATOM   4407  CA  VAL A 283      -3.764   2.864   1.142  1.00 88.90           C  
ATOM   4408  HA  VAL A 283      -2.697   2.669   1.254  1.00 88.90           H  
ATOM   4409  C   VAL A 283      -4.301   3.340   2.501  1.00 88.90           C  
ATOM   4410  CB  VAL A 283      -3.935   3.916   0.028  1.00 88.90           C  
ATOM   4411  HB  VAL A 283      -3.638   3.460  -0.917  1.00 88.90           H  
ATOM   4412  O   VAL A 283      -5.504   3.279   2.768  1.00 88.90           O  
ATOM   4413  CG1 VAL A 283      -5.372   4.404  -0.127  1.00 88.90           C  
ATOM   4414 HG11 VAL A 283      -5.453   5.086  -0.973  1.00 88.90           H  
ATOM   4415 HG12 VAL A 283      -6.028   3.551  -0.302  1.00 88.90           H  
ATOM   4416 HG13 VAL A 283      -5.691   4.926   0.775  1.00 88.90           H  
ATOM   4417  CG2 VAL A 283      -3.031   5.129   0.245  1.00 88.90           C  
ATOM   4418 HG21 VAL A 283      -3.313   5.668   1.149  1.00 88.90           H  
ATOM   4419 HG22 VAL A 283      -1.990   4.811   0.313  1.00 88.90           H  
ATOM   4420 HG23 VAL A 283      -3.132   5.799  -0.610  1.00 88.90           H  
ATOM   4421  N   ALA A 284      -3.409   3.818   3.373  1.00 81.91           N  
ATOM   4422  H   ALA A 284      -2.434   3.780   3.109  1.00 81.91           H  
ATOM   4423  CA  ALA A 284      -3.714   4.093   4.780  1.00 81.91           C  
ATOM   4424  HA  ALA A 284      -3.960   3.147   5.262  1.00 81.91           H  
ATOM   4425  C   ALA A 284      -4.914   5.041   5.001  1.00 81.91           C  
ATOM   4426  CB  ALA A 284      -2.446   4.651   5.434  1.00 81.91           C  
ATOM   4427  HB1 ALA A 284      -1.616   3.960   5.290  1.00 81.91           H  
ATOM   4428  HB2 ALA A 284      -2.615   4.784   6.503  1.00 81.91           H  
ATOM   4429  HB3 ALA A 284      -2.204   5.620   4.996  1.00 81.91           H  
ATOM   4430  O   ALA A 284      -5.679   4.846   5.945  1.00 81.91           O  
ATOM   4431  N   GLY A 285      -5.123   6.027   4.119  1.00 84.10           N  
ATOM   4432  H   GLY A 285      -4.463   6.152   3.365  1.00 84.10           H  
ATOM   4433  CA  GLY A 285      -6.252   6.964   4.202  1.00 84.10           C  
ATOM   4434  HA2 GLY A 285      -6.061   7.804   3.534  1.00 84.10           H  
ATOM   4435  HA3 GLY A 285      -6.331   7.350   5.218  1.00 84.10           H  
ATOM   4436  C   GLY A 285      -7.609   6.376   3.813  1.00 84.10           C  
ATOM   4437  O   GLY A 285      -8.643   6.951   4.133  1.00 84.10           O  
ATOM   4438  N   ASN A 286      -7.648   5.218   3.154  1.00 91.21           N  
ATOM   4439  H   ASN A 286      -6.787   4.735   2.943  1.00 91.21           H  
ATOM   4440  CA  ASN A 286      -8.902   4.667   2.645  1.00 91.21           C  
ATOM   4441  HA  ASN A 286      -9.495   5.482   2.230  1.00 91.21           H  
ATOM   4442  C   ASN A 286      -9.754   4.008   3.744  1.00 91.21           C  
ATOM   4443  CB  ASN A 286      -8.565   3.703   1.502  1.00 91.21           C  
ATOM   4444  HB2 ASN A 286      -7.892   4.207   0.807  1.00 91.21           H  
ATOM   4445  HB3 ASN A 286      -8.073   2.811   1.889  1.00 91.21           H  
ATOM   4446  O   ASN A 286     -10.975   3.945   3.634  1.00 91.21           O  
ATOM   4447  CG  ASN A 286      -9.775   3.304   0.685  1.00 91.21           C  
ATOM   4448  ND2 ASN A 286      -9.681   2.255  -0.082  1.00 91.21           N  
ATOM   4449 HD21 ASN A 286     -10.418   2.252  -0.772  1.00 91.21           H  
ATOM   4450 HD22 ASN A 286      -8.739   2.032  -0.370  1.00 91.21           H  
ATOM   4451  OD1 ASN A 286     -10.821   3.919   0.679  1.00 91.21           O  
ATOM   4452  N   LYS A 287      -9.146   3.523   4.835  1.00 91.44           N  
ATOM   4453  H   LYS A 287      -8.146   3.638   4.906  1.00 91.44           H  
ATOM   4454  CA  LYS A 287      -9.870   2.759   5.868  1.00 91.44           C  
ATOM   4455  HA  LYS A 287     -10.341   1.903   5.385  1.00 91.44           H  
ATOM   4456  C   LYS A 287     -11.020   3.562   6.495  1.00 91.44           C  
ATOM   4457  CB  LYS A 287      -8.873   2.234   6.912  1.00 91.44           C  
ATOM   4458  HB2 LYS A 287      -8.073   1.700   6.399  1.00 91.44           H  
ATOM   4459  HB3 LYS A 287      -8.433   3.073   7.452  1.00 91.44           H  
ATOM   4460  O   LYS A 287     -12.164   3.115   6.451  1.00 91.44           O  
ATOM   4461  CG  LYS A 287      -9.543   1.278   7.909  1.00 91.44           C  
ATOM   4462  HG2 LYS A 287      -9.983   0.441   7.366  1.00 91.44           H  
ATOM   4463  HG3 LYS A 287     -10.335   1.806   8.440  1.00 91.44           H  
ATOM   4464  CD  LYS A 287      -8.534   0.742   8.935  1.00 91.44           C  
ATOM   4465  HD2 LYS A 287      -7.757   0.166   8.434  1.00 91.44           H  
ATOM   4466  HD3 LYS A 287      -8.085   1.581   9.469  1.00 91.44           H  
ATOM   4467  CE  LYS A 287      -9.300  -0.141   9.916  1.00 91.44           C  
ATOM   4468  HE2 LYS A 287      -9.708  -1.004   9.389  1.00 91.44           H  
ATOM   4469  HE3 LYS A 287     -10.150   0.434  10.282  1.00 91.44           H  
ATOM   4470  NZ  LYS A 287      -8.520  -0.588  11.093  1.00 91.44           N  
ATOM   4471  HZ1 LYS A 287      -9.194  -0.949  11.753  1.00 91.44           H  
ATOM   4472  HZ2 LYS A 287      -8.087   0.190  11.570  1.00 91.44           H  
ATOM   4473  HZ3 LYS A 287      -7.852  -1.314  10.878  1.00 91.44           H  
ATOM   4474  N   ALA A 288     -10.727   4.756   7.014  1.00 93.94           N  
ATOM   4475  H   ALA A 288      -9.773   5.084   6.960  1.00 93.94           H  
ATOM   4476  CA  ALA A 288     -11.728   5.622   7.641  1.00 93.94           C  
ATOM   4477  HA  ALA A 288     -12.250   5.058   8.415  1.00 93.94           H  
ATOM   4478  C   ALA A 288     -12.787   6.107   6.635  1.00 93.94           C  
ATOM   4479  CB  ALA A 288     -11.004   6.798   8.307  1.00 93.94           C  
ATOM   4480  HB1 ALA A 288     -10.288   6.429   9.041  1.00 93.94           H  
ATOM   4481  HB2 ALA A 288     -10.485   7.397   7.558  1.00 93.94           H  
ATOM   4482  HB3 ALA A 288     -11.733   7.425   8.821  1.00 93.94           H  
ATOM   4483  O   ALA A 288     -13.968   6.170   6.961  1.00 93.94           O  
ATOM   4484  N   ILE A 289     -12.387   6.369   5.389  1.00 95.29           N  
ATOM   4485  H   ILE A 289     -11.401   6.322   5.175  1.00 95.29           H  
ATOM   4486  CA  ILE A 289     -13.304   6.742   4.304  1.00 95.29           C  
ATOM   4487  HA  ILE A 289     -13.888   7.612   4.604  1.00 95.29           H  
ATOM   4488  C   ILE A 289     -14.302   5.620   4.021  1.00 95.29           C  
ATOM   4489  CB  ILE A 289     -12.484   7.117   3.057  1.00 95.29           C  
ATOM   4490  HB  ILE A 289     -11.734   6.343   2.893  1.00 95.29           H  
ATOM   4491  O   ILE A 289     -15.504   5.864   3.957  1.00 95.29           O  
ATOM   4492  CG1 ILE A 289     -11.754   8.450   3.334  1.00 95.29           C  
ATOM   4493 HG12 ILE A 289     -12.470   9.263   3.455  1.00 95.29           H  
ATOM   4494 HG13 ILE A 289     -11.179   8.372   4.257  1.00 95.29           H  
ATOM   4495  CG2 ILE A 289     -13.345   7.184   1.785  1.00 95.29           C  
ATOM   4496 HG21 ILE A 289     -12.722   7.456   0.933  1.00 95.29           H  
ATOM   4497 HG22 ILE A 289     -13.777   6.209   1.557  1.00 95.29           H  
ATOM   4498 HG23 ILE A 289     -14.143   7.918   1.900  1.00 95.29           H  
ATOM   4499  CD1 ILE A 289     -10.773   8.803   2.226  1.00 95.29           C  
ATOM   4500 HD11 ILE A 289     -10.172   9.663   2.522  1.00 95.29           H  
ATOM   4501 HD12 ILE A 289     -10.145   7.923   2.089  1.00 95.29           H  
ATOM   4502 HD13 ILE A 289     -11.288   9.041   1.295  1.00 95.29           H  
ATOM   4503  N   ARG A 290     -13.843   4.367   3.910  1.00 94.90           N  
ATOM   4504  H   ARG A 290     -12.845   4.216   3.945  1.00 94.90           H  
ATOM   4505  CA  ARG A 290     -14.751   3.236   3.675  1.00 94.90           C  
ATOM   4506  HA  ARG A 290     -15.386   3.477   2.822  1.00 94.90           H  
ATOM   4507  C   ARG A 290     -15.703   2.999   4.847  1.00 94.90           C  
ATOM   4508  CB  ARG A 290     -13.978   1.957   3.374  1.00 94.90           C  
ATOM   4509  HB2 ARG A 290     -14.738   1.189   3.229  1.00 94.90           H  
ATOM   4510  HB3 ARG A 290     -13.338   1.703   4.219  1.00 94.90           H  
ATOM   4511  O   ARG A 290     -16.840   2.598   4.612  1.00 94.90           O  
ATOM   4512  CG  ARG A 290     -13.165   1.979   2.079  1.00 94.90           C  
ATOM   4513  HG2 ARG A 290     -13.835   2.094   1.228  1.00 94.90           H  
ATOM   4514  HG3 ARG A 290     -12.488   2.834   2.092  1.00 94.90           H  
ATOM   4515  CD  ARG A 290     -12.348   0.689   1.928  1.00 94.90           C  
ATOM   4516  HD2 ARG A 290     -11.758   0.765   1.015  1.00 94.90           H  
ATOM   4517  HD3 ARG A 290     -11.666   0.614   2.775  1.00 94.90           H  
ATOM   4518  NE  ARG A 290     -13.223  -0.502   1.859  1.00 94.90           N  
ATOM   4519  HE  ARG A 290     -14.208  -0.317   1.732  1.00 94.90           H  
ATOM   4520  NH1 ARG A 290     -11.598  -2.099   2.084  1.00 94.90           N  
ATOM   4521 HH11 ARG A 290     -11.318  -3.063   2.191  1.00 94.90           H  
ATOM   4522 HH12 ARG A 290     -10.907  -1.362   2.057  1.00 94.90           H  
ATOM   4523  NH2 ARG A 290     -13.750  -2.711   1.960  1.00 94.90           N  
ATOM   4524 HH21 ARG A 290     -14.730  -2.468   1.922  1.00 94.90           H  
ATOM   4525 HH22 ARG A 290     -13.485  -3.680   2.062  1.00 94.90           H  
ATOM   4526  CZ  ARG A 290     -12.853  -1.763   1.966  1.00 94.90           C  
ATOM   4527  N   TYR A 291     -15.253   3.240   6.079  1.00 96.27           N  
ATOM   4528  H   TYR A 291     -14.290   3.519   6.199  1.00 96.27           H  
ATOM   4529  CA  TYR A 291     -16.119   3.195   7.259  1.00 96.27           C  
ATOM   4530  HA  TYR A 291     -16.658   2.248   7.288  1.00 96.27           H  
ATOM   4531  C   TYR A 291     -17.188   4.281   7.197  1.00 96.27           C  
ATOM   4532  CB  TYR A 291     -15.279   3.316   8.538  1.00 96.27           C  
ATOM   4533  HB2 TYR A 291     -14.662   4.212   8.473  1.00 96.27           H  
ATOM   4534  HB3 TYR A 291     -15.959   3.441   9.380  1.00 96.27           H  
ATOM   4535  O   TYR A 291     -18.361   3.975   7.379  1.00 96.27           O  
ATOM   4536  CG  TYR A 291     -14.362   2.155   8.869  1.00 96.27           C  
ATOM   4537  CD1 TYR A 291     -14.383   0.960   8.119  1.00 96.27           C  
ATOM   4538  HD1 TYR A 291     -15.043   0.834   7.273  1.00 96.27           H  
ATOM   4539  CD2 TYR A 291     -13.508   2.263   9.985  1.00 96.27           C  
ATOM   4540  HD2 TYR A 291     -13.509   3.164  10.581  1.00 96.27           H  
ATOM   4541  CE1 TYR A 291     -13.556  -0.110   8.484  1.00 96.27           C  
ATOM   4542  HE1 TYR A 291     -13.586  -1.042   7.939  1.00 96.27           H  
ATOM   4543  CE2 TYR A 291     -12.703   1.174  10.371  1.00 96.27           C  
ATOM   4544  HE2 TYR A 291     -12.104   1.235  11.268  1.00 96.27           H  
ATOM   4545  OH  TYR A 291     -12.021  -1.105   9.981  1.00 96.27           O  
ATOM   4546  HH  TYR A 291     -11.691  -1.014  10.878  1.00 96.27           H  
ATOM   4547  CZ  TYR A 291     -12.737  -0.015   9.616  1.00 96.27           C  
ATOM   4548  N   ALA A 292     -16.812   5.512   6.852  1.00 97.20           N  
ATOM   4549  H   ALA A 292     -15.829   5.710   6.731  1.00 97.20           H  
ATOM   4550  CA  ALA A 292     -17.747   6.621   6.725  1.00 97.20           C  
ATOM   4551  HA  ALA A 292     -18.288   6.726   7.665  1.00 97.20           H  
ATOM   4552  C   ALA A 292     -18.793   6.373   5.618  1.00 97.20           C  
ATOM   4553  CB  ALA A 292     -16.929   7.895   6.500  1.00 97.20           C  
ATOM   4554  HB1 ALA A 292     -16.445   7.873   5.524  1.00 97.20           H  
ATOM   4555  HB2 ALA A 292     -17.596   8.755   6.555  1.00 97.20           H  
ATOM   4556  HB3 ALA A 292     -16.173   7.997   7.279  1.00 97.20           H  
ATOM   4557  O   ALA A 292     -19.990   6.507   5.864  1.00 97.20           O  
ATOM   4558  N   ILE A 293     -18.365   5.900   4.438  1.00 96.43           N  
ATOM   4559  H   ILE A 293     -17.367   5.847   4.292  1.00 96.43           H  
ATOM   4560  CA  ILE A 293     -19.266   5.547   3.324  1.00 96.43           C  
ATOM   4561  HA  ILE A 293     -19.839   6.433   3.049  1.00 96.43           H  
ATOM   4562  C   ILE A 293     -20.278   4.473   3.739  1.00 96.43           C  
ATOM   4563  CB  ILE A 293     -18.452   5.078   2.092  1.00 96.43           C  
ATOM   4564  HB  ILE A 293     -17.741   4.321   2.422  1.00 96.43           H  
ATOM   4565  O   ILE A 293     -21.444   4.543   3.348  1.00 96.43           O  
ATOM   4566  CG1 ILE A 293     -17.669   6.263   1.488  1.00 96.43           C  
ATOM   4567 HG12 ILE A 293     -18.363   6.970   1.035  1.00 96.43           H  
ATOM   4568 HG13 ILE A 293     -17.141   6.791   2.282  1.00 96.43           H  
ATOM   4569  CG2 ILE A 293     -19.351   4.447   1.005  1.00 96.43           C  
ATOM   4570 HG21 ILE A 293     -20.119   5.160   0.704  1.00 96.43           H  
ATOM   4571 HG22 ILE A 293     -19.829   3.541   1.379  1.00 96.43           H  
ATOM   4572 HG23 ILE A 293     -18.762   4.164   0.132  1.00 96.43           H  
ATOM   4573  CD1 ILE A 293     -16.622   5.851   0.446  1.00 96.43           C  
ATOM   4574 HD11 ILE A 293     -16.010   6.722   0.210  1.00 96.43           H  
ATOM   4575 HD12 ILE A 293     -15.979   5.068   0.849  1.00 96.43           H  
ATOM   4576 HD13 ILE A 293     -17.099   5.506  -0.471  1.00 96.43           H  
ATOM   4577  N   LEU A 294     -19.843   3.469   4.509  1.00 96.32           N  
ATOM   4578  H   LEU A 294     -18.879   3.467   4.808  1.00 96.32           H  
ATOM   4579  CA  LEU A 294     -20.741   2.441   5.028  1.00 96.32           C  
ATOM   4580  HA  LEU A 294     -21.350   2.076   4.201  1.00 96.32           H  
ATOM   4581  C   LEU A 294     -21.707   3.028   6.067  1.00 96.32           C  
ATOM   4582  CB  LEU A 294     -19.909   1.271   5.586  1.00 96.32           C  
ATOM   4583  HB2 LEU A 294     -19.287   0.865   4.789  1.00 96.32           H  
ATOM   4584  HB3 LEU A 294     -19.251   1.650   6.369  1.00 96.32           H  
ATOM   4585  O   LEU A 294     -22.912   2.831   5.944  1.00 96.32           O  
ATOM   4586  CG  LEU A 294     -20.770   0.143   6.182  1.00 96.32           C  
ATOM   4587  HG  LEU A 294     -21.377   0.550   6.991  1.00 96.32           H  
ATOM   4588  CD1 LEU A 294     -21.673  -0.506   5.132  1.00 96.32           C  
ATOM   4589 HD11 LEU A 294     -21.086  -0.863   4.285  1.00 96.32           H  
ATOM   4590 HD12 LEU A 294     -22.424   0.207   4.791  1.00 96.32           H  
ATOM   4591 HD13 LEU A 294     -22.204  -1.346   5.579  1.00 96.32           H  
ATOM   4592  CD2 LEU A 294     -19.899  -0.957   6.779  1.00 96.32           C  
ATOM   4593 HD21 LEU A 294     -19.360  -1.483   5.991  1.00 96.32           H  
ATOM   4594 HD22 LEU A 294     -19.206  -0.523   7.499  1.00 96.32           H  
ATOM   4595 HD23 LEU A 294     -20.538  -1.665   7.307  1.00 96.32           H  
ATOM   4596  N   ALA A 295     -21.189   3.775   7.045  1.00 97.01           N  
ATOM   4597  H   ALA A 295     -20.188   3.907   7.071  1.00 97.01           H  
ATOM   4598  CA  ALA A 295     -21.962   4.366   8.135  1.00 97.01           C  
ATOM   4599  HA  ALA A 295     -22.410   3.566   8.724  1.00 97.01           H  
ATOM   4600  C   ALA A 295     -23.101   5.268   7.631  1.00 97.01           C  
ATOM   4601  CB  ALA A 295     -20.999   5.138   9.041  1.00 97.01           C  
ATOM   4602  HB1 ALA A 295     -20.505   5.931   8.480  1.00 97.01           H  
ATOM   4603  HB2 ALA A 295     -21.547   5.584   9.870  1.00 97.01           H  
ATOM   4604  HB3 ALA A 295     -20.250   4.456   9.444  1.00 97.01           H  
ATOM   4605  O   ALA A 295     -24.198   5.240   8.181  1.00 97.01           O  
ATOM   4606  N   ARG A 296     -22.903   5.995   6.523  1.00 95.53           N  
ATOM   4607  H   ARG A 296     -21.971   6.007   6.135  1.00 95.53           H  
ATOM   4608  CA  ARG A 296     -23.940   6.855   5.920  1.00 95.53           C  
ATOM   4609  HA  ARG A 296     -24.265   7.581   6.665  1.00 95.53           H  
ATOM   4610  C   ARG A 296     -25.229   6.140   5.502  1.00 95.53           C  
ATOM   4611  CB  ARG A 296     -23.358   7.591   4.708  1.00 95.53           C  
ATOM   4612  HB2 ARG A 296     -22.791   6.901   4.083  1.00 95.53           H  
ATOM   4613  HB3 ARG A 296     -24.182   7.983   4.112  1.00 95.53           H  
ATOM   4614  O   ARG A 296     -26.209   6.813   5.201  1.00 95.53           O  
ATOM   4615  CG  ARG A 296     -22.468   8.762   5.140  1.00 95.53           C  
ATOM   4616  HG2 ARG A 296     -21.531   8.386   5.551  1.00 95.53           H  
ATOM   4617  HG3 ARG A 296     -22.967   9.341   5.916  1.00 95.53           H  
ATOM   4618  CD  ARG A 296     -22.165   9.683   3.958  1.00 95.53           C  
ATOM   4619  HD2 ARG A 296     -21.418  10.405   4.287  1.00 95.53           H  
ATOM   4620  HD3 ARG A 296     -21.763   9.093   3.135  1.00 95.53           H  
ATOM   4621  NE  ARG A 296     -23.367  10.422   3.530  1.00 95.53           N  
ATOM   4622  HE  ARG A 296     -24.222  10.220   4.029  1.00 95.53           H  
ATOM   4623  NH1 ARG A 296     -22.376  11.754   1.944  1.00 95.53           N  
ATOM   4624 HH11 ARG A 296     -21.496  11.287   2.111  1.00 95.53           H  
ATOM   4625 HH12 ARG A 296     -22.418  12.586   1.373  1.00 95.53           H  
ATOM   4626  NH2 ARG A 296     -24.513  12.084   2.486  1.00 95.53           N  
ATOM   4627 HH21 ARG A 296     -24.513  12.917   1.915  1.00 95.53           H  
ATOM   4628 HH22 ARG A 296     -25.318  11.902   3.068  1.00 95.53           H  
ATOM   4629  CZ  ARG A 296     -23.414  11.408   2.653  1.00 95.53           C  
ATOM   4630  N   ARG A 297     -25.238   4.806   5.439  1.00 95.77           N  
ATOM   4631  H   ARG A 297     -24.398   4.320   5.719  1.00 95.77           H  
ATOM   4632  CA  ARG A 297     -26.422   4.007   5.084  1.00 95.77           C  
ATOM   4633  HA  ARG A 297     -27.035   4.556   4.369  1.00 95.77           H  
ATOM   4634  C   ARG A 297     -27.341   3.719   6.268  1.00 95.77           C  
ATOM   4635  CB  ARG A 297     -25.978   2.684   4.458  1.00 95.77           C  
ATOM   4636  HB2 ARG A 297     -26.860   2.103   4.190  1.00 95.77           H  
ATOM   4637  HB3 ARG A 297     -25.408   2.115   5.192  1.00 95.77           H  
ATOM   4638  O   ARG A 297     -28.421   3.177   6.061  1.00 95.77           O  
ATOM   4639  CG  ARG A 297     -25.131   2.902   3.204  1.00 95.77           C  
ATOM   4640  HG2 ARG A 297     -24.236   3.476   3.444  1.00 95.77           H  
ATOM   4641  HG3 ARG A 297     -25.716   3.436   2.456  1.00 95.77           H  
ATOM   4642  CD  ARG A 297     -24.710   1.542   2.664  1.00 95.77           C  
ATOM   4643  HD2 ARG A 297     -24.163   1.014   3.445  1.00 95.77           H  
ATOM   4644  HD3 ARG A 297     -25.600   0.966   2.412  1.00 95.77           H  
ATOM   4645  NE  ARG A 297     -23.865   1.709   1.476  1.00 95.77           N  
ATOM   4646  HE  ARG A 297     -23.792   2.647   1.111  1.00 95.77           H  
ATOM   4647  NH1 ARG A 297     -23.174  -0.476   1.342  1.00 95.77           N  
ATOM   4648 HH11 ARG A 297     -22.490  -1.134   0.995  1.00 95.77           H  
ATOM   4649 HH12 ARG A 297     -23.619  -0.669   2.228  1.00 95.77           H  
ATOM   4650  NH2 ARG A 297     -22.498   1.021  -0.190  1.00 95.77           N  
ATOM   4651 HH21 ARG A 297     -22.521   1.961  -0.558  1.00 95.77           H  
ATOM   4652 HH22 ARG A 297     -22.030   0.286  -0.702  1.00 95.77           H  
ATOM   4653  CZ  ARG A 297     -23.189   0.750   0.883  1.00 95.77           C  
ATOM   4654  N   PHE A 298     -26.901   4.029   7.484  1.00 97.33           N  
ATOM   4655  H   PHE A 298     -26.027   4.527   7.577  1.00 97.33           H  
ATOM   4656  CA  PHE A 298     -27.585   3.650   8.713  1.00 97.33           C  
ATOM   4657  HA  PHE A 298     -28.460   3.047   8.467  1.00 97.33           H  
ATOM   4658  C   PHE A 298     -28.098   4.868   9.471  1.00 97.33           C  
ATOM   4659  CB  PHE A 298     -26.657   2.777   9.566  1.00 97.33           C  
ATOM   4660  HB2 PHE A 298     -25.792   3.367   9.871  1.00 97.33           H  
ATOM   4661  HB3 PHE A 298     -27.184   2.464  10.467  1.00 97.33           H  
ATOM   4662  O   PHE A 298     -27.724   6.010   9.196  1.00 97.33           O  
ATOM   4663  CG  PHE A 298     -26.186   1.543   8.833  1.00 97.33           C  
ATOM   4664  CD1 PHE A 298     -27.056   0.453   8.652  1.00 97.33           C  
ATOM   4665  HD1 PHE A 298     -28.048   0.479   9.076  1.00 97.33           H  
ATOM   4666  CD2 PHE A 298     -24.911   1.528   8.245  1.00 97.33           C  
ATOM   4667  HD2 PHE A 298     -24.254   2.377   8.361  1.00 97.33           H  
ATOM   4668  CE1 PHE A 298     -26.653  -0.649   7.879  1.00 97.33           C  
ATOM   4669  HE1 PHE A 298     -27.326  -1.480   7.725  1.00 97.33           H  
ATOM   4670  CE2 PHE A 298     -24.515   0.434   7.462  1.00 97.33           C  
ATOM   4671  HE2 PHE A 298     -23.551   0.443   6.975  1.00 97.33           H  
ATOM   4672  CZ  PHE A 298     -25.389  -0.645   7.269  1.00 97.33           C  
ATOM   4673  HZ  PHE A 298     -25.096  -1.470   6.636  1.00 97.33           H  
ATOM   4674  N   GLU A 299     -28.972   4.596  10.432  1.00 97.08           N  
ATOM   4675  H   GLU A 299     -29.233   3.634  10.598  1.00 97.08           H  
ATOM   4676  CA  GLU A 299     -29.591   5.603  11.282  1.00 97.08           C  
ATOM   4677  HA  GLU A 299     -30.180   6.273  10.657  1.00 97.08           H  
ATOM   4678  C   GLU A 299     -28.530   6.424  12.033  1.00 97.08           C  
ATOM   4679  CB  GLU A 299     -30.539   4.883  12.240  1.00 97.08           C  
ATOM   4680  HB2 GLU A 299     -29.946   4.343  12.979  1.00 97.08           H  
ATOM   4681  HB3 GLU A 299     -31.121   4.153  11.678  1.00 97.08           H  
ATOM   4682  O   GLU A 299     -27.665   5.885  12.734  1.00 97.08           O  
ATOM   4683  CG  GLU A 299     -31.513   5.828  12.948  1.00 97.08           C  
ATOM   4684  HG2 GLU A 299     -32.267   6.170  12.238  1.00 97.08           H  
ATOM   4685  HG3 GLU A 299     -30.968   6.696  13.320  1.00 97.08           H  
ATOM   4686  CD  GLU A 299     -32.170   5.089  14.114  1.00 97.08           C  
ATOM   4687  OE1 GLU A 299     -32.046   5.591  15.252  1.00 97.08           O  
ATOM   4688  OE2 GLU A 299     -32.617   3.938  13.920  1.00 97.08           O  
ATOM   4689  N   GLN A 300     -28.592   7.742  11.854  1.00 95.30           N  
ATOM   4690  H   GLN A 300     -29.367   8.126  11.333  1.00 95.30           H  
ATOM   4691  CA  GLN A 300     -27.703   8.681  12.527  1.00 95.30           C  
ATOM   4692  HA  GLN A 300     -26.720   8.223  12.628  1.00 95.30           H  
ATOM   4693  C   GLN A 300     -28.226   8.980  13.935  1.00 95.30           C  
ATOM   4694  CB  GLN A 300     -27.536   9.965  11.699  1.00 95.30           C  
ATOM   4695  HB2 GLN A 300     -28.495  10.479  11.647  1.00 95.30           H  
ATOM   4696  HB3 GLN A 300     -26.830  10.620  12.209  1.00 95.30           H  
ATOM   4697  O   GLN A 300     -29.428   8.955  14.187  1.00 95.30           O  
ATOM   4698  CG  GLN A 300     -27.033   9.721  10.265  1.00 95.30           C  
ATOM   4699  HG2 GLN A 300     -27.778   9.148   9.711  1.00 95.30           H  
ATOM   4700  HG3 GLN A 300     -26.929  10.684   9.766  1.00 95.30           H  
ATOM   4701  CD  GLN A 300     -25.685   9.006  10.194  1.00 95.30           C  
ATOM   4702  NE2 GLN A 300     -25.608   7.863   9.550  1.00 95.30           N  
ATOM   4703 HE21 GLN A 300     -26.451   7.372   9.287  1.00 95.30           H  
ATOM   4704 HE22 GLN A 300     -24.730   7.367   9.612  1.00 95.30           H  
ATOM   4705  OE1 GLN A 300     -24.671   9.472  10.681  1.00 95.30           O  
ATOM   4706  N   SER A 301     -27.313   9.265  14.856  1.00 94.45           N  
ATOM   4707  H   SER A 301     -26.352   9.331  14.555  1.00 94.45           H  
ATOM   4708  CA  SER A 301     -27.644   9.703  16.207  1.00 94.45           C  
ATOM   4709  HA  SER A 301     -28.282   8.957  16.681  1.00 94.45           H  
ATOM   4710  C   SER A 301     -28.396  11.030  16.171  1.00 94.45           C  
ATOM   4711  CB  SER A 301     -26.375   9.877  17.045  1.00 94.45           C  
ATOM   4712  HB2 SER A 301     -25.576  10.271  16.416  1.00 94.45           H  
ATOM   4713  HB3 SER A 301     -26.568  10.578  17.856  1.00 94.45           H  
ATOM   4714  O   SER A 301     -28.031  11.950  15.440  1.00 94.45           O  
ATOM   4715  OG  SER A 301     -25.959   8.655  17.606  1.00 94.45           O  
ATOM   4716  HG  SER A 301     -25.124   8.411  17.200  1.00 94.45           H  
ATOM   4717  N   SER A 302     -29.390  11.149  17.042  1.00 91.86           N  
ATOM   4718  H   SER A 302     -29.684  10.330  17.556  1.00 91.86           H  
ATOM   4719  CA  SER A 302     -30.065  12.397  17.383  1.00 91.86           C  
ATOM   4720  HA  SER A 302     -29.490  13.242  17.003  1.00 91.86           H  
ATOM   4721  C   SER A 302     -30.147  12.509  18.900  1.00 91.86           C  
ATOM   4722  CB  SER A 302     -31.462  12.451  16.758  1.00 91.86           C  
ATOM   4723  HB2 SER A 302     -31.946  13.388  17.034  1.00 91.86           H  
ATOM   4724  HB3 SER A 302     -31.372  12.412  15.672  1.00 91.86           H  
ATOM   4725  O   SER A 302     -30.346  11.505  19.585  1.00 91.86           O  
ATOM   4726  OG  SER A 302     -32.257  11.366  17.195  1.00 91.86           O  
ATOM   4727  HG  SER A 302     -32.230  11.312  18.154  1.00 91.86           H  
ATOM   4728  N   LEU A 303     -30.006  13.719  19.432  1.00 87.69           N  
ATOM   4729  H   LEU A 303     -29.936  14.521  18.821  1.00 87.69           H  
ATOM   4730  CA  LEU A 303     -30.210  13.980  20.854  1.00 87.69           C  
ATOM   4731  HA  LEU A 303     -30.115  13.052  21.419  1.00 87.69           H  
ATOM   4732  C   LEU A 303     -31.628  14.496  21.074  1.00 87.69           C  
ATOM   4733  CB  LEU A 303     -29.154  14.965  21.370  1.00 87.69           C  
ATOM   4734  HB2 LEU A 303     -29.224  15.882  20.784  1.00 87.69           H  
ATOM   4735  HB3 LEU A 303     -29.379  15.213  22.408  1.00 87.69           H  
ATOM   4736  O   LEU A 303     -32.113  15.311  20.294  1.00 87.69           O  
ATOM   4737  CG  LEU A 303     -27.721  14.419  21.298  1.00 87.69           C  
ATOM   4738  HG  LEU A 303     -27.507  14.086  20.282  1.00 87.69           H  
ATOM   4739  CD1 LEU A 303     -26.747  15.535  21.638  1.00 87.69           C  
ATOM   4740 HD11 LEU A 303     -26.869  15.840  22.677  1.00 87.69           H  
ATOM   4741 HD12 LEU A 303     -25.729  15.189  21.457  1.00 87.69           H  
ATOM   4742 HD13 LEU A 303     -26.957  16.393  20.999  1.00 87.69           H  
ATOM   4743  CD2 LEU A 303     -27.474  13.257  22.261  1.00 87.69           C  
ATOM   4744 HD21 LEU A 303     -27.722  13.559  23.278  1.00 87.69           H  
ATOM   4745 HD22 LEU A 303     -28.086  12.401  21.975  1.00 87.69           H  
ATOM   4746 HD23 LEU A 303     -26.427  12.960  22.210  1.00 87.69           H  
ATOM   4747  N   ALA A 304     -32.277  14.018  22.133  1.00 86.32           N  
ATOM   4748  H   ALA A 304     -31.802  13.380  22.755  1.00 86.32           H  
ATOM   4749  CA  ALA A 304     -33.534  14.589  22.591  1.00 86.32           C  
ATOM   4750  HA  ALA A 304     -34.155  14.829  21.728  1.00 86.32           H  
ATOM   4751  C   ALA A 304     -33.250  15.884  23.358  1.00 86.32           C  
ATOM   4752  CB  ALA A 304     -34.279  13.561  23.449  1.00 86.32           C  
ATOM   4753  HB1 ALA A 304     -33.685  13.307  24.326  1.00 86.32           H  
ATOM   4754  HB2 ALA A 304     -35.227  13.986  23.779  1.00 86.32           H  
ATOM   4755  HB3 ALA A 304     -34.476  12.662  22.865  1.00 86.32           H  
ATOM   4756  O   ALA A 304     -32.329  15.928  24.179  1.00 86.32           O  
ATOM   4757  N   GLU A 305     -34.042  16.919  23.090  1.00 85.84           N  
ATOM   4758  H   GLU A 305     -34.768  16.831  22.394  1.00 85.84           H  
ATOM   4759  CA  GLU A 305     -33.966  18.172  23.834  1.00 85.84           C  
ATOM   4760  HA  GLU A 305     -32.949  18.553  23.737  1.00 85.84           H  
ATOM   4761  C   GLU A 305     -34.261  17.932  25.325  1.00 85.84           C  
ATOM   4762  CB  GLU A 305     -34.926  19.213  23.243  1.00 85.84           C  
ATOM   4763  HB2 GLU A 305     -34.969  20.069  23.916  1.00 85.84           H  
ATOM   4764  HB3 GLU A 305     -35.923  18.781  23.158  1.00 85.84           H  
ATOM   4765  O   GLU A 305     -35.114  17.102  25.666  1.00 85.84           O  
ATOM   4766  CG  GLU A 305     -34.442  19.692  21.865  1.00 85.84           C  
ATOM   4767  HG2 GLU A 305     -34.383  18.838  21.191  1.00 85.84           H  
ATOM   4768  HG3 GLU A 305     -33.439  20.103  21.984  1.00 85.84           H  
ATOM   4769  CD  GLU A 305     -35.335  20.768  21.231  1.00 85.84           C  
ATOM   4770  OE1 GLU A 305     -34.992  21.178  20.099  1.00 85.84           O  
ATOM   4771  OE2 GLU A 305     -36.327  21.183  21.870  1.00 85.84           O  
ATOM   4772  N   PRO A 306     -33.554  18.624  26.236  1.00 84.00           N  
ATOM   4773  CA  PRO A 306     -33.742  18.437  27.664  1.00 84.00           C  
ATOM   4774  HA  PRO A 306     -33.596  17.387  27.918  1.00 84.00           H  
ATOM   4775  C   PRO A 306     -35.159  18.861  28.064  1.00 84.00           C  
ATOM   4776  CB  PRO A 306     -32.651  19.277  28.339  1.00 84.00           C  
ATOM   4777  HB2 PRO A 306     -31.762  18.663  28.486  1.00 84.00           H  
ATOM   4778  HB3 PRO A 306     -32.979  19.697  29.289  1.00 84.00           H  
ATOM   4779  O   PRO A 306     -35.583  19.987  27.821  1.00 84.00           O  
ATOM   4780  CG  PRO A 306     -32.344  20.367  27.312  1.00 84.00           C  
ATOM   4781  HG2 PRO A 306     -33.058  21.184  27.419  1.00 84.00           H  
ATOM   4782  HG3 PRO A 306     -31.322  20.735  27.405  1.00 84.00           H  
ATOM   4783  CD  PRO A 306     -32.570  19.662  25.977  1.00 84.00           C  
ATOM   4784  HD2 PRO A 306     -32.919  20.374  25.230  1.00 84.00           H  
ATOM   4785  HD3 PRO A 306     -31.644  19.188  25.651  1.00 84.00           H  
ATOM   4786  N   THR A 307     -35.887  17.966  28.734  1.00 84.43           N  
ATOM   4787  H   THR A 307     -35.534  17.025  28.831  1.00 84.43           H  
ATOM   4788  CA  THR A 307     -37.224  18.260  29.278  1.00 84.43           C  
ATOM   4789  HA  THR A 307     -37.816  18.770  28.518  1.00 84.43           H  
ATOM   4790  C   THR A 307     -37.162  19.179  30.497  1.00 84.43           C  
ATOM   4791  CB  THR A 307     -37.941  16.962  29.675  1.00 84.43           C  
ATOM   4792  HB  THR A 307     -38.856  17.204  30.216  1.00 84.43           H  
ATOM   4793  O   THR A 307     -38.135  19.847  30.839  1.00 84.43           O  
ATOM   4794  CG2 THR A 307     -38.310  16.124  28.453  1.00 84.43           C  
ATOM   4795 HG21 THR A 307     -38.835  15.224  28.775  1.00 84.43           H  
ATOM   4796 HG22 THR A 307     -38.960  16.700  27.795  1.00 84.43           H  
ATOM   4797 HG23 THR A 307     -37.413  15.837  27.904  1.00 84.43           H  
ATOM   4798  OG1 THR A 307     -37.111  16.162  30.497  1.00 84.43           O  
ATOM   4799  HG1 THR A 307     -37.002  16.603  31.343  1.00 84.43           H  
ATOM   4800  N   THR A 308     -36.024  19.192  31.191  1.00 75.55           N  
ATOM   4801  H   THR A 308     -35.252  18.632  30.859  1.00 75.55           H  
ATOM   4802  CA  THR A 308     -35.763  20.004  32.375  1.00 75.55           C  
ATOM   4803  HA  THR A 308     -36.710  20.335  32.803  1.00 75.55           H  
ATOM   4804  C   THR A 308     -34.970  21.243  31.976  1.00 75.55           C  
ATOM   4805  CB  THR A 308     -35.023  19.178  33.445  1.00 75.55           C  
ATOM   4806  HB  THR A 308     -34.578  19.841  34.187  1.00 75.55           H  
ATOM   4807  O   THR A 308     -33.827  21.154  31.544  1.00 75.55           O  
ATOM   4808  CG2 THR A 308     -35.984  18.211  34.140  1.00 75.55           C  
ATOM   4809 HG21 THR A 308     -36.413  17.522  33.413  1.00 75.55           H  
ATOM   4810 HG22 THR A 308     -36.786  18.768  34.625  1.00 75.55           H  
ATOM   4811 HG23 THR A 308     -35.439  17.638  34.890  1.00 75.55           H  
ATOM   4812  OG1 THR A 308     -34.032  18.366  32.868  1.00 75.55           O  
ATOM   4813  HG1 THR A 308     -33.177  18.561  33.257  1.00 75.55           H  
ATOM   4814  N   GLY A 309     -35.543  22.431  32.184  1.00 77.72           N  
ATOM   4815  H   GLY A 309     -36.518  22.452  32.443  1.00 77.72           H  
ATOM   4816  CA  GLY A 309     -34.864  23.715  31.950  1.00 77.72           C  
ATOM   4817  HA2 GLY A 309     -34.438  23.704  30.947  1.00 77.72           H  
ATOM   4818  HA3 GLY A 309     -35.593  24.524  32.000  1.00 77.72           H  
ATOM   4819  C   GLY A 309     -33.727  24.027  32.936  1.00 77.72           C  
ATOM   4820  O   GLY A 309     -33.422  25.194  33.165  1.00 77.72           O  
ATOM   4821  N   LYS A 310     -33.130  23.015  33.582  1.00 85.85           N  
ATOM   4822  H   LYS A 310     -33.278  22.092  33.201  1.00 85.85           H  
ATOM   4823  CA  LYS A 310     -31.997  23.210  34.491  1.00 85.85           C  
ATOM   4824  HA  LYS A 310     -32.216  24.048  35.152  1.00 85.85           H  
ATOM   4825  C   LYS A 310     -30.762  23.565  33.668  1.00 85.85           C  
ATOM   4826  CB  LYS A 310     -31.729  21.955  35.333  1.00 85.85           C  
ATOM   4827  HB2 LYS A 310     -31.576  21.115  34.656  1.00 85.85           H  
ATOM   4828  HB3 LYS A 310     -30.804  22.105  35.891  1.00 85.85           H  
ATOM   4829  O   LYS A 310     -30.441  22.889  32.695  1.00 85.85           O  
ATOM   4830  CG  LYS A 310     -32.848  21.618  36.329  1.00 85.85           C  
ATOM   4831  HG2 LYS A 310     -32.978  22.448  37.024  1.00 85.85           H  
ATOM   4832  HG3 LYS A 310     -33.782  21.451  35.792  1.00 85.85           H  
ATOM   4833  CD  LYS A 310     -32.475  20.349  37.106  1.00 85.85           C  
ATOM   4834  HD2 LYS A 310     -31.531  20.512  37.626  1.00 85.85           H  
ATOM   4835  HD3 LYS A 310     -32.342  19.535  36.394  1.00 85.85           H  
ATOM   4836  CE  LYS A 310     -33.563  19.974  38.115  1.00 85.85           C  
ATOM   4837  HE2 LYS A 310     -33.662  20.777  38.845  1.00 85.85           H  
ATOM   4838  HE3 LYS A 310     -34.508  19.879  37.580  1.00 85.85           H  
ATOM   4839  NZ  LYS A 310     -33.227  18.693  38.783  1.00 85.85           N  
ATOM   4840  HZ1 LYS A 310     -33.109  17.972  38.086  1.00 85.85           H  
ATOM   4841  HZ2 LYS A 310     -33.957  18.411  39.422  1.00 85.85           H  
ATOM   4842  HZ3 LYS A 310     -32.354  18.775  39.285  1.00 85.85           H  
ATOM   4843  N   THR A 311     -30.029  24.584  34.107  1.00 88.06           N  
ATOM   4844  H   THR A 311     -30.405  25.166  34.842  1.00 88.06           H  
ATOM   4845  CA  THR A 311     -28.838  25.099  33.412  1.00 88.06           C  
ATOM   4846  HA  THR A 311     -29.152  25.542  32.466  1.00 88.06           H  
ATOM   4847  C   THR A 311     -27.805  24.015  33.097  1.00 88.06           C  
ATOM   4848  CB  THR A 311     -28.179  26.191  34.268  1.00 88.06           C  
ATOM   4849  HB  THR A 311     -27.735  25.738  35.154  1.00 88.06           H  
ATOM   4850  O   THR A 311     -27.226  24.021  32.014  1.00 88.06           O  
ATOM   4851  CG2 THR A 311     -27.103  26.973  33.519  1.00 88.06           C  
ATOM   4852 HG21 THR A 311     -27.525  27.413  32.616  1.00 88.06           H  
ATOM   4853 HG22 THR A 311     -26.284  26.309  33.243  1.00 88.06           H  
ATOM   4854 HG23 THR A 311     -26.706  27.762  34.158  1.00 88.06           H  
ATOM   4855  OG1 THR A 311     -29.158  27.117  34.683  1.00 88.06           O  
ATOM   4856  HG1 THR A 311     -28.708  27.915  34.972  1.00 88.06           H  
ATOM   4857  N   GLU A 312     -27.591  23.064  34.011  1.00 88.69           N  
ATOM   4858  H   GLU A 312     -28.094  23.099  34.886  1.00 88.69           H  
ATOM   4859  CA  GLU A 312     -26.617  21.983  33.816  1.00 88.69           C  
ATOM   4860  HA  GLU A 312     -25.687  22.427  33.460  1.00 88.69           H  
ATOM   4861  C   GLU A 312     -27.065  20.975  32.747  1.00 88.69           C  
ATOM   4862  CB  GLU A 312     -26.348  21.303  35.170  1.00 88.69           C  
ATOM   4863  HB2 GLU A 312     -26.199  22.071  35.930  1.00 88.69           H  
ATOM   4864  HB3 GLU A 312     -27.224  20.723  35.460  1.00 88.69           H  
ATOM   4865  O   GLU A 312     -26.256  20.550  31.924  1.00 88.69           O  
ATOM   4866  CG  GLU A 312     -25.116  20.384  35.163  1.00 88.69           C  
ATOM   4867  HG2 GLU A 312     -25.303  19.556  34.479  1.00 88.69           H  
ATOM   4868  HG3 GLU A 312     -25.000  19.963  36.161  1.00 88.69           H  
ATOM   4869  CD  GLU A 312     -23.809  21.102  34.769  1.00 88.69           C  
ATOM   4870  OE1 GLU A 312     -22.896  20.415  34.265  1.00 88.69           O  
ATOM   4871  OE2 GLU A 312     -23.711  22.340  34.951  1.00 88.69           O  
ATOM   4872  N   ASP A 313     -28.363  20.659  32.687  1.00 86.89           N  
ATOM   4873  H   ASP A 313     -29.002  21.080  33.345  1.00 86.89           H  
ATOM   4874  CA  ASP A 313     -28.928  19.772  31.663  1.00 86.89           C  
ATOM   4875  HA  ASP A 313     -28.362  18.841  31.649  1.00 86.89           H  
ATOM   4876  C   ASP A 313     -28.807  20.415  30.272  1.00 86.89           C  
ATOM   4877  CB  ASP A 313     -30.398  19.435  31.989  1.00 86.89           C  
ATOM   4878  HB2 ASP A 313     -30.978  20.357  32.020  1.00 86.89           H  
ATOM   4879  HB3 ASP A 313     -30.797  18.822  31.181  1.00 86.89           H  
ATOM   4880  O   ASP A 313     -28.401  19.759  29.312  1.00 86.89           O  
ATOM   4881  CG  ASP A 313     -30.594  18.672  33.308  1.00 86.89           C  
ATOM   4882  OD1 ASP A 313     -29.647  17.998  33.764  1.00 86.89           O  
ATOM   4883  OD2 ASP A 313     -31.701  18.789  33.894  1.00 86.89           O  
ATOM   4884  N   ILE A 314     -29.058  21.727  30.179  1.00 88.99           N  
ATOM   4885  H   ILE A 314     -29.405  22.192  31.006  1.00 88.99           H  
ATOM   4886  CA  ILE A 314     -28.883  22.506  28.944  1.00 88.99           C  
ATOM   4887  HA  ILE A 314     -29.434  22.012  28.144  1.00 88.99           H  
ATOM   4888  C   ILE A 314     -27.408  22.531  28.521  1.00 88.99           C  
ATOM   4889  CB  ILE A 314     -29.455  23.934  29.112  1.00 88.99           C  
ATOM   4890  HB  ILE A 314     -28.980  24.396  29.978  1.00 88.99           H  
ATOM   4891  O   ILE A 314     -27.098  22.301  27.353  1.00 88.99           O  
ATOM   4892  CG1 ILE A 314     -30.981  23.886  29.360  1.00 88.99           C  
ATOM   4893 HG12 ILE A 314     -31.207  23.162  30.143  1.00 88.99           H  
ATOM   4894 HG13 ILE A 314     -31.488  23.555  28.453  1.00 88.99           H  
ATOM   4895  CG2 ILE A 314     -29.136  24.795  27.872  1.00 88.99           C  
ATOM   4896 HG21 ILE A 314     -29.615  25.772  27.942  1.00 88.99           H  
ATOM   4897 HG22 ILE A 314     -29.487  24.295  26.969  1.00 88.99           H  
ATOM   4898 HG23 ILE A 314     -28.063  24.968  27.791  1.00 88.99           H  
ATOM   4899  CD1 ILE A 314     -31.576  25.229  29.806  1.00 88.99           C  
ATOM   4900 HD11 ILE A 314     -31.556  25.952  28.991  1.00 88.99           H  
ATOM   4901 HD12 ILE A 314     -32.613  25.079  30.105  1.00 88.99           H  
ATOM   4902 HD13 ILE A 314     -31.018  25.618  30.658  1.00 88.99           H  
ATOM   4903  N   LYS A 315     -26.479  22.774  29.453  1.00 90.41           N  
ATOM   4904  H   LYS A 315     -26.791  22.952  30.397  1.00 90.41           H  
ATOM   4905  CA  LYS A 315     -25.036  22.807  29.164  1.00 90.41           C  
ATOM   4906  HA  LYS A 315     -24.859  23.519  28.358  1.00 90.41           H  
ATOM   4907  C   LYS A 315     -24.520  21.449  28.677  1.00 90.41           C  
ATOM   4908  CB  LYS A 315     -24.302  23.277  30.424  1.00 90.41           C  
ATOM   4909  HB2 LYS A 315     -24.434  22.534  31.210  1.00 90.41           H  
ATOM   4910  HB3 LYS A 315     -24.746  24.213  30.761  1.00 90.41           H  
ATOM   4911  O   LYS A 315     -23.765  21.396  27.703  1.00 90.41           O  
ATOM   4912  CG  LYS A 315     -22.804  23.503  30.182  1.00 90.41           C  
ATOM   4913  HG2 LYS A 315     -22.341  22.583  29.823  1.00 90.41           H  
ATOM   4914  HG3 LYS A 315     -22.663  24.292  29.443  1.00 90.41           H  
ATOM   4915  CD  LYS A 315     -22.151  23.903  31.504  1.00 90.41           C  
ATOM   4916  HD2 LYS A 315     -22.585  24.839  31.857  1.00 90.41           H  
ATOM   4917  HD3 LYS A 315     -22.361  23.126  32.239  1.00 90.41           H  
ATOM   4918  CE  LYS A 315     -20.639  24.055  31.351  1.00 90.41           C  
ATOM   4919  HE2 LYS A 315     -20.423  24.917  30.719  1.00 90.41           H  
ATOM   4920  HE3 LYS A 315     -20.254  23.159  30.864  1.00 90.41           H  
ATOM   4921  NZ  LYS A 315     -20.025  24.204  32.691  1.00 90.41           N  
ATOM   4922  HZ1 LYS A 315     -20.379  25.028  33.155  1.00 90.41           H  
ATOM   4923  HZ2 LYS A 315     -20.295  23.414  33.260  1.00 90.41           H  
ATOM   4924  HZ3 LYS A 315     -19.017  24.238  32.640  1.00 90.41           H  
ATOM   4925  N   ASN A 316     -24.953  20.360  29.313  1.00 91.22           N  
ATOM   4926  H   ASN A 316     -25.537  20.482  30.127  1.00 91.22           H  
ATOM   4927  CA  ASN A 316     -24.611  19.000  28.900  1.00 91.22           C  
ATOM   4928  HA  ASN A 316     -23.529  18.926  28.794  1.00 91.22           H  
ATOM   4929  C   ASN A 316     -25.195  18.667  27.525  1.00 91.22           C  
ATOM   4930  CB  ASN A 316     -25.067  18.014  29.988  1.00 91.22           C  
ATOM   4931  HB2 ASN A 316     -26.092  18.234  30.286  1.00 91.22           H  
ATOM   4932  HB3 ASN A 316     -25.033  16.996  29.598  1.00 91.22           H  
ATOM   4933  O   ASN A 316     -24.464  18.176  26.664  1.00 91.22           O  
ATOM   4934  CG  ASN A 316     -24.152  18.064  31.200  1.00 91.22           C  
ATOM   4935  ND2 ASN A 316     -24.660  17.834  32.384  1.00 91.22           N  
ATOM   4936 HD21 ASN A 316     -25.663  17.803  32.499  1.00 91.22           H  
ATOM   4937 HD22 ASN A 316     -24.053  18.093  33.149  1.00 91.22           H  
ATOM   4938  OD1 ASN A 316     -22.961  18.299  31.085  1.00 91.22           O
[truncated: 153,585 more chars]
