# Supplementary material for: Using structure prediction of negative sense RNA virus nucleoproteins to assess evolutionary relationships
Source: bioRxiv. 2024 May 22:2024.02.16.580771. Originally published 2024 Feb 17. Preprint. [Version 2] doi: 10.1101/2024.02.16.580771 (PMC10888975; doi:10.1101/2024.02.16.580771)
Supplement: Supplement 2 — Supplementary File 2: Full NSV Dataset NP AlphaFold PDBs (.pdb files) [file media-2.zip › Full NSV Dataset NP AlphaFold PDBs/FSnV.pdb]

ATOM      1  N   MET A   1     -25.538 -24.920  21.640  1.00 41.26           N  
ATOM      2  H   MET A   1     -24.794 -25.241  22.243  1.00 41.26           H  
ATOM      3  H2  MET A   1     -26.291 -24.585  22.224  1.00 41.26           H  
ATOM      4  H3  MET A   1     -25.858 -25.698  21.083  1.00 41.26           H  
ATOM      5  CA  MET A   1     -25.019 -23.829  20.786  1.00 41.26           C  
ATOM      6  HA  MET A   1     -25.782 -23.519  20.072  1.00 41.26           H  
ATOM      7  C   MET A   1     -23.805 -24.332  20.014  1.00 41.26           C  
ATOM      8  CB  MET A   1     -24.631 -22.618  21.647  1.00 41.26           C  
ATOM      9  HB2 MET A   1     -23.964 -22.922  22.454  1.00 41.26           H  
ATOM     10  HB3 MET A   1     -24.103 -21.904  21.016  1.00 41.26           H  
ATOM     11  O   MET A   1     -22.900 -24.857  20.639  1.00 41.26           O  
ATOM     12  CG  MET A   1     -25.861 -21.917  22.231  1.00 41.26           C  
ATOM     13  HG2 MET A   1     -26.584 -21.761  21.431  1.00 41.26           H  
ATOM     14  HG3 MET A   1     -26.323 -22.539  22.997  1.00 41.26           H  
ATOM     15  SD  MET A   1     -25.469 -20.295  22.928  1.00 41.26           S  
ATOM     16  CE  MET A   1     -25.405 -20.715  24.695  1.00 41.26           C  
ATOM     17  HE1 MET A   1     -26.390 -21.026  25.043  1.00 41.26           H  
ATOM     18  HE2 MET A   1     -25.092 -19.847  25.276  1.00 41.26           H  
ATOM     19  HE3 MET A   1     -24.697 -21.525  24.868  1.00 41.26           H  
ATOM     20  N   SER A   2     -23.776 -24.236  18.681  1.00 38.05           N  
ATOM     21  H   SER A   2     -24.540 -23.805  18.181  1.00 38.05           H  
ATOM     22  CA  SER A   2     -22.641 -24.688  17.848  1.00 38.05           C  
ATOM     23  HA  SER A   2     -22.082 -25.449  18.392  1.00 38.05           H  
ATOM     24  C   SER A   2     -21.650 -23.550  17.557  1.00 38.05           C  
ATOM     25  CB  SER A   2     -23.159 -25.348  16.565  1.00 38.05           C  
ATOM     26  HB2 SER A   2     -22.321 -25.713  15.970  1.00 38.05           H  
ATOM     27  HB3 SER A   2     -23.800 -26.191  16.824  1.00 38.05           H  
ATOM     28  O   SER A   2     -21.247 -23.343  16.410  1.00 38.05           O  
ATOM     29  OG  SER A   2     -23.902 -24.406  15.819  1.00 38.05           O  
ATOM     30  HG  SER A   2     -23.280 -23.757  15.483  1.00 38.05           H  
ATOM     31  N   GLY A   3     -21.309 -22.763  18.581  1.00 54.65           N  
ATOM     32  H   GLY A   3     -21.599 -23.029  19.511  1.00 54.65           H  
ATOM     33  CA  GLY A   3     -20.298 -21.715  18.475  1.00 54.65           C  
ATOM     34  HA2 GLY A   3     -20.298 -21.123  19.390  1.00 54.65           H  
ATOM     35  HA3 GLY A   3     -20.523 -21.065  17.629  1.00 54.65           H  
ATOM     36  C   GLY A   3     -18.910 -22.329  18.308  1.00 54.65           C  
ATOM     37  O   GLY A   3     -18.532 -23.222  19.061  1.00 54.65           O  
ATOM     38  N   LYS A   4     -18.145 -21.887  17.304  1.00 73.95           N  
ATOM     39  H   LYS A   4     -18.520 -21.189  16.678  1.00 73.95           H  
ATOM     40  CA  LYS A   4     -16.735 -22.271  17.160  1.00 73.95           C  
ATOM     41  HA  LYS A   4     -16.602 -23.314  17.448  1.00 73.95           H  
ATOM     42  C   LYS A   4     -15.887 -21.417  18.101  1.00 73.95           C  
ATOM     43  CB  LYS A   4     -16.276 -22.096  15.707  1.00 73.95           C  
ATOM     44  HB2 LYS A   4     -16.516 -21.087  15.372  1.00 73.95           H  
ATOM     45  HB3 LYS A   4     -15.192 -22.205  15.680  1.00 73.95           H  
ATOM     46  O   LYS A   4     -15.625 -20.255  17.797  1.00 73.95           O  
ATOM     47  CG  LYS A   4     -16.891 -23.111  14.735  1.00 73.95           C  
ATOM     48  HG2 LYS A   4     -17.966 -22.948  14.656  1.00 73.95           H  
ATOM     49  HG3 LYS A   4     -16.700 -24.124  15.089  1.00 73.95           H  
ATOM     50  CD  LYS A   4     -16.227 -22.907  13.371  1.00 73.95           C  
ATOM     51  HD2 LYS A   4     -16.395 -21.881  13.044  1.00 73.95           H  
ATOM     52  HD3 LYS A   4     -15.154 -23.064  13.481  1.00 73.95           H  
ATOM     53  CE  LYS A   4     -16.768 -23.866  12.314  1.00 73.95           C  
ATOM     54  HE2 LYS A   4     -17.813 -23.620  12.126  1.00 73.95           H  
ATOM     55  HE3 LYS A   4     -16.714 -24.885  12.697  1.00 73.95           H  
ATOM     56  NZ  LYS A   4     -15.957 -23.731  11.081  1.00 73.95           N  
ATOM     57  HZ1 LYS A   4     -15.855 -22.755  10.840  1.00 73.95           H  
ATOM     58  HZ2 LYS A   4     -16.357 -24.250  10.313  1.00 73.95           H  
ATOM     59  HZ3 LYS A   4     -15.023 -24.077  11.249  1.00 73.95           H  
ATOM     60  N   TYR A   5     -15.462 -21.972  19.230  1.00 85.26           N  
ATOM     61  H   TYR A   5     -15.768 -22.907  19.460  1.00 85.26           H  
ATOM     62  CA  TYR A   5     -14.586 -21.271  20.174  1.00 85.26           C  
ATOM     63  HA  TYR A   5     -14.768 -20.199  20.100  1.00 85.26           H  
ATOM     64  C   TYR A   5     -13.126 -21.525  19.858  1.00 85.26           C  
ATOM     65  CB  TYR A   5     -14.888 -21.687  21.612  1.00 85.26           C  
ATOM     66  HB2 TYR A   5     -14.270 -21.091  22.284  1.00 85.26           H  
ATOM     67  HB3 TYR A   5     -14.648 -22.740  21.755  1.00 85.26           H  
ATOM     68  O   TYR A   5     -12.724 -22.680  19.710  1.00 85.26           O  
ATOM     69  CG  TYR A   5     -16.327 -21.440  21.943  1.00 85.26           C  
ATOM     70  CD1 TYR A   5     -16.755 -20.118  22.102  1.00 85.26           C  
ATOM     71  HD1 TYR A   5     -16.048 -19.301  22.068  1.00 85.26           H  
ATOM     72  CD2 TYR A   5     -17.247 -22.500  21.906  1.00 85.26           C  
ATOM     73  HD2 TYR A   5     -16.912 -23.514  21.746  1.00 85.26           H  
ATOM     74  CE1 TYR A   5     -18.122 -19.863  22.195  1.00 85.26           C  
ATOM     75  HE1 TYR A   5     -18.424 -18.826  22.166  1.00 85.26           H  
ATOM     76  CE2 TYR A   5     -18.617 -22.243  22.048  1.00 85.26           C  
ATOM     77  HE2 TYR A   5     -19.332 -23.052  22.032  1.00 85.26           H  
ATOM     78  OH  TYR A   5     -20.400 -20.744  22.345  1.00 85.26           O  
ATOM     79  HH  TYR A   5     -20.550 -19.836  22.620  1.00 85.26           H  
ATOM     80  CZ  TYR A   5     -19.064 -20.926  22.206  1.00 85.26           C  
ATOM     81  N   SER A   6     -12.324 -20.461  19.800  1.00 89.09           N  
ATOM     82  H   SER A   6     -12.697 -19.539  19.976  1.00 89.09           H  
ATOM     83  CA  SER A   6     -10.874 -20.625  19.780  1.00 89.09           C  
ATOM     84  HA  SER A   6     -10.626 -21.353  19.008  1.00 89.09           H  
ATOM     85  C   SER A   6     -10.392 -21.165  21.128  1.00 89.09           C  
ATOM     86  CB  SER A   6     -10.153 -19.320  19.419  1.00 89.09           C  
ATOM     87  HB2 SER A   6     -10.620 -18.865  18.545  1.00 89.09           H  
ATOM     88  HB3 SER A   6      -9.116 -19.551  19.176  1.00 89.09           H  
ATOM     89  O   SER A   6     -10.980 -20.870  22.176  1.00 89.09           O  
ATOM     90  OG  SER A   6     -10.167 -18.411  20.504  1.00 89.09           O  
ATOM     91  HG  SER A   6     -10.916 -17.816  20.429  1.00 89.09           H  
ATOM     92  N   VAL A   7      -9.297 -21.925  21.127  1.00 90.58           N  
ATOM     93  H   VAL A   7      -8.907 -22.202  20.237  1.00 90.58           H  
ATOM     94  CA  VAL A   7      -8.646 -22.383  22.363  1.00 90.58           C  
ATOM     95  HA  VAL A   7      -9.320 -23.054  22.896  1.00 90.58           H  
ATOM     96  C   VAL A   7      -8.361 -21.203  23.290  1.00 90.58           C  
ATOM     97  CB  VAL A   7      -7.349 -23.143  22.038  1.00 90.58           C  
ATOM     98  HB  VAL A   7      -6.745 -22.568  21.336  1.00 90.58           H  
ATOM     99  O   VAL A   7      -8.610 -21.288  24.493  1.00 90.58           O  
ATOM    100  CG1 VAL A   7      -6.523 -23.408  23.295  1.00 90.58           C  
ATOM    101 HG11 VAL A   7      -5.723 -24.104  23.043  1.00 90.58           H  
ATOM    102 HG12 VAL A   7      -7.142 -23.856  24.073  1.00 90.58           H  
ATOM    103 HG13 VAL A   7      -6.091 -22.478  23.663  1.00 90.58           H  
ATOM    104  CG2 VAL A   7      -7.646 -24.511  21.432  1.00 90.58           C  
ATOM    105 HG21 VAL A   7      -8.104 -25.150  22.186  1.00 90.58           H  
ATOM    106 HG22 VAL A   7      -6.715 -24.977  21.109  1.00 90.58           H  
ATOM    107 HG23 VAL A   7      -8.309 -24.423  20.571  1.00 90.58           H  
ATOM    108  N   GLN A   8      -7.888 -20.080  22.745  1.00 90.25           N  
ATOM    109  H   GLN A   8      -7.709 -20.060  21.751  1.00 90.25           H  
ATOM    110  CA  GLN A   8      -7.576 -18.899  23.540  1.00 90.25           C  
ATOM    111  HA  GLN A   8      -6.876 -19.205  24.318  1.00 90.25           H  
ATOM    112  C   GLN A   8      -8.808 -18.302  24.240  1.00 90.25           C  
ATOM    113  CB  GLN A   8      -6.886 -17.861  22.644  1.00 90.25           C  
ATOM    114  HB2 GLN A   8      -7.620 -17.397  21.984  1.00 90.25           H  
ATOM    115  HB3 GLN A   8      -6.129 -18.354  22.035  1.00 90.25           H  
ATOM    116  O   GLN A   8      -8.692 -17.851  25.383  1.00 90.25           O  
ATOM    117  CG  GLN A   8      -6.192 -16.795  23.502  1.00 90.25           C  
ATOM    118  HG2 GLN A   8      -6.927 -16.294  24.132  1.00 90.25           H  
ATOM    119  HG3 GLN A   8      -5.465 -17.287  24.148  1.00 90.25           H  
ATOM    120  CD  GLN A   8      -5.472 -15.727  22.689  1.00 90.25           C  
ATOM    121  NE2 GLN A   8      -4.568 -14.989  23.293  1.00 90.25           N  
ATOM    122 HE21 GLN A   8      -4.052 -14.391  22.663  1.00 90.25           H  
ATOM    123 HE22 GLN A   8      -4.215 -15.260  24.199  1.00 90.25           H  
ATOM    124  OE1 GLN A   8      -5.725 -15.466  21.534  1.00 90.25           O  
ATOM    125  N   ASP A   9      -9.977 -18.308  23.598  1.00 89.82           N  
ATOM    126  H   ASP A   9     -10.020 -18.683  22.661  1.00 89.82           H  
ATOM    127  CA  ASP A   9     -11.211 -17.790  24.196  1.00 89.82           C  
ATOM    128  HA  ASP A   9     -11.007 -16.810  24.629  1.00 89.82           H  
ATOM    129  C   ASP A   9     -11.697 -18.682  25.340  1.00 89.82           C  
ATOM    130  CB  ASP A   9     -12.302 -17.609  23.133  1.00 89.82           C  
ATOM    131  HB2 ASP A   9     -13.226 -17.308  23.627  1.00 89.82           H  
ATOM    132  HB3 ASP A   9     -12.482 -18.560  22.632  1.00 89.82           H  
ATOM    133  O   ASP A   9     -12.007 -18.177  26.421  1.00 89.82           O  
ATOM    134  CG  ASP A   9     -11.938 -16.536  22.105  1.00 89.82           C  
ATOM    135  OD1 ASP A   9     -11.333 -15.507  22.506  1.00 89.82           O  
ATOM    136  OD2 ASP A   9     -12.247 -16.777  20.914  1.00 89.82           O  
ATOM    137  N   VAL A  10     -11.669 -20.006  25.160  1.00 92.02           N  
ATOM    138  H   VAL A  10     -11.391 -20.364  24.257  1.00 92.02           H  
ATOM    139  CA  VAL A  10     -12.053 -20.950  26.224  1.00 92.02           C  
ATOM    140  HA  VAL A  10     -13.034 -20.661  26.598  1.00 92.02           H  
ATOM    141  C   VAL A  10     -11.077 -20.872  27.404  1.00 92.02           C  
ATOM    142  CB  VAL A  10     -12.160 -22.390  25.691  1.00 92.02           C  
ATOM    143  HB  VAL A  10     -11.169 -22.737  25.398  1.00 92.02           H  
ATOM    144  O   VAL A  10     -11.500 -20.877  28.559  1.00 92.02           O  
ATOM    145  CG1 VAL A  10     -12.732 -23.332  26.752  1.00 92.02           C  
ATOM    146 HG11 VAL A  10     -13.745 -23.030  27.017  1.00 92.02           H  
ATOM    147 HG12 VAL A  10     -12.122 -23.329  27.655  1.00 92.02           H  
ATOM    148 HG13 VAL A  10     -12.757 -24.345  26.350  1.00 92.02           H  
ATOM    149  CG2 VAL A  10     -13.094 -22.496  24.482  1.00 92.02           C  
ATOM    150 HG21 VAL A  10     -13.217 -23.538  24.189  1.00 92.02           H  
ATOM    151 HG22 VAL A  10     -14.071 -22.075  24.719  1.00 92.02           H  
ATOM    152 HG23 VAL A  10     -12.663 -21.963  23.634  1.00 92.02           H  
ATOM    153  N   VAL A  11      -9.773 -20.709  27.145  1.00 91.26           N  
ATOM    154  H   VAL A  11      -9.473 -20.743  26.181  1.00 91.26           H  
ATOM    155  CA  VAL A  11      -8.762 -20.505  28.200  1.00 91.26           C  
ATOM    156  HA  VAL A  11      -8.851 -21.318  28.920  1.00 91.26           H  
ATOM    157  C   VAL A  11      -8.998 -19.217  28.986  1.00 91.26           C  
ATOM    158  CB  VAL A  11      -7.338 -20.533  27.612  1.00 91.26           C  
ATOM    159  HB  VAL A  11      -7.308 -19.948  26.693  1.00 91.26           H  
ATOM    160  O   VAL A  11      -8.809 -19.214  30.201  1.00 91.26           O  
ATOM    161  CG1 VAL A  11      -6.253 -19.975  28.551  1.00 91.26           C  
ATOM    162 HG11 VAL A  11      -6.331 -20.434  29.537  1.00 91.26           H  
ATOM    163 HG12 VAL A  11      -5.265 -20.167  28.132  1.00 91.26           H  
ATOM    164 HG13 VAL A  11      -6.374 -18.896  28.650  1.00 91.26           H  
ATOM    165  CG2 VAL A  11      -6.973 -21.980  27.290  1.00 91.26           C  
ATOM    166 HG21 VAL A  11      -7.600 -22.354  26.481  1.00 91.26           H  
ATOM    167 HG22 VAL A  11      -7.125 -22.611  28.166  1.00 91.26           H  
ATOM    168 HG23 VAL A  11      -5.930 -22.039  26.981  1.00 91.26           H  
ATOM    169  N   LYS A  12      -9.416 -18.124  28.334  1.00 89.70           N  
ATOM    170  H   LYS A  12      -9.563 -18.185  27.336  1.00 89.70           H  
ATOM    171  CA  LYS A  12      -9.779 -16.885  29.042  1.00 89.70           C  
ATOM    172  HA  LYS A  12      -8.955 -16.576  29.685  1.00 89.70           H  
ATOM    173  C   LYS A  12     -10.971 -17.104  29.971  1.00 89.70           C  
ATOM    174  CB  LYS A  12     -10.097 -15.760  28.052  1.00 89.70           C  
ATOM    175  HB2 LYS A  12     -10.626 -14.966  28.580  1.00 89.70           H  
ATOM    176  HB3 LYS A  12     -10.765 -16.146  27.281  1.00 89.70           H  
ATOM    177  O   LYS A  12     -10.934 -16.614  31.095  1.00 89.70           O  
ATOM    178  CG  LYS A  12      -8.850 -15.146  27.405  1.00 89.70           C  
ATOM    179  HG2 LYS A  12      -8.282 -14.589  28.151  1.00 89.70           H  
ATOM    180  HG3 LYS A  12      -8.217 -15.930  26.991  1.00 89.70           H  
ATOM    181  CD  LYS A  12      -9.309 -14.207  26.285  1.00 89.70           C  
ATOM    182  HD2 LYS A  12      -9.960 -14.774  25.620  1.00 89.70           H  
ATOM    183  HD3 LYS A  12      -9.879 -13.380  26.707  1.00 89.70           H  
ATOM    184  CE  LYS A  12      -8.134 -13.668  25.468  1.00 89.70           C  
ATOM    185  HE2 LYS A  12      -7.611 -12.902  26.041  1.00 89.70           H  
ATOM    186  HE3 LYS A  12      -7.448 -14.493  25.281  1.00 89.70           H  
ATOM    187  NZ  LYS A  12      -8.627 -13.138  24.171  1.00 89.70           N  
ATOM    188  HZ1 LYS A  12      -7.868 -12.878  23.558  1.00 89.70           H  
ATOM    189  HZ2 LYS A  12      -9.255 -12.357  24.301  1.00 89.70           H  
ATOM    190  HZ3 LYS A  12      -9.155 -13.853  23.691  1.00 89.70           H  
ATOM    191  N   VAL A  13     -11.981 -17.859  29.530  1.00 90.65           N  
ATOM    192  H   VAL A  13     -11.941 -18.210  28.584  1.00 90.65           H  
ATOM    193  CA  VAL A  13     -13.151 -18.195  30.357  1.00 90.65           C  
ATOM    194  HA  VAL A  13     -13.549 -17.274  30.782  1.00 90.65           H  
ATOM    195  C   VAL A  13     -12.752 -19.076  31.546  1.00 90.65           C  
ATOM    196  CB  VAL A  13     -14.270 -18.836  29.511  1.00 90.65           C  
ATOM    197  HB  VAL A  13     -13.891 -19.725  29.006  1.00 90.65           H  
ATOM    198  O   VAL A  13     -13.108 -18.752  32.671  1.00 90.65           O  
ATOM    199  CG1 VAL A  13     -15.461 -19.232  30.383  1.00 90.65           C  
ATOM    200 HG11 VAL A  13     -16.294 -19.570  29.766  1.00 90.65           H  
ATOM    201 HG12 VAL A  13     -15.183 -20.050  31.047  1.00 90.65           H  
ATOM    202 HG13 VAL A  13     -15.767 -18.383  30.996  1.00 90.65           H  
ATOM    203  CG2 VAL A  13     -14.795 -17.850  28.458  1.00 90.65           C  
ATOM    204 HG21 VAL A  13     -15.225 -16.975  28.946  1.00 90.65           H  
ATOM    205 HG22 VAL A  13     -15.558 -18.337  27.851  1.00 90.65           H  
ATOM    206 HG23 VAL A  13     -13.991 -17.528  27.796  1.00 90.65           H  
ATOM    207  N   MET A  14     -11.930 -20.111  31.335  1.00 88.86           N  
ATOM    208  H   MET A  14     -11.697 -20.340  30.379  1.00 88.86           H  
ATOM    209  CA  MET A  14     -11.425 -21.002  32.401  1.00 88.86           C  
ATOM    210  HA  MET A  14     -12.274 -21.430  32.935  1.00 88.86           H  
ATOM    211  C   MET A  14     -10.559 -20.304  33.462  1.00 88.86           C  
ATOM    212  CB  MET A  14     -10.597 -22.136  31.769  1.00 88.86           C  
ATOM    213  HB2 MET A  14      -9.937 -22.573  32.519  1.00 88.86           H  
ATOM    214  HB3 MET A  14      -9.966 -21.728  30.979  1.00 88.86           H  
ATOM    215  O   MET A  14     -10.322 -20.868  34.526  1.00 88.86           O  
ATOM    216  CG  MET A  14     -11.463 -23.258  31.193  1.00 88.86           C  
ATOM    217  HG2 MET A  14     -10.820 -23.958  30.660  1.00 88.86           H  
ATOM    218  HG3 MET A  14     -12.152 -22.826  30.468  1.00 88.86           H  
ATOM    219  SD  MET A  14     -12.421 -24.191  32.423  1.00 88.86           S  
ATOM    220  CE  MET A  14     -11.125 -25.080  33.316  1.00 88.86           C  
ATOM    221  HE1 MET A  14     -10.465 -24.370  33.815  1.00 88.86           H  
ATOM    222  HE2 MET A  14     -11.594 -25.715  34.067  1.00 88.86           H  
ATOM    223  HE3 MET A  14     -10.559 -25.700  32.620  1.00 88.86           H  
ATOM    224  N   ARG A  15     -10.044 -19.102  33.178  1.00 86.68           N  
ATOM    225  H   ARG A  15     -10.265 -18.704  32.276  1.00 86.68           H  
ATOM    226  CA  ARG A  15      -9.268 -18.293  34.133  1.00 86.68           C  
ATOM    227  HA  ARG A  15      -8.818 -18.950  34.877  1.00 86.68           H  
ATOM    228  C   ARG A  15     -10.128 -17.328  34.949  1.00 86.68           C  
ATOM    229  CB  ARG A  15      -8.159 -17.537  33.396  1.00 86.68           C  
ATOM    230  HB2 ARG A  15      -8.586 -17.025  32.534  1.00 86.68           H  
ATOM    231  HB3 ARG A  15      -7.731 -16.786  34.061  1.00 86.68           H  
ATOM    232  O   ARG A  15      -9.590 -16.666  35.834  1.00 86.68           O  
ATOM    233  CG  ARG A  15      -7.030 -18.468  32.949  1.00 86.68           C  
ATOM    234  HG2 ARG A  15      -6.564 -18.925  33.822  1.00 86.68           H  
ATOM    235  HG3 ARG A  15      -7.421 -19.256  32.306  1.00 86.68           H  
ATOM    236  CD  ARG A  15      -5.993 -17.639  32.187  1.00 86.68           C  
ATOM    237  HD2 ARG A  15      -6.500 -17.118  31.376  1.00 86.68           H  
ATOM    238  HD3 ARG A  15      -5.564 -16.908  32.872  1.00 86.68           H  
ATOM    239  NE  ARG A  15      -4.931 -18.489  31.625  1.00 86.68           N  
ATOM    240  HE  ARG A  15      -5.057 -19.485  31.734  1.00 86.68           H  
ATOM    241  NH1 ARG A  15      -3.641 -16.796  30.773  1.00 86.68           N  
ATOM    242 HH11 ARG A  15      -4.267 -16.134  31.208  1.00 86.68           H  
ATOM    243 HH12 ARG A  15      -2.806 -16.485  30.297  1.00 86.68           H  
ATOM    244  NH2 ARG A  15      -3.043 -18.923  30.435  1.00 86.68           N  
ATOM    245 HH21 ARG A  15      -3.223 -19.912  30.532  1.00 86.68           H  
ATOM    246 HH22 ARG A  15      -2.248 -18.608  29.899  1.00 86.68           H  
ATOM    247  CZ  ARG A  15      -3.879 -18.067  30.950  1.00 86.68           C  
ATOM    248  N   ALA A  16     -11.421 -17.209  34.648  1.00 81.96           N  
ATOM    249  H   ALA A  16     -11.829 -17.819  33.954  1.00 81.96           H  
ATOM    250  CA  ALA A  16     -12.321 -16.394  35.448  1.00 81.96           C  
ATOM    251  HA  ALA A  16     -11.889 -15.398  35.549  1.00 81.96           H  
ATOM    252  C   ALA A  16     -12.461 -17.004  36.851  1.00 81.96           C  
ATOM    253  CB  ALA A  16     -13.665 -16.259  34.727  1.00 81.96           C  
ATOM    254  HB1 ALA A  16     -14.136 -17.239  34.644  1.00 81.96           H  
ATOM    255  HB2 ALA A  16     -13.517 -15.847  33.729  1.00 81.96           H  
ATOM    256  HB3 ALA A  16     -14.326 -15.602  35.292  1.00 81.96           H  
ATOM    257  O   ALA A  16     -12.624 -18.211  37.000  1.00 81.96           O  
ATOM    258  N   SER A  17     -12.398 -16.164  37.884  1.00 74.34           N  
ATOM    259  H   SER A  17     -12.263 -15.176  37.722  1.00 74.34           H  
ATOM    260  CA  SER A  17     -12.593 -16.588  39.276  1.00 74.34           C  
ATOM    261  HA  SER A  17     -11.968 -17.458  39.480  1.00 74.34           H  
ATOM    262  C   SER A  17     -14.040 -16.989  39.573  1.00 74.34           C  
ATOM    263  CB  SER A  17     -12.175 -15.452  40.215  1.00 74.34           C  
ATOM    264  HB2 SER A  17     -12.511 -15.675  41.227  1.00 74.34           H  
ATOM    265  HB3 SER A  17     -11.088 -15.374  40.217  1.00 74.34           H  
ATOM    266  O   SER A  17     -14.280 -17.800  40.461  1.00 74.34           O  
ATOM    267  OG  SER A  17     -12.723 -14.215  39.780  1.00 74.34           O  
ATOM    268  HG  SER A  17     -12.673 -13.588  40.505  1.00 74.34           H  
ATOM    269  N   ILE A  18     -14.995 -16.412  38.839  1.00 79.00           N  
ATOM    270  H   ILE A  18     -14.703 -15.751  38.134  1.00 79.00           H  
ATOM    271  CA  ILE A  18     -16.429 -16.694  38.914  1.00 79.00           C  
ATOM    272  HA  ILE A  18     -16.580 -17.679  39.356  1.00 79.00           H  
ATOM    273  C   ILE A  18     -16.963 -16.702  37.481  1.00 79.00           C  
ATOM    274  CB  ILE A  18     -17.163 -15.638  39.779  1.00 79.00           C  
ATOM    275  HB  ILE A  18     -17.036 -14.663  39.308  1.00 79.00           H  
ATOM    276  O   ILE A  18     -16.750 -15.743  36.737  1.00 79.00           O  
ATOM    277  CG1 ILE A  18     -16.572 -15.561  41.209  1.00 79.00           C  
ATOM    278 HG12 ILE A  18     -16.693 -16.523  41.705  1.00 79.00           H  
ATOM    279 HG13 ILE A  18     -15.506 -15.344  41.147  1.00 79.00           H  
ATOM    280  CG2 ILE A  18     -18.672 -15.954  39.831  1.00 79.00           C  
ATOM    281 HG21 ILE A  18     -19.204 -15.180  40.385  1.00 79.00           H  
ATOM    282 HG22 ILE A  18     -18.836 -16.917  40.313  1.00 79.00           H  
ATOM    283 HG23 ILE A  18     -19.099 -15.976  38.829  1.00 79.00           H  
ATOM    284  CD1 ILE A  18     -17.175 -14.463  42.093  1.00 79.00           C  
ATOM    285 HD11 ILE A  18     -16.601 -14.392  43.017  1.00 79.00           H  
ATOM    286 HD12 ILE A  18     -17.134 -13.504  41.576  1.00 79.00           H  
ATOM    287 HD13 ILE A  18     -18.207 -14.700  42.349  1.00 79.00           H  
ATOM    288  N   TYR A  19     -17.658 -17.770  37.097  1.00 80.62           N  
ATOM    289  H   TYR A  19     -17.766 -18.538  37.744  1.00 80.62           H  
ATOM    290  CA  TYR A  19     -18.252 -17.905  35.768  1.00 80.62           C  
ATOM    291  HA  TYR A  19     -17.607 -17.412  35.041  1.00 80.62           H  
ATOM    292  C   TYR A  19     -19.639 -17.242  35.715  1.00 80.62           C  
ATOM    293  CB  TYR A  19     -18.335 -19.396  35.410  1.00 80.62           C  
ATOM    294  HB2 TYR A  19     -19.052 -19.843  36.098  1.00 80.62           H  
ATOM    295  HB3 TYR A  19     -18.717 -19.500  34.395  1.00 80.62           H  
ATOM    296  O   TYR A  19     -20.487 -17.518  36.569  1.00 80.62           O  
ATOM    297  CG  TYR A  19     -17.045 -20.189  35.526  1.00 80.62           C  
ATOM    298  CD1 TYR A  19     -15.843 -19.686  34.992  1.00 80.62           C  
ATOM    299  HD1 TYR A  19     -15.833 -18.739  34.473  1.00 80.62           H  
ATOM    300  CD2 TYR A  19     -17.047 -21.429  36.198  1.00 80.62           C  
ATOM    301  HD2 TYR A  19     -17.958 -21.817  36.630  1.00 80.62           H  
ATOM    302  CE1 TYR A  19     -14.644 -20.407  35.150  1.00 80.62           C  
ATOM    303  HE1 TYR A  19     -13.709 -20.013  34.781  1.00 80.62           H  
ATOM    304  CE2 TYR A  19     -15.853 -22.160  36.341  1.00 80.62           C  
ATOM    305  HE2 TYR A  19     -15.860 -23.098  36.876  1.00 80.62           H  
ATOM    306  OH  TYR A  19     -13.496 -22.358  35.942  1.00 80.62           O  
ATOM    307  HH  TYR A  19     -13.638 -23.144  36.476  1.00 80.62           H  
ATOM    308  CZ  TYR A  19     -14.647 -21.649  35.815  1.00 80.62           C  
ATOM    309  N   SER A  20     -19.910 -16.419  34.694  1.00 82.90           N  
ATOM    310  H   SER A  20     -19.174 -16.224  34.030  1.00 82.90           H  
ATOM    311  CA  SER A  20     -21.289 -16.010  34.364  1.00 82.90           C  
ATOM    312  HA  SER A  20     -21.715 -15.551  35.256  1.00 82.90           H  
ATOM    313  C   SER A  20     -22.144 -17.247  34.011  1.00 82.90           C  
ATOM    314  CB  SER A  20     -21.307 -14.956  33.243  1.00 82.90           C  
ATOM    315  HB2 SER A  20     -22.291 -14.489  33.211  1.00 82.90           H  
ATOM    316  HB3 SER A  20     -20.572 -14.182  33.462  1.00 82.90           H  
ATOM    317  O   SER A  20     -21.566 -18.283  33.666  1.00 82.90           O  
ATOM    318  OG  SER A  20     -21.039 -15.519  31.972  1.00 82.90           O  
ATOM    319  HG  SER A  20     -21.367 -14.909  31.308  1.00 82.90           H  
ATOM    320  N   PRO A  21     -23.495 -17.199  34.057  1.00 82.05           N  
ATOM    321  CA  PRO A  21     -24.357 -18.378  33.813  1.00 82.05           C  
ATOM    322  HA  PRO A  21     -24.215 -19.092  34.624  1.00 82.05           H  
ATOM    323  C   PRO A  21     -24.070 -19.086  32.482  1.00 82.05           C  
ATOM    324  CB  PRO A  21     -25.797 -17.845  33.848  1.00 82.05           C  
ATOM    325  HB2 PRO A  21     -26.158 -17.607  32.848  1.00 82.05           H  
ATOM    326  HB3 PRO A  21     -26.473 -18.562  34.315  1.00 82.05           H  
ATOM    327  O   PRO A  21     -24.263 -20.278  32.285  1.00 82.05           O  
ATOM    328  CG  PRO A  21     -25.701 -16.559  34.666  1.00 82.05           C  
ATOM    329  HG2 PRO A  21     -26.480 -15.848  34.393  1.00 82.05           H  
ATOM    330  HG3 PRO A  21     -25.758 -16.800  35.728  1.00 82.05           H  
ATOM    331  CD  PRO A  21     -24.309 -16.026  34.340  1.00 82.05           C  
ATOM    332  HD2 PRO A  21     -24.364 -15.401  33.449  1.00 82.05           H  
ATOM    333  HD3 PRO A  21     -23.924 -15.453  35.183  1.00 82.05           H  
ATOM    334  N   GLU A  22     -23.509 -18.322  31.580  1.00 84.89           N  
ATOM    335  H   GLU A  22     -23.419 -17.349  31.836  1.00 84.89           H  
ATOM    336  CA  GLU A  22     -23.377 -18.608  30.180  1.00 84.89           C  
ATOM    337  HA  GLU A  22     -24.063 -19.386  29.845  1.00 84.89           H  
ATOM    338  C   GLU A  22     -21.929 -18.981  29.821  1.00 84.89           C  
ATOM    339  CB  GLU A  22     -23.771 -17.280  29.614  1.00 84.89           C  
ATOM    340  HB2 GLU A  22     -23.466 -17.355  28.570  1.00 84.89           H  
ATOM    341  HB3 GLU A  22     -23.098 -16.583  30.113  1.00 84.89           H  
ATOM    342  O   GLU A  22     -21.675 -19.794  28.934  1.00 84.89           O  
ATOM    343  CG  GLU A  22     -25.287 -16.932  29.861  1.00 84.89           C  
ATOM    344  HG2 GLU A  22     -25.940 -17.696  29.441  1.00 84.89           H  
ATOM    345  HG3 GLU A  22     -25.468 -17.056  30.929  1.00 84.89           H  
ATOM    346  CD  GLU A  22     -25.829 -15.505  29.604  1.00 84.89           C  
ATOM    347  OE1 GLU A  22     -26.470 -15.211  28.574  1.00 84.89           O  
ATOM    348  OE2 GLU A  22     -25.557 -14.670  30.496  1.00 84.89           O  
ATOM    349  N   GLN A  23     -20.964 -18.466  30.593  1.00 87.89           N  
ATOM    350  H   GLN A  23     -21.237 -17.808  31.309  1.00 87.89           H  
ATOM    351  CA  GLN A  23     -19.650 -19.088  30.720  1.00 87.89           C  
ATOM    352  HA  GLN A  23     -19.205 -19.211  29.733  1.00 87.89           H  
ATOM    353  C   GLN A  23     -19.778 -20.478  31.351  1.00 87.89           C  
ATOM    354  CB  GLN A  23     -18.744 -18.206  31.581  1.00 87.89           C  
ATOM    355  HB2 GLN A  23     -17.869 -18.781  31.884  1.00 87.89           H  
ATOM    356  HB3 GLN A  23     -19.285 -17.926  32.485  1.00 87.89           H  
ATOM    357  O   GLN A  23     -19.131 -21.403  30.869  1.00 87.89           O  
ATOM    358  CG  GLN A  23     -18.277 -16.941  30.846  1.00 87.89           C  
ATOM    359  HG2 GLN A  23     -19.132 -16.403  30.438  1.00 87.89           H  
ATOM    360  HG3 GLN A  23     -17.640 -17.229  30.009  1.00 87.89           H  
ATOM    361  CD  GLN A  23     -17.508 -15.998  31.765  1.00 87.89           C  
ATOM    362  NE2 GLN A  23     -16.744 -15.075  31.227  1.00 87.89           N  
ATOM    363 HE21 GLN A  23     -16.715 -14.949  30.225  1.00 87.89           H  
ATOM    364 HE22 GLN A  23     -16.279 -14.469  31.889  1.00 87.89           H  
ATOM    365  OE1 GLN A  23     -17.574 -16.054  32.980  1.00 87.89           O  
ATOM    366  N   LYS A  24     -20.640 -20.660  32.367  1.00 86.67           N  
ATOM    367  H   LYS A  24     -21.132 -19.859  32.736  1.00 86.67           H  
ATOM    368  CA  LYS A  24     -20.934 -21.994  32.919  1.00 86.67           C  
ATOM    369  HA  LYS A  24     -19.995 -22.457  33.224  1.00 86.67           H  
ATOM    370  C   LYS A  24     -21.518 -22.901  31.848  1.00 86.67           C  
ATOM    371  CB  LYS A  24     -21.874 -21.956  34.136  1.00 86.67           C  
ATOM    372  HB2 LYS A  24     -22.783 -21.405  33.895  1.00 86.67           H  
ATOM    373  HB3 LYS A  24     -22.156 -22.979  34.387  1.00 86.67           H  
ATOM    374  O   LYS A  24     -21.003 -23.997  31.668  1.00 86.67           O  
ATOM    375  CG  LYS A  24     -21.216 -21.331  35.362  1.00 86.67           C  
ATOM    376  HG2 LYS A  24     -20.990 -20.291  35.128  1.00 86.67           H  
ATOM    377  HG3 LYS A  24     -20.291 -21.863  35.587  1.00 86.67           H  
ATOM    378  CD  LYS A  24     -22.129 -21.361  36.590  1.00 86.67           C  
ATOM    379  HD2 LYS A  24     -22.275 -22.391  36.915  1.00 86.67           H  
ATOM    380  HD3 LYS A  24     -23.091 -20.914  36.341  1.00 86.67           H  
ATOM    381  CE  LYS A  24     -21.454 -20.550  37.700  1.00 86.67           C  
ATOM    382  HE2 LYS A  24     -20.492 -21.008  37.932  1.00 86.67           H  
ATOM    383  HE3 LYS A  24     -21.266 -19.540  37.337  1.00 86.67           H  
ATOM    384  NZ  LYS A  24     -22.270 -20.504  38.931  1.00 86.67           N  
ATOM    385  HZ1 LYS A  24     -23.189 -20.112  38.789  1.00 86.67           H  
ATOM    386  HZ2 LYS A  24     -21.758 -20.034  39.664  1.00 86.67           H  
ATOM    387  HZ3 LYS A  24     -22.348 -21.447  39.286  1.00 86.67           H  
ATOM    388  N   GLU A  25     -22.519 -22.443  31.097  1.00 87.67           N  
ATOM    389  H   GLU A  25     -22.961 -21.571  31.352  1.00 87.67           H  
ATOM    390  CA  GLU A  25     -23.100 -23.218  29.993  1.00 87.67           C  
ATOM    391  HA  GLU A  25     -23.522 -24.138  30.398  1.00 87.67           H  
ATOM    392  C   GLU A  25     -22.042 -23.625  28.955  1.00 87.67           C  
ATOM    393  CB  GLU A  25     -24.242 -22.425  29.342  1.00 87.67           C  
ATOM    394  HB2 GLU A  25     -23.825 -21.594  28.774  1.00 87.67           H  
ATOM    395  HB3 GLU A  25     -24.891 -22.028  30.124  1.00 87.67           H  
ATOM    396  O   GLU A  25     -21.957 -24.798  28.591  1.00 87.67           O  
ATOM    397  CG  GLU A  25     -25.080 -23.323  28.417  1.00 87.67           C  
ATOM    398  HG2 GLU A  25     -24.418 -23.804  27.697  1.00 87.67           H  
ATOM    399  HG3 GLU A  25     -25.546 -24.105  29.017  1.00 87.67           H  
ATOM    400  CD  GLU A  25     -26.165 -22.566  27.637  1.00 87.67           C  
ATOM    401  OE1 GLU A  25     -26.727 -23.189  26.704  1.00 87.67           O  
ATOM    402  OE2 GLU A  25     -26.377 -21.366  27.912  1.00 87.67           O  
ATOM    403  N   LEU A  26     -21.170 -22.696  28.543  1.00 90.78           N  
ATOM    404  H   LEU A  26     -21.316 -21.741  28.838  1.00 90.78           H  
ATOM    405  CA  LEU A  26     -20.053 -22.988  27.643  1.00 90.78           C  
ATOM    406  HA  LEU A  26     -20.466 -23.380  26.713  1.00 90.78           H  
ATOM    407  C   LEU A  26     -19.113 -24.058  28.221  1.00 90.78           C  
ATOM    408  CB  LEU A  26     -19.303 -21.679  27.332  1.00 90.78           C  
ATOM    409  HB2 LEU A  26     -19.052 -21.184  28.270  1.00 90.78           H  
ATOM    410  HB3 LEU A  26     -19.972 -21.021  26.778  1.00 90.78           H  
ATOM    411  O   LEU A  26     -18.832 -25.058  27.556  1.00 90.78           O  
ATOM    412  CG  LEU A  26     -18.002 -21.873  26.532  1.00 90.78           C  
ATOM    413  HG  LEU A  26     -17.292 -22.462  27.112  1.00 90.78           H  
ATOM    414  CD1 LEU A  26     -18.258 -22.573  25.205  1.00 90.78           C  
ATOM    415 HD11 LEU A  26     -18.550 -23.611  25.365  1.00 90.78           H  
ATOM    416 HD12 LEU A  26     -19.060 -22.059  24.677  1.00 90.78           H  
ATOM    417 HD13 LEU A  26     -17.347 -22.567  24.606  1.00 90.78           H  
ATOM    418  CD2 LEU A  26     -17.355 -20.517  26.248  1.00 90.78           C  
ATOM    419 HD21 LEU A  26     -16.406 -20.663  25.733  1.00 90.78           H  
ATOM    420 HD22 LEU A  26     -17.179 -19.997  27.190  1.00 90.78           H  
ATOM    421 HD23 LEU A  26     -18.017 -19.921  25.619  1.00 90.78           H  
ATOM    422  N   LEU A  27     -18.636 -23.877  29.452  1.00 91.06           N  
ATOM    423  H   LEU A  27     -18.938 -23.063  29.969  1.00 91.06           H  
ATOM    424  CA  LEU A  27     -17.703 -24.807  30.088  1.00 91.06           C  
ATOM    425  HA  LEU A  27     -16.866 -24.980  29.410  1.00 91.06           H  
ATOM    426  C   LEU A  27     -18.336 -26.185  30.342  1.00 91.06           C  
ATOM    427  CB  LEU A  27     -17.171 -24.191  31.392  1.00 91.06           C  
ATOM    428  HB2 LEU A  27     -16.581 -24.954  31.900  1.00 91.06           H  
ATOM    429  HB3 LEU A  27     -18.022 -23.942  32.025  1.00 91.06           H  
ATOM    430  O   LEU A  27     -17.657 -27.198  30.171  1.00 91.06           O  
ATOM    431  CG  LEU A  27     -16.287 -22.938  31.250  1.00 91.06           C  
ATOM    432  HG  LEU A  27     -16.851 -22.111  30.819  1.00 91.06           H  
ATOM    433  CD1 LEU A  27     -15.816 -22.524  32.644  1.00 91.06           C  
ATOM    434 HD11 LEU A  27     -15.280 -23.343  33.124  1.00 91.06           H  
ATOM    435 HD12 LEU A  27     -15.151 -21.663  32.587  1.00 91.06           H  
ATOM    436 HD13 LEU A  27     -16.677 -22.254  33.255  1.00 91.06           H  
ATOM    437  CD2 LEU A  27     -15.082 -23.169  30.343  1.00 91.06           C  
ATOM    438 HD21 LEU A  27     -14.564 -24.078  30.649  1.00 91.06           H  
ATOM    439 HD22 LEU A  27     -15.413 -23.269  29.309  1.00 91.06           H  
ATOM    440 HD23 LEU A  27     -14.404 -22.317  30.406  1.00 91.06           H  
ATOM    441  N   MET A  28     -19.627 -26.248  30.683  1.00 90.06           N  
ATOM    442  H   MET A  28     -20.122 -25.383  30.846  1.00 90.06           H  
ATOM    443  CA  MET A  28     -20.379 -27.503  30.800  1.00 90.06           C  
ATOM    444  HA  MET A  28     -19.829 -28.194  31.439  1.00 90.06           H  
ATOM    445  C   MET A  28     -20.547 -28.181  29.434  1.00 90.06           C  
ATOM    446  CB  MET A  28     -21.758 -27.253  31.433  1.00 90.06           C  
ATOM    447  HB2 MET A  28     -22.358 -28.157  31.332  1.00 90.06           H  
ATOM    448  HB3 MET A  28     -22.257 -26.447  30.896  1.00 90.06           H  
ATOM    449  O   MET A  28     -20.344 -29.390  29.321  1.00 90.06           O  
ATOM    450  CG  MET A  28     -21.676 -26.913  32.926  1.00 90.06           C  
ATOM    451  HG2 MET A  28     -21.121 -25.984  33.058  1.00 90.06           H  
ATOM    452  HG3 MET A  28     -21.119 -27.706  33.426  1.00 90.06           H  
ATOM    453  SD  MET A  28     -23.270 -26.755  33.781  1.00 90.06           S  
ATOM    454  CE  MET A  28     -24.160 -25.568  32.740  1.00 90.06           C  
ATOM    455  HE1 MET A  28     -25.127 -25.350  33.195  1.00 90.06           H  
ATOM    456  HE2 MET A  28     -23.585 -24.646  32.663  1.00 90.06           H  
ATOM    457  HE3 MET A  28     -24.327 -25.992  31.749  1.00 90.06           H  
ATOM    458  N   SER A  29     -20.836 -27.411  28.376  1.00 89.05           N  
ATOM    459  H   SER A  29     -21.042 -26.435  28.537  1.00 89.05           H  
ATOM    460  CA  SER A  29     -20.988 -27.940  27.011  1.00 89.05           C  
ATOM    461  HA  SER A  29     -21.721 -28.746  27.048  1.00 89.05           H  
ATOM    462  C   SER A  29     -19.695 -28.541  26.448  1.00 89.05           C  
ATOM    463  CB  SER A  29     -21.540 -26.864  26.065  1.00 89.05           C  
ATOM    464  HB2 SER A  29     -21.929 -27.356  25.173  1.00 89.05           H  
ATOM    465  HB3 SER A  29     -22.364 -26.339  26.549  1.00 89.05           H  
ATOM    466  O   SER A  29     -19.745 -29.495  25.678  1.00 89.05           O  
ATOM    467  OG  SER A  29     -20.554 -25.934  25.657  1.00 89.05           O  
ATOM    468  HG  SER A  29     -20.085 -25.607  26.428  1.00 89.05           H  
ATOM    469  N   LEU A  30     -18.535 -28.032  26.880  1.00 91.36           N  
ATOM    470  H   LEU A  30     -18.584 -27.213  27.469  1.00 91.36           H  
ATOM    471  CA  LEU A  30     -17.206 -28.551  26.540  1.00 91.36           C  
ATOM    472  HA  LEU A  30     -17.274 -29.111  25.608  1.00 91.36           H  
ATOM    473  C   LEU A  30     -16.664 -29.555  27.573  1.00 91.36           C  
ATOM    474  CB  LEU A  30     -16.242 -27.365  26.335  1.00 91.36           C  
ATOM    475  HB2 LEU A  30     -15.229 -27.749  26.211  1.00 91.36           H  
ATOM    476  HB3 LEU A  30     -16.256 -26.755  27.238  1.00 91.36           H  
ATOM    477  O   LEU A  30     -15.486 -29.908  27.518  1.00 91.36           O  
ATOM    478  CG  LEU A  30     -16.560 -26.472  25.123  1.00 91.36           C  
ATOM    479  HG  LEU A  30     -17.563 -26.056  25.217  1.00 91.36           H  
ATOM    480  CD1 LEU A  30     -15.560 -25.314  25.086  1.00 91.36           C  
ATOM    481 HD11 LEU A  30     -14.545 -25.699  24.988  1.00 91.36           H  
ATOM    482 HD12 LEU A  30     -15.646 -24.734  26.005  1.00 91.36           H  
ATOM    483 HD13 LEU A  30     -15.787 -24.662  24.242  1.00 91.36           H  
ATOM    484  CD2 LEU A  30     -16.460 -27.234  23.797  1.00 91.36           C  
ATOM    485 HD21 LEU A  30     -17.270 -27.960  23.730  1.00 91.36           H  
ATOM    486 HD22 LEU A  30     -16.559 -26.540  22.963  1.00 91.36           H  
ATOM    487 HD23 LEU A  30     -15.503 -27.752  23.731  1.00 91.36           H  
ATOM    488  N   LYS A  31     -17.492 -29.996  28.534  1.00 90.05           N  
ATOM    489  H   LYS A  31     -18.447 -29.668  28.514  1.00 90.05           H  
ATOM    490  CA  LYS A  31     -17.110 -30.926  29.614  1.00 90.05           C  
ATOM    491  HA  LYS A  31     -17.914 -30.917  30.350  1.00 90.05           H  
ATOM    492  C   LYS A  31     -15.854 -30.481  30.381  1.00 90.05           C  
ATOM    493  CB  LYS A  31     -16.980 -32.359  29.054  1.00 90.05           C  
ATOM    494  HB2 LYS A  31     -16.695 -33.040  29.856  1.00 90.05           H  
ATOM    495  HB3 LYS A  31     -16.174 -32.374  28.319  1.00 90.05           H  
ATOM    496  O   LYS A  31     -15.059 -31.319  30.811  1.00 90.05           O  
ATOM    497  CG  LYS A  31     -18.237 -32.921  28.381  1.00 90.05           C  
ATOM    498  HG2 LYS A  31     -17.954 -33.846  27.879  1.00 90.05           H  
ATOM    499  HG3 LYS A  31     -18.605 -32.228  27.624  1.00 90.05           H  
ATOM    500  CD  LYS A  31     -19.355 -33.237  29.378  1.00 90.05           C  
ATOM    501  HD2 LYS A  31     -18.959 -33.876  30.167  1.00 90.05           H  
ATOM    502  HD3 LYS A  31     -19.749 -32.315  29.806  1.00 90.05           H  
ATOM    503  CE  LYS A  31     -20.458 -33.981  28.621  1.00 90.05           C  
ATOM    504  HE2 LYS A  31     -20.002 -34.796  28.058  1.00 90.05           H  
ATOM    505  HE3 LYS A  31     -20.913 -33.302  27.899  1.00 90.05           H  
ATOM    506  NZ  LYS A  31     -21.475 -34.537  29.540  1.00 90.05           N  
ATOM    507  HZ1 LYS A  31     -22.171 -35.028  28.997  1.00 90.05           H  
ATOM    508  HZ2 LYS A  31     -21.032 -35.224  30.133  1.00 90.05           H  
ATOM    509  HZ3 LYS A  31     -21.908 -33.811  30.093  1.00 90.05           H  
ATOM    510  N   LEU A  32     -15.657 -29.168  30.532  1.00 92.75           N  
ATOM    511  H   LEU A  32     -16.360 -28.558  30.139  1.00 92.75           H  
ATOM    512  CA  LEU A  32     -14.577 -28.554  31.314  1.00 92.75           C  
ATOM    513  HA  LEU A  32     -13.704 -29.207  31.301  1.00 92.75           H  
ATOM    514  C   LEU A  32     -14.962 -28.375  32.784  1.00 92.75           C  
ATOM    515  CB  LEU A  32     -14.202 -27.197  30.694  1.00 92.75           C  
ATOM    516  HB2 LEU A  32     -13.643 -26.615  31.427  1.00 92.75           H  
ATOM    517  HB3 LEU A  32     -15.117 -26.647  30.474  1.00 92.75           H  
ATOM    518  O   LEU A  32     -14.081 -28.399  33.642  1.00 92.75           O  
ATOM    519  CG  LEU A  32     -13.354 -27.319  29.420  1.00 92.75           C  
ATOM    520  HG  LEU A  32     -13.777 -28.078  28.761  1.00 92.75           H  
ATOM    521  CD1 LEU A  32     -13.340 -25.989  28.676  1.00 92.75           C  
ATOM    522 HD11 LEU A  32     -12.786 -26.119  27.746  1.00 92.75           H  
ATOM    523 HD12 LEU A  32     -14.360 -25.691  28.433  1.00 92.75           H  
ATOM    524 HD13 LEU A  32     -12.872 -25.218  29.286  1.00 92.75           H  
ATOM    525  CD2 LEU A  32     -11.901 -27.681  29.749  1.00 92.75           C  
ATOM    526 HD21 LEU A  32     -11.310 -27.727  28.834  1.00 92.75           H  
ATOM    527 HD22 LEU A  32     -11.861 -28.654  30.239  1.00 92.75           H  
ATOM    528 HD23 LEU A  32     -11.472 -26.931  30.414  1.00 92.75           H  
ATOM    529  N   ILE A  33     -16.260 -28.242  33.070  1.00 92.08           N  
ATOM    530  H   ILE A  33     -16.917 -28.239  32.303  1.00 92.08           H  
ATOM    531  CA  ILE A  33     -16.835 -28.293  34.420  1.00 92.08           C  
ATOM    532  HA  ILE A  33     -16.096 -28.757  35.073  1.00 92.08           H  
ATOM    533  C   ILE A  33     -18.078 -29.196  34.437  1.00 92.08           C  
ATOM    534  CB  ILE A  33     -17.135 -26.883  34.985  1.00 92.08           C  
ATOM    535  HB  ILE A  33     -17.443 -27.015  36.022  1.00 92.08           H  
ATOM    536  O   ILE A  33     -18.675 -29.440  33.388  1.00 92.08           O  
ATOM    537  CG1 ILE A  33     -18.305 -26.203  34.242  1.00 92.08           C  
ATOM    538 HG12 ILE A  33     -19.198 -26.813  34.378  1.00 92.08           H  
ATOM    539 HG13 ILE A  33     -18.091 -26.161  33.174  1.00 92.08           H  
ATOM    540  CG2 ILE A  33     -15.863 -26.015  35.007  1.00 92.08           C  
ATOM    541 HG21 ILE A  33     -15.055 -26.564  35.491  1.00 92.08           H  
ATOM    542 HG22 ILE A  33     -16.042 -25.106  35.580  1.00 92.08           H  
ATOM    543 HG23 ILE A  33     -15.561 -25.747  33.994  1.00 92.08           H  
ATOM    544  CD1 ILE A  33     -18.653 -24.796  34.741  1.00 92.08           C  
ATOM    545 HD11 ILE A  33     -19.573 -24.464  34.260  1.00 92.08           H  
ATOM    546 HD12 ILE A  33     -18.808 -24.814  35.820  1.00 92.08           H  
ATOM    547 HD13 ILE A  33     -17.855 -24.094  34.499  1.00 92.08           H  
ATOM    548  N   ASN A  34     -18.470 -29.688  35.614  1.00 87.56           N  
ATOM    549  H   ASN A  34     -17.914 -29.464  36.426  1.00 87.56           H  
ATOM    550  CA  ASN A  34     -19.745 -30.388  35.828  1.00 87.56           C  
ATOM    551  HA  ASN A  34     -20.145 -30.694  34.861  1.00 87.56           H  
ATOM    552  C   ASN A  34     -20.819 -29.466  36.447  1.00 87.56           C  
ATOM    553  CB  ASN A  34     -19.472 -31.677  36.637  1.00 87.56           C  
ATOM    554  HB2 ASN A  34     -18.690 -32.241  36.129  1.00 87.56           H  
ATOM    555  HB3 ASN A  34     -20.374 -32.290  36.637  1.00 87.56           H  
ATOM    556  O   ASN A  34     -20.536 -28.311  36.760  1.00 87.56           O  
ATOM    557  CG  ASN A  34     -19.052 -31.473  38.087  1.00 87.56           C  
ATOM    558  ND2 ASN A  34     -18.585 -32.521  38.728  1.00 87.56           N  
ATOM    559 HD21 ASN A  34     -18.248 -32.392  39.671  1.00 87.56           H  
ATOM    560 HD22 ASN A  34     -18.452 -33.396  38.241  1.00 87.56           H  
ATOM    561  OD1 ASN A  34     -19.164 -30.411  38.674  1.00 87.56           O  
ATOM    562  N   ASP A  35     -22.028 -29.988  36.687  1.00 85.50           N  
ATOM    563  H   ASP A  35     -22.266 -30.867  36.250  1.00 85.50           H  
ATOM    564  CA  ASP A  35     -23.157 -29.243  37.284  1.00 85.50           C  
ATOM    565  HA  ASP A  35     -23.390 -28.392  36.644  1.00 85.50           H  
ATOM    566  C   ASP A  35     -22.870 -28.703  38.703  1.00 85.50           C  
ATOM    567  CB  ASP A  35     -24.402 -30.150  37.353  1.00 85.50           C  
ATOM    568  HB2 ASP A  35     -25.243 -29.563  37.721  1.00 85.50           H  
ATOM    569  HB3 ASP A  35     -24.208 -30.943  38.075  1.00 85.50           H  
ATOM    570  O   ASP A  35     -23.595 -27.851  39.210  1.00 85.50           O  
ATOM    571  CG  ASP A  35     -24.808 -30.785  36.019  1.00 85.50           C  
ATOM    572  OD1 ASP A  35     -24.514 -30.191  34.961  1.00 85.50           O  
ATOM    573  OD2 ASP A  35     -25.338 -31.915  36.077  1.00 85.50           O  
ATOM    574  N   LYS A  36     -21.808 -29.197  39.357  1.00 86.04           N  
ATOM    575  H   LYS A  36     -21.217 -29.831  38.839  1.00 86.04           H  
ATOM    576  CA  LYS A  36     -21.304 -28.724  40.659  1.00 86.04           C  
ATOM    577  HA  LYS A  36     -22.081 -28.129  41.138  1.00 86.04           H  
ATOM    578  C   LYS A  36     -20.101 -27.778  40.518  1.00 86.04           C  
ATOM    579  CB  LYS A  36     -20.967 -29.919  41.568  1.00 86.04           C  
ATOM    580  HB2 LYS A  36     -20.172 -30.505  41.108  1.00 86.04           H  
ATOM    581  HB3 LYS A  36     -20.598 -29.538  42.521  1.00 86.04           H  
ATOM    582  O   LYS A  36     -19.411 -27.532  41.503  1.00 86.04           O  
ATOM    583  CG  LYS A  36     -22.167 -30.830  41.854  1.00 86.04           C  
ATOM    584  HG2 LYS A  36     -22.966 -30.244  42.308  1.00 86.04           H  
ATOM    585  HG3 LYS A  36     -22.529 -31.267  40.924  1.00 86.04           H  
ATOM    586  CD  LYS A  36     -21.746 -31.953  42.808  1.00 86.04           C  
ATOM    587  HD2 LYS A  36     -20.938 -32.523  42.350  1.00 86.04           H  
ATOM    588  HD3 LYS A  36     -21.393 -31.517  43.743  1.00 86.04           H  
ATOM    589  CE  LYS A  36     -22.941 -32.870  43.080  1.00 86.04           C  
ATOM    590  HE2 LYS A  36     -23.306 -33.250  42.126  1.00 86.04           H  
ATOM    591  HE3 LYS A  36     -23.739 -32.276  43.525  1.00 86.04           H  
ATOM    592  NZ  LYS A  36     -22.570 -33.994  43.975  1.00 86.04           N  
ATOM    593  HZ1 LYS A  36     -21.836 -34.544  43.553  1.00 86.04           H  
ATOM    594  HZ2 LYS A  36     -22.247 -33.641  44.864  1.00 86.04           H  
ATOM    595  HZ3 LYS A  36     -23.370 -34.590  44.132  1.00 86.04           H  
ATOM    596  N   GLU A  37     -19.814 -27.305  39.304  1.00 80.99           N  
ATOM    597  H   GLU A  37     -20.425 -27.584  38.550  1.00 80.99           H  
ATOM    598  CA  GLU A  37     -18.685 -26.432  38.941  1.00 80.99           C  
ATOM    599  HA  GLU A  37     -18.720 -26.324  37.857  1.00 80.99           H  
ATOM    600  C   GLU A  37     -17.296 -27.024  39.228  1.00 80.99           C  
ATOM    601  CB  GLU A  37     -18.875 -25.021  39.520  1.00 80.99           C  
ATOM    602  HB2 GLU A  37     -18.017 -24.401  39.258  1.00 80.99           H  
ATOM    603  HB3 GLU A  37     -18.947 -25.071  40.606  1.00 80.99           H  
ATOM    604  O   GLU A  37     -16.288 -26.316  39.242  1.00 80.99           O  
ATOM    605  CG  GLU A  37     -20.131 -24.362  38.946  1.00 80.99           C  
ATOM    606  HG2 GLU A  37     -19.983 -24.179  37.882  1.00 80.99           H  
ATOM    607  HG3 GLU A  37     -20.986 -25.028  39.054  1.00 80.99           H  
ATOM    608  CD  GLU A  37     -20.450 -23.042  39.640  1.00 80.99           C  
ATOM    609  OE1 GLU A  37     -21.647 -22.819  39.919  1.00 80.99           O  
ATOM    610  OE2 GLU A  37     -19.570 -22.165  39.763  1.00 80.99           O  
ATOM    611  N   GLN A  38     -17.210 -28.342  39.412  1.00 87.18           N  
ATOM    612  H   GLN A  38     -18.049 -28.896  39.323  1.00 87.18           H  
ATOM    613  CA  GLN A  38     -15.930 -29.023  39.571  1.00 87.18           C  
ATOM    614  HA  GLN A  38     -15.290 -28.410  40.205  1.00 87.18           H  
ATOM    615  C   GLN A  38     -15.261 -29.180  38.209  1.00 87.18           C  
ATOM    616  CB  GLN A  38     -16.093 -30.386  40.245  1.00 87.18           C  
ATOM    617  HB2 GLN A  38     -16.686 -31.025  39.591  1.00 87.18           H  
ATOM    618  HB3 GLN A  38     -15.110 -30.844  40.355  1.00 87.18           H  
ATOM    619  O   GLN A  38     -15.890 -29.599  37.237  1.00 87.18           O  
ATOM    620  CG  GLN A  38     -16.748 -30.295  41.629  1.00 87.18           C  
ATOM    621  HG2 GLN A  38     -17.699 -29.766  41.565  1.00 87.18           H  
ATOM    622  HG3 GLN A  38     -16.091 -29.735  42.295  1.00 87.18           H  
ATOM    623  CD  GLN A  38     -17.026 -31.671  42.215  1.00 87.18           C  
ATOM    624  NE2 GLN A  38     -16.907 -31.833  43.515  1.00 87.18           N  
ATOM    625 HE21 GLN A  38     -16.606 -31.062  44.094  1.00 87.18           H  
ATOM    626 HE22 GLN A  38     -17.013 -32.776  43.862  1.00 87.18           H  
ATOM    627  OE1 GLN A  38     -17.381 -32.620  41.531  1.00 87.18           O  
ATOM    628  N   VAL A  39     -13.971 -28.860  38.157  1.00 90.42           N  
ATOM    629  H   VAL A  39     -13.528 -28.544  39.007  1.00 90.42           H  
ATOM    630  CA  VAL A  39     -13.177 -28.843  36.928  1.00 90.42           C  
ATOM    631  HA  VAL A  39     -13.772 -28.381  36.140  1.00 90.42           H  
ATOM    632  C   VAL A  39     -12.814 -30.258  36.472  1.00 90.42           C  
ATOM    633  CB  VAL A  39     -11.924 -27.981  37.144  1.00 90.42           C  
ATOM    634  HB  VAL A  39     -11.386 -28.344  38.020  1.00 90.42           H  
ATOM    635  O   VAL A  39     -12.308 -31.064  37.250  1.00 90.42           O  
ATOM    636  CG1 VAL A  39     -10.971 -28.022  35.952  1.00 90.42           C  
ATOM    637 HG11 VAL A  39     -11.498 -27.771  35.032  1.00 90.42           H  
ATOM    638 HG12 VAL A  39     -10.522 -29.011  35.862  1.00 90.42           H  
ATOM    639 HG13 VAL A  39     -10.175 -27.305  36.152  1.00 90.42           H  
ATOM    640  CG2 VAL A  39     -12.299 -26.509  37.384  1.00 90.42           C  
ATOM    641 HG21 VAL A  39     -11.404 -25.919  37.586  1.00 90.42           H  
ATOM    642 HG22 VAL A  39     -12.963 -26.418  38.243  1.00 90.42           H  
ATOM    643 HG23 VAL A  39     -12.806 -26.106  36.507  1.00 90.42           H  
ATOM    644  N   ASN A  40     -13.001 -30.538  35.181  1.00 90.30           N  
ATOM    645  H   ASN A  40     -13.418 -29.826  34.599  1.00 90.30           H  
ATOM    646  CA  ASN A  40     -12.456 -31.724  34.528  1.00 90.30           C  
ATOM    647  HA  ASN A  40     -12.538 -32.572  35.208  1.00 90.30           H  
ATOM    648  C   ASN A  40     -10.969 -31.505  34.214  1.00 90.30           C  
ATOM    649  CB  ASN A  40     -13.289 -32.048  33.281  1.00 90.30           C  
ATOM    650  HB2 ASN A  40     -13.213 -31.221  32.575  1.00 90.30           H  
ATOM    651  HB3 ASN A  40     -14.334 -32.155  33.573  1.00 90.30           H  
ATOM    652  O   ASN A  40     -10.601 -30.833  33.247  1.00 90.30           O  
ATOM    653  CG  ASN A  40     -12.847 -33.320  32.573  1.00 90.30           C  
ATOM    654  ND2 ASN A  40     -13.733 -33.925  31.824  1.00 90.30           N  
ATOM    655 HD21 ASN A  40     -14.608 -33.459  31.629  1.00 90.30           H  
ATOM    656 HD22 ASN A  40     -13.437 -34.737  31.302  1.00 90.30           H  
ATOM    657  OD1 ASN A  40     -11.711 -33.766  32.653  1.00 90.30           O  
ATOM    658  N   GLU A  41     -10.112 -32.088  35.046  1.00 89.52           N  
ATOM    659  H   GLU A  41     -10.491 -32.546  35.862  1.00 89.52           H  
ATOM    660  CA  GLU A  41      -8.658 -31.933  34.964  1.00 89.52           C  
ATOM    661  HA  GLU A  41      -8.416 -30.871  34.997  1.00 89.52           H  
ATOM    662  C   GLU A  41      -8.050 -32.460  33.654  1.00 89.52           C  
ATOM    663  CB  GLU A  41      -8.034 -32.630  36.188  1.00 89.52           C  
ATOM    664  HB2 GLU A  41      -6.961 -32.743  36.035  1.00 89.52           H  
ATOM    665  HB3 GLU A  41      -8.455 -33.630  36.287  1.00 89.52           H  
ATOM    666  O   GLU A  41      -7.090 -31.876  33.140  1.00 89.52           O  
ATOM    667  CG  GLU A  41      -8.278 -31.847  37.495  1.00 89.52           C  
ATOM    668  HG2 GLU A  41      -7.857 -32.416  38.323  1.00 89.52           H  
ATOM    669  HG3 GLU A  41      -9.351 -31.752  37.663  1.00 89.52           H  
ATOM    670  CD  GLU A  41      -7.630 -30.455  37.464  1.00 89.52           C  
ATOM    671  OE1 GLU A  41      -8.052 -29.536  38.208  1.00 89.52           O  
ATOM    672  OE2 GLU A  41      -6.692 -30.261  36.655  1.00 89.52           O  
ATOM    673  N   VAL A  42      -8.634 -33.508  33.060  1.00 88.58           N  
ATOM    674  H   VAL A  42      -9.488 -33.870  33.461  1.00 88.58           H  
ATOM    675  CA  VAL A  42      -8.159 -34.087  31.791  1.00 88.58           C  
ATOM    676  HA  VAL A  42      -7.087 -34.268  31.867  1.00 88.58           H  
ATOM    677  C   VAL A  42      -8.371 -33.091  30.653  1.00 88.58           C  
ATOM    678  CB  VAL A  42      -8.851 -35.434  31.490  1.00 88.58           C  
ATOM    679  HB  VAL A  42      -9.930 -35.285  31.432  1.00 88.58           H  
ATOM    680  O   VAL A  42      -7.418 -32.698  29.976  1.00 88.58           O  
ATOM    681  CG1 VAL A  42      -8.382 -36.028  30.155  1.00 88.58           C  
ATOM    682 HG11 VAL A  42      -8.676 -35.383  29.327  1.00 88.58           H  
ATOM    683 HG12 VAL A  42      -8.849 -37.001  30.000  1.00 88.58           H  
ATOM    684 HG13 VAL A  42      -7.299 -36.147  30.154  1.00 88.58           H  
ATOM    685  CG2 VAL A  42      -8.565 -36.459  32.596  1.00 88.58           C  
ATOM    686 HG21 VAL A  42      -8.971 -36.112  33.546  1.00 88.58           H  
ATOM    687 HG22 VAL A  42      -7.490 -36.613  32.697  1.00 88.58           H  
ATOM    688 HG23 VAL A  42      -9.042 -37.408  32.351  1.00 88.58           H  
ATOM    689  N   ASN A  43      -9.604 -32.604  30.493  1.00 91.09           N  
ATOM    690  H   ASN A  43     -10.335 -32.944  31.100  1.00 91.09           H  
ATOM    691  CA  ASN A  43      -9.934 -31.638  29.445  1.00 91.09           C  
ATOM    692  HA  ASN A  43      -9.525 -32.001  28.502  1.00 91.09           H  
ATOM    693  C   ASN A  43      -9.262 -30.276  29.683  1.00 91.09           C  
ATOM    694  CB  ASN A  43     -11.466 -31.549  29.300  1.00 91.09           C  
ATOM    695  HB2 ASN A  43     -11.935 -31.481  30.282  1.00 91.09           H  
ATOM    696  HB3 ASN A  43     -11.725 -30.650  28.740  1.00 91.09           H  
ATOM    697  O   ASN A  43      -8.813 -29.646  28.723  1.00 91.09           O  
ATOM    698  CG  ASN A  43     -12.061 -32.725  28.533  1.00 91.09           C  
ATOM    699  ND2 ASN A  43     -13.355 -32.922  28.619  1.00 91.09           N  
ATOM    700 HD21 ASN A  43     -13.754 -33.666  28.066  1.00 91.09           H  
ATOM    701 HD22 ASN A  43     -13.940 -32.303  29.162  1.00 91.09           H  
ATOM    702  OD1 ASN A  43     -11.372 -33.446  27.826  1.00 91.09           O  
ATOM    703  N   ARG A  44      -9.092 -29.835  30.940  1.00 92.24           N  
ATOM    704  H   ARG A  44      -9.505 -30.363  31.696  1.00 92.24           H  
ATOM    705  CA  ARG A  44      -8.326 -28.613  31.251  1.00 92.24           C  
ATOM    706  HA  ARG A  44      -8.761 -27.788  30.686  1.00 92.24           H  
ATOM    707  C   ARG A  44      -6.871 -28.727  30.803  1.00 92.24           C  
ATOM    708  CB  ARG A  44      -8.407 -28.289  32.753  1.00 92.24           C  
ATOM    709  HB2 ARG A  44      -7.928 -29.080  33.330  1.00 92.24           H  
ATOM    710  HB3 ARG A  44      -9.454 -28.226  33.049  1.00 92.24           H  
ATOM    711  O   ARG A  44      -6.338 -27.783  30.219  1.00 92.24           O  
ATOM    712  CG  ARG A  44      -7.719 -26.940  33.042  1.00 92.24           C  
ATOM    713  HG2 ARG A  44      -6.675 -26.967  32.731  1.00 92.24           H  
ATOM    714  HG3 ARG A  44      -8.223 -26.167  32.461  1.00 92.24           H  
ATOM    715  CD  ARG A  44      -7.763 -26.538  34.515  1.00 92.24           C  
ATOM    716  HD2 ARG A  44      -8.777 -26.700  34.880  1.00 92.24           H  
ATOM    717  HD3 ARG A  44      -7.551 -25.471  34.583  1.00 92.24           H  
ATOM    718  NE  ARG A  44      -6.772 -27.261  35.332  1.00 92.24           N  
ATOM    719  HE  ARG A  44      -6.061 -27.800  34.857  1.00 92.24           H  
ATOM    720  NH1 ARG A  44      -7.658 -26.904  37.432  1.00 92.24           N  
ATOM    721 HH11 ARG A  44      -8.471 -26.493  36.995  1.00 92.24           H  
ATOM    722 HH12 ARG A  44      -7.858 -27.587  38.149  1.00 92.24           H  
ATOM    723  NH2 ARG A  44      -5.719 -27.917  37.230  1.00 92.24           N  
ATOM    724 HH21 ARG A  44      -5.800 -27.956  38.236  1.00 92.24           H  
ATOM    725 HH22 ARG A  44      -5.608 -28.849  36.856  1.00 92.24           H  
ATOM    726  CZ  ARG A  44      -6.718 -27.335  36.650  1.00 92.24           C  
ATOM    727  N   THR A  45      -6.231 -29.864  31.068  1.00 88.72           N  
ATOM    728  H   THR A  45      -6.724 -30.591  31.568  1.00 88.72           H  
ATOM    729  CA  THR A  45      -4.832 -30.098  30.684  1.00 88.72           C  
ATOM    730  HA  THR A  45      -4.221 -29.289  31.084  1.00 88.72           H  
ATOM    731  C   THR A  45      -4.674 -30.076  29.165  1.00 88.72           C  
ATOM    732  CB  THR A  45      -4.307 -31.410  31.282  1.00 88.72           C  
ATOM    733  HB  THR A  45      -4.884 -32.255  30.908  1.00 88.72           H  
ATOM    734  O   THR A  45      -3.815 -29.353  28.659  1.00 88.72           O  
ATOM    735  CG2 THR A  45      -2.825 -31.626  30.979  1.00 88.72           C  
ATOM    736 HG21 THR A  45      -2.672 -31.759  29.908  1.00 88.72           H  
ATOM    737 HG22 THR A  45      -2.480 -32.526  31.490  1.00 88.72           H  
ATOM    738 HG23 THR A  45      -2.244 -30.773  31.329  1.00 88.72           H  
ATOM    739  OG1 THR A  45      -4.425 -31.343  32.685  1.00 88.72           O  
ATOM    740  HG1 THR A  45      -5.319 -31.601  32.921  1.00 88.72           H  
ATOM    741  N   LEU A  46      -5.558 -30.771  28.436  1.00 90.55           N  
ATOM    742  H   LEU A  46      -6.237 -31.341  28.919  1.00 90.55           H  
ATOM    743  CA  LEU A  46      -5.588 -30.755  26.969  1.00 90.55           C  
ATOM    744  HA  LEU A  46      -4.635 -31.121  26.586  1.00 90.55           H  
ATOM    745  C   LEU A  46      -5.765 -29.335  26.415  1.00 90.55           C  
ATOM    746  CB  LEU A  46      -6.732 -31.665  26.477  1.00 90.55           C  
ATOM    747  HB2 LEU A  46      -6.905 -31.469  25.419  1.00 90.55           H  
ATOM    748  HB3 LEU A  46      -7.644 -31.397  27.010  1.00 90.55           H  
ATOM    749  O   LEU A  46      -5.030 -28.921  25.520  1.00 90.55           O  
ATOM    750  CG  LEU A  46      -6.483 -33.174  26.644  1.00 90.55           C  
ATOM    751  HG  LEU A  46      -6.234 -33.397  27.682  1.00 90.55           H  
ATOM    752  CD1 LEU A  46      -7.754 -33.937  26.267  1.00 90.55           C  
ATOM    753 HD11 LEU A  46      -8.575 -33.634  26.917  1.00 90.55           H  
ATOM    754 HD12 LEU A  46      -7.594 -35.007  26.398  1.00 90.55           H  
ATOM    755 HD13 LEU A  46      -8.023 -33.738  25.230  1.00 90.55           H  
ATOM    756  CD2 LEU A  46      -5.346 -33.666  25.745  1.00 90.55           C  
ATOM    757 HD21 LEU A  46      -5.554 -33.417  24.705  1.00 90.55           H  
ATOM    758 HD22 LEU A  46      -4.400 -33.215  26.045  1.00 90.55           H  
ATOM    759 HD23 LEU A  46      -5.247 -34.747  25.842  1.00 90.55           H  
ATOM    760  N   LEU A  47      -6.696 -28.563  26.981  1.00 92.01           N  
ATOM    761  H   LEU A  47      -7.286 -28.969  27.694  1.00 92.01           H  
ATOM    762  CA  LEU A  47      -6.957 -27.187  26.564  1.00 92.01           C  
ATOM    763  HA  LEU A  47      -7.172 -27.192  25.496  1.00 92.01           H  
ATOM    764  C   LEU A  47      -5.736 -26.278  26.782  1.00 92.01           C  
ATOM    765  CB  LEU A  47      -8.190 -26.679  27.333  1.00 92.01           C  
ATOM    766  HB2 LEU A  47      -9.023 -27.366  27.182  1.00 92.01           H  
ATOM    767  HB3 LEU A  47      -7.955 -26.670  28.397  1.00 92.01           H  
ATOM    768  O   LEU A  47      -5.370 -25.498  25.902  1.00 92.01           O  
ATOM    769  CG  LEU A  47      -8.628 -25.270  26.908  1.00 92.01           C  
ATOM    770  HG  LEU A  47      -7.755 -24.617  26.877  1.00 92.01           H  
ATOM    771  CD1 LEU A  47      -9.288 -25.271  25.529  1.00 92.01           C  
ATOM    772 HD11 LEU A  47     -10.193 -25.877  25.544  1.00 92.01           H  
ATOM    773 HD12 LEU A  47      -9.536 -24.248  25.245  1.00 92.01           H  
ATOM    774 HD13 LEU A  47      -8.597 -25.665  24.784  1.00 92.01           H  
ATOM    775  CD2 LEU A  47      -9.597 -24.689  27.932  1.00 92.01           C  
ATOM    776 HD21 LEU A  47     -10.503 -25.294  27.972  1.00 92.01           H  
ATOM    777 HD22 LEU A  47      -9.848 -23.666  27.651  1.00 92.01           H  
ATOM    778 HD23 LEU A  47      -9.130 -24.676  28.917  1.00 92.01           H  
ATOM    779  N   TYR A  48      -5.077 -26.371  27.940  1.00 90.24           N  
ATOM    780  H   TYR A  48      -5.417 -27.014  28.642  1.00 90.24           H  
ATOM    781  CA  TYR A  48      -3.880 -25.575  28.219  1.00 90.24           C  
ATOM    782  HA  TYR A  48      -4.075 -24.545  27.922  1.00 90.24           H  
ATOM    783  C   TYR A  48      -2.682 -25.984  27.367  1.00 90.24           C  
ATOM    784  CB  TYR A  48      -3.538 -25.614  29.715  1.00 90.24           C  
ATOM    785  HB2 TYR A  48      -2.520 -25.244  29.838  1.00 90.24           H  
ATOM    786  HB3 TYR A  48      -3.547 -26.652  30.046  1.00 90.24           H  
ATOM    787  O   TYR A  48      -1.914 -25.102  26.971  1.00 90.24           O  
ATOM    788  CG  TYR A  48      -4.418 -24.788  30.645  1.00 90.24           C  
ATOM    789  CD1 TYR A  48      -5.207 -23.717  30.172  1.00 90.24           C  
ATOM    790  HD1 TYR A  48      -5.256 -23.476  29.121  1.00 90.24           H  
ATOM    791  CD2 TYR A  48      -4.407 -25.078  32.025  1.00 90.24           C  
ATOM    792  HD2 TYR A  48      -3.813 -25.901  32.394  1.00 90.24           H  
ATOM    793  CE1 TYR A  48      -5.982 -22.959  31.065  1.00 90.24           C  
ATOM    794  HE1 TYR A  48      -6.643 -22.182  30.710  1.00 90.24           H  
ATOM    795  CE2 TYR A  48      -5.164 -24.301  32.926  1.00 90.24           C  
ATOM    796  HE2 TYR A  48      -5.142 -24.523  33.983  1.00 90.24           H  
ATOM    797  OH  TYR A  48      -6.681 -22.453  33.276  1.00 90.24           O  
ATOM    798  HH  TYR A  48      -6.661 -22.743  34.191  1.00 90.24           H  
ATOM    799  CZ  TYR A  48      -5.952 -23.236  32.441  1.00 90.24           C  
ATOM    800  N   GLN A  49      -2.538 -27.265  27.031  1.00 86.63           N  
ATOM    801  H   GLN A  49      -3.183 -27.951  27.397  1.00 86.63           H  
ATOM    802  CA  GLN A  49      -1.524 -27.711  26.081  1.00 86.63           C  
ATOM    803  HA  GLN A  49      -0.554 -27.339  26.411  1.00 86.63           H  
ATOM    804  C   GLN A  49      -1.783 -27.125  24.686  1.00 86.63           C  
ATOM    805  CB  GLN A  49      -1.466 -29.242  26.091  1.00 86.63           C  
ATOM    806  HB2 GLN A  49      -2.411 -29.662  25.746  1.00 86.63           H  
ATOM    807  HB3 GLN A  49      -1.280 -29.580  27.110  1.00 86.63           H  
ATOM    808  O   GLN A  49      -0.912 -26.448  24.136  1.00 86.63           O  
ATOM    809  CG  GLN A  49      -0.330 -29.724  25.185  1.00 86.63           C  
ATOM    810  HG2 GLN A  49       0.592 -29.203  25.441  1.00 86.63           H  
ATOM    811  HG3 GLN A  49      -0.573 -29.488  24.149  1.00 86.63           H  
ATOM    812  CD  GLN A  49      -0.065 -31.217  25.274  1.00 86.63           C  
ATOM    813  NE2 GLN A  49       0.819 -31.697  24.431  1.00 86.63           N  
ATOM    814 HE21 GLN A  49       1.173 -31.088  23.708  1.00 86.63           H  
ATOM    815 HE22 GLN A  49       0.968 -32.696  24.417  1.00 86.63           H  
ATOM    816  OE1 GLN A  49      -0.617 -31.945  26.087  1.00 86.63           O  
ATOM    817  N   ALA A  50      -3.012 -27.247  24.176  1.00 87.96           N  
ATOM    818  H   ALA A  50      -3.687 -27.824  24.658  1.00 87.96           H  
ATOM    819  CA  ALA A  50      -3.402 -26.667  22.893  1.00 87.96           C  
ATOM    820  HA  ALA A  50      -2.771 -27.094  22.114  1.00 87.96           H  
ATOM    821  C   ALA A  50      -3.227 -25.138  22.855  1.00 87.96           C  
ATOM    822  CB  ALA A  50      -4.851 -27.067  22.609  1.00 87.96           C  
ATOM    823  HB1 ALA A  50      -5.143 -26.712  21.621  1.00 87.96           H  
ATOM    824  HB2 ALA A  50      -4.931 -28.154  22.627  1.00 87.96           H  
ATOM    825  HB3 ALA A  50      -5.522 -26.648  23.360  1.00 87.96           H  
ATOM    826  O   ALA A  50      -2.895 -24.576  21.816  1.00 87.96           O  
ATOM    827  N   SER A  51      -3.382 -24.449  23.992  1.00 89.73           N  
ATOM    828  H   SER A  51      -3.765 -24.945  24.785  1.00 89.73           H  
ATOM    829  CA  SER A  51      -3.208 -22.990  24.069  1.00 89.73           C  
ATOM    830  HA  SER A  51      -3.788 -22.539  23.263  1.00 89.73           H  
ATOM    831  C   SER A  51      -1.765 -22.533  23.868  1.00 89.73           C  
ATOM    832  CB  SER A  51      -3.765 -22.461  25.391  1.00 89.73           C  
ATOM    833  HB2 SER A  51      -4.693 -22.991  25.602  1.00 89.73           H  
ATOM    834  HB3 SER A  51      -3.989 -21.400  25.280  1.00 89.73           H  
ATOM    835  O   SER A  51      -1.537 -21.401  23.444  1.00 89.73           O  
ATOM    836  OG  SER A  51      -2.874 -22.618  26.485  1.00 89.73           O  
ATOM    837  HG  SER A  51      -2.557 -23.524  26.509  1.00 89.73           H  
ATOM    838  N   LYS A  52      -0.795 -23.411  24.160  1.00 85.48           N  
ATOM    839  H   LYS A  52      -1.072 -24.340  24.443  1.00 85.48           H  
ATOM    840  CA  LYS A  52       0.632 -23.165  23.925  1.00 85.48           C  
ATOM    841  HA  LYS A  52       0.850 -22.105  24.055  1.00 85.48           H  
ATOM    842  C   LYS A  52       1.035 -23.504  22.492  1.00 85.48           C  
ATOM    843  CB  LYS A  52       1.477 -23.982  24.914  1.00 85.48           C  
ATOM    844  HB2 LYS A  52       1.220 -25.037  24.820  1.00 85.48           H  
ATOM    845  HB3 LYS A  52       2.527 -23.869  24.643  1.00 85.48           H  
ATOM    846  O   LYS A  52       1.895 -22.830  21.939  1.00 85.48           O  
ATOM    847  CG  LYS A  52       1.301 -23.537  26.372  1.00 85.48           C  
ATOM    848  HG2 LYS A  52       1.615 -22.498  26.475  1.00 85.48           H  
ATOM    849  HG3 LYS A  52       0.254 -23.621  26.665  1.00 85.48           H  
ATOM    850  CD  LYS A  52       2.155 -24.426  27.282  1.00 85.48           C  
ATOM    851  HD2 LYS A  52       3.201 -24.334  26.989  1.00 85.48           H  
ATOM    852  HD3 LYS A  52       1.842 -25.462  27.153  1.00 85.48           H  
ATOM    853  CE  LYS A  52       1.992 -24.022  28.750  1.00 85.48           C  
ATOM    854  HE2 LYS A  52       2.294 -22.981  28.859  1.00 85.48           H  
ATOM    855  HE3 LYS A  52       0.937 -24.102  29.011  1.00 85.48           H  
ATOM    856  NZ  LYS A  52       2.809 -24.895  29.631  1.00 85.48           N  
ATOM    857  HZ1 LYS A  52       3.786 -24.832  29.384  1.00 85.48           H  
ATOM    858  HZ2 LYS A  52       2.700 -24.637  30.602  1.00 85.48           H  
ATOM    859  HZ3 LYS A  52       2.525 -25.858  29.523  1.00 85.48           H  
ATOM    860  N   GLU A  53       0.426 -24.535  21.912  1.00 82.46           N  
ATOM    861  H   GLU A  53      -0.222 -25.076  22.467  1.00 82.46           H  
ATOM    862  CA  GLU A  53       0.790 -25.058  20.592  1.00 82.46           C  
ATOM    863  HA  GLU A  53       1.858 -24.917  20.423  1.00 82.46           H  
ATOM    864  C   GLU A  53       0.065 -24.338  19.445  1.00 82.46           C  
ATOM    865  CB  GLU A  53       0.499 -26.569  20.555  1.00 82.46           C  
ATOM    866  HB2 GLU A  53       0.642 -26.925  19.535  1.00 82.46           H  
ATOM    867  HB3 GLU A  53      -0.542 -26.729  20.835  1.00 82.46           H  
ATOM    868  O   GLU A  53       0.681 -24.015  18.432  1.00 82.46           O  
ATOM    869  CG  GLU A  53       1.415 -27.383  21.493  1.00 82.46           C  
ATOM    870  HG2 GLU A  53       2.444 -27.282  21.148  1.00 82.46           H  
ATOM    871  HG3 GLU A  53       1.360 -26.965  22.498  1.00 82.46           H  
ATOM    872  CD  GLU A  53       1.044 -28.878  21.566  1.00 82.46           C  
ATOM    873  OE1 GLU A  53       1.586 -29.573  22.462  1.00 82.46           O  
ATOM    874  OE2 GLU A  53       0.197 -29.318  20.760  1.00 82.46           O  
ATOM    875  N   ASN A  54      -1.240 -24.081  19.584  1.00 84.59           N  
ATOM    876  H   ASN A  54      -1.698 -24.362  20.439  1.00 84.59           H  
ATOM    877  CA  ASN A  54      -2.068 -23.520  18.517  1.00 84.59           C  
ATOM    878  HA  ASN A  54      -1.448 -22.808  17.971  1.00 84.59           H  
ATOM    879  C   ASN A  54      -3.282 -22.746  19.090  1.00 84.59           C  
ATOM    880  CB  ASN A  54      -2.430 -24.668  17.544  1.00 84.59           C  
ATOM    881  HB2 ASN A  54      -1.771 -25.517  17.723  1.00 84.59           H  
ATOM    882  HB3 ASN A  54      -3.447 -25.028  17.698  1.00 84.59           H  
ATOM    883  O   ASN A  54      -4.415 -23.237  19.055  1.00 84.59           O  
ATOM    884  CG  ASN A  54      -2.246 -24.277  16.091  1.00 84.59           C  
ATOM    885  ND2 ASN A  54      -2.093 -25.248  15.221  1.00 84.59           N  
ATOM    886 HD21 ASN A  54      -1.898 -24.969  14.271  1.00 84.59           H  
ATOM    887 HD22 ASN A  54      -2.025 -26.203  15.542  1.00 84.59           H  
ATOM    888  OD1 ASN A  54      -2.244 -23.119  15.707  1.00 84.59           O  
ATOM    889  N   PRO A  55      -3.080 -21.530  19.637  1.00 83.96           N  
ATOM    890  CA  PRO A  55      -4.110 -20.788  20.381  1.00 83.96           C  
ATOM    891  HA  PRO A  55      -4.446 -21.391  21.224  1.00 83.96           H  
ATOM    892  C   PRO A  55      -5.349 -20.414  19.551  1.00 83.96           C  
ATOM    893  CB  PRO A  55      -3.397 -19.536  20.910  1.00 83.96           C  
ATOM    894  HB2 PRO A  55      -4.043 -18.658  20.907  1.00 83.96           H  
ATOM    895  HB3 PRO A  55      -3.032 -19.728  21.918  1.00 83.96           H  
ATOM    896  O   PRO A  55      -6.427 -20.225  20.112  1.00 83.96           O  
ATOM    897  CG  PRO A  55      -2.209 -19.351  19.966  1.00 83.96           C  
ATOM    898  HG2 PRO A  55      -2.531 -18.826  19.067  1.00 83.96           H  
ATOM    899  HG3 PRO A  55      -1.387 -18.822  20.448  1.00 83.96           H  
ATOM    900  CD  PRO A  55      -1.829 -20.784  19.615  1.00 83.96           C  
ATOM    901  HD2 PRO A  55      -1.355 -20.806  18.634  1.00 83.96           H  
ATOM    902  HD3 PRO A  55      -1.155 -21.185  20.372  1.00 83.96           H  
ATOM    903  N   GLU A  56      -5.204 -20.335  18.228  1.00 83.80           N  
ATOM    904  H   GLU A  56      -4.282 -20.497  17.848  1.00 83.80           H  
ATOM    905  CA  GLU A  56      -6.269 -19.989  17.274  1.00 83.80           C  
ATOM    906  HA  GLU A  56      -7.012 -19.366  17.770  1.00 83.80           H  
ATOM    907  C   GLU A  56      -7.016 -21.232  16.735  1.00 83.80           C  
ATOM    908  CB  GLU A  56      -5.659 -19.163  16.124  1.00 83.80           C  
ATOM    909  HB2 GLU A  56      -6.435 -18.920  15.399  1.00 83.80           H  
ATOM    910  HB3 GLU A  56      -4.928 -19.792  15.614  1.00 83.80           H  
ATOM    911  O   GLU A  56      -7.909 -21.111  15.894  1.00 83.80           O  
ATOM    912  CG  GLU A  56      -4.944 -17.859  16.549  1.00 83.80           C  
ATOM    913  HG2 GLU A  56      -4.195 -18.084  17.307  1.00 83.80           H  
ATOM    914  HG3 GLU A  56      -4.402 -17.488  15.679  1.00 83.80           H  
ATOM    915  CD  GLU A  56      -5.860 -16.720  17.049  1.00 83.80           C  
ATOM    916  OE1 GLU A  56      -5.337 -15.771  17.692  1.00 83.80           O  
ATOM    917  OE2 GLU A  56      -7.063 -16.723  16.713  1.00 83.80           O  
ATOM    918  N   SER A  57      -6.658 -22.443  17.185  1.00 86.70           N  
ATOM    919  H   SER A  57      -5.954 -22.496  17.907  1.00 86.70           H  
ATOM    920  CA  SER A  57      -7.398 -23.666  16.842  1.00 86.70           C  
ATOM    921  HA  SER A  57      -7.544 -23.677  15.761  1.00 86.70           H  
ATOM    922  C   SER A  57      -8.787 -23.671  17.482  1.00 86.70           C  
ATOM    923  CB  SER A  57      -6.611 -24.932  17.197  1.00 86.70           C  
ATOM    924  HB2 SER A  57      -7.186 -25.807  16.894  1.00 86.70           H  
ATOM    925  HB3 SER A  57      -5.668 -24.933  16.650  1.00 86.70           H  
ATOM    926  O   SER A  57      -9.000 -23.070  18.537  1.00 86.70           O  
ATOM    927  OG  SER A  57      -6.345 -25.020  18.578  1.00 86.70           O  
ATOM    928  HG  SER A  57      -5.669 -24.381  18.815  1.00 86.70           H  
ATOM    929  N   ILE A  58      -9.748 -24.331  16.834  1.00 88.37           N  
ATOM    930  H   ILE A  58      -9.505 -24.839  15.996  1.00 88.37           H  
ATOM    931  CA  ILE A  58     -11.127 -24.412  17.330  1.00 88.37           C  
ATOM    932  HA  ILE A  58     -11.323 -23.531  17.942  1.00 88.37           H  
ATOM    933  C   ILE A  58     -11.285 -25.633  18.235  1.00 88.37           C  
ATOM    934  CB  ILE A  58     -12.146 -24.399  16.172  1.00 88.37           C  
ATOM    935  HB  ILE A  58     -11.953 -25.268  15.543  1.00 88.37           H  
ATOM    936  O   ILE A  58     -10.897 -26.740  17.854  1.00 88.37           O  
ATOM    937  CG1 ILE A  58     -12.014 -23.140  15.280  1.00 88.37           C  
ATOM    938 HG12 ILE A  58     -12.780 -23.185  14.505  1.00 88.37           H  
ATOM    939 HG13 ILE A  58     -11.050 -23.165  14.773  1.00 88.37           H  
ATOM    940  CG2 ILE A  58     -13.590 -24.521  16.693  1.00 88.37           C  
ATOM    941 HG21 ILE A  58     -13.731 -25.476  17.200  1.00 88.37           H  
ATOM    942 HG22 ILE A  58     -14.290 -24.493  15.858  1.00 88.37           H  
ATOM    943 HG23 ILE A  58     -13.815 -23.722  17.399  1.00 88.37           H  
ATOM    944  CD1 ILE A  58     -12.139 -21.789  16.003  1.00 88.37           C  
ATOM    945 HD11 ILE A  58     -12.120 -20.986  15.265  1.00 88.37           H  
ATOM    946 HD12 ILE A  58     -13.071 -21.726  16.564  1.00 88.37           H  
ATOM    947 HD13 ILE A  58     -11.298 -21.647  16.682  1.00 88.37           H  
ATOM    948  N   VAL A  59     -11.880 -25.423  19.411  1.00 88.71           N  
ATOM    949  H   VAL A  59     -12.192 -24.485  19.616  1.00 88.71           H  
ATOM    950  CA  VAL A  59     -12.184 -26.470  20.394  1.00 88.71           C  
ATOM    951  HA  VAL A  59     -11.358 -27.181  20.405  1.00 88.71           H  
ATOM    952  C   VAL A  59     -13.455 -27.208  19.989  1.00 88.71           C  
ATOM    953  CB  VAL A  59     -12.344 -25.899  21.819  1.00 88.71           C  
ATOM    954  HB  VAL A  59     -13.244 -25.285  21.870  1.00 88.71           H  
ATOM    955  O   VAL A  59     -14.506 -26.598  19.798  1.00 88.71           O  
ATOM    956  CG1 VAL A  59     -12.451 -27.028  22.853  1.00 88.71           C  
ATOM    957 HG11 VAL A  59     -13.349 -27.618  22.671  1.00 88.71           H  
ATOM    958 HG12 VAL A  59     -11.580 -27.680  22.793  1.00 88.71           H  
ATOM    959 HG13 VAL A  59     -12.519 -26.610  23.858  1.00 88.71           H  
ATOM    960  CG2 VAL A  59     -11.151 -25.030  22.221  1.00 88.71           C  
ATOM    961 HG21 VAL A  59     -11.088 -24.156  21.573  1.00 88.71           H  
ATOM    962 HG22 VAL A  59     -10.238 -25.619  22.136  1.00 88.71           H  
ATOM    963 HG23 VAL A  59     -11.268 -24.686  23.249  1.00 88.71           H  
ATOM    964  N   HIS A  60     -13.366 -28.529  19.911  1.00 84.22           N  
ATOM    965  H   HIS A  60     -12.459 -28.956  20.037  1.00 84.22           H  
ATOM    966  CA  HIS A  60     -14.496 -29.425  19.700  1.00 84.22           C  
ATOM    967  HA  HIS A  60     -15.431 -28.870  19.780  1.00 84.22           H  
ATOM    968  C   HIS A  60     -14.513 -30.513  20.774  1.00 84.22           C  
ATOM    969  CB  HIS A  60     -14.406 -30.028  18.295  1.00 84.22           C  
ATOM    970  HB2 HIS A  60     -13.368 -30.294  18.094  1.00 84.22           H  
ATOM    971  HB3 HIS A  60     -15.013 -30.932  18.244  1.00 84.22           H  
ATOM    972  O   HIS A  60     -13.460 -30.959  21.222  1.00 84.22           O  
ATOM    973  CG  HIS A  60     -14.848 -29.097  17.205  1.00 84.22           C  
ATOM    974  CD2 HIS A  60     -14.058 -28.275  16.447  1.00 84.22           C  
ATOM    975  HD2 HIS A  60     -12.988 -28.163  16.542  1.00 84.22           H  
ATOM    976  ND1 HIS A  60     -16.141 -28.935  16.774  1.00 84.22           N  
ATOM    977  HD1 HIS A  60     -16.951 -29.413  17.142  1.00 84.22           H  
ATOM    978  CE1 HIS A  60     -16.134 -28.034  15.781  1.00 84.22           C  
ATOM    979  HE1 HIS A  60     -17.012 -27.701  15.246  1.00 84.22           H  
ATOM    980  NE2 HIS A  60     -14.886 -27.605  15.534  1.00 84.22           N  
ATOM    981  N   LEU A  61     -15.707 -30.958  21.159  1.00 85.18           N  
ATOM    982  H   LEU A  61     -16.537 -30.562  20.741  1.00 85.18           H  
ATOM    983  CA  LEU A  61     -15.893 -32.143  21.990  1.00 85.18           C  
ATOM    984  HA  LEU A  61     -15.011 -32.287  22.613  1.00 85.18           H  
ATOM    985  C   LEU A  61     -16.054 -33.364  21.076  1.00 85.18           C  
ATOM    986  CB  LEU A  61     -17.114 -31.927  22.902  1.00 85.18           C  
ATOM    987  HB2 LEU A  61     -18.014 -31.994  22.290  1.00 85.18           H  
ATOM    988  HB3 LEU A  61     -17.078 -30.927  23.332  1.00 85.18           H  
ATOM    989  O   LEU A  61     -16.865 -33.344  20.147  1.00 85.18           O  
ATOM    990  CG  LEU A  61     -17.211 -32.948  24.050  1.00 85.18           C  
ATOM    991  HG  LEU A  61     -17.039 -33.954  23.668  1.00 85.18           H  
ATOM    992  CD1 LEU A  61     -16.184 -32.645  25.142  1.00 85.18           C  
ATOM    993 HD11 LEU A  61     -15.173 -32.807  24.769  1.00 85.18           H  
ATOM    994 HD12 LEU A  61     -16.289 -31.618  25.490  1.00 85.18           H  
ATOM    995 HD13 LEU A  61     -16.345 -33.319  25.984  1.00 85.18           H  
ATOM    996  CD2 LEU A  61     -18.604 -32.899  24.672  1.00 85.18           C  
ATOM    997 HD21 LEU A  61     -18.681 -33.666  25.442  1.00 85.18           H  
ATOM    998 HD22 LEU A  61     -19.353 -33.117  23.911  1.00 85.18           H  
ATOM    999 HD23 LEU A  61     -18.795 -31.916  25.104  1.00 85.18           H  
ATOM   1000  N   LYS A  62     -15.270 -34.411  21.315  1.00 80.72           N  
ATOM   1001  H   LYS A  62     -14.639 -34.360  22.102  1.00 80.72           H  
ATOM   1002  CA  LYS A  62     -15.420 -35.708  20.654  1.00 80.72           C  
ATOM   1003  HA  LYS A  62     -15.610 -35.559  19.592  1.00 80.72           H  
ATOM   1004  C   LYS A  62     -16.604 -36.478  21.241  1.00 80.72           C  
ATOM   1005  CB  LYS A  62     -14.139 -36.517  20.845  1.00 80.72           C  
ATOM   1006  HB2 LYS A  62     -14.315 -37.547  20.532  1.00 80.72           H  
ATOM   1007  HB3 LYS A  62     -13.915 -36.505  21.911  1.00 80.72           H  
ATOM   1008  O   LYS A  62     -17.107 -36.169  22.315  1.00 80.72           O  
ATOM   1009  CG  LYS A  62     -12.912 -35.983  20.106  1.00 80.72           C  
ATOM   1010  HG2 LYS A  62     -12.594 -35.050  20.571  1.00 80.72           H  
ATOM   1011  HG3 LYS A  62     -13.143 -35.815  19.054  1.00 80.72           H  
ATOM   1012  CD  LYS A  62     -11.816 -37.045  20.231  1.00 80.72           C  
ATOM   1013  HD2 LYS A  62     -11.997 -37.843  19.511  1.00 80.72           H  
ATOM   1014  HD3 LYS A  62     -11.874 -37.487  21.226  1.00 80.72           H  
ATOM   1015  CE  LYS A  62     -10.418 -36.468  20.036  1.00 80.72           C  
ATOM   1016  HE2 LYS A  62     -10.237 -36.284  18.977  1.00 80.72           H  
ATOM   1017  HE3 LYS A  62     -10.368 -35.526  20.583  1.00 80.72           H  
ATOM   1018  NZ  LYS A  62      -9.433 -37.405  20.616  1.00 80.72           N  
ATOM   1019  HZ1 LYS A  62      -9.687 -37.550  21.583  1.00 80.72           H  
ATOM   1020  HZ2 LYS A  62      -8.496 -37.029  20.590  1.00 80.72           H  
ATOM   1021  HZ3 LYS A  62      -9.480 -38.309  20.168  1.00 80.72           H  
ATOM   1022  N   THR A  63     -17.002 -37.547  20.556  1.00 78.67           N  
ATOM   1023  H   THR A  63     -16.524 -37.784  19.698  1.00 78.67           H  
ATOM   1024  CA  THR A  63     -18.029 -38.490  21.028  1.00 78.67           C  
ATOM   1025  HA  THR A  63     -18.943 -37.941  21.253  1.00 78.67           H  
ATOM   1026  C   THR A  63     -17.648 -39.239  22.310  1.00 78.67           C  
ATOM   1027  CB  THR A  63     -18.332 -39.526  19.934  1.00 78.67           C  
ATOM   1028  HB  THR A  63     -18.952 -40.325  20.341  1.00 78.67           H  
ATOM   1029  O   THR A  63     -18.522 -39.831  22.930  1.00 78.67           O  
ATOM   1030  CG2 THR A  63     -19.065 -38.901  18.748  1.00 78.67           C  
ATOM   1031 HG21 THR A  63     -19.284 -39.676  18.013  1.00 78.67           H  
ATOM   1032 HG22 THR A  63     -20.003 -38.462  19.089  1.00 78.67           H  
ATOM   1033 HG23 THR A  63     -18.451 -38.130  18.283  1.00 78.67           H  
ATOM   1034  OG1 THR A  63     -17.126 -40.071  19.434  1.00 78.67           O  
ATOM   1035  HG1 THR A  63     -16.823 -40.725  20.068  1.00 78.67           H  
ATOM   1036  N   ASP A  64     -16.369 -39.237  22.698  1.00 80.14           N  
ATOM   1037  H   ASP A  64     -15.705 -38.675  22.184  1.00 80.14           H  
ATOM   1038  CA  ASP A  64     -15.852 -39.828  23.941  1.00 80.14           C  
ATOM   1039  HA  ASP A  64     -16.563 -40.578  24.288  1.00 80.14           H  
ATOM   1040  C   ASP A  64     -15.724 -38.807  25.094  1.00 80.14           C  
ATOM   1041  CB  ASP A  64     -14.522 -40.560  23.649  1.00 80.14           C  
ATOM   1042  HB2 ASP A  64     -14.692 -41.281  22.850  1.00 80.14           H  
ATOM   1043  HB3 ASP A  64     -14.225 -41.120  24.535  1.00 80.14           H  
ATOM   1044  O   ASP A  64     -15.035 -39.074  26.076  1.00 80.14           O  
ATOM   1045  CG  ASP A  64     -13.364 -39.634  23.242  1.00 80.14           C  
ATOM   1046  OD1 ASP A  64     -13.538 -38.395  23.243  1.00 80.14           O  
ATOM   1047  OD2 ASP A  64     -12.293 -40.138  22.840  1.00 80.14           O  
ATOM   1048  N   ASP A  65     -16.354 -37.632  24.970  1.00 79.79           N  
ATOM   1049  H   ASP A  65     -16.922 -37.488  24.147  1.00 79.79           H  
ATOM   1050  CA  ASP A  65     -16.291 -36.508  25.919  1.00 79.79           C  
ATOM   1051  HA  ASP A  65     -16.878 -35.708  25.468  1.00 79.79           H  
ATOM   1052  C   ASP A  65     -14.887 -35.875  26.109  1.00 79.79           C  
ATOM   1053  CB  ASP A  65     -16.996 -36.864  27.251  1.00 79.79           C  
ATOM   1054  HB2 ASP A  65     -16.619 -37.812  27.636  1.00 79.79           H  
ATOM   1055  HB3 ASP A  65     -16.745 -36.105  27.992  1.00 79.79           H  
ATOM   1056  O   ASP A  65     -14.691 -35.038  27.002  1.00 79.79           O  
ATOM   1057  CG  ASP A  65     -18.530 -36.913  27.195  1.00 79.79           C  
ATOM   1058  OD1 ASP A  65     -19.127 -36.299  26.282  1.00 79.79           O  
ATOM   1059  OD2 ASP A  65     -19.134 -37.398  28.180  1.00 79.79           O  
ATOM   1060  N   THR A  66     -13.905 -36.197  25.255  1.00 82.91           N  
ATOM   1061  H   THR A  66     -14.082 -36.925  24.578  1.00 82.91           H  
ATOM   1062  CA  THR A  66     -12.588 -35.528  25.241  1.00 82.91           C  
ATOM   1063  HA  THR A  66     -12.413 -35.115  26.234  1.00 82.91           H  
ATOM   1064  C   THR A  66     -12.534 -34.352  24.264  1.00 82.91           C  
ATOM   1065  CB  THR A  66     -11.415 -36.490  24.983  1.00 82.91           C  
ATOM   1066  HB  THR A  66     -10.494 -35.929  25.138  1.00 82.91           H  
ATOM   1067  O   THR A  66     -13.292 -34.282  23.296  1.00 82.91           O  
ATOM   1068  CG2 THR A  66     -11.397 -37.669  25.953  1.00 82.91           C  
ATOM   1069 HG21 THR A  66     -12.282 -38.291  25.814  1.00 82.91           H  
ATOM   1070 HG22 THR A  66     -10.510 -38.276  25.773  1.00 82.91           H  
ATOM   1071 HG23 THR A  66     -11.381 -37.301  26.979  1.00 82.91           H  
ATOM   1072  OG1 THR A  66     -11.386 -36.985  23.662  1.00 82.91           O  
ATOM   1073  HG1 THR A  66     -12.158 -37.547  23.560  1.00 82.91           H  
ATOM   1074  N   LEU A  67     -11.622 -33.401  24.490  1.00 88.61           N  
ATOM   1075  H   LEU A  67     -11.049 -33.473  25.319  1.00 88.61           H  
ATOM   1076  CA  LEU A  67     -11.427 -32.268  23.579  1.00 88.61           C  
ATOM   1077  HA  LEU A  67     -12.407 -31.979  23.200  1.00 88.61           H  
ATOM   1078  C   LEU A  67     -10.568 -32.633  22.352  1.00 88.61           C  
ATOM   1079  CB  LEU A  67     -10.844 -31.058  24.330  1.00 88.61           C  
ATOM   1080  HB2 LEU A  67      -9.903 -31.359  24.790  1.00 88.61           H  
ATOM   1081  HB3 LEU A  67     -10.624 -30.277  23.602  1.00 88.61           H  
ATOM   1082  O   LEU A  67      -9.597 -33.387  22.437  1.00 88.61           O  
ATOM   1083  CG  LEU A  67     -11.767 -30.461  25.409  1.00 88.61           C  
ATOM   1084  HG  LEU A  67     -11.981 -31.220  26.161  1.00 88.61           H  
ATOM   1085  CD1 LEU A  67     -11.028 -29.316  26.100  1.00 88.61           C  
ATOM   1086 HD11 LEU A  67     -10.094 -29.688  26.520  1.00 88.61           H  
ATOM   1087 HD12 LEU A  67     -11.650 -28.925  26.905  1.00 88.61           H  
ATOM   1088 HD13 LEU A  67     -10.814 -28.521  25.384  1.00 88.61           H  
ATOM   1089  CD2 LEU A  67     -13.095 -29.932  24.852  1.00 88.61           C  
ATOM   1090 HD21 LEU A  67     -13.327 -28.945  25.252  1.00 88.61           H  
ATOM   1091 HD22 LEU A  67     -13.896 -30.609  25.150  1.00 88.61           H  
ATOM   1092 HD23 LEU A  67     -13.070 -29.874  23.764  1.00 88.61           H  
ATOM   1093  N   MET A  68     -10.888 -32.033  21.206  1.00 86.37           N  
ATOM   1094  H   MET A  68     -11.719 -31.458  21.207  1.00 86.37           H  
ATOM   1095  CA  MET A  68     -10.068 -32.016  19.993  1.00 86.37           C  
ATOM   1096  HA  MET A  68      -9.074 -32.381  20.252  1.00 86.37           H  
ATOM   1097  C   MET A  68      -9.895 -30.586  19.470  1.00 86.37           C  
ATOM   1098  CB  MET A  68     -10.643 -32.958  18.921  1.00 86.37           C  
ATOM   1099  HB2 MET A  68     -10.821 -33.935  19.370  1.00 86.37           H  
ATOM   1100  HB3 MET A  68      -9.905 -33.075  18.128  1.00 86.37           H  
ATOM   1101  O   MET A  68     -10.767 -29.736  19.656  1.00 86.37           O  
ATOM   1102  CG  MET A  68     -11.952 -32.460  18.308  1.00 86.37           C  
ATOM   1103  HG2 MET A  68     -12.659 -32.267  19.114  1.00 86.37           H  
ATOM   1104  HG3 MET A  68     -11.738 -31.526  17.788  1.00 86.37           H  
ATOM   1105  SD  MET A  68     -12.760 -33.568  17.123  1.00 86.37           S  
ATOM   1106  CE  MET A  68     -11.550 -33.555  15.777  1.00 86.37           C  
ATOM   1107  HE1 MET A  68     -11.304 -32.526  15.512  1.00 86.37           H  
ATOM   1108  HE2 MET A  68     -10.643 -34.073  16.089  1.00 86.37           H  
ATOM   1109  HE3 MET A  68     -11.970 -34.062  14.909  1.00 86.37           H  
ATOM   1110  N   PHE A  69      -8.776 -30.340  18.788  1.00 88.04           N  
ATOM   1111  H   PHE A  69      -8.110 -31.087  18.658  1.00 88.04           H  
ATOM   1112  CA  PHE A  69      -8.360 -29.008  18.352  1.00 88.04           C  
ATOM   1113  HA  PHE A  69      -9.160 -28.292  18.542  1.00 88.04           H  
ATOM   1114  C   PHE A  69      -8.070 -29.030  16.856  1.00 88.04           C  
ATOM   1115  CB  PHE A  69      -7.141 -28.564  19.171  1.00 88.04           C  
ATOM   1116  HB2 PHE A  69      -6.266 -29.133  18.857  1.00 88.04           H  
ATOM   1117  HB3 PHE A  69      -6.942 -27.513  18.964  1.00 88.04           H  
ATOM   1118  O   PHE A  69      -7.130 -29.688  16.409  1.00 88.04           O  
ATOM   1119  CG  PHE A  69      -7.331 -28.744  20.662  1.00 88.04           C  
ATOM   1120  CD1 PHE A  69      -8.174 -27.874  21.375  1.00 88.04           C  
ATOM   1121  HD1 PHE A  69      -8.666 -27.065  20.855  1.00 88.04           H  
ATOM   1122  CD2 PHE A  69      -6.728 -29.832  21.321  1.00 88.04           C  
ATOM   1123  HD2 PHE A  69      -6.084 -30.508  20.778  1.00 88.04           H  
ATOM   1124  CE1 PHE A  69      -8.398 -28.078  22.748  1.00 88.04           C  
ATOM   1125  HE1 PHE A  69      -9.058 -27.419  23.293  1.00 88.04           H  
ATOM   1126  CE2 PHE A  69      -6.961 -30.042  22.690  1.00 88.04           C  
ATOM   1127  HE2 PHE A  69      -6.492 -30.875  23.192  1.00 88.04           H  
ATOM   1128  CZ  PHE A  69      -7.792 -29.162  23.404  1.00 88.04           C  
ATOM   1129  HZ  PHE A  69      -7.977 -29.329  24.455  1.00 88.04           H  
ATOM   1130  N   ILE A  70      -8.904 -28.354  16.070  1.00 81.33           N  
ATOM   1131  H   ILE A  70      -9.644 -27.819  16.503  1.00 81.33           H  
ATOM   1132  CA  ILE A  70      -8.799 -28.363  14.606  1.00 81.33           C  
ATOM   1133  HA  ILE A  70      -8.162 -29.195  14.305  1.00 81.33           H  
ATOM   1134  C   ILE A  70      -8.109 -27.074  14.157  1.00 81.33           C  
ATOM   1135  CB  ILE A  70     -10.173 -28.606  13.941  1.00 81.33           C  
ATOM   1136  HB  ILE A  70     -10.830 -27.770  14.185  1.00 81.33           H  
ATOM   1137  O   ILE A  70      -8.531 -25.973  14.526  1.00 81.33           O  
ATOM   1138  CG1 ILE A  70     -10.815 -29.911  14.477  1.00 81.33           C  
ATOM   1139 HG12 ILE A  70     -10.155 -30.753  14.269  1.00 81.33           H  
ATOM   1140 HG13 ILE A  70     -10.934 -29.835  15.558  1.00 81.33           H  
ATOM   1141  CG2 ILE A  70     -10.015 -28.675  12.410  1.00 81.33           C  
ATOM   1142 HG21 ILE A  70      -9.584 -27.751  12.027  1.00 81.33           H  
ATOM   1143 HG22 ILE A  70      -9.376 -29.513  12.129  1.00 81.33           H  
ATOM   1144 HG23 ILE A  70     -10.987 -28.791  11.930  1.00 81.33           H  
ATOM   1145  CD1 ILE A  70     -12.205 -30.214  13.904  1.00 81.33           C  
ATOM   1146 HD11 ILE A  70     -12.675 -31.011  14.480  1.00 81.33           H  
ATOM   1147 HD12 ILE A  70     -12.126 -30.538  12.866  1.00 81.33           H  
ATOM   1148 HD13 ILE A  70     -12.833 -29.326  13.962  1.00 81.33           H  
ATOM   1149  N   ALA A  71      -7.035 -27.214  13.372  1.00 72.14           N  
ATOM   1150  H   ALA A  71      -6.748 -28.147  13.111  1.00 72.14           H  
ATOM   1151  CA  ALA A  71      -6.347 -26.090  12.748  1.00 72.14           C  
ATOM   1152  HA  ALA A  71      -6.004 -25.418  13.534  1.00 72.14           H  
ATOM   1153  C   ALA A  71      -7.324 -25.329  11.843  1.00 72.14           C  
ATOM   1154  CB  ALA A  71      -5.122 -26.596  11.975  1.00 72.14           C  
ATOM   1155  HB1 ALA A  71      -4.443 -27.113  12.652  1.00 72.14           H  
ATOM   1156  HB2 ALA A  71      -5.436 -27.280  11.186  1.00 72.14           H  
ATOM   1157  HB3 ALA A  71      -4.600 -25.753  11.522  1.00 72.14           H  
ATOM   1158  O   ALA A  71      -8.044 -25.930  11.046  1.00 72.14           O  
ATOM   1159  N   SER A  72      -7.366 -24.007  11.996  1.00 53.48           N  
ATOM   1160  H   SER A  72      -6.745 -23.586  12.672  1.00 53.48           H  
ATOM   1161  CA  SER A  72      -8.348 -23.142  11.342  1.00 53.48           C  
ATOM   1162  HA  SER A  72      -9.314 -23.647  11.389  1.00 53.48           H  
ATOM   1163  C   SER A  72      -8.015 -22.946   9.851  1.00 53.48           C  
ATOM   1164  CB  SER A  72      -8.477 -21.835  12.146  1.00 53.48           C  
ATOM   1165  HB2 SER A  72      -7.794 -21.076  11.766  1.00 53.48           H  
ATOM   1166  HB3 SER A  72      -8.210 -22.035  13.184  1.00 53.48           H  
ATOM   1167  O   SER A  72      -7.627 -21.866   9.415  1.00 53.48           O  
ATOM   1168  OG  SER A  72      -9.806 -21.348  12.150  1.00 53.48           O  
ATOM   1169  HG  SER A  72      -9.879 -20.761  12.906  1.00 53.48           H  
ATOM   1170  N   GLU A  73      -8.139 -23.998   9.037  1.00 39.71           N  
ATOM   1171  H   GLU A  73      -8.352 -24.894   9.451  1.00 39.71           H  
ATOM   1172  CA  GLU A  73      -8.325 -23.858   7.593  1.00 39.71           C  
ATOM   1173  HA  GLU A  73      -7.676 -23.070   7.210  1.00 39.71           H  
ATOM   1174  C   GLU A  73      -9.781 -23.456   7.361  1.00 39.71           C  
ATOM   1175  CB  GLU A  73      -7.996 -25.156   6.831  1.00 39.71           C  
ATOM   1176  HB2 GLU A  73      -8.387 -25.054   5.818  1.00 39.71           H  
ATOM   1177  HB3 GLU A  73      -8.492 -25.999   7.313  1.00 39.71           H  
ATOM   1178  O   GLU A  73     -10.685 -24.250   7.584  1.00 39.71           O  
ATOM   1179  CG  GLU A  73      -6.486 -25.424   6.739  1.00 39.71           C  
ATOM   1180  HG2 GLU A  73      -6.103 -25.625   7.739  1.00 39.71           H  
ATOM   1181  HG3 GLU A  73      -6.001 -24.521   6.369  1.00 39.71           H  
ATOM   1182  CD  GLU A  73      -6.124 -26.598   5.809  1.00 39.71           C  
ATOM   1183  OE1 GLU A  73      -4.915 -26.720   5.505  1.00 39.71           O  
ATOM   1184  OE2 GLU A  73      -7.041 -27.330   5.374  1.00 39.71           O  
ATOM   1185  N   THR A  74     -10.017 -22.220   6.909  1.00 32.11           N  
ATOM   1186  H   THR A  74      -9.208 -21.624   6.810  1.00 32.11           H  
ATOM   1187  CA  THR A  74     -11.282 -21.784   6.284  1.00 32.11           C  
ATOM   1188  HA  THR A  74     -11.274 -20.694   6.288  1.00 32.11           H  
ATOM   1189  C   THR A  74     -12.575 -22.202   7.017  1.00 32.11           C  
ATOM   1190  CB  THR A  74     -11.351 -22.239   4.798  1.00 32.11           C  
ATOM   1191  HB  THR A  74     -12.359 -22.572   4.552  1.00 32.11           H  
ATOM   1192  O   THR A  74     -13.110 -23.267   6.756  1.00 32.11           O  
ATOM   1193  CG2 THR A  74     -11.010 -21.098   3.841  1.00 32.11           C  
ATOM   1194 HG21 THR A  74      -9.999 -20.741   4.040  1.00 32.11           H  
ATOM   1195 HG22 THR A  74     -11.061 -21.464   2.816  1.00 32.11           H  
ATOM   1196 HG23 THR A  74     -11.721 -20.281   3.966  1.00 32.11           H  
ATOM   1197  OG1 THR A  74     -10.450 -23.273   4.479  1.00 32.11           O  
ATOM   1198  HG1 THR A  74     -10.645 -24.019   5.050  1.00 32.11           H  
ATOM   1199  N   VAL A  75     -13.158 -21.320   7.850  1.00 27.70           N  
ATOM   1200  H   VAL A  75     -12.525 -20.649   8.262  1.00 27.70           H  
ATOM   1201  CA  VAL A  75     -14.617 -21.007   7.949  1.00 27.70           C  
ATOM   1202  HA  VAL A  75     -14.845 -20.308   7.145  1.00 27.70           H  
ATOM   1203  C   VAL A  75     -14.945 -20.295   9.278  1.00 27.70           C  
ATOM   1204  CB  VAL A  75     -15.578 -22.224   7.750  1.00 27.70           C  
ATOM   1205  HB  VAL A  75     -15.179 -23.089   8.280  1.00 27.70           H  
ATOM   1206  O   VAL A  75     -14.974 -20.932  10.327  1.00 27.70           O  
ATOM   1207  CG1 VAL A  75     -17.025 -22.004   8.239  1.00 27.70           C  
ATOM   1208 HG11 VAL A  75     -17.072 -21.864   9.319  1.00 27.70           H  
ATOM   1209 HG12 VAL A  75     -17.468 -21.132   7.757  1.00 27.70           H  
ATOM   1210 HG13 VAL A  75     -17.627 -22.882   8.001  1.00 27.70           H  
ATOM   1211  CG2 VAL A  75     -15.785 -22.562   6.254  1.00 27.70           C  
ATOM   1212 HG21 VAL A  75     -14.939 -22.256   5.640  1.00 27.70           H  
ATOM   1213 HG22 VAL A  75     -16.668 -22.077   5.837  1.00 27.70           H  
ATOM   1214 HG23 VAL A  75     -15.905 -23.641   6.153  1.00 27.70           H  
ATOM   1215  N   LYS A  76     -15.266 -18.993   9.143  1.00 26.87           N  
ATOM   1216  H   LYS A  76     -14.908 -18.577   8.295  1.00 26.87           H  
ATOM   1217  CA  LYS A  76     -16.226 -18.127   9.881  1.00 26.87           C  
ATOM   1218  HA  LYS A  76     -15.826 -17.114   9.831  1.00 26.87           H  
ATOM   1219  C   LYS A  76     -16.492 -18.382  11.379  1.00 26.87           C  
ATOM   1220  CB  LYS A  76     -17.601 -18.104   9.163  1.00 26.87           C  
ATOM   1221  HB2 LYS A  76     -18.347 -17.707   9.851  1.00 26.87           H  
ATOM   1222  HB3 LYS A  76     -17.901 -19.121   8.913  1.00 26.87           H  
ATOM   1223  O   LYS A  76     -17.066 -19.406  11.725  1.00 26.87           O  
ATOM   1224  CG  LYS A  76     -17.629 -17.217   7.915  1.00 26.87           C  
ATOM   1225  HG2 LYS A  76     -16.859 -17.615   7.254  1.00 26.87           H  
ATOM   1226  HG3 LYS A  76     -17.353 -16.203   8.203  1.00 26.87           H  
ATOM   1227  CD  LYS A  76     -19.016 -17.177   7.216  1.00 26.87           C  
ATOM   1228  HD2 LYS A  76     -19.736 -16.846   7.965  1.00 26.87           H  
ATOM   1229  HD3 LYS A  76     -19.309 -18.183   6.914  1.00 26.87           H  
ATOM   1230  CE  LYS A  76     -19.109 -16.204   6.012  1.00 26.87           C  
ATOM   1231  HE2 LYS A  76     -18.713 -15.239   6.328  1.00 26.87           H  
ATOM   1232  HE3 LYS A  76     -18.499 -16.570   5.187  1.00 26.87           H  
ATOM   1233  NZ  LYS A  76     -20.485 -16.001   5.488  1.00 26.87           N  
ATOM   1234  HZ1 LYS A  76     -21.072 -15.604   6.208  1.00 26.87           H  
ATOM   1235  HZ2 LYS A  76     -20.498 -15.330   4.734  1.00 26.87           H  
ATOM   1236  HZ3 LYS A  76     -20.933 -16.851   5.176  1.00 26.87           H  
ATOM   1237  N   GLN A  77     -16.282 -17.292  12.134  1.00 25.39           N  
ATOM   1238  H   GLN A  77     -15.680 -16.598  11.715  1.00 25.39           H  
ATOM   1239  CA  GLN A  77     -16.997 -16.799  13.330  1.00 25.39           C  
ATOM   1240  HA  GLN A  77     -16.502 -15.864  13.594  1.00 25.39           H  
ATOM   1241  C   GLN A  77     -17.013 -17.649  14.616  1.00 25.39           C  
ATOM   1242  CB  GLN A  77     -18.443 -16.403  12.966  1.00 25.39           C  
ATOM   1243  HB2 GLN A  77     -18.875 -17.166  12.318  1.00 25.39           H  
ATOM   1244  HB3 GLN A  77     -19.041 -16.372  13.877  1.00 25.39           H  
ATOM   1245  O   GLN A  77     -17.522 -18.767  14.611  1.00 25.39           O  
ATOM   1246  CG  GLN A  77     -18.555 -15.019  12.307  1.00 25.39           C  
ATOM   1247  HG2 GLN A  77     -18.203 -14.264  13.010  1.00 25.39           H  
ATOM   1248  HG3 GLN A  77     -17.927 -14.981  11.417  1.00 25.39           H  
ATOM   1249  CD  GLN A  77     -19.989 -14.688  11.896  1.00 25.39           C  
ATOM   1250  NE2 GLN A  77     -20.390 -13.437  11.937  1.00 25.39           N  
ATOM   1251 HE21 GLN A  77     -19.788 -12.703  12.280  1.00 25.39           H  
ATOM   1252 HE22 GLN A  77     -21.354 -13.263  11.690  1.00 25.39           H  
ATOM   1253  OE1 GLN A  77     -20.755 -15.539  11.474  1.00 25.39           O  
ATOM   1254  N   PRO A  78     -16.655 -17.046  15.768  1.00 29.11           N  
ATOM   1255  CA  PRO A  78     -17.196 -17.433  17.063  1.00 29.11           C  
ATOM   1256  HA  PRO A  78     -17.249 -18.519  17.133  1.00 29.11           H  
ATOM   1257  C   PRO A  78     -18.600 -16.836  17.249  1.00 29.11           C  
ATOM   1258  CB  PRO A  78     -16.208 -16.906  18.120  1.00 29.11           C  
ATOM   1259  HB2 PRO A  78     -16.687 -16.167  18.763  1.00 29.11           H  
ATOM   1260  HB3 PRO A  78     -15.817 -17.719  18.731  1.00 29.11           H  
ATOM   1261  O   PRO A  78     -18.780 -15.619  17.202  1.00 29.11           O  
ATOM   1262  CG  PRO A  78     -15.081 -16.241  17.325  1.00 29.11           C  
ATOM   1263  HG2 PRO A  78     -14.258 -16.947  17.209  1.00 29.11           H  
ATOM   1264  HG3 PRO A  78     -14.732 -15.326  17.803  1.00 29.11           H  
ATOM   1265  CD  PRO A  78     -15.705 -15.963  15.959  1.00 29.11           C  
ATOM   1266  HD2 PRO A  78     -16.234 -15.010  15.979  1.00 29.11           H  
ATOM   1267  HD3 PRO A  78     -14.931 -15.959  15.191  1.00 29.11           H  
ATOM   1268  N   GLN A  79     -19.591 -17.690  17.509  1.00 25.89           N  
ATOM   1269  H   GLN A  79     -19.359 -18.673  17.505  1.00 25.89           H  
ATOM   1270  CA  GLN A  79     -20.787 -17.319  18.270  1.00 25.89           C  
ATOM   1271  HA  GLN A  79     -20.963 -16.247  18.179  1.00 25.89           H  
ATOM   1272  C   GLN A  79     -20.531 -17.631  19.762  1.00 25.89           C  
ATOM   1273  CB  GLN A  79     -22.039 -18.053  17.731  1.00 25.89           C  
ATOM   1274  HB2 GLN A  79     -21.762 -19.053  17.399  1.00 25.89           H  
ATOM   1275  HB3 GLN A  79     -22.755 -18.160  18.546  1.00 25.89           H  
ATOM   1276  O   GLN A  79     -20.232 -18.770  20.090  1.00 25.89           O  
ATOM   1277  CG  GLN A  79     -22.747 -17.295  16.590  1.00 25.89           C  
ATOM   1278  HG2 GLN A  79     -23.056 -16.317  16.959  1.00 25.89           H  
ATOM   1279  HG3 GLN A  79     -22.047 -17.143  15.769  1.00 25.89           H  
ATOM   1280  CD  GLN A  79     -23.978 -18.027  16.044  1.00 25.89           C  
ATOM   1281  NE2 GLN A  79     -24.922 -17.329  15.450  1.00 25.89           N  
ATOM   1282 HE21 GLN A  79     -25.724 -17.857  15.136  1.00 25.89           H  
ATOM   1283 HE22 GLN A  79     -24.872 -16.322  15.389  1.00 25.89           H  
ATOM   1284  OE1 GLN A  79     -24.113 -19.236  16.120  1.00 25.89           O  
ATOM   1285  N   ALA A  80     -20.661 -16.595  20.608  1.00 36.04           N  
ATOM   1286  H   ALA A  80     -20.768 -15.707  20.140  1.00 36.04           H  
ATOM   1287  CA  ALA A  80     -20.982 -16.521  22.054  1.00 36.04           C  
ATOM   1288  HA  ALA A  80     -20.913 -15.465  22.316  1.00 36.04           H  
ATOM   1289  C   ALA A  80     -20.133 -17.253  23.126  1.00 36.04           C  
ATOM   1290  CB  ALA A  80     -22.466 -16.893  22.201  1.00 36.04           C  
ATOM   1291  HB1 ALA A  80     -22.618 -17.938  21.932  1.00 36.04           H  
ATOM   1292  HB2 ALA A  80     -23.080 -16.265  21.555  1.00 36.04           H  
ATOM   1293  HB3 ALA A  80     -22.791 -16.753  23.232  1.00 36.04           H  
ATOM   1294  O   ALA A  80     -20.303 -18.439  23.315  1.00 36.04           O  
ATOM   1295  N   PRO A  81     -19.585 -16.548  24.124  1.00 33.23           N  
ATOM   1296  CA  PRO A  81     -20.421 -16.496  25.309  1.00 33.23           C  
ATOM   1297  HA  PRO A  81     -21.305 -17.127  25.210  1.00 33.23           H  
ATOM   1298  C   PRO A  81     -20.853 -15.060  25.400  1.00 33.23           C  
ATOM   1299  CB  PRO A  81     -19.617 -17.019  26.499  1.00 33.23           C  
ATOM   1300  HB2 PRO A  81     -19.934 -16.570  27.440  1.00 33.23           H  
ATOM   1301  HB3 PRO A  81     -19.695 -18.105  26.546  1.00 33.23           H  
ATOM   1302  O   PRO A  81     -20.050 -14.133  25.327  1.00 33.23           O  
ATOM   1303  CG  PRO A  81     -18.200 -16.618  26.123  1.00 33.23           C  
ATOM   1304  HG2 PRO A  81     -18.010 -15.595  26.449  1.00 33.23           H  
ATOM   1305  HG3 PRO A  81     -17.462 -17.297  26.552  1.00 33.23           H  
ATOM   1306  CD  PRO A  81     -18.206 -16.680  24.591  1.00 33.23           C  
ATOM   1307  HD2 PRO A  81     -17.585 -15.883  24.181  1.00 33.23           H  
ATOM   1308  HD3 PRO A  81     -17.811 -17.646  24.276  1.00 33.23           H  
ATOM   1309  N   ILE A  82     -22.158 -14.889  25.381  1.00 33.82           N  
ATOM   1310  H   ILE A  82     -22.685 -15.700  25.091  1.00 33.82           H  
ATOM   1311  CA  ILE A  82     -22.845 -14.139  26.406  1.00 33.82           C  
ATOM   1312  HA  ILE A  82     -23.713 -13.650  25.963  1.00 33.82           H  
ATOM   1313  C   ILE A  82     -21.961 -13.048  27.016  1.00 33.82           C  
ATOM   1314  CB  ILE A  82     -23.357 -15.167  27.409  1.00 33.82           C  
ATOM   1315  HB  ILE A  82     -22.514 -15.824  27.622  1.00 33.82           H  
ATOM   1316  O   ILE A  82     -20.959 -13.291  27.706  1.00 33.82           O  
ATOM   1317  CG1 ILE A  82     -24.502 -15.948  26.605  1.00 33.82           C  
ATOM   1318 HG12 ILE A  82     -24.237 -15.966  25.548  1.00 33.82           H  
ATOM   1319 HG13 ILE A  82     -25.385 -15.311  26.547  1.00 33.82           H  
ATOM   1320  CG2 ILE A  82     -23.606 -14.270  28.651  1.00 33.82           C  
ATOM   1321 HG21 ILE A  82     -23.555 -14.811  29.596  1.00 33.82           H  
ATOM   1322 HG22 ILE A  82     -24.477 -13.626  28.530  1.00 33.82           H  
ATOM   1323 HG23 ILE A  82     -22.795 -13.651  29.034  1.00 33.82           H  
ATOM   1324  CD1 ILE A  82     -24.960 -17.426  26.725  1.00 33.82           C  
ATOM   1325 HD11 ILE A  82     -25.447 -17.687  25.785  1.00 33.82           H  
ATOM   1326 HD12 ILE A  82     -25.756 -17.561  27.457  1.00 33.82           H  
ATOM   1327 HD13 ILE A  82     -24.133 -18.129  26.829  1.00 33.82           H  
ATOM   1328  N   ALA A  83     -22.451 -11.834  26.872  1.00 32.67           N  
ATOM   1329  H   ALA A  83     -23.347 -11.730  26.417  1.00 32.67           H  
ATOM   1330  CA  ALA A  83     -21.991 -10.740  27.677  1.00 32.67           C  
ATOM   1331  HA  ALA A  83     -20.940 -10.544  27.466  1.00 32.67           H  
ATOM   1332  C   ALA A  83     -22.143 -11.092  29.171  1.00 32.67           C  
ATOM   1333  CB  ALA A  83     -22.821  -9.524  27.257  1.00 32.67           C  
ATOM   1334  HB1 ALA A  83     -22.493  -8.650  27.821  1.00 32.67           H  
ATOM   1335  HB2 ALA A  83     -23.876  -9.693  27.471  1.00 32.67           H  
ATOM   1336  HB3 ALA A  83     -22.698  -9.320  26.193  1.00 32.67           H  
ATOM   1337  O   ALA A  83     -23.251 -11.153  29.690  1.00 32.67           O  
ATOM   1338  N   ALA A  84     -21.023 -11.218  29.901  1.00 37.73           N  
ATOM   1339  H   ALA A  84     -20.149 -11.273  29.399  1.00 37.73           H  
ATOM   1340  CA  ALA A  84     -20.996 -10.598  31.228  1.00 37.73           C  
ATOM   1341  HA  ALA A  84     -21.551 -11.216  31.935  1.00 37.73           H  
ATOM   1342  C   ALA A  84     -21.677  -9.239  31.044  1.00 37.73           C  
ATOM   1343  CB  ALA A  84     -19.541 -10.420  31.683  1.00 37.73           C  
ATOM   1344  HB1 ALA A  84     -19.065 -11.396  31.784  1.00 37.73           H  
ATOM   1345  HB2 ALA A  84     -18.988  -9.817  30.962  1.00 37.73           H  
ATOM   1346  HB3 ALA A  84     -19.524  -9.916  32.649  1.00 37.73           H  
ATOM   1347  O   ALA A  84     -21.264  -8.580  30.077  1.00 37.73           O  
ATOM   1348  N   PRO A  85     -22.739  -8.919  31.820  1.00 44.84           N  
ATOM   1349  CA  PRO A  85     -23.678  -7.847  31.501  1.00 44.84           C  
ATOM   1350  HA  PRO A  85     -24.385  -8.176  30.740  1.00 44.84           H  
ATOM   1351  C   PRO A  85     -22.847  -6.701  30.988  1.00 44.84           C  
ATOM   1352  CB  PRO A  85     -24.420  -7.501  32.798  1.00 44.84           C  
ATOM   1353  HB2 PRO A  85     -25.408  -7.961  32.776  1.00 44.84           H  
ATOM   1354  HB3 PRO A  85     -24.507  -6.426  32.956  1.00 44.84           H  
ATOM   1355  O   PRO A  85     -21.924  -6.283  31.696  1.00 44.84           O  
ATOM   1356  CG  PRO A  85     -23.577  -8.164  33.889  1.00 44.84           C  
ATOM   1357  HG2 PRO A  85     -22.782  -7.486  34.199  1.00 44.84           H  
ATOM   1358  HG3 PRO A  85     -24.183  -8.462  34.744  1.00 44.84           H  
ATOM   1359  CD  PRO A  85     -22.969  -9.371  33.176  1.00 44.84           C  
ATOM   1360  HD2 PRO A  85     -22.042  -9.668  33.667  1.00 44.84           H  
ATOM   1361  HD3 PRO A  85     -23.679 -10.197  33.168  1.00 44.84           H  
ATOM   1362  N   GLU A  86     -23.038  -6.384  29.700  1.00 55.25           N  
ATOM   1363  H   GLU A  86     -23.806  -6.810  29.200  1.00 55.25           H  
ATOM   1364  CA  GLU A  86     -22.203  -5.424  28.989  1.00 55.25           C  
ATOM   1365  HA  GLU A  86     -21.260  -5.887  28.698  1.00 55.25           H  
ATOM   1366  C   GLU A  86     -21.946  -4.292  29.965  1.00 55.25           C  
ATOM   1367  CB  GLU A  86     -22.952  -4.891  27.759  1.00 55.25           C  
ATOM   1368  HB2 GLU A  86     -23.943  -4.545  28.054  1.00 55.25           H  
ATOM   1369  HB3 GLU A  86     -22.393  -4.042  27.364  1.00 55.25           H  
ATOM   1370  O   GLU A  86     -22.931  -3.816  30.527  1.00 55.25           O  
ATOM   1371  CG  GLU A  86     -23.079  -5.945  26.657  1.00 55.25           C  
ATOM   1372  HG2 GLU A  86     -23.719  -6.752  27.015  1.00 55.25           H  
ATOM   1373  HG3 GLU A  86     -22.090  -6.359  26.457  1.00 55.25           H  
ATOM   1374  CD  GLU A  86     -23.672  -5.379  25.363  1.00 55.25           C  
ATOM   1375  OE1 GLU A  86     -23.184  -5.817  24.294  1.00 55.25           O  
ATOM   1376  OE2 GLU A  86     -24.574  -4.523  25.453  1.00 55.25           O  
ATOM   1377  N   GLU A  87     -20.678  -3.981  30.290  1.00 71.59           N  
ATOM   1378  H   GLU A  87     -19.930  -4.559  29.935  1.00 71.59           H  
ATOM   1379  CA  GLU A  87     -20.358  -2.947  31.284  1.00 71.59           C  
ATOM   1380  HA  GLU A  87     -20.861  -3.197  32.218  1.00 71.59           H  
ATOM   1381  C   GLU A  87     -20.958  -1.638  30.763  1.00 71.59           C  
ATOM   1382  CB  GLU A  87     -18.839  -2.828  31.566  1.00 71.59           C  
ATOM   1383  HB2 GLU A  87     -18.557  -1.775  31.554  1.00 71.59           H  
ATOM   1384  HB3 GLU A  87     -18.277  -3.331  30.779  1.00 71.59           H  
ATOM   1385  O   GLU A  87     -20.355  -0.906  29.970  1.00 71.59           O  
ATOM   1386  CG  GLU A  87     -18.418  -3.388  32.939  1.00 71.59           C  
ATOM   1387  HG2 GLU A  87     -18.640  -4.455  32.956  1.00 71.59           H  
ATOM   1388  HG3 GLU A  87     -19.022  -2.904  33.707  1.00 71.59           H  
ATOM   1389  CD  GLU A  87     -16.921  -3.173  33.278  1.00 71.59           C  
ATOM   1390  OE1 GLU A  87     -16.483  -3.659  34.338  1.00 71.59           O  
ATOM   1391  OE2 GLU A  87     -16.162  -2.541  32.494  1.00 71.59           O  
ATOM   1392  N   THR A  88     -22.215  -1.449  31.143  1.00 82.72           N  
ATOM   1393  H   THR A  88     -22.632  -2.208  31.662  1.00 82.72           H  
ATOM   1394  CA  THR A  88     -23.139  -0.447  30.665  1.00 82.72           C  
ATOM   1395  HA  THR A  88     -22.786  -0.036  29.719  1.00 82.72           H  
ATOM   1396  C   THR A  88     -23.086   0.583  31.750  1.00 82.72           C  
ATOM   1397  CB  THR A  88     -24.559  -0.987  30.455  1.00 82.72           C  
ATOM   1398  HB  THR A  88     -24.960  -1.385  31.387  1.00 82.72           H  
ATOM   1399  O   THR A  88     -23.544   0.372  32.873  1.00 82.72           O  
ATOM   1400  CG2 THR A  88     -25.474   0.101  29.916  1.00 82.72           C  
ATOM   1401 HG21 THR A  88     -25.587   0.887  30.663  1.00 82.72           H  
ATOM   1402 HG22 THR A  88     -26.452  -0.330  29.700  1.00 82.72           H  
ATOM   1403 HG23 THR A  88     -25.055   0.509  28.996  1.00 82.72           H  
ATOM   1404  OG1 THR A  88     -24.563  -1.990  29.475  1.00 82.72           O  
ATOM   1405  HG1 THR A  88     -24.066  -2.735  29.823  1.00 82.72           H  
ATOM   1406  N   LEU A  89     -22.394   1.658  31.438  1.00 85.84           N  
ATOM   1407  H   LEU A  89     -22.066   1.756  30.487  1.00 85.84           H  
ATOM   1408  CA  LEU A  89     -22.101   2.712  32.379  1.00 85.84           C  
ATOM   1409  HA  LEU A  89     -22.337   2.386  33.392  1.00 85.84           H  
ATOM   1410  C   LEU A  89     -23.010   3.885  32.049  1.00 85.84           C  
ATOM   1411  CB  LEU A  89     -20.599   3.034  32.311  1.00 85.84           C  
ATOM   1412  HB2 LEU A  89     -20.383   3.832  33.021  1.00 85.84           H  
ATOM   1413  HB3 LEU A  89     -20.374   3.403  31.310  1.00 85.84           H  
ATOM   1414  O   LEU A  89     -23.276   4.160  30.878  1.00 85.84           O  
ATOM   1415  CG  LEU A  89     -19.683   1.827  32.614  1.00 85.84           C  
ATOM   1416  HG  LEU A  89     -19.919   1.002  31.942  1.00 85.84           H  
ATOM   1417  CD1 LEU A  89     -18.222   2.202  32.377  1.00 85.84           C  
ATOM   1418 HD11 LEU A  89     -17.922   2.988  33.070  1.00 85.84           H  
ATOM   1419 HD12 LEU A  89     -18.099   2.549  31.351  1.00 85.84           H  
ATOM   1420 HD13 LEU A  89     -17.594   1.325  32.532  1.00 85.84           H  
ATOM   1421  CD2 LEU A  89     -19.819   1.338  34.058  1.00 85.84           C  
ATOM   1422 HD21 LEU A  89     -20.825   0.955  34.226  1.00 85.84           H  
ATOM   1423 HD22 LEU A  89     -19.117   0.524  34.237  1.00 85.84           H  
ATOM   1424 HD23 LEU A  89     -19.615   2.152  34.754  1.00 85.84           H  
ATOM   1425  N   ALA A  90     -23.473   4.591  33.077  1.00 87.79           N  
ATOM   1426  H   ALA A  90     -23.243   4.303  34.017  1.00 87.79           H  
ATOM   1427  CA  ALA A  90     -24.118   5.879  32.874  1.00 87.79           C  
ATOM   1428  HA  ALA A  90     -25.011   5.746  32.263  1.00 87.79           H  
ATOM   1429  C   ALA A  90     -23.153   6.801  32.122  1.00 87.79           C  
ATOM   1430  CB  ALA A  90     -24.531   6.461  34.228  1.00 87.79           C  
ATOM   1431  HB1 ALA A  90     -23.652   6.606  34.856  1.00 87.79           H  
ATOM   1432  HB2 ALA A  90     -25.025   7.420  34.072  1.00 87.79           H  
ATOM   1433  HB3 ALA A  90     -25.228   5.783  34.722  1.00 87.79           H  
ATOM   1434  O   ALA A  90     -21.975   6.889  32.479  1.00 87.79           O  
ATOM   1435  N   PHE A  91     -23.634   7.475  31.081  1.00 90.41           N  
ATOM   1436  H   PHE A  91     -24.605   7.372  30.824  1.00 90.41           H  
ATOM   1437  CA  PHE A  91     -22.790   8.371  30.306  1.00 90.41           C  
ATOM   1438  HA  PHE A  91     -21.935   7.808  29.931  1.00 90.41           H  
ATOM   1439  C   PHE A  91     -22.276   9.519  31.182  1.00 90.41           C  
ATOM   1440  CB  PHE A  91     -23.571   8.898  29.109  1.00 90.41           C  
ATOM   1441  HB2 PHE A  91     -23.838   8.064  28.460  1.00 90.41           H  
ATOM   1442  HB3 PHE A  91     -24.493   9.339  29.488  1.00 90.41           H  
ATOM   1443  O   PHE A  91     -23.046  10.321  31.714  1.00 90.41           O  
ATOM   1444  CG  PHE A  91     -22.828   9.945  28.300  1.00 90.41           C  
ATOM   1445  CD1 PHE A  91     -23.187  11.300  28.410  1.00 90.41           C  
ATOM   1446  HD1 PHE A  91     -24.008  11.589  29.049  1.00 90.41           H  
ATOM   1447  CD2 PHE A  91     -21.762   9.576  27.459  1.00 90.41           C  
ATOM   1448  HD2 PHE A  91     -21.477   8.537  27.376  1.00 90.41           H  
ATOM   1449  CE1 PHE A  91     -22.484  12.280  27.689  1.00 90.41           C  
ATOM   1450  HE1 PHE A  91     -22.768  13.319  27.776  1.00 90.41           H  
ATOM   1451  CE2 PHE A  91     -21.067  10.555  26.729  1.00 90.41           C  
ATOM   1452  HE2 PHE A  91     -20.257  10.266  26.076  1.00 90.41           H  
ATOM   1453  CZ  PHE A  91     -21.423  11.909  26.848  1.00 90.41           C  
ATOM   1454  HZ  PHE A  91     -20.889  12.671  26.298  1.00 90.41           H  
ATOM   1455  N   LYS A  92     -20.952   9.602  31.312  1.00 88.31           N  
ATOM   1456  H   LYS A  92     -20.393   8.869  30.901  1.00 88.31           H  
ATOM   1457  CA  LYS A  92     -20.238  10.749  31.877  1.00 88.31           C  
ATOM   1458  HA  LYS A  92     -20.896  11.617  31.831  1.00 88.31           H  
ATOM   1459  C   LYS A  92     -18.984  11.008  31.043  1.00 88.31           C  
ATOM   1460  CB  LYS A  92     -19.859  10.515  33.346  1.00 88.31           C  
ATOM   1461  HB2 LYS A  92     -19.212   9.641  33.420  1.00 88.31           H  
ATOM   1462  HB3 LYS A  92     -19.296  11.381  33.694  1.00 88.31           H  
ATOM   1463  O   LYS A  92     -18.315  10.033  30.686  1.00 88.31           O  
ATOM   1464  CG  LYS A  92     -21.082  10.337  34.255  1.00 88.31           C  
ATOM   1465  HG2 LYS A  92     -21.740  11.199  34.144  1.00 88.31           H  
ATOM   1466  HG3 LYS A  92     -21.624   9.435  33.972  1.00 88.31           H  
ATOM   1467  CD  LYS A  92     -20.650  10.216  35.716  1.00 88.31           C  
ATOM   1468  HD2 LYS A  92     -20.102  11.113  36.003  1.00 88.31           H  
ATOM   1469  HD3 LYS A  92     -20.000   9.348  35.825  1.00 88.31           H  
ATOM   1470  CE  LYS A  92     -21.892  10.056  36.596  1.00 88.31           C  
ATOM   1471  HE2 LYS A  92     -22.445   9.180  36.257  1.00 88.31           H  
ATOM   1472  HE3 LYS A  92     -22.530  10.929  36.454  1.00 88.31           H  
ATOM   1473  NZ  LYS A  92     -21.518   9.913  38.024  1.00 88.31           N  
ATOM   1474  HZ1 LYS A  92     -22.344   9.819  38.598  1.00 88.31           H  
ATOM   1475  HZ2 LYS A  92     -20.936   9.098  38.150  1.00 88.31           H  
ATOM   1476  HZ3 LYS A  92     -20.999  10.725  38.326  1.00 88.31           H  
ATOM   1477  N   PRO A  93     -18.633  12.271  30.744  1.00 87.08           N  
ATOM   1478  CA  PRO A  93     -17.431  12.593  29.976  1.00 87.08           C  
ATOM   1479  HA  PRO A  93     -17.583  12.246  28.954  1.00 87.08           H  
ATOM   1480  C   PRO A  93     -16.148  11.956  30.531  1.00 87.08           C  
ATOM   1481  CB  PRO A  93     -17.345  14.122  29.997  1.00 87.08           C  
ATOM   1482  HB2 PRO A  93     -16.800  14.459  30.878  1.00 87.08           H  
ATOM   1483  HB3 PRO A  93     -16.882  14.515  29.092  1.00 87.08           H  
ATOM   1484  O   PRO A  93     -15.295  11.513  29.763  1.00 87.08           O  
ATOM   1485  CG  PRO A  93     -18.804  14.554  30.118  1.00 87.08           C  
ATOM   1486  HG2 PRO A  93     -19.282  14.507  29.140  1.00 87.08           H  
ATOM   1487  HG3 PRO A  93     -18.897  15.550  30.551  1.00 87.08           H  
ATOM   1488  CD  PRO A  93     -19.391  13.482  31.031  1.00 87.08           C  
ATOM   1489  HD2 PRO A  93     -19.246  13.763  32.074  1.00 87.08           H  
ATOM   1490  HD3 PRO A  93     -20.452  13.364  30.808  1.00 87.08           H  
ATOM   1491  N   GLU A  94     -16.040  11.847  31.856  1.00 87.52           N  
ATOM   1492  H   GLU A  94     -16.754  12.271  32.430  1.00 87.52           H  
ATOM   1493  CA  GLU A  94     -14.900  11.251  32.558  1.00 87.52           C  
ATOM   1494  HA  GLU A  94     -13.977  11.706  32.199  1.00 87.52           H  
ATOM   1495  C   GLU A  94     -14.796   9.745  32.289  1.00 87.52           C  
ATOM   1496  CB  GLU A  94     -15.011  11.513  34.073  1.00 87.52           C  
ATOM   1497  HB2 GLU A  94     -15.895  11.013  34.468  1.00 87.52           H  
ATOM   1498  HB3 GLU A  94     -14.143  11.058  34.550  1.00 87.52           H  
ATOM   1499  O   GLU A  94     -13.719   9.251  31.981  1.00 87.52           O  
ATOM   1500  CG  GLU A  94     -15.033  13.002  34.476  1.00 87.52           C  
ATOM   1501  HG2 GLU A  94     -14.903  13.060  35.557  1.00 87.52           H  
ATOM   1502  HG3 GLU A  94     -14.178  13.496  34.015  1.00 87.52           H  
ATOM   1503  CD  GLU A  94     -16.330  13.745  34.105  1.00 87.52           C  
ATOM   1504  OE1 GLU A  94     -16.256  14.972  33.894  1.00 87.52           O  
ATOM   1505  OE2 GLU A  94     -17.387  13.077  33.970  1.00 87.52           O  
ATOM   1506  N   ILE A  95     -15.926   9.028  32.283  1.00 85.79           N  
ATOM   1507  H   ILE A  95     -16.795   9.517  32.443  1.00 85.79           H  
ATOM   1508  CA  ILE A  95     -15.964   7.589  31.975  1.00 85.79           C  
ATOM   1509  HA  ILE A  95     -15.260   7.075  32.630  1.00 85.79           H  
ATOM   1510  C   ILE A  95     -15.499   7.339  30.538  1.00 85.79           C  
ATOM   1511  CB  ILE A  95     -17.384   7.024  32.224  1.00 85.79           C  
ATOM   1512  HB  ILE A  95     -18.109   7.664  31.721  1.00 85.79           H  
ATOM   1513  O   ILE A  95     -14.740   6.409  30.278  1.00 85.79           O  
ATOM   1514  CG1 ILE A  95     -17.684   7.038  33.741  1.00 85.79           C  
ATOM   1515 HG12 ILE A  95     -17.034   6.320  34.242  1.00 85.79           H  
ATOM   1516 HG13 ILE A  95     -17.459   8.024  34.146  1.00 85.79           H  
ATOM   1517  CG2 ILE A  95     -17.540   5.603  31.650  1.00 85.79           C  
ATOM   1518 HG21 ILE A  95     -17.433   5.616  30.566  1.00 85.79           H  
ATOM   1519 HG22 ILE A  95     -16.784   4.945  32.079  1.00 85.79           H  
ATOM   1520 HG23 ILE A  95     -18.535   5.213  31.863  1.00 85.79           H  
ATOM   1521  CD1 ILE A  95     -19.139   6.725  34.101  1.00 85.79           C  
ATOM   1522 HD11 ILE A  95     -19.800   7.411  33.571  1.00 85.79           H  
ATOM   1523 HD12 ILE A  95     -19.280   6.858  35.174  1.00 85.79           H  
ATOM   1524 HD13 ILE A  95     -19.390   5.695  33.848  1.00 85.79           H  
ATOM   1525  N   ILE A  96     -15.929   8.175  29.590  1.00 86.70           N  
ATOM   1526  H   ILE A  96     -16.534   8.935  29.866  1.00 86.70           H  
ATOM   1527  CA  ILE A  96     -15.493   8.065  28.191  1.00 86.70           C  
ATOM   1528  HA  ILE A  96     -15.687   7.052  27.840  1.00 86.70           H  
ATOM   1529  C   ILE A  96     -13.987   8.282  28.076  1.00 86.70           C  
ATOM   1530  CB  ILE A  96     -16.260   9.066  27.305  1.00 86.70           C  
ATOM   1531  HB  ILE A  96     -16.074  10.073  27.681  1.00 86.70           H  
ATOM   1532  O   ILE A  96     -13.310   7.519  27.384  1.00 86.70           O  
ATOM   1533  CG1 ILE A  96     -17.780   8.842  27.350  1.00 86.70           C  
ATOM   1534 HG12 ILE A  96     -18.141   8.986  28.368  1.00 86.70           H  
ATOM   1535 HG13 ILE A  96     -18.253   9.607  26.734  1.00 86.70           H  
ATOM   1536  CG2 ILE A  96     -15.766   9.024  25.850  1.00 86.70           C  
ATOM   1537 HG21 ILE A  96     -14.762   9.444  25.796  1.00 86.70           H  
ATOM   1538 HG22 ILE A  96     -15.752   8.000  25.477  1.00 86.70           H  
ATOM   1539 HG23 ILE A  96     -16.417   9.634  25.224  1.00 86.70           H  
ATOM   1540  CD1 ILE A  96     -18.252   7.470  26.868  1.00 86.70           C  
ATOM   1541 HD11 ILE A  96     -19.333   7.430  27.004  1.00 86.70           H  
ATOM   1542 HD12 ILE A  96     -17.801   6.670  27.456  1.00 86.70           H  
ATOM   1543 HD13 ILE A  96     -18.024   7.340  25.810  1.00 86.70           H  
ATOM   1544  N   LYS A  97     -13.463   9.295  28.771  1.00 86.75           N  
ATOM   1545  H   LYS A  97     -14.082   9.854  29.342  1.00 86.75           H  
ATOM   1546  CA  LYS A  97     -12.031   9.580  28.825  1.00 86.75           C  
ATOM   1547  HA  LYS A  97     -11.665   9.750  27.812  1.00 86.75           H  
ATOM   1548  C   LYS A  97     -11.249   8.380  29.370  1.00 86.75           C  
ATOM   1549  CB  LYS A  97     -11.822  10.854  29.649  1.00 86.75           C  
ATOM   1550  HB2 LYS A  97     -12.408  11.665  29.218  1.00 86.75           H  
ATOM   1551  HB3 LYS A  97     -12.163  10.685  30.670  1.00 86.75           H  
ATOM   1552  O   LYS A  97     -10.310   7.950  28.707  1.00 86.75           O  
ATOM   1553  CG  LYS A  97     -10.350  11.261  29.684  1.00 86.75           C  
ATOM   1554  HG2 LYS A  97     -10.009  11.511  28.679  1.00 86.75           H  
ATOM   1555  HG3 LYS A  97      -9.759  10.427  30.061  1.00 86.75           H  
ATOM   1556  CD  LYS A  97     -10.152  12.458  30.615  1.00 86.75           C  
ATOM   1557  HD2 LYS A  97     -10.583  13.358  30.177  1.00 86.75           H  
ATOM   1558  HD3 LYS A  97     -10.621  12.245  31.575  1.00 86.75           H  
ATOM   1559  CE  LYS A  97      -8.647  12.605  30.809  1.00 86.75           C  
ATOM   1560  HE2 LYS A  97      -8.265  11.625  31.095  1.00 86.75           H  
ATOM   1561  HE3 LYS A  97      -8.167  12.853  29.862  1.00 86.75           H  
ATOM   1562  NZ  LYS A  97      -8.292  13.559  31.874  1.00 86.75           N  
ATOM   1563  HZ1 LYS A  97      -8.693  13.229  32.740  1.00 86.75           H  
ATOM   1564  HZ2 LYS A  97      -8.620  14.491  31.665  1.00 86.75           H  
ATOM   1565  HZ3 LYS A  97      -7.287  13.539  31.981  1.00 86.75           H  
ATOM   1566  N   ASP A  98     -11.690   7.784  30.476  1.00 85.55           N  
ATOM   1567  H   ASP A  98     -12.411   8.243  31.014  1.00 85.55           H  
ATOM   1568  CA  ASP A  98     -11.036   6.616  31.080  1.00 85.55           C  
ATOM   1569  HA  ASP A  98     -10.005   6.870  31.323  1.00 85.55           H  
ATOM   1570  C   ASP A  98     -11.017   5.406  30.128  1.00 85.55           C  
ATOM   1571  CB  ASP A  98     -11.762   6.223  32.380  1.00 85.55           C  
ATOM   1572  HB2 ASP A  98     -11.335   5.287  32.738  1.00 85.55           H  
ATOM   1573  HB3 ASP A  98     -12.813   6.040  32.159  1.00 85.55           H  
ATOM   1574  O   ASP A  98     -10.012   4.703  30.009  1.00 85.55           O  
ATOM   1575  CG  ASP A  98     -11.661   7.246  33.519  1.00 85.55           C  
ATOM   1576  OD1 ASP A  98     -10.800   8.151  33.445  1.00 85.55           O  
ATOM   1577  OD2 ASP A  98     -12.445   7.078  34.482  1.00 85.55           O  
ATOM   1578  N   ILE A  99     -12.114   5.163  29.397  1.00 83.51           N  
ATOM   1579  H   ILE A  99     -12.918   5.754  29.553  1.00 83.51           H  
ATOM   1580  CA  ILE A  99     -12.192   4.069  28.414  1.00 83.51           C  
ATOM   1581  HA  ILE A  99     -11.869   3.150  28.901  1.00 83.51           H  
ATOM   1582  C   ILE A  99     -11.235   4.312  27.241  1.00 83.51           C  
ATOM   1583  CB  ILE A  99     -13.644   3.876  27.916  1.00 83.51           C  
ATOM   1584  HB  ILE A  99     -14.002   4.824  27.514  1.00 83.51           H  
ATOM   1585  O   ILE A  99     -10.594   3.367  26.770  1.00 83.51           O  
ATOM   1586  CG1 ILE A  99     -14.567   3.446  29.077  1.00 83.51           C  
ATOM   1587 HG12 ILE A  99     -14.378   4.056  29.960  1.00 83.51           H  
ATOM   1588 HG13 ILE A  99     -14.328   2.425  29.377  1.00 83.51           H  
ATOM   1589  CG2 ILE A  99     -13.700   2.812  26.796  1.00 83.51           C  
ATOM   1590 HG21 ILE A  99     -13.142   3.154  25.924  1.00 83.51           H  
ATOM   1591 HG22 ILE A  99     -13.267   1.876  27.148  1.00 83.51           H  
ATOM   1592 HG23 ILE A  99     -14.727   2.640  26.476  1.00 83.51           H  
ATOM   1593  CD1 ILE A  99     -16.061   3.563  28.744  1.00 83.51           C  
ATOM   1594 HD11 ILE A  99     -16.645   3.299  29.625  1.00 83.51           H  
ATOM   1595 HD12 ILE A  99     -16.337   2.892  27.931  1.00 83.51           H  
ATOM   1596 HD13 ILE A  99     -16.295   4.589  28.460  1.00 83.51           H  
ATOM   1597  N   ILE A 100     -11.148   5.557  26.764  1.00 84.95           N  
ATOM   1598  H   ILE A 100     -11.693   6.276  27.218  1.00 84.95           H  
ATOM   1599  CA  ILE A 100     -10.237   5.955  25.686  1.00 84.95           C  
ATOM   1600  HA  ILE A 100     -10.378   5.284  24.839  1.00 84.95           H  
ATOM   1601  C   ILE A 100      -8.783   5.800  26.137  1.00 84.95           C  
ATOM   1602  CB  ILE A 100     -10.545   7.398  25.224  1.00 84.95           C  
ATOM   1603  HB  ILE A 100     -10.619   8.037  26.104  1.00 84.95           H  
ATOM   1604  O   ILE A 100      -7.999   5.191  25.419  1.00 84.95           O  
ATOM   1605  CG1 ILE A 100     -11.885   7.446  24.459  1.00 84.95           C  
ATOM   1606 HG12 ILE A 100     -12.635   6.855  24.984  1.00 84.95           H  
ATOM   1607 HG13 ILE A 100     -11.756   7.012  23.467  1.00 84.95           H  
ATOM   1608  CG2 ILE A 100      -9.416   7.945  24.331  1.00 84.95           C  
ATOM   1609 HG21 ILE A 100      -9.215   7.239  23.526  1.00 84.95           H  
ATOM   1610 HG22 ILE A 100      -9.679   8.922  23.927  1.00 84.95           H  
ATOM   1611 HG23 ILE A 100      -8.506   8.078  24.917  1.00 84.95           H  
ATOM   1612  CD1 ILE A 100     -12.430   8.871  24.316  1.00 84.95           C  
ATOM   1613 HD11 ILE A 100     -12.481   9.347  25.295  1.00 84.95           H  
ATOM   1614 HD12 ILE A 100     -13.432   8.826  23.889  1.00 84.95           H  
ATOM   1615 HD13 ILE A 100     -11.791   9.465  23.663  1.00 84.95           H  
ATOM   1616  N   GLU A 101      -8.424   6.300  27.320  1.00 80.55           N  
ATOM   1617  H   GLU A 101      -9.114   6.791  27.870  1.00 80.55           H  
ATOM   1618  CA  GLU A 101      -7.057   6.234  27.855  1.00 80.55           C  
ATOM   1619  HA  GLU A 101      -6.362   6.623  27.111  1.00 80.55           H  
ATOM   1620  C   GLU A 101      -6.616   4.793  28.146  1.00 80.55           C  
ATOM   1621  CB  GLU A 101      -6.953   7.108  29.117  1.00 80.55           C  
ATOM   1622  HB2 GLU A 101      -6.012   6.886  29.622  1.00 80.55           H  
ATOM   1623  HB3 GLU A 101      -7.776   6.873  29.792  1.00 80.55           H  
ATOM   1624  O   GLU A 101      -5.461   4.434  27.913  1.00 80.55           O  
ATOM   1625  CG  GLU A 101      -6.970   8.604  28.758  1.00 80.55           C  
ATOM   1626  HG2 GLU A 101      -6.127   8.804  28.097  1.00 80.55           H  
ATOM   1627  HG3 GLU A 101      -7.877   8.835  28.200  1.00 80.55           H  
ATOM   1628  CD  GLU A 101      -6.881   9.552  29.966  1.00 80.55           C  
ATOM   1629  OE1 GLU A 101      -6.828  10.783  29.718  1.00 80.55           O  
ATOM   1630  OE2 GLU A 101      -6.872   9.092  31.126  1.00 80.55           O  
ATOM   1631  N   ALA A 102      -7.547   3.920  28.548  1.00 76.21           N  
ATOM   1632  H   ALA A 102      -8.456   4.279  28.802  1.00 76.21           H  
ATOM   1633  CA  ALA A 102      -7.296   2.486  28.696  1.00 76.21           C  
ATOM   1634  HA  ALA A 102      -6.406   2.362  29.313  1.00 76.21           H  
ATOM   1635  C   ALA A 102      -7.026   1.764  27.359  1.00 76.21           C  
ATOM   1636  CB  ALA A 102      -8.487   1.862  29.432  1.00 76.21           C  
ATOM   1637  HB1 ALA A 102      -9.394   1.987  28.840  1.00 76.21           H  
ATOM   1638  HB2 ALA A 102      -8.620   2.357  30.394  1.00 76.21           H  
ATOM   1639  HB3 ALA A 102      -8.302   0.802  29.601  1.00 76.21           H  
ATOM   1640  O   ALA A 102      -6.644   0.587  27.350  1.00 76.21           O  
ATOM   1641  N   LYS A 103      -7.239   2.428  26.216  1.00 68.96           N  
ATOM   1642  H   LYS A 103      -7.533   3.392  26.279  1.00 68.96           H  
ATOM   1643  CA  LYS A 103      -6.943   1.903  24.885  1.00 68.96           C  
ATOM   1644  HA  LYS A 103      -6.553   0.889  24.977  1.00 68.96           H  
ATOM   1645  C   LYS A 103      -5.824   2.697  24.237  1.00 68.96           C  
ATOM   1646  CB  LYS A 103      -8.215   1.877  24.021  1.00 68.96           C  
ATOM   1647  HB2 LYS A 103      -8.664   2.870  24.018  1.00 68.96           H  
ATOM   1648  HB3 LYS A 103      -7.946   1.631  22.994  1.00 68.96           H  
ATOM   1649  O   LYS A 103      -5.992   3.810  23.762  1.00 68.96           O  
ATOM   1650  CG  LYS A 103      -9.259   0.864  24.514  1.00 68.96           C  
ATOM   1651  HG2 LYS A 103      -9.554   1.112  25.534  1.00 68.96           H  
ATOM   1652  HG3 LYS A 103     -10.140   0.941  23.878  1.00 68.96           H  
ATOM   1653  CD  LYS A 103      -8.733  -0.577  24.470  1.00 68.96           C  
ATOM   1654  HD2 LYS A 103      -8.456  -0.827  23.446  1.00 68.96           H  
ATOM   1655  HD3 LYS A 103      -7.864  -0.680  25.121  1.00 68.96           H  
ATOM   1656  CE  LYS A 103      -9.808  -1.527  24.976  1.00 68.96           C  
ATOM   1657  HE2 LYS A 103     -10.681  -1.411  24.334  1.00 68.96           H  
ATOM   1658  HE3 LYS A 103     -10.083  -1.223  25.986  1.00 68.96           H  
ATOM   1659  NZ  LYS A 103      -9.319  -2.924  24.965  1.00 68.96           N  
ATOM   1660  HZ1 LYS A 103      -8.497  -2.992  25.548  1.00 68.96           H  
ATOM   1661  HZ2 LYS A 103      -9.072  -3.194  24.024  1.00 68.96           H  
ATOM   1662  HZ3 LYS A 103     -10.028  -3.549  25.322  1.00 68.96           H  
ATOM   1663  N   THR A 104      -4.673   2.052  24.118  1.00 56.62           N  
ATOM   1664  H   THR A 104      -4.538   1.169  24.588  1.00 56.62           H  
ATOM   1665  CA  THR A 104      -3.565   2.579  23.331  1.00 56.62           C  
ATOM   1666  HA  THR A 104      -3.401   3.618  23.618  1.00 56.62           H  
ATOM   1667  C   THR A 104      -3.952   2.534  21.853  1.00 56.62           C  
ATOM   1668  CB  THR A 104      -2.272   1.780  23.589  1.00 56.62           C  
ATOM   1669  HB  THR A 104      -2.109   1.068  22.780  1.00 56.62           H  
ATOM   1670  O   THR A 104      -4.153   1.451  21.293  1.00 56.62           O  
ATOM   1671  CG2 THR A 104      -1.062   2.702  23.693  1.00 56.62           C  
ATOM   1672 HG21 THR A 104      -1.193   3.413  24.509  1.00 56.62           H  
ATOM   1673 HG22 THR A 104      -0.939   3.251  22.759  1.00 56.62           H  
ATOM   1674 HG23 THR A 104      -0.164   2.110  23.870  1.00 56.62           H  
ATOM   1675  OG1 THR A 104      -2.334   1.051  24.801  1.00 56.62           O  
ATOM   1676  HG1 THR A 104      -2.219   1.680  25.517  1.00 56.62           H  
ATOM   1677  N   LEU A 105      -4.035   3.689  21.186  1.00 53.26           N  
ATOM   1678  H   LEU A 105      -3.925   4.559  21.687  1.00 53.26           H  
ATOM   1679  CA  LEU A 105      -3.826   3.682  19.741  1.00 53.26           C  
ATOM   1680  HA  LEU A 105      -4.525   2.982  19.283  1.00 53.26           H  
ATOM   1681  C   LEU A 105      -2.420   3.139  19.504  1.00 53.26           C  
ATOM   1682  CB  LEU A 105      -4.020   5.070  19.106  1.00 53.26           C  
ATOM   1683  HB2 LEU A 105      -3.392   5.128  18.217  1.00 53.26           H  
ATOM   1684  HB3 LEU A 105      -3.666   5.844  19.787  1.00 53.26           H  
ATOM   1685  O   LEU A 105      -1.446   3.620  20.072  1.00 53.26           O  
ATOM   1686  CG  LEU A 105      -5.481   5.320  18.682  1.00 53.26           C  
ATOM   1687  HG  LEU A 105      -6.089   4.437  18.877  1.00 53.26           H  
ATOM   1688  CD1 LEU A 105      -6.070   6.481  19.450  1.00 53.26           C  
ATOM   1689 HD11 LEU A 105      -5.499   7.390  19.267  1.00 53.26           H  
ATOM   1690 HD12 LEU A 105      -6.055   6.260  20.518  1.00 53.26           H  
ATOM   1691 HD13 LEU A 105      -7.103   6.630  19.136  1.00 53.26           H  
ATOM   1692  CD2 LEU A 105      -5.613   5.666  17.199  1.00 53.26           C  
ATOM   1693 HD21 LEU A 105      -5.129   4.908  16.582  1.00 53.26           H  
ATOM   1694 HD22 LEU A 105      -6.666   5.731  16.925  1.00 53.26           H  
ATOM   1695 HD23 LEU A 105      -5.132   6.624  17.001  1.00 53.26           H  
ATOM   1696  N   ALA A 106      -2.314   2.110  18.666  1.00 54.57           N  
ATOM   1697  H   ALA A 106      -3.161   1.752  18.247  1.00 54.57           H  
ATOM   1698  CA  ALA A 106      -1.018   1.536  18.299  1.00 54.57           C  
ATOM   1699  HA  ALA A 106      -0.456   1.322  19.209  1.00 54.57           H  
ATOM   1700  C   ALA A 106      -0.170   2.502  17.453  1.00 54.57           C  
ATOM   1701  CB  ALA A 106      -1.280   0.229  17.548  1.00 54.57           C  
ATOM   1702  HB1 ALA A 106      -1.850   0.448  16.645  1.00 54.57           H  
ATOM   1703  HB2 ALA A 106      -1.841  -0.449  18.191  1.00 54.57           H  
ATOM   1704  HB3 ALA A 106      -0.327  -0.230  17.285  1.00 54.57           H  
ATOM   1705  O   ALA A 106       0.971   2.201  17.115  1.00 54.57           O  
ATOM   1706  N   LEU A 107      -0.772   3.613  17.048  1.00 54.43           N  
ATOM   1707  H   LEU A 107      -1.667   3.831  17.463  1.00 54.43           H  
ATOM   1708  CA  LEU A 107      -0.144   4.693  16.330  1.00 54.43           C  
ATOM   1709  HA  LEU A 107       0.830   4.392  15.945  1.00 54.43           H  
ATOM   1710  C   LEU A 107       0.060   5.848  17.301  1.00 54.43           C  
ATOM   1711  CB  LEU A 107      -1.069   5.085  15.182  1.00 54.43           C  
ATOM   1712  HB2 LEU A 107      -0.668   6.015  14.779  1.00 54.43           H  
ATOM   1713  HB3 LEU A 107      -2.057   5.304  15.587  1.00 54.43           H  
ATOM   1714  O   LEU A 107      -0.882   6.236  17.990  1.00 54.43           O  
ATOM   1715  CG  LEU A 107      -1.197   4.021  14.080  1.00 54.43           C  
ATOM   1716  HG  LEU A 107      -1.483   3.073  14.536  1.00 54.43           H  
ATOM   1717  CD1 LEU A 107      -2.306   4.413  13.122  1.00 54.43           C  
ATOM   1718 HD11 LEU A 107      -3.250   4.391  13.665  1.00 54.43           H  
ATOM   1719 HD12 LEU A 107      -2.312   3.714  12.285  1.00 54.43           H  
ATOM   1720 HD13 LEU A 107      -2.140   5.419  12.736  1.00 54.43           H  
ATOM   1721  CD2 LEU A 107       0.058   3.769  13.241  1.00 54.43           C  
ATOM   1722 HD21 LEU A 107       0.195   4.548  12.490  1.00 54.43           H  
ATOM   1723 HD22 LEU A 107      -0.056   2.816  12.724  1.00 54.43           H  
ATOM   1724 HD23 LEU A 107       0.939   3.725  13.880  1.00 54.43           H  
ATOM   1725  N   ASP A 108       1.276   6.387  17.325  1.00 58.17           N  
ATOM   1726  H   ASP A 108       1.993   6.001  16.728  1.00 58.17           H  
ATOM   1727  CA  ASP A 108       1.600   7.613  18.050  1.00 58.17           C  
ATOM   1728  HA  ASP A 108       1.371   7.483  19.108  1.00 58.17           H  
ATOM   1729  C   ASP A 108       0.730   8.748  17.492  1.00 58.17           C  
ATOM   1730  CB  ASP A 108       3.108   7.867  17.914  1.00 58.17           C  
ATOM   1731  HB2 ASP A 108       3.636   6.968  18.234  1.00 58.17           H  
ATOM   1732  HB3 ASP A 108       3.356   8.037  16.866  1.00 58.17           H  
ATOM   1733  O   ASP A 108       0.991   9.297  16.418  1.00 58.17           O  
ATOM   1734  CG  ASP A 108       3.617   9.047  18.745  1.00 58.17           C  
ATOM   1735  OD1 ASP A 108       2.849  10.016  18.924  1.00 58.17           O  
ATOM   1736  OD2 ASP A 108       4.816   8.988  19.122  1.00 58.17           O  
ATOM   1737  N   GLN A 109      -0.383   9.006  18.179  1.00 56.99           N  
ATOM   1738  H   GLN A 109      -0.566   8.443  18.997  1.00 56.99           H  
ATOM   1739  CA  GLN A 109      -1.443   9.881  17.703  1.00 56.99           C  
ATOM   1740  HA  GLN A 109      -1.792   9.515  16.737  1.00 56.99           H  
ATOM   1741  C   GLN A 109      -0.932  11.305  17.508  1.00 56.99           C  
ATOM   1742  CB  GLN A 109      -2.603   9.829  18.704  1.00 56.99           C  
ATOM   1743  HB2 GLN A 109      -2.936   8.796  18.805  1.00 56.99           H  
ATOM   1744  HB3 GLN A 109      -2.254  10.178  19.676  1.00 56.99           H  
ATOM   1745  O   GLN A 109      -1.293  11.925  16.514  1.00 56.99           O  
ATOM   1746  CG  GLN A 109      -3.794  10.692  18.263  1.00 56.99           C  
ATOM   1747  HG2 GLN A 109      -4.170  10.333  17.305  1.00 56.99           H  
ATOM   1748  HG3 GLN A 109      -3.471  11.726  18.143  1.00 56.99           H  
ATOM   1749  CD  GLN A 109      -4.928  10.676  19.275  1.00 56.99           C  
ATOM   1750  NE2 GLN A 109      -5.877  11.572  19.141  1.00 56.99           N  
ATOM   1751 HE21 GLN A 109      -6.542  11.565  19.901  1.00 56.99           H  
ATOM   1752 HE22 GLN A 109      -5.702  12.348  18.517  1.00 56.99           H  
ATOM   1753  OE1 GLN A 109      -4.989   9.891  20.203  1.00 56.99           O  
ATOM   1754  N   GLU A 110      -0.076  11.797  18.404  1.00 62.09           N  
ATOM   1755  H   GLU A 110       0.256  11.197  19.146  1.00 62.09           H  
ATOM   1756  CA  GLU A 110       0.498  13.141  18.324  1.00 62.09           C  
ATOM   1757  HA  GLU A 110      -0.297  13.875  18.195  1.00 62.09           H  
ATOM   1758  C   GLU A 110       1.434  13.265  17.123  1.00 62.09           C  
ATOM   1759  CB  GLU A 110       1.262  13.472  19.613  1.00 62.09           C  
ATOM   1760  HB2 GLU A 110       2.009  12.700  19.797  1.00 62.09           H  
ATOM   1761  HB3 GLU A 110       1.773  14.424  19.471  1.00 62.09           H  
ATOM   1762  O   GLU A 110       1.337  14.230  16.368  1.00 62.09           O  
ATOM   1763  CG  GLU A 110       0.332  13.592  20.829  1.00 62.09           C  
ATOM   1764  HG2 GLU A 110      -0.161  12.634  20.994  1.00 62.09           H  
ATOM   1765  HG3 GLU A 110      -0.437  14.331  20.605  1.00 62.09           H  
ATOM   1766  CD  GLU A 110       1.065  14.003  22.117  1.00 62.09           C  
ATOM   1767  OE1 GLU A 110       0.349  14.228  23.120  1.00 62.09           O  
ATOM   1768  OE2 GLU A 110       2.314  14.090  22.102  1.00 62.09           O  
ATOM   1769  N   LYS A 111       2.294  12.268  16.875  1.00 58.56           N  
ATOM   1770  H   LYS A 111       2.358  11.511  17.541  1.00 58.56           H  
ATOM   1771  CA  LYS A 111       3.194  12.302  15.711  1.00 58.56           C  
ATOM   1772  HA  LYS A 111       3.654  13.289  15.661  1.00 58.56           H  
ATOM   1773  C   LYS A 111       2.458  12.122  14.392  1.00 58.56           C  
ATOM   1774  CB  LYS A 111       4.296  11.253  15.842  1.00 58.56           C  
ATOM   1775  HB2 LYS A 111       4.847  11.206  14.903  1.00 58.56           H  
ATOM   1776  HB3 LYS A 111       3.852  10.276  16.034  1.00 58.56           H  
ATOM   1777  O   LYS A 111       2.817  12.768  13.411  1.00 58.56           O  
ATOM   1778  CG  LYS A 111       5.271  11.620  16.961  1.00 58.56           C  
ATOM   1779  HG2 LYS A 111       5.655  12.628  16.804  1.00 58.56           H  
ATOM   1780  HG3 LYS A 111       4.757  11.586  17.922  1.00 58.56           H  
ATOM   1781  CD  LYS A 111       6.436  10.633  16.955  1.00 58.56           C  
ATOM   1782  HD2 LYS A 111       7.065  10.812  16.082  1.00 58.56           H  
ATOM   1783  HD3 LYS A 111       6.039   9.620  16.896  1.00 58.56           H  
ATOM   1784  CE  LYS A 111       7.267  10.817  18.224  1.00 58.56           C  
ATOM   1785  HE2 LYS A 111       6.700  11.442  18.914  1.00 58.56           H  
ATOM   1786  HE3 LYS A 111       8.202  11.323  17.983  1.00 58.56           H  
ATOM   1787  NZ  LYS A 111       7.502   9.508  18.859  1.00 58.56           N  
ATOM   1788  HZ1 LYS A 111       6.587   9.133  19.065  1.00 58.56           H  
ATOM   1789  HZ2 LYS A 111       7.977   8.872  18.234  1.00 58.56           H  
ATOM   1790  HZ3 LYS A 111       7.988   9.605  19.738  1.00 58.56           H  
ATOM   1791  N   ILE A 112       1.440  11.263  14.343  1.00 55.81           N  
ATOM   1792  H   ILE A 112       1.210  10.743  15.177  1.00 55.81           H  
ATOM   1793  CA  ILE A 112       0.605  11.133  13.145  1.00 55.81           C  
ATOM   1794  HA  ILE A 112       1.263  11.051  12.280  1.00 55.81           H  
ATOM   1795  C   ILE A 112      -0.198  12.404  12.918  1.00 55.81           C  
ATOM   1796  CB  ILE A 112      -0.274   9.869  13.189  1.00 55.81           C  
ATOM   1797  HB  ILE A 112      -0.776   9.808  14.154  1.00 55.81           H  
ATOM   1798  O   ILE A 112      -0.211  12.879  11.789  1.00 55.81           O  
ATOM   1799  CG1 ILE A 112       0.671   8.665  13.038  1.00 55.81           C  
ATOM   1800 HG12 ILE A 112       1.227   8.533  13.967  1.00 55.81           H  
ATOM   1801 HG13 ILE A 112       1.393   8.847  12.242  1.00 55.81           H  
ATOM   1802  CG2 ILE A 112      -1.357   9.903  12.093  1.00 55.81           C  
ATOM   1803 HG21 ILE A 112      -1.934   8.979  12.052  1.00 55.81           H  
ATOM   1804 HG22 ILE A 112      -2.073  10.685  12.345  1.00 55.81           H  
ATOM   1805 HG23 ILE A 112      -0.913  10.106  11.119  1.00 55.81           H  
ATOM   1806  CD1 ILE A 112      -0.043   7.364  12.721  1.00 55.81           C  
ATOM   1807 HD11 ILE A 112      -0.230   7.294  11.650  1.00 55.81           H  
ATOM   1808 HD12 ILE A 112      -0.995   7.331  13.251  1.00 55.81           H  
ATOM   1809 HD13 ILE A 112       0.619   6.551  13.021  1.00 55.81           H  
ATOM   1810  N   GLN A 113      -0.807  12.983  13.955  1.00 57.50           N  
ATOM   1811  H   GLN A 113      -0.744  12.562  14.871  1.00 57.50           H  
ATOM   1812  CA  GLN A 113      -1.481  14.276  13.850  1.00 57.50           C  
ATOM   1813  HA  GLN A 113      -2.268  14.207  13.099  1.00 57.50           H  
ATOM   1814  C   GLN A 113      -0.523  15.360  13.368  1.00 57.50           C  
ATOM   1815  CB  GLN A 113      -2.126  14.684  15.181  1.00 57.50           C  
ATOM   1816  HB2 GLN A 113      -2.320  15.756  15.164  1.00 57.50           H  
ATOM   1817  HB3 GLN A 113      -1.444  14.478  16.006  1.00 57.50           H  
ATOM   1818  O   GLN A 113      -0.855  16.028  12.407  1.00 57.50           O  
ATOM   1819  CG  GLN A 113      -3.468  13.969  15.388  1.00 57.50           C  
ATOM   1820  HG2 GLN A 113      -4.135  14.255  14.575  1.00 57.50           H  
ATOM   1821  HG3 GLN A 113      -3.333  12.888  15.348  1.00 57.50           H  
ATOM   1822  CD  GLN A 113      -4.134  14.332  16.712  1.00 57.50           C  
ATOM   1823  NE2 GLN A 113      -5.436  14.183  16.826  1.00 57.50           N  
ATOM   1824 HE21 GLN A 113      -5.952  14.035  15.971  1.00 57.50           H  
ATOM   1825 HE22 GLN A 113      -5.798  14.722  17.600  1.00 57.50           H  
ATOM   1826  OE1 GLN A 113      -3.546  14.757  17.685  1.00 57.50           O  
ATOM   1827  N   ALA A 114       0.692  15.465  13.909  1.00 61.50           N  
ATOM   1828  H   ALA A 114       0.905  14.934  14.741  1.00 61.50           H  
ATOM   1829  CA  ALA A 114       1.675  16.444  13.443  1.00 61.50           C  
ATOM   1830  HA  ALA A 114       1.251  17.441  13.565  1.00 61.50           H  
ATOM   1831  C   ALA A 114       2.028  16.274  11.951  1.00 61.50           C  
ATOM   1832  CB  ALA A 114       2.923  16.331  14.326  1.00 61.50           C  
ATOM   1833  HB1 ALA A 114       3.365  15.339  14.230  1.00 61.50           H  
ATOM   1834  HB2 ALA A 114       3.652  17.081  14.022  1.00 61.50           H  
ATOM   1835  HB3 ALA A 114       2.653  16.505  15.368  1.00 61.50           H  
ATOM   1836  O   ALA A 114       2.152  17.258  11.222  1.00 61.50           O  
ATOM   1837  N   VAL A 115       2.164  15.029  11.471  1.00 54.40           N  
ATOM   1838  H   VAL A 115       2.076  14.256  12.115  1.00 54.40           H  
ATOM   1839  CA  VAL A 115       2.419  14.760  10.044  1.00 54.40           C  
ATOM   1840  HA  VAL A 115       3.187  15.451   9.700  1.00 54.40           H  
ATOM   1841  C   VAL A 115       1.179  15.035   9.183  1.00 54.40           C  
ATOM   1842  CB  VAL A 115       2.942  13.328   9.822  1.00 54.40           C  
ATOM   1843  HB  VAL A 115       2.234  12.611  10.236  1.00 54.40           H  
ATOM   1844  O   VAL A 115       1.309  15.566   8.079  1.00 54.40           O  
ATOM   1845  CG1 VAL A 115       3.132  13.047   8.324  1.00 54.40           C  
ATOM   1846 HG11 VAL A 115       3.706  12.133   8.178  1.00 54.40           H  
ATOM   1847 HG12 VAL A 115       3.675  13.869   7.857  1.00 54.40           H  
ATOM   1848 HG13 VAL A 115       2.164  12.937   7.834  1.00 54.40           H  
ATOM   1849  CG2 VAL A 115       4.313  13.112  10.480  1.00 54.40           C  
ATOM   1850 HG21 VAL A 115       5.057  13.744   9.997  1.00 54.40           H  
ATOM   1851 HG22 VAL A 115       4.279  13.377  11.537  1.00 54.40           H  
ATOM   1852 HG23 VAL A 115       4.608  12.066  10.387  1.00 54.40           H  
ATOM   1853  N   LEU A 116      -0.015  14.699   9.674  1.00 54.04           N  
ATOM   1854  H   LEU A 116      -0.053  14.297  10.600  1.00 54.04           H  
ATOM   1855  CA  LEU A 116      -1.284  15.000   9.012  1.00 54.04           C  
ATOM   1856  HA  LEU A 116      -1.238  14.643   7.983  1.00 54.04           H  
ATOM   1857  C   LEU A 116      -1.510  16.515   8.923  1.00 54.04           C  
ATOM   1858  CB  LEU A 116      -2.440  14.302   9.759  1.00 54.04           C  
ATOM   1859  HB2 LEU A 116      -2.361  14.550  10.818  1.00 54.04           H  
ATOM   1860  HB3 LEU A 116      -3.384  14.717   9.406  1.00 54.04           H  
ATOM   1861  O   LEU A 116      -1.772  17.020   7.836  1.00 54.04           O  
ATOM   1862  CG  LEU A 116      -2.489  12.772   9.602  1.00 54.04           C  
ATOM   1863  HG  LEU A 116      -1.506  12.331   9.766  1.00 54.04           H  
ATOM   1864  CD1 LEU A 116      -3.478  12.171  10.595  1.00 54.04           C  
ATOM   1865 HD11 LEU A 116      -3.146  12.407  11.607  1.00 54.04           H  
ATOM   1866 HD12 LEU A 116      -4.458  12.631  10.467  1.00 54.04           H  
ATOM   1867 HD13 LEU A 116      -3.548  11.092  10.460  1.00 54.04           H  
ATOM   1868  CD2 LEU A 116      -2.941  12.392   8.204  1.00 54.04           C  
ATOM   1869 HD21 LEU A 116      -2.929  11.309   8.086  1.00 54.04           H  
ATOM   1870 HD22 LEU A 116      -2.248  12.857   7.503  1.00 54.04           H  
ATOM   1871 HD23 LEU A 116      -3.939  12.786   8.010  1.00 54.04           H  
ATOM   1872  N   ASP A 117      -1.319  17.249  10.015  1.00 54.78           N  
ATOM   1873  H   ASP A 117      -1.135  16.764  10.882  1.00 54.78           H  
ATOM   1874  CA  ASP A 117      -1.501  18.699  10.114  1.00 54.78           C  
ATOM   1875  HA  ASP A 117      -2.540  18.950   9.902  1.00 54.78           H  
ATOM   1876  C   ASP A 117      -0.626  19.457   9.112  1.00 54.78           C  
ATOM   1877  CB  ASP A 117      -1.151  19.174  11.539  1.00 54.78           C  
ATOM   1878  HB2 ASP A 117      -0.206  18.728  11.849  1.00 54.78           H  
ATOM   1879  HB3 ASP A 117      -1.007  20.254  11.511  1.00 54.78           H  
ATOM   1880  O   ASP A 117      -1.077  20.427   8.496  1.00 54.78           O  
ATOM   1881  CG  ASP A 117      -2.225  18.893  12.598  1.00 54.78           C  
ATOM   1882  OD1 ASP A 117      -3.332  18.431  12.230  1.00 54.78           O  
ATOM   1883  OD2 ASP A 117      -1.936  19.194  13.778  1.00 54.78           O  
ATOM   1884  N   GLN A 118       0.620  19.013   8.913  1.00 51.38           N  
ATOM   1885  H   GLN A 118       0.952  18.248   9.483  1.00 51.38           H  
ATOM   1886  CA  GLN A 118       1.530  19.653   7.966  1.00 51.38           C  
ATOM   1887  HA  GLN A 118       1.467  20.728   8.134  1.00 51.38           H  
ATOM   1888  C   GLN A 118       1.133  19.405   6.503  1.00 51.38           C  
ATOM   1889  CB  GLN A 118       2.971  19.202   8.261  1.00 51.38           C  
ATOM   1890  HB2 GLN A 118       3.074  18.145   8.017  1.00 51.38           H  
ATOM   1891  HB3 GLN A 118       3.169  19.324   9.326  1.00 51.38           H  
ATOM   1892  O   GLN A 118       1.361  20.279   5.671  1.00 51.38           O  
ATOM   1893  CG  GLN A 118       4.024  20.005   7.477  1.00 51.38           C  
ATOM   1894  HG2 GLN A 118       3.895  19.823   6.410  1.00 51.38           H  
ATOM   1895  HG3 GLN A 118       5.015  19.644   7.751  1.00 51.38           H  
ATOM   1896  CD  GLN A 118       3.976  21.509   7.751  1.00 51.38           C  
ATOM   1897  NE2 GLN A 118       4.113  22.334   6.736  1.00 51.38           N  
ATOM   1898 HE21 GLN A 118       4.105  21.973   5.793  1.00 51.38           H  
ATOM   1899 HE22 GLN A 118       4.115  23.323   6.942  1.00 51.38           H  
ATOM   1900  OE1 GLN A 118       3.816  21.981   8.865  1.00 51.38           O  
ATOM   1901  N   TYR A 119       0.546  18.248   6.180  1.00 50.64           N  
ATOM   1902  H   TYR A 119       0.347  17.591   6.921  1.00 50.64           H  
ATOM   1903  CA  TYR A 119       0.248  17.860   4.795  1.00 50.64           C  
ATOM   1904  HA  TYR A 119       0.940  18.377   4.130  1.00 50.64           H  
ATOM   1905  C   TYR A 119      -1.166  18.239   4.337  1.00 50.64           C  
ATOM   1906  CB  TYR A 119       0.489  16.355   4.646  1.00 50.64           C  
ATOM   1907  HB2 TYR A 119      -0.352  15.806   5.071  1.00 50.64           H  
ATOM   1908  HB3 TYR A 119       1.377  16.080   5.215  1.00 50.64           H  
ATOM   1909  O   TYR A 119      -1.408  18.481   3.158  1.00 50.64           O  
ATOM   1910  CG  TYR A 119       0.713  15.933   3.209  1.00 50.64           C  
ATOM   1911  CD1 TYR A 119      -0.350  15.462   2.422  1.00 50.64           C  
ATOM   1912  HD1 TYR A 119      -1.358  15.504   2.808  1.00 50.64           H  
ATOM   1913  CD2 TYR A 119       1.982  16.103   2.629  1.00 50.64           C  
ATOM   1914  HD2 TYR A 119       2.776  16.558   3.202  1.00 50.64           H  
ATOM   1915  CE1 TYR A 119      -0.124  15.015   1.108  1.00 50.64           C  
ATOM   1916  HE1 TYR A 119      -0.948  14.650   0.515  1.00 50.64           H  
ATOM   1917  CE2 TYR A 119       2.192  15.761   1.279  1.00 50.64           C  
ATOM   1918  HE2 TYR A 119       3.156  15.945   0.828  1.00 50.64           H  
ATOM   1919  OH  TYR A 119       1.386  14.735  -0.736  1.00 50.64           O  
ATOM   1920  HH  TYR A 119       2.194  15.130  -1.073  1.00 50.64           H  
ATOM   1921  CZ  TYR A 119       1.155  15.157   0.536  1.00 50.64           C  
ATOM   1922  N   VAL A 120      -2.123  18.315   5.258  1.00 50.34           N  
ATOM   1923  H   VAL A 120      -1.896  18.076   6.213  1.00 50.34           H  
ATOM   1924  CA  VAL A 120      -3.527  18.612   4.933  1.00 50.34           C  
ATOM   1925  HA  VAL A 120      -3.829  18.006   4.079  1.00 50.34           H  
ATOM   1926  C   VAL A 120      -3.734  20.077   4.518  1.00 50.34           C  
ATOM   1927  CB  VAL A 120      -4.399  18.211   6.125  1.00 50.34           C  
ATOM   1928  HB  VAL A 120      -3.961  18.703   6.993  1.00 50.34           H  
ATOM   1929  O   VAL A 120      -4.704  20.394   3.833  1.00 50.34           O  
ATOM   1930  CG1 VAL A 120      -5.859  18.619   5.949  1.00 50.34           C  
ATOM   1931 HG11 VAL A 120      -5.970  19.700   6.039  1.00 50.34           H  
ATOM   1932 HG12 VAL A 120      -6.199  18.306   4.962  1.00 50.34           H  
ATOM   1933 HG13 VAL A 120      -6.495  18.126   6.684  1.00 50.34           H  
ATOM   1934  CG2 VAL A 120      -4.428  16.688   6.342  1.00 50.34           C  
ATOM   1935 HG21 VAL A 120      -3.432  16.252   6.262  1.00 50.34           H  
ATOM   1936 HG22 VAL A 120      -5.056  16.215   5.586  1.00 50.34           H  
ATOM   1937 HG23 VAL A 120      -4.833  16.470   7.330  1.00 50.34           H  
ATOM   1938  N   LYS A 121      -2.789  20.978   4.812  1.00 52.48           N  
ATOM   1939  H   LYS A 121      -1.990  20.674   5.349  1.00 52.48           H  
ATOM   1940  CA  LYS A 121      -2.797  22.338   4.241  1.00 52.48           C  
ATOM   1941  HA  LYS A 121      -3.736  22.824   4.506  1.00 52.48           H  
ATOM   1942  C   LYS A 121      -2.767  22.347   2.701  1.00 52.48           C  
ATOM   1943  CB  LYS A 121      -1.634  23.157   4.820  1.00 52.48           C  
ATOM   1944  HB2 LYS A 121      -1.551  24.092   4.267  1.00 52.48           H  
ATOM   1945  HB3 LYS A 121      -0.704  22.602   4.696  1.00 52.48           H  
ATOM   1946  O   LYS A 121      -3.248  23.312   2.114  1.00 52.48           O  
ATOM   1947  CG  LYS A 121      -1.867  23.480   6.303  1.00 52.48           C  
ATOM   1948  HG2 LYS A 121      -1.979  22.552   6.864  1.00 52.48           H  
ATOM   1949  HG3 LYS A 121      -2.782  24.064   6.405  1.00 52.48           H  
ATOM   1950  CD  LYS A 121      -0.692  24.269   6.883  1.00 52.48           C  
ATOM   1951  HD2 LYS A 121       0.217  23.680   6.759  1.00 52.48           H  
ATOM   1952  HD3 LYS A 121      -0.586  25.215   6.351  1.00 52.48           H  
ATOM   1953  CE  LYS A 121      -0.946  24.522   8.372  1.00 52.48           C  
ATOM   1954  HE2 LYS A 121      -1.182  23.565   8.838  1.00 52.48           H  
ATOM   1955  HE3 LYS A 121      -1.817  25.168   8.477  1.00 52.48           H  
ATOM   1956  NZ  LYS A 121       0.241  25.120   9.029  1.00 52.48           N  
ATOM   1957  HZ1 LYS A 121       0.487  25.998   8.595  1.00 52.48           H  
ATOM   1958  HZ2 LYS A 121       0.055  25.264  10.012  1.00 52.48           H  
ATOM   1959  HZ3 LYS A 121       1.019  24.481   8.954  1.00 52.48           H  
ATOM   1960  N   ASP A 122      -2.299  21.262   2.075  1.00 51.04           N  
ATOM   1961  H   ASP A 122      -1.924  20.514   2.639  1.00 51.04           H  
ATOM   1962  CA  ASP A 122      -2.110  21.139   0.622  1.00 51.04           C  
ATOM   1963  HA  ASP A 122      -2.158  22.133   0.177  1.00 51.04           H  
ATOM   1964  C   ASP A 122      -3.185  20.286  -0.079  1.00 51.04           C  
ATOM   1965  CB  ASP A 122      -0.706  20.575   0.341  1.00 51.04           C  
ATOM   1966  HB2 ASP A 122      -0.641  19.568   0.753  1.00 51.04           H  
ATOM   1967  HB3 ASP A 122      -0.562  20.503  -0.737  1.00 51.04           H  
ATOM   1968  O   ASP A 122      -3.043  19.933  -1.253  1.00 51.04           O  
ATOM   1969  CG  ASP A 122       0.438  21.426   0.901  1.00 51.04           C  
ATOM   1970  OD1 ASP A 122       0.264  22.660   1.023  1.00 51.04           O  
ATOM   1971  OD2 ASP A 122       1.502  20.829   1.183  1.00 51.04           O  
ATOM   1972  N   LEU A 123      -4.258  19.904   0.623  1.00 54.36           N  
ATOM   1973  H   LEU A 123      -4.358  20.238   1.571  1.00 54.36           H  
ATOM   1974  CA  LEU A 123      -5.313  19.071   0.044  1.00 54.36           C  
ATOM   1975  HA  LEU A 123      -4.822  18.170  -0.322  1.00 54.36           H  
ATOM   1976  C   LEU A 123      -5.987  19.819  -1.123  1.00 54.36           C  
ATOM   1977  CB  LEU A 123      -6.297  18.665   1.148  1.00 54.36           C  
ATOM   1978  HB2 LEU A 123      -7.181  19.300   1.101  1.00 54.36           H  
ATOM   1979  HB3 LEU A 123      -5.783  18.839   2.094  1.00 54.36           H  
ATOM   1980  O   LEU A 123      -6.358  20.988  -0.963  1.00 54.36           O  
ATOM   1981  CG  LEU A 123      -6.712  17.190   1.170  1.00 54.36           C  
ATOM   1982  HG  LEU A 123      -5.867  16.582   0.846  1.00 54.36           H  
ATOM   1983  CD1 LEU A 123      -7.117  16.785   2.584  1.00 54.36           C  
ATOM   1984 HD11 LEU A 123      -7.940  17.435   2.883  1.00 54.36           H  
ATOM   1985 HD12 LEU A 123      -7.469  15.753   2.605  1.00 54.36           H  
ATOM   1986 HD13 LEU A 123      -6.271  16.895   3.262  1.00 54.36           H  
ATOM   1987  CD2 LEU A 123      -7.909  16.895   0.274  1.00 54.36           C  
ATOM   1988 HD21 LEU A 123      -8.785  17.433   0.634  1.00 54.36           H  
ATOM   1989 HD22 LEU A 123      -7.711  17.232  -0.744  1.00 54.36           H  
ATOM   1990 HD23 LEU A 123      -8.129  15.827   0.254  1.00 54.36           H  
ATOM   1991  N   PRO A 124      -6.144  19.189  -2.304  1.00 52.05           N  
ATOM   1992  CA  PRO A 124      -6.748  19.854  -3.448  1.00 52.05           C  
ATOM   1993  HA  PRO A 124      -6.119  20.703  -3.717  1.00 52.05           H  
ATOM   1994  C   PRO A 124      -8.162  20.342  -3.128  1.00 52.05           C  
ATOM   1995  CB  PRO A 124      -6.725  18.841  -4.596  1.00 52.05           C  
ATOM   1996  HB2 PRO A 124      -6.570  19.326  -5.560  1.00 52.05           H  
ATOM   1997  HB3 PRO A 124      -7.645  18.255  -4.612  1.00 52.05           H  
ATOM   1998  O   PRO A 124      -9.068  19.551  -2.873  1.00 52.05           O  
ATOM   1999  CG  PRO A 124      -5.562  17.926  -4.228  1.00 52.05           C  
ATOM   2000  HG2 PRO A 124      -5.679  16.928  -4.651  1.00 52.05           H  
ATOM   2001  HG3 PRO A 124      -4.627  18.377  -4.559  1.00 52.05           H  
ATOM   2002  CD  PRO A 124      -5.598  17.901  -2.704  1.00 52.05           C  
ATOM   2003  HD2 PRO A 124      -6.252  17.096  -2.366  1.00 52.05           H  
ATOM   2004  HD3 PRO A 124      -4.585  17.755  -2.328  1.00 52.05           H  
ATOM   2005  N   LYS A 125      -8.342  21.665  -3.191  1.00 50.71           N  
ATOM   2006  H   LYS A 125      -7.508  22.227  -3.286  1.00 50.71           H  
ATOM   2007  CA  LYS A 125      -9.631  22.361  -3.121  1.00 50.71           C  
ATOM   2008  HA  LYS A 125     -10.210  21.955  -2.292  1.00 50.71           H  
ATOM   2009  C   LYS A 125     -10.442  22.135  -4.408  1.00 50.71           C  
ATOM   2010  CB  LYS A 125      -9.406  23.873  -2.892  1.00 50.71           C  
ATOM   2011  HB2 LYS A 125     -10.388  24.344  -2.861  1.00 50.71           H  
ATOM   2012  HB3 LYS A 125      -8.867  24.282  -3.747  1.00 50.71           H  
ATOM   2013  O   LYS A 125     -10.684  23.090  -5.144  1.00 50.71           O  
ATOM   2014  CG  LYS A 125      -8.648  24.277  -1.619  1.00 50.71           C  
ATOM   2015  HG2 LYS A 125      -9.117  23.809  -0.753  1.00 50.71           H  
ATOM   2016  HG3 LYS A 125      -7.609  23.955  -1.686  1.00 50.71           H  
ATOM   2017  CD  LYS A 125      -8.716  25.808  -1.475  1.00 50.71           C  
ATOM   2018  HD2 LYS A 125      -8.279  26.282  -2.354  1.00 50.71           H  
ATOM   2019  HD3 LYS A 125      -9.767  26.093  -1.412  1.00 50.71           H  
ATOM   2020  CE  LYS A 125      -7.993  26.305  -0.217  1.00 50.71           C  
ATOM   2021  HE2 LYS A 125      -8.194  25.599   0.589  1.00 50.71           H  
ATOM   2022  HE3 LYS A 125      -6.920  26.300  -0.405  1.00 50.71           H  
ATOM   2023  NZ  LYS A 125      -8.464  27.661   0.189  1.00 50.71           N  
ATOM   2024  HZ1 LYS A 125      -7.919  28.028   0.957  1.00 50.71           H  
ATOM   2025  HZ2 LYS A 125      -9.410  27.642   0.542  1.00 50.71           H  
ATOM   2026  HZ3 LYS A 125      -8.447  28.316  -0.579  1.00 50.71           H  
ATOM   2027  N   SER A 126     -10.804  20.900  -4.756  1.00 47.15           N  
ATOM   2028  H   SER A 126     -10.554  20.126  -4.157  1.00 47.15           H  
ATOM   2029  CA  SER A 126     -11.638  20.644  -5.941  1.00 47.15           C  
ATOM   2030  HA  SER A 126     -11.884  21.599  -6.405  1.00 47.15           H  
ATOM   2031  C   SER A 126     -12.984  20.018  -5.583  1.00 47.15           C  
ATOM   2032  CB  SER A 126     -10.894  19.877  -7.040  1.00 47.15           C  
ATOM   2033  HB2 SER A 126      -9.962  20.392  -7.272  1.00 47.15           H  
ATOM   2034  HB3 SER A 126     -11.514  19.863  -7.936  1.00 47.15           H  
ATOM   2035  O   SER A 126     -13.075  19.082  -4.788  1.00 47.15           O  
ATOM   2036  OG  SER A 126     -10.614  18.547  -6.666  1.00 47.15           O  
ATOM   2037  HG  SER A 126     -10.634  17.994  -7.450  1.00 47.15           H  
ATOM   2038  N   GLY A 127     -14.041  20.548  -6.208  1.00 48.51           N  
ATOM   2039  H   GLY A 127     -13.881  21.312  -6.848  1.00 48.51           H  
ATOM   2040  CA  GLY A 127     -15.431  20.110  -6.034  1.00 48.51           C  
ATOM   2041  HA2 GLY A 127     -15.678  20.122  -4.973  1.00 48.51           H  
ATOM   2042  HA3 GLY A 127     -16.091  20.808  -6.549  1.00 48.51           H  
ATOM   2043  C   GLY A 127     -15.739  18.705  -6.566  1.00 48.51           C  
ATOM   2044  O   GLY A 127     -16.835  18.209  -6.336  1.00 48.51           O  
ATOM   2045  N   ASP A 128     -14.780  18.041  -7.218  1.00 61.53           N  
ATOM   2046  H   ASP A 128     -13.913  18.520  -7.410  1.00 61.53           H  
ATOM   2047  CA  ASP A 128     -14.921  16.669  -7.732  1.00 61.53           C  
ATOM   2048  HA  ASP A 128     -15.945  16.532  -8.080  1.00 61.53           H  
ATOM   2049  C   ASP A 128     -14.661  15.587  -6.665  1.00 61.53           C  
ATOM   2050  CB  ASP A 128     -13.987  16.468  -8.937  1.00 61.53           C  
ATOM   2051  HB2 ASP A 128     -12.957  16.596  -8.603  1.00 61.53           H  
ATOM   2052  HB3 ASP A 128     -14.096  15.451  -9.312  1.00 61.53           H  
ATOM   2053  O   ASP A 128     -14.591  14.400  -6.982  1.00 61.53           O  
ATOM   2054  CG  ASP A 128     -14.269  17.423 -10.097  1.00 61.53           C  
ATOM   2055  OD1 ASP A 128     -15.454  17.747 -10.331  1.00 61.53           O  
ATOM   2056  OD2 ASP A 128     -13.273  17.836 -10.732  1.00 61.53           O  
ATOM   2057  N   THR A 129     -14.467  15.986  -5.405  1.00 75.79           N  
ATOM   2058  H   THR A 129     -14.569  16.971  -5.209  1.00 75.79           H  
ATOM   2059  CA  THR A 129     -14.122  15.085  -4.297  1.00 75.79           C  
ATOM   2060  HA  THR A 129     -13.897  14.097  -4.700  1.00 75.79           H  
ATOM   2061  C   THR A 129     -15.315  14.871  -3.367  1.00 75.79           C  
ATOM   2062  CB  THR A 129     -12.854  15.552  -3.558  1.00 75.79           C  
ATOM   2063  HB  THR A 129     -12.679  14.877  -2.720  1.00 75.79           H  
ATOM   2064  O   THR A 129     -16.065  13.914  -3.531  1.00 75.79           O  
ATOM   2065  CG2 THR A 129     -11.618  15.532  -4.456  1.00 75.79           C  
ATOM   2066 HG21 THR A 129     -11.474  14.528  -4.855  1.00 75.79           H  
ATOM   2067 HG22 THR A 129     -10.743  15.813  -3.870  1.00 75.79           H  
ATOM   2068 HG23 THR A 129     -11.736  16.234  -5.281  1.00 75.79           H  
ATOM   2069  OG1 THR A 129     -12.985  16.868  -3.055  1.00 75.79           O  
ATOM   2070  HG1 THR A 129     -12.869  17.497  -3.771  1.00 75.79           H  
ATOM   2071  N   TYR A 130     -15.517  15.772  -2.408  1.00 85.77           N  
ATOM   2072  H   TYR A 130     -14.872  16.548  -2.357  1.00 85.77           H  
ATOM   2073  CA  TYR A 130     -16.548  15.666  -1.382  1.00 85.77           C  
ATOM   2074  HA  TYR A 130     -16.876  14.629  -1.309  1.00 85.77           H  
ATOM   2075  C   TYR A 130     -17.772  16.519  -1.710  1.00 85.77           C  
ATOM   2076  CB  TYR A 130     -15.969  16.064  -0.023  1.00 85.77           C  
ATOM   2077  HB2 TYR A 130     -15.589  17.084  -0.082  1.00 85.77           H  
ATOM   2078  HB3 TYR A 130     -16.783  16.057   0.701  1.00 85.77           H  
ATOM   2079  O   TYR A 130     -17.661  17.691  -2.076  1.00 85.77           O  
ATOM   2080  CG  TYR A 130     -14.871  15.147   0.479  1.00 85.77           C  
ATOM   2081  CD1 TYR A 130     -15.205  13.952   1.145  1.00 85.77           C  
ATOM   2082  HD1 TYR A 130     -16.243  13.696   1.300  1.00 85.77           H  
ATOM   2083  CD2 TYR A 130     -13.519  15.480   0.266  1.00 85.77           C  
ATOM   2084  HD2 TYR A 130     -13.266  16.388  -0.262  1.00 85.77           H  
ATOM   2085  CE1 TYR A 130     -14.187  13.095   1.607  1.00 85.77           C  
ATOM   2086  HE1 TYR A 130     -14.428  12.180   2.128  1.00 85.77           H  
ATOM   2087  CE2 TYR A 130     -12.500  14.617   0.710  1.00 85.77           C  
ATOM   2088  HE2 TYR A 130     -11.467  14.868   0.519  1.00 85.77           H  
ATOM   2089  OH  TYR A 130     -11.844  12.590   1.792  1.00 85.77           O  
ATOM   2090  HH  TYR A 130     -11.004  12.913   1.460  1.00 85.77           H  
ATOM   2091  CZ  TYR A 130     -12.835  13.423   1.382  1.00 85.77           C  
ATOM   2092  N   LYS A 131     -18.955  15.948  -1.499  1.00 88.69           N  
ATOM   2093  H   LYS A 131     -18.966  14.979  -1.213  1.00 88.69           H  
ATOM   2094  CA  LYS A 131     -20.236  16.658  -1.490  1.00 88.69           C  
ATOM   2095  HA  LYS A 131     -20.148  17.541  -2.123  1.00 88.69           H  
ATOM   2096  C   LYS A 131     -20.565  17.132  -0.077  1.00 88.69           C  
ATOM   2097  CB  LYS A 131     -21.350  15.762  -2.049  1.00 88.69           C  
ATOM   2098  HB2 LYS A 131     -21.535  14.947  -1.350  1.00 88.69           H  
ATOM   2099  HB3 LYS A 131     -22.270  16.342  -2.126  1.00 88.69           H  
ATOM   2100  O   LYS A 131     -19.934  16.746   0.909  1.00 88.69           O  
ATOM   2101  CG  LYS A 131     -21.017  15.181  -3.428  1.00 88.69           C  
ATOM   2102  HG2 LYS A 131     -20.957  15.989  -4.158  1.00 88.69           H  
ATOM   2103  HG3 LYS A 131     -20.062  14.657  -3.399  1.00 88.69           H  
ATOM   2104  CD  LYS A 131     -22.093  14.181  -3.840  1.00 88.69           C  
ATOM   2105  HD2 LYS A 131     -23.057  14.685  -3.914  1.00 88.69           H  
ATOM   2106  HD3 LYS A 131     -22.146  13.397  -3.084  1.00 88.69           H  
ATOM   2107  CE  LYS A 131     -21.699  13.578  -5.188  1.00 88.69           C  
ATOM   2108  HE2 LYS A 131     -21.677  14.370  -5.937  1.00 88.69           H  
ATOM   2109  HE3 LYS A 131     -20.690  13.178  -5.095  1.00 88.69           H  
ATOM   2110  NZ  LYS A 131     -22.641  12.504  -5.575  1.00 88.69           N  
ATOM   2111  HZ1 LYS A 131     -22.635  11.793  -4.858  1.00 88.69           H  
ATOM   2112  HZ2 LYS A 131     -23.577  12.874  -5.658  1.00 88.69           H  
ATOM   2113  HZ3 LYS A 131     -22.355  12.090  -6.450  1.00 88.69           H  
ATOM   2114  N   SER A 132     -21.569  18.001   0.024  1.00 89.92           N  
ATOM   2115  H   SER A 132     -22.094  18.240  -0.805  1.00 89.92           H  
ATOM   2116  CA  SER A 132     -21.984  18.526   1.320  1.00 89.92           C  
ATOM   2117  HA  SER A 132     -21.080  18.926   1.780  1.00 89.92           H  
ATOM   2118  C   SER A 132     -22.526  17.422   2.226  1.00 89.92           C  
ATOM   2119  CB  SER A 132     -22.995  19.663   1.170  1.00 89.92           C  
ATOM   2120  HB2 SER A 132     -22.599  20.405   0.476  1.00 89.92           H  
ATOM   2121  HB3 SER A 132     -23.935  19.275   0.779  1.00 89.92           H  
ATOM   2122  O   SER A 132     -23.408  16.666   1.825  1.00 89.92           O  
ATOM   2123  OG  SER A 132     -23.219  20.283   2.420  1.00 89.92           O  
ATOM   2124  HG  SER A 132     -22.417  20.244   2.946  1.00 89.92           H  
ATOM   2125  N   GLY A 133     -21.990  17.341   3.444  1.00 91.45           N  
ATOM   2126  H   GLY A 133     -21.286  18.018   3.700  1.00 91.45           H  
ATOM   2127  CA  GLY A 133     -22.374  16.346   4.443  1.00 91.45           C  
ATOM   2128  HA2 GLY A 133     -23.461  16.314   4.513  1.00 91.45           H  
ATOM   2129  HA3 GLY A 133     -21.975  16.660   5.408  1.00 91.45           H  
ATOM   2130  C   GLY A 133     -21.879  14.920   4.182  1.00 91.45           C  
ATOM   2131  O   GLY A 133     -22.283  14.024   4.922  1.00 91.45           O  
ATOM   2132  N   ASP A 134     -21.014  14.694   3.184  1.00 92.68           N  
ATOM   2133  H   ASP A 134     -20.739  15.467   2.594  1.00 92.68           H  
ATOM   2134  CA  ASP A 134     -20.466  13.363   2.867  1.00 92.68           C  
ATOM   2135  HA  ASP A 134     -21.283  12.683   2.626  1.00 92.68           H  
ATOM   2136  C   ASP A 134     -19.700  12.742   4.041  1.00 92.68           C  
ATOM   2137  CB  ASP A 134     -19.503  13.458   1.668  1.00 92.68           C  
ATOM   2138  HB2 ASP A 134     -18.760  12.665   1.755  1.00 92.68           H  
ATOM   2139  HB3 ASP A 134     -18.959  14.402   1.701  1.00 92.68           H  
ATOM   2140  O   ASP A 134     -19.645  11.517   4.169  1.00 92.68           O  
ATOM   2141  CG  ASP A 134     -20.156  13.277   0.296  1.00 92.68           C  
ATOM   2142  OD1 ASP A 134     -21.379  13.035   0.206  1.00 92.68           O  
ATOM   2143  OD2 ASP A 134     -19.398  13.350  -0.698  1.00 92.68           O  
ATOM   2144  N   VAL A 135     -19.099  13.581   4.889  1.00 94.15           N  
ATOM   2145  H   VAL A 135     -19.221  14.572   4.738  1.00 94.15           H  
ATOM   2146  CA  VAL A 135     -18.284  13.147   6.022  1.00 94.15           C  
ATOM   2147  HA  VAL A 135     -18.027  12.097   5.881  1.00 94.15           H  
ATOM   2148  C   VAL A 135     -19.090  13.266   7.308  1.00 94.15           C  
ATOM   2149  CB  VAL A 135     -16.953  13.904   6.065  1.00 94.15           C  
ATOM   2150  HB  VAL A 135     -17.141  14.973   6.164  1.00 94.15           H  
ATOM   2151  O   VAL A 135     -19.337  14.360   7.816  1.00 94.15           O  
ATOM   2152  CG1 VAL A 135     -16.086  13.440   7.238  1.00 94.15           C  
ATOM   2153 HG11 VAL A 135     -15.907  12.370   7.130  1.00 94.15           H  
ATOM   2154 HG12 VAL A 135     -15.128  13.960   7.221  1.00 94.15           H  
ATOM   2155 HG13 VAL A 135     -16.581  13.637   8.189  1.00 94.15           H  
ATOM   2156  CG2 VAL A 135     -16.168  13.623   4.774  1.00 94.15           C  
ATOM   2157 HG21 VAL A 135     -16.756  13.898   3.899  1.00 94.15           H  
ATOM   2158 HG22 VAL A 135     -15.912  12.566   4.706  1.00 94.15           H  
ATOM   2159 HG23 VAL A 135     -15.258  14.223   4.749  1.00 94.15           H  
ATOM   2160  N   ILE A 136     -19.489  12.120   7.852  1.00 97.31           N  
ATOM   2161  H   ILE A 136     -19.255  11.272   7.356  1.00 97.31           H  
ATOM   2162  CA  ILE A 136     -20.287  12.020   9.076  1.00 97.31           C  
ATOM   2163  HA  ILE A 136     -20.927  12.900   9.139  1.00 97.31           H  
ATOM   2164  C   ILE A 136     -19.360  12.013  10.291  1.00 97.31           C  
ATOM   2165  CB  ILE A 136     -21.210  10.783   9.043  1.00 97.31           C  
ATOM   2166  HB  ILE A 136     -20.588   9.890   8.990  1.00 97.31           H  
ATOM   2167  O   ILE A 136     -18.554  11.099  10.475  1.00 97.31           O  
ATOM   2168  CG1 ILE A 136     -22.127  10.815   7.797  1.00 97.31           C  
ATOM   2169 HG12 ILE A 136     -22.795  11.675   7.857  1.00 97.31           H  
ATOM   2170 HG13 ILE A 136     -21.522  10.929   6.897  1.00 97.31           H  
ATOM   2171  CG2 ILE A 136     -22.048  10.721  10.339  1.00 97.31           C  
ATOM   2172 HG21 ILE A 136     -22.688   9.839  10.342  1.00 97.31           H  
ATOM   2173 HG22 ILE A 136     -22.669  11.613  10.423  1.00 97.31           H  
ATOM   2174 HG23 ILE A 136     -21.401  10.660  11.214  1.00 97.31           H  
ATOM   2175  CD1 ILE A 136     -22.962   9.544   7.604  1.00 97.31           C  
ATOM   2176 HD11 ILE A 136     -23.467   9.592   6.639  1.00 97.31           H  
ATOM   2177 HD12 ILE A 136     -22.314   8.667   7.620  1.00 97.31           H  
ATOM   2178 HD13 ILE A 136     -23.719   9.459   8.384  1.00 97.31           H  
ATOM   2179  N   VAL A 137     -19.516  13.013  11.154  1.00 97.50           N  
ATOM   2180  H   VAL A 137     -20.219  13.707  10.944  1.00 97.50           H  
ATOM   2181  CA  VAL A 137     -18.723  13.201  12.371  1.00 97.50           C  
ATOM   2182  HA  VAL A 137     -17.943  12.442  12.422  1.00 97.50           H  
ATOM   2183  C   VAL A 137     -19.624  13.051  13.587  1.00 97.50           C  
ATOM   2184  CB  VAL A 137     -18.035  14.573  12.371  1.00 97.50           C  
ATOM   2185  HB  VAL A 137     -18.795  15.355  12.371  1.00 97.50           H  
ATOM   2186  O   VAL A 137     -20.549  13.832  13.788  1.00 97.50           O  
ATOM   2187  CG1 VAL A 137     -17.159  14.744  13.614  1.00 97.50           C  
ATOM   2188 HG11 VAL A 137     -17.740  14.612  14.527  1.00 97.50           H  
ATOM   2189 HG12 VAL A 137     -16.771  15.762  13.622  1.00 97.50           H  
ATOM   2190 HG13 VAL A 137     -16.333  14.033  13.596  1.00 97.50           H  
ATOM   2191  CG2 VAL A 137     -17.152  14.765  11.131  1.00 97.50           C  
ATOM   2192 HG21 VAL A 137     -16.689  15.751  11.165  1.00 97.50           H  
ATOM   2193 HG22 VAL A 137     -17.758  14.715  10.226  1.00 97.50           H  
ATOM   2194 HG23 VAL A 137     -16.383  13.995  11.090  1.00 97.50           H  
ATOM   2195  N   LYS A 138     -19.323  12.066  14.426  1.00 97.73           N  
ATOM   2196  H   LYS A 138     -18.507  11.511  14.212  1.00 97.73           H  
ATOM   2197  CA  LYS A 138     -19.981  11.819  15.708  1.00 97.73           C  
ATOM   2198  HA  LYS A 138     -20.875  12.440  15.775  1.00 97.73           H  
ATOM   2199  C   LYS A 138     -19.055  12.206  16.850  1.00 97.73           C  
ATOM   2200  CB  LYS A 138     -20.417  10.353  15.819  1.00 97.73           C  
ATOM   2201  HB2 LYS A 138     -20.986  10.239  16.742  1.00 97.73           H  
ATOM   2202  HB3 LYS A 138     -19.540   9.708  15.867  1.00 97.73           H  
ATOM   2203  O   LYS A 138     -17.905  11.764  16.894  1.00 97.73           O  
ATOM   2204  CG  LYS A 138     -21.285   9.935  14.629  1.00 97.73           C  
ATOM   2205  HG2 LYS A 138     -22.051  10.691  14.462  1.00 97.73           H  
ATOM   2206  HG3 LYS A 138     -20.666   9.858  13.735  1.00 97.73           H  
ATOM   2207  CD  LYS A 138     -21.965   8.593  14.879  1.00 97.73           C  
ATOM   2208  HD2 LYS A 138     -21.225   7.809  15.037  1.00 97.73           H  
ATOM   2209  HD3 LYS A 138     -22.594   8.689  15.764  1.00 97.73           H  
ATOM   2210  CE  LYS A 138     -22.821   8.280  13.649  1.00 97.73           C  
ATOM   2211  HE2 LYS A 138     -22.253   7.668  12.947  1.00 97.73           H  
ATOM   2212  HE3 LYS A 138     -23.065   9.225  13.165  1.00 97.73           H  
ATOM   2213  NZ  LYS A 138     -24.098   7.655  14.039  1.00 97.73           N  
ATOM   2214  HZ1 LYS A 138     -24.645   7.406  13.227  1.00 97.73           H  
ATOM   2215  HZ2 LYS A 138     -23.973   6.869  14.662  1.00 97.73           H  
ATOM   2216  HZ3 LYS A 138     -24.634   8.378  14.497  1.00 97.73           H  
ATOM   2217  N   GLU A 139     -19.557  12.975  17.804  1.00 96.24           N  
ATOM   2218  H   GLU A 139     -20.501  13.319  17.700  1.00 96.24           H  
ATOM   2219  CA  GLU A 139     -18.794  13.387  18.985  1.00 96.24           C  
ATOM   2220  HA  GLU A 139     -17.957  12.700  19.116  1.00 96.24           H  
ATOM   2221  C   GLU A 139     -19.636  13.291  20.254  1.00 96.24           C  
ATOM   2222  CB  GLU A 139     -18.186  14.787  18.791  1.00 96.24           C  
ATOM   2223  HB2 GLU A 139     -17.509  14.743  17.938  1.00 96.24           H  
ATOM   2224  HB3 GLU A 139     -17.598  15.022  19.678  1.00 96.24           H  
ATOM   2225  O   GLU A 139     -20.831  13.557  20.238  1.00 96.24           O  
ATOM   2226  CG  GLU A 139     -19.204  15.917  18.559  1.00 96.24           C  
ATOM   2227  HG2 GLU A 139     -19.832  15.665  17.705  1.00 96.24           H  
ATOM   2228  HG3 GLU A 139     -19.846  15.992  19.437  1.00 96.24           H  
ATOM   2229  CD  GLU A 139     -18.544  17.285  18.292  1.00 96.24           C  
ATOM   2230  OE1 GLU A 139     -19.120  18.300  18.742  1.00 96.24           O  
ATOM   2231  OE2 GLU A 139     -17.488  17.342  17.614  1.00 96.24           O  
ATOM   2232  N   PHE A 140     -19.025  12.906  21.373  1.00 95.09           N  
ATOM   2233  H   PHE A 140     -18.029  12.741  21.361  1.00 95.09           H  
ATOM   2234  CA  PHE A 140     -19.713  12.910  22.661  1.00 95.09           C  
ATOM   2235  HA  PHE A 140     -20.738  12.569  22.514  1.00 95.09           H  
ATOM   2236  C   PHE A 140     -19.777  14.327  23.236  1.00 95.09           C  
ATOM   2237  CB  PHE A 140     -19.027  11.948  23.632  1.00 95.09           C  
ATOM   2238  HB2 PHE A 140     -17.958  12.160  23.635  1.00 95.09           H  
ATOM   2239  HB3 PHE A 140     -19.403  12.141  24.637  1.00 95.09           H  
ATOM   2240  O   PHE A 140     -18.766  15.030  23.304  1.00 95.09           O  
ATOM   2241  CG  PHE A 140     -19.246  10.481  23.332  1.00 95.09           C  
ATOM   2242  CD1 PHE A 140     -20.544   9.937  23.373  1.00 95.09           C  
ATOM   2243  HD1 PHE A 140     -21.390  10.570  23.597  1.00 95.09           H  
ATOM   2244  CD2 PHE A 140     -18.149   9.646  23.051  1.00 95.09           C  
ATOM   2245  HD2 PHE A 140     -17.151  10.056  23.005  1.00 95.09           H  
ATOM   2246  CE1 PHE A 140     -20.741   8.566  23.138  1.00 95.09           C  
ATOM   2247  HE1 PHE A 140     -21.738   8.151  23.168  1.00 95.09           H  
ATOM   2248  CE2 PHE A 140     -18.346   8.271  22.840  1.00 95.09           C  
ATOM   2249  HE2 PHE A 140     -17.501   7.628  22.648  1.00 95.09           H  
ATOM   2250  CZ  PHE A 140     -19.642   7.730  22.881  1.00 95.09           C  
ATOM   2251  HZ  PHE A 140     -19.791   6.673  22.717  1.00 95.09           H  
ATOM   2252  N   LYS A 141     -20.958  14.727  23.712  1.00 94.21           N  
ATOM   2253  H   LYS A 141     -21.745  14.103  23.607  1.00 94.21           H  
ATOM   2254  CA  LYS A 141     -21.171  16.021  24.365  1.00 94.21           C  
ATOM   2255  HA  LYS A 141     -20.961  16.799  23.632  1.00 94.21           H  
ATOM   2256  C   LYS A 141     -20.212  16.190  25.548  1.00 94.21           C  
ATOM   2257  CB  LYS A 141     -22.640  16.118  24.802  1.00 94.21           C  
ATOM   2258  HB2 LYS A 141     -23.277  15.863  23.956  1.00 94.21           H  
ATOM   2259  HB3 LYS A 141     -22.829  15.398  25.599  1.00 94.21           H  
ATOM   2260  O   LYS A 141     -20.087  15.297  26.381  1.00 94.21           O  
ATOM   2261  CG  LYS A 141     -22.999  17.529  25.284  1.00 94.21           C  
ATOM   2262  HG2 LYS A 141     -22.797  18.244  24.487  1.00 94.21           H  
ATOM   2263  HG3 LYS A 141     -22.394  17.783  26.154  1.00 94.21           H  
ATOM   2264  CD  LYS A 141     -24.477  17.603  25.673  1.00 94.21           C  
ATOM   2265  HD2 LYS A 141     -24.670  16.889  26.474  1.00 94.21           H  
ATOM   2266  HD3 LYS A 141     -25.087  17.344  24.808  1.00 94.21           H  
ATOM   2267  CE  LYS A 141     -24.820  19.020  26.146  1.00 94.21           C  
ATOM   2268  HE2 LYS A 141     -24.185  19.263  26.997  1.00 94.21           H  
ATOM   2269  HE3 LYS A 141     -24.587  19.720  25.344  1.00 94.21           H  
ATOM   2270  NZ  LYS A 141     -26.253  19.121  26.520  1.00 94.21           N  
ATOM   2271  HZ1 LYS A 141     -26.471  18.459  27.251  1.00 94.21           H  
ATOM   2272  HZ2 LYS A 141     -26.838  18.911  25.724  1.00 94.21           H  
ATOM   2273  HZ3 LYS A 141     -26.474  20.052  26.845  1.00 94.21           H  
ATOM   2274  N   ASN A 142     -19.573  17.357  25.639  1.00 92.50           N  
ATOM   2275  H   ASN A 142     -19.731  18.032  24.904  1.00 92.50           H  
ATOM   2276  CA  ASN A 142     -18.631  17.730  26.705  1.00 92.50           C  
ATOM   2277  HA  ASN A 142     -18.253  18.720  26.453  1.00 92.50           H  
ATOM   2278  C   ASN A 142     -17.371  16.842  26.820  1.00 92.50           C  
ATOM   2279  CB  ASN A 142     -19.377  17.866  28.048  1.00 92.50           C  
ATOM   2280  HB2 ASN A 142     -19.723  16.883  28.367  1.00 92.50           H  
ATOM   2281  HB3 ASN A 142     -18.684  18.228  28.807  1.00 92.50           H  
ATOM   2282  O   ASN A 142     -16.644  16.953  27.806  1.00 92.50           O  
ATOM   2283  CG  ASN A 142     -20.553  18.822  28.020  1.00 92.50           C  
ATOM   2284  ND2 ASN A 142     -21.544  18.589  28.848  1.00 92.50           N  
ATOM   2285 HD21 ASN A 142     -21.476  17.816  29.494  1.00 92.50           H  
ATOM   2286 HD22 ASN A 142     -22.228  19.326  28.941  1.00 92.50           H  
ATOM   2287  OD1 ASN A 142     -20.614  19.784  27.274  1.00 92.50           O  
ATOM   2288  N   VAL A 143     -17.072  15.991  25.833  1.00 91.38           N  
ATOM   2289  H   VAL A 143     -17.690  15.924  25.037  1.00 91.38           H  
ATOM   2290  CA  VAL A 143     -15.810  15.237  25.770  1.00 91.38           C  
ATOM   2291  HA  VAL A 143     -15.385  15.168  26.772  1.00 91.38           H  
ATOM   2292  C   VAL A 143     -14.819  15.995  24.889  1.00 91.38           C  
ATOM   2293  CB  VAL A 143     -16.041  13.796  25.279  1.00 91.38           C  
ATOM   2294  HB  VAL A 143     -16.518  13.822  24.299  1.00 91.38           H  
ATOM   2295  O   VAL A 143     -15.158  16.431  23.790  1.00 91.38           O  
ATOM   2296  CG1 VAL A 143     -14.732  13.003  25.163  1.00 91.38           C  
ATOM   2297 HG11 VAL A 143     -14.215  12.984  26.123  1.00 91.38           H  
ATOM   2298 HG12 VAL A 143     -14.085  13.450  24.408  1.00 91.38           H  
ATOM   2299 HG13 VAL A 143     -14.949  11.980  24.857  1.00 91.38           H  
ATOM   2300  CG2 VAL A 143     -16.937  13.033  26.263  1.00 91.38           C  
ATOM   2301 HG21 VAL A 143     -17.905  13.524  26.360  1.00 91.38           H  
ATOM   2302 HG22 VAL A 143     -16.449  12.995  27.237  1.00 91.38           H  
ATOM   2303 HG23 VAL A 143     -17.100  12.014  25.913  1.00 91.38           H  
ATOM   2304  N   LYS A 144     -13.575  16.159  25.359  1.00 91.11           N  
ATOM   2305  H   LYS A 144     -13.359  15.772  26.266  1.00 91.11           H  
ATOM   2306  CA  LYS A 144     -12.516  16.837  24.594  1.00 91.11           C  
ATOM   2307  HA  LYS A 144     -12.850  17.854  24.389  1.00 91.11           H  
ATOM   2308  C   LYS A 144     -12.289  16.132  23.252  1.00 91.11           C  
ATOM   2309  CB  LYS A 144     -11.219  16.892  25.423  1.00 91.11           C  
ATOM   2310  HB2 LYS A 144     -10.895  15.874  25.642  1.00 91.11           H  
ATOM   2311  HB3 LYS A 144     -11.424  17.400  26.365  1.00 91.11           H  
ATOM   2312  O   LYS A 144     -12.001  14.939  23.230  1.00 91.11           O  
ATOM   2313  CG  LYS A 144     -10.089  17.636  24.687  1.00 91.11           C  
ATOM   2314  HG2 LYS A 144     -10.405  18.660  24.490  1.00 91.11           H  
ATOM   2315  HG3 LYS A 144      -9.885  17.144  23.737  1.00 91.11           H  
ATOM   2316  CD  LYS A 144      -8.791  17.653  25.506  1.00 91.11           C  
ATOM   2317  HD2 LYS A 144      -8.488  16.626  25.710  1.00 91.11           H  
ATOM   2318  HD3 LYS A 144      -8.965  18.170  26.449  1.00 91.11           H  
ATOM   2319  CE  LYS A 144      -7.688  18.369  24.712  1.00 91.11           C  
ATOM   2320  HE2 LYS A 144      -7.594  17.885  23.740  1.00 91.11           H  
ATOM   2321  HE3 LYS A 144      -7.999  19.398  24.536  1.00 91.11           H  
ATOM   2322  NZ  LYS A 144      -6.378  18.343  25.417  1.00 91.11           N  
ATOM   2323  HZ1 LYS A 144      -6.437  18.811  26.310  1.00 91.11           H  
ATOM   2324  HZ2 LYS A 144      -6.067  17.394  25.566  1.00 91.11           H  
ATOM   2325  HZ3 LYS A 144      -5.672  18.809  24.864  1.00 91.11           H  
ATOM   2326  N   LEU A 145     -12.345  16.896  22.160  1.00 90.45           N  
ATOM   2327  H   LEU A 145     -12.643  17.855  22.264  1.00 90.45           H  
ATOM   2328  CA  LEU A 145     -12.170  16.377  20.805  1.00 90.45           C  
ATOM   2329  HA  LEU A 145     -12.777  15.477  20.711  1.00 90.45           H  
ATOM   2330  C   LEU A 145     -10.725  15.966  20.518  1.00 90.45           C  
ATOM   2331  CB  LEU A 145     -12.658  17.401  19.765  1.00 90.45           C  
ATOM   2332  HB2 LEU A 145     -12.110  18.333  19.905  1.00 90.45           H  
ATOM   2333  HB3 LEU A 145     -12.417  17.022  18.771  1.00 90.45           H  
ATOM   2334  O   LEU A 145      -9.792  16.765  20.621  1.00 90.45           O  
ATOM   2335  CG  LEU A 145     -14.166  17.694  19.812  1.00 90.45           C  
ATOM   2336  HG  LEU A 145     -14.426  18.088  20.795  1.00 90.45           H  
ATOM   2337  CD1 LEU A 145     -14.508  18.751  18.763  1.00 90.45           C  
ATOM   2338 HD11 LEU A 145     -13.966  19.675  18.968  1.00 90.45           H  
ATOM   2339 HD12 LEU A 145     -15.578  18.955  18.797  1.00 90.45           H  
ATOM   2340 HD13 LEU A 145     -14.258  18.385  17.767  1.00 90.45           H  
ATOM   2341  CD2 LEU A 145     -14.994  16.440  19.546  1.00 90.45           C  
ATOM   2342 HD21 LEU A 145     -16.046  16.724  19.554  1.00 90.45           H  
ATOM   2343 HD22 LEU A 145     -14.858  15.702  20.337  1.00 90.45           H  
ATOM   2344 HD23 LEU A 145     -14.751  16.016  18.572  1.00 90.45           H  
ATOM   2345  N   ASN A 146     -10.562  14.713  20.114  1.00 87.37           N  
ATOM   2346  H   ASN A 146     -11.366  14.102  20.153  1.00 87.37           H  
ATOM   2347  CA  ASN A 146      -9.380  14.158  19.475  1.00 87.37           C  
ATOM   2348  HA  ASN A 146      -8.956  14.917  18.817  1.00 87.37           H  
ATOM   2349  C   ASN A 146      -9.805  12.966  18.591  1.00 87.37           C  
ATOM   2350  CB  ASN A 146      -8.344  13.820  20.569  1.00 87.37           C  
ATOM   2351  HB2 ASN A 146      -8.130  14.727  21.133  1.00 87.37           H  
ATOM   2352  HB3 ASN A 146      -7.408  13.508  20.106  1.00 87.37           H  
ATOM   2353  O   ASN A 146     -10.972  12.576  18.577  1.00 87.37           O  
ATOM   2354  CG  ASN A 146      -8.787  12.736  21.537  1.00 87.37           C  
ATOM   2355  ND2 ASN A 146      -8.527  12.885  22.812  1.00 87.37           N  
ATOM   2356 HD21 ASN A 146      -8.082  13.725  23.154  1.00 87.37           H  
ATOM   2357 HD22 ASN A 146      -8.827  12.140  23.423  1.00 87.37           H  
ATOM   2358  OD1 ASN A 146      -9.307  11.708  21.155  1.00 87.37           O  
ATOM   2359  N   ILE A 147      -8.875  12.365  17.842  1.00 87.86           N  
ATOM   2360  H   ILE A 147      -7.919  12.689  17.879  1.00 87.86           H  
ATOM   2361  CA  ILE A 147      -9.210  11.237  16.953  1.00 87.86           C  
ATOM   2362  HA  ILE A 147      -9.969  11.570  16.245  1.00 87.86           H  
ATOM   2363  C   ILE A 147      -9.842  10.083  17.748  1.00 87.86           C  
ATOM   2364  CB  ILE A 147      -7.970  10.788  16.145  1.00 87.86           C  
ATOM   2365  HB  ILE A 147      -7.145  10.621  16.838  1.00 87.86           H  
ATOM   2366  O   ILE A 147     -10.871   9.549  17.346  1.00 87.86           O  
ATOM   2367  CG1 ILE A 147      -7.573  11.901  15.147  1.00 87.86           C  
ATOM   2368 HG12 ILE A 147      -7.523  12.857  15.668  1.00 87.86           H  
ATOM   2369 HG13 ILE A 147      -8.340  11.989  14.377  1.00 87.86           H  
ATOM   2370  CG2 ILE A 147      -8.233   9.469  15.393  1.00 87.86           C  
ATOM   2371 HG21 ILE A 147      -8.439   8.660  16.094  1.00 87.86           H  
ATOM   2372 HG22 ILE A 147      -7.357   9.172  14.816  1.00 87.86           H  
ATOM   2373 HG23 ILE A 147      -9.082   9.583  14.719  1.00 87.86           H  
ATOM   2374  CD1 ILE A 147      -6.215  11.677  14.469  1.00 87.86           C  
ATOM   2375 HD11 ILE A 147      -5.444  11.522  15.223  1.00 87.86           H  
ATOM   2376 HD12 ILE A 147      -6.253  10.814  13.805  1.00 87.86           H  
ATOM   2377 HD13 ILE A 147      -5.962  12.554  13.874  1.00 87.86           H  
ATOM   2378  N   SER A 148      -9.285   9.730  18.903  1.00 87.73           N  
ATOM   2379  H   SER A 148      -8.433  10.181  19.205  1.00 87.73           H  
ATOM   2380  CA  SER A 148      -9.775   8.643  19.759  1.00 87.73           C  
ATOM   2381  HA  SER A 148      -9.765   7.716  19.186  1.00 87.73           H  
ATOM   2382  C   SER A 148     -11.195   8.872  20.272  1.00 87.73           C  
ATOM   2383  CB  SER A 148      -8.852   8.470  20.968  1.00 87.73           C  
ATOM   2384  HB2 SER A 148      -8.960   7.459  21.363  1.00 87.73           H  
ATOM   2385  HB3 SER A 148      -9.107   9.198  21.738  1.00 87.73           H  
ATOM   2386  O   SER A 148     -11.990   7.936  20.285  1.00 87.73           O  
ATOM   2387  OG  SER A 148      -7.524   8.691  20.565  1.00 87.73           O  
ATOM   2388  HG  SER A 148      -6.916   8.663  21.308  1.00 87.73           H  
ATOM   2389  N   SER A 149     -11.538  10.104  20.660  1.00 91.19           N  
ATOM   2390  H   SER A 149     -10.842  10.834  20.619  1.00 91.19           H  
ATOM   2391  CA  SER A 149     -12.881  10.459  21.130  1.00 91.19           C  
ATOM   2392  HA  SER A 149     -13.195   9.715  21.862  1.00 91.19           H  
ATOM   2393  C   SER A 149     -13.908  10.414  20.002  1.00 91.19           C  
ATOM   2394  CB  SER A 149     -12.879  11.828  21.826  1.00 91.19           C  
ATOM   2395  HB2 SER A 149     -13.820  11.956  22.361  1.00 91.19           H  
ATOM   2396  HB3 SER A 149     -12.064  11.866  22.548  1.00 91.19           H  
ATOM   2397  O   SER A 149     -15.043   9.998  20.225  1.00 91.19           O  
ATOM   2398  OG  SER A 149     -12.734  12.887  20.900  1.00 91.19           O  
ATOM   2399  HG  SER A 149     -13.573  13.025  20.455  1.00 91.19           H  
ATOM   2400  N   LEU A 150     -13.508  10.785  18.784  1.00 94.26           N  
ATOM   2401  H   LEU A 150     -12.571  11.149  18.681  1.00 94.26           H  
ATOM   2402  CA  LEU A 150     -14.345  10.673  17.590  1.00 94.26           C  
ATOM   2403  HA  LEU A 150     -15.330  11.092  17.798  1.00 94.26           H  
ATOM   2404  C   LEU A 150     -14.568   9.205  17.202  1.00 94.26           C  
ATOM   2405  CB  LEU A 150     -13.692  11.468  16.448  1.00 94.26           C  
ATOM   2406  HB2 LEU A 150     -12.669  11.116  16.316  1.00 94.26           H  
ATOM   2407  HB3 LEU A 150     -14.230  11.270  15.521  1.00 94.26           H  
ATOM   2408  O   LEU A 150     -15.706   8.808  16.949  1.00 94.26           O  
ATOM   2409  CG  LEU A 150     -13.673  12.990  16.662  1.00 94.26           C  
ATOM   2410  HG  LEU A 150     -13.216  13.234  17.621  1.00 94.26           H  
ATOM   2411  CD1 LEU A 150     -12.845  13.631  15.554  1.00 94.26           C  
ATOM   2412 HD11 LEU A 150     -11.843  13.202  15.546  1.00 94.26           H  
ATOM   2413 HD12 LEU A 150     -13.322  13.470  14.587  1.00 94.26           H  
ATOM   2414 HD13 LEU A 150     -12.760  14.700  15.749  1.00 94.26           H  
ATOM   2415  CD2 LEU A 150     -15.077  13.589  16.637  1.00 94.26           C  
ATOM   2416 HD21 LEU A 150     -15.636  13.273  17.518  1.00 94.26           H  
ATOM   2417 HD22 LEU A 150     -15.027  14.678  16.635  1.00 94.26           H  
ATOM   2418 HD23 LEU A 150     -15.613  13.261  15.747  1.00 94.26           H  
ATOM   2419  N   LEU A 151     -13.516   8.378  17.220  1.00 93.12           N  
ATOM   2420  H   LEU A 151     -12.604   8.775  17.399  1.00 93.12           H  
ATOM   2421  CA  LEU A 151     -13.624   6.930  16.999  1.00 93.12           C  
ATOM   2422  HA  LEU A 151     -14.079   6.748  16.025  1.00 93.12           H  
ATOM   2423  C   LEU A 151     -14.531   6.273  18.048  1.00 93.12           C  
ATOM   2424  CB  LEU A 151     -12.232   6.273  17.044  1.00 93.12           C  
ATOM   2425  HB2 LEU A 151     -11.746   6.551  17.979  1.00 93.12           H  
ATOM   2426  HB3 LEU A 151     -12.376   5.193  17.059  1.00 93.12           H  
ATOM   2427  O   LEU A 151     -15.399   5.476  17.702  1.00 93.12           O  
ATOM   2428  CG  LEU A 151     -11.278   6.601  15.881  1.00 93.12           C  
ATOM   2429  HG  LEU A 151     -11.071   7.671  15.841  1.00 93.12           H  
ATOM   2430  CD1 LEU A 151      -9.955   5.864  16.101  1.00 93.12           C  
ATOM   2431 HD11 LEU A 151     -10.121   4.786  16.108  1.00 93.12           H  
ATOM   2432 HD12 LEU A 151      -9.253   6.122  15.307  1.00 93.12           H  
ATOM   2433 HD13 LEU A 151      -9.524   6.170  17.054  1.00 93.12           H  
ATOM   2434  CD2 LEU A 151     -11.836   6.189  14.525  1.00 93.12           C  
ATOM   2435 HD21 LEU A 151     -12.572   6.928  14.209  1.00 93.12           H  
ATOM   2436 HD22 LEU A 151     -11.031   6.169  13.790  1.00 93.12           H  
ATOM   2437 HD23 LEU A 151     -12.303   5.207  14.584  1.00 93.12           H  
ATOM   2438  N   ALA A 152     -14.375   6.637  19.324  1.00 92.35           N  
ATOM   2439  H   ALA A 152     -13.622   7.270  19.553  1.00 92.35           H  
ATOM   2440  CA  ALA A 152     -15.222   6.161  20.418  1.00 92.35           C  
ATOM   2441  HA  ALA A 152     -15.111   5.081  20.508  1.00 92.35           H  
ATOM   2442  C   ALA A 152     -16.711   6.462  20.166  1.00 92.35           C  
ATOM   2443  CB  ALA A 152     -14.735   6.825  21.713  1.00 92.35           C  
ATOM   2444  HB1 ALA A 152     -15.376   6.545  22.549  1.00 92.35           H  
ATOM   2445  HB2 ALA A 152     -14.767   7.911  21.618  1.00 92.35           H  
ATOM   2446  HB3 ALA A 152     -13.711   6.520  21.925  1.00 92.35           H  
ATOM   2447  O   ALA A 152     -17.573   5.599  20.359  1.00 92.35           O  
ATOM   2448  N   ALA A 153     -17.011   7.665  19.672  1.00 94.90           N  
ATOM   2449  H   ALA A 153     -16.269   8.341  19.565  1.00 94.90           H  
ATOM   2450  CA  ALA A 153     -18.356   8.089  19.289  1.00 94.90           C  
ATOM   2451  HA  ALA A 153     -19.051   7.811  20.082  1.00 94.90           H  
ATOM   2452  C   ALA A 153     -18.875   7.424  17.994  1.00 94.90           C  
ATOM   2453  CB  ALA A 153     -18.339   9.615  19.202  1.00 94.90           C  
ATOM   2454  HB1 ALA A 153     -18.142  10.042  20.186  1.00 94.90           H  
ATOM   2455  HB2 ALA A 153     -17.551   9.931  18.518  1.00 94.90           H  
ATOM   2456  HB3 ALA A 153     -19.299   9.983  18.841  1.00 94.90           H  
ATOM   2457  O   ALA A 153     -20.066   7.500  17.703  1.00 94.90           O  
ATOM   2458  N   GLY A 154     -18.025   6.711  17.247  1.00 94.22           N  
ATOM   2459  H   GLY A 154     -17.057   6.671  17.533  1.00 94.22           H  
ATOM   2460  CA  GLY A 154     -18.396   5.989  16.025  1.00 94.22           C  
ATOM   2461  HA2 GLY A 154     -17.833   5.056  15.996  1.00 94.22           H  
ATOM   2462  HA3 GLY A 154     -19.458   5.746  16.039  1.00 94.22           H  
ATOM   2463  C   GLY A 154     -18.095   6.738  14.725  1.00 94.22           C  
ATOM   2464  O   GLY A 154     -18.530   6.296  13.663  1.00 94.22           O  
ATOM   2465  N   THR A 155     -17.347   7.842  14.781  1.00 96.00           N  
ATOM   2466  H   THR A 155     -16.998   8.144  15.679  1.00 96.00           H  
ATOM   2467  CA  THR A 155     -16.762   8.460  13.582  1.00 96.00           C  
ATOM   2468  HA  THR A 155     -17.553   8.663  12.860  1.00 96.00           H  
ATOM   2469  C   THR A 155     -15.748   7.503  12.967  1.00 96.00           C  
ATOM   2470  CB  THR A 155     -16.054   9.777  13.908  1.00 96.00           C  
ATOM   2471  HB  THR A 155     -15.186   9.582  14.538  1.00 96.00           H  
ATOM   2472  O   THR A 155     -14.962   6.883  13.684  1.00 96.00           O  
ATOM   2473  CG2 THR A 155     -15.610  10.551  12.673  1.00 96.00           C  
ATOM   2474 HG21 THR A 155     -16.446  10.677  11.984  1.00 96.00           H  
ATOM   2475 HG22 THR A 155     -14.808  10.014  12.167  1.00 96.00           H  
ATOM   2476 HG23 THR A 155     -15.237  11.533  12.964  1.00 96.00           H  
ATOM   2477  OG1 THR A 155     -16.933  10.642  14.562  1.00 96.00           O  
ATOM   2478  HG1 THR A 155     -16.877  10.525  15.513  1.00 96.00           H  
ATOM   2479  N   LYS A 156     -15.735   7.379  11.640  1.00 96.51           N  
ATOM   2480  H   LYS A 156     -16.359   7.952  11.091  1.00 96.51           H  
ATOM   2481  CA  LYS A 156     -14.771   6.519  10.938  1.00 96.51           C  
ATOM   2482  HA  LYS A 156     -14.666   5.589  11.497  1.00 96.51           H  
ATOM   2483  C   LYS A 156     -13.389   7.177  10.902  1.00 96.51           C  
ATOM   2484  CB  LYS A 156     -15.300   6.181   9.546  1.00 96.51           C  
ATOM   2485  HB2 LYS A 156     -14.575   5.546   9.035  1.00 96.51           H  
ATOM   2486  HB3 LYS A 156     -15.398   7.107   8.980  1.00 96.51           H  
ATOM   2487  O   LYS A 156     -13.260   8.387  11.059  1.00 96.51           O  
ATOM   2488  CG  LYS A 156     -16.650   5.441   9.599  1.00 96.51           C  
ATOM   2489  HG2 LYS A 156     -17.367   5.968  10.229  1.00 96.51           H  
ATOM   2490  HG3 LYS A 156     -16.502   4.432   9.983  1.00 96.51           H  
ATOM   2491  CD  LYS A 156     -17.204   5.383   8.185  1.00 96.51           C  
ATOM   2492  HD2 LYS A 156     -16.454   4.906   7.555  1.00 96.51           H  
ATOM   2493  HD3 LYS A 156     -17.362   6.419   7.883  1.00 96.51           H  
ATOM   2494  CE  LYS A 156     -18.545   4.659   8.042  1.00 96.51           C  
ATOM   2495  HE2 LYS A 156     -18.561   3.818   8.736  1.00 96.51           H  
ATOM   2496  HE3 LYS A 156     -19.347   5.348   8.306  1.00 96.51           H  
ATOM   2497  NZ  LYS A 156     -18.704   4.149   6.658  1.00 96.51           N  
ATOM   2498  HZ1 LYS A 156     -18.374   4.821   5.981  1.00 96.51           H  
ATOM   2499  HZ2 LYS A 156     -19.642   3.835   6.457  1.00 96.51           H  
ATOM   2500  HZ3 LYS A 156     -18.089   3.352   6.574  1.00 96.51           H  
ATOM   2501  N   VAL A 157     -12.326   6.393  10.722  1.00 92.80           N  
ATOM   2502  H   VAL A 157     -12.478   5.414  10.527  1.00 92.80           H  
ATOM   2503  CA  VAL A 157     -10.964   6.889  10.997  1.00 92.80           C  
ATOM   2504  HA  VAL A 157     -11.002   7.377  11.971  1.00 92.80           H  
ATOM   2505  C   VAL A 157     -10.488   7.981  10.037  1.00 92.80           C  
ATOM   2506  CB  VAL A 157      -9.962   5.729  11.116  1.00 92.80           C  
ATOM   2507  HB  VAL A 157     -10.388   4.996  11.801  1.00 92.80           H  
ATOM   2508  O   VAL A 157      -9.868   8.941  10.492  1.00 92.80           O  
ATOM   2509  CG1 VAL A 157      -9.693   5.012   9.787  1.00 92.80           C  
ATOM   2510 HG11 VAL A 157     -10.631   4.656   9.361  1.00 92.80           H  
ATOM   2511 HG12 VAL A 157      -9.043   4.155   9.967  1.00 92.80           H  
ATOM   2512 HG13 VAL A 157      -9.202   5.680   9.080  1.00 92.80           H  
ATOM   2513  CG2 VAL A 157      -8.637   6.198  11.728  1.00 92.80           C  
ATOM   2514 HG21 VAL A 157      -8.090   6.822  11.021  1.00 92.80           H  
ATOM   2515 HG22 VAL A 157      -8.831   6.778  12.630  1.00 92.80           H  
ATOM   2516 HG23 VAL A 157      -8.035   5.332  12.001  1.00 92.80           H  
ATOM   2517  N   LEU A 158     -10.793   7.886   8.738  1.00 93.16           N  
ATOM   2518  H   LEU A 158     -11.373   7.126   8.412  1.00 93.16           H  
ATOM   2519  CA  LEU A 158     -10.427   8.940   7.784  1.00 93.16           C  
ATOM   2520  HA  LEU A 158      -9.401   9.256   7.977  1.00 93.16           H  
ATOM   2521  C   LEU A 158     -11.295  10.187   7.973  1.00 93.16           C  
ATOM   2522  CB  LEU A 158     -10.511   8.434   6.336  1.00 93.16           C  
ATOM   2523  HB2 LEU A 158     -10.260   9.267   5.679  1.00 93.16           H  
ATOM   2524  HB3 LEU A 158     -11.544   8.160   6.123  1.00 93.16           H  
ATOM   2525  O   LEU A 158     -10.781  11.294   7.855  1.00 93.16           O  
ATOM   2526  CG  LEU A 158      -9.588   7.253   5.990  1.00 93.16           C  
ATOM   2527  HG  LEU A 158      -9.886   6.375   6.563  1.00 93.16           H  
ATOM   2528  CD1 LEU A 158      -9.721   6.927   4.502  1.00 93.16           C  
ATOM   2529 HD11 LEU A 158     -10.769   6.756   4.260  1.00 93.16           H  
ATOM   2530 HD12 LEU A 158      -9.142   6.038   4.253  1.00 93.16           H  
ATOM   2531 HD13 LEU A 158      -9.365   7.767   3.905  1.00 93.16           H  
ATOM   2532  CD2 LEU A 158      -8.112   7.545   6.274  1.00 93.16           C  
ATOM   2533 HD21 LEU A 158      -7.502   6.718   5.910  1.00 93.16           H  
ATOM   2534 HD22 LEU A 158      -7.816   8.465   5.770  1.00 93.16           H  
ATOM   2535 HD23 LEU A 158      -7.954   7.655   7.346  1.00 93.16           H  
ATOM   2536  N   ASP A 159     -12.563  10.009   8.346  1.00 94.23           N  
ATOM   2537  H   ASP A 159     -12.928   9.067   8.362  1.00 94.23           H  
ATOM   2538  CA  ASP A 159     -13.487  11.103   8.658  1.00 94.23           C  
ATOM   2539  HA  ASP A 159     -13.536  11.788   7.811  1.00 94.23           H  
ATOM   2540  C   ASP A 159     -13.009  11.888   9.885  1.00 94.23           C  
ATOM   2541  CB  ASP A 159     -14.898  10.548   8.928  1.00 94.23           C  
ATOM   2542  HB2 ASP A 159     -14.862   9.884   9.792  1.00 94.23           H  
ATOM   2543  HB3 ASP A 159     -15.558  11.374   9.193  1.00 94.23           H  
ATOM   2544  O   ASP A 159     -12.960  13.114   9.863  1.00 94.23           O  
ATOM   2545  CG  ASP A 159     -15.517   9.772   7.765  1.00 94.23           C  
ATOM   2546  OD1 ASP A 159     -14.972   9.755   6.642  1.00 94.23           O  
ATOM   2547  OD2 ASP A 159     -16.540   9.090   7.990  1.00 94.23           O  
ATOM   2548  N   ALA A 160     -12.589  11.180  10.939  1.00 92.43           N  
ATOM   2549  H   ALA A 160     -12.691  10.176  10.900  1.00 92.43           H  
ATOM   2550  CA  ALA A 160     -12.052  11.777  12.158  1.00 92.43           C  
ATOM   2551  HA  ALA A 160     -12.783  12.483  12.550  1.00 92.43           H  
ATOM   2552  C   ALA A 160     -10.757  12.550  11.885  1.00 92.43           C  
ATOM   2553  CB  ALA A 160     -11.818  10.668  13.194  1.00 92.43           C  
ATOM   2554  HB1 ALA A 160     -12.758  10.165  13.422  1.00 92.43           H  
ATOM   2555  HB2 ALA A 160     -11.420  11.103  14.111  1.00 92.43           H  
ATOM   2556  HB3 ALA A 160     -11.109   9.936  12.808  1.00 92.43           H  
ATOM   2557  O   ALA A 160     -10.582  13.652  12.401  1.00 92.43           O  
ATOM   2558  N   ILE A 161      -9.863  11.990  11.063  1.00 88.63           N  
ATOM   2559  H   ILE A 161     -10.076  11.081  10.676  1.00 88.63           H  
ATOM   2560  CA  ILE A 161      -8.637  12.666  10.627  1.00 88.63           C  
ATOM   2561  HA  ILE A 161      -8.074  12.983  11.505  1.00 88.63           H  
ATOM   2562  C   ILE A 161      -8.986  13.941   9.854  1.00 88.63           C  
ATOM   2563  CB  ILE A 161      -7.760  11.696   9.804  1.00 88.63           C  
ATOM   2564  HB  ILE A 161      -8.398  11.153   9.107  1.00 88.63           H  
ATOM   2565  O   ILE A 161      -8.529  15.017  10.227  1.00 88.63           O  
ATOM   2566  CG1 ILE A 161      -7.091  10.673  10.750  1.00 88.63           C  
ATOM   2567 HG12 ILE A 161      -6.311  11.172  11.326  1.00 88.63           H  
ATOM   2568 HG13 ILE A 161      -7.828  10.295  11.458  1.00 88.63           H  
ATOM   2569  CG2 ILE A 161      -6.717  12.467   8.977  1.00 88.63           C  
ATOM   2570 HG21 ILE A 161      -6.273  13.264   9.574  1.00 88.63           H  
ATOM   2571 HG22 ILE A 161      -5.943  11.799   8.600  1.00 88.63           H  
ATOM   2572 HG23 ILE A 161      -7.201  12.934   8.119  1.00 88.63           H  
ATOM   2573  CD1 ILE A 161      -6.484   9.461  10.028  1.00 88.63           C  
ATOM   2574 HD11 ILE A 161      -5.644   9.761   9.402  1.00 88.63           H  
ATOM   2575 HD12 ILE A 161      -6.125   8.748  10.770  1.00 88.63           H  
ATOM   2576 HD13 ILE A 161      -7.243   8.979   9.412  1.00 88.63           H  
ATOM   2577  N   LEU A 162      -9.830  13.831   8.826  1.00 88.72           N  
ATOM   2578  H   LEU A 162     -10.207  12.922   8.599  1.00 88.72           H  
ATOM   2579  CA  LEU A 162     -10.205  14.956   7.974  1.00 88.72           C  
ATOM   2580  HA  LEU A 162      -9.294  15.380   7.552  1.00 88.72           H  
ATOM   2581  C   LEU A 162     -10.901  16.065   8.779  1.00 88.72           C  
ATOM   2582  CB  LEU A 162     -11.102  14.411   6.848  1.00 88.72           C  
ATOM   2583  HB2 LEU A 162     -10.641  13.524   6.415  1.00 88.72           H  
ATOM   2584  HB3 LEU A 162     -12.055  14.108   7.282  1.00 88.72           H  
ATOM   2585  O   LEU A 162     -10.578  17.242   8.628  1.00 88.72           O  
ATOM   2586  CG  LEU A 162     -11.357  15.417   5.716  1.00 88.72           C  
ATOM   2587  HG  LEU A 162     -11.669  16.374   6.134  1.00 88.72           H  
ATOM   2588  CD1 LEU A 162     -10.114  15.618   4.852  1.00 88.72           C  
ATOM   2589 HD11 LEU A 162      -9.809  14.670   4.408  1.00 88.72           H  
ATOM   2590 HD12 LEU A 162     -10.341  16.326   4.055  1.00 88.72           H  
ATOM   2591 HD13 LEU A 162      -9.296  16.012   5.455  1.00 88.72           H  
ATOM   2592  CD2 LEU A 162     -12.475  14.900   4.825  1.00 88.72           C  
ATOM   2593 HD21 LEU A 162     -13.370  14.797   5.439  1.00 88.72           H  
ATOM   2594 HD22 LEU A 162     -12.680  15.609   4.023  1.00 88.72           H  
ATOM   2595 HD23 LEU A 162     -12.215  13.932   4.397  1.00 88.72           H  
ATOM   2596  N   TYR A 163     -11.815  15.693   9.676  1.00 91.73           N  
ATOM   2597  H   TYR A 163     -12.061  14.715   9.740  1.00 91.73           H  
ATOM   2598  CA  TYR A 163     -12.518  16.639  10.534  1.00 91.73           C  
ATOM   2599  HA  TYR A 163     -12.965  17.410   9.907  1.00 91.73           H  
ATOM   2600  C   TYR A 163     -11.584  17.341  11.512  1.00 91.73           C  
ATOM   2601  CB  TYR A 163     -13.633  15.932  11.305  1.00 91.73           C  
ATOM   2602  HB2 TYR A 163     -13.214  15.088  11.853  1.00 91.73           H  
ATOM   2603  HB3 TYR A 163     -14.358  15.541  10.591  1.00 91.73           H  
ATOM   2604  O   TYR A 163     -11.625  18.564  11.605  1.00 91.73           O  
ATOM   2605  CG  TYR A 163     -14.342  16.860  12.272  1.00 91.73           C  
ATOM   2606  CD1 TYR A 163     -14.278  16.636  13.660  1.00 91.73           C  
ATOM   2607  HD1 TYR A 163     -13.740  15.778  14.037  1.00 91.73           H  
ATOM   2608  CD2 TYR A 163     -15.020  17.987  11.777  1.00 91.73           C  
ATOM   2609  HD2 TYR A 163     -15.025  18.190  10.717  1.00 91.73           H  
ATOM   2610  CE1 TYR A 163     -14.969  17.479  14.552  1.00 91.73           C  
ATOM   2611  HE1 TYR A 163     -14.988  17.257  15.609  1.00 91.73           H  
ATOM   2612  CE2 TYR A 163     -15.650  18.869  12.668  1.00 91.73           C  
ATOM   2613  HE2 TYR A 163     -16.090  19.772  12.270  1.00 91.73           H  
ATOM   2614  OH  TYR A 163     -16.391  19.370  14.913  1.00 91.73           O  
ATOM   2615  HH  TYR A 163     -16.477  18.934  15.764  1.00 91.73           H  
ATOM   2616  CZ  TYR A 163     -15.679  18.589  14.054  1.00 91.73           C  
ATOM   2617  N   MET A 164     -10.717  16.608  12.219  1.00 87.78           N  
ATOM   2618  H   MET A 164     -10.685  15.608  12.079  1.00 87.78           H  
ATOM   2619  CA  MET A 164      -9.790  17.226  13.173  1.00 87.78           C  
ATOM   2620  HA  MET A 164     -10.372  17.761  13.923  1.00 87.78           H  
ATOM   2621  C   MET A 164      -8.894  18.270  12.511  1.00 87.78           C  
ATOM   2622  CB  MET A 164      -8.931  16.163  13.867  1.00 87.78           C  
ATOM   2623  HB2 MET A 164      -8.563  15.449  13.129  1.00 87.78           H  
ATOM   2624  HB3 MET A 164      -8.065  16.639  14.326  1.00 87.78           H  
ATOM   2625  O   MET A 164      -8.530  19.242  13.171  1.00 87.78           O  
ATOM   2626  CG  MET A 164      -9.715  15.420  14.955  1.00 87.78           C  
ATOM   2627  HG2 MET A 164      -9.067  14.652  15.377  1.00 87.78           H  
ATOM   2628  HG3 MET A 164     -10.559  14.916  14.483  1.00 87.78           H  
ATOM   2629  SD  MET A 164     -10.382  16.419  16.323  1.00 87.78           S  
ATOM   2630  CE  MET A 164      -8.882  17.209  16.961  1.00 87.78           C  
ATOM   2631  HE1 MET A 164      -9.117  17.739  17.883  1.00 87.78           H  
ATOM   2632  HE2 MET A 164      -8.121  16.455  17.162  1.00 87.78           H  
ATOM   2633  HE3 MET A 164      -8.500  17.920  16.228  1.00 87.78           H  
ATOM   2634  N   THR A 165      -8.602  18.110  11.221  1.00 81.88           N  
ATOM   2635  H   THR A 165      -8.840  17.243  10.759  1.00 81.88           H  
ATOM   2636  CA  THR A 165      -7.791  19.076  10.490  1.00 81.88           C  
ATOM   2637  HA  THR A 165      -7.083  19.502  11.202  1.00 81.88           H  
ATOM   2638  C   THR A 165      -8.578  20.258   9.914  1.00 81.88           C  
ATOM   2639  CB  THR A 165      -6.988  18.382   9.393  1.00 81.88           C  
ATOM   2640  HB  THR A 165      -7.621  18.203   8.524  1.00 81.88           H  
ATOM   2641  O   THR A 165      -8.049  21.365   9.862  1.00 81.88           O  
ATOM   2642  CG2 THR A 165      -5.805  19.274   9.046  1.00 81.88           C  
ATOM   2643 HG21 THR A 165      -5.449  19.819   9.920  1.00 81.88           H  
ATOM   2644 HG22 THR A 165      -6.087  20.003   8.286  1.00 81.88           H  
ATOM   2645 HG23 THR A 165      -4.967  18.652   8.732  1.00 81.88           H  
ATOM   2646  OG1 THR A 165      -6.433  17.157   9.819  1.00 81.88           O  
ATOM   2647  HG1 THR A 165      -5.760  17.369  10.470  1.00 81.88           H  
ATOM   2648  N   TYR A 166      -9.843  20.074   9.519  1.00 85.79           N  
ATOM   2649  H   TYR A 166     -10.211  19.133   9.534  1.00 85.79           H  
ATOM   2650  CA  TYR A 166     -10.663  21.132   8.903  1.00 85.79           C  
ATOM   2651  HA  TYR A 166     -10.028  21.990   8.681  1.00 85.79           H  
ATOM   2652  C   TYR A 166     -11.792  21.682   9.770  1.00 85.79           C  
ATOM   2653  CB  TYR A 166     -11.235  20.639   7.582  1.00 85.79           C  
ATOM   2654  HB2 TYR A 166     -11.739  19.691   7.770  1.00 85.79           H  
ATOM   2655  HB3 TYR A 166     -11.979  21.344   7.212  1.00 85.79           H  
ATOM   2656  O   TYR A 166     -12.552  22.529   9.301  1.00 85.79           O  
ATOM   2657  CG  TYR A 166     -10.207  20.473   6.505  1.00 85.79           C  
ATOM   2658  CD1 TYR A 166      -9.512  21.593   6.010  1.00 85.79           C  
ATOM   2659  HD1 TYR A 166      -9.714  22.578   6.405  1.00 85.79           H  
ATOM   2660  CD2 TYR A 166      -9.957  19.193   6.000  1.00 85.79           C  
ATOM   2661  HD2 TYR A 166     -10.482  18.334   6.392  1.00 85.79           H  
ATOM   2662  CE1 TYR A 166      -8.563  21.433   4.990  1.00 85.79           C  
ATOM   2663  HE1 TYR A 166      -8.032  22.283   4.587  1.00 85.79           H  
ATOM   2664  CE2 TYR A 166      -9.021  19.034   4.979  1.00 85.79           C  
ATOM   2665  HE2 TYR A 166      -8.807  18.045   4.600  1.00 85.79           H  
ATOM   2666  OH  TYR A 166      -7.442  19.977   3.484  1.00 85.79           O  
ATOM   2667  HH  TYR A 166      -6.872  20.737   3.344  1.00 85.79           H  
ATOM   2668  CZ  TYR A 166      -8.340  20.151   4.465  1.00 85.79           C  
ATOM   2669  N   LYS A 167     -11.918  21.256  11.029  1.00 86.93           N  
ATOM   2670  H   LYS A 167     -11.345  20.475  11.317  1.00 86.93           H  
ATOM   2671  CA  LYS A 167     -13.005  21.686  11.924  1.00 86.93           C  
ATOM   2672  HA  LYS A 167     -13.945  21.359  11.478  1.00 86.93           H  
ATOM   2673  C   LYS A 167     -13.122  23.209  12.071  1.00 86.93           C  
ATOM   2674  CB  LYS A 167     -12.868  21.009  13.300  1.00 86.93           C  
ATOM   2675  HB2 LYS A 167     -12.945  19.927  13.191  1.00 86.93           H  
ATOM   2676  HB3 LYS A 167     -13.701  21.333  13.924  1.00 86.93           H  
ATOM   2677  O   LYS A 167     -14.229  23.690  12.295  1.00 86.93           O  
ATOM   2678  CG  LYS A 167     -11.551  21.358  14.006  1.00 86.93           C  
ATOM   2679  HG2 LYS A 167     -10.705  20.997  13.421  1.00 86.93           H  
ATOM   2680  HG3 LYS A 167     -11.480  22.443  14.086  1.00 86.93           H  
ATOM   2681  CD  LYS A 167     -11.482  20.751  15.410  1.00 86.93           C  
ATOM   2682  HD2 LYS A 167     -12.394  20.980  15.960  1.00 86.93           H  
ATOM   2683  HD3 LYS A 167     -11.392  19.668  15.319  1.00 86.93           H  
ATOM   2684  CE  LYS A 167     -10.271  21.295  16.179  1.00 86.93           C  
ATOM   2685  HE2 LYS A 167     -10.176  20.741  17.112  1.00 86.93           H  
ATOM   2686  HE3 LYS A 167      -9.376  21.117  15.583  1.00 86.93           H  
ATOM   2687  NZ  LYS A 167     -10.402  22.750  16.460  1.00 86.93           N  
ATOM   2688  HZ1 LYS A 167     -10.315  23.291  15.611  1.00 86.93           H  
ATOM   2689  HZ2 LYS A 167     -11.307  23.023  16.818  1.00 86.93           H  
ATOM   2690  HZ3 LYS A 167      -9.653  23.117  17.030  1.00 86.93           H  
ATOM   2691  N   ASP A 168     -12.011  23.935  11.913  1.00 87.22           N  
ATOM   2692  H   ASP A 168     -11.151  23.430  11.758  1.00 87.22           H  
ATOM   2693  CA  ASP A 168     -11.936  25.401  12.004  1.00 87.22           C  
ATOM   2694  HA  ASP A 168     -12.834  25.766  12.502  1.00 87.22           H  
ATOM   2695  C   ASP A 168     -11.887  26.085  10.617  1.00 87.22           C  
ATOM   2696  CB  ASP A 168     -10.733  25.805  12.881  1.00 87.22           C  
ATOM   2697  HB2 ASP A 168      -9.817  25.581  12.334  1.00 87.22           H  
ATOM   2698  HB3 ASP A 168     -10.766  26.881  13.053  1.00 87.22           H  
ATOM   2699  O   ASP A 168     -11.763  27.304  10.517  1.00 87.22           O  
ATOM   2700  CG  ASP A 168     -10.686  25.096  14.244  1.00 87.22           C  
ATOM   2701  OD1 ASP A 168     -11.717  24.961  14.939  1.00 87.22           O  
ATOM   2702  OD2 ASP A 168      -9.616  24.569  14.619  1.00 87.22           O  
ATOM   2703  N   SER A 169     -11.970  25.316   9.524  1.00 86.85           N  
ATOM   2704  H   SER A 169     -12.179  24.336   9.646  1.00 86.85           H  
ATOM   2705  CA  SER A 169     -11.921  25.832   8.156  1.00 86.85           C  
ATOM   2706  HA  SER A 169     -11.361  26.767   8.155  1.00 86.85           H  
ATOM   2707  C   SER A 169     -13.322  26.106   7.616  1.00 86.85           C  
ATOM   2708  CB  SER A 169     -11.180  24.854   7.245  1.00 86.85           C  
ATOM   2709  HB2 SER A 169     -11.753  23.932   7.146  1.00 86.85           H  
ATOM   2710  HB3 SER A 169     -10.206  24.623   7.674  1.00 86.85           H  
ATOM   2711  O   SER A 169     -14.080  25.182   7.320  1.00 86.85           O  
ATOM   2712  OG  SER A 169     -11.005  25.449   5.972  1.00 86.85           O  
ATOM   2713  HG  SER A 169     -10.415  26.200   6.070  1.00 86.85           H  
ATOM   2714  N   ALA A 170     -13.646  27.387   7.420  1.00 85.47           N  
ATOM   2715  H   ALA A 170     -13.012  28.103   7.745  1.00 85.47           H  
ATOM   2716  CA  ALA A 170     -14.907  27.801   6.805  1.00 85.47           C  
ATOM   2717  HA  ALA A 170     -15.731  27.445   7.424  1.00 85.47           H  
ATOM   2718  C   ALA A 170     -15.089  27.191   5.402  1.00 85.47           C  
ATOM   2719  CB  ALA A 170     -14.954  29.333   6.774  1.00 85.47           C  
ATOM   2720  HB1 ALA A 170     -14.145  29.724   6.157  1.00 85.47           H  
ATOM   2721  HB2 ALA A 170     -15.905  29.656   6.351  1.00 85.47           H  
ATOM   2722  HB3 ALA A 170     -14.865  29.729   7.786  1.00 85.47           H  
ATOM   2723  O   ALA A 170     -16.153  26.642   5.117  1.00 85.47           O  
ATOM   2724  N   ASP A 171     -14.024  27.189   4.590  1.00 83.79           N  
ATOM   2725  H   ASP A 171     -13.231  27.753   4.860  1.00 83.79           H  
ATOM   2726  CA  ASP A 171     -14.000  26.658   3.217  1.00 83.79           C  
ATOM   2727  HA  ASP A 171     -14.683  27.236   2.594  1.00 83.79           H  
ATOM   2728  C   ASP A 171     -14.410  25.179   3.119  1.00 83.79           C  
ATOM   2729  CB  ASP A 171     -12.574  26.775   2.635  1.00 83.79           C  
ATOM   2730  HB2 ASP A 171     -11.875  26.316   3.334  1.00 83.79           H  
ATOM   2731  HB3 ASP A 171     -12.534  26.199   1.711  1.00 83.79           H  
ATOM   2732  O   ASP A 171     -14.975  24.769   2.112  1.00 83.79           O  
ATOM   2733  CG  ASP A 171     -12.071  28.186   2.310  1.00 83.79           C  
ATOM   2734  OD1 ASP A 171     -12.807  29.158   2.581  1.00 83.79           O  
ATOM   2735  OD2 ASP A 171     -10.910  28.265   1.817  1.00 83.79           O  
ATOM   2736  N   HIS A 172     -14.124  24.372   4.144  1.00 86.31           N  
ATOM   2737  H   HIS A 172     -13.680  24.780   4.954  1.00 86.31           H  
ATOM   2738  CA  HIS A 172     -14.337  22.917   4.126  1.00 86.31           C  
ATOM   2739  HA  HIS A 172     -14.598  22.598   3.117  1.00 86.31           H  
ATOM   2740  C   HIS A 172     -15.490  22.479   5.035  1.00 86.31           C  
ATOM   2741  CB  HIS A 172     -13.031  22.213   4.509  1.00 86.31           C  
ATOM   2742  HB2 HIS A 172     -13.175  21.133   4.481  1.00 86.31           H  
ATOM   2743  HB3 HIS A 172     -12.779  22.497   5.530  1.00 86.31           H  
ATOM   2744  O   HIS A 172     -15.866  21.309   5.042  1.00 86.31           O  
ATOM   2745  CG  HIS A 172     -11.875  22.575   3.614  1.00 86.31           C  
ATOM   2746  CD2 HIS A 172     -11.466  21.939   2.473  1.00 86.31           C  
ATOM   2747  HD2 HIS A 172     -11.913  21.055   2.043  1.00 86.31           H  
ATOM   2748  ND1 HIS A 172     -11.047  23.654   3.790  1.00 86.31           N  
ATOM   2749  HD1 HIS A 172     -11.110  24.328   4.539  1.00 86.31           H  
ATOM   2750  CE1 HIS A 172     -10.163  23.677   2.786  1.00 86.31           C  
ATOM   2751  HE1 HIS A 172      -9.387  24.418   2.659  1.00 86.31           H  
ATOM   2752  NE2 HIS A 172     -10.377  22.652   1.951  1.00 86.31           N  
ATOM   2753  N   SER A 173     -16.072  23.412   5.793  1.00 88.04           N  
ATOM   2754  H   SER A 173     -15.699  24.350   5.753  1.00 88.04           H  
ATOM   2755  CA  SER A 173     -17.142  23.132   6.753  1.00 88.04           C  
ATOM   2756  HA  SER A 173     -16.741  22.479   7.528  1.00 88.04           H  
ATOM   2757  C   SER A 173     -18.345  22.421   6.122  1.00 88.04           C  
ATOM   2758  CB  SER A 173     -17.586  24.430   7.432  1.00 88.04           C  
ATOM   2759  HB2 SER A 173     -18.334  24.194   8.189  1.00 88.04           H  
ATOM   2760  HB3 SER A 173     -16.731  24.896   7.922  1.00 88.04           H  
ATOM   2761  O   SER A 173     -18.948  21.568   6.770  1.00 88.04           O  
ATOM   2762  OG  SER A 173     -18.147  25.338   6.502  1.00 88.04           O  
ATOM   2763  HG  SER A 173     -17.453  25.771   5.999  1.00 88.04           H  
ATOM   2764  N   PHE A 174     -18.638  22.704   4.845  1.00 89.99           N  
ATOM   2765  H   PHE A 174     -18.091  23.421   4.391  1.00 89.99           H  
ATOM   2766  CA  PHE A 174     -19.752  22.113   4.099  1.00 89.99           C  
ATOM   2767  HA  PHE A 174     -20.672  22.335   4.641  1.00 89.99           H  
ATOM   2768  C   PHE A 174     -19.666  20.585   3.968  1.00 89.99           C  
ATOM   2769  CB  PHE A 174     -19.845  22.760   2.704  1.00 89.99           C  
ATOM   2770  HB2 PHE A 174     -19.749  23.842   2.801  1.00 89.99           H  
ATOM   2771  HB3 PHE A 174     -20.843  22.566   2.312  1.00 89.99           H  
ATOM   2772  O   PHE A 174     -20.701  19.940   3.809  1.00 89.99           O  
ATOM   2773  CG  PHE A 174     -18.831  22.254   1.687  1.00 89.99           C  
ATOM   2774  CD1 PHE A 174     -17.561  22.850   1.582  1.00 89.99           C  
ATOM   2775  HD1 PHE A 174     -17.300  23.693   2.203  1.00 89.99           H  
ATOM   2776  CD2 PHE A 174     -19.155  21.168   0.849  1.00 89.99           C  
ATOM   2777  HD2 PHE A 174     -20.131  20.709   0.914  1.00 89.99           H  
ATOM   2778  CE1 PHE A 174     -16.624  22.358   0.654  1.00 89.99           C  
ATOM   2779  HE1 PHE A 174     -15.652  22.822   0.574  1.00 89.99           H  
ATOM   2780  CE2 PHE A 174     -18.215  20.669  -0.070  1.00 89.99           C  
ATOM   2781  HE2 PHE A 174     -18.459  19.826  -0.700  1.00 89.99           H  
ATOM   2782  CZ  PHE A 174     -16.948  21.265  -0.168  1.00 89.99           C  
ATOM   2783  HZ  PHE A 174     -16.225  20.880  -0.872  1.00 89.99           H  
ATOM   2784  N   ILE A 175     -18.458  20.011   4.024  1.00 91.30           N  
ATOM   2785  H   ILE A 175     -17.657  20.607   4.177  1.00 91.30           H  
ATOM   2786  CA  ILE A 175     -18.201  18.572   3.858  1.00 91.30           C  
ATOM   2787  HA  ILE A 175     -18.718  18.214   2.968  1.00 91.30           H  
ATOM   2788  C   ILE A 175     -18.738  17.776   5.058  1.00 91.30           C  
ATOM   2789  CB  ILE A 175     -16.677  18.341   3.665  1.00 91.30           C  
ATOM   2790  HB  ILE A 175     -16.158  18.741   4.536  1.00 91.30           H  
ATOM   2791  O   ILE A 175     -19.113  16.612   4.917  1.00 91.30           O  
ATOM   2792  CG1 ILE A 175     -16.154  19.081   2.412  1.00 91.30           C  
ATOM   2793 HG12 ILE A 175     -16.608  18.651   1.519  1.00 91.30           H  
ATOM   2794 HG13 ILE A 175     -16.450  20.128   2.467  1.00 91.30           H  
ATOM   2795  CG2 ILE A 175     -16.357  16.840   3.590  1.00 91.30           C  
ATOM   2796 HG21 ILE A 175     -17.034  16.343   2.896  1.00 91.30           H  
ATOM   2797 HG22 ILE A 175     -15.325  16.661   3.288  1.00 91.30           H  
ATOM   2798 HG23 ILE A 175     -16.480  16.405   4.582  1.00 91.30           H  
ATOM   2799  CD1 ILE A 175     -14.627  19.076   2.259  1.00 91.30           C  
ATOM   2800 HD11 ILE A 175     -14.345  19.772   1.469  1.00 91.30           H  
ATOM   2801 HD12 ILE A 175     -14.268  18.084   1.984  1.00 91.30           H  
ATOM   2802 HD13 ILE A 175     -14.158  19.389   3.192  1.00 91.30           H  
ATOM   2803  N   PHE A 176     -18.793  18.398   6.238  1.00 94.34           N  
ATOM   2804  H   PHE A 176     -18.587  19.386   6.275  1.00 94.34           H  
ATOM   2805  CA  PHE A 176     -19.046  17.706   7.497  1.00 94.34           C  
ATOM   2806  HA  PHE A 176     -18.779  16.658   7.362  1.00 94.34           H  
ATOM   2807  C   PHE A 176     -20.515  17.766   7.916  1.00 94.34           C  
ATOM   2808  CB  PHE A 176     -18.131  18.261   8.596  1.00 94.34           C  
ATOM   2809  HB2 PHE A 176     -18.280  17.676   9.503  1.00 94.34           H  
ATOM   2810  HB3 PHE A 176     -18.424  19.289   8.812  1.00 94.34           H  
ATOM   2811  O   PHE A 176     -21.085  18.842   8.088  1.00 94.34           O  
ATOM   2812  CG  PHE A 176     -16.661  18.225   8.233  1.00 94.34           C  
ATOM   2813  CD1 PHE A 176     -15.987  16.994   8.149  1.00 94.34           C  
ATOM   2814  HD1 PHE A 176     -16.510  16.078   8.379  1.00 94.34           H  
ATOM   2815  CD2 PHE A 176     -15.983  19.416   7.918  1.00 94.34           C  
ATOM   2816  HD2 PHE A 176     -16.508  20.359   7.945  1.00 94.34           H  
ATOM   2817  CE1 PHE A 176     -14.646  16.952   7.734  1.00 94.34           C  
ATOM   2818  HE1 PHE A 176     -14.132  16.006   7.652  1.00 94.34           H  
ATOM   2819  CE2 PHE A 176     -14.642  19.376   7.505  1.00 94.34           C  
ATOM   2820  HE2 PHE A 176     -14.142  20.290   7.221  1.00 94.34           H  
ATOM   2821  CZ  PHE A 176     -13.978  18.141   7.402  1.00 94.34           C  
ATOM   2822  HZ  PHE A 176     -12.962  18.095   7.040  1.00 94.34           H  
ATOM   2823  N   SER A 177     -21.094  16.599   8.191  1.00 96.58           N  
ATOM   2824  H   SER A 177     -20.558  15.760   8.024  1.00 96.58           H  
ATOM   2825  CA  SER A 177     -22.360  16.455   8.912  1.00 96.58           C  
ATOM   2826  HA  SER A 177     -22.895  17.405   8.921  1.00 96.58           H  
ATOM   2827  C   SER A 177     -22.067  16.030  10.349  1.00 96.58           C  
ATOM   2828  CB  SER A 177     -23.245  15.434   8.202  1.00 96.58           C  
ATOM   2829  HB2 SER A 177     -22.765  14.455   8.212  1.00 96.58           H  
ATOM   2830  HB3 SER A 177     -23.402  15.743   7.168  1.00 96.58           H  
ATOM   2831  O   SER A 177     -21.509  14.954  10.573  1.00 96.58           O  
ATOM   2832  OG  SER A 177     -24.491  15.369   8.864  1.00 96.58           O  
ATOM   2833  HG  SER A 177     -25.027  14.705   8.424  1.00 96.58           H  
ATOM   2834  N   LYS A 178     -22.387  16.885  11.328  1.00 96.31           N  
ATOM   2835  H   LYS A 178     -22.920  17.707  11.084  1.00 96.31           H  
ATOM   2836  CA  LYS A 178     -22.041  16.663  12.742  1.00 96.31           C  
ATOM   2837  HA  LYS A 178     -21.265  15.899  12.790  1.00 96.31           H  
ATOM   2838  C   LYS A 178     -23.229  16.139  13.547  1.00 96.31           C  
ATOM   2839  CB  LYS A 178     -21.468  17.927  13.398  1.00 96.31           C  
ATOM   2840  HB2 LYS A 178     -22.242  18.694  13.426  1.00 96.31           H  
ATOM   2841  HB3 LYS A 178     -21.195  17.681  14.424  1.00 96.31           H  
ATOM   2842  O   LYS A 178     -24.314  16.710  13.498  1.00 96.31           O  
ATOM   2843  CG  LYS A 178     -20.233  18.487  12.680  1.00 96.31           C  
ATOM   2844  HG2 LYS A 178     -20.530  18.868  11.702  1.00 96.31           H  
ATOM   2845  HG3 LYS A 178     -19.490  17.701  12.544  1.00 96.31           H  
ATOM   2846  CD  LYS A 178     -19.624  19.623  13.509  1.00 96.31           C  
ATOM   2847  HD2 LYS A 178     -20.412  20.296  13.849  1.00 96.31           H  
ATOM   2848  HD3 LYS A 178     -19.126  19.192  14.377  1.00 96.31           H  
ATOM   2849  CE  LYS A 178     -18.629  20.410  12.656  1.00 96.31           C  
ATOM   2850  HE2 LYS A 178     -19.183  20.947  11.886  1.00 96.31           H  
ATOM   2851  HE3 LYS A 178     -17.984  19.691  12.151  1.00 96.31           H  
ATOM   2852  NZ  LYS A 178     -17.835  21.356  13.481  1.00 96.31           N  
ATOM   2853  HZ1 LYS A 178     -18.440  21.985  13.990  1.00 96.31           H  
ATOM   2854  HZ2 LYS A 178     -17.293  20.831  14.152  1.00 96.31           H  
ATOM   2855  HZ3 LYS A 178     -17.197  21.898  12.915  1.00 96.31           H  
ATOM   2856  N   GLU A 179     -22.984  15.118  14.359  1.00 96.92           N  
ATOM   2857  H   GLU A 179     -22.069  14.692  14.302  1.00 96.92           H  
ATOM   2858  CA  GLU A 179     -23.936  14.511  15.289  1.00 96.92           C  
ATOM   2859  HA  GLU A 179     -24.866  15.079  15.284  1.00 96.92           H  
ATOM   2860  C   GLU A 179     -23.345  14.539  16.711  1.00 96.92           C  
ATOM   2861  CB  GLU A 179     -24.255  13.081  14.810  1.00 96.92           C  
ATOM   2862  HB2 GLU A 179     -24.518  13.112  13.753  1.00 96.92           H  
ATOM   2863  HB3 GLU A 179     -23.359  12.470  14.920  1.00 96.92           H  
ATOM   2864  O   GLU A 179     -22.365  13.851  17.009  1.00 96.92           O  
ATOM   2865  CG  GLU A 179     -25.415  12.424  15.575  1.00 96.92           C  
ATOM   2866  HG2 GLU A 179     -26.330  12.973  15.355  1.00 96.92           H  
ATOM   2867  HG3 GLU A 179     -25.221  12.521  16.644  1.00 96.92           H  
ATOM   2868  CD  GLU A 179     -25.622  10.927  15.242  1.00 96.92           C  
ATOM   2869  OE1 GLU A 179     -26.381  10.264  15.978  1.00 96.92           O  
ATOM   2870  OE2 GLU A 179     -24.987  10.369  14.310  1.00 96.92           O  
ATOM   2871  N   ILE A 180     -23.934  15.346  17.601  1.00 96.63           N  
ATOM   2872  H   ILE A 180     -24.745  15.874  17.315  1.00 96.63           H  
ATOM   2873  CA  ILE A 180     -23.522  15.414  19.010  1.00 96.63           C  
ATOM   2874  HA  ILE A 180     -22.460  15.178  19.073  1.00 96.63           H  
ATOM   2875  C   ILE A 180     -24.291  14.352  19.797  1.00 96.63           C  
ATOM   2876  CB  ILE A 180     -23.699  16.827  19.611  1.00 96.63           C  
ATOM   2877  HB  ILE A 180     -24.752  17.100  19.555  1.00 96.63           H  
ATOM   2878  O   ILE A 180     -25.506  14.440  19.972  1.00 96.63           O  
ATOM   2879  CG1 ILE A 180     -22.876  17.865  18.813  1.00 96.63           C  
ATOM   2880 HG12 ILE A 180     -23.163  17.821  17.762  1.00 96.63           H  
ATOM   2881 HG13 ILE A 180     -21.817  17.619  18.879  1.00 96.63           H  
ATOM   2882  CG2 ILE A 180     -23.271  16.821  21.095  1.00 96.63           C  
ATOM   2883 HG21 ILE A 180     -23.419  17.805  21.539  1.00 96.63           H  
ATOM   2884 HG22 ILE A 180     -23.872  16.109  21.661  1.00 96.63           H  
ATOM   2885 HG23 ILE A 180     -22.219  16.545  21.173  1.00 96.63           H  
ATOM   2886  CD1 ILE A 180     -23.078  19.315  19.271  1.00 96.63           C  
ATOM   2887 HD11 ILE A 180     -22.639  19.470  20.257  1.00 96.63           H  
ATOM   2888 HD12 ILE A 180     -24.141  19.555  19.296  1.00 96.63           H  
ATOM   2889 HD13 ILE A 180     -22.579  19.983  18.568  1.00 96.63           H  
ATOM   2890  N   LEU A 181     -23.568  13.365  20.310  1.00 95.24           N  
ATOM   2891  H   LEU A 181     -22.574  13.384  20.133  1.00 95.24           H  
ATOM   2892  CA  LEU A 181     -24.097  12.255  21.085  1.00 95.24           C  
ATOM   2893  HA  LEU A 181     -25.114  12.050  20.749  1.00 95.24           H  
ATOM   2894  C   LEU A 181     -24.147  12.605  22.573  1.00 95.24           C  
ATOM   2895  CB  LEU A 181     -23.245  10.998  20.840  1.00 95.24           C  
ATOM   2896  HB2 LEU A 181     -22.245  11.177  21.235  1.00 95.24           H  
ATOM   2897  HB3 LEU A 181     -23.686  10.174  21.400  1.00 95.24           H  
ATOM   2898  O   LEU A 181     -23.144  12.985  23.179  1.00 95.24           O  
ATOM   2899  CG  LEU A 181     -23.105  10.566  19.371  1.00 95.24           C  
ATOM   2900  HG  LEU A 181     -22.557  11.322  18.809  1.00 95.24           H  
ATOM   2901  CD1 LEU A 181     -22.314   9.259  19.333  1.00 95.24           C  
ATOM   2902 HD11 LEU A 181     -22.170   8.952  18.297  1.00 95.24           H  
ATOM   2903 HD12 LEU A 181     -21.340   9.406  19.801  1.00 95.24           H  
ATOM   2904 HD13 LEU A 181     -22.856   8.477  19.864  1.00 95.24           H  
ATOM   2905  CD2 LEU A 181     -24.454  10.316  18.703  1.00 95.24           C  
ATOM   2906 HD21 LEU A 181     -24.302   9.946  17.689  1.00 95.24           H  
ATOM   2907 HD22 LEU A 181     -25.038   9.587  19.264  1.00 95.24           H  
ATOM   2908 HD23 LEU A 181     -25.017  11.246  18.628  1.00 95.24           H  
ATOM   2909  N   ASN A 182     -25.310  12.403  23.181  1.00 93.10           N  
ATOM   2910  H   ASN A 182     -26.097  12.129  22.611  1.00 93.10           H  
ATOM   2911  CA  ASN A 182     -25.503  12.462  24.628  1.00 93.10           C  
ATOM   2912  HA  ASN A 182     -24.545  12.364  25.138  1.00 93.10           H  
ATOM   2913  C   ASN A 182     -26.377  11.276  25.068  1.00 93.10           C  
ATOM   2914  CB  ASN A 182     -26.087  13.838  24.981  1.00 93.10           C  
ATOM   2915  HB2 ASN A 182     -25.434  14.615  24.585  1.00 93.10           H  
ATOM   2916  HB3 ASN A 182     -27.071  13.949  24.526  1.00 93.10           H  
ATOM   2917  O   ASN A 182     -27.533  11.484  25.443  1.00 93.10           O  
ATOM   2918  CG  ASN A 182     -26.186  14.033  26.481  1.00 93.10           C  
ATOM   2919  ND2 ASN A 182     -27.373  14.081  27.030  1.00 93.10           N  
ATOM   2920 HD21 ASN A 182     -27.374  14.018  28.038  1.00 93.10           H  
ATOM   2921 HD22 ASN A 182     -28.133  13.671  26.507  1.00 93.10           H  
ATOM   2922  OD1 ASN A 182     -25.198  14.192  27.172  1.00 93.10           O  
ATOM   2923  N   PRO A 183     -25.878  10.033  24.918  1.00 90.29           N  
ATOM   2924  CA  PRO A 183     -26.642   8.849  25.286  1.00 90.29           C  
ATOM   2925  HA  PRO A 183     -27.621   8.861  24.807  1.00 90.29           H  
ATOM   2926  C   PRO A 183     -26.828   8.790  26.805  1.00 90.29           C  
ATOM   2927  CB  PRO A 183     -25.819   7.673  24.759  1.00 90.29           C  
ATOM   2928  HB2 PRO A 183     -26.049   7.509  23.706  1.00 90.29           H  
ATOM   2929  HB3 PRO A 183     -25.996   6.762  25.330  1.00 90.29           H  
ATOM   2930  O   PRO A 183     -26.036   9.356  27.550  1.00 90.29           O  
ATOM   2931  CG  PRO A 183     -24.382   8.174  24.897  1.00 90.29           C  
ATOM   2932  HG2 PRO A 183     -24.050   8.056  25.928  1.00 90.29           H  
ATOM   2933  HG3 PRO A 183     -23.710   7.656  24.213  1.00 90.29           H  
ATOM   2934  CD  PRO A 183     -24.509   9.661  24.565  1.00 90.29           C  
ATOM   2935  HD2 PRO A 183     -24.357   9.808  23.496  1.00 90.29           H  
ATOM   2936  HD3 PRO A 183     -23.778  10.234  25.136  1.00 90.29           H  
ATOM   2937  N   GLU A 184     -27.847   8.080  27.279  1.00 88.31           N  
ATOM   2938  H   GLU A 184     -28.539   7.706  26.645  1.00 88.31           H  
ATOM   2939  CA  GLU A 184     -28.021   7.840  28.720  1.00 88.31           C  
ATOM   2940  HA  GLU A 184     -27.866   8.767  29.272  1.00 88.31           H  
ATOM   2941  C   GLU A 184     -27.006   6.816  29.243  1.00 88.31           C  
ATOM   2942  CB  GLU A 184     -29.446   7.342  28.988  1.00 88.31           C  
ATOM   2943  HB2 GLU A 184     -29.622   6.439  28.404  1.00 88.31           H  
ATOM   2944  HB3 GLU A 184     -29.532   7.099  30.047  1.00 88.31           H  
ATOM   2945  O   GLU A 184     -26.472   6.942  30.347  1.00 88.31           O  
ATOM   2946  CG  GLU A 184     -30.502   8.401  28.633  1.00 88.31           C  
ATOM   2947  HG2 GLU A 184     -30.281   9.310  29.192  1.00 88.31           H  
ATOM   2948  HG3 GLU A 184     -30.433   8.633  27.570  1.00 88.31           H  
ATOM   2949  CD  GLU A 184     -31.936   7.949  28.944  1.00 88.31           C  
ATOM   2950  OE1 GLU A 184     -32.830   8.818  28.841  1.00 88.31           O  
ATOM   2951  OE2 GLU A 184     -32.128   6.755  29.266  1.00 88.31           O  
ATOM   2952  N   LEU A 185     -26.708   5.815  28.413  1.00 87.75           N  
ATOM   2953  H   LEU A 185     -27.138   5.822  27.499  1.00 87.75           H  
ATOM   2954  CA  LEU A 185     -25.861   4.677  28.733  1.00 87.75           C  
ATOM   2955  HA  LEU A 185     -25.335   4.866  29.668  1.00 87.75           H  
ATOM   2956  C   LEU A 185     -24.813   4.466  27.643  1.00 87.75           C  
ATOM   2957  CB  LEU A 185     -26.735   3.423  28.894  1.00 87.75           C  
ATOM   2958  HB2 LEU A 185     -26.075   2.572  29.063  1.00 87.75           H  
ATOM   2959  HB3 LEU A 185     -27.262   3.249  27.956  1.00 87.75           H  
ATOM   2960  O   LEU A 185     -25.061   4.706  26.461  1.00 87.75           O  
ATOM   2961  CG  LEU A 185     -27.770   3.479  30.035  1.00 87.75           C  
ATOM   2962  HG  LEU A 185     -28.430   4.333  29.885  1.00 87.75           H  
ATOM   2963  CD1 LEU A 185     -28.634   2.219  30.018  1.00 87.75           C  
ATOM   2964 HD11 LEU A 185     -29.111   2.113  29.044  1.00 87.75           H  
ATOM   2965 HD12 LEU A 185     -29.415   2.304  30.773  1.00 87.75           H  
ATOM   2966 HD13 LEU A 185     -28.030   1.335  30.225  1.00 87.75           H  
ATOM   2967  CD2 LEU A 185     -27.118   3.597  31.414  1.00 87.75           C  
ATOM   2968 HD21 LEU A 185     -26.641   4.574  31.501  1.00 87.75           H  
ATOM   2969 HD22 LEU A 185     -26.378   2.811  31.562  1.00 87.75           H  
ATOM   2970 HD23 LEU A 185     -27.884   3.528  32.186  1.00 87.75           H  
ATOM   2971  N   VAL A 186     -23.642   3.978  28.043  1.00 88.10           N  
ATOM   2972  H   VAL A 186     -23.498   3.836  29.032  1.00 88.10           H  
ATOM   2973  CA  VAL A 186     -22.565   3.602  27.128  1.00 88.10           C  
ATOM   2974  HA  VAL A 186     -22.972   3.550  26.118  1.00 88.10           H  
ATOM   2975  C   VAL A 186     -22.035   2.218  27.442  1.00 88.10           C  
ATOM   2976  CB  VAL A 186     -21.424   4.629  27.109  1.00 88.10           C  
ATOM   2977  HB  VAL A 186     -20.640   4.230  26.466  1.00 88.10           H  
ATOM   2978  O   VAL A 186     -21.825   1.865  28.601  1.00 88.10           O  
ATOM   2979  CG1 VAL A 186     -21.926   5.927  26.474  1.00 88.10           C  
ATOM   2980 HG11 VAL A 186     -22.482   5.702  25.564  1.00 88.10           H  
ATOM   2981 HG12 VAL A 186     -22.589   6.448  27.165  1.00 88.10           H  
ATOM   2982 HG13 VAL A 186     -21.088   6.567  26.199  1.00 88.10           H  
ATOM   2983  CG2 VAL A 186     -20.805   4.918  28.486  1.00 88.10           C  
ATOM   2984 HG21 VAL A 186     -19.990   5.634  28.386  1.00 88.10           H  
ATOM   2985 HG22 VAL A 186     -20.405   4.001  28.919  1.00 88.10           H  
ATOM   2986 HG23 VAL A 186     -21.556   5.331  29.160  1.00 88.10           H  
ATOM   2987  N   ILE A 187     -21.768   1.449  26.390  1.00 88.74           N  
ATOM   2988  H   ILE A 187     -22.017   1.779  25.469  1.00 88.74           H  
ATOM   2989  CA  ILE A 187     -21.205   0.108  26.497  1.00 88.74           C  
ATOM   2990  HA  ILE A 187     -21.378  -0.277  27.502  1.00 88.74           H  
ATOM   2991  C   ILE A 187     -19.699   0.198  26.267  1.00 88.74           C  
ATOM   2992  CB  ILE A 187     -21.914  -0.851  25.521  1.00 88.74           C  
ATOM   2993  HB  ILE A 187     -21.827  -0.448  24.512  1.00 88.74           H  
ATOM   2994  O   ILE A 187     -19.221   0.449  25.155  1.00 88.74           O  
ATOM   2995  CG1 ILE A 187     -23.413  -0.995  25.871  1.00 88.74           C  
ATOM   2996 HG12 ILE A 187     -23.535  -1.712  26.683  1.00 88.74           H  
ATOM   2997 HG13 ILE A 187     -23.831  -0.045  26.204  1.00 88.74           H  
ATOM   2998  CG2 ILE A 187     -21.219  -2.224  25.574  1.00 88.74           C  
ATOM   2999 HG21 ILE A 187     -20.261  -2.184  25.054  1.00 88.74           H  
ATOM   3000 HG22 ILE A 187     -21.064  -2.521  26.611  1.00 88.74           H  
ATOM   3001 HG23 ILE A 187     -21.836  -2.973  25.078  1.00 88.74           H  
ATOM   3002  CD1 ILE A 187     -24.242  -1.449  24.665  1.00 88.74           C  
ATOM   3003 HD11 ILE A 187     -23.838  -2.366  24.235  1.00 88.74           H  
ATOM   3004 HD12 ILE A 187     -25.270  -1.628  24.979  1.00 88.74           H  
ATOM   3005 HD13 ILE A 187     -24.235  -0.671  23.901  1.00 88.74           H  
ATOM   3006  N   LYS A 188     -18.916  -0.047  27.320  1.00 87.49           N  
ATOM   3007  H   LYS A 188     -19.370  -0.210  28.208  1.00 87.49           H  
ATOM   3008  CA  LYS A 188     -17.447   0.062  27.270  1.00 87.49           C  
ATOM   3009  HA  LYS A 188     -17.181   1.095  27.046  1.00 87.49           H  
ATOM   3010  C   LYS A 188     -16.811  -0.802  26.181  1.00 87.49           C  
ATOM   3011  CB  LYS A 188     -16.921  -0.308  28.655  1.00 87.49           C  
ATOM   3012  HB2 LYS A 188     -17.314  -1.287  28.927  1.00 87.49           H  
ATOM   3013  HB3 LYS A 188     -17.319   0.418  29.365  1.00 87.49           H  
ATOM   3014  O   LYS A 188     -15.874  -0.369  25.510  1.00 87.49           O  
ATOM   3015  CG  LYS A 188     -15.388  -0.338  28.764  1.00 87.49           C  
ATOM   3016  HG2 LYS A 188     -14.962   0.616  28.453  1.00 87.49           H  
ATOM   3017  HG3 LYS A 188     -14.976  -1.139  28.151  1.00 87.49           H  
ATOM   3018  CD  LYS A 188     -15.102  -0.624  30.233  1.00 87.49           C  
ATOM   3019  HD2 LYS A 188     -15.612  -1.564  30.441  1.00 87.49           H  
ATOM   3020  HD3 LYS A 188     -15.558   0.153  30.847  1.00 87.49           H  
ATOM   3021  CE  LYS A 188     -13.649  -0.795  30.664  1.00 87.49           C  
ATOM   3022  HE2 LYS A 188     -13.111   0.147  30.551  1.00 87.49           H  
ATOM   3023  HE3 LYS A 188     -13.186  -1.561  30.042  1.00 87.49           H  
ATOM   3024  NZ  LYS A 188     -13.676  -1.234  32.086  1.00 87.49           N  
ATOM   3025  HZ1 LYS A 188     -12.806  -1.631  32.410  1.00 87.49           H  
ATOM   3026  HZ2 LYS A 188     -14.420  -1.902  32.229  1.00 87.49           H  
ATOM   3027  HZ3 LYS A 188     -13.943  -0.474  32.694  1.00 87.49           H  
ATOM   3028  N   LYS A 189     -17.322  -2.022  25.989  1.00 86.48           N  
ATOM   3029  H   LYS A 189     -18.111  -2.280  26.565  1.00 86.48           H  
ATOM   3030  CA  LYS A 189     -16.838  -2.958  24.962  1.00 86.48           C  
ATOM   3031  HA  LYS A 189     -15.761  -3.079  25.080  1.00 86.48           H  
ATOM   3032  C   LYS A 189     -17.069  -2.425  23.548  1.00 86.48           C  
ATOM   3033  CB  LYS A 189     -17.518  -4.320  25.165  1.00 86.48           C  
ATOM   3034  HB2 LYS A 189     -18.588  -4.213  24.990  1.00 86.48           H  
ATOM   3035  HB3 LYS A 189     -17.372  -4.636  26.198  1.00 86.48           H  
ATOM   3036  O   LYS A 189     -16.213  -2.614  22.688  1.00 86.48           O  
ATOM   3037  CG  LYS A 189     -16.959  -5.410  24.233  1.00 86.48           C  
ATOM   3038  HG2 LYS A 189     -17.097  -5.115  23.193  1.00 86.48           H  
ATOM   3039  HG3 LYS A 189     -15.896  -5.550  24.428  1.00 86.48           H  
ATOM   3040  CD  LYS A 189     -17.706  -6.727  24.470  1.00 86.48           C  
ATOM   3041  HD2 LYS A 189     -17.553  -7.049  25.500  1.00 86.48           H  
ATOM   3042  HD3 LYS A 189     -18.771  -6.553  24.316  1.00 86.48           H  
ATOM   3043  CE  LYS A 189     -17.234  -7.824  23.509  1.00 86.48           C  
ATOM   3044  HE2 LYS A 189     -16.185  -8.046  23.708  1.00 86.48           H  
ATOM   3045  HE3 LYS A 189     -17.318  -7.446  22.490  1.00 86.48           H  
ATOM   3046  NZ  LYS A 189     -18.068  -9.045  23.663  1.00 86.48           N  
ATOM   3047  HZ1 LYS A 189     -17.792  -9.770  23.016  1.00 86.48           H  
ATOM   3048  HZ2 LYS A 189     -19.037  -8.824  23.484  1.00 86.48           H  
ATOM   3049  HZ3 LYS A 189     -18.018  -9.409  24.604  1.00 86.48           H  
ATOM   3050  N   GLU A 190     -18.186  -1.744  23.318  1.00 89.91           N  
ATOM   3051  H   GLU A 190     -18.817  -1.551  24.083  1.00 89.91           H  
ATOM   3052  CA  GLU A 190     -18.525  -1.170  22.020  1.00 89.91           C  
ATOM   3053  HA  GLU A 190     -18.407  -1.931  21.248  1.00 89.91           H  
ATOM   3054  C   GLU A 190     -17.593  -0.004  21.682  1.00 89.91           C  
ATOM   3055  CB  GLU A 190     -19.989  -0.723  22.033  1.00 89.91           C  
ATOM   3056  HB2 GLU A 190     -20.093   0.152  22.674  1.00 89.91           H  
ATOM   3057  HB3 GLU A 190     -20.614  -1.529  22.419  1.00 89.91           H  
ATOM   3058  O   GLU A 190     -16.975  -0.000  20.617  1.00 89.91           O  
ATOM   3059  CG  GLU A 190     -20.436  -0.386  20.609  1.00 89.91           C  
ATOM   3060  HG2 GLU A 190     -19.719   0.302  20.161  1.00 89.91           H  
ATOM   3061  HG3 GLU A 190     -20.431  -1.300  20.015  1.00 89.91           H  
ATOM   3062  CD  GLU A 190     -21.815   0.265  20.539  1.00 89.91           C  
ATOM   3063  OE1 GLU A 190     -22.171   0.626  19.393  1.00 89.91           O  
ATOM   3064  OE2 GLU A 190     -22.427   0.523  21.593  1.00 89.91           O  
ATOM   3065  N   ILE A 191     -17.401   0.925  22.625  1.00 89.14           N  
ATOM   3066  H   ILE A 191     -17.966   0.874  23.460  1.00 89.14           H  
ATOM   3067  CA  ILE A 191     -16.441   2.032  22.487  1.00 89.14           C  
ATOM   3068  HA  ILE A 191     -16.737   2.655  21.643  1.00 89.14           H  
ATOM   3069  C   ILE A 191     -15.039   1.490  22.179  1.00 89.14           C  
ATOM   3070  CB  ILE A 191     -16.445   2.902  23.765  1.00 89.14           C  
ATOM   3071  HB  ILE A 191     -16.361   2.253  24.637  1.00 89.14           H  
ATOM   3072  O   ILE A 191     -14.397   1.907  21.214  1.00 89.14           O  
ATOM   3073  CG1 ILE A 191     -17.770   3.689  23.858  1.00 89.14           C  
ATOM   3074 HG12 ILE A 191     -17.794   4.446  23.074  1.00 89.14           H  
ATOM   3075 HG13 ILE A 191     -18.611   3.015  23.699  1.00 89.14           H  
ATOM   3076  CG2 ILE A 191     -15.236   3.856  23.749  1.00 89.14           C  
ATOM   3077 HG21 ILE A 191     -15.197   4.370  22.788  1.00 89.14           H  
ATOM   3078 HG22 ILE A 191     -14.306   3.303  23.879  1.00 89.14           H  
ATOM   3079 HG23 ILE A 191     -15.286   4.589  24.554  1.00 89.14           H  
ATOM   3080  CD1 ILE A 191     -17.989   4.374  25.212  1.00 89.14           C  
ATOM   3081 HD11 ILE A 191     -18.046   3.625  26.002  1.00 89.14           H  
ATOM   3082 HD12 ILE A 191     -18.925   4.930  25.175  1.00 89.14           H  
ATOM   3083 HD13 ILE A 191     -17.186   5.077  25.436  1.00 89.14           H  
ATOM   3084  N   ALA A 192     -14.585   0.512  22.966  1.00 86.80           N  
ATOM   3085  H   ALA A 192     -15.153   0.231  23.752  1.00 86.80           H  
ATOM   3086  CA  ALA A 192     -13.304  -0.152  22.758  1.00 86.80           C  
ATOM   3087  HA  ALA A 192     -12.504   0.582  22.848  1.00 86.80           H  
ATOM   3088  C   ALA A 192     -13.193  -0.795  21.364  1.00 86.80           C  
ATOM   3089  CB  ALA A 192     -13.147  -1.208  23.856  1.00 86.80           C  
ATOM   3090  HB1 ALA A 192     -12.942  -0.723  24.810  1.00 86.80           H  
ATOM   3091  HB2 ALA A 192     -12.345  -1.896  23.589  1.00 86.80           H  
ATOM   3092  HB3 ALA A 192     -14.064  -1.791  23.945  1.00 86.80           H  
ATOM   3093  O   ALA A 192     -12.149  -0.686  20.719  1.00 86.80           O  
ATOM   3094  N   SER A 193     -14.256  -1.456  20.900  1.00 90.54           N  
ATOM   3095  H   SER A 193     -15.076  -1.516  21.485  1.00 90.54           H  
ATOM   3096  CA  SER A 193     -14.304  -2.100  19.584  1.00 90.54           C  
ATOM   3097  HA  SER A 193     -13.462  -2.785  19.493  1.00 90.54           H  
ATOM   3098  C   SER A 193     -14.207  -1.084  18.448  1.00 90.54           C  
ATOM   3099  CB  SER A 193     -15.596  -2.912  19.449  1.00 90.54           C  
ATOM   3100  HB2 SER A 193     -15.677  -3.599  20.291  1.00 90.54           H  
ATOM   3101  HB3 SER A 193     -16.462  -2.250  19.452  1.00 90.54           H  
ATOM   3102  O   SER A 193     -13.501  -1.330  17.473  1.00 90.54           O  
ATOM   3103  OG  SER A 193     -15.581  -3.668  18.255  1.00 90.54           O  
ATOM   3104  HG  SER A 193     -15.648  -3.081  17.499  1.00 90.54           H  
ATOM   3105  N   ARG A 194     -14.868   0.072  18.566  1.00 91.53           N  
ATOM   3106  H   ARG A 194     -15.447   0.214  19.382  1.00 91.53           H  
ATOM   3107  CA  ARG A 194     -14.810   1.135  17.548  1.00 91.53           C  
ATOM   3108  HA  ARG A 194     -15.084   0.725  16.575  1.00 91.53           H  
ATOM   3109  C   ARG A 194     -13.391   1.691  17.394  1.00 91.53           C  
ATOM   3110  CB  ARG A 194     -15.799   2.252  17.907  1.00 91.53           C  
ATOM   3111  HB2 ARG A 194     -15.655   3.065  17.196  1.00 91.53           H  
ATOM   3112  HB3 ARG A 194     -15.564   2.624  18.904  1.00 91.53           H  
ATOM   3113  O   ARG A 194     -12.905   1.833  16.273  1.00 91.53           O  
ATOM   3114  CG  ARG A 194     -17.282   1.841  17.841  1.00 91.53           C  
ATOM   3115  HG2 ARG A 194     -17.590   1.761  16.799  1.00 91.53           H  
ATOM   3116  HG3 ARG A 194     -17.441   0.878  18.326  1.00 91.53           H  
ATOM   3117  CD  ARG A 194     -18.118   2.910  18.552  1.00 91.53           C  
ATOM   3118  HD2 ARG A 194     -17.776   2.986  19.584  1.00 91.53           H  
ATOM   3119  HD3 ARG A 194     -17.939   3.868  18.064  1.00 91.53           H  
ATOM   3120  NE  ARG A 194     -19.568   2.623  18.559  1.00 91.53           N  
ATOM   3121  HE  ARG A 194     -19.898   1.708  18.287  1.00 91.53           H  
ATOM   3122  NH1 ARG A 194     -20.197   4.646  19.438  1.00 91.53           N  
ATOM   3123 HH11 ARG A 194     -19.229   4.877  19.615  1.00 91.53           H  
ATOM   3124 HH12 ARG A 194     -20.924   5.322  19.622  1.00 91.53           H  
ATOM   3125  NH2 ARG A 194     -21.759   3.176  18.887  1.00 91.53           N  
ATOM   3126 HH21 ARG A 194     -22.451   3.769  19.323  1.00 91.53           H  
ATOM   3127 HH22 ARG A 194     -22.013   2.200  18.827  1.00 91.53           H  
ATOM   3128  CZ  ARG A 194     -20.499   3.473  18.956  1.00 91.53           C  
ATOM   3129  N   ILE A 195     -12.689   1.915  18.508  1.00 89.30           N  
ATOM   3130  H   ILE A 195     -13.162   1.797  19.393  1.00 89.30           H  
ATOM   3131  CA  ILE A 195     -11.283   2.355  18.499  1.00 89.30           C  
ATOM   3132  HA  ILE A 195     -11.205   3.245  17.875  1.00 89.30           H  
ATOM   3133  C   ILE A 195     -10.374   1.285  17.865  1.00 89.30           C  
ATOM   3134  CB  ILE A 195     -10.821   2.734  19.929  1.00 89.30           C  
ATOM   3135  HB  ILE A 195     -10.981   1.873  20.578  1.00 89.30           H  
ATOM   3136  O   ILE A 195      -9.489   1.612  17.071  1.00 89.30           O  
ATOM   3137  CG1 ILE A 195     -11.638   3.925  20.485  1.00 89.30           C  
ATOM   3138 HG12 ILE A 195     -12.703   3.732  20.359  1.00 89.30           H  
ATOM   3139 HG13 ILE A 195     -11.400   4.830  19.926  1.00 89.30           H  
ATOM   3140  CG2 ILE A 195      -9.316   3.075  19.946  1.00 89.30           C  
ATOM   3141 HG21 ILE A 195      -8.726   2.193  19.698  1.00 89.30           H  
ATOM   3142 HG22 ILE A 195      -9.102   3.874  19.237  1.00 89.30           H  
ATOM   3143 HG23 ILE A 195      -9.002   3.393  20.940  1.00 89.30           H  
ATOM   3144  CD1 ILE A 195     -11.400   4.181  21.981  1.00 89.30           C  
ATOM   3145 HD11 ILE A 195     -11.494   3.251  22.540  1.00 89.30           H  
ATOM   3146 HD12 ILE A 195     -12.148   4.883  22.350  1.00 89.30           H  
ATOM   3147 HD13 ILE A 195     -10.413   4.613  22.148  1.00 89.30           H  
ATOM   3148  N   ASP A 196     -10.581   0.002  18.175  1.00 88.11           N  
ATOM   3149  H   ASP A 196     -11.301  -0.224  18.847  1.00 88.11           H  
ATOM   3150  CA  ASP A 196      -9.804  -1.101  17.589  1.00 88.11           C  
ATOM   3151  HA  ASP A 196      -8.743  -0.902  17.739  1.00 88.11           H  
ATOM   3152  C   ASP A 196     -10.030  -1.241  16.072  1.00 88.11           C  
ATOM   3153  CB  ASP A 196     -10.135  -2.406  18.327  1.00 88.11           C  
ATOM   3154  HB2 ASP A 196     -11.198  -2.623  18.219  1.00 88.11           H  
ATOM   3155  HB3 ASP A 196      -9.920  -2.279  19.388  1.00 88.11           H  
ATOM   3156  O   ASP A 196      -9.071  -1.376  15.307  1.00 88.11           O  
ATOM   3157  CG  ASP A 196      -9.313  -3.586  17.798  1.00 88.11           C  
ATOM   3158  OD1 ASP A 196      -8.067  -3.489  17.768  1.00 88.11           O  
ATOM   3159  OD2 ASP A 196      -9.926  -4.608  17.410  1.00 88.11           O  
ATOM   3160  N   ILE A 197     -11.279  -1.123  15.613  1.00 92.13           N  
ATOM   3161  H   ILE A 197     -12.028  -1.031  16.283  1.00 92.13           H  
ATOM   3162  CA  ILE A 197     -11.615  -1.115  14.182  1.00 92.13           C  
ATOM   3163  HA  ILE A 197     -11.225  -2.024  13.726  1.00 92.13           H  
ATOM   3164  C   ILE A 197     -10.930   0.061  13.479  1.00 92.13           C  
ATOM   3165  CB  ILE A 197     -13.148  -1.099  13.986  1.00 92.13           C  
ATOM   3166  HB  ILE A 197     -13.573  -0.322  14.622  1.00 92.13           H  
ATOM   3167  O   ILE A 197     -10.275  -0.148  12.455  1.00 92.13           O  
ATOM   3168  CG1 ILE A 197     -13.739  -2.468  14.397  1.00 92.13           C  
ATOM   3169 HG12 ILE A 197     -13.309  -2.787  15.346  1.00 92.13           H  
ATOM   3170 HG13 ILE A 197     -13.473  -3.217  13.651  1.00 92.13           H  
ATOM   3171  CG2 ILE A 197     -13.525  -0.786  12.525  1.00 92.13           C  
ATOM   3172 HG21 ILE A 197     -13.071  -1.512  11.850  1.00 92.13           H  
ATOM   3173 HG22 ILE A 197     -13.205   0.218  12.245  1.00 92.13           H  
ATOM   3174 HG23 ILE A 197     -14.607  -0.816  12.395  1.00 92.13           H  
ATOM   3175  CD1 ILE A 197     -15.264  -2.453  14.566  1.00 92.13           C  
ATOM   3176 HD11 ILE A 197     -15.590  -3.417  14.955  1.00 92.13           H  
ATOM   3177 HD12 ILE A 197     -15.758  -2.283  13.609  1.00 92.13           H  
ATOM   3178 HD13 ILE A 197     -15.552  -1.672  15.270  1.00 92.13           H  
ATOM   3179  N   GLY A 198     -11.002   1.269  14.050  1.00 90.90           N  
ATOM   3180  H   GLY A 198     -11.575   1.379  14.874  1.00 90.90           H  
ATOM   3181  CA  GLY A 198     -10.314   2.446  13.517  1.00 90.90           C  
ATOM   3182  HA2 GLY A 198     -10.476   3.288  14.190  1.00 90.90           H  
ATOM   3183  HA3 GLY A 198     -10.728   2.694  12.539  1.00 90.90           H  
ATOM   3184  C   GLY A 198      -8.807   2.219  13.372  1.00 90.90           C  
ATOM   3185  O   GLY A 198      -8.246   2.477  12.307  1.00 90.90           O  
ATOM   3186  N   ASN A 199      -8.166   1.633  14.392  1.00 86.84           N  
ATOM   3187  H   ASN A 199      -8.703   1.448  15.227  1.00 86.84           H  
ATOM   3188  CA  ASN A 199      -6.747   1.257  14.380  1.00 86.84           C  
ATOM   3189  HA  ASN A 199      -6.144   2.147  14.204  1.00 86.84           H  
ATOM   3190  C   ASN A 199      -6.395   0.237  13.282  1.00 86.84           C  
ATOM   3191  CB  ASN A 199      -6.368   0.673  15.751  1.00 86.84           C  
ATOM   3192  HB2 ASN A 199      -7.173   0.047  16.137  1.00 86.84           H  
ATOM   3193  HB3 ASN A 199      -5.487   0.040  15.645  1.00 86.84           H  
ATOM   3194  O   ASN A 199      -5.356   0.351  12.626  1.00 86.84           O  
ATOM   3195  CG  ASN A 199      -6.007   1.731  16.765  1.00 86.84           C  
ATOM   3196  ND2 ASN A 199      -6.672   1.773  17.889  1.00 86.84           N  
ATOM   3197 HD21 ASN A 199      -7.567   1.309  17.931  1.00 86.84           H  
ATOM   3198 HD22 ASN A 199      -6.445   2.515  18.535  1.00 86.84           H  
ATOM   3199  OD1 ASN A 199      -5.066   2.477  16.581  1.00 86.84           O  
ATOM   3200  N   LYS A 200      -7.226  -0.784  13.076  1.00 91.07           N  
ATOM   3201  H   LYS A 200      -8.043  -0.860  13.665  1.00 91.07           H  
ATOM   3202  CA  LYS A 200      -7.007  -1.794  12.026  1.00 91.07           C  
ATOM   3203  HA  LYS A 200      -5.980  -2.156  12.068  1.00 91.07           H  
ATOM   3204  C   LYS A 200      -7.205  -1.208  10.629  1.00 91.07           C  
ATOM   3205  CB  LYS A 200      -7.957  -2.972  12.263  1.00 91.07           C  
ATOM   3206  HB2 LYS A 200      -8.971  -2.594  12.387  1.00 91.07           H  
ATOM   3207  HB3 LYS A 200      -7.939  -3.630  11.394  1.00 91.07           H  
ATOM   3208  O   LYS A 200      -6.417  -1.502   9.724  1.00 91.07           O  
ATOM   3209  CG  LYS A 200      -7.551  -3.794  13.492  1.00 91.07           C  
ATOM   3210  HG2 LYS A 200      -6.654  -4.368  13.256  1.00 91.07           H  
ATOM   3211  HG3 LYS A 200      -7.335  -3.143  14.339  1.00 91.07           H  
ATOM   3212  CD  LYS A 200      -8.694  -4.734  13.874  1.00 91.07           C  
ATOM   3213  HD2 LYS A 200      -9.000  -5.318  13.006  1.00 91.07           H  
ATOM   3214  HD3 LYS A 200      -9.536  -4.135  14.219  1.00 91.07           H  
ATOM   3215  CE  LYS A 200      -8.244  -5.673  14.993  1.00 91.07           C  
ATOM   3216  HE2 LYS A 200      -7.803  -5.076  15.791  1.00 91.07           H  
ATOM   3217  HE3 LYS A 200      -7.488  -6.354  14.601  1.00 91.07           H  
ATOM   3218  NZ  LYS A 200      -9.394  -6.422  15.542  1.00 91.07           N  
ATOM   3219  HZ1 LYS A 200      -9.912  -5.774  16.118  1.00 91.07           H  
ATOM   3220  HZ2 LYS A 200      -9.988  -6.800  14.818  1.00 91.07           H  
ATOM   3221  HZ3 LYS A 200      -9.084  -7.144  16.176  1.00 91.07           H  
ATOM   3222  N   ALA A 201      -8.200  -0.339  10.465  1.00 93.63           N  
ATOM   3223  H   ALA A 201      -8.821  -0.168  11.243  1.00 93.63           H  
ATOM   3224  CA  ALA A 201      -8.488   0.337   9.207  1.00 93.63           C  
ATOM   3225  HA  ALA A 201      -8.619  -0.414   8.428  1.00 93.63           H  
ATOM   3226  C   ALA A 201      -7.320   1.240   8.781  1.00 93.63           C  
ATOM   3227  CB  ALA A 201      -9.814   1.091   9.356  1.00 93.63           C  
ATOM   3228  HB1 ALA A 201     -10.600   0.397   9.655  1.00 93.63           H  
ATOM   3229  HB2 ALA A 201      -9.732   1.870  10.114  1.00 93.63           H  
ATOM   3230  HB3 ALA A 201     -10.099   1.541   8.404  1.00 93.63           H  
ATOM   3231  O   ALA A 201      -6.802   1.088   7.676  1.00 93.63           O  
ATOM   3232  N   ILE A 202      -6.799   2.081   9.678  1.00 91.18           N  
ATOM   3233  H   ILE A 202      -7.263   2.186  10.569  1.00 91.18           H  
ATOM   3234  CA  ILE A 202      -5.664   2.964   9.360  1.00 91.18           C  
ATOM   3235  HA  ILE A 202      -5.919   3.477   8.433  1.00 91.18           H  
ATOM   3236  C   ILE A 202      -4.363   2.189   9.081  1.00 91.18           C  
ATOM   3237  CB  ILE A 202      -5.516   4.035  10.458  1.00 91.18           C  
ATOM   3238  HB  ILE A 202      -6.497   4.489  10.595  1.00 91.18           H  
ATOM   3239  O   ILE A 202      -3.640   2.517   8.140  1.00 91.18           O  
ATOM   3240  CG1 ILE A 202      -4.542   5.170  10.094  1.00 91.18           C  
ATOM   3241 HG12 ILE A 202      -4.340   5.770  10.982  1.00 91.18           H  
ATOM   3242 HG13 ILE A 202      -3.595   4.769   9.732  1.00 91.18           H  
ATOM   3243  CG2 ILE A 202      -5.130   3.421  11.801  1.00 91.18           C  
ATOM   3244 HG21 ILE A 202      -5.887   2.692  12.089  1.00 91.18           H  
ATOM   3245 HG22 ILE A 202      -4.168   2.913  11.748  1.00 91.18           H  
ATOM   3246 HG23 ILE A 202      -5.127   4.199  12.565  1.00 91.18           H  
ATOM   3247  CD1 ILE A 202      -5.153   6.103   9.042  1.00 91.18           C  
ATOM   3248 HD11 ILE A 202      -4.477   6.939   8.864  1.00 91.18           H  
ATOM   3249 HD12 ILE A 202      -6.102   6.499   9.404  1.00 91.18           H  
ATOM   3250 HD13 ILE A 202      -5.327   5.568   8.108  1.00 91.18           H  
ATOM   3251  N   LYS A 203      -4.084   1.096   9.808  1.00 91.13           N  
ATOM   3252  H   LYS A 203      -4.692   0.882  10.586  1.00 91.13           H  
ATOM   3253  CA  LYS A 203      -2.960   0.183   9.500  1.00 91.13           C  
ATOM   3254  HA  LYS A 203      -2.022   0.738   9.508  1.00 91.13           H  
ATOM   3255  C   LYS A 203      -3.094  -0.436   8.105  1.00 91.13           C  
ATOM   3256  CB  LYS A 203      -2.910  -0.936  10.549  1.00 91.13           C  
ATOM   3257  HB2 LYS A 203      -3.915  -1.336  10.688  1.00 91.13           H  
ATOM   3258  HB3 LYS A 203      -2.285  -1.747  10.173  1.00 91.13           H  
ATOM   3259  O   LYS A 203      -2.100  -0.615   7.396  1.00 91.13           O  
ATOM   3260  CG  LYS A 203      -2.351  -0.471  11.902  1.00 91.13           C  
ATOM   3261  HG2 LYS A 203      -2.897   0.404  12.254  1.00 91.13           H  
ATOM   3262  HG3 LYS A 203      -1.305  -0.186  11.791  1.00 91.13           H  
ATOM   3263  CD  LYS A 203      -2.479  -1.609  12.925  1.00 91.13           C  
ATOM   3264  HD2 LYS A 203      -1.878  -2.458  12.599  1.00 91.13           H  
ATOM   3265  HD3 LYS A 203      -3.524  -1.914  12.984  1.00 91.13           H  
ATOM   3266  CE  LYS A 203      -2.017  -1.147  14.310  1.00 91.13           C  
ATOM   3267  HE2 LYS A 203      -2.612  -0.279  14.595  1.00 91.13           H  
ATOM   3268  HE3 LYS A 203      -0.976  -0.830  14.248  1.00 91.13           H  
ATOM   3269  NZ  LYS A 203      -2.168  -2.222  15.326  1.00 91.13           N  
ATOM   3270  HZ1 LYS A 203      -3.134  -2.507  15.402  1.00 91.13           H  
ATOM   3271  HZ2 LYS A 203      -1.613  -3.032  15.086  1.00 91.13           H  
ATOM   3272  HZ3 LYS A 203      -1.869  -1.896  16.235  1.00 91.13           H  
ATOM   3273  N   SER A 204      -4.324  -0.741   7.702  1.00 93.71           N  
ATOM   3274  H   SER A 204      -5.092  -0.562   8.333  1.00 93.71           H  
ATOM   3275  CA  SER A 204      -4.623  -1.255   6.367  1.00 93.71           C  
ATOM   3276  HA  SER A 204      -3.944  -2.081   6.154  1.00 93.71           H  
ATOM   3277  C   SER A 204      -4.398  -0.191   5.298  1.00 93.71           C  
ATOM   3278  CB  SER A 204      -6.044  -1.805   6.298  1.00 93.71           C  
ATOM   3279  HB2 SER A 204      -6.779  -1.017   6.464  1.00 93.71           H  
ATOM   3280  HB3 SER A 204      -6.213  -2.247   5.316  1.00 93.71           H  
ATOM   3281  O   SER A 204      -3.809  -0.515   4.268  1.00 93.71           O  
ATOM   3282  OG  SER A 204      -6.171  -2.803   7.286  1.00 93.71           O  
ATOM   3283  HG  SER A 204      -6.274  -2.378   8.140  1.00 93.71           H  
ATOM   3284  N   SER A 205      -4.749   1.073   5.562  1.00 92.84           N  
ATOM   3285  H   SER A 205      -5.310   1.267   6.379  1.00 92.84           H  
ATOM   3286  CA  SER A 205      -4.444   2.203   4.673  1.00 92.84           C  
ATOM   3287  HA  SER A 205      -4.967   2.056   3.729  1.00 92.84           H  
ATOM   3288  C   SER A 205      -2.955   2.317   4.372  1.00 92.84           C  
ATOM   3289  CB  SER A 205      -4.915   3.529   5.266  1.00 92.84           C  
ATOM   3290  HB2 SER A 205      -4.426   3.723   6.220  1.00 92.84           H  
ATOM   3291  HB3 SER A 205      -4.658   4.334   4.578  1.00 92.84           H  
ATOM   3292  O   SER A 205      -2.592   2.403   3.203  1.00 92.84           O  
ATOM   3293  OG  SER A 205      -6.306   3.486   5.444  1.00 92.84           O  
ATOM   3294  HG  SER A 205      -6.626   4.362   5.671  1.00 92.84           H  
ATOM   3295  N   PHE A 206      -2.078   2.212   5.379  1.00 92.27           N  
ATOM   3296  H   PHE A 206      -2.430   2.179   6.325  1.00 92.27           H  
ATOM   3297  CA  PHE A 206      -0.628   2.170   5.147  1.00 92.27           C  
ATOM   3298  HA  PHE A 206      -0.314   3.111   4.695  1.00 92.27           H  
ATOM   3299  C   PHE A 206      -0.240   1.053   4.174  1.00 92.27           C  
ATOM   3300  CB  PHE A 206       0.125   1.982   6.470  1.00 92.27           C  
ATOM   3301  HB2 PHE A 206      -0.415   1.290   7.115  1.00 92.27           H  
ATOM   3302  HB3 PHE A 206       1.097   1.534   6.265  1.00 92.27           H  
ATOM   3303  O   PHE A 206       0.456   1.302   3.192  1.00 92.27           O  
ATOM   3304  CG  PHE A 206       0.376   3.273   7.207  1.00 92.27           C  
ATOM   3305  CD1 PHE A 206       1.482   4.063   6.852  1.00 92.27           C  
ATOM   3306  HD1 PHE A 206       2.150   3.748   6.064  1.00 92.27           H  
ATOM   3307  CD2 PHE A 206      -0.484   3.685   8.239  1.00 92.27           C  
ATOM   3308  HD2 PHE A 206      -1.327   3.073   8.525  1.00 92.27           H  
ATOM   3309  CE1 PHE A 206       1.728   5.266   7.530  1.00 92.27           C  
ATOM   3310  HE1 PHE A 206       2.587   5.863   7.262  1.00 92.27           H  
ATOM   3311  CE2 PHE A 206      -0.244   4.891   8.914  1.00 92.27           C  
ATOM   3312  HE2 PHE A 206      -0.899   5.213   9.710  1.00 92.27           H  
ATOM   3313  CZ  PHE A 206       0.866   5.675   8.562  1.00 92.27           C  
ATOM   3314  HZ  PHE A 206       1.062   6.590   9.100  1.00 92.27           H  
ATOM   3315  N   CYS A 207      -0.728  -0.168   4.405  1.00 93.67           N  
ATOM   3316  H   CYS A 207      -1.330  -0.298   5.205  1.00 93.67           H  
ATOM   3317  CA  CYS A 207      -0.416  -1.310   3.547  1.00 93.67           C  
ATOM   3318  HA  CYS A 207       0.667  -1.414   3.485  1.00 93.67           H  
ATOM   3319  C   CYS A 207      -0.940  -1.140   2.116  1.00 93.67           C  
ATOM   3320  CB  CYS A 207      -1.013  -2.583   4.159  1.00 93.67           C  
ATOM   3321  HB2 CYS A 207      -2.072  -2.432   4.367  1.00 93.67           H  
ATOM   3322  HB3 CYS A 207      -0.909  -3.405   3.451  1.00 93.67           H  
ATOM   3323  O   CYS A 207      -0.262  -1.548   1.173  1.00 93.67           O  
ATOM   3324  SG  CYS A 207      -0.147  -3.017   5.685  1.00 93.67           S  
ATOM   3325  HG  CYS A 207      -0.564  -1.973   6.406  1.00 93.67           H  
ATOM   3326  N   LEU A 208      -2.143  -0.588   1.949  1.00 93.93           N  
ATOM   3327  H   LEU A 208      -2.648  -0.289   2.771  1.00 93.93           H  
ATOM   3328  CA  LEU A 208      -2.769  -0.355   0.646  1.00 93.93           C  
ATOM   3329  HA  LEU A 208      -2.705  -1.258   0.039  1.00 93.93           H  
ATOM   3330  C   LEU A 208      -2.043   0.744  -0.116  1.00 93.93           C  
ATOM   3331  CB  LEU A 208      -4.243   0.027   0.842  1.00 93.93           C  
ATOM   3332  HB2 LEU A 208      -4.288   0.838   1.569  1.00 93.93           H  
ATOM   3333  HB3 LEU A 208      -4.648   0.402  -0.097  1.00 93.93           H  
ATOM   3334  O   LEU A 208      -1.663   0.531  -1.264  1.00 93.93           O  
ATOM   3335  CG  LEU A 208      -5.124  -1.136   1.319  1.00 93.93           C  
ATOM   3336  HG  LEU A 208      -4.622  -1.649   2.139  1.00 93.93           H  
ATOM   3337  CD1 LEU A 208      -6.457  -0.612   1.850  1.00 93.93           C  
ATOM   3338 HD11 LEU A 208      -6.561  -0.945   2.882  1.00 93.93           H  
ATOM   3339 HD12 LEU A 208      -7.297  -0.979   1.260  1.00 93.93           H  
ATOM   3340 HD13 LEU A 208      -6.479   0.478   1.865  1.00 93.93           H  
ATOM   3341  CD2 LEU A 208      -5.366  -2.170   0.218  1.00 93.93           C  
ATOM   3342 HD21 LEU A 208      -5.802  -1.687  -0.656  1.00 93.93           H  
ATOM   3343 HD22 LEU A 208      -4.424  -2.643  -0.059  1.00 93.93           H  
ATOM   3344 HD23 LEU A 208      -6.054  -2.934   0.581  1.00 93.93           H  
ATOM   3345  N   VAL A 209      -1.763   1.872   0.534  1.00 93.14           N  
ATOM   3346  H   VAL A 209      -2.094   1.994   1.480  1.00 93.14           H  
ATOM   3347  CA  VAL A 209      -1.028   2.963  -0.097  1.00 93.14           C  
ATOM   3348  HA  VAL A 209      -1.537   3.219  -1.026  1.00 93.14           H  
ATOM   3349  C   VAL A 209       0.363   2.495  -0.485  1.00 93.14           C  
ATOM   3350  CB  VAL A 209      -0.992   4.230   0.769  1.00 93.14           C  
ATOM   3351  HB  VAL A 209      -0.597   4.006   1.760  1.00 93.14           H  
ATOM   3352  O   VAL A 209       0.655   2.490  -1.674  1.00 93.14           O  
ATOM   3353  CG1 VAL A 209      -0.093   5.270   0.092  1.00 93.14           C  
ATOM   3354 HG11 VAL A 209       0.949   4.951   0.097  1.00 93.14           H  
ATOM   3355 HG12 VAL A 209      -0.139   6.220   0.624  1.00 93.14           H  
ATOM   3356 HG13 VAL A 209      -0.427   5.421  -0.935  1.00 93.14           H  
ATOM   3357  CG2 VAL A 209      -2.412   4.794   0.890  1.00 93.14           C  
ATOM   3358 HG21 VAL A 209      -3.035   4.147   1.509  1.00 93.14           H  
ATOM   3359 HG22 VAL A 209      -2.872   4.866  -0.096  1.00 93.14           H  
ATOM   3360 HG23 VAL A 209      -2.382   5.783   1.348  1.00 93.14           H  
ATOM   3361  N   TYR A 210       1.179   2.022   0.464  1.00 93.58           N  
ATOM   3362  H   TYR A 210       0.857   1.984   1.421  1.00 93.58           H  
ATOM   3363  CA  TYR A 210       2.560   1.642   0.168  1.00 93.58           C  
ATOM   3364  HA  TYR A 210       3.069   2.505  -0.261  1.00 93.58           H  
ATOM   3365  C   TYR A 210       2.651   0.529  -0.872  1.00 93.58           C  
ATOM   3366  CB  TYR A 210       3.316   1.222   1.438  1.00 93.58           C  
ATOM   3367  HB2 TYR A 210       4.093   0.510   1.161  1.00 93.58           H  
ATOM   3368  HB3 TYR A 210       2.648   0.693   2.117  1.00 93.58           H  
ATOM   3369  O   TYR A 210       3.535   0.596  -1.714  1.00 93.58           O  
ATOM   3370  CG  TYR A 210       3.994   2.371   2.157  1.00 93.58           C  
ATOM   3371  CD1 TYR A 210       5.359   2.630   1.918  1.00 93.58           C  
ATOM   3372  HD1 TYR A 210       5.913   2.016   1.224  1.00 93.58           H  
ATOM   3373  CD2 TYR A 210       3.277   3.183   3.055  1.00 93.58           C  
ATOM   3374  HD2 TYR A 210       2.227   3.000   3.235  1.00 93.58           H  
ATOM   3375  CE1 TYR A 210       6.002   3.697   2.574  1.00 93.58           C  
ATOM   3376  HE1 TYR A 210       7.046   3.909   2.396  1.00 93.58           H  
ATOM   3377  CE2 TYR A 210       3.920   4.245   3.717  1.00 93.58           C  
ATOM   3378  HE2 TYR A 210       3.373   4.864   4.412  1.00 93.58           H  
ATOM   3379  OH  TYR A 210       5.918   5.534   4.104  1.00 93.58           O  
ATOM   3380  HH  TYR A 210       5.350   6.029   4.699  1.00 93.58           H  
ATOM   3381  CZ  TYR A 210       5.284   4.510   3.475  1.00 93.58           C  
ATOM   3382  N   ASN A 211       1.774  -0.483  -0.844  1.00 92.43           N  
ATOM   3383  H   ASN A 211       1.056  -0.482  -0.134  1.00 92.43           H  
ATOM   3384  CA  ASN A 211       1.936  -1.665  -1.701  1.00 92.43           C  
ATOM   3385  HA  ASN A 211       2.971  -1.705  -2.039  1.00 92.43           H  
ATOM   3386  C   ASN A 211       1.082  -1.650  -2.977  1.00 92.43           C  
ATOM   3387  CB  ASN A 211       1.679  -2.940  -0.887  1.00 92.43           C  
ATOM   3388  HB2 ASN A 211       0.631  -2.980  -0.590  1.00 92.43           H  
ATOM   3389  HB3 ASN A 211       1.874  -3.801  -1.527  1.00 92.43           H  
ATOM   3390  O   ASN A 211       1.428  -2.333  -3.942  1.00 92.43           O  
ATOM   3391  CG  ASN A 211       2.581  -3.075   0.326  1.00 92.43           C  
ATOM   3392  ND2 ASN A 211       2.084  -3.619   1.409  1.00 92.43           N  
ATOM   3393 HD21 ASN A 211       2.739  -3.624   2.178  1.00 92.43           H  
ATOM   3394 HD22 ASN A 211       1.084  -3.557   1.535  1.00 92.43           H  
ATOM   3395  OD1 ASN A 211       3.750  -2.745   0.323  1.00 92.43           O  
ATOM   3396  N   GLN A 212      -0.030  -0.912  -2.995  1.00 89.97           N  
ATOM   3397  H   GLN A 212      -0.269  -0.371  -2.176  1.00 89.97           H  
ATOM   3398  CA  GLN A 212      -0.971  -0.857  -4.123  1.00 89.97           C  
ATOM   3399  HA  GLN A 212      -0.607  -1.509  -4.917  1.00 89.97           H  
ATOM   3400  C   GLN A 212      -1.087   0.534  -4.755  1.00 89.97           C  
ATOM   3401  CB  GLN A 212      -2.363  -1.378  -3.722  1.00 89.97           C  
ATOM   3402  HB2 GLN A 212      -2.951  -1.478  -4.635  1.00 89.97           H  
ATOM   3403  HB3 GLN A 212      -2.870  -0.649  -3.089  1.00 89.97           H  
ATOM   3404  O   GLN A 212      -1.701   0.662  -5.812  1.00 89.97           O  
ATOM   3405  CG  GLN A 212      -2.341  -2.737  -3.007  1.00 89.97           C  
ATOM   3406  HG2 GLN A 212      -1.866  -2.625  -2.032  1.00 89.97           H  
ATOM   3407  HG3 GLN A 212      -1.761  -3.445  -3.599  1.00 89.97           H  
ATOM   3408  CD  GLN A 212      -3.739  -3.312  -2.795  1.00 89.97           C  
ATOM   3409  NE2 GLN A 212      -3.859  -4.425  -2.106  1.00 89.97           N  
ATOM   3410 HE21 GLN A 212      -3.047  -4.879  -1.711  1.00 89.97           H  
ATOM   3411 HE22 GLN A 212      -4.804  -4.778  -2.054  1.00 89.97           H  
ATOM   3412  OE1 GLN A 212      -4.747  -2.812  -3.259  1.00 89.97           O  
ATOM   3413  N   GLY A 213      -0.480   1.563  -4.161  1.00 90.90           N  
ATOM   3414  H   GLY A 213      -0.025   1.432  -3.269  1.00 90.90           H  
ATOM   3415  CA  GLY A 213      -0.422   2.905  -4.734  1.00 90.90           C  
ATOM   3416  HA2 GLY A 213       0.445   3.414  -4.313  1.00 90.90           H  
ATOM   3417  HA3 GLY A 213      -0.287   2.838  -5.813  1.00 90.90           H  
ATOM   3418  C   GLY A 213      -1.645   3.777  -4.463  1.00 90.90           C  
ATOM   3419  O   GLY A 213      -1.765   4.824  -5.088  1.00 90.90           O  
ATOM   3420  N   GLY A 214      -2.550   3.378  -3.566  1.00 91.90           N  
ATOM   3421  H   GLY A 214      -2.420   2.500  -3.084  1.00 91.90           H  
ATOM   3422  CA  GLY A 214      -3.719   4.186  -3.219  1.00 91.90           C  
ATOM   3423  HA2 GLY A 214      -3.385   5.119  -2.766  1.00 91.90           H  
ATOM   3424  HA3 GLY A 214      -4.270   4.435  -4.126  1.00 91.90           H  
ATOM   3425  C   GLY A 214      -4.677   3.500  -2.252  1.00 91.90           C  
ATOM   3426  O   GLY A 214      -4.499   2.333  -1.899  1.00 91.90           O  
ATOM   3427  N   LEU A 215      -5.698   4.247  -1.835  1.00 92.20           N  
ATOM   3428  H   LEU A 215      -5.799   5.180  -2.209  1.00 92.20           H  
ATOM   3429  CA  LEU A 215      -6.810   3.743  -1.033  1.00 92.20           C  
ATOM   3430  HA  LEU A 215      -6.421   3.005  -0.330  1.00 92.20           H  
ATOM   3431  C   LEU A 215      -7.843   3.013  -1.915  1.00 92.20           C  
ATOM   3432  CB  LEU A 215      -7.419   4.918  -0.240  1.00 92.20           C  
ATOM   3433  HB2 LEU A 215      -7.651   5.724  -0.936  1.00 92.20           H  
ATOM   3434  HB3 LEU A 215      -8.362   4.616   0.214  1.00 92.20           H  
ATOM   3435  O   LEU A 215      -7.869   3.212  -3.137  1.00 92.20           O  
ATOM   3436  CG  LEU A 215      -6.489   5.456   0.863  1.00 92.20           C  
ATOM   3437  HG  LEU A 215      -5.525   5.725   0.432  1.00 92.20           H  
ATOM   3438  CD1 LEU A 215      -7.094   6.708   1.480  1.00 92.20           C  
ATOM   3439 HD11 LEU A 215      -8.083   6.491   1.884  1.00 92.20           H  
ATOM   3440 HD12 LEU A 215      -6.455   7.098   2.272  1.00 92.20           H  
ATOM   3441 HD13 LEU A 215      -7.199   7.470   0.707  1.00 92.20           H  
ATOM   3442  CD2 LEU A 215      -6.245   4.446   1.986  1.00 92.20           C  
ATOM   3443 HD21 LEU A 215      -5.644   4.928   2.758  1.00 92.20           H  
ATOM   3444 HD22 LEU A 215      -5.696   3.582   1.614  1.00 92.20           H  
ATOM   3445 HD23 LEU A 215      -7.195   4.129   2.417  1.00 92.20           H  
ATOM   3446  N   PRO A 216      -8.656   2.114  -1.336  1.00 92.23           N  
ATOM   3447  CA  PRO A 216      -9.752   1.478  -2.056  1.00 92.23           C  
ATOM   3448  HA  PRO A 216      -9.395   1.058  -2.997  1.00 92.23           H  
ATOM   3449  C   PRO A 216     -10.861   2.497  -2.358  1.00 92.23           C  
ATOM   3450  CB  PRO A 216     -10.219   0.345  -1.141  1.00 92.23           C  
ATOM   3451  HB2 PRO A 216     -11.269   0.097  -1.296  1.00 92.23           H  
ATOM   3452  HB3 PRO A 216      -9.598  -0.536  -1.305  1.00 92.23           H  
ATOM   3453  O   PRO A 216     -10.963   3.520  -1.686  1.00 92.23           O  
ATOM   3454  CG  PRO A 216      -9.953   0.902   0.258  1.00 92.23           C  
ATOM   3455  HG2 PRO A 216     -10.756   1.582   0.545  1.00 92.23           H  
ATOM   3456  HG3 PRO A 216      -9.838   0.110   0.997  1.00 92.23           H  
ATOM   3457  CD  PRO A 216      -8.663   1.695   0.061  1.00 92.23           C  
ATOM   3458  HD2 PRO A 216      -8.641   2.539   0.750  1.00 92.23           H  
ATOM   3459  HD3 PRO A 216      -7.803   1.046   0.224  1.00 92.23           H  
ATOM   3460  N   SER A 217     -11.684   2.202  -3.365  1.00 91.42           N  
ATOM   3461  H   SER A 217     -11.613   1.298  -3.811  1.00 91.42           H  
ATOM   3462  CA  SER A 217     -12.883   2.980  -3.684  1.00 91.42           C  
ATOM   3463  HA  SER A 217     -12.947   3.822  -2.994  1.00 91.42           H  
ATOM   3464  C   SER A 217     -14.126   2.131  -3.474  1.00 91.42           C  
ATOM   3465  CB  SER A 217     -12.828   3.541  -5.111  1.00 91.42           C  
ATOM   3466  HB2 SER A 217     -12.068   4.320  -5.172  1.00 91.42           H  
ATOM   3467  HB3 SER A 217     -12.556   2.742  -5.800  1.00 91.42           H  
ATOM   3468  O   SER A 217     -14.099   0.933  -3.758  1.00 91.42           O  
ATOM   3469  OG  SER A 217     -14.077   4.071  -5.520  1.00 91.42           O  
ATOM   3470  HG  SER A 217     -14.355   4.763  -4.916  1.00 91.42           H  
ATOM   3471  N   LYS A 218     -15.215   2.765  -3.024  1.00 88.65           N  
ATOM   3472  H   LYS A 218     -15.161   3.770  -2.941  1.00 88.65           H  
ATOM   3473  CA  LYS A 218     -16.544   2.141  -2.910  1.00 88.65           C  
ATOM   3474  HA  LYS A 218     -16.464   1.178  -2.408  1.00 88.65           H  
ATOM   3475  C   LYS A 218     -17.162   1.843  -4.278  1.00 88.65           C  
ATOM   3476  CB  LYS A 218     -17.483   3.060  -2.107  1.00 88.65           C  
ATOM   3477  HB2 LYS A 218     -18.488   2.639  -2.141  1.00 88.65           H  
ATOM   3478  HB3 LYS A 218     -17.511   4.050  -2.562  1.00 88.65           H  
ATOM   3479  O   LYS A 218     -18.015   0.976  -4.391  1.00 88.65           O  
ATOM   3480  CG  LYS A 218     -17.059   3.175  -0.640  1.00 88.65           C  
ATOM   3481  HG2 LYS A 218     -16.082   3.656  -0.580  1.00 88.65           H  
ATOM   3482  HG3 LYS A 218     -16.986   2.169  -0.226  1.00 88.65           H  
ATOM   3483  CD  LYS A 218     -18.069   3.973   0.193  1.00 88.65           C  
ATOM   3484  HD2 LYS A 218     -19.042   3.484   0.146  1.00 88.65           H  
ATOM   3485  HD3 LYS A 218     -18.151   4.988  -0.194  1.00 88.65           H  
ATOM   3486  CE  LYS A 218     -17.580   4.005   1.644  1.00 88.65           C  
ATOM   3487  HE2 LYS A 218     -17.403   2.983   1.982  1.00 88.65           H  
ATOM   3488  HE3 LYS A 218     -16.636   4.548   1.680  1.00 88.65           H  
ATOM   3489  NZ  LYS A 218     -18.539   4.653   2.560  1.00 88.65           N  
ATOM   3490  HZ1 LYS A 218     -19.330   4.046   2.723  1.00 88.65           H  
ATOM   3491  HZ2 LYS A 218     -18.058   4.835   3.429  1.00 88.65           H  
ATOM   3492  HZ3 LYS A 218     -18.833   5.559   2.225  1.00 88.65           H  
ATOM   3493  N   SER A 219     -16.734   2.554  -5.321  1.00 83.45           N  
ATOM   3494  H   SER A 219     -16.066   3.290  -5.142  1.00 83.45           H  
ATOM   3495  CA  SER A 219     -17.228   2.363  -6.691  1.00 83.45           C  
ATOM   3496  HA  SER A 219     -18.282   2.089  -6.646  1.00 83.45           H  
ATOM   3497  C   SER A 219     -16.513   1.243  -7.460  1.00 83.45           C  
ATOM   3498  CB  SER A 219     -17.134   3.686  -7.457  1.00 83.45           C  
ATOM   3499  HB2 SER A 219     -17.616   4.476  -6.882  1.00 83.45           H  
ATOM   3500  HB3 SER A 219     -17.656   3.580  -8.408  1.00 83.45           H  
ATOM   3501  O   SER A 219     -17.030   0.754  -8.464  1.00 83.45           O  
ATOM   3502  OG  SER A 219     -15.787   4.040  -7.715  1.00 83.45           O  
ATOM   3503  HG  SER A 219     -15.319   4.218  -6.896  1.00 83.45           H  
ATOM   3504  N   SER A 220     -15.328   0.814  -7.007  1.00 70.23           N  
ATOM   3505  H   SER A 220     -14.980   1.217  -6.149  1.00 70.23           H  
ATOM   3506  CA  SER A 220     -14.505  -0.182  -7.701  1.00 70.23           C  
ATOM   3507  HA  SER A 220     -14.977  -0.424  -8.653  1.00 70.23           H  
ATOM   3508  C   SER A 220     -14.421  -1.491  -6.905  1.00 70.23           C  
ATOM   3509  CB  SER A 220     -13.130   0.413  -8.053  1.00 70.23           C  
ATOM   3510  HB2 SER A 220     -12.638  -0.253  -8.762  1.00 70.23           H  
ATOM   3511  HB3 SER A 220     -13.265   1.384  -8.529  1.00 70.23           H  
ATOM   3512  O   SER A 220     -13.485  -1.698  -6.131  1.00 70.23           O  
ATOM   3513  OG  SER A 220     -12.295   0.556  -6.916  1.00 70.23           O  
ATOM   3514  HG  SER A 220     -12.641  -0.059  -6.265  1.00 70.23           H  
ATOM   3515  N   SER A 221     -15.353  -2.415  -7.140  1.00 62.57           N  
ATOM   3516  H   SER A 221     -16.119  -2.178  -7.753  1.00 62.57           H  
ATOM   3517  CA  SER A 221     -15.486  -3.690  -6.405  1.00 62.57           C  
ATOM   3518  HA  SER A 221     -15.512  -3.468  -5.338  1.00 62.57           H  
ATOM   3519  C   SER A 221     -14.355  -4.715  -6.630  1.00 62.57           C  
ATOM   3520  CB  SER A 221     -16.835  -4.320  -6.773  1.00 62.57           C  
ATOM   3521  HB2 SER A 221     -17.634  -3.630  -6.504  1.00 62.57           H  
ATOM   3522  HB3 SER A 221     -16.980  -5.249  -6.222  1.00 62.57           H  
ATOM   3523  O   SER A 221     -14.375  -5.808  -6.070  1.00 62.57           O  
ATOM   3524  OG  SER A 221     -16.882  -4.568  -8.172  1.00 62.57           O  
ATOM   3525  HG  SER A 221     -16.473  -5.418  -8.352  1.00 62.57           H  
ATOM   3526  N   ASN A 222     -13.351  -4.416  -7.461  1.00 60.03           N  
ATOM   3527  H   ASN A 222     -13.368  -3.495  -7.876  1.00 60.03           H  
ATOM   3528  CA  ASN A 222     -12.454  -5.444  -8.010  1.00 60.03           C  
ATOM   3529  HA  ASN A 222     -12.916  -6.419  -7.852  1.00 60.03           H  
ATOM   3530  C   ASN A 222     -11.088  -5.579  -7.317  1.00 60.03           C  
ATOM   3531  CB  ASN A 222     -12.349  -5.253  -9.535  1.00 60.03           C  
ATOM   3532  HB2 ASN A 222     -11.540  -5.870  -9.926  1.00 60.03           H  
ATOM   3533  HB3 ASN A 222     -12.134  -4.210  -9.768  1.00 60.03           H  
ATOM   3534  O   ASN A 222     -10.272  -6.407  -7.731  1.00 60.03           O  
ATOM   3535  CG  ASN A 222     -13.615  -5.684 -10.259  1.00 60.03           C  
ATOM   3536  ND2 ASN A 222     -13.725  -5.390 -11.531  1.00 60.03           N  
ATOM   3537 HD21 ASN A 222     -14.595  -5.668 -11.964  1.00 60.03           H  
ATOM   3538 HD22 ASN A 222     -13.014  -4.868 -12.022  1.00 60.03           H  
ATOM   3539  OD1 ASN A 222     -14.511  -6.299  -9.710  1.00 60.03           O  
ATOM   3540  N   LYS A 223     -10.790  -4.802  -6.269  1.00 68.48           N  
ATOM   3541  H   LYS A 223     -11.504  -4.189  -5.904  1.00 68.48           H  
ATOM   3542  CA  LYS A 223      -9.492  -4.916  -5.581  1.00 68.48           C  
ATOM   3543  HA  LYS A 223      -8.753  -5.287  -6.290  1.00 68.48           H  
ATOM   3544  C   LYS A 223      -9.553  -5.949  -4.460  1.00 68.48           C  
ATOM   3545  CB  LYS A 223      -8.980  -3.549  -5.113  1.00 68.48           C  
ATOM   3546  HB2 LYS A 223      -9.756  -3.038  -4.543  1.00 68.48           H  
ATOM   3547  HB3 LYS A 223      -8.121  -3.705  -4.461  1.00 68.48           H  
ATOM   3548  O   LYS A 223     -10.068  -5.700  -3.377  1.00 68.48           O  
ATOM   3549  CG  LYS A 223      -8.542  -2.683  -6.307  1.00 68.48           C  
ATOM   3550  HG2 LYS A 223      -9.414  -2.431  -6.911  1.00 68.48           H  
ATOM   3551  HG3 LYS A 223      -7.833  -3.238  -6.921  1.00 68.48           H  
ATOM   3552  CD  LYS A 223      -7.873  -1.394  -5.817  1.00 68.48           C  
ATOM   3553  HD2 LYS A 223      -8.567  -0.871  -5.160  1.00 68.48           H  
ATOM   3554  HD3 LYS A 223      -6.975  -1.643  -5.251  1.00 68.48           H  
ATOM   3555  CE  LYS A 223      -7.508  -0.481  -6.995  1.00 68.48           C  
ATOM   3556  HE2 LYS A 223      -6.782  -0.991  -7.628  1.00 68.48           H  
ATOM   3557  HE3 LYS A 223      -8.409  -0.307  -7.583  1.00 68.48           H  
ATOM   3558  NZ  LYS A 223      -6.964   0.819  -6.518  1.00 68.48           N  
ATOM   3559  HZ1 LYS A 223      -6.131   0.690  -5.962  1.00 68.48           H  
ATOM   3560  HZ2 LYS A 223      -7.645   1.294  -5.942  1.00 68.48           H  
ATOM   3561  HZ3 LYS A 223      -6.754   1.431  -7.293  1.00 68.48           H  
ATOM   3562  N   THR A 224      -8.961  -7.118  -4.697  1.00 80.40           N  
ATOM   3563  H   THR A 224      -8.654  -7.323  -5.637  1.00 80.40           H  
ATOM   3564  CA  THR A 224      -8.809  -8.139  -3.654  1.00 80.40           C  
ATOM   3565  HA  THR A 224      -9.793  -8.332  -3.228  1.00 80.40           H  
ATOM   3566  C   THR A 224      -7.883  -7.641  -2.541  1.00 80.40           C  
ATOM   3567  CB  THR A 224      -8.257  -9.456  -4.217  1.00 80.40           C  
ATOM   3568  HB  THR A 224      -7.192  -9.344  -4.416  1.00 80.40           H  
ATOM   3569  O   THR A 224      -6.714  -7.319  -2.779  1.00 80.40           O  
ATOM   3570  CG2 THR A 224      -8.458 -10.625  -3.254  1.00 80.40           C  
ATOM   3571 HG21 THR A 224      -8.098 -11.542  -3.720  1.00 80.40           H  
ATOM   3572 HG22 THR A 224      -9.516 -10.737  -3.018  1.00 80.40           H  
ATOM   3573 HG23 THR A 224      -7.897 -10.454  -2.335  1.00 80.40           H  
ATOM   3574  OG1 THR A 224      -8.884  -9.801  -5.429  1.00 80.40           O  
ATOM   3575  HG1 THR A 224      -9.835  -9.706  -5.338  1.00 80.40           H  
ATOM   3576  N   LEU A 225      -8.378  -7.635  -1.303  1.00 89.22           N  
ATOM   3577  H   LEU A 225      -9.364  -7.808  -1.171  1.00 89.22           H  
ATOM   3578  CA  LEU A 225      -7.553  -7.352  -0.131  1.00 89.22           C  
ATOM   3579  HA  LEU A 225      -7.024  -6.416  -0.310  1.00 89.22           H  
ATOM   3580  C   LEU A 225      -6.502  -8.447   0.078  1.00 89.22           C  
ATOM   3581  CB  LEU A 225      -8.423  -7.191   1.124  1.00 89.22           C  
ATOM   3582  HB2 LEU A 225      -7.765  -7.071   1.985  1.00 89.22           H  
ATOM   3583  HB3 LEU A 225      -8.997  -8.106   1.269  1.00 89.22           H  
ATOM   3584  O   LEU A 225      -6.765  -9.644  -0.062  1.00 89.22           O  
ATOM   3585  CG  LEU A 225      -9.404  -6.007   1.100  1.00 89.22           C  
ATOM   3586  HG  LEU A 225     -10.133  -6.152   0.303  1.00 89.22           H  
ATOM   3587  CD1 LEU A 225     -10.130  -5.980   2.439  1.00 89.22           C  
ATOM   3588 HD11 LEU A 225     -10.713  -6.891   2.573  1.00 89.22           H  
ATOM   3589 HD12 LEU A 225      -9.431  -5.871   3.268  1.00 89.22           H  
ATOM   3590 HD13 LEU A 225     -10.821  -5.137   2.455  1.00 89.22           H  
ATOM   3591  CD2 LEU A 225      -8.698  -4.664   0.897  1.00 89.22           C  
ATOM   3592 HD21 LEU A 225      -9.440  -3.868   0.958  1.00 89.22           H  
ATOM   3593 HD22 LEU A 225      -8.259  -4.612  -0.099  1.00 89.22           H  
ATOM   3594 HD23 LEU A 225      -7.939  -4.507   1.664  1.00 89.22           H  
ATOM   3595  N   SER A 226      -5.290  -8.036   0.451  1.00 89.59           N  
ATOM   3596  H   SER A 226      -5.143  -7.043   0.562  1.00 89.59           H  
ATOM   3597  CA  SER A 226      -4.218  -8.986   0.754  1.00 89.59           C  
ATOM   3598  HA  SER A 226      -4.124  -9.654  -0.102  1.00 89.59           H  
ATOM   3599  C   SER A 226      -4.557  -9.839   1.982  1.00 89.59           C  
ATOM   3600  CB  SER A 226      -2.881  -8.259   0.929  1.00 89.59           C  
ATOM   3601  HB2 SER A 226      -2.751  -7.542   0.118  1.00 89.59           H  
ATOM   3602  HB3 SER A 226      -2.076  -8.991   0.872  1.00 89.59           H  
ATOM   3603  O   SER A 226      -5.194  -9.348   2.914  1.00 89.59           O  
ATOM   3604  OG  SER A 226      -2.788  -7.593   2.172  1.00 89.59           O  
ATOM   3605  HG  SER A 226      -3.559  -7.033   2.293  1.00 89.59           H  
ATOM   3606  N   LYS A 227      -4.061 -11.086   2.025  1.00 90.88           N  
ATOM   3607  H   LYS A 227      -3.614 -11.460   1.200  1.00 90.88           H  
ATOM   3608  CA  LYS A 227      -4.206 -11.967   3.200  1.00 90.88           C  
ATOM   3609  HA  LYS A 227      -5.256 -12.221   3.346  1.00 90.88           H  
ATOM   3610  C   LYS A 227      -3.765 -11.295   4.498  1.00 90.88           C  
ATOM   3611  CB  LYS A 227      -3.412 -13.270   3.030  1.00 90.88           C  
ATOM   3612  HB2 LYS A 227      -3.411 -13.780   3.994  1.00 90.88           H  
ATOM   3613  HB3 LYS A 227      -2.378 -13.049   2.767  1.00 90.88           H  
ATOM   3614  O   LYS A 227      -4.440 -11.436   5.498  1.00 90.88           O  
ATOM   3615  CG  LYS A 227      -4.025 -14.218   1.994  1.00 90.88           C  
ATOM   3616  HG2 LYS A 227      -5.093 -14.320   2.188  1.00 90.88           H  
ATOM   3617  HG3 LYS A 227      -3.878 -13.822   0.989  1.00 90.88           H  
ATOM   3618  CD  LYS A 227      -3.363 -15.595   2.120  1.00 90.88           C  
ATOM   3619  HD2 LYS A 227      -2.300 -15.522   1.891  1.00 90.88           H  
ATOM   3620  HD3 LYS A 227      -3.478 -15.930   3.151  1.00 90.88           H  
ATOM   3621  CE  LYS A 227      -4.033 -16.618   1.200  1.00 90.88           C  
ATOM   3622  HE2 LYS A 227      -5.110 -16.537   1.344  1.00 90.88           H  
ATOM   3623  HE3 LYS A 227      -3.801 -16.389   0.160  1.00 90.88           H  
ATOM   3624  NZ  LYS A 227      -3.602 -17.992   1.557  1.00 90.88           N  
ATOM   3625  HZ1 LYS A 227      -3.846 -18.164   2.522  1.00 90.88           H  
ATOM   3626  HZ2 LYS A 227      -2.603 -18.112   1.468  1.00 90.88           H  
ATOM   3627  HZ3 LYS A 227      -4.083 -18.687   1.003  1.00 90.88           H  
ATOM   3628  N   PHE A 228      -2.701 -10.494   4.453  1.00 92.05           N  
ATOM   3629  H   PHE A 228      -2.203 -10.409   3.579  1.00 92.05           H  
ATOM   3630  CA  PHE A 228      -2.217  -9.748   5.614  1.00 92.05           C  
ATOM   3631  HA  PHE A 228      -1.918 -10.450   6.392  1.00 92.05           H  
ATOM   3632  C   PHE A 228      -3.290  -8.829   6.228  1.00 92.05           C  
ATOM   3633  CB  PHE A 228      -0.991  -8.941   5.175  1.00 92.05           C  
ATOM   3634  HB2 PHE A 228      -0.237  -9.625   4.785  1.00 92.05           H  
ATOM   3635  HB3 PHE A 228      -1.272  -8.256   4.375  1.00 92.05           H  
ATOM   3636  O   PHE A 228      -3.501  -8.833   7.434  1.00 92.05           O  
ATOM   3637  CG  PHE A 228      -0.382  -8.151   6.307  1.00 92.05           C  
ATOM   3638  CD1 PHE A 228      -0.705  -6.791   6.483  1.00 92.05           C  
ATOM   3639  HD1 PHE A 228      -1.377  -6.290   5.802  1.00 92.05           H  
ATOM   3640  CD2 PHE A 228       0.452  -8.802   7.231  1.00 92.05           C  
ATOM   3641  HD2 PHE A 228       0.655  -9.859   7.146  1.00 92.05           H  
ATOM   3642  CE1 PHE A 228      -0.176  -6.082   7.573  1.00 92.05           C  
ATOM   3643  HE1 PHE A 228      -0.432  -5.044   7.728  1.00 92.05           H  
ATOM   3644  CE2 PHE A 228       0.972  -8.092   8.321  1.00 92.05           C  
ATOM   3645  HE2 PHE A 228       1.569  -8.611   9.058  1.00 92.05           H  
ATOM   3646  CZ  PHE A 228       0.660  -6.732   8.493  1.00 92.05           C  
ATOM   3647  HZ  PHE A 228       1.028  -6.193   9.353  1.00 92.05           H  
ATOM   3648  N   ILE A 229      -4.020  -8.073   5.405  1.00 93.01           N  
ATOM   3649  H   ILE A 229      -3.905  -8.189   4.408  1.00 93.01           H  
ATOM   3650  CA  ILE A 229      -5.092  -7.197   5.904  1.00 93.01           C  
ATOM   3651  HA  ILE A 229      -4.699  -6.581   6.713  1.00 93.01           H  
ATOM   3652  C   ILE A 229      -6.216  -8.043   6.514  1.00 93.01           C  
ATOM   3653  CB  ILE A 229      -5.592  -6.258   4.782  1.00 93.01           C  
ATOM   3654  HB  ILE A 229      -5.801  -6.855   3.895  1.00 93.01           H  
ATOM   3655  O   ILE A 229      -6.625  -7.811   7.648  1.00 93.01           O  
ATOM   3656  CG1 ILE A 229      -4.483  -5.233   4.440  1.00 93.01           C  
ATOM   3657 HG12 ILE A 229      -3.541  -5.757   4.276  1.00 93.01           H  
ATOM   3658 HG13 ILE A 229      -4.343  -4.557   5.284  1.00 93.01           H  
ATOM   3659  CG2 ILE A 229      -6.895  -5.546   5.184  1.00 93.01           C  
ATOM   3660 HG21 ILE A 229      -7.710  -6.260   5.302  1.00 93.01           H  
ATOM   3661 HG22 ILE A 229      -6.760  -5.020   6.130  1.00 93.01           H  
ATOM   3662 HG23 ILE A 229      -7.206  -4.830   4.423  1.00 93.01           H  
ATOM   3663  CD1 ILE A 229      -4.765  -4.400   3.184  1.00 93.01           C  
ATOM   3664 HD11 ILE A 229      -3.879  -3.813   2.940  1.00 93.01           H  
ATOM   3665 HD12 ILE A 229      -5.000  -5.054   2.345  1.00 93.01           H  
ATOM   3666 HD13 ILE A 229      -5.594  -3.714   3.357  1.00 93.01           H  
ATOM   3667  N   LYS A 230      -6.670  -9.059   5.779  1.00 94.09           N  
ATOM   3668  H   LYS A 230      -6.246  -9.212   4.875  1.00 94.09           H  
ATOM   3669  CA  LYS A 230      -7.807  -9.897   6.167  1.00 94.09           C  
ATOM   3670  HA  LYS A 230      -8.654  -9.267   6.440  1.00 94.09           H  
ATOM   3671  C   LYS A 230      -7.520 -10.749   7.401  1.00 94.09           C  
ATOM   3672  CB  LYS A 230      -8.206 -10.768   4.972  1.00 94.09           C  
ATOM   3673  HB2 LYS A 230      -8.993 -11.454   5.284  1.00 94.09           H  
ATOM   3674  HB3 LYS A 230      -7.349 -11.360   4.653  1.00 94.09           H  
ATOM   3675  O   LYS A 230      -8.212 -10.657   8.403  1.00 94.09           O  
ATOM   3676  CG  LYS A 230      -8.712  -9.921   3.797  1.00 94.09           C  
ATOM   3677  HG2 LYS A 230      -9.404  -9.164   4.166  1.00 94.09           H  
ATOM   3678  HG3 LYS A 230      -7.878  -9.417   3.309  1.00 94.09           H  
ATOM   3679  CD  LYS A 230      -9.452 -10.785   2.780  1.00 94.09           C  
ATOM   3680  HD2 LYS A 230      -9.841 -10.146   1.986  1.00 94.09           H  
ATOM   3681  HD3 LYS A 230     -10.302 -11.237   3.291  1.00 94.09           H  
ATOM   3682  CE  LYS A 230      -8.586 -11.877   2.150  1.00 94.09           C  
ATOM   3683  HE2 LYS A 230      -7.922 -11.426   1.413  1.00 94.09           H  
ATOM   3684  HE3 LYS A 230      -7.989 -12.351   2.929  1.00 94.09           H  
ATOM   3685  NZ  LYS A 230      -9.478 -12.886   1.536  1.00 94.09           N  
ATOM   3686  HZ1 LYS A 230      -8.965 -13.656   1.132  1.00 94.09           H  
ATOM   3687  HZ2 LYS A 230     -10.078 -12.452   0.848  1.00 94.09           H  
ATOM   3688  HZ3 LYS A 230     -10.090 -13.255   2.250  1.00 94.09           H  
ATOM   3689  N   GLU A 231      -6.482 -11.568   7.339  1.00 92.57           N  
ATOM   3690  H   GLU A 231      -5.897 -11.533   6.517  1.00 92.57           H  
ATOM   3691  CA  GLU A 231      -6.186 -12.614   8.319  1.00 92.57           C  
ATOM   3692  HA  GLU A 231      -7.115 -12.986   8.752  1.00 92.57           H  
ATOM   3693  C   GLU A 231      -5.336 -12.090   9.481  1.00 92.57           C  
ATOM   3694  CB  GLU A 231      -5.490 -13.790   7.607  1.00 92.57           C  
ATOM   3695  HB2 GLU A 231      -4.574 -13.424   7.143  1.00 92.57           H  
ATOM   3696  HB3 GLU A 231      -5.217 -14.540   8.349  1.00 92.57           H  
ATOM   3697  O   GLU A 231      -5.514 -12.541  10.608  1.00 92.57           O  
ATOM   3698  CG  GLU A 231      -6.386 -14.463   6.542  1.00 92.57           C  
ATOM   3699  HG2 GLU A 231      -7.176 -15.012   7.054  1.00 92.57           H  
ATOM   3700  HG3 GLU A 231      -6.867 -13.699   5.932  1.00 92.57           H  
ATOM   3701  CD  GLU A 231      -5.637 -15.417   5.590  1.00 92.57           C  
ATOM   3702  OE1 GLU A 231      -6.191 -15.690   4.495  1.00 92.57           O  
ATOM   3703  OE2 GLU A 231      -4.483 -15.807   5.868  1.00 92.57           O  
ATOM   3704  N   THR A 232      -4.455 -11.113   9.244  1.00 90.15           N  
ATOM   3705  H   THR A 232      -4.328 -10.777   8.300  1.00 90.15           H  
ATOM   3706  CA  THR A 232      -3.527 -10.638  10.278  1.00 90.15           C  
ATOM   3707  HA  THR A 232      -3.437 -11.417  11.035  1.00 90.15           H  
ATOM   3708  C   THR A 232      -4.036  -9.399  11.009  1.00 90.15           C  
ATOM   3709  CB  THR A 232      -2.124 -10.409   9.706  1.00 90.15           C  
ATOM   3710  HB  THR A 232      -2.065  -9.454   9.184  1.00 90.15           H  
ATOM   3711  O   THR A 232      -4.076  -9.389  12.239  1.00 90.15           O  
ATOM   3712  CG2 THR A 232      -1.112 -10.402  10.821  1.00 90.15           C  
ATOM   3713 HG21 THR A 232      -1.133  -9.439  11.330  1.00 90.15           H  
ATOM   3714 HG22 THR A 232      -0.129 -10.574  10.382  1.00 90.15           H  
ATOM   3715 HG23 THR A 232      -1.304 -11.192  11.547  1.00 90.15           H  
ATOM   3716  OG1 THR A 232      -1.739 -11.444   8.822  1.00 90.15           O  
ATOM   3717  HG1 THR A 232      -1.598 -12.219   9.371  1.00 90.15           H  
ATOM   3718  N   LEU A 233      -4.480  -8.367  10.279  1.00 90.40           N  
ATOM   3719  H   LEU A 233      -4.422  -8.427   9.273  1.00 90.40           H  
ATOM   3720  CA  LEU A 233      -4.989  -7.141  10.907  1.00 90.40           C  
ATOM   3721  HA  LEU A 233      -4.379  -6.926  11.784  1.00 90.40           H  
ATOM   3722  C   LEU A 233      -6.418  -7.313  11.433  1.00 90.40           C  
ATOM   3723  CB  LEU A 233      -4.891  -5.935   9.952  1.00 90.40           C  
ATOM   3724  HB2 LEU A 233      -5.509  -6.120   9.074  1.00 90.40           H  
ATOM   3725  HB3 LEU A 233      -5.312  -5.070  10.463  1.00 90.40           H  
ATOM   3726  O   LEU A 233      -6.685  -6.995  12.591  1.00 90.40           O  
ATOM   3727  CG  LEU A 233      -3.469  -5.576   9.486  1.00 90.40           C  
ATOM   3728  HG  LEU A 233      -3.046  -6.403   8.916  1.00 90.40           H  
ATOM   3729  CD1 LEU A 233      -3.538  -4.345   8.579  1.00 90.40           C  
ATOM   3730 HD11 LEU A 233      -4.166  -4.565   7.715  1.00 90.40           H  
ATOM   3731 HD12 LEU A 233      -2.541  -4.075   8.231  1.00 90.40           H  
ATOM   3732 HD13 LEU A 233      -3.974  -3.506   9.120  1.00 90.40           H  
ATOM   3733  CD2 LEU A 233      -2.539  -5.243  10.655  1.00 90.40           C  
ATOM   3734 HD21 LEU A 233      -2.371  -6.136  11.257  1.00 90.40           H  
ATOM   3735 HD22 LEU A 233      -1.571  -4.922  10.273  1.00 90.40           H  
ATOM   3736 HD23 LEU A 233      -2.976  -4.459  11.272  1.00 90.40           H  
ATOM   3737  N   PHE A 234      -7.331  -7.814  10.599  1.00 92.12           N  
ATOM   3738  H   PHE A 234      -7.067  -7.995   9.641  1.00 92.12           H  
ATOM   3739  CA  PHE A 234      -8.746  -7.946  10.963  1.00 92.12           C  
ATOM   3740  HA  PHE A 234      -8.974  -7.237  11.759  1.00 92.12           H  
ATOM   3741  C   PHE A 234      -9.126  -9.310  11.535  1.00 92.12           C  
ATOM   3742  CB  PHE A 234      -9.621  -7.556   9.771  1.00 92.12           C  
ATOM   3743  HB2 PHE A 234     -10.624  -7.957   9.915  1.00 92.12           H  
ATOM   3744  HB3 PHE A 234      -9.227  -7.993   8.854  1.00 92.12           H  
ATOM   3745  O   PHE A 234     -10.127  -9.396  12.242  1.00 92.12           O  
ATOM   3746  CG  PHE A 234      -9.734  -6.052   9.629  1.00 92.12           C  
ATOM   3747  CD1 PHE A 234     -10.720  -5.359  10.356  1.00 92.12           C  
ATOM   3748  HD1 PHE A 234     -11.401  -5.901  10.995  1.00 92.12           H  
ATOM   3749  CD2 PHE A 234      -8.870  -5.343   8.776  1.00 92.12           C  
ATOM   3750  HD2 PHE A 234      -8.128  -5.871   8.195  1.00 92.12           H  
ATOM   3751  CE1 PHE A 234     -10.842  -3.964  10.234  1.00 92.12           C  
ATOM   3752  HE1 PHE A 234     -11.611  -3.439  10.780  1.00 92.12           H  
ATOM   3753  CE2 PHE A 234      -9.011  -3.952   8.637  1.00 92.12           C  
ATOM   3754  HE2 PHE A 234      -8.397  -3.414   7.930  1.00 92.12           H  
ATOM   3755  CZ  PHE A 234      -9.990  -3.260   9.368  1.00 92.12           C  
ATOM   3756  HZ  PHE A 234     -10.114  -2.195   9.245  1.00 92.12           H  
ATOM   3757  N   ARG A 235      -8.316 -10.347  11.290  1.00 90.12           N  
ATOM   3758  H   ARG A 235      -7.527 -10.182  10.682  1.00 90.12           H  
ATOM   3759  CA  ARG A 235      -8.622 -11.742  11.652  1.00 90.12           C  
ATOM   3760  HA  ARG A 235      -7.871 -12.380  11.186  1.00 90.12           H  
ATOM   3761  C   ARG A 235      -9.958 -12.230  11.074  1.00 90.12           C  
ATOM   3762  CB  ARG A 235      -8.507 -11.960  13.168  1.00 90.12           C  
ATOM   3763  HB2 ARG A 235      -8.618 -13.026  13.369  1.00 90.12           H  
ATOM   3764  HB3 ARG A 235      -9.323 -11.439  13.670  1.00 90.12           H  
ATOM   3765  O   ARG A 235     -10.641 -13.061  11.663  1.00 90.12           O  
ATOM   3766  CG  ARG A 235      -7.170 -11.489  13.755  1.00 90.12           C  
ATOM   3767  HG2 ARG A 235      -7.053 -10.414  13.620  1.00 90.12           H  
ATOM   3768  HG3 ARG A 235      -6.347 -12.011  13.266  1.00 90.12           H  
ATOM   3769  CD  ARG A 235      -7.174 -11.812  15.249  1.00 90.12           C  
ATOM   3770  HD2 ARG A 235      -7.287 -12.891  15.355  1.00 90.12           H  
ATOM   3771  HD3 ARG A 235      -8.031 -11.327  15.717  1.00 90.12           H  
ATOM   3772  NE  ARG A 235      -5.938 -11.367  15.914  1.00 90.12           N  
ATOM   3773  HE  ARG A 235      -5.374 -10.686  15.425  1.00 90.12           H  
ATOM   3774  NH1 ARG A 235      -6.054 -12.861  17.661  1.00 90.12           N  
ATOM   3775 HH11 ARG A 235      -6.884 -13.261  17.247  1.00 90.12           H  
ATOM   3776 HH12 ARG A 235      -5.528 -13.582  18.133  1.00 90.12           H  
ATOM   3777  NH2 ARG A 235      -4.296 -11.499  17.481  1.00 90.12           N  
ATOM   3778 HH21 ARG A 235      -3.733 -10.845  16.955  1.00 90.12           H  
ATOM   3779 HH22 ARG A 235      -3.919 -11.994  18.277  1.00 90.12           H  
ATOM   3780  CZ  ARG A 235      -5.443 -11.904  17.016  1.00 90.12           C  
ATOM   3781  N   ASP A 236     -10.305 -11.735   9.890  1.00 91.08           N  
ATOM   3782  H   ASP A 236      -9.675 -11.070   9.463  1.00 91.08           H  
ATOM   3783  CA  ASP A 236     -11.464 -12.147   9.109  1.00 91.08           C  
ATOM   3784  HA  ASP A 236     -11.875 -13.060   9.540  1.00 91.08           H  
ATOM   3785  C   ASP A 236     -11.056 -12.453   7.661  1.00 91.08           C  
ATOM   3786  CB  ASP A 236     -12.577 -11.095   9.180  1.00 91.08           C  
ATOM   3787  HB2 ASP A 236     -12.831 -10.922  10.226  1.00 91.08           H  
ATOM   3788  HB3 ASP A 236     -12.221 -10.157   8.755  1.00 91.08           H  
ATOM   3789  O   ASP A 236     -10.904 -11.575   6.812  1.00 91.08           O  
ATOM   3790  CG  ASP A 236     -13.839 -11.561   8.437  1.00 91.08           C  
ATOM   3791  OD1 ASP A 236     -13.839 -12.697   7.887  1.00 91.08           O  
ATOM   3792  OD2 ASP A 236     -14.812 -10.787   8.416  1.00 91.08           O  
ATOM   3793  N   SER A 237     -10.916 -13.746   7.362  1.00 89.51           N  
ATOM   3794  H   SER A 237     -11.052 -14.399   8.120  1.00 89.51           H  
ATOM   3795  CA  SER A 237     -10.574 -14.251   6.024  1.00 89.51           C  
ATOM   3796  HA  SER A 237      -9.607 -13.833   5.745  1.00 89.51           H  
ATOM   3797  C   SER A 237     -11.572 -13.858   4.922  1.00 89.51           C  
ATOM   3798  CB  SER A 237     -10.436 -15.778   6.060  1.00 89.51           C  
ATOM   3799  HB2 SER A 237     -10.200 -16.139   5.059  1.00 89.51           H  
ATOM   3800  HB3 SER A 237      -9.613 -16.047   6.722  1.00 89.51           H  
ATOM   3801  O   SER A 237     -11.202 -13.872   3.736  1.00 89.51           O  
ATOM   3802  OG  SER A 237     -11.629 -16.403   6.516  1.00 89.51           O  
ATOM   3803  HG  SER A 237     -11.683 -16.261   7.464  1.00 89.51           H  
ATOM   3804  N   LYS A 238     -12.811 -13.509   5.294  1.00 89.59           N  
ATOM   3805  H   LYS A 238     -13.000 -13.402   6.281  1.00 89.59           H  
ATOM   3806  CA  LYS A 238     -13.919 -13.202   4.380  1.00 89.59           C  
ATOM   3807  HA  LYS A 238     -13.667 -13.543   3.375  1.00 89.59           H  
ATOM   3808  C   LYS A 238     -14.190 -11.715   4.214  1.00 89.59           C  
ATOM   3809  CB  LYS A 238     -15.180 -13.934   4.839  1.00 89.59           C  
ATOM   3810  HB2 LYS A 238     -16.005 -13.664   4.181  1.00 89.59           H  
ATOM   3811  HB3 LYS A 238     -15.431 -13.642   5.859  1.00 89.59           H  
ATOM   3812  O   LYS A 238     -15.033 -11.371   3.395  1.00 89.59           O  
ATOM   3813  CG  LYS A 238     -14.934 -15.443   4.757  1.00 89.59           C  
ATOM   3814  HG2 LYS A 238     -14.528 -15.696   3.777  1.00 89.59           H  
ATOM   3815  HG3 LYS A 238     -14.229 -15.748   5.529  1.00 89.59           H  
ATOM   3816  CD  LYS A 238     -16.239 -16.181   4.954  1.00 89.59           C  
ATOM   3817  HD2 LYS A 238     -16.921 -15.889   4.155  1.00 89.59           H  
ATOM   3818  HD3 LYS A 238     -16.609 -15.861   5.928  1.00 89.59           H  
ATOM   3819  CE  LYS A 238     -15.970 -17.694   4.906  1.00 89.59           C  
ATOM   3820  HE2 LYS A 238     -15.315 -17.955   5.737  1.00 89.59           H  
ATOM   3821  HE3 LYS A 238     -15.410 -17.894   3.993  1.00 89.59           H  
ATOM   3822  NZ  LYS A 238     -17.192 -18.546   4.913  1.00 89.59           N  
ATOM   3823  HZ1 LYS A 238     -17.706 -18.460   5.779  1.00 89.59           H  
ATOM   3824  HZ2 LYS A 238     -16.923 -19.513   4.808  1.00 89.59           H  
ATOM   3825  HZ3 LYS A 238     -17.772 -18.332   4.114  1.00 89.59           H  
ATOM   3826  N   MET A 239     -13.449 -10.868   4.919  1.00 90.20           N  
ATOM   3827  H   MET A 239     -12.826 -11.234   5.624  1.00 90.20           H  
ATOM   3828  CA  MET A 239     -13.506  -9.428   4.737  1.00 90.20           C  
ATOM   3829  HA  MET A 239     -14.514  -9.089   4.974  1.00 90.20           H  
ATOM   3830  C   MET A 239     -13.180  -9.045   3.289  1.00 90.20           C  
ATOM   3831  CB  MET A 239     -12.530  -8.786   5.721  1.00 90.20           C  
ATOM   3832  HB2 MET A 239     -12.771  -9.127   6.728  1.00 90.20           H  
ATOM   3833  HB3 MET A 239     -11.510  -9.090   5.484  1.00 90.20           H  
ATOM   3834  O   MET A 239     -12.183  -9.500   2.715  1.00 90.20           O  
ATOM   3835  CG  MET A 239     -12.626  -7.267   5.700  1.00 90.20           C  
ATOM   3836  HG2 MET A 239     -13.644  -6.976   5.958  1.00 90.20           H  
ATOM   3837  HG3 MET A 239     -12.397  -6.892   4.702  1.00 90.20           H  
ATOM   3838  SD  MET A 239     -11.484  -6.517   6.873  1.00 90.20           S  
ATOM   3839  CE  MET A 239     -12.051  -4.818   6.711  1.00 90.20           C  
ATOM   3840  HE1 MET A 239     -11.491  -4.176   7.390  1.00 90.20           H  
ATOM   3841  HE2 MET A 239     -11.894  -4.498   5.681  1.00 90.20           H  
ATOM   3842  HE3 MET A 239     -13.116  -4.757   6.938  1.00 90.20           H  
ATOM   3843  N   ASP A 240     -14.009  -8.190   2.709  1.00 90.20           N  
ATOM   3844  H   ASP A 240     -14.811  -7.850   3.221  1.00 90.20           H  
ATOM   3845  CA  ASP A 240     -13.848  -7.652   1.364  1.00 90.20           C  
ATOM   3846  HA  ASP A 240     -13.032  -8.175   0.865  1.00 90.20           H  
ATOM   3847  C   ASP A 240     -13.457  -6.167   1.389  1.00 90.20           C  
ATOM   3848  CB  ASP A 240     -15.114  -7.940   0.541  1.00 90.20           C  
ATOM   3849  HB2 ASP A 240     -14.998  -7.530  -0.462  1.00 90.20           H  
ATOM   3850  HB3 ASP A 240     -15.212  -9.021   0.441  1.00 90.20           H  
ATOM   3851  O   ASP A 240     -13.301  -5.545   2.446  1.00 90.20           O  
ATOM   3852  CG  ASP A 240     -16.395  -7.380   1.166  1.00 90.20           C  
ATOM   3853  OD1 ASP A 240     -16.296  -6.376   1.910  1.00 90.20           O  
ATOM   3854  OD2 ASP A 240     -17.445  -8.006   0.936  1.00 90.20           O  
ATOM   3855  N   SER A 241     -13.212  -5.614   0.199  1.00 92.04           N  
ATOM   3856  H   SER A 241     -13.453  -6.134  -0.632  1.00 92.04           H  
ATOM   3857  CA  SER A 241     -12.817  -4.212   0.052  1.00 92.04           C  
ATOM   3858  HA  SER A 241     -11.943  -4.024   0.674  1.00 92.04           H  
ATOM   3859  C   SER A 241     -13.919  -3.255   0.504  1.00 92.04           C  
ATOM   3860  CB  SER A 241     -12.440  -3.921  -1.402  1.00 92.04           C  
ATOM   3861  HB2 SER A 241     -11.727  -4.673  -1.741  1.00 92.04           H  
ATOM   3862  HB3 SER A 241     -13.330  -3.965  -2.031  1.00 92.04           H  
ATOM   3863  O   SER A 241     -13.593  -2.205   1.048  1.00 92.04           O  
ATOM   3864  OG  SER A 241     -11.837  -2.645  -1.502  1.00 92.04           O  
ATOM   3865  HG  SER A 241     -12.517  -1.996  -1.308  1.00 92.04           H  
ATOM   3866  N   ASP A 242     -15.190  -3.614   0.324  1.00 92.11           N  
ATOM   3867  H   ASP A 242     -15.411  -4.503  -0.101  1.00 92.11           H  
ATOM   3868  CA  ASP A 242     -16.328  -2.749   0.648  1.00 92.11           C  
ATOM   3869  HA  ASP A 242     -16.144  -1.754   0.244  1.00 92.11           H  
ATOM   3870  C   ASP A 242     -16.482  -2.605   2.164  1.00 92.11           C  
ATOM   3871  CB  ASP A 242     -17.603  -3.295  -0.019  1.00 92.11           C  
ATOM   3872  HB2 ASP A 242     -18.448  -2.675   0.282  1.00 92.11           H  
ATOM   3873  HB3 ASP A 242     -17.786  -4.311   0.332  1.00 92.11           H  
ATOM   3874  O   ASP A 242     -16.551  -1.487   2.678  1.00 92.11           O  
ATOM   3875  CG  ASP A 242     -17.522  -3.291  -1.553  1.00 92.11           C  
ATOM   3876  OD1 ASP A 242     -16.660  -2.561  -2.098  1.00 92.11           O  
ATOM   3877  OD2 ASP A 242     -18.278  -4.066  -2.177  1.00 92.11           O  
ATOM   3878  N   THR A 243     -16.362  -3.714   2.899  1.00 93.31           N  
ATOM   3879  H   THR A 243     -16.338  -4.601   2.417  1.00 93.31           H  
ATOM   3880  CA  THR A 243     -16.307  -3.708   4.369  1.00 93.31           C  
ATOM   3881  HA  THR A 243     -17.239  -3.294   4.752  1.00 93.31           H  
ATOM   3882  C   THR A 243     -15.147  -2.843   4.875  1.00 93.31           C  
ATOM   3883  CB  THR A 243     -16.129  -5.134   4.916  1.00 93.31           C  
ATOM   3884  HB  THR A 243     -15.145  -5.507   4.634  1.00 93.31           H  
ATOM   3885  O   THR A 243     -15.297  -2.082   5.832  1.00 93.31           O  
ATOM   3886  CG2 THR A 243     -16.263  -5.187   6.438  1.00 93.31           C  
ATOM   3887 HG21 THR A 243     -16.150  -6.217   6.776  1.00 93.31           H  
ATOM   3888 HG22 THR A 243     -17.248  -4.820   6.729  1.00 93.31           H  
ATOM   3889 HG23 THR A 243     -15.496  -4.572   6.909  1.00 93.31           H  
ATOM   3890  OG1 THR A 243     -17.097  -6.026   4.421  1.00 93.31           O  
ATOM   3891  HG1 THR A 243     -16.957  -6.129   3.477  1.00 93.31           H  
ATOM   3892  N   LEU A 244     -13.973  -2.917   4.230  1.00 94.93           N  
ATOM   3893  H   LEU A 244     -13.902  -3.532   3.432  1.00 94.93           H  
ATOM   3894  CA  LEU A 244     -12.847  -2.051   4.589  1.00 94.93           C  
ATOM   3895  HA  LEU A 244     -12.693  -2.154   5.664  1.00 94.93           H  
ATOM   3896  C   LEU A 244     -13.151  -0.576   4.315  1.00 94.93           C  
ATOM   3897  CB  LEU A 244     -11.568  -2.472   3.846  1.00 94.93           C  
ATOM   3898  HB2 LEU A 244     -11.708  -2.305   2.778  1.00 94.93           H  
ATOM   3899  HB3 LEU A 244     -11.395  -3.540   3.980  1.00 94.93           H  
ATOM   3900  O   LEU A 244     -12.847   0.269   5.157  1.00 94.93           O  
ATOM   3901  CG  LEU A 244     -10.320  -1.689   4.295  1.00 94.93           C  
ATOM   3902  HG  LEU A 244     -10.422  -0.644   4.002  1.00 94.93           H  
ATOM   3903  CD1 LEU A 244     -10.036  -1.748   5.800  1.00 94.93           C  
ATOM   3904 HD11 LEU A 244     -10.837  -1.254   6.350  1.00 94.93           H  
ATOM   3905 HD12 LEU A 244      -9.111  -1.216   6.023  1.00 94.93           H  
ATOM   3906 HD13 LEU A 244      -9.955  -2.787   6.120  1.00 94.93           H  
ATOM   3907  CD2 LEU A 244      -9.099  -2.261   3.584  1.00 94.93           C  
ATOM   3908 HD21 LEU A 244      -9.028  -3.332   3.777  1.00 94.93           H  
ATOM   3909 HD22 LEU A 244      -9.196  -2.083   2.513  1.00 94.93           H  
ATOM   3910 HD23 LEU A 244      -8.206  -1.764   3.961  1.00 94.93           H  
ATOM   3911  N   CYS A 245     -13.743  -0.263   3.161  1.00 95.16           N  
ATOM   3912  H   CYS A 245     -13.968  -1.001   2.509  1.00 95.16           H  
ATOM   3913  CA  CYS A 245     -14.156   1.094   2.820  1.00 95.16           C  
ATOM   3914  HA  CYS A 245     -13.273   1.734   2.808  1.00 95.16           H  
ATOM   3915  C   CYS A 245     -15.114   1.664   3.870  1.00 95.16           C  
ATOM   3916  CB  CYS A 245     -14.815   1.110   1.435  1.00 95.16           C  
ATOM   3917  HB2 CYS A 245     -15.308   2.071   1.295  1.00 95.16           H  
ATOM   3918  HB3 CYS A 245     -15.569   0.325   1.372  1.00 95.16           H  
ATOM   3919  O   CYS A 245     -14.977   2.826   4.258  1.00 95.16           O  
ATOM   3920  SG  CYS A 245     -13.596   0.895   0.111  1.00 95.16           S  
ATOM   3921  HG  CYS A 245     -14.468   0.596  -0.856  1.00 95.16           H  
ATOM   3922  N   ASP A 246     -16.028   0.842   4.382  1.00 94.67           N  
ATOM   3923  H   ASP A 246     -16.146  -0.073   3.969  1.00 94.67           H  
ATOM   3924  CA  ASP A 246     -16.964   1.246   5.423  1.00 94.67           C  
ATOM   3925  HA  ASP A 246     -17.379   2.210   5.129  1.00 94.67           H  
ATOM   3926  C   ASP A 246     -16.311   1.484   6.781  1.00 94.67           C  
ATOM   3927  CB  ASP A 246     -18.103   0.228   5.536  1.00 94.67           C  
ATOM   3928  HB2 ASP A 246     -18.605   0.368   6.494  1.00 94.67           H  
ATOM   3929  HB3 ASP A 246     -17.702  -0.785   5.510  1.00 94.67           H  
ATOM   3930  O   ASP A 246     -16.771   2.361   7.509  1.00 94.67           O  
ATOM   3931  CG  ASP A 246     -19.151   0.411   4.439  1.00 94.67           C  
ATOM   3932  OD1 ASP A 246     -19.236   1.551   3.904  1.00 94.67           O  
ATOM   3933  OD2 ASP A 246     -19.918  -0.548   4.237  1.00 94.67           O  
ATOM   3934  N   PHE A 247     -15.221   0.799   7.117  1.00 95.08           N  
ATOM   3935  H   PHE A 247     -14.932   0.032   6.526  1.00 95.08           H  
ATOM   3936  CA  PHE A 247     -14.435   1.135   8.309  1.00 95.08           C  
ATOM   3937  HA  PHE A 247     -15.113   1.379   9.127  1.00 95.08           H  
ATOM   3938  C   PHE A 247     -13.560   2.381   8.124  1.00 95.08           C  
ATOM   3939  CB  PHE A 247     -13.587  -0.073   8.718  1.00 95.08           C  
ATOM   3940  HB2 PHE A 247     -12.908  -0.311   7.899  1.00 95.08           H  
ATOM   3941  HB3 PHE A 247     -12.980   0.216   9.577  1.00 95.08           H  
ATOM   3942  O   PHE A 247     -13.217   3.048   9.103  1.00 95.08           O  
ATOM   3943  CG  PHE A 247     -14.352  -1.326   9.108  1.00 95.08           C  
ATOM   3944  CD1 PHE A 247     -15.632  -1.258   9.698  1.00 95.08           C  
ATOM   3945  HD1 PHE A 247     -16.126  -0.311   9.854  1.00 95.08           H  
ATOM   3946  CD2 PHE A 247     -13.746  -2.581   8.922  1.00 95.08           C  
ATOM   3947  HD2 PHE A 247     -12.769  -2.638   8.466  1.00 95.08           H  
ATOM   3948  CE1 PHE A 247     -16.297  -2.433  10.084  1.00 95.08           C  
ATOM   3949  HE1 PHE A 247     -17.287  -2.377  10.512  1.00 95.08           H  
ATOM   3950  CE2 PHE A 247     -14.405  -3.757   9.321  1.00 95.08           C  
ATOM   3951  HE2 PHE A 247     -13.942  -4.720   9.167  1.00 95.08           H  
ATOM   3952  CZ  PHE A 247     -15.685  -3.682   9.896  1.00 95.08           C  
ATOM   3953  HZ  PHE A 247     -16.205  -4.586  10.176  1.00 95.08           H  
ATOM   3954  N   LEU A 248     -13.190   2.702   6.883  1.00 95.34           N  
ATOM   3955  H   LEU A 248     -13.490   2.097   6.132  1.00 95.34           H  
ATOM   3956  CA  LEU A 248     -12.316   3.827   6.567  1.00 95.34           C  
ATOM   3957  HA  LEU A 248     -11.553   3.900   7.341  1.00 95.34           H  
ATOM   3958  C   LEU A 248     -13.049   5.170   6.588  1.00 95.34           C  
ATOM   3959  CB  LEU A 248     -11.635   3.577   5.211  1.00 95.34           C  
ATOM   3960  HB2 LEU A 248     -12.389   3.244   4.497  1.00 95.34           H  
ATOM   3961  HB3 LEU A 248     -11.228   4.517   4.839  1.00 95.34           H  
ATOM   3962  O   LEU A 248     -12.578   6.086   7.264  1.00 95.34           O  
ATOM   3963  CG  LEU A 248     -10.499   2.544   5.260  1.00 95.34           C  
ATOM   3964  HG  LEU A 248     -10.831   1.633   5.757  1.00 95.34           H  
ATOM   3965  CD1 LEU A 248     -10.052   2.205   3.836  1.00 95.34           C  
ATOM   3966 HD11 LEU A 248     -10.883   1.752   3.296  1.00 95.34           H  
ATOM   3967 HD12 LEU A 248      -9.737   3.110   3.316  1.00 95.34           H  
ATOM   3968 HD13 LEU A 248      -9.223   1.497   3.868  1.00 95.34           H  
ATOM   3969  CD2 LEU A 248      -9.287   3.083   6.016  1.00 95.34           C  
ATOM   3970 HD21 LEU A 248      -8.512   2.316   6.027  1.00 95.34           H  
ATOM   3971 HD22 LEU A 248      -9.543   3.328   7.046  1.00 95.34           H  
ATOM   3972 HD23 LEU A 248      -8.916   3.980   5.520  1.00 95.34           H  
ATOM   3973  N   SER A 249     -14.163   5.295   5.858  1.00 95.48           N  
ATOM   3974  H   SER A 249     -14.505   4.494   5.347  1.00 95.48           H  
ATOM   3975  CA  SER A 249     -14.841   6.583   5.646  1.00 95.48           C  
ATOM   3976  HA  SER A 249     -14.738   7.184   6.550  1.00 95.48           H  
ATOM   3977  C   SER A 249     -16.341   6.452   5.352  1.00 95.48           C  
ATOM   3978  CB  SER A 249     -14.151   7.339   4.504  1.00 95.48           C  
ATOM   3979  HB2 SER A 249     -13.084   7.419   4.713  1.00 95.48           H  
ATOM   3980  HB3 SER A 249     -14.282   6.787   3.573  1.00 95.48           H  
ATOM   3981  O   SER A 249     -16.844   5.417   4.887  1.00 95.48           O  
ATOM   3982  OG  SER A 249     -14.675   8.637   4.338  1.00 95.48           O  
ATOM   3983  HG  SER A 249     -14.681   9.113   5.172  1.00 95.48           H  
ATOM   3984  N   SER A 250     -17.105   7.484   5.703  1.00 95.88           N  
ATOM   3985  H   SER A 250     -16.658   8.279   6.139  1.00 95.88           H  
ATOM   3986  CA  SER A 250     -18.518   7.625   5.330  1.00 95.88           C  
ATOM   3987  HA  SER A 250     -19.031   6.673   5.470  1.00 95.88           H  
ATOM   3988  C   SER A 250     -18.622   7.963   3.846  1.00 95.88           C  
ATOM   3989  CB  SER A 250     -19.246   8.651   6.208  1.00 95.88           C  
ATOM   3990  HB2 SER A 250     -20.175   8.952   5.725  1.00 95.88           H  
ATOM   3991  HB3 SER A 250     -19.483   8.193   7.169  1.00 95.88           H  
ATOM   3992  O   SER A 250     -19.363   7.282   3.132  1.00 95.88           O  
ATOM   3993  OG  SER A 250     -18.450   9.783   6.448  1.00 95.88           O  
ATOM   3994  HG  SER A 250     -17.749   9.550   7.061  1.00 95.88           H  
ATOM   3995  N   ALA A 251     -17.757   8.855   3.372  1.00 92.88           N  
ATOM   3996  H   ALA A 251     -17.203   9.374   4.038  1.00 92.88           H  
ATOM   3997  CA  ALA A 251     -17.492   9.103   1.962  1.00 92.88           C  
ATOM   3998  HA  ALA A 251     -18.442   9.245   1.445  1.00 92.88           H  
ATOM   3999  C   ALA A 251     -16.739   7.935   1.285  1.00 92.88           C  
ATOM   4000  CB  ALA A 251     -16.704  10.415   1.881  1.00 92.88           C  
ATOM   4001  HB1 ALA A 251     -16.637  10.756   0.848  1.00 92.88           H  
ATOM   4002  HB2 ALA A 251     -17.201  11.185   2.471  1.00 92.88           H  
ATOM   4003  HB3 ALA A 251     -15.700  10.261   2.276  1.00 92.88           H  
ATOM   4004  O   ALA A 251     -16.467   6.891   1.891  1.00 92.88           O  
ATOM   4005  N   ASP A 252     -16.408   8.093   0.001  1.00 92.75           N  
ATOM   4006  H   ASP A 252     -16.605   8.980  -0.442  1.00 92.75           H  
ATOM   4007  CA  ASP A 252     -15.505   7.177  -0.697  1.00 92.75           C  
ATOM   4008  HA  ASP A 252     -15.814   6.159  -0.462  1.00 92.75           H  
ATOM   4009  C   ASP A 252     -14.051   7.411  -0.220  1.00 92.75           C  
ATOM   4010  CB  ASP A 252     -15.657   7.328  -2.220  1.00 92.75           C  
ATOM   4011  HB2 ASP A 252     -16.715   7.291  -2.479  1.00 92.75           H  
ATOM   4012  HB3 ASP A 252     -15.254   8.291  -2.534  1.00 92.75           H  
ATOM   4013  O   ASP A 252     -13.528   8.517  -0.387  1.00 92.75           O  
ATOM   4014  CG  ASP A 252     -14.922   6.217  -2.973  1.00 92.75           C  
ATOM   4015  OD1 ASP A 252     -13.746   5.944  -2.655  1.00 92.75           O  
ATOM   4016  OD2 ASP A 252     -15.503   5.534  -3.841  1.00 92.75           O  
ATOM   4017  N   PRO A 253     -13.355   6.400   0.344  1.00 93.00           N  
ATOM   4018  CA  PRO A 253     -11.983   6.565   0.829  1.00 93.00           C  
ATOM   4019  HA  PRO A 253     -11.986   7.314   1.620  1.00 93.00           H  
ATOM   4020  C   PRO A 253     -10.978   6.994  -0.247  1.00 93.00           C  
ATOM   4021  CB  PRO A 253     -11.576   5.208   1.410  1.00 93.00           C  
ATOM   4022  HB2 PRO A 253     -11.049   4.618   0.661  1.00 93.00           H  
ATOM   4023  HB3 PRO A 253     -10.955   5.321   2.298  1.00 93.00           H  
ATOM   4024  O   PRO A 253      -9.918   7.512   0.096  1.00 93.00           O  
ATOM   4025  CG  PRO A 253     -12.902   4.531   1.731  1.00 93.00           C  
ATOM   4026  HG2 PRO A 253     -12.807   3.447   1.671  1.00 93.00           H  
ATOM   4027  HG3 PRO A 253     -13.253   4.844   2.715  1.00 93.00           H  
ATOM   4028  CD  PRO A 253     -13.837   5.063   0.655  1.00 93.00           C  
ATOM   4029  HD2 PRO A 253     -13.773   4.441  -0.237  1.00 93.00           H  
ATOM   4030  HD3 PRO A 253     -14.856   5.078   1.043  1.00 93.00           H  
ATOM   4031  N   SER A 254     -11.274   6.791  -1.533  1.00 90.65           N  
ATOM   4032  H   SER A 254     -12.169   6.384  -1.764  1.00 90.65           H  
ATOM   4033  CA  SER A 254     -10.405   7.225  -2.631  1.00 90.65           C  
ATOM   4034  HA  SER A 254      -9.391   6.898  -2.402  1.00 90.65           H  
ATOM   4035  C   SER A 254     -10.341   8.746  -2.802  1.00 90.65           C  
ATOM   4036  CB  SER A 254     -10.810   6.558  -3.943  1.00 90.65           C  
ATOM   4037  HB2 SER A 254     -10.815   5.477  -3.803  1.00 90.65           H  
ATOM   4038  HB3 SER A 254     -10.076   6.807  -4.710  1.00 90.65           H  
ATOM   4039  O   SER A 254      -9.377   9.235  -3.389  1.00 90.65           O  
ATOM   4040  OG  SER A 254     -12.083   6.982  -4.376  1.00 90.65           O  
ATOM   4041  HG  SER A 254     -12.736   6.656  -3.752  1.00 90.65           H  
ATOM   4042  N   PHE A 255     -11.298   9.497  -2.242  1.00 89.03           N  
ATOM   4043  H   PHE A 255     -12.088   9.044  -1.806  1.00 89.03           H  
ATOM   4044  CA  PHE A 255     -11.236  10.962  -2.172  1.00 89.03           C  
ATOM   4045  HA  PHE A 255     -10.891  11.356  -3.128  1.00 89.03           H  
ATOM   4046  C   PHE A 255     -10.245  11.457  -1.117  1.00 89.03           C  
ATOM   4047  CB  PHE A 255     -12.635  11.521  -1.882  1.00 89.03           C  
ATOM   4048  HB2 PHE A 255     -12.934  11.195  -0.885  1.00 89.03           H  
ATOM   4049  HB3 PHE A 255     -12.578  12.609  -1.863  1.00 89.03           H  
ATOM   4050  O   PHE A 255      -9.822  12.613  -1.145  1.00 89.03           O  
ATOM   4051  CG  PHE A 255     -13.727  11.134  -2.863  1.00 89.03           C  
ATOM   4052  CD1 PHE A 255     -13.438  10.863  -4.217  1.00 89.03           C  
ATOM   4053  HD1 PHE A 255     -12.427  10.916  -4.592  1.00 89.03           H  
ATOM   4054  CD2 PHE A 255     -15.061  11.090  -2.417  1.00 89.03           C  
ATOM   4055  HD2 PHE A 255     -15.296  11.341  -1.393  1.00 89.03           H  
ATOM   4056  CE1 PHE A 255     -14.472  10.533  -5.108  1.00 89.03           C  
ATOM   4057  HE1 PHE A 255     -14.248  10.343  -6.148  1.00 89.03           H  
ATOM   4058  CE2 PHE A 255     -16.096  10.768  -3.312  1.00 89.03           C  
ATOM   4059  HE2 PHE A 255     -17.121  10.782  -2.972  1.00 89.03           H  
ATOM   4060  CZ  PHE A 255     -15.800  10.486  -4.657  1.00 89.03           C  
ATOM   4061  HZ  PHE A 255     -16.598  10.263  -5.350  1.00 89.03           H  
ATOM   4062  N   PHE A 256      -9.846  10.597  -0.177  1.00 88.37           N  
ATOM   4063  H   PHE A 256     -10.178   9.644  -0.213  1.00 88.37           H  
ATOM   4064  CA  PHE A 256      -8.832  10.946   0.804  1.00 88.37           C  
ATOM   4065  HA  PHE A 256      -9.075  11.942   1.173  1.00 88.37           H  
ATOM   4066  C   PHE A 256      -7.443  10.974   0.138  1.00 88.37           C  
ATOM   4067  CB  PHE A 256      -8.907   9.988   1.996  1.00 88.37           C  
ATOM   4068  HB2 PHE A 256      -8.561   9.001   1.691  1.00 88.37           H  
ATOM   4069  HB3 PHE A 256      -9.948   9.889   2.302  1.00 88.37           H  
ATOM   4070  O   PHE A 256      -7.086  10.037  -0.585  1.00 88.37           O  
ATOM   4071  CG  PHE A 256      -8.098  10.449   3.188  1.00 88.37           C  
ATOM   4072  CD1 PHE A 256      -6.721  10.165   3.271  1.00 88.37           C  
ATOM   4073  HD1 PHE A 256      -6.240   9.599   2.486  1.00 88.37           H  
ATOM   4074  CD2 PHE A 256      -8.718  11.217   4.191  1.00 88.37           C  
ATOM   4075  HD2 PHE A 256      -9.771  11.449   4.128  1.00 88.37           H  
ATOM   4076  CE1 PHE A 256      -5.965  10.654   4.350  1.00 88.37           C  
ATOM   4077  HE1 PHE A 256      -4.903  10.463   4.400  1.00 88.37           H  
ATOM   4078  CE2 PHE A 256      -7.964  11.697   5.276  1.00 88.37           C  
ATOM   4079  HE2 PHE A 256      -8.444  12.288   6.042  1.00 88.37           H  
ATOM   4080  CZ  PHE A 256      -6.587  11.420   5.352  1.00 88.37           C  
ATOM   4081  HZ  PHE A 256      -6.005  11.811   6.173  1.00 88.37           H  
ATOM   4082  N   PRO A 257      -6.613  12.003   0.392  1.00 83.68           N  
ATOM   4083  CA  PRO A 257      -5.298  12.159  -0.231  1.00 83.68           C  
ATOM   4084  HA  PRO A 257      -5.395  12.116  -1.316  1.00 83.68           H  
ATOM   4085  C   PRO A 257      -4.330  11.060   0.230  1.00 83.68           C  
ATOM   4086  CB  PRO A 257      -4.828  13.560   0.175  1.00 83.68           C  
ATOM   4087  HB2 PRO A 257      -3.742  13.646   0.221  1.00 83.68           H  
ATOM   4088  HB3 PRO A 257      -5.239  14.303  -0.509  1.00 83.68           H  
ATOM   4089  O   PRO A 257      -3.590  11.196   1.204  1.00 83.68           O  
ATOM   4090  CG  PRO A 257      -5.477  13.711   1.548  1.00 83.68           C  
ATOM   4091  HG2 PRO A 257      -5.507  14.745   1.890  1.00 83.68           H  
ATOM   4092  HG3 PRO A 257      -4.953  13.105   2.286  1.00 83.68           H  
ATOM   4093  CD  PRO A 257      -6.854  13.109   1.308  1.00 83.68           C  
ATOM   4094  HD2 PRO A 257      -7.510  13.836   0.829  1.00 83.68           H  
ATOM   4095  HD3 PRO A 257      -7.282  12.783   2.256  1.00 83.68           H  
ATOM   4096  N   ALA A 258      -4.302   9.946  -0.496  1.00 89.37           N  
ATOM   4097  H   ALA A 258      -5.045   9.837  -1.172  1.00 89.37           H  
ATOM   4098  CA  ALA A 258      -3.506   8.775  -0.143  1.00 89.37           C  
ATOM   4099  HA  ALA A 258      -3.843   8.414   0.829  1.00 89.37           H  
ATOM   4100  C   ALA A 258      -1.991   9.059  -0.030  1.00 89.37           C  
ATOM   4101  CB  ALA A 258      -3.807   7.698  -1.189  1.00 89.37           C  
ATOM   4102  HB1 ALA A 258      -3.177   6.827  -1.012  1.00 89.37           H  
ATOM   4103  HB2 ALA A 258      -3.607   8.083  -2.189  1.00 89.37           H  
ATOM   4104  HB3 ALA A 258      -4.858   7.413  -1.128  1.00 89.37           H  
ATOM   4105  O   ALA A 258      -1.290   8.348   0.687  1.00 89.37           O  
ATOM   4106  N   SER A 259      -1.467  10.099  -0.689  1.00 87.04           N  
ATOM   4107  H   SER A 259      -2.089  10.726  -1.180  1.00 87.04           H  
ATOM   4108  CA  SER A 259      -0.048  10.484  -0.615  1.00 87.04           C  
ATOM   4109  HA  SER A 259       0.561   9.644  -0.949  1.00 87.04           H  
ATOM   4110  C   SER A 259       0.411  10.839   0.804  1.00 87.04           C  
ATOM   4111  CB  SER A 259       0.228  11.667  -1.545  1.00 87.04           C  
ATOM   4112  HB2 SER A 259       0.071  11.368  -2.581  1.00 87.04           H  
ATOM   4113  HB3 SER A 259       1.262  11.992  -1.425  1.00 87.04           H  
ATOM   4114  O   SER A 259       1.578  10.620   1.128  1.00 87.04           O  
ATOM   4115  OG  SER A 259      -0.649  12.729  -1.238  1.00 87.04           O  
ATOM   4116  HG  SER A 259      -0.144  13.546  -1.249  1.00 87.04           H  
ATOM   4117  N   VAL A 260      -0.505  11.286   1.672  1.00 82.57           N  
ATOM   4118  H   VAL A 260      -1.439  11.445   1.322  1.00 82.57           H  
ATOM   4119  CA  VAL A 260      -0.272  11.549   3.103  1.00 82.57           C  
ATOM   4120  HA  VAL A 260       0.310  12.462   3.227  1.00 82.57           H  
ATOM   4121  C   VAL A 260       0.478  10.404   3.784  1.00 82.57           C  
ATOM   4122  CB  VAL A 260      -1.634  11.719   3.797  1.00 82.57           C  
ATOM   4123  HB  VAL A 260      -2.294  10.916   3.468  1.00 82.57           H  
ATOM   4124  O   VAL A 260       1.444  10.630   4.512  1.00 82.57           O  
ATOM   4125  CG1 VAL A 260      -1.560  11.647   5.316  1.00 82.57           C  
ATOM   4126 HG11 VAL A 260      -2.576  11.786   5.685  1.00 82.57           H  
ATOM   4127 HG12 VAL A 260      -0.895  12.419   5.703  1.00 82.57           H  
ATOM   4128 HG13 VAL A 260      -1.229  10.667   5.661  1.00 82.57           H  
ATOM   4129  CG2 VAL A 260      -2.289  13.059   3.475  1.00 82.57           C  
ATOM   4130 HG21 VAL A 260      -3.323  13.046   3.821  1.00 82.57           H  
ATOM   4131 HG22 VAL A 260      -1.769  13.847   4.020  1.00 82.57           H  
ATOM   4132 HG23 VAL A 260      -2.277  13.254   2.403  1.00 82.57           H  
ATOM   4133  N   PHE A 261       0.062   9.160   3.530  1.00 87.59           N  
ATOM   4134  H   PHE A 261      -0.698   9.033   2.876  1.00 87.59           H  
ATOM   4135  CA  PHE A 261       0.615   7.985   4.205  1.00 87.59           C  
ATOM   4136  HA  PHE A 261       0.532   8.128   5.283  1.00 87.59           H  
ATOM   4137  C   PHE A 261       2.098   7.770   3.898  1.00 87.59           C  
ATOM   4138  CB  PHE A 261      -0.198   6.748   3.814  1.00 87.59           C  
ATOM   4139  HB2 PHE A 261      -0.243   6.678   2.727  1.00 87.59           H  
ATOM   4140  HB3 PHE A 261       0.315   5.858   4.179  1.00 87.59           H  
ATOM   4141  O   PHE A 261       2.810   7.182   4.709  1.00 87.59           O  
ATOM   4142  CG  PHE A 261      -1.603   6.746   4.372  1.00 87.59           C  
ATOM   4143  CD1 PHE A 261      -1.825   6.238   5.661  1.00 87.59           C  
ATOM   4144  HD1 PHE A 261      -1.002   5.841   6.237  1.00 87.59           H  
ATOM   4145  CD2 PHE A 261      -2.679   7.283   3.641  1.00 87.59           C  
ATOM   4146  HD2 PHE A 261      -2.516   7.704   2.659  1.00 87.59           H  
ATOM   4147  CE1 PHE A 261      -3.110   6.274   6.216  1.00 87.59           C  
ATOM   4148  HE1 PHE A 261      -3.253   5.891   7.216  1.00 87.59           H  
ATOM   4149  CE2 PHE A 261      -3.967   7.321   4.197  1.00 87.59           C  
ATOM   4150  HE2 PHE A 261      -4.781   7.774   3.650  1.00 87.59           H  
ATOM   4151  CZ  PHE A 261      -4.182   6.825   5.492  1.00 87.59           C  
ATOM   4152  HZ  PHE A 261      -5.164   6.893   5.938  1.00 87.59           H  
ATOM   4153  N   LEU A 262       2.590   8.262   2.757  1.00 88.36           N  
ATOM   4154  H   LEU A 262       1.988   8.827   2.174  1.00 88.36           H  
ATOM   4155  CA  LEU A 262       4.009   8.177   2.417  1.00 88.36           C  
ATOM   4156  HA  LEU A 262       4.369   7.174   2.642  1.00 88.36           H  
ATOM   4157  C   LEU A 262       4.857   9.142   3.241  1.00 88.36           C  
ATOM   4158  CB  LEU A 262       4.215   8.453   0.925  1.00 88.36           C  
ATOM   4159  HB2 LEU A 262       5.282   8.411   0.706  1.00 88.36           H  
ATOM   4160  HB3 LEU A 262       3.873   9.465   0.708  1.00 88.36           H  
ATOM   4161  O   LEU A 262       6.036   8.870   3.445  1.00 88.36           O  
ATOM   4162  CG  LEU A 262       3.490   7.465   0.009  1.00 88.36           C  
ATOM   4163  HG  LEU A 262       2.419   7.490   0.209  1.00 88.36           H  
ATOM   4164  CD1 LEU A 262       3.711   7.912  -1.425  1.00 88.36           C  
ATOM   4165 HD11 LEU A 262       4.746   7.754  -1.728  1.00 88.36           H  
ATOM   4166 HD12 LEU A 262       3.026   7.313  -2.025  1.00 88.36           H  
ATOM   4167 HD13 LEU A 262       3.445   8.963  -1.538  1.00 88.36           H  
ATOM   4168  CD2 LEU A 262       3.995   6.025   0.151  1.00 88.36           C  
ATOM   4169 HD21 LEU A 262       3.518   5.389  -0.595  1.00 88.36           H  
ATOM   4170 HD22 LEU A 262       3.736   5.639   1.137  1.00 88.36           H  
ATOM   4171 HD23 LEU A 262       5.077   5.986   0.021  1.00 88.36           H  
ATOM   4172  N   ASN A 263       4.293  10.246   3.726  1.00 82.98           N  
ATOM   4173  H   ASN A 263       3.310  10.410   3.564  1.00 82.98           H  
ATOM   4174  CA  ASN A 263       5.043  11.254   4.481  1.00 82.98           C  
ATOM   4175  HA  ASN A 263       6.063  11.295   4.098  1.00 82.98           H  
ATOM   4176  C   ASN A 263       5.170  10.919   5.964  1.00 82.98           C  
ATOM   4177  CB  ASN A 263       4.417  12.628   4.243  1.00 82.98           C  
ATOM   4178  HB2 ASN A 263       4.984  13.394   4.773  1.00 82.98           H  
ATOM   4179  HB3 ASN A 263       3.392  12.637   4.614  1.00 82.98           H  
ATOM   4180  O   ASN A 263       5.991  11.516   6.652  1.00 82.98           O  
ATOM   4181  CG  ASN A 263       4.448  12.947   2.768  1.00 82.98           C  
ATOM   4182  ND2 ASN A 263       3.340  13.359   2.226  1.00 82.98           N  
ATOM   4183 HD21 ASN A 263       2.543  13.608   2.794  1.00 82.98           H  
ATOM   4184 HD22 ASN A 263       3.345  13.534   1.232  1.00 82.98           H  
ATOM   4185  OD1 ASN A 263       5.432  12.746   2.071  1.00 82.98           O  
ATOM   4186  N   ILE A 264       4.412   9.933   6.443  1.00 82.47           N  
ATOM   4187  H   ILE A 264       3.760   9.481   5.818  1.00 82.47           H  
ATOM   4188  CA  ILE A 264       4.550   9.410   7.798  1.00 82.47           C  
ATOM   4189  HA  ILE A 264       4.761  10.244   8.467  1.00 82.47           H  
ATOM   4190  C   ILE A 264       5.733   8.429   7.817  1.00 82.47           C  
ATOM   4191  CB  ILE A 264       3.230   8.780   8.287  1.00 82.47           C  
ATOM   4192  HB  ILE A 264       2.970   7.960   7.618  1.00 82.47           H  
ATOM   4193  O   ILE A 264       5.697   7.426   7.091  1.00 82.47           O  
ATOM   4194  CG1 ILE A 264       2.076   9.813   8.263  1.00 82.47           C  
ATOM   4195 HG12 ILE A 264       2.235  10.535   9.064  1.00 82.47           H  
ATOM   4196 HG13 ILE A 264       2.073  10.350   7.315  1.00 82.47           H  
ATOM   4197  CG2 ILE A 264       3.437   8.239   9.716  1.00 82.47           C  
ATOM   4198 HG21 ILE A 264       2.499   7.885  10.144  1.00 82.47           H  
ATOM   4199 HG22 ILE A 264       3.827   9.026  10.362  1.00 82.47           H  
ATOM   4200 HG23 ILE A 264       4.135   7.402   9.708  1.00 82.47           H  
ATOM   4201  CD1 ILE A 264       0.671   9.230   8.429  1.00 82.47           C  
ATOM   4202 HD11 ILE A 264       0.490   8.470   7.669  1.00 82.47           H  
ATOM   4203 HD12 ILE A 264       0.549   8.804   9.425  1.00 82.47           H  
ATOM   4204 HD13 ILE A 264      -0.061  10.029   8.308  1.00 82.47           H  
ATOM   4205  N   PRO A 265       6.777   8.679   8.635  1.00 82.30           N  
ATOM   4206  CA  PRO A 265       7.873   7.735   8.806  1.00 82.30           C  
ATOM   4207  HA  PRO A 265       8.399   7.634   7.857  1.00 82.30           H  
ATOM   4208  C   PRO A 265       7.345   6.376   9.263  1.00 82.30           C  
ATOM   4209  CB  PRO A 265       8.815   8.359   9.844  1.00 82.30           C  
ATOM   4210  HB2 PRO A 265       8.552   8.028  10.849  1.00 82.30           H  
ATOM   4211  HB3 PRO A 265       9.859   8.129   9.632  1.00 82.30           H  
ATOM   4212  O   PRO A 265       6.591   6.284  10.233  1.00 82.30           O  
ATOM   4213  CG  PRO A 265       8.530   9.854   9.720  1.00 82.30           C  
ATOM   4214  HG2 PRO A 265       8.768  10.391  10.638  1.00 82.30           H  
ATOM   4215  HG3 PRO A 265       9.085  10.266   8.877  1.00 82.30           H  
ATOM   4216  CD  PRO A 265       7.036   9.883   9.416  1.00 82.30           C  
ATOM   4217  HD2 PRO A 265       6.465   9.840  10.344  1.00 82.30           H  
ATOM   4218  HD3 PRO A 265       6.795  10.794   8.868  1.00 82.30           H  
ATOM   4219  N   LEU A 266       7.757   5.303   8.583  1.00 84.74           N  
ATOM   4220  H   LEU A 266       8.357   5.441   7.782  1.00 84.74           H  
ATOM   4221  CA  LEU A 266       7.305   3.948   8.920  1.00 84.74           C  
ATOM   4222  HA  LEU A 266       6.215   3.946   8.941  1.00 84.74           H  
ATOM   4223  C   LEU A 266       7.737   3.505  10.322  1.00 84.74           C  
ATOM   4224  CB  LEU A 266       7.799   2.947   7.863  1.00 84.74           C  
ATOM   4225  HB2 LEU A 266       7.649   1.940   8.250  1.00 84.74           H  
ATOM   4226  HB3 LEU A 266       8.869   3.094   7.716  1.00 84.74           H  
ATOM   4227  O   LEU A 266       7.119   2.606  10.878  1.00 84.74           O  
ATOM   4228  CG  LEU A 266       7.077   3.044   6.508  1.00 84.74           C  
ATOM   4229  HG  LEU A 266       7.234   4.032   6.076  1.00 84.74           H  
ATOM   4230  CD1 LEU A 266       7.667   1.994   5.568  1.00 84.74           C  
ATOM   4231 HD11 LEU A 266       8.739   2.159   5.460  1.00 84.74           H  
ATOM   4232 HD12 LEU A 266       7.469   1.000   5.968  1.00 84.74           H  
ATOM   4233 HD13 LEU A 266       7.205   2.087   4.585  1.00 84.74           H  
ATOM   4234  CD2 LEU A 266       5.575   2.764   6.626  1.00 84.74           C  
ATOM   4235 HD21 LEU A 266       5.398   1.862   7.211  1.00 84.74           H  
ATOM   4236 HD22 LEU A 266       5.141   2.644   5.633  1.00 84.74           H  
ATOM   4237 HD23 LEU A 266       5.082   3.610   7.106  1.00 84.74           H  
ATOM   4238  N   ASP A 267       8.745   4.149  10.905  1.00 82.93           N  
ATOM   4239  H   ASP A 267       9.240   4.858  10.383  1.00 82.93           H  
ATOM   4240  CA  ASP A 267       9.203   3.871  12.268  1.00 82.93           C  
ATOM   4241  HA  ASP A 267       9.268   2.791  12.398  1.00 82.93           H  
ATOM   4242  C   ASP A 267       8.211   4.383  13.338  1.00 82.93           C  
ATOM   4243  CB  ASP A 267      10.619   4.440  12.444  1.00 82.93           C  
ATOM   4244  HB2 ASP A 267      10.565   5.527  12.381  1.00 82.93           H  
ATOM   4245  HB3 ASP A 267      10.983   4.176  13.437  1.00 82.93           H  
ATOM   4246  O   ASP A 267       8.312   4.016  14.504  1.00 82.93           O  
ATOM   4247  CG  ASP A 267      11.630   3.923  11.398  1.00 82.93           C  
ATOM   4248  OD1 ASP A 267      11.439   2.818  10.810  1.00 82.93           O  
ATOM   4249  OD2 ASP A 267      12.586   4.676  11.129  1.00 82.93           O  
ATOM   4250  N   HIS A 268       7.207   5.178  12.943  1.00 76.79           N  
ATOM   4251  H   HIS A 268       7.189   5.478  11.979  1.00 76.79           H  
ATOM   4252  CA  HIS A 268       6.071   5.576  13.789  1.00 76.79           C  
ATOM   4253  HA  HIS A 268       6.367   5.519  14.836  1.00 76.79           H  
ATOM   4254  C   HIS A 268       4.851   4.654  13.634  1.00 76.79           C  
ATOM   4255  CB  HIS A 268       5.687   7.028  13.478  1.00 76.79           C  
ATOM   4256  HB2 HIS A 268       5.343   7.092  12.446  1.00 76.79           H  
ATOM   4257  HB3 HIS A 268       4.856   7.316  14.122  1.00 76.79           H  
ATOM   4258  O   HIS A 268       3.806   4.878  14.246  1.00 76.79           O  
ATOM   4259  CG  HIS A 268       6.790   8.033  13.685  1.00 76.79           C  
ATOM   4260  CD2 HIS A 268       7.927   7.883  14.436  1.00 76.79           C  
ATOM   4261  HD2 HIS A 268       8.222   6.998  14.980  1.00 76.79           H  
ATOM   4262  ND1 HIS A 268       6.805   9.310  13.177  1.00 76.79           N  
ATOM   4263  HD1 HIS A 268       6.081   9.735  12.616  1.00 76.79           H  
ATOM   4264  CE1 HIS A 268       7.927   9.914  13.601  1.00 76.79           C  
ATOM   4265  HE1 HIS A 268       8.211  10.931  13.372  1.00 76.79           H  
ATOM   4266  NE2 HIS A 268       8.634   9.088  14.386  1.00 76.79           N  
ATOM   4267  N   VAL A 269       4.961   3.624  12.796  1.00 78.83           N  
ATOM   4268  H   VAL A 269       5.864   3.446  12.379  1.00 78.83           H  
ATOM   4269  CA  VAL A 269       3.906   2.645  12.541  1.00 78.83           C  
ATOM   4270  HA  VAL A 269       2.985   2.983  13.015  1.00 78.83           H  
ATOM   4271  C   VAL A 269       4.315   1.320  13.181  1.00 78.83           C  
ATOM   4272  CB  VAL A 269       3.638   2.512  11.029  1.00 78.83           C  
ATOM   4273  HB  VAL A 269       4.487   2.025  10.549  1.00 78.83           H  
ATOM   4274  O   VAL A 269       5.487   0.959  13.186  1.00 78.83           O  
ATOM   4275  CG1 VAL A 269       2.384   1.676  10.758  1.00 78.83           C  
ATOM   4276 HG11 VAL A 269       1.508   2.169  11.180  1.00 78.83           H  
ATOM   4277 HG12 VAL A 269       2.246   1.576   9.682  1.00 78.83           H  
ATOM   4278 HG13 VAL A 269       2.499   0.685  11.199  1.00 78.83           H  
ATOM   4279  CG2 VAL A 269       3.407   3.870  10.352  1.00 78.83           C  
ATOM   4280 HG21 VAL A 269       4.303   4.488  10.424  1.00 78.83           H  
ATOM   4281 HG22 VAL A 269       2.579   4.395  10.828  1.00 78.83           H  
ATOM   4282 HG23 VAL A 269       3.188   3.724   9.295  1.00 78.83           H  
ATOM   4283  N   HIS A 270       3.347   0.564  13.708  1.00 81.34           N  
ATOM   4284  H   HIS A 270       2.418   0.957  13.757  1.00 81.34           H  
ATOM   4285  CA  HIS A 270       3.597  -0.749  14.308  1.00 81.34           C  
ATOM   4286  HA  HIS A 270       4.107  -0.590  15.258  1.00 81.34           H  
ATOM   4287  C   HIS A 270       4.493  -1.633  13.416  1.00 81.34           C  
ATOM   4288  CB  HIS A 270       2.252  -1.438  14.575  1.00 81.34           C  
ATOM   4289  HB2 HIS A 270       1.768  -1.668  13.626  1.00 81.34           H  
ATOM   4290  HB3 HIS A 270       1.611  -0.751  15.127  1.00 81.34           H  
ATOM   4291  O   HIS A 270       4.220  -1.777  12.220  1.00 81.34           O  
ATOM   4292  CG  HIS A 270       2.387  -2.702  15.385  1.00 81.34           C  
ATOM   4293  CD2 HIS A 270       2.421  -2.776  16.752  1.00 81.34           C  
ATOM   4294  HD2 HIS A 270       2.367  -1.945  17.440  1.00 81.34           H  
ATOM   4295  ND1 HIS A 270       2.500  -3.992  14.904  1.00 81.34           N  
ATOM   4296  HD1 HIS A 270       2.396  -4.304  13.949  1.00 81.34           H  
ATOM   4297  CE1 HIS A 270       2.599  -4.820  15.958  1.00 81.34           C  
ATOM   4298  HE1 HIS A 270       2.653  -5.897  15.902  1.00 81.34           H  
ATOM   4299  NE2 HIS A 270       2.540  -4.122  17.100  1.00 81.34           N  
ATOM   4300  N   THR A 271       5.519  -2.260  14.005  1.00 86.99           N  
ATOM   4301  H   THR A 271       5.702  -2.047  14.975  1.00 86.99           H  
ATOM   4302  CA  THR A 271       6.623  -2.954  13.307  1.00 86.99           C  
ATOM   4303  HA  THR A 271       7.273  -2.204  12.857  1.00 86.99           H  
ATOM   4304  C   THR A 271       6.162  -3.909  12.213  1.00 86.99           C  
ATOM   4305  CB  THR A 271       7.448  -3.759  14.326  1.00 86.99           C  
ATOM   4306  HB  THR A 271       6.831  -4.551  14.749  1.00 86.99           H  
ATOM   4307  O   THR A 271       6.770  -3.991  11.148  1.00 86.99           O  
ATOM   4308  CG2 THR A 271       8.714  -4.380  13.736  1.00 86.99           C  
ATOM   4309 HG21 THR A 271       9.319  -3.609  13.260  1.00 86.99           H  
ATOM   4310 HG22 THR A 271       8.457  -5.144  13.001  1.00 86.99           H  
ATOM   4311 HG23 THR A 271       9.296  -4.853  14.528  1.00 86.99           H  
ATOM   4312  OG1 THR A 271       7.842  -2.897  15.362  1.00 86.99           O  
ATOM   4313  HG1 THR A 271       8.464  -3.356  15.932  1.00 86.99           H  
ATOM   4314  N   GLU A 272       5.068  -4.621  12.450  1.00 87.70           N  
ATOM   4315  H   GLU A 272       4.639  -4.530  13.360  1.00 87.70           H  
ATOM   4316  CA  GLU A 272       4.494  -5.560  11.490  1.00 87.70           C  
ATOM   4317  HA  GLU A 272       5.246  -6.296  11.207  1.00 87.70           H  
ATOM   4318  C   GLU A 272       3.984  -4.876  10.208  1.00 87.70           C  
ATOM   4319  CB  GLU A 272       3.355  -6.263  12.215  1.00 87.70           C  
ATOM   4320  HB2 GLU A 272       2.539  -5.555  12.361  1.00 87.70           H  
ATOM   4321  HB3 GLU A 272       3.699  -6.614  13.188  1.00 87.70           H  
ATOM   4322  O   GLU A 272       4.263  -5.319   9.093  1.00 87.70           O  
ATOM   4323  CG  GLU A 272       2.888  -7.459  11.403  1.00 87.70           C  
ATOM   4324  HG2 GLU A 272       3.704  -8.179  11.352  1.00 87.70           H  
ATOM   4325  HG3 GLU A 272       2.666  -7.141  10.384  1.00 87.70           H  
ATOM   4326  CD  GLU A 272       1.661  -8.115  12.015  1.00 87.70           C  
ATOM   4327  OE1 GLU A 272       1.367  -9.212  11.520  1.00 87.70           O  
ATOM   4328  OE2 GLU A 272       1.040  -7.524  12.928  1.00 87.70           O  
ATOM   4329  N   VAL A 273       3.288  -3.748  10.360  1.00 89.71           N  
ATOM   4330  H   VAL A 273       3.243  -3.350  11.287  1.00 89.71           H  
ATOM   4331  CA  VAL A 273       2.776  -2.937   9.247  1.00 89.71           C  
ATOM   4332  HA  VAL A 273       2.284  -3.585   8.522  1.00 89.71           H  
ATOM   4333  C   VAL A 273       3.938  -2.247   8.543  1.00 89.71           C  
ATOM   4334  CB  VAL A 273       1.758  -1.908   9.761  1.00 89.71           C  
ATOM   4335  HB  VAL A 273       2.235  -1.318  10.544  1.00 89.71           H  
ATOM   4336  O   VAL A 273       4.023  -2.297   7.318  1.00 89.71           O  
ATOM   4337  CG1 VAL A 273       1.258  -0.957   8.666  1.00 89.71           C  
ATOM   4338 HG11 VAL A 273       0.518  -0.271   9.078  1.00 89.71           H  
ATOM   4339 HG12 VAL A 273       0.802  -1.527   7.857  1.00 89.71           H  
ATOM   4340 HG13 VAL A 273       2.082  -0.369   8.262  1.00 89.71           H  
ATOM   4341  CG2 VAL A 273       0.541  -2.599  10.380  1.00 89.71           C  
ATOM   4342 HG21 VAL A 273      -0.104  -1.841  10.825  1.00 89.71           H  
ATOM   4343 HG22 VAL A 273      -0.008  -3.144   9.612  1.00 89.71           H  
ATOM   4344 HG23 VAL A 273       0.843  -3.292  11.166  1.00 89.71           H  
ATOM   4345  N   ALA A 274       4.880  -1.680   9.303  1.00 90.60           N  
ATOM   4346  H   ALA A 274       4.754  -1.672  10.305  1.00 90.60           H  
ATOM   4347  CA  ALA A 274       6.094  -1.075   8.760  1.00 90.60           C  
ATOM   4348  HA  ALA A 274       5.814  -0.236   8.122  1.00 90.60           H  
ATOM   4349  C   ALA A 274       6.893  -2.077   7.908  1.00 90.60           C  
ATOM   4350  CB  ALA A 274       6.924  -0.544   9.932  1.00 90.60           C  
ATOM   4351  HB1 ALA A 274       6.329   0.154  10.521  1.00 90.60           H  
ATOM   4352  HB2 ALA A 274       7.808  -0.024   9.563  1.00 90.60           H  
ATOM   4353  HB3 ALA A 274       7.240  -1.362  10.581  1.00 90.60           H  
ATOM   4354  O   ALA A 274       7.279  -1.770   6.778  1.00 90.60           O  
ATOM   4355  N   SER A 275       7.071  -3.302   8.411  1.00 90.84           N  
ATOM   4356  H   SER A 275       6.743  -3.479   9.349  1.00 90.84           H  
ATOM   4357  CA  SER A 275       7.716  -4.400   7.682  1.00 90.84           C  
ATOM   4358  HA  SER A 275       8.724  -4.096   7.400  1.00 90.84           H  
ATOM   4359  C   SER A 275       6.949  -4.734   6.408  1.00 90.84           C  
ATOM   4360  CB  SER A 275       7.824  -5.653   8.557  1.00 90.84           C  
ATOM   4361  HB2 SER A 275       8.294  -6.452   7.982  1.00 90.84           H  
ATOM   4362  HB3 SER A 275       6.833  -5.980   8.873  1.00 90.84           H  
ATOM   4363  O   SER A 275       7.545  -4.843   5.336  1.00 90.84           O  
ATOM   4364  OG  SER A 275       8.617  -5.380   9.691  1.00 90.84           O  
ATOM   4365  HG  SER A 275       8.082  -4.884  10.314  1.00 90.84           H  
ATOM   4366  N   ARG A 276       5.614  -4.826   6.480  1.00 91.26           N  
ATOM   4367  H   ARG A 276       5.169  -4.728   7.381  1.00 91.26           H  
ATOM   4368  CA  ARG A 276       4.784  -5.127   5.311  1.00 91.26           C  
ATOM   4369  HA  ARG A 276       5.204  -6.030   4.868  1.00 91.26           H  
ATOM   4370  C   ARG A 276       4.855  -4.046   4.231  1.00 91.26           C  
ATOM   4371  CB  ARG A 276       3.337  -5.385   5.765  1.00 91.26           C  
ATOM   4372  HB2 ARG A 276       2.908  -4.462   6.155  1.00 91.26           H  
ATOM   4373  HB3 ARG A 276       3.336  -6.118   6.572  1.00 91.26           H  
ATOM   4374  O   ARG A 276       4.903  -4.398   3.054  1.00 91.26           O  
ATOM   4375  CG  ARG A 276       2.439  -5.904   4.634  1.00 91.26           C  
ATOM   4376  HG2 ARG A 276       2.397  -5.175   3.824  1.00 91.26           H  
ATOM   4377  HG3 ARG A 276       1.430  -6.032   5.024  1.00 91.26           H  
ATOM   4378  CD  ARG A 276       2.946  -7.249   4.101  1.00 91.26           C  
ATOM   4379  HD2 ARG A 276       2.985  -7.954   4.932  1.00 91.26           H  
ATOM   4380  HD3 ARG A 276       3.949  -7.122   3.692  1.00 91.26           H  
ATOM   4381  NE  ARG A 276       2.081  -7.780   3.037  1.00 91.26           N  
ATOM   4382  HE  ARG A 276       1.277  -7.219   2.793  1.00 91.26           H  
ATOM   4383  NH1 ARG A 276       3.282  -9.702   2.689  1.00 91.26           N  
ATOM   4384 HH11 ARG A 276       3.900  -9.424   3.438  1.00 91.26           H  
ATOM   4385 HH12 ARG A 276       3.404 -10.604   2.251  1.00 91.26           H  
ATOM   4386  NH2 ARG A 276       1.461  -9.291   1.459  1.00 91.26           N  
ATOM   4387 HH21 ARG A 276       0.688  -8.687   1.215  1.00 91.26           H  
ATOM   4388 HH22 ARG A 276       1.622 -10.165   0.979  1.00 91.26           H  
ATOM   4389  CZ  ARG A 276       2.279  -8.918   2.402  1.00 91.26           C  
ATOM   4390  N   CYS A 277       4.880  -2.770   4.608  1.00 91.89           N  
ATOM   4391  H   CYS A 277       4.744  -2.562   5.587  1.00 91.89           H  
ATOM   4392  CA  CYS A 277       5.058  -1.643   3.686  1.00 91.89           C  
ATOM   4393  HA  CYS A 277       4.314  -1.692   2.891  1.00 91.89           H  
ATOM   4394  C   CYS A 277       6.438  -1.673   3.013  1.00 91.89           C  
ATOM   4395  CB  CYS A 277       4.860  -0.336   4.466  1.00 91.89           C  
ATOM   4396  HB2 CYS A 277       5.117   0.509   3.828  1.00 91.89           H  
ATOM   4397  HB3 CYS A 277       5.508  -0.319   5.342  1.00 91.89           H  
ATOM   4398  O   CYS A 277       6.544  -1.485   1.803  1.00 91.89           O  
ATOM   4399  SG  CYS A 277       3.129  -0.176   4.987  1.00 91.89           S  
ATOM   4400  HG  CYS A 277       3.247   1.040   5.528  1.00 91.89           H  
ATOM   4401  N   LYS A 278       7.493  -1.982   3.777  1.00 90.30           N  
ATOM   4402  H   LYS A 278       7.333  -2.096   4.768  1.00 90.30           H  
ATOM   4403  CA  LYS A 278       8.880  -2.091   3.293  1.00 90.30           C  
ATOM   4404  HA  LYS A 278       9.141  -1.182   2.750  1.00 90.30           H  
ATOM   4405  C   LYS A 278       9.075  -3.238   2.283  1.00 90.30           C  
ATOM   4406  CB  LYS A 278       9.807  -2.207   4.529  1.00 90.30           C  
ATOM   4407  HB2 LYS A 278      10.768  -2.630   4.235  1.00 90.30           H  
ATOM   4408  HB3 LYS A 278       9.368  -2.900   5.247  1.00 90.30           H  
ATOM   4409  O   LYS A 278       9.918  -3.140   1.397  1.00 90.30           O  
ATOM   4410  CG  LYS A 278      10.037  -0.842   5.220  1.00 90.30           C  
ATOM   4411  HG2 LYS A 278       9.060  -0.404   5.423  1.00 90.30           H  
ATOM   4412  HG3 LYS A 278      10.555  -0.178   4.528  1.00 90.30           H  
ATOM   4413  CD  LYS A 278      10.821  -0.886   6.553  1.00 90.30           C  
ATOM   4414  HD2 LYS A 278      10.307  -1.560   7.239  1.00 90.30           H  
ATOM   4415  HD3 LYS A 278      11.827  -1.265   6.372  1.00 90.30           H  
ATOM   4416  CE  LYS A 278      10.898   0.527   7.192  1.00 90.30           C  
ATOM   4417  HE2 LYS A 278      11.413   1.190   6.497  1.00 90.30           H  
ATOM   4418  HE3 LYS A 278       9.879   0.901   7.294  1.00 90.30           H  
ATOM   4419  NZ  LYS A 278      11.570   0.598   8.532  1.00 90.30           N  
ATOM   4420  HZ1 LYS A 278      11.135  -0.005   9.216  1.00 90.30           H  
ATOM   4421  HZ2 LYS A 278      11.507   1.518   8.943  1.00 90.30           H  
ATOM   4422  HZ3 LYS A 278      12.557   0.390   8.482  1.00 90.30           H  
ATOM   4423  N   MET A 279       8.291  -4.316   2.365  1.00 86.26           N  
ATOM   4424  H   MET A 279       7.652  -4.362   3.146  1.00 86.26           H  
ATOM   4425  CA  MET A 279       8.459  -5.500   1.504  1.00 86.26           C  
ATOM   4426  HA  MET A 279       9.516  -5.766   1.477  1.00 86.26           H  
ATOM   4427  C   MET A 279       8.015  -5.317   0.047  1.00 86.26           C  
ATOM   4428  CB  MET A 279       7.669  -6.680   2.086  1.00 86.26           C  
ATOM   4429  HB2 MET A 279       7.575  -7.451   1.322  1.00 86.26           H  
ATOM   4430  HB3 MET A 279       6.666  -6.351   2.357  1.00 86.26           H  
ATOM   4431  O   MET A 279       8.549  -5.986  -0.843  1.00 86.26           O  
ATOM   4432  CG  MET A 279       8.343  -7.315   3.301  1.00 86.26           C  
ATOM   4433  HG2 MET A 279       8.478  -6.565   4.080  1.00 86.26           H  
ATOM   4434  HG3 MET A 279       9.334  -7.672   3.020  1.00 86.26           H  
ATOM   4435  SD  MET A 279       7.389  -8.699   3.981  1.00 86.26           S  
ATOM   4436  CE  MET A 279       7.911 -10.007   2.839  1.00 86.26           C  
ATOM   4437  HE1 MET A 279       7.619  -9.754   1.820  1.00 86.26           H  
ATOM   4438  HE2 MET A 279       8.994 -10.122   2.891  1.00 86.26           H  
ATOM   4439  HE3 MET A 279       7.443 -10.947   3.130  1.00 86.26           H  
ATOM   4440  N   ALA A 280       6.987  -4.507  -0.210  1.00 84.88           N  
ATOM   4441  H   ALA A 280       6.586  -3.964   0.542  1.00 84.88           H  
ATOM   4442  CA  ALA A 280       6.283  -4.539  -1.490  1.00 84.88           C  
ATOM   4443  HA  ALA A 280       6.971  -4.920  -2.245  1.00 84.88           H  
ATOM   4444  C   ALA A 280       5.868  -3.159  -2.008  1.00 84.88           C  
ATOM   4445  CB  ALA A 280       5.124  -5.543  -1.403  1.00 84.88           C  
ATOM   4446  HB1 ALA A 280       4.636  -5.635  -2.373  1.00 84.88           H  
ATOM   4447  HB2 ALA A 280       5.502  -6.519  -1.100  1.00 84.88           H  
ATOM   4448  HB3 ALA A 280       4.396  -5.197  -0.668  1.00 84.88           H  
ATOM   4449  O   ALA A 280       4.838  -3.060  -2.671  1.00 84.88           O  
ATOM   4450  N   ILE A 281       6.711  -2.140  -1.799  1.00 91.64           N  
ATOM   4451  H   ILE A 281       7.508  -2.293  -1.197  1.00 91.64           H  
ATOM   4452  CA  ILE A 281       6.448  -0.765  -2.243  1.00 91.64           C  
ATOM   4453  HA  ILE A 281       5.625  -0.404  -1.627  1.00 91.64           H  
ATOM   4454  C   ILE A 281       5.997  -0.748  -3.718  1.00 91.64           C  
ATOM   4455  CB  ILE A 281       7.651   0.178  -1.972  1.00 91.64           C  
ATOM   4456  HB  ILE A 281       8.494  -0.145  -2.583  1.00 91.64           H  
ATOM   4457  O   ILE A 281       6.632  -1.350  -4.600  1.00 91.64           O  
ATOM   4458  CG1 ILE A 281       8.067   0.127  -0.482  1.00 91.64           C  
ATOM   4459 HG12 ILE A 281       7.223   0.444   0.131  1.00 91.64           H  
ATOM   4460 HG13 ILE A 281       8.311  -0.900  -0.209  1.00 91.64           H  
ATOM   4461  CG2 ILE A 281       7.286   1.629  -2.347  1.00 91.64           C  
ATOM   4462 HG21 ILE A 281       8.162   2.274  -2.271  1.00 91.64           H  
ATOM   4463 HG22 ILE A 281       6.923   1.702  -3.372  1.00 91.64           H  
ATOM   4464 HG23 ILE A 281       6.514   2.003  -1.674  1.00 91.64           H  
ATOM   4465  CD1 ILE A 281       9.287   0.974  -0.098  1.00 91.64           C  
ATOM   4466 HD11 ILE A 281       9.497   0.834   0.963  1.00 91.64           H  
ATOM   4467 HD12 ILE A 281      10.154   0.642  -0.668  1.00 91.64           H  
ATOM   4468 HD13 ILE A 281       9.104   2.035  -0.271  1.00 91.64           H  
ATOM   4469  N   ALA A 282       4.872  -0.089  -3.987  1.00 89.94           N  
ATOM   4470  H   ALA A 282       4.384   0.342  -3.214  1.00 89.94           H  
ATOM   4471  CA  ALA A 282       4.291   0.067  -5.309  1.00 89.94           C  
ATOM   4472  HA  ALA A 282       4.112  -0.928  -5.718  1.00 89.94           H  
ATOM   4473  C   ALA A 282       5.269   0.812  -6.227  1.00 89.94           C  
ATOM   4474  CB  ALA A 282       2.942   0.785  -5.199  1.00 89.94           C  
ATOM   4475  HB1 ALA A 282       2.302   0.275  -4.479  1.00 89.94           H  
ATOM   4476  HB2 ALA A 282       2.443   0.802  -6.168  1.00 89.94           H  
ATOM   4477  HB3 ALA A 282       3.092   1.811  -4.863  1.00 89.94           H  
ATOM   4478  O   ALA A 282       6.056   1.643  -5.784  1.00 89.94           O  
ATOM   4479  N   GLY A 283       5.262   0.478  -7.518  1.00 87.89           N  
ATOM   4480  H   GLY A 283       4.548  -0.157  -7.844  1.00 87.89           H  
ATOM   4481  CA  GLY A 283       6.227   1.010  -8.490  1.00 87.89           C  
ATOM   4482  HA2 GLY A 283       6.388   2.070  -8.289  1.00 87.89           H  
ATOM   4483  HA3 GLY A 283       5.812   0.922  -9.494  1.00 87.89           H  
ATOM   4484  C   GLY A 283       7.605   0.328  -8.480  1.00 87.89           C  
ATOM   4485  O   GLY A 283       8.288   0.342  -9.498  1.00 87.89           O  
ATOM   4486  N   ASN A 284       7.987  -0.382  -7.411  1.00 90.98           N  
ATOM   4487  H   ASN A 284       7.413  -0.319  -6.582  1.00 90.98           H  
ATOM   4488  CA  ASN A 284       9.325  -0.986  -7.260  1.00 90.98           C  
ATOM   4489  HA  ASN A 284      10.004  -0.471  -7.941  1.00 90.98           H  
ATOM   4490  C   ASN A 284       9.401  -2.466  -7.667  1.00 90.98           C  
ATOM   4491  CB  ASN A 284       9.851  -0.706  -5.849  1.00 90.98           C  
ATOM   4492  HB2 ASN A 284       9.156  -1.065  -5.090  1.00 90.98           H  
ATOM   4493  HB3 ASN A 284      10.807  -1.206  -5.695  1.00 90.98           H  
ATOM   4494  O   ASN A 284      10.158  -3.264  -7.110  1.00 90.98           O  
ATOM   4495  CG  ASN A 284      10.096   0.773  -5.685  1.00 90.98           C  
ATOM   4496  ND2 ASN A 284       9.254   1.465  -4.965  1.00 90.98           N  
ATOM   4497 HD21 ASN A 284       8.440   1.047  -4.537  1.00 90.98           H  
ATOM   4498 HD22 ASN A 284       9.452   2.450  -4.869  1.00 90.98           H  
ATOM   4499  OD1 ASN A 284      11.012   1.323  -6.262  1.00 90.98           O  
ATOM   4500  N   LYS A 285       8.598  -2.863  -8.658  1.00 91.33           N  
ATOM   4501  H   LYS A 285       8.046  -2.147  -9.108  1.00 91.33           H  
ATOM   4502  CA  LYS A 285       8.555  -4.242  -9.170  1.00 91.33           C  
ATOM   4503  HA  LYS A 285       8.312  -4.916  -8.349  1.00 91.33           H  
ATOM   4504  C   LYS A 285       9.918  -4.695  -9.712  1.00 91.33           C  
ATOM   4505  CB  LYS A 285       7.444  -4.302 -10.224  1.00 91.33           C  
ATOM   4506  HB2 LYS A 285       7.745  -3.715 -11.092  1.00 91.33           H  
ATOM   4507  HB3 LYS A 285       6.549  -3.844  -9.803  1.00 91.33           H  
ATOM   4508  O   LYS A 285      10.362  -5.790  -9.380  1.00 91.33           O  
ATOM   4509  CG  LYS A 285       7.086  -5.718 -10.680  1.00 91.33           C  
ATOM   4510  HG2 LYS A 285       7.951  -6.174 -11.160  1.00 91.33           H  
ATOM   4511  HG3 LYS A 285       6.783  -6.318  -9.822  1.00 91.33           H  
ATOM   4512  CD  LYS A 285       5.925  -5.607 -11.681  1.00 91.33           C  
ATOM   4513  HD2 LYS A 285       6.259  -5.055 -12.559  1.00 91.33           H  
ATOM   4514  HD3 LYS A 285       5.088  -5.080 -11.223  1.00 91.33           H  
ATOM   4515  CE  LYS A 285       5.463  -6.986 -12.114  1.00 91.33           C  
ATOM   4516  HE2 LYS A 285       6.318  -7.448 -12.607  1.00 91.33           H  
ATOM   4517  HE3 LYS A 285       5.181  -7.583 -11.246  1.00 91.33           H  
ATOM   4518  NZ  LYS A 285       4.389  -6.987 -13.124  1.00 91.33           N  
ATOM   4519  HZ1 LYS A 285       3.919  -7.881 -13.141  1.00 91.33           H  
ATOM   4520  HZ2 LYS A 285       3.736  -6.219 -13.061  1.00 91.33           H  
ATOM   4521  HZ3 LYS A 285       4.848  -6.983 -14.024  1.00 91.33           H  
ATOM   4522  N   ALA A 286      10.609  -3.812 -10.437  1.00 94.29           N  
ATOM   4523  H   ALA A 286      10.174  -2.925 -10.649  1.00 94.29           H  
ATOM   4524  CA  ALA A 286      11.928  -4.071 -11.011  1.00 94.29           C  
ATOM   4525  HA  ALA A 286      11.853  -4.917 -11.694  1.00 94.29           H  
ATOM   4526  C   ALA A 286      12.991  -4.425  -9.954  1.00 94.29           C  
ATOM   4527  CB  ALA A 286      12.345  -2.842 -11.826  1.00 94.29           C  
ATOM   4528  HB1 ALA A 286      13.323  -3.026 -12.271  1.00 94.29           H  
ATOM   4529  HB2 ALA A 286      12.409  -1.961 -11.187  1.00 94.29           H  
ATOM   4530  HB3 ALA A 286      11.629  -2.664 -12.628  1.00 94.29           H  
ATOM   4531  O   ALA A 286      13.772  -5.342 -10.170  1.00 94.29           O  
ATOM   4532  N   ILE A 287      12.987  -3.786  -8.779  1.00 95.20           N  
ATOM   4533  H   ILE A 287      12.329  -3.035  -8.631  1.00 95.20           H  
ATOM   4534  CA  ILE A 287      13.928  -4.116  -7.690  1.00 95.20           C  
ATOM   4535  HA  ILE A 287      14.947  -4.083  -8.076  1.00 95.20           H  
ATOM   4536  C   ILE A 287      13.698  -5.543  -7.182  1.00 95.20           C  
ATOM   4537  CB  ILE A 287      13.811  -3.074  -6.554  1.00 95.20           C  
ATOM   4538  HB  ILE A 287      12.758  -2.938  -6.310  1.00 95.20           H  
ATOM   4539  O   ILE A 287      14.645  -6.312  -7.004  1.00 95.20           O  
ATOM   4540  CG1 ILE A 287      14.384  -1.734  -7.063  1.00 95.20           C  
ATOM   4541 HG12 ILE A 287      13.935  -1.478  -8.022  1.00 95.20           H  
ATOM   4542 HG13 ILE A 287      15.459  -1.833  -7.212  1.00 95.20           H  
ATOM   4543  CG2 ILE A 287      14.539  -3.529  -5.273  1.00 95.20           C  
ATOM   4544 HG21 ILE A 287      14.438  -2.777  -4.491  1.00 95.20           H  
ATOM   4545 HG22 ILE A 287      15.598  -3.686  -5.478  1.00 95.20           H  
ATOM   4546 HG23 ILE A 287      14.107  -4.450  -4.880  1.00 95.20           H  
ATOM   4547  CD1 ILE A 287      14.125  -0.558  -6.126  1.00 95.20           C  
ATOM   4548 HD11 ILE A 287      14.583   0.335  -6.552  1.00 95.20           H  
ATOM   4549 HD12 ILE A 287      14.571  -0.725  -5.146  1.00 95.20           H  
ATOM   4550 HD13 ILE A 287      13.049  -0.403  -6.036  1.00 95.20           H  
ATOM   4551  N   ARG A 288      12.431  -5.938  -6.998  1.00 93.93           N  
ATOM   4552  H   ARG A 288      11.698  -5.272  -7.197  1.00 93.93           H  
ATOM   4553  CA  ARG A 288      12.084  -7.308  -6.585  1.00 93.93           C  
ATOM   4554  HA  ARG A 288      12.655  -7.559  -5.691  1.00 93.93           H  
ATOM   4555  C   ARG A 288      12.497  -8.333  -7.640  1.00 93.93           C  
ATOM   4556  CB  ARG A 288      10.585  -7.421  -6.275  1.00 93.93           C  
ATOM   4557  HB2 ARG A 288      10.004  -7.162  -7.160  1.00 93.93           H  
ATOM   4558  HB3 ARG A 288      10.374  -8.458  -6.015  1.00 93.93           H  
ATOM   4559  O   ARG A 288      12.966  -9.413  -7.288  1.00 93.93           O  
ATOM   4560  CG  ARG A 288      10.158  -6.539  -5.094  1.00 93.93           C  
ATOM   4561  HG2 ARG A 288      10.227  -5.486  -5.367  1.00 93.93           H  
ATOM   4562  HG3 ARG A 288      10.829  -6.722  -4.254  1.00 93.93           H  
ATOM   4563  CD  ARG A 288       8.728  -6.864  -4.643  1.00 93.93           C  
ATOM   4564  HD2 ARG A 288       8.660  -7.931  -4.430  1.00 93.93           H  
ATOM   4565  HD3 ARG A 288       8.532  -6.341  -3.707  1.00 93.93           H  
ATOM   4566  NE  ARG A 288       7.715  -6.500  -5.660  1.00 93.93           N  
ATOM   4567  HE  ARG A 288       7.537  -7.181  -6.384  1.00 93.93           H  
ATOM   4568  NH1 ARG A 288       7.224  -4.392  -4.869  1.00 93.93           N  
ATOM   4569 HH11 ARG A 288       6.703  -3.527  -4.895  1.00 93.93           H  
ATOM   4570 HH12 ARG A 288       8.021  -4.436  -4.251  1.00 93.93           H  
ATOM   4571  NH2 ARG A 288       6.053  -5.234  -6.567  1.00 93.93           N  
ATOM   4572 HH21 ARG A 288       5.485  -4.401  -6.507  1.00 93.93           H  
ATOM   4573 HH22 ARG A 288       5.820  -5.975  -7.212  1.00 93.93           H  
ATOM   4574  CZ  ARG A 288       7.008  -5.381  -5.692  1.00 93.93           C  
ATOM   4575  N   TYR A 289      12.343  -7.983  -8.914  1.00 96.26           N  
ATOM   4576  H   TYR A 289      11.914  -7.091  -9.116  1.00 96.26           H  
ATOM   4577  CA  TYR A 289      12.721  -8.828 -10.044  1.00 96.26           C  
ATOM   4578  HA  TYR A 289      12.345  -9.840  -9.892  1.00 96.26           H  
ATOM   4579  C   TYR A 289      14.232  -8.970 -10.161  1.00 96.26           C  
ATOM   4580  CB  TYR A 289      12.086  -8.266 -11.319  1.00 96.26           C  
ATOM   4581  HB2 TYR A 289      12.514  -8.789 -12.174  1.00 96.26           H  
ATOM   4582  HB3 TYR A 289      12.337  -7.209 -11.413  1.00 96.26           H  
ATOM   4583  O   TYR A 289      14.708 -10.093 -10.273  1.00 96.26           O  
ATOM   4584  CG  TYR A 289      10.578  -8.401 -11.412  1.00 96.26           C  
ATOM   4585  CD1 TYR A 289       9.832  -9.043 -10.400  1.00 96.26           C  
ATOM   4586  HD1 TYR A 289      10.293  -9.410  -9.494  1.00 96.26           H  
ATOM   4587  CD2 TYR A 289       9.927  -7.950 -12.576  1.00 96.26           C  
ATOM   4588  HD2 TYR A 289      10.484  -7.451 -13.355  1.00 96.26           H  
ATOM   4589  CE1 TYR A 289       8.475  -9.307 -10.584  1.00 96.26           C  
ATOM   4590  HE1 TYR A 289       7.923  -9.863  -9.840  1.00 96.26           H  
ATOM   4591  CE2 TYR A 289       8.569  -8.258 -12.782  1.00 96.26           C  
ATOM   4592  HE2 TYR A 289       8.101  -8.026 -13.727  1.00 96.26           H  
ATOM   4593  OH  TYR A 289       6.617  -9.475 -12.010  1.00 96.26           O  
ATOM   4594  HH  TYR A 289       6.419 -10.237 -11.461  1.00 96.26           H  
ATOM   4595  CZ  TYR A 289       7.865  -8.992 -11.802  1.00 96.26           C  
ATOM   4596  N   ALA A 290      14.987  -7.881 -10.024  1.00 97.24           N  
ATOM   4597  H   ALA A 290      14.535  -6.980  -9.967  1.00 97.24           H  
ATOM   4598  CA  ALA A 290      16.445  -7.901 -10.011  1.00 97.24           C  
ATOM   4599  HA  ALA A 290      16.804  -8.319 -10.952  1.00 97.24           H  
ATOM   4600  C   ALA A 290      16.980  -8.783  -8.874  1.00 97.24           C  
ATOM   4601  CB  ALA A 290      16.946  -6.459  -9.896  1.00 97.24           C  
ATOM   4602  HB1 ALA A 290      18.036  -6.447  -9.882  1.00 97.24           H  
ATOM   4603  HB2 ALA A 290      16.600  -5.876 -10.750  1.00 97.24           H  
ATOM   4604  HB3 ALA A 290      16.581  -6.000  -8.977  1.00 97.24           H  
ATOM   4605  O   ALA A 290      17.773  -9.688  -9.122  1.00 97.24           O  
ATOM   4606  N   LYS A 291      16.470  -8.604  -7.645  1.00 95.97           N  
ATOM   4607  H   LYS A 291      15.847  -7.821  -7.506  1.00 95.97           H  
ATOM   4608  CA  LYS A 291      16.874  -9.413  -6.480  1.00 95.97           C  
ATOM   4609  HA  LYS A 291      17.956  -9.333  -6.376  1.00 95.97           H  
ATOM   4610  C   LYS A 291      16.569 -10.903  -6.655  1.00 95.97           C  
ATOM   4611  CB  LYS A 291      16.208  -8.842  -5.218  1.00 95.97           C  
ATOM   4612  HB2 LYS A 291      15.125  -8.946  -5.297  1.00 95.97           H  
ATOM   4613  HB3 LYS A 291      16.449  -7.781  -5.152  1.00 95.97           H  
ATOM   4614  O   LYS A 291      17.310 -11.747  -6.156  1.00 95.97           O  
ATOM   4615  CG  LYS A 291      16.702  -9.544  -3.942  1.00 95.97           C  
ATOM   4616  HG2 LYS A 291      17.792  -9.508  -3.916  1.00 95.97           H  
ATOM   4617  HG3 LYS A 291      16.383 -10.586  -3.947  1.00 95.97           H  
ATOM   4618  CD  LYS A 291      16.151  -8.873  -2.680  1.00 95.97           C  
ATOM   4619  HD2 LYS A 291      16.465  -7.829  -2.676  1.00 95.97           H  
ATOM   4620  HD3 LYS A 291      15.062  -8.921  -2.688  1.00 95.97           H  
ATOM   4621  CE  LYS A 291      16.701  -9.578  -1.432  1.00 95.97           C  
ATOM   4622  HE2 LYS A 291      16.359 -10.613  -1.431  1.00 95.97           H  
ATOM   4623  HE3 LYS A 291      17.789  -9.587  -1.499  1.00 95.97           H  
ATOM   4624  NZ  LYS A 291      16.285  -8.892  -0.180  1.00 95.97           N  
ATOM   4625  HZ1 LYS A 291      16.678  -9.355   0.627  1.00 95.97           H  
ATOM   4626  HZ2 LYS A 291      15.280  -8.868  -0.088  1.00 95.97           H  
ATOM   4627  HZ3 LYS A 291      16.627  -7.942  -0.176  1.00 95.97           H  
ATOM   4628  N   PHE A 292      15.468 -11.236  -7.325  1.00 96.38           N  
ATOM   4629  H   PHE A 292      14.884 -10.498  -7.692  1.00 96.38           H  
ATOM   4630  CA  PHE A 292      15.131 -12.621  -7.637  1.00 96.38           C  
ATOM   4631  HA  PHE A 292      15.310 -13.238  -6.757  1.00 96.38           H  
ATOM   4632  C   PHE A 292      16.024 -13.179  -8.751  1.00 96.38           C  
ATOM   4633  CB  PHE A 292      13.643 -12.708  -7.979  1.00 96.38           C  
ATOM   4634  HB2 PHE A 292      13.434 -12.065  -8.833  1.00 96.38           H  
ATOM   4635  HB3 PHE A 292      13.075 -12.326  -7.130  1.00 96.38           H  
ATOM   4636  O   PHE A 292      16.660 -14.209  -8.551  1.00 96.38           O  
ATOM   4637  CG  PHE A 292      13.165 -14.113  -8.283  1.00 96.38           C  
ATOM   4638  CD1 PHE A 292      12.938 -14.508  -9.615  1.00 96.38           C  
ATOM   4639  HD1 PHE A 292      13.109 -13.816 -10.426  1.00 96.38           H  
ATOM   4640  CD2 PHE A 292      12.945 -15.026  -7.234  1.00 96.38           C  
ATOM   4641  HD2 PHE A 292      13.103 -14.722  -6.209  1.00 96.38           H  
ATOM   4642  CE1 PHE A 292      12.495 -15.812  -9.893  1.00 96.38           C  
ATOM   4643  HE1 PHE A 292      12.321 -16.121 -10.913  1.00 96.38           H  
ATOM   4644  CE2 PHE A 292      12.502 -16.330  -7.513  1.00 96.38           C  
ATOM   4645  HE2 PHE A 292      12.315 -17.030  -6.712  1.00 96.38           H  
ATOM   4646  CZ  PHE A 292      12.278 -16.720  -8.844  1.00 96.38           C  
ATOM   4647  HZ  PHE A 292      11.925 -17.717  -9.065  1.00 96.38           H  
ATOM   4648  N   ALA A 293      16.131 -12.468  -9.876  1.00 97.43           N  
ATOM   4649  H   ALA A 293      15.613 -11.604  -9.948  1.00 97.43           H  
ATOM   4650  CA  ALA A 293      16.920 -12.850 -11.045  1.00 97.43           C  
ATOM   4651  HA  ALA A 293      16.559 -13.808 -11.419  1.00 97.43           H  
ATOM   4652  C   ALA A 293      18.418 -12.994 -10.733  1.00 97.43           C  
ATOM   4653  CB  ALA A 293      16.691 -11.800 -12.136  1.00 97.43           C  
ATOM   4654  HB1 ALA A 293      17.068 -10.832 -11.805  1.00 97.43           H  
ATOM   4655  HB2 ALA A 293      15.627 -11.718 -12.358  1.00 97.43           H  
ATOM   4656  HB3 ALA A 293      17.214 -12.097 -13.045  1.00 97.43           H  
ATOM   4657  O   ALA A 293      19.082 -13.854 -11.302  1.00 97.43           O  
ATOM   4658  N   ALA A 294      18.954 -12.216  -9.787  1.00 97.19           N  
ATOM   4659  H   ALA A 294      18.389 -11.471  -9.405  1.00 97.19           H  
ATOM   4660  CA  ALA A 294      20.359 -12.275  -9.380  1.00 97.19           C  
ATOM   4661  HA  ALA A 294      20.976 -12.048 -10.249  1.00 97.19           H  
ATOM   4662  C   ALA A 294      20.815 -13.654  -8.860  1.00 97.19           C  
ATOM   4663  CB  ALA A 294      20.592 -11.188  -8.324  1.00 97.19           C  
ATOM   4664  HB1 ALA A 294      19.953 -11.361  -7.458  1.00 97.19           H  
ATOM   4665  HB2 ALA A 294      21.635 -11.204  -8.007  1.00 97.19           H  
ATOM   4666  HB3 ALA A 294      20.371 -10.209  -8.749  1.00 97.19           H  
ATOM   4667  O   ALA A 294      22.015 -13.902  -8.794  1.00 97.19           O  
ATOM   4668  N   LYS A 295      19.880 -14.548  -8.507  1.00 96.79           N  
ATOM   4669  H   LYS A 295      18.912 -14.280  -8.613  1.00 96.79           H  
ATOM   4670  CA  LYS A 295      20.164 -15.921  -8.058  1.00 96.79           C  
ATOM   4671  HA  LYS A 295      21.076 -15.926  -7.460  1.00 96.79           H  
ATOM   4672  C   LYS A 295      20.407 -16.913  -9.200  1.00 96.79           C  
ATOM   4673  CB  LYS A 295      18.996 -16.428  -7.205  1.00 96.79           C  
ATOM   4674  HB2 LYS A 295      19.225 -17.437  -6.863  1.00 96.79           H  
ATOM   4675  HB3 LYS A 295      18.103 -16.479  -7.829  1.00 96.79           H  
ATOM   4676  O   LYS A 295      20.782 -18.047  -8.928  1.00 96.79           O  
ATOM   4677  CG  LYS A 295      18.712 -15.547  -5.983  1.00 96.79           C  
ATOM   4678  HG2 LYS A 295      18.461 -14.534  -6.297  1.00 96.79           H  
ATOM   4679  HG3 LYS A 295      19.591 -15.518  -5.340  1.00 96.79           H  
ATOM   4680  CD  LYS A 295      17.528 -16.137  -5.220  1.00 96.79           C  
ATOM   4681  HD2 LYS A 295      17.794 -17.137  -4.876  1.00 96.79           H  
ATOM   4682  HD3 LYS A 295      16.672 -16.206  -5.891  1.00 96.79           H  
ATOM   4683  CE  LYS A 295      17.177 -15.249  -4.029  1.00 96.79           C  
ATOM   4684  HE2 LYS A 295      16.894 -14.265  -4.404  1.00 96.79           H  
ATOM   4685  HE3 LYS A 295      18.069 -15.135  -3.412  1.00 96.79           H  
ATOM   4686  NZ  LYS A 295      16.077 -15.861  -3.244  1.00 96.79           N  
ATOM   4687  HZ1 LYS A 295      16.364 -16.771  -2.914  1.00 96.79           H  
ATOM   4688  HZ2 LYS A 295      15.261 -15.991  -3.825  1.00 96.79           H  
ATOM   4689  HZ3 LYS A 295      15.838 -15.293  -2.444  1.00 96.79           H  
ATOM   4690  N   PHE A 296      20.142 -16.515 -10.442  1.00 97.68           N  
ATOM   4691  H   PHE A 296      19.891 -15.549 -10.597  1.00 97.68           H  
ATOM   4692  CA  PHE A 296      20.133 -17.399 -11.605  1.00 97.68           C  
ATOM   4693  HA  PHE A 296      20.305 -18.426 -11.284  1.00 97.68           H  
ATOM   4694  C   PHE A 296      21.247 -17.041 -12.585  1.00 97.68           C  
ATOM   4695  CB  PHE A 296      18.754 -17.351 -12.272  1.00 97.68           C  
ATOM   4696  HB2 PHE A 296      18.748 -18.031 -13.123  1.00 97.68           H  
ATOM   4697  HB3 PHE A 296      18.574 -16.347 -12.655  1.00 97.68           H  
ATOM   4698  O   PHE A 296      21.782 -15.927 -12.564  1.00 97.68           O  
ATOM   4699  CG  PHE A 296      17.625 -17.739 -11.340  1.00 97.68           C  
ATOM   4700  CD1 PHE A 296      17.249 -19.085 -11.204  1.00 97.68           C  
ATOM   4701  HD1 PHE A 296      17.777 -19.848 -11.756  1.00 97.68           H  
ATOM   4702  CD2 PHE A 296      16.955 -16.752 -10.597  1.00 97.68           C  
ATOM   4703  HD2 PHE A 296      17.261 -15.720 -10.687  1.00 97.68           H  
ATOM   4704  CE1 PHE A 296      16.191 -19.438 -10.348  1.00 97.68           C  
ATOM   4705  HE1 PHE A 296      15.901 -20.475 -10.260  1.00 97.68           H  
ATOM   4706  CE2 PHE A 296      15.894 -17.099  -9.746  1.00 97.68           C  
ATOM   4707  HE2 PHE A 296      15.373 -16.336  -9.188  1.00 97.68           H  
ATOM   4708  CZ  PHE A 296      15.515 -18.444  -9.620  1.00 97.68           C  
ATOM   4709  HZ  PHE A 296      14.709 -18.712  -8.953  1.00 97.68           H  
ATOM   4710  N   GLU A 297      21.579 -17.991 -13.456  1.00 97.40           N  
ATOM   4711  H   GLU A 297      21.078 -18.868 -13.437  1.00 97.40           H  
ATOM   4712  CA  GLU A 297      22.701 -17.900 -14.388  1.00 97.40           C  
ATOM   4713  HA  GLU A 297      23.623 -17.934 -13.808  1.00 97.40           H  
ATOM   4714  C   GLU A 297      22.687 -16.595 -15.209  1.00 97.40           C  
ATOM   4715  CB  GLU A 297      22.680 -19.137 -15.289  1.00 97.40           C  
ATOM   4716  HB2 GLU A 297      21.824 -19.051 -15.959  1.00 97.40           H  
ATOM   4717  HB3 GLU A 297      22.552 -20.029 -14.675  1.00 97.40           H  
ATOM   4718  O   GLU A 297      21.669 -16.195 -15.788  1.00 97.40           O  
ATOM   4719  CG  GLU A 297      23.984 -19.280 -16.088  1.00 97.40           C  
ATOM   4720  HG2 GLU A 297      24.186 -18.344 -16.608  1.00 97.40           H  
ATOM   4721  HG3 GLU A 297      24.801 -19.464 -15.390  1.00 97.40           H  
ATOM   4722  CD  GLU A 297      23.917 -20.400 -17.132  1.00 97.40           C  
ATOM   4723  OE1 GLU A 297      24.990 -20.838 -17.587  1.00 97.40           O  
ATOM   4724  OE2 GLU A 297      22.784 -20.738 -17.543  1.00 97.40           O  
ATOM   4725  N   LYS A 298      23.830 -15.899 -15.215  1.00 96.88           N  
ATOM   4726  H   LYS A 298      24.648 -16.362 -14.846  1.00 96.88           H  
ATOM   4727  CA  LYS A 298      24.054 -14.689 -16.017  1.00 96.88           C  
ATOM   4728  HA  LYS A 298      23.178 -14.042 -15.965  1.00 96.88           H  
ATOM   4729  C   LYS A 298      24.236 -15.086 -17.481  1.00 96.88           C  
ATOM   4730  CB  LYS A 298      25.301 -13.929 -15.515  1.00 96.88           C  
ATOM   4731  HB2 LYS A 298      26.136 -14.626 -15.435  1.00 96.88           H  
ATOM   4732  HB3 LYS A 298      25.572 -13.174 -16.252  1.00 96.88           H  
ATOM   4733  O   LYS A 298      24.886 -16.084 -17.758  1.00 96.88           O  
ATOM   4734  CG  LYS A 298      25.078 -13.231 -14.166  1.00 96.88           C  
ATOM   4735  HG2 LYS A 298      24.322 -12.462 -14.322  1.00 96.88           H  
ATOM   4736  HG3 LYS A 298      24.741 -13.962 -13.431  1.00 96.88           H  
ATOM   4737  CD  LYS A 298      26.319 -12.522 -13.620  1.00 96.88           C  
ATOM   4738  HD2 LYS A 298      27.116 -13.253 -13.485  1.00 96.88           H  
ATOM   4739  HD3 LYS A 298      26.648 -11.779 -14.346  1.00 96.88           H  
ATOM   4740  CE  LYS A 298      26.005 -11.839 -12.275  1.00 96.88           C  
ATOM   4741  HE2 LYS A 298      25.176 -11.146 -12.419  1.00 96.88           H  
ATOM   4742  HE3 LYS A 298      25.699 -12.600 -11.558  1.00 96.88           H  
ATOM   4743  NZ  LYS A 298      27.184 -11.096 -11.756  1.00 96.88           N  
ATOM   4744  HZ1 LYS A 298      26.981 -10.633 -10.881  1.00 96.88           H  
ATOM   4745  HZ2 LYS A 298      27.489 -10.394 -12.415  1.00 96.88           H  
ATOM   4746  HZ3 LYS A 298      27.963 -11.722 -11.607  1.00 96.88           H  
ATOM   4747  N   ASP A 299      23.698 -14.292 -18.402  1.00 94.98           N  
ATOM   4748  H   ASP A 299      23.197 -13.464 -18.114  1.00 94.98           H  
ATOM   4749  CA  ASP A 299      24.123 -14.397 -19.803  1.00 94.98           C  
ATOM   4750  HA  ASP A 299      24.199 -15.453 -20.060  1.00 94.98           H  
ATOM   4751  C   ASP A 299      25.518 -13.775 -19.960  1.00 94.98           C  
ATOM   4752  CB  ASP A 299      23.093 -13.756 -20.749  1.00 94.98           C  
ATOM   4753  HB2 ASP A 299      23.182 -12.671 -20.689  1.00 94.98           H  
ATOM   4754  HB3 ASP A 299      22.089 -14.011 -20.408  1.00 94.98           H  
ATOM   4755  O   ASP A 299      25.866 -12.839 -19.232  1.00 94.98           O  
ATOM   4756  CG  ASP A 299      23.206 -14.225 -22.211  1.00 94.98           C  
ATOM   4757  OD1 ASP A 299      24.060 -15.089 -22.497  1.00 94.98           O  
ATOM   4758  OD2 ASP A 299      22.402 -13.769 -23.055  1.00 94.98           O  
ATOM   4759  N   GLN A 300      26.304 -14.292 -20.897  1.00 91.95           N  
ATOM   4760  H   GLN A 300      25.903 -14.982 -21.517  1.00 91.95           H  
ATOM   4761  CA  GLN A 300      27.645 -13.817 -21.220  1.00 91.95           C  
ATOM   4762  HA  GLN A 300      27.664 -12.733 -21.106  1.00 91.95           H  
ATOM   4763  C   GLN A 300      27.970 -14.136 -22.683  1.00 91.95           C  
ATOM   4764  CB  GLN A 300      28.683 -14.407 -20.244  1.00 91.95           C  
ATOM   4765  HB2 GLN A 300      29.658 -13.974 -20.465  1.00 91.95           H  
ATOM   4766  HB3 GLN A 300      28.407 -14.110 -19.232  1.00 91.95           H  
ATOM   4767  O   GLN A 300      27.499 -15.132 -23.229  1.00 91.95           O  
ATOM   4768  CG  GLN A 300      28.805 -15.940 -20.298  1.00 91.95           C  
ATOM   4769  HG2 GLN A 300      29.159 -16.232 -21.287  1.00 91.95           H  
ATOM   4770  HG3 GLN A 300      27.828 -16.396 -20.141  1.00 91.95           H  
ATOM   4771  CD  GLN A 300      29.758 -16.505 -19.249  1.00 91.95           C  
ATOM   4772  NE2 GLN A 300      30.344 -17.652 -19.512  1.00 91.95           N  
ATOM   4773 HE21 GLN A 300      30.997 -17.998 -18.824  1.00 91.95           H  
ATOM   4774 HE22 GLN A 300      30.282 -18.036 -20.444  1.00 91.95           H  
ATOM   4775  OE1 GLN A 300      29.988 -15.946 -18.185  1.00 91.95           O  
ATOM   4776  N   VAL A 301      28.776 -13.288 -23.322  1.00 85.32           N  
ATOM   4777  H   VAL A 301      29.190 -12.526 -22.804  1.00 85.32           H  
ATOM   4778  CA  VAL A 301      29.379 -13.619 -24.619  1.00 85.32           C  
ATOM   4779  HA  VAL A 301      28.680 -14.210 -25.210  1.00 85.32           H  
ATOM   4780  C   VAL A 301      30.602 -14.483 -24.339  1.00 85.32           C  
ATOM   4781  CB  VAL A 301      29.741 -12.362 -25.432  1.00 85.32           C  
ATOM   4782  HB  VAL A 301      30.487 -11.775 -24.895  1.00 85.32           H  
ATOM   4783  O   VAL A 301      31.469 -14.082 -23.562  1.00 85.32           O  
ATOM   4784  CG1 VAL A 301      30.305 -12.743 -26.804  1.00 85.32           C  
ATOM   4785 HG11 VAL A 301      29.605 -13.393 -27.330  1.00 85.32           H  
ATOM   4786 HG12 VAL A 301      30.492 -11.846 -27.394  1.00 85.32           H  
ATOM   4787 HG13 VAL A 301      31.251 -13.271 -26.688  1.00 85.32           H  
ATOM   4788  CG2 VAL A 301      28.499 -11.487 -25.652  1.00 85.32           C  
ATOM   4789 HG21 VAL A 301      28.732 -10.684 -26.352  1.00 85.32           H  
ATOM   4790 HG22 VAL A 301      28.209 -11.036 -24.703  1.00 85.32           H  
ATOM   4791 HG23 VAL A 301      27.683 -12.087 -26.054  1.00 85.32           H  
ATOM   4792  N   ASN A 302      30.661 -15.676 -24.923  1.00 82.48           N  
ATOM   4793  H   ASN A 302      29.992 -15.904 -25.645  1.00 82.48           H  
ATOM   4794  CA  ASN A 302      31.801 -16.563 -24.743  1.00 82.48           C  
ATOM   4795  HA  ASN A 302      32.207 -16.428 -23.741  1.00 82.48           H  
ATOM   4796  C   ASN A 302      32.897 -16.197 -25.748  1.00 82.48           C  
ATOM   4797  CB  ASN A 302      31.344 -18.024 -24.885  1.00 82.48           C  
ATOM   4798  HB2 ASN A 302      30.842 -18.143 -25.845  1.00 82.48           H  
ATOM   4799  HB3 ASN A 302      32.214 -18.681 -24.871  1.00 82.48           H  
ATOM   4800  O   ASN A 302      32.615 -15.868 -26.897  1.00 82.48           O  
ATOM   4801  CG  ASN A 302      30.419 -18.470 -23.764  1.00 82.48           C  
ATOM   4802  ND2 ASN A 302      29.381 -19.198 -24.097  1.00 82.48           N  
ATOM   4803 HD21 ASN A 302      29.144 -19.288 -25.075  1.00 82.48           H  
ATOM   4804 HD22 ASN A 302      28.733 -19.426 -23.356  1.00 82.48           H  
ATOM   4805  OD1 ASN A 302      30.629 -18.217 -22.585  1.00 82.48           O  
ATOM   4806  N   GLU A 303      34.166 -16.351 -25.368  1.00 77.48           N  
ATOM   4807  H   GLU A 303      34.372 -16.536 -24.397  1.00 77.48           H  
ATOM   4808  CA  GLU A 303      35.296 -16.129 -26.288  1.00 77.48           C  
ATOM   4809  HA  GLU A 303      35.322 -15.082 -26.591  1.00 77.48           H  
ATOM   4810  C   GLU A 303      35.206 -16.986 -27.564  1.00 77.48           C  
ATOM   4811  CB  GLU A 303      36.616 -16.458 -25.586  1.00 77.48           C  
ATOM   4812  HB2 GLU A 303      36.559 -17.468 -25.180  1.00 77.48           H  
ATOM   4813  HB3 GLU A 303      37.410 -16.427 -26.332  1.00 77.48           H  
ATOM   4814  O   GLU A 303      35.681 -16.596 -28.628  1.00 77.48           O  
ATOM   4815  CG  GLU A 303      36.970 -15.468 -24.467  1.00 77.48           C  
ATOM   4816  HG2 GLU A 303      36.956 -14.459 -24.878  1.00 77.48           H  
ATOM   4817  HG3 GLU A 303      36.213 -15.532 -23.685  1.00 77.48           H  
ATOM   4818  CD  GLU A 303      38.354 -15.754 -23.861  1.00 77.48           C  
ATOM   4819  OE1 GLU A 303      38.799 -14.924 -23.039  1.00 77.48           O  
ATOM   4820  OE2 GLU A 303      38.949 -16.801 -24.211  1.00 77.48           O  
ATOM   4821  N   ALA A 304      34.557 -18.152 -27.480  1.00 76.80           N  
ATOM   4822  H   ALA A 304      34.150 -18.396 -26.589  1.00 76.80           H  
ATOM   4823  CA  ALA A 304      34.302 -19.012 -28.629  1.00 76.80           C  
ATOM   4824  HA  ALA A 304      35.255 -19.223 -29.115  1.00 76.80           H  
ATOM   4825  C   ALA A 304      33.394 -18.358 -29.688  1.00 76.80           C  
ATOM   4826  CB  ALA A 304      33.709 -20.330 -28.120  1.00 76.80           C  
ATOM   4827  HB1 ALA A 304      33.552 -21.008 -28.959  1.00 76.80           H  
ATOM   4828  HB2 ALA A 304      34.385 -20.794 -27.402  1.00 76.80           H  
ATOM   4829  HB3 ALA A 304      32.748 -20.140 -27.642  1.00 76.80           H  
ATOM   4830  O   ALA A 304      33.555 -18.663 -30.870  1.00 76.80           O  
ATOM   4831  N   ASP A 305      32.503 -17.443 -29.292  1.00 76.62           N  
ATOM   4832  H   ASP A 305      32.463 -17.178 -28.318  1.00 76.62           H  
ATOM   4833  CA  ASP A 305      31.573 -16.761 -30.199  1.00 76.62           C  
ATOM   4834  HA  ASP A 305      31.050 -17.510 -30.793  1.00 76.62           H  
ATOM   4835  C   ASP A 305      32.336 -15.840 -31.171  1.00 76.62           C  
ATOM   4836  CB  ASP A 305      30.517 -15.980 -29.387  1.00 76.62           C  
ATOM   4837  HB2 ASP A 305      29.831 -15.513 -30.093  1.00 76.62           H  
ATOM   4838  HB3 ASP A 305      31.009 -15.181 -28.831  1.00 76.62           H  
ATOM   4839  O   ASP A 305      32.002 -15.745 -32.355  1.00 76.62           O  
ATOM   4840  CG  ASP A 305      29.684 -16.847 -28.426  1.00 76.62           C  
ATOM   4841  OD1 ASP A 305      29.436 -18.027 -28.757  1.00 76.62           O  
ATOM   4842  OD2 ASP A 305      29.281 -16.331 -27.355  1.00 76.62           O  
ATOM   4843  N   TYR A 306      33.448 -15.254 -30.710  1.00 76.15           N  
ATOM   4844  H   TYR A 306      33.681 -15.398 -29.738  1.00 76.15           H  
ATOM   4845  CA  TYR A 306      34.323 -14.381 -31.501  1.00 76.15           C  
ATOM   4846  HA  TYR A 306      33.701 -13.630 -31.989  1.00 76.15           H  
ATOM   4847  C   TYR A 306      35.090 -15.093 -32.626  1.00 76.15           C  
ATOM   4848  CB  TYR A 306      35.296 -13.662 -30.556  1.00 76.15           C  
ATOM   4849  HB2 TYR A 306      35.751 -14.376 -29.869  1.00 76.15           H  
ATOM   4850  HB3 TYR A 306      36.105 -13.224 -31.141  1.00 76.15           H  
ATOM   4851  O   TYR A 306      35.717 -14.434 -33.457  1.00 76.15           O  
ATOM   4852  CG  TYR A 306      34.645 -12.539 -29.784  1.00 76.15           C  
ATOM   4853  CD1 TYR A 306      34.356 -11.347 -30.469  1.00 76.15           C  
ATOM   4854  HD1 TYR A 306      34.603 -11.250 -31.516  1.00 76.15           H  
ATOM   4855  CD2 TYR A 306      34.311 -12.673 -28.419  1.00 76.15           C  
ATOM   4856  HD2 TYR A 306      34.510 -13.598 -27.898  1.00 76.15           H  
ATOM   4857  CE1 TYR A 306      33.728 -10.292 -29.797  1.00 76.15           C  
ATOM   4858  HE1 TYR A 306      33.483  -9.374 -30.312  1.00 76.15           H  
ATOM   4859  CE2 TYR A 306      33.706 -11.598 -27.731  1.00 76.15           C  
ATOM   4860  HE2 TYR A 306      33.451 -11.675 -26.685  1.00 76.15           H  
ATOM   4861  OH  TYR A 306      32.793  -9.338 -27.875  1.00 76.15           O  
ATOM   4862  HH  TYR A 306      32.760  -9.296 -26.916  1.00 76.15           H  
ATOM   4863  CZ  TYR A 306      33.406 -10.407 -28.434  1.00 76.15           C  
ATOM   4864  N   LYS A 307      35.052 -16.431 -32.695  1.00 73.47           N  
ATOM   4865  H   LYS A 307      34.499 -16.924 -32.008  1.00 73.47           H  
ATOM   4866  CA  LYS A 307      35.760 -17.191 -33.740  1.00 73.47           C  
ATOM   4867  HA  LYS A 307      36.766 -16.784 -33.834  1.00 73.47           H  
ATOM   4868  C   LYS A 307      35.136 -17.028 -35.129  1.00 73.47           C  
ATOM   4869  CB  LYS A 307      35.869 -18.669 -33.341  1.00 73.47           C  
ATOM   4870  HB2 LYS A 307      36.279 -19.229 -34.181  1.00 73.47           H  
ATOM   4871  HB3 LYS A 307      34.878 -19.063 -33.117  1.00 73.47           H  
ATOM   4872  O   LYS A 307      35.832 -17.238 -36.122  1.00 73.47           O  
ATOM   4873  CG  LYS A 307      36.799 -18.852 -32.132  1.00 73.47           C  
ATOM   4874  HG2 LYS A 307      37.784 -18.453 -32.377  1.00 73.47           H  
ATOM   4875  HG3 LYS A 307      36.404 -18.306 -31.275  1.00 73.47           H  
ATOM   4876  CD  LYS A 307      36.935 -20.332 -31.763  1.00 73.47           C  
ATOM   4877  HD2 LYS A 307      37.322 -20.884 -32.619  1.00 73.47           H  
ATOM   4878  HD3 LYS A 307      35.952 -20.720 -31.495  1.00 73.47           H  
ATOM   4879  CE  LYS A 307      37.893 -20.467 -30.575  1.00 73.47           C  
ATOM   4880  HE2 LYS A 307      38.855 -20.038 -30.852  1.00 73.47           H  
ATOM   4881  HE3 LYS A 307      37.499 -19.877 -29.748  1.00 73.47           H  
ATOM   4882  NZ  LYS A 307      38.058 -21.883 -30.162  1.00 73.47           N  
ATOM   4883  HZ1 LYS A 307      38.692 -21.940 -29.378  1.00 73.47           H  
ATOM   4884  HZ2 LYS A 307      38.425 -22.435 -30.924  1.00 73.47           H  
ATOM   4885  HZ3 LYS A 307      37.168 -22.265 -29.878  1.00 73.47           H  
ATOM   4886  N   SER A 308      33.864 -16.631 -35.224  1.00 70.12           N  
ATOM   4887  H   SER A 308      33.370 -16.414 -34.370  1.00 70.12           H  
ATOM   4888  CA  SER A 308      33.231 -16.307 -36.509  1.00 70.12           C  
ATOM   4889  HA  SER A 308      33.737 -16.875 -37.289  1.00 70.12           H  
ATOM   4890  C   SER A 308      33.406 -14.819 -36.834  1.00 70.12           C  
ATOM   4891  CB  SER A 308      31.767 -16.771 -36.554  1.00 70.12           C  
ATOM   4892  HB2 SER A 308      31.453 -16.834 -37.596  1.00 70.12           H  
ATOM   4893  HB3 SER A 308      31.686 -17.765 -36.114  1.00 70.12           H  
ATOM   4894  O   SER A 308      32.961 -13.950 -36.087  1.00 70.12           O  
ATOM   4895  OG  SER A 308      30.885 -15.890 -35.890  1.00 70.12           O  
ATOM   4896  HG  SER A 308      31.206 -15.716 -35.002  1.00 70.12           H  
ATOM   4897  N   LYS A 309      34.069 -14.502 -37.956  1.00 66.24           N  
ATOM   4898  H   LYS A 309      34.439 -15.254 -38.520  1.00 66.24           H  
ATOM   4899  CA  LYS A 309      34.284 -13.105 -38.382  1.00 66.24           C  
ATOM   4900  HA  LYS A 309      34.670 -12.542 -37.533  1.00 66.24           H  
ATOM   4901  C   LYS A 309      32.988 -12.392 -38.779  1.00 66.24           C  
ATOM   4902  CB  LYS A 309      35.299 -13.024 -39.532  1.00 66.24           C  
ATOM   4903  HB2 LYS A 309      35.261 -12.017 -39.948  1.00 66.24           H  
ATOM   4904  HB3 LYS A 309      35.017 -13.724 -40.319  1.00 66.24           H  
ATOM   4905  O   LYS A 309      32.920 -11.173 -38.656  1.00 66.24           O  
ATOM   4906  CG  LYS A 309      36.739 -13.296 -39.075  1.00 66.24           C  
ATOM   4907  HG2 LYS A 309      36.826 -14.327 -38.733  1.00 66.24           H  
ATOM   4908  HG3 LYS A 309      36.987 -12.626 -38.251  1.00 66.24           H  
ATOM   4909  CD  LYS A 309      37.713 -13.052 -40.235  1.00 66.24           C  
ATOM   4910  HD2 LYS A 309      37.469 -13.731 -41.052  1.00 66.24           H  
ATOM   4911  HD3 LYS A 309      37.602 -12.024 -40.582  1.00 66.24           H  
ATOM   4912  CE  LYS A 309      39.158 -13.286 -39.780  1.00 66.24           C  
ATOM   4913  HE2 LYS A 309      39.246 -14.312 -39.423  1.00 66.24           H  
ATOM   4914  HE3 LYS A 309      39.368 -12.622 -38.941  1.00 66.24           H  
ATOM   4915  NZ  LYS A 309      40.119 -13.041 -40.886  1.00 66.24           N  
ATOM   4916  HZ1 LYS A 309      39.928 -13.660 -41.660  1.00 66.24           H  
ATOM   4917  HZ2 LYS A 309      41.065 -13.201 -40.572  1.00 66.24           H  
ATOM   4918  HZ3 LYS A 309      40.045 -12.088 -41.212  1.00 66.24           H  
ATOM   4919  N   GLU A 310      31.987 -13.138 -39.243  1.00 70.75           N  
ATOM   4920  H   GLU A 310      32.113 -14.138 -39.313  1.00 70.75           H  
ATOM   4921  CA  GLU A 310      30.729 -12.586 -39.763  1.00 70.75           C  
ATOM   4922  HA  GLU A 310      30.954 -11.816 -40.501  1.00 70.75           H  
ATOM   4923  C   GLU A 310      29.900 -11.885 -38.676  1.00 70.75           C  
ATOM   4924  CB  GLU A 310      29.937 -13.696 -40.478  1.00 70.75           C  
ATOM   4925  HB2 GLU A 310      28.942 -13.323 -40.722  1.00 70.75           H  
ATOM   4926  HB3 GLU A 310      29.843 -14.555 -39.814  1.00 70.75           H  
ATOM   4927  O   GLU A 310      29.270 -10.871 -38.959  1.00 70.75           O  
ATOM   4928  CG  GLU A 310      30.647 -14.102 -41.785  1.00 70.75           C  
ATOM   4929  HG2 GLU A 310      31.656 -14.439 -41.546  1.00 70.75           H  
ATOM   4930  HG3 GLU A 310      30.737 -13.218 -42.415  1.00 70.75           H  
ATOM   4931  CD  GLU A 310      29.946 -15.218 -42.575  1.00 70.75           C  
ATOM   4932  OE1 GLU A 310      30.347 -15.403 -43.746  1.00 70.75           O  
ATOM   4933  OE2 GLU A 310      29.090 -15.918 -41.993  1.00 70.75           O  
ATOM   4934  N   ASN A 311      30.007 -12.320 -37.414  1.00 75.95           N  
ATOM   4935  H   ASN A 311      30.557 -13.150 -37.242  1.00 75.95           H  
ATOM   4936  CA  ASN A 311      29.132 -11.843 -36.338  1.00 75.95           C  
ATOM   4937  HA  ASN A 311      28.338 -11.237 -36.775  1.00 75.95           H  
ATOM   4938  C   ASN A 311      29.823 -10.925 -35.317  1.00 75.95           C
[truncated: 158,364 more chars]
