# Supplementary material for: Using structure prediction of negative sense RNA virus nucleoproteins to assess evolutionary relationships
Source: bioRxiv. 2024 May 22:2024.02.16.580771. Originally published 2024 Feb 17. Preprint. [Version 2] doi: 10.1101/2024.02.16.580771 (PMC10888975; doi:10.1101/2024.02.16.580771)
Supplement: Supplement 2 — Supplementary File 2: Full NSV Dataset NP AlphaFold PDBs (.pdb files) [file media-2.zip › Full NSV Dataset NP AlphaFold PDBs/CPsV.pdb]

ATOM      1  N   MET A   1     -26.689  26.434  -0.878  1.00 48.85           N  
ATOM      2  H   MET A   1     -26.787  25.566  -1.386  1.00 48.85           H  
ATOM      3  H2  MET A   1     -27.486  27.027  -1.059  1.00 48.85           H  
ATOM      4  H3  MET A   1     -26.654  26.223   0.109  1.00 48.85           H  
ATOM      5  CA  MET A   1     -25.449  27.125  -1.296  1.00 48.85           C  
ATOM      6  HA  MET A   1     -24.588  26.502  -1.056  1.00 48.85           H  
ATOM      7  C   MET A   1     -25.319  28.438  -0.541  1.00 48.85           C  
ATOM      8  CB  MET A   1     -25.427  27.416  -2.803  1.00 48.85           C  
ATOM      9  HB2 MET A   1     -26.319  27.977  -3.083  1.00 48.85           H  
ATOM     10  HB3 MET A   1     -24.555  28.033  -3.020  1.00 48.85           H  
ATOM     11  O   MET A   1     -26.236  29.249  -0.594  1.00 48.85           O  
ATOM     12  CG  MET A   1     -25.339  26.156  -3.665  1.00 48.85           C  
ATOM     13  HG2 MET A   1     -26.251  25.573  -3.539  1.00 48.85           H  
ATOM     14  HG3 MET A   1     -24.490  25.548  -3.351  1.00 48.85           H  
ATOM     15  SD  MET A   1     -25.141  26.572  -5.416  1.00 48.85           S  
ATOM     16  CE  MET A   1     -26.072  25.213  -6.170  1.00 48.85           C  
ATOM     17  HE1 MET A   1     -27.112  25.251  -5.846  1.00 48.85           H  
ATOM     18  HE2 MET A   1     -26.031  25.302  -7.256  1.00 48.85           H  
ATOM     19  HE3 MET A   1     -25.634  24.260  -5.873  1.00 48.85           H  
ATOM     20  N   SER A   2     -24.218  28.648   0.180  1.00 54.95           N  
ATOM     21  H   SER A   2     -23.470  27.969   0.179  1.00 54.95           H  
ATOM     22  CA  SER A   2     -23.912  29.941   0.806  1.00 54.95           C  
ATOM     23  HA  SER A   2     -24.748  30.255   1.430  1.00 54.95           H  
ATOM     24  C   SER A   2     -23.641  31.009  -0.257  1.00 54.95           C  
ATOM     25  CB  SER A   2     -22.667  29.800   1.678  1.00 54.95           C  
ATOM     26  HB2 SER A   2     -22.857  29.076   2.471  1.00 54.95           H  
ATOM     27  HB3 SER A   2     -22.408  30.762   2.119  1.00 54.95           H  
ATOM     28  O   SER A   2     -22.972  30.721  -1.250  1.00 54.95           O  
ATOM     29  OG  SER A   2     -21.610  29.347   0.857  1.00 54.95           O  
ATOM     30  HG  SER A   2     -21.658  29.817   0.021  1.00 54.95           H  
ATOM     31  N   ILE A   3     -24.103  32.241  -0.035  1.00 69.02           N  
ATOM     32  H   ILE A   3     -24.626  32.419   0.810  1.00 69.02           H  
ATOM     33  CA  ILE A   3     -23.830  33.375  -0.927  1.00 69.02           C  
ATOM     34  HA  ILE A   3     -24.227  33.129  -1.912  1.00 69.02           H  
ATOM     35  C   ILE A   3     -22.306  33.597  -1.006  1.00 69.02           C  
ATOM     36  CB  ILE A   3     -24.567  34.644  -0.436  1.00 69.02           C  
ATOM     37  HB  ILE A   3     -24.251  34.853   0.585  1.00 69.02           H  
ATOM     38  O   ILE A   3     -21.689  33.800   0.040  1.00 69.02           O  
ATOM     39  CG1 ILE A   3     -26.097  34.406  -0.442  1.00 69.02           C  
ATOM     40 HG12 ILE A   3     -26.443  34.283  -1.469  1.00 69.02           H  
ATOM     41 HG13 ILE A   3     -26.329  33.487   0.097  1.00 69.02           H  
ATOM     42  CG2 ILE A   3     -24.208  35.861  -1.313  1.00 69.02           C  
ATOM     43 HG21 ILE A   3     -24.712  36.754  -0.944  1.00 69.02           H  
ATOM     44 HG22 ILE A   3     -23.137  36.062  -1.271  1.00 69.02           H  
ATOM     45 HG23 ILE A   3     -24.506  35.683  -2.346  1.00 69.02           H  
ATOM     46  CD1 ILE A   3     -26.909  35.521   0.227  1.00 69.02           C  
ATOM     47 HD11 ILE A   3     -26.533  35.702   1.234  1.00 69.02           H  
ATOM     48 HD12 ILE A   3     -26.855  36.440  -0.356  1.00 69.02           H  
ATOM     49 HD13 ILE A   3     -27.953  35.215   0.290  1.00 69.02           H  
ATOM     50  N   PRO A   4     -21.690  33.583  -2.207  1.00 75.62           N  
ATOM     51  CA  PRO A   4     -20.269  33.869  -2.381  1.00 75.62           C  
ATOM     52  HA  PRO A   4     -19.688  33.088  -1.891  1.00 75.62           H  
ATOM     53  C   PRO A   4     -19.894  35.244  -1.822  1.00 75.62           C  
ATOM     54  CB  PRO A   4     -20.039  33.819  -3.899  1.00 75.62           C  
ATOM     55  HB2 PRO A   4     -20.251  34.786  -4.353  1.00 75.62           H  
ATOM     56  HB3 PRO A   4     -19.028  33.503  -4.156  1.00 75.62           H  
ATOM     57  O   PRO A   4     -20.383  36.261  -2.328  1.00 75.62           O  
ATOM     58  CG  PRO A   4     -21.107  32.850  -4.390  1.00 75.62           C  
ATOM     59  HG2 PRO A   4     -21.352  33.008  -5.440  1.00 75.62           H  
ATOM     60  HG3 PRO A   4     -20.792  31.821  -4.217  1.00 75.62           H  
ATOM     61  CD  PRO A   4     -22.281  33.183  -3.476  1.00 75.62           C  
ATOM     62  HD2 PRO A   4     -22.914  32.302  -3.369  1.00 75.62           H  
ATOM     63  HD3 PRO A   4     -22.852  34.014  -3.889  1.00 75.62           H  
ATOM     64  N   ILE A   5     -18.987  35.296  -0.849  1.00 82.70           N  
ATOM     65  H   ILE A   5     -18.603  34.428  -0.504  1.00 82.70           H  
ATOM     66  CA  ILE A   5     -18.477  36.559  -0.288  1.00 82.70           C  
ATOM     67  HA  ILE A   5     -19.145  37.370  -0.577  1.00 82.70           H  
ATOM     68  C   ILE A   5     -17.108  36.899  -0.866  1.00 82.70           C  
ATOM     69  CB  ILE A   5     -18.459  36.548   1.250  1.00 82.70           C  
ATOM     70  HB  ILE A   5     -18.142  37.537   1.582  1.00 82.70           H  
ATOM     71  O   ILE A   5     -16.391  36.019  -1.335  1.00 82.70           O  
ATOM     72  CG1 ILE A   5     -17.435  35.536   1.795  1.00 82.70           C  
ATOM     73 HG12 ILE A   5     -16.449  35.738   1.376  1.00 82.70           H  
ATOM     74 HG13 ILE A   5     -17.721  34.524   1.507  1.00 82.70           H  
ATOM     75  CG2 ILE A   5     -19.890  36.332   1.779  1.00 82.70           C  
ATOM     76 HG21 ILE A   5     -19.939  36.544   2.847  1.00 82.70           H  
ATOM     77 HG22 ILE A   5     -20.210  35.306   1.599  1.00 82.70           H  
ATOM     78 HG23 ILE A   5     -20.579  37.008   1.272  1.00 82.70           H  
ATOM     79  CD1 ILE A   5     -17.300  35.626   3.310  1.00 82.70           C  
ATOM     80 HD11 ILE A   5     -16.580  34.877   3.639  1.00 82.70           H  
ATOM     81 HD12 ILE A   5     -16.968  36.623   3.600  1.00 82.70           H  
ATOM     82 HD13 ILE A   5     -18.260  35.418   3.784  1.00 82.70           H  
ATOM     83  N   LYS A   6     -16.718  38.173  -0.845  1.00 85.52           N  
ATOM     84  H   LYS A   6     -17.303  38.841  -0.364  1.00 85.52           H  
ATOM     85  CA  LYS A   6     -15.367  38.573  -1.261  1.00 85.52           C  
ATOM     86  HA  LYS A   6     -15.083  38.007  -2.149  1.00 85.52           H  
ATOM     87  C   LYS A   6     -14.338  38.234  -0.182  1.00 85.52           C  
ATOM     88  CB  LYS A   6     -15.315  40.061  -1.617  1.00 85.52           C  
ATOM     89  HB2 LYS A   6     -15.693  40.650  -0.781  1.00 85.52           H  
ATOM     90  HB3 LYS A   6     -14.272  40.330  -1.778  1.00 85.52           H  
ATOM     91  O   LYS A   6     -14.624  38.338   1.009  1.00 85.52           O  
ATOM     92  CG  LYS A   6     -16.104  40.404  -2.890  1.00 85.52           C  
ATOM     93  HG2 LYS A   6     -15.771  39.760  -3.703  1.00 85.52           H  
ATOM     94  HG3 LYS A   6     -17.170  40.256  -2.722  1.00 85.52           H  
ATOM     95  CD  LYS A   6     -15.831  41.868  -3.262  1.00 85.52           C  
ATOM     96  HD2 LYS A   6     -14.753  42.003  -3.341  1.00 85.52           H  
ATOM     97  HD3 LYS A   6     -16.204  42.519  -2.471  1.00 85.52           H  
ATOM     98  CE  LYS A   6     -16.472  42.256  -4.599  1.00 85.52           C  
ATOM     99  HE2 LYS A   6     -16.227  41.483  -5.328  1.00 85.52           H  
ATOM    100  HE3 LYS A   6     -17.554  42.294  -4.480  1.00 85.52           H  
ATOM    101  NZ  LYS A   6     -15.941  43.561  -5.074  1.00 85.52           N  
ATOM    102  HZ1 LYS A   6     -16.316  43.817  -5.976  1.00 85.52           H  
ATOM    103  HZ2 LYS A   6     -16.129  44.304  -4.415  1.00 85.52           H  
ATOM    104  HZ3 LYS A   6     -14.939  43.512  -5.183  1.00 85.52           H  
ATOM    105  N   VAL A   7     -13.114  37.916  -0.599  1.00 85.89           N  
ATOM    106  H   VAL A   7     -12.956  37.837  -1.593  1.00 85.89           H  
ATOM    107  CA  VAL A   7     -11.961  37.753   0.303  1.00 85.89           C  
ATOM    108  HA  VAL A   7     -12.166  36.942   1.001  1.00 85.89           H  
ATOM    109  C   VAL A   7     -11.746  39.017   1.140  1.00 85.89           C  
ATOM    110  CB  VAL A   7     -10.698  37.393  -0.506  1.00 85.89           C  
ATOM    111  HB  VAL A   7     -10.606  38.078  -1.348  1.00 85.89           H  
ATOM    112  O   VAL A   7     -11.488  38.904   2.336  1.00 85.89           O  
ATOM    113  CG1 VAL A   7      -9.411  37.465   0.322  1.00 85.89           C  
ATOM    114 HG11 VAL A   7      -8.565  37.123  -0.275  1.00 85.89           H  
ATOM    115 HG12 VAL A   7      -9.494  36.851   1.218  1.00 85.89           H  
ATOM    116 HG13 VAL A   7      -9.210  38.498   0.605  1.00 85.89           H  
ATOM    117  CG2 VAL A   7     -10.799  35.961  -1.038  1.00 85.89           C  
ATOM    118 HG21 VAL A   7     -11.708  35.829  -1.626  1.00 85.89           H  
ATOM    119 HG22 VAL A   7      -9.937  35.746  -1.670  1.00 85.89           H  
ATOM    120 HG23 VAL A   7     -10.813  35.266  -0.199  1.00 85.89           H  
ATOM    121  N   SER A   8     -11.938  40.211   0.563  1.00 85.60           N  
ATOM    122  H   SER A   8     -12.117  40.257  -0.430  1.00 85.60           H  
ATOM    123  CA  SER A   8     -11.887  41.476   1.309  1.00 85.60           C  
ATOM    124  HA  SER A   8     -10.872  41.618   1.680  1.00 85.60           H  
ATOM    125  C   SER A   8     -12.814  41.495   2.526  1.00 85.60           C  
ATOM    126  CB  SER A   8     -12.227  42.665   0.406  1.00 85.60           C  
ATOM    127  HB2 SER A   8     -11.489  42.734  -0.393  1.00 85.60           H  
ATOM    128  HB3 SER A   8     -12.181  43.577   1.000  1.00 85.60           H  
ATOM    129  O   SER A   8     -12.381  41.885   3.602  1.00 85.60           O  
ATOM    130  OG  SER A   8     -13.515  42.551  -0.174  1.00 85.60           O  
ATOM    131  HG  SER A   8     -13.812  43.447  -0.347  1.00 85.60           H  
ATOM    132  N   GLN A   9     -14.040  40.978   2.403  1.00 88.04           N  
ATOM    133  H   GLN A   9     -14.311  40.596   1.508  1.00 88.04           H  
ATOM    134  CA  GLN A   9     -15.002  40.947   3.508  1.00 88.04           C  
ATOM    135  HA  GLN A   9     -15.098  41.955   3.912  1.00 88.04           H  
ATOM    136  C   GLN A   9     -14.528  40.050   4.660  1.00 88.04           C  
ATOM    137  CB  GLN A   9     -16.380  40.483   3.007  1.00 88.04           C  
ATOM    138  HB2 GLN A   9     -16.291  39.500   2.545  1.00 88.04           H  
ATOM    139  HB3 GLN A   9     -17.050  40.391   3.861  1.00 88.04           H  
ATOM    140  O   GLN A   9     -14.745  40.389   5.820  1.00 88.04           O  
ATOM    141  CG  GLN A   9     -17.006  41.469   2.010  1.00 88.04           C  
ATOM    142  HG2 GLN A   9     -16.326  41.644   1.177  1.00 88.04           H  
ATOM    143  HG3 GLN A   9     -17.171  42.421   2.513  1.00 88.04           H  
ATOM    144  CD  GLN A   9     -18.323  40.946   1.449  1.00 88.04           C  
ATOM    145  NE2 GLN A   9     -19.432  41.596   1.722  1.00 88.04           N  
ATOM    146 HE21 GLN A   9     -19.419  42.392   2.344  1.00 88.04           H  
ATOM    147 HE22 GLN A   9     -20.293  41.190   1.385  1.00 88.04           H  
ATOM    148  OE1 GLN A   9     -18.376  39.957   0.732  1.00 88.04           O  
ATOM    149  N   LEU A  10     -13.850  38.933   4.364  1.00 88.61           N  
ATOM    150  H   LEU A  10     -13.672  38.725   3.392  1.00 88.61           H  
ATOM    151  CA  LEU A  10     -13.249  38.080   5.398  1.00 88.61           C  
ATOM    152  HA  LEU A  10     -13.973  37.931   6.198  1.00 88.61           H  
ATOM    153  C   LEU A  10     -12.030  38.726   6.051  1.00 88.61           C  
ATOM    154  CB  LEU A  10     -12.839  36.721   4.811  1.00 88.61           C  
ATOM    155  HB2 LEU A  10     -12.164  36.225   5.509  1.00 88.61           H  
ATOM    156  HB3 LEU A  10     -12.289  36.891   3.885  1.00 88.61           H  
ATOM    157  O   LEU A  10     -11.836  38.568   7.255  1.00 88.61           O  
ATOM    158  CG  LEU A  10     -14.018  35.783   4.545  1.00 88.61           C  
ATOM    159  HG  LEU A  10     -14.724  36.294   3.891  1.00 88.61           H  
ATOM    160  CD1 LEU A  10     -13.503  34.539   3.832  1.00 88.61           C  
ATOM    161 HD11 LEU A  10     -12.875  33.951   4.501  1.00 88.61           H  
ATOM    162 HD12 LEU A  10     -14.342  33.931   3.495  1.00 88.61           H  
ATOM    163 HD13 LEU A  10     -12.912  34.858   2.973  1.00 88.61           H  
ATOM    164  CD2 LEU A  10     -14.712  35.346   5.839  1.00 88.61           C  
ATOM    165 HD21 LEU A  10     -13.991  34.901   6.525  1.00 88.61           H  
ATOM    166 HD22 LEU A  10     -15.196  36.196   6.319  1.00 88.61           H  
ATOM    167 HD23 LEU A  10     -15.486  34.613   5.612  1.00 88.61           H  
ATOM    168  N   ILE A  11     -11.217  39.449   5.278  1.00 89.02           N  
ATOM    169  H   ILE A  11     -11.437  39.529   4.296  1.00 89.02           H  
ATOM    170  CA  ILE A  11     -10.066  40.189   5.804  1.00 89.02           C  
ATOM    171  HA  ILE A  11      -9.464  39.513   6.411  1.00 89.02           H  
ATOM    172  C   ILE A  11     -10.542  41.308   6.739  1.00 89.02           C  
ATOM    173  CB  ILE A  11      -9.183  40.712   4.649  1.00 89.02           C  
ATOM    174  HB  ILE A  11      -9.813  41.252   3.942  1.00 89.02           H  
ATOM    175  O   ILE A  11     -10.025  41.425   7.848  1.00 89.02           O  
ATOM    176  CG1 ILE A  11      -8.515  39.524   3.916  1.00 89.02           C  
ATOM    177 HG12 ILE A  11      -7.798  39.044   4.583  1.00 89.02           H  
ATOM    178 HG13 ILE A  11      -9.268  38.780   3.656  1.00 89.02           H  
ATOM    179  CG2 ILE A  11      -8.109  41.684   5.175  1.00 89.02           C  
ATOM    180 HG21 ILE A  11      -8.580  42.568   5.605  1.00 89.02           H  
ATOM    181 HG22 ILE A  11      -7.501  41.198   5.938  1.00 89.02           H  
ATOM    182 HG23 ILE A  11      -7.468  42.032   4.365  1.00 89.02           H  
ATOM    183  CD1 ILE A  11      -7.797  39.918   2.619  1.00 89.02           C  
ATOM    184 HD11 ILE A  11      -8.485  40.452   1.964  1.00 89.02           H  
ATOM    185 HD12 ILE A  11      -6.927  40.542   2.829  1.00 89.02           H  
ATOM    186 HD13 ILE A  11      -7.450  39.017   2.115  1.00 89.02           H  
ATOM    187  N   ASP A  12     -11.559  42.072   6.339  1.00 89.83           N  
ATOM    188  H   ASP A  12     -11.887  41.981   5.388  1.00 89.83           H  
ATOM    189  CA  ASP A  12     -12.122  43.164   7.139  1.00 89.83           C  
ATOM    190  HA  ASP A  12     -11.319  43.838   7.439  1.00 89.83           H  
ATOM    191  C   ASP A  12     -12.791  42.631   8.415  1.00 89.83           C  
ATOM    192  CB  ASP A  12     -13.132  43.961   6.295  1.00 89.83           C  
ATOM    193  HB2 ASP A  12     -13.601  44.709   6.934  1.00 89.83           H  
ATOM    194  HB3 ASP A  12     -13.913  43.284   5.947  1.00 89.83           H  
ATOM    195  O   ASP A  12     -12.581  43.160   9.508  1.00 89.83           O  
ATOM    196  CG  ASP A  12     -12.521  44.685   5.085  1.00 89.83           C  
ATOM    197  OD1 ASP A  12     -11.290  44.922   5.080  1.00 89.83           O  
ATOM    198  OD2 ASP A  12     -13.305  45.006   4.163  1.00 89.83           O  
ATOM    199  N   ALA A  13     -13.537  41.527   8.300  1.00 89.86           N  
ATOM    200  H   ALA A  13     -13.711  41.161   7.375  1.00 89.86           H  
ATOM    201  CA  ALA A  13     -14.106  40.814   9.440  1.00 89.86           C  
ATOM    202  HA  ALA A  13     -14.762  41.489   9.990  1.00 89.86           H  
ATOM    203  C   ALA A  13     -13.015  40.337  10.412  1.00 89.86           C  
ATOM    204  CB  ALA A  13     -14.938  39.646   8.898  1.00 89.86           C  
ATOM    205  HB1 ALA A  13     -15.780  40.043   8.331  1.00 89.86           H  
ATOM    206  HB2 ALA A  13     -14.328  39.024   8.243  1.00 89.86           H  
ATOM    207  HB3 ALA A  13     -15.311  39.023   9.710  1.00 89.86           H  
ATOM    208  O   ALA A  13     -13.141  40.531  11.620  1.00 89.86           O  
ATOM    209  N   LYS A  14     -11.921  39.763   9.892  1.00 90.58           N  
ATOM    210  H   LYS A  14     -11.884  39.636   8.891  1.00 90.58           H  
ATOM    211  CA  LYS A  14     -10.782  39.304  10.696  1.00 90.58           C  
ATOM    212  HA  LYS A  14     -11.144  38.630  11.472  1.00 90.58           H  
ATOM    213  C   LYS A  14     -10.117  40.469  11.421  1.00 90.58           C  
ATOM    214  CB  LYS A  14      -9.791  38.540   9.804  1.00 90.58           C  
ATOM    215  HB2 LYS A  14      -9.474  39.175   8.977  1.00 90.58           H  
ATOM    216  HB3 LYS A  14     -10.283  37.657   9.397  1.00 90.58           H  
ATOM    217  O   LYS A  14      -9.897  40.365  12.622  1.00 90.58           O  
ATOM    218  CG  LYS A  14      -8.557  38.111  10.602  1.00 90.58           C  
ATOM    219  HG2 LYS A  14      -8.063  38.993  11.011  1.00 90.58           H  
ATOM    220  HG3 LYS A  14      -8.869  37.471  11.427  1.00 90.58           H  
ATOM    221  CD  LYS A  14      -7.544  37.367   9.733  1.00 90.58           C  
ATOM    222  HD2 LYS A  14      -7.997  36.444   9.371  1.00 90.58           H  
ATOM    223  HD3 LYS A  14      -7.238  37.978   8.883  1.00 90.58           H  
ATOM    224  CE  LYS A  14      -6.350  37.031  10.623  1.00 90.58           C  
ATOM    225  HE2 LYS A  14      -5.872  36.121  10.258  1.00 90.58           H  
ATOM    226  HE3 LYS A  14      -6.736  36.808  11.617  1.00 90.58           H  
ATOM    227  NZ  LYS A  14      -5.381  38.145  10.737  1.00 90.58           N  
ATOM    228  HZ1 LYS A  14      -4.820  38.318   9.915  1.00 90.58           H  
ATOM    229  HZ2 LYS A  14      -4.821  38.032  11.570  1.00 90.58           H  
ATOM    230  HZ3 LYS A  14      -5.849  38.994  11.020  1.00 90.58           H  
ATOM    231  N   ALA A  15      -9.838  41.566  10.719  1.00 88.57           N  
ATOM    232  H   ALA A  15     -10.045  41.574   9.731  1.00 88.57           H  
ATOM    233  CA  ALA A  15      -9.227  42.753  11.308  1.00 88.57           C  
ATOM    234  HA  ALA A  15      -8.269  42.477  11.748  1.00 88.57           H  
ATOM    235  C   ALA A  15     -10.102  43.338  12.429  1.00 88.57           C  
ATOM    236  CB  ALA A  15      -8.982  43.773  10.190  1.00 88.57           C  
ATOM    237  HB1 ALA A  15      -8.510  44.663  10.607  1.00 88.57           H  
ATOM    238  HB2 ALA A  15      -9.925  44.056   9.723  1.00 88.57           H  
ATOM    239  HB3 ALA A  15      -8.324  43.343   9.435  1.00 88.57           H  
ATOM    240  O   ALA A  15      -9.594  43.668  13.498  1.00 88.57           O  
ATOM    241  N   LYS A  16     -11.424  43.387  12.220  1.00 87.34           N  
ATOM    242  H   LYS A  16     -11.768  43.134  11.305  1.00 87.34           H  
ATOM    243  CA  LYS A  16     -12.387  43.865  13.221  1.00 87.34           C  
ATOM    244  HA  LYS A  16     -12.011  44.804  13.626  1.00 87.34           H  
ATOM    245  C   LYS A  16     -12.527  42.924  14.423  1.00 87.34           C  
ATOM    246  CB  LYS A  16     -13.716  44.139  12.504  1.00 87.34           C  
ATOM    247  HB2 LYS A  16     -14.130  43.206  12.123  1.00 87.34           H  
ATOM    248  HB3 LYS A  16     -13.508  44.792  11.657  1.00 87.34           H  
ATOM    249  O   LYS A  16     -12.757  43.387  15.536  1.00 87.34           O  
ATOM    250  CG  LYS A  16     -14.743  44.827  13.413  1.00 87.34           C  
ATOM    251  HG2 LYS A  16     -14.246  45.570  14.037  1.00 87.34           H  
ATOM    252  HG3 LYS A  16     -15.201  44.078  14.059  1.00 87.34           H  
ATOM    253  CD  LYS A  16     -15.819  45.534  12.579  1.00 87.34           C  
ATOM    254  HD2 LYS A  16     -15.373  46.406  12.100  1.00 87.34           H  
ATOM    255  HD3 LYS A  16     -16.178  44.869  11.793  1.00 87.34           H  
ATOM    256  CE  LYS A  16     -16.973  45.980  13.483  1.00 87.34           C  
ATOM    257  HE2 LYS A  16     -17.296  45.125  14.076  1.00 87.34           H  
ATOM    258  HE3 LYS A  16     -16.598  46.734  14.176  1.00 87.34           H  
ATOM    259  NZ  LYS A  16     -18.115  46.514  12.699  1.00 87.34           N  
ATOM    260  HZ1 LYS A  16     -18.855  46.811  13.318  1.00 87.34           H  
ATOM    261  HZ2 LYS A  16     -17.821  47.309  12.149  1.00 87.34           H  
ATOM    262  HZ3 LYS A  16     -18.481  45.806  12.078  1.00 87.34           H  
ATOM    263  N   TRP A  17     -12.366  41.616  14.224  1.00 90.42           N  
ATOM    264  H   TRP A  17     -12.258  41.285  13.276  1.00 90.42           H  
ATOM    265  CA  TRP A  17     -12.304  40.644  15.319  1.00 90.42           C  
ATOM    266  HA  TRP A  17     -13.079  40.875  16.050  1.00 90.42           H  
ATOM    267  C   TRP A  17     -10.981  40.715  16.095  1.00 90.42           C  
ATOM    268  CB  TRP A  17     -12.580  39.244  14.762  1.00 90.42           C  
ATOM    269  HB2 TRP A  17     -11.806  38.987  14.038  1.00 90.42           H  
ATOM    270  HB3 TRP A  17     -13.536  39.264  14.239  1.00 90.42           H  
ATOM    271  O   TRP A  17     -10.977  40.593  17.315  1.00 90.42           O  
ATOM    272  CG  TRP A  17     -12.636  38.169  15.801  1.00 90.42           C  
ATOM    273  CD1 TRP A  17     -13.739  37.785  16.481  1.00 90.42           C  
ATOM    274  HD1 TRP A  17     -14.727  38.199  16.344  1.00 90.42           H  
ATOM    275  CD2 TRP A  17     -11.531  37.401  16.364  1.00 90.42           C  
ATOM    276  CE2 TRP A  17     -12.040  36.587  17.418  1.00 90.42           C  
ATOM    277  CE3 TRP A  17     -10.142  37.344  16.114  1.00 90.42           C  
ATOM    278  HE3 TRP A  17      -9.731  37.971  15.338  1.00 90.42           H  
ATOM    279  NE1 TRP A  17     -13.393  36.854  17.439  1.00 90.42           N  
ATOM    280  HE1 TRP A  17     -14.045  36.527  18.138  1.00 90.42           H  
ATOM    281  CH2 TRP A  17      -9.836  35.712  17.902  1.00 90.42           C  
ATOM    282  HH2 TRP A  17      -9.192  35.064  18.479  1.00 90.42           H  
ATOM    283  CZ2 TRP A  17     -11.210  35.761  18.189  1.00 90.42           C  
ATOM    284  HZ2 TRP A  17     -11.628  35.164  18.987  1.00 90.42           H  
ATOM    285  CZ3 TRP A  17      -9.303  36.509  16.873  1.00 90.42           C  
ATOM    286  HZ3 TRP A  17      -8.243  36.493  16.665  1.00 90.42           H  
ATOM    287  N   GLU A  18      -9.855  40.955  15.416  1.00 87.95           N  
ATOM    288  H   GLU A  18      -9.902  41.019  14.410  1.00 87.95           H  
ATOM    289  CA  GLU A  18      -8.548  41.135  16.062  1.00 87.95           C  
ATOM    290  HA  GLU A  18      -8.402  40.330  16.782  1.00 87.95           H  
ATOM    291  C   GLU A  18      -8.465  42.437  16.876  1.00 87.95           C  
ATOM    292  CB  GLU A  18      -7.412  41.062  15.017  1.00 87.95           C  
ATOM    293  HB2 GLU A  18      -6.493  41.443  15.463  1.00 87.95           H  
ATOM    294  HB3 GLU A  18      -7.664  41.689  14.162  1.00 87.95           H  
ATOM    295  O   GLU A  18      -7.781  42.446  17.899  1.00 87.95           O  
ATOM    296  CG  GLU A  18      -7.147  39.619  14.553  1.00 87.95           C  
ATOM    297  HG2 GLU A  18      -8.078  39.185  14.188  1.00 87.95           H  
ATOM    298  HG3 GLU A  18      -6.836  39.035  15.419  1.00 87.95           H  
ATOM    299  CD  GLU A  18      -6.090  39.484  13.438  1.00 87.95           C  
ATOM    300  OE1 GLU A  18      -5.296  38.513  13.463  1.00 87.95           O  
ATOM    301  OE2 GLU A  18      -6.140  40.200  12.412  1.00 87.95           O  
ATOM    302  N   SER A  19      -9.162  43.505  16.462  1.00 87.22           N  
ATOM    303  H   SER A  19      -9.650  43.455  15.580  1.00 87.22           H  
ATOM    304  CA  SER A  19      -9.139  44.799  17.159  1.00 87.22           C  
ATOM    305  HA  SER A  19      -8.105  45.020  17.424  1.00 87.22           H  
ATOM    306  C   SER A  19      -9.934  44.829  18.466  1.00 87.22           C  
ATOM    307  CB  SER A  19      -9.625  45.927  16.240  1.00 87.22           C  
ATOM    308  HB2 SER A  19      -8.967  45.988  15.373  1.00 87.22           H  
ATOM    309  HB3 SER A  19      -9.566  46.871  16.781  1.00 87.22           H  
ATOM    310  O   SER A  19      -9.548  45.550  19.379  1.00 87.22           O  
ATOM    311  OG  SER A  19     -10.956  45.734  15.792  1.00 87.22           O  
ATOM    312  HG  SER A  19     -11.505  45.462  16.531  1.00 87.22           H  
ATOM    313  N   ASP A  20     -11.033  44.076  18.563  1.00 85.44           N  
ATOM    314  H   ASP A  20     -11.286  43.476  17.791  1.00 85.44           H  
ATOM    315  CA  ASP A  20     -11.861  44.010  19.774  1.00 85.44           C  
ATOM    316  HA  ASP A  20     -11.222  44.129  20.649  1.00 85.44           H  
ATOM    317  C   ASP A  20     -12.539  42.639  19.871  1.00 85.44           C  
ATOM    318  CB  ASP A  20     -12.882  45.162  19.797  1.00 85.44           C  
ATOM    319  HB2 ASP A  20     -12.358  46.099  19.608  1.00 85.44           H  
ATOM    320  HB3 ASP A  20     -13.617  45.026  19.004  1.00 85.44           H  
ATOM    321  O   ASP A  20     -13.632  42.421  19.347  1.00 85.44           O  
ATOM    322  CG  ASP A  20     -13.599  45.279  21.151  1.00 85.44           C  
ATOM    323  OD1 ASP A  20     -13.557  44.312  21.948  1.00 85.44           O  
ATOM    324  OD2 ASP A  20     -14.214  46.339  21.393  1.00 85.44           O  
ATOM    325  N   LYS A  21     -11.852  41.685  20.508  1.00 81.09           N  
ATOM    326  H   LYS A  21     -10.963  41.944  20.912  1.00 81.09           H  
ATOM    327  CA  LYS A  21     -12.326  40.299  20.629  1.00 81.09           C  
ATOM    328  HA  LYS A  21     -12.641  39.951  19.645  1.00 81.09           H  
ATOM    329  C   LYS A  21     -13.542  40.159  21.541  1.00 81.09           C  
ATOM    330  CB  LYS A  21     -11.206  39.393  21.151  1.00 81.09           C  
ATOM    331  HB2 LYS A  21     -11.633  38.419  21.392  1.00 81.09           H  
ATOM    332  HB3 LYS A  21     -10.792  39.819  22.065  1.00 81.09           H  
ATOM    333  O   LYS A  21     -14.342  39.255  21.318  1.00 81.09           O  
ATOM    334  CG  LYS A  21     -10.096  39.186  20.118  1.00 81.09           C  
ATOM    335  HG2 LYS A  21      -9.627  40.142  19.884  1.00 81.09           H  
ATOM    336  HG3 LYS A  21     -10.520  38.760  19.209  1.00 81.09           H  
ATOM    337  CD  LYS A  21      -9.051  38.226  20.684  1.00 81.09           C  
ATOM    338  HD2 LYS A  21      -8.674  38.623  21.626  1.00 81.09           H  
ATOM    339  HD3 LYS A  21      -9.515  37.255  20.857  1.00 81.09           H  
ATOM    340  CE  LYS A  21      -7.908  38.091  19.683  1.00 81.09           C  
ATOM    341  HE2 LYS A  21      -8.316  37.720  18.743  1.00 81.09           H  
ATOM    342  HE3 LYS A  21      -7.498  39.084  19.497  1.00 81.09           H  
ATOM    343  NZ  LYS A  21      -6.862  37.185  20.208  1.00 81.09           N  
ATOM    344  HZ1 LYS A  21      -6.511  37.555  21.080  1.00 81.09           H  
ATOM    345  HZ2 LYS A  21      -7.257  36.272  20.381  1.00 81.09           H  
ATOM    346  HZ3 LYS A  21      -6.099  37.118  19.550  1.00 81.09           H  
ATOM    347  N   GLU A  22     -13.657  41.005  22.563  1.00 79.36           N  
ATOM    348  H   GLU A  22     -13.040  41.803  22.609  1.00 79.36           H  
ATOM    349  CA  GLU A  22     -14.703  40.896  23.586  1.00 79.36           C  
ATOM    350  HA  GLU A  22     -14.929  39.844  23.761  1.00 79.36           H  
ATOM    351  C   GLU A  22     -16.015  41.534  23.121  1.00 79.36           C  
ATOM    352  CB  GLU A  22     -14.221  41.493  24.919  1.00 79.36           C  
ATOM    353  HB2 GLU A  22     -13.849  42.504  24.753  1.00 79.36           H  
ATOM    354  HB3 GLU A  22     -15.069  41.538  25.602  1.00 79.36           H  
ATOM    355  O   GLU A  22     -17.075  40.955  23.349  1.00 79.36           O  
ATOM    356  CG  GLU A  22     -13.122  40.626  25.562  1.00 79.36           C  
ATOM    357  HG2 GLU A  22     -13.492  39.604  25.642  1.00 79.36           H  
ATOM    358  HG3 GLU A  22     -12.254  40.611  24.902  1.00 79.36           H  
ATOM    359  CD  GLU A  22     -12.677  41.103  26.956  1.00 79.36           C  
ATOM    360  OE1 GLU A  22     -11.881  40.356  27.572  1.00 79.36           O  
ATOM    361  OE2 GLU A  22     -13.103  42.195  27.391  1.00 79.36           O  
ATOM    362  N   ASN A  23     -15.956  42.654  22.387  1.00 82.79           N  
ATOM    363  H   ASN A  23     -15.064  43.114  22.270  1.00 82.79           H  
ATOM    364  CA  ASN A  23     -17.148  43.325  21.854  1.00 82.79           C  
ATOM    365  HA  ASN A  23     -18.025  42.905  22.346  1.00 82.79           H  
ATOM    366  C   ASN A  23     -17.360  43.096  20.351  1.00 82.79           C  
ATOM    367  CB  ASN A  23     -17.134  44.818  22.198  1.00 82.79           C  
ATOM    368  HB2 ASN A  23     -16.387  45.322  21.585  1.00 82.79           H  
ATOM    369  HB3 ASN A  23     -18.103  45.254  21.956  1.00 82.79           H  
ATOM    370  O   ASN A  23     -18.121  43.829  19.709  1.00 82.79           O  
ATOM    371  CG  ASN A  23     -16.874  45.081  23.662  1.00 82.79           C  
ATOM    372  ND2 ASN A  23     -15.800  45.768  23.965  1.00 82.79           N  
ATOM    373 HD21 ASN A  23     -15.143  45.969  23.225  1.00 82.79           H  
ATOM    374 HD22 ASN A  23     -15.545  45.815  24.941  1.00 82.79           H  
ATOM    375  OD1 ASN A  23     -17.635  44.680  24.527  1.00 82.79           O  
ATOM    376  N   CYS A  24     -16.695  42.101  19.753  1.00 84.38           N  
ATOM    377  H   CYS A  24     -16.040  41.560  20.298  1.00 84.38           H  
ATOM    378  CA  CYS A  24     -16.868  41.821  18.332  1.00 84.38           C  
ATOM    379  HA  CYS A  24     -16.590  42.734  17.805  1.00 84.38           H  
ATOM    380  C   CYS A  24     -18.334  41.445  18.040  1.00 84.38           C  
ATOM    381  CB  CYS A  24     -15.934  40.704  17.858  1.00 84.38           C  
ATOM    382  HB2 CYS A  24     -16.349  39.735  18.135  1.00 84.38           H  
ATOM    383  HB3 CYS A  24     -14.948  40.800  18.312  1.00 84.38           H  
ATOM    384  O   CYS A  24     -18.847  40.499  18.648  1.00 84.38           O  
ATOM    385  SG  CYS A  24     -15.786  40.847  16.054  1.00 84.38           S  
ATOM    386  HG  CYS A  24     -14.949  41.888  16.092  1.00 84.38           H  
ATOM    387  N   PRO A  25     -19.017  42.119  17.092  1.00 85.73           N  
ATOM    388  CA  PRO A  25     -20.385  41.777  16.720  1.00 85.73           C  
ATOM    389  HA  PRO A  25     -21.040  42.050  17.548  1.00 85.73           H  
ATOM    390  C   PRO A  25     -20.542  40.285  16.405  1.00 85.73           C  
ATOM    391  CB  PRO A  25     -20.711  42.649  15.504  1.00 85.73           C  
ATOM    392  HB2 PRO A  25     -21.767  42.916  15.471  1.00 85.73           H  
ATOM    393  HB3 PRO A  25     -20.419  42.139  14.585  1.00 85.73           H  
ATOM    394  O   PRO A  25     -19.742  39.711  15.661  1.00 85.73           O  
ATOM    395  CG  PRO A  25     -19.821  43.874  15.703  1.00 85.73           C  
ATOM    396  HG2 PRO A  25     -19.581  44.358  14.757  1.00 85.73           H  
ATOM    397  HG3 PRO A  25     -20.313  44.574  16.379  1.00 85.73           H  
ATOM    398  CD  PRO A  25     -18.575  43.309  16.382  1.00 85.73           C  
ATOM    399  HD2 PRO A  25     -17.829  43.027  15.640  1.00 85.73           H  
ATOM    400  HD3 PRO A  25     -18.164  44.049  17.068  1.00 85.73           H  
ATOM    401  N   ALA A  26     -21.605  39.664  16.923  1.00 85.55           N  
ATOM    402  H   ALA A  26     -22.193  40.178  17.565  1.00 85.55           H  
ATOM    403  CA  ALA A  26     -21.861  38.231  16.758  1.00 85.55           C  
ATOM    404  HA  ALA A  26     -21.060  37.680  17.249  1.00 85.55           H  
ATOM    405  C   ALA A  26     -21.890  37.793  15.281  1.00 85.55           C  
ATOM    406  CB  ALA A  26     -23.183  37.895  17.456  1.00 85.55           C  
ATOM    407  HB1 ALA A  26     -24.005  38.441  16.991  1.00 85.55           H  
ATOM    408  HB2 ALA A  26     -23.378  36.826  17.374  1.00 85.55           H  
ATOM    409  HB3 ALA A  26     -23.125  38.161  18.512  1.00 85.55           H  
ATOM    410  O   ALA A  26     -21.455  36.689  14.955  1.00 85.55           O  
ATOM    411  N   GLU A  27     -22.332  38.673  14.379  1.00 86.87           N  
ATOM    412  H   GLU A  27     -22.722  39.541  14.717  1.00 86.87           H  
ATOM    413  CA  GLU A  27     -22.329  38.454  12.929  1.00 86.87           C  
ATOM    414  HA  GLU A  27     -22.910  37.563  12.690  1.00 86.87           H  
ATOM    415  C   GLU A  27     -20.917  38.258  12.360  1.00 86.87           C  
ATOM    416  CB  GLU A  27     -22.978  39.659  12.237  1.00 86.87           C  
ATOM    417  HB2 GLU A  27     -22.435  40.558  12.527  1.00 86.87           H  
ATOM    418  HB3 GLU A  27     -22.886  39.529  11.158  1.00 86.87           H  
ATOM    419  O   GLU A  27     -20.709  37.384  11.523  1.00 86.87           O  
ATOM    420  CG  GLU A  27     -24.465  39.820  12.588  1.00 86.87           C  
ATOM    421  HG2 GLU A  27     -24.568  39.898  13.671  1.00 86.87           H  
ATOM    422  HG3 GLU A  27     -24.998  38.927  12.260  1.00 86.87           H  
ATOM    423  CD  GLU A  27     -25.095  41.064  11.945  1.00 86.87           C  
ATOM    424  OE1 GLU A  27     -26.303  41.268  12.183  1.00 86.87           O  
ATOM    425  OE2 GLU A  27     -24.362  41.810  11.253  1.00 86.87           O  
ATOM    426  N   ILE A  28     -19.923  39.008  12.850  1.00 88.41           N  
ATOM    427  H   ILE A  28     -20.130  39.613  13.632  1.00 88.41           H  
ATOM    428  CA  ILE A  28     -18.524  38.902  12.408  1.00 88.41           C  
ATOM    429  HA  ILE A  28     -18.497  38.873  11.319  1.00 88.41           H  
ATOM    430  C   ILE A  28     -17.916  37.597  12.906  1.00 88.41           C  
ATOM    431  CB  ILE A  28     -17.709  40.122  12.889  1.00 88.41           C  
ATOM    432  HB  ILE A  28     -17.848  40.242  13.963  1.00 88.41           H  
ATOM    433  O   ILE A  28     -17.304  36.860  12.133  1.00 88.41           O  
ATOM    434  CG1 ILE A  28     -18.259  41.374  12.177  1.00 88.41           C  
ATOM    435 HG12 ILE A  28     -19.296  41.529  12.475  1.00 88.41           H  
ATOM    436 HG13 ILE A  28     -18.238  41.219  11.098  1.00 88.41           H  
ATOM    437  CG2 ILE A  28     -16.201  39.941  12.630  1.00 88.41           C  
ATOM    438 HG21 ILE A  28     -16.020  39.854  11.559  1.00 88.41           H  
ATOM    439 HG22 ILE A  28     -15.636  40.788  13.021  1.00 88.41           H  
ATOM    440 HG23 ILE A  28     -15.817  39.057  13.138  1.00 88.41           H  
ATOM    441  CD1 ILE A  28     -17.492  42.653  12.492  1.00 88.41           C  
ATOM    442 HD11 ILE A  28     -16.524  42.629  11.992  1.00 88.41           H  
ATOM    443 HD12 ILE A  28     -18.066  43.503  12.122  1.00 88.41           H  
ATOM    444 HD13 ILE A  28     -17.349  42.749  13.568  1.00 88.41           H  
ATOM    445  N   THR A  29     -18.131  37.276  14.182  1.00 85.38           N  
ATOM    446  H   THR A  29     -18.585  37.953  14.777  1.00 85.38           H  
ATOM    447  CA  THR A  29     -17.689  36.006  14.769  1.00 85.38           C  
ATOM    448  HA  THR A  29     -16.606  35.930  14.672  1.00 85.38           H  
ATOM    449  C   THR A  29     -18.314  34.821  14.030  1.00 85.38           C  
ATOM    450  CB  THR A  29     -18.043  35.972  16.262  1.00 85.38           C  
ATOM    451  HB  THR A  29     -19.124  36.046  16.385  1.00 85.38           H  
ATOM    452  O   THR A  29     -17.616  33.864  13.696  1.00 85.38           O  
ATOM    453  CG2 THR A  29     -17.529  34.717  16.965  1.00 85.38           C  
ATOM    454 HG21 THR A  29     -17.986  33.826  16.534  1.00 85.38           H  
ATOM    455 HG22 THR A  29     -17.790  34.767  18.023  1.00 85.38           H  
ATOM    456 HG23 THR A  29     -16.445  34.662  16.869  1.00 85.38           H  
ATOM    457  OG1 THR A  29     -17.422  37.069  16.891  1.00 85.38           O  
ATOM    458  HG1 THR A  29     -18.019  37.450  17.540  1.00 85.38           H  
ATOM    459  N   THR A  30     -19.606  34.906  13.701  1.00 85.79           N  
ATOM    460  H   THR A  30     -20.126  35.717  14.007  1.00 85.79           H  
ATOM    461  CA  THR A  30     -20.320  33.885  12.921  1.00 85.79           C  
ATOM    462  HA  THR A  30     -20.186  32.919  13.408  1.00 85.79           H  
ATOM    463  C   THR A  30     -19.752  33.776  11.511  1.00 85.79           C  
ATOM    464  CB  THR A  30     -21.827  34.171  12.862  1.00 85.79           C  
ATOM    465  HB  THR A  30     -22.007  35.118  12.354  1.00 85.79           H  
ATOM    466  O   THR A  30     -19.490  32.665  11.059  1.00 85.79           O  
ATOM    467  CG2 THR A  30     -22.608  33.062  12.156  1.00 85.79           C  
ATOM    468 HG21 THR A  30     -23.675  33.267  12.234  1.00 85.79           H  
ATOM    469 HG22 THR A  30     -22.342  33.022  11.099  1.00 85.79           H  
ATOM    470 HG23 THR A  30     -22.395  32.099  12.620  1.00 85.79           H  
ATOM    471  OG1 THR A  30     -22.331  34.248  14.174  1.00 85.79           O  
ATOM    472  HG1 THR A  30     -22.097  35.111  14.524  1.00 85.79           H  
ATOM    473  N   LEU A  31     -19.484  34.895  10.831  1.00 87.01           N  
ATOM    474  H   LEU A  31     -19.742  35.782  11.242  1.00 87.01           H  
ATOM    475  CA  LEU A  31     -18.887  34.915   9.494  1.00 87.01           C  
ATOM    476  HA  LEU A  31     -19.530  34.340   8.827  1.00 87.01           H  
ATOM    477  C   LEU A  31     -17.495  34.263   9.486  1.00 87.01           C  
ATOM    478  CB  LEU A  31     -18.825  36.376   9.005  1.00 87.01           C  
ATOM    479  HB2 LEU A  31     -18.134  36.926   9.644  1.00 87.01           H  
ATOM    480  HB3 LEU A  31     -19.808  36.834   9.114  1.00 87.01           H  
ATOM    481  O   LEU A  31     -17.220  33.396   8.660  1.00 87.01           O  
ATOM    482  CG  LEU A  31     -18.374  36.535   7.542  1.00 87.01           C  
ATOM    483  HG  LEU A  31     -17.464  35.962   7.365  1.00 87.01           H  
ATOM    484  CD1 LEU A  31     -19.464  36.060   6.582  1.00 87.01           C  
ATOM    485 HD11 LEU A  31     -19.598  34.983   6.677  1.00 87.01           H  
ATOM    486 HD12 LEU A  31     -20.405  36.562   6.808  1.00 87.01           H  
ATOM    487 HD13 LEU A  31     -19.180  36.298   5.556  1.00 87.01           H  
ATOM    488  CD2 LEU A  31     -18.076  38.003   7.245  1.00 87.01           C  
ATOM    489 HD21 LEU A  31     -18.972  38.606   7.391  1.00 87.01           H  
ATOM    490 HD22 LEU A  31     -17.725  38.113   6.219  1.00 87.01           H  
ATOM    491 HD23 LEU A  31     -17.294  38.354   7.919  1.00 87.01           H  
ATOM    492  N   LEU A  32     -16.622  34.624  10.429  1.00 86.47           N  
ATOM    493  H   LEU A  32     -16.898  35.339  11.087  1.00 86.47           H  
ATOM    494  CA  LEU A  32     -15.269  34.069  10.511  1.00 86.47           C  
ATOM    495  HA  LEU A  32     -14.795  34.153   9.533  1.00 86.47           H  
ATOM    496  C   LEU A  32     -15.261  32.576  10.857  1.00 86.47           C  
ATOM    497  CB  LEU A  32     -14.452  34.854  11.546  1.00 86.47           C  
ATOM    498  HB2 LEU A  32     -13.506  34.336  11.702  1.00 86.47           H  
ATOM    499  HB3 LEU A  32     -14.997  34.853  12.490  1.00 86.47           H  
ATOM    500  O   LEU A  32     -14.423  31.844  10.326  1.00 86.47           O  
ATOM    501  CG  LEU A  32     -14.135  36.304  11.151  1.00 86.47           C  
ATOM    502  HG  LEU A  32     -15.053  36.847  10.927  1.00 86.47           H  
ATOM    503  CD1 LEU A  32     -13.437  36.973  12.330  1.00 86.47           C  
ATOM    504 HD11 LEU A  32     -13.261  38.023  12.097  1.00 86.47           H  
ATOM    505 HD12 LEU A  32     -12.488  36.483  12.550  1.00 86.47           H  
ATOM    506 HD13 LEU A  32     -14.078  36.930  13.211  1.00 86.47           H  
ATOM    507  CD2 LEU A  32     -13.216  36.374   9.929  1.00 86.47           C  
ATOM    508 HD21 LEU A  32     -13.003  37.417   9.694  1.00 86.47           H  
ATOM    509 HD22 LEU A  32     -13.701  35.937   9.056  1.00 86.47           H  
ATOM    510 HD23 LEU A  32     -12.278  35.858  10.135  1.00 86.47           H  
ATOM    511  N   LYS A  33     -16.185  32.115  11.710  1.00 82.37           N  
ATOM    512  H   LYS A  33     -16.801  32.781  12.155  1.00 82.37           H  
ATOM    513  CA  LYS A  33     -16.384  30.681  11.986  1.00 82.37           C  
ATOM    514  HA  LYS A  33     -15.426  30.212  12.210  1.00 82.37           H  
ATOM    515  C   LYS A  33     -16.941  29.941  10.768  1.00 82.37           C  
ATOM    516  CB  LYS A  33     -17.319  30.487  13.188  1.00 82.37           C  
ATOM    517  HB2 LYS A  33     -18.208  31.107  13.070  1.00 82.37           H  
ATOM    518  HB3 LYS A  33     -17.638  29.445  13.202  1.00 82.37           H  
ATOM    519  O   LYS A  33     -16.424  28.888  10.403  1.00 82.37           O  
ATOM    520  CG  LYS A  33     -16.643  30.794  14.533  1.00 82.37           C  
ATOM    521  HG2 LYS A  33     -15.733  30.200  14.621  1.00 82.37           H  
ATOM    522  HG3 LYS A  33     -16.382  31.851  14.593  1.00 82.37           H  
ATOM    523  CD  LYS A  33     -17.593  30.422  15.678  1.00 82.37           C  
ATOM    524  HD2 LYS A  33     -18.500  31.023  15.613  1.00 82.37           H  
ATOM    525  HD3 LYS A  33     -17.864  29.372  15.563  1.00 82.37           H  
ATOM    526  CE  LYS A  33     -16.943  30.615  17.052  1.00 82.37           C  
ATOM    527  HE2 LYS A  33     -16.922  31.678  17.292  1.00 82.37           H  
ATOM    528  HE3 LYS A  33     -15.916  30.254  17.002  1.00 82.37           H  
ATOM    529  NZ  LYS A  33     -17.677  29.847  18.091  1.00 82.37           N  
ATOM    530  HZ1 LYS A  33     -18.661  30.075  18.115  1.00 82.37           H  
ATOM    531  HZ2 LYS A  33     -17.272  29.955  19.010  1.00 82.37           H  
ATOM    532  HZ3 LYS A  33     -17.626  28.855  17.910  1.00 82.37           H  
ATOM    533  N   THR A  34     -17.927  30.535  10.093  1.00 80.08           N  
ATOM    534  H   THR A  34     -18.298  31.392  10.477  1.00 80.08           H  
ATOM    535  CA  THR A  34     -18.569  29.983   8.888  1.00 80.08           C  
ATOM    536  HA  THR A  34     -19.064  29.047   9.147  1.00 80.08           H  
ATOM    537  C   THR A  34     -17.538  29.673   7.799  1.00 80.08           C  
ATOM    538  CB  THR A  34     -19.647  30.946   8.357  1.00 80.08           C  
ATOM    539  HB  THR A  34     -19.210  31.928   8.174  1.00 80.08           H  
ATOM    540  O   THR A  34     -17.616  28.623   7.174  1.00 80.08           O  
ATOM    541  CG2 THR A  34     -20.307  30.473   7.071  1.00 80.08           C  
ATOM    542 HG21 THR A  34     -21.208  31.056   6.877  1.00 80.08           H  
ATOM    543 HG22 THR A  34     -19.603  30.636   6.255  1.00 80.08           H  
ATOM    544 HG23 THR A  34     -20.565  29.416   7.139  1.00 80.08           H  
ATOM    545  OG1 THR A  34     -20.682  31.092   9.295  1.00 80.08           O  
ATOM    546  HG1 THR A  34     -20.325  31.587  10.036  1.00 80.08           H  
ATOM    547  N   TYR A  35     -16.524  30.526   7.621  1.00 79.13           N  
ATOM    548  H   TYR A  35     -16.530  31.386   8.152  1.00 79.13           H  
ATOM    549  CA  TYR A  35     -15.462  30.336   6.622  1.00 79.13           C  
ATOM    550  HA  TYR A  35     -15.805  29.605   5.890  1.00 79.13           H  
ATOM    551  C   TYR A  35     -14.156  29.733   7.184  1.00 79.13           C  
ATOM    552  CB  TYR A  35     -15.263  31.653   5.857  1.00 79.13           C  
ATOM    553  HB2 TYR A  35     -15.126  32.464   6.572  1.00 79.13           H  
ATOM    554  HB3 TYR A  35     -14.354  31.591   5.258  1.00 79.13           H  
ATOM    555  O   TYR A  35     -13.117  29.786   6.526  1.00 79.13           O  
ATOM    556  CG  TYR A  35     -16.413  31.977   4.917  1.00 79.13           C  
ATOM    557  CD1 TYR A  35     -16.376  31.509   3.591  1.00 79.13           C  
ATOM    558  HD1 TYR A  35     -15.540  30.911   3.259  1.00 79.13           H  
ATOM    559  CD2 TYR A  35     -17.533  32.704   5.363  1.00 79.13           C  
ATOM    560  HD2 TYR A  35     -17.575  33.063   6.381  1.00 79.13           H  
ATOM    561  CE1 TYR A  35     -17.432  31.796   2.707  1.00 79.13           C  
ATOM    562  HE1 TYR A  35     -17.408  31.450   1.684  1.00 79.13           H  
ATOM    563  CE2 TYR A  35     -18.614  32.954   4.499  1.00 79.13           C  
ATOM    564  HE2 TYR A  35     -19.480  33.495   4.851  1.00 79.13           H  
ATOM    565  OH  TYR A  35     -19.570  32.783   2.299  1.00 79.13           O  
ATOM    566  HH  TYR A  35     -20.281  33.290   2.698  1.00 79.13           H  
ATOM    567  CZ  TYR A  35     -18.556  32.514   3.160  1.00 79.13           C  
ATOM    568  N   GLY A  36     -14.172  29.169   8.400  1.00 74.29           N  
ATOM    569  H   GLY A  36     -15.053  29.110   8.889  1.00 74.29           H  
ATOM    570  CA  GLY A  36     -13.025  28.452   8.977  1.00 74.29           C  
ATOM    571  HA2 GLY A  36     -12.717  27.671   8.282  1.00 74.29           H  
ATOM    572  HA3 GLY A  36     -13.354  27.972   9.899  1.00 74.29           H  
ATOM    573  C   GLY A  36     -11.801  29.324   9.300  1.00 74.29           C  
ATOM    574  O   GLY A  36     -10.682  28.815   9.423  1.00 74.29           O  
ATOM    575  N   VAL A  37     -11.979  30.644   9.414  1.00 83.74           N  
ATOM    576  H   VAL A  37     -12.923  30.989   9.318  1.00 83.74           H  
ATOM    577  CA  VAL A  37     -10.921  31.601   9.789  1.00 83.74           C  
ATOM    578  HA  VAL A  37      -9.980  31.277   9.346  1.00 83.74           H  
ATOM    579  C   VAL A  37     -10.738  31.622  11.305  1.00 83.74           C  
ATOM    580  CB  VAL A  37     -11.230  33.019   9.267  1.00 83.74           C  
ATOM    581  HB  VAL A  37     -12.114  33.402   9.777  1.00 83.74           H  
ATOM    582  O   VAL A  37      -9.606  31.641  11.789  1.00 83.74           O  
ATOM    583  CG1 VAL A  37     -10.061  33.980   9.529  1.00 83.74           C  
ATOM    584 HG11 VAL A  37      -9.140  33.582   9.104  1.00 83.74           H  
ATOM    585 HG12 VAL A  37      -9.933  34.128  10.601  1.00 83.74           H  
ATOM    586 HG13 VAL A  37     -10.272  34.949   9.077  1.00 83.74           H  
ATOM    587  CG2 VAL A  37     -11.514  33.012   7.762  1.00 83.74           C  
ATOM    588 HG21 VAL A  37     -11.729  34.028   7.429  1.00 83.74           H  
ATOM    589 HG22 VAL A  37     -10.663  32.606   7.217  1.00 83.74           H  
ATOM    590 HG23 VAL A  37     -12.395  32.408   7.544  1.00 83.74           H  
ATOM    591  N   LEU A  38     -11.845  31.552  12.048  1.00 84.14           N  
ATOM    592  H   LEU A  38     -12.729  31.481  11.564  1.00 84.14           H  
ATOM    593  CA  LEU A  38     -11.874  31.455  13.504  1.00 84.14           C  
ATOM    594  HA  LEU A  38     -10.875  31.663  13.887  1.00 84.14           H  
ATOM    595  C   LEU A  38     -12.265  30.032  13.928  1.00 84.14           C  
ATOM    596  CB  LEU A  38     -12.839  32.528  14.040  1.00 84.14           C  
ATOM    597  HB2 LEU A  38     -12.563  33.494  13.617  1.00 84.14           H  
ATOM    598  HB3 LEU A  38     -13.846  32.285  13.703  1.00 84.14           H  
ATOM    599  O   LEU A  38     -13.264  29.495  13.459  1.00 84.14           O  
ATOM    600  CG  LEU A  38     -12.845  32.665  15.569  1.00 84.14           C  
ATOM    601  HG  LEU A  38     -13.036  31.694  16.026  1.00 84.14           H  
ATOM    602  CD1 LEU A  38     -11.516  33.213  16.084  1.00 84.14           C  
ATOM    603 HD11 LEU A  38     -11.569  33.311  17.169  1.00 84.14           H  
ATOM    604 HD12 LEU A  38     -11.315  34.192  15.650  1.00 84.14           H  
ATOM    605 HD13 LEU A  38     -10.697  32.533  15.848  1.00 84.14           H  
ATOM    606  CD2 LEU A  38     -13.952  33.625  15.996  1.00 84.14           C  
ATOM    607 HD21 LEU A  38     -14.917  33.255  15.649  1.00 84.14           H  
ATOM    608 HD22 LEU A  38     -13.971  33.708  17.083  1.00 84.14           H  
ATOM    609 HD23 LEU A  38     -13.778  34.612  15.569  1.00 84.14           H  
ATOM    610  N   ARG A  39     -11.476  29.412  14.812  1.00 76.38           N  
ATOM    611  H   ARG A  39     -10.693  29.927  15.188  1.00 76.38           H  
ATOM    612  CA  ARG A  39     -11.751  28.079  15.374  1.00 76.38           C  
ATOM    613  HA  ARG A  39     -12.210  27.463  14.602  1.00 76.38           H  
ATOM    614  C   ARG A  39     -12.753  28.173  16.525  1.00 76.38           C  
ATOM    615  CB  ARG A  39     -10.442  27.419  15.849  1.00 76.38           C  
ATOM    616  HB2 ARG A  39     -10.676  26.442  16.272  1.00 76.38           H  
ATOM    617  HB3 ARG A  39     -10.001  28.027  16.640  1.00 76.38           H  
ATOM    618  O   ARG A  39     -12.858  29.212  17.174  1.00 76.38           O  
ATOM    619  CG  ARG A  39      -9.416  27.227  14.720  1.00 76.38           C  
ATOM    620  HG2 ARG A  39      -9.158  28.190  14.280  1.00 76.38           H  
ATOM    621  HG3 ARG A  39      -9.852  26.591  13.949  1.00 76.38           H  
ATOM    622  CD  ARG A  39      -8.140  26.573  15.262  1.00 76.38           C  
ATOM    623  HD2 ARG A  39      -8.410  25.638  15.753  1.00 76.38           H  
ATOM    624  HD3 ARG A  39      -7.690  27.242  15.995  1.00 76.38           H  
ATOM    625  NE  ARG A  39      -7.175  26.304  14.178  1.00 76.38           N  
ATOM    626  HE  ARG A  39      -7.419  26.652  13.262  1.00 76.38           H  
ATOM    627  NH1 ARG A  39      -5.655  25.102  15.411  1.00 76.38           N  
ATOM    628 HH11 ARG A  39      -6.229  25.237  16.231  1.00 76.38           H  
ATOM    629 HH12 ARG A  39      -4.793  24.579  15.472  1.00 76.38           H  
ATOM    630  NH2 ARG A  39      -5.287  25.459  13.235  1.00 76.38           N  
ATOM    631 HH21 ARG A  39      -5.589  25.797  12.332  1.00 76.38           H  
ATOM    632 HH22 ARG A  39      -4.442  24.910  13.302  1.00 76.38           H  
ATOM    633  CZ  ARG A  39      -6.045  25.627  14.282  1.00 76.38           C  
ATOM    634  N   GLU A  40     -13.404  27.059  16.862  1.00 69.19           N  
ATOM    635  H   GLU A  40     -13.358  26.257  16.249  1.00 69.19           H  
ATOM    636  CA  GLU A  40     -14.297  26.986  18.035  1.00 69.19           C  
ATOM    637  HA  GLU A  40     -15.076  27.740  17.924  1.00 69.19           H  
ATOM    638  C   GLU A  40     -13.595  27.319  19.355  1.00 69.19           C  
ATOM    639  CB  GLU A  40     -14.939  25.592  18.151  1.00 69.19           C  
ATOM    640  HB2 GLU A  40     -15.380  25.481  19.142  1.00 69.19           H  
ATOM    641  HB3 GLU A  40     -14.164  24.832  18.050  1.00 69.19           H  
ATOM    642  O   GLU A  40     -14.206  27.876  20.259  1.00 69.19           O  
ATOM    643  CG  GLU A  40     -16.037  25.333  17.111  1.00 69.19           C  
ATOM    644  HG2 GLU A  40     -15.583  25.366  16.120  1.00 69.19           H  
ATOM    645  HG3 GLU A  40     -16.423  24.325  17.263  1.00 69.19           H  
ATOM    646  CD  GLU A  40     -17.204  26.339  17.178  1.00 69.19           C  
ATOM    647  OE1 GLU A  40     -17.920  26.454  16.167  1.00 69.19           O  
ATOM    648  OE2 GLU A  40     -17.319  27.113  18.160  1.00 69.19           O  
ATOM    649  N   THR A  41     -12.285  27.082  19.439  1.00 75.84           N  
ATOM    650  H   THR A  41     -11.822  26.647  18.654  1.00 75.84           H  
ATOM    651  CA  THR A  41     -11.463  27.466  20.596  1.00 75.84           C  
ATOM    652  HA  THR A  41     -11.964  27.124  21.501  1.00 75.84           H  
ATOM    653  C   THR A  41     -11.281  28.984  20.746  1.00 75.84           C  
ATOM    654  CB  THR A  41     -10.082  26.794  20.528  1.00 75.84           C  
ATOM    655  HB  THR A  41      -9.518  27.047  21.426  1.00 75.84           H  
ATOM    656  O   THR A  41     -10.522  29.414  21.606  1.00 75.84           O  
ATOM    657  CG2 THR A  41     -10.164  25.270  20.438  1.00 75.84           C  
ATOM    658 HG21 THR A  41     -10.753  24.889  21.273  1.00 75.84           H  
ATOM    659 HG22 THR A  41     -10.625  24.962  19.500  1.00 75.84           H  
ATOM    660 HG23 THR A  41      -9.159  24.851  20.499  1.00 75.84           H  
ATOM    661  OG1 THR A  41      -9.365  27.254  19.397  1.00 75.84           O  
ATOM    662  HG1 THR A  41      -8.847  27.995  19.720  1.00 75.84           H  
ATOM    663  N   GLY A  42     -11.872  29.803  19.868  1.00 74.26           N  
ATOM    664  H   GLY A  42     -12.507  29.402  19.192  1.00 74.26           H  
ATOM    665  CA  GLY A  42     -11.681  31.255  19.836  1.00 74.26           C  
ATOM    666  HA2 GLY A  42     -11.787  31.656  20.844  1.00 74.26           H  
ATOM    667  HA3 GLY A  42     -12.454  31.696  19.206  1.00 74.26           H  
ATOM    668  C   GLY A  42     -10.319  31.694  19.286  1.00 74.26           C  
ATOM    669  O   GLY A  42      -9.972  32.868  19.364  1.00 74.26           O  
ATOM    670  N   ALA A  43      -9.534  30.770  18.723  1.00 79.53           N  
ATOM    671  H   ALA A  43      -9.908  29.836  18.641  1.00 79.53           H  
ATOM    672  CA  ALA A  43      -8.239  31.063  18.113  1.00 79.53           C  
ATOM    673  HA  ALA A  43      -7.881  32.024  18.481  1.00 79.53           H  
ATOM    674  C   ALA A  43      -8.353  31.161  16.587  1.00 79.53           C  
ATOM    675  CB  ALA A  43      -7.222  30.000  18.545  1.00 79.53           C  
ATOM    676  HB1 ALA A  43      -6.238  30.252  18.150  1.00 79.53           H  
ATOM    677  HB2 ALA A  43      -7.519  29.024  18.163  1.00 79.53           H  
ATOM    678  HB3 ALA A  43      -7.167  29.966  19.633  1.00 79.53           H  
ATOM    679  O   ALA A  43      -9.087  30.396  15.960  1.00 79.53           O  
ATOM    680  N   LEU A  44      -7.585  32.058  15.970  1.00 80.72           N  
ATOM    681  H   LEU A  44      -6.976  32.647  16.520  1.00 80.72           H  
ATOM    682  CA  LEU A  44      -7.495  32.132  14.513  1.00 80.72           C  
ATOM    683  HA  LEU A  44      -8.505  32.127  14.103  1.00 80.72           H  
ATOM    684  C   LEU A  44      -6.770  30.907  13.953  1.00 80.72           C  
ATOM    685  CB  LEU A  44      -6.798  33.430  14.082  1.00 80.72           C  
ATOM    686  HB2 LEU A  44      -6.542  33.368  13.024  1.00 80.72           H  
ATOM    687  HB3 LEU A  44      -5.869  33.527  14.643  1.00 80.72           H  
ATOM    688  O   LEU A  44      -5.760  30.448  14.488  1.00 80.72           O  
ATOM    689  CG  LEU A  44      -7.668  34.677  14.301  1.00 80.72           C  
ATOM    690  HG  LEU A  44      -8.098  34.644  15.302  1.00 80.72           H  
ATOM    691  CD1 LEU A  44      -6.784  35.911  14.191  1.00 80.72           C  
ATOM    692 HD11 LEU A  44      -6.204  35.887  13.269  1.00 80.72           H  
ATOM    693 HD12 LEU A  44      -7.398  36.811  14.213  1.00 80.72           H  
ATOM    694 HD13 LEU A  44      -6.087  35.952  15.029  1.00 80.72           H  
ATOM    695  CD2 LEU A  44      -8.799  34.792  13.277  1.00 80.72           C  
ATOM    696 HD21 LEU A  44      -8.386  34.828  12.269  1.00 80.72           H  
ATOM    697 HD22 LEU A  44      -9.479  33.945  13.365  1.00 80.72           H  
ATOM    698 HD23 LEU A  44      -9.369  35.701  13.467  1.00 80.72           H  
ATOM    699  N   SER A  45      -7.272  30.386  12.840  1.00 77.36           N  
ATOM    700  H   SER A  45      -8.090  30.824  12.441  1.00 77.36           H  
ATOM    701  CA  SER A  45      -6.582  29.358  12.072  1.00 77.36           C  
ATOM    702  HA  SER A  45      -6.248  28.570  12.748  1.00 77.36           H  
ATOM    703  C   SER A  45      -5.366  29.977  11.384  1.00 77.36           C  
ATOM    704  CB  SER A  45      -7.547  28.757  11.052  1.00 77.36           C  
ATOM    705  HB2 SER A  45      -8.380  28.279  11.567  1.00 77.36           H  
ATOM    706  HB3 SER A  45      -7.944  29.560  10.431  1.00 77.36           H  
ATOM    707  O   SER A  45      -5.512  30.805  10.482  1.00 77.36           O  
ATOM    708  OG  SER A  45      -6.880  27.808  10.239  1.00 77.36           O  
ATOM    709  HG  SER A  45      -7.409  27.740   9.441  1.00 77.36           H  
ATOM    710  N   SER A  46      -4.160  29.570  11.788  1.00 71.57           N  
ATOM    711  H   SER A  46      -4.094  28.940  12.575  1.00 71.57           H  
ATOM    712  CA  SER A  46      -2.900  30.035  11.189  1.00 71.57           C  
ATOM    713  HA  SER A  46      -2.799  31.107  11.358  1.00 71.57           H  
ATOM    714  C   SER A  46      -2.860  29.798   9.678  1.00 71.57           C  
ATOM    715  CB  SER A  46      -1.714  29.327  11.854  1.00 71.57           C  
ATOM    716  HB2 SER A  46      -0.798  29.574  11.316  1.00 71.57           H  
ATOM    717  HB3 SER A  46      -1.620  29.678  12.881  1.00 71.57           H  
ATOM    718  O   SER A  46      -2.462  30.682   8.923  1.00 71.57           O  
ATOM    719  OG  SER A  46      -1.909  27.919  11.861  1.00 71.57           O  
ATOM    720  HG  SER A  46      -1.089  27.510  12.150  1.00 71.57           H  
ATOM    721  N   LYS A  47      -3.351  28.637   9.228  1.00 65.28           N  
ATOM    722  H   LYS A  47      -3.629  27.959   9.923  1.00 65.28           H  
ATOM    723  CA  LYS A  47      -3.395  28.263   7.813  1.00 65.28           C  
ATOM    724  HA  LYS A  47      -2.421  28.488   7.379  1.00 65.28           H  
ATOM    725  C   LYS A  47      -4.410  29.107   7.031  1.00 65.28           C  
ATOM    726  CB  LYS A  47      -3.627  26.745   7.705  1.00 65.28           C  
ATOM    727  HB2 LYS A  47      -3.036  26.234   8.465  1.00 65.28           H  
ATOM    728  HB3 LYS A  47      -4.678  26.527   7.893  1.00 65.28           H  
ATOM    729  O   LYS A  47      -4.043  29.668   6.005  1.00 65.28           O  
ATOM    730  CG  LYS A  47      -3.184  26.200   6.336  1.00 65.28           C  
ATOM    731  HG2 LYS A  47      -2.107  26.336   6.234  1.00 65.28           H  
ATOM    732  HG3 LYS A  47      -3.643  26.798   5.549  1.00 65.28           H  
ATOM    733  CD  LYS A  47      -3.505  24.707   6.131  1.00 65.28           C  
ATOM    734  HD2 LYS A  47      -2.647  24.111   6.442  1.00 65.28           H  
ATOM    735  HD3 LYS A  47      -4.343  24.400   6.757  1.00 65.28           H  
ATOM    736  CE  LYS A  47      -3.829  24.412   4.658  1.00 65.28           C  
ATOM    737  HE2 LYS A  47      -2.956  24.633   4.044  1.00 65.28           H  
ATOM    738  HE3 LYS A  47      -4.646  25.062   4.345  1.00 65.28           H  
ATOM    739  NZ  LYS A  47      -4.239  23.005   4.475  1.00 65.28           N  
ATOM    740  HZ1 LYS A  47      -4.650  22.798   3.576  1.00 65.28           H  
ATOM    741  HZ2 LYS A  47      -3.496  22.353   4.682  1.00 65.28           H  
ATOM    742  HZ3 LYS A  47      -4.876  22.720   5.205  1.00 65.28           H  
ATOM    743  N   SER A  48      -5.636  29.278   7.542  1.00 71.64           N  
ATOM    744  H   SER A  48      -5.891  28.784   8.385  1.00 71.64           H  
ATOM    745  CA  SER A  48      -6.657  30.124   6.892  1.00 71.64           C  
ATOM    746  HA  SER A  48      -6.809  29.769   5.872  1.00 71.64           H  
ATOM    747  C   SER A  48      -6.205  31.584   6.823  1.00 71.64           C  
ATOM    748  CB  SER A  48      -8.011  30.057   7.614  1.00 71.64           C  
ATOM    749  HB2 SER A  48      -7.974  30.668   8.516  1.00 71.64           H  
ATOM    750  HB3 SER A  48      -8.780  30.463   6.957  1.00 71.64           H  
ATOM    751  O   SER A  48      -6.404  32.256   5.818  1.00 71.64           O  
ATOM    752  OG  SER A  48      -8.343  28.725   7.974  1.00 71.64           O  
ATOM    753  HG  SER A  48      -9.256  28.718   8.270  1.00 71.64           H  
ATOM    754  N   THR A  49      -5.530  32.058   7.874  1.00 75.19           N  
ATOM    755  H   THR A  49      -5.406  31.446   8.668  1.00 75.19           H  
ATOM    756  CA  THR A  49      -4.981  33.418   7.954  1.00 75.19           C  
ATOM    757  HA  THR A  49      -5.777  34.130   7.733  1.00 75.19           H  
ATOM    758  C   THR A  49      -3.864  33.645   6.940  1.00 75.19           C  
ATOM    759  CB  THR A  49      -4.452  33.708   9.365  1.00 75.19           C  
ATOM    760  HB  THR A  49      -3.667  32.996   9.617  1.00 75.19           H  
ATOM    761  O   THR A  49      -3.899  34.638   6.216  1.00 75.19           O  
ATOM    762  CG2 THR A  49      -3.879  35.121   9.488  1.00 75.19           C  
ATOM    763 HG21 THR A  49      -2.868  35.136   9.080  1.00 75.19           H  
ATOM    764 HG22 THR A  49      -4.480  35.830   8.918  1.00 75.19           H  
ATOM    765 HG23 THR A  49      -3.824  35.412  10.537  1.00 75.19           H  
ATOM    766  OG1 THR A  49      -5.491  33.562  10.304  1.00 75.19           O  
ATOM    767  HG1 THR A  49      -5.627  32.620  10.427  1.00 75.19           H  
ATOM    768  N   ALA A  50      -2.900  32.722   6.856  1.00 72.23           N  
ATOM    769  H   ALA A  50      -2.905  31.937   7.490  1.00 72.23           H  
ATOM    770  CA  ALA A  50      -1.826  32.786   5.867  1.00 72.23           C  
ATOM    771  HA  ALA A  50      -1.276  33.718   5.992  1.00 72.23           H  
ATOM    772  C   ALA A  50      -2.384  32.766   4.437  1.00 72.23           C  
ATOM    773  CB  ALA A  50      -0.870  31.610   6.110  1.00 72.23           C  
ATOM    774  HB1 ALA A  50      -0.454  31.674   7.116  1.00 72.23           H  
ATOM    775  HB2 ALA A  50      -0.053  31.651   5.389  1.00 72.23           H  
ATOM    776  HB3 ALA A  50      -1.398  30.663   5.998  1.00 72.23           H  
ATOM    777  O   ALA A  50      -1.901  33.490   3.571  1.00 72.23           O  
ATOM    778  N   TYR A  51      -3.444  31.987   4.208  1.00 67.23           N  
ATOM    779  H   TYR A  51      -3.778  31.384   4.945  1.00 67.23           H  
ATOM    780  CA  TYR A  51      -4.067  31.898   2.895  1.00 67.23           C  
ATOM    781  HA  TYR A  51      -3.267  31.785   2.163  1.00 67.23           H  
ATOM    782  C   TYR A  51      -4.831  33.167   2.511  1.00 67.23           C  
ATOM    783  CB  TYR A  51      -4.951  30.651   2.821  1.00 67.23           C  
ATOM    784  HB2 TYR A  51      -6.003  30.922   2.912  1.00 67.23           H  
ATOM    785  HB3 TYR A  51      -4.719  29.966   3.636  1.00 67.23           H  
ATOM    786  O   TYR A  51      -4.652  33.671   1.406  1.00 67.23           O  
ATOM    787  CG  TYR A  51      -4.719  29.922   1.526  1.00 67.23           C  
ATOM    788  CD1 TYR A  51      -5.314  30.401   0.350  1.00 67.23           C  
ATOM    789  HD1 TYR A  51      -5.966  31.261   0.394  1.00 67.23           H  
ATOM    790  CD2 TYR A  51      -3.807  28.851   1.474  1.00 67.23           C  
ATOM    791  HD2 TYR A  51      -3.304  28.527   2.373  1.00 67.23           H  
ATOM    792  CE1 TYR A  51      -5.043  29.774  -0.879  1.00 67.23           C  
ATOM    793  HE1 TYR A  51      -5.508  30.110  -1.794  1.00 67.23           H  
ATOM    794  CE2 TYR A  51      -3.535  28.219   0.246  1.00 67.23           C  
ATOM    795  HE2 TYR A  51      -2.853  27.383   0.198  1.00 67.23           H  
ATOM    796  OH  TYR A  51      -4.068  27.968  -2.087  1.00 67.23           O  
ATOM    797  HH  TYR A  51      -3.300  27.391  -2.107  1.00 67.23           H  
ATOM    798  CZ  TYR A  51      -4.195  28.654  -0.926  1.00 67.23           C  
ATOM    799  N   LEU A  52      -5.626  33.735   3.426  1.00 77.15           N  
ATOM    800  H   LEU A  52      -5.753  33.269   4.313  1.00 77.15           H  
ATOM    801  CA  LEU A  52      -6.302  35.017   3.199  1.00 77.15           C  
ATOM    802  HA  LEU A  52      -6.958  34.927   2.333  1.00 77.15           H  
ATOM    803  C   LEU A  52      -5.310  36.138   2.869  1.00 77.15           C  
ATOM    804  CB  LEU A  52      -7.121  35.408   4.441  1.00 77.15           C  
ATOM    805  HB2 LEU A  52      -6.501  35.265   5.326  1.00 77.15           H  
ATOM    806  HB3 LEU A  52      -7.360  36.469   4.377  1.00 77.15           H  
ATOM    807  O   LEU A  52      -5.609  36.978   2.027  1.00 77.15           O  
ATOM    808  CG  LEU A  52      -8.440  34.641   4.618  1.00 77.15           C  
ATOM    809  HG  LEU A  52      -8.260  33.566   4.595  1.00 77.15           H  
ATOM    810  CD1 LEU A  52      -9.035  35.019   5.973  1.00 77.15           C  
ATOM    811 HD11 LEU A  52      -8.378  34.673   6.772  1.00 77.15           H  
ATOM    812 HD12 LEU A  52     -10.010  34.543   6.077  1.00 77.15           H  
ATOM    813 HD13 LEU A  52      -9.163  36.099   6.042  1.00 77.15           H  
ATOM    814  CD2 LEU A  52      -9.472  34.984   3.541  1.00 77.15           C  
ATOM    815 HD21 LEU A  52      -9.676  36.055   3.546  1.00 77.15           H  
ATOM    816 HD22 LEU A  52      -9.103  34.688   2.560  1.00 77.15           H  
ATOM    817 HD23 LEU A  52     -10.398  34.442   3.736  1.00 77.15           H  
ATOM    818  N   ALA A  53      -4.127  36.130   3.491  1.00 74.81           N  
ATOM    819  H   ALA A  53      -3.950  35.424   4.191  1.00 74.81           H  
ATOM    820  CA  ALA A  53      -3.078  37.109   3.216  1.00 74.81           C  
ATOM    821  HA  ALA A  53      -3.516  38.106   3.259  1.00 74.81           H  
ATOM    822  C   ALA A  53      -2.448  36.959   1.816  1.00 74.81           C  
ATOM    823  CB  ALA A  53      -2.023  36.999   4.323  1.00 74.81           C  
ATOM    824  HB1 ALA A  53      -1.545  36.020   4.292  1.00 74.81           H  
ATOM    825  HB2 ALA A  53      -2.490  37.143   5.298  1.00 74.81           H  
ATOM    826  HB3 ALA A  53      -1.263  37.767   4.176  1.00 74.81           H  
ATOM    827  O   ALA A  53      -1.966  37.946   1.266  1.00 74.81           O  
ATOM    828  N   GLY A  54      -2.451  35.751   1.238  1.00 74.63           N  
ATOM    829  H   GLY A  54      -2.861  34.980   1.745  1.00 74.63           H  
ATOM    830  CA  GLY A  54      -1.890  35.473  -0.090  1.00 74.63           C  
ATOM    831  HA2 GLY A  54      -1.539  34.442  -0.107  1.00 74.63           H  
ATOM    832  HA3 GLY A  54      -1.036  36.126  -0.271  1.00 74.63           H  
ATOM    833  C   GLY A  54      -2.869  35.646  -1.256  1.00 74.63           C  
ATOM    834  O   GLY A  54      -2.460  35.593  -2.414  1.00 74.63           O  
ATOM    835  N   LEU A  55      -4.162  35.835  -0.983  1.00 75.04           N  
ATOM    836  H   LEU A  55      -4.438  35.929  -0.016  1.00 75.04           H  
ATOM    837  CA  LEU A  55      -5.196  35.906  -2.012  1.00 75.04           C  
ATOM    838  HA  LEU A  55      -4.830  35.401  -2.906  1.00 75.04           H  
ATOM    839  C   LEU A  55      -5.520  37.345  -2.422  1.00 75.04           C  
ATOM    840  CB  LEU A  55      -6.447  35.171  -1.518  1.00 75.04           C  
ATOM    841  HB2 LEU A  55      -6.669  35.522  -0.510  1.00 75.04           H  
ATOM    842  HB3 LEU A  55      -7.291  35.440  -2.153  1.00 75.04           H  
ATOM    843  O   LEU A  55      -5.531  38.266  -1.608  1.00 75.04           O  
ATOM    844  CG  LEU A  55      -6.309  33.638  -1.503  1.00 75.04           C  
ATOM    845  HG  LEU A  55      -5.399  33.329  -0.988  1.00 75.04           H  
ATOM    846  CD1 LEU A  55      -7.525  33.097  -0.765  1.00 75.04           C  
ATOM    847 HD11 LEU A  55      -7.443  33.334   0.296  1.00 75.04           H  
ATOM    848 HD12 LEU A  55      -8.417  33.575  -1.170  1.00 75.04           H  
ATOM    849 HD13 LEU A  55      -7.605  32.017  -0.888  1.00 75.04           H  
ATOM    850  CD2 LEU A  55      -6.302  33.042  -2.914  1.00 75.04           C  
ATOM    851 HD21 LEU A  55      -7.210  33.329  -3.444  1.00 75.04           H  
ATOM    852 HD22 LEU A  55      -6.262  31.955  -2.848  1.00 75.04           H  
ATOM    853 HD23 LEU A  55      -5.412  33.370  -3.451  1.00 75.04           H  
ATOM    854  N   SER A  56      -5.873  37.526  -3.699  1.00 76.95           N  
ATOM    855  H   SER A  56      -5.822  36.739  -4.330  1.00 76.95           H  
ATOM    856  CA  SER A  56      -6.423  38.800  -4.176  1.00 76.95           C  
ATOM    857  HA  SER A  56      -5.702  39.584  -3.945  1.00 76.95           H  
ATOM    858  C   SER A  56      -7.734  39.125  -3.454  1.00 76.95           C  
ATOM    859  CB  SER A  56      -6.632  38.796  -5.693  1.00 76.95           C  
ATOM    860  HB2 SER A  56      -7.247  37.943  -5.980  1.00 76.95           H  
ATOM    861  HB3 SER A  56      -5.665  38.731  -6.193  1.00 76.95           H  
ATOM    862  O   SER A  56      -8.622  38.276  -3.345  1.00 76.95           O  
ATOM    863  OG  SER A  56      -7.284  39.993  -6.064  1.00 76.95           O  
ATOM    864  HG  SER A  56      -7.293  40.094  -7.019  1.00 76.95           H  
ATOM    865  N   LYS A  57      -7.865  40.378  -3.003  1.00 78.68           N  
ATOM    866  H   LYS A  57      -7.099  41.010  -3.191  1.00 78.68           H  
ATOM    867  CA  LYS A  57      -9.021  40.896  -2.252  1.00 78.68           C  
ATOM    868  HA  LYS A  57      -9.141  40.309  -1.341  1.00 78.68           H  
ATOM    869  C   LYS A  57     -10.346  40.772  -3.014  1.00 78.68           C  
ATOM    870  CB  LYS A  57      -8.753  42.364  -1.881  1.00 78.68           C  
ATOM    871  HB2 LYS A  57      -9.670  42.799  -1.483  1.00 78.68           H  
ATOM    872  HB3 LYS A  57      -8.485  42.924  -2.777  1.00 78.68           H  
ATOM    873  O   LYS A  57     -11.396  40.662  -2.382  1.00 78.68           O  
ATOM    874  CG  LYS A  57      -7.645  42.513  -0.825  1.00 78.68           C  
ATOM    875  HG2 LYS A  57      -7.894  41.900   0.042  1.00 78.68           H  
ATOM    876  HG3 LYS A  57      -6.696  42.171  -1.237  1.00 78.68           H  
ATOM    877  CD  LYS A  57      -7.510  43.975  -0.380  1.00 78.68           C  
ATOM    878  HD2 LYS A  57      -8.464  44.309   0.027  1.00 78.68           H  
ATOM    879  HD3 LYS A  57      -7.258  44.591  -1.244  1.00 78.68           H  
ATOM    880  CE  LYS A  57      -6.421  44.112   0.690  1.00 78.68           C  
ATOM    881  HE2 LYS A  57      -6.647  43.420   1.502  1.00 78.68           H  
ATOM    882  HE3 LYS A  57      -5.466  43.816   0.258  1.00 78.68           H  
ATOM    883  NZ  LYS A  57      -6.346  45.499   1.215  1.00 78.68           N  
ATOM    884  HZ1 LYS A  57      -7.224  45.759   1.643  1.00 78.68           H  
ATOM    885  HZ2 LYS A  57      -6.147  46.153   0.471  1.00 78.68           H  
ATOM    886  HZ3 LYS A  57      -5.624  45.576   1.917  1.00 78.68           H  
ATOM    887  N   ASP A  58     -10.290  40.747  -4.345  1.00 76.02           N  
ATOM    888  H   ASP A  58      -9.392  40.897  -4.782  1.00 76.02           H  
ATOM    889  CA  ASP A  58     -11.464  40.676  -5.220  1.00 76.02           C  
ATOM    890  HA  ASP A  58     -12.298  41.165  -4.718  1.00 76.02           H  
ATOM    891  C   ASP A  58     -11.932  39.247  -5.528  1.00 76.02           C  
ATOM    892  CB  ASP A  58     -11.177  41.463  -6.504  1.00 76.02           C  
ATOM    893  HB2 ASP A  58     -10.293  41.055  -6.992  1.00 76.02           H  
ATOM    894  HB3 ASP A  58     -12.023  41.366  -7.184  1.00 76.02           H  
ATOM    895  O   ASP A  58     -13.035  39.064  -6.054  1.00 76.02           O  
ATOM    896  CG  ASP A  58     -10.978  42.943  -6.184  1.00 76.02           C  
ATOM    897  OD1 ASP A  58     -11.903  43.510  -5.547  1.00 76.02           O  
ATOM    898  OD2 ASP A  58      -9.894  43.462  -6.518  1.00 76.02           O  
ATOM    899  N   LYS A  59     -11.145  38.221  -5.162  1.00 76.77           N  
ATOM    900  H   LYS A  59     -10.290  38.431  -4.666  1.00 76.77           H  
ATOM    901  CA  LYS A  59     -11.577  36.819  -5.276  1.00 76.77           C  
ATOM    902  HA  LYS A  59     -11.910  36.652  -6.300  1.00 76.77           H  
ATOM    903  C   LYS A  59     -12.785  36.560  -4.380  1.00 76.77           C  
ATOM    904  CB  LYS A  59     -10.429  35.841  -4.965  1.00 76.77           C  
ATOM    905  HB2 LYS A  59      -9.895  36.161  -4.071  1.00 76.77           H  
ATOM    906  HB3 LYS A  59     -10.852  34.855  -4.770  1.00 76.77           H  
ATOM    907  O   LYS A  59     -12.965  37.209  -3.346  1.00 76.77           O  
ATOM    908  CG  LYS A  59      -9.460  35.712  -6.149  1.00 76.77           C  
ATOM    909  HG2 LYS A  59      -9.000  36.679  -6.356  1.00 76.77           H  
ATOM    910  HG3 LYS A  59     -10.035  35.403  -7.022  1.00 76.77           H  
ATOM    911  CD  LYS A  59      -8.372  34.657  -5.892  1.00 76.77           C  
ATOM    912  HD2 LYS A  59      -7.766  34.973  -5.043  1.00 76.77           H  
ATOM    913  HD3 LYS A  59      -8.854  33.709  -5.654  1.00 76.77           H  
ATOM    914  CE  LYS A  59      -7.476  34.475  -7.129  1.00 76.77           C  
ATOM    915  HE2 LYS A  59      -8.118  34.330  -7.998  1.00 76.77           H  
ATOM    916  HE3 LYS A  59      -6.914  35.394  -7.296  1.00 76.77           H  
ATOM    917  NZ  LYS A  59      -6.547  33.315  -6.998  1.00 76.77           N  
ATOM    918  HZ1 LYS A  59      -5.914  33.416  -6.217  1.00 76.77           H  
ATOM    919  HZ2 LYS A  59      -5.986  33.206  -7.830  1.00 76.77           H  
ATOM    920  HZ3 LYS A  59      -7.055  32.452  -6.870  1.00 76.77           H  
ATOM    921  N   ARG A  60     -13.613  35.583  -4.760  1.00 75.38           N  
ATOM    922  H   ARG A  60     -13.376  35.039  -5.577  1.00 75.38           H  
ATOM    923  CA  ARG A  60     -14.758  35.156  -3.950  1.00 75.38           C  
ATOM    924  HA  ARG A  60     -14.905  35.884  -3.151  1.00 75.38           H  
ATOM    925  C   ARG A  60     -14.493  33.835  -3.255  1.00 75.38           C  
ATOM    926  CB  ARG A  60     -16.051  35.109  -4.764  1.00 75.38           C  
ATOM    927  HB2 ARG A  60     -15.911  34.494  -5.653  1.00 75.38           H  
ATOM    928  HB3 ARG A  60     -16.816  34.645  -4.141  1.00 75.38           H  
ATOM    929  O   ARG A  60     -13.914  32.927  -3.842  1.00 75.38           O  
ATOM    930  CG  ARG A  60     -16.523  36.514  -5.162  1.00 75.38           C  
ATOM    931  HG2 ARG A  60     -15.920  36.887  -5.989  1.00 75.38           H  
ATOM    932  HG3 ARG A  60     -16.428  37.191  -4.313  1.00 75.38           H  
ATOM    933  CD  ARG A  60     -17.997  36.434  -5.563  1.00 75.38           C  
ATOM    934  HD2 ARG A  60     -18.550  36.081  -4.693  1.00 75.38           H  
ATOM    935  HD3 ARG A  60     -18.108  35.705  -6.366  1.00 75.38           H  
ATOM    936  NE  ARG A  60     -18.531  37.731  -6.011  1.00 75.38           N  
ATOM    937  HE  ARG A  60     -17.982  38.220  -6.703  1.00 75.38           H  
ATOM    938  NH1 ARG A  60     -20.519  37.726  -4.815  1.00 75.38           N  
ATOM    939 HH11 ARG A  60     -21.414  38.148  -4.611  1.00 75.38           H  
ATOM    940 HH12 ARG A  60     -20.203  37.009  -4.178  1.00 75.38           H  
ATOM    941  NH2 ARG A  60     -20.128  39.318  -6.313  1.00 75.38           N  
ATOM    942 HH21 ARG A  60     -19.600  39.696  -7.086  1.00 75.38           H  
ATOM    943 HH22 ARG A  60     -21.052  39.676  -6.117  1.00 75.38           H  
ATOM    944  CZ  ARG A  60     -19.715  38.241  -5.706  1.00 75.38           C  
ATOM    945  N   VAL A  61     -14.966  33.739  -2.022  1.00 76.37           N  
ATOM    946  H   VAL A  61     -15.466  34.535  -1.650  1.00 76.37           H  
ATOM    947  CA  VAL A  61     -14.969  32.529  -1.208  1.00 76.37           C  
ATOM    948  HA  VAL A  61     -14.262  31.817  -1.634  1.00 76.37           H  
ATOM    949  C   VAL A  61     -16.362  31.932  -1.259  1.00 76.37           C  
ATOM    950  CB  VAL A  61     -14.550  32.799   0.245  1.00 76.37           C  
ATOM    951  HB  VAL A  61     -15.389  33.206   0.810  1.00 76.37           H  
ATOM    952  O   VAL A  61     -17.354  32.624  -1.023  1.00 76.37           O  
ATOM    953  CG1 VAL A  61     -14.109  31.487   0.897  1.00 76.37           C  
ATOM    954 HG11 VAL A  61     -13.797  31.673   1.925  1.00 76.37           H  
ATOM    955 HG12 VAL A  61     -13.270  31.059   0.348  1.00 76.37           H  
ATOM    956 HG13 VAL A  61     -14.932  30.773   0.899  1.00 76.37           H  
ATOM    957  CG2 VAL A  61     -13.407  33.814   0.307  1.00 76.37           C  
ATOM    958 HG21 VAL A  61     -12.844  33.678   1.231  1.00 76.37           H  
ATOM    959 HG22 VAL A  61     -13.815  34.824   0.280  1.00 76.37           H  
ATOM    960 HG23 VAL A  61     -12.744  33.678  -0.547  1.00 76.37           H  
ATOM    961  N   ILE A  62     -16.434  30.656  -1.602  1.00 73.31           N  
ATOM    962  H   ILE A  62     -15.573  30.162  -1.790  1.00 73.31           H  
ATOM    963  CA  ILE A  62     -17.666  29.894  -1.750  1.00 73.31           C  
ATOM    964  HA  ILE A  62     -18.519  30.490  -1.425  1.00 73.31           H  
ATOM    965  C   ILE A  62     -17.547  28.679  -0.851  1.00 73.31           C  
ATOM    966  CB  ILE A  62     -17.878  29.467  -3.220  1.00 73.31           C  
ATOM    967  HB  ILE A  62     -17.086  28.772  -3.500  1.00 73.31           H  
ATOM    968  O   ILE A  62     -16.530  27.997  -0.890  1.00 73.31           O  
ATOM    969  CG1 ILE A  62     -17.796  30.691  -4.157  1.00 73.31           C  
ATOM    970 HG12 ILE A  62     -18.539  31.420  -3.835  1.00 73.31           H  
ATOM    971 HG13 ILE A  62     -16.809  31.148  -4.074  1.00 73.31           H  
ATOM    972  CG2 ILE A  62     -19.232  28.746  -3.361  1.00 73.31           C  
ATOM    973 HG21 ILE A  62     -20.050  29.410  -3.082  1.00 73.31           H  
ATOM    974 HG22 ILE A  62     -19.381  28.399  -4.383  1.00 73.31           H  
ATOM    975 HG23 ILE A  62     -19.261  27.860  -2.727  1.00 73.31           H  
ATOM    976  CD1 ILE A  62     -18.007  30.372  -5.638  1.00 73.31           C  
ATOM    977 HD11 ILE A  62     -19.052  30.130  -5.831  1.00 73.31           H  
ATOM    978 HD12 ILE A  62     -17.377  29.525  -5.908  1.00 73.31           H  
ATOM    979 HD13 ILE A  62     -17.731  31.239  -6.239  1.00 73.31           H  
ATOM    980  N   LEU A  63     -18.573  28.384  -0.063  1.00 59.73           N  
ATOM    981  H   LEU A  63     -19.405  28.957  -0.061  1.00 59.73           H  
ATOM    982  CA  LEU A  63     -18.622  27.118   0.653  1.00 59.73           C  
ATOM    983  HA  LEU A  63     -17.611  26.826   0.937  1.00 59.73           H  
ATOM    984  C   LEU A  63     -19.164  26.055  -0.299  1.00 59.73           C  
ATOM    985  CB  LEU A  63     -19.430  27.240   1.950  1.00 59.73           C  
ATOM    986  HB2 LEU A  63     -20.482  27.391   1.709  1.00 59.73           H  
ATOM    987  HB3 LEU A  63     -19.370  26.285   2.472  1.00 59.73           H  
ATOM    988  O   LEU A  63     -20.250  26.216  -0.861  1.00 59.73           O  
ATOM    989  CG  LEU A  63     -18.911  28.365   2.865  1.00 59.73           C  
ATOM    990  HG  LEU A  63     -18.743  29.269   2.280  1.00 59.73           H  
ATOM    991  CD1 LEU A  63     -19.906  28.752   3.946  1.00 59.73           C  
ATOM    992 HD11 LEU A  63     -20.899  28.895   3.518  1.00 59.73           H  
ATOM    993 HD12 LEU A  63     -19.570  29.694   4.379  1.00 59.73           H  
ATOM    994 HD13 LEU A  63     -19.942  27.987   4.722  1.00 59.73           H  
ATOM    995  CD2 LEU A  63     -17.593  27.976   3.535  1.00 59.73           C  
ATOM    996 HD21 LEU A  63     -17.686  27.020   4.051  1.00 59.73           H  
ATOM    997 HD22 LEU A  63     -17.309  28.741   4.258  1.00 59.73           H  
ATOM    998 HD23 LEU A  63     -16.808  27.900   2.782  1.00 59.73           H  
ATOM    999  N   THR A  64     -18.378  25.006  -0.516  1.00 60.70           N  
ATOM   1000  H   THR A  64     -17.486  24.961  -0.045  1.00 60.70           H  
ATOM   1001  CA  THR A  64     -18.809  23.819  -1.251  1.00 60.70           C  
ATOM   1002  HA  THR A  64     -19.287  24.133  -2.178  1.00 60.70           H  
ATOM   1003  C   THR A  64     -19.834  23.040  -0.440  1.00 60.70           C  
ATOM   1004  CB  THR A  64     -17.634  22.893  -1.600  1.00 60.70           C  
ATOM   1005  HB  THR A  64     -18.010  22.073  -2.212  1.00 60.70           H  
ATOM   1006  O   THR A  64     -19.947  23.213   0.775  1.00 60.70           O  
ATOM   1007  CG2 THR A  64     -16.542  23.606  -2.384  1.00 60.70           C  
ATOM   1008 HG21 THR A  64     -15.768  22.886  -2.647  1.00 60.70           H  
ATOM   1009 HG22 THR A  64     -16.958  24.027  -3.299  1.00 60.70           H  
ATOM   1010 HG23 THR A  64     -16.107  24.407  -1.786  1.00 60.70           H  
ATOM   1011  OG1 THR A  64     -17.046  22.343  -0.445  1.00 60.70           O  
ATOM   1012  HG1 THR A  64     -16.387  21.708  -0.736  1.00 60.70           H  
ATOM   1013  N   ASP A  65     -20.544  22.132  -1.105  1.00 53.11           N  
ATOM   1014  H   ASP A  65     -20.499  22.093  -2.114  1.00 53.11           H  
ATOM   1015  CA  ASP A  65     -21.499  21.234  -0.449  1.00 53.11           C  
ATOM   1016  HA  ASP A  65     -22.225  21.835   0.098  1.00 53.11           H  
ATOM   1017  C   ASP A  65     -20.817  20.302   0.578  1.00 53.11           C  
ATOM   1018  CB  ASP A  65     -22.260  20.441  -1.524  1.00 53.11           C  
ATOM   1019  HB2 ASP A  65     -23.004  19.812  -1.035  1.00 53.11           H  
ATOM   1020  HB3 ASP A  65     -21.555  19.790  -2.042  1.00 53.11           H  
ATOM   1021  O   ASP A  65     -21.456  19.849   1.517  1.00 53.11           O  
ATOM   1022  CG  ASP A  65     -22.974  21.339  -2.548  1.00 53.11           C  
ATOM   1023  OD1 ASP A  65     -23.514  22.404  -2.157  1.00 53.11           O  
ATOM   1024  OD2 ASP A  65     -22.922  20.989  -3.747  1.00 53.11           O  
ATOM   1025  N   GLU A  66     -19.498  20.088   0.469  1.00 48.13           N  
ATOM   1026  H   GLU A  66     -19.029  20.507  -0.322  1.00 48.13           H  
ATOM   1027  CA  GLU A  66     -18.666  19.366   1.455  1.00 48.13           C  
ATOM   1028  HA  GLU A  66     -19.232  18.517   1.840  1.00 48.13           H  
ATOM   1029  C   GLU A  66     -18.273  20.227   2.671  1.00 48.13           C  
ATOM   1030  CB  GLU A  66     -17.392  18.847   0.774  1.00 48.13           C  
ATOM   1031  HB2 GLU A  66     -16.791  18.323   1.518  1.00 48.13           H  
ATOM   1032  HB3 GLU A  66     -16.823  19.700   0.403  1.00 48.13           H  
ATOM   1033  O   GLU A  66     -17.471  19.839   3.525  1.00 48.13           O  
ATOM   1034  CG  GLU A  66     -17.652  17.880  -0.390  1.00 48.13           C  
ATOM   1035  HG2 GLU A  66     -18.260  17.052  -0.026  1.00 48.13           H  
ATOM   1036  HG3 GLU A  66     -18.212  18.399  -1.169  1.00 48.13           H  
ATOM   1037  CD  GLU A  66     -16.355  17.322  -1.005  1.00 48.13           C  
ATOM   1038  OE1 GLU A  66     -16.460  16.490  -1.933  1.00 48.13           O  
ATOM   1039  OE2 GLU A  66     -15.244  17.705  -0.564  1.00 48.13           O  
ATOM   1040  N   GLY A  67     -18.785  21.449   2.715  1.00 49.28           N  
ATOM   1041  H   GLY A  67     -19.438  21.709   1.990  1.00 49.28           H  
ATOM   1042  CA  GLY A  67     -18.521  22.414   3.752  1.00 49.28           C  
ATOM   1043  HA2 GLY A  67     -18.738  21.988   4.731  1.00 49.28           H  
ATOM   1044  HA3 GLY A  67     -19.227  23.210   3.513  1.00 49.28           H  
ATOM   1045  C   GLY A  67     -17.107  22.989   3.729  1.00 49.28           C  
ATOM   1046  O   GLY A  67     -16.557  23.329   4.776  1.00 49.28           O  
ATOM   1047  N   LEU A  68     -16.489  23.081   2.553  1.00 50.43           N  
ATOM   1048  H   LEU A  68     -16.993  22.797   1.725  1.00 50.43           H  
ATOM   1049  CA  LEU A  68     -15.133  23.594   2.392  1.00 50.43           C  
ATOM   1050  HA  LEU A  68     -14.682  23.730   3.375  1.00 50.43           H  
ATOM   1051  C   LEU A  68     -15.161  24.961   1.710  1.00 50.43           C  
ATOM   1052  CB  LEU A  68     -14.289  22.571   1.621  1.00 50.43           C  
ATOM   1053  HB2 LEU A  68     -14.761  22.391   0.655  1.00 50.43           H  
ATOM   1054  HB3 LEU A  68     -13.313  23.018   1.431  1.00 50.43           H  
ATOM   1055  O   LEU A  68     -15.851  25.148   0.716  1.00 50.43           O  
ATOM   1056  CG  LEU A  68     -14.119  21.226   2.361  1.00 50.43           C  
ATOM   1057  HG  LEU A  68     -15.064  20.934   2.818  1.00 50.43           H  
ATOM   1058  CD1 LEU A  68     -13.733  20.094   1.402  1.00 50.43           C  
ATOM   1059 HD11 LEU A  68     -13.422  20.465   0.425  1.00 50.43           H  
ATOM   1060 HD12 LEU A  68     -14.619  19.484   1.225  1.00 50.43           H  
ATOM   1061 HD13 LEU A  68     -12.977  19.438   1.833  1.00 50.43           H  
ATOM   1062  CD2 LEU A  68     -13.094  21.350   3.495  1.00 50.43           C  
ATOM   1063 HD21 LEU A  68     -13.463  22.067   4.229  1.00 50.43           H  
ATOM   1064 HD22 LEU A  68     -12.131  21.687   3.113  1.00 50.43           H  
ATOM   1065 HD23 LEU A  68     -12.987  20.384   3.988  1.00 50.43           H  
ATOM   1066  N   ALA A  69     -14.392  25.921   2.213  1.00 59.51           N  
ATOM   1067  H   ALA A  69     -13.898  25.741   3.075  1.00 59.51           H  
ATOM   1068  CA  ALA A  69     -14.204  27.209   1.560  1.00 59.51           C  
ATOM   1069  HA  ALA A  69     -15.173  27.592   1.238  1.00 59.51           H  
ATOM   1070  C   ALA A  69     -13.317  27.056   0.309  1.00 59.51           C  
ATOM   1071  CB  ALA A  69     -13.626  28.185   2.593  1.00 59.51           C  
ATOM   1072  HB1 ALA A  69     -13.429  29.148   2.121  1.00 59.51           H  
ATOM   1073  HB2 ALA A  69     -14.329  28.320   3.415  1.00 59.51           H  
ATOM   1074  HB3 ALA A  69     -12.687  27.795   2.986  1.00 59.51           H  
ATOM   1075  O   ALA A  69     -12.116  26.835   0.419  1.00 59.51           O  
ATOM   1076  N   GLU A  70     -13.900  27.184  -0.882  1.00 59.92           N  
ATOM   1077  H   GLU A  70     -14.903  27.305  -0.895  1.00 59.92           H  
ATOM   1078  CA  GLU A  70     -13.203  27.287  -2.166  1.00 59.92           C  
ATOM   1079  HA  GLU A  70     -12.189  26.905  -2.053  1.00 59.92           H  
ATOM   1080  C   GLU A  70     -13.101  28.748  -2.618  1.00 59.92           C  
ATOM   1081  CB  GLU A  70     -13.906  26.457  -3.255  1.00 59.92           C  
ATOM   1082  HB2 GLU A  70     -14.986  26.574  -3.171  1.00 59.92           H  
ATOM   1083  HB3 GLU A  70     -13.597  26.849  -4.225  1.00 59.92           H  
ATOM   1084  O   GLU A  70     -14.071  29.505  -2.575  1.00 59.92           O  
ATOM   1085  CG  GLU A  70     -13.528  24.969  -3.215  1.00 59.92           C  
ATOM   1086  HG2 GLU A  70     -13.866  24.532  -2.275  1.00 59.92           H  
ATOM   1087  HG3 GLU A  70     -12.440  24.897  -3.233  1.00 59.92           H  
ATOM   1088  CD  GLU A  70     -14.084  24.167  -4.413  1.00 59.92           C  
ATOM   1089  OE1 GLU A  70     -13.695  22.978  -4.533  1.00 59.92           O  
ATOM   1090  OE2 GLU A  70     -14.827  24.740  -5.254  1.00 59.92           O  
ATOM   1091  N   PHE A  71     -11.928  29.147  -3.110  1.00 61.14           N  
ATOM   1092  H   PHE A  71     -11.174  28.478  -3.178  1.00 61.14           H  
ATOM   1093  CA  PHE A  71     -11.658  30.511  -3.559  1.00 61.14           C  
ATOM   1094  HA  PHE A  71     -12.437  31.174  -3.183  1.00 61.14           H  
ATOM   1095  C   PHE A  71     -11.674  30.567  -5.090  1.00 61.14           C  
ATOM   1096  CB  PHE A  71     -10.334  30.995  -2.954  1.00 61.14           C  
ATOM   1097  HB2 PHE A  71      -9.532  30.324  -3.263  1.00 61.14           H  
ATOM   1098  HB3 PHE A  71     -10.108  31.981  -3.358  1.00 61.14           H  
ATOM   1099  O   PHE A  71     -10.732  30.117  -5.741  1.00 61.14           O  
ATOM   1100  CG  PHE A  71     -10.346  31.077  -1.437  1.00 61.14           C  
ATOM   1101  CD1 PHE A  71     -10.574  32.303  -0.795  1.00 61.14           C  
ATOM   1102  HD1 PHE A  71     -10.746  33.187  -1.391  1.00 61.14           H  
ATOM   1103  CD2 PHE A  71     -10.120  29.930  -0.658  1.00 61.14           C  
ATOM   1104  HD2 PHE A  71      -9.987  28.972  -1.140  1.00 61.14           H  
ATOM   1105  CE1 PHE A  71     -10.513  32.395   0.609  1.00 61.14           C  
ATOM   1106  HE1 PHE A  71     -10.635  33.349   1.100  1.00 61.14           H  
ATOM   1107  CE2 PHE A  71     -10.103  30.009   0.745  1.00 61.14           C  
ATOM   1108  HE2 PHE A  71      -9.967  29.112   1.330  1.00 61.14           H  
ATOM   1109  CZ  PHE A  71     -10.287  31.246   1.382  1.00 61.14           C  
ATOM   1110  HZ  PHE A  71     -10.266  31.309   2.460  1.00 61.14           H  
ATOM   1111  N   LYS A  72     -12.742  31.117  -5.680  1.00 55.09           N  
ATOM   1112  H   LYS A  72     -13.431  31.547  -5.079  1.00 55.09           H  
ATOM   1113  CA  LYS A  72     -12.914  31.219  -7.139  1.00 55.09           C  
ATOM   1114  HA  LYS A  72     -12.149  30.603  -7.611  1.00 55.09           H  
ATOM   1115  C   LYS A  72     -12.672  32.641  -7.641  1.00 55.09           C  
ATOM   1116  CB  LYS A  72     -14.271  30.651  -7.598  1.00 55.09           C  
ATOM   1117  HB2 LYS A  72     -14.352  30.781  -8.678  1.00 55.09           H  
ATOM   1118  HB3 LYS A  72     -15.083  31.198  -7.120  1.00 55.09           H  
ATOM   1119  O   LYS A  72     -13.051  33.627  -7.001  1.00 55.09           O  
ATOM   1120  CG  LYS A  72     -14.388  29.153  -7.271  1.00 55.09           C  
ATOM   1121  HG2 LYS A  72     -13.461  28.652  -7.550  1.00 55.09           H  
ATOM   1122  HG3 LYS A  72     -14.525  29.043  -6.195  1.00 55.09           H  
ATOM   1123  CD  LYS A  72     -15.547  28.453  -7.999  1.00 55.09           C  
ATOM   1124  HD2 LYS A  72     -16.479  28.992  -7.830  1.00 55.09           H  
ATOM   1125  HD3 LYS A  72     -15.340  28.429  -9.069  1.00 55.09           H  
ATOM   1126  CE  LYS A  72     -15.642  27.022  -7.448  1.00 55.09           C  
ATOM   1127  HE2 LYS A  72     -14.711  26.498  -7.664  1.00 55.09           H  
ATOM   1128  HE3 LYS A  72     -15.717  27.063  -6.362  1.00 55.09           H  
ATOM   1129  NZ  LYS A  72     -16.786  26.251  -7.986  1.00 55.09           N  
ATOM   1130  HZ1 LYS A  72     -17.664  26.693  -7.753  1.00 55.09           H  
ATOM   1131  HZ2 LYS A  72     -16.705  26.132  -8.986  1.00 55.09           H  
ATOM   1132  HZ3 LYS A  72     -16.770  25.342  -7.548  1.00 55.09           H  
ATOM   1133  N   ASN A  73     -12.041  32.735  -8.810  1.00 51.28           N  
ATOM   1134  H   ASN A  73     -11.827  31.882  -9.306  1.00 51.28           H  
ATOM   1135  CA  ASN A  73     -11.865  33.988  -9.537  1.00 51.28           C  
ATOM   1136  HA  ASN A  73     -11.780  34.793  -8.807  1.00 51.28           H  
ATOM   1137  C   ASN A  73     -13.120  34.256 -10.380  1.00 51.28           C  
ATOM   1138  CB  ASN A  73     -10.570  33.907 -10.381  1.00 51.28           C  
ATOM   1139  HB2 ASN A  73     -10.821  33.851 -11.440  1.00 51.28           H  
ATOM   1140  HB3 ASN A  73     -10.018  32.998 -10.142  1.00 51.28           H  
ATOM   1141  O   ASN A  73     -13.604  33.355 -11.061  1.00 51.28           O  
ATOM   1142  CG  ASN A  73      -9.628  35.079 -10.177  1.00 51.28           C  
ATOM   1143  ND2 ASN A  73      -8.431  34.995 -10.706  1.00 51.28           N  
ATOM   1144 HD21 ASN A  73      -7.903  35.855 -10.743  1.00 51.28           H  
ATOM   1145 HD22 ASN A  73      -8.213  34.233 -11.332  1.00 51.28           H  
ATOM   1146  OD1 ASN A  73      -9.923  36.049  -9.500  1.00 51.28           O  
ATOM   1147  N   VAL A  74     -13.667  35.474 -10.327  1.00 48.77           N  
ATOM   1148  H   VAL A  74     -13.210  36.193  -9.785  1.00 48.77           H  
ATOM   1149  CA  VAL A  74     -14.918  35.808 -11.039  1.00 48.77           C  
ATOM   1150  HA  VAL A  74     -15.635  35.005 -10.870  1.00 48.77           H  
ATOM   1151  C   VAL A  74     -14.705  35.873 -12.558  1.00 48.77           C  
ATOM   1152  CB  VAL A  74     -15.538  37.114 -10.490  1.00 48.77           C  
ATOM   1153  HB  VAL A  74     -14.840  37.935 -10.654  1.00 48.77           H  
ATOM   1154  O   VAL A  74     -15.630  35.589 -13.310  1.00 48.77           O  
ATOM   1155  CG1 VAL A  74     -16.876  37.470 -11.153  1.00 48.77           C  
ATOM   1156 HG11 VAL A  74     -17.301  38.362 -10.693  1.00 48.77           H  
ATOM   1157 HG12 VAL A  74     -16.720  37.689 -12.209  1.00 48.77           H  
ATOM   1158 HG13 VAL A  74     -17.575  36.638 -11.065  1.00 48.77           H  
ATOM   1159  CG2 VAL A  74     -15.809  37.002  -8.978  1.00 48.77           C  
ATOM   1160 HG21 VAL A  74     -16.258  37.928  -8.619  1.00 48.77           H  
ATOM   1161 HG22 VAL A  74     -16.479  36.165  -8.782  1.00 48.77           H  
ATOM   1162 HG23 VAL A  74     -14.875  36.854  -8.437  1.00 48.77           H  
ATOM   1163  N   GLU A  75     -13.492  36.185 -13.019  1.00 48.17           N  
ATOM   1164  H   GLU A  75     -12.766  36.437 -12.363  1.00 48.17           H  
ATOM   1165  CA  GLU A  75     -13.226  36.435 -14.443  1.00 48.17           C  
ATOM   1166  HA  GLU A  75     -14.120  36.871 -14.889  1.00 48.17           H  
ATOM   1167  C   GLU A  75     -12.954  35.182 -15.288  1.00 48.17           C  
ATOM   1168  CB  GLU A  75     -12.111  37.480 -14.591  1.00 48.17           C  
ATOM   1169  HB2 GLU A  75     -11.826  37.552 -15.641  1.00 48.17           H  
ATOM   1170  HB3 GLU A  75     -11.243  37.170 -14.009  1.00 48.17           H  
ATOM   1171  O   GLU A  75     -12.878  35.286 -16.507  1.00 48.17           O  
ATOM   1172  CG  GLU A  75     -12.602  38.860 -14.126  1.00 48.17           C  
ATOM   1173  HG2 GLU A  75     -12.834  38.814 -13.062  1.00 48.17           H  
ATOM   1174  HG3 GLU A  75     -13.522  39.100 -14.659  1.00 48.17           H  
ATOM   1175  CD  GLU A  75     -11.581  39.981 -14.362  1.00 48.17           C  
ATOM   1176  OE1 GLU A  75     -11.999  41.152 -14.223  1.00 48.17           O  
ATOM   1177  OE2 GLU A  75     -10.399  39.663 -14.623  1.00 48.17           O  
ATOM   1178  N   ASN A  76     -12.864  33.983 -14.700  1.00 41.48           N  
ATOM   1179  H   ASN A  76     -12.979  33.916 -13.698  1.00 41.48           H  
ATOM   1180  CA  ASN A  76     -12.811  32.756 -15.497  1.00 41.48           C  
ATOM   1181  HA  ASN A  76     -13.450  32.925 -16.364  1.00 41.48           H  
ATOM   1182  C   ASN A  76     -13.365  31.548 -14.718  1.00 41.48           C  
ATOM   1183  CB  ASN A  76     -11.371  32.535 -16.022  1.00 41.48           C  
ATOM   1184  HB2 ASN A  76     -10.705  33.300 -15.623  1.00 41.48           H  
ATOM   1185  HB3 ASN A  76     -10.986  31.566 -15.703  1.00 41.48           H  
ATOM   1186  O   ASN A  76     -12.651  30.969 -13.899  1.00 41.48           O  
ATOM   1187  CG  ASN A  76     -11.292  32.569 -17.540  1.00 41.48           C  
ATOM   1188  ND2 ASN A  76     -10.154  32.924 -18.088  1.00 41.48           N  
ATOM   1189 HD21 ASN A  76      -9.389  33.244 -17.512  1.00 41.48           H  
ATOM   1190 HD22 ASN A  76     -10.147  32.980 -19.096  1.00 41.48           H  
ATOM   1191  OD1 ASN A  76     -12.220  32.220 -18.252  1.00 41.48           O  
ATOM   1192  N   PRO A  77     -14.617  31.112 -14.968  1.00 43.21           N  
ATOM   1193  CA  PRO A  77     -15.213  29.953 -14.293  1.00 43.21           C  
ATOM   1194  HA  PRO A  77     -15.135  30.086 -13.214  1.00 43.21           H  
ATOM   1195  C   PRO A  77     -14.530  28.617 -14.642  1.00 43.21           C  
ATOM   1196  CB  PRO A  77     -16.693  29.973 -14.694  1.00 43.21           C  
ATOM   1197  HB2 PRO A  77     -17.116  28.972 -14.778  1.00 43.21           H  
ATOM   1198  HB3 PRO A  77     -17.254  30.556 -13.963  1.00 43.21           H  
ATOM   1199  O   PRO A  77     -14.812  27.605 -14.003  1.00 43.21           O  
ATOM   1200  CG  PRO A  77     -16.705  30.704 -16.034  1.00 43.21           C  
ATOM   1201  HG2 PRO A  77     -17.657  31.204 -16.216  1.00 43.21           H  
ATOM   1202  HG3 PRO A  77     -16.485  29.998 -16.835  1.00 43.21           H  
ATOM   1203  CD  PRO A  77     -15.559  31.701 -15.908  1.00 43.21           C  
ATOM   1204  HD2 PRO A  77     -15.114  31.853 -16.891  1.00 43.21           H  
ATOM   1205  HD3 PRO A  77     -15.928  32.646 -15.509  1.00 43.21           H  
ATOM   1206  N   HIS A  78     -13.630  28.614 -15.634  1.00 41.53           N  
ATOM   1207  H   HIS A  78     -13.473  29.482 -16.127  1.00 41.53           H  
ATOM   1208  CA  HIS A  78     -12.810  27.465 -16.024  1.00 41.53           C  
ATOM   1209  HA  HIS A  78     -13.320  26.552 -15.715  1.00 41.53           H  
ATOM   1210  C   HIS A  78     -11.436  27.411 -15.352  1.00 41.53           C  
ATOM   1211  CB  HIS A  78     -12.673  27.442 -17.551  1.00 41.53           C  
ATOM   1212  HB2 HIS A  78     -11.899  26.731 -17.836  1.00 41.53           H  
ATOM   1213  HB3 HIS A  78     -12.375  28.426 -17.913  1.00 41.53           H  
ATOM   1214  O   HIS A  78     -10.733  26.414 -15.517  1.00 41.53           O  
ATOM   1215  CG  HIS A  78     -13.949  27.011 -18.214  1.00 41.53           C  
ATOM   1216  CD2 HIS A  78     -14.727  27.744 -19.067  1.00 41.53           C  
ATOM   1217  HD2 HIS A  78     -14.530  28.751 -19.405  1.00 41.53           H  
ATOM   1218  ND1 HIS A  78     -14.563  25.793 -18.041  1.00 41.53           N  
ATOM   1219  HD1 HIS A  78     -14.226  25.034 -17.467  1.00 41.53           H  
ATOM   1220  CE1 HIS A  78     -15.689  25.790 -18.771  1.00 41.53           C  
ATOM   1221  HE1 HIS A  78     -16.387  24.968 -18.840  1.00 41.53           H  
ATOM   1222  NE2 HIS A  78     -15.832  26.959 -19.412  1.00 41.53           N  
ATOM   1223  N   ASP A  79     -11.049  28.438 -14.594  1.00 42.03           N  
ATOM   1224  H   ASP A  79     -11.677  29.207 -14.410  1.00 42.03           H  
ATOM   1225  CA  ASP A  79      -9.805  28.380 -13.840  1.00 42.03           C  
ATOM   1226  HA  ASP A  79      -9.043  27.944 -14.486  1.00 42.03           H  
ATOM   1227  C   ASP A  79     -10.014  27.453 -12.636  1.00 42.03           C  
ATOM   1228  CB  ASP A  79      -9.340  29.798 -13.469  1.00 42.03           C  
ATOM   1229  HB2 ASP A  79      -9.927  30.169 -12.630  1.00 42.03           H  
ATOM   1230  HB3 ASP A  79      -9.515  30.457 -14.320  1.00 42.03           H  
ATOM   1231  O   ASP A  79     -10.891  27.688 -11.795  1.00 42.03           O  
ATOM   1232  CG  ASP A  79      -7.847  29.881 -13.137  1.00 42.03           C  
ATOM   1233  OD1 ASP A  79      -7.142  28.867 -13.341  1.00 42.03           O  
ATOM   1234  OD2 ASP A  79      -7.435  30.973 -12.680  1.00 42.03           O  
ATOM   1235  N   GLN A  80      -9.250  26.358 -12.578  1.00 42.36           N  
ATOM   1236  H   GLN A  80      -8.519  26.274 -13.269  1.00 42.36           H  
ATOM   1237  CA  GLN A  80      -9.207  25.478 -11.412  1.00 42.36           C  
ATOM   1238  HA  GLN A  80     -10.224  25.244 -11.096  1.00 42.36           H  
ATOM   1239  C   GLN A  80      -8.527  26.257 -10.288  1.00 42.36           C  
ATOM   1240  CB  GLN A  80      -8.463  24.161 -11.709  1.00 42.36           C  
ATOM   1241  HB2 GLN A  80      -8.333  23.637 -10.762  1.00 42.36           H  
ATOM   1242  HB3 GLN A  80      -7.475  24.381 -12.114  1.00 42.36           H  
ATOM   1243  O   GLN A  80      -7.335  26.088 -10.043  1.00 42.36           O  
ATOM   1244  CG  GLN A  80      -9.202  23.226 -12.674  1.00 42.36           C  
ATOM   1245  HG2 GLN A  80     -10.227  23.090 -12.330  1.00 42.36           H  
ATOM   1246  HG3 GLN A  80      -9.232  23.685 -13.662  1.00 42.36           H  
ATOM   1247  CD  GLN A  80      -8.548  21.846 -12.786  1.00 42.36           C  
ATOM   1248  NE2 GLN A  80      -8.990  21.025 -13.712  1.00 42.36           N  
ATOM   1249 HE21 GLN A  80      -8.496  20.147 -13.792  1.00 42.36           H  
ATOM   1250 HE22 GLN A  80      -9.677  21.339 -14.381  1.00 42.36           H  
ATOM   1251  OE1 GLN A  80      -7.665  21.449 -12.041  1.00 42.36           O  
ATOM   1252  N   GLY A  81      -9.278  27.160  -9.648  1.00 40.13           N  
ATOM   1253  H   GLY A  81     -10.188  27.356 -10.039  1.00 40.13           H  
ATOM   1254  CA  GLY A  81      -8.790  27.969  -8.543  1.00 40.13           C  
ATOM   1255  HA2 GLY A  81      -9.622  28.446  -8.024  1.00 40.13           H  
ATOM   1256  HA3 GLY A  81      -8.119  28.734  -8.933  1.00 40.13           H  
ATOM   1257  C   GLY A  81      -8.041  27.085  -7.556  1.00 40.13           C  
ATOM   1258  O   GLY A  81      -8.487  25.972  -7.254  1.00 40.13           O  
ATOM   1259  N   GLU A  82      -6.876  27.558  -7.106  1.00 42.89           N  
ATOM   1260  H   GLU A  82      -6.517  28.423  -7.484  1.00 42.89           H  
ATOM   1261  CA  GLU A  82      -6.102  26.883  -6.070  1.00 42.89           C  
ATOM   1262  HA  GLU A  82      -5.649  25.986  -6.493  1.00 42.89           H  
ATOM   1263  C   GLU A  82      -7.063  26.483  -4.949  1.00 42.89           C  
ATOM   1264  CB  GLU A  82      -4.993  27.796  -5.527  1.00 42.89           C  
ATOM   1265  HB2 GLU A  82      -4.571  27.325  -4.639  1.00 42.89           H  
ATOM   1266  HB3 GLU A  82      -5.430  28.753  -5.241  1.00 42.89           H  
ATOM   1267  O   GLU A  82      -7.822  27.318  -4.458  1.00 42.89           O  
ATOM   1268  CG  GLU A  82      -3.854  28.011  -6.534  1.00 42.89           C  
ATOM   1269  HG2 GLU A  82      -3.427  27.041  -6.787  1.00 42.89           H  
ATOM   1270  HG3 GLU A  82      -4.264  28.451  -7.444  1.00 42.89           H  
ATOM   1271  CD  GLU A  82      -2.763  28.941  -5.981  1.00 42.89           C  
ATOM   1272  OE1 GLU A  82      -1.573  28.631  -6.204  1.00 42.89           O  
ATOM   1273  OE2 GLU A  82      -3.135  29.957  -5.348  1.00 42.89           O  
ATOM   1274  N   LYS A  83      -7.099  25.187  -4.621  1.00 39.30           N  
ATOM   1275  H   LYS A  83      -6.509  24.564  -5.154  1.00 39.30           H  
ATOM   1276  CA  LYS A  83      -7.987  24.604  -3.612  1.00 39.30           C  
ATOM   1277  HA  LYS A  83      -8.885  25.214  -3.514  1.00 39.30           H  
ATOM   1278  C   LYS A  83      -7.289  24.580  -2.253  1.00 39.30           C  
ATOM   1279  CB  LYS A  83      -8.399  23.170  -4.013  1.00 39.30           C  
ATOM   1280  HB2 LYS A  83      -7.513  22.609  -4.312  1.00 39.30           H  
ATOM   1281  HB3 LYS A  83      -8.821  22.687  -3.132  1.00 39.30           H  
ATOM   1282  O   LYS A  83      -6.650  23.575  -1.930  1.00 39.30           O  
ATOM   1283  CG  LYS A  83      -9.451  23.084  -5.122  1.00 39.30           C  
ATOM   1284  HG2 LYS A  83      -9.056  23.512  -6.043  1.00 39.30           H  
ATOM   1285  HG3 LYS A  83     -10.332  23.648  -4.816  1.00 39.30           H  
ATOM   1286  CD  LYS A  83      -9.840  21.616  -5.356  1.00 39.30           C  
ATOM   1287  HD2 LYS A  83     -10.126  21.168  -4.403  1.00 39.30           H  
ATOM   1288  HD3 LYS A  83      -8.993  21.075  -5.777  1.00 39.30           H  
ATOM   1289  CE  LYS A  83     -11.034  21.558  -6.310  1.00 39.30           C  
ATOM   1290  HE2 LYS A  83     -11.816  22.202  -5.907  1.00 39.30           H  
ATOM   1291  HE3 LYS A  83     -10.740  21.965  -7.277  1.00 39.30           H  
ATOM   1292  NZ  LYS A  83     -11.568  20.183  -6.448  1.00 39.30           N  
ATOM   1293  HZ1 LYS A  83     -11.880  19.860  -5.544  1.00 39.30           H  
ATOM   1294  HZ2 LYS A  83     -10.882  19.553  -6.839  1.00 39.30           H  
ATOM   1295  HZ3 LYS A  83     -12.390  20.208  -7.035  1.00 39.30           H  
ATOM   1296  N   PRO A  84      -7.396  25.613  -1.411  1.00 40.30           N  
ATOM   1297  CA  PRO A  84      -7.166  25.445   0.006  1.00 40.30           C  
ATOM   1298  HA  PRO A  84      -6.400  24.696   0.210  1.00 40.30           H  
ATOM   1299  C   PRO A  84      -8.476  25.035   0.674  1.00 40.30           C  
ATOM   1300  CB  PRO A  84      -6.660  26.794   0.461  1.00 40.30           C  
ATOM   1301  HB2 PRO A  84      -6.798  26.929   1.534  1.00 40.30           H  
ATOM   1302  HB3 PRO A  84      -5.606  26.854   0.190  1.00 40.30           H  
ATOM   1303  O   PRO A  84      -9.357  25.836   0.953  1.00 40.30           O  
ATOM   1304  CG  PRO A  84      -7.515  27.740  -0.377  1.00 40.30           C  
ATOM   1305  HG2 PRO A  84      -7.143  28.760  -0.476  1.00 40.30           H  
ATOM   1306  HG3 PRO A  84      -8.508  27.824   0.065  1.00 40.30           H  
ATOM   1307  CD  PRO A  84      -7.609  27.018  -1.708  1.00 40.30           C  
ATOM   1308  HD2 PRO A  84      -8.587  27.192  -2.157  1.00 40.30           H  
ATOM   1309  HD3 PRO A  84      -6.798  27.380  -2.339  1.00 40.30           H  
ATOM   1310  N   THR A  85      -8.620  23.752   0.943  1.00 34.60           N  
ATOM   1311  H   THR A  85      -7.917  23.086   0.654  1.00 34.60           H  
ATOM   1312  CA  THR A  85      -9.745  23.232   1.710  1.00 34.60           C  
ATOM   1313  HA  THR A  85     -10.668  23.614   1.275  1.00 34.60           H  
ATOM   1314  C   THR A  85      -9.679  23.727   3.162  1.00 34.60           C  
ATOM   1315  CB  THR A  85      -9.745  21.689   1.637  1.00 34.60           C  
ATOM   1316  HB  THR A  85      -9.949  21.265   2.620  1.00 34.60           H  
ATOM   1317  O   THR A  85      -8.781  23.333   3.905  1.00 34.60           O  
ATOM   1318  CG2 THR A  85     -10.784  21.193   0.653  1.00 34.60           C  
ATOM   1319 HG21 THR A  85     -10.948  20.124   0.789  1.00 34.60           H  
ATOM   1320 HG22 THR A  85     -10.461  21.387  -0.370  1.00 34.60           H  
ATOM   1321 HG23 THR A  85     -11.715  21.739   0.805  1.00 34.60           H  
ATOM   1322  OG1 THR A  85      -8.548  21.143   1.115  1.00 34.60           O  
ATOM   1323  HG1 THR A  85      -8.682  20.193   1.077  1.00 34.60           H  
ATOM   1324  N   PHE A  86     -10.633  24.564   3.589  1.00 42.83           N  
ATOM   1325  H   PHE A  86     -11.263  24.960   2.905  1.00 42.83           H  
ATOM   1326  CA  PHE A  86     -10.862  24.904   5.003  1.00 42.83           C  
ATOM   1327  HA  PHE A  86     -10.271  24.230   5.623  1.00 42.83           H  
ATOM   1328  C   PHE A  86     -12.331  24.709   5.383  1.00 42.83           C  
ATOM   1329  CB  PHE A  86     -10.417  26.334   5.323  1.00 42.83           C  
ATOM   1330  HB2 PHE A  86     -10.626  26.539   6.372  1.00 42.83           H  
ATOM   1331  HB3 PHE A  86     -11.015  27.028   4.732  1.00 42.83           H  
ATOM   1332  O   PHE A  86     -13.221  25.122   4.651  1.00 42.83           O  
ATOM   1333  CG  PHE A  86      -8.952  26.595   5.074  1.00 42.83           C  
ATOM   1334  CD1 PHE A  86      -7.977  25.981   5.877  1.00 42.83           C  
ATOM   1335  HD1 PHE A  86      -8.270  25.305   6.666  1.00 42.83           H  
ATOM   1336  CD2 PHE A  86      -8.567  27.467   4.044  1.00 42.83           C  
ATOM   1337  HD2 PHE A  86      -9.315  27.932   3.420  1.00 42.83           H  
ATOM   1338  CE1 PHE A  86      -6.621  26.238   5.637  1.00 42.83           C  
ATOM   1339  HE1 PHE A  86      -5.893  25.749   6.267  1.00 42.83           H  
ATOM   1340  CE2 PHE A  86      -7.212  27.755   3.837  1.00 42.83           C  
ATOM   1341  HE2 PHE A  86      -6.928  28.464   3.073  1.00 42.83           H  
ATOM   1342  CZ  PHE A  86      -6.235  27.123   4.612  1.00 42.83           C  
ATOM   1343  HZ  PHE A  86      -5.202  27.362   4.407  1.00 42.83           H  
ATOM   1344  N   SER A  87     -12.561  24.052   6.521  1.00 38.17           N  
ATOM   1345  H   SER A  87     -11.756  23.825   7.087  1.00 38.17           H  
ATOM   1346  CA  SER A  87     -13.858  23.547   6.988  1.00 38.17           C  
ATOM   1347  HA  SER A  87     -14.364  23.043   6.165  1.00 38.17           H  
ATOM   1348  C   SER A  87     -14.792  24.621   7.550  1.00 38.17           C  
ATOM   1349  CB  SER A  87     -13.587  22.521   8.095  1.00 38.17           C  
ATOM   1350  HB2 SER A  87     -13.043  21.677   7.672  1.00 38.17           H  
ATOM   1351  HB3 SER A  87     -12.964  22.984   8.860  1.00 38.17           H  
ATOM   1352  O   SER A  87     -14.373  25.437   8.370  1.00 38.17           O  
ATOM   1353  OG  SER A  87     -14.766  22.046   8.716  1.00 38.17           O  
ATOM   1354  HG  SER A  87     -15.278  22.768   9.087  1.00 38.17           H  
ATOM   1355  N   LEU A  88     -16.078  24.485   7.222  1.00 33.29           N  
ATOM   1356  H   LEU A  88     -16.284  23.857   6.458  1.00 33.29           H  
ATOM   1357  CA  LEU A  88     -17.238  25.063   7.894  1.00 33.29           C  
ATOM   1358  HA  LEU A  88     -17.173  26.150   7.835  1.00 33.29           H  
ATOM   1359  C   LEU A  88     -17.283  24.663   9.372  1.00 33.29           C  
ATOM   1360  CB  LEU A  88     -18.527  24.567   7.188  1.00 33.29           C  
ATOM   1361  HB2 LEU A  88     -19.237  24.214   7.936  1.00 33.29           H  
ATOM   1362  HB3 LEU A  88     -18.301  23.692   6.579  1.00 33.29           H  
ATOM   1363  O   LEU A  88     -17.098  23.492   9.715  1.00 33.29           O  
ATOM   1364  CG  LEU A  88     -19.220  25.643   6.329  1.00 33.29           C  
ATOM   1365  HG  LEU A  88     -18.554  26.490   6.167  1.00 33.29           H  
ATOM   1366  CD1 LEU A  88     -19.645  25.111   4.977  1.00 33.29           C  
ATOM   1367 HD11 LEU A  88     -20.344  25.795   4.496  1.00 33.29           H  
ATOM   1368 HD12 LEU A  88     -20.161  24.160   5.116  1.00 33.29           H  
ATOM   1369 HD13 LEU A  88     -18.755  25.024   4.354  1.00 33.29           H  
ATOM   1370  CD2 LEU A  88     -20.500  26.126   7.002  1.00 33.29           C  
ATOM   1371 HD21 LEU A  88     -20.287  26.419   8.030  1.00 33.29           H  
ATOM   1372 HD22 LEU A  88     -20.908  26.991   6.479  1.00 33.29           H  
ATOM   1373 HD23 LEU A  88     -21.245  25.330   7.006  1.00 33.29           H  
ATOM   1374  N   ALA A  89     -17.591  25.642  10.218  1.00 32.86           N  
ATOM   1375  H   ALA A  89     -17.592  26.588   9.864  1.00 32.86           H  
ATOM   1376  CA  ALA A  89     -18.195  25.444  11.526  1.00 32.86           C  
ATOM   1377  HA  ALA A  89     -18.365  24.382  11.701  1.00 32.86           H  
ATOM   1378  C   ALA A  89     -19.556  26.150  11.513  1.00 32.86           C  
ATOM   1379  CB  ALA A  89     -17.251  25.958  12.620  1.00 32.86           C  
ATOM   1380  HB1 ALA A  89     -17.042  27.017  12.471  1.00 32.86           H  
ATOM   1381  HB2 ALA A  89     -17.717  25.824  13.596  1.00 32.86           H  
ATOM   1382  HB3 ALA A  89     -16.315  25.399  12.592  1.00 32.86           H  
ATOM   1383  O   ALA A  89     -19.677  27.327  11.840  1.00 32.86           O  
ATOM   1384  N   SER A  90     -20.592  25.436  11.089  1.00 32.24           N  
ATOM   1385  H   SER A  90     -20.431  24.517  10.701  1.00 32.24           H  
ATOM   1386  CA  SER A  90     -21.970  25.775  11.423  1.00 32.24           C  
ATOM   1387  HA  SER A  90     -21.994  26.617  12.115  1.00 32.24           H  
ATOM   1388  C   SER A  90     -22.542  24.562  12.120  1.00 32.24           C  
ATOM   1389  CB  SER A  90     -22.793  26.169  10.194  1.00 32.24           C  
ATOM   1390  HB2 SER A  90     -22.421  27.118   9.806  1.00 32.24           H  
ATOM   1391  HB3 SER A  90     -23.838  26.296  10.480  1.00 32.24           H  
ATOM   1392  O   SER A  90     -22.739  23.522  11.506  1.00 32.24           O  
ATOM   1393  OG  SER A  90     -22.697  25.194   9.181  1.00 32.24           O  
ATOM   1394  HG  SER A  90     -22.956  24.346   9.547  1.00 32.24           H  
ATOM   1395  N   SER A  91     -22.755  24.666  13.422  1.00 39.62           N  
ATOM   1396  H   SER A  91     -22.518  25.521  13.904  1.00 39.62           H  
ATOM   1397  CA  SER A  91     -23.550  23.674  14.127  1.00 39.62           C  
ATOM   1398  HA  SER A  91     -24.341  23.314  13.470  1.00 39.62           H  
ATOM   1399  C   SER A  91     -24.189  24.354  15.316  1.00 39.62           C  
ATOM   1400  CB  SER A  91     -22.717  22.462  14.517  1.00 39.62           C  
ATOM   1401  HB2 SER A  91     -23.258  21.862  15.249  1.00 39.62           H  
ATOM   1402  HB3 SER A  91     -22.528  21.863  13.627  1.00 39.62           H  
ATOM   1403  O   SER A  91     -23.538  24.781  16.265  1.00 39.62           O  
ATOM   1404  OG  SER A  91     -21.487  22.891  15.051  1.00 39.62           O  
ATOM   1405  HG  SER A  91     -21.237  23.699  14.598  1.00 39.62           H  
ATOM   1406  N   SER A  92     -25.501  24.504  15.221  1.00 42.21           N  
ATOM   1407  H   SER A  92     -25.963  24.158  14.392  1.00 42.21           H  
ATOM   1408  CA  SER A  92     -26.347  24.714  16.378  1.00 42.21           C  
ATOM   1409  HA  SER A  92     -26.183  25.708  16.792  1.00 42.21           H  
ATOM   1410  C   SER A  92     -26.006  23.644  17.420  1.00 42.21           C  
ATOM   1411  CB  SER A  92     -27.805  24.571  15.918  1.00 42.21           C  
ATOM   1412  HB2 SER A  92     -28.071  25.422  15.290  1.00 42.21           H  
ATOM   1413  HB3 SER A  92     -28.464  24.558  16.785  1.00 42.21           H  
ATOM   1414  O   SER A  92     -26.116  22.455  17.121  1.00 42.21           O  
ATOM   1415  OG  SER A  92     -27.969  23.377  15.169  1.00 42.21           O  
ATOM   1416  HG  SER A  92     -27.565  22.656  15.658  1.00 42.21           H  
ATOM   1417  N   ASN A  93     -25.658  24.046  18.645  1.00 48.88           N  
ATOM   1418  H   ASN A  93     -25.473  25.030  18.781  1.00 48.88           H  
ATOM   1419  CA  ASN A  93     -25.475  23.153  19.804  1.00 48.88           C  
ATOM   1420  HA  ASN A  93     -24.805  22.345  19.511  1.00 48.88           H  
ATOM   1421  C   ASN A  93     -26.784  22.465  20.256  1.00 48.88           C  
ATOM   1422  CB  ASN A  93     -24.816  23.950  20.953  1.00 48.88           C  
ATOM   1423  HB2 ASN A  93     -24.943  23.414  21.893  1.00 48.88           H  
ATOM   1424  HB3 ASN A  93     -25.300  24.921  21.058  1.00 48.88           H  
ATOM   1425  O   ASN A  93     -26.901  22.006  21.391  1.00 48.88           O  
ATOM   1426  CG  ASN A  93     -23.319  24.132  20.790  1.00 48.88           C  
ATOM   1427  ND2 ASN A  93     -22.746  25.118  21.439  1.00 48.88           N  
ATOM   1428 HD21 ASN A  93     -23.278  25.724  22.047  1.00 48.88           H  
ATOM   1429 HD22 ASN A  93     -21.747  25.191  21.314  1.00 48.88           H  
ATOM   1430  OD1 ASN A  93     -22.640  23.387  20.112  1.00 48.88           O  
ATOM   1431  N   ILE A  94     -27.794  22.402  19.387  1.00 60.92           N  
ATOM   1432  H   ILE A  94     -27.584  22.631  18.426  1.00 60.92           H  
ATOM   1433  CA  ILE A  94     -29.035  21.686  19.635  1.00 60.92           C  
ATOM   1434  HA  ILE A  94     -29.339  21.850  20.669  1.00 60.92           H  
ATOM   1435  C   ILE A  94     -28.725  20.204  19.446  1.00 60.92           C  
ATOM   1436  CB  ILE A  94     -30.173  22.195  18.725  1.00 60.92           C  
ATOM   1437  HB  ILE A  94     -29.886  22.043  17.684  1.00 60.92           H  
ATOM   1438  O   ILE A  94     -28.393  19.757  18.347  1.00 60.92           O  
ATOM   1439  CG1 ILE A  94     -30.414  23.706  18.964  1.00 60.92           C  
ATOM   1440 HG12 ILE A  94     -30.776  23.859  19.980  1.00 60.92           H  
ATOM   1441 HG13 ILE A  94     -29.475  24.251  18.863  1.00 60.92           H  
ATOM   1442  CG2 ILE A  94     -31.456  21.391  19.010  1.00 60.92           C  
ATOM   1443 HG21 ILE A  94     -31.773  21.530  20.044  1.00 60.92           H  
ATOM   1444 HG22 ILE A  94     -31.295  20.329  18.827  1.00 60.92           H  
ATOM   1445 HG23 ILE A  94     -32.259  21.708  18.345  1.00 60.92           H  
ATOM   1446  CD1 ILE A  94     -31.404  24.347  17.984  1.00 60.92           C  
ATOM   1447 HD11 ILE A  94     -32.407  23.949  18.135  1.00 60.92           H  
ATOM   1448 HD12 ILE A  94     -31.087  24.160  16.958  1.00 60.92           H  
ATOM   1449 HD13 ILE A  94     -31.432  25.423  18.154  1.00 60.92           H  
ATOM   1450  N   LYS A  95     -28.801  19.459  20.547  1.00 70.49           N  
ATOM   1451  H   LYS A  95     -29.034  19.924  21.413  1.00 70.49           H  
ATOM   1452  CA  LYS A  95     -28.661  18.006  20.558  1.00 70.49           C  
ATOM   1453  HA  LYS A  95     -27.729  17.738  20.060  1.00 70.49           H  
ATOM   1454  C   LYS A  95     -29.822  17.409  19.765  1.00 70.49           C  
ATOM   1455  CB  LYS A  95     -28.604  17.538  22.021  1.00 70.49           C  
ATOM   1456  HB2 LYS A  95     -27.858  18.141  22.540  1.00 70.49           H  
ATOM   1457  HB3 LYS A  95     -29.570  17.712  22.495  1.00 70.49           H  
ATOM   1458  O   LYS A  95     -30.979  17.544  20.154  1.00 70.49           O  
ATOM   1459  CG  LYS A  95     -28.217  16.061  22.181  1.00 70.49           C  
ATOM   1460  HG2 LYS A  95     -28.999  15.436  21.751  1.00 70.49           H  
ATOM   1461  HG3 LYS A  95     -27.279  15.877  21.656  1.00 70.49           H  
ATOM   1462  CD  LYS A  95     -28.042  15.718  23.672  1.00 70.49           C  
ATOM   1463  HD2 LYS A  95     -28.984  15.898  24.190  1.00 70.49           H  
ATOM   1464  HD3 LYS A  95     -27.275  16.366  24.096  1.00 70.49           H  
ATOM   1465  CE  LYS A  95     -27.630  14.254  23.867  1.00 70.49           C  
ATOM   1466  HE2 LYS A  95     -28.415  13.624  23.449  1.00 70.49           H  
ATOM   1467  HE3 LYS A  95     -26.716  14.071  23.302  1.00 70.49           H  
ATOM   1468  NZ  LYS A  95     -27.412  13.898  25.295  1.00 70.49           N  
ATOM   1469  HZ1 LYS A  95     -26.654  14.426  25.704  1.00 70.49           H  
ATOM   1470  HZ2 LYS A  95     -28.251  14.039  25.839  1.00 70.49           H  
ATOM   1471  HZ3 LYS A  95     -27.197  12.916  25.394  1.00 70.49           H  
ATOM   1472  N   ILE A  96     -29.502  16.784  18.640  1.00 74.80           N  
ATOM   1473  H   ILE A  96     -28.527  16.716  18.384  1.00 74.80           H  
ATOM   1474  CA  ILE A  96     -30.451  16.073  17.792  1.00 74.80           C  
ATOM   1475  HA  ILE A  96     -31.400  16.610  17.793  1.00 74.80           H  
ATOM   1476  C   ILE A  96     -30.647  14.698  18.412  1.00 74.80           C  
ATOM   1477  CB  ILE A  96     -29.951  15.968  16.336  1.00 74.80           C  
ATOM   1478  HB  ILE A  96     -29.092  15.298  16.309  1.00 74.80           H  
ATOM   1479  O   ILE A  96     -29.686  13.955  18.612  1.00 74.80           O  
ATOM   1480  CG1 ILE A  96     -29.505  17.350  15.807  1.00 74.80           C  
ATOM   1481 HG12 ILE A  96     -28.734  17.759  16.459  1.00 74.80           H  
ATOM   1482 HG13 ILE A  96     -30.351  18.038  15.807  1.00 74.80           H  
ATOM   1483  CG2 ILE A  96     -31.061  15.367  15.452  1.00 74.80           C  
ATOM   1484 HG21 ILE A  96     -31.395  14.408  15.848  1.00 74.80           H  
ATOM   1485 HG22 ILE A  96     -31.915  16.042  15.396  1.00 74.80           H  
ATOM   1486 HG23 ILE A  96     -30.682  15.182  14.447  1.00 74.80           H  
ATOM   1487  CD1 ILE A  96     -28.892  17.300  14.412  1.00 74.80           C  
ATOM   1488 HD11 ILE A  96     -29.678  17.141  13.673  1.00 74.80           H  
ATOM   1489 HD12 ILE A  96     -28.394  18.251  14.221  1.00 74.80           H  
ATOM   1490 HD13 ILE A  96     -28.154  16.500  14.352  1.00 74.80           H  
ATOM   1491  N   THR A  97     -31.889  14.383  18.750  1.00 76.67           N  
ATOM   1492  H   THR A  97     -32.611  15.086  18.675  1.00 76.67           H  
ATOM   1493  CA  THR A  97     -32.278  13.098  19.341  1.00 76.67           C  
ATOM   1494  HA  THR A  97     -31.394  12.527  19.625  1.00 76.67           H  
ATOM   1495  C   THR A  97     -33.062  12.232  18.355  1.00 76.67           C  
ATOM   1496  CB  THR A  97     -33.100  13.344  20.612  1.00 76.67           C  
ATOM   1497  HB  THR A  97     -33.368  12.386  21.058  1.00 76.67           H  
ATOM   1498  O   THR A  97     -33.096  11.014  18.503  1.00 76.67           O  
ATOM   1499  CG2 THR A  97     -32.345  14.199  21.633  1.00 76.67           C  
ATOM   1500 HG21 THR A  97     -31.304  13.881  21.687  1.00 76.67           H  
ATOM   1501 HG22 THR A  97     -32.806  14.085  22.615  1.00 76.67           H  
ATOM   1502 HG23 THR A  97     -32.367  15.249  21.342  1.00 76.67           H  
ATOM   1503  OG1 THR A  97     -34.263  14.072  20.286  1.00 76.67           O  
ATOM   1504  HG1 THR A  97     -34.890  13.953  21.004  1.00 76.67           H  
ATOM   1505  N   ASP A  98     -33.657  12.852  17.331  1.00 74.71           N  
ATOM   1506  H   ASP A  98     -33.595  13.859  17.276  1.00 74.71           H  
ATOM   1507  CA  ASP A  98     -34.414  12.173  16.284  1.00 74.71           C  
ATOM   1508  HA  ASP A  98     -35.051  11.422  16.751  1.00 74.71           H  
ATOM   1509  C   ASP A  98     -33.474  11.458  15.298  1.00 74.71           C  
ATOM   1510  CB  ASP A  98     -35.340  13.181  15.588  1.00 74.71           C  
ATOM   1511  HB2 ASP A  98     -34.739  13.920  15.057  1.00 74.71           H  
ATOM   1512  HB3 ASP A  98     -35.916  13.704  16.352  1.00 74.71           H  
ATOM   1513  O   ASP A  98     -32.677  12.086  14.595  1.00 74.71           O  
ATOM   1514  CG  ASP A  98     -36.320  12.522  14.610  1.00 74.71           C  
ATOM   1515  OD1 ASP A  98     -36.061  11.370  14.190  1.00 74.71           O  
ATOM   1516  OD2 ASP A  98     -37.318  13.193  14.283  1.00 74.71           O  
ATOM   1517  N   ILE A  99     -33.595  10.129  15.246  1.00 70.65           N  
ATOM   1518  H   ILE A  99     -34.330   9.720  15.806  1.00 70.65           H  
ATOM   1519  CA  ILE A  99     -32.817   9.240  14.376  1.00 70.65           C  
ATOM   1520  HA  ILE A  99     -31.758   9.371  14.600  1.00 70.65           H  
ATOM   1521  C   ILE A  99     -33.002   9.596  12.896  1.00 70.65           C  
ATOM   1522  CB  ILE A  99     -33.206   7.767  14.666  1.00 70.65           C  
ATOM   1523  HB  ILE A  99     -34.294   7.692  14.656  1.00 70.65           H  
ATOM   1524  O   ILE A  99     -32.042   9.500  12.132  1.00 70.65           O  
ATOM   1525  CG1 ILE A  99     -32.699   7.368  16.073  1.00 70.65           C  
ATOM   1526 HG12 ILE A  99     -33.082   8.079  16.805  1.00 70.65           H  
ATOM   1527 HG13 ILE A  99     -31.611   7.428  16.094  1.00 70.65           H  
ATOM   1528  CG2 ILE A  99     -32.667   6.799  13.593  1.00 70.65           C  
ATOM   1529 HG21 ILE A  99     -32.926   5.769  13.836  1.00 70.65           H  
ATOM   1530 HG22 ILE A  99     -31.584   6.900  13.515  1.00 70.65           H  
ATOM   1531 HG23 ILE A  99     -33.120   7.024  12.627  1.00 70.65           H  
ATOM   1532  CD1 ILE A  99     -33.123   5.968  16.540  1.00 70.65           C  
ATOM   1533 HD11 ILE A  99     -32.854   5.845  17.589  1.00 70.65           H  
ATOM   1534 HD12 ILE A  99     -34.201   5.850  16.433  1.00 70.65           H  
ATOM   1535 HD13 ILE A  99     -32.607   5.198  15.966  1.00 70.65           H  
ATOM   1536  N   GLU A 100     -34.195  10.019  12.479  1.00 76.31           N  
ATOM   1537  H   GLU A 100     -34.921  10.219  13.151  1.00 76.31           H  
ATOM   1538  CA  GLU A 100     -34.470  10.309  11.070  1.00 76.31           C  
ATOM   1539  HA  GLU A 100     -34.038   9.510  10.468  1.00 76.31           H  
ATOM   1540  C   GLU A 100     -33.797  11.615  10.629  1.00 76.31           C  
ATOM   1541  CB  GLU A 100     -35.992  10.321  10.853  1.00 76.31           C  
ATOM   1542  HB2 GLU A 100     -36.405  11.248  11.249  1.00 76.31           H  
ATOM   1543  HB3 GLU A 100     -36.441   9.493  11.403  1.00 76.31           H  
ATOM   1544  O   GLU A 100     -33.194  11.684   9.557  1.00 76.31           O  
ATOM   1545  CG  GLU A 100     -36.384  10.185   9.377  1.00 76.31           C  
ATOM   1546  HG2 GLU A 100     -35.992  11.045   8.833  1.00 76.31           H  
ATOM   1547  HG3 GLU A 100     -37.472  10.225   9.309  1.00 76.31           H  
ATOM   1548  CD  GLU A 100     -35.892   8.883   8.710  1.00 76.31           C  
ATOM   1549  OE1 GLU A 100     -35.815   8.891   7.465  1.00 76.31           O  
ATOM   1550  OE2 GLU A 100     -35.570   7.885   9.413  1.00 76.31           O  
ATOM   1551  N   VAL A 101     -33.777  12.622  11.508  1.00 72.82           N  
ATOM   1552  H   VAL A 101     -34.274  12.490  12.377  1.00 72.82           H  
ATOM   1553  CA  VAL A 101     -33.025  13.870  11.289  1.00 72.82           C  
ATOM   1554  HA  VAL A 101     -33.307  14.278  10.318  1.00 72.82           H  
ATOM   1555  C   VAL A 101     -31.518  13.601  11.251  1.00 72.82           C  
ATOM   1556  CB  VAL A 101     -33.362  14.912  12.374  1.00 72.82           C  
ATOM   1557  HB  VAL A 101     -33.103  14.508  13.352  1.00 72.82           H  
ATOM   1558  O   VAL A 101     -30.802  14.196  10.443  1.00 72.82           O  
ATOM   1559  CG1 VAL A 101     -32.589  16.225  12.175  1.00 72.82           C  
ATOM   1560 HG11 VAL A 101     -32.900  16.951  12.926  1.00 72.82           H  
ATOM   1561 HG12 VAL A 101     -32.790  16.621  11.180  1.00 72.82           H  
ATOM   1562 HG13 VAL A 101     -31.518  16.051  12.285  1.00 72.82           H  
ATOM   1563  CG2 VAL A 101     -34.856  15.260  12.366  1.00 72.82           C  
ATOM   1564 HG21 VAL A 101     -35.141  15.670  11.397  1.00 72.82           H  
ATOM   1565 HG22 VAL A 101     -35.457  14.372  12.557  1.00 72.82           H  
ATOM   1566 HG23 VAL A 101     -35.077  15.986  13.148  1.00 72.82           H  
ATOM   1567  N   ILE A 102     -31.023  12.690  12.097  1.00 72.32           N  
ATOM   1568  H   ILE A 102     -31.657  12.256  12.752  1.00 72.32           H  
ATOM   1569  CA  ILE A 102     -29.616  12.265  12.080  1.00 72.32           C  
ATOM   1570  HA  ILE A 102     -28.989  13.153  12.158  1.00 72.32           H  
ATOM   1571  C   ILE A 102     -29.273  11.609  10.734  1.00 72.32           C  
ATOM   1572  CB  ILE A 102     -29.299  11.354  13.292  1.00 72.32           C  
ATOM   1573  HB  ILE A 102     -30.036  10.552  13.335  1.00 72.32           H  
ATOM   1574  O   ILE A 102     -28.282  11.999  10.119  1.00 72.32           O  
ATOM   1575  CG1 ILE A 102     -29.362  12.162  14.607  1.00 72.32           C  
ATOM   1576 HG12 ILE A 102     -28.514  12.845  14.658  1.00 72.32           H  
ATOM   1577 HG13 ILE A 102     -30.267  12.769  14.613  1.00 72.32           H  
ATOM   1578  CG2 ILE A 102     -27.905  10.721  13.161  1.00 72.32           C  
ATOM   1579 HG21 ILE A 102     -27.673  10.105  14.030  1.00 72.32           H  
ATOM   1580 HG22 ILE A 102     -27.873  10.067  12.289  1.00 72.32           H  
ATOM   1581 HG23 ILE A 102     -27.156  11.506  13.059  1.00 72.32           H  
ATOM   1582  CD1 ILE A 102     -29.385  11.298  15.875  1.00 72.32           C  
ATOM   1583 HD11 ILE A 102     -29.517  11.942  16.745  1.00 72.32           H  
ATOM   1584 HD12 ILE A 102     -28.448  10.752  15.991  1.00 72.32           H  
ATOM   1585 HD13 ILE A 102     -30.216  10.594  15.834  1.00 72.32           H  
ATOM   1586  N   LYS A 103     -30.099  10.676  10.237  1.00 71.41           N  
ATOM   1587  H   LYS A 103     -30.905  10.412  10.785  1.00 71.41           H  
ATOM   1588  CA  LYS A 103     -29.888  10.021   8.932  1.00 71.41           C  
ATOM   1589  HA  LYS A 103     -28.930   9.500   8.934  1.00 71.41           H  
ATOM   1590  C   LYS A 103     -29.835  11.019   7.778  1.00 71.41           C  
ATOM   1591  CB  LYS A 103     -31.005   9.017   8.649  1.00 71.41           C  
ATOM   1592  HB2 LYS A 103     -30.979   8.762   7.589  1.00 71.41           H  
ATOM   1593  HB3 LYS A 103     -31.967   9.486   8.853  1.00 71.41           H  
ATOM   1594  O   LYS A 103     -28.886  10.986   7.001  1.00 71.41           O  
ATOM   1595  CG  LYS A 103     -30.877   7.718   9.448  1.00 71.41           C  
ATOM   1596  HG2 LYS A 103     -29.974   7.186   9.151  1.00 71.41           H  
ATOM   1597  HG3 LYS A 103     -30.848   7.924  10.518  1.00 71.41           H  
ATOM   1598  CD  LYS A 103     -32.111   6.889   9.105  1.00 71.41           C  
ATOM   1599  HD2 LYS A 103     -32.993   7.482   9.346  1.00 71.41           H  
ATOM   1600  HD3 LYS A 103     -32.120   6.689   8.034  1.00 71.41           H  
ATOM   1601  CE  LYS A 103     -32.191   5.574   9.865  1.00 71.41           C  
ATOM   1602  HE2 LYS A 103     -31.364   4.930   9.564  1.00 71.41           H  
ATOM   1603  HE3 LYS A 103     -32.116   5.784  10.932  1.00 71.41           H  
ATOM   1604  NZ  LYS A 103     -33.500   4.964   9.541  1.00 71.41           N  
ATOM   1605  HZ1 LYS A 103     -33.684   4.134  10.087  1.00 71.41           H  
ATOM   1606  HZ2 LYS A 103     -34.227   5.648   9.696  1.00 71.41           H  
ATOM   1607  HZ3 LYS A 103     -33.543   4.749   8.555  1.00 71.41           H  
ATOM   1608  N   GLN A 104     -30.788  11.950   7.711  1.00 70.95           N  
ATOM   1609  H   GLN A 104     -31.557  11.896   8.364  1.00 70.95           H  
ATOM   1610  CA  GLN A 104     -30.818  12.976   6.661  1.00 70.95           C  
ATOM   1611  HA  GLN A 104     -30.900  12.494   5.687  1.00 70.95           H  
ATOM   1612  C   GLN A 104     -29.542  13.828   6.642  1.00 70.95           C  
ATOM   1613  CB  GLN A 104     -32.028  13.892   6.876  1.00 70.95           C  
ATOM   1614  HB2 GLN A 104     -31.919  14.773   6.243  1.00 70.95           H  
ATOM   1615  HB3 GLN A 104     -32.057  14.218   7.916  1.00 70.95           H  
ATOM   1616  O   GLN A 104     -29.035  14.176   5.579  1.00 70.95           O  
ATOM   1617  CG  GLN A 104     -33.348  13.205   6.512  1.00 70.95           C  
ATOM   1618  HG2 GLN A 104     -33.461  12.283   7.081  1.00 70.95           H  
ATOM   1619  HG3 GLN A 104     -33.335  12.943   5.454  1.00 70.95           H  
ATOM   1620  CD  GLN A 104     -34.562  14.089   6.778  1.00 70.95           C  
ATOM   1621  NE2 GLN A 104     -35.751  13.571   6.568  1.00 70.95           N  
ATOM   1622 HE21 GLN A 104     -36.544  14.145   6.816  1.00 70.95           H  
ATOM   1623 HE22 GLN A 104     -35.832  12.590   6.340  1.00 70.95           H  
ATOM   1624  OE1 GLN A 104     -34.480  15.247   7.165  1.00 70.95           O  
ATOM   1625  N   LYS A 105     -28.989  14.152   7.815  1.00 69.44           N  
ATOM   1626  H   LYS A 105     -29.464  13.861   8.658  1.00 69.44           H  
ATOM   1627  CA  LYS A 105     -27.729  14.901   7.928  1.00 69.44           C  
ATOM   1628  HA  LYS A 105     -27.733  15.731   7.222  1.00 69.44           H  
ATOM   1629  C   LYS A 105     -26.510  14.061   7.565  1.00 69.44           C  
ATOM   1630  CB  LYS A 105     -27.609  15.456   9.347  1.00 69.44           C  
ATOM   1631  HB2 LYS A 105     -26.593  15.814   9.512  1.00 69.44           H  
ATOM   1632  HB3 LYS A 105     -27.827  14.673  10.073  1.00 69.44           H  
ATOM   1633  O   LYS A 105     -25.579  14.569   6.947  1.00 69.44           O  
ATOM   1634  CG  LYS A 105     -28.574  16.630   9.523  1.00 69.44           C  
ATOM   1635  HG2 LYS A 105     -28.222  17.460   8.910  1.00 69.44           H  
ATOM   1636  HG3 LYS A 105     -29.580  16.359   9.204  1.00 69.44           H  
ATOM   1637  CD  LYS A 105     -28.620  17.046  10.988  1.00 69.44           C  
ATOM   1638  HD2 LYS A 105     -29.204  16.309  11.539  1.00 69.44           H  
ATOM   1639  HD3 LYS A 105     -27.608  17.049  11.395  1.00 69.44           H  
ATOM   1640  CE  LYS A 105     -29.274  18.426  11.093  1.00 69.44           C  
ATOM   1641  HE2 LYS A 105     -30.225  18.335  11.618  1.00 69.44           H  
ATOM   1642  HE3 LYS A 105     -29.476  18.787  10.085  1.00 69.44           H  
ATOM   1643  NZ  LYS A 105     -28.373  19.373  11.776  1.00 69.44           N  
ATOM   1644  HZ1 LYS A 105     -27.464  19.333  11.337  1.00 69.44           H  
ATOM   1645  HZ2 LYS A 105     -28.675  20.335  11.718  1.00 69.44           H  
ATOM   1646  HZ3 LYS A 105     -28.198  19.094  12.731  1.00 69.44           H  
ATOM   1647  N   MET A 106     -26.519  12.773   7.897  1.00 67.22           N  
ATOM   1648  H   MET A 106     -27.309  12.416   8.414  1.00 67.22           H  
ATOM   1649  CA  MET A 106     -25.462  11.848   7.484  1.00 67.22           C  
ATOM   1650  HA  MET A 106     -24.498  12.228   7.821  1.00 67.22           H  
ATOM   1651  C   MET A 106     -25.383  11.697   5.966  1.00 67.22           C  
ATOM   1652  CB  MET A 106     -25.698  10.471   8.097  1.00 67.22           C  
ATOM   1653  HB2 MET A 106     -26.710  10.131   7.881  1.00 67.22           H  
ATOM   1654  HB3 MET A 106     -24.998   9.771   7.642  1.00 67.22           H  
ATOM   1655  O   MET A 106     -24.284  11.612   5.433  1.00 67.22           O  
ATOM   1656  CG  MET A 106     -25.467  10.471   9.606  1.00 67.22           C  
ATOM   1657  HG2 MET A 106     -24.396  10.565   9.785  1.00 67.22           H  
ATOM   1658  HG3 MET A 106     -25.951  11.338  10.056  1.00 67.22           H  
ATOM   1659  SD  MET A 106     -26.080   8.990  10.438  1.00 67.22           S  
ATOM   1660  CE  MET A 106     -25.279   7.716   9.458  1.00 67.22           C  
ATOM   1661  HE1 MET A 106     -24.197   7.845   9.482  1.00 67.22           H  
ATOM   1662  HE2 MET A 106     -25.557   6.751   9.882  1.00 67.22           H  
ATOM   1663  HE3 MET A 106     -25.642   7.754   8.431  1.00 67.22           H  
ATOM   1664  N   GLU A 107     -26.519  11.688   5.267  1.00 65.06           N  
ATOM   1665  H   GLU A 107     -27.399  11.681   5.763  1.00 65.06           H  
ATOM   1666  CA  GLU A 107     -26.557  11.615   3.800  1.00 65.06           C  
ATOM   1667  HA  GLU A 107     -25.974  10.757   3.466  1.00 65.06           H  
ATOM   1668  C   GLU A 107     -25.941  12.851   3.123  1.00 65.06           C  
ATOM   1669  CB  GLU A 107     -28.007  11.426   3.333  1.00 65.06           C  
ATOM   1670  HB2 GLU A 107     -28.636  12.177   3.813  1.00 65.06           H  
ATOM   1671  HB3 GLU A 107     -28.050  11.576   2.254  1.00 65.06           H  
ATOM   1672  O   GLU A 107     -25.419  12.746   2.012  1.00 65.06           O  
ATOM   1673  CG  GLU A 107     -28.539  10.019   3.644  1.00 65.06           C  
ATOM   1674  HG2 GLU A 107     -28.440   9.820   4.711  1.00 65.06           H  
ATOM   1675  HG3 GLU A 107     -27.917   9.295   3.117  1.00 65.06           H  
ATOM   1676  CD  GLU A 107     -30.007   9.820   3.232  1.00 65.06           C  
ATOM   1677  OE1 GLU A 107     -30.474   8.667   3.365  1.00 65.06           O  
ATOM   1678  OE2 GLU A 107     -30.647  10.798   2.781  1.00 65.06           O  
ATOM   1679  N   GLN A 108     -25.950  14.008   3.798  1.00 57.89           N  
ATOM   1680  H   GLN A 108     -26.388  14.023   4.707  1.00 57.89           H  
ATOM   1681  CA  GLN A 108     -25.326  15.241   3.304  1.00 57.89           C  
ATOM   1682  HA  GLN A 108     -25.559  15.352   2.244  1.00 57.89           H  
ATOM   1683  C   GLN A 108     -23.794  15.208   3.418  1.00 57.89           C  
ATOM   1684  CB  GLN A 108     -25.900  16.455   4.055  1.00 57.89           C  
ATOM   1685  HB2 GLN A 108     -25.747  16.329   5.127  1.00 57.89           H  
ATOM   1686  HB3 GLN A 108     -25.364  17.350   3.740  1.00 57.89           H  
ATOM   1687  O   GLN A 108     -23.093  15.741   2.558  1.00 57.89           O  
ATOM   1688  CG  GLN A 108     -27.394  16.657   3.766  1.00 57.89           C  
ATOM   1689  HG2 GLN A 108     -27.521  16.898   2.710  1.00 57.89           H  
ATOM   1690  HG3 GLN A 108     -27.936  15.730   3.958  1.00 57.89           H  
ATOM   1691  CD  GLN A 108     -28.042  17.762   4.594  1.00 57.89           C  
ATOM   1692  NE2 GLN A 108     -29.343  17.921   4.487  1.00 57.89           N  
ATOM   1693 HE21 GLN A 108     -29.880  17.240   3.970  1.00 57.89           H  
ATOM   1694 HE22 GLN A 108     -29.754  18.617   5.093  1.00 57.89           H  
ATOM   1695  OE1 GLN A 108     -27.429  18.510   5.338  1.00 57.89           O  
ATOM   1696  N   GLU A 109     -23.251  14.543   4.440  1.00 55.00           N  
ATOM   1697  H   GLU A 109     -23.870  14.086   5.095  1.00 55.00           H  
ATOM   1698  CA  GLU A 109     -21.809  14.349   4.595  1.00 55.00           C  
ATOM   1699  HA  GLU A 109     -21.286  15.220   4.200  1.00 55.00           H  
ATOM   1700  C   GLU A 109     -21.361  13.126   3.780  1.00 55.00           C  
ATOM   1701  CB  GLU A 109     -21.437  14.240   6.081  1.00 55.00           C  
ATOM   1702  HB2 GLU A 109     -22.107  13.526   6.560  1.00 55.00           H  
ATOM   1703  HB3 GLU A 109     -20.423  13.849   6.171  1.00 55.00           H  
ATOM   1704  O   GLU A 109     -21.451  11.975   4.204  1.00 55.00           O  
ATOM   1705  CG  GLU A 109     -21.524  15.580   6.839  1.00 55.00           C  
ATOM   1706  HG2 GLU A 109     -22.490  16.045   6.644  1.00 55.00           H  
ATOM   1707  HG3 GLU A 109     -21.488  15.341   7.901  1.00 55.00           H  
ATOM   1708  CD  GLU A 109     -20.381  16.582   6.536  1.00 55.00           C  
ATOM   1709  OE1 GLU A 109     -20.608  17.809   6.605  1.00 55.00           O  
ATOM   1710  OE2 GLU A 109     -19.208  16.161   6.359  1.00 55.00           O  
ATOM   1711  N   THR A 110     -20.850  13.367   2.572  1.00 44.81           N  
ATOM   1712  H   THR A 110     -20.865  14.323   2.246  1.00 44.81           H  
ATOM   1713  CA  THR A 110     -20.424  12.313   1.639  1.00 44.81           C  
ATOM   1714  HA  THR A 110     -21.280  11.654   1.494  1.00 44.81           H  
ATOM   1715  C   THR A 110     -19.281  11.445   2.198  1.00 44.81           C  
ATOM   1716  CB  THR A 110     -20.064  12.885   0.259  1.00 44.81           C  
ATOM   1717  HB  THR A 110     -19.519  12.127  -0.303  1.00 44.81           H  
ATOM   1718  O   THR A 110     -18.075  11.699   2.042  1.00 44.81           O  
ATOM   1719  CG2 THR A 110     -21.298  13.272  -0.553  1.00 44.81           C  
ATOM   1720 HG21 THR A 110     -21.924  12.394  -0.713  1.00 44.81           H  
ATOM   1721 HG22 THR A 110     -20.996  13.673  -1.520  1.00 44.81           H  
ATOM   1722 HG23 THR A 110     -21.881  14.021  -0.017  1.00 44.81           H  
ATOM   1723  OG1 THR A 110     -19.254  14.030   0.380  1.00 44.81           O  
ATOM   1724  HG1 THR A 110     -19.779  14.792   0.127  1.00 44.81           H  
ATOM   1725  N   PHE A 111     -19.658  10.327   2.812  1.00 43.87           N  
ATOM   1726  H   PHE A 111     -20.620  10.281   3.118  1.00 43.87           H  
ATOM   1727  CA  PHE A 111     -18.773   9.207   3.109  1.00 43.87           C  
ATOM   1728  HA  PHE A 111     -17.744   9.513   2.919  1.00 43.87           H  
ATOM   1729  C   PHE A 111     -19.060   8.044   2.158  1.00 43.87           C  
ATOM   1730  CB  PHE A 111     -18.851   8.835   4.591  1.00 43.87           C  
ATOM   1731  HB2 PHE A 111     -19.851   8.466   4.820  1.00 43.87           H  
ATOM   1732  HB3 PHE A 111     -18.691   9.736   5.184  1.00 43.87           H  
ATOM   1733  O   PHE A 111     -19.713   7.064   2.506  1.00 43.87           O  
ATOM   1734  CG  PHE A 111     -17.813   7.808   5.004  1.00 43.87           C  
ATOM   1735  CD1 PHE A 111     -18.205   6.545   5.482  1.00 43.87           C  
ATOM   1736  HD1 PHE A 111     -19.253   6.292   5.546  1.00 43.87           H  
ATOM   1737  CD2 PHE A 111     -16.446   8.115   4.904  1.00 43.87           C  
ATOM   1738  HD2 PHE A 111     -16.144   9.065   4.489  1.00 43.87           H  
ATOM   1739  CE1 PHE A 111     -17.241   5.638   5.950  1.00 43.87           C  
ATOM   1740  HE1 PHE A 111     -17.558   4.697   6.376  1.00 43.87           H  
ATOM   1741  CE2 PHE A 111     -15.483   7.188   5.331  1.00 43.87           C  
ATOM   1742  HE2 PHE A 111     -14.431   7.385   5.189  1.00 43.87           H  
ATOM   1743  CZ  PHE A 111     -15.883   5.984   5.925  1.00 43.87           C  
ATOM   1744  HZ  PHE A 111     -15.153   5.314   6.353  1.00 43.87           H  
ATOM   1745  N   GLN A 112     -18.546   8.144   0.930  1.00 45.86           N  
ATOM   1746  H   GLN A 112     -18.089   9.002   0.655  1.00 45.86           H  
ATOM   1747  CA  GLN A 112     -18.510   7.005   0.014  1.00 45.86           C  
ATOM   1748  HA  GLN A 112     -19.427   6.427   0.125  1.00 45.86           H  
ATOM   1749  C   GLN A 112     -17.350   6.080   0.394  1.00 45.86           C  
ATOM   1750  CB  GLN A 112     -18.435   7.455  -1.450  1.00 45.86           C  
ATOM   1751  HB2 GLN A 112     -18.249   6.568  -2.055  1.00 45.86           H  
ATOM   1752  HB3 GLN A 112     -17.605   8.148  -1.589  1.00 45.86           H  
ATOM   1753  O   GLN A 112     -16.251   6.157  -0.150  1.00 45.86           O  
ATOM   1754  CG  GLN A 112     -19.742   8.104  -1.933  1.00 45.86           C  
ATOM   1755  HG2 GLN A 112     -19.860   9.080  -1.464  1.00 45.86           H  
ATOM   1756  HG3 GLN A 112     -20.586   7.479  -1.642  1.00 45.86           H  
ATOM   1757  CD  GLN A 112     -19.787   8.272  -3.451  1.00 45.86           C  
ATOM   1758  NE2 GLN A 112     -20.815   8.898  -3.979  1.00 45.86           N  
ATOM   1759 HE21 GLN A 112     -21.573   9.239  -3.405  1.00 45.86           H  
ATOM   1760 HE22 GLN A 112     -20.821   8.971  -4.986  1.00 45.86           H  
ATOM   1761  OE1 GLN A 112     -18.914   7.850  -4.190  1.00 45.86           O  
ATOM   1762  N   ILE A 113     -17.591   5.214   1.370  1.00 49.34           N  
ATOM   1763  H   ILE A 113     -18.481   5.292   1.842  1.00 49.34           H  
ATOM   1764  CA  ILE A 113     -16.970   3.893   1.381  1.00 49.34           C  
ATOM   1765  HA  ILE A 113     -16.218   3.834   0.595  1.00 49.34           H  
ATOM   1766  C   ILE A 113     -18.079   2.919   1.016  1.00 49.34           C  
ATOM   1767  CB  ILE A 113     -16.277   3.594   2.727  1.00 49.34           C  
ATOM   1768  HB  ILE A 113     -16.987   3.743   3.540  1.00 49.34           H  
ATOM   1769  O   ILE A 113     -19.190   3.042   1.527  1.00 49.34           O  
ATOM   1770  CG1 ILE A 113     -15.107   4.592   2.889  1.00 49.34           C  
ATOM   1771 HG12 ILE A 113     -15.526   5.578   3.091  1.00 49.34           H  
ATOM   1772 HG13 ILE A 113     -14.554   4.659   1.953  1.00 49.34           H  
ATOM   1773  CG2 ILE A 113     -15.789   2.134   2.777  1.00 49.34           C  
ATOM   1774 HG21 ILE A 113     -16.632   1.448   2.698  1.00 49.34           H  
ATOM   1775 HG22 ILE A 113     -15.087   1.942   1.966  1.00 49.34           H  
ATOM   1776 HG23 ILE A 113     -15.306   1.939   3.734  1.00 49.34           H  
ATOM   1777  CD1 ILE A 113     -14.102   4.255   3.993  1.00 49.34           C  
ATOM   1778 HD11 ILE A 113     -14.613   3.868   4.875  1.00 49.34           H  
ATOM   1779 HD12 ILE A 113     -13.534   5.152   4.237  1.00 49.34           H  
ATOM   1780 HD13 ILE A 113     -13.410   3.493   3.636  1.00 49.34           H  
ATOM   1781  N   ASP A 114     -17.794   1.973   0.123  1.00 50.71           N  
ATOM   1782  H   ASP A 114     -16.879   1.964  -0.306  1.00 50.71           H  
ATOM   1783  CA  ASP A 114     -18.697   0.859  -0.169  1.00 50.71           C  
ATOM   1784  HA  ASP A 114     -19.684   1.252  -0.414  1.00 50.71           H  
ATOM   1785  C   ASP A 114     -18.825  -0.010   1.095  1.00 50.71           C  
ATOM   1786  CB  ASP A 114     -18.180   0.096  -1.399  1.00 50.71           C  
ATOM   1787  HB2 ASP A 114     -17.221  -0.365  -1.166  1.00 50.71           H  
ATOM   1788  HB3 ASP A 114     -18.015   0.812  -2.204  1.00 50.71           H  
ATOM   1789  O   ASP A 114     -18.065  -0.954   1.320  1.00 50.71           O  
ATOM   1790  CG  ASP A 114     -19.143  -0.984  -1.910  1.00 50.71           C  
ATOM   1791  OD1 ASP A 114     -19.987  -1.464  -1.119  1.00 50.71           O  
ATOM   1792  OD2 ASP A 114     -18.973  -1.373  -3.094  1.00 50.71           O  
ATOM   1793  N   GLN A 115     -19.735   0.398   1.982  1.00 49.59           N  
ATOM   1794  H   GLN A 115     -20.215   1.262   1.773  1.00 49.59           H  
ATOM   1795  CA  GLN A 115     -19.944  -0.191   3.301  1.00 49.59           C  
ATOM   1796  HA  GLN A 115     -19.019  -0.161   3.876  1.00 49.59           H  
ATOM   1797  C   GLN A 115     -20.394  -1.637   3.203  1.00 49.59           C  
ATOM   1798  CB  GLN A 115     -21.036   0.583   4.041  1.00 49.59           C  
ATOM   1799  HB2 GLN A 115     -21.392  -0.011   4.882  1.00 49.59           H  
ATOM   1800  HB3 GLN A 115     -21.877   0.752   3.368  1.00 49.59           H  
ATOM   1801  O   GLN A 115     -20.040  -2.426   4.070  1.00 49.59           O  
ATOM   1802  CG  GLN A 115     -20.537   1.917   4.588  1.00 49.59           C  
ATOM   1803  HG2 GLN A 115     -20.002   2.469   3.815  1.00 49.59           H  
ATOM   1804  HG3 GLN A 115     -19.857   1.747   5.422  1.00 49.59           H  
ATOM   1805  CD  GLN A 115     -21.721   2.729   5.063  1.00 49.59           C  
ATOM   1806  NE2 GLN A 115     -21.945   3.867   4.460  1.00 49.59           N  
ATOM   1807 HE21 GLN A 115     -21.342   4.211   3.726  1.00 49.59           H  
ATOM   1808 HE22 GLN A 115     -22.746   4.375   4.807  1.00 49.59           H  
ATOM   1809  OE1 GLN A 115     -22.480   2.325   5.930  1.00 49.59           O  
ATOM   1810  N   LEU A 116     -21.151  -1.982   2.162  1.00 51.12           N  
ATOM   1811  H   LEU A 116     -21.326  -1.295   1.443  1.00 51.12           H  
ATOM   1812  CA  LEU A 116     -21.711  -3.313   1.989  1.00 51.12           C  
ATOM   1813  HA  LEU A 116     -22.105  -3.633   2.953  1.00 51.12           H  
ATOM   1814  C   LEU A 116     -20.607  -4.302   1.604  1.00 51.12           C  
ATOM   1815  CB  LEU A 116     -22.884  -3.213   0.998  1.00 51.12           C  
ATOM   1816  HB2 LEU A 116     -23.383  -2.261   1.177  1.00 51.12           H  
ATOM   1817  HB3 LEU A 116     -22.515  -3.193  -0.028  1.00 51.12           H  
ATOM   1818  O   LEU A 116     -20.458  -5.318   2.276  1.00 51.12           O  
ATOM   1819  CG  LEU A 116     -23.931  -4.330   1.177  1.00 51.12           C  
ATOM   1820  HG  LEU A 116     -23.904  -4.703   2.201  1.00 51.12           H  
ATOM   1821  CD1 LEU A 116     -25.333  -3.776   0.921  1.00 51.12           C  
ATOM   1822 HD11 LEU A 116     -25.562  -2.989   1.640  1.00 51.12           H  
ATOM   1823 HD12 LEU A 116     -25.397  -3.374  -0.090  1.00 51.12           H  
ATOM   1824 HD13 LEU A 116     -26.067  -4.574   1.034  1.00 51.12           H  
ATOM   1825  CD2 LEU A 116     -23.687  -5.492   0.220  1.00 51.12           C  
ATOM   1826 HD21 LEU A 116     -24.420  -6.280   0.391  1.00 51.12           H  
ATOM   1827 HD22 LEU A 116     -23.758  -5.160  -0.816  1.00 51.12           H  
ATOM   1828 HD23 LEU A 116     -22.700  -5.921   0.390  1.00 51.12           H  
ATOM   1829  N   LYS A 117     -19.727  -3.949   0.653  1.00 52.47           N  
ATOM   1830  H   LYS A 117     -19.889  -3.102   0.127  1.00 52.47           H  
ATOM   1831  CA  LYS A 117     -18.537  -4.770   0.364  1.00 52.47           C  
ATOM   1832  HA  LYS A 117     -18.856  -5.801   0.215  1.00 52.47           H  
ATOM   1833  C   LYS A 117     -17.548  -4.794   1.524  1.00 52.47           C  
ATOM   1834  CB  LYS A 117     -17.815  -4.285  -0.894  1.00 52.47           C  
ATOM   1835  HB2 LYS A 117     -17.627  -3.214  -0.818  1.00 52.47           H  
ATOM   1836  HB3 LYS A 117     -16.856  -4.800  -0.957  1.00 52.47           H  
ATOM   1837  O   LYS A 117     -16.968  -5.840   1.804  1.00 52.47           O  
ATOM   1838  CG  LYS A 117     -18.601  -4.589  -2.171  1.00 52.47           C  
ATOM   1839  HG2 LYS A 117     -18.875  -5.643  -2.201  1.00 52.47           H  
ATOM   1840  HG3 LYS A 117     -19.510  -3.987  -2.184  1.00 52.47           H  
ATOM   1841  CD  LYS A 117     -17.732  -4.258  -3.390  1.00 52.47           C  
ATOM   1842  HD2 LYS A 117     -16.956  -5.015  -3.498  1.00 52.47           H  
ATOM   1843  HD3 LYS A 117     -17.256  -3.291  -3.224  1.00 52.47           H  
ATOM   1844  CE  LYS A 117     -18.591  -4.216  -4.657  1.00 52.47           C  
ATOM   1845  HE2 LYS A 117     -18.312  -5.030  -5.325  1.00 52.47           H  
ATOM   1846  HE3 LYS A 117     -19.630  -4.362  -4.362  1.00 52.47           H  
ATOM   1847  NZ  LYS A 117     -18.466  -2.899  -5.320  1.00 52.47           N  
ATOM   1848  HZ1 LYS A 117     -18.678  -2.198  -4.625  1.00 52.47           H  
ATOM   1849  HZ2 LYS A 117     -19.151  -2.785  -6.054  1.00 52.47           H  
ATOM   1850  HZ3 LYS A 117     -17.537  -2.712  -5.668  1.00 52.47           H  
ATOM   1851  N   LEU A 118     -17.324  -3.659   2.196  1.00 49.62           N  
ATOM   1852  H   LEU A 118     -17.800  -2.820   1.897  1.00 49.62           H  
ATOM   1853  CA  LEU A 118     -16.450  -3.608   3.371  1.00 49.62           C  
ATOM   1854  HA  LEU A 118     -15.464  -3.965   3.072  1.00 49.62           H  
ATOM   1855  C   LEU A 118     -16.966  -4.548   4.469  1.00 49.62           C  
ATOM   1856  CB  LEU A 118     -16.342  -2.156   3.875  1.00 49.62           C  
ATOM   1857  HB2 LEU A 118     -15.990  -1.521   3.061  1.00 49.62           H  
ATOM   1858  HB3 LEU A 118     -17.336  -1.812   4.160  1.00 49.62           H  
ATOM   1859  O   LEU A 118     -16.197  -5.342   5.003  1.00 49.62           O  
ATOM   1860  CG  LEU A 118     -15.406  -1.994   5.086  1.00 49.62           C  
ATOM   1861  HG  LEU A 118     -15.730  -2.647   5.896  1.00 49.62           H  
ATOM   1862  CD1 LEU A 118     -13.976  -2.318   4.704  1.00 49.62           C  
ATOM   1863 HD11 LEU A 118     -13.896  -3.383   4.488  1.00 49.62           H  
ATOM   1864 HD12 LEU A 118     -13.303  -2.081   5.528  1.00 49.62           H  
ATOM   1865 HD13 LEU A 118     -13.728  -1.719   3.827  1.00 49.62           H  
ATOM   1866  CD2 LEU A 118     -15.397  -0.554   5.588  1.00 49.62           C  
ATOM   1867 HD21 LEU A 118     -14.973   0.100   4.826  1.00 49.62           H  
ATOM   1868 HD22 LEU A 118     -14.797  -0.484   6.495  1.00 49.62           H  
ATOM   1869 HD23 LEU A 118     -16.416  -0.238   5.813  1.00 49.62           H  
ATOM   1870  N   LYS A 119     -18.270  -4.487   4.752  1.00 53.13           N  
ATOM   1871  H   LYS A 119     -18.828  -3.803   4.261  1.00 53.13           H  
ATOM   1872  CA  LYS A 119     -18.970  -5.346   5.705  1.00 53.13           C  
ATOM   1873  HA  LYS A 119     -18.495  -5.260   6.682  1.00 53.13           H  
ATOM   1874  C   LYS A 119     -18.869  -6.816   5.311  1.00 53.13           C  
ATOM   1875  CB  LYS A 119     -20.423  -4.868   5.824  1.00 53.13           C  
ATOM   1876  HB2 LYS A 119     -20.884  -4.869   4.836  1.00 53.13           H  
ATOM   1877  HB3 LYS A 119     -20.426  -3.849   6.211  1.00 53.13           H  
ATOM   1878  O   LYS A 119     -18.402  -7.593   6.126  1.00 53.13           O  
ATOM   1879  CG  LYS A 119     -21.263  -5.743   6.754  1.00 53.13           C  
ATOM   1880  HG2 LYS A 119     -20.824  -5.747   7.752  1.00 53.13           H  
ATOM   1881  HG3 LYS A 119     -21.277  -6.764   6.370  1.00 53.13           H  
ATOM   1882  CD  LYS A 119     -22.703  -5.225   6.812  1.00 53.13           C  
ATOM   1883  HD2 LYS A 119     -22.735  -4.265   7.327  1.00 53.13           H  
ATOM   1884  HD3 LYS A 119     -23.086  -5.111   5.798  1.00 53.13           H  
ATOM   1885  CE  LYS A 119     -23.533  -6.270   7.551  1.00 53.13           C  
ATOM   1886  HE2 LYS A 119     -23.408  -7.212   7.018  1.00 53.13           H  
ATOM   1887  HE3 LYS A 119     -23.131  -6.428   8.552  1.00 53.13           H  
ATOM   1888  NZ  LYS A 119     -24.973  -5.948   7.587  1.00 53.13           N  
ATOM   1889  HZ1 LYS A 119     -25.325  -5.883   6.643  1.00 53.13           H  
ATOM   1890  HZ2 LYS A 119     -25.135  -5.079   8.076  1.00 53.13           H  
ATOM   1891  HZ3 LYS A 119     -25.451  -6.709   8.048  1.00 53.13           H  
ATOM   1892  N   GLU A 120     -19.210  -7.196   4.078  1.00 56.92           N  
ATOM   1893  H   GLU A 120     -19.619  -6.514   3.454  1.00 56.92           H  
ATOM   1894  CA  GLU A 120     -19.103  -8.588   3.608  1.00 56.92           C  
ATOM   1895  HA  GLU A 120     -19.773  -9.228   4.182  1.00 56.92           H  
ATOM   1896  C   GLU A 120     -17.683  -9.151   3.762  1.00 56.92           C  
ATOM   1897  CB  GLU A 120     -19.477  -8.677   2.122  1.00 56.92           C  
ATOM   1898  HB2 GLU A 120     -19.088  -9.614   1.725  1.00 56.92           H  
ATOM   1899  HB3 GLU A 120     -18.994  -7.858   1.590  1.00 56.92           H  
ATOM   1900  O   GLU A 120     -17.505 -10.296   4.174  1.00 56.92           O  
ATOM   1901  CG  GLU A 120     -20.988  -8.654   1.858  1.00 56.92           C  
ATOM   1902  HG2 GLU A 120     -21.437  -9.515   2.354  1.00 56.92           H  
ATOM   1903  HG3 GLU A 120     -21.420  -7.754   2.295  1.00 56.92           H  
ATOM   1904  CD  GLU A 120     -21.314  -8.705   0.355  1.00 56.92           C  
ATOM   1905  OE1 GLU A 120     -22.522  -8.738   0.035  1.00 56.92           O  
ATOM   1906  OE2 GLU A 120     -20.363  -8.702  -0.468  1.00 56.92           O  
ATOM   1907  N   GLN A 121     -16.651  -8.357   3.456  1.00 53.85           N  
ATOM   1908  H   GLN A 121     -16.845  -7.429   3.107  1.00 53.85           H  
ATOM   1909  CA  GLN A 121     -15.262  -8.804   3.585  1.00 53.85           C  
ATOM   1910  HA  GLN A 121     -15.182  -9.804   3.158  1.00 53.85           H  
ATOM   1911  C   GLN A 121     -14.822  -8.938   5.044  1.00 53.85           C  
ATOM   1912  CB  GLN A 121     -14.319  -7.867   2.815  1.00 53.85           C  
ATOM   1913  HB2 GLN A 121     -13.289  -8.144   3.041  1.00 53.85           H  
ATOM   1914  HB3 GLN A 121     -14.473  -6.841   3.150  1.00 53.85           H  
ATOM   1915  O   GLN A 121     -14.104  -9.883   5.367  1.00 53.85           O  
ATOM   1916  CG  GLN A 121     -14.513  -7.938   1.292  1.00 53.85           C  
ATOM   1917  HG2 GLN A 121     -15.513  -7.591   1.030  1.00 53.85           H  
ATOM   1918  HG3 GLN A 121     -13.793  -7.278   0.807  1.00 53.85           H  
ATOM   1919  CD  GLN A 121     -14.338  -9.341   0.727  1.00 53.85           C  
ATOM   1920  NE2 GLN A 121     -15.253  -9.810  -0.092  1.00 53.85           N  
ATOM   1921 HE21 GLN A 121     -16.101  -9.290  -0.269  1.00 53.85           H  
ATOM   1922 HE22 GLN A 121     -15.123 -10.753  -0.431  1.00 53.85           H  
ATOM   1923  OE1 GLN A 121     -13.381 -10.042   1.014  1.00 53.85           O  
ATOM   1924  N   ILE A 122     -15.245  -8.030   5.926  1.00 53.56           N  
ATOM   1925  H   ILE A 122     -15.850  -7.286   5.609  1.00 53.56           H  
ATOM   1926  CA  ILE A 122     -14.954  -8.130   7.362  1.00 53.56           C  
ATOM   1927  HA  ILE A 122     -13.900  -8.376   7.487  1.00 53.56           H  
ATOM   1928  C   ILE A 122     -15.741  -9.276   7.989  1.00 53.56           C  
ATOM   1929  CB  ILE A 122     -15.215  -6.794   8.074  1.00 53.56           C  
ATOM   1930  HB  ILE A 122     -16.240  -6.477   7.881  1.00 53.56           H  
ATOM   1931  O   ILE A 122     -15.157 -10.039   8.748  1.00 53.56           O  
ATOM   1932  CG1 ILE A 122     -14.218  -5.764   7.522  1.00 53.56           C  
ATOM   1933 HG12 ILE A 122     -14.252  -5.721   6.433  1.00 53.56           H  
ATOM   1934 HG13 ILE A 122     -13.220  -6.086   7.818  1.00 53.56           H  
ATOM   1935  CG2 ILE A 122     -14.986  -6.898   9.593  1.00 53.56           C  
ATOM   1936 HG21 ILE A 122     -13.939  -7.105   9.813  1.00 53.56           H  
ATOM   1937 HG22 ILE A 122     -15.296  -5.981  10.095  1.00 53.56           H  
ATOM   1938 HG23 ILE A 122     -15.583  -7.711  10.006  1.00 53.56           H  
ATOM   1939  CD1 ILE A 122     -14.457  -4.372   8.064  1.00 53.56           C  
ATOM   1940 HD11 ILE A 122     -13.946  -4.273   9.022  1.00 53.56           H  
ATOM   1941 HD12 ILE A 122     -14.057  -3.633   7.370  1.00 53.56           H  
ATOM   1942 HD13 ILE A 122     -15.534  -4.254   8.186  1.00 53.56           H  
ATOM   1943  N   GLU A 123     -17.007  -9.466   7.621  1.00 53.98           N  
ATOM   1944  H   GLU A 123     -17.448  -8.778   7.028  1.00 53.98           H  
ATOM   1945  CA  GLU A 123     -17.813 -10.612   8.038  1.00 53.98           C  
ATOM   1946  HA  GLU A 123     -17.902 -10.626   9.124  1.00 53.98           H  
ATOM   1947  C   GLU A 123     -17.160 -11.926   7.627  1.00 53.98           C  
ATOM   1948  CB  GLU A 123     -19.214 -10.564   7.417  1.00 53.98           C  
ATOM   1949  HB2 GLU A 123     -19.156 -10.253   6.373  1.00 53.98           H  
ATOM   1950  HB3 GLU A 123     -19.612 -11.578   7.446  1.00 53.98           H  
ATOM   1951  O   GLU A 123     -16.938 -12.784   8.477  1.00 53.98           O  
ATOM   1952  CG  GLU A 123     -20.182  -9.658   8.180  1.00 53.98           C  
ATOM   1953  HG2 GLU A 123     -20.181  -9.980   9.222  1.00 53.98           H  
ATOM   1954  HG3 GLU A 123     -19.841  -8.624   8.132  1.00 53.98           H  
ATOM   1955  CD  GLU A 123     -21.617  -9.773   7.649  1.00 53.98           C  
ATOM   1956  OE1 GLU A 123     -22.410  -8.837   7.898  1.00 53.98           O  
ATOM   1957  OE2 GLU A 123     -21.948 -10.833   7.061  1.00 53.98           O  
ATOM   1958  N   ASN A 124     -16.820 -12.086   6.344  1.00 52.43           N  
ATOM   1959  H   ASN A 124     -17.065 -11.362   5.683  1.00 52.43           H  
ATOM   1960  CA  ASN A 124     -16.173 -13.300   5.855  1.00 52.43           C  
ATOM   1961  HA  ASN A 124     -16.808 -14.157   6.081  1.00 52.43           H  
ATOM   1962  C   ASN A 124     -14.847 -13.541   6.573  1.00 52.43           C  
ATOM   1963  CB  ASN A 124     -15.971 -13.204   4.334  1.00 52.43           C  
ATOM   1964  HB2 ASN A 124     -15.563 -12.226   4.078  1.00 52.43           H  
ATOM   1965  HB3 ASN A 124     -15.260 -13.966   4.017  1.00 52.43           H  
ATOM   1966  O   ASN A 124     -14.568 -14.674   6.956  1.00 52.43           O  
ATOM   1967  CG  ASN A 124     -17.253 -13.445   3.557  1.00 52.43           C  
ATOM   1968  ND2 ASN A 124     -17.336 -12.958   2.343  1.00 52.43           N  
ATOM   1969 HD21 ASN A 124     -16.650 -12.284   2.032  1.00 52.43           H  
ATOM   1970 HD22 ASN A 124     -18.237 -13.063   1.899  1.00 52.43           H  
ATOM   1971  OD1 ASN A 124     -18.177 -14.102   4.007  1.00 52.43           O  
ATOM   1972  N   PHE A 125     -14.057 -12.488   6.791  1.00 46.96           N  
ATOM   1973  H   PHE A 125     -14.359 -11.583   6.460  1.00 46.96           H  
ATOM   1974  CA  PHE A 125     -12.766 -12.577   7.456  1.00 46.96           C  
ATOM   1975  HA  PHE A 125     -12.187 -13.371   6.984  1.00 46.96           H  
ATOM   1976  C   PHE A 125     -12.876 -12.928   8.943  1.00 46.96           C  
ATOM   1977  CB  PHE A 125     -12.014 -11.260   7.270  1.00 46.96           C  
ATOM   1978  HB2 PHE A 125     -12.537 -10.454   7.784  1.00 46.96           H  
ATOM   1979  HB3 PHE A 125     -11.969 -11.018   6.208  1.00 46.96           H  
ATOM   1980  O   PHE A 125     -12.202 -13.844   9.395  1.00 46.96           O  
ATOM   1981  CG  PHE A 125     -10.611 -11.373   7.794  1.00 46.96           C  
ATOM   1982  CD1 PHE A 125     -10.336 -11.156   9.153  1.00 46.96           C  
ATOM   1983  HD1 PHE A 125     -11.122 -10.859   9.831  1.00 46.96           H  
ATOM   1984  CD2 PHE A 125      -9.625 -11.891   6.946  1.00 46.96           C  
ATOM   1985  HD2 PHE A 125      -9.873 -12.154   5.929  1.00 46.96           H  
ATOM   1986  CE1 PHE A 125      -9.067 -11.477   9.650  1.00 46.96           C  
ATOM   1987  HE1 PHE A 125      -8.904 -11.505  10.717  1.00 46.96           H  
ATOM   1988  CE2 PHE A 125      -8.350 -12.158   7.446  1.00 46.96           C  
ATOM   1989  HE2 PHE A 125      -7.654 -12.670   6.798  1.00 46.96           H  
ATOM   1990  CZ  PHE A 125      -8.044 -11.894   8.787  1.00 46.96           C  
ATOM   1991  HZ  PHE A 125      -7.081 -12.168   9.190  1.00 46.96           H  
ATOM   1992  N   ILE A 126     -13.717 -12.227   9.706  1.00 48.48           N  
ATOM   1993  H   ILE A 126     -14.271 -11.500   9.277  1.00 48.48           H  
ATOM   1994  CA  ILE A 126     -13.912 -12.485  11.140  1.00 48.48           C  
ATOM   1995  HA  ILE A 126     -12.938 -12.512  11.629  1.00 48.48           H  
ATOM   1996  C   ILE A 126     -14.524 -13.876  11.348  1.00 48.48           C  
ATOM   1997  CB  ILE A 126     -14.745 -11.354  11.795  1.00 48.48           C  
ATOM   1998  HB  ILE A 126     -15.650 -11.198  11.208  1.00 48.48           H  
ATOM   1999  O   ILE A 126     -14.139 -14.569  12.280  1.00 48.48           O  
ATOM   2000  CG1 ILE A 126     -13.920 -10.043  11.809  1.00 48.48           C  
ATOM   2001 HG12 ILE A 126     -13.639  -9.779  10.790  1.00 48.48           H  
ATOM   2002 HG13 ILE A 126     -13.000 -10.204  12.371  1.00 48.48           H  
ATOM   2003  CG2 ILE A 126     -15.169 -11.725  13.230  1.00 48.48           C  
ATOM   2004 HG21 ILE A 126     -15.760 -10.928  13.680  1.00 48.48           H  
ATOM   2005 HG22 ILE A 126     -15.797 -12.616  13.231  1.00 48.48           H  
ATOM   2006 HG23 ILE A 126     -14.290 -11.915  13.846  1.00 48.48           H  
ATOM   2007  CD1 ILE A 126     -14.650  -8.839  12.418  1.00 48.48           C  
ATOM   2008 HD11 ILE A 126     -14.732  -8.950  13.499  1.00 48.48           H  
ATOM   2009 HD12 ILE A 126     -14.086  -7.929  12.212  1.00 48.48           H  
ATOM   2010 HD13 ILE A 126     -15.647  -8.758  11.984  1.00 48.48           H  
ATOM   2011  N   LYS A 127     -15.405 -14.334  10.445  1.00 49.16           N  
ATOM   2012  H   LYS A 127     -15.729 -13.705   9.724  1.00 49.16           H  
ATOM   2013  CA  LYS A 127     -15.932 -15.709  10.468  1.00 49.16           C  
ATOM   2014  HA  LYS A 127     -16.273 -15.937  11.478  1.00 49.16           H  
ATOM   2015  C   LYS A 127     -14.874 -16.774  10.146  1.00 49.16           C  
ATOM   2016  CB  LYS A 127     -17.120 -15.840   9.498  1.00 49.16           C  
ATOM   2017  HB2 LYS A 127     -16.827 -15.442   8.527  1.00 49.16           H  
ATOM   2018  HB3 LYS A 127     -17.353 -16.897   9.367  1.00 49.16           H  
ATOM   2019  O   LYS A 127     -15.010 -17.896  10.621  1.00 49.16           O  
ATOM   2020  CG  LYS A 127     -18.395 -15.136   9.996  1.00 49.16           C  
ATOM   2021  HG2 LYS A 127     -18.161 -14.115  10.297  1.00 49.16           H  
ATOM   2022  HG3 LYS A 127     -18.780 -15.667  10.866  1.00 49.16           H  
ATOM   2023  CD  LYS A 127     -19.470 -15.102   8.896  1.00 49.16           C  
ATOM   2024  HD2 LYS A 127     -19.756 -16.119   8.630  1.00 49.16           H  
ATOM   2025  HD3 LYS A 127     -19.048 -14.610   8.019  1.00 49.16           H  
ATOM   2026  CE  LYS A 127     -20.700 -14.316   9.373  1.00 49.16           C  
ATOM   2027  HE2 LYS A 127     -21.217 -14.900  10.134  1.00 49.16           H  
ATOM   2028  HE3 LYS A 127     -20.352 -13.398   9.846  1.00 49.16           H  
ATOM   2029  NZ  LYS A 127     -21.622 -13.966   8.257  1.00 49.16           N  
ATOM   2030  HZ1 LYS A 127     -22.413 -13.437   8.596  1.00 49.16           H  
ATOM   2031  HZ2 LYS A 127     -21.174 -13.339   7.603  1.00 49.16           H  
ATOM   2032  HZ3 LYS A 127     -21.946 -14.783   7.760  1.00 49.16           H  
ATOM   2033  N   THR A 128     -13.861 -16.472   9.322  1.00 44.14           N  
ATOM   2034  H   THR A 128     -13.791 -15.523   8.981  1.00 44.14           H  
ATOM   2035  CA  THR A 128     -12.803 -17.442   8.949  1.00 44.14           C  
ATOM   2036  HA  THR A 128     -13.203 -18.449   9.068  1.00 44.14           H  
ATOM   2037  C   THR A 128     -11.580 -17.405   9.851  1.00 44.14           C  
ATOM   2038  CB  THR A 128     -12.308 -17.319   7.496  1.00 44.14           C  
ATOM   2039  HB  THR A 128     -11.273 -17.658   7.449  1.00 44.14           H  
ATOM   2040  O   THR A 128     -10.906 -18.423   9.987  1.00 44.14           O  
ATOM   2041  CG2 THR A 128     -13.095 -18.208   6.545  1.00 44.14           C  
ATOM   2042 HG21 THR A 128     -13.009 -19.248   6.860  1.00 44.14           H  
ATOM   2043 HG22 THR A 128     -12.693 -18.110   5.537  1.00 44.14           H  
ATOM   2044 HG23 THR A 128     -14.145 -17.916   6.550  1.00 44.14           H  
ATOM   2045  OG1 THR A 128     -12.350 -16.013   6.977  1.00 44.14           O  
ATOM   2046  HG1 THR A 128     -13.257 -15.699   7.002  1.00 44.14           H  
ATOM   2047  N   VAL A 129     -11.270 -16.264  10.460  1.00 41.19           N  
ATOM   2048  H   VAL A 129     -11.844 -15.449  10.301  1.00 41.19           H  
ATOM   2049  CA  VAL A 129     -10.178 -16.159  11.420  1.00 41.19           C  
ATOM   2050  HA  VAL A 129      -9.407 -16.887  11.166  1.00 41.19           H  
ATOM   2051  C   VAL A 129     -10.704 -16.562  12.779  1.00 41.19           C  
ATOM   2052  CB  VAL A 129      -9.511 -14.777  11.370  1.00 41.19           C  
ATOM   2053  HB  VAL A 129     -10.252 -13.984  11.468  1.00 41.19           H  
ATOM   2054  O   VAL A 129     -11.369 -15.791  13.465  1.00 41.19           O  
ATOM   2055  CG1 VAL A 129      -8.438 -14.579  12.450  1.00 41.19           C  
ATOM   2056 HG11 VAL A 129      -7.941 -13.617  12.326  1.00 41.19           H  
ATOM   2057 HG12 VAL A 129      -7.706 -15.385  12.413  1.00 41.19           H  
ATOM   2058 HG13 VAL A 129      -8.908 -14.584  13.434  1.00 41.19           H  
ATOM   2059  CG2 VAL A 129      -8.823 -14.675  10.002  1.00 41.19           C  
ATOM   2060 HG21 VAL A 129      -7.964 -14.008  10.073  1.00 41.19           H  
ATOM   2061 HG22 VAL A 129      -9.537 -14.324   9.257  1.00 41.19           H  
ATOM   2062 HG23 VAL A 129      -8.438 -15.646   9.688  1.00 41.19           H  
ATOM   2063  N   THR A 130     -10.376 -17.795  13.159  1.00 40.61           N  
ATOM   2064  H   THR A 130      -9.862 -18.378  12.515  1.00 40.61           H  
ATOM   2065  CA  THR A 130     -10.291 -18.181  14.562  1.00 40.61           C  
ATOM   2066  HA  THR A 130     -11.296 -18.274  14.975  1.00 40.61           H  
ATOM   2067  C   THR A 130      -9.553 -17.072  15.301  1.00 40.61           C  
ATOM   2068  CB  THR A 130      -9.553 -19.524  14.714  1.00 40.61           C  
ATOM   2069  HB  THR A 130      -9.189 -19.631  15.736  1.00 40.61           H  
ATOM   2070  O   THR A 130      -8.425 -16.723  14.955  1.00 40.61           O  
ATOM   2071  CG2 THR A 130     -10.497 -20.687  14.407  1.00 40.61           C  
ATOM   2072 HG21 THR A 130     -11.335 -20.677  15.104  1.00 40.61           H  
ATOM   2073 HG22 THR A 130     -10.869 -20.606  13.385  1.00 40.61           H  
ATOM   2074 HG23 THR A 130      -9.955 -21.627  14.518  1.00 40.61           H  
ATOM   2075  OG1 THR A 130      -8.470 -19.624  13.811  1.00 40.61           O  
ATOM   2076  HG1 THR A 130      -7.708 -19.262  14.268  1.00 40.61           H  
ATOM   2077  N   LEU A 131     -10.252 -16.437  16.240  1.00 43.92           N  
ATOM   2078  H   LEU A 131     -11.210 -16.720  16.386  1.00 43.92           H  
ATOM   2079  CA  LEU A 131      -9.704 -15.451  17.160  1.00 43.92           C  
ATOM   2080  HA  LEU A 131      -9.233 -14.635  16.610  1.00 43.92           H  
ATOM   2081  C   LEU A 131      -8.630 -16.161  18.000  1.00 43.92           C  
ATOM   2082  CB  LEU A 131     -10.864 -14.911  18.029  1.00 43.92           C  
ATOM   2083  HB2 LEU A 131     -11.389 -15.768  18.453  1.00 43.92           H  
ATOM   2084  HB3 LEU A 131     -10.446 -14.354  18.868  1.00 43.92           H  
ATOM   2085  O   LEU A 131      -8.944 -16.707  19.052  1.00 43.92           O  
ATOM   2086  CG  LEU A 131     -11.882 -14.015  17.297  1.00 43.92           C  
ATOM   2087  HG  LEU A 131     -12.070 -14.405  16.296  1.00 43.92           H  
ATOM   2088  CD1 LEU A 131     -13.211 -13.990  18.055  1.00 43.92           C  
ATOM   2089 HD11 LEU A 131     -13.061 -13.618  19.068  1.00 43.92           H  
ATOM   2090 HD12 LEU A 131     -13.625 -14.997  18.099  1.00 43.92           H  
ATOM   2091 HD13 LEU A 131     -13.921 -13.350  17.531  1.00 43.92           H  
ATOM   2092  CD2 LEU A 131     -11.377 -12.573  17.188  1.00 43.92           C  
ATOM   2093 HD21 LEU A 131     -12.108 -11.972  16.647  1.00 43.92           H  
ATOM   2094 HD22 LEU A 131     -10.436 -12.560  16.639  1.00 43.92           H  
ATOM   2095 HD23 LEU A 131     -11.223 -12.153  18.182  1.00 43.92           H  
ATOM   2096  N   ASP A 132      -7.399 -16.237  17.495  1.00 41.54           N  
ATOM   2097  H   ASP A 132      -7.265 -15.989  16.525  1.00 41.54           H  
ATOM   2098  CA  ASP A 132      -6.252 -16.750  18.247  1.00 41.54           C  
ATOM   2099  HA  ASP A 132      -6.488 -17.752  18.605  1.00 41.54           H  
ATOM   2100  C   ASP A 132      -5.998 -15.858  19.484  1.00 41.54           C  
ATOM   2101  CB  ASP A 132      -5.005 -16.841  17.341  1.00 41.54           C  
ATOM   2102  HB2 ASP A 132      -4.144 -17.084  17.964  1.00 41.54           H  
ATOM   2103  HB3 ASP A 132      -4.823 -15.861  16.899  1.00 41.54           H  
ATOM   2104  O   ASP A 132      -6.425 -14.701  19.511  1.00 41.54           O  
ATOM   2105  CG  ASP A 132      -5.077 -17.896  16.220  1.00 41.54           C  
ATOM   2106  OD1 ASP A 132      -5.885 -18.848  16.321  1.00 41.54           O  
ATOM   2107  OD2 ASP A 132      -4.301 -17.742  15.246  1.00 41.54           O  
ATOM   2108  N   ASP A 133      -5.282 -16.401  20.479  1.00 40.36           N  
ATOM   2109  H   ASP A 133      -5.002 -17.359  20.324  1.00 40.36           H  
ATOM   2110  CA  ASP A 133      -5.032 -15.930  21.864  1.00 40.36           C  
ATOM   2111  HA  ASP A 133      -5.941 -16.099  22.442  1.00 40.36           H  
ATOM   2112  C   ASP A 133      -4.654 -14.439  22.089  1.00 40.36           C  
ATOM   2113  CB  ASP A 133      -3.919 -16.821  22.461  1.00 40.36           C  
ATOM   2114  HB2 ASP A 133      -3.596 -16.397  23.412  1.00 40.36           H  
ATOM   2115  HB3 ASP A 133      -3.058 -16.807  21.792  1.00 40.36           H  
ATOM   2116  O   ASP A 133      -4.553 -13.982  23.227  1.00 40.36           O  
ATOM   2117  CG  ASP A 133      -4.334 -18.272  22.741  1.00 40.36           C  
ATOM   2118  OD1 ASP A 133      -5.499 -18.486  23.142  1.00 40.36           O  
ATOM   2119  OD2 ASP A 133      -3.464 -19.158  22.581  1.00 40.36           O  
ATOM   2120  N   GLU A 134      -4.487 -13.640  21.035  1.00 53.16           N  
ATOM   2121  H   GLU A 134      -4.696 -14.061  20.141  1.00 53.16           H  
ATOM   2122  CA  GLU A 134      -4.391 -12.171  21.074  1.00 53.16           C  
ATOM   2123  HA  GLU A 134      -4.047 -11.880  22.067  1.00 53.16           H  
ATOM   2124  C   GLU A 134      -5.758 -11.477  20.879  1.00 53.16           C  
ATOM   2125  CB  GLU A 134      -3.348 -11.668  20.063  1.00 53.16           C  
ATOM   2126  HB2 GLU A 134      -3.320 -10.580  20.120  1.00 53.16           H  
ATOM   2127  HB3 GLU A 134      -3.648 -11.957  19.056  1.00 53.16           H  
ATOM   2128  O   GLU A 134      -5.837 -10.308  20.485  1.00 53.16           O  
ATOM   2129  CG  GLU A 134      -1.929 -12.189  20.347  1.00 53.16           C  
ATOM   2130  HG2 GLU A 134      -1.891 -13.259  20.141  1.00 53.16           H  
ATOM   2131  HG3 GLU A 134      -1.712 -12.038  21.404  1.00 53.16           H  
ATOM   2132  CD  GLU A 134      -0.847 -11.474  19.516  1.00 53.16           C  
ATOM   2133  OE1 GLU A 134       0.350 -11.658  19.837  1.00 53.16           O  
ATOM   2134  OE2 GLU A 134      -1.187 -10.699  18.588  1.00 53.16           O  
ATOM   2135  N   SER A 135      -6.849 -12.196  21.140  1.00 65.96           N  
ATOM   2136  H   SER A 135      -6.714 -13.159  21.414  1.00 65.96           H  
ATOM   2137  CA  SER A 135      -8.221 -11.750  20.922  1.00 65.96           C  
ATOM   2138  HA  SER A 135      -8.302 -11.465  19.873  1.00 65.96           H  
ATOM   2139  C   SER A 135      -8.613 -10.527  21.762  1.00 65.96           C  
ATOM   2140  CB  SER A 135      -9.183 -12.926  21.148  1.00 65.96           C  
ATOM   2141  HB2 SER A 135     -10.190 -12.643  20.841  1.00 65.96           H  
ATOM   2142  HB3 SER A 135      -8.861 -13.769  20.537  1.00 65.96           H  
ATOM   2143  O   SER A 135      -7.963 -10.135  22.743  1.00 65.96           O  
ATOM   2144  OG  SER A 135      -9.207 -13.330  22.502  1.00 65.96           O  
ATOM   2145  HG  SER A 135      -9.630 -12.657  23.041  1.00 65.96           H  
ATOM   2146  N   TYR A 136      -9.718  -9.894  21.369  1.00 75.19           N  
ATOM   2147  H   TYR A 136     -10.220 -10.237  20.562  1.00 75.19           H  
ATOM   2148  CA  TYR A 136     -10.345  -8.854  22.179  1.00 75.19           C  
ATOM   2149  HA  TYR A 136      -9.617  -8.055  22.320  1.00 75.19           H  
ATOM   2150  C   TYR A 136     -10.723  -9.405  23.558  1.00 75.19           C  
ATOM   2151  CB  TYR A 136     -11.556  -8.270  21.450  1.00 75.19           C  
ATOM   2152  HB2 TYR A 136     -12.249  -9.076  21.210  1.00 75.19           H  
ATOM   2153  HB3 TYR A 136     -12.069  -7.579  22.118  1.00 75.19           H  
ATOM   2154  O   TYR A 136     -11.154 -10.553  23.677  1.00 75.19           O  
ATOM   2155  CG  TYR A 136     -11.183  -7.523  20.186  1.00 75.19           C  
ATOM   2156  CD1 TYR A 136     -10.534  -6.280  20.290  1.00 75.19           C  
ATOM   2157  HD1 TYR A 136     -10.304  -5.880  21.266  1.00 75.19           H  
ATOM   2158  CD2 TYR A 136     -11.468  -8.066  18.916  1.00 75.19           C  
ATOM   2159  HD2 TYR A 136     -11.966  -9.021  18.836  1.00 75.19           H  
ATOM   2160  CE1 TYR A 136     -10.180  -5.578  19.122  1.00 75.19           C  
ATOM   2161  HE1 TYR A 136      -9.639  -4.645  19.179  1.00 75.19           H  
ATOM   2162  CE2 TYR A 136     -11.137  -7.348  17.750  1.00 75.19           C  
ATOM   2163  HE2 TYR A 136     -11.375  -7.746  16.774  1.00 75.19           H  
ATOM   2164  OH  TYR A 136     -10.193  -5.368  16.749  1.00 75.19           O  
ATOM   2165  HH  TYR A 136      -9.858  -4.506  17.007  1.00 75.19           H  
ATOM   2166  CZ  TYR A 136     -10.503  -6.094  17.855  1.00 75.19           C  
ATOM   2167  N   THR A 137     -10.540  -8.595  24.597  1.00 83.36           N  
ATOM   2168  H   THR A 137     -10.186  -7.664  24.427  1.00 83.36           H  
ATOM   2169  CA  THR A 137     -11.013  -8.914  25.949  1.00 83.36           C  
ATOM   2170  HA  THR A 137     -11.077  -9.998  26.053  1.00 83.36           H  
ATOM   2171  C   THR A 137     -12.427  -8.376  26.164  1.00 83.36           C  
ATOM   2172  CB  THR A 137     -10.042  -8.420  27.033  1.00 83.36           C  
ATOM   2173  HB  THR A 137     -10.465  -8.634  28.015  1.00 83.36           H  
ATOM   2174  O   THR A 137     -12.903  -7.528  25.407  1.00 83.36           O  
ATOM   2175  CG2 THR A 137      -8.685  -9.118  26.933  1.00 83.36           C  
ATOM   2176 HG21 THR A 137      -8.818 -10.196  27.026  1.00 83.36           H  
ATOM   2177 HG22 THR A 137      -8.216  -8.897  25.974  1.00 83.36           H  
ATOM   2178 HG23 THR A 137      -8.040  -8.770  27.740  1.00 83.36           H  
ATOM   2179  OG1 THR A 137      -9.802  -7.036  26.935  1.00 83.36           O  
ATOM   2180  HG1 THR A 137     -10.644  -6.588  27.047  1.00 83.36           H  
ATOM   2181  N   GLU A 138     -13.103  -8.857  27.207  1.00 84.58           N  
ATOM   2182  H   GLU A 138     -12.676  -9.551  27.803  1.00 84.58           H  
ATOM   2183  CA  GLU A 138     -14.445  -8.399  27.580  1.00 84.58           C  
ATOM   2184  HA  GLU A 138     -15.134  -8.701  26.790  1.00 84.58           H  
ATOM   2185  C   GLU A 138     -14.508  -6.865  27.710  1.00 84.58           C  
ATOM   2186  CB  GLU A 138     -14.865  -9.119  28.871  1.00 84.58           C  
ATOM   2187  HB2 GLU A 138     -14.176  -8.851  29.672  1.00 84.58           H  
ATOM   2188  HB3 GLU A 138     -14.786 -10.191  28.691  1.00 84.58           H  
ATOM   2189  O   GLU A 138     -13.647  -6.245  28.340  1.00 84.58           O  
ATOM   2190  CG  GLU A 138     -16.302  -8.799  29.311  1.00 84.58           C  
ATOM   2191  HG2 GLU A 138     -16.365  -7.750  29.600  1.00 84.58           H  
ATOM   2192  HG3 GLU A 138     -16.968  -8.969  28.465  1.00 84.58           H  
ATOM   2193  CD  GLU A 138     -16.816  -9.681  30.454  1.00 84.58           C  
ATOM   2194  OE1 GLU A 138     -18.021  -9.558  30.763  1.00 84.58           O  
ATOM   2195  OE2 GLU A 138     -16.027 -10.496  30.983  1.00 84.58           O  
ATOM   2196  N   GLY A 139     -15.500  -6.249  27.061  1.00 84.64           N  
ATOM   2197  H   GLY A 139     -16.198  -6.832  26.623  1.00 84.64           H  
ATOM   2198  CA  GLY A 139     -15.730  -4.801  27.058  1.00 84.64           C  
ATOM   2199  HA2 GLY A 139     -16.666  -4.612  26.532  1.00 84.64           H  
ATOM   2200  HA3 GLY A 139     -15.844  -4.467  28.090  1.00 84.64           H  
ATOM   2201  C   GLY A 139     -14.646  -3.931  26.400  1.00 84.64           C  
ATOM   2202  O   GLY A 139     -14.708  -2.707  26.520  1.00 84.64           O  
ATOM   2203  N   GLU A 140     -13.651  -4.515  25.724  1.00 88.76           N  
ATOM   2204  H   GLU A 140     -13.639  -5.523  25.673  1.00 88.76           H  
ATOM   2205  CA  GLU A 140     -12.538  -3.766  25.116  1.00 88.76           C  
ATOM   2206  HA  GLU A 140     -12.160  -3.058  25.853  1.00 88.76           H  
ATOM   2207  C   GLU A 140     -12.973  -2.958  23.881  1.00 88.76           C  
ATOM   2208  CB  GLU A 140     -11.413  -4.753  24.762  1.00 88.76           C  
ATOM   2209  HB2 GLU A 140     -11.692  -5.301  23.862  1.00 88.76           H  
ATOM   2210  HB3 GLU A 140     -11.312  -5.461  25.584  1.00 88.76           H  
ATOM   2211  O   GLU A 140     -12.376  -1.925  23.560  1.00 88.76           O  
ATOM   2212  CG  GLU A 140     -10.042  -4.085  24.565  1.00 88.76           C  
ATOM   2213  HG2 GLU A 140      -9.768  -3.574  25.489  1.00 88.76           H  
ATOM   2214  HG3 GLU A 140     -10.114  -3.331  23.782  1.00 88.76           H  
ATOM   2215  CD  GLU A 140      -8.932  -5.082  24.192  1.00 88.76           C  
ATOM   2216  OE1 GLU A 140      -7.732  -4.738  24.295  1.00 88.76           O  
ATOM   2217  OE2 GLU A 140      -9.218  -6.202  23.717  1.00 88.76           O  
ATOM   2218  N   ILE A 141     -14.027  -3.414  23.197  1.00 89.72           N  
ATOM   2219  H   ILE A 141     -14.493  -4.239  23.545  1.00 89.72           H  
ATOM   2220  CA  ILE A 141     -14.631  -2.729  22.055  1.00 89.72           C  
ATOM   2221  HA  ILE A 141     -13.897  -2.060  21.606  1.00 89.72           H  
ATOM   2222  C   ILE A 141     -15.810  -1.896  22.555  1.00 89.72           C  
ATOM   2223  CB  ILE A 141     -15.070  -3.742  20.978  1.00 89.72           C  
ATOM   2224  HB  ILE A 141     -15.855  -4.377  21.389  1.00 89.72           H  
ATOM   2225  O   ILE A 141     -16.750  -2.437  23.130  1.00 89.72           O  
ATOM   2226  CG1 ILE A 141     -13.889  -4.640  20.544  1.00 89.72           C  
ATOM   2227 HG12 ILE A 141     -13.523  -5.201  21.404  1.00 89.72           H  
ATOM   2228 HG13 ILE A 141     -13.075  -4.022  20.165  1.00 89.72           H  
ATOM   2229  CG2 ILE A 141     -15.636  -2.977  19.769  1.00 89.72           C  
ATOM   2230 HG21 ILE A 141     -14.826  -2.420  19.298  1.00 89.72           H  
ATOM   2231 HG22 ILE A 141     -16.430  -2.295  20.072  1.00 89.72           H  
ATOM   2232 HG23 ILE A 141     -16.065  -3.663  19.039  1.00 89.72           H  
ATOM   2233  CD1 ILE A 141     -14.282  -5.660  19.475  1.00 89.72           C  
ATOM   2234 HD11 ILE A 141     -15.156  -6.225  19.800  1.00 89.72           H  
ATOM   2235 HD12 ILE A 141     -14.491  -5.155  18.532  1.00 89.72           H  
ATOM   2236 HD13 ILE A 141     -13.457  -6.354  19.314  1.00 89.72           H  
ATOM   2237  N   VAL A 142     -15.800  -0.586  22.310  1.00 93.19           N  
ATOM   2238  H   VAL A 142     -15.031  -0.194  21.786  1.00 93.19           H  
ATOM   2239  CA  VAL A 142     -16.870   0.316  22.769  1.00 93.19           C  
ATOM   2240  HA  VAL A 142     -17.475  -0.200  23.515  1.00 93.19           H  
ATOM   2241  C   VAL A 142     -17.783   0.683  21.606  1.00 93.19           C  
ATOM   2242  CB  VAL A 142     -16.308   1.570  23.458  1.00 93.19           C  
ATOM   2243  HB  VAL A 142     -15.763   2.163  22.724  1.00 93.19           H  
ATOM   2244  O   VAL A 142     -17.326   1.265  20.620  1.00 93.19           O  
ATOM   2245  CG1 VAL A 142     -17.432   2.441  24.031  1.00 93.19           C  
ATOM   2246 HG11 VAL A 142     -18.083   2.803  23.236  1.00 93.19           H  
ATOM   2247 HG12 VAL A 142     -17.013   3.305  24.547  1.00 93.19           H  
ATOM   2248 HG13 VAL A 142     -18.028   1.865  24.739  1.00 93.19           H  
ATOM   2249  CG2 VAL A 142     -15.345   1.211  24.599  1.00 93.19           C  
ATOM   2250 HG21 VAL A 142     -15.848   0.573  25.324  1.00 93.19           H  
ATOM   2251 HG22 VAL A 142     -15.002   2.121  25.092  1.00 93.19           H  
ATOM   2252 HG23 VAL A 142     -14.476   0.681  24.209  1.00 93.19           H  
ATOM   2253  N   ILE A 143     -19.074   0.377  21.741  1.00 92.95           N  
ATOM   2254  H   ILE A 143     -19.371  -0.050  22.606  1.00 92.95           H  
ATOM   2255  CA  ILE A 143     -20.108   0.642  20.736  1.00 92.95           C  
ATOM   2256  HA  ILE A 143     -19.646   1.049  19.836  1.00 92.95           H  
ATOM   2257  C   ILE A 143     -21.065   1.700  21.268  1.00 92.95           C  
ATOM   2258  CB  ILE A 143     -20.839  -0.656  20.338  1.00 92.95           C  
ATOM   2259  HB  ILE A 143     -21.342  -1.038  21.226  1.00 92.95           H  
ATOM   2260  O   ILE A 143     -21.836   1.461  22.196  1.00 92.95           O  
ATOM   2261  CG1 ILE A 143     -19.866  -1.755  19.857  1.00 92.95           C  
ATOM   2262 HG12 ILE A 143     -19.227  -2.050  20.689  1.00 92.95           H  
ATOM   2263 HG13 ILE A 143     -20.444  -2.636  19.578  1.00 92.95           H  
ATOM   2264  CG2 ILE A 143     -21.911  -0.385  19.266  1.00 92.95           C  
ATOM   2265 HG21 ILE A 143     -22.392  -1.321  18.984  1.00 92.95           H  
ATOM   2266 HG22 ILE A 143     -22.683   0.276  19.660  1.00 92.95           H  
ATOM   2267 HG23 ILE A 143     -21.464   0.071  18.382  1.00 92.95           H  
ATOM   2268  CD1 ILE A 143     -18.967  -1.358  18.676  1.00 92.95           C  
ATOM   2269 HD11 ILE A 143     -18.382  -0.467  18.907  1.00 92.95           H  
ATOM   2270 HD12 ILE A 143     -19.565  -1.179  17.783  1.00 92.95           H  
ATOM   2271 HD13 ILE A 143     -18.261  -2.165  18.480  1.00 92.95           H  
ATOM   2272  N   LYS A 144     -21.018   2.877  20.649  1.00 92.68           N  
ATOM   2273  H   LYS A 144     -20.420   2.948  19.838  1.00 92.68           H  
ATOM   2274  CA  LYS A 144     -21.937   3.985  20.892  1.00 92.68           C  
ATOM   2275  HA  LYS A 144     -22.332   3.878  21.902  1.00 92.68           H  
ATOM   2276  C   LYS A 144     -23.102   3.920  19.915  1.00 92.68           C  
ATOM   2277  CB  LYS A 144     -21.211   5.329  20.809  1.00 92.68           C  
ATOM   2278  HB2 LYS A 144     -20.794   5.467  19.812  1.00 92.68           H  
ATOM   2279  HB3 LYS A 144     -21.936   6.123  20.992  1.00 92.68           H  
ATOM   2280  O   LYS A 144     -22.888   3.793  18.709  1.00 92.68           O  
ATOM   2281  CG  LYS A 144     -20.097   5.415  21.855  1.00 92.68           C  
ATOM   2282  HG2 LYS A 144     -19.312   4.698  21.616  1.00 92.68           H  
ATOM   2283  HG3 LYS A 144     -20.507   5.183  22.838  1.00 92.68           H  
ATOM   2284  CD  LYS A 144     -19.499   6.816  21.894  1.00 92.68           C  
ATOM   2285  HD2 LYS A 144     -20.271   7.530  22.179  1.00 92.68           H  
ATOM   2286  HD3 LYS A 144     -19.111   7.075  20.909  1.00 92.68           H  
ATOM   2287  CE  LYS A 144     -18.374   6.811  22.925  1.00 92.68           C  
ATOM   2288  HE2 LYS A 144     -17.652   6.040  22.654  1.00 92.68           H  
ATOM   2289  HE3 LYS A 144     -18.788   6.536  23.895  1.00 92.68           H  
ATOM   2290  NZ  LYS A 144     -17.721   8.134  22.987  1.00 92.68           N  
ATOM   2291  HZ1 LYS A 144     -17.337   8.364  22.081  1.00 92.68           H  
ATOM   2292  HZ2 LYS A 144     -16.990   8.107  23.684  1.00 92.68           H  
ATOM   2293  HZ3 LYS A 144     -18.407   8.825  23.252  1.00 92.68           H  
ATOM   2294  N   HIS A 145     -24.327   4.032  20.413  1.00 89.38           N  
ATOM   2295  H   HIS A 145     -24.440   4.123  21.412  1.00 89.38           H  
ATOM   2296  CA  HIS A 145     -25.523   3.913  19.577  1.00 89.38           C  
ATOM   2297  HA  HIS A 145     -25.268   4.195  18.556  1.00 89.38           H  
ATOM   2298  C   HIS A 145     -26.652   4.849  20.021  1.00 89.38           C  
ATOM   2299  CB  HIS A 145     -25.983   2.447  19.548  1.00 89.38           C  
ATOM   2300  HB2 HIS A 145     -25.175   1.826  19.161  1.00 89.38           H  
ATOM   2301  HB3 HIS A 145     -26.826   2.353  18.862  1.00 89.38           H  
ATOM   2302  O   HIS A 145     -26.757   5.223  21.190  1.00 89.38           O  
ATOM   2303  CG  HIS A 145     -26.396   1.913  20.896  1.00 89.38           C  
ATOM   2304  CD2 HIS A 145     -25.578   1.361  21.847  1.00 89.38           C  
ATOM   2305  HD2 HIS A 145     -24.510   1.221  21.765  1.00 89.38           H  
ATOM   2306  ND1 HIS A 145     -27.669   1.904  21.414  1.00 89.38           N  
ATOM   2307  HD1 HIS A 145     -28.531   2.160  20.954  1.00 89.38           H  
ATOM   2308  CE1 HIS A 145     -27.622   1.367  22.641  1.00 89.38           C  
ATOM   2309  HE1 HIS A 145     -28.478   1.213  23.282  1.00 89.38           H  
ATOM   2310  NE2 HIS A 145     -26.367   1.018  22.949  1.00 89.38           N  
ATOM   2311  N   PHE A 146     -27.527   5.197  19.074  1.00 83.04           N  
ATOM   2312  H   PHE A 146     -27.396   4.835  18.140  1.00 83.04           H  
ATOM   2313  CA  PHE A 146     -28.778   5.903  19.346  1.00 83.04           C  
ATOM   2314  HA  PHE A 146     -28.677   6.494  20.256  1.00 83.04           H  
ATOM   2315  C   PHE A 146     -29.895   4.877  19.538  1.00 83.04           C  
ATOM   2316  CB  PHE A 146     -29.122   6.857  18.195  1.00 83.04           C  
ATOM   2317  HB2 PHE A 146     -29.347   6.276  17.301  1.00 83.04           H  
ATOM   2318  HB3 PHE A 146     -30.026   7.407  18.457  1.00 83.04           H  
ATOM   2319  O   PHE A 146     -30.277   4.197  18.588  1.00 83.04           O  
ATOM   2320  CG  PHE A 146     -28.037   7.857  17.865  1.00 83.04           C  
ATOM   2321  CD1 PHE A 146     -27.732   8.894  18.764  1.00 83.04           C  
ATOM   2322  HD1 PHE A 146     -28.276   8.983  19.693  1.00 83.04           H  
ATOM   2323  CD2 PHE A 146     -27.317   7.733  16.664  1.00 83.04           C  
ATOM   2324  HD2 PHE A 146     -27.529   6.916  15.990  1.00 83.04           H  
ATOM   2325  CE1 PHE A 146     -26.704   9.802  18.461  1.00 83.04           C  
ATOM   2326  HE1 PHE A 146     -26.453  10.582  19.164  1.00 83.04           H  
ATOM   2327  CE2 PHE A 146     -26.308   8.653  16.348  1.00 83.04           C  
ATOM   2328  HE2 PHE A 146     -25.751   8.543  15.429  1.00 83.04           H  
ATOM   2329  CZ  PHE A 146     -25.996   9.683  17.251  1.00 83.04           C  
ATOM   2330  HZ  PHE A 146     -25.191  10.366  17.023  1.00 83.04           H  
ATOM   2331  N   GLY A 147     -30.423   4.747  20.754  1.00 78.34           N  
ATOM   2332  H   GLY A 147     -30.040   5.293  21.513  1.00 78.34           H  
ATOM   2333  CA  GLY A 147     -31.533   3.830  21.030  1.00 78.34           C  
ATOM   2334  HA2 GLY A 147     -32.387   4.098  20.407  1.00 78.34           H  
ATOM   2335  HA3 GLY A 147     -31.829   3.925  22.075  1.00 78.34           H  
ATOM   2336  C   GLY A 147     -31.163   2.367  20.772  1.00 78.34           C  
ATOM   2337  O   GLY A 147     -30.468   1.770  21.586  1.00 78.34           O  
ATOM   2338  N   ASN A 148     -31.611   1.787  19.654  1.00 74.33           N  
ATOM   2339  H   ASN A 148     -32.015   2.377  18.941  1.00 74.33           H  
ATOM   2340  CA  ASN A 148     -31.336   0.386  19.321  1.00 74.33           C  
ATOM   2341  HA  ASN A 148     -31.437  -0.184  20.244  1.00 74.33           H  
ATOM   2342  C   ASN A 148     -29.898   0.205  18.769  1.00 74.33           C  
ATOM   2343  CB  ASN A 148     -32.421  -0.148  18.359  1.00 74.33           C  
ATOM   2344  HB2 ASN A 148     -33.404   0.048  18.786  1.00 74.33           H  
ATOM   2345  HB3 ASN A 148     -32.345   0.364  17.400  1.00 74.33           H  
ATOM   2346  O   ASN A 148     -29.559   0.835  17.763  1.00 74.33           O  
ATOM   2347  CG  ASN A 148     -32.303  -1.650  18.121  1.00 74.33           C  
ATOM   2348  ND2 ASN A 148     -33.262  -2.283  17.495  1.00 74.33           N  
ATOM   2349 HD21 ASN A 148     -33.088  -3.268  17.357  1.00 74.33           H  
ATOM   2350 HD22 ASN A 148     -34.084  -1.811  17.148  1.00 74.33           H  
ATOM   2351  OD1 ASN A 148     -31.341  -2.289  18.494  1.00 74.33           O  
ATOM   2352  N   PRO A 149     -29.057  -0.655  19.379  1.00 65.07           N  
ATOM   2353  CA  PRO A 149     -27.705  -0.935  18.895  1.00 65.07           C  
ATOM   2354  HA  PRO A 149     -27.163   0.002  18.768  1.00 65.07           H  
ATOM   2355  C   PRO A 149     -27.650  -1.675  17.548  1.00 65.07           C  
ATOM   2356  CB  PRO A 149     -27.035  -1.734  20.016  1.00 65.07           C  
ATOM   2357  HB2 PRO A 149     -26.275  -2.422  19.646  1.00 65.07           H  
ATOM   2358  HB3 PRO A 149     -26.589  -1.049  20.737  1.00 65.07           H  
ATOM   2359  O   PRO A 149     -26.608  -1.631  16.902  1.00 65.07           O  
ATOM   2360  CG  PRO A 149     -28.203  -2.461  20.673  1.00 65.07           C  
ATOM   2361  HG2 PRO A 149     -27.977  -2.748  21.700  1.00 65.07           H  
ATOM   2362  HG3 PRO A 149     -28.481  -3.331  20.078  1.00 65.07           H  
ATOM   2363  CD  PRO A 149     -29.303  -1.410  20.605  1.00 65.07           C  
ATOM   2364  HD2 PRO A 149     -29.219  -0.740  21.461  1.00 65.07           H  
ATOM   2365  HD3 PRO A 149     -30.275  -1.903  20.619  1.00 65.07           H  
ATOM   2366  N   ASP A 150     -28.749  -2.259  17.051  1.00 67.13           N  
ATOM   2367  H   ASP A 150     -29.570  -2.307  17.637  1.00 67.13           H  
ATOM   2368  CA  ASP A 150     -28.802  -2.962  15.751  1.00 67.13           C  
ATOM   2369  HA  ASP A 150     -27.975  -3.673  15.742  1.00 67.13           H  
ATOM   2370  C   ASP A 150     -28.578  -2.077  14.508  1.00 67.13           C  
ATOM   2371  CB  ASP A 150     -30.125  -3.740  15.619  1.00 67.13           C  
ATOM   2372  HB2 ASP A 150     -30.947  -3.137  16.005  1.00 67.13           H  
ATOM   2373  HB3 ASP A 150     -30.343  -3.934  14.569  1.00 67.13           H  
ATOM   2374  O   ASP A 150     -28.718  -2.536  13.366  1.00 67.13           O  
ATOM   2375  CG  ASP A 150     -30.089  -5.104  16.299  1.00 67.13           C  
ATOM   2376  OD1 ASP A 150     -29.004  -5.729  16.256  1.00 67.13           O  
ATOM   2377  OD2 ASP A 150     -31.173  -5.541  16.742  1.00 67.13           O  
ATOM   2378  N   ALA A 151     -28.195  -0.821  14.711  1.00 68.44           N  
ATOM   2379  H   ALA A 151     -27.992  -0.560  15.666  1.00 68.44           H  
ATOM   2380  CA  ALA A 151     -28.000   0.178  13.684  1.00 68.44           C  
ATOM   2381  HA  ALA A 151     -28.936   0.248  13.130  1.00 68.44           H  
ATOM   2382  C   ALA A 151     -26.893  -0.182  12.670  1.00 68.44           C  
ATOM   2383  CB  ALA A 151     -27.770   1.522  14.384  1.00 68.44           C  
ATOM   2384  HB1 ALA A 151     -27.979   2.327  13.680  1.00 68.44           H  
ATOM   2385  HB2 ALA A 151     -26.743   1.585  14.745  1.00 68.44           H  
ATOM   2386  HB3 ALA A 151     -28.454   1.630  15.225  1.00 68.44           H  
ATOM   2387  O   ALA A 151     -25.998  -1.004  12.898  1.00 68.44           O  
ATOM   2388  N   GLU A 152     -26.974   0.449  11.501  1.00 78.62           N  
ATOM   2389  H   GLU A 152     -27.743   1.086  11.351  1.00 78.62           H  
ATOM   2390  CA  GLU A 152     -25.949   0.372  10.463  1.00 78.62           C  
ATOM   2391  HA  GLU A 152     -25.773  -0.675  10.217  1.00 78.62           H  
ATOM   2392  C   GLU A 152     -24.628   0.979  10.951  1.00 78.62           C  
ATOM   2393  CB  GLU A 152     -26.433   1.102   9.205  1.00 78.62           C  
ATOM   2394  HB2 GLU A 152     -25.627   1.106   8.472  1.00 78.62           H  
ATOM   2395  HB3 GLU A 152     -26.674   2.131   9.469  1.00 78.62           H  
ATOM   2396  O   GLU A 152     -24.618   1.870  11.800  1.00 78.62           O  
ATOM   2397  CG  GLU A 152     -27.663   0.418   8.586  1.00 78.62           C  
ATOM   2398  HG2 GLU A 152     -28.461   0.374   9.327  1.00 78.62           H  
ATOM   2399  HG3 GLU A 152     -27.391  -0.604   8.321  1.00 78.62           H  
ATOM   2400  CD  GLU A 152     -28.191   1.146   7.344  1.00 78.62           C  
ATOM   2401  OE1 GLU A 152     -29.139   0.598   6.743  1.00 78.62           O  
ATOM   2402  OE2 GLU A 152     -27.647   2.226   7.024  1.00 78.62           O  
ATOM   2403  N   LEU A 153     -23.504   0.541  10.372  1.00 83.27           N  
ATOM   2404  H   LEU A 153     -23.579  -0.168   9.657  1.00 83.27           H  
ATOM   2405  CA  LEU A 153     -22.166   1.044  10.709  1.00 83.27           C  
ATOM   2406  HA  LEU A 153     -21.876   0.661  11.687  1.00 83.27           H  
ATOM   2407  C   LEU A 153     -22.121   2.575  10.759  1.00 83.27           C  
ATOM   2408  CB  LEU A 153     -21.191   0.549   9.629  1.00 83.27           C  
ATOM   2409  HB2 LEU A 153     -21.166  -0.541   9.631  1.00 83.27           H  
ATOM   2410  HB3 LEU A 153     -21.560   0.872   8.656  1.00 83.27           H  
ATOM   2411  O   LEU A 153     -21.578   3.166  11.688  1.00 83.27           O  
ATOM   2412  CG  LEU A 153     -19.760   1.089   9.808  1.00 83.27           C  
ATOM   2413  HG  LEU A 153     -19.758   2.175   9.890  1.00 83.27           H  
ATOM   2414  CD1 LEU A 153     -19.098   0.500  11.052  1.00 83.27           C  
ATOM   2415 HD11 LEU A 153     -18.063   0.835  11.117  1.00 83.27           H  
ATOM   2416 HD12 LEU A 153     -19.123  -0.588  11.005  1.00 83.27           H  
ATOM   2417 HD13 LEU A 153     -19.623   0.839  11.945  1.00 83.27           H  
ATOM   2418  CD2 LEU A 153     -18.960   0.741   8.562  1.00 83.27           C  
ATOM   2419 HD21 LEU A 153     -17.933   1.084   8.689  1.00 83.27           H  
ATOM   2420 HD22 LEU A 153     -19.393   1.259   7.706  1.00 83.27           H  
ATOM   2421 HD23 LEU A 153     -18.998  -0.333   8.381  1.00 83.27           H  
ATOM   2422  N   ASN A 154     -22.719   3.197   9.751  1.00 81.15           N  
ATOM   2423  H   ASN A 154     -23.110   2.630   9.013  1.00 81.15           H  
ATOM   2424  CA  ASN A 154     -22.821   4.635   9.613  1.00 81.15           C  
ATOM   2425  HA  ASN A 154     -21.820   5.061   9.543  1.00 81.15           H  
ATOM   2426  C   ASN A 154     -23.481   5.302  10.832  1.00 81.15           C  
ATOM   2427  CB  ASN A 154     -23.592   4.869   8.302  1.00 81.15           C  
ATOM   2428  HB2 ASN A 154     -24.307   5.683   8.428  1.00 81.15           H  
ATOM   2429  HB3 ASN A 154     -24.180   3.996   8.019  1.00 81.15           H  
ATOM   2430  O   ASN A 154     -22.968   6.300  11.329  1.00 81.15           O  
ATOM   2431  CG  ASN A 154     -22.704   5.239   7.140  1.00 81.15           C  
ATOM   2432  ND2 ASN A 154     -23.314   5.736   6.088  1.00 81.15           N  
ATOM   2433 HD21 ASN A 154     -22.732   6.216   5.417  1.00 81.15           H  
ATOM   2434 HD22 ASN A 154     -24.320   5.833   6.087  1.00 81.15           H  
ATOM   2435  OD1 ASN A 154     -21.486   5.142   7.166  1.00 81.15           O  
ATOM   2436  N   MET A 155     -24.568   4.735  11.360  1.00 84.85           N  
ATOM   2437  H   MET A 155     -24.881   3.850  10.987  1.00 84.85           H  
ATOM   2438  CA  MET A 155     -25.244   5.263  12.552  1.00 84.85           C  
ATOM   2439  HA  MET A 155     -25.467   6.320  12.407  1.00 84.85           H  
ATOM   2440  C   MET A 155     -24.369   5.142  13.803  1.00 84.85           C  
ATOM   2441  CB  MET A 155     -26.551   4.501  12.787  1.00 84.85           C  
ATOM   2442  HB2 MET A 155     -26.954   4.775  13.762  1.00 84.85           H  
ATOM   2443  HB3 MET A 155     -26.324   3.435  12.809  1.00 84.85           H  
ATOM   2444  O   MET A 155     -24.331   6.064  14.618  1.00 84.85           O  
ATOM   2445  CG  MET A 155     -27.625   4.749  11.724  1.00 84.85           C  
ATOM   2446  HG2 MET A 155     -28.484   4.119  11.956  1.00 84.85           H  
ATOM   2447  HG3 MET A 155     -27.241   4.432  10.754  1.00 84.85           H  
ATOM   2448  SD  MET A 155     -28.212   6.457  11.566  1.00 84.85           S  
ATOM   2449  CE  MET A 155     -28.811   6.811  13.237  1.00 84.85           C  
ATOM   2450  HE1 MET A 155     -29.361   7.752  13.228  1.00 84.85           H  
ATOM   2451  HE2 MET A 155     -27.955   6.909  13.904  1.00 84.85           H  
ATOM   2452  HE3 MET A 155     -29.461   6.006  13.580  1.00 84.85           H  
ATOM   2453  N   LEU A 156     -23.637   4.032  13.942  1.00 89.74           N  
ATOM   2454  H   LEU A 156     -23.720   3.313  13.238  1.00 89.74           H  
ATOM   2455  CA  LEU A 156     -22.704   3.828  15.054  1.00 89.74           C  
ATOM   2456  HA  LEU A 156     -23.230   3.982  15.996  1.00 89.74           H  
ATOM   2457  C   LEU A 156     -21.561   4.845  15.006  1.00 89.74           C  
ATOM   2458  CB  LEU A 156     -22.142   2.396  15.019  1.00 89.74           C  
ATOM   2459  HB2 LEU A 156     -21.440   2.279  15.845  1.00 89.74           H  
ATOM   2460  HB3 LEU A 156     -21.585   2.257  14.092  1.00 89.74           H  
ATOM   2461  O   LEU A 156     -21.220   5.441  16.028  1.00 89.74           O  
ATOM   2462  CG  LEU A 156     -23.195   1.283  15.130  1.00 89.74           C  
ATOM   2463  HG  LEU A 156     -23.919   1.379  14.321  1.00 89.74           H  
ATOM   2464  CD1 LEU A 156     -22.501  -0.068  14.988  1.00 89.74           C  
ATOM   2465 HD11 LEU A 156     -21.837  -0.241  15.835  1.00 89.74           H  
ATOM   2466 HD12 LEU A 156     -23.270  -0.840  14.959  1.00 89.74           H  
ATOM   2467 HD13 LEU A 156     -21.935  -0.102  14.057  1.00 89.74           H  
ATOM   2468  CD2 LEU A 156     -23.938   1.325  16.465  1.00 89.74           C  
ATOM   2469 HD21 LEU A 156     -24.595   0.459  16.548  1.00 89.74           H  
ATOM   2470 HD22 LEU A 156     -24.549   2.225  16.525  1.00 89.74           H  
ATOM   2471 HD23 LEU A 156     -23.230   1.319  17.294  1.00 89.74           H  
ATOM   2472  N   VAL A 157     -20.988   5.072  13.820  1.00 89.73           N  
ATOM   2473  H   VAL A 157     -21.309   4.533  13.029  1.00 89.73           H  
ATOM   2474  CA  VAL A 157     -19.943   6.084  13.605  1.00 89.73           C  
ATOM   2475  HA  VAL A 157     -19.112   5.884  14.282  1.00 89.73           H  
ATOM   2476  C   VAL A 157     -20.466   7.470  13.954  1.00 89.73           C  
ATOM   2477  CB  VAL A 157     -19.411   6.038  12.161  1.00 89.73           C  
ATOM   2478  HB  VAL A 157     -20.250   6.034  11.465  1.00 89.73           H  
ATOM   2479  O   VAL A 157     -19.802   8.203  14.682  1.00 89.73           O  
ATOM   2480  CG1 VAL A 157     -18.510   7.235  11.826  1.00 89.73           C  
ATOM   2481 HG11 VAL A 157     -18.072   7.101  10.837  1.00 89.73           H  
ATOM   2482 HG12 VAL A 157     -19.096   8.154  11.808  1.00 89.73           H  
ATOM   2483 HG13 VAL A 157     -17.722   7.328  12.573  1.00 89.73           H  
ATOM   2484  CG2 VAL A 157     -18.585   4.763  11.944  1.00 89.73           C  
ATOM   2485 HG21 VAL A 157     -19.172   3.881  12.200  1.00 89.73           H  
ATOM   2486 HG22 VAL A 157     -17.695   4.785  12.573  1.00 89.73           H  
ATOM   2487 HG23 VAL A 157     -18.299   4.692  10.895  1.00 89.73           H  
ATOM   2488  N   THR A 158     -21.678   7.810  13.522  1.00 87.74           N  
ATOM   2489  H   THR A 158     -22.156   7.208  12.867  1.00 87.74           H  
ATOM   2490  CA  THR A 158     -22.310   9.088  13.860  1.00 87.74           C  
ATOM   2491  HA  THR A 158     -21.656   9.894  13.528  1.00 87.74           H  
ATOM   2492  C   THR A 158     -22.512   9.265  15.366  1.00 87.74           C  
ATOM   2493  CB  THR A 158     -23.629   9.224  13.102  1.00 87.74           C  
ATOM   2494  HB  THR A 158     -24.287   8.380  13.311  1.00 87.74           H  
ATOM   2495  O   THR A 158     -22.255  10.350  15.888  1.00 87.74           O  
ATOM   2496  CG2 THR A 158     -24.338  10.527  13.427  1.00 87.74           C  
ATOM   2497 HG21 THR A 158     -24.854  10.449  14.384  1.00 87.74           H  
ATOM   2498 HG22 THR A 158     -23.592  11.320  13.488  1.00 87.74           H  
ATOM   2499 HG23 THR A 158     -25.062  10.767  12.648  1.00 87.74           H  
ATOM   2500  OG1 THR A 158     -23.327   9.261  11.734  1.00 87.74           O  
ATOM   2501  HG1 THR A 158     -24.162   9.191  11.265  1.00 87.74           H  
ATOM   2502  N   ALA A 159     -22.861   8.199  16.094  1.00 90.27           N  
ATOM   2503  H   ALA A 159     -23.084   7.338  15.616  1.00 90.27           H  
ATOM   2504  CA  ALA A 159     -22.923   8.195  17.560  1.00 90.27           C  
ATOM   2505  HA  ALA A 159     -23.493   9.064  17.889  1.00 90.27           H  
ATOM   2506  C   ALA A 159     -21.543   8.301  18.247  1.00 90.27           C  
ATOM   2507  CB  ALA A 159     -23.676   6.935  17.999  1.00 90.27           C  
ATOM   2508  HB1 ALA A 159     -24.667   6.905  17.546  1.00 90.27           H  
ATOM   2509  HB2 ALA A 159     -23.120   6.053  17.681  1.00 90.27           H  
ATOM   2510  HB3 ALA A 159     -23.784   6.926  19.083  1.00 90.27           H  
ATOM   2511  O   ALA A 159     -21.461   8.420  19.469  1.00 90.27           O  
ATOM   2512  N   GLY A 160     -20.447   8.276  17.484  1.00 90.41           N  
ATOM   2513  H   GLY A 160     -20.565   8.199  16.484  1.00 90.41           H  
ATOM   2514  CA  GLY A 160     -19.080   8.388  17.988  1.00 90.41           C  
ATOM   2515  HA2 GLY A 160     -18.489   8.930  17.249  1.00 90.41           H  
ATOM   2516  HA3 GLY A 160     -19.072   8.958  18.917  1.00 90.41           H  
ATOM   2517  C   GLY A 160     -18.391   7.046  18.232  1.00 90.41           C  
ATOM   2518  O   GLY A 160     -17.357   7.010  18.905  1.00 90.41           O  
ATOM   2519  N   THR A 161     -18.940   5.943  17.716  1.00 93.06           N  
ATOM   2520  H   THR A 161     -19.795   6.029  17.185  1.00 93.06           H  
ATOM   2521  CA  THR A 161     -18.227   4.661  17.660  1.00 93.06           C  
ATOM   2522  HA  THR A 161     -17.864   4.415  18.658  1.00 93.06           H  
ATOM   2523  C   THR A 161     -17.045   4.788  16.713  1.00 93.06           C  
ATOM   2524  CB  THR A 161     -19.117   3.510  17.182  1.00 93.06           C  
ATOM   2525  HB  THR A 161     -19.454   3.687  16.161  1.00 93.06           H  
ATOM   2526  O   THR A 161     -17.169   5.303  15.601  1.00 93.06           O  
ATOM   2527  CG2 THR A 161     -18.436   2.147  17.238  1.00 93.06           C  
ATOM   2528 HG21 THR A 161     -17.682   2.083  16.453  1.00 93.06           H  
ATOM   2529 HG22 THR A 161     -19.172   1.362  17.066  1.00 93.06           H  
ATOM   2530 HG23 THR A 161     -17.969   1.994  18.210  1.00 93.06           H  
ATOM   2531  OG1 THR A 161     -20.210   3.395  18.039  1.00 93.06           O  
ATOM   2532  HG1 THR A 161     -20.936   3.928  17.708  1.00 93.06           H  
ATOM   2533  N   LYS A 162     -15.879   4.297  17.131  1.00 94.50           N  
ATOM   2534  H   LYS A 162     -15.846   3.803  18.011  1.00 94.50           H  
ATOM   2535  CA  LYS A 162     -14.699   4.303  16.267  1.00 94.50           C  
ATOM   2536  HA  LYS A 162     -14.612   5.291  15.813  1.00 94.50           H  
ATOM   2537  C   LYS A 162     -14.868   3.299  15.134  1.00 94.50           C  
ATOM   2538  CB  LYS A 162     -13.439   4.035  17.076  1.00 94.50           C  
ATOM   2539  HB2 LYS A 162     -13.539   3.079  17.589  1.00 94.50           H  
ATOM   2540  HB3 LYS A 162     -12.592   3.985  16.392  1.00 94.50           H  
ATOM   2541  O   LYS A 162     -15.499   2.258  15.298  1.00 94.50           O  
ATOM   2542  CG  LYS A 162     -13.178   5.162  18.082  1.00 94.50           C  
ATOM   2543  HG2 LYS A 162     -14.025   5.275  18.759  1.00 94.50           H  
ATOM   2544  HG3 LYS A 162     -13.004   6.101  17.556  1.00 94.50           H  
ATOM   2545  CD  LYS A 162     -11.943   4.780  18.876  1.00 94.50           C  
ATOM   2546  HD2 LYS A 162     -11.093   4.718  18.196  1.00 94.50           H  
ATOM   2547  HD3 LYS A 162     -12.139   3.799  19.310  1.00 94.50           H  
ATOM   2548  CE  LYS A 162     -11.644   5.750  20.012  1.00 94.50           C  
ATOM   2549  HE2 LYS A 162     -12.501   5.786  20.684  1.00 94.50           H  
ATOM   2550  HE3 LYS A 162     -11.479   6.742  19.592  1.00 94.50           H  
ATOM   2551  NZ  LYS A 162     -10.437   5.296  20.732  1.00 94.50           N  
ATOM   2552  HZ1 LYS A 162      -9.667   5.361  20.081  1.00 94.50           H  
ATOM   2553  HZ2 LYS A 162     -10.242   5.877  21.535  1.00 94.50           H  
ATOM   2554  HZ3 LYS A 162     -10.526   4.322  20.985  1.00 94.50           H  
ATOM   2555  N   ILE A 163     -14.296   3.608  13.974  1.00 90.71           N  
ATOM   2556  H   ILE A 163     -13.761   4.463  13.923  1.00 90.71           H  
ATOM   2557  CA  ILE A 163     -14.615   2.890  12.736  1.00 90.71           C  
ATOM   2558  HA  ILE A 163     -15.696   2.964  12.613  1.00 90.71           H  
ATOM   2559  C   ILE A 163     -14.303   1.390  12.806  1.00 90.71           C  
ATOM   2560  CB  ILE A 163     -13.962   3.589  11.525  1.00 90.71           C  
ATOM   2561  HB  ILE A 163     -14.291   4.628  11.543  1.00 90.71           H  
ATOM   2562  O   ILE A 163     -15.134   0.598  12.380  1.00 90.71           O  
ATOM   2563  CG1 ILE A 163     -14.382   2.992  10.164  1.00 90.71           C  
ATOM   2564 HG12 ILE A 163     -14.071   1.949  10.109  1.00 90.71           H  
ATOM   2565 HG13 ILE A 163     -13.864   3.535   9.373  1.00 90.71           H  
ATOM   2566  CG2 ILE A 163     -12.423   3.600  11.602  1.00 90.71           C  
ATOM   2567 HG21 ILE A 163     -12.088   3.940  12.582  1.00 90.71           H  
ATOM   2568 HG22 ILE A 163     -12.032   4.292  10.857  1.00 90.71           H  
ATOM   2569 HG23 ILE A 163     -12.021   2.605  11.410  1.00 90.71           H  
ATOM   2570  CD1 ILE A 163     -15.883   3.078   9.869  1.00 90.71           C  
ATOM   2571 HD11 ILE A 163     -16.209   4.117   9.902  1.00 90.71           H  
ATOM   2572 HD12 ILE A 163     -16.451   2.488  10.589  1.00 90.71           H  
ATOM   2573 HD13 ILE A 163     -16.071   2.681   8.871  1.00 90.71           H  
ATOM   2574  N   LEU A 164     -13.166   0.968  13.375  1.00 91.01           N  
ATOM   2575  H   LEU A 164     -12.547   1.633  13.817  1.00 91.01           H  
ATOM   2576  CA  LEU A 164     -12.864  -0.464  13.486  1.00 91.01           C  
ATOM   2577  HA  LEU A 164     -13.074  -0.945  12.530  1.00 91.01           H  
ATOM   2578  C   LEU A 164     -13.767  -1.162  14.504  1.00 91.01           C  
ATOM   2579  CB  LEU A 164     -11.387  -0.711  13.825  1.00 91.01           C  
ATOM   2580  HB2 LEU A 164     -11.182  -0.265  14.798  1.00 91.01           H  
ATOM   2581  HB3 LEU A 164     -11.247  -1.787  13.925  1.00 91.01           H  
ATOM   2582  O   LEU A 164     -14.186  -2.284  14.250  1.00 91.01           O  
ATOM   2583  CG  LEU A 164     -10.368  -0.188  12.802  1.00 91.01           C  
ATOM   2584  HG  LEU A 164     -10.394   0.902  12.791  1.00 91.01           H  
ATOM   2585  CD1 LEU A 164      -8.964  -0.643  13.205  1.00 91.01           C  
ATOM   2586 HD11 LEU A 164      -8.896  -1.729  13.139  1.00 91.01           H  
ATOM   2587 HD12 LEU A 164      -8.769  -0.344  14.235  1.00 91.01           H  
ATOM   2588 HD13 LEU A 164      -8.219  -0.194  12.548  1.00 91.01           H  
ATOM   2589  CD2 LEU A 164     -10.626  -0.698  11.384  1.00 91.01           C  
ATOM   2590 HD21 LEU A 164      -9.805  -0.396  10.733  1.00 91.01           H  
ATOM   2591 HD22 LEU A 164     -11.546  -0.260  11.000  1.00 91.01           H  
ATOM   2592 HD23 LEU A 164     -10.709  -1.785  11.389  1.00 91.01           H  
ATOM   2593  N   ASP A 165     -14.122  -0.494  15.601  1.00 91.72           N  
ATOM   2594  H   ASP A 165     -13.768   0.442  15.739  1.00 91.72           H  
ATOM   2595  CA  ASP A 165     -15.019  -1.052  16.620  1.00 91.72           C  
ATOM   2596  HA  ASP A 165     -14.614  -2.000  16.973  1.00 91.72           H  
ATOM   2597  C   ASP A 165     -16.405  -1.327  16.026  1.00 91.72           C  
ATOM   2598  CB  ASP A 165     -15.129  -0.084  17.811  1.00 91.72           C  
ATOM   2599  HB2 ASP A 165     -15.866  -0.468  18.516  1.00 91.72           H  
ATOM   2600  HB3 ASP A 165     -15.494   0.882  17.463  1.00 91.72           H  
ATOM   2601  O   ASP A 165     -16.940  -2.428  16.156  1.00 91.72           O  
ATOM   2602  CG  ASP A 165     -13.810   0.133  18.554  1.00 91.72           C  
ATOM   2603  OD1 ASP A 165     -12.812  -0.573  18.305  1.00 91.72           O  
ATOM   2604  OD2 ASP A 165     -13.730   1.091  19.348  1.00 91.72           O  
ATOM   2605  N   GLY A 166     -16.944  -0.353  15.285  1.00 89.86           N  
ATOM   2606  H   GLY A 166     -16.444   0.521  15.220  1.00 89.86           H  
ATOM   2607  CA  GLY A 166     -18.210  -0.500  14.572  1.00 89.86           C  
ATOM   2608  HA2 GLY A 166     -18.450   0.443  14.081  1.00 89.86           H  
ATOM   2609  HA3 GLY A 166     -19.002  -0.738  15.283  1.00 89.86           H  
ATOM   2610  C   GLY A 166     -18.161  -1.601  13.511  1.00 89.86           C  
ATOM   2611  O   GLY A 166     -19.115  -2.364  13.379  1.00 89.86           O  
ATOM   2612  N   LEU A 167     -17.048  -1.732  12.780  1.00 85.40           N  
ATOM   2613  H   LEU A 167     -16.294  -1.077  12.931  1.00 85.40           H  
ATOM   2614  CA  LEU A 167     -16.875  -2.790  11.781  1.00 85.40           C  
ATOM   2615  HA  LEU A 167     -17.734  -2.785  11.111  1.00 85.40           H  
ATOM   2616  C   LEU A 167     -16.836  -4.186  12.415  1.00 85.40           C  
ATOM   2617  CB  LEU A 167     -15.593  -2.541  10.973  1.00 85.40           C  
ATOM   2618  HB2 LEU A 167     -15.374  -3.452  10.416  1.00 85.40           H  
ATOM   2619  HB3 LEU A 167     -14.771  -2.376  11.669  1.00 85.40           H  
ATOM   2620  O   LEU A 167     -17.454  -5.108  11.878  1.00 85.40           O  
ATOM   2621  CG  LEU A 167     -15.668  -1.363   9.985  1.00 85.40           C  
ATOM   2622  HG  LEU A 167     -16.085  -0.491  10.489  1.00 85.40           H  
ATOM   2623  CD1 LEU A 167     -14.269  -1.007   9.476  1.00 85.40           C  
ATOM   2624 HD11 LEU A 167     -13.812  -1.858   8.970  1.00 85.40           H  
ATOM   2625 HD12 LEU A 167     -14.333  -0.160   8.794  1.00 85.40           H  
ATOM   2626 HD13 LEU A 167     -13.653  -0.719  10.328  1.00 85.40           H  
ATOM   2627  CD2 LEU A 167     -16.565  -1.614   8.779  1.00 85.40           C  
ATOM   2628 HD21 LEU A 167     -16.678  -0.678   8.231  1.00 85.40           H  
ATOM   2629 HD22 LEU A 167     -17.544  -1.974   9.095  1.00 85.40           H  
ATOM   2630 HD23 LEU A 167     -16.117  -2.325   8.085  1.00 85.40           H  
ATOM   2631  N   VAL A 168     -16.151  -4.344  13.552  1.00 86.18           N  
ATOM   2632  H   VAL A 168     -15.660  -3.549  13.938  1.00 86.18           H  
ATOM   2633  CA  VAL A 168     -16.143  -5.605  14.307  1.00 86.18           C  
ATOM   2634  HA  VAL A 168     -15.870  -6.415  13.630  1.00 86.18           H  
ATOM   2635  C   VAL A 168     -17.551  -5.916  14.814  1.00 86.18           C  
ATOM   2636  CB  VAL A 168     -15.114  -5.584  15.457  1.00 86.18           C  
ATOM   2637  HB  VAL A 168     -15.307  -4.734  16.111  1.00 86.18           H  
ATOM   2638  O   VAL A 168     -18.058  -7.005  14.559  1.00 86.18           O  
ATOM   2639  CG1 VAL A 168     -15.173  -6.875  16.277  1.00 86.18           C  
ATOM   2640 HG11 VAL A 168     -15.109  -7.739  15.615  1.00 86.18           H  
ATOM   2641 HG12 VAL A 168     -14.343  -6.921  16.982  1.00 86.18           H  
ATOM   2642 HG13 VAL A 168     -16.104  -6.927  16.841  1.00 86.18           H  
ATOM   2643  CG2 VAL A 168     -13.678  -5.495  14.925  1.00 86.18           C  
ATOM   2644 HG21 VAL A 168     -13.443  -6.376  14.329  1.00 86.18           H  
ATOM   2645 HG22 VAL A 168     -13.558  -4.604  14.308  1.00 86.18           H  
ATOM   2646 HG23 VAL A 168     -12.982  -5.428  15.762  1.00 86.18           H  
ATOM   2647  N   TYR A 169     -18.235  -4.953  15.435  1.00 87.38           N  
ATOM   2648  H   TYR A 169     -17.783  -4.067  15.615  1.00 87.38           H  
ATOM   2649  CA  TYR A 169     -19.585  -5.165  15.957  1.00 87.38           C  
ATOM   2650  HA  TYR A 169     -19.562  -6.002  16.655  1.00 87.38           H  
ATOM   2651  C   TYR A 169     -20.603  -5.531  14.876  1.00 87.38           C  
ATOM   2652  CB  TYR A 169     -20.039  -3.928  16.725  1.00 87.38           C  
ATOM   2653  HB2 TYR A 169     -19.399  -3.834  17.602  1.00 87.38           H  
ATOM   2654  HB3 TYR A 169     -19.911  -3.042  16.104  1.00 87.38           H  
ATOM   2655  O   TYR A 169     -21.296  -6.536  15.004  1.00 87.38           O  
ATOM   2656  CG  TYR A 169     -21.475  -4.023  17.187  1.00 87.38           C  
ATOM   2657  CD1 TYR A 169     -22.481  -3.312  16.509  1.00 87.38           C  
ATOM   2658  HD1 TYR A 169     -22.219  -2.676  15.677  1.00 87.38           H  
ATOM   2659  CD2 TYR A 169     -21.815  -4.895  18.237  1.00 87.38           C  
ATOM   2660  HD2 TYR A 169     -21.047  -5.470  18.733  1.00 87.38           H  
ATOM   2661  CE1 TYR A 169     -23.823  -3.439  16.908  1.00 87.38           C  
ATOM   2662  HE1 TYR A 169     -24.602  -2.888  16.402  1.00 87.38           H  
ATOM   2663  CE2 TYR A 169     -23.162  -5.053  18.611  1.00 87.38           C  
ATOM   2664  HE2 TYR A 169     -23.431  -5.761  19.380  1.00 87.38           H  
ATOM   2665  OH  TYR A 169     -25.467  -4.458  18.317  1.00 87.38           O  
ATOM   2666  HH  TYR A 169     -25.606  -5.135  18.984  1.00 87.38           H  
ATOM   2667  CZ  TYR A 169     -24.167  -4.305  17.965  1.00 87.38           C  
ATOM   2668  N   VAL A 170     -20.665  -4.782  13.770  1.00 82.99           N  
ATOM   2669  H   VAL A 170     -20.064  -3.973  13.703  1.00 82.99           H  
ATOM   2670  CA  VAL A 170     -21.603  -5.072  12.670  1.00 82.99           C  
ATOM   2671  HA  VAL A 170     -22.615  -5.073  13.075  1.00 82.99           H  
ATOM   2672  C   VAL A 170     -21.371  -6.465  12.082  1.00 82.99           C  
ATOM   2673  CB  VAL A 170     -21.513  -3.981  11.586  1.00 82.99           C  
ATOM   2674  HB  VAL A 170     -20.468  -3.816  11.326  1.00 82.99           H  
ATOM   2675  O   VAL A 170     -22.325  -7.091  11.623  1.00 82.99           O  
ATOM   2676  CG1 VAL A 170     -22.278  -4.324  10.300  1.00 82.99           C  
ATOM   2677 HG11 VAL A 170     -23.313  -4.570  10.538  1.00 82.99           H  
ATOM   2678 HG12 VAL A 170     -21.802  -5.174   9.812  1.00 82.99           H  
ATOM   2679 HG13 VAL A 170     -22.245  -3.474   9.618  1.00 82.99           H  
ATOM   2680  CG2 VAL A 170     -22.114  -2.671  12.112  1.00 82.99           C  
ATOM   2681 HG21 VAL A 170     -21.627  -2.375  13.041  1.00 82.99           H  
ATOM   2682 HG22 VAL A 170     -21.967  -1.875  11.383  1.00 82.99           H  
ATOM   2683 HG23 VAL A 170     -23.179  -2.789  12.309  1.00 82.99           H  
ATOM   2684  N   SER A 171     -20.135  -6.962  12.142  1.00 77.01           N  
ATOM   2685  H   SER A 171     -19.409  -6.399  12.562  1.00 77.01           H  
ATOM   2686  CA  SER A 171     -19.774  -8.296  11.659  1.00 77.01           C  
ATOM   2687  HA  SER A 171     -20.340  -8.495  10.749  1.00 77.01           H  
ATOM   2688  C   SER A 171     -20.088  -9.420  12.652  1.00 77.01           C  
ATOM   2689  CB  SER A 171     -18.287  -8.322  11.317  1.00 77.01           C  
ATOM   2690  HB2 SER A 171     -18.030  -9.291  10.888  1.00 77.01           H  
ATOM   2691  HB3 SER A 171     -17.710  -8.169  12.228  1.00 77.01           H  
ATOM   2692  O   SER A 171     -20.199 -10.575  12.244  1.00 77.01           O  
ATOM   2693  OG  SER A 171     -17.989  -7.297  10.390  1.00 77.01           O  
ATOM   2694  HG  SER A 171     -17.845  -6.489  10.889  1.00 77.01           H  
ATOM   2695  N   MET A 172     -20.237  -9.096  13.941  1.00 79.36           N  
ATOM   2696  H   MET A 172     -20.102  -8.129  14.197  1.00 79.36           H  
ATOM   2697  CA  MET A 172     -20.414 -10.058  15.038  1.00 79.36           C  
ATOM   2698  HA  MET A 172     -20.356 -11.074  14.647  1.00 79.36           H  
ATOM   2699  C   MET A 172     -21.761  -9.943  15.758  1.00 79.36           C  
ATOM   2700  CB  MET A 172     -19.287  -9.890  16.063  1.00 79.36           C  
ATOM   2701  HB2 MET A 172     -19.439 -10.593  16.882  1.00 79.36           H  
ATOM   2702  HB3 MET A 172     -19.336  -8.878  16.464  1.00 79.36           H  
ATOM   2703  O   MET A 172     -22.046 -10.771  16.612  1.00 79.36           O  
ATOM   2704  CG  MET A 172     -17.893 -10.133  15.480  1.00 79.36           C  
ATOM   2705  HG2 MET A 172     -17.695  -9.404  14.694  1.00 79.36           H  
ATOM   2706  HG3 MET A 172     -17.861 -11.124  15.028  1.00 79.36           H  
ATOM   2707  SD  MET A 172     -16.583  -9.999  16.721  1.00 79.36           S  
ATOM   2708  CE  MET A 172     -16.501 -11.738  17.184  1.00 79.36           C  
ATOM   2709  HE1 MET A 172     -15.933 -12.285  16.432  1.00 79.36           H  
ATOM   2710  HE2 MET A 172     -16.011 -11.846  18.152  1.00 79.36           H  
ATOM   2711  HE3 MET A 172     -17.510 -12.150  17.208  1.00 79.36           H  
ATOM   2712  N   LYS A 173     -22.617  -8.964  15.439  1.00 74.08           N  
ATOM   2713  H   LYS A 173     -22.275  -8.234  14.830  1.00 74.08           H  
ATOM   2714  CA  LYS A 173     -23.871  -8.714  16.178  1.00 74.08           C  
ATOM   2715  HA  LYS A 173     -23.603  -8.565  17.224  1.00 74.08           H  
ATOM   2716  C   LYS A 173     -24.866  -9.886  16.201  1.00 74.08           C  
ATOM   2717  CB  LYS A 173     -24.525  -7.407  15.697  1.00 74.08           C  
ATOM   2718  HB2 LYS A 173     -23.816  -6.591  15.830  1.00 74.08           H  
ATOM   2719  HB3 LYS A 173     -25.376  -7.203  16.347  1.00 74.08           H  
ATOM   2720  O   LYS A 173     -25.757  -9.902  17.038  1.00 74.08           O  
ATOM   2721  CG  LYS A 173     -25.009  -7.423  14.236  1.00 74.08           C  
ATOM   2722  HG2 LYS A 173     -25.710  -8.244  14.087  1.00 74.08           H  
ATOM   2723  HG3 LYS A 173     -24.160  -7.542  13.562  1.00 74.08           H  
ATOM   2724  CD  LYS A 173     -25.718  -6.094  13.949  1.00 74.08           C  
ATOM   2725  HD2 LYS A 173     -25.011  -5.276  14.086  1.00 74.08           H  
ATOM   2726  HD3 LYS A 173     -26.519  -5.973  14.678  1.00 74.08           H  
ATOM   2727  CE  LYS A 173     -26.318  -6.021  12.544  1.00 74.08           C  
ATOM   2728  HE2 LYS A 173     -26.943  -6.901  12.397  1.00 74.08           H  
ATOM   2729  HE3 LYS A 173     -25.509  -6.033  11.814  1.00 74.08           H  
ATOM   2730  NZ  LYS A 173     -27.142  -4.787  12.426  1.00 74.08           N  
ATOM   2731  HZ1 LYS A 173     -26.612  -3.945  12.602  1.00 74.08           H  
ATOM   2732  HZ2 LYS A 173     -27.852  -4.771  13.144  1.00 74.08           H  
ATOM   2733  HZ3 LYS A 173     -27.629  -4.700  11.546  1.00 74.08           H  
ATOM   2734  N   GLY A 174     -24.705 -10.876  15.318  1.00 71.67           N  
ATOM   2735  H   GLY A 174     -23.919 -10.801  14.689  1.00 71.67           H  
ATOM   2736  CA  GLY A 174     -25.468 -12.132  15.339  1.00 71.67           C  
ATOM   2737  HA2 GLY A 174     -26.443 -11.962  15.795  1.00 71.67           H  
ATOM   2738  HA3 GLY A 174     -25.631 -12.459  14.312  1.00 71.67           H  
ATOM   2739  C   GLY A 174     -24.797 -13.289  16.092  1.00 71.67           C  
ATOM   2740  O   GLY A 174     -25.411 -14.342  16.243  1.00 71.67           O  
ATOM   2741  N   ASP A 175     -23.551 -13.128  16.543  1.00 71.11           N  
ATOM   2742  H   ASP A 175     -23.118 -12.217  16.487  1.00 71.11           H  
ATOM   2743  CA  ASP A 175     -22.811 -14.145  17.288  1.00 71.11           C  
ATOM   2744  HA  ASP A 175     -23.240 -15.122  17.066  1.00 71.11           H  
ATOM   2745  C   ASP A 175     -22.941 -13.910  18.795  1.00 71.11           C  
ATOM   2746  CB  ASP A 175     -21.341 -14.212  16.844  1.00 71.11           C  
ATOM   2747  HB2 ASP A 175     -21.307 -14.323  15.760  1.00 71.11           H  
ATOM   2748  HB3 ASP A 175     -20.831 -13.286  17.109  1.00 71.11           H  
ATOM   2749  O   ASP A 175     -22.276 -13.061  19.396  1.00 71.11           O  
ATOM   2750  CG  ASP A 175     -20.604 -15.402  17.482  1.00 71.11           C  
ATOM   2751  OD1 ASP A 175     -21.211 -16.122  18.318  1.00 71.11           O  
ATOM   2752  OD2 ASP A 175     -19.437 -15.624  17.104  1.00 71.11           O  
ATOM   2753  N   THR A 176     -23.787 -14.719  19.430  1.00 65.18           N  
ATOM   2754  H   THR A 176     -24.292 -15.406  18.889  1.00 65.18           H  
ATOM   2755  CA  THR A 176     -24.030 -14.652  20.872  1.00 65.18           C  
ATOM   2756  HA  THR A 176     -24.378 -13.647  21.109  1.00 65.18           H  
ATOM   2757  C   THR A 176     -22.775 -14.901  21.706  1.00 65.18           C  
ATOM   2758  CB  THR A 176     -25.112 -15.655  21.293  1.00 65.18           C  
ATOM   2759  HB  THR A 176     -25.183 -15.669  22.381  1.00 65.18           H  
ATOM   2760  O   THR A 176     -22.712 -14.447  22.845  1.00 65.18           O  
ATOM   2761  CG2 THR A 176     -26.480 -15.285  20.724  1.00 65.18           C  
ATOM   2762 HG21 THR A 176     -27.225 -15.996  21.083  1.00 65.18           H  
ATOM   2763 HG22 THR A 176     -26.758 -14.285  21.055  1.00 65.18           H  
ATOM   2764 HG23 THR A 176     -26.460 -15.311  19.635  1.00 65.18           H  
ATOM   2765  OG1 THR A 176     -24.796 -16.954  20.832  1.00 65.18           O  
ATOM   2766  HG1 THR A 176     -23.926 -17.181  21.167  1.00 65.18           H  
ATOM   2767  N   LYS A 177     -21.767 -15.609  21.174  1.00 66.59           N  
ATOM   2768  H   LYS A 177     -21.802 -15.841  20.191  1.00 66.59           H  
ATOM   2769  CA  LYS A 177     -20.531 -15.918  21.914  1.00 66.59           C  
ATOM   2770  HA  LYS A 177     -20.782 -16.210  22.933  1.00 66.59           H  
ATOM   2771  C   LYS A 177     -19.606 -14.712  22.046  1.00 66.59           C  
ATOM   2772  CB  LYS A 177     -19.780 -17.065  21.231  1.00 66.59           C  
ATOM   2773  HB2 LYS A 177     -19.547 -16.788  20.203  1.00 66.59           H  
ATOM   2774  HB3 LYS A 177     -18.839 -17.223  21.758  1.00 66.59           H  
ATOM   2775  O   LYS A 177     -18.747 -14.699  22.921  1.00 66.59           O  
ATOM   2776  CG  LYS A 177     -20.578 -18.373  21.252  1.00 66.59           C  
ATOM   2777  HG2 LYS A 177     -21.499 -18.255  20.680  1.00 66.59           H  
ATOM   2778  HG3 LYS A 177     -20.823 -18.634  22.281  1.00 66.59           H  
ATOM   2779  CD  LYS A 177     -19.738 -19.487  20.627  1.00 66.59           C  
ATOM   2780  HD2 LYS A 177     -19.500 -19.211  19.600  1.00 66.59           H  
ATOM   2781  HD3 LYS A 177     -18.811 -19.595  21.191  1.00 66.59           H  
ATOM   2782  CE  LYS A 177     -20.515 -20.802  20.646  1.00 66.59           C  
ATOM   2783  HE2 LYS A 177     -21.444 -20.658  20.093  1.00 66.59           H  
ATOM   2784  HE3 LYS A 177     -20.767 -21.046  21.678  1.00 66.59           H  
ATOM   2785  NZ  LYS A 177     -19.713 -21.886  20.032  1.00 66.59           N  
ATOM   2786  HZ1 LYS A 177     -20.227 -22.755  20.024  1.00 66.59           H  
ATOM   2787  HZ2 LYS A 177     -18.851 -22.012  20.543  1.00 66.59           H  
ATOM   2788  HZ3 LYS A 177     -19.478 -21.634  19.083  1.00 66.59           H  
ATOM   2789  N   SER A 178     -19.777 -13.706  21.196  1.00 72.41           N  
ATOM   2790  H   SER A 178     -20.477 -13.808  20.475  1.00 72.41           H  
ATOM   2791  CA  SER A 178     -18.895 -12.540  21.128  1.00 72.41           C  
ATOM   2792  HA  SER A 178     -17.979 -12.741  21.684  1.00 72.41           H  
ATOM   2793  C   SER A 178     -19.494 -11.283  21.745  1.00 72.41           C  
ATOM   2794  CB  SER A 178     -18.505 -12.303  19.680  1.00 72.41           C  
ATOM   2795  HB2 SER A 178     -19.391 -12.084  19.084  1.00 72.41           H  
ATOM   2796  HB3 SER A 178     -17.816 -11.460  19.622  1.00 72.41           H  
ATOM   2797  O   SER A 178     -18.808 -10.269  21.823  1.00 72.41           O  
ATOM   2798  OG  SER A 178     -17.881 -13.473  19.192  1.00 72.41           O  
ATOM   2799  HG  SER A 178     -17.350 -13.875  19.884  1.00 72.41           H  
ATOM   2800  N   LEU A 179     -20.740 -11.344  22.228  1.00 70.91           N  
ATOM   2801  H   LEU A 179     -21.251 -12.208  22.119  1.00 70.91           H  
ATOM   2802  CA  LEU A 179     -21.431 -10.203  22.837  1.00 70.91           C  
ATOM   2803  HA  LEU A 179     -21.542  -9.425  22.082  1.00 70.91           H  
ATOM   2804  C   LEU A 179     -20.641  -9.578  23.997  1.00 70.91           C  
ATOM   2805  CB  LEU A 179     -22.830 -10.646  23.295  1.00 70.91           C  
ATOM   2806  HB2 LEU A 179     -22.743 -11.606  23.803  1.00 70.91           H  
ATOM   2807  HB3 LEU A 179     -23.214  -9.927  24.019  1.00 70.91           H  
ATOM   2808  O   LEU A 179     -20.594  -8.356  24.103  1.00 70.91           O  
ATOM   2809  CG  LEU A 179     -23.842 -10.757  22.139  1.00 70.91           C  
ATOM   2810  HG  LEU A 179     -23.394 -11.304  21.310  1.00 70.91           H  
ATOM   2811  CD1 LEU A 179     -25.078 -11.521  22.610  1.00 70.91           C  
ATOM   2812 HD11 LEU A 179     -24.785 -12.495  23.003  1.00 70.91           H  
ATOM   2813 HD12 LEU A 179     -25.580 -10.963  23.400  1.00 70.91           H  
ATOM   2814 HD13 LEU A 179     -25.764 -11.660  21.774  1.00 70.91           H  
ATOM   2815  CD2 LEU A 179     -24.304  -9.379  21.651  1.00 70.91           C  
ATOM   2816 HD21 LEU A 179     -25.051  -9.504  20.866  1.00 70.91           H  
ATOM   2817 HD22 LEU A 179     -24.738  -8.812  22.474  1.00 70.91           H  
ATOM   2818 HD23 LEU A 179     -23.463  -8.825  21.233  1.00 70.91           H  
ATOM   2819  N   ASN A 180     -19.952 -10.393  24.801  1.00 80.11           N  
ATOM   2820  H   ASN A 180     -20.085 -11.388  24.693  1.00 80.11           H  
ATOM   2821  CA  ASN A 180     -19.168  -9.919  25.947  1.00 80.11           C  
ATOM   2822  HA  ASN A 180     -19.811  -9.305  26.578  1.00 80.11           H  
ATOM   2823  C   ASN A 180     -17.980  -9.027  25.528  1.00 80.11           C  
ATOM   2824  CB  ASN A 180     -18.696 -11.132  26.772  1.00 80.11           C  
ATOM   2825  HB2 ASN A 180     -18.064 -11.770  26.155  1.00 80.11           H  
ATOM   2826  HB3 ASN A 180     -18.099 -10.773  27.610  1.00 80.11           H  
ATOM   2827  O   ASN A 180     -17.494  -8.224  26.315  1.00 80.11           O  
ATOM   2828  CG  ASN A 180     -19.820 -11.975  27.355  1.00 80.11           C  
ATOM   2829  ND2 ASN A 180     -19.482 -13.059  28.011  1.00 80.11           N  
ATOM   2830 HD21 ASN A 180     -20.244 -13.542  28.465  1.00 80.11           H  
ATOM   2831 HD22 ASN A 180     -18.516 -13.203  28.265  1.00 80.11           H  
ATOM   2832  OD1 ASN A 180     -21.002 -11.715  27.208  1.00 80.11           O  
ATOM   2833  N   LEU A 181     -17.509  -9.102  24.280  1.00 84.91           N  
ATOM   2834  H   LEU A 181     -17.982  -9.696  23.614  1.00 84.91           H  
ATOM   2835  CA  LEU A 181     -16.418  -8.244  23.795  1.00 84.91           C  
ATOM   2836  HA  LEU A 181     -15.577  -8.302  24.486  1.00 84.91           H  
ATOM   2837  C   LEU A 181     -16.823  -6.764  23.716  1.00 84.91           C  
ATOM   2838  CB  LEU A 181     -15.962  -8.737  22.412  1.00 84.91           C  
ATOM   2839  HB2 LEU A 181     -16.778  -8.593  21.704  1.00 84.91           H  
ATOM   2840  HB3 LEU A 181     -15.132  -8.112  22.084  1.00 84.91           H  
ATOM   2841  O   LEU A 181     -15.958  -5.885  23.713  1.00 84.91           O  
ATOM   2842  CG  LEU A 181     -15.517 -10.210  22.366  1.00 84.91           C  
ATOM   2843  HG  LEU A 181     -16.345 -10.862  22.646  1.00 84.91           H  
ATOM   2844  CD1 LEU A 181     -15.101 -10.571  20.940  1.00 84.91           C  
ATOM   2845 HD11 LEU A 181     -15.929 -10.374  20.260  1.00 84.91           H  
ATOM   2846 HD12 LEU A 181     -14.245  -9.969  20.634  1.00 84.91           H  
ATOM   2847 HD13 LEU A 181     -14.840 -11.628  20.889  1.00 84.91           H  
ATOM   2848  CD2 LEU A 181     -14.354 -10.475  23.319  1.00 84.91           C  
ATOM   2849 HD21 LEU A 181     -14.698 -10.422  24.352  1.00 84.91           H  
ATOM   2850 HD22 LEU A 181     -13.940 -11.469  23.147  1.00 84.91           H  
ATOM   2851 HD23 LEU A 181     -13.575  -9.728  23.169  1.00 84.91           H  
ATOM   2852  N   PHE A 182     -18.130  -6.490  23.647  1.00 88.57           N  
ATOM   2853  H   PHE A 182     -18.789  -7.249  23.742  1.00 88.57           H  
ATOM   2854  CA  PHE A 182     -18.673  -5.167  23.384  1.00 88.57           C  
ATOM   2855  HA  PHE A 182     -17.878  -4.545  22.973  1.00 88.57           H  
ATOM   2856  C   PHE A 182     -19.197  -4.503  24.656  1.00 88.57           C  
ATOM   2857  CB  PHE A 182     -19.768  -5.249  22.315  1.00 88.57           C  
ATOM   2858  HB2 PHE A 182     -20.621  -5.784  22.732  1.00 88.57           H  
ATOM   2859  HB3 PHE A 182     -20.097  -4.239  22.070  1.00 88.57           H  
ATOM   2860  O   PHE A 182     -20.114  -4.990  25.312  1.00 88.57           O  
ATOM   2861  CG  PHE A 182     -19.329  -5.942  21.043  1.00 88.57           C  
ATOM   2862  CD1 PHE A 182     -18.465  -5.293  20.144  1.00 88.57           C  
ATOM   2863  HD1 PHE A 182     -18.138  -4.284  20.347  1.00 88.57           H  
ATOM   2864  CD2 PHE A 182     -19.748  -7.257  20.781  1.00 88.57           C  
ATOM   2865  HD2 PHE A 182     -20.393  -7.761  21.486  1.00 88.57           H  
ATOM   2866  CE1 PHE A 182     -18.010  -5.967  18.998  1.00 88.57           C  
ATOM   2867  HE1 PHE A 182     -17.333  -5.475  18.315  1.00 88.57           H  
ATOM   2868  CE2 PHE A 182     -19.302  -7.930  19.632  1.00 88.57           C  
ATOM   2869  HE2 PHE A 182     -19.607  -8.950  19.449  1.00 88.57           H  
ATOM   2870  CZ  PHE A 182     -18.421  -7.286  18.748  1.00 88.57           C  
ATOM   2871  HZ  PHE A 182     -18.044  -7.810  17.882  1.00 88.57           H  
ATOM   2872  N   LYS A 183     -18.671  -3.317  24.953  1.00 91.83           N  
ATOM   2873  H   LYS A 183     -17.915  -2.986  24.372  1.00 91.83           H  
ATOM   2874  CA  LYS A 183     -19.263  -2.383  25.904  1.00 91.83           C  
ATOM   2875  HA  LYS A 183     -19.819  -2.944  26.655  1.00 91.83           H  
ATOM   2876  C   LYS A 183     -20.232  -1.468  25.156  1.00 91.83           C  
ATOM   2877  CB  LYS A 183     -18.139  -1.617  26.604  1.00 91.83           C  
ATOM   2878  HB2 LYS A 183     -17.618  -0.995  25.877  1.00 91.83           H  
ATOM   2879  HB3 LYS A 183     -17.426  -2.325  27.027  1.00 91.83           H  
ATOM   2880  O   LYS A 183     -19.803  -0.622  24.369  1.00 91.83           O  
ATOM   2881  CG  LYS A 183     -18.699  -0.751  27.735  1.00 91.83           C  
ATOM   2882  HG2 LYS A 183     -19.079  -1.393  28.529  1.00 91.83           H  
ATOM   2883  HG3 LYS A 183     -19.512  -0.129  27.361  1.00 91.83           H  
ATOM   2884  CD  LYS A 183     -17.604   0.161  28.284  1.00 91.83           C  
ATOM   2885  HD2 LYS A 183     -16.761  -0.430  28.641  1.00 91.83           H  
ATOM   2886  HD3 LYS A 183     -17.273   0.814  27.476  1.00 91.83           H  
ATOM   2887  CE  LYS A 183     -18.187   0.996  29.423  1.00 91.83           C  
ATOM   2888  HE2 LYS A 183     -18.136   0.423  30.349  1.00 91.83           H  
ATOM   2889  HE3 LYS A 183     -19.236   1.194  29.200  1.00 91.83           H  
ATOM   2890  NZ  LYS A 183     -17.478   2.286  29.541  1.00 91.83           N  
ATOM   2891  HZ1 LYS A 183     -16.477   2.163  29.589  1.00 91.83           H  
ATOM   2892  HZ2 LYS A 183     -17.826   2.828  30.319  1.00 91.83           H  
ATOM   2893  HZ3 LYS A 183     -17.690   2.830  28.717  1.00 91.83           H  
ATOM   2894  N   MET A 184     -21.526  -1.635  25.409  1.00 91.33           N  
ATOM   2895  H   MET A 184     -21.800  -2.371  26.045  1.00 91.33           H  
ATOM   2896  CA  MET A 184     -22.575  -0.795  24.824  1.00 91.33           C  
ATOM   2897  HA  MET A 184     -22.295  -0.545  23.801  1.00 91.33           H  
ATOM   2898  C   MET A 184     -22.718   0.514  25.606  1.00 91.33           C  
ATOM   2899  CB  MET A 184     -23.917  -1.544  24.773  1.00 91.33           C  
ATOM   2900  HB2 MET A 184     -24.658  -0.902  24.297  1.00 91.33           H  
ATOM   2901  HB3 MET A 184     -24.252  -1.753  25.789  1.00 91.33           H  
ATOM   2902  O   MET A 184     -22.843   0.502  26.830  1.00 91.33           O  
ATOM   2903  CG  MET A 184     -23.849  -2.865  24.001  1.00 91.33           C  
ATOM   2904  HG2 MET A 184     -23.168  -3.540  24.519  1.00 91.33           H  
ATOM   2905  HG3 MET A 184     -24.839  -3.320  24.013  1.00 91.33           H  
ATOM   2906  SD  MET A 184     -23.313  -2.717  22.278  1.00 91.33           S  
ATOM   2907  CE  MET A 184     -23.219  -4.475  21.876  1.00 91.33           C  
ATOM   2908  HE1 MET A 184     -24.207  -4.845  21.603  1.00 91.33           H  
ATOM   2909  HE2 MET A 184     -22.848  -5.031  22.737  1.00 91.33           H  
ATOM   2910  HE3 MET A 184     -22.518  -4.608  21.052  1.00 91.33           H  
ATOM   2911  N   GLU A 185     -22.717   1.642  24.901  1.00 92.60           N  
ATOM   2912  H   GLU A 185     -22.567   1.579  23.905  1.00 92.60           H  
ATOM   2913  CA  GLU A 185     -22.931   2.977  25.461  1.00 92.60           C  
ATOM   2914  HA  GLU A 185     -23.264   2.893  26.495  1.00 92.60           H  
ATOM   2915  C   GLU A 185     -24.043   3.689  24.678  1.00 92.60           C  
ATOM   2916  CB  GLU A 185     -21.620   3.788  25.460  1.00 92.60           C  
ATOM   2917  HB2 GLU A 185     -21.854   4.819  25.724  1.00 92.60           H  
ATOM   2918  HB3 GLU A 185     -21.190   3.771  24.458  1.00 92.60           H  
ATOM   2919  O   GLU A 185     -23.861   4.118  23.537  1.00 92.60           O  
ATOM   2920  CG  GLU A 185     -20.582   3.251  26.463  1.00 92.60           C  
ATOM   2921  HG2 GLU A 185     -20.300   2.238  26.174  1.00 92.60           H  
ATOM   2922  HG3 GLU A 185     -21.049   3.196  27.446  1.00 92.60           H  
ATOM   2923  CD  GLU A 185     -19.299   4.099  26.580  1.00 92.60           C  
ATOM   2924  OE1 GLU A 185     -18.448   3.719  27.431  1.00 92.60           O  
ATOM   2925  OE2 GLU A 185     -19.139   5.111  25.851  1.00 92.60           O  
ATOM   2926  N   GLN A 186     -25.214   3.833  25.295  1.00 90.21           N  
ATOM   2927  H   GLN A 186     -25.344   3.451  26.221  1.00 90.21           H  
ATOM   2928  CA  GLN A 186     -26.307   4.582  24.690  1.00 90.21           C  
ATOM   2929  HA  GLN A 186     -26.388   4.273  23.648  1.00 90.21           H  
ATOM   2930  C   GLN A 186     -26.004   6.085  24.727  1.00 90.21           C  
ATOM   2931  CB  GLN A 186     -27.629   4.227  25.378  1.00 90.21           C  
ATOM   2932  HB2 GLN A 186     -27.755   3.145  25.340  1.00 90.21           H  
ATOM   2933  HB3 GLN A 186     -27.597   4.540  26.421  1.00 90.21           H  
ATOM   2934  O   GLN A 186     -25.620   6.637  25.757  1.00 90.21           O  
ATOM   2935  CG  GLN A 186     -28.825   4.892  24.680  1.00 90.21           C  
ATOM   2936  HG2 GLN A 186     -28.753   5.974  24.790  1.00 90.21           H  
ATOM   2937  HG3 GLN A 186     -28.805   4.649  23.618  1.00 90.21           H  
ATOM   2938  CD  GLN A 186     -30.168   4.444  25.245  1.00 90.21           C  
ATOM   2939  NE2 GLN A 186     -31.247   5.096  24.871  1.00 90.21           N  
ATOM   2940 HE21 GLN A 186     -32.093   4.808  25.342  1.00 90.21           H  
ATOM   2941 HE22 GLN A 186     -31.162   5.978  24.386  1.00 90.21           H  
ATOM   2942  OE1 GLN A 186     -30.294   3.506  26.012  1.00 90.21           O  
ATOM   2943  N   VAL A 187     -26.202   6.752  23.592  1.00 88.47           N  
ATOM   2944  H   VAL A 187     -26.488   6.226  22.779  1.00 88.47           H  
ATOM   2945  CA  VAL A 187     -26.031   8.198  23.442  1.00 88.47           C  
ATOM   2946  HA  VAL A 187     -25.561   8.606  24.337  1.00 88.47           H  
ATOM   2947  C   VAL A 187     -27.413   8.832  23.291  1.00 88.47           C  
ATOM   2948  CB  VAL A 187     -25.110   8.499  22.240  1.00 88.47           C  
ATOM   2949  HB  VAL A 187     -25.567   8.118  21.327  1.00 88.47           H  
ATOM   2950  O   VAL A 187     -28.128   8.522  22.340  1.00 88.47           O  
ATOM   2951  CG1 VAL A 187     -24.870  10.001  22.074  1.00 88.47           C  
ATOM   2952 HG11 VAL A 187     -25.816  10.490  21.838  1.00 88.47           H  
ATOM   2953 HG12 VAL A 187     -24.447  10.425  22.985  1.00 88.47           H  
ATOM   2954 HG13 VAL A 187     -24.189  10.177  21.242  1.00 88.47           H  
ATOM   2955  CG2 VAL A 187     -23.735   7.837  22.402  1.00 88.47           C  
ATOM   2956 HG21 VAL A 187     -23.093   8.114  21.566  1.00 88.47           H  
ATOM   2957 HG22 VAL A 187     -23.841   6.753  22.411  1.00 88.47           H  
ATOM   2958 HG23 VAL A 187     -23.273   8.155  23.337  1.00 88.47           H  
ATOM   2959  N   ASP A 188     -27.796   9.751  24.188  1.00 83.04           N  
ATOM   2960  H   ASP A 188     -27.274   9.806  25.051  1.00 83.04           H  
ATOM   2961  CA  ASP A 188     -29.152  10.349  24.160  1.00 83.04           C  
ATOM   2962  HA  ASP A 188     -29.866   9.532  24.059  1.00 83.04           H  
ATOM   2963  C   ASP A 188     -29.389  11.311  22.982  1.00 83.04           C  
ATOM   2964  CB  ASP A 188     -29.501  11.091  25.460  1.00 83.04           C  
ATOM   2965  HB2 ASP A 188     -29.070  12.092  25.424  1.00 83.04           H  
ATOM   2966  HB3 ASP A 188     -30.582  11.219  25.510  1.00 83.04           H  
ATOM   2967  O   ASP A 188     -30.444  11.926  22.883  1.00 83.04           O  
ATOM   2968  CG  ASP A 188     -29.041  10.398  26.727  1.00 83.04           C  
ATOM   2969  OD1 ASP A 188     -29.432   9.231  26.915  1.00 83.04           O  
ATOM   2970  OD2 ASP A 188     -28.258  11.070  27.437  1.00 83.04           O  
ATOM   2971  N   GLY A 189     -28.384  11.530  22.135  1.00 80.86           N  
ATOM   2972  H   GLY A 189     -27.557  10.962  22.253  1.00 80.86           H  
ATOM   2973  CA  GLY A 189     -28.423  12.434  20.988  1.00 80.86           C  
ATOM   2974  HA2 GLY A 189     -28.753  11.876  20.112  1.00 80.86           H  
ATOM   2975  HA3 GLY A 189     -29.140  13.237  21.157  1.00 80.86           H  
ATOM   2976  C   GLY A 189     -27.060  13.049  20.688  1.00 80.86           C  
ATOM   2977  O   GLY A 189     -26.126  12.947  21.483  1.00 80.86           O  
ATOM   2978  N   VAL A 190     -26.946  13.710  19.543  1.00 84.09           N  
ATOM   2979  H   VAL A 190     -27.769  13.799  18.965  1.00 84.09           H  
ATOM   2980  CA  VAL A 190     -25.682  14.228  19.007  1.00 84.09           C  
ATOM   2981  HA  VAL A 190     -24.954  14.312  19.814  1.00 84.09           H  
ATOM   2982  C   VAL A 190     -25.898  15.624  18.433  1.00 84.09           C  
ATOM   2983  CB  VAL A 190     -25.119  13.228  17.978  1.00 84.09           C  
ATOM   2984  HB  VAL A 190     -25.051  12.260  18.475  1.00 84.09           H  
ATOM   2985  O   VAL A 190     -26.956  15.908  17.873  1.00 84.09           O  
ATOM   2986  CG1 VAL A 190     -26.037  13.066  16.760  1.00 84.09           C  
ATOM   2987 HG11 VAL A 190     -27.017  12.701  17.069  1.00 84.09           H  
ATOM   2988 HG12 VAL A 190     -26.162  14.024  16.254  1.00 84.09           H  
ATOM   2989 HG13 VAL A 190     -25.610  12.351  16.057  1.00 84.09           H  
ATOM   2990  CG2 VAL A 190     -23.701  13.568  17.526  1.00 84.09           C  
ATOM   2991 HG21 VAL A 190     -23.700  14.484  16.935  1.00 84.09           H  
ATOM   2992 HG22 VAL A 190     -23.053  13.690  18.394  1.00 84.09           H  
ATOM   2993 HG23 VAL A 190     -23.310  12.759  16.909  1.00 84.09           H  
ATOM   2994  N   CYS A 191     -24.942  16.533  18.601  1.00 81.59           N  
ATOM   2995  H   CYS A 191     -24.053  16.271  19.003  1.00 81.59           H  
ATOM   2996  CA  CYS A 191     -25.025  17.821  17.919  1.00 81.59           C  
ATOM   2997  HA  CYS A 191     -26.068  18.138  17.889  1.00 81.59           H  
ATOM   2998  C   CYS A 191     -24.561  17.679  16.464  1.00 81.59           C  
ATOM   2999  CB  CYS A 191     -24.264  18.896  18.702  1.00 81.59           C  
ATOM   3000  HB2 CYS A 191     -24.556  18.867  19.751  1.00 81.59           H  
ATOM   3001  HB3 CYS A 191     -24.498  19.879  18.294  1.00 81.59           H  
ATOM   3002  O   CYS A 191     -23.808  16.774  16.109  1.00 81.59           O  
ATOM   3003  SG  CYS A 191     -22.491  18.605  18.554  1.00 81.59           S  
ATOM   3004  HG  CYS A 191     -22.042  19.635  19.276  1.00 81.59           H  
ATOM   3005  N   ASP A 192     -24.990  18.604  15.614  1.00 76.35           N  
ATOM   3006  H   ASP A 192     -25.607  19.329  15.953  1.00 76.35           H  
ATOM   3007  CA  ASP A 192     -24.660  18.577  14.188  1.00 76.35           C  
ATOM   3008  HA  ASP A 192     -25.077  17.671  13.747  1.00 76.35           H  
ATOM   3009  C   ASP A 192     -23.144  18.583  13.920  1.00 76.35           C  
ATOM   3010  CB  ASP A 192     -25.319  19.808  13.565  1.00 76.35           C  
ATOM   3011  HB2 ASP A 192     -24.747  20.700  13.818  1.00 76.35           H  
ATOM   3012  HB3 ASP A 192     -26.315  19.929  13.992  1.00 76.35           H  
ATOM   3013  O   ASP A 192     -22.651  17.857  13.061  1.00 76.35           O  
ATOM   3014  CG  ASP A 192     -25.488  19.717  12.058  1.00 76.35           C  
ATOM   3015  OD1 ASP A 192     -25.751  18.596  11.584  1.00 76.35           O  
ATOM   3016  OD2 ASP A 192     -25.786  20.771  11.468  1.00 76.35           O  
ATOM   3017  N   SER A 193     -22.377  19.343  14.715  1.00 80.15           N  
ATOM   3018  H   SER A 193     -22.797  19.821  15.499  1.00 80.15           H  
ATOM   3019  CA  SER A 193     -20.911  19.378  14.610  1.00 80.15           C  
ATOM   3020  HA  SER A 193     -20.629  19.670  13.598  1.00 80.15           H  
ATOM   3021  C   SER A 193     -20.299  18.026  14.892  1.00 80.15           C  
ATOM   3022  CB  SER A 193     -20.232  20.323  15.613  1.00 80.15           C  
ATOM   3023  HB2 SER A 193     -19.830  21.182  15.076  1.00 80.15           H  
ATOM   3024  HB3 SER A 193     -19.371  19.830  16.065  1.00 80.15           H  
ATOM   3025  O   SER A 193     -19.333  17.652  14.230  1.00 80.15           O  
ATOM   3026  OG  SER A 193     -21.080  20.745  16.658  1.00 80.15           O  
ATOM   3027  HG  SER A 193     -21.304  21.656  16.452  1.00 80.15           H  
ATOM   3028  N   ASP A 194     -20.817  17.320  15.894  1.00 85.81           N  
ATOM   3029  H   ASP A 194     -21.605  17.693  16.403  1.00 85.81           H  
ATOM   3030  CA  ASP A 194     -20.279  16.034  16.303  1.00 85.81           C  
ATOM   3031  HA  ASP A 194     -19.194  16.112  16.362  1.00 85.81           H  
ATOM   3032  C   ASP A 194     -20.578  14.960  15.257  1.00 85.81           C  
ATOM   3033  CB  ASP A 194     -20.784  15.647  17.698  1.00 85.81           C  
ATOM   3034  HB2 ASP A 194     -21.862  15.805  17.751  1.00 85.81           H  
ATOM   3035  HB3 ASP A 194     -20.596  14.584  17.849  1.00 85.81           H  
ATOM   3036  O   ASP A 194     -19.690  14.158  14.986  1.00 85.81           O  
ATOM   3037  CG  ASP A 194     -20.092  16.403  18.843  1.00 85.81           C  
ATOM   3038  OD1 ASP A 194     -18.919  16.832  18.673  1.00 85.81           O  
ATOM   3039  OD2 ASP A 194     -20.711  16.463  19.929  1.00 85.81           O  
ATOM   3040  N   ILE A 195     -21.741  14.990  14.590  1.00 81.75           N  
ATOM   3041  H   ILE A 195     -22.420  15.689  14.854  1.00 81.75           H  
ATOM   3042  CA  ILE A 195     -22.033  14.109  13.439  1.00 81.75           C  
ATOM   3043  HA  ILE A 195     -22.025  13.072  13.776  1.00 81.75           H  
ATOM   3044  C   ILE A 195     -20.934  14.262  12.384  1.00 81.75           C  
ATOM   3045  CB  ILE A 195     -23.420  14.421  12.812  1.00 81.75           C  
ATOM   3046  HB  ILE A 195     -23.449  15.478  12.548  1.00 81.75           H  
ATOM   3047  O   ILE A 195     -20.226  13.309  12.046  1.00 81.75           O  
ATOM   3048  CG1 ILE A 195     -24.558  14.178  13.825  1.00 81.75           C  
ATOM   3049 HG12 ILE A 195     -24.395  14.818  14.692  1.00 81.75           H  
ATOM   3050 HG13 ILE A 195     -24.537  13.145  14.172  1.00 81.75           H  
ATOM   3051  CG2 ILE A 195     -23.626  13.628  11.501  1.00 81.75           C  
ATOM   3052 HG21 ILE A 195     -22.911  13.949  10.743  1.00 81.75           H  
ATOM   3053 HG22 ILE A 195     -23.507  12.557  11.662  1.00 81.75           H  
ATOM   3054 HG23 ILE A 195     -24.612  13.823  11.079  1.00 81.75           H  
ATOM   3055  CD1 ILE A 195     -25.963  14.494  13.292  1.00 81.75           C  
ATOM   3056 HD11 ILE A 195     -26.268  13.754  12.553  1.00 81.75           H  
ATOM   3057 HD12 ILE A 195     -25.973  15.487  12.841  1.00 81.75           H  
ATOM   3058 HD13 ILE A 195     -26.683  14.473  14.110  1.00 81.75           H  
ATOM   3059  N   VAL A 196     -20.755  15.496  11.914  1.00 78.94           N  
ATOM   3060  H   VAL A 196     -21.377  16.216  12.252  1.00 78.94           H  
ATOM   3061  CA  VAL A 196     -19.793  15.858  10.871  1.00 78.94           C  
ATOM   3062  HA  VAL A 196     -20.027  15.318   9.953  1.00 78.94           H  
ATOM   3063  C   VAL A 196     -18.368  15.490  11.294  1.00 78.94           C  
ATOM   3064  CB  VAL A 196     -19.927  17.370  10.607  1.00 78.94           C  
ATOM   3065  HB  VAL A 196     -19.809  17.906  11.549  1.00 78.94           H  
ATOM   3066  O   VAL A 196     -17.604  14.875  10.545  1.00 78.94           O  
ATOM   3067  CG1 VAL A 196     -18.852  17.868   9.652  1.00 78.94           C  
ATOM   3068 HG11 VAL A 196     -17.873  17.814  10.128  1.00 78.94           H  
ATOM   3069 HG12 VAL A 196     -18.875  17.260   8.748  1.00 78.94           H  
ATOM   3070 HG13 VAL A 196     -19.060  18.905   9.389  1.00 78.94           H  
ATOM   3071  CG2 VAL A 196     -21.294  17.738  10.021  1.00 78.94           C  
ATOM   3072 HG21 VAL A 196     -21.388  18.822   9.945  1.00 78.94           H  
ATOM   3073 HG22 VAL A 196     -22.109  17.372  10.646  1.00 78.94           H  
ATOM   3074 HG23 VAL A 196     -21.413  17.313   9.025  1.00 78.94           H  
ATOM   3075  N   LYS A 197     -17.995  15.828  12.530  1.00 88.17           N  
ATOM   3076  H   LYS A 197     -18.673  16.311  13.102  1.00 88.17           H  
ATOM   3077  CA  LYS A 197     -16.682  15.531  13.105  1.00 88.17           C  
ATOM   3078  HA  LYS A 197     -15.909  15.958  12.467  1.00 88.17           H  
ATOM   3079  C   LYS A 197     -16.430  14.028  13.178  1.00 88.17           C  
ATOM   3080  CB  LYS A 197     -16.621  16.184  14.486  1.00 88.17           C  
ATOM   3081  HB2 LYS A 197     -17.451  15.795  15.076  1.00 88.17           H  
ATOM   3082  HB3 LYS A 197     -16.757  17.259  14.370  1.00 88.17           H  
ATOM   3083  O   LYS A 197     -15.363  13.592  12.751  1.00 88.17           O  
ATOM   3084  CG  LYS A 197     -15.318  15.936  15.253  1.00 88.17           C  
ATOM   3085  HG2 LYS A 197     -14.478  16.395  14.732  1.00 88.17           H  
ATOM   3086  HG3 LYS A 197     -15.144  14.866  15.364  1.00 88.17           H  
ATOM   3087  CD  LYS A 197     -15.492  16.558  16.639  1.00 88.17           C  
ATOM   3088  HD2 LYS A 197     -15.600  17.638  16.542  1.00 88.17           H  
ATOM   3089  HD3 LYS A 197     -16.409  16.166  17.077  1.00 88.17           H  
ATOM   3090  CE  LYS A 197     -14.330  16.230  17.572  1.00 88.17           C  
ATOM   3091  HE2 LYS A 197     -13.431  16.743  17.230  1.00 88.17           H  
ATOM   3092  HE3 LYS A 197     -14.159  15.154  17.541  1.00 88.17           H  
ATOM   3093  NZ  LYS A 197     -14.702  16.644  18.946  1.00 88.17           N  
ATOM   3094  HZ1 LYS A 197     -14.006  16.381  19.629  1.00 88.17           H  
ATOM   3095  HZ2 LYS A 197     -15.579  16.209  19.195  1.00 88.17           H  
ATOM   3096  HZ3 LYS A 197     -14.882  17.637  18.989  1.00 88.17           H  
ATOM   3097  N   ASN A 198     -17.379  13.244  13.680  1.00 87.89           N  
ATOM   3098  H   ASN A 198     -18.238  13.669  13.998  1.00 87.89           H  
ATOM   3099  CA  ASN A 198     -17.232  11.800  13.846  1.00 87.89           C  
ATOM   3100  HA  ASN A 198     -16.336  11.597  14.434  1.00 87.89           H  
ATOM   3101  C   ASN A 198     -17.047  11.103  12.493  1.00 87.89           C  
ATOM   3102  CB  ASN A 198     -18.447  11.246  14.607  1.00 87.89           C  
ATOM   3103  HB2 ASN A 198     -19.370  11.545  14.111  1.00 87.89           H  
ATOM   3104  HB3 ASN A 198     -18.385  10.158  14.592  1.00 87.89           H  
ATOM   3105  O   ASN A 198     -16.114  10.313  12.332  1.00 87.89           O  
ATOM   3106  CG  ASN A 198     -18.504  11.662  16.068  1.00 87.89           C  
ATOM   3107  ND2 ASN A 198     -19.641  11.509  16.708  1.00 87.89           N  
ATOM   3108 HD21 ASN A 198     -20.470  11.190  16.227  1.00 87.89           H  
ATOM   3109 HD22 ASN A 198     -19.694  11.881  17.646  1.00 87.89           H  
ATOM   3110  OD1 ASN A 198     -17.521  12.086  16.663  1.00 87.89           O  
ATOM   3111  N   ILE A 199     -17.855  11.467  11.491  1.00 83.39           N  
ATOM   3112  H   ILE A 199     -18.609  12.108  11.691  1.00 83.39           H  
ATOM   3113  CA  ILE A 199     -17.732  10.941  10.123  1.00 83.39           C  
ATOM   3114  HA  ILE A 199     -17.799   9.854  10.159  1.00 83.39           H  
ATOM   3115  C   ILE A 199     -16.361  11.292   9.530  1.00 83.39           C  
ATOM   3116  CB  ILE A 199     -18.891  11.466   9.244  1.00 83.39           C  
ATOM   3117  HB  ILE A 199     -18.926  12.552   9.326  1.00 83.39           H  
ATOM   3118  O   ILE A 199     -15.680  10.432   8.966  1.00 83.39           O  
ATOM   3119  CG1 ILE A 199     -20.236  10.885   9.736  1.00 83.39           C  
ATOM   3120 HG12 ILE A 199     -20.332  11.030  10.812  1.00 83.39           H  
ATOM   3121 HG13 ILE A 199     -20.266   9.812   9.548  1.00 83.39           H  
ATOM   3122  CG2 ILE A 199     -18.668  11.100   7.762  1.00 83.39           C  
ATOM   3123 HG21 ILE A 199     -17.772  11.582   7.372  1.00 83.39           H  
ATOM   3124 HG22 ILE A 199     -19.503  11.455   7.157  1.00 83.39           H  
ATOM   3125 HG23 ILE A 199     -18.586  10.019   7.654  1.00 83.39           H  
ATOM   3126  CD1 ILE A 199     -21.458  11.540   9.081  1.00 83.39           C  
ATOM   3127 HD11 ILE A 199     -22.354  11.218   9.611  1.00 83.39           H  
ATOM   3128 HD12 ILE A 199     -21.548  11.241   8.037  1.00 83.39           H  
ATOM   3129 HD13 ILE A 199     -21.382  12.625   9.149  1.00 83.39           H  
ATOM   3130  N   ARG A 200     -15.901  12.538   9.689  1.00 83.08           N  
ATOM   3131  H   ARG A 200     -16.510  13.212  10.131  1.00 83.08           H  
ATOM   3132  CA  ARG A 200     -14.593  12.976   9.171  1.00 83.08           C  
ATOM   3133  HA  ARG A 200     -14.531  12.709   8.116  1.00 83.08           H  
ATOM   3134  C   ARG A 200     -13.424  12.273   9.853  1.00 83.08           C  
ATOM   3135  CB  ARG A 200     -14.467  14.495   9.302  1.00 83.08           C  
ATOM   3136  HB2 ARG A 200     -14.741  14.795  10.314  1.00 83.08           H  
ATOM   3137  HB3 ARG A 200     -13.433  14.789   9.121  1.00 83.08           H  
ATOM   3138  O   ARG A 200     -12.481  11.881   9.164  1.00 83.08           O  
ATOM   3139  CG  ARG A 200     -15.361  15.209   8.280  1.00 83.08           C  
ATOM   3140  HG2 ARG A 200     -16.387  14.847   8.348  1.00 83.08           H  
ATOM   3141  HG3 ARG A 200     -14.995  15.017   7.271  1.00 83.08           H  
ATOM   3142  CD  ARG A 200     -15.335  16.708   8.554  1.00 83.08           C  
ATOM   3143  HD2 ARG A 200     -14.334  17.089   8.353  1.00 83.08           H  
ATOM   3144  HD3 ARG A 200     -15.580  16.869   9.604  1.00 83.08           H  
ATOM   3145  NE  ARG A 200     -16.321  17.425   7.732  1.00 83.08           N  
ATOM   3146  HE  ARG A 200     -17.023  16.895   7.235  1.00 83.08           H  
ATOM   3147  NH1 ARG A 200     -15.777  19.497   8.490  1.00 83.08           N  
ATOM   3148 HH11 ARG A 200     -15.069  19.079   9.077  1.00 83.08           H  
ATOM   3149 HH12 ARG A 200     -15.881  20.501   8.460  1.00 83.08           H  
ATOM   3150  NH2 ARG A 200     -17.494  19.246   7.059  1.00 83.08           N  
ATOM   3151 HH21 ARG A 200     -17.691  20.237   7.059  1.00 83.08           H  
ATOM   3152 HH22 ARG A 200     -18.174  18.644   6.617  1.00 83.08           H  
ATOM   3153  CZ  ARG A 200     -16.527  18.726   7.753  1.00 83.08           C  
ATOM   3154  N   VAL A 201     -13.487  12.088  11.173  1.00 90.36           N  
ATOM   3155  H   VAL A 201     -14.297  12.447  11.657  1.00 90.36           H  
ATOM   3156  CA  VAL A 201     -12.491  11.330  11.949  1.00 90.36           C  
ATOM   3157  HA  VAL A 201     -11.504  11.765  11.788  1.00 90.36           H  
ATOM   3158  C   VAL A 201     -12.433   9.882  11.462  1.00 90.36           C  
ATOM   3159  CB  VAL A 201     -12.792  11.397  13.459  1.00 90.36           C  
ATOM   3160  HB  VAL A 201     -13.835  11.129  13.630  1.00 90.36           H  
ATOM   3161  O   VAL A 201     -11.356   9.393  11.128  1.00 90.36           O  
ATOM   3162  CG1 VAL A 201     -11.902  10.445  14.269  1.00 90.36           C  
ATOM   3163 HG11 VAL A 201     -10.852  10.620  14.032  1.00 90.36           H  
ATOM   3164 HG12 VAL A 201     -12.063  10.601  15.335  1.00 90.36           H  
ATOM   3165 HG13 VAL A 201     -12.148   9.407  14.046  1.00 90.36           H  
ATOM   3166  CG2 VAL A 201     -12.548  12.807  14.014  1.00 90.36           C  
ATOM   3167 HG21 VAL A 201     -13.012  12.888  14.997  1.00 90.36           H  
ATOM   3168 HG22 VAL A 201     -12.974  13.568  13.360  1.00 90.36           H  
ATOM   3169 HG23 VAL A 201     -11.477  12.984  14.112  1.00 90.36           H  
ATOM   3170  N   ALA A 202     -13.581   9.218  11.320  1.00 87.58           N  
ATOM   3171  H   ALA A 202     -14.445   9.653  11.613  1.00 87.58           H  
ATOM   3172  CA  ALA A 202     -13.643   7.861  10.787  1.00 87.58           C  
ATOM   3173  HA  ALA A 202     -13.053   7.204  11.426  1.00 87.58           H  
ATOM   3174  C   ALA A 202     -13.058   7.777   9.367  1.00 87.58           C  
ATOM   3175  CB  ALA A 202     -15.102   7.400  10.830  1.00 87.58           C  
ATOM   3176  HB1 ALA A 202     -15.197   6.415  10.372  1.00 87.58           H  
ATOM   3177  HB2 ALA A 202     -15.437   7.348  11.865  1.00 87.58           H  
ATOM   3178  HB3 ALA A 202     -15.739   8.099  10.287  1.00 87.58           H  
ATOM   3179  O   ALA A 202     -12.238   6.900   9.084  1.00 87.58           O  
ATOM   3180  N   LYS A 203     -13.412   8.731   8.492  1.00 84.60           N  
ATOM   3181  H   LYS A 203     -14.123   9.382   8.792  1.00 84.60           H  
ATOM   3182  CA  LYS A 203     -12.951   8.804   7.098  1.00 84.60           C  
ATOM   3183  HA  LYS A 203     -13.182   7.843   6.640  1.00 84.60           H  
ATOM   3184  C   LYS A 203     -11.441   8.949   6.979  1.00 84.60           C  
ATOM   3185  CB  LYS A 203     -13.704   9.943   6.375  1.00 84.60           C  
ATOM   3186  HB2 LYS A 203     -13.486  10.883   6.883  1.00 84.60           H  
ATOM   3187  HB3 LYS A 203     -14.773   9.762   6.481  1.00 84.60           H  
ATOM   3188  O   LYS A 203     -10.817   8.195   6.232  1.00 84.60           O  
ATOM   3189  CG  LYS A 203     -13.377  10.121   4.875  1.00 84.60           C  
ATOM   3190  HG2 LYS A 203     -12.328  10.395   4.767  1.00 84.60           H  
ATOM   3191  HG3 LYS A 203     -13.553   9.186   4.343  1.00 84.60           H  
ATOM   3192  CD  LYS A 203     -14.247  11.233   4.249  1.00 84.60           C  
ATOM   3193  HD2 LYS A 203     -15.288  11.071   4.529  1.00 84.60           H  
ATOM   3194  HD3 LYS A 203     -13.947  12.190   4.677  1.00 84.60           H  
ATOM   3195  CE  LYS A 203     -14.159  11.317   2.713  1.00 84.60           C  
ATOM   3196  HE2 LYS A 203     -13.153  11.636   2.438  1.00 84.60           H  
ATOM   3197  HE3 LYS A 203     -14.336  10.324   2.299  1.00 84.60           H  
ATOM   3198  NZ  LYS A 203     -15.165  12.271   2.149  1.00 84.60           N  
ATOM   3199  HZ1 LYS A 203     -15.099  12.376   1.147  1.00 84.60           H  
ATOM   3200  HZ2 LYS A 203     -15.091  13.196   2.548  1.00 84.60           H  
ATOM   3201  HZ3 LYS A 203     -16.118  11.985   2.320  1.00 84.60           H  
ATOM   3202  N   ARG A 204     -10.833   9.887   7.705  1.00 88.52           N  
ATOM   3203  H   ARG A 204     -11.399  10.472   8.303  1.00 88.52           H  
ATOM   3204  CA  ARG A 204      -9.373  10.067   7.663  1.00 88.52           C  
ATOM   3205  HA  ARG A 204      -9.062  10.096   6.619  1.00 88.52           H  
ATOM   3206  C   ARG A 204      -8.639   8.880   8.285  1.00 88.52           C  
ATOM   3207  CB  ARG A 204      -8.969  11.406   8.297  1.00 88.52           C  
ATOM   3208  HB2 ARG A 204      -7.914  11.586   8.092  1.00 88.52           H  
ATOM   3209  HB3 ARG A 204      -9.545  12.205   7.829  1.00 88.52           H  
ATOM   3210  O   ARG A 204      -7.649   8.427   7.714  1.00 88.52           O  
ATOM   3211  CG  ARG A 204      -9.186  11.445   9.814  1.00 88.52           C  
ATOM   3212  HG2 ARG A 204     -10.228  11.211  10.032  1.00 88.52           H  
ATOM   3213  HG3 ARG A 204      -8.535  10.724  10.310  1.00 88.52           H  
ATOM   3214  CD  ARG A 204      -8.886  12.823  10.375  1.00 88.52           C  
ATOM   3215  HD2 ARG A 204      -7.867  13.099  10.105  1.00 88.52           H  
ATOM   3216  HD3 ARG A 204      -9.579  13.532   9.921  1.00 88.52           H  
ATOM   3217  NE  ARG A 204      -9.022  12.846  11.842  1.00 88.52           N  
ATOM   3218  HE  ARG A 204      -8.870  11.984  12.346  1.00 88.52           H  
ATOM   3219  NH1 ARG A 204      -9.098  15.124  12.024  1.00 88.52           N  
ATOM   3220 HH11 ARG A 204      -8.985  15.181  11.022  1.00 88.52           H  
ATOM   3221 HH12 ARG A 204      -9.115  15.953  12.602  1.00 88.52           H  
ATOM   3222  NH2 ARG A 204      -9.143  13.898  13.863  1.00 88.52           N  
ATOM   3223 HH21 ARG A 204      -8.814  13.047  14.294  1.00 88.52           H  
ATOM   3224 HH22 ARG A 204      -9.101  14.736  14.426  1.00 88.52           H  
ATOM   3225  CZ  ARG A 204      -9.101  13.941  12.570  1.00 88.52           C  
ATOM   3226  N   ALA A 205      -9.153   8.336   9.392  1.00 92.41           N  
ATOM   3227  H   ALA A 205      -9.962   8.763   9.819  1.00 92.41           H  
ATOM   3228  CA  ALA A 205      -8.526   7.234  10.110  1.00 92.41           C  
ATOM   3229  HA  ALA A 205      -7.496   7.506  10.343  1.00 92.41           H  
ATOM   3230  C   ALA A 205      -8.495   5.962   9.254  1.00 92.41           C  
ATOM   3231  CB  ALA A 205      -9.272   7.031  11.433  1.00 92.41           C  
ATOM   3232  HB1 ALA A 205      -8.793   6.245  12.017  1.00 92.41           H  
ATOM   3233  HB2 ALA A 205      -9.240   7.954  12.012  1.00 92.41           H  
ATOM   3234  HB3 ALA A 205     -10.312   6.760  11.252  1.00 92.41           H  
ATOM   3235  O   ALA A 205      -7.434   5.359   9.079  1.00 92.41           O  
ATOM   3236  N   ILE A 206      -9.621   5.590   8.631  1.00 90.63           N  
ATOM   3237  H   ILE A 206     -10.471   6.104   8.812  1.00 90.63           H  
ATOM   3238  CA  ILE A 206      -9.679   4.398   7.775  1.00 90.63           C  
ATOM   3239  HA  ILE A 206      -9.231   3.586   8.348  1.00 90.63           H  
ATOM   3240  C   ILE A 206      -8.829   4.560   6.507  1.00 90.63           C  
ATOM   3241  CB  ILE A 206     -11.144   4.009   7.477  1.00 90.63           C  
ATOM   3242  HB  ILE A 206     -11.700   4.069   8.412  1.00 90.63           H  
ATOM   3243  O   ILE A 206      -8.134   3.628   6.106  1.00 90.63           O  
ATOM   3244  CG1 ILE A 206     -11.291   2.572   6.939  1.00 90.63           C  
ATOM   3245 HG12 ILE A 206     -10.639   2.425   6.078  1.00 90.63           H  
ATOM   3246 HG13 ILE A 206     -12.319   2.420   6.611  1.00 90.63           H  
ATOM   3247  CG2 ILE A 206     -11.819   4.962   6.484  1.00 90.63           C  
ATOM   3248 HG21 ILE A 206     -11.683   5.993   6.809  1.00 90.63           H  
ATOM   3249 HG22 ILE A 206     -12.889   4.757   6.481  1.00 90.63           H  
ATOM   3250 HG23 ILE A 206     -11.418   4.832   5.479  1.00 90.63           H  
ATOM   3251  CD1 ILE A 206     -10.986   1.503   7.995  1.00 90.63           C  
ATOM   3252 HD11 ILE A 206     -11.170   0.516   7.571  1.00 90.63           H  
ATOM   3253 HD12 ILE A 206     -11.637   1.639   8.858  1.00 90.63           H  
ATOM   3254 HD13 ILE A 206      -9.946   1.559   8.316  1.00 90.63           H  
ATOM   3255  N   GLN A 207      -8.795   5.751   5.902  1.00 90.42           N  
ATOM   3256  H   GLN A 207      -9.377   6.493   6.263  1.00 90.42           H  
ATOM   3257  CA  GLN A 207      -7.917   6.031   4.761  1.00 90.42           C  
ATOM   3258  HA  GLN A 207      -8.092   5.291   3.980  1.00 90.42           H  
ATOM   3259  C   GLN A 207      -6.436   5.947   5.147  1.00 90.42           C  
ATOM   3260  CB  GLN A 207      -8.227   7.422   4.206  1.00 90.42           C  
ATOM   3261  HB2 GLN A 207      -7.435   7.717   3.517  1.00 90.42           H  
ATOM   3262  HB3 GLN A 207      -8.245   8.140   5.027  1.00 90.42           H  
ATOM   3263  O   GLN A 207      -5.631   5.387   4.400  1.00 90.42           O  
ATOM   3264  CG  GLN A 207      -9.566   7.457   3.460  1.00 90.42           C  
ATOM   3265  HG2 GLN A 207      -9.491   6.863   2.549  1.00 90.42           H  
ATOM   3266  HG3 GLN A 207     -10.353   7.018   4.073  1.00 90.42           H  
ATOM   3267  CD  GLN A 207      -9.970   8.878   3.088  1.00 90.42           C  
ATOM   3268  NE2 GLN A 207     -11.184   9.086   2.644  1.00 90.42           N  
ATOM   3269 HE21 GLN A 207     -11.857   8.334   2.625  1.00 90.42           H  
ATOM   3270 HE22 GLN A 207     -11.390  10.048   2.416  1.00 90.42           H  
ATOM   3271  OE1 GLN A 207      -9.215   9.830   3.146  1.00 90.42           O  
ATOM   3272  N   ALA A 208      -6.070   6.456   6.325  1.00 93.34           N  
ATOM   3273  H   ALA A 208      -6.756   6.937   6.889  1.00 93.34           H  
ATOM   3274  CA  ALA A 208      -4.719   6.328   6.854  1.00 93.34           C  
ATOM   3275  HA  ALA A 208      -4.019   6.711   6.112  1.00 93.34           H  
ATOM   3276  C   ALA A 208      -4.361   4.859   7.110  1.00 93.34           C  
ATOM   3277  CB  ALA A 208      -4.593   7.184   8.116  1.00 93.34           C  
ATOM   3278  HB1 ALA A 208      -4.829   8.221   7.877  1.00 93.34           H  
ATOM   3279  HB2 ALA A 208      -3.574   7.125   8.499  1.00 93.34           H  
ATOM   3280  HB3 ALA A 208      -5.282   6.834   8.885  1.00 93.34           H  
ATOM   3281  O   ALA A 208      -3.263   4.441   6.742  1.00 93.34           O  
ATOM   3282  N   ALA A 209      -5.290   4.059   7.644  1.00 93.03           N  
ATOM   3283  H   ALA A 209      -6.152   4.473   7.968  1.00 93.03           H  
ATOM   3284  CA  ALA A 209      -5.120   2.618   7.805  1.00 93.03           C  
ATOM   3285  HA  ALA A 209      -4.258   2.440   8.449  1.00 93.03           H  
ATOM   3286  C   ALA A 209      -4.841   1.916   6.468  1.00 93.03           C  
ATOM   3287  CB  ALA A 209      -6.352   2.031   8.497  1.00 93.03           C  
ATOM   3288  HB1 ALA A 209      -6.425   2.422   9.512  1.00 93.03           H  
ATOM   3289  HB2 ALA A 209      -7.264   2.274   7.951  1.00 93.03           H  
ATOM   3290  HB3 ALA A 209      -6.263   0.946   8.537  1.00 93.03           H  
ATOM   3291  O   ALA A 209      -3.876   1.162   6.383  1.00 93.03           O  
ATOM   3292  N   PHE A 210      -5.591   2.220   5.402  1.00 91.49           N  
ATOM   3293  H   PHE A 210      -6.400   2.811   5.535  1.00 91.49           H  
ATOM   3294  CA  PHE A 210      -5.294   1.700   4.061  1.00 91.49           C  
ATOM   3295  HA  PHE A 210      -5.365   0.613   4.084  1.00 91.49           H  
ATOM   3296  C   PHE A 210      -3.873   2.042   3.612  1.00 91.49           C  
ATOM   3297  CB  PHE A 210      -6.295   2.242   3.032  1.00 91.49           C  
ATOM   3298  HB2 PHE A 210      -6.595   3.257   3.293  1.00 91.49           H  
ATOM   3299  HB3 PHE A 210      -5.813   2.294   2.056  1.00 91.49           H  
ATOM   3300  O   PHE A 210      -3.126   1.162   3.182  1.00 91.49           O  
ATOM   3301  CG  PHE A 210      -7.513   1.370   2.878  1.00 91.49           C  
ATOM   3302  CD1 PHE A 210      -7.424   0.193   2.114  1.00 91.49           C  
ATOM   3303  HD1 PHE A 210      -6.492  -0.075   1.638  1.00 91.49           H  
ATOM   3304  CD2 PHE A 210      -8.728   1.728   3.488  1.00 91.49           C  
ATOM   3305  HD2 PHE A 210      -8.810   2.645   4.053  1.00 91.49           H  
ATOM   3306  CE1 PHE A 210      -8.558  -0.615   1.939  1.00 91.49           C  
ATOM   3307  HE1 PHE A 210      -8.506  -1.502   1.325  1.00 91.49           H  
ATOM   3308  CE2 PHE A 210      -9.855   0.910   3.337  1.00 91.49           C  
ATOM   3309  HE2 PHE A 210     -10.797   1.188   3.786  1.00 91.49           H  
ATOM   3310  CZ  PHE A 210      -9.769  -0.244   2.543  1.00 91.49           C  
ATOM   3311  HZ  PHE A 210     -10.662  -0.820   2.352  1.00 91.49           H  
ATOM   3312  N   VAL A 211      -3.462   3.306   3.735  1.00 93.05           N  
ATOM   3313  H   VAL A 211      -4.110   3.989   4.100  1.00 93.05           H  
ATOM   3314  CA  VAL A 211      -2.110   3.716   3.334  1.00 93.05           C  
ATOM   3315  HA  VAL A 211      -1.960   3.416   2.297  1.00 93.05           H  
ATOM   3316  C   VAL A 211      -1.054   2.988   4.163  1.00 93.05           C  
ATOM   3317  CB  VAL A 211      -1.936   5.243   3.417  1.00 93.05           C  
ATOM   3318  HB  VAL A 211      -2.180   5.588   4.422  1.00 93.05           H  
ATOM   3319  O   VAL A 211      -0.089   2.480   3.594  1.00 93.05           O  
ATOM   3320  CG1 VAL A 211      -0.499   5.676   3.084  1.00 93.05           C  
ATOM   3321 HG11 VAL A 211      -0.203   5.259   2.121  1.00 93.05           H  
ATOM   3322 HG12 VAL A 211       0.183   5.325   3.858  1.00 93.05           H  
ATOM   3323 HG13 VAL A 211      -0.443   6.764   3.045  1.00 93.05           H  
ATOM   3324  CG2 VAL A 211      -2.856   5.945   2.413  1.00 93.05           C  
ATOM   3325 HG21 VAL A 211      -2.757   7.026   2.511  1.00 93.05           H  
ATOM   3326 HG22 VAL A 211      -2.618   5.640   1.394  1.00 93.05           H  
ATOM   3327 HG23 VAL A 211      -3.894   5.687   2.622  1.00 93.05           H  
ATOM   3328  N   LEU A 212      -1.223   2.902   5.483  1.00 93.86           N  
ATOM   3329  H   LEU A 212      -2.055   3.310   5.884  1.00 93.86           H  
ATOM   3330  CA  LEU A 212      -0.280   2.244   6.390  1.00 93.86           C  
ATOM   3331  HA  LEU A 212       0.718   2.649   6.225  1.00 93.86           H  
ATOM   3332  C   LEU A 212      -0.184   0.743   6.123  1.00 93.86           C  
ATOM   3333  CB  LEU A 212      -0.697   2.513   7.844  1.00 93.86           C  
ATOM   3334  HB2 LEU A 212      -1.757   2.282   7.952  1.00 93.86           H  
ATOM   3335  HB3 LEU A 212      -0.147   1.843   8.505  1.00 93.86           H  
ATOM   3336  O   LEU A 212       0.924   0.232   5.985  1.00 93.86           O  
ATOM   3337  CG  LEU A 212      -0.441   3.962   8.294  1.00 93.86           C  
ATOM   3338  HG  LEU A 212      -0.815   4.662   7.547  1.00 93.86           H  
ATOM   3339  CD1 LEU A 212      -1.159   4.228   9.611  1.00 93.86           C  
ATOM   3340 HD11 LEU A 212      -2.231   4.072   9.485  1.00 93.86           H  
ATOM   3341 HD12 LEU A 212      -0.994   5.258   9.928  1.00 93.86           H  
ATOM   3342 HD13 LEU A 212      -0.775   3.550  10.373  1.00 93.86           H  
ATOM   3343  CD2 LEU A 212       1.049   4.239   8.506  1.00 93.86           C  
ATOM   3344 HD21 LEU A 212       1.451   3.551   9.250  1.00 93.86           H  
ATOM   3345 HD22 LEU A 212       1.598   4.116   7.573  1.00 93.86           H  
ATOM   3346 HD23 LEU A 212       1.177   5.260   8.865  1.00 93.86           H  
ATOM   3347  N   VAL A 213      -1.308   0.049   5.944  1.00 92.38           N  
ATOM   3348  H   VAL A 213      -2.197   0.512   6.070  1.00 92.38           H  
ATOM   3349  CA  VAL A 213      -1.294  -1.381   5.632  1.00 92.38           C  
ATOM   3350  HA  VAL A 213      -0.715  -1.886   6.405  1.00 92.38           H  
ATOM   3351  C   VAL A 213      -0.572  -1.635   4.313  1.00 92.38           C  
ATOM   3352  CB  VAL A 213      -2.706  -1.992   5.636  1.00 92.38           C  
ATOM   3353  HB  VAL A 213      -3.369  -1.414   4.992  1.00 92.38           H  
ATOM   3354  O   VAL A 213       0.329  -2.465   4.290  1.00 92.38           O  
ATOM   3355  CG1 VAL A 213      -2.647  -3.438   5.129  1.00 92.38           C  
ATOM   3356 HG11 VAL A 213      -1.834  -3.960   5.634  1.00 92.38           H  
ATOM   3357 HG12 VAL A 213      -3.579  -3.959   5.350  1.00 92.38           H  
ATOM   3358 HG13 VAL A 213      -2.487  -3.461   4.051  1.00 92.38           H  
ATOM   3359  CG2 VAL A 213      -3.266  -2.017   7.063  1.00 92.38           C  
ATOM   3360 HG21 VAL A 213      -3.325  -1.008   7.469  1.00 92.38           H  
ATOM   3361 HG22 VAL A 213      -4.269  -2.445   7.062  1.00 92.38           H  
ATOM   3362 HG23 VAL A 213      -2.619  -2.609   7.710  1.00 92.38           H  
ATOM   3363  N   PHE A 214      -0.885  -0.889   3.250  1.00 91.44           N  
ATOM   3364  H   PHE A 214      -1.622  -0.204   3.338  1.00 91.44           H  
ATOM   3365  CA  PHE A 214      -0.260  -1.089   1.936  1.00 91.44           C  
ATOM   3366  HA  PHE A 214      -0.284  -2.153   1.696  1.00 91.44           H  
ATOM   3367  C   PHE A 214       1.215  -0.676   1.868  1.00 91.44           C  
ATOM   3368  CB  PHE A 214      -1.065  -0.343   0.866  1.00 91.44           C  
ATOM   3369  HB2 PHE A 214      -1.435   0.603   1.262  1.00 91.44           H  
ATOM   3370  HB3 PHE A 214      -0.404  -0.096   0.035  1.00 91.44           H  
ATOM   3371  O   PHE A 214       1.956  -1.201   1.042  1.00 91.44           O  
ATOM   3372  CG  PHE A 214      -2.210  -1.164   0.314  1.00 91.44           C  
ATOM   3373  CD1 PHE A 214      -2.016  -1.904  -0.865  1.00 91.44           C  
ATOM   3374  HD1 PHE A 214      -1.063  -1.874  -1.372  1.00 91.44           H  
ATOM   3375  CD2 PHE A 214      -3.443  -1.239   0.989  1.00 91.44           C  
ATOM   3376  HD2 PHE A 214      -3.594  -0.726   1.927  1.00 91.44           H  
ATOM   3377  CE1 PHE A 214      -3.055  -2.700  -1.371  1.00 91.44           C  
ATOM   3378  HE1 PHE A 214      -2.888  -3.283  -2.264  1.00 91.44           H  
ATOM   3379  CE2 PHE A 214      -4.493  -2.006   0.466  1.00 91.44           C  
ATOM   3380  HE2 PHE A 214      -5.440  -2.060   0.983  1.00 91.44           H  
ATOM   3381  CZ  PHE A 214      -4.302  -2.725  -0.720  1.00 91.44           C  
ATOM   3382  HZ  PHE A 214      -5.128  -3.299  -1.116  1.00 91.44           H  
ATOM   3383  N   THR A 215       1.646   0.289   2.684  1.00 89.71           N  
ATOM   3384  H   THR A 215       0.980   0.700   3.323  1.00 89.71           H  
ATOM   3385  CA  THR A 215       3.026   0.809   2.645  1.00 89.71           C  
ATOM   3386  HA  THR A 215       3.468   0.573   1.677  1.00 89.71           H  
ATOM   3387  C   THR A 215       3.944   0.175   3.683  1.00 89.71           C  
ATOM   3388  CB  THR A 215       3.080   2.336   2.806  1.00 89.71           C  
ATOM   3389  HB  THR A 215       4.127   2.639   2.840  1.00 89.71           H  
ATOM   3390  O   THR A 215       5.143   0.067   3.444  1.00 89.71           O  
ATOM   3391  CG2 THR A 215       2.418   3.103   1.665  1.00 89.71           C  
ATOM   3392 HG21 THR A 215       3.111   3.106   0.823  1.00 89.71           H  
ATOM   3393 HG22 THR A 215       2.235   4.134   1.965  1.00 89.71           H  
ATOM   3394 HG23 THR A 215       1.477   2.636   1.374  1.00 89.71           H  
ATOM   3395  OG1 THR A 215       2.473   2.789   3.987  1.00 89.71           O  
ATOM   3396  HG1 THR A 215       1.531   2.623   3.898  1.00 89.71           H  
ATOM   3397  N   GLN A 216       3.404  -0.218   4.836  1.00 90.02           N  
ATOM   3398  H   GLN A 216       2.416  -0.063   4.974  1.00 90.02           H  
ATOM   3399  CA  GLN A 216       4.163  -0.678   6.001  1.00 90.02           C  
ATOM   3400  HA  GLN A 216       5.221  -0.736   5.743  1.00 90.02           H  
ATOM   3401  C   GLN A 216       3.762  -2.082   6.465  1.00 90.02           C  
ATOM   3402  CB  GLN A 216       4.014   0.321   7.160  1.00 90.02           C  
ATOM   3403  HB2 GLN A 216       2.979   0.334   7.501  1.00 90.02           H  
ATOM   3404  HB3 GLN A 216       4.637  -0.021   7.987  1.00 90.02           H  
ATOM   3405  O   GLN A 216       4.419  -2.632   7.342  1.00 90.02           O  
ATOM   3406  CG  GLN A 216       4.446   1.747   6.791  1.00 90.02           C  
ATOM   3407  HG2 GLN A 216       3.797   2.137   6.008  1.00 90.02           H  
ATOM   3408  HG3 GLN A 216       5.469   1.724   6.415  1.00 90.02           H  
ATOM   3409  CD  GLN A 216       4.374   2.716   7.962  1.00 90.02           C  
ATOM   3410  NE2 GLN A 216       4.876   3.918   7.781  1.00 90.02           N  
ATOM   3411 HE21 GLN A 216       5.301   4.164   6.898  1.00 90.02           H  
ATOM   3412 HE22 GLN A 216       4.892   4.547   8.571  1.00 90.02           H  
ATOM   3413  OE1 GLN A 216       3.907   2.410   9.044  1.00 90.02           O  
ATOM   3414  N   GLY A 217       2.714  -2.677   5.890  1.00 89.38           N  
ATOM   3415  H   GLY A 217       2.183  -2.184   5.187  1.00 89.38           H  
ATOM   3416  CA  GLY A 217       2.319  -4.054   6.177  1.00 89.38           C  
ATOM   3417  HA2 GLY A 217       1.683  -4.405   5.364  1.00 89.38           H  
ATOM   3418  HA3 GLY A 217       3.208  -4.683   6.210  1.00 89.38           H  
ATOM   3419  C   GLY A 217       1.555  -4.256   7.483  1.00 89.38           C  
ATOM   3420  O   GLY A 217       1.358  -5.401   7.869  1.00 89.38           O  
ATOM   3421  N   SER A 218       1.126  -3.198   8.174  1.00 91.01           N  
ATOM   3422  H   SER A 218       1.333  -2.268   7.839  1.00 91.01           H  
ATOM   3423  CA  SER A 218       0.329  -3.321   9.401  1.00 91.01           C  
ATOM   3424  HA  SER A 218      -0.427  -4.090   9.244  1.00 91.01           H  
ATOM   3425  C   SER A 218      -0.401  -2.026   9.759  1.00 91.01           C  
ATOM   3426  CB  SER A 218       1.209  -3.772  10.576  1.00 91.01           C  
ATOM   3427  HB2 SER A 218       1.664  -4.735  10.340  1.00 91.01           H  
ATOM   3428  HB3 SER A 218       0.593  -3.898  11.467  1.00 91.01           H  
ATOM   3429  O   SER A 218      -0.071  -0.949   9.256  1.00 91.01           O  
ATOM   3430  OG  SER A 218       2.226  -2.836  10.843  1.00 91.01           O  
ATOM   3431  HG  SER A 218       2.815  -3.227  11.493  1.00 91.01           H  
ATOM   3432  N   LEU A 219      -1.392  -2.143  10.643  1.00 91.80           N  
ATOM   3433  H   LEU A 219      -1.578  -3.055  11.037  1.00 91.80           H  
ATOM   3434  CA  LEU A 219      -2.102  -1.014  11.246  1.00 91.80           C  
ATOM   3435  HA  LEU A 219      -2.388  -0.325  10.452  1.00 91.80           H  
ATOM   3436  C   LEU A 219      -1.203  -0.232  12.217  1.00 91.80           C  
ATOM   3437  CB  LEU A 219      -3.353  -1.556  11.962  1.00 91.80           C  
ATOM   3438  HB2 LEU A 219      -3.739  -0.808  12.654  1.00 91.80           H  
ATOM   3439  HB3 LEU A 219      -3.072  -2.422  12.562  1.00 91.80           H  
ATOM   3440  O   LEU A 219      -0.246  -0.809  12.738  1.00 91.80           O  
ATOM   3441  CG  LEU A 219      -4.479  -1.953  10.997  1.00 91.80           C  
ATOM   3442  HG  LEU A 219      -4.109  -2.672  10.267  1.00 91.80           H  
ATOM   3443  CD1 LEU A 219      -5.611  -2.593  11.784  1.00 91.80           C  
ATOM   3444 HD11 LEU A 219      -6.445  -2.812  11.116  1.00 91.80           H  
ATOM   3445 HD12 LEU A 219      -5.266  -3.520  12.242  1.00 91.80           H  
ATOM   3446 HD13 LEU A 219      -5.959  -1.923  12.571  1.00 91.80           H  
ATOM   3447  CD2 LEU A 219      -5.053  -0.747  10.257  1.00 91.80           C  
ATOM   3448 HD21 LEU A 219      -5.408  -0.002  10.969  1.00 91.80           H  
ATOM   3449 HD22 LEU A 219      -5.893  -1.073   9.643  1.00 91.80           H  
ATOM   3450 HD23 LEU A 219      -4.311  -0.304   9.593  1.00 91.80           H  
ATOM   3451  N   PRO A 220      -1.476   1.065  12.459  1.00 91.29           N  
ATOM   3452  CA  PRO A 220      -0.730   1.858  13.437  1.00 91.29           C  
ATOM   3453  HA  PRO A 220       0.333   1.883  13.198  1.00 91.29           H  
ATOM   3454  C   PRO A 220      -0.932   1.287  14.839  1.00 91.29           C  
ATOM   3455  CB  PRO A 220      -1.315   3.266  13.354  1.00 91.29           C  
ATOM   3456  HB2 PRO A 220      -0.771   3.860  12.620  1.00 91.29           H  
ATOM   3457  HB3 PRO A 220      -1.301   3.761  14.325  1.00 91.29           H  
ATOM   3458  O   PRO A 220      -2.065   0.990  15.192  1.00 91.29           O  
ATOM   3459  CG  PRO A 220      -2.742   3.041  12.867  1.00 91.29           C  
ATOM   3460  HG2 PRO A 220      -3.119   3.904  12.317  1.00 91.29           H  
ATOM   3461  HG3 PRO A 220      -3.381   2.814  13.720  1.00 91.29           H  
ATOM   3462  CD  PRO A 220      -2.627   1.816  11.966  1.00 91.29           C  
ATOM   3463  HD2 PRO A 220      -3.552   1.243  12.026  1.00 91.29           H  
ATOM   3464  HD3 PRO A 220      -2.451   2.120  10.934  1.00 91.29           H  
ATOM   3465  N   GLY A 221       0.132   1.135  15.624  1.00 85.53           N  
ATOM   3466  H   GLY A 221       1.025   1.454  15.279  1.00 85.53           H  
ATOM   3467  CA  GLY A 221       0.066   0.727  17.027  1.00 85.53           C  
ATOM   3468  HA2 GLY A 221       1.001   0.236  17.297  1.00 85.53           H  
ATOM   3469  HA3 GLY A 221      -0.750   0.018  17.166  1.00 85.53           H  
ATOM   3470  C   GLY A 221      -0.146   1.902  17.988  1.00 85.53           C  
ATOM   3471  O   GLY A 221      -0.184   3.061  17.574  1.00 85.53           O  
ATOM   3472  N   LYS A 222      -0.258   1.583  19.285  1.00 75.72           N  
ATOM   3473  H   LYS A 222      -0.160   0.610  19.537  1.00 75.72           H  
ATOM   3474  CA  LYS A 222      -0.308   2.564  20.385  1.00 75.72           C  
ATOM   3475  HA  LYS A 222      -0.884   3.428  20.054  1.00 75.72           H  
ATOM   3476  C   LYS A 222       1.105   3.125  20.676  1.00 75.72           C  
ATOM   3477  CB  LYS A 222      -1.045   1.948  21.605  1.00 75.72           C  
ATOM   3478  HB2 LYS A 222      -0.971   2.631  22.451  1.00 75.72           H  
ATOM   3479  HB3 LYS A 222      -0.574   1.006  21.885  1.00 75.72           H  
ATOM   3480  O   LYS A 222       1.962   3.143  19.795  1.00 75.72           O  
ATOM   3481  CG  LYS A 222      -2.552   1.725  21.346  1.00 75.72           C  
ATOM   3482  HG2 LYS A 222      -2.678   0.956  20.584  1.00 75.72           H  
ATOM   3483  HG3 LYS A 222      -2.974   2.654  20.964  1.00 75.72           H  
ATOM   3484  CD  LYS A 222      -3.342   1.315  22.611  1.00 75.72           C  
ATOM   3485  HD2 LYS A 222      -3.158   2.045  23.399  1.00 75.72           H  
ATOM   3486  HD3 LYS A 222      -3.003   0.335  22.945  1.00 75.72           H  
ATOM   3487  CE  LYS A 222      -4.855   1.275  22.301  1.00 75.72           C  
ATOM   3488  HE2 LYS A 222      -5.027   0.580  21.479  1.00 75.72           H  
ATOM   3489  HE3 LYS A 222      -5.153   2.261  21.944  1.00 75.72           H  
ATOM   3490  NZ  LYS A 222      -5.716   0.895  23.458  1.00 75.72           N  
ATOM   3491  HZ1 LYS A 222      -5.515  -0.038  23.791  1.00 75.72           H  
ATOM   3492  HZ2 LYS A 222      -6.688   0.907  23.186  1.00 75.72           H  
ATOM   3493  HZ3 LYS A 222      -5.617   1.548  24.223  1.00 75.72           H  
ATOM   3494  N   ALA A 223       1.340   3.615  21.895  1.00 71.85           N  
ATOM   3495  H   ALA A 223       0.570   3.586  22.548  1.00 71.85           H  
ATOM   3496  CA  ALA A 223       2.496   4.425  22.305  1.00 71.85           C  
ATOM   3497  HA  ALA A 223       2.411   5.397  21.818  1.00 71.85           H  
ATOM   3498  C   ALA A 223       3.903   3.879  21.956  1.00 71.85           C  
ATOM   3499  CB  ALA A 223       2.368   4.639  23.821  1.00 71.85           C  
ATOM   3500  HB1 ALA A 223       1.412   5.108  24.054  1.00 71.85           H  
ATOM   3501  HB2 ALA A 223       2.443   3.684  24.342  1.00 71.85           H  
ATOM   3502  HB3 ALA A 223       3.168   5.293  24.165  1.00 71.85           H  
ATOM   3503  O   ALA A 223       4.866   4.643  21.965  1.00 71.85           O  
ATOM   3504  N   ASP A 224       4.048   2.590  21.642  1.00 73.27           N  
ATOM   3505  H   ASP A 224       3.224   2.011  21.566  1.00 73.27           H  
ATOM   3506  CA  ASP A 224       5.312   1.940  21.283  1.00 73.27           C  
ATOM   3507  HA  ASP A 224       6.121   2.467  21.788  1.00 73.27           H  
ATOM   3508  C   ASP A 224       5.642   1.971  19.776  1.00 73.27           C  
ATOM   3509  CB  ASP A 224       5.291   0.501  21.828  1.00 73.27           C  
ATOM   3510  HB2 ASP A 224       6.284   0.070  21.707  1.00 73.27           H  
ATOM   3511  HB3 ASP A 224       5.076   0.529  22.897  1.00 73.27           H  
ATOM   3512  O   ASP A 224       6.733   1.553  19.374  1.00 73.27           O  
ATOM   3513  CG  ASP A 224       4.259  -0.412  21.139  1.00 73.27           C  
ATOM   3514  OD1 ASP A 224       3.094   0.001  20.934  1.00 73.27           O  
ATOM   3515  OD2 ASP A 224       4.599  -1.562  20.779  1.00 73.27           O  
ATOM   3516  N   ASP A 225       4.737   2.462  18.923  1.00 82.06           N  
ATOM   3517  H   ASP A 225       3.851   2.780  19.289  1.00 82.06           H  
ATOM   3518  CA  ASP A 225       4.932   2.450  17.474  1.00 82.06           C  
ATOM   3519  HA  ASP A 225       5.376   1.487  17.221  1.00 82.06           H  
ATOM   3520  C   ASP A 225       5.902   3.543  16.994  1.00 82.06           C  
ATOM   3521  CB  ASP A 225       3.589   2.504  16.745  1.00 82.06           C  
ATOM   3522  HB2 ASP A 225       3.168   3.508  16.798  1.00 82.06           H  
ATOM   3523  HB3 ASP A 225       2.899   1.820  17.238  1.00 82.06           H  
ATOM   3524  O   ASP A 225       5.539   4.694  16.752  1.00 82.06           O  
ATOM   3525  CG  ASP A 225       3.727   2.070  15.287  1.00 82.06           C  
ATOM   3526  OD1 ASP A 225       4.847   2.001  14.724  1.00 82.06           O  
ATOM   3527  OD2 ASP A 225       2.685   1.717  14.698  1.00 82.06           O  
ATOM   3528  N   LYS A 226       7.169   3.151  16.822  1.00 85.70           N  
ATOM   3529  H   LYS A 226       7.383   2.221  17.153  1.00 85.70           H  
ATOM   3530  CA  LYS A 226       8.269   4.025  16.380  1.00 85.70           C  
ATOM   3531  HA  LYS A 226       8.119   5.006  16.830  1.00 85.70           H  
ATOM   3532  C   LYS A 226       8.307   4.271  14.869  1.00 85.70           C  
ATOM   3533  CB  LYS A 226       9.612   3.459  16.870  1.00 85.70           C  
ATOM   3534  HB2 LYS A 226      10.422   4.088  16.501  1.00 85.70           H  
ATOM   3535  HB3 LYS A 226       9.746   2.454  16.469  1.00 85.70           H  
ATOM   3536  O   LYS A 226       9.232   4.928  14.384  1.00 85.70           O  
ATOM   3537  CG  LYS A 226       9.699   3.419  18.400  1.00 85.70           C  
ATOM   3538  HG2 LYS A 226       9.554   4.424  18.795  1.00 85.70           H  
ATOM   3539  HG3 LYS A 226       8.918   2.770  18.795  1.00 85.70           H  
ATOM   3540  CD  LYS A 226      11.058   2.883  18.859  1.00 85.70           C  
ATOM   3541  HD2 LYS A 226      11.211   1.889  18.438  1.00 85.70           H  
ATOM   3542  HD3 LYS A 226      11.847   3.552  18.516  1.00 85.70           H  
ATOM   3543  CE  LYS A 226      11.058   2.804  20.388  1.00 85.70           C  
ATOM   3544  HE2 LYS A 226      10.878   3.802  20.788  1.00 85.70           H  
ATOM   3545  HE3 LYS A 226      10.223   2.176  20.698  1.00 85.70           H  
ATOM   3546  NZ  LYS A 226      12.332   2.258  20.917  1.00 85.70           N  
ATOM   3547  HZ1 LYS A 226      13.111   2.842  20.652  1.00 85.70           H  
ATOM   3548  HZ2 LYS A 226      12.483   1.321  20.571  1.00 85.70           H  
ATOM   3549  HZ3 LYS A 226      12.294   2.213  21.925  1.00 85.70           H  
ATOM   3550  N   ARG A 227       7.375   3.716  14.087  1.00 91.05           N  
ATOM   3551  H   ARG A 227       6.593   3.245  14.520  1.00 91.05           H  
ATOM   3552  CA  ARG A 227       7.391   3.906  12.632  1.00 91.05           C  
ATOM   3553  HA  ARG A 227       8.399   3.690  12.277  1.00 91.05           H  
ATOM   3554  C   ARG A 227       7.087   5.361  12.280  1.00 91.05           C  
ATOM   3555  CB  ARG A 227       6.419   2.949  11.939  1.00 91.05           C  
ATOM   3556  HB2 ARG A 227       6.364   3.192  10.878  1.00 91.05           H  
ATOM   3557  HB3 ARG A 227       5.430   3.090  12.374  1.00 91.05           H  
ATOM   3558  O   ARG A 227       6.330   6.062  12.945  1.00 91.05           O  
ATOM   3559  CG  ARG A 227       6.810   1.476  12.091  1.00 91.05           C  
ATOM   3560  HG2 ARG A 227       7.757   1.298  11.583  1.00 91.05           H  
ATOM   3561  HG3 ARG A 227       6.918   1.214  13.144  1.00 91.05           H  
ATOM   3562  CD  ARG A 227       5.727   0.598  11.465  1.00 91.05           C  
ATOM   3563  HD2 ARG A 227       6.065  -0.438  11.483  1.00 91.05           H  
ATOM   3564  HD3 ARG A 227       5.584   0.900  10.428  1.00 91.05           H  
ATOM   3565  NE  ARG A 227       4.456   0.697  12.201  1.00 91.05           N  
ATOM   3566  HE  ARG A 227       4.477   1.105  13.125  1.00 91.05           H  
ATOM   3567  NH1 ARG A 227       3.125  -0.253  10.607  1.00 91.05           N  
ATOM   3568 HH11 ARG A 227       2.330  -0.845  10.414  1.00 91.05           H  
ATOM   3569 HH12 ARG A 227       3.785   0.012   9.890  1.00 91.05           H  
ATOM   3570  NH2 ARG A 227       2.340   0.063  12.652  1.00 91.05           N  
ATOM   3571 HH21 ARG A 227       1.459  -0.372  12.419  1.00 91.05           H  
ATOM   3572 HH22 ARG A 227       2.436   0.542  13.537  1.00 91.05           H  
ATOM   3573  CZ  ARG A 227       3.311   0.179  11.814  1.00 91.05           C  
ATOM   3574  N   LYS A 228       7.665   5.825  11.173  1.00 91.79           N  
ATOM   3575  H   LYS A 228       8.270   5.203  10.657  1.00 91.79           H  
ATOM   3576  CA  LYS A 228       7.371   7.160  10.649  1.00 91.79           C  
ATOM   3577  HA  LYS A 228       7.326   7.844  11.496  1.00 91.79           H  
ATOM   3578  C   LYS A 228       5.999   7.158   9.975  1.00 91.79           C  
ATOM   3579  CB  LYS A 228       8.507   7.619   9.721  1.00 91.79           C  
ATOM   3580  HB2 LYS A 228       9.452   7.532  10.256  1.00 91.79           H  
ATOM   3581  HB3 LYS A 228       8.543   6.976   8.842  1.00 91.79           H  
ATOM   3582  O   LYS A 228       5.739   6.324   9.106  1.00 91.79           O  
ATOM   3583  CG  LYS A 228       8.321   9.079   9.283  1.00 91.79           C  
ATOM   3584  HG2 LYS A 228       7.415   9.155   8.681  1.00 91.79           H  
ATOM   3585  HG3 LYS A 228       8.210   9.707  10.166  1.00 91.79           H  
ATOM   3586  CD  LYS A 228       9.501   9.592   8.448  1.00 91.79           C  
ATOM   3587  HD2 LYS A 228      10.408   9.560   9.051  1.00 91.79           H  
ATOM   3588  HD3 LYS A 228       9.627   8.958   7.570  1.00 91.79           H  
ATOM   3589  CE  LYS A 228       9.211  11.036   8.013  1.00 91.79           C  
ATOM   3590  HE2 LYS A 228       9.022  11.633   8.905  1.00 91.79           H  
ATOM   3591  HE3 LYS A 228       8.297  11.045   7.419  1.00 91.79           H  
ATOM   3592  NZ  LYS A 228      10.327  11.638   7.239  1.00 91.79           N  
ATOM   3593  HZ1 LYS A 228      10.524  11.104   6.404  1.00 91.79           H  
ATOM   3594  HZ2 LYS A 228      11.164  11.692   7.802  1.00 91.79           H  
ATOM   3595  HZ3 LYS A 228      10.085  12.578   6.961  1.00 91.79           H  
ATOM   3596  N   VAL A 229       5.155   8.133  10.308  1.00 93.03           N  
ATOM   3597  H   VAL A 229       5.382   8.725  11.095  1.00 93.03           H  
ATOM   3598  CA  VAL A 229       3.912   8.382   9.565  1.00 93.03           C  
ATOM   3599  HA  VAL A 229       3.337   7.456   9.561  1.00 93.03           H  
ATOM   3600  C   VAL A 229       4.260   8.805   8.130  1.00 93.03           C  
ATOM   3601  CB  VAL A 229       3.033   9.449  10.241  1.00 93.03           C  
ATOM   3602  HB  VAL A 229       3.579  10.392  10.293  1.00 93.03           H  
ATOM   3603  O   VAL A 229       5.050   9.740   7.957  1.00 93.03           O  
ATOM   3604  CG1 VAL A 229       1.733   9.664   9.460  1.00 93.03           C  
ATOM   3605 HG11 VAL A 229       1.946  10.025   8.454  1.00 93.03           H  
ATOM   3606 HG12 VAL A 229       1.131  10.424   9.959  1.00 93.03           H  
ATOM   3607 HG13 VAL A 229       1.159   8.738   9.408  1.00 93.03           H  
ATOM   3608  CG2 VAL A 229       2.650   9.018  11.655  1.00 93.03           C  
ATOM   3609 HG21 VAL A 229       1.971   9.749  12.095  1.00 93.03           H  
ATOM   3610 HG22 VAL A 229       2.115   8.069  11.612  1.00 93.03           H  
ATOM   3611 HG23 VAL A 229       3.527   8.926  12.295  1.00 93.03           H  
ATOM   3612  N   PRO A 230       3.707   8.150   7.091  1.00 92.45           N  
ATOM   3613  CA  PRO A 230       3.953   8.536   5.707  1.00 92.45           C  
ATOM   3614  HA  PRO A 230       5.013   8.395   5.496  1.00 92.45           H  
ATOM   3615  C   PRO A 230       3.561   9.993   5.440  1.00 92.45           C  
ATOM   3616  CB  PRO A 230       3.127   7.567   4.851  1.00 92.45           C  
ATOM   3617  HB2 PRO A 230       3.635   7.320   3.919  1.00 92.45           H  
ATOM   3618  HB3 PRO A 230       2.143   7.989   4.645  1.00 92.45           H  
ATOM   3619  O   PRO A 230       2.489  10.433   5.846  1.00 92.45           O  
ATOM   3620  CG  PRO A 230       2.965   6.339   5.745  1.00 92.45           C  
ATOM   3621  HG2 PRO A 230       2.067   5.771   5.502  1.00 92.45           H  
ATOM   3622  HG3 PRO A 230       3.851   5.708   5.667  1.00 92.45           H  
ATOM   3623  CD  PRO A 230       2.888   6.946   7.143  1.00 92.45           C  
ATOM   3624  HD2 PRO A 230       1.858   7.216   7.375  1.00 92.45           H  
ATOM   3625  HD3 PRO A 230       3.265   6.227   7.870  1.00 92.45           H  
ATOM   3626  N   GLU A 231       4.380  10.710   4.668  1.00 92.05           N  
ATOM   3627  H   GLU A 231       5.289  10.330   4.449  1.00 92.05           H  
ATOM   3628  CA  GLU A 231       4.151  12.128   4.337  1.00 92.05           C  
ATOM   3629  HA  GLU A 231       4.204  12.714   5.254  1.00 92.05           H  
ATOM   3630  C   GLU A 231       2.778  12.380   3.702  1.00 92.05           C  
ATOM   3631  CB  GLU A 231       5.256  12.577   3.364  1.00 92.05           C  
ATOM   3632  HB2 GLU A 231       5.125  12.066   2.411  1.00 92.05           H  
ATOM   3633  HB3 GLU A 231       6.225  12.277   3.763  1.00 92.05           H  
ATOM   3634  O   GLU A 231       2.135  13.390   3.956  1.00 92.05           O  
ATOM   3635  CG  GLU A 231       5.271  14.093   3.118  1.00 92.05           C  
ATOM   3636  HG2 GLU A 231       4.365  14.374   2.581  1.00 92.05           H  
ATOM   3637  HG3 GLU A 231       6.122  14.329   2.480  1.00 92.05           H  
ATOM   3638  CD  GLU A 231       5.381  14.875   4.433  1.00 92.05           C  
ATOM   3639  OE1 GLU A 231       4.701  15.913   4.535  1.00 92.05           O  
ATOM   3640  OE2 GLU A 231       6.087  14.365   5.340  1.00 92.05           O  
ATOM   3641  N   PHE A 232       2.288  11.422   2.913  1.00 92.54           N  
ATOM   3642  H   PHE A 232       2.858  10.603   2.758  1.00 92.54           H  
ATOM   3643  CA  PHE A 232       0.943  11.478   2.346  1.00 92.54           C  
ATOM   3644  HA  PHE A 232       0.847  12.380   1.742  1.00 92.54           H  
ATOM   3645  C   PHE A 232      -0.144  11.546   3.431  1.00 92.54           C  
ATOM   3646  CB  PHE A 232       0.746  10.252   1.446  1.00 92.54           C  
ATOM   3647  HB2 PHE A 232       1.498  10.269   0.657  1.00 92.54           H  
ATOM   3648  HB3 PHE A 232       0.899   9.347   2.034  1.00 92.54           H  
ATOM   3649  O   PHE A 232      -1.078  12.326   3.305  1.00 92.54           O  
ATOM   3650  CG  PHE A 232      -0.627  10.195   0.813  1.00 92.54           C  
ATOM   3651  CD1 PHE A 232      -1.686   9.555   1.486  1.00 92.54           C  
ATOM   3652  HD1 PHE A 232      -1.528   9.105   2.455  1.00 92.54           H  
ATOM   3653  CD2 PHE A 232      -0.860  10.817  -0.427  1.00 92.54           C  
ATOM   3654  HD2 PHE A 232      -0.060  11.333  -0.938  1.00 92.54           H  
ATOM   3655  CE1 PHE A 232      -2.972   9.538   0.921  1.00 92.54           C  
ATOM   3656  HE1 PHE A 232      -3.790   9.072   1.449  1.00 92.54           H  
ATOM   3657  CE2 PHE A 232      -2.146  10.791  -0.996  1.00 92.54           C  
ATOM   3658  HE2 PHE A 232      -2.332  11.267  -1.947  1.00 92.54           H  
ATOM   3659  CZ  PHE A 232      -3.201  10.156  -0.319  1.00 92.54           C  
ATOM   3660  HZ  PHE A 232      -4.194  10.153  -0.741  1.00 92.54           H  
ATOM   3661  N   VAL A 233      -0.022  10.764   4.508  1.00 93.29           N  
ATOM   3662  H   VAL A 233       0.853  10.283   4.662  1.00 93.29           H  
ATOM   3663  CA  VAL A 233      -1.000  10.766   5.608  1.00 93.29           C  
ATOM   3664  HA  VAL A 233      -2.002  10.657   5.194  1.00 93.29           H  
ATOM   3665  C   VAL A 233      -0.965  12.112   6.333  1.00 93.29           C  
ATOM   3666  CB  VAL A 233      -0.751   9.593   6.578  1.00 93.29           C  
ATOM   3667  HB  VAL A 233       0.273   9.646   6.946  1.00 93.29           H  
ATOM   3668  O   VAL A 233      -2.014  12.719   6.531  1.00 93.29           O  
ATOM   3669  CG1 VAL A 233      -1.689   9.624   7.787  1.00 93.29           C  
ATOM   3670 HG11 VAL A 233      -1.532   8.738   8.401  1.00 93.29           H  
ATOM   3671 HG12 VAL A 233      -2.730   9.653   7.464  1.00 93.29           H  
ATOM   3672 HG13 VAL A 233      -1.485  10.497   8.407  1.00 93.29           H  
ATOM   3673  CG2 VAL A 233      -0.926   8.243   5.866  1.00 93.29           C  
ATOM   3674 HG21 VAL A 233      -1.938   8.156   5.470  1.00 93.29           H  
ATOM   3675 HG22 VAL A 233      -0.754   7.429   6.570  1.00 93.29           H  
ATOM   3676 HG23 VAL A 233      -0.210   8.151   5.049  1.00 93.29           H  
ATOM   3677  N   LYS A 234       0.236  12.621   6.636  1.00 93.42           N  
ATOM   3678  H   LYS A 234       1.057  12.076   6.413  1.00 93.42           H  
ATOM   3679  CA  LYS A 234       0.418  13.937   7.265  1.00 93.42           C  
ATOM   3680  HA  LYS A 234      -0.115  13.973   8.215  1.00 93.42           H  
ATOM   3681  C   LYS A 234      -0.160  15.071   6.419  1.00 93.42           C  
ATOM   3682  CB  LYS A 234       1.904  14.203   7.527  1.00 93.42           C  
ATOM   3683  HB2 LYS A 234       1.993  15.225   7.897  1.00 93.42           H  
ATOM   3684  HB3 LYS A 234       2.468  14.138   6.596  1.00 93.42           H  
ATOM   3685  O   LYS A 234      -1.003  15.822   6.885  1.00 93.42           O  
ATOM   3686  CG  LYS A 234       2.516  13.249   8.558  1.00 93.42           C  
ATOM   3687  HG2 LYS A 234       1.890  13.230   9.449  1.00 93.42           H  
ATOM   3688  HG3 LYS A 234       2.598  12.245   8.141  1.00 93.42           H  
ATOM   3689  CD  LYS A 234       3.905  13.773   8.927  1.00 93.42           C  
ATOM   3690  HD2 LYS A 234       3.800  14.821   9.206  1.00 93.42           H  
ATOM   3691  HD3 LYS A 234       4.570  13.715   8.065  1.00 93.42           H  
ATOM   3692  CE  LYS A 234       4.504  13.014  10.108  1.00 93.42           C  
ATOM   3693  HE2 LYS A 234       3.699  12.760  10.798  1.00 93.42           H  
ATOM   3694  HE3 LYS A 234       4.969  12.095   9.753  1.00 93.42           H  
ATOM   3695  NZ  LYS A 234       5.477  13.891  10.804  1.00 93.42           N  
ATOM   3696  HZ1 LYS A 234       5.022  14.738  11.115  1.00 93.42           H  
ATOM   3697  HZ2 LYS A 234       6.203  14.230  10.189  1.00 93.42           H  
ATOM   3698  HZ3 LYS A 234       5.855  13.480  11.645  1.00 93.42           H  
ATOM   3699  N   SER A 235       0.254  15.165   5.158  1.00 89.70           N  
ATOM   3700  H   SER A 235       0.965  14.515   4.856  1.00 89.70           H  
ATOM   3701  CA  SER A 235      -0.057  16.309   4.289  1.00 89.70           C  
ATOM   3702  HA  SER A 235      -0.039  17.215   4.894  1.00 89.70           H  
ATOM   3703  C   SER A 235      -1.432  16.255   3.621  1.00 89.70           C  
ATOM   3704  CB  SER A 235       1.024  16.457   3.213  1.00 89.70           C  
ATOM   3705  HB2 SER A 235       1.992  16.612   3.687  1.00 89.70           H  
ATOM   3706  HB3 SER A 235       0.797  17.327   2.597  1.00 89.70           H  
ATOM   3707  O   SER A 235      -1.982  17.305   3.300  1.00 89.70           O  
ATOM   3708  OG  SER A 235       1.078  15.298   2.396  1.00 89.70           O  
ATOM   3709  HG  SER A 235       1.562  14.648   2.910  1.00 89.70           H  
ATOM   3710  N   LYS A 236      -1.990  15.062   3.358  1.00 87.74           N  
ATOM   3711  H   LYS A 236      -1.466  14.230   3.589  1.00 87.74           H  
ATOM   3712  CA  LYS A 236      -3.258  14.912   2.616  1.00 87.74           C  
ATOM   3713  HA  LYS A 236      -3.585  15.891   2.269  1.00 87.74           H  
ATOM   3714  C   LYS A 236      -4.435  14.450   3.462  1.00 87.74           C  
ATOM   3715  CB  LYS A 236      -3.087  13.996   1.385  1.00 87.74           C  
ATOM   3716  HB2 LYS A 236      -4.049  13.920   0.880  1.00 87.74           H  
ATOM   3717  HB3 LYS A 236      -2.826  12.988   1.707  1.00 87.74           H  
ATOM   3718  O   LYS A 236      -5.559  14.746   3.075  1.00 87.74           O  
ATOM   3719  CG  LYS A 236      -2.049  14.481   0.358  1.00 87.74           C  
ATOM   3720  HG2 LYS A 236      -2.014  13.763  -0.461  1.00 87.74           H  
ATOM   3721  HG3 LYS A 236      -1.063  14.521   0.820  1.00 87.74           H  
ATOM   3722  CD  LYS A 236      -2.416  15.862  -0.205  1.00 87.74           C  
ATOM   3723  HD2 LYS A 236      -3.421  15.822  -0.625  1.00 87.74           H  
ATOM   3724  HD3 LYS A 236      -2.402  16.592   0.604  1.00 87.74           H  
ATOM   3725  CE  LYS A 236      -1.427  16.322  -1.278  1.00 87.74           C  
ATOM   3726  HE2 LYS A 236      -0.426  16.310  -0.845  1.00 87.74           H  
ATOM   3727  HE3 LYS A 236      -1.451  15.618  -2.110  1.00 87.74           H  
ATOM   3728  NZ  LYS A 236      -1.760  17.693  -1.743  1.00 87.74           N  
ATOM   3729  HZ1 LYS A 236      -2.687  17.726  -2.144  1.00 87.74           H  
ATOM   3730  HZ2 LYS A 236      -1.744  18.335  -0.964  1.00 87.74           H  
ATOM   3731  HZ3 LYS A 236      -1.098  18.022  -2.431  1.00 87.74           H  
ATOM   3732  N   LEU A 237      -4.206  13.733   4.565  1.00 87.88           N  
ATOM   3733  H   LEU A 237      -3.252  13.535   4.831  1.00 87.88           H  
ATOM   3734  CA  LEU A 237      -5.295  13.209   5.404  1.00 87.88           C  
ATOM   3735  HA  LEU A 237      -6.243  13.322   4.879  1.00 87.88           H  
ATOM   3736  C   LEU A 237      -5.466  13.989   6.713  1.00 87.88           C  
ATOM   3737  CB  LEU A 237      -5.100  11.703   5.667  1.00 87.88           C  
ATOM   3738  HB2 LEU A 237      -5.967  11.352   6.228  1.00 87.88           H  
ATOM   3739  HB3 LEU A 237      -4.228  11.559   6.304  1.00 87.88           H  
ATOM   3740  O   LEU A 237      -6.599  14.218   7.127  1.00 87.88           O  
ATOM   3741  CG  LEU A 237      -4.940  10.822   4.415  1.00 87.88           C  
ATOM   3742  HG  LEU A 237      -4.015  11.079   3.899  1.00 87.88           H  
ATOM   3743  CD1 LEU A 237      -4.860   9.356   4.840  1.00 87.88           C  
ATOM   3744 HD11 LEU A 237      -4.715   8.717   3.969  1.00 87.88           H  
ATOM   3745 HD12 LEU A 237      -5.787   9.075   5.340  1.00 87.88           H  
ATOM   3746 HD13 LEU A 237      -4.033   9.217   5.535  1.00 87.88           H  
ATOM   3747  CD2 LEU A 237      -6.106  10.967   3.441  1.00 87.88           C  
ATOM   3748 HD21 LEU A 237      -6.022  10.241   2.632  1.00 87.88           H  
ATOM   3749 HD22 LEU A 237      -7.044  10.806   3.971  1.00 87.88           H  
ATOM   3750 HD23 LEU A 237      -6.116  11.968   3.009  1.00 87.88           H  
ATOM   3751  N   TYR A 238      -4.364  14.399   7.348  1.00 90.45           N  
ATOM   3752  H   TYR A 238      -3.466  14.105   6.992  1.00 90.45           H  
ATOM   3753  CA  TYR A 238      -4.386  15.110   8.636  1.00 90.45           C  
ATOM   3754  HA  TYR A 238      -5.400  15.095   9.034  1.00 90.45           H  
ATOM   3755  C   TYR A 238      -4.026  16.596   8.550  1.00 90.45           C  
ATOM   3756  CB  TYR A 238      -3.507  14.361   9.647  1.00 90.45           C  
ATOM   3757  HB2 TYR A 238      -2.562  14.079   9.182  1.00 90.45           H  
ATOM   3758  HB3 TYR A 238      -3.271  15.026  10.478  1.00 90.45           H  
ATOM   3759  O   TYR A 238      -4.257  17.319   9.514  1.00 90.45           O  
ATOM   3760  CG  TYR A 238      -4.202  13.135  10.206  1.00 90.45           C  
ATOM   3761  CD1 TYR A 238      -4.937  13.234  11.403  1.00 90.45           C  
ATOM   3762  HD1 TYR A 238      -4.967  14.169  11.943  1.00 90.45           H  
ATOM   3763  CD2 TYR A 238      -4.155  11.913   9.509  1.00 90.45           C  
ATOM   3764  HD2 TYR A 238      -3.597  11.846   8.587  1.00 90.45           H  
ATOM   3765  CE1 TYR A 238      -5.630  12.115  11.903  1.00 90.45           C  
ATOM   3766  HE1 TYR A 238      -6.183  12.183  12.828  1.00 90.45           H  
ATOM   3767  CE2 TYR A 238      -4.846  10.792  10.009  1.00 90.45           C  
ATOM   3768  HE2 TYR A 238      -4.830   9.849   9.483  1.00 90.45           H  
ATOM   3769  OH  TYR A 238      -6.287   9.811  11.644  1.00 90.45           O  
ATOM   3770  HH  TYR A 238      -6.893  10.044  12.351  1.00 90.45           H  
ATOM   3771  CZ  TYR A 238      -5.592  10.892  11.202  1.00 90.45           C  
ATOM   3772  N   ASP A 239      -3.506  17.054   7.408  1.00 83.13           N  
ATOM   3773  H   ASP A 239      -3.287  16.378   6.690  1.00 83.13           H  
ATOM   3774  CA  ASP A 239      -3.081  18.442   7.178  1.00 83.13           C  
ATOM   3775  HA  ASP A 239      -2.503  18.445   6.254  1.00 83.13           H  
ATOM   3776  C   ASP A 239      -2.128  18.978   8.267  1.00 83.13           C  
ATOM   3777  CB  ASP A 239      -4.320  19.313   6.935  1.00 83.13           C  
ATOM   3778  HB2 ASP A 239      -4.962  18.816   6.208  1.00 83.13           H  
ATOM   3779  HB3 ASP A 239      -4.880  19.416   7.864  1.00 83.13           H  
ATOM   3780  O   ASP A 239      -2.236  20.113   8.729  1.00 83.13           O  
ATOM   3781  CG  ASP A 239      -3.982  20.698   6.391  1.00 83.13           C  
ATOM   3782  OD1 ASP A 239      -3.056  20.835   5.553  1.00 83.13           O  
ATOM   3783  OD2 ASP A 239      -4.754  21.649   6.656  1.00 83.13           O  
ATOM   3784  N   GLY A 240      -1.198  18.132   8.717  1.00 86.94           N  
ATOM   3785  H   GLY A 240      -1.163  17.201   8.328  1.00 86.94           H  
ATOM   3786  CA  GLY A 240      -0.269  18.474   9.787  1.00 86.94           C  
ATOM   3787  HA2 GLY A 240       0.485  19.161   9.401  1.00 86.94           H  
ATOM   3788  HA3 GLY A 240      -0.817  18.985  10.578  1.00 86.94           H  
ATOM   3789  C   GLY A 240       0.438  17.274  10.402  1.00 86.94           C  
ATOM   3790  O   GLY A 240       0.378  16.146   9.903  1.00 86.94           O  
ATOM   3791  N   ASP A 241       1.133  17.538  11.506  1.00 87.68           N  
ATOM   3792  H   ASP A 241       1.127  18.474  11.887  1.00 87.68           H  
ATOM   3793  CA  ASP A 241       1.768  16.490  12.289  1.00 87.68           C  
ATOM   3794  HA  ASP A 241       2.265  15.815  11.592  1.00 87.68           H  
ATOM   3795  C   ASP A 241       0.722  15.662  13.035  1.00 87.68           C  
ATOM   3796  CB  ASP A 241       2.833  17.059  13.236  1.00 87.68           C  
ATOM   3797  HB2 ASP A 241       2.986  16.356  14.055  1.00 87.68           H  
ATOM   3798  HB3 ASP A 241       2.486  18.001  13.661  1.00 87.68           H  
ATOM   3799  O   ASP A 241      -0.088  16.168  13.807  1.00 87.68           O  
ATOM   3800  CG  ASP A 241       4.183  17.248  12.538  1.00 87.68           C  
ATOM   3801  OD1 ASP A 241       4.579  16.328  11.765  1.00 87.68           O  
ATOM   3802  OD2 ASP A 241       4.844  18.263  12.826  1.00 87.68           O  
ATOM   3803  N   VAL A 242       0.782  14.358  12.793  1.00 92.15           N  
ATOM   3804  H   VAL A 242       1.474  14.035  12.132  1.00 92.15           H  
ATOM   3805  CA  VAL A 242      -0.001  13.331  13.471  1.00 92.15           C  
ATOM   3806  HA  VAL A 242      -0.412  13.755  14.388  1.00 92.15           H  
ATOM   3807  C   VAL A 242       0.944  12.195  13.853  1.00 92.15           C  
ATOM   3808  CB  VAL A 242      -1.185  12.878  12.590  1.00 92.15           C  
ATOM   3809  HB  VAL A 242      -1.741  13.766  12.287  1.00 92.15           H  
ATOM   3810  O   VAL A 242       1.924  11.932  13.144  1.00 92.15           O  
ATOM   3811  CG1 VAL A 242      -0.740  12.146  11.316  1.00 92.15           C  
ATOM   3812 HG11 VAL A 242      -0.230  11.221  11.584  1.00 92.15           H  
ATOM   3813 HG12 VAL A 242      -1.617  11.903  10.716  1.00 92.15           H  
ATOM   3814 HG13 VAL A 242      -0.083  12.788  10.730  1.00 92.15           H  
ATOM   3815  CG2 VAL A 242      -2.149  11.977  13.362  1.00 92.15           C  
ATOM   3816 HG21 VAL A 242      -2.541  12.514  14.226  1.00 92.15           H  
ATOM   3817 HG22 VAL A 242      -2.984  11.691  12.723  1.00 92.15           H  
ATOM   3818 HG23 VAL A 242      -1.645  11.072  13.699  1.00 92.15           H  
ATOM   3819  N   SER A 243       0.674  11.528  14.972  1.00 92.57           N  
ATOM   3820  H   SER A 243      -0.120  11.828  15.520  1.00 92.57           H  
ATOM   3821  CA  SER A 243       1.393  10.329  15.408  1.00 92.57           C  
ATOM   3822  HA  SER A 243       2.353  10.291  14.894  1.00 92.57           H  
ATOM   3823  C   SER A 243       0.632   9.049  15.050  1.00 92.57           C  
ATOM   3824  CB  SER A 243       1.698  10.414  16.908  1.00 92.57           C  
ATOM   3825  HB2 SER A 243       2.479   9.695  17.156  1.00 92.57           H  
ATOM   3826  HB3 SER A 243       2.059  11.414  17.145  1.00 92.57           H  
ATOM   3827  O   SER A 243      -0.583   9.061  14.860  1.00 92.57           O  
ATOM   3828  OG  SER A 243       0.553  10.124  17.683  1.00 92.57           O  
ATOM   3829  HG  SER A 243       0.617  10.605  18.511  1.00 92.57           H  
ATOM   3830  N   LEU A 244       1.328   7.910  14.983  1.00 93.55           N  
ATOM   3831  H   LEU A 244       2.324   7.918  15.151  1.00 93.55           H  
ATOM   3832  CA  LEU A 244       0.655   6.620  14.784  1.00 93.55           C  
ATOM   3833  HA  LEU A 244       0.002   6.700  13.915  1.00 93.55           H  
ATOM   3834  C   LEU A 244      -0.274   6.279  15.956  1.00 93.55           C  
ATOM   3835  CB  LEU A 244       1.684   5.505  14.531  1.00 93.55           C  
ATOM   3836  HB2 LEU A 244       1.174   4.542  14.529  1.00 93.55           H  
ATOM   3837  HB3 LEU A 244       2.401   5.495  15.352  1.00 93.55           H  
ATOM   3838  O   LEU A 244      -1.362   5.773  15.706  1.00 93.55           O  
ATOM   3839  CG  LEU A 244       2.435   5.666  13.201  1.00 93.55           C  
ATOM   3840  HG  LEU A 244       2.902   6.651  13.176  1.00 93.55           H  
ATOM   3841  CD1 LEU A 244       3.535   4.636  13.081  1.00 93.55           C  
ATOM   3842 HD11 LEU A 244       4.097   4.828  12.167  1.00 93.55           H  
ATOM   3843 HD12 LEU A 244       4.205   4.709  13.938  1.00 93.55           H  
ATOM   3844 HD13 LEU A 244       3.110   3.633  13.044  1.00 93.55           H  
ATOM   3845  CD2 LEU A 244       1.565   5.477  11.953  1.00 93.55           C  
ATOM   3846 HD21 LEU A 244       1.216   4.446  11.902  1.00 93.55           H  
ATOM   3847 HD22 LEU A 244       2.160   5.683  11.063  1.00 93.55           H  
ATOM   3848 HD23 LEU A 244       0.708   6.150  11.970  1.00 93.55           H  
ATOM   3849  N   SER A 245       0.083   6.651  17.193  1.00 92.59           N  
ATOM   3850  H   SER A 245       0.999   7.051  17.336  1.00 92.59           H  
ATOM   3851  CA  SER A 245      -0.799   6.471  18.359  1.00 92.59           C  
ATOM   3852  HA  SER A 245      -1.028   5.410  18.456  1.00 92.59           H  
ATOM   3853  C   SER A 245      -2.117   7.223  18.191  1.00 92.59           C  
ATOM   3854  CB  SER A 245      -0.120   6.930  19.654  1.00 92.59           C  
ATOM   3855  HB2 SER A 245      -0.071   8.018  19.693  1.00 92.59           H  
ATOM   3856  HB3 SER A 245       0.895   6.533  19.674  1.00 92.59           H  
ATOM   3857  O   SER A 245      -3.171   6.640  18.405  1.00 92.59           O  
ATOM   3858  OG  SER A 245      -0.805   6.436  20.794  1.00 92.59           O  
ATOM   3859  HG  SER A 245      -1.609   6.923  20.986  1.00 92.59           H  
ATOM   3860  N   GLN A 246      -2.081   8.474  17.716  1.00 92.99           N  
ATOM   3861  H   GLN A 246      -1.188   8.902  17.515  1.00 92.99           H  
ATOM   3862  CA  GLN A 246      -3.299   9.249  17.453  1.00 92.99           C  
ATOM   3863  HA  GLN A 246      -3.894   9.309  18.364  1.00 92.99           H  
ATOM   3864  C   GLN A 246      -4.175   8.585  16.385  1.00 92.99           C  
ATOM   3865  CB  GLN A 246      -2.928  10.667  17.003  1.00 92.99           C  
ATOM   3866  HB2 GLN A 246      -2.152  10.606  16.239  1.00 92.99           H  
ATOM   3867  HB3 GLN A 246      -3.802  11.143  16.559  1.00 92.99           H  
ATOM   3868  O   GLN A 246      -5.380   8.457  16.570  1.00 92.99           O  
ATOM   3869  CG  GLN A 246      -2.453  11.542  18.168  1.00 92.99           C  
ATOM   3870  HG2 GLN A 246      -3.302  11.734  18.825  1.00 92.99           H  
ATOM   3871  HG3 GLN A 246      -1.693  11.023  18.753  1.00 92.99           H  
ATOM   3872  CD  GLN A 246      -1.874  12.867  17.687  1.00 92.99           C  
ATOM   3873  NE2 GLN A 246      -2.042  13.934  18.434  1.00 92.99           N  
ATOM   3874 HE21 GLN A 246      -2.581  13.880  19.286  1.00 92.99           H  
ATOM   3875 HE22 GLN A 246      -1.660  14.797  18.074  1.00 92.99           H  
ATOM   3876  OE1 GLN A 246      -1.228  12.965  16.653  1.00 92.99           O  
ATOM   3877  N   ILE A 247      -3.581   8.099  15.289  1.00 94.69           N  
ATOM   3878  H   ILE A 247      -2.585   8.233  15.180  1.00 94.69           H  
ATOM   3879  CA  ILE A 247      -4.337   7.378  14.251  1.00 94.69           C  
ATOM   3880  HA  ILE A 247      -5.181   7.999  13.948  1.00 94.69           H  
ATOM   3881  C   ILE A 247      -4.919   6.077  14.828  1.00 94.69           C  
ATOM   3882  CB  ILE A 247      -3.467   7.106  13.002  1.00 94.69           C  
ATOM   3883  HB  ILE A 247      -2.638   6.459  13.292  1.00 94.69           H  
ATOM   3884  O   ILE A 247      -6.072   5.746  14.565  1.00 94.69           O  
ATOM   3885  CG1 ILE A 247      -2.897   8.415  12.411  1.00 94.69           C  
ATOM   3886 HG12 ILE A 247      -3.708   9.000  11.978  1.00 94.69           H  
ATOM   3887 HG13 ILE A 247      -2.456   9.017  13.206  1.00 94.69           H  
ATOM   3888  CG2 ILE A 247      -4.300   6.395  11.915  1.00 94.69           C  
ATOM   3889 HG21 ILE A 247      -5.095   7.056  11.571  1.00 94.69           H  
ATOM   3890 HG22 ILE A 247      -3.673   6.111  11.070  1.00 94.69           H  
ATOM   3891 HG23 ILE A 247      -4.763   5.488  12.304  1.00 94.69           H  
ATOM   3892  CD1 ILE A 247      -1.811   8.211  11.350  1.00 94.69           C  
ATOM   3893 HD11 ILE A 247      -2.211   7.684  10.484  1.00 94.69           H  
ATOM   3894 HD12 ILE A 247      -1.441   9.183  11.025  1.00 94.69           H  
ATOM   3895 HD13 ILE A 247      -0.984   7.643  11.778  1.00 94.69           H  
ATOM   3896  N   SER A 248      -4.149   5.346  15.641  1.00 94.55           N  
ATOM   3897  H   SER A 248      -3.213   5.671  15.835  1.00 94.55           H  
ATOM   3898  CA  SER A 248      -4.611   4.133  16.323  1.00 94.55           C  
ATOM   3899  HA  SER A 248      -4.947   3.418  15.572  1.00 94.55           H  
ATOM   3900  C   SER A 248      -5.786   4.418  17.259  1.00 94.55           C  
ATOM   3901  CB  SER A 248      -3.468   3.498  17.122  1.00 94.55           C  
ATOM   3902  HB2 SER A 248      -3.109   4.198  17.878  1.00 94.55           H  
ATOM   3903  HB3 SER A 248      -2.642   3.257  16.452  1.00 94.55           H  
ATOM   3904  O   SER A 248      -6.733   3.636  17.298  1.00 94.55           O  
ATOM   3905  OG  SER A 248      -3.917   2.318  17.766  1.00 94.55           O  
ATOM   3906  HG  SER A 248      -4.850   2.423  17.967  1.00 94.55           H  
ATOM   3907  N   GLU A 249      -5.731   5.521  18.003  1.00 93.73           N  
ATOM   3908  H   GLU A 249      -4.896   6.088  17.966  1.00 93.73           H  
ATOM   3909  CA  GLU A 249      -6.797   5.964  18.897  1.00 93.73           C  
ATOM   3910  HA  GLU A 249      -7.101   5.133  19.534  1.00 93.73           H  
ATOM   3911  C   GLU A 249      -8.035   6.419  18.128  1.00 93.73           C  
ATOM   3912  CB  GLU A 249      -6.294   7.113  19.781  1.00 93.73           C  
ATOM   3913  HB2 GLU A 249      -5.778   7.840  19.154  1.00 93.73           H  
ATOM   3914  HB3 GLU A 249      -7.149   7.607  20.242  1.00 93.73           H  
ATOM   3915  O   GLU A 249      -9.136   6.217  18.616  1.00 93.73           O  
ATOM   3916  CG  GLU A 249      -5.359   6.633  20.899  1.00 93.73           C  
ATOM   3917  HG2 GLU A 249      -5.955   6.150  21.673  1.00 93.73           H  
ATOM   3918  HG3 GLU A 249      -4.671   5.885  20.504  1.00 93.73           H  
ATOM   3919  CD  GLU A 249      -4.555   7.793  21.506  1.00 93.73           C  
ATOM   3920  OE1 GLU A 249      -3.382   7.541  21.876  1.00 93.73           O  
ATOM   3921  OE2 GLU A 249      -5.097   8.918  21.573  1.00 93.73           O  
ATOM   3922  N   GLU A 250      -7.910   6.983  16.930  1.00 94.51           N  
ATOM   3923  H   GLU A 250      -6.988   7.236  16.605  1.00 94.51           H  
ATOM   3924  CA  GLU A 250      -9.073   7.310  16.093  1.00 94.51           C  
ATOM   3925  HA  GLU A 250      -9.849   7.759  16.713  1.00 94.51           H  
ATOM   3926  C   GLU A 250      -9.703   6.068  15.443  1.00 94.51           C  
ATOM   3927  CB  GLU A 250      -8.670   8.332  15.024  1.00 94.51           C  
ATOM   3928  HB2 GLU A 250      -9.490   8.426  14.311  1.00 94.51           H  
ATOM   3929  HB3 GLU A 250      -7.783   7.985  14.494  1.00 94.51           H  
ATOM   3930  O   GLU A 250     -10.905   6.044  15.177  1.00 94.51           O  
ATOM   3931  CG  GLU A 250      -8.409   9.714  15.638  1.00 94.51           C  
ATOM   3932  HG2 GLU A 250      -7.617   9.646  16.384  1.00 94.51           H  
ATOM   3933  HG3 GLU A 250      -9.314  10.037  16.151  1.00 94.51           H  
ATOM   3934  CD  GLU A 250      -8.032  10.778  14.603  1.00 94.51           C  
ATOM   3935  OE1 GLU A 250      -7.760  11.927  15.009  1.00 94.51           O  
ATOM   3936  OE2 GLU A 250      -8.108  10.554  13.370  1.00 94.51           O  
ATOM   3937  N   LEU A 251      -8.910   5.019  15.208  1.00 93.73           N  
ATOM   3938  H   LEU A 251      -7.927   5.125  15.416  1.00 93.73           H  
ATOM   3939  CA  LEU A 251      -9.366   3.779  14.582  1.00 93.73           C  
ATOM   3940  HA  LEU A 251     -10.026   4.032  13.753  1.00 93.73           H  
ATOM   3941  C   LEU A 251     -10.184   2.885  15.520  1.00 93.73           C  
ATOM   3942  CB  LEU A 251      -8.146   3.007  14.053  1.00 93.73           C  
ATOM   3943  HB2 LEU A 251      -7.352   3.058  14.798  1.00 93.73           H  
ATOM   3944  HB3 LEU A 251      -8.413   1.956  13.940  1.00 93.73           H  
ATOM   3945  O   LEU A 251     -11.183   2.318  15.077  1.00 93.73           O  
ATOM   3946  CG  LEU A 251      -7.617   3.512  12.704  1.00 93.73           C  
ATOM   3947  HG  LEU A 251      -7.482   4.593  12.735  1.00 93.73           H  
ATOM   3948  CD1 LEU A 251      -6.260   2.867  12.428  1.00 93.73           C  
ATOM   3949 HD11 LEU A 251      -6.368   1.786  12.338  1.00 93.73           H  
ATOM   3950 HD12 LEU A 251      -5.836   3.288  11.516  1.00 93.73           H  
ATOM   3951 HD13 LEU A 251      -5.594   3.100  13.260  1.00 93.73           H  
ATOM   3952  CD2 LEU A 251      -8.562   3.155  11.553  1.00 93.73           C  
ATOM   3953 HD21 LEU A 251      -8.123   3.477  10.609  1.00 93.73           H  
ATOM   3954 HD22 LEU A 251      -8.730   2.079  11.518  1.00 93.73           H  
ATOM   3955 HD23 LEU A 251      -9.515   3.669  11.677  1.00 93.73           H  
ATOM   3956  N   SER A 252      -9.752   2.721  16.775  1.00 93.57           N  
ATOM   3957  H   SER A 252      -8.920   3.215  17.065  1.00 93.57           H  
ATOM   3958  CA  SER A 252     -10.333   1.751  17.719  1.00 93.57           C  
ATOM   3959  HA  SER A 252     -11.408   1.679  17.555  1.00 93.57           H  
ATOM   3960  C   SER A 252     -10.094   2.142  19.183  1.00 93.57           C  
ATOM   3961  CB  SER A 252      -9.714   0.375  17.449  1.00 93.57           C  
ATOM   3962  HB2 SER A 252      -9.855   0.113  16.400  1.00 93.57           H  
ATOM   3963  HB3 SER A 252      -8.643   0.428  17.641  1.00 93.57           H  
ATOM   3964  O   SER A 252      -9.153   2.872  19.510  1.00 93.57           O  
ATOM   3965  OG  SER A 252     -10.270  -0.648  18.245  1.00 93.57           O  
ATOM   3966  HG  SER A 252     -11.227  -0.661  18.170  1.00 93.57           H  
ATOM   3967  N   HIS A 253     -10.976   1.716  20.092  1.00 92.70           N  
ATOM   3968  H   HIS A 253     -11.789   1.206  19.776  1.00 92.70           H  
ATOM   3969  CA  HIS A 253     -10.722   1.783  21.538  1.00 92.70           C  
ATOM   3970  HA  HIS A 253     -10.255   2.735  21.794  1.00 92.70           H  
ATOM   3971  C   HIS A 253      -9.729   0.692  21.953  1.00 92.70           C  
ATOM   3972  CB  HIS A 253     -12.044   1.675  22.313  1.00 92.70           C  
ATOM   3973  HB2 HIS A 253     -11.823   1.563  23.374  1.00 92.70           H  
ATOM   3974  HB3 HIS A 253     -12.583   0.782  21.995  1.00 92.70           H  
ATOM   3975  O   HIS A 253      -8.769   0.940  22.700  1.00 92.70           O  
ATOM   3976  CG  HIS A 253     -12.936   2.880  22.139  1.00 92.70           C  
ATOM   3977  CD2 HIS A 253     -12.998   3.992  22.932  1.00 92.70           C  
ATOM   3978  HD2 HIS A 253     -12.415   4.167  23.824  1.00 92.70           H  
ATOM   3979  ND1 HIS A 253     -13.874   3.046  21.154  1.00 92.70           N  
ATOM   3980  HD1 HIS A 253     -14.102   2.346  20.463  1.00 92.70           H  
ATOM   3981  CE1 HIS A 253     -14.493   4.218  21.338  1.00 92.70           C  
ATOM   3982  HE1 HIS A 253     -15.309   4.587  20.734  1.00 92.70           H  
ATOM   3983  NE2 HIS A 253     -13.955   4.861  22.388  1.00 92.70           N  
ATOM   3984  N   ALA A 254      -9.912  -0.490  21.379  1.00 89.02           N  
ATOM   3985  H   ALA A 254     -10.687  -0.607  20.742  1.00 89.02           H  
ATOM   3986  CA  ALA A 254      -9.018  -1.610  21.537  1.00 89.02           C  
ATOM   3987  HA  ALA A 254      -8.834  -1.743  22.603  1.00 89.02           H  
ATOM   3988  C   ALA A 254      -7.674  -1.384  20.807  1.00 89.02           C  
ATOM   3989  CB  ALA A 254      -9.762  -2.839  21.031  1.00 89.02           C  
ATOM   3990  HB1 ALA A 254     -10.698  -2.965  21.576  1.00 89.02           H  
ATOM   3991  HB2 ALA A 254      -9.147  -3.727  21.180  1.00 89.02           H  
ATOM   3992  HB3 ALA A 254      -9.996  -2.704  19.975  1.00 89.02           H  
ATOM   3993  O   ALA A 254      -7.542  -0.518  19.934  1.00 89.02           O  
ATOM   3994  N   PRO A 255      -6.617  -2.130  21.164  1.00 88.29           N  
ATOM   3995  CA  PRO A 255      -5.379  -2.146  20.402  1.00 88.29           C  
ATOM   3996  HA  PRO A 255      -4.961  -1.140  20.387  1.00 88.29           H  
ATOM   3997  C   PRO A 255      -5.639  -2.611  18.965  1.00 88.29           C  
ATOM   3998  CB  PRO A 255      -4.423  -3.073  21.165  1.00 88.29           C  
ATOM   3999  HB2 PRO A 255      -4.429  -4.075  20.736  1.00 88.29           H  
ATOM   4000  HB3 PRO A 255      -3.407  -2.679  21.175  1.00 88.29           H  
ATOM   4001  O   PRO A 255      -6.004  -3.753  18.707  1.00 88.29           O  
ATOM   4002  CG  PRO A 255      -5.013  -3.132  22.574  1.00 88.29           C  
ATOM   4003  HG2 PRO A 255      -4.665  -2.280  23.157  1.00 88.29           H  
ATOM   4004  HG3 PRO A 255      -4.774  -4.069  23.078  1.00 88.29           H  
ATOM   4005  CD  PRO A 255      -6.508  -3.000  22.316  1.00 88.29           C  
ATOM   4006  HD2 PRO A 255      -6.928  -3.975  22.068  1.00 88.29           H  
ATOM   4007  HD3 PRO A 255      -6.998  -2.583  23.197  1.00 88.29           H  
ATOM   4008  N   THR A 256      -5.365  -1.735  18.009  1.00 89.85           N  
ATOM   4009  H   THR A 256      -5.075  -0.804  18.272  1.00 89.85           H  
ATOM   4010  CA  THR A 256      -5.466  -1.987  16.560  1.00 89.85           C  
ATOM   4011  HA  THR A 256      -6.502  -2.192  16.290  1.00 89.85           H  
ATOM   4012  C   THR A 256      -4.607  -3.151  16.070  1.00 89.85           C  
ATOM   4013  CB  THR A 256      -4.971  -0.753  15.810  1.00 89.85           C  
ATOM   4014  HB  THR A 256      -4.826  -0.983  14.754  1.00 89.85           H  
ATOM   4015  O   THR A 256      -4.903  -3.706  15.020  1.00 89.85           O  
ATOM   4016  CG2 THR A 256      -5.923   0.434  15.939  1.00 89.85           C  
ATOM   4017 HG21 THR A 256      -5.529   1.273  15.367  1.00 89.85           H  
ATOM   4018 HG22 THR A 256      -6.901   0.163  15.540  1.00 89.85           H  
ATOM   4019 HG23 THR A 256      -6.040   0.725  16.983  1.00 89.85           H  
ATOM   4020  OG1 THR A 256      -3.742  -0.443  16.417  1.00 89.85           O  
ATOM   4021  HG1 THR A 256      -3.279   0.235  15.920  1.00 89.85           H  
ATOM   4022  N   LYS A 257      -3.559  -3.542  16.812  1.00 84.18           N  
ATOM   4023  H   LYS A 257      -3.359  -2.998  17.639  1.00 84.18           H  
ATOM   4024  CA  LYS A 257      -2.752  -4.741  16.522  1.00 84.18           C  
ATOM   4025  HA  LYS A 257      -2.378  -4.682  15.500  1.00 84.18           H  
ATOM   4026  C   LYS A 257      -3.593  -6.026  16.570  1.00 84.18           C  
ATOM   4027  CB  LYS A 257      -1.556  -4.851  17.488  1.00 84.18           C  
ATOM   4028  HB2 LYS A 257      -1.086  -5.822  17.336  1.00 84.18           H  
ATOM   4029  HB3 LYS A 257      -1.925  -4.820  18.514  1.00 84.18           H  
ATOM   4030  O   LYS A 257      -3.314  -6.930  15.794  1.00 84.18           O  
ATOM   4031  CG  LYS A 257      -0.478  -3.764  17.296  1.00 84.18           C  
ATOM   4032  HG2 LYS A 257      -0.919  -2.782  17.467  1.00 84.18           H  
ATOM   4033  HG3 LYS A 257      -0.099  -3.807  16.275  1.00 84.18           H  
ATOM   4034  CD  LYS A 257       0.692  -3.971  18.283  1.00 84.18           C  
ATOM   4035  HD2 LYS A 257       1.146  -4.944  18.097  1.00 84.18           H  
ATOM   4036  HD3 LYS A 257       0.285  -3.976  19.294  1.00 84.18           H  
ATOM   4037  CE  LYS A 257       1.774  -2.874  18.186  1.00 84.18           C  
ATOM   4038  HE2 LYS A 257       2.275  -2.953  17.221  1.00 84.18           H  
ATOM   4039  HE3 LYS A 257       1.283  -1.902  18.232  1.00 84.18           H  
ATOM   4040  NZ  LYS A 257       2.772  -2.965  19.294  1.00 84.18           N  
ATOM   4041  HZ1 LYS A 257       3.422  -2.194  19.344  1.00 84.18           H  
ATOM   4042  HZ2 LYS A 257       3.318  -3.814  19.272  1.00 84.18           H  
ATOM   4043  HZ3 LYS A 257       2.336  -2.905  20.203  1.00 84.18           H  
ATOM   4044  N   LYS A 258      -4.638  -6.062  17.411  1.00 83.99           N  
ATOM   4045  H   LYS A 258      -4.823  -5.255  17.990  1.00 83.99           H  
ATOM   4046  CA  LYS A 258      -5.616  -7.161  17.467  1.00 83.99           C  
ATOM   4047  HA  LYS A 258      -5.093  -8.118  17.483  1.00 83.99           H  
ATOM   4048  C   LYS A 258      -6.532  -7.181  16.244  1.00 83.99           C  
ATOM   4049  CB  LYS A 258      -6.480  -7.058  18.735  1.00 83.99           C  
ATOM   4050  HB2 LYS A 258      -7.155  -7.914  18.743  1.00 83.99           H  
ATOM   4051  HB3 LYS A 258      -7.091  -6.157  18.692  1.00 83.99           H  
ATOM   4052  O   LYS A 258      -7.087  -8.219  15.900  1.00 83.99           O  
ATOM   4053  CG  LYS A 258      -5.678  -7.062  20.045  1.00 83.99           C  
ATOM   4054  HG2 LYS A 258      -5.095  -6.145  20.129  1.00 83.99           H  
ATOM   4055  HG3 LYS A 258      -4.996  -7.913  20.051  1.00 83.99           H  
ATOM   4056  CD  LYS A 258      -6.646  -7.165  21.230  1.00 83.99           C  
ATOM   4057  HD2 LYS A 258      -7.283  -6.281  21.267  1.00 83.99           H  
ATOM   4058  HD3 LYS A 258      -7.281  -8.038  21.080  1.00 83.99           H  
ATOM   4059  CE  LYS A 258      -5.911  -7.325  22.561  1.00 83.99           C  
ATOM   4060  HE2 LYS A 258      -5.219  -8.162  22.471  1.00 83.99           H  
ATOM   4061  HE3 LYS A 258      -5.354  -6.414  22.778  1.00 83.99           H  
ATOM   4062  NZ  LYS A 258      -6.880  -7.601  23.645  1.00 83.99           N  
ATOM   4063  HZ1 LYS A 258      -7.358  -8.471  23.460  1.00 83.99           H  
ATOM   4064  HZ2 LYS A 258      -7.591  -6.885  23.695  1.00 83.99           H  
ATOM   4065  HZ3 LYS A 258      -6.450  -7.659  24.557  1.00 83.99           H  
ATOM   4066  N   PHE A 259      -6.690  -6.038  15.567  1.00 85.43           N  
ATOM   4067  H   PHE A 259      -6.134  -5.235  15.825  1.00 85.43           H  
ATOM   4068  CA  PHE A 259      -7.470  -5.984  14.341  1.00 85.43           C  
ATOM   4069  HA  PHE A 259      -8.359  -6.586  14.528  1.00 85.43           H  
ATOM   4070  C   PHE A 259      -6.657  -6.578  13.179  1.00 85.43           C  
ATOM   4071  CB  PHE A 259      -7.974  -4.575  14.017  1.00 85.43           C  
ATOM   4072  HB2 PHE A 259      -8.425  -4.146  14.912  1.00 85.43           H  
ATOM   4073  HB3 PHE A 259      -7.134  -3.939  13.736  1.00 85.43           H  
ATOM   4074  O   PHE A 259      -5.528  -6.151  12.903  1.00 85.43           O  
ATOM   4075  CG  PHE A 259      -9.002  -4.568  12.897  1.00 85.43           C  
ATOM   4076  CD1 PHE A 259      -8.597  -4.625  11.548  1.00 85.43           C  
ATOM   4077  HD1 PHE A 259      -7.546  -4.684  11.305  1.00 85.43           H  
ATOM   4078  CD2 PHE A 259     -10.376  -4.570  13.203  1.00 85.43           C  
ATOM   4079  HD2 PHE A 259     -10.707  -4.557  14.231  1.00 85.43           H  
ATOM   4080  CE1 PHE A 259      -9.551  -4.664  10.516  1.00 85.43           C  
ATOM   4081  HE1 PHE A 259      -9.236  -4.737   9.486  1.00 85.43           H  
ATOM   4082  CE2 PHE A 259     -11.330  -4.604  12.170  1.00 85.43           C  
ATOM   4083  HE2 PHE A 259     -12.384  -4.606  12.407  1.00 85.43           H  
ATOM   4084  CZ  PHE A 259     -10.920  -4.649  10.828  1.00 85.43           C  
ATOM   4085  HZ  PHE A 259     -11.660  -4.693  10.042  1.00 85.43           H  
ATOM   4086  N   PRO A 260      -7.231  -7.515  12.419  1.00 80.36           N  
ATOM   4087  CA  PRO A 260      -6.523  -8.196  11.351  1.00 80.36           C  
ATOM   4088  HA  PRO A 260      -5.568  -8.567  11.724  1.00 80.36           H  
ATOM   4089  C   PRO A 260      -6.277  -7.286  10.142  1.00 80.36           C  
ATOM   4090  CB  PRO A 260      -7.411  -9.380  11.015  1.00 80.36           C  
ATOM   4091  HB2 PRO A 260      -7.148 -10.221  11.656  1.00 80.36           H  
ATOM   4092  HB3 PRO A 260      -7.307  -9.643   9.962  1.00 80.36           H  
ATOM   4093  O   PRO A 260      -7.103  -7.146   9.239  1.00 80.36           O  
ATOM   4094  CG  PRO A 260      -8.822  -8.884  11.362  1.00 80.36           C  
ATOM   4095  HG2 PRO A 260      -9.208  -8.245  10.568  1.00 80.36           H  
ATOM   4096  HG3 PRO A 260      -9.529  -9.681  11.596  1.00 80.36           H  
ATOM   4097  CD  PRO A 260      -8.570  -8.052  12.596  1.00 80.36           C  
ATOM   4098  HD2 PRO A 260      -8.594  -8.686  13.482  1.00 80.36           H  
ATOM   4099  HD3 PRO A 260      -9.325  -7.269  12.670  1.00 80.36           H  
ATOM   4100  N   ALA A 261      -5.073  -6.720  10.058  1.00 88.24           N  
ATOM   4101  H   ALA A 261      -4.504  -6.758  10.892  1.00 88.24           H  
ATOM   4102  CA  ALA A 261      -4.677  -5.812   8.979  1.00 88.24           C  
ATOM   4103  HA  ALA A 261      -5.288  -4.913   9.049  1.00 88.24           H  
ATOM   4104  C   ALA A 261      -4.867  -6.392   7.559  1.00 88.24           C  
ATOM   4105  CB  ALA A 261      -3.213  -5.426   9.215  1.00 88.24           C  
ATOM   4106  HB1 ALA A 261      -2.584  -6.316   9.200  1.00 88.24           H  
ATOM   4107  HB2 ALA A 261      -2.883  -4.745   8.430  1.00 88.24           H  
ATOM   4108  HB3 ALA A 261      -3.114  -4.935  10.183  1.00 88.24           H  
ATOM   4109  O   ALA A 261      -5.052  -5.642   6.601  1.00 88.24           O  
ATOM   4110  N   ARG A 262      -4.854  -7.722   7.390  1.00 86.37           N  
ATOM   4111  H   ARG A 262      -4.753  -8.296   8.215  1.00 86.37           H  
ATOM   4112  CA  ARG A 262      -5.004  -8.363   6.073  1.00 86.37           C  
ATOM   4113  HA  ARG A 262      -4.328  -7.853   5.386  1.00 86.37           H  
ATOM   4114  C   ARG A 262      -6.395  -8.193   5.449  1.00 86.37           C  
ATOM   4115  CB  ARG A 262      -4.549  -9.826   6.132  1.00 86.37           C  
ATOM   4116  HB2 ARG A 262      -4.352 -10.156   5.113  1.00 86.37           H  
ATOM   4117  HB3 ARG A 262      -3.613  -9.888   6.686  1.00 86.37           H  
ATOM   4118  O   ARG A 262      -6.511  -8.286   4.230  1.00 86.37           O  
ATOM   4119  CG  ARG A 262      -5.570 -10.780   6.755  1.00 86.37           C  
ATOM   4120  HG2 ARG A 262      -6.461 -10.781   6.126  1.00 86.37           H  
ATOM   4121  HG3 ARG A 262      -5.836 -10.458   7.762  1.00 86.37           H  
ATOM   4122  CD  ARG A 262      -4.981 -12.198   6.766  1.00 86.37           C  
ATOM   4123  HD2 ARG A 262      -4.201 -12.275   6.008  1.00 86.37           H  
ATOM   4124  HD3 ARG A 262      -5.735 -12.930   6.478  1.00 86.37           H  
ATOM   4125  NE  ARG A 262      -4.419 -12.581   8.070  1.00 86.37           N  
ATOM   4126  HE  ARG A 262      -4.433 -11.911   8.826  1.00 86.37           H  
ATOM   4127  NH1 ARG A 262      -3.925 -14.748   7.455  1.00 86.37           N  
ATOM   4128 HH11 ARG A 262      -3.608 -15.674   7.704  1.00 86.37           H  
ATOM   4129 HH12 ARG A 262      -4.160 -14.587   6.486  1.00 86.37           H  
ATOM   4130  NH2 ARG A 262      -3.489 -14.053   9.533  1.00 86.37           N  
ATOM   4131 HH21 ARG A 262      -3.217 -14.999   9.759  1.00 86.37           H  
ATOM   4132 HH22 ARG A 262      -3.567 -13.392  10.292  1.00 86.37           H  
ATOM   4133  CZ  ARG A 262      -3.952 -13.788   8.343  1.00 86.37           C  
ATOM   4134  N   VAL A 263      -7.414  -7.848   6.240  1.00 83.13           N  
ATOM   4135  H   VAL A 263      -7.250  -7.789   7.235  1.00 83.13           H  
ATOM   4136  CA  VAL A 263      -8.745  -7.434   5.751  1.00 83.13           C  
ATOM   4137  HA  VAL A 263      -9.260  -8.278   5.291  1.00 83.13           H  
ATOM   4138  C   VAL A 263      -8.630  -6.322   4.706  1.00 83.13           C  
ATOM   4139  CB  VAL A 263      -9.578  -6.932   6.941  1.00 83.13           C  
ATOM   4140  HB  VAL A 263      -8.958  -6.257   7.532  1.00 83.13           H  
ATOM   4141  O   VAL A 263      -9.287  -6.366   3.667  1.00 83.13           O  
ATOM   4142  CG1 VAL A 263     -10.837  -6.161   6.547  1.00 83.13           C  
ATOM   4143 HG11 VAL A 263     -11.236  -5.716   7.458  1.00 83.13           H  
ATOM   4144 HG12 VAL A 263     -11.571  -6.821   6.085  1.00 83.13           H  
ATOM   4145 HG13 VAL A 263     -10.621  -5.328   5.878  1.00 83.13           H  
ATOM   4146  CG2 VAL A 263     -10.016  -8.104   7.817  1.00 83.13           C  
ATOM   4147 HG21 VAL A 263     -10.548  -7.732   8.693  1.00 83.13           H  
ATOM   4148 HG22 VAL A 263     -10.689  -8.746   7.249  1.00 83.13           H  
ATOM   4149 HG23 VAL A 263      -9.155  -8.683   8.150  1.00 83.13           H  
ATOM   4150  N   PHE A 264      -7.727  -5.359   4.922  1.00 86.56           N  
ATOM   4151  H   PHE A 264      -7.183  -5.385   5.772  1.00 86.56           H  
ATOM   4152  CA  PHE A 264      -7.516  -4.243   3.996  1.00 86.56           C  
ATOM   4153  HA  PHE A 264      -8.471  -3.743   3.838  1.00 86.56           H  
ATOM   4154  C   PHE A 264      -7.016  -4.702   2.619  1.00 86.56           C  
ATOM   4155  CB  PHE A 264      -6.568  -3.222   4.627  1.00 86.56           C  
ATOM   4156  HB2 PHE A 264      -5.660  -3.734   4.946  1.00 86.56           H  
ATOM   4157  HB3 PHE A 264      -6.281  -2.495   3.867  1.00 86.56           H  
ATOM   4158  O   PHE A 264      -7.221  -4.018   1.616  1.00 86.56           O  
ATOM   4159  CG  PHE A 264      -7.157  -2.473   5.808  1.00 86.56           C  
ATOM   4160  CD1 PHE A 264      -7.719  -1.200   5.611  1.00 86.56           C  
ATOM   4161  HD1 PHE A 264      -7.736  -0.763   4.623  1.00 86.56           H  
ATOM   4162  CD2 PHE A 264      -7.168  -3.041   7.097  1.00 86.56           C  
ATOM   4163  HD2 PHE A 264      -6.761  -4.027   7.268  1.00 86.56           H  
ATOM   4164  CE1 PHE A 264      -8.268  -0.490   6.689  1.00 86.56           C  
ATOM   4165  HE1 PHE A 264      -8.695   0.488   6.524  1.00 86.56           H  
ATOM   4166  CE2 PHE A 264      -7.733  -2.340   8.174  1.00 86.56           C  
ATOM   4167  HE2 PHE A 264      -7.763  -2.785   9.157  1.00 86.56           H  
ATOM   4168  CZ  PHE A 264      -8.276  -1.061   7.971  1.00 86.56           C  
ATOM   4169  HZ  PHE A 264      -8.710  -0.521   8.800  1.00 86.56           H  
ATOM   4170  N   LEU A 265      -6.405  -5.891   2.539  1.00 86.07           N  
ATOM   4171  H   LEU A 265      -6.338  -6.451   3.376  1.00 86.07           H  
ATOM   4172  CA  LEU A 265      -6.026  -6.508   1.276  1.00 86.07           C  
ATOM   4173  HA  LEU A 265      -5.734  -5.704   0.600  1.00 86.07           H  
ATOM   4174  C   LEU A 265      -7.151  -7.291   0.590  1.00 86.07           C  
ATOM   4175  CB  LEU A 265      -4.850  -7.469   1.447  1.00 86.07           C  
ATOM   4176  HB2 LEU A 265      -4.682  -7.947   0.482  1.00 86.07           H  
ATOM   4177  HB3 LEU A 265      -5.144  -8.262   2.135  1.00 86.07           H  
ATOM   4178  O   LEU A 265      -6.957  -7.752  -0.532  1.00 86.07           O  
ATOM   4179  CG  LEU A 265      -3.512  -6.901   1.911  1.00 86.07           C  
ATOM   4180  HG  LEU A 265      -3.573  -6.585   2.952  1.00 86.07           H  
ATOM   4181  CD1 LEU A 265      -2.559  -8.087   1.787  1.00 86.07           C  
ATOM   4182 HD11 LEU A 265      -1.541  -7.785   2.033  1.00 86.07           H  
ATOM   4183 HD12 LEU A 265      -2.544  -8.478   0.769  1.00 86.07           H  
ATOM   4184 HD13 LEU A 265      -2.869  -8.885   2.462  1.00 86.07           H  
ATOM   4185  CD2 LEU A 265      -3.004  -5.738   1.055  1.00 86.07           C  
ATOM   4186 HD21 LEU A 265      -2.914  -6.040   0.012  1.00 86.07           H  
ATOM   4187 HD22 LEU A 265      -3.683  -4.889   1.145  1.00 86.07           H  
ATOM   4188 HD23 LEU A 265      -2.028  -5.418   1.420  1.00 86.07           H  
ATOM   4189  N   LYS A 266      -8.320  -7.464   1.191  1.00 80.32           N  
ATOM   4190  H   LYS A 266      -8.455  -7.135   2.136  1.00 80.32           H  
ATOM   4191  CA  LYS A 266      -9.449  -8.106   0.501  1.00 80.32           C  
ATOM   4192  HA  LYS A 266      -9.100  -8.693  -0.348  1.00 80.32           H  
ATOM   4193  C   LYS A 266     -10.399  -7.077  -0.113  1.00 80.32           C  
ATOM   4194  CB  LYS A 266     -10.131  -9.098   1.446  1.00 80.32           C  
ATOM   4195  HB2 LYS A 266     -10.575  -8.551   2.278  1.00 80.32           H  
ATOM   4196  HB3 LYS A 266     -10.936  -9.589   0.898  1.00 80.32           H  
ATOM   4197  O   LYS A 266     -11.108  -7.382  -1.062  1.00 80.32           O  
ATOM   4198  CG  LYS A 266      -9.193 -10.192   2.006  1.00 80.32           C  
ATOM   4199  HG2 LYS A 266      -9.772 -10.777   2.720  1.00 80.32           H  
ATOM   4200  HG3 LYS A 266      -8.381  -9.724   2.562  1.00 80.32           H  
ATOM   4201  CD  LYS A 266      -8.595 -11.170   0.968  1.00 80.32           C  
ATOM   4202  HD2 LYS A 266      -7.964 -10.626   0.265  1.00 80.32           H  
ATOM   4203  HD3 LYS A 266      -9.406 -11.661   0.431  1.00 80.32           H  
ATOM   4204  CE  LYS A 266      -7.750 -12.216   1.728  1.00 80.32           C  
ATOM   4205  HE2 LYS A 266      -8.381 -12.673   2.491  1.00 80.32           H  
ATOM   4206  HE3 LYS A 266      -6.953 -11.690   2.253  1.00 80.32           H  
ATOM   4207  NZ  LYS A 266      -7.148 -13.296   0.896  1.00 80.32           N  
ATOM   4208  HZ1 LYS A 266      -7.850 -13.923   0.530  1.00 80.32           H  
ATOM   4209  HZ2 LYS A 266      -6.577 -12.938   0.144  1.00 80.32           H  
ATOM   4210  HZ3 LYS A 266      -6.540 -13.862   1.470  1.00 80.32           H  
ATOM   4211  N   ILE A 267     -10.315  -5.826   0.336  1.00 78.57           N  
ATOM   4212  H   ILE A 267      -9.751  -5.658   1.157  1.00 78.57           H  
ATOM   4213  CA  ILE A 267     -11.084  -4.709  -0.219  1.00 78.57           C  
ATOM   4214  HA  ILE A 267     -12.097  -5.061  -0.411  1.00 78.57           H  
ATOM   4215  C   ILE A 267     -10.474  -4.268  -1.554  1.00 78.57           C  
ATOM   4216  CB  ILE A 267     -11.179  -3.562   0.803  1.00 78.57           C  
ATOM   4217  HB  ILE A 267     -10.168  -3.201   0.991  1.00 78.57           H  
ATOM   4218  O   ILE A 267      -9.243  -4.178  -1.695  1.00 78.57           O  
ATOM   4219  CG1 ILE A 267     -11.792  -4.071   2.132  1.00 78.57           C  
ATOM   4220 HG12 ILE A 267     -11.485  -5.093   2.356  1.00 78.57           H  
ATOM   4221 HG13 ILE A 267     -12.881  -4.070   2.073  1.00 78.57           H  
ATOM   4222  CG2 ILE A 267     -12.026  -2.401   0.251  1.00 78.57           C  
ATOM   4223 HG21 ILE A 267     -12.987  -2.772  -0.105  1.00 78.57           H  
ATOM   4224 HG22 ILE A 267     -11.507  -1.903  -0.569  1.00 78.57           H  
ATOM   4225 HG23 ILE A 267     -12.222  -1.659   1.025  1.00 78.57           H  
ATOM   4226  CD1 ILE A 267     -11.337  -3.229   3.318  1.00 78.57           C  
ATOM   4227 HD11 ILE A 267     -11.593  -3.733   4.251  1.00 78.57           H  
ATOM   4228 HD12 ILE A 267     -10.257  -3.083   3.278  1.00 78.57           H  
ATOM   4229 HD13 ILE A 267     -11.805  -2.246   3.281  1.00 78.57           H  
ATOM   4230  N   ASP A 268     -11.339  -4.006  -2.537  1.00 78.96           N  
ATOM   4231  H   ASP A 268     -12.330  -4.101  -2.364  1.00 78.96           H  
ATOM   4232  CA  ASP A 268     -10.918  -3.454  -3.821  1.00 78.96           C  
ATOM   4233  HA  ASP A 268     -10.072  -4.053  -4.159  1.00 78.96           H  
ATOM   4234  C   ASP A 268     -10.432  -2.012  -3.629  1.00 78.96           C  
ATOM   4235  CB  ASP A 268     -12.008  -3.577  -4.906  1.00 78.96           C  
ATOM   4236  HB2 ASP A 268     -12.544  -4.516  -4.769  1.00 78.96           H  
ATOM   4237  HB3 ASP A 268     -12.720  -2.756  -4.820  1.00 78.96           H  
ATOM   4238  O   ASP A 268     -11.142  -1.158  -3.097  1.00 78.96           O  
ATOM   4239  CG  ASP A 268     -11.374  -3.575  -6.308  1.00 78.96           C  
ATOM   4240  OD1 ASP A 268     -10.288  -2.960  -6.426  1.00 78.96           O  
ATOM   4241  OD2 ASP A 268     -11.862  -4.326  -7.192  1.00 78.96           O  
ATOM   4242  N   ILE A 269      -9.193  -1.751  -4.042  1.00 81.34           N  
ATOM   4243  H   ILE A 269      -8.785  -2.425  -4.674  1.00 81.34           H  
ATOM   4244  CA  ILE A 269      -8.541  -0.444  -3.888  1.00 81.34           C  
ATOM   4245  HA  ILE A 269      -8.637  -0.121  -2.852  1.00 81.34           H  
ATOM   4246  C   ILE A 269      -9.249   0.597  -4.765  1.00 81.34           C  
ATOM   4247  CB  ILE A 269      -7.042  -0.554  -4.251  1.00 81.34           C  
ATOM   4248  HB  ILE A 269      -6.982  -0.860  -5.295  1.00 81.34           H  
ATOM   4249  O   ILE A 269      -9.213   1.786  -4.454  1.00 81.34           O  
ATOM   4250  CG1 ILE A 269      -6.325  -1.615  -3.387  1.00 81.34           C  
ATOM   4251 HG12 ILE A 269      -6.879  -2.553  -3.423  1.00 81.34           H  
ATOM   4252 HG13 ILE A 269      -6.283  -1.287  -2.348  1.00 81.34           H  
ATOM   4253  CG2 ILE A 269      -6.291   0.783  -4.106  1.00 81.34           C  
ATOM   4254 HG21 ILE A 269      -5.251   0.680  -4.416  1.00 81.34           H  
ATOM   4255 HG22 ILE A 269      -6.330   1.121  -3.071  1.00 81.34           H  
ATOM   4256 HG23 ILE A 269      -6.742   1.537  -4.752  1.00 81.34           H  
ATOM   4257  CD1 ILE A 269      -4.912  -1.915  -3.900  1.00 81.34           C  
ATOM   4258 HD11 ILE A 269      -4.203  -1.178  -3.523  1.00 81.34           H  
ATOM   4259 HD12 ILE A 269      -4.896  -1.909  -4.990  1.00 81.34           H  
ATOM   4260 HD13 ILE A 269      -4.622  -2.914  -3.576  1.00 81.34           H  
ATOM   4261  N   ASP A 270      -9.921   0.154  -5.830  1.00 82.37           N  
ATOM   4262  H   ASP A 270      -9.935  -0.836  -6.029  1.00 82.37           H  
ATOM   4263  CA  ASP A 270     -10.697   1.014  -6.725  1.00 82.37           C  
ATOM   4264  HA  ASP A 270     -10.074   1.856  -7.029  1.00 82.37           H  
ATOM   4265  C   ASP A 270     -11.926   1.639  -6.046  1.00 82.37           C  
ATOM   4266  CB  ASP A 270     -11.058   0.216  -7.990  1.00 82.37           C  
ATOM   4267  HB2 ASP A 270     -11.732   0.813  -8.604  1.00 82.37           H  
ATOM   4268  HB3 ASP A 270     -11.576  -0.701  -7.708  1.00 82.37           H  
ATOM   4269  O   ASP A 270     -12.419   2.660  -6.513  1.00 82.37           O  
ATOM   4270  CG  ASP A 270      -9.815  -0.115  -8.831  1.00 82.37           C  
ATOM   4271  OD1 ASP A 270      -8.858   0.700  -8.817  1.00 82.37           O  
ATOM   4272  OD2 ASP A 270      -9.778  -1.159  -9.512  1.00 82.37           O  
ATOM   4273  N   ASN A 271     -12.355   1.111  -4.893  1.00 75.18           N  
ATOM   4274  H   ASN A 271     -11.905   0.274  -4.550  1.00 75.18           H  
ATOM   4275  CA  ASN A 271     -13.420   1.709  -4.081  1.00 75.18           C  
ATOM   4276  HA  ASN A 271     -14.158   2.158  -4.746  1.00 75.18           H  
ATOM   4277  C   ASN A 271     -12.915   2.830  -3.151  1.00 75.18           C  
ATOM   4278  CB  ASN A 271     -14.111   0.609  -3.262  1.00 75.18           C  
ATOM   4279  HB2 ASN A 271     -13.382   0.152  -2.593  1.00 75.18           H  
ATOM   4280  HB3 ASN A 271     -14.892   1.061  -2.650  1.00 75.18           H  
ATOM   4281  O   ASN A 271     -13.705   3.430  -2.424  1.00 75.18           O  
ATOM   4282  CG  ASN A 271     -14.770  -0.477  -4.091  1.00 75.18           C  
ATOM   4283  ND2 ASN A 271     -15.038  -1.604  -3.477  1.00 75.18           N  
ATOM   4284 HD21 ASN A 271     -14.875  -1.683  -2.483  1.00 75.18           H  
ATOM   4285 HD22 ASN A 271     -15.467  -2.326  -4.038  1.00 75.18           H  
ATOM   4286  OD1 ASN A 271     -15.070  -0.357  -5.265  1.00 75.18           O  
ATOM   4287  N   LEU A 272     -11.604   3.087  -3.106  1.00 79.04           N  
ATOM   4288  H   LEU A 272     -11.003   2.605  -3.759  1.00 79.04           H  
ATOM   4289  CA  LEU A 272     -11.032   4.153  -2.285  1.00 79.04           C  
ATOM   4290  HA  LEU A 272     -11.661   4.269  -1.402  1.00 79.04           H  
ATOM   4291  C   LEU A 272     -11.032   5.484  -3.041  1.00 79.04           C  
ATOM   4292  CB  LEU A 272      -9.607   3.792  -1.831  1.00 79.04           C  
ATOM   4293  HB2 LEU A 272      -9.212   4.603  -1.219  1.00 79.04           H  
ATOM   4294  HB3 LEU A 272      -8.976   3.708  -2.715  1.00 79.04           H  
ATOM   4295  O   LEU A 272     -10.880   5.498  -4.264  1.00 79.04           O  
ATOM   4296  CG  LEU A 272      -9.508   2.486  -1.034  1.00 79.04           C  
ATOM   4297  HG  LEU A 272      -9.868   1.655  -1.641  1.00 79.04           H  
ATOM   4298  CD1 LEU A 272      -8.045   2.222  -0.681  1.00 79.04           C  
ATOM   4299 HD11 LEU A 272      -7.949   1.193  -0.335  1.00 79.04           H  
ATOM   4300 HD12 LEU A 272      -7.421   2.356  -1.565  1.00 79.04           H  
ATOM   4301 HD13 LEU A 272      -7.716   2.902   0.105  1.00 79.04           H  
ATOM   4302  CD2 LEU A 272     -10.319   2.552   0.258  1.00 79.04           C  
ATOM   4303 HD21 LEU A 272     -10.204   1.604   0.782  1.00 79.04           H  
ATOM   4304 HD22 LEU A 272     -11.379   2.669   0.035  1.00 79.04           H  
ATOM   4305 HD23 LEU A 272      -9.978   3.370   0.893  1.00 79.04           H  
ATOM   4306  N   PRO A 273     -11.071   6.626  -2.328  1.00 78.53           N  
ATOM   4307  CA  PRO A 273     -10.893   7.928  -2.956  1.00 78.53           C  
ATOM   4308  HA  PRO A 273     -11.764   8.130  -3.580  1.00 78.53           H  
ATOM   4309  C   PRO A 273      -9.620   7.972  -3.800  1.00 78.53           C  
ATOM   4310  CB  PRO A 273     -10.826   8.947  -1.821  1.00 78.53           C  
ATOM   4311  HB2 PRO A 273     -11.312   9.885  -2.092  1.00 78.53           H  
ATOM   4312  HB3 PRO A 273      -9.792   9.124  -1.527  1.00 78.53           H  
ATOM   4313  O   PRO A 273      -8.570   7.482  -3.374  1.00 78.53           O  
ATOM   4314  CG  PRO A 273     -11.554   8.248  -0.681  1.00 78.53           C  
ATOM   4315  HG2 PRO A 273     -11.149   8.584   0.274  1.00 78.53           H  
ATOM   4316  HG3 PRO A 273     -12.625   8.437  -0.746  1.00 78.53           H  
ATOM   4317  CD  PRO A 273     -11.273   6.766  -0.896  1.00 78.53           C  
ATOM   4318  HD2 PRO A 273     -10.364   6.479  -0.367  1.00 78.53           H  
ATOM   4319  HD3 PRO A 273     -12.122   6.177  -0.550  1.00 78.53           H  
ATOM   4320  N   SER A 274      -9.700   8.613  -4.967  1.00 84.23           N  
ATOM   4321  H   SER A 274     -10.618   8.933  -5.242  1.00 84.23           H  
ATOM   4322  CA  SER A 274      -8.659   8.589  -6.006  1.00 84.23           C  
ATOM   4323  HA  SER A 274      -8.665   7.605  -6.474  1.00 84.23           H  
ATOM   4324  C   SER A 274      -7.237   8.840  -5.480  1.00 84.23           C  
ATOM   4325  CB  SER A 274      -9.023   9.617  -7.083  1.00 84.23           C  
ATOM   4326  HB2 SER A 274      -9.152  10.599  -6.630  1.00 84.23           H  
ATOM   4327  HB3 SER A 274      -9.958   9.319  -7.559  1.00 84.23           H  
ATOM   4328  O   SER A 274      -6.306   8.112  -5.833  1.00 84.23           O  
ATOM   4329  OG  SER A 274      -8.004   9.687  -8.055  1.00 84.23           O  
ATOM   4330  HG  SER A 274      -8.361  10.078  -8.856  1.00 84.23           H  
ATOM   4331  N   ALA A 275      -7.055   9.802  -4.567  1.00 85.49           N  
ATOM   4332  H   ALA A 275      -7.852  10.360  -4.297  1.00 85.49           H  
ATOM   4333  CA  ALA A 275      -5.748  10.101  -3.978  1.00 85.49           C  
ATOM   4334  HA  ALA A 275      -5.041  10.288  -4.786  1.00 85.49           H  
ATOM   4335  C   ALA A 275      -5.187   8.936  -3.135  1.00 85.49           C  
ATOM   4336  CB  ALA A 275      -5.881  11.381  -3.144  1.00 85.49           C  
ATOM   4337  HB1 ALA A 275      -4.908  11.653  -2.733  1.00 85.49           H  
ATOM   4338  HB2 ALA A 275      -6.584  11.229  -2.325  1.00 85.49           H  
ATOM   4339  HB3 ALA A 275      -6.235  12.198  -3.773  1.00 85.49           H  
ATOM   4340  O   ALA A 275      -4.004   8.604  -3.239  1.00 85.49           O  
ATOM   4341  N   VAL A 276      -6.034   8.298  -2.322  1.00 86.81           N  
ATOM   4342  H   VAL A 276      -7.014   8.530  -2.391  1.00 86.81           H  
ATOM   4343  CA  VAL A 276      -5.669   7.147  -1.479  1.00 86.81           C  
ATOM   4344  HA  VAL A 276      -4.735   7.366  -0.960  1.00 86.81           H  
ATOM   4345  C   VAL A 276      -5.437   5.917  -2.350  1.00 86.81           C  
ATOM   4346  CB  VAL A 276      -6.757   6.865  -0.423  1.00 86.81           C  
ATOM   4347  HB  VAL A 276      -7.696   6.633  -0.925  1.00 86.81           H  
ATOM   4348  O   VAL A 276      -4.403   5.266  -2.219  1.00 86.81           O  
ATOM   4349  CG1 VAL A 276      -6.384   5.680   0.477  1.00 86.81           C  
ATOM   4350 HG11 VAL A 276      -5.438   5.877   0.981  1.00 86.81           H  
ATOM   4351 HG12 VAL A 276      -7.160   5.523   1.226  1.00 86.81           H  
ATOM   4352 HG13 VAL A 276      -6.289   4.767  -0.111  1.00 86.81           H  
ATOM   4353  CG2 VAL A 276      -6.979   8.086   0.477  1.00 86.81           C  
ATOM   4354 HG21 VAL A 276      -7.778   7.873   1.188  1.00 86.81           H  
ATOM   4355 HG22 VAL A 276      -7.287   8.951  -0.110  1.00 86.81           H  
ATOM   4356 HG23 VAL A 276      -6.067   8.324   1.025  1.00 86.81           H  
ATOM   4357  N   CYS A 277      -6.342   5.658  -3.299  1.00 88.58           N  
ATOM   4358  H   CYS A 277      -7.159   6.249  -3.349  1.00 88.58           H  
ATOM   4359  CA  CYS A 277      -6.224   4.589  -4.289  1.00 88.58           C  
ATOM   4360  HA  CYS A 277      -6.260   3.625  -3.781  1.00 88.58           H  
ATOM   4361  C   CYS A 277      -4.886   4.674  -5.038  1.00 88.58           C  
ATOM   4362  CB  CYS A 277      -7.429   4.691  -5.237  1.00 88.58           C  
ATOM   4363  HB2 CYS A 277      -7.507   5.698  -5.648  1.00 88.58           H  
ATOM   4364  HB3 CYS A 277      -8.348   4.482  -4.690  1.00 88.58           H  
ATOM   4365  O   CYS A 277      -4.100   3.723  -5.037  1.00 88.58           O  
ATOM   4366  SG  CYS A 277      -7.284   3.507  -6.601  1.00 88.58           S  
ATOM   4367  HG  CYS A 277      -8.556   3.101  -6.567  1.00 88.58           H  
ATOM   4368  N   SER A 278      -4.568   5.851  -5.585  1.00 89.17           N  
ATOM   4369  H   SER A 278      -5.265   6.583  -5.567  1.00 89.17           H  
ATOM   4370  CA  SER A 278      -3.307   6.115  -6.284  1.00 89.17           C  
ATOM   4371  HA  SER A 278      -3.230   5.448  -7.143  1.00 89.17           H  
ATOM   4372  C   SER A 278      -2.098   5.870  -5.382  1.00 89.17           C  
ATOM   4373  CB  SER A 278      -3.270   7.559  -6.793  1.00 89.17           C  
ATOM   4374  HB2 SER A 278      -3.373   8.255  -5.959  1.00 89.17           H  
ATOM   4375  HB3 SER A 278      -2.315   7.737  -7.286  1.00 89.17           H  
ATOM   4376  O   SER A 278      -1.122   5.241  -5.797  1.00 89.17           O  
ATOM   4377  OG  SER A 278      -4.307   7.779  -7.722  1.00 89.17           O  
ATOM   4378  HG  SER A 278      -5.127   7.940  -7.250  1.00 89.17           H  
ATOM   4379  N   ARG A 279      -2.155   6.306  -4.116  1.00 90.87           N  
ATOM   4380  H   ARG A 279      -2.982   6.798  -3.811  1.00 90.87           H  
ATOM   4381  CA  ARG A 279      -1.064   6.083  -3.163  1.00 90.87           C  
ATOM   4382  HA  ARG A 279      -0.150   6.414  -3.657  1.00 90.87           H  
ATOM   4383  C   ARG A 279      -0.867   4.599  -2.843  1.00 90.87           C  
ATOM   4384  CB  ARG A 279      -1.307   6.921  -1.895  1.00 90.87           C  
ATOM   4385  HB2 ARG A 279      -1.461   7.963  -2.176  1.00 90.87           H  
ATOM   4386  HB3 ARG A 279      -2.216   6.573  -1.404  1.00 90.87           H  
ATOM   4387  O   ARG A 279       0.283   4.155  -2.801  1.00 90.87           O  
ATOM   4388  CG  ARG A 279      -0.151   6.846  -0.885  1.00 90.87           C  
ATOM   4389  HG2 ARG A 279       0.016   5.809  -0.592  1.00 90.87           H  
ATOM   4390  HG3 ARG A 279      -0.435   7.402   0.009  1.00 90.87           H  
ATOM   4391  CD  ARG A 279       1.144   7.440  -1.454  1.00 90.87           C  
ATOM   4392  HD2 ARG A 279       0.985   8.500  -1.648  1.00 90.87           H  
ATOM   4393  HD3 ARG A 279       1.388   6.941  -2.392  1.00 90.87           H  
ATOM   4394  NE  ARG A 279       2.275   7.260  -0.528  1.00 90.87           N  
ATOM   4395  HE  ARG A 279       2.068   6.807   0.350  1.00 90.87           H  
ATOM   4396  NH1 ARG A 279       3.904   8.100  -1.910  1.00 90.87           N  
ATOM   4397 HH11 ARG A 279       4.870   8.336  -2.084  1.00 90.87           H  
ATOM   4398 HH12 ARG A 279       3.186   8.402  -2.554  1.00 90.87           H  
ATOM   4399  NH2 ARG A 279       4.469   7.244   0.073  1.00 90.87           N  
ATOM   4400 HH21 ARG A 279       5.440   7.411  -0.148  1.00 90.87           H  
ATOM   4401 HH22 ARG A 279       4.235   6.706   0.896  1.00 90.87           H  
ATOM   4402  CZ  ARG A 279       3.539   7.544  -0.787  1.00 90.87           C  
ATOM   4403  N   CYS A 280      -1.943   3.843  -2.637  1.00 90.82           N  
ATOM   4404  H   CYS A 280      -2.849   4.289  -2.640  1.00 90.82           H  
ATOM   4405  CA  CYS A 280      -1.894   2.402  -2.386  1.00 90.82           C  
ATOM   4406  HA  CYS A 280      -1.210   2.203  -1.561  1.00 90.82           H  
ATOM   4407  C   CYS A 280      -1.350   1.645  -3.605  1.00 90.82           C  
ATOM   4408  CB  CYS A 280      -3.290   1.914  -1.976  1.00 90.82           C  
ATOM   4409  HB2 CYS A 280      -4.032   2.280  -2.685  1.00 90.82           H  
ATOM   4410  HB3 CYS A 280      -3.321   0.824  -1.967  1.00 90.82           H  
ATOM   4411  O   CYS A 280      -0.407   0.871  -3.454  1.00 90.82           O  
ATOM   4412  SG  CYS A 280      -3.690   2.528  -0.313  1.00 90.82           S  
ATOM   4413  HG  CYS A 280      -3.226   1.489   0.386  1.00 90.82           H  
ATOM   4414  N   LYS A 281      -1.843   1.936  -4.818  1.00 89.81           N  
ATOM   4415  H   LYS A 281      -2.618   2.581  -4.872  1.00 89.81           H  
ATOM   4416  CA  LYS A 281      -1.338   1.353  -6.078  1.00 89.81           C  
ATOM   4417  HA  LYS A 281      -1.447   0.269  -6.054  1.00 89.81           H  
ATOM   4418  C   LYS A 281       0.151   1.625  -6.288  1.00 89.81           C  
ATOM   4419  CB  LYS A 281      -2.146   1.906  -7.264  1.00 89.81           C  
ATOM   4420  HB2 LYS A 281      -2.212   2.991  -7.186  1.00 89.81           H  
ATOM   4421  HB3 LYS A 281      -1.627   1.662  -8.191  1.00 89.81           H  
ATOM   4422  O   LYS A 281       0.906   0.730  -6.642  1.00 89.81           O  
ATOM   4423  CG  LYS A 281      -3.557   1.304  -7.337  1.00 89.81           C  
ATOM   4424  HG2 LYS A 281      -4.068   1.434  -6.384  1.00 89.81           H  
ATOM   4425  HG3 LYS A 281      -3.474   0.237  -7.541  1.00 89.81           H  
ATOM   4426  CD  LYS A 281      -4.387   1.975  -8.440  1.00 89.81           C  
ATOM   4427  HD2 LYS A 281      -4.568   3.015  -8.165  1.00 89.81           H  
ATOM   4428  HD3 LYS A 281      -3.842   1.944  -9.383  1.00 89.81           H  
ATOM   4429  CE  LYS A 281      -5.722   1.239  -8.590  1.00 89.81           C  
ATOM   4430  HE2 LYS A 281      -6.215   1.195  -7.619  1.00 89.81           H  
ATOM   4431  HE3 LYS A 281      -5.536   0.212  -8.903  1.00 89.81           H  
ATOM   4432  NZ  LYS A 281      -6.637   1.896  -9.551  1.00 89.81           N  
ATOM   4433  HZ1 LYS A 281      -7.510   1.388  -9.526  1.00 89.81           H  
ATOM   4434  HZ2 LYS A 281      -6.890   2.824  -9.244  1.00 89.81           H  
ATOM   4435  HZ3 LYS A 281      -6.303   1.885 -10.504  1.00 89.81           H  
ATOM   4436  N   LEU A 282       0.624   2.835  -5.985  1.00 88.58           N  
ATOM   4437  H   LEU A 282      -0.039   3.563  -5.759  1.00 88.58           H  
ATOM   4438  CA  LEU A 282       2.047   3.163  -6.114  1.00 88.58           C  
ATOM   4439  HA  LEU A 282       2.355   2.912  -7.129  1.00 88.58           H  
ATOM   4440  C   LEU A 282       2.954   2.353  -5.174  1.00 88.58           C  
ATOM   4441  CB  LEU A 282       2.253   4.668  -5.893  1.00 88.58           C  
ATOM   4442  HB2 LEU A 282       3.305   4.854  -5.678  1.00 88.58           H  
ATOM   4443  HB3 LEU A 282       1.676   4.975  -5.020  1.00 88.58           H  
ATOM   4444  O   LEU A 282       4.100   2.080  -5.540  1.00 88.58           O  
ATOM   4445  CG  LEU A 282       1.850   5.530  -7.103  1.00 88.58           C  
ATOM   4446  HG  LEU A 282       0.837   5.285  -7.423  1.00 88.58           H  
ATOM   4447  CD1 LEU A 282       1.900   7.000  -6.686  1.00 88.58           C  
ATOM   4448 HD11 LEU A 282       1.190   7.172  -5.877  1.00 88.58           H  
ATOM   4449 HD12 LEU A 282       1.604   7.623  -7.530  1.00 88.58           H  
ATOM   4450 HD13 LEU A 282       2.906   7.276  -6.372  1.00 88.58           H  
ATOM   4451  CD2 LEU A 282       2.797   5.335  -8.292  1.00 88.58           C  
ATOM   4452 HD21 LEU A 282       3.829   5.517  -7.993  1.00 88.58           H  
ATOM   4453 HD22 LEU A 282       2.526   6.034  -9.084  1.00 88.58           H  
ATOM   4454 HD23 LEU A 282       2.696   4.329  -8.699  1.00 88.58           H  
ATOM   4455  N   ASN A 283       2.461   1.978  -3.991  1.00 87.38           N  
ATOM   4456  H   ASN A 283       1.486   2.161  -3.801  1.00 87.38           H  
ATOM   4457  CA  ASN A 283       3.250   1.313  -2.949  1.00 87.38           C  
ATOM   4458  HA  ASN A 283       4.304   1.345  -3.223  1.00 87.38           H  
ATOM   4459  C   ASN A 283       2.936  -0.173  -2.771  1.00 87.38           C  
ATOM   4460  CB  ASN A 283       3.101   2.067  -1.626  1.00 87.38           C  
ATOM   4461  HB2 ASN A 283       2.047   2.138  -1.357  1.00 87.38           H  
ATOM   4462  HB3 ASN A 283       3.613   1.510  -0.841  1.00 87.38           H  
ATOM   4463  O   ASN A 283       3.580  -0.817  -1.947  1.00 87.38           O  
ATOM   4464  CG  ASN A 283       3.725   3.441  -1.696  1.00 87.38           C  
ATOM   4465  ND2 ASN A 283       2.939   4.459  -1.934  1.00 87.38           N  
ATOM   4466 HD21 ASN A 283       3.401   5.329  -2.159  1.00 87.38           H  
ATOM   4467 HD22 ASN A 283       1.973   4.273  -2.164  1.00 87.38           H  
ATOM   4468  OD1 ASN A 283       4.920   3.638  -1.564  1.00 87.38           O  
ATOM   4469  N   ILE A 284       1.993  -0.724  -3.536  1.00 87.28           N  
ATOM   4470  H   ILE A 284       1.449  -0.142  -4.156  1.00 87.28           H  
ATOM   4471  CA  ILE A 284       1.720  -2.156  -3.511  1.00 87.28           C  
ATOM   4472  HA  ILE A 284       1.412  -2.399  -2.494  1.00 87.28           H  
ATOM   4473  C   ILE A 284       3.011  -2.925  -3.813  1.00 87.28           C  
ATOM   4474  CB  ILE A 284       0.550  -2.495  -4.455  1.00 87.28           C  
ATOM   4475  HB  ILE A 284      -0.206  -1.723  -4.313  1.00 87.28           H  
ATOM   4476  O   ILE A 284       3.811  -2.545  -4.681  1.00 87.28           O  
ATOM   4477  CG1 ILE A 284      -0.108  -3.838  -4.105  1.00 87.28           C  
ATOM   4478 HG12 ILE A 284      -0.353  -3.846  -3.043  1.00 87.28           H  
ATOM   4479 HG13 ILE A 284       0.573  -4.664  -4.312  1.00 87.28           H  
ATOM   4480  CG2 ILE A 284       0.970  -2.467  -5.922  1.00 87.28           C  
ATOM   4481 HG21 ILE A 284       0.092  -2.478  -6.568  1.00 87.28           H  
ATOM   4482 HG22 ILE A 284       1.604  -3.319  -6.168  1.00 87.28           H  
ATOM   4483 HG23 ILE A 284       1.511  -1.537  -6.101  1.00 87.28           H  
ATOM   4484  CD1 ILE A 284      -1.406  -4.029  -4.898  1.00 87.28           C  
ATOM   4485 HD11 ILE A 284      -2.007  -4.808  -4.431  1.00 87.28           H  
ATOM   4486 HD12 ILE A 284      -1.179  -4.314  -5.925  1.00 87.28           H  
ATOM   4487 HD13 ILE A 284      -1.993  -3.110  -4.896  1.00 87.28           H  
ATOM   4488  N   ALA A 285       3.247  -3.990  -3.052  1.00 82.08           N  
ATOM   4489  H   ALA A 285       2.572  -4.252  -2.347  1.00 82.08           H  
ATOM   4490  CA  ALA A 285       4.410  -4.834  -3.263  1.00 82.08           C  
ATOM   4491  HA  ALA A 285       5.305  -4.230  -3.120  1.00 82.08           H  
ATOM   4492  C   ALA A 285       4.400  -5.374  -4.704  1.00 82.08           C  
ATOM   4493  CB  ALA A 285       4.399  -5.945  -2.222  1.00 82.08           C  
ATOM   4494  HB1 ALA A 285       4.402  -5.521  -1.218  1.00 82.08           H  
ATOM   4495  HB2 ALA A 285       5.272  -6.585  -2.349  1.00 82.08           H  
ATOM   4496  HB3 ALA A 285       3.496  -6.536  -2.379  1.00 82.08           H  
ATOM   4497  O   ALA A 285       3.350  -5.705  -5.241  1.00 82.08           O  
ATOM   4498  N   GLY A 286       5.563  -5.405  -5.356  1.00 82.47           N  
ATOM   4499  H   GLY A 286       6.400  -5.146  -4.855  1.00 82.47           H  
ATOM   4500  CA  GLY A 286       5.683  -5.785  -6.770  1.00 82.47           C  
ATOM   4501  HA2 GLY A 286       4.849  -6.436  -7.032  1.00 82.47           H  
ATOM   4502  HA3 GLY A 286       6.611  -6.337  -6.924  1.00 82.47           H  
ATOM   4503  C   GLY A 286       5.625  -4.631  -7.768  1.00 82.47           C  
ATOM   4504  O   GLY A 286       6.366  -4.667  -8.751  1.00 82.47           O  
ATOM   4505  N   ASN A 287       4.868  -3.561  -7.492  1.00 91.08           N  
ATOM   4506  H   ASN A 287       4.243  -3.593  -6.699  1.00 91.08           H  
ATOM   4507  CA  ASN A 287       4.748  -2.429  -8.423  1.00 91.08           C  
ATOM   4508  HA  ASN A 287       4.314  -2.783  -9.358  1.00 91.08           H  
ATOM   4509  C   ASN A 287       6.092  -1.780  -8.755  1.00 91.08           C  
ATOM   4510  CB  ASN A 287       3.822  -1.370  -7.824  1.00 91.08           C  
ATOM   4511  HB2 ASN A 287       2.849  -1.830  -7.652  1.00 91.08           H  
ATOM   4512  HB3 ASN A 287       4.215  -1.004  -6.876  1.00 91.08           H  
ATOM   4513  O   ASN A 287       6.287  -1.243  -9.839  1.00 91.08           O  
ATOM   4514  CG  ASN A 287       3.588  -0.215  -8.778  1.00 91.08           C  
ATOM   4515  ND2 ASN A 287       3.606   1.001  -8.295  1.00 91.08           N  
ATOM   4516 HD21 ASN A 287       3.232   1.681  -8.941  1.00 91.08           H  
ATOM   4517 HD22 ASN A 287       3.570   1.119  -7.293  1.00 91.08           H  
ATOM   4518  OD1 ASN A 287       3.406  -0.363  -9.969  1.00 91.08           O  
ATOM   4519  N   ARG A 288       7.051  -1.819  -7.824  1.00 91.66           N  
ATOM   4520  H   ARG A 288       6.838  -2.289  -6.956  1.00 91.66           H  
ATOM   4521  CA  ARG A 288       8.399  -1.305  -8.087  1.00 91.66           C  
ATOM   4522  HA  ARG A 288       8.320  -0.264  -8.399  1.00 91.66           H  
ATOM   4523  C   ARG A 288       9.049  -2.024  -9.273  1.00 91.66           C  
ATOM   4524  CB  ARG A 288       9.258  -1.379  -6.820  1.00 91.66           C  
ATOM   4525  HB2 ARG A 288       8.731  -0.886  -6.003  1.00 91.66           H  
ATOM   4526  HB3 ARG A 288       9.433  -2.421  -6.550  1.00 91.66           H  
ATOM   4527  O   ARG A 288       9.452  -1.358 -10.217  1.00 91.66           O  
ATOM   4528  CG  ARG A 288      10.601  -0.675  -7.063  1.00 91.66           C  
ATOM   4529  HG2 ARG A 288      11.102  -1.139  -7.913  1.00 91.66           H  
ATOM   4530  HG3 ARG A 288      10.430   0.375  -7.300  1.00 91.66           H  
ATOM   4531  CD  ARG A 288      11.552  -0.774  -5.872  1.00 91.66           C  
ATOM   4532  HD2 ARG A 288      11.759  -1.824  -5.666  1.00 91.66           H  
ATOM   4533  HD3 ARG A 288      12.491  -0.299  -6.157  1.00 91.66           H  
ATOM   4534  NE  ARG A 288      11.015  -0.121  -4.665  1.00 91.66           N  
ATOM   4535  HE  ARG A 288      10.030   0.105  -4.651  1.00 91.66           H  
ATOM   4536  NH1 ARG A 288      13.016  -0.049  -3.539  1.00 91.66           N  
ATOM   4537 HH11 ARG A 288      13.534  -0.213  -4.391  1.00 91.66           H  
ATOM   4538 HH12 ARG A 288      13.570   0.208  -2.735  1.00 91.66           H  
ATOM   4539  NH2 ARG A 288      11.152   0.689  -2.545  1.00 91.66           N  
ATOM   4540 HH21 ARG A 288      10.152   0.827  -2.521  1.00 91.66           H  
ATOM   4541 HH22 ARG A 288      11.724   0.938  -1.750  1.00 91.66           H  
ATOM   4542  CZ  ARG A 288      11.730   0.169  -3.594  1.00 91.66           C  
ATOM   4543  N   SER A 289       9.114  -3.355  -9.240  1.00 94.01           N  
ATOM   4544  H   SER A 289       8.704  -3.854  -8.464  1.00 94.01           H  
ATOM   4545  CA  SER A 289       9.727  -4.149 -10.311  1.00 94.01           C  
ATOM   4546  HA  SER A 289      10.734  -3.774 -10.499  1.00 94.01           H  
ATOM   4547  C   SER A 289       8.949  -4.035 -11.622  1.00 94.01           C  
ATOM   4548  CB  SER A 289       9.835  -5.616  -9.887  1.00 94.01           C  
ATOM   4549  HB2 SER A 289       8.836  -6.020  -9.721  1.00 94.01           H  
ATOM   4550  HB3 SER A 289      10.322  -6.191 -10.674  1.00 94.01           H  
ATOM   4551  O   SER A 289       9.565  -3.968 -12.678  1.00 94.01           O  
ATOM   4552  OG  SER A 289      10.587  -5.716  -8.689  1.00 94.01           O  
ATOM   4553  HG  SER A 289      11.518  -5.634  -8.910  1.00 94.01           H  
ATOM   4554  N   VAL A 290       7.617  -3.933 -11.559  1.00 95.99           N  
ATOM   4555  H   VAL A 290       7.165  -4.033 -10.662  1.00 95.99           H  
ATOM   4556  CA  VAL A 290       6.766  -3.694 -12.738  1.00 95.99           C  
ATOM   4557  HA  VAL A 290       6.982  -4.449 -13.494  1.00 95.99           H  
ATOM   4558  C   VAL A 290       7.068  -2.336 -13.380  1.00 95.99           C  
ATOM   4559  CB  VAL A 290       5.281  -3.823 -12.357  1.00 95.99           C  
ATOM   4560  HB  VAL A 290       5.073  -3.170 -11.510  1.00 95.99           H  
ATOM   4561  O   VAL A 290       7.329  -2.271 -14.577  1.00 95.99           O  
ATOM   4562  CG1 VAL A 290       4.343  -3.428 -13.498  1.00 95.99           C  
ATOM   4563 HG11 VAL A 290       4.573  -3.998 -14.398  1.00 95.99           H  
ATOM   4564 HG12 VAL A 290       4.429  -2.365 -13.720  1.00 95.99           H  
ATOM   4565 HG13 VAL A 290       3.314  -3.632 -13.202  1.00 95.99           H  
ATOM   4566  CG2 VAL A 290       4.965  -5.268 -11.945  1.00 95.99           C  
ATOM   4567 HG21 VAL A 290       5.526  -5.549 -11.053  1.00 95.99           H  
ATOM   4568 HG22 VAL A 290       3.901  -5.369 -11.732  1.00 95.99           H  
ATOM   4569 HG23 VAL A 290       5.230  -5.946 -12.756  1.00 95.99           H  
ATOM   4570  N   ARG A 291       7.133  -1.254 -12.590  1.00 95.23           N  
ATOM   4571  H   ARG A 291       6.886  -1.358 -11.617  1.00 95.23           H  
ATOM   4572  CA  ARG A 291       7.497   0.084 -13.092  1.00 95.23           C  
ATOM   4573  HA  ARG A 291       6.843   0.340 -13.925  1.00 95.23           H  
ATOM   4574  C   ARG A 291       8.910   0.130 -13.662  1.00 95.23           C  
ATOM   4575  CB  ARG A 291       7.353   1.136 -11.987  1.00 95.23           C  
ATOM   4576  HB2 ARG A 291       7.855   2.047 -12.314  1.00 95.23           H  
ATOM   4577  HB3 ARG A 291       7.835   0.787 -11.074  1.00 95.23           H  
ATOM   4578  O   ARG A 291       9.128   0.769 -14.684  1.00 95.23           O  
ATOM   4579  CG  ARG A 291       5.883   1.481 -11.721  1.00 95.23           C  
ATOM   4580  HG2 ARG A 291       5.404   1.731 -12.668  1.00 95.23           H  
ATOM   4581  HG3 ARG A 291       5.362   0.623 -11.297  1.00 95.23           H  
ATOM   4582  CD  ARG A 291       5.754   2.693 -10.793  1.00 95.23           C  
ATOM   4583  HD2 ARG A 291       4.698   2.956 -10.730  1.00 95.23           H  
ATOM   4584  HD3 ARG A 291       6.288   3.526 -11.250  1.00 95.23           H  
ATOM   4585  NE  ARG A 291       6.266   2.421  -9.436  1.00 95.23           N  
ATOM   4586  HE  ARG A 291       6.248   1.449  -9.161  1.00 95.23           H  
ATOM   4587  NH1 ARG A 291       6.635   4.601  -8.826  1.00 95.23           N  
ATOM   4588 HH11 ARG A 291       6.942   5.294  -8.159  1.00 95.23           H  
ATOM   4589 HH12 ARG A 291       6.360   4.879  -9.757  1.00 95.23           H  
ATOM   4590  NH2 ARG A 291       6.989   2.968  -7.345  1.00 95.23           N  
ATOM   4591 HH21 ARG A 291       7.220   3.671  -6.658  1.00 95.23           H  
ATOM   4592 HH22 ARG A 291       6.806   2.017  -7.060  1.00 95.23           H  
ATOM   4593  CZ  ARG A 291       6.634   3.326  -8.547  1.00 95.23           C  
ATOM   4594  N   TYR A 292       9.859  -0.550 -13.020  1.00 96.75           N  
ATOM   4595  H   TYR A 292       9.622  -1.009 -12.153  1.00 96.75           H  
ATOM   4596  CA  TYR A 292      11.225  -0.669 -13.528  1.00 96.75           C  
ATOM   4597  HA  TYR A 292      11.631   0.319 -13.743  1.00 96.75           H  
ATOM   4598  C   TYR A 292      11.271  -1.421 -14.851  1.00 96.75           C  
ATOM   4599  CB  TYR A 292      12.108  -1.355 -12.477  1.00 96.75           C  
ATOM   4600  HB2 TYR A 292      13.049  -1.638 -12.948  1.00 96.75           H  
ATOM   4601  HB3 TYR A 292      11.622  -2.277 -12.160  1.00 96.75           H  
ATOM   4602  O   TYR A 292      11.962  -0.980 -15.759  1.00 96.75           O  
ATOM   4603  CG  TYR A 292      12.437  -0.542 -11.237  1.00 96.75           C  
ATOM   4604  CD1 TYR A 292      12.065   0.816 -11.120  1.00 96.75           C  
ATOM   4605  HD1 TYR A 292      11.556   1.335 -11.919  1.00 96.75           H  
ATOM   4606  CD2 TYR A 292      13.153  -1.160 -10.192  1.00 96.75           C  
ATOM   4607  HD2 TYR A 292      13.470  -2.188 -10.292  1.00 96.75           H  
ATOM   4608  CE1 TYR A 292      12.383   1.541  -9.964  1.00 96.75           C  
ATOM   4609  HE1 TYR A 292      12.108   2.583  -9.892  1.00 96.75           H  
ATOM   4610  CE2 TYR A 292      13.472  -0.433  -9.028  1.00 96.75           C  
ATOM   4611  HE2 TYR A 292      14.034  -0.884  -8.224  1.00 96.75           H  
ATOM   4612  OH  TYR A 292      13.323   1.613  -7.781  1.00 96.75           O  
ATOM   4613  HH  TYR A 292      13.237   2.560  -7.911  1.00 96.75           H  
ATOM   4614  CZ  TYR A 292      13.076   0.916  -8.916  1.00 96.75           C  
ATOM   4615  N   ALA A 293      10.516  -2.510 -14.989  1.00 97.67           N  
ATOM   4616  H   ALA A 293       9.975  -2.844 -14.204  1.00 97.67           H  
ATOM   4617  CA  ALA A 293      10.447  -3.265 -16.231  1.00 97.67           C  
ATOM   4618  HA  ALA A 293      11.461  -3.511 -16.548  1.00 97.67           H  
ATOM   4619  C   ALA A 293       9.795  -2.457 -17.362  1.00 97.67           C  
ATOM   4620  CB  ALA A 293       9.692  -4.566 -15.962  1.00 97.67           C  
ATOM   4621  HB1 ALA A 293       9.651  -5.145 -16.884  1.00 97.67           H  
ATOM   4622  HB2 ALA A 293      10.206  -5.147 -15.197  1.00 97.67           H  
ATOM   4623  HB3 ALA A 293       8.674  -4.355 -15.636  1.00 97.67           H  
ATOM   4624  O   ALA A 293      10.331  -2.429 -18.468  1.00 97.67           O  
ATOM   4625  N   SER A 294       8.686  -1.764 -17.076  1.00 96.83           N  
ATOM   4626  H   SER A 294       8.271  -1.869 -16.162  1.00 96.83           H  
ATOM   4627  CA  SER A 294       8.014  -0.896 -18.050  1.00 96.83           C  
ATOM   4628  HA  SER A 294       7.769  -1.493 -18.929  1.00 96.83           H  
ATOM   4629  C   SER A 294       8.940   0.231 -18.514  1.00 96.83           C  
ATOM   4630  CB  SER A 294       6.696  -0.355 -17.485  1.00 96.83           C  
ATOM   4631  HB2 SER A 294       6.888   0.294 -16.630  1.00 96.83           H  
ATOM   4632  HB3 SER A 294       6.067  -1.189 -17.171  1.00 96.83           H  
ATOM   4633  O   SER A 294       9.173   0.371 -19.714  1.00 96.83           O  
ATOM   4634  OG  SER A 294       6.031   0.366 -18.496  1.00 96.83           O  
ATOM   4635  HG  SER A 294       5.083   0.244 -18.397  1.00 96.83           H  
ATOM   4636  N   PHE A 295       9.591   0.937 -17.582  1.00 97.10           N  
ATOM   4637  H   PHE A 295       9.374   0.777 -16.609  1.00 97.10           H  
ATOM   4638  CA  PHE A 295      10.555   1.987 -17.917  1.00 97.10           C  
ATOM   4639  HA  PHE A 295      10.068   2.708 -18.573  1.00 97.10           H  
ATOM   4640  C   PHE A 295      11.772   1.445 -18.677  1.00 97.10           C  
ATOM   4641  CB  PHE A 295      10.979   2.705 -16.635  1.00 97.10           C  
ATOM   4642  HB2 PHE A 295      10.080   3.013 -16.102  1.00 97.10           H  
ATOM   4643  HB3 PHE A 295      11.521   2.011 -15.992  1.00 97.10           H  
ATOM   4644  O   PHE A 295      12.110   1.956 -19.734  1.00 97.10           O  
ATOM   4645  CG  PHE A 295      11.827   3.938 -16.878  1.00 97.10           C  
ATOM   4646  CD1 PHE A 295      13.226   3.885 -16.736  1.00 97.10           C  
ATOM   4647  HD1 PHE A 295      13.721   2.955 -16.500  1.00 97.10           H  
ATOM   4648  CD2 PHE A 295      11.206   5.150 -17.234  1.00 97.10           C  
ATOM   4649  HD2 PHE A 295      10.135   5.193 -17.368  1.00 97.10           H  
ATOM   4650  CE1 PHE A 295      13.991   5.045 -16.942  1.00 97.10           C  
ATOM   4651  HE1 PHE A 295      15.068   5.011 -16.865  1.00 97.10           H  
ATOM   4652  CE2 PHE A 295      11.976   6.310 -17.432  1.00 97.10           C  
ATOM   4653  HE2 PHE A 295      11.505   7.240 -17.715  1.00 97.10           H  
ATOM   4654  CZ  PHE A 295      13.369   6.256 -17.279  1.00 97.10           C  
ATOM   4655  HZ  PHE A 295      13.966   7.143 -17.433  1.00 97.10           H  
ATOM   4656  N   ALA A 296      12.398   0.365 -18.202  1.00 97.53           N  
ATOM   4657  H   ALA A 296      12.075  -0.048 -17.339  1.00 97.53           H  
ATOM   4658  CA  ALA A 296      13.556  -0.240 -18.862  1.00 97.53           C  
ATOM   4659  HA  ALA A 296      14.351   0.503 -18.921  1.00 97.53           H  
ATOM   4660  C   ALA A 296      13.244  -0.729 -20.289  1.00 97.53           C  
ATOM   4661  CB  ALA A 296      14.064  -1.395 -17.997  1.00 97.53           C  
ATOM   4662  HB1 ALA A 296      14.381  -1.015 -17.026  1.00 97.53           H  
ATOM   4663  HB2 ALA A 296      13.271  -2.131 -17.867  1.00 97.53           H  
ATOM   4664  HB3 ALA A 296      14.914  -1.872 -18.485  1.00 97.53           H  
ATOM   4665  O   ALA A 296      14.143  -0.820 -21.119  1.00 97.53           O  
ATOM   4666  N   SER A 297      11.981  -1.040 -20.596  1.00 96.70           N  
ATOM   4667  H   SER A 297      11.276  -0.958 -19.877  1.00 96.70           H  
ATOM   4668  CA  SER A 297      11.590  -1.552 -21.913  1.00 96.70           C  
ATOM   4669  HA  SER A 297      12.254  -2.383 -22.150  1.00 96.70           H  
ATOM   4670  C   SER A 297      11.738  -0.549 -23.061  1.00 96.70           C  
ATOM   4671  CB  SER A 297      10.167  -2.110 -21.873  1.00 96.70           C  
ATOM   4672  HB2 SER A 297      10.032  -2.749 -22.745  1.00 96.70           H  
ATOM   4673  HB3 SER A 297      10.045  -2.729 -20.984  1.00 96.70           H  
ATOM   4674  O   SER A 297      11.699  -0.970 -24.214  1.00 96.70           O  
ATOM   4675  OG  SER A 297       9.168  -1.101 -21.902  1.00 96.70           O  
ATOM   4676  HG  SER A 297       9.273  -0.525 -21.141  1.00 96.70           H  
ATOM   4677  N   SER A 298      11.917   0.748 -22.778  1.00 96.54           N  
ATOM   4678  H   SER A 298      11.921   1.056 -21.817  1.00 96.54           H  
ATOM   4679  CA  SER A 298      12.170   1.766 -23.807  1.00 96.54           C  
ATOM   4680  HA  SER A 298      11.640   1.476 -24.715  1.00 96.54           H  
ATOM   4681  C   SER A 298      13.643   1.905 -24.204  1.00 96.54           C  
ATOM   4682  CB  SER A 298      11.600   3.123 -23.378  1.00 96.54           C  
ATOM   4683  HB2 SER A 298      11.746   3.850 -24.177  1.00 96.54           H  
ATOM   4684  HB3 SER A 298      10.530   3.017 -23.203  1.00 96.54           H  
ATOM   4685  O   SER A 298      13.954   2.746 -25.041  1.00 96.54           O  
ATOM   4686  OG  SER A 298      12.209   3.599 -22.196  1.00 96.54           O  
ATOM   4687  HG  SER A 298      13.139   3.779 -22.352  1.00 96.54           H  
ATOM   4688  N   PHE A 299      14.551   1.124 -23.610  1.00 97.33           N  
ATOM   4689  H   PHE A 299      14.236   0.427 -22.950  1.00 97.33           H  
ATOM   4690  CA  PHE A 299      15.997   1.252 -23.816  1.00 97.33           C  
ATOM   4691  HA  PHE A 299      16.192   2.123 -24.442  1.00 97.33           H  
ATOM   4692  C   PHE A 299      16.599   0.051 -24.545  1.00 97.33           C  
ATOM   4693  CB  PHE A 299      16.696   1.509 -22.476  1.00 97.33           C  
ATOM   4694  HB2 PHE A 299      16.551   0.650 -21.821  1.00 97.33           H  
ATOM   4695  HB3 PHE A 299      17.767   1.619 -22.646  1.00 97.33           H  
ATOM   4696  O   PHE A 299      15.994  -1.024 -24.657  1.00 97.33           O  
ATOM   4697  CG  PHE A 299      16.194   2.756 -21.784  1.00 97.33           C  
ATOM   4698  CD1 PHE A 299      16.687   4.022 -22.148  1.00 97.33           C  
ATOM   4699  HD1 PHE A 299      17.465   4.109 -22.891  1.00 97.33           H  
ATOM   4700  CD2 PHE A 299      15.177   2.655 -20.822  1.00 97.33           C  
ATOM   4701  HD2 PHE A 299      14.768   1.685 -20.580  1.00 97.33           H  
ATOM   4702  CE1 PHE A 299      16.154   5.179 -21.555  1.00 97.33           C  
ATOM   4703  HE1 PHE A 299      16.541   6.148 -21.832  1.00 97.33           H  
ATOM   4704  CE2 PHE A 299      14.654   3.807 -20.219  1.00 97.33           C  
ATOM   4705  HE2 PHE A 299      13.852   3.732 -19.499  1.00 97.33           H  
ATOM   4706  CZ  PHE A 299      15.135   5.068 -20.593  1.00 97.33           C  
ATOM   4707  HZ  PHE A 299      14.716   5.952 -20.135  1.00 97.33           H  
ATOM   4708  N   GLN A 300      17.823   0.233 -25.046  1.00 97.18           N  
ATOM   4709  H   GLN A 300      18.279   1.125 -24.918  1.00 97.18           H  
ATOM   4710  CA  GLN A 300      18.504  -0.780 -25.840  1.00 97.18           C  
ATOM   4711  HA  GLN A 300      17.869  -0.985 -26.702  1.00 97.18           H  
ATOM   4712  C   GLN A 300      18.688  -2.084 -25.046  1.00 97.18           C  
ATOM   4713  CB  GLN A 300      19.830  -0.233 -26.369  1.00 97.18           C  
ATOM   4714  HB2 GLN A 300      19.678   0.765 -26.780  1.00 97.18           H  
ATOM   4715  HB3 GLN A 300      20.529  -0.153 -25.537  1.00 97.18           H  
ATOM   4716  O   GLN A 300      19.327  -2.152 -23.993  1.00 97.18           O  
ATOM   4717  CG  GLN A 300      20.400  -1.134 -27.481  1.00 97.18           C  
ATOM   4718  HG2 GLN A 300      19.772  -1.046 -28.367  1.00 97.18           H  
ATOM   4719  HG3 GLN A 300      20.401  -2.176 -27.160  1.00 97.18           H  
ATOM   4720  CD  GLN A 300      21.833  -0.769 -27.842  1.00 97.18           C  
ATOM   4721  NE2 GLN A 300      22.328  -1.143 -28.999  1.00 97.18           N  
ATOM   4722 HE21 GLN A 300      23.267  -0.814 -29.171  1.00 97.18           H  
ATOM   4723 HE22 GLN A 300      21.751  -1.557 -29.717  1.00 97.18           H  
ATOM   4724  OE1 GLN A 300      22.571  -0.219 -27.052  1.00 97.18           O  
ATOM   4725  N   THR A 301      18.098  -3.146 -25.585  1.00 96.59           N  
ATOM   4726  H   THR A 301      17.633  -3.020 -26.473  1.00 96.59           H  
ATOM   4727  CA  THR A 301      18.099  -4.484 -24.995  1.00 96.59           C  
ATOM   4728  HA  THR A 301      18.202  -4.404 -23.913  1.00 96.59           H  
ATOM   4729  C   THR A 301      19.277  -5.289 -25.534  1.00 96.59           C  
ATOM   4730  CB  THR A 301      16.758  -5.163 -25.291  1.00 96.59           C  
ATOM   4731  HB  THR A 301      16.623  -5.248 -26.370  1.00 96.59           H  
ATOM   4732  O   THR A 301      19.634  -5.163 -26.706  1.00 96.59           O  
ATOM   4733  CG2 THR A 301      16.600  -6.537 -24.653  1.00 96.59           C  
ATOM   4734 HG21 THR A 301      17.344  -7.225 -25.056  1.00 96.59           H  
ATOM   4735 HG22 THR A 301      16.716  -6.467 -23.571  1.00 96.59           H  
ATOM   4736 HG23 THR A 301      15.615  -6.938 -24.889  1.00 96.59           H  
ATOM   4737  OG1 THR A 301      15.718  -4.375 -24.751  1.00 96.59           O  
ATOM   4738  HG1 THR A 301      15.859  -3.459 -25.001  1.00 96.59           H  
ATOM   4739  N   LYS A 302      19.884  -6.133 -24.693  1.00 95.69           N  
ATOM   4740  H   LYS A 302      19.512  -6.223 -23.759  1.00 95.69           H  
ATOM   4741  CA  LYS A 302      20.920  -7.070 -25.134  1.00 95.69           C  
ATOM   4742  HA  LYS A 302      21.739  -6.502 -25.576  1.00 95.69           H  
ATOM   4743  C   LYS A 302      20.383  -8.000 -26.213  1.00 95.69           C  
ATOM   4744  CB  LYS A 302      21.447  -7.920 -23.976  1.00 95.69           C  
ATOM   4745  HB2 LYS A 302      20.607  -8.370 -23.446  1.00 95.69           H  
ATOM   4746  HB3 LYS A 302      22.060  -8.721 -24.391  1.00 95.69           H  
ATOM   4747  O   LYS A 302      19.234  -8.428 -26.174  1.00 95.69           O  
ATOM   4748  CG  LYS A 302      22.297  -7.112 -23.000  1.00 95.69           C  
ATOM   4749  HG2 LYS A 302      21.637  -6.449 -22.439  1.00 95.69           H  
ATOM   4750  HG3 LYS A 302      23.044  -6.531 -23.540  1.00 95.69           H  
ATOM   4751  CD  LYS A 302      22.989  -8.076 -22.042  1.00 95.69           C  
ATOM   4752  HD2 LYS A 302      22.227  -8.662 -21.527  1.00 95.69           H  
ATOM   4753  HD3 LYS A 302      23.625  -8.751 -22.615  1.00 95.69           H  
ATOM   4754  CE  LYS A 302      23.840  -7.329 -21.021  1.00 95.69           C  
ATOM   4755  HE2 LYS A 302      24.616  -6.772 -21.547  1.00 95.69           H  
ATOM   4756  HE3 LYS A 302      23.201  -6.620 -20.494  1.00 95.69           H  
ATOM   4757  NZ  LYS A 302      24.425  -8.305 -20.076  1.00 95.69           N  
ATOM   4758  HZ1 LYS A 302      25.077  -7.859 -19.446  1.00 95.69           H  
ATOM   4759  HZ2 LYS A 302      24.908  -9.028 -20.589  1.00 95.69           H  
ATOM   4760  HZ3 LYS A 302      23.675  -8.742 -19.559  1.00 95.69           H  
ATOM   4761  N   GLN A 303      21.260  -8.373 -27.128  1.00 92.95           N  
ATOM   4762  H   GLN A 303      22.203  -8.014 -27.077  1.00 92.95           H  
ATOM   4763  CA  GLN A 303      20.996  -9.417 -28.106  1.00 92.95           C  
ATOM   4764  HA  GLN A 303      19.944  -9.699 -28.076  1.00 92.95           H  
ATOM   4765  C   GLN A 303      21.800 -10.666 -27.752  1.00 92.95           C  
ATOM   4766  CB  GLN A 303      21.287  -8.883 -29.512  1.00 92.95           C  
ATOM   4767  HB2 GLN A 303      21.148  -9.689 -30.233  1.00 92.95           H  
ATOM   4768  HB3 GLN A 303      22.320  -8.540 -29.568  1.00 92.95           H  
ATOM   4769  O   GLN A 303      22.778 -10.593 -27.001  1.00 92.95           O  
ATOM   4770  CG  GLN A 303      20.333  -7.727 -29.865  1.00 92.95           C  
ATOM   4771  HG2 GLN A 303      19.302  -8.068 -29.768  1.00 92.95           H  
ATOM   4772  HG3 GLN A 303      20.483  -6.894 -29.178  1.00 92.95           H  
ATOM   4773  CD  GLN A 303      20.533  -7.204 -31.281  1.00 92.95           C  
ATOM   4774  NE2 GLN A 303      19.732  -6.258 -31.716  1.00 92.95           N  
ATOM   4775 HE21 GLN A 303      19.906  -5.944 -32.661  1.00 92.95           H  
ATOM   4776 HE22 GLN A 303      19.003  -5.877 -31.130  1.00 92.95           H  
ATOM   4777  OE1 GLN A 303      21.401  -7.626 -32.021  1.00 92.95           O  
ATOM   4778  N   LYS A 304      21.369 -11.818 -28.277  1.00 90.21           N  
ATOM   4779  H   LYS A 304      20.601 -11.788 -28.932  1.00 90.21           H  
ATOM   4780  CA  LYS A 304      22.157 -13.049 -28.185  1.00 90.21           C  
ATOM   4781  HA  LYS A 304      22.367 -13.255 -27.135  1.00 90.21           H  
ATOM   4782  C   LYS A 304      23.503 -12.810 -28.872  1.00 90.21           C  
ATOM   4783  CB  LYS A 304      21.404 -14.253 -28.784  1.00 90.21           C  
ATOM   4784  HB2 LYS A 304      22.096 -15.092 -28.857  1.00 90.21           H  
ATOM   4785  HB3 LYS A 304      21.060 -14.007 -29.789  1.00 90.21           H  
ATOM   4786  O   LYS A 304      23.563 -12.256 -29.965  1.00 90.21           O  
ATOM   4787  CG  LYS A 304      20.210 -14.682 -27.910  1.00 90.21           C  
ATOM   4788  HG2 LYS A 304      20.577 -14.901 -26.907  1.00 90.21           H  
ATOM   4789  HG3 LYS A 304      19.502 -13.855 -27.840  1.00 90.21           H  
ATOM   4790  CD  LYS A 304      19.467 -15.925 -28.444  1.00 90.21           C  
ATOM   4791  HD2 LYS A 304      19.037 -15.698 -29.420  1.00 90.21           H  
ATOM   4792  HD3 LYS A 304      20.171 -16.750 -28.544  1.00 90.21           H  
ATOM   4793  CE  LYS A 304      18.350 -16.314 -27.454  1.00 90.21           C  
ATOM   4794  HE2 LYS A 304      17.677 -15.466 -27.327  1.00 90.21           H  
ATOM   4795  HE3 LYS A 304      18.805 -16.506 -26.482  1.00 90.21           H  
ATOM   4796  NZ  LYS A 304      17.555 -17.513 -27.838  1.00 90.21           N  
ATOM   4797  HZ1 LYS A 304      16.944 -17.349 -28.625  1.00 90.21           H  
ATOM   4798  HZ2 LYS A 304      18.133 -18.329 -27.980  1.00 90.21           H  
ATOM   4799  HZ3 LYS A 304      16.953 -17.762 -27.066  1.00 90.21           H  
ATOM   4800  N   LEU A 305      24.569 -13.211 -28.200  1.00 89.36           N  
ATOM   4801  H   LEU A 305      24.420 -13.695 -27.326  1.00 89.36           H  
ATOM   4802  CA  LEU A 305      25.924 -13.165 -28.714  1.00 89.36           C  
ATOM   4803  HA  LEU A 305      26.106 -12.196 -29.177  1.00 89.36           H  
ATOM   4804  C   LEU A 305      26.084 -14.253 -29.777  1.00 89.36           C  
ATOM   4805  CB  LEU A 305      26.904 -13.372 -27.549  1.00 89.36           C  
ATOM   4806  HB2 LEU A 305      27.918 -13.404 -27.948  1.00 89.36           H  
ATOM   4807  HB3 LEU A 305      26.678 -14.340 -27.102  1.00 89.36           H  
ATOM   4808  O   LEU A 305      25.747 -15.417 -29.538  1.00 89.36           O  
ATOM   4809  CG  LEU A 305      26.841 -12.321 -26.429  1.00 89.36           C  
ATOM   4810  HG  LEU A 305      25.832 -12.277 -26.019  1.00 89.36           H  
ATOM   4811  CD1 LEU A 305      27.789 -12.729 -25.301  1.00 89.36           C  
ATOM   4812 HD11 LEU A 305      27.503 -13.710 -24.921  1.00 89.36           H  
ATOM   4813 HD12 LEU A 305      27.732 -12.006 -24.488  1.00 89.36           H  
ATOM   4814 HD13 LEU A 305      28.813 -12.777 -25.672  1.00 89.36           H  
ATOM   4815  CD2 LEU A 305      27.235 -10.928 -26.920  1.00 89.36           C  
ATOM   4816 HD21 LEU A 305      28.223 -10.959 -27.380  1.00 89.36           H  
ATOM   4817 HD22 LEU A 305      26.506 -10.572 -27.648  1.00 89.36           H  
ATOM   4818 HD23 LEU A 305      27.250 -10.231 -26.082  1.00 89.36           H  
ATOM   4819  N   SER A 306      26.608 -13.873 -30.936  1.00 87.84           N  
ATOM   4820  H   SER A 306      26.800 -12.895 -31.094  1.00 87.84           H  
ATOM   4821  CA  SER A 306      26.959 -14.820 -31.991  1.00 87.84           C  
ATOM   4822  HA  SER A 306      26.158 -15.555 -32.064  1.00 87.84           H  
ATOM   4823  C   SER A 306      28.276 -15.526 -31.659  1.00 87.84           C  
ATOM   4824  CB  SER A 306      27.072 -14.115 -33.342  1.00 87.84           C  
ATOM   4825  HB2 SER A 306      27.372 -14.834 -34.104  1.00 87.84           H  
ATOM   4826  HB3 SER A 306      27.822 -13.326 -33.282  1.00 87.84           H  
ATOM   4827  O   SER A 306      29.182 -14.891 -31.110  1.00 87.84           O  
ATOM   4828  OG  SER A 306      25.817 -13.560 -33.683  1.00 87.84           O  
ATOM   4829  HG  SER A 306      25.903 -13.076 -34.508  1.00 87.84           H  
ATOM   4830  N   PRO A 307      28.420 -16.817 -32.001  1.00 85.09           N  
ATOM   4831  CA  PRO A 307      29.702 -17.495 -31.887  1.00 85.09           C  
ATOM   4832  HA  PRO A 307      30.060 -17.448 -30.858  1.00 85.09           H  
ATOM   4833  C   PRO A 307      30.735 -16.820 -32.792  1.00 85.09           C  
ATOM   4834  CB  PRO A 307      29.435 -18.953 -32.268  1.00 85.09           C  
ATOM   4835  HB2 PRO A 307      30.291 -19.419 -32.755  1.00 85.09           H  
ATOM   4836  HB3 PRO A 307      29.155 -19.510 -31.373  1.00 85.09           H  
ATOM   4837  O   PRO A 307      30.427 -16.417 -33.916  1.00 85.09           O  
ATOM   4838  CG  PRO A 307      28.226 -18.864 -33.199  1.00 85.09           C  
ATOM   4839  HG2 PRO A 307      28.562 -18.640 -34.211  1.00 85.09           H  
ATOM   4840  HG3 PRO A 307      27.636 -19.781 -33.185  1.00 85.09           H  
ATOM   4841  CD  PRO A 307      27.439 -17.677 -32.647  1.00 85.09           C  
ATOM   4842  HD2 PRO A 307      26.928 -17.164 -33.463  1.00 85.09           H  
ATOM   4843  HD3 PRO A 307      26.718 -18.022 -31.906  1.00 85.09           H  
ATOM   4844  N   ALA A 308      31.968 -16.702 -32.299  1.00 84.66           N  
ATOM   4845  H   ALA A 308      32.164 -17.050 -31.371  1.00 84.66           H  
ATOM   4846  CA  ALA A 308      33.083 -16.259 -33.123  1.00 84.66           C  
ATOM   4847  HA  ALA A 308      32.827 -15.293 -33.557  1.00 84.66           H  
ATOM   4848  C   ALA A 308      33.317 -17.255 -34.269  1.00 84.66           C  
ATOM   4849  CB  ALA A 308      34.327 -16.084 -32.245  1.00 84.66           C  
ATOM   4850  HB1 ALA A 308      35.159 -15.727 -32.853  1.00 84.66           H  
ATOM   4851  HB2 ALA A 308      34.127 -15.359 -31.456  1.00 84.66           H  
ATOM   4852  HB3 ALA A 308      34.604 -17.039 -31.799  1.00 84.66           H  
ATOM   4853  O   ALA A 308      33.098 -18.462 -34.121  1.00 84.66           O  
ATOM   4854  N   VAL A 309      33.788 -16.753 -35.410  1.00 83.84           N  
ATOM   4855  H   VAL A 309      33.974 -15.762 -35.468  1.00 83.84           H  
ATOM   4856  CA  VAL A 309      34.192 -17.607 -36.532  1.00 83.84           C  
ATOM   4857  HA  VAL A 309      33.329 -18.189 -36.855  1.00 83.84           H  
ATOM   4858  C   VAL A 309      35.280 -18.568 -36.039  1.00 83.84           C  
ATOM   4859  CB  VAL A 309      34.682 -16.759 -37.723  1.00 83.84           C  
ATOM   4860  HB  VAL A 309      35.538 -16.159 -37.413  1.00 83.84           H  
ATOM   4861  O   VAL A 309      36.313 -18.124 -35.546  1.00 83.84           O  
ATOM   4862  CG1 VAL A 309      35.104 -17.644 -38.902  1.00 83.84           C  
ATOM   4863 HG11 VAL A 309      34.277 -18.282 -39.212  1.00 83.84           H  
ATOM   4864 HG12 VAL A 309      35.957 -18.264 -38.623  1.00 83.84           H  
ATOM   4865 HG13 VAL A 309      35.407 -17.019 -39.742  1.00 83.84           H  
ATOM   4866  CG2 VAL A 309      33.580 -15.811 -38.220  1.00 83.84           C  
ATOM   4867 HG21 VAL A 309      33.299 -15.106 -37.438  1.00 83.84           H  
ATOM   4868 HG22 VAL A 309      32.701 -16.383 -38.520  1.00 83.84           H  
ATOM   4869 HG23 VAL A 309      33.943 -15.241 -39.075  1.00 83.84           H  
ATOM   4870  N   GLY A 310      35.032 -19.877 -36.139  1.00 82.89           N  
ATOM   4871  H   GLY A 310      34.141 -20.171 -36.513  1.00 82.89           H  
ATOM   4872  CA  GLY A 310      35.957 -20.914 -35.662  1.00 82.89           C  
ATOM   4873  HA2 GLY A 310      36.982 -20.608 -35.873  1.00 82.89           H  
ATOM   4874  HA3 GLY A 310      35.762 -21.834 -36.212  1.00 82.89           H  
ATOM   4875  C   GLY A 310      35.867 -21.248 -34.166  1.00 82.89           C  
ATOM   4876  O   GLY A 310      36.807 -21.828 -33.630  1.00 82.89           O  
ATOM   4877  N   ALA A 311      34.775 -20.892 -33.478  1.00 80.66           N  
ATOM   4878  H   ALA A 311      34.065 -20.336 -33.933  1.00 80.66           H  
ATOM   4879  CA  ALA A 311      34.566 -21.263 -32.077  1.00 80.66           C  
ATOM   4880  HA  ALA A 311      35.355 -20.800 -31.485  1.00 80.66           H  
ATOM   4881  C   ALA A 311      34.644 -22.790 -31.858  1.00 80.66           C  
ATOM   4882  CB  ALA A 311      33.219 -20.699 -31.605  1.00 80.66           C  
ATOM   4883  HB1 ALA A 311      33.225 -19.612 -31.678  1.00 80.66           H  
ATOM   4884  HB2 ALA A 311      33.045 -20.986 -30.568  1.00 80.66           H  
ATOM   4885  HB3 ALA A 311      32.415 -21.101 -32.221  1.00 80.66           H  
ATOM   4886  O   ALA A 311      33.995 -23.562 -32.568  1.00 80.66           O  
ATOM   4887  N   THR A 312      35.423 -23.218 -30.861  1.00 83.85           N  
ATOM   4888  H   THR A 312      35.909 -22.546 -30.286  1.00 83.85           H  
ATOM   4889  CA  THR A 312      35.502 -24.623 -30.439  1.00 83.85           C  
ATOM   4890  HA  THR A 312      35.476 -25.235 -31.340  1.00 83.85           H  
ATOM   4891  C   THR A 312      34.296 -24.995 -29.566  1.00 83.85           C  
ATOM   4892  CB  THR A 312      36.815 -24.953 -29.702  1.00 83.85           C  
ATOM   4893  HB  THR A 312      36.906 -26.038 -29.655  1.00 83.85           H  
ATOM   4894  O   THR A 312      33.698 -24.111 -28.946  1.00 83.85           O  
ATOM   4895  CG2 THR A 312      38.059 -24.422 -30.415  1.00 83.85           C  
ATOM   4896 HG21 THR A 312      38.062 -24.761 -31.451  1.00 83.85           H  
ATOM   4897 HG22 THR A 312      38.079 -23.332 -30.389  1.00 83.85           H  
ATOM   4898 HG23 THR A 312      38.948 -24.805 -29.913  1.00 83.85           H  
ATOM   4899  OG1 THR A 312      36.821 -24.464 -28.381  1.00 83.85           O  
ATOM   4900  HG1 THR A 312      36.914 -25.255 -27.845  1.00 83.85           H  
ATOM   4901  N   PRO A 313      33.923 -26.283 -29.462  1.00 82.67           N  
ATOM   4902  CA  PRO A 313      32.833 -26.724 -28.587  1.00 82.67           C  
ATOM   4903  HA  PRO A 313      31.887 -26.377 -29.004  1.00 82.67           H  
ATOM   4904  C   PRO A 313      32.947 -26.214 -27.141  1.00 82.67           C  
ATOM   4905  CB  PRO A 313      32.874 -28.254 -28.646  1.00 82.67           C  
ATOM   4906  HB2 PRO A 313      33.549 -28.643 -27.883  1.00 82.67           H  
ATOM   4907  HB3 PRO A 313      31.881 -28.688 -28.531  1.00 82.67           H  
ATOM   4908  O   PRO A 313      31.946 -25.840 -26.533  1.00 82.67           O  
ATOM   4909  CG  PRO A 313      33.463 -28.538 -30.026  1.00 82.67           C  
ATOM   4910  HG2 PRO A 313      33.933 -29.520 -30.072  1.00 82.67           H  
ATOM   4911  HG3 PRO A 313      32.686 -28.443 -30.785  1.00 82.67           H  
ATOM   4912  CD  PRO A 313      34.482 -27.416 -30.188  1.00 82.67           C  
ATOM   4913  HD2 PRO A 313      34.625 -27.196 -31.246  1.00 82.67           H  
ATOM   4914  HD3 PRO A 313      35.424 -27.714 -29.726  1.00 82.67           H  
ATOM   4915  N   GLU A 314      34.166 -26.125 -26.608  1.00 84.55           N  
ATOM   4916  H   GLU A 314      34.950 -26.466 -27.145  1.00 84.55           H  
ATOM   4917  CA  GLU A 314      34.439 -25.656 -25.247  1.00 84.55           C  
ATOM   4918  HA  GLU A 314      33.792 -26.194 -24.554  1.00 84.55           H  
ATOM   4919  C   GLU A 314      34.142 -24.160 -25.083  1.00 84.55           C  
ATOM   4920  CB  GLU A 314      35.904 -25.927 -24.851  1.00 84.55           C  
ATOM   4921  HB2 GLU A 314      36.568 -25.310 -25.456  1.00 84.55           H  
ATOM   4922  HB3 GLU A 314      36.027 -25.605 -23.817  1.00 84.55           H  
ATOM   4923  O   GLU A 314      33.619 -23.750 -24.047  1.00 84.55           O  
ATOM   4924  CG  GLU A 314      36.349 -27.399 -24.929  1.00 84.55           C  
ATOM   4925  HG2 GLU A 314      35.628 -28.009 -24.385  1.00 84.55           H  
ATOM   4926  HG3 GLU A 314      37.310 -27.488 -24.422  1.00 84.55           H  
ATOM   4927  CD  GLU A 314      36.508 -27.927 -26.366  1.00 84.55           C  
ATOM   4928  OE1 GLU A 314      36.385 -29.155 -26.548  1.00 84.55           O  
ATOM   4929  OE2 GLU A 314      36.686 -27.088 -27.290  1.00 84.55           O  
ATOM   4930  N   SER A 315      34.418 -23.332 -26.099  1.00 83.58           N  
ATOM   4931  H   SER A 315      34.774 -23.716 -26.963  1.00 83.58           H  
ATOM   4932  CA  SER A 315      34.095 -21.899 -26.051  1.00 83.58           C  
ATOM   4933  HA  SER A 315      34.304 -21.547 -25.040  1.00 83.58           H  
ATOM   4934  C   SER A 315      32.611 -21.611 -26.304  1.00 83.58           C  
ATOM   4935  CB  SER A 315      35.002 -21.096 -26.986  1.00 83.58           C  
ATOM   4936  HB2 SER A 315      34.890 -20.037 -26.757  1.00 83.58           H  
ATOM   4937  HB3 SER A 315      36.037 -21.381 -26.798  1.00 83.58           H  
ATOM   4938  O   SER A 315      32.116 -20.544 -25.928  1.00 83.58           O
[truncated: 160,389 more chars]
