# Supplementary material for: Using structure prediction of negative sense RNA virus nucleoproteins to assess evolutionary relationships
Source: bioRxiv. 2024 May 22:2024.02.16.580771. Originally published 2024 Feb 17. Preprint. [Version 2] doi: 10.1101/2024.02.16.580771 (PMC10888975; doi:10.1101/2024.02.16.580771)
Supplement: Supplement 2 — Supplementary File 2: Full NSV Dataset NP AlphaFold PDBs (.pdb files) [file media-2.zip › Full NSV Dataset NP AlphaFold PDBs/MeV.pdb]

ATOM      1  N   MET A   1     -27.194  41.322  10.041  1.00 45.79           N  
ATOM      2  H   MET A   1     -26.790  41.667  10.900  1.00 45.79           H  
ATOM      3  H2  MET A   1     -26.508  41.422   9.306  1.00 45.79           H  
ATOM      4  H3  MET A   1     -28.006  41.884   9.826  1.00 45.79           H  
ATOM      5  CA  MET A   1     -27.570  39.896  10.209  1.00 45.79           C  
ATOM      6  HA  MET A   1     -26.670  39.345  10.482  1.00 45.79           H  
ATOM      7  C   MET A   1     -28.039  39.234   8.911  1.00 45.79           C  
ATOM      8  CB  MET A   1     -28.560  39.683  11.361  1.00 45.79           C  
ATOM      9  HB2 MET A   1     -29.397  40.377  11.289  1.00 45.79           H  
ATOM     10  HB3 MET A   1     -28.950  38.667  11.287  1.00 45.79           H  
ATOM     11  O   MET A   1     -27.507  38.183   8.588  1.00 45.79           O  
ATOM     12  CG  MET A   1     -27.854  39.835  12.717  1.00 45.79           C  
ATOM     13  HG2 MET A   1     -26.774  39.801  12.573  1.00 45.79           H  
ATOM     14  HG3 MET A   1     -28.104  40.803  13.152  1.00 45.79           H  
ATOM     15  SD  MET A   1     -28.267  38.516  13.880  1.00 45.79           S  
ATOM     16  CE  MET A   1     -29.158  39.436  15.164  1.00 45.79           C  
ATOM     17  HE1 MET A   1     -29.476  38.746  15.946  1.00 45.79           H  
ATOM     18  HE2 MET A   1     -30.038  39.917  14.737  1.00 45.79           H  
ATOM     19  HE3 MET A   1     -28.503  40.189  15.604  1.00 45.79           H  
ATOM     20  N   ALA A   2     -28.943  39.836   8.123  1.00 50.31           N  
ATOM     21  H   ALA A   2     -29.451  40.644   8.453  1.00 50.31           H  
ATOM     22  CA  ALA A   2     -29.445  39.237   6.871  1.00 50.31           C  
ATOM     23  HA  ALA A   2     -29.940  38.297   7.114  1.00 50.31           H  
ATOM     24  C   ALA A   2     -28.357  38.912   5.822  1.00 50.31           C  
ATOM     25  CB  ALA A   2     -30.496  40.187   6.283  1.00 50.31           C  
ATOM     26  HB1 ALA A   2     -31.302  40.344   7.001  1.00 50.31           H  
ATOM     27  HB2 ALA A   2     -30.923  39.743   5.384  1.00 50.31           H  
ATOM     28  HB3 ALA A   2     -30.046  41.145   6.025  1.00 50.31           H  
ATOM     29  O   ALA A   2     -28.434  37.882   5.162  1.00 50.31           O  
ATOM     30  N   THR A   3     -27.316  39.741   5.697  1.00 49.99           N  
ATOM     31  H   THR A   3     -27.305  40.618   6.199  1.00 49.99           H  
ATOM     32  CA  THR A   3     -26.154  39.475   4.830  1.00 49.99           C  
ATOM     33  HA  THR A   3     -26.508  39.212   3.834  1.00 49.99           H  
ATOM     34  C   THR A   3     -25.325  38.287   5.309  1.00 49.99           C  
ATOM     35  CB  THR A   3     -25.247  40.716   4.714  1.00 49.99           C  
ATOM     36  HB  THR A   3     -24.205  40.406   4.638  1.00 49.99           H  
ATOM     37  O   THR A   3     -24.923  37.477   4.488  1.00 49.99           O  
ATOM     38  CG2 THR A   3     -25.593  41.534   3.472  1.00 49.99           C  
ATOM     39 HG21 THR A   3     -24.941  42.405   3.409  1.00 49.99           H  
ATOM     40 HG22 THR A   3     -26.632  41.861   3.514  1.00 49.99           H  
ATOM     41 HG23 THR A   3     -25.441  40.926   2.580  1.00 49.99           H  
ATOM     42  OG1 THR A   3     -25.405  41.570   5.836  1.00 49.99           O  
ATOM     43  HG1 THR A   3     -24.811  42.310   5.687  1.00 49.99           H  
ATOM     44  N   LEU A   4     -25.134  38.125   6.622  1.00 50.01           N  
ATOM     45  H   LEU A   4     -25.561  38.787   7.254  1.00 50.01           H  
ATOM     46  CA  LEU A   4     -24.354  37.024   7.197  1.00 50.01           C  
ATOM     47  HA  LEU A   4     -23.429  36.937   6.628  1.00 50.01           H  
ATOM     48  C   LEU A   4     -25.085  35.679   7.066  1.00 50.01           C  
ATOM     49  CB  LEU A   4     -23.993  37.392   8.648  1.00 50.01           C  
ATOM     50  HB2 LEU A   4     -23.677  38.436   8.647  1.00 50.01           H  
ATOM     51  HB3 LEU A   4     -24.876  37.319   9.282  1.00 50.01           H  
ATOM     52  O   LEU A   4     -24.467  34.691   6.694  1.00 50.01           O  
ATOM     53  CG  LEU A   4     -22.844  36.542   9.234  1.00 50.01           C  
ATOM     54  HG  LEU A   4     -22.288  36.063   8.428  1.00 50.01           H  
ATOM     55  CD1 LEU A   4     -21.876  37.439  10.008  1.00 50.01           C  
ATOM     56 HD11 LEU A   4     -22.390  37.937  10.830  1.00 50.01           H  
ATOM     57 HD12 LEU A   4     -21.069  36.832  10.417  1.00 50.01           H  
ATOM     58 HD13 LEU A   4     -21.436  38.180   9.341  1.00 50.01           H  
ATOM     59  CD2 LEU A   4     -23.367  35.468  10.187  1.00 50.01           C  
ATOM     60 HD21 LEU A   4     -24.041  34.795   9.656  1.00 50.01           H  
ATOM     61 HD22 LEU A   4     -22.532  34.880  10.567  1.00 50.01           H  
ATOM     62 HD23 LEU A   4     -23.890  35.920  11.030  1.00 50.01           H  
ATOM     63  N   LEU A   5     -26.407  35.659   7.265  1.00 63.75           N  
ATOM     64  H   LEU A   5     -26.852  36.499   7.606  1.00 63.75           H  
ATOM     65  CA  LEU A   5     -27.244  34.475   7.027  1.00 63.75           C  
ATOM     66  HA  LEU A   5     -26.806  33.620   7.542  1.00 63.75           H  
ATOM     67  C   LEU A   5     -27.315  34.099   5.542  1.00 63.75           C  
ATOM     68  CB  LEU A   5     -28.657  34.732   7.578  1.00 63.75           C  
ATOM     69  HB2 LEU A   5     -28.995  35.707   7.229  1.00 63.75           H  
ATOM     70  HB3 LEU A   5     -29.339  33.985   7.171  1.00 63.75           H  
ATOM     71  O   LEU A   5     -27.289  32.919   5.210  1.00 63.75           O  
ATOM     72  CG  LEU A   5     -28.744  34.674   9.113  1.00 63.75           C  
ATOM     73  HG  LEU A   5     -27.939  35.266   9.548  1.00 63.75           H  
ATOM     74  CD1 LEU A   5     -30.073  35.272   9.571  1.00 63.75           C  
ATOM     75 HD11 LEU A   5     -30.153  36.308   9.244  1.00 63.75           H  
ATOM     76 HD12 LEU A   5     -30.133  35.238  10.659  1.00 63.75           H  
ATOM     77 HD13 LEU A   5     -30.902  34.695   9.160  1.00 63.75           H  
ATOM     78  CD2 LEU A   5     -28.649  33.238   9.633  1.00 63.75           C  
ATOM     79 HD21 LEU A   5     -27.681  32.801   9.385  1.00 63.75           H  
ATOM     80 HD22 LEU A   5     -29.440  32.625   9.202  1.00 63.75           H  
ATOM     81 HD23 LEU A   5     -28.755  33.231  10.717  1.00 63.75           H  
ATOM     82  N   ARG A   6     -27.350  35.083   4.635  1.00 65.99           N  
ATOM     83  H   ARG A   6     -27.416  36.035   4.967  1.00 65.99           H  
ATOM     84  CA  ARG A   6     -27.332  34.838   3.185  1.00 65.99           C  
ATOM     85  HA  ARG A   6     -28.040  34.037   2.975  1.00 65.99           H  
ATOM     86  C   ARG A   6     -25.964  34.327   2.721  1.00 65.99           C  
ATOM     87  CB  ARG A   6     -27.792  36.111   2.457  1.00 65.99           C  
ATOM     88  HB2 ARG A   6     -28.570  36.588   3.052  1.00 65.99           H  
ATOM     89  HB3 ARG A   6     -26.955  36.802   2.361  1.00 65.99           H  
ATOM     90  O   ARG A   6     -25.920  33.407   1.912  1.00 65.99           O  
ATOM     91  CG  ARG A   6     -28.407  35.824   1.082  1.00 65.99           C  
ATOM     92  HG2 ARG A   6     -27.666  35.317   0.464  1.00 65.99           H  
ATOM     93  HG3 ARG A   6     -29.271  35.169   1.192  1.00 65.99           H  
ATOM     94  CD  ARG A   6     -28.830  37.121   0.372  1.00 65.99           C  
ATOM     95  HD2 ARG A   6     -27.965  37.783   0.330  1.00 65.99           H  
ATOM     96  HD3 ARG A   6     -29.113  36.868  -0.650  1.00 65.99           H  
ATOM     97  NE  ARG A   6     -29.970  37.805   1.026  1.00 65.99           N  
ATOM     98  HE  ARG A   6     -30.536  37.243   1.646  1.00 65.99           H  
ATOM     99  NH1 ARG A   6     -29.700  39.856   0.023  1.00 65.99           N  
ATOM    100 HH11 ARG A   6     -28.898  39.497  -0.474  1.00 65.99           H  
ATOM    101 HH12 ARG A   6     -30.047  40.783  -0.179  1.00 65.99           H  
ATOM    102  NH2 ARG A   6     -31.436  39.520   1.381  1.00 65.99           N  
ATOM    103 HH21 ARG A   6     -32.019  38.909   1.933  1.00 65.99           H  
ATOM    104 HH22 ARG A   6     -31.766  40.449   1.161  1.00 65.99           H  
ATOM    105  CZ  ARG A   6     -30.360  39.052   0.812  1.00 65.99           C  
ATOM    106  N   SER A   7     -24.872  34.852   3.282  1.00 67.97           N  
ATOM    107  H   SER A   7     -24.969  35.675   3.861  1.00 67.97           H  
ATOM    108  CA  SER A   7     -23.516  34.322   3.089  1.00 67.97           C  
ATOM    109  HA  SER A   7     -23.307  34.263   2.021  1.00 67.97           H  
ATOM    110  C   SER A   7     -23.364  32.919   3.671  1.00 67.97           C  
ATOM    111  CB  SER A   7     -22.464  35.232   3.728  1.00 67.97           C  
ATOM    112  HB2 SER A   7     -21.477  34.797   3.569  1.00 67.97           H  
ATOM    113  HB3 SER A   7     -22.644  35.313   4.799  1.00 67.97           H  
ATOM    114  O   SER A   7     -22.741  32.085   3.032  1.00 67.97           O  
ATOM    115  OG  SER A   7     -22.503  36.517   3.141  1.00 67.97           O  
ATOM    116  HG  SER A   7     -21.698  36.983   3.379  1.00 67.97           H  
ATOM    117  N   LEU A   8     -23.969  32.625   4.827  1.00 63.41           N  
ATOM    118  H   LEU A   8     -24.398  33.375   5.350  1.00 63.41           H  
ATOM    119  CA  LEU A   8     -23.985  31.289   5.429  1.00 63.41           C  
ATOM    120  HA  LEU A   8     -22.960  30.921   5.482  1.00 63.41           H  
ATOM    121  C   LEU A   8     -24.796  30.302   4.580  1.00 63.41           C  
ATOM    122  CB  LEU A   8     -24.545  31.386   6.859  1.00 63.41           C  
ATOM    123  HB2 LEU A   8     -25.600  31.653   6.802  1.00 63.41           H  
ATOM    124  HB3 LEU A   8     -24.035  32.193   7.384  1.00 63.41           H  
ATOM    125  O   LEU A   8     -24.347  29.186   4.357  1.00 63.41           O  
ATOM    126  CG  LEU A   8     -24.382  30.078   7.665  1.00 63.41           C  
ATOM    127  HG  LEU A   8     -24.046  29.268   7.017  1.00 63.41           H  
ATOM    128  CD1 LEU A   8     -23.349  30.253   8.777  1.00 63.41           C  
ATOM    129 HD11 LEU A   8     -23.219  29.314   9.315  1.00 63.41           H  
ATOM    130 HD12 LEU A   8     -22.390  30.540   8.345  1.00 63.41           H  
ATOM    131 HD13 LEU A   8     -23.673  31.022   9.479  1.00 63.41           H  
ATOM    132  CD2 LEU A   8     -25.709  29.655   8.296  1.00 63.41           C  
ATOM    133 HD21 LEU A   8     -25.568  28.747   8.883  1.00 63.41           H  
ATOM    134 HD22 LEU A   8     -26.079  30.443   8.952  1.00 63.41           H  
ATOM    135 HD23 LEU A   8     -26.443  29.464   7.514  1.00 63.41           H  
ATOM    136  N   ALA A   9     -25.955  30.712   4.061  1.00 69.40           N  
ATOM    137  H   ALA A   9     -26.315  31.612   4.342  1.00 69.40           H  
ATOM    138  CA  ALA A   9     -26.781  29.893   3.176  1.00 69.40           C  
ATOM    139  HA  ALA A   9     -26.948  28.924   3.647  1.00 69.40           H  
ATOM    140  C   ALA A   9     -26.094  29.638   1.826  1.00 69.40           C  
ATOM    141  CB  ALA A   9     -28.139  30.582   2.997  1.00 69.40           C  
ATOM    142  HB1 ALA A   9     -28.009  31.556   2.526  1.00 69.40           H  
ATOM    143  HB2 ALA A   9     -28.781  29.962   2.371  1.00 69.40           H  
ATOM    144  HB3 ALA A   9     -28.618  30.711   3.968  1.00 69.40           H  
ATOM    145  O   ALA A   9     -26.100  28.509   1.345  1.00 69.40           O  
ATOM    146  N   LEU A  10     -25.453  30.656   1.237  1.00 65.88           N  
ATOM    147  H   LEU A  10     -25.518  31.570   1.661  1.00 65.88           H  
ATOM    148  CA  LEU A  10     -24.622  30.504   0.038  1.00 65.88           C  
ATOM    149  HA  LEU A  10     -25.198  29.983  -0.726  1.00 65.88           H  
ATOM    150  C   LEU A  10     -23.390  29.640   0.309  1.00 65.88           C  
ATOM    151  CB  LEU A  10     -24.193  31.886  -0.489  1.00 65.88           C  
ATOM    152  HB2 LEU A  10     -23.980  32.538   0.358  1.00 65.88           H  
ATOM    153  HB3 LEU A  10     -23.265  31.784  -1.052  1.00 65.88           H  
ATOM    154  O   LEU A  10     -23.050  28.814  -0.526  1.00 65.88           O  
ATOM    155  CG  LEU A  10     -25.238  32.539  -1.409  1.00 65.88           C  
ATOM    156  HG  LEU A  10     -26.232  32.421  -0.978  1.00 65.88           H  
ATOM    157  CD1 LEU A  10     -24.949  34.033  -1.558  1.00 65.88           C  
ATOM    158 HD11 LEU A  10     -23.954  34.181  -1.975  1.00 65.88           H  
ATOM    159 HD12 LEU A  10     -25.689  34.488  -2.217  1.00 65.88           H  
ATOM    160 HD13 LEU A  10     -25.002  34.512  -0.580  1.00 65.88           H  
ATOM    161  CD2 LEU A  10     -25.212  31.911  -2.807  1.00 65.88           C  
ATOM    162 HD21 LEU A  10     -25.963  32.387  -3.437  1.00 65.88           H  
ATOM    163 HD22 LEU A  10     -25.433  30.845  -2.747  1.00 65.88           H  
ATOM    164 HD23 LEU A  10     -24.230  32.044  -3.260  1.00 65.88           H  
ATOM    165  N   PHE A  11     -22.746  29.794   1.467  1.00 68.64           N  
ATOM    166  H   PHE A  11     -23.036  30.535   2.089  1.00 68.64           H  
ATOM    167  CA  PHE A  11     -21.611  28.975   1.879  1.00 68.64           C  
ATOM    168  HA  PHE A  11     -20.860  28.993   1.090  1.00 68.64           H  
ATOM    169  C   PHE A  11     -22.023  27.518   2.067  1.00 68.64           C  
ATOM    170  CB  PHE A  11     -20.976  29.548   3.151  1.00 68.64           C  
ATOM    171  HB2 PHE A  11     -20.604  30.550   2.937  1.00 68.64           H  
ATOM    172  HB3 PHE A  11     -21.737  29.634   3.927  1.00 68.64           H  
ATOM    173  O   PHE A  11     -21.379  26.659   1.489  1.00 68.64           O  
ATOM    174  CG  PHE A  11     -19.828  28.719   3.685  1.00 68.64           C  
ATOM    175  CD1 PHE A  11     -20.033  27.832   4.759  1.00 68.64           C  
ATOM    176  HD1 PHE A  11     -21.011  27.742   5.209  1.00 68.64           H  
ATOM    177  CD2 PHE A  11     -18.555  28.820   3.095  1.00 68.64           C  
ATOM    178  HD2 PHE A  11     -18.393  29.491   2.264  1.00 68.64           H  
ATOM    179  CE1 PHE A  11     -18.966  27.058   5.248  1.00 68.64           C  
ATOM    180  HE1 PHE A  11     -19.121  26.386   6.079  1.00 68.64           H  
ATOM    181  CE2 PHE A  11     -17.488  28.044   3.583  1.00 68.64           C  
ATOM    182  HE2 PHE A  11     -16.512  28.122   3.129  1.00 68.64           H  
ATOM    183  CZ  PHE A  11     -17.693  27.166   4.660  1.00 68.64           C  
ATOM    184  HZ  PHE A  11     -16.871  26.575   5.037  1.00 68.64           H  
ATOM    185  N   LYS A  12     -23.123  27.231   2.777  1.00 65.60           N  
ATOM    186  H   LYS A  12     -23.605  27.991   3.235  1.00 65.60           H  
ATOM    187  CA  LYS A  12     -23.675  25.873   2.914  1.00 65.60           C  
ATOM    188  HA  LYS A  12     -22.913  25.205   3.315  1.00 65.60           H  
ATOM    189  C   LYS A  12     -24.031  25.286   1.545  1.00 65.60           C  
ATOM    190  CB  LYS A  12     -24.888  25.865   3.863  1.00 65.60           C  
ATOM    191  HB2 LYS A  12     -25.407  24.917   3.722  1.00 65.60           H  
ATOM    192  HB3 LYS A  12     -25.576  26.668   3.600  1.00 65.60           H  
ATOM    193  O   LYS A  12     -23.497  24.257   1.160  1.00 65.60           O  
ATOM    194  CG  LYS A  12     -24.491  25.976   5.347  1.00 65.60           C  
ATOM    195  HG2 LYS A  12     -23.718  25.237   5.557  1.00 65.60           H  
ATOM    196  HG3 LYS A  12     -24.092  26.966   5.565  1.00 65.60           H  
ATOM    197  CD  LYS A  12     -25.700  25.688   6.250  1.00 65.60           C  
ATOM    198  HD2 LYS A  12     -26.117  24.723   5.959  1.00 65.60           H  
ATOM    199  HD3 LYS A  12     -26.460  26.454   6.099  1.00 65.60           H  
ATOM    200  CE  LYS A  12     -25.302  25.628   7.732  1.00 65.60           C  
ATOM    201  HE2 LYS A  12     -24.389  25.038   7.814  1.00 65.60           H  
ATOM    202  HE3 LYS A  12     -25.088  26.637   8.086  1.00 65.60           H  
ATOM    203  NZ  LYS A  12     -26.368  24.991   8.552  1.00 65.60           N  
ATOM    204  HZ1 LYS A  12     -26.543  24.052   8.225  1.00 65.60           H  
ATOM    205  HZ2 LYS A  12     -27.243  25.492   8.489  1.00 65.60           H  
ATOM    206  HZ3 LYS A  12     -26.100  24.916   9.523  1.00 65.60           H  
ATOM    207  N   ARG A  13     -24.792  26.028   0.734  1.00 63.86           N  
ATOM    208  H   ARG A  13     -25.178  26.884   1.106  1.00 63.86           H  
ATOM    209  CA  ARG A  13     -25.190  25.604  -0.617  1.00 63.86           C  
ATOM    210  HA  ARG A  13     -25.664  24.627  -0.527  1.00 63.86           H  
ATOM    211  C   ARG A  13     -24.013  25.403  -1.578  1.00 63.86           C  
ATOM    212  CB  ARG A  13     -26.208  26.616  -1.166  1.00 63.86           C  
ATOM    213  HB2 ARG A  13     -25.726  27.584  -1.300  1.00 63.86           H  
ATOM    214  HB3 ARG A  13     -27.016  26.721  -0.442  1.00 63.86           H  
ATOM    215  O   ARG A  13     -24.142  24.631  -2.522  1.00 63.86           O  
ATOM    216  CG  ARG A  13     -26.809  26.154  -2.497  1.00 63.86           C  
ATOM    217  HG2 ARG A  13     -27.197  25.142  -2.381  1.00 63.86           H  
ATOM    218  HG3 ARG A  13     -26.036  26.155  -3.265  1.00 63.86           H  
ATOM    219  CD  ARG A  13     -27.939  27.073  -2.958  1.00 63.86           C  
ATOM    220  HD2 ARG A  13     -28.713  27.072  -2.191  1.00 63.86           H  
ATOM    221  HD3 ARG A  13     -27.553  28.086  -3.075  1.00 63.86           H  
ATOM    222  NE  ARG A  13     -28.493  26.590  -4.239  1.00 63.86           N  
ATOM    223  HE  ARG A  13     -28.062  25.761  -4.622  1.00 63.86           H  
ATOM    224  NH1 ARG A  13     -30.442  27.802  -4.210  1.00 63.86           N  
ATOM    225 HH11 ARG A  13     -31.357  27.983  -4.596  1.00 63.86           H  
ATOM    226 HH12 ARG A  13     -30.226  28.113  -3.274  1.00 63.86           H  
ATOM    227  NH2 ARG A  13     -30.021  26.447  -5.926  1.00 63.86           N  
ATOM    228 HH21 ARG A  13     -29.559  25.638  -6.317  1.00 63.86           H  
ATOM    229 HH22 ARG A  13     -30.928  26.691  -6.296  1.00 63.86           H  
ATOM    230  CZ  ARG A  13     -29.640  26.953  -4.786  1.00 63.86           C  
ATOM    231  N   ASN A  14     -22.904  26.118  -1.395  1.00 55.40           N  
ATOM    232  H   ASN A  14     -22.896  26.805  -0.654  1.00 55.40           H  
ATOM    233  CA  ASN A  14     -21.695  25.955  -2.204  1.00 55.40           C  
ATOM    234  HA  ASN A  14     -21.962  25.547  -3.179  1.00 55.40           H  
ATOM    235  C   ASN A  14     -20.704  24.949  -1.603  1.00 55.40           C  
ATOM    236  CB  ASN A  14     -21.024  27.319  -2.432  1.00 55.40           C  
ATOM    237  HB2 ASN A  14     -20.873  27.814  -1.473  1.00 55.40           H  
ATOM    238  HB3 ASN A  14     -20.041  27.150  -2.872  1.00 55.40           H  
ATOM    239  O   ASN A  14     -19.866  24.453  -2.344  1.00 55.40           O  
ATOM    240  CG  ASN A  14     -21.779  28.238  -3.379  1.00 55.40           C  
ATOM    241  ND2 ASN A  14     -21.405  29.497  -3.405  1.00 55.40           N  
ATOM    242 HD21 ASN A  14     -21.867  30.097  -4.074  1.00 55.40           H  
ATOM    243 HD22 ASN A  14     -20.663  29.806  -2.794  1.00 55.40           H  
ATOM    244  OD1 ASN A  14     -22.666  27.858  -4.135  1.00 55.40           O  
ATOM    245  N   LYS A  15     -20.791  24.648  -0.303  1.00 57.09           N  
ATOM    246  H   LYS A  15     -21.479  25.131   0.257  1.00 57.09           H  
ATOM    247  CA  LYS A  15     -19.985  23.626   0.379  1.00 57.09           C  
ATOM    248  HA  LYS A  15     -18.942  23.733   0.080  1.00 57.09           H  
ATOM    249  C   LYS A  15     -20.413  22.223  -0.048  1.00 57.09           C  
ATOM    250  CB  LYS A  15     -20.107  23.818   1.903  1.00 57.09           C  
ATOM    251  HB2 LYS A  15     -21.148  23.680   2.194  1.00 57.09           H  
ATOM    252  HB3 LYS A  15     -19.798  24.831   2.163  1.00 57.09           H  
ATOM    253  O   LYS A  15     -19.548  21.380  -0.252  1.00 57.09           O  
ATOM    254  CG  LYS A  15     -19.234  22.844   2.705  1.00 57.09           C  
ATOM    255  HG2 LYS A  15     -19.447  21.823   2.388  1.00 57.09           H  
ATOM    256  HG3 LYS A  15     -18.182  23.057   2.514  1.00 57.09           H  
ATOM    257  CD  LYS A  15     -19.520  22.938   4.209  1.00 57.09           C  
ATOM    258  HD2 LYS A  15     -19.234  23.920   4.586  1.00 57.09           H  
ATOM    259  HD3 LYS A  15     -20.587  22.780   4.365  1.00 57.09           H  
ATOM    260  CE  LYS A  15     -18.734  21.831   4.925  1.00 57.09           C  
ATOM    261  HE2 LYS A  15     -18.887  20.908   4.367  1.00 57.09           H  
ATOM    262  HE3 LYS A  15     -17.670  22.067   4.894  1.00 57.09           H  
ATOM    263  NZ  LYS A  15     -19.188  21.618   6.323  1.00 57.09           N  
ATOM    264  HZ1 LYS A  15     -18.693  20.845   6.745  1.00 57.09           H  
ATOM    265  HZ2 LYS A  15     -20.159  21.341   6.317  1.00 57.09           H  
ATOM    266  HZ3 LYS A  15     -19.074  22.441   6.898  1.00 57.09           H  
ATOM    267  N   ASP A  16     -21.717  22.016  -0.222  1.00 57.32           N  
ATOM    268  H   ASP A  16     -22.354  22.709   0.145  1.00 57.32           H  
ATOM    269  CA  ASP A  16     -22.286  20.710  -0.587  1.00 57.32           C  
ATOM    270  HA  ASP A  16     -21.697  19.922  -0.119  1.00 57.32           H  
ATOM    271  C   ASP A  16     -22.268  20.461  -2.099  1.00 57.32           C  
ATOM    272  CB  ASP A  16     -23.717  20.605  -0.043  1.00 57.32           C  
ATOM    273  HB2 ASP A  16     -24.104  19.607  -0.247  1.00 57.32           H  
ATOM    274  HB3 ASP A  16     -24.343  21.328  -0.566  1.00 57.32           H  
ATOM    275  O   ASP A  16     -22.443  19.338  -2.568  1.00 57.32           O  
ATOM    276  CG  ASP A  16     -23.797  20.866   1.466  1.00 57.32           C  
ATOM    277  OD1 ASP A  16     -22.798  20.594   2.174  1.00 57.32           O  
ATOM    278  OD2 ASP A  16     -24.818  21.456   1.884  1.00 57.32           O  
ATOM    279  N   LYS A  17     -22.029  21.510  -2.891  1.00 46.63           N  
ATOM    280  H   LYS A  17     -21.784  22.381  -2.442  1.00 46.63           H  
ATOM    281  CA  LYS A  17     -21.751  21.335  -4.310  1.00 46.63           C  
ATOM    282  HA  LYS A  17     -22.420  20.564  -4.692  1.00 46.63           H  
ATOM    283  C   LYS A  17     -20.306  20.864  -4.433  1.00 46.63           C  
ATOM    284  CB  LYS A  17     -22.001  22.631  -5.078  1.00 46.63           C  
ATOM    285  HB2 LYS A  17     -21.528  23.460  -4.552  1.00 46.63           H  
ATOM    286  HB3 LYS A  17     -21.560  22.548  -6.071  1.00 46.63           H  
ATOM    287  O   LYS A  17     -19.422  21.617  -4.012  1.00 46.63           O  
ATOM    288  CG  LYS A  17     -23.508  22.866  -5.219  1.00 46.63           C  
ATOM    289  HG2 LYS A  17     -23.936  22.098  -5.863  1.00 46.63           H  
ATOM    290  HG3 LYS A  17     -23.992  22.811  -4.244  1.00 46.63           H  
ATOM    291  CD  LYS A  17     -23.738  24.239  -5.837  1.00 46.63           C  
ATOM    292  HD2 LYS A  17     -23.255  24.993  -5.216  1.00 46.63           H  
ATOM    293  HD3 LYS A  17     -23.293  24.255  -6.832  1.00 46.63           H  
ATOM    294  CE  LYS A  17     -25.230  24.532  -5.921  1.00 46.63           C  
ATOM    295  HE2 LYS A  17     -25.630  24.529  -4.907  1.00 46.63           H  
ATOM    296  HE3 LYS A  17     -25.708  23.733  -6.488  1.00 46.63           H  
ATOM    297  NZ  LYS A  17     -25.416  25.844  -6.582  1.00 46.63           N  
ATOM    298  HZ1 LYS A  17     -26.392  26.074  -6.704  1.00 46.63           H  
ATOM    299  HZ2 LYS A  17     -24.944  26.553  -6.039  1.00 46.63           H  
ATOM    300  HZ3 LYS A  17     -24.972  25.816  -7.488  1.00 46.63           H  
ATOM    301  N   PRO A  18     -20.030  19.689  -5.037  1.00 49.87           N  
ATOM    302  CA  PRO A  18     -18.671  19.407  -5.473  1.00 49.87           C  
ATOM    303  HA  PRO A  18     -18.030  19.267  -4.603  1.00 49.87           H  
ATOM    304  C   PRO A  18     -18.228  20.619  -6.294  1.00 49.87           C  
ATOM    305  CB  PRO A  18     -18.732  18.118  -6.297  1.00 49.87           C  
ATOM    306  HB2 PRO A  18     -18.023  18.120  -7.125  1.00 49.87           H  
ATOM    307  HB3 PRO A  18     -18.547  17.265  -5.644  1.00 49.87           H  
ATOM    308  O   PRO A  18     -19.068  21.163  -7.029  1.00 49.87           O  
ATOM    309  CG  PRO A  18     -20.178  18.074  -6.785  1.00 49.87           C  
ATOM    310  HG2 PRO A  18     -20.518  17.051  -6.949  1.00 49.87           H  
ATOM    311  HG3 PRO A  18     -20.272  18.659  -7.699  1.00 49.87           H  
ATOM    312  CD  PRO A  18     -20.958  18.754  -5.661  1.00 49.87           C  
ATOM    313  HD2 PRO A  18     -21.270  18.014  -4.924  1.00 49.87           H  
ATOM    314  HD3 PRO A  18     -21.828  19.249  -6.092  1.00 49.87           H  
ATOM    315  N   PRO A  19     -16.990  21.119  -6.109  1.00 47.62           N  
ATOM    316  CA  PRO A  19     -16.522  22.271  -6.854  1.00 47.62           C  
ATOM    317  HA  PRO A  19     -17.019  23.175  -6.502  1.00 47.62           H  
ATOM    318  C   PRO A  19     -16.874  22.008  -8.307  1.00 47.62           C  
ATOM    319  CB  PRO A  19     -15.012  22.367  -6.603  1.00 47.62           C  
ATOM    320  HB2 PRO A  19     -14.460  22.638  -7.503  1.00 47.62           H  
ATOM    321  HB3 PRO A  19     -14.825  23.094  -5.813  1.00 47.62           H  
ATOM    322  O   PRO A  19     -16.409  21.029  -8.891  1.00 47.62           O  
ATOM    323  CG  PRO A  19     -14.631  20.972  -6.105  1.00 47.62           C  
ATOM    324  HG2 PRO A  19     -13.774  21.000  -5.432  1.00 47.62           H  
ATOM    325  HG3 PRO A  19     -14.426  20.323  -6.957  1.00 47.62           H  
ATOM    326  CD  PRO A  19     -15.894  20.493  -5.395  1.00 47.62           C  
ATOM    327  HD2 PRO A  19     -15.896  20.834  -4.360  1.00 47.62           H  
ATOM    328  HD3 PRO A  19     -15.949  19.406  -5.436  1.00 47.62           H  
ATOM    329  N   ILE A  20     -17.774  22.839  -8.851  1.00 46.73           N  
ATOM    330  H   ILE A  20     -18.214  23.527  -8.256  1.00 46.73           H  
ATOM    331  CA  ILE A  20     -18.014  22.869 -10.285  1.00 46.73           C  
ATOM    332  HA  ILE A  20     -18.484  21.938 -10.602  1.00 46.73           H  
ATOM    333  C   ILE A  20     -16.603  22.962 -10.831  1.00 46.73           C  
ATOM    334  CB  ILE A  20     -18.873  24.084 -10.710  1.00 46.73           C  
ATOM    335  HB  ILE A  20     -18.332  24.994 -10.449  1.00 46.73           H  
ATOM    336  O   ILE A  20     -15.866  23.873 -10.435  1.00 46.73           O  
ATOM    337  CG1 ILE A  20     -20.232  24.105  -9.973  1.00 46.73           C  
ATOM    338 HG12 ILE A  20     -20.832  23.253 -10.293  1.00 46.73           H  
ATOM    339 HG13 ILE A  20     -20.067  24.009  -8.900  1.00 46.73           H  
ATOM    340  CG2 ILE A  20     -19.091  24.065 -12.235  1.00 46.73           C  
ATOM    341 HG21 ILE A  20     -18.136  24.024 -12.760  1.00 46.73           H  
ATOM    342 HG22 ILE A  20     -19.682  23.194 -12.520  1.00 46.73           H  
ATOM    343 HG23 ILE A  20     -19.601  24.971 -12.563  1.00 46.73           H  
ATOM    344  CD1 ILE A  20     -21.034  25.396 -10.186  1.00 46.73           C  
ATOM    345 HD11 ILE A  20     -21.360  25.477 -11.223  1.00 46.73           H  
ATOM    346 HD12 ILE A  20     -20.423  26.260  -9.925  1.00 46.73           H  
ATOM    347 HD13 ILE A  20     -21.917  25.379  -9.547  1.00 46.73           H  
ATOM    348  N   THR A  21     -16.187  21.988 -11.633  1.00 46.60           N  
ATOM    349  H   THR A  21     -16.780  21.185 -11.789  1.00 46.60           H  
ATOM    350  CA  THR A  21     -14.921  22.028 -12.356  1.00 46.60           C  
ATOM    351  HA  THR A  21     -14.123  22.311 -11.668  1.00 46.60           H  
ATOM    352  C   THR A  21     -15.046  23.132 -13.408  1.00 46.60           C  
ATOM    353  CB  THR A  21     -14.575  20.650 -12.943  1.00 46.60           C  
ATOM    354  HB  THR A  21     -13.756  20.751 -13.655  1.00 46.60           H  
ATOM    355  O   THR A  21     -15.073  22.898 -14.610  1.00 46.60           O  
ATOM    356  CG2 THR A  21     -14.155  19.655 -11.859  1.00 46.60           C  
ATOM    357 HG21 THR A  21     -13.261  20.017 -11.350  1.00 46.60           H  
ATOM    358 HG22 THR A  21     -13.935  18.691 -12.318  1.00 46.60           H  
ATOM    359 HG23 THR A  21     -14.956  19.527 -11.132  1.00 46.60           H  
ATOM    360  OG1 THR A  21     -15.705  20.120 -13.596  1.00 46.60           O  
ATOM    361  HG1 THR A  21     -15.788  20.592 -14.428  1.00 46.60           H  
ATOM    362  N   SER A  22     -15.220  24.366 -12.935  1.00 43.24           N  
ATOM    363  H   SER A  22     -15.255  24.446 -11.929  1.00 43.24           H  
ATOM    364  CA  SER A  22     -15.198  25.625 -13.648  1.00 43.24           C  
ATOM    365  HA  SER A  22     -15.750  25.548 -14.585  1.00 43.24           H  
ATOM    366  C   SER A  22     -13.736  25.883 -13.922  1.00 43.24           C  
ATOM    367  CB  SER A  22     -15.789  26.749 -12.792  1.00 43.24           C  
ATOM    368  HB2 SER A  22     -15.287  26.769 -11.825  1.00 43.24           H  
ATOM    369  HB3 SER A  22     -15.628  27.705 -13.290  1.00 43.24           H  
ATOM    370  O   SER A  22     -13.046  26.596 -13.199  1.00 43.24           O  
ATOM    371  OG  SER A  22     -17.174  26.559 -12.596  1.00 43.24           O  
ATOM    372  HG  SER A  22     -17.445  27.094 -11.846  1.00 43.24           H  
ATOM    373  N   GLY A  23     -13.241  25.188 -14.927  1.00 42.04           N  
ATOM    374  H   GLY A  23     -13.832  24.489 -15.356  1.00 42.04           H  
ATOM    375  CA  GLY A  23     -11.854  25.247 -15.286  1.00 42.04           C  
ATOM    376  HA2 GLY A  23     -11.560  26.281 -15.468  1.00 42.04           H  
ATOM    377  HA3 GLY A  23     -11.250  24.850 -14.470  1.00 42.04           H  
ATOM    378  C   GLY A  23     -11.608  24.418 -16.519  1.00 42.04           C  
ATOM    379  O   GLY A  23     -11.114  23.304 -16.425  1.00 42.04           O  
ATOM    380  N   SER A  24     -11.724  25.074 -17.668  1.00 49.28           N  
ATOM    381  H   SER A  24     -12.208  25.959 -17.644  1.00 49.28           H  
ATOM    382  CA  SER A  24     -10.741  24.964 -18.750  1.00 49.28           C  
ATOM    383  HA  SER A  24     -10.727  23.939 -19.121  1.00 49.28           H  
ATOM    384  C   SER A  24      -9.313  25.333 -18.283  1.00 49.28           C  
ATOM    385  CB  SER A  24     -11.184  25.908 -19.872  1.00 49.28           C  
ATOM    386  HB2 SER A  24     -10.523  25.805 -20.732  1.00 49.28           H  
ATOM    387  HB3 SER A  24     -12.200  25.656 -20.178  1.00 49.28           H  
ATOM    388  O   SER A  24      -8.524  25.872 -19.058  1.00 49.28           O  
ATOM    389  OG  SER A  24     -11.150  27.242 -19.391  1.00 49.28           O  
ATOM    390  HG  SER A  24     -10.232  27.522 -19.411  1.00 49.28           H  
ATOM    391  N   GLY A  25      -8.994  25.134 -16.999  1.00 47.94           N  
ATOM    392  H   GLY A  25      -9.603  24.524 -16.474  1.00 47.94           H  
ATOM    393  CA  GLY A  25      -7.675  25.311 -16.439  1.00 47.94           C  
ATOM    394  HA2 GLY A  25      -7.692  25.164 -15.360  1.00 47.94           H  
ATOM    395  HA3 GLY A  25      -7.280  26.299 -16.677  1.00 47.94           H  
ATOM    396  C   GLY A  25      -6.837  24.230 -17.073  1.00 47.94           C  
ATOM    397  O   GLY A  25      -7.028  23.050 -16.785  1.00 47.94           O  
ATOM    398  N   GLY A  26      -5.975  24.628 -18.008  1.00 55.34           N  
ATOM    399  H   GLY A  26      -5.951  25.604 -18.268  1.00 55.34           H  
ATOM    400  CA  GLY A  26      -4.987  23.717 -18.558  1.00 55.34           C  
ATOM    401  HA2 GLY A  26      -5.479  22.994 -19.209  1.00 55.34           H  
ATOM    402  HA3 GLY A  26      -4.232  24.265 -19.121  1.00 55.34           H  
ATOM    403  C   GLY A  26      -4.317  22.998 -17.395  1.00 55.34           C  
ATOM    404  O   GLY A  26      -3.985  23.640 -16.396  1.00 55.34           O  
ATOM    405  N   ALA A  27      -4.194  21.674 -17.495  1.00 63.35           N  
ATOM    406  H   ALA A  27      -4.583  21.198 -18.297  1.00 63.35           H  
ATOM    407  CA  ALA A  27      -3.508  20.889 -16.482  1.00 63.35           C  
ATOM    408  HA  ALA A  27      -4.107  20.876 -15.571  1.00 63.35           H  
ATOM    409  C   ALA A  27      -2.165  21.570 -16.194  1.00 63.35           C  
ATOM    410  CB  ALA A  27      -3.338  19.453 -16.994  1.00 63.35           C  
ATOM    411  HB1 ALA A  27      -2.814  18.861 -16.244  1.00 63.35           H  
ATOM    412  HB2 ALA A  27      -2.761  19.451 -17.919  1.00 63.35           H  
ATOM    413  HB3 ALA A  27      -4.316  19.007 -17.172  1.00 63.35           H  
ATOM    414  O   ALA A  27      -1.334  21.699 -17.097  1.00 63.35           O  
ATOM    415  N   ILE A  28      -1.985  22.074 -14.970  1.00 63.98           N  
ATOM    416  H   ILE A  28      -2.732  22.001 -14.294  1.00 63.98           H  
ATOM    417  CA  ILE A  28      -0.710  22.641 -14.547  1.00 63.98           C  
ATOM    418  HA  ILE A  28      -0.370  23.362 -15.291  1.00 63.98           H  
ATOM    419  C   ILE A  28       0.251  21.457 -14.523  1.00 63.98           C  
ATOM    420  CB  ILE A  28      -0.818  23.362 -13.183  1.00 63.98           C  
ATOM    421  HB  ILE A  28      -1.180  22.651 -12.440  1.00 63.98           H  
ATOM    422  O   ILE A  28       0.162  20.596 -13.653  1.00 63.98           O  
ATOM    423  CG1 ILE A  28      -1.821  24.538 -13.267  1.00 63.98           C  
ATOM    424 HG12 ILE A  28      -2.782  24.167 -13.625  1.00 63.98           H  
ATOM    425 HG13 ILE A  28      -1.460  25.273 -13.986  1.00 63.98           H  
ATOM    426  CG2 ILE A  28       0.572  23.863 -12.746  1.00 63.98           C  
ATOM    427 HG21 ILE A  28       0.952  24.600 -13.453  1.00 63.98           H  
ATOM    428 HG22 ILE A  28       0.519  24.309 -11.752  1.00 63.98           H  
ATOM    429 HG23 ILE A  28       1.276  23.033 -12.680  1.00 63.98           H  
ATOM    430  CD1 ILE A  28      -2.079  25.238 -11.927  1.00 63.98           C  
ATOM    431 HD11 ILE A  28      -2.899  25.948 -12.044  1.00 63.98           H  
ATOM    432 HD12 ILE A  28      -1.194  25.785 -11.603  1.00 63.98           H  
ATOM    433 HD13 ILE A  28      -2.354  24.503 -11.170  1.00 63.98           H  
ATOM    434  N   ARG A  29       1.106  21.363 -15.540  1.00 65.09           N  
ATOM    435  H   ARG A  29       1.074  22.075 -16.256  1.00 65.09           H  
ATOM    436  CA  ARG A  29       2.126  20.321 -15.625  1.00 65.09           C  
ATOM    437  HA  ARG A  29       1.816  19.459 -15.035  1.00 65.09           H  
ATOM    438  C   ARG A  29       3.391  20.863 -14.981  1.00 65.09           C  
ATOM    439  CB  ARG A  29       2.325  19.857 -17.075  1.00 65.09           C  
ATOM    440  HB2 ARG A  29       2.531  20.716 -17.714  1.00 65.09           H  
ATOM    441  HB3 ARG A  29       3.183  19.186 -17.107  1.00 65.09           H  
ATOM    442  O   ARG A  29       3.916  21.881 -15.432  1.00 65.09           O  
ATOM    443  CG  ARG A  29       1.084  19.107 -17.588  1.00 65.09           C  
ATOM    444  HG2 ARG A  29       0.234  19.787 -17.630  1.00 65.09           H  
ATOM    445  HG3 ARG A  29       0.850  18.296 -16.899  1.00 65.09           H  
ATOM    446  CD  ARG A  29       1.318  18.521 -18.983  1.00 65.09           C  
ATOM    447  HD2 ARG A  29       2.185  17.861 -18.938  1.00 65.09           H  
ATOM    448  HD3 ARG A  29       1.528  19.336 -19.675  1.00 65.09           H  
ATOM    449  NE  ARG A  29       0.137  17.765 -19.448  1.00 65.09           N  
ATOM    450  HE  ARG A  29      -0.698  17.857 -18.887  1.00 65.09           H  
ATOM    451  NH1 ARG A  29       1.103  16.746 -21.264  1.00 65.09           N  
ATOM    452 HH11 ARG A  29       1.953  17.261 -21.086  1.00 65.09           H  
ATOM    453 HH12 ARG A  29       1.034  16.103 -22.041  1.00 65.09           H  
ATOM    454  NH2 ARG A  29      -1.023  16.302 -20.753  1.00 65.09           N  
ATOM    455 HH21 ARG A  29      -1.055  15.625 -21.502  1.00 65.09           H  
ATOM    456 HH22 ARG A  29      -1.809  16.356 -20.121  1.00 65.09           H  
ATOM    457  CZ  ARG A  29       0.076  16.947 -20.483  1.00 65.09           C  
ATOM    458  N   GLY A  30       3.838  20.202 -13.917  1.00 66.91           N  
ATOM    459  H   GLY A  30       3.344  19.378 -13.605  1.00 66.91           H  
ATOM    460  CA  GLY A  30       5.110  20.498 -13.272  1.00 66.91           C  
ATOM    461  HA2 GLY A  30       5.228  19.858 -12.398  1.00 66.91           H  
ATOM    462  HA3 GLY A  30       5.119  21.538 -12.945  1.00 66.91           H  
ATOM    463  C   GLY A  30       6.294  20.259 -14.212  1.00 66.91           C  
ATOM    464  O   GLY A  30       6.157  19.699 -15.306  1.00 66.91           O  
ATOM    465  N   ILE A  31       7.483  20.689 -13.784  1.00 80.17           N  
ATOM    466  H   ILE A  31       7.546  21.078 -12.854  1.00 80.17           H  
ATOM    467  CA  ILE A  31       8.726  20.319 -14.466  1.00 80.17           C  
ATOM    468  HA  ILE A  31       8.613  20.506 -15.534  1.00 80.17           H  
ATOM    469  C   ILE A  31       8.924  18.820 -14.251  1.00 80.17           C  
ATOM    470  CB  ILE A  31       9.936  21.137 -13.962  1.00 80.17           C  
ATOM    471  HB  ILE A  31      10.035  20.990 -12.887  1.00 80.17           H  
ATOM    472  O   ILE A  31       9.246  18.384 -13.148  1.00 80.17           O  
ATOM    473  CG1 ILE A  31       9.713  22.642 -14.236  1.00 80.17           C  
ATOM    474 HG12 ILE A  31       8.763  22.951 -13.799  1.00 80.17           H  
ATOM    475 HG13 ILE A  31       9.658  22.812 -15.311  1.00 80.17           H  
ATOM    476  CG2 ILE A  31      11.230  20.648 -14.646  1.00 80.17           C  
ATOM    477 HG21 ILE A  31      11.404  19.593 -14.431  1.00 80.17           H  
ATOM    478 HG22 ILE A  31      11.168  20.788 -15.725  1.00 80.17           H  
ATOM    479 HG23 ILE A  31      12.093  21.192 -14.260  1.00 80.17           H  
ATOM    480  CD1 ILE A  31      10.795  23.553 -13.643  1.00 80.17           C  
ATOM    481 HD11 ILE A  31      11.743  23.412 -14.160  1.00 80.17           H  
ATOM    482 HD12 ILE A  31      10.920  23.339 -12.581  1.00 80.17           H  
ATOM    483 HD13 ILE A  31      10.491  24.593 -13.760  1.00 80.17           H  
ATOM    484  N   LYS A  32       8.723  18.040 -15.314  1.00 84.51           N  
ATOM    485  H   LYS A  32       8.364  18.466 -16.156  1.00 84.51           H  
ATOM    486  CA  LYS A  32       8.882  16.590 -15.257  1.00 84.51           C  
ATOM    487  HA  LYS A  32       8.379  16.243 -14.354  1.00 84.51           H  
ATOM    488  C   LYS A  32      10.352  16.225 -15.135  1.00 84.51           C  
ATOM    489  CB  LYS A  32       8.231  15.906 -16.463  1.00 84.51           C  
ATOM    490  HB2 LYS A  32       8.560  16.386 -17.385  1.00 84.51           H  
ATOM    491  HB3 LYS A  32       8.545  14.863 -16.480  1.00 84.51           H  
ATOM    492  O   LYS A  32      11.141  16.539 -16.028  1.00 84.51           O  
ATOM    493  CG  LYS A  32       6.704  15.953 -16.353  1.00 84.51           C  
ATOM    494  HG2 LYS A  32       6.362  16.987 -16.303  1.00 84.51           H  
ATOM    495  HG3 LYS A  32       6.409  15.440 -15.438  1.00 84.51           H  
ATOM    496  CD  LYS A  32       6.042  15.263 -17.549  1.00 84.51           C  
ATOM    497  HD2 LYS A  32       6.195  15.866 -18.444  1.00 84.51           H  
ATOM    498  HD3 LYS A  32       6.497  14.285 -17.700  1.00 84.51           H  
ATOM    499  CE  LYS A  32       4.541  15.120 -17.270  1.00 84.51           C  
ATOM    500  HE2 LYS A  32       3.965  15.646 -18.030  1.00 84.51           H  
ATOM    501  HE3 LYS A  32       4.334  15.588 -16.308  1.00 84.51           H  
ATOM    502  NZ  LYS A  32       4.144  13.694 -17.202  1.00 84.51           N  
ATOM    503  HZ1 LYS A  32       3.306  13.556 -16.656  1.00 84.51           H  
ATOM    504  HZ2 LYS A  32       4.804  13.184 -16.632  1.00 84.51           H  
ATOM    505  HZ3 LYS A  32       4.076  13.225 -18.094  1.00 84.51           H  
ATOM    506  N   HIS A  33      10.710  15.514 -14.075  1.00 88.27           N  
ATOM    507  H   HIS A  33       9.998  15.259 -13.407  1.00 88.27           H  
ATOM    508  CA  HIS A  33      12.006  14.850 -14.020  1.00 88.27           C  
ATOM    509  HA  HIS A  33      12.721  15.456 -14.575  1.00 88.27           H  
ATOM    510  C   HIS A  33      11.925  13.493 -14.730  1.00 88.27           C  
ATOM    511  CB  HIS A  33      12.536  14.796 -12.587  1.00 88.27           C  
ATOM    512  HB2 HIS A  33      12.533  15.803 -12.171  1.00 88.27           H  
ATOM    513  HB3 HIS A  33      13.572  14.457 -12.614  1.00 88.27           H  
ATOM    514  O   HIS A  33      10.868  12.859 -14.791  1.00 88.27           O  
ATOM    515  CG  HIS A  33      11.767  13.896 -11.663  1.00 88.27           C  
ATOM    516  CD2 HIS A  33      12.179  12.672 -11.214  1.00 88.27           C  
ATOM    517  HD2 HIS A  33      13.093  12.166 -11.490  1.00 88.27           H  
ATOM    518  ND1 HIS A  33      10.566  14.174 -11.044  1.00 88.27           N  
ATOM    519  HD1 HIS A  33       9.926  14.928 -11.247  1.00 88.27           H  
ATOM    520  CE1 HIS A  33      10.281  13.152 -10.222  1.00 88.27           C  
ATOM    521  HE1 HIS A  33       9.381  13.061  -9.632  1.00 88.27           H  
ATOM    522  NE2 HIS A  33      11.237  12.211 -10.299  1.00 88.27           N  
ATOM    523  N   ILE A  34      13.035  13.076 -15.340  1.00 92.82           N  
ATOM    524  H   ILE A  34      13.889  13.600 -15.213  1.00 92.82           H  
ATOM    525  CA  ILE A  34      13.088  11.844 -16.132  1.00 92.82           C  
ATOM    526  HA  ILE A  34      12.084  11.634 -16.502  1.00 92.82           H  
ATOM    527  C   ILE A  34      13.506  10.692 -15.223  1.00 92.82           C  
ATOM    528  CB  ILE A  34      13.999  11.989 -17.371  1.00 92.82           C  
ATOM    529  HB  ILE A  34      15.004  12.245 -17.036  1.00 92.82           H  
ATOM    530  O   ILE A  34      14.566  10.748 -14.602  1.00 92.82           O  
ATOM    531  CG1 ILE A  34      13.475  13.121 -18.288  1.00 92.82           C  
ATOM    532 HG12 ILE A  34      12.491  12.852 -18.671  1.00 92.82           H  
ATOM    533 HG13 ILE A  34      13.368  14.037 -17.707  1.00 92.82           H  
ATOM    534  CG2 ILE A  34      14.068  10.655 -18.147  1.00 92.82           C  
ATOM    535 HG21 ILE A  34      14.722  10.746 -19.014  1.00 92.82           H  
ATOM    536 HG22 ILE A  34      13.071  10.356 -18.468  1.00 92.82           H  
ATOM    537 HG23 ILE A  34      14.484   9.870 -17.515  1.00 92.82           H  
ATOM    538  CD1 ILE A  34      14.395  13.452 -19.470  1.00 92.82           C  
ATOM    539 HD11 ILE A  34      14.023  14.345 -19.973  1.00 92.82           H  
ATOM    540 HD12 ILE A  34      15.406  13.644 -19.112  1.00 92.82           H  
ATOM    541 HD13 ILE A  34      14.408  12.633 -20.189  1.00 92.82           H  
ATOM    542  N   ILE A  35      12.697   9.637 -15.194  1.00 95.26           N  
ATOM    543  H   ILE A  35      11.850   9.671 -15.743  1.00 95.26           H  
ATOM    544  CA  ILE A  35      13.025   8.377 -14.525  1.00 95.26           C  
ATOM    545  HA  ILE A  35      13.923   8.508 -13.922  1.00 95.26           H  
ATOM    546  C   ILE A  35      13.334   7.343 -15.602  1.00 95.26           C  
ATOM    547  CB  ILE A  35      11.896   7.945 -13.565  1.00 95.26           C  
ATOM    548  HB  ILE A  35      10.962   7.880 -14.123  1.00 95.26           H  
ATOM    549  O   ILE A  35      12.505   7.080 -16.473  1.00 95.26           O  
ATOM    550  CG1 ILE A  35      11.739   9.014 -12.456  1.00 95.26           C  
ATOM    551 HG12 ILE A  35      11.422   9.955 -12.907  1.00 95.26           H  
ATOM    552 HG13 ILE A  35      12.702   9.184 -11.975  1.00 95.26           H  
ATOM    553  CG2 ILE A  35      12.200   6.557 -12.971  1.00 95.26           C  
ATOM    554 HG21 ILE A  35      12.307   5.810 -13.757  1.00 95.26           H  
ATOM    555 HG22 ILE A  35      13.119   6.594 -12.386  1.00 95.26           H  
ATOM    556 HG23 ILE A  35      11.382   6.231 -12.329  1.00 95.26           H  
ATOM    557  CD1 ILE A  35      10.722   8.657 -11.370  1.00 95.26           C  
ATOM    558 HD11 ILE A  35      10.482   9.545 -10.784  1.00 95.26           H  
ATOM    559 HD12 ILE A  35       9.809   8.257 -11.812  1.00 95.26           H  
ATOM    560 HD13 ILE A  35      11.156   7.914 -10.700  1.00 95.26           H  
ATOM    561  N   ILE A  36      14.538   6.776 -15.555  1.00 96.16           N  
ATOM    562  H   ILE A  36      15.143   6.993 -14.776  1.00 96.16           H  
ATOM    563  CA  ILE A  36      14.949   5.692 -16.451  1.00 96.16           C  
ATOM    564  HA  ILE A  36      14.426   5.800 -17.401  1.00 96.16           H  
ATOM    565  C   ILE A  36      14.530   4.371 -15.814  1.00 96.16           C  
ATOM    566  CB  ILE A  36      16.463   5.746 -16.751  1.00 96.16           C  
ATOM    567  HB  ILE A  36      17.009   5.692 -15.810  1.00 96.16           H  
ATOM    568  O   ILE A  36      14.937   4.082 -14.693  1.00 96.16           O  
ATOM    569  CG1 ILE A  36      16.812   7.078 -17.457  1.00 96.16           C  
ATOM    570 HG12 ILE A  36      16.286   7.130 -18.411  1.00 96.16           H  
ATOM    571 HG13 ILE A  36      16.474   7.911 -16.841  1.00 96.16           H  
ATOM    572  CG2 ILE A  36      16.874   4.543 -17.621  1.00 96.16           C  
ATOM    573 HG21 ILE A  36      16.664   3.604 -17.108  1.00 96.16           H  
ATOM    574 HG22 ILE A  36      17.948   4.556 -17.808  1.00 96.16           H  
ATOM    575 HG23 ILE A  36      16.337   4.561 -18.570  1.00 96.16           H  
ATOM    576  CD1 ILE A  36      18.311   7.285 -17.704  1.00 96.16           C  
ATOM    577 HD11 ILE A  36      18.477   8.297 -18.076  1.00 96.16           H  
ATOM    578 HD12 ILE A  36      18.862   7.156 -16.773  1.00 96.16           H  
ATOM    579 HD13 ILE A  36      18.679   6.580 -18.450  1.00 96.16           H  
ATOM    580  N   VAL A  37      13.734   3.573 -16.522  1.00 97.84           N  
ATOM    581  H   VAL A  37      13.450   3.879 -17.442  1.00 97.84           H  
ATOM    582  CA  VAL A  37      13.253   2.269 -16.049  1.00 97.84           C  
ATOM    583  HA  VAL A  37      13.586   2.102 -15.024  1.00 97.84           H  
ATOM    584  C   VAL A  37      13.817   1.167 -16.947  1.00 97.84           C  
ATOM    585  CB  VAL A  37      11.718   2.209 -16.004  1.00 97.84           C  
ATOM    586  HB  VAL A  37      11.320   2.362 -17.007  1.00 97.84           H  
ATOM    587  O   VAL A  37      13.386   1.056 -18.099  1.00 97.84           O  
ATOM    588  CG1 VAL A  37      11.252   0.849 -15.476  1.00 97.84           C  
ATOM    589 HG11 VAL A  37      10.165   0.840 -15.392  1.00 97.84           H  
ATOM    590 HG12 VAL A  37      11.547   0.047 -16.154  1.00 97.84           H  
ATOM    591 HG13 VAL A  37      11.686   0.655 -14.495  1.00 97.84           H  
ATOM    592  CG2 VAL A  37      11.123   3.281 -15.084  1.00 97.84           C  
ATOM    593 HG21 VAL A  37      11.400   3.070 -14.051  1.00 97.84           H  
ATOM    594 HG22 VAL A  37      11.482   4.272 -15.363  1.00 97.84           H  
ATOM    595 HG23 VAL A  37      10.036   3.264 -15.160  1.00 97.84           H  
ATOM    596  N   PRO A  38      14.762   0.352 -16.447  1.00 97.46           N  
ATOM    597  CA  PRO A  38      15.230  -0.838 -17.145  1.00 97.46           C  
ATOM    598  HA  PRO A  38      15.576  -0.547 -18.136  1.00 97.46           H  
ATOM    599  C   PRO A  38      14.118  -1.889 -17.252  1.00 97.46           C  
ATOM    600  CB  PRO A  38      16.427  -1.353 -16.339  1.00 97.46           C  
ATOM    601  HB2 PRO A  38      16.102  -2.119 -15.635  1.00 97.46           H  
ATOM    602  HB3 PRO A  38      17.219  -1.730 -16.986  1.00 97.46           H  
ATOM    603  O   PRO A  38      13.502  -2.248 -16.247  1.00 97.46           O  
ATOM    604  CG  PRO A  38      16.884  -0.129 -15.554  1.00 97.46           C  
ATOM    605  HG2 PRO A  38      17.413  -0.401 -14.641  1.00 97.46           H  
ATOM    606  HG3 PRO A  38      17.506   0.503 -16.189  1.00 97.46           H  
ATOM    607  CD  PRO A  38      15.567   0.576 -15.258  1.00 97.46           C  
ATOM    608  HD2 PRO A  38      15.751   1.636 -15.080  1.00 97.46           H  
ATOM    609  HD3 PRO A  38      15.081   0.121 -14.395  1.00 97.46           H  
ATOM    610  N   ILE A  39      13.873  -2.397 -18.458  1.00 97.68           N  
ATOM    611  H   ILE A  39      14.427  -2.062 -19.233  1.00 97.68           H  
ATOM    612  CA  ILE A  39      12.885  -3.447 -18.742  1.00 97.68           C  
ATOM    613  HA  ILE A  39      12.605  -3.920 -17.800  1.00 97.68           H  
ATOM    614  C   ILE A  39      13.501  -4.533 -19.631  1.00 97.68           C  
ATOM    615  CB  ILE A  39      11.603  -2.866 -19.384  1.00 97.68           C  
ATOM    616  HB  ILE A  39      10.945  -3.703 -19.616  1.00 97.68           H  
ATOM    617  O   ILE A  39      14.392  -4.223 -20.419  1.00 97.68           O  
ATOM    618  CG1 ILE A  39      11.883  -2.119 -20.708  1.00 97.68           C  
ATOM    619 HG12 ILE A  39      12.404  -1.183 -20.505  1.00 97.68           H  
ATOM    620 HG13 ILE A  39      12.517  -2.731 -21.349  1.00 97.68           H  
ATOM    621  CG2 ILE A  39      10.861  -1.972 -18.375  1.00 97.68           C  
ATOM    622 HG21 ILE A  39      10.777  -2.481 -17.415  1.00 97.68           H  
ATOM    623 HG22 ILE A  39      11.409  -1.041 -18.233  1.00 97.68           H  
ATOM    624 HG23 ILE A  39       9.856  -1.748 -18.732  1.00 97.68           H  
ATOM    625  CD1 ILE A  39      10.610  -1.825 -21.503  1.00 97.68           C  
ATOM    626 HD11 ILE A  39      10.102  -2.759 -21.746  1.00 97.68           H  
ATOM    627 HD12 ILE A  39       9.947  -1.190 -20.915  1.00 97.68           H  
ATOM    628 HD13 ILE A  39      10.871  -1.314 -22.429  1.00 97.68           H  
ATOM    629  N   PRO A  40      13.044  -5.794 -19.559  1.00 96.86           N  
ATOM    630  CA  PRO A  40      13.514  -6.822 -20.481  1.00 96.86           C  
ATOM    631  HA  PRO A  40      14.601  -6.897 -20.440  1.00 96.86           H  
ATOM    632  C   PRO A  40      13.085  -6.477 -21.917  1.00 96.86           C  
ATOM    633  CB  PRO A  40      12.898  -8.128 -19.970  1.00 96.86           C  
ATOM    634  HB2 PRO A  40      13.560  -8.571 -19.226  1.00 96.86           H  
ATOM    635  HB3 PRO A  40      12.709  -8.837 -20.776  1.00 96.86           H  
ATOM    636  O   PRO A  40      11.911  -6.199 -22.164  1.00 96.86           O  
ATOM    637  CG  PRO A  40      11.605  -7.666 -19.295  1.00 96.86           C  
ATOM    638  HG2 PRO A  40      10.828  -7.526 -20.047  1.00 96.86           H  
ATOM    639  HG3 PRO A  40      11.269  -8.363 -18.528  1.00 96.86           H  
ATOM    640  CD  PRO A  40      11.994  -6.315 -18.696  1.00 96.86           C  
ATOM    641  HD2 PRO A  40      11.127  -5.656 -18.664  1.00 96.86           H  
ATOM    642  HD3 PRO A  40      12.395  -6.457 -17.693  1.00 96.86           H  
ATOM    643  N   GLY A  41      14.039  -6.489 -22.849  1.00 94.54           N  
ATOM    644  H   GLY A  41      14.986  -6.681 -22.555  1.00 94.54           H  
ATOM    645  CA  GLY A  41      13.814  -6.297 -24.288  1.00 94.54           C  
ATOM    646  HA2 GLY A  41      13.038  -5.547 -24.443  1.00 94.54           H  
ATOM    647  HA3 GLY A  41      14.735  -5.937 -24.745  1.00 94.54           H  
ATOM    648  C   GLY A  41      13.395  -7.578 -25.019  1.00 94.54           C  
ATOM    649  O   GLY A  41      13.085  -7.544 -26.207  1.00 94.54           O  
ATOM    650  N   ASP A  42      13.376  -8.711 -24.316  1.00 93.28           N  
ATOM    651  H   ASP A  42      13.616  -8.667 -23.336  1.00 93.28           H  
ATOM    652  CA  ASP A  42      12.995 -10.023 -24.829  1.00 93.28           C  
ATOM    653  HA  ASP A  42      12.412  -9.884 -25.739  1.00 93.28           H  
ATOM    654  C   ASP A  42      12.088 -10.781 -23.834  1.00 93.28           C  
ATOM    655  CB  ASP A  42      14.273 -10.800 -25.221  1.00 93.28           C  
ATOM    656  HB2 ASP A  42      13.983 -11.739 -25.694  1.00 93.28           H  
ATOM    657  HB3 ASP A  42      14.822 -10.219 -25.962  1.00 93.28           H  
ATOM    658  O   ASP A  42      11.785 -10.326 -22.725  1.00 93.28           O  
ATOM    659  CG  ASP A  42      15.205 -11.117 -24.043  1.00 93.28           C  
ATOM    660  OD1 ASP A  42      14.686 -11.393 -22.943  1.00 93.28           O  
ATOM    661  OD2 ASP A  42      16.439 -11.169 -24.220  1.00 93.28           O  
ATOM    662  N   SER A  43      11.617 -11.963 -24.238  1.00 91.54           N  
ATOM    663  H   SER A  43      11.862 -12.292 -25.160  1.00 91.54           H  
ATOM    664  CA  SER A  43      10.824 -12.860 -23.389  1.00 91.54           C  
ATOM    665  HA  SER A  43      10.298 -12.261 -22.645  1.00 91.54           H  
ATOM    666  C   SER A  43      11.677 -13.873 -22.612  1.00 91.54           C  
ATOM    667  CB  SER A  43       9.757 -13.556 -24.240  1.00 91.54           C  
ATOM    668  HB2 SER A  43       9.110 -14.161 -23.605  1.00 91.54           H  
ATOM    669  HB3 SER A  43       9.147 -12.800 -24.734  1.00 91.54           H  
ATOM    670  O   SER A  43      11.131 -14.827 -22.057  1.00 91.54           O  
ATOM    671  OG  SER A  43      10.367 -14.374 -25.220  1.00 91.54           O  
ATOM    672  HG  SER A  43      10.646 -15.186 -24.792  1.00 91.54           H  
ATOM    673  N   SER A  44      13.005 -13.727 -22.597  1.00 94.71           N  
ATOM    674  H   SER A  44      13.407 -12.855 -22.910  1.00 94.71           H  
ATOM    675  CA  SER A  44      13.915 -14.706 -22.004  1.00 94.71           C  
ATOM    676  HA  SER A  44      13.596 -15.704 -22.305  1.00 94.71           H  
ATOM    677  C   SER A  44      13.887 -14.623 -20.480  1.00 94.71           C  
ATOM    678  CB  SER A  44      15.327 -14.495 -22.541  1.00 94.71           C  
ATOM    679  HB2 SER A  44      15.632 -13.470 -22.329  1.00 94.71           H  
ATOM    680  HB3 SER A  44      15.333 -14.646 -23.620  1.00 94.71           H  
ATOM    681  O   SER A  44      14.106 -13.566 -19.881  1.00 94.71           O  
ATOM    682  OG  SER A  44      16.251 -15.374 -21.934  1.00 94.71           O  
ATOM    683  HG  SER A  44      17.095 -15.173 -22.345  1.00 94.71           H  
ATOM    684  N   ILE A  45      13.648 -15.764 -19.830  1.00 95.48           N  
ATOM    685  H   ILE A  45      13.471 -16.599 -20.370  1.00 95.48           H  
ATOM    686  CA  ILE A  45      13.646 -15.855 -18.364  1.00 95.48           C  
ATOM    687  HA  ILE A  45      12.971 -15.097 -17.967  1.00 95.48           H  
ATOM    688  C   ILE A  45      15.024 -15.533 -17.797  1.00 95.48           C  
ATOM    689  CB  ILE A  45      13.163 -17.240 -17.899  1.00 95.48           C  
ATOM    690  HB  ILE A  45      13.807 -17.999 -18.342  1.00 95.48           H  
ATOM    691  O   ILE A  45      15.109 -14.814 -16.809  1.00 95.48           O  
ATOM    692  CG1 ILE A  45      11.716 -17.528 -18.349  1.00 95.48           C  
ATOM    693 HG12 ILE A  45      11.682 -17.578 -19.437  1.00 95.48           H  
ATOM    694 HG13 ILE A  45      11.451 -18.517 -17.975  1.00 95.48           H  
ATOM    695  CG2 ILE A  45      13.270 -17.374 -16.373  1.00 95.48           C  
ATOM    696 HG21 ILE A  45      12.800 -18.300 -16.043  1.00 95.48           H  
ATOM    697 HG22 ILE A  45      14.315 -17.413 -16.067  1.00 95.48           H  
ATOM    698 HG23 ILE A  45      12.793 -16.524 -15.884  1.00 95.48           H  
ATOM    699  CD1 ILE A  45      10.652 -16.524 -17.877  1.00 95.48           C  
ATOM    700 HD11 ILE A  45      10.837 -15.539 -18.306  1.00 95.48           H  
ATOM    701 HD12 ILE A  45      10.642 -16.456 -16.789  1.00 95.48           H  
ATOM    702 HD13 ILE A  45       9.672 -16.863 -18.212  1.00 95.48           H  
ATOM    703  N   THR A  46      16.094 -15.964 -18.462  1.00 94.91           N  
ATOM    704  H   THR A  46      15.970 -16.578 -19.254  1.00 94.91           H  
ATOM    705  CA  THR A  46      17.463 -15.651 -18.044  1.00 94.91           C  
ATOM    706  HA  THR A  46      17.585 -15.953 -17.004  1.00 94.91           H  
ATOM    707  C   THR A  46      17.751 -14.146 -18.119  1.00 94.91           C  
ATOM    708  CB  THR A  46      18.448 -16.465 -18.891  1.00 94.91           C  
ATOM    709  HB  THR A  46      18.309 -16.218 -19.943  1.00 94.91           H  
ATOM    710  O   THR A  46      18.410 -13.603 -17.235  1.00 94.91           O  
ATOM    711  CG2 THR A  46      19.909 -16.262 -18.500  1.00 94.91           C  
ATOM    712 HG21 THR A  46      20.050 -16.463 -17.438  1.00 94.91           H  
ATOM    713 HG22 THR A  46      20.218 -15.238 -18.712  1.00 94.91           H  
ATOM    714 HG23 THR A  46      20.541 -16.936 -19.077  1.00 94.91           H  
ATOM    715  OG1 THR A  46      18.146 -17.832 -18.761  1.00 94.91           O  
ATOM    716  HG1 THR A  46      18.253 -18.048 -17.832  1.00 94.91           H  
ATOM    717  N   THR A  47      17.195 -13.425 -19.107  1.00 95.55           N  
ATOM    718  H   THR A  47      16.604 -13.887 -19.783  1.00 95.55           H  
ATOM    719  CA  THR A  47      17.323 -11.955 -19.174  1.00 95.55           C  
ATOM    720  HA  THR A  47      18.376 -11.682 -19.111  1.00 95.55           H  
ATOM    721  C   THR A  47      16.605 -11.322 -17.990  1.00 95.55           C  
ATOM    722  CB  THR A  47      16.747 -11.368 -20.476  1.00 95.55           C  
ATOM    723  HB  THR A  47      15.669 -11.526 -20.504  1.00 95.55           H  
ATOM    724  O   THR A  47      17.156 -10.456 -17.314  1.00 95.55           O  
ATOM    725  CG2 THR A  47      17.044  -9.877 -20.626  1.00 95.55           C  
ATOM    726 HG21 THR A  47      18.119  -9.702 -20.602  1.00 95.55           H  
ATOM    727 HG22 THR A  47      16.565  -9.308 -19.829  1.00 95.55           H  
ATOM    728 HG23 THR A  47      16.646  -9.527 -21.579  1.00 95.55           H  
ATOM    729  OG1 THR A  47      17.334 -12.005 -21.580  1.00 95.55           O  
ATOM    730  HG1 THR A  47      16.890 -11.671 -22.363  1.00 95.55           H  
ATOM    731  N   ARG A  48      15.389 -11.793 -17.684  1.00 96.55           N  
ATOM    732  H   ARG A  48      15.007 -12.521 -18.270  1.00 96.55           H  
ATOM    733  CA  ARG A  48      14.600 -11.306 -16.546  1.00 96.55           C  
ATOM    734  HA  ARG A  48      14.541 -10.219 -16.595  1.00 96.55           H  
ATOM    735  C   ARG A  48      15.235 -11.626 -15.198  1.00 96.55           C  
ATOM    736  CB  ARG A  48      13.188 -11.890 -16.590  1.00 96.55           C  
ATOM    737  HB2 ARG A  48      12.675 -11.592 -15.676  1.00 96.55           H  
ATOM    738  HB3 ARG A  48      13.230 -12.978 -16.633  1.00 96.55           H  
ATOM    739  O   ARG A  48      15.186 -10.775 -14.316  1.00 96.55           O  
ATOM    740  CG  ARG A  48      12.380 -11.349 -17.764  1.00 96.55           C  
ATOM    741  HG2 ARG A  48      12.310 -10.265 -17.675  1.00 96.55           H  
ATOM    742  HG3 ARG A  48      12.866 -11.598 -18.708  1.00 96.55           H  
ATOM    743  CD  ARG A  48      10.978 -11.952 -17.737  1.00 96.55           C  
ATOM    744  HD2 ARG A  48      10.509 -11.732 -16.778  1.00 96.55           H  
ATOM    745  HD3 ARG A  48      11.055 -13.034 -17.844  1.00 96.55           H  
ATOM    746  NE  ARG A  48      10.193 -11.411 -18.853  1.00 96.55           N  
ATOM    747  HE  ARG A  48      10.590 -11.535 -19.774  1.00 96.55           H  
ATOM    748  NH1 ARG A  48       8.452 -10.444 -17.685  1.00 96.55           N  
ATOM    749 HH11 ARG A  48       7.592  -9.917 -17.731  1.00 96.55           H  
ATOM    750 HH12 ARG A  48       8.811 -10.696 -16.774  1.00 96.55           H  
ATOM    751  NH2 ARG A  48       8.544 -10.278 -19.885  1.00 96.55           N  
ATOM    752 HH21 ARG A  48       9.005 -10.405 -20.775  1.00 96.55           H  
ATOM    753 HH22 ARG A  48       7.665  -9.782 -19.885  1.00 96.55           H  
ATOM    754  CZ  ARG A  48       9.072 -10.724 -18.789  1.00 96.55           C  
ATOM    755  N   SER A  49      15.820 -12.811 -15.026  1.00 96.24           N  
ATOM    756  H   SER A  49      15.790 -13.482 -15.780  1.00 96.24           H  
ATOM    757  CA  SER A  49      16.475 -13.209 -13.778  1.00 96.24           C  
ATOM    758  HA  SER A  49      15.794 -13.005 -12.952  1.00 96.24           H  
ATOM    759  C   SER A  49      17.726 -12.374 -13.537  1.00 96.24           C  
ATOM    760  CB  SER A  49      16.782 -14.712 -13.749  1.00 96.24           C  
ATOM    761  HB2 SER A  49      15.878 -15.267 -14.003  1.00 96.24           H  
ATOM    762  HB3 SER A  49      17.081 -14.990 -12.738  1.00 96.24           H  
ATOM    763  O   SER A  49      17.855 -11.780 -12.472  1.00 96.24           O  
ATOM    764  OG  SER A  49      17.811 -15.078 -14.644  1.00 96.24           O  
ATOM    765  HG  SER A  49      18.647 -14.727 -14.327  1.00 96.24           H  
ATOM    766  N   ARG A  50      18.586 -12.222 -14.554  1.00 95.22           N  
ATOM    767  H   ARG A  50      18.408 -12.719 -15.415  1.00 95.22           H  
ATOM    768  CA  ARG A  50      19.769 -11.356 -14.471  1.00 95.22           C  
ATOM    769  HA  ARG A  50      20.370 -11.648 -13.610  1.00 95.22           H  
ATOM    770  C   ARG A  50      19.375  -9.902 -14.236  1.00 95.22           C  
ATOM    771  CB  ARG A  50      20.616 -11.485 -15.743  1.00 95.22           C  
ATOM    772  HB2 ARG A  50      21.366 -10.694 -15.746  1.00 95.22           H  
ATOM    773  HB3 ARG A  50      19.973 -11.358 -16.614  1.00 95.22           H  
ATOM    774  O   ARG A  50      19.991  -9.228 -13.423  1.00 95.22           O  
ATOM    775  CG  ARG A  50      21.342 -12.833 -15.843  1.00 95.22           C  
ATOM    776  HG2 ARG A  50      20.620 -13.649 -15.856  1.00 95.22           H  
ATOM    777  HG3 ARG A  50      22.004 -12.959 -14.986  1.00 95.22           H  
ATOM    778  CD  ARG A  50      22.170 -12.862 -17.131  1.00 95.22           C  
ATOM    779  HD2 ARG A  50      21.518 -12.637 -17.976  1.00 95.22           H  
ATOM    780  HD3 ARG A  50      22.945 -12.098 -17.075  1.00 95.22           H  
ATOM    781  NE  ARG A  50      22.790 -14.178 -17.344  1.00 95.22           N  
ATOM    782  HE  ARG A  50      22.633 -14.911 -16.668  1.00 95.22           H  
ATOM    783  NH1 ARG A  50      23.852 -13.734 -19.348  1.00 95.22           N  
ATOM    784 HH11 ARG A  50      23.616 -12.753 -19.298  1.00 95.22           H  
ATOM    785 HH12 ARG A  50      24.444 -14.052 -20.103  1.00 95.22           H  
ATOM    786  NH2 ARG A  50      23.945 -15.772 -18.401  1.00 95.22           N  
ATOM    787 HH21 ARG A  50      24.543 -16.109 -19.142  1.00 95.22           H  
ATOM    788 HH22 ARG A  50      23.663 -16.362 -17.632  1.00 95.22           H  
ATOM    789  CZ  ARG A  50      23.530 -14.544 -18.370  1.00 95.22           C  
ATOM    790  N   LEU A  51      18.325  -9.411 -14.897  1.00 96.75           N  
ATOM    791  H   LEU A  51      17.888  -9.977 -15.610  1.00 96.75           H  
ATOM    792  CA  LEU A  51      17.837  -8.054 -14.662  1.00 96.75           C  
ATOM    793  HA  LEU A  51      18.686  -7.379 -14.774  1.00 96.75           H  
ATOM    794  C   LEU A  51      17.321  -7.884 -13.226  1.00 96.75           C  
ATOM    795  CB  LEU A  51      16.786  -7.694 -15.725  1.00 96.75           C  
ATOM    796  HB2 LEU A  51      17.238  -7.810 -16.710  1.00 96.75           H  
ATOM    797  HB3 LEU A  51      15.954  -8.395 -15.647  1.00 96.75           H  
ATOM    798  O   LEU A  51      17.673  -6.905 -12.576  1.00 96.75           O  
ATOM    799  CG  LEU A  51      16.237  -6.262 -15.603  1.00 96.75           C  
ATOM    800  HG  LEU A  51      15.713  -6.155 -14.653  1.00 96.75           H  
ATOM    801  CD1 LEU A  51      17.338  -5.204 -15.694  1.00 96.75           C  
ATOM    802 HD11 LEU A  51      17.918  -5.348 -16.605  1.00 96.75           H  
ATOM    803 HD12 LEU A  51      16.889  -4.210 -15.701  1.00 96.75           H  
ATOM    804 HD13 LEU A  51      18.002  -5.272 -14.833  1.00 96.75           H  
ATOM    805  CD2 LEU A  51      15.240  -5.999 -16.731  1.00 96.75           C  
ATOM    806 HD21 LEU A  51      15.759  -5.978 -17.689  1.00 96.75           H  
ATOM    807 HD22 LEU A  51      14.494  -6.793 -16.756  1.00 96.75           H  
ATOM    808 HD23 LEU A  51      14.746  -5.041 -16.567  1.00 96.75           H  
ATOM    809  N   LEU A  52      16.543  -8.837 -12.705  1.00 97.15           N  
ATOM    810  H   LEU A  52      16.294  -9.627 -13.283  1.00 97.15           H  
ATOM    811  CA  LEU A  52      16.103  -8.841 -11.307  1.00 97.15           C  
ATOM    812  HA  LEU A  52      15.511  -7.943 -11.131  1.00 97.15           H  
ATOM    813  C   LEU A  52      17.299  -8.797 -10.349  1.00 97.15           C  
ATOM    814  CB  LEU A  52      15.226 -10.081 -11.053  1.00 97.15           C  
ATOM    815  HB2 LEU A  52      15.786 -10.971 -11.339  1.00 97.15           H  
ATOM    816  HB3 LEU A  52      14.348 -10.026 -11.696  1.00 97.15           H  
ATOM    817  O   LEU A  52      17.318  -7.952  -9.458  1.00 97.15           O  
ATOM    818  CG  LEU A  52      14.767 -10.270  -9.595  1.00 97.15           C  
ATOM    819  HG  LEU A  52      15.633 -10.399  -8.946  1.00 97.15           H  
ATOM    820  CD1 LEU A  52      13.938  -9.092  -9.078  1.00 97.15           C  
ATOM    821 HD11 LEU A  52      14.557  -8.195  -9.039  1.00 97.15           H  
ATOM    822 HD12 LEU A  52      13.084  -8.916  -9.732  1.00 97.15           H  
ATOM    823 HD13 LEU A  52      13.587  -9.306  -8.069  1.00 97.15           H  
ATOM    824  CD2 LEU A  52      13.919 -11.541  -9.519  1.00 97.15           C  
ATOM    825 HD21 LEU A  52      13.059 -11.460 -10.184  1.00 97.15           H  
ATOM    826 HD22 LEU A  52      13.572 -11.701  -8.498  1.00 97.15           H  
ATOM    827 HD23 LEU A  52      14.522 -12.397  -9.820  1.00 97.15           H  
ATOM    828  N   ASP A  53      18.298  -9.656 -10.566  1.00 94.59           N  
ATOM    829  H   ASP A  53      18.201 -10.332 -11.310  1.00 94.59           H  
ATOM    830  CA  ASP A  53      19.542  -9.675  -9.798  1.00 94.59           C  
ATOM    831  HA  ASP A  53      19.326  -9.948  -8.765  1.00 94.59           H  
ATOM    832  C   ASP A  53      20.207  -8.291  -9.779  1.00 94.59           C  
ATOM    833  CB  ASP A  53      20.490 -10.729 -10.387  1.00 94.59           C  
ATOM    834  HB2 ASP A  53      20.721 -10.489 -11.425  1.00 94.59           H  
ATOM    835  HB3 ASP A  53      20.029 -11.717 -10.381  1.00 94.59           H  
ATOM    836  O   ASP A  53      20.379  -7.694  -8.713  1.00 94.59           O  
ATOM    837  CG  ASP A  53      21.785 -10.766  -9.597  1.00 94.59           C  
ATOM    838  OD1 ASP A  53      21.838 -11.423  -8.536  1.00 94.59           O  
ATOM    839  OD2 ASP A  53      22.727 -10.058 -10.000  1.00 94.59           O  
ATOM    840  N   ARG A  54      20.494  -7.718 -10.955  1.00 93.88           N  
ATOM    841  H   ARG A  54      20.311  -8.252 -11.793  1.00 93.88           H  
ATOM    842  CA  ARG A  54      21.168  -6.416 -11.057  1.00 93.88           C  
ATOM    843  HA  ARG A  54      22.085  -6.466 -10.469  1.00 93.88           H  
ATOM    844  C   ARG A  54      20.364  -5.286 -10.423  1.00 93.88           C  
ATOM    845  CB  ARG A  54      21.514  -6.085 -12.520  1.00 93.88           C  
ATOM    846  HB2 ARG A  54      20.598  -6.051 -13.111  1.00 93.88           H  
ATOM    847  HB3 ARG A  54      21.961  -5.091 -12.539  1.00 93.88           H  
ATOM    848  O   ARG A  54      20.956  -4.427  -9.770  1.00 93.88           O  
ATOM    849  CG  ARG A  54      22.503  -7.045 -13.203  1.00 93.88           C  
ATOM    850  HG2 ARG A  54      22.020  -8.001 -13.405  1.00 93.88           H  
ATOM    851  HG3 ARG A  54      22.799  -6.612 -14.159  1.00 93.88           H  
ATOM    852  CD  ARG A  54      23.761  -7.321 -12.379  1.00 93.88           C  
ATOM    853  HD2 ARG A  54      23.472  -7.766 -11.427  1.00 93.88           H  
ATOM    854  HD3 ARG A  54      24.289  -6.384 -12.201  1.00 93.88           H  
ATOM    855  NE  ARG A  54      24.646  -8.270 -13.071  1.00 93.88           N  
ATOM    856  HE  ARG A  54      24.372  -8.590 -13.989  1.00 93.88           H  
ATOM    857  NH1 ARG A  54      26.235  -8.458 -11.425  1.00 93.88           N  
ATOM    858 HH11 ARG A  54      25.704  -7.818 -10.851  1.00 93.88           H  
ATOM    859 HH12 ARG A  54      27.059  -8.928 -11.077  1.00 93.88           H  
ATOM    860  NH2 ARG A  54      26.407  -9.669 -13.294  1.00 93.88           N  
ATOM    861 HH21 ARG A  54      27.320 -10.000 -13.020  1.00 93.88           H  
ATOM    862 HH22 ARG A  54      26.050  -9.923 -14.204  1.00 93.88           H  
ATOM    863  CZ  ARG A  54      25.751  -8.799 -12.586  1.00 93.88           C  
ATOM    864  N   LEU A  55      19.038  -5.282 -10.568  1.00 95.59           N  
ATOM    865  H   LEU A  55      18.618  -6.027 -11.106  1.00 95.59           H  
ATOM    866  CA  LEU A  55      18.176  -4.264  -9.961  1.00 95.59           C  
ATOM    867  HA  LEU A  55      18.600  -3.282 -10.171  1.00 95.59           H  
ATOM    868  C   LEU A  55      18.130  -4.380  -8.431  1.00 95.59           C  
ATOM    869  CB  LEU A  55      16.762  -4.330 -10.564  1.00 95.59           C  
ATOM    870  HB2 LEU A  55      16.380  -5.344 -10.446  1.00 95.59           H  
ATOM    871  HB3 LEU A  55      16.123  -3.662  -9.987  1.00 95.59           H  
ATOM    872  O   LEU A  55      18.197  -3.354  -7.756  1.00 95.59           O  
ATOM    873  CG  LEU A  55      16.651  -3.923 -12.046  1.00 95.59           C  
ATOM    874  HG  LEU A  55      17.263  -4.573 -12.671  1.00 95.59           H  
ATOM    875  CD1 LEU A  55      15.194  -4.043 -12.496  1.00 95.59           C  
ATOM    876 HD11 LEU A  55      14.848  -5.065 -12.337  1.00 95.59           H  
ATOM    877 HD12 LEU A  55      15.113  -3.811 -13.558  1.00 95.59           H  
ATOM    878 HD13 LEU A  55      14.567  -3.354 -11.929  1.00 95.59           H  
ATOM    879  CD2 LEU A  55      17.130  -2.496 -12.303  1.00 95.59           C  
ATOM    880 HD21 LEU A  55      18.212  -2.443 -12.178  1.00 95.59           H  
ATOM    881 HD22 LEU A  55      16.648  -1.814 -11.603  1.00 95.59           H  
ATOM    882 HD23 LEU A  55      16.885  -2.216 -13.327  1.00 95.59           H  
ATOM    883  N   VAL A  56      18.073  -5.593  -7.870  1.00 94.69           N  
ATOM    884  H   VAL A  56      18.030  -6.403  -8.472  1.00 94.69           H  
ATOM    885  CA  VAL A  56      18.116  -5.810  -6.410  1.00 94.69           C  
ATOM    886  HA  VAL A  56      17.321  -5.230  -5.943  1.00 94.69           H  
ATOM    887  C   VAL A  56      19.434  -5.305  -5.830  1.00 94.69           C  
ATOM    888  CB  VAL A  56      17.897  -7.296  -6.064  1.00 94.69           C  
ATOM    889  HB  VAL A  56      18.544  -7.911  -6.689  1.00 94.69           H  
ATOM    890  O   VAL A  56      19.424  -4.591  -4.824  1.00 94.69           O  
ATOM    891  CG1 VAL A  56      18.193  -7.626  -4.593  1.00 94.69           C  
ATOM    892 HG11 VAL A  56      17.931  -8.664  -4.387  1.00 94.69           H  
ATOM    893 HG12 VAL A  56      17.619  -6.977  -3.932  1.00 94.69           H  
ATOM    894 HG13 VAL A  56      19.256  -7.509  -4.383  1.00 94.69           H  
ATOM    895  CG2 VAL A  56      16.439  -7.689  -6.324  1.00 94.69           C  
ATOM    896 HG21 VAL A  56      16.357  -8.774  -6.258  1.00 94.69           H  
ATOM    897 HG22 VAL A  56      15.783  -7.221  -5.590  1.00 94.69           H  
ATOM    898 HG23 VAL A  56      16.132  -7.381  -7.323  1.00 94.69           H  
ATOM    899  N   ARG A  57      20.559  -5.600  -6.491  1.00 90.96           N  
ATOM    900  H   ARG A  57      20.497  -6.221  -7.285  1.00 90.96           H  
ATOM    901  CA  ARG A  57      21.877  -5.096  -6.077  1.00 90.96           C  
ATOM    902  HA  ARG A  57      22.062  -5.358  -5.036  1.00 90.96           H  
ATOM    903  C   ARG A  57      21.975  -3.583  -6.178  1.00 90.96           C  
ATOM    904  CB  ARG A  57      22.977  -5.694  -6.945  1.00 90.96           C  
ATOM    905  HB2 ARG A  57      23.925  -5.271  -6.612  1.00 90.96           H  
ATOM    906  HB3 ARG A  57      22.796  -5.437  -7.989  1.00 90.96           H  
ATOM    907  O   ARG A  57      22.488  -2.938  -5.271  1.00 90.96           O  
ATOM    908  CG  ARG A  57      23.101  -7.197  -6.834  1.00 90.96           C  
ATOM    909  HG2 ARG A  57      23.233  -7.466  -5.786  1.00 90.96           H  
ATOM    910  HG3 ARG A  57      22.199  -7.687  -7.200  1.00 90.96           H  
ATOM    911  CD  ARG A  57      24.309  -7.649  -7.646  1.00 90.96           C  
ATOM    912  HD2 ARG A  57      24.308  -7.148  -8.614  1.00 90.96           H  
ATOM    913  HD3 ARG A  57      25.225  -7.396  -7.112  1.00 90.96           H  
ATOM    914  NE  ARG A  57      24.198  -9.078  -7.868  1.00 90.96           N  
ATOM    915  HE  ARG A  57      23.295  -9.425  -8.158  1.00 90.96           H  
ATOM    916  NH1 ARG A  57      26.400  -9.793  -7.932  1.00 90.96           N  
ATOM    917 HH11 ARG A  57      26.757  -8.870  -7.730  1.00 90.96           H  
ATOM    918 HH12 ARG A  57      26.968 -10.623  -8.019  1.00 90.96           H  
ATOM    919  NH2 ARG A  57      24.679 -11.182  -8.147  1.00 90.96           N  
ATOM    920 HH21 ARG A  57      23.691 -11.320  -8.307  1.00 90.96           H  
ATOM    921 HH22 ARG A  57      25.292 -11.968  -8.310  1.00 90.96           H  
ATOM    922  CZ  ARG A  57      25.114  -9.999  -7.969  1.00 90.96           C  
ATOM    923  N   LEU A  58      21.471  -3.015  -7.275  1.00 91.65           N  
ATOM    924  H   LEU A  58      21.075  -3.617  -7.982  1.00 91.65           H  
ATOM    925  CA  LEU A  58      21.463  -1.573  -7.496  1.00 91.65           C  
ATOM    926  HA  LEU A  58      22.492  -1.216  -7.455  1.00 91.65           H  
ATOM    927  C   LEU A  58      20.688  -0.856  -6.382  1.00 91.65           C  
ATOM    928  CB  LEU A  58      20.880  -1.300  -8.894  1.00 91.65           C  
ATOM    929  HB2 LEU A  58      21.472  -1.836  -9.636  1.00 91.65           H  
ATOM    930  HB3 LEU A  58      19.865  -1.695  -8.921  1.00 91.65           H  
ATOM    931  O   LEU A  58      21.183   0.116  -5.834  1.00 91.65           O  
ATOM    932  CG  LEU A  58      20.835   0.184  -9.289  1.00 91.65           C  
ATOM    933  HG  LEU A  58      20.328   0.757  -8.512  1.00 91.65           H  
ATOM    934  CD1 LEU A  58      22.233   0.763  -9.518  1.00 91.65           C  
ATOM    935 HD11 LEU A  58      22.705   0.296 -10.383  1.00 91.65           H  
ATOM    936 HD12 LEU A  58      22.158   1.841  -9.655  1.00 91.65           H  
ATOM    937 HD13 LEU A  58      22.863   0.585  -8.646  1.00 91.65           H  
ATOM    938  CD2 LEU A  58      20.038   0.334 -10.586  1.00 91.65           C  
ATOM    939 HD21 LEU A  58      19.876   1.390 -10.806  1.00 91.65           H  
ATOM    940 HD22 LEU A  58      19.069  -0.152 -10.475  1.00 91.65           H  
ATOM    941 HD23 LEU A  58      20.574  -0.138 -11.409  1.00 91.65           H  
ATOM    942  N   ILE A  59      19.516  -1.360  -5.990  1.00 92.83           N  
ATOM    943  H   ILE A  59      19.153  -2.166  -6.477  1.00 92.83           H  
ATOM    944  CA  ILE A  59      18.721  -0.787  -4.890  1.00 92.83           C  
ATOM    945  HA  ILE A  59      18.518   0.260  -5.112  1.00 92.83           H  
ATOM    946  C   ILE A  59      19.476  -0.809  -3.552  1.00 92.83           C  
ATOM    947  CB  ILE A  59      17.380  -1.547  -4.792  1.00 92.83           C  
ATOM    948  HB  ILE A  59      17.598  -2.614  -4.837  1.00 92.83           H  
ATOM    949  O   ILE A  59      19.319   0.103  -2.746  1.00 92.83           O  
ATOM    950  CG1 ILE A  59      16.469  -1.184  -5.985  1.00 92.83           C  
ATOM    951 HG12 ILE A  59      15.976  -0.230  -5.802  1.00 92.83           H  
ATOM    952 HG13 ILE A  59      17.059  -1.095  -6.897  1.00 92.83           H  
ATOM    953  CG2 ILE A  59      16.643  -1.284  -3.467  1.00 92.83           C  
ATOM    954 HG21 ILE A  59      15.655  -1.743  -3.477  1.00 92.83           H  
ATOM    955 HG22 ILE A  59      17.196  -1.711  -2.629  1.00 92.83           H  
ATOM    956 HG23 ILE A  59      16.540  -0.216  -3.275  1.00 92.83           H  
ATOM    957  CD1 ILE A  59      15.379  -2.222  -6.235  1.00 92.83           C  
ATOM    958 HD11 ILE A  59      15.843  -3.197  -6.386  1.00 92.83           H  
ATOM    959 HD12 ILE A  59      14.695  -2.281  -5.389  1.00 92.83           H  
ATOM    960 HD13 ILE A  59      14.818  -1.945  -7.128  1.00 92.83           H  
ATOM    961  N   GLY A  60      20.292  -1.838  -3.312  1.00 87.25           N  
ATOM    962  H   GLY A  60      20.405  -2.540  -4.030  1.00 87.25           H  
ATOM    963  CA  GLY A  60      21.071  -1.975  -2.081  1.00 87.25           C  
ATOM    964  HA2 GLY A  60      20.430  -1.764  -1.225  1.00 87.25           H  
ATOM    965  HA3 GLY A  60      21.427  -3.003  -2.011  1.00 87.25           H  
ATOM    966  C   GLY A  60      22.295  -1.060  -1.991  1.00 87.25           C  
ATOM    967  O   GLY A  60      22.900  -0.986  -0.923  1.00 87.25           O  
ATOM    968  N   ASN A  61      22.678  -0.388  -3.079  1.00 85.49           N  
ATOM    969  H   ASN A  61      22.106  -0.434  -3.910  1.00 85.49           H  
ATOM    970  CA  ASN A  61      23.836   0.496  -3.096  1.00 85.49           C  
ATOM    971  HA  ASN A  61      24.607   0.030  -2.482  1.00 85.49           H  
ATOM    972  C   ASN A  61      23.469   1.874  -2.490  1.00 85.49           C  
ATOM    973  CB  ASN A  61      24.398   0.548  -4.530  1.00 85.49           C  
ATOM    974  HB2 ASN A  61      23.613   0.865  -5.216  1.00 85.49           H  
ATOM    975  HB3 ASN A  61      24.705  -0.458  -4.816  1.00 85.49           H  
ATOM    976  O   ASN A  61      22.574   2.545  -3.013  1.00 85.49           O  
ATOM    977  CG  ASN A  61      25.599   1.473  -4.685  1.00 85.49           C  
ATOM    978  ND2 ASN A  61      26.319   1.394  -5.777  1.00 85.49           N  
ATOM    979 HD21 ASN A  61      27.151   1.968  -5.774  1.00 85.49           H  
ATOM    980 HD22 ASN A  61      26.127   0.719  -6.503  1.00 85.49           H  
ATOM    981  OD1 ASN A  61      25.912   2.282  -3.837  1.00 85.49           O  
ATOM    982  N   PRO A  62      24.160   2.323  -1.419  1.00 80.91           N  
ATOM    983  CA  PRO A  62      23.868   3.593  -0.749  1.00 80.91           C  
ATOM    984  HA  PRO A  62      22.830   3.601  -0.418  1.00 80.91           H  
ATOM    985  C   PRO A  62      24.088   4.835  -1.627  1.00 80.91           C  
ATOM    986  CB  PRO A  62      24.792   3.615   0.475  1.00 80.91           C  
ATOM    987  HB2 PRO A  62      25.102   4.626   0.741  1.00 80.91           H  
ATOM    988  HB3 PRO A  62      24.288   3.141   1.317  1.00 80.91           H  
ATOM    989  O   PRO A  62      23.505   5.879  -1.342  1.00 80.91           O  
ATOM    990  CG  PRO A  62      25.980   2.758   0.046  1.00 80.91           C  
ATOM    991  HG2 PRO A  62      26.512   2.338   0.900  1.00 80.91           H  
ATOM    992  HG3 PRO A  62      26.654   3.344  -0.580  1.00 80.91           H  
ATOM    993  CD  PRO A  62      25.309   1.677  -0.791  1.00 80.91           C  
ATOM    994  HD2 PRO A  62      26.021   1.296  -1.523  1.00 80.91           H  
ATOM    995  HD3 PRO A  62      24.962   0.869  -0.147  1.00 80.91           H  
ATOM    996  N   ASP A  63      24.884   4.732  -2.694  1.00 84.25           N  
ATOM    997  H   ASP A  63      25.352   3.854  -2.864  1.00 84.25           H  
ATOM    998  CA  ASP A  63      25.239   5.851  -3.574  1.00 84.25           C  
ATOM    999  HA  ASP A  63      25.192   6.774  -2.995  1.00 84.25           H  
ATOM   1000  C   ASP A  63      24.269   6.025  -4.757  1.00 84.25           C  
ATOM   1001  CB  ASP A  63      26.692   5.681  -4.046  1.00 84.25           C  
ATOM   1002  HB2 ASP A  63      26.942   6.498  -4.723  1.00 84.25           H  
ATOM   1003  HB3 ASP A  63      26.783   4.748  -4.602  1.00 84.25           H  
ATOM   1004  O   ASP A  63      24.436   6.909  -5.605  1.00 84.25           O  
ATOM   1005  CG  ASP A  63      27.697   5.703  -2.888  1.00 84.25           C  
ATOM   1006  OD1 ASP A  63      27.503   6.517  -1.955  1.00 84.25           O  
ATOM   1007  OD2 ASP A  63      28.679   4.934  -2.956  1.00 84.25           O  
ATOM   1008  N   VAL A  64      23.229   5.191  -4.851  1.00 88.44           N  
ATOM   1009  H   VAL A  64      23.098   4.508  -4.119  1.00 88.44           H  
ATOM   1010  CA  VAL A  64      22.264   5.266  -5.951  1.00 88.44           C  
ATOM   1011  HA  VAL A  64      22.838   5.442  -6.860  1.00 88.44           H  
ATOM   1012  C   VAL A  64      21.338   6.463  -5.787  1.00 88.44           C  
ATOM   1013  CB  VAL A  64      21.520   3.936  -6.142  1.00 88.44           C  
ATOM   1014  HB  VAL A  64      21.152   3.563  -5.186  1.00 88.44           H  
ATOM   1015  O   VAL A  64      20.670   6.653  -4.774  1.00 88.44           O  
ATOM   1016  CG1 VAL A  64      20.350   4.021  -7.131  1.00 88.44           C  
ATOM   1017 HG11 VAL A  64      19.898   3.035  -7.237  1.00 88.44           H  
ATOM   1018 HG12 VAL A  64      20.704   4.371  -8.101  1.00 88.44           H  
ATOM   1019 HG13 VAL A  64      19.592   4.703  -6.747  1.00 88.44           H  
ATOM   1020  CG2 VAL A  64      22.535   2.962  -6.742  1.00 88.44           C  
ATOM   1021 HG21 VAL A  64      22.063   1.997  -6.923  1.00 88.44           H  
ATOM   1022 HG22 VAL A  64      22.926   3.344  -7.686  1.00 88.44           H  
ATOM   1023 HG23 VAL A  64      23.369   2.838  -6.051  1.00 88.44           H  
ATOM   1024  N   SER A  65      21.259   7.275  -6.842  1.00 91.59           N  
ATOM   1025  H   SER A  65      21.856   7.089  -7.635  1.00 91.59           H  
ATOM   1026  CA  SER A  65      20.397   8.453  -6.859  1.00 91.59           C  
ATOM   1027  HA  SER A  65      20.646   9.045  -5.978  1.00 91.59           H  
ATOM   1028  C   SER A  65      18.913   8.081  -6.765  1.00 91.59           C  
ATOM   1029  CB  SER A  65      20.685   9.312  -8.094  1.00 91.59           C  
ATOM   1030  HB2 SER A  65      21.754   9.525  -8.128  1.00 91.59           H  
ATOM   1031  HB3 SER A  65      20.152  10.258  -8.002  1.00 91.59           H  
ATOM   1032  O   SER A  65      18.465   7.095  -7.352  1.00 91.59           O  
ATOM   1033  OG  SER A  65      20.294   8.676  -9.300  1.00 91.59           O  
ATOM   1034  HG  SER A  65      20.801   9.066 -10.016  1.00 91.59           H  
ATOM   1035  N   GLY A  66      18.121   8.921  -6.091  1.00 92.41           N  
ATOM   1036  H   GLY A  66      18.562   9.653  -5.554  1.00 92.41           H  
ATOM   1037  CA  GLY A  66      16.680   8.703  -5.900  1.00 92.41           C  
ATOM   1038  HA2 GLY A  66      16.238   9.603  -5.474  1.00 92.41           H  
ATOM   1039  HA3 GLY A  66      16.542   7.890  -5.188  1.00 92.41           H  
ATOM   1040  C   GLY A  66      15.908   8.349  -7.186  1.00 92.41           C  
ATOM   1041  O   GLY A  66      15.198   7.344  -7.191  1.00 92.41           O  
ATOM   1042  N   PRO A  67      16.067   9.082  -8.307  1.00 93.89           N  
ATOM   1043  CA  PRO A  67      15.400   8.733  -9.565  1.00 93.89           C  
ATOM   1044  HA  PRO A  67      14.323   8.725  -9.396  1.00 93.89           H  
ATOM   1045  C   PRO A  67      15.819   7.369 -10.128  1.00 93.89           C  
ATOM   1046  CB  PRO A  67      15.745   9.864 -10.540  1.00 93.89           C  
ATOM   1047  HB2 PRO A  67      14.922  10.071 -11.224  1.00 93.89           H  
ATOM   1048  HB3 PRO A  67      16.649   9.622 -11.099  1.00 93.89           H  
ATOM   1049  O   PRO A  67      14.979   6.644 -10.658  1.00 93.89           O  
ATOM   1050  CG  PRO A  67      16.026  11.051  -9.620  1.00 93.89           C  
ATOM   1051  HG2 PRO A  67      16.677  11.787 -10.093  1.00 93.89           H  
ATOM   1052  HG3 PRO A  67      15.085  11.507  -9.313  1.00 93.89           H  
ATOM   1053  CD  PRO A  67      16.695  10.390  -8.417  1.00 93.89           C  
ATOM   1054  HD2 PRO A  67      16.537  10.991  -7.521  1.00 93.89           H  
ATOM   1055  HD3 PRO A  67      17.761  10.266  -8.609  1.00 93.89           H  
ATOM   1056  N   LYS A  68      17.100   6.992  -9.996  1.00 94.57           N  
ATOM   1057  H   LYS A  68      17.722   7.578  -9.458  1.00 94.57           H  
ATOM   1058  CA  LYS A  68      17.606   5.681 -10.433  1.00 94.57           C  
ATOM   1059  HA  LYS A  68      17.239   5.479 -11.440  1.00 94.57           H  
ATOM   1060  C   LYS A  68      17.057   4.562  -9.543  1.00 94.57           C  
ATOM   1061  CB  LYS A  68      19.146   5.724 -10.468  1.00 94.57           C  
ATOM   1062  HB2 LYS A  68      19.450   6.596 -11.046  1.00 94.57           H  
ATOM   1063  HB3 LYS A  68      19.529   5.839  -9.455  1.00 94.57           H  
ATOM   1064  O   LYS A  68      16.668   3.516 -10.057  1.00 94.57           O  
ATOM   1065  CG  LYS A  68      19.775   4.479 -11.117  1.00 94.57           C  
ATOM   1066  HG2 LYS A  68      19.517   3.601 -10.525  1.00 94.57           H  
ATOM   1067  HG3 LYS A  68      19.369   4.360 -12.122  1.00 94.57           H  
ATOM   1068  CD  LYS A  68      21.308   4.596 -11.204  1.00 94.57           C  
ATOM   1069  HD2 LYS A  68      21.572   5.516 -11.725  1.00 94.57           H  
ATOM   1070  HD3 LYS A  68      21.716   4.636 -10.194  1.00 94.57           H  
ATOM   1071  CE  LYS A  68      21.924   3.403 -11.955  1.00 94.57           C  
ATOM   1072  HE2 LYS A  68      21.615   3.434 -13.000  1.00 94.57           H  
ATOM   1073  HE3 LYS A  68      21.529   2.478 -11.536  1.00 94.57           H  
ATOM   1074  NZ  LYS A  68      23.409   3.376 -11.869  1.00 94.57           N  
ATOM   1075  HZ1 LYS A  68      23.852   4.150 -12.343  1.00 94.57           H  
ATOM   1076  HZ2 LYS A  68      23.738   3.325 -10.915  1.00 94.57           H  
ATOM   1077  HZ3 LYS A  68      23.751   2.529 -12.301  1.00 94.57           H  
ATOM   1078  N   LEU A  69      16.937   4.817  -8.240  1.00 95.68           N  
ATOM   1079  H   LEU A  69      17.324   5.683  -7.893  1.00 95.68           H  
ATOM   1080  CA  LEU A  69      16.312   3.917  -7.273  1.00 95.68           C  
ATOM   1081  HA  LEU A  69      16.823   2.956  -7.340  1.00 95.68           H  
ATOM   1082  C   LEU A  69      14.827   3.678  -7.595  1.00 95.68           C  
ATOM   1083  CB  LEU A  69      16.521   4.508  -5.864  1.00 95.68           C  
ATOM   1084  HB2 LEU A  69      17.586   4.680  -5.702  1.00 95.68           H  
ATOM   1085  HB3 LEU A  69      16.018   5.473  -5.801  1.00 95.68           H  
ATOM   1086  O   LEU A  69      14.387   2.532  -7.662  1.00 95.68           O  
ATOM   1087  CG  LEU A  69      15.998   3.632  -4.721  1.00 95.68           C  
ATOM   1088  HG  LEU A  69      14.935   3.441  -4.864  1.00 95.68           H  
ATOM   1089  CD1 LEU A  69      16.729   2.308  -4.649  1.00 95.68           C  
ATOM   1090 HD11 LEU A  69      16.295   1.742  -3.825  1.00 95.68           H  
ATOM   1091 HD12 LEU A  69      16.607   1.760  -5.584  1.00 95.68           H  
ATOM   1092 HD13 LEU A  69      17.790   2.466  -4.453  1.00 95.68           H  
ATOM   1093  CD2 LEU A  69      16.208   4.329  -3.379  1.00 95.68           C  
ATOM   1094 HD21 LEU A  69      15.743   5.315  -3.387  1.00 95.68           H  
ATOM   1095 HD22 LEU A  69      15.779   3.728  -2.577  1.00 95.68           H  
ATOM   1096 HD23 LEU A  69      17.274   4.452  -3.186  1.00 95.68           H  
ATOM   1097  N   THR A  70      14.063   4.737  -7.878  1.00 97.08           N  
ATOM   1098  H   THR A  70      14.450   5.661  -7.749  1.00 97.08           H  
ATOM   1099  CA  THR A  70      12.659   4.616  -8.315  1.00 97.08           C  
ATOM   1100  HA  THR A  70      12.104   4.056  -7.562  1.00 97.08           H  
ATOM   1101  C   THR A  70      12.541   3.863  -9.630  1.00 97.08           C  
ATOM   1102  CB  THR A  70      12.000   5.987  -8.472  1.00 97.08           C  
ATOM   1103  HB  THR A  70      12.549   6.594  -9.192  1.00 97.08           H  
ATOM   1104  O   THR A  70      11.690   2.986  -9.760  1.00 97.08           O  
ATOM   1105  CG2 THR A  70      10.533   5.898  -8.892  1.00 97.08           C  
ATOM   1106 HG21 THR A  70      10.056   6.875  -8.820  1.00 97.08           H  
ATOM   1107 HG22 THR A  70      10.464   5.562  -9.927  1.00 97.08           H  
ATOM   1108 HG23 THR A  70      10.005   5.191  -8.252  1.00 97.08           H  
ATOM   1109  OG1 THR A  70      12.043   6.602  -7.221  1.00 97.08           O  
ATOM   1110  HG1 THR A  70      11.247   7.132  -7.143  1.00 97.08           H  
ATOM   1111  N   GLY A  71      13.416   4.159 -10.592  1.00 97.46           N  
ATOM   1112  H   GLY A  71      14.078   4.905 -10.434  1.00 97.46           H  
ATOM   1113  CA  GLY A  71      13.462   3.459 -11.869  1.00 97.46           C  
ATOM   1114  HA2 GLY A  71      14.292   3.873 -12.443  1.00 97.46           H  
ATOM   1115  HA3 GLY A  71      12.526   3.628 -12.400  1.00 97.46           H  
ATOM   1116  C   GLY A  71      13.695   1.957 -11.715  1.00 97.46           C  
ATOM   1117  O   GLY A  71      12.994   1.152 -12.329  1.00 97.46           O  
ATOM   1118  N   ALA A  72      14.622   1.574 -10.835  1.00 97.61           N  
ATOM   1119  H   ALA A  72      15.176   2.285 -10.378  1.00 97.61           H  
ATOM   1120  CA  ALA A  72      14.893   0.181 -10.502  1.00 97.61           C  
ATOM   1121  HA  ALA A  72      15.093  -0.354 -11.430  1.00 97.61           H  
ATOM   1122  C   ALA A  72      13.694  -0.507  -9.831  1.00 97.61           C  
ATOM   1123  CB  ALA A  72      16.141   0.135  -9.612  1.00 97.61           C  
ATOM   1124  HB1 ALA A  72      16.968   0.635 -10.116  1.00 97.61           H  
ATOM   1125  HB2 ALA A  72      16.413  -0.900  -9.407  1.00 97.61           H  
ATOM   1126  HB3 ALA A  72      15.950   0.640  -8.665  1.00 97.61           H  
ATOM   1127  O   ALA A  72      13.338  -1.622 -10.211  1.00 97.61           O  
ATOM   1128  N   LEU A  73      13.032   0.167  -8.885  1.00 98.35           N  
ATOM   1129  H   LEU A  73      13.392   1.066  -8.598  1.00 98.35           H  
ATOM   1130  CA  LEU A  73      11.846  -0.360  -8.204  1.00 98.35           C  
ATOM   1131  HA  LEU A  73      12.088  -1.348  -7.813  1.00 98.35           H  
ATOM   1132  C   LEU A  73      10.672  -0.565  -9.168  1.00 98.35           C  
ATOM   1133  CB  LEU A  73      11.463   0.567  -7.035  1.00 98.35           C  
ATOM   1134  HB2 LEU A  73      11.453   1.597  -7.394  1.00 98.35           H  
ATOM   1135  HB3 LEU A  73      10.453   0.325  -6.703  1.00 98.35           H  
ATOM   1136  O   LEU A  73      10.063  -1.630  -9.148  1.00 98.35           O  
ATOM   1137  CG  LEU A  73      12.414   0.454  -5.828  1.00 98.35           C  
ATOM   1138  HG  LEU A  73      13.449   0.498  -6.168  1.00 98.35           H  
ATOM   1139  CD1 LEU A  73      12.178   1.604  -4.850  1.00 98.35           C  
ATOM   1140 HD11 LEU A  73      12.913   1.553  -4.047  1.00 98.35           H  
ATOM   1141 HD12 LEU A  73      12.296   2.557  -5.366  1.00 98.35           H  
ATOM   1142 HD13 LEU A  73      11.179   1.533  -4.420  1.00 98.35           H  
ATOM   1143  CD2 LEU A  73      12.197  -0.855  -5.064  1.00 98.35           C  
ATOM   1144 HD21 LEU A  73      11.177  -0.908  -4.685  1.00 98.35           H  
ATOM   1145 HD22 LEU A  73      12.893  -0.903  -4.226  1.00 98.35           H  
ATOM   1146 HD23 LEU A  73      12.384  -1.713  -5.710  1.00 98.35           H  
ATOM   1147  N   ILE A  74      10.385   0.394 -10.055  1.00 98.28           N  
ATOM   1148  H   ILE A  74      10.918   1.251 -10.016  1.00 98.28           H  
ATOM   1149  CA  ILE A  74       9.355   0.248 -11.102  1.00 98.28           C  
ATOM   1150  HA  ILE A  74       8.403   0.008 -10.628  1.00 98.28           H  
ATOM   1151  C   ILE A  74       9.696  -0.919 -12.041  1.00 98.28           C  
ATOM   1152  CB  ILE A  74       9.184   1.577 -11.876  1.00 98.28           C  
ATOM   1153  HB  ILE A  74      10.167   1.909 -12.212  1.00 98.28           H  
ATOM   1154  O   ILE A  74       8.812  -1.698 -12.409  1.00 98.28           O  
ATOM   1155  CG1 ILE A  74       8.577   2.655 -10.947  1.00 98.28           C  
ATOM   1156 HG12 ILE A  74       9.177   2.740 -10.040  1.00 98.28           H  
ATOM   1157 HG13 ILE A  74       7.576   2.349 -10.643  1.00 98.28           H  
ATOM   1158  CG2 ILE A  74       8.282   1.408 -13.114  1.00 98.28           C  
ATOM   1159 HG21 ILE A  74       8.646   0.620 -13.773  1.00 98.28           H  
ATOM   1160 HG22 ILE A  74       8.250   2.330 -13.695  1.00 98.28           H  
ATOM   1161 HG23 ILE A  74       7.271   1.157 -12.794  1.00 98.28           H  
ATOM   1162  CD1 ILE A  74       8.493   4.052 -11.576  1.00 98.28           C  
ATOM   1163 HD11 ILE A  74       7.745   4.071 -12.368  1.00 98.28           H  
ATOM   1164 HD12 ILE A  74       8.196   4.770 -10.812  1.00 98.28           H  
ATOM   1165 HD13 ILE A  74       9.465   4.339 -11.977  1.00 98.28           H  
ATOM   1166  N   GLY A  75      10.979  -1.074 -12.384  1.00 98.13           N  
ATOM   1167  H   GLY A  75      11.646  -0.380 -12.080  1.00 98.13           H  
ATOM   1168  CA  GLY A  75      11.485  -2.226 -13.127  1.00 98.13           C  
ATOM   1169  HA2 GLY A  75      11.082  -2.220 -14.140  1.00 98.13           H  
ATOM   1170  HA3 GLY A  75      12.572  -2.172 -13.184  1.00 98.13           H  
ATOM   1171  C   GLY A  75      11.090  -3.532 -12.441  1.00 98.13           C  
ATOM   1172  O   GLY A  75      10.310  -4.297 -13.001  1.00 98.13           O  
ATOM   1173  N   ILE A  76      11.513  -3.738 -11.188  1.00 98.40           N  
ATOM   1174  H   ILE A  76      12.104  -3.036 -10.768  1.00 98.40           H  
ATOM   1175  CA  ILE A  76      11.186  -4.946 -10.407  1.00 98.40           C  
ATOM   1176  HA  ILE A  76      11.582  -5.810 -10.942  1.00 98.40           H  
ATOM   1177  C   ILE A  76       9.671  -5.161 -10.294  1.00 98.40           C  
ATOM   1178  CB  ILE A  76      11.857  -4.905  -9.012  1.00 98.40           C  
ATOM   1179  HB  ILE A  76      11.589  -3.969  -8.522  1.00 98.40           H  
ATOM   1180  O   ILE A  76       9.191  -6.264 -10.558  1.00 98.40           O  
ATOM   1181  CG1 ILE A  76      13.393  -4.957  -9.169  1.00 98.40           C  
ATOM   1182 HG12 ILE A  76      13.722  -4.099  -9.754  1.00 98.40           H  
ATOM   1183 HG13 ILE A  76      13.677  -5.859  -9.711  1.00 98.40           H  
ATOM   1184  CG2 ILE A  76      11.373  -6.068  -8.121  1.00 98.40           C  
ATOM   1185 HG21 ILE A  76      11.845  -6.028  -7.139  1.00 98.40           H  
ATOM   1186 HG22 ILE A  76      11.604  -7.024  -8.591  1.00 98.40           H  
ATOM   1187 HG23 ILE A  76      10.299  -5.999  -7.950  1.00 98.40           H  
ATOM   1188  CD1 ILE A  76      14.149  -4.924  -7.839  1.00 98.40           C  
ATOM   1189 HD11 ILE A  76      13.730  -4.148  -7.199  1.00 98.40           H  
ATOM   1190 HD12 ILE A  76      14.074  -5.888  -7.336  1.00 98.40           H  
ATOM   1191 HD13 ILE A  76      15.204  -4.725  -8.027  1.00 98.40           H  
ATOM   1192  N   LEU A  77       8.909  -4.115  -9.953  1.00 98.41           N  
ATOM   1193  H   LEU A  77       9.374  -3.237  -9.774  1.00 98.41           H  
ATOM   1194  CA  LEU A  77       7.452  -4.168  -9.772  1.00 98.41           C  
ATOM   1195  HA  LEU A  77       7.215  -4.903  -9.002  1.00 98.41           H  
ATOM   1196  C   LEU A  77       6.698  -4.615 -11.033  1.00 98.41           C  
ATOM   1197  CB  LEU A  77       6.944  -2.790  -9.308  1.00 98.41           C  
ATOM   1198  HB2 LEU A  77       5.860  -2.757  -9.424  1.00 98.41           H  
ATOM   1199  HB3 LEU A  77       7.365  -2.033  -9.970  1.00 98.41           H  
ATOM   1200  O   LEU A  77       5.586  -5.118 -10.916  1.00 98.41           O  
ATOM   1201  CG  LEU A  77       7.276  -2.428  -7.846  1.00 98.41           C  
ATOM   1202  HG  LEU A  77       8.327  -2.625  -7.633  1.00 98.41           H  
ATOM   1203  CD1 LEU A  77       6.993  -0.942  -7.621  1.00 98.41           C  
ATOM   1204 HD11 LEU A  77       5.956  -0.717  -7.869  1.00 98.41           H  
ATOM   1205 HD12 LEU A  77       7.185  -0.680  -6.581  1.00 98.41           H  
ATOM   1206 HD13 LEU A  77       7.651  -0.346  -8.253  1.00 98.41           H  
ATOM   1207  CD2 LEU A  77       6.435  -3.223  -6.847  1.00 98.41           C  
ATOM   1208 HD21 LEU A  77       5.374  -3.054  -7.030  1.00 98.41           H  
ATOM   1209 HD22 LEU A  77       6.674  -2.905  -5.832  1.00 98.41           H  
ATOM   1210 HD23 LEU A  77       6.658  -4.287  -6.931  1.00 98.41           H  
ATOM   1211  N   SER A  78       7.287  -4.466 -12.221  1.00 97.59           N  
ATOM   1212  H   SER A  78       8.210  -4.057 -12.240  1.00 97.59           H  
ATOM   1213  CA  SER A  78       6.664  -4.818 -13.503  1.00 97.59           C  
ATOM   1214  HA  SER A  78       5.598  -4.979 -13.341  1.00 97.59           H  
ATOM   1215  C   SER A  78       7.193  -6.117 -14.132  1.00 97.59           C  
ATOM   1216  CB  SER A  78       6.779  -3.632 -14.464  1.00 97.59           C  
ATOM   1217  HB2 SER A  78       6.263  -3.872 -15.394  1.00 97.59           H  
ATOM   1218  HB3 SER A  78       6.301  -2.758 -14.020  1.00 97.59           H  
ATOM   1219  O   SER A  78       6.590  -6.615 -15.085  1.00 97.59           O  
ATOM   1220  OG  SER A  78       8.128  -3.331 -14.744  1.00 97.59           O  
ATOM   1221  HG  SER A  78       8.521  -2.926 -13.967  1.00 97.59           H  
ATOM   1222  N   LEU A  79       8.257  -6.724 -13.585  1.00 97.48           N  
ATOM   1223  H   LEU A  79       8.704  -6.264 -12.805  1.00 97.48           H  
ATOM   1224  CA  LEU A  79       8.932  -7.903 -14.160  1.00 97.48           C  
ATOM   1225  HA  LEU A  79       9.220  -7.659 -15.183  1.00 97.48           H  
ATOM   1226  C   LEU A  79       8.065  -9.166 -14.270  1.00 97.48           C  
ATOM   1227  CB  LEU A  79      10.190  -8.252 -13.335  1.00 97.48           C  
ATOM   1228  HB2 LEU A  79      10.450  -9.293 -13.523  1.00 97.48           H  
ATOM   1229  HB3 LEU A  79       9.947  -8.173 -12.275  1.00 97.48           H  
ATOM   1230  O   LEU A  79       8.441 -10.092 -14.989  1.00 97.48           O  
ATOM   1231  CG  LEU A  79      11.451  -7.424 -13.624  1.00 97.48           C  
ATOM   1232  HG  LEU A  79      11.264  -6.374 -13.397  1.00 97.48           H  
ATOM   1233  CD1 LEU A  79      12.588  -7.901 -12.726  1.00 97.48           C  
ATOM   1234 HD11 LEU A  79      12.858  -8.925 -12.984  1.00 97.48           H  
ATOM   1235 HD12 LEU A  79      13.459  -7.260 -12.861  1.00 97.48           H  
ATOM   1236 HD13 LEU A  79      12.279  -7.858 -11.682  1.00 97.48           H  
ATOM   1237  CD2 LEU A  79      11.918  -7.534 -15.075  1.00 97.48           C  
ATOM   1238 HD21 LEU A  79      11.191  -7.068 -15.740  1.00 97.48           H  
ATOM   1239 HD22 LEU A  79      12.860  -6.996 -15.180  1.00 97.48           H  
ATOM   1240 HD23 LEU A  79      12.065  -8.579 -15.349  1.00 97.48           H  
ATOM   1241  N   PHE A  80       6.926  -9.233 -13.579  1.00 96.00           N  
ATOM   1242  H   PHE A  80       6.664  -8.438 -13.015  1.00 96.00           H  
ATOM   1243  CA  PHE A  80       6.033 -10.395 -13.634  1.00 96.00           C  
ATOM   1244  HA  PHE A  80       6.641 -11.296 -13.717  1.00 96.00           H  
ATOM   1245  C   PHE A  80       5.103 -10.380 -14.858  1.00 96.00           C  
ATOM   1246  CB  PHE A  80       5.238 -10.501 -12.327  1.00 96.00           C  
ATOM   1247  HB2 PHE A  80       5.913 -10.408 -11.476  1.00 96.00           H  
ATOM   1248  HB3 PHE A  80       4.804 -11.501 -12.287  1.00 96.00           H  
ATOM   1249  O   PHE A  80       4.439 -11.376 -15.140  1.00 96.00           O  
ATOM   1250  CG  PHE A  80       4.112  -9.498 -12.183  1.00 96.00           C  
ATOM   1251  CD1 PHE A  80       4.353  -8.217 -11.653  1.00 96.00           C  
ATOM   1252  HD1 PHE A  80       5.341  -7.933 -11.322  1.00 96.00           H  
ATOM   1253  CD2 PHE A  80       2.812  -9.851 -12.597  1.00 96.00           C  
ATOM   1254  HD2 PHE A  80       2.629 -10.826 -13.023  1.00 96.00           H  
ATOM   1255  CE1 PHE A  80       3.298  -7.295 -11.552  1.00 96.00           C  
ATOM   1256  HE1 PHE A  80       3.477  -6.308 -11.152  1.00 96.00           H  
ATOM   1257  CE2 PHE A  80       1.760  -8.927 -12.491  1.00 96.00           C  
ATOM   1258  HE2 PHE A  80       0.768  -9.188 -12.829  1.00 96.00           H  
ATOM   1259  CZ  PHE A  80       2.006  -7.645 -11.975  1.00 96.00           C  
ATOM   1260  HZ  PHE A  80       1.204  -6.923 -11.916  1.00 96.00           H  
ATOM   1261  N   VAL A  81       5.028  -9.256 -15.576  1.00 94.85           N  
ATOM   1262  H   VAL A  81       5.610  -8.475 -15.307  1.00 94.85           H  
ATOM   1263  CA  VAL A  81       4.144  -9.077 -16.733  1.00 94.85           C  
ATOM   1264  HA  VAL A  81       3.302  -9.762 -16.631  1.00 94.85           H  
ATOM   1265  C   VAL A  81       4.872  -9.446 -18.021  1.00 94.85           C  
ATOM   1266  CB  VAL A  81       3.571  -7.646 -16.767  1.00 94.85           C  
ATOM   1267  HB  VAL A  81       4.382  -6.922 -16.848  1.00 94.85           H  
ATOM   1268  O   VAL A  81       6.063  -9.181 -18.170  1.00 94.85           O  
ATOM   1269  CG1 VAL A  81       2.608  -7.429 -17.941  1.00 94.85           C  
ATOM   1270 HG11 VAL A  81       3.150  -7.465 -18.885  1.00 94.85           H  
ATOM   1271 HG12 VAL A  81       1.822  -8.184 -17.931  1.00 94.85           H  
ATOM   1272 HG13 VAL A  81       2.151  -6.442 -17.864  1.00 94.85           H  
ATOM   1273  CG2 VAL A  81       2.789  -7.386 -15.473  1.00 94.85           C  
ATOM   1274 HG21 VAL A  81       3.481  -7.247 -14.641  1.00 94.85           H  
ATOM   1275 HG22 VAL A  81       2.134  -8.229 -15.256  1.00 94.85           H  
ATOM   1276 HG23 VAL A  81       2.167  -6.495 -15.562  1.00 94.85           H  
ATOM   1277  N   GLU A  82       4.163 -10.037 -18.982  1.00 93.31           N  
ATOM   1278  H   GLU A  82       3.202 -10.288 -18.797  1.00 93.31           H  
ATOM   1279  CA  GLU A  82       4.726 -10.419 -20.284  1.00 93.31           C  
ATOM   1280  HA  GLU A  82       5.504 -11.167 -20.133  1.00 93.31           H  
ATOM   1281  C   GLU A  82       5.359  -9.226 -21.017  1.00 93.31           C  
ATOM   1282  CB  GLU A  82       3.613 -11.053 -21.123  1.00 93.31           C  
ATOM   1283  HB2 GLU A  82       3.184 -11.878 -20.554  1.00 93.31           H  
ATOM   1284  HB3 GLU A  82       2.837 -10.309 -21.300  1.00 93.31           H  
ATOM   1285  O   GLU A  82       6.487  -9.331 -21.486  1.00 93.31           O  
ATOM   1286  CG  GLU A  82       4.125 -11.591 -22.468  1.00 93.31           C  
ATOM   1287  HG2 GLU A  82       4.529 -10.763 -23.051  1.00 93.31           H  
ATOM   1288  HG3 GLU A  82       4.931 -12.299 -22.274  1.00 93.31           H  
ATOM   1289  CD  GLU A  82       3.024 -12.277 -23.288  1.00 93.31           C  
ATOM   1290  OE1 GLU A  82       3.368 -12.808 -24.365  1.00 93.31           O  
ATOM   1291  OE2 GLU A  82       1.853 -12.252 -22.842  1.00 93.31           O  
ATOM   1292  N   SER A  83       4.691  -8.069 -21.028  1.00 95.45           N  
ATOM   1293  H   SER A  83       3.769  -8.063 -20.616  1.00 95.45           H  
ATOM   1294  CA  SER A  83       5.185  -6.822 -21.632  1.00 95.45           C  
ATOM   1295  HA  SER A  83       6.184  -6.976 -22.040  1.00 95.45           H  
ATOM   1296  C   SER A  83       5.275  -5.680 -20.602  1.00 95.45           C  
ATOM   1297  CB  SER A  83       4.283  -6.439 -22.811  1.00 95.45           C  
ATOM   1298  HB2 SER A  83       4.571  -5.456 -23.183  1.00 95.45           H  
ATOM   1299  HB3 SER A  83       3.242  -6.402 -22.490  1.00 95.45           H  
ATOM   1300  O   SER A  83       4.372  -4.838 -20.546  1.00 95.45           O  
ATOM   1301  OG  SER A  83       4.426  -7.370 -23.862  1.00 95.45           O  
ATOM   1302  HG  SER A  83       4.287  -8.262 -23.534  1.00 95.45           H  
ATOM   1303  N   PRO A  84       6.352  -5.605 -19.789  1.00 96.56           N  
ATOM   1304  CA  PRO A  84       6.494  -4.593 -18.734  1.00 96.56           C  
ATOM   1305  HA  PRO A  84       5.701  -4.738 -18.001  1.00 96.56           H  
ATOM   1306  C   PRO A  84       6.429  -3.154 -19.259  1.00 96.56           C  
ATOM   1307  CB  PRO A  84       7.846  -4.883 -18.069  1.00 96.56           C  
ATOM   1308  HB2 PRO A  84       8.646  -4.332 -18.565  1.00 96.56           H  
ATOM   1309  HB3 PRO A  84       7.832  -4.652 -17.004  1.00 96.56           H  
ATOM   1310  O   PRO A  84       5.775  -2.304 -18.660  1.00 96.56           O  
ATOM   1311  CG  PRO A  84       8.039  -6.375 -18.310  1.00 96.56           C  
ATOM   1312  HG2 PRO A  84       9.087  -6.671 -18.258  1.00 96.56           H  
ATOM   1313  HG3 PRO A  84       7.447  -6.943 -17.592  1.00 96.56           H  
ATOM   1314  CD  PRO A  84       7.459  -6.551 -19.709  1.00 96.56           C  
ATOM   1315  HD2 PRO A  84       8.211  -6.301 -20.457  1.00 96.56           H  
ATOM   1316  HD3 PRO A  84       7.131  -7.583 -19.838  1.00 96.56           H  
ATOM   1317  N   GLY A  85       7.035  -2.884 -20.421  1.00 96.56           N  
ATOM   1318  H   GLY A  85       7.579  -3.611 -20.862  1.00 96.56           H  
ATOM   1319  CA  GLY A  85       7.022  -1.550 -21.025  1.00 96.56           C  
ATOM   1320  HA2 GLY A  85       7.476  -0.843 -20.331  1.00 96.56           H  
ATOM   1321  HA3 GLY A  85       7.610  -1.571 -21.942  1.00 96.56           H  
ATOM   1322  C   GLY A  85       5.617  -1.047 -21.371  1.00 96.56           C  
ATOM   1323  O   GLY A  85       5.286   0.101 -21.078  1.00 96.56           O  
ATOM   1324  N   GLN A  86       4.767  -1.920 -21.925  1.00 96.43           N  
ATOM   1325  H   GLN A  86       5.073  -2.872 -22.062  1.00 96.43           H  
ATOM   1326  CA  GLN A  86       3.374  -1.582 -22.235  1.00 96.43           C  
ATOM   1327  HA  GLN A  86       3.348  -0.657 -22.812  1.00 96.43           H  
ATOM   1328  C   GLN A  86       2.550  -1.351 -20.965  1.00 96.43           C  
ATOM   1329  CB  GLN A  86       2.716  -2.697 -23.057  1.00 96.43           C  
ATOM   1330  HB2 GLN A  86       1.656  -2.463 -23.157  1.00 96.43           H  
ATOM   1331  HB3 GLN A  86       2.804  -3.641 -22.520  1.00 96.43           H  
ATOM   1332  O   GLN A  86       1.745  -0.423 -20.925  1.00 96.43           O  
ATOM   1333  CG  GLN A  86       3.303  -2.857 -24.467  1.00 96.43           C  
ATOM   1334  HG2 GLN A  86       3.214  -1.913 -25.004  1.00 96.43           H  
ATOM   1335  HG3 GLN A  86       4.359  -3.117 -24.397  1.00 96.43           H  
ATOM   1336  CD  GLN A  86       2.588  -3.945 -25.266  1.00 96.43           C  
ATOM   1337  NE2 GLN A  86       3.019  -4.218 -26.477  1.00 96.43           N  
ATOM   1338 HE21 GLN A  86       3.846  -3.774 -26.847  1.00 96.43           H  
ATOM   1339 HE22 GLN A  86       2.571  -5.005 -26.925  1.00 96.43           H  
ATOM   1340  OE1 GLN A  86       1.636  -4.567 -24.826  1.00 96.43           O  
ATOM   1341  N   LEU A  87       2.769  -2.161 -19.921  1.00 96.75           N  
ATOM   1342  H   LEU A  87       3.439  -2.910 -20.021  1.00 96.75           H  
ATOM   1343  CA  LEU A  87       2.127  -1.970 -18.619  1.00 96.75           C  
ATOM   1344  HA  LEU A  87       1.046  -2.018 -18.750  1.00 96.75           H  
ATOM   1345  C   LEU A  87       2.464  -0.590 -18.054  1.00 96.75           C  
ATOM   1346  CB  LEU A  87       2.573  -3.081 -17.653  1.00 96.75           C  
ATOM   1347  HB2 LEU A  87       3.662  -3.077 -17.598  1.00 96.75           H  
ATOM   1348  HB3 LEU A  87       2.264  -4.047 -18.053  1.00 96.75           H  
ATOM   1349  O   LEU A  87       1.556   0.175 -17.743  1.00 96.75           O  
ATOM   1350  CG  LEU A  87       2.026  -2.923 -16.218  1.00 96.75           C  
ATOM   1351  HG  LEU A  87       2.178  -1.902 -15.867  1.00 96.75           H  
ATOM   1352  CD1 LEU A  87       0.529  -3.222 -16.163  1.00 96.75           C  
ATOM   1353 HD11 LEU A  87       0.166  -3.111 -15.141  1.00 96.75           H  
ATOM   1354 HD12 LEU A  87       0.327  -4.239 -16.499  1.00 96.75           H  
ATOM   1355 HD13 LEU A  87      -0.019  -2.512 -16.783  1.00 96.75           H  
ATOM   1356  CD2 LEU A  87       2.804  -3.836 -15.267  1.00 96.75           C  
ATOM   1357 HD21 LEU A  87       3.325  -4.620 -15.817  1.00 96.75           H  
ATOM   1358 HD22 LEU A  87       2.137  -4.289 -14.534  1.00 96.75           H  
ATOM   1359 HD23 LEU A  87       3.548  -3.243 -14.735  1.00 96.75           H  
ATOM   1360  N   ILE A  88       3.757  -0.264 -17.961  1.00 97.15           N  
ATOM   1361  H   ILE A  88       4.444  -0.946 -18.249  1.00 97.15           H  
ATOM   1362  CA  ILE A  88       4.225   0.997 -17.381  1.00 97.15           C  
ATOM   1363  HA  ILE A  88       3.852   1.063 -16.359  1.00 97.15           H  
ATOM   1364  C   ILE A  88       3.636   2.188 -18.143  1.00 97.15           C  
ATOM   1365  CB  ILE A  88       5.769   1.033 -17.346  1.00 97.15           C  
ATOM   1366  HB  ILE A  88       6.142   0.818 -18.348  1.00 97.15           H  
ATOM   1367  O   ILE A  88       3.048   3.074 -17.530  1.00 97.15           O  
ATOM   1368  CG1 ILE A  88       6.344  -0.013 -16.363  1.00 97.15           C  
ATOM   1369 HG12 ILE A  88       6.275   0.369 -15.345  1.00 97.15           H  
ATOM   1370 HG13 ILE A  88       5.770  -0.938 -16.406  1.00 97.15           H  
ATOM   1371  CG2 ILE A  88       6.263   2.430 -16.928  1.00 97.15           C  
ATOM   1372 HG21 ILE A  88       6.042   3.167 -17.700  1.00 97.15           H  
ATOM   1373 HG22 ILE A  88       5.778   2.735 -16.001  1.00 97.15           H  
ATOM   1374 HG23 ILE A  88       7.341   2.420 -16.764  1.00 97.15           H  
ATOM   1375  CD1 ILE A  88       7.808  -0.357 -16.667  1.00 97.15           C  
ATOM   1376 HD11 ILE A  88       8.417   0.544 -16.740  1.00 97.15           H  
ATOM   1377 HD12 ILE A  88       7.868  -0.895 -17.613  1.00 97.15           H  
ATOM   1378 HD13 ILE A  88       8.209  -0.986 -15.873  1.00 97.15           H  
ATOM   1379  N   GLN A  89       3.714   2.182 -19.476  1.00 95.05           N  
ATOM   1380  H   GLN A  89       4.174   1.409 -19.935  1.00 95.05           H  
ATOM   1381  CA  GLN A  89       3.149   3.256 -20.300  1.00 95.05           C  
ATOM   1382  HA  GLN A  89       3.585   4.207 -19.995  1.00 95.05           H  
ATOM   1383  C   GLN A  89       1.630   3.401 -20.151  1.00 95.05           C  
ATOM   1384  CB  GLN A  89       3.480   3.001 -21.774  1.00 95.05           C  
ATOM   1385  HB2 GLN A  89       2.874   3.660 -22.395  1.00 95.05           H  
ATOM   1386  HB3 GLN A  89       3.232   1.970 -22.026  1.00 95.05           H  
ATOM   1387  O   GLN A  89       1.122   4.513 -20.262  1.00 95.05           O  
ATOM   1388  CG  GLN A  89       4.954   3.276 -22.087  1.00 95.05           C  
ATOM   1389  HG2 GLN A  89       5.585   2.683 -21.425  1.00 95.05           H  
ATOM   1390  HG3 GLN A  89       5.165   4.329 -21.902  1.00 95.05           H  
ATOM   1391  CD  GLN A  89       5.314   2.954 -23.534  1.00 95.05           C  
ATOM   1392  NE2 GLN A  89       6.533   3.223 -23.945  1.00 95.05           N  
ATOM   1393 HE21 GLN A  89       7.224   3.573 -23.298  1.00 95.05           H  
ATOM   1394 HE22 GLN A  89       6.741   2.945 -24.894  1.00 95.05           H  
ATOM   1395  OE1 GLN A  89       4.528   2.474 -24.333  1.00 95.05           O  
ATOM   1396  N   ARG A  90       0.905   2.300 -19.914  1.00 95.29           N  
ATOM   1397  H   ARG A  90       1.385   1.413 -19.865  1.00 95.29           H  
ATOM   1398  CA  ARG A  90      -0.554   2.312 -19.750  1.00 95.29           C  
ATOM   1399  HA  ARG A  90      -0.984   2.969 -20.505  1.00 95.29           H  
ATOM   1400  C   ARG A  90      -0.989   2.886 -18.405  1.00 95.29           C  
ATOM   1401  CB  ARG A  90      -1.100   0.888 -19.953  1.00 95.29           C  
ATOM   1402  HB2 ARG A  90      -0.835   0.551 -20.955  1.00 95.29           H  
ATOM   1403  HB3 ARG A  90      -0.640   0.214 -19.230  1.00 95.29           H  
ATOM   1404  O   ARG A  90      -1.972   3.618 -18.366  1.00 95.29           O  
ATOM   1405  CG  ARG A  90      -2.628   0.827 -19.793  1.00 95.29           C  
ATOM   1406  HG2 ARG A  90      -3.080   1.534 -20.489  1.00 95.29           H  
ATOM   1407  HG3 ARG A  90      -2.916   1.109 -18.780  1.00 95.29           H  
ATOM   1408  CD  ARG A  90      -3.196  -0.566 -20.081  1.00 95.29           C  
ATOM   1409  HD2 ARG A  90      -4.280  -0.480 -20.153  1.00 95.29           H  
ATOM   1410  HD3 ARG A  90      -2.817  -0.893 -21.049  1.00 95.29           H  
ATOM   1411  NE  ARG A  90      -2.883  -1.552 -19.021  1.00 95.29           N  
ATOM   1412  HE  ARG A  90      -3.066  -1.292 -18.063  1.00 95.29           H  
ATOM   1413  NH1 ARG A  90      -2.541  -3.374 -20.379  1.00 95.29           N  
ATOM   1414 HH11 ARG A  90      -2.311  -4.353 -20.467  1.00 95.29           H  
ATOM   1415 HH12 ARG A  90      -2.685  -2.785 -21.187  1.00 95.29           H  
ATOM   1416  NH2 ARG A  90      -2.390  -3.613 -18.183  1.00 95.29           N  
ATOM   1417 HH21 ARG A  90      -2.596  -3.290 -17.248  1.00 95.29           H  
ATOM   1418 HH22 ARG A  90      -2.253  -4.609 -18.276  1.00 95.29           H  
ATOM   1419  CZ  ARG A  90      -2.603  -2.830 -19.193  1.00 95.29           C  
ATOM   1420  N   ILE A  91      -0.317   2.507 -17.317  1.00 95.36           N  
ATOM   1421  H   ILE A  91       0.457   1.870 -17.437  1.00 95.36           H  
ATOM   1422  CA  ILE A  91      -0.783   2.811 -15.952  1.00 95.36           C  
ATOM   1423  HA  ILE A  91      -1.849   3.031 -15.996  1.00 95.36           H  
ATOM   1424  C   ILE A  91      -0.136   4.062 -15.353  1.00 95.36           C  
ATOM   1425  CB  ILE A  91      -0.630   1.593 -15.015  1.00 95.36           C  
ATOM   1426  HB  ILE A  91      -1.160   1.832 -14.093  1.00 95.36           H  
ATOM   1427  O   ILE A  91      -0.652   4.606 -14.381  1.00 95.36           O  
ATOM   1428  CG1 ILE A  91       0.847   1.332 -14.636  1.00 95.36           C  
ATOM   1429 HG12 ILE A  91       1.246   2.209 -14.126  1.00 95.36           H  
ATOM   1430 HG13 ILE A  91       1.449   1.168 -15.530  1.00 95.36           H  
ATOM   1431  CG2 ILE A  91      -1.333   0.361 -15.620  1.00 95.36           C  
ATOM   1432 HG21 ILE A  91      -2.344   0.625 -15.931  1.00 95.36           H  
ATOM   1433 HG22 ILE A  91      -0.777  -0.020 -16.476  1.00 95.36           H  
ATOM   1434 HG23 ILE A  91      -1.411  -0.427 -14.872  1.00 95.36           H  
ATOM   1435  CD1 ILE A  91       1.033   0.148 -13.687  1.00 95.36           C  
ATOM   1436 HD11 ILE A  91       0.734  -0.783 -14.168  1.00 95.36           H  
ATOM   1437 HD12 ILE A  91       0.432   0.310 -12.792  1.00 95.36           H  
ATOM   1438 HD13 ILE A  91       2.081   0.066 -13.399  1.00 95.36           H  
ATOM   1439  N   THR A  92       1.001   4.514 -15.890  1.00 92.31           N  
ATOM   1440  H   THR A  92       1.408   4.028 -16.677  1.00 92.31           H  
ATOM   1441  CA  THR A  92       1.648   5.742 -15.421  1.00 92.31           C  
ATOM   1442  HA  THR A  92       1.596   5.771 -14.333  1.00 92.31           H  
ATOM   1443  C   THR A  92       0.915   6.971 -15.948  1.00 92.31           C  
ATOM   1444  CB  THR A  92       3.132   5.793 -15.804  1.00 92.31           C  
ATOM   1445  HB  THR A  92       3.245   5.732 -16.886  1.00 92.31           H  
ATOM   1446  O   THR A  92       1.078   7.359 -17.103  1.00 92.31           O  
ATOM   1447  CG2 THR A  92       3.820   7.056 -15.280  1.00 92.31           C  
ATOM   1448 HG21 THR A  92       3.328   7.950 -15.661  1.00 92.31           H  
ATOM   1449 HG22 THR A  92       4.853   7.077 -15.625  1.00 92.31           H  
ATOM   1450 HG23 THR A  92       3.797   7.071 -14.190  1.00 92.31           H  
ATOM   1451  OG1 THR A  92       3.793   4.713 -15.187  1.00 92.31           O  
ATOM   1452  HG1 THR A  92       3.122   4.225 -14.704  1.00 92.31           H  
ATOM   1453  N   ASP A  93       0.191   7.635 -15.054  1.00 88.09           N  
ATOM   1454  H   ASP A  93       0.000   7.196 -14.164  1.00 88.09           H  
ATOM   1455  CA  ASP A  93      -0.324   8.989 -15.244  1.00 88.09           C  
ATOM   1456  HA  ASP A  93       0.067   9.399 -16.176  1.00 88.09           H  
ATOM   1457  C   ASP A  93       0.177   9.879 -14.100  1.00 88.09           C  
ATOM   1458  CB  ASP A  93      -1.853   8.962 -15.369  1.00 88.09           C  
ATOM   1459  HB2 ASP A  93      -2.292   8.606 -14.437  1.00 88.09           H  
ATOM   1460  HB3 ASP A  93      -2.129   8.265 -16.160  1.00 88.09           H  
ATOM   1461  O   ASP A  93      -0.452   9.993 -13.049  1.00 88.09           O  
ATOM   1462  CG  ASP A  93      -2.429  10.341 -15.722  1.00 88.09           C  
ATOM   1463  OD1 ASP A  93      -1.683  11.170 -16.303  1.00 88.09           O  
ATOM   1464  OD2 ASP A  93      -3.634  10.548 -15.461  1.00 88.09           O  
ATOM   1465  N   ASP A  94       1.377  10.441 -14.276  1.00 89.13           N  
ATOM   1466  H   ASP A  94       1.848  10.297 -15.157  1.00 89.13           H  
ATOM   1467  CA  ASP A  94       2.020  11.287 -13.270  1.00 89.13           C  
ATOM   1468  HA  ASP A  94       1.313  11.427 -12.453  1.00 89.13           H  
ATOM   1469  C   ASP A  94       2.380  12.671 -13.859  1.00 89.13           C  
ATOM   1470  CB  ASP A  94       3.221  10.559 -12.652  1.00 89.13           C  
ATOM   1471  HB2 ASP A  94       2.927   9.549 -12.368  1.00 89.13           H  
ATOM   1472  HB3 ASP A  94       4.026  10.492 -13.384  1.00 89.13           H  
ATOM   1473  O   ASP A  94       3.008  12.751 -14.928  1.00 89.13           O  
ATOM   1474  CG  ASP A  94       3.693  11.312 -11.412  1.00 89.13           C  
ATOM   1475  OD1 ASP A  94       4.273  12.397 -11.610  1.00 89.13           O  
ATOM   1476  OD2 ASP A  94       3.386  10.878 -10.282  1.00 89.13           O  
ATOM   1477  N   PRO A  95       1.977  13.785 -13.216  1.00 89.31           N  
ATOM   1478  CA  PRO A  95       2.261  15.136 -13.701  1.00 89.31           C  
ATOM   1479  HA  PRO A  95       2.049  15.193 -14.769  1.00 89.31           H  
ATOM   1480  C   PRO A  95       3.716  15.588 -13.485  1.00 89.31           C  
ATOM   1481  CB  PRO A  95       1.272  16.038 -12.956  1.00 89.31           C  
ATOM   1482  HB2 PRO A  95       0.333  16.079 -13.507  1.00 89.31           H  
ATOM   1483  HB3 PRO A  95       1.664  17.043 -12.799  1.00 89.31           H  
ATOM   1484  O   PRO A  95       4.162  16.485 -14.203  1.00 89.31           O  
ATOM   1485  CG  PRO A  95       1.048  15.309 -11.633  1.00 89.31           C  
ATOM   1486  HG2 PRO A  95       1.858  15.547 -10.943  1.00 89.31           H  
ATOM   1487  HG3 PRO A  95       0.083  15.556 -11.190  1.00 89.31           H  
ATOM   1488  CD  PRO A  95       1.129  13.839 -12.030  1.00 89.31           C  
ATOM   1489  HD2 PRO A  95       0.135  13.467 -12.277  1.00 89.31           H  
ATOM   1490  HD3 PRO A  95       1.556  13.257 -11.213  1.00 89.31           H  
ATOM   1491  N   ASP A  96       4.453  14.957 -12.572  1.00 89.26           N  
ATOM   1492  H   ASP A  96       4.046  14.170 -12.088  1.00 89.26           H  
ATOM   1493  CA  ASP A  96       5.783  15.349 -12.086  1.00 89.26           C  
ATOM   1494  HA  ASP A  96       5.981  16.381 -12.377  1.00 89.26           H  
ATOM   1495  C   ASP A  96       6.910  14.470 -12.661  1.00 89.26           C  
ATOM   1496  CB  ASP A  96       5.777  15.288 -10.546  1.00 89.26           C  
ATOM   1497  HB2 ASP A  96       5.701  14.249 -10.227  1.00 89.26           H  
ATOM   1498  HB3 ASP A  96       6.722  15.684 -10.174  1.00 89.26           H  
ATOM   1499  O   ASP A  96       8.094  14.821 -12.586  1.00 89.26           O  
ATOM   1500  CG  ASP A  96       4.626  16.097  -9.933  1.00 89.26           C  
ATOM   1501  OD1 ASP A  96       4.525  17.296 -10.289  1.00 89.26           O  
ATOM   1502  OD2 ASP A  96       3.826  15.510  -9.156  1.00 89.26           O  
ATOM   1503  N   VAL A  97       6.549  13.343 -13.284  1.00 91.07           N  
ATOM   1504  H   VAL A  97       5.592  13.056 -13.138  1.00 91.07           H  
ATOM   1505  CA  VAL A  97       7.482  12.361 -13.851  1.00 91.07           C  
ATOM   1506  HA  VAL A  97       8.499  12.730 -13.710  1.00 91.07           H  
ATOM   1507  C   VAL A  97       7.287  12.164 -15.354  1.00 91.07           C  
ATOM   1508  CB  VAL A  97       7.390  11.031 -13.076  1.00 91.07           C  
ATOM   1509  HB  VAL A  97       6.350  10.708 -13.028  1.00 91.07           H  
ATOM   1510  O   VAL A  97       6.178  12.177 -15.898  1.00 91.07           O  
ATOM   1511  CG1 VAL A  97       8.214   9.901 -13.708  1.00 91.07           C  
ATOM   1512 HG11 VAL A  97       7.809   9.643 -14.687  1.00 91.07           H  
ATOM   1513 HG12 VAL A  97       9.259  10.197 -13.797  1.00 91.07           H  
ATOM   1514 HG13 VAL A  97       8.134   9.009 -13.087  1.00 91.07           H  
ATOM   1515  CG2 VAL A  97       7.927  11.221 -11.662  1.00 91.07           C  
ATOM   1516 HG21 VAL A  97       7.906  10.272 -11.126  1.00 91.07           H  
ATOM   1517 HG22 VAL A  97       7.320  11.941 -11.112  1.00 91.07           H  
ATOM   1518 HG23 VAL A  97       8.961  11.561 -11.716  1.00 91.07           H  
ATOM   1519  N   SER A  98       8.403  11.943 -16.048  1.00 92.57           N  
ATOM   1520  H   SER A  98       9.275  12.019 -15.544  1.00 92.57           H  
ATOM   1521  CA  SER A  98       8.445  11.342 -17.380  1.00 92.57           C  
ATOM   1522  HA  SER A  98       7.434  11.120 -17.720  1.00 92.57           H  
ATOM   1523  C   SER A  98       9.238  10.039 -17.323  1.00 92.57           C  
ATOM   1524  CB  SER A  98       9.077  12.316 -18.374  1.00 92.57           C  
ATOM   1525  HB2 SER A  98      10.111  12.515 -18.092  1.00 92.57           H  
ATOM   1526  HB3 SER A  98       8.525  13.255 -18.359  1.00 92.57           H  
ATOM   1527  O   SER A  98      10.449  10.060 -17.110  1.00 92.57           O  
ATOM   1528  OG  SER A  98       9.029  11.779 -19.682  1.00 92.57           O  
ATOM   1529  HG  SER A  98       9.563  10.982 -19.710  1.00 92.57           H  
ATOM   1530  N   ILE A  99       8.582   8.903 -17.559  1.00 94.76           N  
ATOM   1531  H   ILE A  99       7.588   8.925 -17.735  1.00 94.76           H  
ATOM   1532  CA  ILE A  99       9.267   7.608 -17.602  1.00 94.76           C  
ATOM   1533  HA  ILE A  99      10.070   7.622 -16.866  1.00 94.76           H  
ATOM   1534  C   ILE A  99       9.911   7.404 -18.975  1.00 94.76           C  
ATOM   1535  CB  ILE A  99       8.328   6.451 -17.198  1.00 94.76           C  
ATOM   1536  HB  ILE A  99       7.445   6.462 -17.836  1.00 94.76           H  
ATOM   1537  O   ILE A  99       9.246   7.493 -20.008  1.00 94.76           O  
ATOM   1538  CG1 ILE A  99       7.882   6.650 -15.730  1.00 94.76           C  
ATOM   1539 HG12 ILE A  99       8.758   6.770 -15.092  1.00 94.76           H  
ATOM   1540 HG13 ILE A  99       7.287   7.561 -15.665  1.00 94.76           H  
ATOM   1541  CG2 ILE A  99       9.059   5.113 -17.407  1.00 94.76           C  
ATOM   1542 HG21 ILE A  99       8.463   4.283 -17.028  1.00 94.76           H  
ATOM   1543 HG22 ILE A  99      10.019   5.130 -16.892  1.00 94.76           H  
ATOM   1544 HG23 ILE A  99       9.221   4.928 -18.469  1.00 94.76           H  
ATOM   1545  CD1 ILE A  99       7.029   5.510 -15.166  1.00 94.76           C  
ATOM   1546 HD11 ILE A  99       7.654   4.645 -14.943  1.00 94.76           H  
ATOM   1547 HD12 ILE A  99       6.269   5.227 -15.895  1.00 94.76           H  
ATOM   1548 HD13 ILE A  99       6.551   5.833 -14.242  1.00 94.76           H  
ATOM   1549  N   ARG A 100      11.211   7.105 -18.987  1.00 95.50           N  
ATOM   1550  H   ARG A 100      11.677   7.051 -18.092  1.00 95.50           H  
ATOM   1551  CA  ARG A 100      11.947   6.626 -20.158  1.00 95.50           C  
ATOM   1552  HA  ARG A 100      11.308   6.703 -21.038  1.00 95.50           H  
ATOM   1553  C   ARG A 100      12.279   5.155 -19.949  1.00 95.50           C  
ATOM   1554  CB  ARG A 100      13.190   7.498 -20.387  1.00 95.50           C  
ATOM   1555  HB2 ARG A 100      13.825   7.468 -19.502  1.00 95.50           H  
ATOM   1556  HB3 ARG A 100      12.868   8.527 -20.547  1.00 95.50           H  
ATOM   1557  O   ARG A 100      13.015   4.808 -19.032  1.00 95.50           O  
ATOM   1558  CG  ARG A 100      13.995   7.017 -21.606  1.00 95.50           C  
ATOM   1559  HG2 ARG A 100      13.344   6.929 -22.476  1.00 95.50           H  
ATOM   1560  HG3 ARG A 100      14.409   6.032 -21.389  1.00 95.50           H  
ATOM   1561  CD  ARG A 100      15.161   7.957 -21.934  1.00 95.50           C  
ATOM   1562  HD2 ARG A 100      15.692   8.191 -21.011  1.00 95.50           H  
ATOM   1563  HD3 ARG A 100      15.843   7.424 -22.596  1.00 95.50           H  
ATOM   1564  NE  ARG A 100      14.712   9.195 -22.607  1.00 95.50           N  
ATOM   1565  HE  ARG A 100      13.746   9.220 -22.900  1.00 95.50           H  
ATOM   1566  NH1 ARG A 100      16.733  10.281 -22.573  1.00 95.50           N  
ATOM   1567 HH11 ARG A 100      17.134   9.489 -22.092  1.00 95.50           H  
ATOM   1568 HH12 ARG A 100      17.320  11.063 -22.828  1.00 95.50           H  
ATOM   1569  NH2 ARG A 100      14.985  11.240 -23.576  1.00 95.50           N  
ATOM   1570 HH21 ARG A 100      15.581  12.021 -23.812  1.00 95.50           H  
ATOM   1571 HH22 ARG A 100      14.019  11.229 -23.870  1.00 95.50           H  
ATOM   1572  CZ  ARG A 100      15.475  10.229 -22.913  1.00 95.50           C  
ATOM   1573  N   LEU A 101      11.742   4.304 -20.812  1.00 96.84           N  
ATOM   1574  H   LEU A 101      11.169   4.659 -21.565  1.00 96.84           H  
ATOM   1575  CA  LEU A 101      12.041   2.878 -20.794  1.00 96.84           C  
ATOM   1576  HA  LEU A 101      12.087   2.531 -19.761  1.00 96.84           H  
ATOM   1577  C   LEU A 101      13.407   2.630 -21.431  1.00 96.84           C  
ATOM   1578  CB  LEU A 101      10.935   2.100 -21.517  1.00 96.84           C  
ATOM   1579  HB2 LEU A 101      10.940   2.385 -22.569  1.00 96.84           H  
ATOM   1580  HB3 LEU A 101      11.177   1.039 -21.462  1.00 96.84           H  
ATOM   1581  O   LEU A 101      13.718   3.213 -22.471  1.00 96.84           O  
ATOM   1582  CG  LEU A 101       9.523   2.323 -20.947  1.00 96.84           C  
ATOM   1583  HG  LEU A 101       9.255   3.376 -21.030  1.00 96.84           H  
ATOM   1584  CD1 LEU A 101       8.535   1.526 -21.787  1.00 96.84           C  
ATOM   1585 HD11 LEU A 101       8.560   1.874 -22.819  1.00 96.84           H  
ATOM   1586 HD12 LEU A 101       8.814   0.472 -21.787  1.00 96.84           H  
ATOM   1587 HD13 LEU A 101       7.528   1.628 -21.382  1.00 96.84           H  
ATOM   1588  CD2 LEU A 101       9.396   1.902 -19.483  1.00 96.84           C  
ATOM   1589 HD21 LEU A 101       8.359   1.990 -19.161  1.00 96.84           H  
ATOM   1590 HD22 LEU A 101       9.725   0.870 -19.358  1.00 96.84           H  
ATOM   1591 HD23 LEU A 101      10.007   2.551 -18.856  1.00 96.84           H  
ATOM   1592  N   LEU A 102      14.200   1.776 -20.796  1.00 95.58           N  
ATOM   1593  H   LEU A 102      13.872   1.359 -19.937  1.00 95.58           H  
ATOM   1594  CA  LEU A 102      15.486   1.319 -21.299  1.00 95.58           C  
ATOM   1595  HA  LEU A 102      15.663   1.751 -22.284  1.00 95.58           H  
ATOM   1596  C   LEU A 102      15.419  -0.198 -21.447  1.00 95.58           C  
ATOM   1597  CB  LEU A 102      16.581   1.807 -20.340  1.00 95.58           C  
ATOM   1598  HB2 LEU A 102      16.473   2.886 -20.233  1.00 95.58           H  
ATOM   1599  HB3 LEU A 102      16.424   1.354 -19.361  1.00 95.58           H  
ATOM   1600  O   LEU A 102      15.357  -0.920 -20.456  1.00 95.58           O  
ATOM   1601  CG  LEU A 102      18.016   1.507 -20.800  1.00 95.58           C  
ATOM   1602  HG  LEU A 102      18.172   0.430 -20.855  1.00 95.58           H  
ATOM   1603  CD1 LEU A 102      18.338   2.141 -22.157  1.00 95.58           C  
ATOM   1604 HD11 LEU A 102      17.784   1.633 -22.947  1.00 95.58           H  
ATOM   1605 HD12 LEU A 102      19.399   2.014 -22.372  1.00 95.58           H  
ATOM   1606 HD13 LEU A 102      18.097   3.204 -22.150  1.00 95.58           H  
ATOM   1607  CD2 LEU A 102      18.964   2.109 -19.766  1.00 95.58           C  
ATOM   1608 HD21 LEU A 102      18.756   3.169 -19.626  1.00 95.58           H  
ATOM   1609 HD22 LEU A 102      19.991   2.010 -20.117  1.00 95.58           H  
ATOM   1610 HD23 LEU A 102      18.862   1.581 -18.817  1.00 95.58           H  
ATOM   1611  N   GLU A 103      15.359  -0.669 -22.685  1.00 96.75           N  
ATOM   1612  H   GLU A 103      15.433  -0.034 -23.467  1.00 96.75           H  
ATOM   1613  CA  GLU A 103      15.290  -2.098 -22.984  1.00 96.75           C  
ATOM   1614  HA  GLU A 103      14.565  -2.570 -22.322  1.00 96.75           H  
ATOM   1615  C   GLU A 103      16.647  -2.759 -22.731  1.00 96.75           C  
ATOM   1616  CB  GLU A 103      14.817  -2.309 -24.427  1.00 96.75           C  
ATOM   1617  HB2 GLU A 103      15.006  -3.343 -24.715  1.00 96.75           H  
ATOM   1618  HB3 GLU A 103      15.382  -1.641 -25.078  1.00 96.75           H  
ATOM   1619  O   GLU A 103      17.688  -2.258 -23.156  1.00 96.75           O  
ATOM   1620  CG  GLU A 103      13.319  -2.013 -24.595  1.00 96.75           C  
ATOM   1621  HG2 GLU A 103      13.114  -1.007 -24.228  1.00 96.75           H  
ATOM   1622  HG3 GLU A 103      12.755  -2.713 -23.979  1.00 96.75           H  
ATOM   1623  CD  GLU A 103      12.834  -2.116 -26.052  1.00 96.75           C  
ATOM   1624  OE1 GLU A 103      11.674  -1.705 -26.291  1.00 96.75           O  
ATOM   1625  OE2 GLU A 103      13.614  -2.559 -26.926  1.00 96.75           O  
ATOM   1626  N   VAL A 104      16.628  -3.886 -22.028  1.00 96.61           N  
ATOM   1627  H   VAL A 104      15.737  -4.198 -21.668  1.00 96.61           H  
ATOM   1628  CA  VAL A 104      17.805  -4.643 -21.605  1.00 96.61           C  
ATOM   1629  HA  VAL A 104      18.703  -4.145 -21.971  1.00 96.61           H  
ATOM   1630  C   VAL A 104      17.740  -6.040 -22.206  1.00 96.61           C  
ATOM   1631  CB  VAL A 104      17.897  -4.727 -20.070  1.00 96.61           C  
ATOM   1632  HB  VAL A 104      17.085  -5.349 -19.693  1.00 96.61           H  
ATOM   1633  O   VAL A 104      16.724  -6.725 -22.084  1.00 96.61           O  
ATOM   1634  CG1 VAL A 104      19.227  -5.353 -19.654  1.00 96.61           C  
ATOM   1635 HG11 VAL A 104      19.301  -6.368 -20.045  1.00 96.61           H  
ATOM   1636 HG12 VAL A 104      19.300  -5.387 -18.567  1.00 96.61           H  
ATOM   1637 HG13 VAL A 104      20.055  -4.763 -20.046  1.00 96.61           H  
ATOM   1638  CG2 VAL A 104      17.807  -3.361 -19.383  1.00 96.61           C  
ATOM   1639 HG21 VAL A 104      17.913  -3.491 -18.306  1.00 96.61           H  
ATOM   1640 HG22 VAL A 104      16.835  -2.909 -19.578  1.00 96.61           H  
ATOM   1641 HG23 VAL A 104      18.593  -2.702 -19.753  1.00 96.61           H  
ATOM   1642  N   VAL A 105      18.828  -6.472 -22.832  1.00 95.26           N  
ATOM   1643  H   VAL A 105      19.642  -5.874 -22.832  1.00 95.26           H  
ATOM   1644  CA  VAL A 105      18.982  -7.799 -23.443  1.00 95.26           C  
ATOM   1645  HA  VAL A 105      18.141  -8.432 -23.159  1.00 95.26           H  
ATOM   1646  C   VAL A 105      20.239  -8.475 -22.905  1.00 95.26           C  
ATOM   1647  CB  VAL A 105      18.989  -7.716 -24.983  1.00 95.26           C  
ATOM   1648  HB  VAL A 105      19.149  -8.718 -25.380  1.00 95.26           H  
ATOM   1649  O   VAL A 105      21.086  -7.826 -22.291  1.00 95.26           O  
ATOM   1650  CG1 VAL A 105      17.631  -7.230 -25.505  1.00 95.26           C  
ATOM   1651 HG11 VAL A 105      16.848  -7.904 -25.156  1.00 95.26           H  
ATOM   1652 HG12 VAL A 105      17.632  -7.232 -26.595  1.00 95.26           H  
ATOM   1653 HG13 VAL A 105      17.421  -6.223 -25.145  1.00 95.26           H  
ATOM   1654  CG2 VAL A 105      20.096  -6.807 -25.533  1.00 95.26           C  
ATOM   1655 HG21 VAL A 105      21.068  -7.205 -25.239  1.00 95.26           H  
ATOM   1656 HG22 VAL A 105      19.990  -5.790 -25.156  1.00 95.26           H  
ATOM   1657 HG23 VAL A 105      20.051  -6.791 -26.622  1.00 95.26           H  
ATOM   1658  N   GLN A 106      20.371  -9.783 -23.106  1.00 93.59           N  
ATOM   1659  H   GLN A 106      19.660 -10.279 -23.624  1.00 93.59           H  
ATOM   1660  CA  GLN A 106      21.591 -10.500 -22.725  1.00 93.59           C  
ATOM   1661  HA  GLN A 106      21.818 -10.279 -21.682  1.00 93.59           H  
ATOM   1662  C   GLN A 106      22.799 -10.055 -23.553  1.00 93.59           C  
ATOM   1663  CB  GLN A 106      21.380 -12.010 -22.867  1.00 93.59           C  
ATOM   1664  HB2 GLN A 106      22.344 -12.518 -22.888  1.00 93.59           H  
ATOM   1665  HB3 GLN A 106      20.853 -12.222 -23.798  1.00 93.59           H  
ATOM   1666  O   GLN A 106      22.689  -9.849 -24.761  1.00 93.59           O  
ATOM   1667  CG  GLN A 106      20.584 -12.536 -21.676  1.00 93.59           C  
ATOM   1668  HG2 GLN A 106      19.733 -11.878 -21.498  1.00 93.59           H  
ATOM   1669  HG3 GLN A 106      21.210 -12.502 -20.784  1.00 93.59           H  
ATOM   1670  CD  GLN A 106      20.109 -13.967 -21.871  1.00 93.59           C  
ATOM   1671  NE2 GLN A 106      19.014 -14.334 -21.269  1.00 93.59           N  
ATOM   1672 HE21 GLN A 106      18.397 -13.605 -20.940  1.00 93.59           H  
ATOM   1673 HE22 GLN A 106      18.790 -15.316 -21.346  1.00 93.59           H  
ATOM   1674  OE1 GLN A 106      20.691 -14.800 -22.535  1.00 93.59           O  
ATOM   1675  N   SER A 107      23.957  -9.969 -22.898  1.00 92.24           N  
ATOM   1676  H   SER A 107      23.968 -10.150 -21.905  1.00 92.24           H  
ATOM   1677  CA  SER A 107      25.265  -9.937 -23.553  1.00 92.24           C  
ATOM   1678  HA  SER A 107      25.166 -10.334 -24.563  1.00 92.24           H  
ATOM   1679  C   SER A 107      26.232 -10.835 -22.789  1.00 92.24           C  
ATOM   1680  CB  SER A 107      25.832  -8.515 -23.672  1.00 92.24           C  
ATOM   1681  HB2 SER A 107      25.863  -8.037 -22.693  1.00 92.24           H  
ATOM   1682  HB3 SER A 107      25.206  -7.933 -24.349  1.00 92.24           H  
ATOM   1683  O   SER A 107      26.258 -10.820 -21.561  1.00 92.24           O  
ATOM   1684  OG  SER A 107      27.146  -8.610 -24.197  1.00 92.24           O  
ATOM   1685  HG  SER A 107      27.383  -7.853 -24.738  1.00 92.24           H  
ATOM   1686  N   ASP A 108      27.027 -11.606 -23.529  1.00 87.27           N  
ATOM   1687  H   ASP A 108      26.912 -11.590 -24.532  1.00 87.27           H  
ATOM   1688  CA  ASP A 108      28.109 -12.426 -22.977  1.00 87.27           C  
ATOM   1689  HA  ASP A 108      27.815 -12.808 -21.999  1.00 87.27           H  
ATOM   1690  C   ASP A 108      29.410 -11.624 -22.785  1.00 87.27           C  
ATOM   1691  CB  ASP A 108      28.365 -13.622 -23.908  1.00 87.27           C  
ATOM   1692  HB2 ASP A 108      29.205 -14.198 -23.519  1.00 87.27           H  
ATOM   1693  HB3 ASP A 108      28.649 -13.246 -24.891  1.00 87.27           H  
ATOM   1694  O   ASP A 108      30.350 -12.116 -22.165  1.00 87.27           O  
ATOM   1695  CG  ASP A 108      27.173 -14.574 -24.052  1.00 87.27           C  
ATOM   1696  OD1 ASP A 108      26.414 -14.744 -23.068  1.00 87.27           O  
ATOM   1697  OD2 ASP A 108      27.046 -15.147 -25.158  1.00 87.27           O  
ATOM   1698  N   GLN A 109      29.494 -10.413 -23.349  1.00 86.39           N  
ATOM   1699  H   GLN A 109      28.671 -10.029 -23.790  1.00 86.39           H  
ATOM   1700  CA  GLN A 109      30.698  -9.573 -23.297  1.00 86.39           C  
ATOM   1701  HA  GLN A 109      31.574 -10.208 -23.164  1.00 86.39           H  
ATOM   1702  C   GLN A 109      30.681  -8.599 -22.117  1.00 86.39           C  
ATOM   1703  CB  GLN A 109      30.867  -8.804 -24.616  1.00 86.39           C  
ATOM   1704  HB2 GLN A 109      30.002  -8.154 -24.748  1.00 86.39           H  
ATOM   1705  HB3 GLN A 109      31.760  -8.182 -24.550  1.00 86.39           H  
ATOM   1706  O   GLN A 109      31.744  -8.153 -21.685  1.00 86.39           O  
ATOM   1707  CG  GLN A 109      30.990  -9.726 -25.835  1.00 86.39           C  
ATOM   1708  HG2 GLN A 109      30.083 -10.324 -25.918  1.00 86.39           H  
ATOM   1709  HG3 GLN A 109      31.832 -10.404 -25.689  1.00 86.39           H  
ATOM   1710  CD  GLN A 109      31.195  -8.984 -27.154  1.00 86.39           C  
ATOM   1711  NE2 GLN A 109      30.716  -9.532 -28.249  1.00 86.39           N  
ATOM   1712 HE21 GLN A 109      30.070 -10.304 -28.159  1.00 86.39           H  
ATOM   1713 HE22 GLN A 109      30.780  -8.932 -29.058  1.00 86.39           H  
ATOM   1714  OE1 GLN A 109      31.852  -7.969 -27.285  1.00 86.39           O  
ATOM   1715  N   SER A 110      29.499  -8.287 -21.580  1.00 88.87           N  
ATOM   1716  H   SER A 110      28.663  -8.732 -21.932  1.00 88.87           H  
ATOM   1717  CA  SER A 110      29.362  -7.358 -20.462  1.00 88.87           C  
ATOM   1718  HA  SER A 110      30.134  -6.596 -20.560  1.00 88.87           H  
ATOM   1719  C   SER A 110      29.572  -8.044 -19.111  1.00 88.87           C  
ATOM   1720  CB  SER A 110      28.032  -6.620 -20.543  1.00 88.87           C  
ATOM   1721  HB2 SER A 110      27.861  -6.302 -21.572  1.00 88.87           H  
ATOM   1722  HB3 SER A 110      28.079  -5.722 -19.928  1.00 88.87           H  
ATOM   1723  O   SER A 110      29.184  -9.196 -18.897  1.00 88.87           O  
ATOM   1724  OG  SER A 110      26.951  -7.413 -20.115  1.00 88.87           O  
ATOM   1725  HG  SER A 110      26.214  -6.797 -20.098  1.00 88.87           H  
ATOM   1726  N   GLN A 111      30.157  -7.321 -18.159  1.00 85.39           N  
ATOM   1727  H   GLN A 111      30.353  -6.354 -18.374  1.00 85.39           H  
ATOM   1728  CA  GLN A 111      30.373  -7.793 -16.786  1.00 85.39           C  
ATOM   1729  HA  GLN A 111      30.940  -8.725 -16.806  1.00 85.39           H  
ATOM   1730  C   GLN A 111      29.051  -8.072 -16.069  1.00 85.39           C  
ATOM   1731  CB  GLN A 111      31.147  -6.725 -15.997  1.00 85.39           C  
ATOM   1732  HB2 GLN A 111      31.222  -7.037 -14.955  1.00 85.39           H  
ATOM   1733  HB3 GLN A 111      30.595  -5.785 -16.024  1.00 85.39           H  
ATOM   1734  O   GLN A 111      28.934  -8.983 -15.245  1.00 85.39           O  
ATOM   1735  CG  GLN A 111      32.560  -6.481 -16.540  1.00 85.39           C  
ATOM   1736  HG2 GLN A 111      33.035  -5.695 -15.952  1.00 85.39           H  
ATOM   1737  HG3 GLN A 111      32.496  -6.128 -17.569  1.00 85.39           H  
ATOM   1738  CD  GLN A 111      33.439  -7.725 -16.475  1.00 85.39           C  
ATOM   1739  NE2 GLN A 111      34.288  -7.938 -17.455  1.00 85.39           N  
ATOM   1740 HE21 GLN A 111      34.766  -8.828 -17.435  1.00 85.39           H  
ATOM   1741 HE22 GLN A 111      34.239  -7.353 -18.277  1.00 85.39           H  
ATOM   1742  OE1 GLN A 111      33.394  -8.528 -15.556  1.00 85.39           O  
ATOM   1743  N   SER A 112      28.027  -7.285 -16.390  1.00 85.92           N  
ATOM   1744  H   SER A 112      28.199  -6.525 -17.032  1.00 85.92           H  
ATOM   1745  CA  SER A 112      26.687  -7.460 -15.852  1.00 85.92           C  
ATOM   1746  HA  SER A 112      26.794  -7.640 -14.782  1.00 85.92           H  
ATOM   1747  C   SER A 112      25.940  -8.657 -16.460  1.00 85.92           C  
ATOM   1748  CB  SER A 112      25.898  -6.159 -15.993  1.00 85.92           C  
ATOM   1749  HB2 SER A 112      24.897  -6.297 -15.586  1.00 85.92           H  
ATOM   1750  HB3 SER A 112      26.399  -5.368 -15.435  1.00 85.92           H  
ATOM   1751  O   SER A 112      24.956  -9.108 -15.863  1.00 85.92           O  
ATOM   1752  OG  SER A 112      25.797  -5.780 -17.343  1.00 85.92           O  
ATOM   1753  HG  SER A 112      26.628  -5.372 -17.598  1.00 85.92           H  
ATOM   1754  N   GLY A 113      26.406  -9.207 -17.589  1.00 89.70           N  
ATOM   1755  H   GLY A 113      27.252  -8.831 -17.993  1.00 89.70           H  
ATOM   1756  CA  GLY A 113      25.711 -10.228 -18.383  1.00 89.70           C  
ATOM   1757  HA2 GLY A 113      25.373 -11.031 -17.728  1.00 89.70           H  
ATOM   1758  HA3 GLY A 113      26.422 -10.638 -19.099  1.00 89.70           H  
ATOM   1759  C   GLY A 113      24.505  -9.681 -19.161  1.00 89.70           C  
ATOM   1760  O   GLY A 113      23.662 -10.454 -19.634  1.00 89.70           O  
ATOM   1761  N   LEU A 114      24.383  -8.352 -19.217  1.00 93.87           N  
ATOM   1762  H   LEU A 114      25.158  -7.822 -18.843  1.00 93.87           H  
ATOM   1763  CA  LEU A 114      23.299  -7.573 -19.804  1.00 93.87           C  
ATOM   1764  HA  LEU A 114      22.724  -8.203 -20.483  1.00 93.87           H  
ATOM   1765  C   LEU A 114      23.853  -6.385 -20.604  1.00 93.87           C  
ATOM   1766  CB  LEU A 114      22.390  -7.050 -18.679  1.00 93.87           C  
ATOM   1767  HB2 LEU A 114      23.002  -6.445 -18.010  1.00 93.87           H  
ATOM   1768  HB3 LEU A 114      21.642  -6.392 -19.121  1.00 93.87           H  
ATOM   1769  O   LEU A 114      24.875  -5.807 -20.252  1.00 93.87           O  
ATOM   1770  CG  LEU A 114      21.675  -8.130 -17.851  1.00 93.87           C  
ATOM   1771  HG  LEU A 114      22.410  -8.801 -17.405  1.00 93.87           H  
ATOM   1772  CD1 LEU A 114      20.907  -7.464 -16.710  1.00 93.87           C  
ATOM   1773 HD11 LEU A 114      20.037  -6.931 -17.095  1.00 93.87           H  
ATOM   1774 HD12 LEU A 114      20.585  -8.230 -16.005  1.00 93.87           H  
ATOM   1775 HD13 LEU A 114      21.557  -6.763 -16.188  1.00 93.87           H  
ATOM   1776  CD2 LEU A 114      20.685  -8.954 -18.681  1.00 93.87           C  
ATOM   1777 HD21 LEU A 114      20.001  -8.298 -19.219  1.00 93.87           H  
ATOM   1778 HD22 LEU A 114      21.228  -9.566 -19.402  1.00 93.87           H  
ATOM   1779 HD23 LEU A 114      20.106  -9.610 -18.031  1.00 93.87           H  
ATOM   1780  N   THR A 115      23.154  -5.980 -21.656  1.00 94.88           N  
ATOM   1781  H   THR A 115      22.320  -6.494 -21.903  1.00 94.88           H  
ATOM   1782  CA  THR A 115      23.435  -4.749 -22.405  1.00 94.88           C  
ATOM   1783  HA  THR A 115      24.027  -4.085 -21.774  1.00 94.88           H  
ATOM   1784  C   THR A 115      22.137  -4.020 -22.733  1.00 94.88           C  
ATOM   1785  CB  THR A 115      24.288  -5.029 -23.649  1.00 94.88           C  
ATOM   1786  HB  THR A 115      25.158  -5.612 -23.346  1.00 94.88           H  
ATOM   1787  O   THR A 115      21.046  -4.591 -22.635  1.00 94.88           O  
ATOM   1788  CG2 THR A 115      23.542  -5.782 -24.748  1.00 94.88           C  
ATOM   1789 HG21 THR A 115      24.231  -6.003 -25.563  1.00 94.88           H  
ATOM   1790 HG22 THR A 115      23.157  -6.722 -24.351  1.00 94.88           H  
ATOM   1791 HG23 THR A 115      22.720  -5.179 -25.133  1.00 94.88           H  
ATOM   1792  OG1 THR A 115      24.738  -3.815 -24.199  1.00 94.88           O  
ATOM   1793  HG1 THR A 115      25.617  -3.971 -24.551  1.00 94.88           H  
ATOM   1794  N   PHE A 116      22.228  -2.749 -23.113  1.00 94.39           N  
ATOM   1795  H   PHE A 116      23.149  -2.363 -23.263  1.00 94.39           H  
ATOM   1796  CA  PHE A 116      21.064  -1.996 -23.564  1.00 94.39           C  
ATOM   1797  HA  PHE A 116      20.194  -2.339 -23.003  1.00 94.39           H  
ATOM   1798  C   PHE A 116      20.764  -2.285 -25.028  1.00 94.39           C  
ATOM   1799  CB  PHE A 116      21.235  -0.503 -23.280  1.00 94.39           C  
ATOM   1800  HB2 PHE A 116      20.336   0.018 -23.610  1.00 94.39           H  
ATOM   1801  HB3 PHE A 116      22.072  -0.127 -23.869  1.00 94.39           H  
ATOM   1802  O   PHE A 116      21.645  -2.244 -25.887  1.00 94.39           O  
ATOM   1803  CG  PHE A 116      21.464  -0.173 -21.819  1.00 94.39           C  
ATOM   1804  CD1 PHE A 116      20.719  -0.833 -20.820  1.00 94.39           C  
ATOM   1805  HD1 PHE A 116      19.979  -1.572 -21.088  1.00 94.39           H  
ATOM   1806  CD2 PHE A 116      22.421   0.791 -21.453  1.00 94.39           C  
ATOM   1807  HD2 PHE A 116      23.029   1.270 -22.206  1.00 94.39           H  
ATOM   1808  CE1 PHE A 116      20.931  -0.539 -19.467  1.00 94.39           C  
ATOM   1809  HE1 PHE A 116      20.368  -1.053 -18.702  1.00 94.39           H  
ATOM   1810  CE2 PHE A 116      22.603   1.118 -20.099  1.00 94.39           C  
ATOM   1811  HE2 PHE A 116      23.341   1.854 -19.815  1.00 94.39           H  
ATOM   1812  CZ  PHE A 116      21.857   0.450 -19.113  1.00 94.39           C  
ATOM   1813  HZ  PHE A 116      21.987   0.692 -18.068  1.00 94.39           H  
ATOM   1814  N   ALA A 117      19.494  -2.558 -25.322  1.00 91.35           N  
ATOM   1815  H   ALA A 117      18.804  -2.531 -24.585  1.00 91.35           H  
ATOM   1816  CA  ALA A 117      19.051  -2.750 -26.687  1.00 91.35           C  
ATOM   1817  HA  ALA A 117      19.676  -3.520 -27.141  1.00 91.35           H  
ATOM   1818  C   ALA A 117      19.231  -1.440 -27.461  1.00 91.35           C  
ATOM   1819  CB  ALA A 117      17.603  -3.243 -26.707  1.00 91.35           C  
ATOM   1820  HB1 ALA A 117      17.317  -3.512 -27.724  1.00 91.35           H  
ATOM   1821  HB2 ALA A 117      16.942  -2.449 -26.359  1.00 91.35           H  
ATOM   1822  HB3 ALA A 117      17.493  -4.114 -26.061  1.00 91.35           H  
ATOM   1823  O   ALA A 117      18.623  -0.413 -27.150  1.00 91.35           O  
ATOM   1824  N   SER A 118      20.060  -1.487 -28.499  1.00 88.26           N  
ATOM   1825  H   SER A 118      20.597  -2.330 -28.649  1.00 88.26           H  
ATOM   1826  CA  SER A 118      20.275  -0.364 -29.397  1.00 88.26           C  
ATOM   1827  HA  SER A 118      19.450   0.339 -29.285  1.00 88.26           H  
ATOM   1828  C   SER A 118      20.305  -0.810 -30.849  1.00 88.26           C  
ATOM   1829  CB  SER A 118      21.550   0.379 -29.038  1.00 88.26           C  
ATOM   1830  HB2 SER A 118      22.408  -0.281 -29.166  1.00 88.26           H  
ATOM   1831  HB3 SER A 118      21.487   0.705 -28.000  1.00 88.26           H  
ATOM   1832  O   SER A 118      20.704  -1.923 -31.196  1.00 88.26           O  
ATOM   1833  OG  SER A 118      21.640   1.499 -29.898  1.00 88.26           O  
ATOM   1834  HG  SER A 118      22.536   1.836 -29.824  1.00 88.26           H  
ATOM   1835  N   ARG A 119      19.883   0.095 -31.734  1.00 79.80           N  
ATOM   1836  H   ARG A 119      19.735   1.025 -31.370  1.00 79.80           H  
ATOM   1837  CA  ARG A 119      19.925  -0.108 -33.182  1.00 79.80           C  
ATOM   1838  HA  ARG A 119      19.678  -1.148 -33.398  1.00 79.80           H  
ATOM   1839  C   ARG A 119      21.347   0.115 -33.694  1.00 79.80           C  
ATOM   1840  CB  ARG A 119      18.898   0.792 -33.882  1.00 79.80           C  
ATOM   1841  HB2 ARG A 119      19.082   1.832 -33.614  1.00 79.80           H  
ATOM   1842  HB3 ARG A 119      19.026   0.685 -34.959  1.00 79.80           H  
ATOM   1843  O   ARG A 119      21.662   1.177 -34.220  1.00 79.80           O  
ATOM   1844  CG  ARG A 119      17.457   0.415 -33.519  1.00 79.80           C  
ATOM   1845  HG2 ARG A 119      17.283   0.594 -32.458  1.00 79.80           H  
ATOM   1846  HG3 ARG A 119      17.290  -0.640 -33.736  1.00 79.80           H  
ATOM   1847  CD  ARG A 119      16.487   1.263 -34.345  1.00 79.80           C  
ATOM   1848  HD2 ARG A 119      16.683   1.078 -35.401  1.00 79.80           H  
ATOM   1849  HD3 ARG A 119      16.672   2.316 -34.129  1.00 79.80           H  
ATOM   1850  NE  ARG A 119      15.086   0.935 -34.031  1.00 79.80           N  
ATOM   1851  HE  ARG A 119      14.933   0.364 -33.212  1.00 79.80           H  
ATOM   1852  NH1 ARG A 119      14.119   2.078 -35.770  1.00 79.80           N  
ATOM   1853 HH11 ARG A 119      13.294   2.365 -36.276  1.00 79.80           H  
ATOM   1854 HH12 ARG A 119      15.041   2.362 -36.068  1.00 79.80           H  
ATOM   1855  NH2 ARG A 119      12.831   0.967 -34.319  1.00 79.80           N  
ATOM   1856 HH21 ARG A 119      12.006   1.259 -34.823  1.00 79.80           H  
ATOM   1857 HH22 ARG A 119      12.730   0.389 -33.497  1.00 79.80           H  
ATOM   1858  CZ  ARG A 119      14.022   1.327 -34.706  1.00 79.80           C  
ATOM   1859  N   GLY A 120      22.188  -0.906 -33.556  1.00 77.14           N  
ATOM   1860  H   GLY A 120      21.888  -1.684 -32.987  1.00 77.14           H  
ATOM   1861  CA  GLY A 120      23.510  -0.960 -34.186  1.00 77.14           C  
ATOM   1862  HA2 GLY A 120      23.447  -0.542 -35.191  1.00 77.14           H  
ATOM   1863  HA3 GLY A 120      23.808  -2.004 -34.271  1.00 77.14           H  
ATOM   1864  C   GLY A 120      24.631  -0.226 -33.448  1.00 77.14           C  
ATOM   1865  O   GLY A 120      25.726  -0.129 -33.995  1.00 77.14           O  
ATOM   1866  N   THR A 121      24.396   0.264 -32.228  1.00 85.19           N  
ATOM   1867  H   THR A 121      23.485   0.141 -31.811  1.00 85.19           H  
ATOM   1868  CA  THR A 121      25.477   0.714 -31.339  1.00 85.19           C  
ATOM   1869  HA  THR A 121      26.409   0.768 -31.902  1.00 85.19           H  
ATOM   1870  C   THR A 121      25.684  -0.317 -30.240  1.00 85.19           C  
ATOM   1871  CB  THR A 121      25.254   2.121 -30.760  1.00 85.19           C  
ATOM   1872  HB  THR A 121      26.152   2.415 -30.215  1.00 85.19           H  
ATOM   1873  O   THR A 121      24.710  -0.806 -29.670  1.00 85.19           O  
ATOM   1874  CG2 THR A 121      24.997   3.156 -31.855  1.00 85.19           C  
ATOM   1875 HG21 THR A 121      24.046   2.954 -32.349  1.00 85.19           H  
ATOM   1876 HG22 THR A 121      24.963   4.149 -31.409  1.00 85.19           H  
ATOM   1877 HG23 THR A 121      25.804   3.121 -32.587  1.00 85.19           H  
ATOM   1878  OG1 THR A 121      24.166   2.179 -29.873  1.00 85.19           O  
ATOM   1879  HG1 THR A 121      24.513   1.955 -29.006  1.00 85.19           H  
ATOM   1880  N   ASN A 122      26.941  -0.652 -29.945  1.00 85.56           N  
ATOM   1881  H   ASN A 122      27.708  -0.183 -30.405  1.00 85.56           H  
ATOM   1882  CA  ASN A 122      27.249  -1.396 -28.732  1.00 85.56           C  
ATOM   1883  HA  ASN A 122      26.548  -2.226 -28.640  1.00 85.56           H  
ATOM   1884  C   ASN A 122      27.030  -0.456 -27.535  1.00 85.56           C  
ATOM   1885  CB  ASN A 122      28.676  -1.979 -28.809  1.00 85.56           C  
ATOM   1886  HB2 ASN A 122      28.808  -2.504 -29.755  1.00 85.56           H  
ATOM   1887  HB3 ASN A 122      29.411  -1.178 -28.730  1.00 85.56           H  
ATOM   1888  O   ASN A 122      27.481   0.685 -27.592  1.00 85.56           O  
ATOM   1889  CG  ASN A 122      28.923  -2.972 -27.684  1.00 85.56           C  
ATOM   1890  ND2 ASN A 122      29.996  -3.722 -27.712  1.00 85.56           N  
ATOM   1891 HD21 ASN A 122      30.097  -4.371 -26.944  1.00 85.56           H  
ATOM   1892 HD22 ASN A 122      30.742  -3.612 -28.383  1.00 85.56           H  
ATOM   1893  OD1 ASN A 122      28.110  -3.092 -26.788  1.00 85.56           O  
ATOM   1894  N   MET A 123      26.285  -0.911 -26.529  1.00 90.23           N  
ATOM   1895  H   MET A 123      26.015  -1.884 -26.548  1.00 90.23           H  
ATOM   1896  CA  MET A 123      26.009  -0.170 -25.294  1.00 90.23           C  
ATOM   1897  HA  MET A 123      26.601   0.745 -25.308  1.00 90.23           H  
ATOM   1898  C   MET A 123      26.454  -0.947 -24.044  1.00 90.23           C  
ATOM   1899  CB  MET A 123      24.531   0.234 -25.211  1.00 90.23           C  
ATOM   1900  HB2 MET A 123      24.367   0.732 -24.255  1.00 90.23           H  
ATOM   1901  HB3 MET A 123      23.908  -0.660 -25.248  1.00 90.23           H  
ATOM   1902  O   MET A 123      25.887  -0.778 -22.966  1.00 90.23           O  
ATOM   1903  CG  MET A 123      24.108   1.197 -26.322  1.00 90.23           C  
ATOM   1904  HG2 MET A 123      24.021   0.629 -27.249  1.00 90.23           H  
ATOM   1905  HG3 MET A 123      24.888   1.946 -26.451  1.00 90.23           H  
ATOM   1906  SD  MET A 123      22.534   2.055 -26.009  1.00 90.23           S  
ATOM   1907  CE  MET A 123      23.069   3.247 -24.753  1.00 90.23           C  
ATOM   1908  HE1 MET A 123      23.450   2.724 -23.876  1.00 90.23           H  
ATOM   1909  HE2 MET A 123      22.226   3.873 -24.460  1.00 90.23           H  
ATOM   1910  HE3 MET A 123      23.866   3.872 -25.159  1.00 90.23           H  
ATOM   1911  N   GLU A 124      27.402  -1.874 -24.201  1.00 90.46           N  
ATOM   1912  H   GLU A 124      27.814  -2.007 -25.114  1.00 90.46           H  
ATOM   1913  CA  GLU A 124      27.902  -2.721 -23.113  1.00 90.46           C  
ATOM   1914  HA  GLU A 124      27.066  -3.225 -22.628  1.00 90.46           H  
ATOM   1915  C   GLU A 124      28.593  -1.905 -22.024  1.00 90.46           C  
ATOM   1916  CB  GLU A 124      28.851  -3.784 -23.683  1.00 90.46           C  
ATOM   1917  HB2 GLU A 124      29.526  -3.308 -24.394  1.00 90.46           H  
ATOM   1918  HB3 GLU A 124      29.441  -4.222 -22.878  1.00 90.46           H  
ATOM   1919  O   GLU A 124      28.262  -2.088 -20.857  1.00 90.46           O  
ATOM   1920  CG  GLU A 124      28.044  -4.904 -24.356  1.00 90.46           C  
ATOM   1921  HG2 GLU A 124      27.589  -5.518 -23.578  1.00 90.46           H  
ATOM   1922  HG3 GLU A 124      27.214  -4.479 -24.922  1.00 90.46           H  
ATOM   1923  CD  GLU A 124      28.857  -5.802 -25.293  1.00 90.46           C  
ATOM   1924  OE1 GLU A 124      28.229  -6.771 -25.788  1.00 90.46           O  
ATOM   1925  OE2 GLU A 124      30.050  -5.530 -25.549  1.00 90.46           O  
ATOM   1926  N   ASP A 125      29.457  -0.957 -22.392  1.00 89.78           N  
ATOM   1927  H   ASP A 125      29.688  -0.855 -23.370  1.00 89.78           H  
ATOM   1928  CA  ASP A 125      30.147  -0.092 -21.429  1.00 89.78           C  
ATOM   1929  HA  ASP A 125      30.695  -0.712 -20.720  1.00 89.78           H  
ATOM   1930  C   ASP A 125      29.148   0.763 -20.634  1.00 89.78           C  
ATOM   1931  CB  ASP A 125      31.146   0.825 -22.159  1.00 89.78           C  
ATOM   1932  HB2 ASP A 125      30.617   1.373 -22.939  1.00 89.78           H  
ATOM   1933  HB3 ASP A 125      31.525   1.556 -21.445  1.00 89.78           H  
ATOM   1934  O   ASP A 125      29.265   0.906 -19.417  1.00 89.78           O  
ATOM   1935  CG  ASP A 125      32.356   0.109 -22.776  1.00 89.78           C  
ATOM   1936  OD1 ASP A 125      32.746  -0.963 -22.266  1.00 89.78           O  
ATOM   1937  OD2 ASP A 125      32.928   0.677 -23.736  1.00 89.78           O  
ATOM   1938  N   GLU A 126      28.122   1.307 -21.294  1.00 90.37           N  
ATOM   1939  H   GLU A 126      28.102   1.228 -22.301  1.00 90.37           H  
ATOM   1940  CA  GLU A 126      27.064   2.077 -20.641  1.00 90.37           C  
ATOM   1941  HA  GLU A 126      27.528   2.834 -20.007  1.00 90.37           H  
ATOM   1942  C   GLU A 126      26.187   1.206 -19.740  1.00 90.37           C  
ATOM   1943  CB  GLU A 126      26.164   2.779 -21.672  1.00 90.37           C  
ATOM   1944  HB2 GLU A 126      25.693   2.049 -22.330  1.00 90.37           H  
ATOM   1945  HB3 GLU A 126      25.363   3.269 -21.119  1.00 90.37           H  
ATOM   1946  O   GLU A 126      25.760   1.661 -18.675  1.00 90.37           O  
ATOM   1947  CG  GLU A 126      26.869   3.867 -22.497  1.00 90.37           C  
ATOM   1948  HG2 GLU A 126      27.601   4.380 -21.872  1.00 90.37           H  
ATOM   1949  HG3 GLU A 126      26.112   4.603 -22.769  1.00 90.37           H  
ATOM   1950  CD  GLU A 126      27.534   3.370 -23.790  1.00 90.37           C  
ATOM   1951  OE1 GLU A 126      27.747   4.235 -24.672  1.00 90.37           O  
ATOM   1952  OE2 GLU A 126      27.763   2.149 -23.917  1.00 90.37           O  
ATOM   1953  N   ALA A 127      25.897  -0.030 -20.152  1.00 91.68           N  
ATOM   1954  H   ALA A 127      26.278  -0.345 -21.032  1.00 91.68           H  
ATOM   1955  CA  ALA A 127      25.139  -0.981 -19.349  1.00 91.68           C  
ATOM   1956  HA  ALA A 127      24.235  -0.498 -18.980  1.00 91.68           H  
ATOM   1957  C   ALA A 127      25.926  -1.413 -18.117  1.00 91.68           C  
ATOM   1958  CB  ALA A 127      24.728  -2.170 -20.216  1.00 91.68           C  
ATOM   1959  HB1 ALA A 127      24.142  -2.870 -19.622  1.00 91.68           H  
ATOM   1960  HB2 ALA A 127      25.615  -2.680 -20.593  1.00 91.68           H  
ATOM   1961  HB3 ALA A 127      24.131  -1.814 -21.056  1.00 91.68           H  
ATOM   1962  O   ALA A 127      25.389  -1.374 -17.010  1.00 91.68           O  
ATOM   1963  N   ASP A 128      27.204  -1.736 -18.282  1.00 90.69           N  
ATOM   1964  H   ASP A 128      27.589  -1.759 -19.216  1.00 90.69           H  
ATOM   1965  CA  ASP A 128      28.085  -2.070 -17.176  1.00 90.69           C  
ATOM   1966  HA  ASP A 128      27.605  -2.838 -16.568  1.00 90.69           H  
ATOM   1967  C   ASP A 128      28.281  -0.874 -16.255  1.00 90.69           C  
ATOM   1968  CB  ASP A 128      29.415  -2.626 -17.694  1.00 90.69           C  
ATOM   1969  HB2 ASP A 128      30.146  -2.585 -16.887  1.00 90.69           H  
ATOM   1970  HB3 ASP A 128      29.783  -2.008 -18.514  1.00 90.69           H  
ATOM   1971  O   ASP A 128      28.172  -1.047 -15.053  1.00 90.69           O  
ATOM   1972  CG  ASP A 128      29.304  -4.088 -18.140  1.00 90.69           C  
ATOM   1973  OD1 ASP A 128      28.328  -4.785 -17.748  1.00 90.69           O  
ATOM   1974  OD2 ASP A 128      30.255  -4.586 -18.777  1.00 90.69           O  
ATOM   1975  N   GLN A 129      28.427   0.351 -16.763  1.00 89.33           N  
ATOM   1976  H   GLN A 129      28.565   0.445 -17.759  1.00 89.33           H  
ATOM   1977  CA  GLN A 129      28.456   1.551 -15.923  1.00 89.33           C  
ATOM   1978  HA  GLN A 129      29.248   1.431 -15.184  1.00 89.33           H  
ATOM   1979  C   GLN A 129      27.133   1.762 -15.171  1.00 89.33           C  
ATOM   1980  CB  GLN A 129      28.777   2.769 -16.800  1.00 89.33           C  
ATOM   1981  HB2 GLN A 129      29.695   2.580 -17.356  1.00 89.33           H  
ATOM   1982  HB3 GLN A 129      27.964   2.934 -17.508  1.00 89.33           H  
ATOM   1983  O   GLN A 129      27.117   2.166 -14.006  1.00 89.33           O  
ATOM   1984  CG  GLN A 129      28.980   4.027 -15.943  1.00 89.33           C  
ATOM   1985  HG2 GLN A 129      28.084   4.235 -15.358  1.00 89.33           H  
ATOM   1986  HG3 GLN A 129      29.803   3.846 -15.251  1.00 89.33           H  
ATOM   1987  CD  GLN A 129      29.284   5.275 -16.757  1.00 89.33           C  
ATOM   1988  NE2 GLN A 129      29.914   6.260 -16.155  1.00 89.33           N  
ATOM   1989 HE21 GLN A 129      30.277   6.120 -15.224  1.00 89.33           H  
ATOM   1990 HE22 GLN A 129      30.160   7.037 -16.751  1.00 89.33           H  
ATOM   1991  OE1 GLN A 129      28.931   5.437 -17.911  1.00 89.33           O  
ATOM   1992  N   TYR A 130      25.996   1.510 -15.817  1.00 90.39           N  
ATOM   1993  H   TYR A 130      26.047   1.216 -16.782  1.00 90.39           H  
ATOM   1994  CA  TYR A 130      24.689   1.674 -15.191  1.00 90.39           C  
ATOM   1995  HA  TYR A 130      24.652   2.661 -14.729  1.00 90.39           H  
ATOM   1996  C   TYR A 130      24.442   0.629 -14.102  1.00 90.39           C  
ATOM   1997  CB  TYR A 130      23.597   1.597 -16.253  1.00 90.39           C  
ATOM   1998  HB2 TYR A 130      23.647   0.612 -16.717  1.00 90.39           H  
ATOM   1999  HB3 TYR A 130      23.797   2.341 -17.024  1.00 90.39           H  
ATOM   2000  O   TYR A 130      23.919   0.974 -13.038  1.00 90.39           O  
ATOM   2001  CG  TYR A 130      22.202   1.824 -15.699  1.00 90.39           C  
ATOM   2002  CD1 TYR A 130      21.469   0.747 -15.164  1.00 90.39           C  
ATOM   2003  HD1 TYR A 130      21.896  -0.245 -15.179  1.00 90.39           H  
ATOM   2004  CD2 TYR A 130      21.645   3.116 -15.708  1.00 90.39           C  
ATOM   2005  HD2 TYR A 130      22.201   3.931 -16.147  1.00 90.39           H  
ATOM   2006  CE1 TYR A 130      20.196   0.961 -14.606  1.00 90.39           C  
ATOM   2007  HE1 TYR A 130      19.657   0.129 -14.177  1.00 90.39           H  
ATOM   2008  CE2 TYR A 130      20.360   3.333 -15.174  1.00 90.39           C  
ATOM   2009  HE2 TYR A 130      19.914   4.316 -15.192  1.00 90.39           H  
ATOM   2010  OH  TYR A 130      18.419   2.491 -14.068  1.00 90.39           O  
ATOM   2011  HH  TYR A 130      18.025   1.696 -13.700  1.00 90.39           H  
ATOM   2012  CZ  TYR A 130      19.638   2.257 -14.616  1.00 90.39           C  
ATOM   2013  N   PHE A 131      24.791  -0.628 -14.359  1.00 89.26           N  
ATOM   2014  H   PHE A 131      25.196  -0.840 -15.260  1.00 89.26           H  
ATOM   2015  CA  PHE A 131      24.659  -1.726 -13.408  1.00 89.26           C  
ATOM   2016  HA  PHE A 131      23.829  -1.505 -12.737  1.00 89.26           H  
ATOM   2017  C   PHE A 131      25.883  -1.876 -12.500  1.00 89.26           C  
ATOM   2018  CB  PHE A 131      24.320  -3.027 -14.153  1.00 89.26           C  
ATOM   2019  HB2 PHE A 131      24.287  -3.847 -13.436  1.00 89.26           H  
ATOM   2020  HB3 PHE A 131      25.122  -3.244 -14.859  1.00 89.26           H  
ATOM   2021  O   PHE A 131      25.839  -2.736 -11.624  1.00 89.26           O  
ATOM   2022  CG  PHE A 131      22.988  -3.002 -14.883  1.00 89.26           C  
ATOM   2023  CD1 PHE A 131      21.789  -2.811 -14.166  1.00 89.26           C  
ATOM   2024  HD1 PHE A 131      21.818  -2.689 -13.094  1.00 89.26           H  
ATOM   2025  CD2 PHE A 131      22.941  -3.183 -16.277  1.00 89.26           C  
ATOM   2026  HD2 PHE A 131      23.850  -3.358 -16.832  1.00 89.26           H  
ATOM   2027  CE1 PHE A 131      20.555  -2.790 -14.843  1.00 89.26           C  
ATOM   2028  HE1 PHE A 131      19.636  -2.664 -14.290  1.00 89.26           H  
ATOM   2029  CE2 PHE A 131      21.711  -3.145 -16.956  1.00 89.26           C  
ATOM   2030  HE2 PHE A 131      21.692  -3.283 -18.027  1.00 89.26           H  
ATOM   2031  CZ  PHE A 131      20.518  -2.948 -16.239  1.00 89.26           C  
ATOM   2032  HZ  PHE A 131      19.574  -2.936 -16.762  1.00 89.26           H  
ATOM   2033  N   SER A 132      26.923  -1.049 -12.670  1.00 80.27           N  
ATOM   2034  H   SER A 132      26.963  -0.488 -13.509  1.00 80.27           H  
ATOM   2035  CA  SER A 132      28.136  -1.098 -11.856  1.00 80.27           C  
ATOM   2036  HA  SER A 132      28.544  -2.105 -11.940  1.00 80.27           H  
ATOM   2037  C   SER A 132      27.791  -0.822 -10.404  1.00 80.27           C  
ATOM   2038  CB  SER A 132      29.251  -0.122 -12.281  1.00 80.27           C  
ATOM   2039  HB2 SER A 132      28.953   0.905 -12.068  1.00 80.27           H  
ATOM   2040  HB3 SER A 132      29.494  -0.219 -13.339  1.00 80.27           H  
ATOM   2041  O   SER A 132      27.160   0.183 -10.052  1.00 80.27           O  
ATOM   2042  OG  SER A 132      30.402  -0.468 -11.530  1.00 80.27           O  
ATOM   2043  HG  SER A 132      31.017   0.260 -11.414  1.00 80.27           H  
ATOM   2044  N   HIS A 133      28.254  -1.730  -9.559  1.00 64.20           N  
ATOM   2045  H   HIS A 133      28.723  -2.529  -9.961  1.00 64.20           H  
ATOM   2046  CA  HIS A 133      28.427  -1.531  -8.135  1.00 64.20           C  
ATOM   2047  HA  HIS A 133      27.813  -0.700  -7.788  1.00 64.20           H  
ATOM   2048  C   HIS A 133      29.894  -1.153  -7.975  1.00 64.20           C  
ATOM   2049  CB  HIS A 133      28.029  -2.819  -7.377  1.00 64.20           C  
ATOM   2050  HB2 HIS A 133      28.781  -3.590  -7.543  1.00 64.20           H  
ATOM   2051  HB3 HIS A 133      27.993  -2.610  -6.308  1.00 64.20           H  
ATOM   2052  O   HIS A 133      30.720  -2.025  -7.720  1.00 64.20           O  
ATOM   2053  CG  HIS A 133      26.707  -3.385  -7.829  1.00 64.20           C  
ATOM   2054  CD2 HIS A 133      25.480  -2.905  -7.481  1.00 64.20           C  
ATOM   2055  HD2 HIS A 133      25.287  -2.115  -6.770  1.00 64.20           H  
ATOM   2056  ND1 HIS A 133      26.551  -4.321  -8.856  1.00 64.20           N  
ATOM   2057  CE1 HIS A 133      25.250  -4.322  -9.156  1.00 64.20           C  
ATOM   2058  HE1 HIS A 133      24.817  -4.861  -9.987  1.00 64.20           H  
ATOM   2059  NE2 HIS A 133      24.582  -3.487  -8.347  1.00 64.20           N  
ATOM   2060  HE2 HIS A 133      23.608  -3.241  -8.452  1.00 64.20           H  
ATOM   2061  N   ASP A 134      30.249   0.112  -8.215  1.00 50.49           N  
ATOM   2062  H   ASP A 134      29.570   0.775  -8.559  1.00 50.49           H  
ATOM   2063  CA  ASP A 134      31.581   0.595  -7.845  1.00 50.49           C  
ATOM   2064  HA  ASP A 134      32.344  -0.048  -8.283  1.00 50.49           H  
ATOM   2065  C   ASP A 134      31.672   0.485  -6.316  1.00 50.49           C  
ATOM   2066  CB  ASP A 134      31.828   2.047  -8.319  1.00 50.49           C  
ATOM   2067  HB2 ASP A 134      32.680   2.442  -7.766  1.00 50.49           H  
ATOM   2068  HB3 ASP A 134      30.960   2.656  -8.067  1.00 50.49           H  
ATOM   2069  O   ASP A 134      31.312   1.422  -5.617  1.00 50.49           O  
ATOM   2070  CG  ASP A 134      32.146   2.223  -9.811  1.00 50.49           C  
ATOM   2071  OD1 ASP A 134      32.380   1.214 -10.513  1.00 50.49           O  
ATOM   2072  OD2 ASP A 134      32.151   3.394 -10.257  1.00 50.49           O  
ATOM   2073  N   ASP A 135      32.070  -0.678  -5.791  1.00 44.74           N  
ATOM   2074  H   ASP A 135      32.132  -1.465  -6.421  1.00 44.74           H  
ATOM   2075  CA  ASP A 135      32.473  -0.867  -4.401  1.00 44.74           C  
ATOM   2076  HA  ASP A 135      31.700  -0.496  -3.728  1.00 44.74           H  
ATOM   2077  C   ASP A 135      33.759  -0.047  -4.231  1.00 44.74           C  
ATOM   2078  CB  ASP A 135      32.748  -2.363  -4.094  1.00 44.74           C  
ATOM   2079  HB2 ASP A 135      33.174  -2.840  -4.976  1.00 44.74           H  
ATOM   2080  HB3 ASP A 135      33.502  -2.412  -3.309  1.00 44.74           H  
ATOM   2081  O   ASP A 135      34.835  -0.494  -4.660  1.00 44.74           O  
ATOM   2082  CG  ASP A 135      31.556  -3.190  -3.588  1.00 44.74           C  
ATOM   2083  OD1 ASP A 135      30.631  -2.607  -2.981  1.00 44.74           O  
ATOM   2084  OD2 ASP A 135      31.638  -4.439  -3.695  1.00 44.74           O  
ATOM   2085  N   PRO A 136      33.729   1.155  -3.626  1.00 36.46           N  
ATOM   2086  CA  PRO A 136      34.947   1.884  -3.365  1.00 36.46           C  
ATOM   2087  HA  PRO A 136      35.618   1.833  -4.222  1.00 36.46           H  
ATOM   2088  C   PRO A 136      35.578   1.193  -2.157  1.00 36.46           C  
ATOM   2089  CB  PRO A 136      34.538   3.348  -3.131  1.00 36.46           C  
ATOM   2090  HB2 PRO A 136      34.919   3.721  -2.181  1.00 36.46           H  
ATOM   2091  HB3 PRO A 136      34.900   3.977  -3.944  1.00 36.46           H  
ATOM   2092  O   PRO A 136      35.244   1.477  -1.013  1.00 36.46           O  
ATOM   2093  CG  PRO A 136      33.004   3.337  -3.128  1.00 36.46           C  
ATOM   2094  HG2 PRO A 136      32.595   3.937  -2.315  1.00 36.46           H  
ATOM   2095  HG3 PRO A 136      32.632   3.695  -4.088  1.00 36.46           H  
ATOM   2096  CD  PRO A 136      32.642   1.864  -2.969  1.00 36.46           C  
ATOM   2097  HD2 PRO A 136      32.644   1.607  -1.910  1.00 36.46           H  
ATOM   2098  HD3 PRO A 136      31.651   1.656  -3.371  1.00 36.46           H  
ATOM   2099  N   ILE A 137      36.454   0.226  -2.429  1.00 36.94           N  
ATOM   2100  H   ILE A 137      36.414  -0.109  -3.381  1.00 36.94           H  
ATOM   2101  CA  ILE A 137      37.628  -0.136  -1.629  1.00 36.94           C  
ATOM   2102  HA  ILE A 137      37.823  -1.194  -1.806  1.00 36.94           H  
ATOM   2103  C   ILE A 137      37.416   0.044  -0.110  1.00 36.94           C  
ATOM   2104  CB  ILE A 137      38.860   0.662  -2.144  1.00 36.94           C  
ATOM   2105  HB  ILE A 137      38.708   1.713  -1.897  1.00 36.94           H  
ATOM   2106  O   ILE A 137      37.847   1.032   0.483  1.00 36.94           O  
ATOM   2107  CG1 ILE A 137      39.034   0.560  -3.683  1.00 36.94           C  
ATOM   2108 HG12 ILE A 137      39.299  -0.462  -3.955  1.00 36.94           H  
ATOM   2109 HG13 ILE A 137      38.098   0.804  -4.187  1.00 36.94           H  
ATOM   2110  CG2 ILE A 137      40.154   0.179  -1.453  1.00 36.94           C  
ATOM   2111 HG21 ILE A 137      40.071   0.254  -0.369  1.00 36.94           H  
ATOM   2112 HG22 ILE A 137      40.996   0.804  -1.751  1.00 36.94           H  
ATOM   2113 HG23 ILE A 137      40.358  -0.856  -1.725  1.00 36.94           H  
ATOM   2114  CD1 ILE A 137      40.077   1.525  -4.260  1.00 36.94           C  
ATOM   2115 HD11 ILE A 137      41.081   1.245  -3.941  1.00 36.94           H  
ATOM   2116 HD12 ILE A 137      40.038   1.484  -5.348  1.00 36.94           H  
ATOM   2117 HD13 ILE A 137      39.859   2.544  -3.939  1.00 36.94           H  
ATOM   2118  N   SER A 138      36.848  -0.957   0.563  1.00 39.82           N  
ATOM   2119  H   SER A 138      36.365  -1.679   0.049  1.00 39.82           H  
ATOM   2120  CA  SER A 138      37.259  -1.239   1.941  1.00 39.82           C  
ATOM   2121  HA  SER A 138      38.286  -0.889   2.041  1.00 39.82           H  
ATOM   2122  C   SER A 138      37.283  -2.742   2.192  1.00 39.82           C  
ATOM   2123  CB  SER A 138      36.477  -0.447   2.997  1.00 39.82           C  
ATOM   2124  HB2 SER A 138      36.509   0.614   2.748  1.00 39.82           H  
ATOM   2125  HB3 SER A 138      36.961  -0.585   3.963  1.00 39.82           H  
ATOM   2126  O   SER A 138      36.283  -3.455   2.143  1.00 39.82           O  
ATOM   2127  OG  SER A 138      35.135  -0.853   3.113  1.00 39.82           O  
ATOM   2128  HG  SER A 138      34.692  -0.668   2.281  1.00 39.82           H  
ATOM   2129  N   SER A 139      38.495  -3.229   2.417  1.00 42.89           N  
ATOM   2130  H   SER A 139      39.268  -2.578   2.429  1.00 42.89           H  
ATOM   2131  CA  SER A 139      38.779  -4.533   2.986  1.00 42.89           C  
ATOM   2132  HA  SER A 139      38.531  -5.311   2.264  1.00 42.89           H  
ATOM   2133  C   SER A 139      37.968  -4.750   4.273  1.00 42.89           C  
ATOM   2134  CB  SER A 139      40.284  -4.583   3.284  1.00 42.89           C  
ATOM   2135  HB2 SER A 139      40.836  -4.656   2.347  1.00 42.89           H  
ATOM   2136  HB3 SER A 139      40.509  -5.457   3.895  1.00 42.89           H  
ATOM   2137  O   SER A 139      38.044  -3.944   5.198  1.00 42.89           O  
ATOM   2138  OG  SER A 139      40.679  -3.399   3.961  1.00 42.89           O  
ATOM   2139  HG  SER A 139      40.108  -3.326   4.729  1.00 42.89           H  
ATOM   2140  N   ASP A 140      37.261  -5.877   4.312  1.00 45.98           N  
ATOM   2141  H   ASP A 140      37.252  -6.409   3.454  1.00 45.98           H  
ATOM   2142  CA  ASP A 140      36.762  -6.624   5.476  1.00 45.98           C  
ATOM   2143  HA  ASP A 140      36.578  -7.610   5.049  1.00 45.98           H  
ATOM   2144  C   ASP A 140      35.372  -6.401   6.107  1.00 45.98           C  
ATOM   2145  CB  ASP A 140      37.874  -6.853   6.535  1.00 45.98           C  
ATOM   2146  HB2 ASP A 140      38.504  -5.969   6.633  1.00 45.98           H  
ATOM   2147  HB3 ASP A 140      37.413  -7.004   7.511  1.00 45.98           H  
ATOM   2148  O   ASP A 140      34.973  -7.320   6.822  1.00 45.98           O  
ATOM   2149  CG  ASP A 140      38.761  -8.075   6.267  1.00 45.98           C  
ATOM   2150  OD1 ASP A 140      38.473  -8.839   5.317  1.00 45.98           O  
ATOM   2151  OD2 ASP A 140      39.735  -8.240   7.034  1.00 45.98           O  
ATOM   2152  N   GLN A 141      34.558  -5.352   5.877  1.00 43.10           N  
ATOM   2153  H   GLN A 141      34.888  -4.583   5.312  1.00 43.10           H  
ATOM   2154  CA  GLN A 141      33.298  -5.234   6.675  1.00 43.10           C  
ATOM   2155  HA  GLN A 141      32.987  -6.247   6.932  1.00 43.10           H  
ATOM   2156  C   GLN A 141      31.985  -4.745   6.033  1.00 43.10           C  
ATOM   2157  CB  GLN A 141      33.576  -4.544   8.033  1.00 43.10           C  
ATOM   2158  HB2 GLN A 141      32.633  -4.289   8.518  1.00 43.10           H  
ATOM   2159  HB3 GLN A 141      34.136  -3.622   7.878  1.00 43.10           H  
ATOM   2160  O   GLN A 141      30.995  -4.644   6.761  1.00 43.10           O  
ATOM   2161  CG  GLN A 141      34.346  -5.475   8.990  1.00 43.10           C  
ATOM   2162  HG2 GLN A 141      35.378  -5.555   8.648  1.00 43.10           H  
ATOM   2163  HG3 GLN A 141      33.892  -6.466   8.977  1.00 43.10           H  
ATOM   2164  CD  GLN A 141      34.384  -5.035  10.441  1.00 43.10           C  
ATOM   2165  NE2 GLN A 141      35.269  -5.615  11.222  1.00 43.10           N  
ATOM   2166 HE21 GLN A 141      35.294  -5.296  12.180  1.00 43.10           H  
ATOM   2167 HE22 GLN A 141      35.911  -6.289  10.830  1.00 43.10           H  
ATOM   2168  OE1 GLN A 141      33.630  -4.206  10.919  1.00 43.10           O  
ATOM   2169  N   SER A 142      31.851  -4.538   4.719  1.00 44.13           N  
ATOM   2170  H   SER A 142      32.662  -4.520   4.116  1.00 44.13           H  
ATOM   2171  CA  SER A 142      30.523  -4.168   4.182  1.00 44.13           C  
ATOM   2172  HA  SER A 142      29.764  -4.673   4.779  1.00 44.13           H  
ATOM   2173  C   SER A 142      30.219  -4.634   2.762  1.00 44.13           C  
ATOM   2174  CB  SER A 142      30.253  -2.667   4.355  1.00 44.13           C  
ATOM   2175  HB2 SER A 142      29.200  -2.464   4.162  1.00 44.13           H  
ATOM   2176  HB3 SER A 142      30.482  -2.364   5.377  1.00 44.13           H  
ATOM   2177  O   SER A 142      29.748  -3.844   1.948  1.00 44.13           O  
ATOM   2178  OG  SER A 142      31.036  -1.916   3.459  1.00 44.13           O  
ATOM   2179  HG  SER A 142      30.753  -2.128   2.566  1.00 44.13           H  
ATOM   2180  N   ARG A 143      30.355  -5.938   2.480  1.00 48.69           N  
ATOM   2181  H   ARG A 143      30.762  -6.537   3.183  1.00 48.69           H  
ATOM   2182  CA  ARG A 143      29.419  -6.528   1.509  1.00 48.69           C  
ATOM   2183  HA  ARG A 143      29.465  -5.983   0.566  1.00 48.69           H  
ATOM   2184  C   ARG A 143      28.024  -6.330   2.100  1.00 48.69           C  
ATOM   2185  CB  ARG A 143      29.693  -8.019   1.243  1.00 48.69           C  
ATOM   2186  HB2 ARG A 143      29.786  -8.551   2.190  1.00 48.69           H  
ATOM   2187  HB3 ARG A 143      28.833  -8.424   0.710  1.00 48.69           H  
ATOM   2188  O   ARG A 143      27.649  -7.072   3.008  1.00 48.69           O  
ATOM   2189  CG  ARG A 143      30.941  -8.268   0.387  1.00 48.69           C  
ATOM   2190  HG2 ARG A 143      31.827  -7.967   0.945  1.00 48.69           H  
ATOM   2191  HG3 ARG A 143      30.880  -7.682  -0.529  1.00 48.69           H  
ATOM   2192  CD  ARG A 143      31.029  -9.758   0.029  1.00 48.69           C  
ATOM   2193  HD2 ARG A 143      30.177 -10.013  -0.603  1.00 48.69           H  
ATOM   2194  HD3 ARG A 143      30.974 -10.344   0.947  1.00 48.69           H  
ATOM   2195  NE  ARG A 143      32.283 -10.077  -0.678  1.00 48.69           N  
ATOM   2196  HE  ARG A 143      32.896  -9.299  -0.873  1.00 48.69           H  
ATOM   2197  NH1 ARG A 143      31.866 -12.310  -1.041  1.00 48.69           N  
ATOM   2198 HH11 ARG A 143      30.933 -12.186  -0.676  1.00 48.69           H  
ATOM   2199 HH12 ARG A 143      32.122 -13.190  -1.466  1.00 48.69           H  
ATOM   2200  NH2 ARG A 143      33.793 -11.415  -1.727  1.00 48.69           N  
ATOM   2201 HH21 ARG A 143      34.042 -12.308  -2.130  1.00 48.69           H  
ATOM   2202 HH22 ARG A 143      34.385 -10.611  -1.880  1.00 48.69           H  
ATOM   2203  CZ  ARG A 143      32.640 -11.263  -1.141  1.00 48.69           C  
ATOM   2204  N   PHE A 144      27.318  -5.281   1.681  1.00 52.18           N  
ATOM   2205  H   PHE A 144      27.749  -4.654   1.015  1.00 52.18           H  
ATOM   2206  CA  PHE A 144      25.887  -5.144   1.931  1.00 52.18           C  
ATOM   2207  HA  PHE A 144      25.686  -5.108   3.002  1.00 52.18           H  
ATOM   2208  C   PHE A 144      25.252  -6.406   1.354  1.00 52.18           C  
ATOM   2209  CB  PHE A 144      25.352  -3.863   1.268  1.00 52.18           C  
ATOM   2210  HB2 PHE A 144      26.056  -3.502   0.518  1.00 52.18           H  
ATOM   2211  HB3 PHE A 144      24.435  -4.102   0.731  1.00 52.18           H  
ATOM   2212  O   PHE A 144      25.255  -6.607   0.143  1.00 52.18           O  
ATOM   2213  CG  PHE A 144      25.035  -2.743   2.238  1.00 52.18           C  
ATOM   2214  CD1 PHE A 144      23.713  -2.576   2.690  1.00 52.18           C  
ATOM   2215  HD1 PHE A 144      22.944  -3.264   2.372  1.00 52.18           H  
ATOM   2216  CD2 PHE A 144      26.029  -1.829   2.637  1.00 52.18           C  
ATOM   2217  HD2 PHE A 144      27.036  -1.936   2.264  1.00 52.18           H  
ATOM   2218  CE1 PHE A 144      23.378  -1.474   3.491  1.00 52.18           C  
ATOM   2219  HE1 PHE A 144      22.341  -1.295   3.734  1.00 52.18           H  
ATOM   2220  CE2 PHE A 144      25.698  -0.744   3.471  1.00 52.18           C  
ATOM   2221  HE2 PHE A 144      26.455  -0.018   3.728  1.00 52.18           H  
ATOM   2222  CZ  PHE A 144      24.368  -0.559   3.889  1.00 52.18           C  
ATOM   2223  HZ  PHE A 144      24.096   0.318   4.457  1.00 52.18           H  
ATOM   2224  N   GLY A 145      24.841  -7.326   2.223  1.00 62.69           N  
ATOM   2225  H   GLY A 145      24.716  -7.054   3.188  1.00 62.69           H  
ATOM   2226  CA  GLY A 145      24.234  -8.568   1.785  1.00 62.69           C  
ATOM   2227  HA2 GLY A 145      24.226  -9.296   2.596  1.00 62.69           H  
ATOM   2228  HA3 GLY A 145      24.756  -8.981   0.922  1.00 62.69           H  
ATOM   2229  C   GLY A 145      22.806  -8.233   1.423  1.00 62.69           C  
ATOM   2230  O   GLY A 145      22.003  -7.999   2.306  1.00 62.69           O  
ATOM   2231  N   TRP A 146      22.467  -8.164   0.142  1.00 80.96           N  
ATOM   2232  H   TRP A 146      23.188  -8.219  -0.563  1.00 80.96           H  
ATOM   2233  CA  TRP A 146      21.107  -7.785  -0.268  1.00 80.96           C  
ATOM   2234  HA  TRP A 146      20.862  -6.836   0.208  1.00 80.96           H  
ATOM   2235  C   TRP A 146      20.073  -8.812   0.216  1.00 80.96           C  
ATOM   2236  CB  TRP A 146      21.074  -7.584  -1.787  1.00 80.96           C  
ATOM   2237  HB2 TRP A 146      20.817  -8.532  -2.259  1.00 80.96           H  
ATOM   2238  HB3 TRP A 146      20.287  -6.871  -2.035  1.00 80.96           H  
ATOM   2239  O   TRP A 146      18.921  -8.463   0.462  1.00 80.96           O  
ATOM   2240  CG  TRP A 146      22.373  -7.115  -2.373  1.00 80.96           C  
ATOM   2241  CD1 TRP A 146      23.003  -5.951  -2.091  1.00 80.96           C  
ATOM   2242  HD1 TRP A 146      22.628  -5.187  -1.426  1.00 80.96           H  
ATOM   2243  CD2 TRP A 146      23.289  -7.867  -3.222  1.00 80.96           C  
ATOM   2244  CE2 TRP A 146      24.465  -7.083  -3.423  1.00 80.96           C  
ATOM   2245  CE3 TRP A 146      23.249  -9.143  -3.826  1.00 80.96           C  
ATOM   2246  HE3 TRP A 146      22.379  -9.771  -3.700  1.00 80.96           H  
ATOM   2247  NE1 TRP A 146      24.229  -5.921  -2.725  1.00 80.96           N  
ATOM   2248  HE1 TRP A 146      24.898  -5.174  -2.605  1.00 80.96           H  
ATOM   2249  CH2 TRP A 146      25.486  -8.820  -4.754  1.00 80.96           C  
ATOM   2250  HH2 TRP A 146      26.327  -9.211  -5.306  1.00 80.96           H  
ATOM   2251  CZ2 TRP A 146      25.551  -7.539  -4.181  1.00 80.96           C  
ATOM   2252  HZ2 TRP A 146      26.430  -6.922  -4.298  1.00 80.96           H  
ATOM   2253  CZ3 TRP A 146      24.335  -9.612  -4.589  1.00 80.96           C  
ATOM   2254  HZ3 TRP A 146      24.295 -10.596  -5.032  1.00 80.96           H  
ATOM   2255  N   PHE A 147      20.523 -10.048   0.445  1.00 89.29           N  
ATOM   2256  H   PHE A 147      21.498 -10.224   0.252  1.00 89.29           H  
ATOM   2257  CA  PHE A 147      19.802 -11.099   1.149  1.00 89.29           C  
ATOM   2258  HA  PHE A 147      18.762 -10.796   1.267  1.00 89.29           H  
ATOM   2259  C   PHE A 147      20.378 -11.339   2.548  1.00 89.29           C  
ATOM   2260  CB  PHE A 147      19.832 -12.379   0.304  1.00 89.29           C  
ATOM   2261  HB2 PHE A 147      20.866 -12.691   0.156  1.00 89.29           H  
ATOM   2262  HB3 PHE A 147      19.320 -13.175   0.845  1.00 89.29           H  
ATOM   2263  O   PHE A 147      21.589 -11.259   2.763  1.00 89.29           O  
ATOM   2264  CG  PHE A 147      19.156 -12.205  -1.038  1.00 89.29           C  
ATOM   2265  CD1 PHE A 147      17.760 -12.046  -1.082  1.00 89.29           C  
ATOM   2266  HD1 PHE A 147      17.185 -12.071  -0.168  1.00 89.29           H  
ATOM   2267  CD2 PHE A 147      19.908 -12.153  -2.227  1.00 89.29           C  
ATOM   2268  HD2 PHE A 147      20.981 -12.279  -2.200  1.00 89.29           H  
ATOM   2269  CE1 PHE A 147      17.110 -11.839  -2.306  1.00 89.29           C  
ATOM   2270  HE1 PHE A 147      16.038 -11.713  -2.333  1.00 89.29           H  
ATOM   2271  CE2 PHE A 147      19.258 -11.944  -3.456  1.00 89.29           C  
ATOM   2272  HE2 PHE A 147      19.832 -11.910  -4.371  1.00 89.29           H  
ATOM   2273  CZ  PHE A 147      17.860 -11.788  -3.489  1.00 89.29           C  
ATOM   2274  HZ  PHE A 147      17.342 -11.629  -4.424  1.00 89.29           H  
ATOM   2275  N   GLU A 148      19.516 -11.718   3.495  1.00 89.65           N  
ATOM   2276  H   GLU A 148      18.536 -11.767   3.253  1.00 89.65           H  
ATOM   2277  CA  GLU A 148      19.951 -12.231   4.801  1.00 89.65           C  
ATOM   2278  HA  GLU A 148      20.576 -11.484   5.289  1.00 89.65           H  
ATOM   2279  C   GLU A 148      20.805 -13.499   4.629  1.00 89.65           C  
ATOM   2280  CB  GLU A 148      18.739 -12.546   5.705  1.00 89.65           C  
ATOM   2281  HB2 GLU A 148      18.065 -13.224   5.182  1.00 89.65           H  
ATOM   2282  HB3 GLU A 148      19.112 -13.055   6.594  1.00 89.65           H  
ATOM   2283  O   GLU A 148      21.786 -13.698   5.353  1.00 89.65           O  
ATOM   2284  CG  GLU A 148      17.953 -11.304   6.164  1.00 89.65           C  
ATOM   2285  HG2 GLU A 148      18.659 -10.584   6.578  1.00 89.65           H  
ATOM   2286  HG3 GLU A 148      17.484 -10.852   5.290  1.00 89.65           H  
ATOM   2287  CD  GLU A 148      16.864 -11.594   7.227  1.00 89.65           C  
ATOM   2288  OE1 GLU A 148      16.260 -10.631   7.752  1.00 89.65           O  
ATOM   2289  OE2 GLU A 148      16.582 -12.770   7.564  1.00 89.65           O  
ATOM   2290  N   ASN A 149      20.460 -14.339   3.643  1.00 88.92           N  
ATOM   2291  H   ASN A 149      19.675 -14.095   3.056  1.00 88.92           H  
ATOM   2292  CA  ASN A 149      21.266 -15.488   3.264  1.00 88.92           C  
ATOM   2293  HA  ASN A 149      21.660 -15.936   4.175  1.00 88.92           H  
ATOM   2294  C   ASN A 149      22.463 -15.056   2.401  1.00 88.92           C  
ATOM   2295  CB  ASN A 149      20.402 -16.560   2.574  1.00 88.92           C  
ATOM   2296  HB2 ASN A 149      19.544 -16.804   3.200  1.00 88.92           H  
ATOM   2297  HB3 ASN A 149      20.044 -16.189   1.613  1.00 88.92           H  
ATOM   2298  O   ASN A 149      22.330 -14.789   1.208  1.00 88.92           O  
ATOM   2299  CG  ASN A 149      21.209 -17.830   2.347  1.00 88.92           C  
ATOM   2300  ND2 ASN A 149      20.622 -18.867   1.804  1.00 88.92           N  
ATOM   2301 HD21 ASN A 149      21.202 -19.683   1.671  1.00 88.92           H  
ATOM   2302 HD22 ASN A 149      19.688 -18.805   1.426  1.00 88.92           H  
ATOM   2303  OD1 ASN A 149      22.380 -17.904   2.683  1.00 88.92           O  
ATOM   2304  N   LYS A 150      23.652 -15.052   3.010  1.00 84.84           N  
ATOM   2305  H   LYS A 150      23.661 -15.296   3.990  1.00 84.84           H  
ATOM   2306  CA  LYS A 150      24.919 -14.678   2.359  1.00 84.84           C  
ATOM   2307  HA  LYS A 150      24.741 -13.789   1.754  1.00 84.84           H  
ATOM   2308  C   LYS A 150      25.458 -15.726   1.379  1.00 84.84           C  
ATOM   2309  CB  LYS A 150      25.973 -14.356   3.427  1.00 84.84           C  
ATOM   2310  HB2 LYS A 150      26.141 -15.240   4.042  1.00 84.84           H  
ATOM   2311  HB3 LYS A 150      26.908 -14.100   2.929  1.00 84.84           H  
ATOM   2312  O   LYS A 150      26.453 -15.453   0.712  1.00 84.84           O  
ATOM   2313  CG  LYS A 150      25.555 -13.180   4.317  1.00 84.84           C  
ATOM   2314  HG2 LYS A 150      24.656 -13.437   4.876  1.00 84.84           H  
ATOM   2315  HG3 LYS A 150      25.346 -12.313   3.690  1.00 84.84           H  
ATOM   2316  CD  LYS A 150      26.674 -12.835   5.302  1.00 84.84           C  
ATOM   2317  HD2 LYS A 150      27.574 -12.575   4.744  1.00 84.84           H  
ATOM   2318  HD3 LYS A 150      26.872 -13.696   5.940  1.00 84.84           H  
ATOM   2319  CE  LYS A 150      26.221 -11.645   6.147  1.00 84.84           C  
ATOM   2320  HE2 LYS A 150      25.320 -11.928   6.691  1.00 84.84           H  
ATOM   2321  HE3 LYS A 150      25.949 -10.830   5.476  1.00 84.84           H  
ATOM   2322  NZ  LYS A 150      27.283 -11.206   7.083  1.00 84.84           N  
ATOM   2323  HZ1 LYS A 150      26.957 -10.411   7.613  1.00 84.84           H  
ATOM   2324  HZ2 LYS A 150      27.526 -11.957   7.714  1.00 84.84           H  
ATOM   2325  HZ3 LYS A 150      28.101 -10.925   6.561  1.00 84.84           H  
ATOM   2326  N   GLU A 151      24.852 -16.910   1.316  1.00 84.47           N  
ATOM   2327  H   GLU A 151      24.057 -17.092   1.912  1.00 84.47           H  
ATOM   2328  CA  GLU A 151      25.217 -17.961   0.356  1.00 84.47           C  
ATOM   2329  HA  GLU A 151      26.303 -18.008   0.266  1.00 84.47           H  
ATOM   2330  C   GLU A 151      24.671 -17.676  -1.050  1.00 84.47           C  
ATOM   2331  CB  GLU A 151      24.721 -19.331   0.850  1.00 84.47           C  
ATOM   2332  HB2 GLU A 151      23.633 -19.318   0.904  1.00 84.47           H  
ATOM   2333  HB3 GLU A 151      25.017 -20.087   0.122  1.00 84.47           H  
ATOM   2334  O   GLU A 151      25.186 -18.213  -2.028  1.00 84.47           O  
ATOM   2335  CG  GLU A 151      25.312 -19.718   2.218  1.00 84.47           C  
ATOM   2336  HG2 GLU A 151      25.041 -18.964   2.957  1.00 84.47           H  
ATOM   2337  HG3 GLU A 151      26.398 -19.720   2.134  1.00 84.47           H  
ATOM   2338  CD  GLU A 151      24.843 -21.090   2.732  1.00 84.47           C  
ATOM   2339  OE1 GLU A 151      25.416 -21.530   3.757  1.00 84.47           O  
ATOM   2340  OE2 GLU A 151      23.926 -21.688   2.125  1.00 84.47           O  
ATOM   2341  N   ILE A 152      23.661 -16.807  -1.166  1.00 84.42           N  
ATOM   2342  H   ILE A 152      23.312 -16.352  -0.334  1.00 84.42           H  
ATOM   2343  CA  ILE A 152      23.097 -16.396  -2.452  1.00 84.42           C  
ATOM   2344  HA  ILE A 152      23.045 -17.267  -3.105  1.00 84.42           H  
ATOM   2345  C   ILE A 152      24.043 -15.377  -3.089  1.00 84.42           C  
ATOM   2346  CB  ILE A 152      21.659 -15.851  -2.283  1.00 84.42           C  
ATOM   2347  HB  ILE A 152      21.689 -14.977  -1.633  1.00 84.42           H  
ATOM   2348  O   ILE A 152      24.086 -14.218  -2.673  1.00 84.42           O  
ATOM   2349  CG1 ILE A 152      20.755 -16.921  -1.625  1.00 84.42           C  
ATOM   2350 HG12 ILE A 152      21.191 -17.231  -0.675  1.00 84.42           H  
ATOM   2351 HG13 ILE A 152      20.702 -17.797  -2.271  1.00 84.42           H  
ATOM   2352  CG2 ILE A 152      21.091 -15.424  -3.653  1.00 84.42           C  
ATOM   2353 HG21 ILE A 152      21.025 -16.284  -4.320  1.00 84.42           H  
ATOM   2354 HG22 ILE A 152      21.726 -14.668  -4.114  1.00 84.42           H  
ATOM   2355 HG23 ILE A 152      20.102 -14.982  -3.535  1.00 84.42           H  
ATOM   2356  CD1 ILE A 152      19.331 -16.447  -1.321  1.00 84.42           C  
ATOM   2357 HD11 ILE A 152      18.810 -17.229  -0.769  1.00 84.42           H  
ATOM   2358 HD12 ILE A 152      19.359 -15.537  -0.722  1.00 84.42           H  
ATOM   2359 HD13 ILE A 152      18.783 -16.261  -2.245  1.00 84.42           H  
ATOM   2360  N   SER A 153      24.809 -15.813  -4.093  1.00 78.88           N  
ATOM   2361  H   SER A 153      24.801 -16.795  -4.328  1.00 78.88           H  
ATOM   2362  CA  SER A 153      25.671 -14.921  -4.872  1.00 78.88           C  
ATOM   2363  HA  SER A 153      26.068 -14.155  -4.206  1.00 78.88           H  
ATOM   2364  C   SER A 153      24.905 -14.199  -5.969  1.00 78.88           C  
ATOM   2365  CB  SER A 153      26.868 -15.669  -5.465  1.00 78.88           C  
ATOM   2366  HB2 SER A 153      27.532 -14.955  -5.953  1.00 78.88           H  
ATOM   2367  HB3 SER A 153      27.414 -16.157  -4.657  1.00 78.88           H  
ATOM   2368  O   SER A 153      25.116 -13.004  -6.131  1.00 78.88           O  
ATOM   2369  OG  SER A 153      26.480 -16.652  -6.403  1.00 78.88           O  
ATOM   2370  HG  SER A 153      26.468 -16.243  -7.272  1.00 78.88           H  
ATOM   2371  N   ASP A 154      24.026 -14.904  -6.689  1.00 83.70           N  
ATOM   2372  H   ASP A 154      23.932 -15.890  -6.491  1.00 83.70           H  
ATOM   2373  CA  ASP A 154      23.331 -14.405  -7.875  1.00 83.70           C  
ATOM   2374  HA  ASP A 154      23.247 -13.321  -7.798  1.00 83.70           H  
ATOM   2375  C   ASP A 154      21.909 -14.981  -7.977  1.00 83.70           C  
ATOM   2376  CB  ASP A 154      24.128 -14.744  -9.155  1.00 83.70           C  
ATOM   2377  HB2 ASP A 154      23.687 -14.206  -9.994  1.00 83.70           H  
ATOM   2378  HB3 ASP A 154      24.028 -15.810  -9.358  1.00 83.70           H  
ATOM   2379  O   ASP A 154      21.651 -16.126  -7.596  1.00 83.70           O  
ATOM   2380  CG  ASP A 154      25.622 -14.398  -9.067  1.00 83.70           C  
ATOM   2381  OD1 ASP A 154      25.984 -13.207  -9.191  1.00 83.70           O  
ATOM   2382  OD2 ASP A 154      26.423 -15.319  -8.795  1.00 83.70           O  
ATOM   2383  N   ILE A 155      20.981 -14.196  -8.531  1.00 89.16           N  
ATOM   2384  H   ILE A 155      21.241 -13.241  -8.734  1.00 89.16           H  
ATOM   2385  CA  ILE A 155      19.645 -14.663  -8.927  1.00 89.16           C  
ATOM   2386  HA  ILE A 155      19.414 -15.564  -8.358  1.00 89.16           H  
ATOM   2387  C   ILE A 155      19.675 -15.046 -10.411  1.00 89.16           C  
ATOM   2388  CB  ILE A 155      18.535 -13.629  -8.622  1.00 89.16           C  
ATOM   2389  HB  ILE A 155      18.611 -12.810  -9.337  1.00 89.16           H  
ATOM   2390  O   ILE A 155      19.317 -14.256 -11.285  1.00 89.16           O  
ATOM   2391  CG1 ILE A 155      18.641 -13.006  -7.213  1.00 89.16           C  
ATOM   2392 HG12 ILE A 155      18.434 -13.752  -6.446  1.00 89.16           H  
ATOM   2393 HG13 ILE A 155      19.650 -12.624  -7.059  1.00 89.16           H  
ATOM   2394  CG2 ILE A 155      17.162 -14.288  -8.846  1.00 89.16           C  
ATOM   2395 HG21 ILE A 155      17.055 -14.584  -9.889  1.00 89.16           H  
ATOM   2396 HG22 ILE A 155      17.082 -15.174  -8.217  1.00 89.16           H  
ATOM   2397 HG23 ILE A 155      16.359 -13.588  -8.613  1.00 89.16           H  
ATOM   2398  CD1 ILE A 155      17.694 -11.811  -7.059  1.00 89.16           C  
ATOM   2399 HD11 ILE A 155      17.617 -11.263  -7.998  1.00 89.16           H  
ATOM   2400 HD12 ILE A 155      16.702 -12.155  -6.766  1.00 89.16           H  
ATOM   2401 HD13 ILE A 155      18.095 -11.119  -6.318  1.00 89.16           H  
ATOM   2402  N   GLU A 156      20.086 -16.271 -10.723  1.00 88.50           N  
ATOM   2403  H   GLU A 156      20.447 -16.872  -9.996  1.00 88.50           H  
ATOM   2404  CA  GLU A 156      20.029 -16.783 -12.094  1.00 88.50           C  
ATOM   2405  HA  GLU A 156      19.524 -16.048 -12.721  1.00 88.50           H  
ATOM   2406  C   GLU A 156      19.190 -18.053 -12.168  1.00 88.50           C  
ATOM   2407  CB  GLU A 156      21.432 -16.932 -12.696  1.00 88.50           C  
ATOM   2408  HB2 GLU A 156      21.971 -17.739 -12.201  1.00 88.50           H  
ATOM   2409  HB3 GLU A 156      21.968 -15.996 -12.540  1.00 88.50           H  
ATOM   2410  O   GLU A 156      19.487 -19.066 -11.538  1.00 88.50           O  
ATOM   2411  CG  GLU A 156      21.344 -17.202 -14.210  1.00 88.50           C  
ATOM   2412  HG2 GLU A 156      20.625 -16.508 -14.645  1.00 88.50           H  
ATOM   2413  HG3 GLU A 156      20.967 -18.212 -14.374  1.00 88.50           H  
ATOM   2414  CD  GLU A 156      22.683 -17.032 -14.946  1.00 88.50           C  
ATOM   2415  OE1 GLU A 156      22.642 -16.863 -16.192  1.00 88.50           O  
ATOM   2416  OE2 GLU A 156      23.742 -17.017 -14.295  1.00 88.50           O  
ATOM   2417  N   VAL A 157      18.111 -17.980 -12.946  1.00 92.90           N  
ATOM   2418  H   VAL A 157      17.961 -17.147 -13.497  1.00 92.90           H  
ATOM   2419  CA  VAL A 157      17.177 -19.085 -13.154  1.00 92.90           C  
ATOM   2420  HA  VAL A 157      17.670 -20.019 -12.885  1.00 92.90           H  
ATOM   2421  C   VAL A 157      16.824 -19.148 -14.634  1.00 92.90           C  
ATOM   2422  CB  VAL A 157      15.922 -18.942 -12.271  1.00 92.90           C  
ATOM   2423  HB  VAL A 157      15.372 -18.045 -12.554  1.00 92.90           H  
ATOM   2424  O   VAL A 157      16.715 -18.120 -15.303  1.00 92.90           O  
ATOM   2425  CG1 VAL A 157      15.004 -20.152 -12.426  1.00 92.90           C  
ATOM   2426 HG11 VAL A 157      14.175 -20.094 -11.720  1.00 92.90           H  
ATOM   2427 HG12 VAL A 157      14.573 -20.175 -13.427  1.00 92.90           H  
ATOM   2428 HG13 VAL A 157      15.554 -21.074 -12.236  1.00 92.90           H  
ATOM   2429  CG2 VAL A 157      16.275 -18.853 -10.783  1.00 92.90           C  
ATOM   2430 HG21 VAL A 157      16.771 -17.906 -10.568  1.00 92.90           H  
ATOM   2431 HG22 VAL A 157      16.938 -19.672 -10.509  1.00 92.90           H  
ATOM   2432 HG23 VAL A 157      15.364 -18.925 -10.188  1.00 92.90           H  
ATOM   2433  N   GLN A 158      16.668 -20.361 -15.157  1.00 90.87           N  
ATOM   2434  H   GLN A 158      16.762 -21.161 -14.548  1.00 90.87           H  
ATOM   2435  CA  GLN A 158      16.325 -20.590 -16.564  1.00 90.87           C  
ATOM   2436  HA  GLN A 158      16.506 -19.685 -17.143  1.00 90.87           H  
ATOM   2437  C   GLN A 158      14.845 -20.934 -16.750  1.00 90.87           C  
ATOM   2438  CB  GLN A 158      17.227 -21.694 -17.132  1.00 90.87           C  
ATOM   2439  HB2 GLN A 158      16.928 -21.889 -18.163  1.00 90.87           H  
ATOM   2440  HB3 GLN A 158      17.091 -22.608 -16.554  1.00 90.87           H  
ATOM   2441  O   GLN A 158      14.276 -20.660 -17.806  1.00 90.87           O  
ATOM   2442  CG  GLN A 158      18.712 -21.293 -17.118  1.00 90.87           C  
ATOM   2443  HG2 GLN A 158      19.035 -21.113 -16.092  1.00 90.87           H  
ATOM   2444  HG3 GLN A 158      18.842 -20.370 -17.683  1.00 90.87           H  
ATOM   2445  CD  GLN A 158      19.627 -22.353 -17.722  1.00 90.87           C  
ATOM   2446  NE2 GLN A 158      20.925 -22.183 -17.607  1.00 90.87           N  
ATOM   2447 HE21 GLN A 158      21.300 -21.368 -17.143  1.00 90.87           H  
ATOM   2448 HE22 GLN A 158      21.509 -22.892 -18.028  1.00 90.87           H  
ATOM   2449  OE1 GLN A 158      19.212 -23.343 -18.303  1.00 90.87           O  
ATOM   2450  N   ASP A 159      14.201 -21.512 -15.735  1.00 95.39           N  
ATOM   2451  H   ASP A 159      14.682 -21.714 -14.871  1.00 95.39           H  
ATOM   2452  CA  ASP A 159      12.806 -21.918 -15.798  1.00 95.39           C  
ATOM   2453  HA  ASP A 159      12.599 -22.144 -16.844  1.00 95.39           H  
ATOM   2454  C   ASP A 159      11.840 -20.813 -15.309  1.00 95.39           C  
ATOM   2455  CB  ASP A 159      12.614 -23.244 -15.060  1.00 95.39           C  
ATOM   2456  HB2 ASP A 159      11.597 -23.596 -15.233  1.00 95.39           H  
ATOM   2457  HB3 ASP A 159      13.297 -23.988 -15.470  1.00 95.39           H  
ATOM   2458  O   ASP A 159      12.101 -20.126 -14.314  1.00 95.39           O  
ATOM   2459  CG  ASP A 159      12.859 -23.100 -13.564  1.00 95.39           C  
ATOM   2460  OD1 ASP A 159      14.044 -22.979 -13.185  1.00 95.39           O  
ATOM   2461  OD2 ASP A 159      11.845 -23.078 -12.836  1.00 95.39           O  
ATOM   2462  N   PRO A 160      10.687 -20.626 -15.985  1.00 94.75           N  
ATOM   2463  CA  PRO A 160       9.708 -19.611 -15.598  1.00 94.75           C  
ATOM   2464  HA  PRO A 160      10.180 -18.630 -15.660  1.00 94.75           H  
ATOM   2465  C   PRO A 160       9.132 -19.797 -14.189  1.00 94.75           C  
ATOM   2466  CB  PRO A 160       8.580 -19.708 -16.632  1.00 94.75           C  
ATOM   2467  HB2 PRO A 160       7.777 -20.341 -16.252  1.00 94.75           H  
ATOM   2468  HB3 PRO A 160       8.189 -18.723 -16.886  1.00 94.75           H  
ATOM   2469  O   PRO A 160       8.726 -18.819 -13.561  1.00 94.75           O  
ATOM   2470  CG  PRO A 160       9.205 -20.391 -17.845  1.00 94.75           C  
ATOM   2471  HG2 PRO A 160       9.629 -19.644 -18.515  1.00 94.75           H  
ATOM   2472  HG3 PRO A 160       8.475 -20.998 -18.381  1.00 94.75           H  
ATOM   2473  CD  PRO A 160      10.312 -21.253 -17.248  1.00 94.75           C  
ATOM   2474  HD2 PRO A 160      11.145 -21.281 -17.950  1.00 94.75           H  
ATOM   2475  HD3 PRO A 160       9.940 -22.260 -17.057  1.00 94.75           H  
ATOM   2476  N   GLU A 161       9.033 -21.034 -13.698  1.00 95.47           N  
ATOM   2477  H   GLU A 161       9.486 -21.794 -14.185  1.00 95.47           H  
ATOM   2478  CA  GLU A 161       8.440 -21.330 -12.391  1.00 95.47           C  
ATOM   2479  HA  GLU A 161       7.491 -20.801 -12.305  1.00 95.47           H  
ATOM   2480  C   GLU A 161       9.335 -20.823 -11.257  1.00 95.47           C  
ATOM   2481  CB  GLU A 161       8.148 -22.834 -12.279  1.00 95.47           C  
ATOM   2482  HB2 GLU A 161       9.077 -23.398 -12.365  1.00 95.47           H  
ATOM   2483  HB3 GLU A 161       7.488 -23.115 -13.099  1.00 95.47           H  
ATOM   2484  O   GLU A 161       8.883 -20.031 -10.424  1.00 95.47           O  
ATOM   2485  CG  GLU A 161       7.463 -23.172 -10.944  1.00 95.47           C  
ATOM   2486  HG2 GLU A 161       8.144 -22.942 -10.124  1.00 95.47           H  
ATOM   2487  HG3 GLU A 161       6.588 -22.531 -10.837  1.00 95.47           H  
ATOM   2488  CD  GLU A 161       7.020 -24.638 -10.817  1.00 95.47           C  
ATOM   2489  OE1 GLU A 161       6.419 -24.947  -9.760  1.00 95.47           O  
ATOM   2490  OE2 GLU A 161       7.219 -25.421 -11.772  1.00 95.47           O  
ATOM   2491  N   GLY A 162      10.612 -21.200 -11.271  1.00 95.48           N  
ATOM   2492  H   GLY A 162      10.915 -21.877 -11.957  1.00 95.48           H  
ATOM   2493  CA  GLY A 162      11.624 -20.740 -10.332  1.00 95.48           C  
ATOM   2494  HA2 GLY A 162      12.576 -21.202 -10.594  1.00 95.48           H  
ATOM   2495  HA3 GLY A 162      11.351 -21.048  -9.322  1.00 95.48           H  
ATOM   2496  C   GLY A 162      11.778 -19.223 -10.368  1.00 95.48           C  
ATOM   2497  O   GLY A 162      11.765 -18.584  -9.315  1.00 95.48           O  
ATOM   2498  N   PHE A 163      11.799 -18.616 -11.562  1.00 96.69           N  
ATOM   2499  H   PHE A 163      11.828 -19.187 -12.394  1.00 96.69           H  
ATOM   2500  CA  PHE A 163      11.826 -17.157 -11.686  1.00 96.69           C  
ATOM   2501  HA  PHE A 163      12.715 -16.786 -11.178  1.00 96.69           H  
ATOM   2502  C   PHE A 163      10.616 -16.494 -11.013  1.00 96.69           C  
ATOM   2503  CB  PHE A 163      11.916 -16.751 -13.161  1.00 96.69           C  
ATOM   2504  HB2 PHE A 163      12.876 -17.088 -13.551  1.00 96.69           H  
ATOM   2505  HB3 PHE A 163      11.130 -17.252 -13.724  1.00 96.69           H  
ATOM   2506  O   PHE A 163      10.785 -15.582 -10.203  1.00 96.69           O  
ATOM   2507  CG  PHE A 163      11.797 -15.249 -13.358  1.00 96.69           C  
ATOM   2508  CD1 PHE A 163      10.591 -14.684 -13.818  1.00 96.69           C  
ATOM   2509  HD1 PHE A 163       9.759 -15.321 -14.077  1.00 96.69           H  
ATOM   2510  CD2 PHE A 163      12.866 -14.410 -12.993  1.00 96.69           C  
ATOM   2511  HD2 PHE A 163      13.787 -14.839 -12.626  1.00 96.69           H  
ATOM   2512  CE1 PHE A 163      10.456 -13.287 -13.910  1.00 96.69           C  
ATOM   2513  HE1 PHE A 163       9.526 -12.854 -14.246  1.00 96.69           H  
ATOM   2514  CE2 PHE A 163      12.729 -13.014 -13.078  1.00 96.69           C  
ATOM   2515  HE2 PHE A 163      13.544 -12.370 -12.781  1.00 96.69           H  
ATOM   2516  CZ  PHE A 163      11.524 -12.455 -13.533  1.00 96.69           C  
ATOM   2517  HZ  PHE A 163      11.423 -11.381 -13.591  1.00 96.69           H  
ATOM   2518  N   ASN A 164       9.396 -16.967 -11.287  1.00 96.57           N  
ATOM   2519  H   ASN A 164       9.313 -17.740 -11.932  1.00 96.57           H  
ATOM   2520  CA  ASN A 164       8.184 -16.412 -10.680  1.00 96.57           C  
ATOM   2521  HA  ASN A 164       8.173 -15.335 -10.851  1.00 96.57           H  
ATOM   2522  C   ASN A 164       8.141 -16.611  -9.156  1.00 96.57           C  
ATOM   2523  CB  ASN A 164       6.950 -17.034 -11.349  1.00 96.57           C  
ATOM   2524  HB2 ASN A 164       6.077 -16.862 -10.718  1.00 96.57           H  
ATOM   2525  HB3 ASN A 164       7.087 -18.111 -11.448  1.00 96.57           H  
ATOM   2526  O   ASN A 164       7.624 -15.751  -8.441  1.00 96.57           O  
ATOM   2527  CG  ASN A 164       6.641 -16.412 -12.697  1.00 96.57           C  
ATOM   2528  ND2 ASN A 164       6.412 -17.206 -13.711  1.00 96.57           N  
ATOM   2529 HD21 ASN A 164       6.808 -18.133 -13.653  1.00 96.57           H  
ATOM   2530 HD22 ASN A 164       6.275 -16.747 -14.600  1.00 96.57           H  
ATOM   2531  OD1 ASN A 164       6.561 -15.207 -12.848  1.00 96.57           O  
ATOM   2532  N   MET A 165       8.690 -17.712  -8.638  1.00 95.95           N  
ATOM   2533  H   MET A 165       9.065 -18.404  -9.271  1.00 95.95           H  
ATOM   2534  CA  MET A 165       8.793 -17.956  -7.196  1.00 95.95           C  
ATOM   2535  HA  MET A 165       7.813 -17.802  -6.744  1.00 95.95           H  
ATOM   2536  C   MET A 165       9.745 -16.975  -6.506  1.00 95.95           C  
ATOM   2537  CB  MET A 165       9.238 -19.405  -6.948  1.00 95.95           C  
ATOM   2538  HB2 MET A 165      10.055 -19.663  -7.622  1.00 95.95           H  
ATOM   2539  HB3 MET A 165       9.616 -19.500  -5.930  1.00 95.95           H  
ATOM   2540  O   MET A 165       9.398 -16.417  -5.458  1.00 95.95           O  
ATOM   2541  CG  MET A 165       8.092 -20.405  -7.147  1.00 95.95           C  
ATOM   2542  HG2 MET A 165       8.490 -21.410  -7.004  1.00 95.95           H  
ATOM   2543  HG3 MET A 165       7.742 -20.339  -8.177  1.00 95.95           H  
ATOM   2544  SD  MET A 165       6.660 -20.191  -6.045  1.00 95.95           S  
ATOM   2545  CE  MET A 165       7.453 -20.368  -4.423  1.00 95.95           C  
ATOM   2546  HE1 MET A 165       6.699 -20.407  -3.637  1.00 95.95           H  
ATOM   2547  HE2 MET A 165       8.101 -19.511  -4.240  1.00 95.95           H  
ATOM   2548  HE3 MET A 165       8.047 -21.281  -4.402  1.00 95.95           H  
ATOM   2549  N   ILE A 166      10.917 -16.722  -7.093  1.00 96.89           N  
ATOM   2550  H   ILE A 166      11.158 -17.224  -7.936  1.00 96.89           H  
ATOM   2551  CA  ILE A 166      11.892 -15.770  -6.543  1.00 96.89           C  
ATOM   2552  HA  ILE A 166      12.014 -15.972  -5.479  1.00 96.89           H  
ATOM   2553  C   ILE A 166      11.375 -14.337  -6.675  1.00 96.89           C  
ATOM   2554  CB  ILE A 166      13.274 -15.935  -7.207  1.00 96.89           C  
ATOM   2555  HB  ILE A 166      13.170 -15.796  -8.283  1.00 96.89           H  
ATOM   2556  O   ILE A 166      11.337 -13.603  -5.685  1.00 96.89           O  
ATOM   2557  CG1 ILE A 166      13.840 -17.346  -6.937  1.00 96.89           C  
ATOM   2558 HG12 ILE A 166      14.039 -17.462  -5.872  1.00 96.89           H  
ATOM   2559 HG13 ILE A 166      13.106 -18.101  -7.218  1.00 96.89           H  
ATOM   2560  CG2 ILE A 166      14.225 -14.856  -6.655  1.00 96.89           C  
ATOM   2561 HG21 ILE A 166      15.250 -15.038  -6.977  1.00 96.89           H  
ATOM   2562 HG22 ILE A 166      14.213 -14.865  -5.565  1.00 96.89           H  
ATOM   2563 HG23 ILE A 166      13.940 -13.867  -7.013  1.00 96.89           H  
ATOM   2564  CD1 ILE A 166      15.117 -17.636  -7.729  1.00 96.89           C  
ATOM   2565 HD11 ILE A 166      15.970 -17.125  -7.283  1.00 96.89           H  
ATOM   2566 HD12 ILE A 166      15.315 -18.707  -7.718  1.00 96.89           H  
ATOM   2567 HD13 ILE A 166      14.991 -17.292  -8.756  1.00 96.89           H  
ATOM   2568  N   LEU A 167      10.895 -13.951  -7.861  1.00 97.88           N  
ATOM   2569  H   LEU A 167      10.953 -14.592  -8.640  1.00 97.88           H  
ATOM   2570  CA  LEU A 167      10.326 -12.626  -8.092  1.00 97.88           C  
ATOM   2571  HA  LEU A 167      11.095 -11.887  -7.868  1.00 97.88           H  
ATOM   2572  C   LEU A 167       9.143 -12.365  -7.155  1.00 97.88           C  
ATOM   2573  CB  LEU A 167       9.915 -12.490  -9.569  1.00 97.88           C  
ATOM   2574  HB2 LEU A 167      10.795 -12.614 -10.199  1.00 97.88           H  
ATOM   2575  HB3 LEU A 167       9.212 -13.287  -9.812  1.00 97.88           H  
ATOM   2576  O   LEU A 167       9.091 -11.319  -6.515  1.00 97.88           O  
ATOM   2577  CG  LEU A 167       9.249 -11.138  -9.883  1.00 97.88           C  
ATOM   2578  HG  LEU A 167       8.370 -11.017  -9.251  1.00 97.88           H  
ATOM   2579  CD1 LEU A 167      10.182  -9.944  -9.670  1.00 97.88           C  
ATOM   2580 HD11 LEU A 167      11.059 -10.041 -10.310  1.00 97.88           H  
ATOM   2581 HD12 LEU A 167       9.662  -9.019  -9.916  1.00 97.88           H  
ATOM   2582 HD13 LEU A 167      10.496  -9.884  -8.628  1.00 97.88           H  
ATOM   2583  CD2 LEU A 167       8.770 -11.109 -11.327  1.00 97.88           C  
ATOM   2584 HD21 LEU A 167       8.071 -11.927 -11.505  1.00 97.88           H  
ATOM   2585 HD22 LEU A 167       8.275 -10.156 -11.508  1.00 97.88           H  
ATOM   2586 HD23 LEU A 167       9.620 -11.209 -12.002  1.00 97.88           H  
ATOM   2587  N   GLY A 168       8.224 -13.324  -7.016  1.00 97.70           N  
ATOM   2588  H   GLY A 168       8.310 -14.163  -7.572  1.00 97.70           H  
ATOM   2589  CA  GLY A 168       7.115 -13.233  -6.068  1.00 97.70           C  
ATOM   2590  HA2 GLY A 168       6.475 -12.393  -6.338  1.00 97.70           H  
ATOM   2591  HA3 GLY A 168       6.536 -14.156  -6.116  1.00 97.70           H  
ATOM   2592  C   GLY A 168       7.595 -13.043  -4.627  1.00 97.70           C  
ATOM   2593  O   GLY A 168       7.052 -12.220  -3.903  1.00 97.70           O  
ATOM   2594  N   THR A 169       8.662 -13.725  -4.216  1.00 97.61           N  
ATOM   2595  H   THR A 169       9.110 -14.355  -4.866  1.00 97.61           H  
ATOM   2596  CA  THR A 169       9.239 -13.578  -2.869  1.00 97.61           C  
ATOM   2597  HA  THR A 169       8.458 -13.752  -2.129  1.00 97.61           H  
ATOM   2598  C   THR A 169       9.792 -12.177  -2.604  1.00 97.61           C  
ATOM   2599  CB  THR A 169      10.332 -14.628  -2.659  1.00 97.61           C  
ATOM   2600  HB  THR A 169      11.096 -14.539  -3.430  1.00 97.61           H  
ATOM   2601  O   THR A 169       9.571 -11.612  -1.529  1.00 97.61           O  
ATOM   2602  CG2 THR A 169      11.011 -14.487  -1.304  1.00 97.61           C  
ATOM   2603 HG21 THR A 169      10.290 -14.302  -0.507  1.00 97.61           H  
ATOM   2604 HG22 THR A 169      11.723 -13.662  -1.331  1.00 97.61           H  
ATOM   2605 HG23 THR A 169      11.566 -15.403  -1.100  1.00 97.61           H  
ATOM   2606  OG1 THR A 169       9.752 -15.913  -2.751  1.00 97.61           O  
ATOM   2607  HG1 THR A 169       9.662 -16.105  -3.687  1.00 97.61           H  
ATOM   2608  N   ILE A 170      10.483 -11.593  -3.582  1.00 97.69           N  
ATOM   2609  H   ILE A 170      10.657 -12.121  -4.425  1.00 97.69           H  
ATOM   2610  CA  ILE A 170      11.029 -10.233  -3.488  1.00 97.69           C  
ATOM   2611  HA  ILE A 170      11.534 -10.113  -2.530  1.00 97.69           H  
ATOM   2612  C   ILE A 170       9.896  -9.202  -3.525  1.00 97.69           C  
ATOM   2613  CB  ILE A 170      12.075 -10.031  -4.606  1.00 97.69           C  
ATOM   2614  HB  ILE A 170      11.643 -10.367  -5.548  1.00 97.69           H  
ATOM   2615  O   ILE A 170       9.825  -8.325  -2.665  1.00 97.69           O  
ATOM   2616  CG1 ILE A 170      13.314 -10.899  -4.283  1.00 97.69           C  
ATOM   2617 HG12 ILE A 170      13.863 -10.457  -3.452  1.00 97.69           H  
ATOM   2618 HG13 ILE A 170      13.003 -11.899  -3.980  1.00 97.69           H  
ATOM   2619  CG2 ILE A 170      12.471  -8.550  -4.766  1.00 97.69           C  
ATOM   2620 HG21 ILE A 170      11.612  -7.954  -5.073  1.00 97.69           H  
ATOM   2621 HG22 ILE A 170      13.233  -8.440  -5.538  1.00 97.69           H  
ATOM   2622 HG23 ILE A 170      12.864  -8.159  -3.827  1.00 97.69           H  
ATOM   2623  CD1 ILE A 170      14.258 -11.076  -5.471  1.00 97.69           C  
ATOM   2624 HD11 ILE A 170      14.681 -10.119  -5.775  1.00 97.69           H  
ATOM   2625 HD12 ILE A 170      13.710 -11.519  -6.302  1.00 97.69           H  
ATOM   2626 HD13 ILE A 170      15.064 -11.748  -5.180  1.00 97.69           H  
ATOM   2627  N   LEU A 171       8.955  -9.347  -4.463  1.00 98.17           N  
ATOM   2628  H   LEU A 171       9.063 -10.094  -5.135  1.00 98.17           H  
ATOM   2629  CA  LEU A 171       7.798  -8.462  -4.585  1.00 98.17           C  
ATOM   2630  HA  LEU A 171       8.155  -7.440  -4.713  1.00 98.17           H  
ATOM   2631  C   LEU A 171       6.947  -8.453  -3.317  1.00 98.17           C  
ATOM   2632  CB  LEU A 171       6.944  -8.874  -5.797  1.00 98.17           C  
ATOM   2633  HB2 LEU A 171       5.972  -8.386  -5.722  1.00 98.17           H  
ATOM   2634  HB3 LEU A 171       6.773  -9.950  -5.756  1.00 98.17           H  
ATOM   2635  O   LEU A 171       6.523  -7.382  -2.895  1.00 98.17           O  
ATOM   2636  CG  LEU A 171       7.549  -8.511  -7.162  1.00 98.17           C  
ATOM   2637  HG  LEU A 171       8.538  -8.956  -7.271  1.00 98.17           H  
ATOM   2638  CD1 LEU A 171       6.634  -9.033  -8.271  1.00 98.17           C  
ATOM   2639 HD11 LEU A 171       5.651  -8.567  -8.206  1.00 98.17           H  
ATOM   2640 HD12 LEU A 171       7.074  -8.805  -9.242  1.00 98.17           H  
ATOM   2641 HD13 LEU A 171       6.535 -10.114  -8.173  1.00 98.17           H  
ATOM   2642  CD2 LEU A 171       7.669  -7.004  -7.349  1.00 98.17           C  
ATOM   2643 HD21 LEU A 171       8.375  -6.578  -6.637  1.00 98.17           H  
ATOM   2644 HD22 LEU A 171       6.691  -6.535  -7.231  1.00 98.17           H  
ATOM   2645 HD23 LEU A 171       8.047  -6.812  -8.353  1.00 98.17           H  
ATOM   2646  N   ALA A 172       6.721  -9.606  -2.682  1.00 97.66           N  
ATOM   2647  H   ALA A 172       7.084 -10.462  -3.077  1.00 97.66           H  
ATOM   2648  CA  ALA A 172       5.947  -9.683  -1.444  1.00 97.66           C  
ATOM   2649  HA  ALA A 172       4.922  -9.375  -1.649  1.00 97.66           H  
ATOM   2650  C   ALA A 172       6.517  -8.763  -0.359  1.00 97.66           C  
ATOM   2651  CB  ALA A 172       5.948 -11.128  -0.939  1.00 97.66           C  
ATOM   2652  HB1 ALA A 172       5.277 -11.218  -0.085  1.00 97.66           H  
ATOM   2653  HB2 ALA A 172       6.955 -11.416  -0.636  1.00 97.66           H  
ATOM   2654  HB3 ALA A 172       5.621 -11.809  -1.725  1.00 97.66           H  
ATOM   2655  O   ALA A 172       5.768  -8.036   0.290  1.00 97.66           O  
ATOM   2656  N   GLN A 173       7.842  -8.770  -0.193  1.00 97.02           N  
ATOM   2657  H   GLN A 173       8.403  -9.340  -0.809  1.00 97.02           H  
ATOM   2658  CA  GLN A 173       8.523  -7.930   0.788  1.00 97.02           C  
ATOM   2659  HA  GLN A 173       8.060  -8.081   1.763  1.00 97.02           H  
ATOM   2660  C   GLN A 173       8.348  -6.448   0.445  1.00 97.02           C  
ATOM   2661  CB  GLN A 173       9.999  -8.339   0.889  1.00 97.02           C  
ATOM   2662  HB2 GLN A 173      10.442  -8.341  -0.107  1.00 97.02           H  
ATOM   2663  HB3 GLN A 173      10.528  -7.611   1.503  1.00 97.02           H  
ATOM   2664  O   GLN A 173       7.933  -5.693   1.315  1.00 97.02           O  
ATOM   2665  CG  GLN A 173      10.156  -9.727   1.529  1.00 97.02           C  
ATOM   2666  HG2 GLN A 173       9.511 -10.441   1.018  1.00 97.02           H  
ATOM   2667  HG3 GLN A 173       9.848  -9.675   2.574  1.00 97.02           H  
ATOM   2668  CD  GLN A 173      11.590 -10.240   1.470  1.00 97.02           C  
ATOM   2669  NE2 GLN A 173      11.939 -10.975   0.432  1.00 97.02           N  
ATOM   2670 HE21 GLN A 173      12.881 -11.334   0.363  1.00 97.02           H  
ATOM   2671 HE22 GLN A 173      11.258 -11.183  -0.283  1.00 97.02           H  
ATOM   2672  OE1 GLN A 173      12.397  -9.987   2.349  1.00 97.02           O  
ATOM   2673  N   ILE A 174       8.548  -6.048  -0.818  1.00 97.53           N  
ATOM   2674  H   ILE A 174       8.861  -6.736  -1.488  1.00 97.53           H  
ATOM   2675  CA  ILE A 174       8.379  -4.653  -1.274  1.00 97.53           C  
ATOM   2676  HA  ILE A 174       9.019  -4.012  -0.667  1.00 97.53           H  
ATOM   2677  C   ILE A 174       6.936  -4.163  -1.074  1.00 97.53           C  
ATOM   2678  CB  ILE A 174       8.812  -4.507  -2.755  1.00 97.53           C  
ATOM   2679  HB  ILE A 174       8.224  -5.203  -3.352  1.00 97.53           H  
ATOM   2680  O   ILE A 174       6.716  -3.086  -0.524  1.00 97.53           O  
ATOM   2681  CG1 ILE A 174      10.310  -4.853  -2.936  1.00 97.53           C  
ATOM   2682 HG12 ILE A 174      10.922  -4.100  -2.439  1.00 97.53           H  
ATOM   2683 HG13 ILE A 174      10.525  -5.813  -2.468  1.00 97.53           H  
ATOM   2684  CG2 ILE A 174       8.538  -3.080  -3.277  1.00 97.53           C  
ATOM   2685 HG21 ILE A 174       8.844  -2.984  -4.319  1.00 97.53           H  
ATOM   2686 HG22 ILE A 174       7.475  -2.847  -3.236  1.00 97.53           H  
ATOM   2687 HG23 ILE A 174       9.084  -2.351  -2.678  1.00 97.53           H  
ATOM   2688  CD1 ILE A 174      10.738  -4.961  -4.407  1.00 97.53           C  
ATOM   2689 HD11 ILE A 174      11.730  -5.409  -4.465  1.00 97.53           H  
ATOM   2690 HD12 ILE A 174      10.041  -5.598  -4.951  1.00 97.53           H  
ATOM   2691 HD13 ILE A 174      10.775  -3.976  -4.872  1.00 97.53           H  
ATOM   2692  N   TRP A 175       5.939  -4.949  -1.487  1.00 97.30           N  
ATOM   2693  H   TRP A 175       6.169  -5.824  -1.936  1.00 97.30           H  
ATOM   2694  CA  TRP A 175       4.525  -4.578  -1.362  1.00 97.30           C  
ATOM   2695  HA  TRP A 175       4.370  -3.604  -1.826  1.00 97.30           H  
ATOM   2696  C   TRP A 175       4.079  -4.442   0.091  1.00 97.30           C  
ATOM   2697  CB  TRP A 175       3.657  -5.609  -2.087  1.00 97.30           C  
ATOM   2698  HB2 TRP A 175       2.634  -5.526  -1.720  1.00 97.30           H  
ATOM   2699  HB3 TRP A 175       4.016  -6.615  -1.870  1.00 97.30           H  
ATOM   2700  O   TRP A 175       3.307  -3.543   0.417  1.00 97.30           O  
ATOM   2701  CG  TRP A 175       3.585  -5.403  -3.558  1.00 97.30           C  
ATOM   2702  CD1 TRP A 175       4.134  -6.185  -4.512  1.00 97.30           C  
ATOM   2703  HD1 TRP A 175       4.691  -7.090  -4.319  1.00 97.30           H  
ATOM   2704  CD2 TRP A 175       2.903  -4.328  -4.261  1.00 97.30           C  
ATOM   2705  CE2 TRP A 175       3.083  -4.536  -5.658  1.00 97.30           C  
ATOM   2706  CE3 TRP A 175       2.143  -3.209  -3.859  1.00 97.30           C  
ATOM   2707  HE3 TRP A 175       1.977  -3.025  -2.808  1.00 97.30           H  
ATOM   2708  NE1 TRP A 175       3.874  -5.654  -5.756  1.00 97.30           N  
ATOM   2709  HE1 TRP A 175       4.193  -6.061  -6.623  1.00 97.30           H  
ATOM   2710  CH2 TRP A 175       1.778  -2.598  -6.194  1.00 97.30           C  
ATOM   2711  HH2 TRP A 175       1.337  -1.956  -6.943  1.00 97.30           H  
ATOM   2712  CZ2 TRP A 175       2.515  -3.705  -6.619  1.00 97.30           C  
ATOM   2713  HZ2 TRP A 175       2.645  -3.924  -7.669  1.00 97.30           H  
ATOM   2714  CZ3 TRP A 175       1.602  -2.340  -4.823  1.00 97.30           C  
ATOM   2715  HZ3 TRP A 175       1.029  -1.478  -4.513  1.00 97.30           H  
ATOM   2716  N   VAL A 176       4.589  -5.298   0.978  1.00 95.39           N  
ATOM   2717  H   VAL A 176       5.219  -6.017   0.649  1.00 95.39           H  
ATOM   2718  CA  VAL A 176       4.285  -5.235   2.410  1.00 95.39           C  
ATOM   2719  HA  VAL A 176       3.201  -5.225   2.525  1.00 95.39           H  
ATOM   2720  C   VAL A 176       4.783  -3.930   3.048  1.00 95.39           C  
ATOM   2721  CB  VAL A 176       4.828  -6.500   3.106  1.00 95.39           C  
ATOM   2722  HB  VAL A 176       5.819  -6.734   2.719  1.00 95.39           H  
ATOM   2723  O   VAL A 176       4.118  -3.438   3.964  1.00 95.39           O  
ATOM   2724  CG1 VAL A 176       4.942  -6.360   4.622  1.00 95.39           C  
ATOM   2725 HG11 VAL A 176       5.775  -5.692   4.838  1.00 95.39           H  
ATOM   2726 HG12 VAL A 176       5.164  -7.327   5.073  1.00 95.39           H  
ATOM   2727 HG13 VAL A 176       4.021  -5.942   5.030  1.00 95.39           H  
ATOM   2728  CG2 VAL A 176       3.895  -7.690   2.842  1.00 95.39           C  
ATOM   2729 HG21 VAL A 176       3.738  -7.811   1.770  1.00 95.39           H  
ATOM   2730 HG22 VAL A 176       2.926  -7.524   3.312  1.00 95.39           H  
ATOM   2731 HG23 VAL A 176       4.344  -8.605   3.228  1.00 95.39           H  
ATOM   2732  N   LEU A 177       5.879  -3.336   2.549  1.00 95.84           N  
ATOM   2733  H   LEU A 177       6.376  -3.790   1.796  1.00 95.84           H  
ATOM   2734  CA  LEU A 177       6.383  -2.041   3.033  1.00 95.84           C  
ATOM   2735  HA  LEU A 177       6.531  -2.103   4.111  1.00 95.84           H  
ATOM   2736  C   LEU A 177       5.379  -0.905   2.785  1.00 95.84           C  
ATOM   2737  CB  LEU A 177       7.733  -1.681   2.372  1.00 95.84           C  
ATOM   2738  HB2 LEU A 177       7.574  -1.554   1.301  1.00 95.84           H  
ATOM   2739  HB3 LEU A 177       8.051  -0.715   2.765  1.00 95.84           H  
ATOM   2740  O   LEU A 177       5.200  -0.050   3.653  1.00 95.84           O  
ATOM   2741  CG  LEU A 177       8.885  -2.679   2.577  1.00 95.84           C  
ATOM   2742  HG  LEU A 177       8.592  -3.641   2.158  1.00 95.84           H  
ATOM   2743  CD1 LEU A 177      10.135  -2.221   1.831  1.00 95.84           C  
ATOM   2744 HD11 LEU A 177       9.906  -2.138   0.768  1.00 95.84           H  
ATOM   2745 HD12 LEU A 177      10.469  -1.257   2.214  1.00 95.84           H  
ATOM   2746 HD13 LEU A 177      10.934  -2.950   1.962  1.00 95.84           H  
ATOM   2747  CD2 LEU A 177       9.234  -2.887   4.044  1.00 95.84           C  
ATOM   2748 HD21 LEU A 177       9.454  -1.931   4.520  1.00 95.84           H  
ATOM   2749 HD22 LEU A 177      10.099  -3.543   4.136  1.00 95.84           H  
ATOM   2750 HD23 LEU A 177       8.391  -3.361   4.547  1.00 95.84           H  
ATOM   2751  N   LEU A 178       4.682  -0.904   1.638  1.00 95.41           N  
ATOM   2752  H   LEU A 178       4.840  -1.660   0.987  1.00 95.41           H  
ATOM   2753  CA  LEU A 178       3.764   0.179   1.251  1.00 95.41           C  
ATOM   2754  HA  LEU A 178       4.346   1.098   1.177  1.00 95.41           H  
ATOM   2755  C   LEU A 178       2.669   0.430   2.297  1.00 95.41           C  
ATOM   2756  CB  LEU A 178       3.149  -0.136  -0.128  1.00 95.41           C  
ATOM   2757  HB2 LEU A 178       3.957  -0.260  -0.848  1.00 95.41           H  
ATOM   2758  HB3 LEU A 178       2.605  -1.078  -0.062  1.00 95.41           H  
ATOM   2759  O   LEU A 178       2.324   1.578   2.563  1.00 95.41           O  
ATOM   2760  CG  LEU A 178       2.175   0.941  -0.653  1.00 95.41           C  
ATOM   2761  HG  LEU A 178       1.330   1.038   0.029  1.00 95.41           H  
ATOM   2762  CD1 LEU A 178       2.855   2.299  -0.818  1.00 95.41           C  
ATOM   2763 HD11 LEU A 178       2.174   2.991  -1.313  1.00 95.41           H  
ATOM   2764 HD12 LEU A 178       3.751   2.191  -1.429  1.00 95.41           H  
ATOM   2765 HD13 LEU A 178       3.116   2.712   0.157  1.00 95.41           H  
ATOM   2766  CD2 LEU A 178       1.630   0.555  -2.026  1.00 95.41           C  
ATOM   2767 HD21 LEU A 178       2.417   0.654  -2.774  1.00 95.41           H  
ATOM   2768 HD22 LEU A 178       1.277  -0.476  -2.016  1.00 95.41           H  
ATOM   2769 HD23 LEU A 178       0.802   1.212  -2.291  1.00 95.41           H  
ATOM   2770  N   ALA A 179       2.176  -0.633   2.936  1.00 88.68           N  
ATOM   2771  H   ALA A 179       2.536  -1.540   2.678  1.00 88.68           H  
ATOM   2772  CA  ALA A 179       1.105  -0.568   3.929  1.00 88.68           C  
ATOM   2773  HA  ALA A 179       0.211  -0.149   3.468  1.00 88.68           H  
ATOM   2774  C   ALA A 179       1.435   0.296   5.160  1.00 88.68           C  
ATOM   2775  CB  ALA A 179       0.814  -2.008   4.357  1.00 88.68           C  
ATOM   2776  HB1 ALA A 179       0.416  -2.570   3.513  1.00 88.68           H  
ATOM   2777  HB2 ALA A 179       0.076  -2.012   5.160  1.00 88.68           H  
ATOM   2778  HB3 ALA A 179       1.739  -2.477   4.695  1.00 88.68           H  
ATOM   2779  O   ALA A 179       0.525   0.731   5.863  1.00 88.68           O  
ATOM   2780  N   LYS A 180       2.723   0.496   5.477  1.00 88.70           N  
ATOM   2781  H   LYS A 180       3.424   0.114   4.857  1.00 88.70           H  
ATOM   2782  CA  LYS A 180       3.152   1.237   6.676  1.00 88.70           C  
ATOM   2783  HA  LYS A 180       2.301   1.813   7.041  1.00 88.70           H  
ATOM   2784  C   LYS A 180       4.202   2.312   6.423  1.00 88.70           C  
ATOM   2785  CB  LYS A 180       3.603   0.250   7.774  1.00 88.70           C  
ATOM   2786  HB2 LYS A 180       4.095   0.803   8.574  1.00 88.70           H  
ATOM   2787  HB3 LYS A 180       4.331  -0.440   7.349  1.00 88.70           H  
ATOM   2788  O   LYS A 180       4.362   3.168   7.289  1.00 88.70           O  
ATOM   2789  CG  LYS A 180       2.447  -0.557   8.396  1.00 88.70           C  
ATOM   2790  HG2 LYS A 180       2.860  -1.379   8.981  1.00 88.70           H  
ATOM   2791  HG3 LYS A 180       1.829  -0.986   7.607  1.00 88.70           H  
ATOM   2792  CD  LYS A 180       1.595   0.322   9.322  1.00 88.70           C  
ATOM   2793  HD2 LYS A 180       2.101   0.413  10.283  1.00 88.70           H  
ATOM   2794  HD3 LYS A 180       1.510   1.321   8.893  1.00 88.70           H  
ATOM   2795  CE  LYS A 180       0.180  -0.216   9.534  1.00 88.70           C  
ATOM   2796  HE2 LYS A 180       0.202  -1.087  10.189  1.00 88.70           H  
ATOM   2797  HE3 LYS A 180      -0.221  -0.512   8.564  1.00 88.70           H  
ATOM   2798  NZ  LYS A 180      -0.677   0.859  10.094  1.00 88.70           N  
ATOM   2799  HZ1 LYS A 180      -0.397   1.130  11.026  1.00 88.70           H  
ATOM   2800  HZ2 LYS A 180      -0.652   1.683   9.510  1.00 88.70           H  
ATOM   2801  HZ3 LYS A 180      -1.654   0.604  10.121  1.00 88.70           H  
ATOM   2802  N   ALA A 181       4.836   2.329   5.248  1.00 90.32           N  
ATOM   2803  H   ALA A 181       4.682   1.563   4.608  1.00 90.32           H  
ATOM   2804  CA  ALA A 181       5.878   3.291   4.888  1.00 90.32           C  
ATOM   2805  HA  ALA A 181       6.757   3.104   5.504  1.00 90.32           H  
ATOM   2806  C   ALA A 181       5.467   4.756   5.124  1.00 90.32           C  
ATOM   2807  CB  ALA A 181       6.253   3.063   3.417  1.00 90.32           C  
ATOM   2808  HB1 ALA A 181       7.007   3.790   3.116  1.00 90.32           H  
ATOM   2809  HB2 ALA A 181       6.667   2.064   3.283  1.00 90.32           H  
ATOM   2810  HB3 ALA A 181       5.375   3.179   2.781  1.00 90.32           H  
ATOM   2811  O   ALA A 181       6.288   5.549   5.565  1.00 90.32           O  
ATOM   2812  N   VAL A 182       4.198   5.098   4.870  1.00 88.57           N  
ATOM   2813  H   VAL A 182       3.596   4.390   4.475  1.00 88.57           H  
ATOM   2814  CA  VAL A 182       3.680   6.473   5.002  1.00 88.57           C  
ATOM   2815  HA  VAL A 182       4.509   7.180   4.986  1.00 88.57           H  
ATOM   2816  C   VAL A 182       2.930   6.681   6.316  1.00 88.57           C  
ATOM   2817  CB  VAL A 182       2.750   6.805   3.821  1.00 88.57           C  
ATOM   2818  HB  VAL A 182       1.863   6.177   3.895  1.00 88.57           H  
ATOM   2819  O   VAL A 182       3.040   7.729   6.940  1.00 88.57           O  
ATOM   2820  CG1 VAL A 182       2.298   8.271   3.820  1.00 88.57           C  
ATOM   2821 HG11 VAL A 182       1.755   8.508   4.734  1.00 88.57           H  
ATOM   2822 HG12 VAL A 182       3.163   8.930   3.742  1.00 88.57           H  
ATOM   2823 HG13 VAL A 182       1.627   8.456   2.981  1.00 88.57           H  
ATOM   2824  CG2 VAL A 182       3.414   6.511   2.472  1.00 88.57           C  
ATOM   2825 HG21 VAL A 182       3.718   5.467   2.397  1.00 88.57           H  
ATOM   2826 HG22 VAL A 182       4.285   7.152   2.337  1.00 88.57           H  
ATOM   2827 HG23 VAL A 182       2.686   6.692   1.682  1.00 88.57           H  
ATOM   2828  N   THR A 183       2.137   5.695   6.736  1.00 85.37           N  
ATOM   2829  H   THR A 183       2.087   4.843   6.196  1.00 85.37           H  
ATOM   2830  CA  THR A 183       1.144   5.900   7.801  1.00 85.37           C  
ATOM   2831  HA  THR A 183       0.770   6.922   7.751  1.00 85.37           H  
ATOM   2832  C   THR A 183       1.709   5.709   9.203  1.00 85.37           C  
ATOM   2833  CB  THR A 183      -0.051   4.955   7.621  1.00 85.37           C  
ATOM   2834  HB  THR A 183      -0.777   5.151   8.410  1.00 85.37           H  
ATOM   2835  O   THR A 183       1.209   6.309  10.143  1.00 85.37           O  
ATOM   2836  CG2 THR A 183      -0.736   5.138   6.267  1.00 85.37           C  
ATOM   2837 HG21 THR A 183      -0.996   6.188   6.129  1.00 85.37           H  
ATOM   2838 HG22 THR A 183      -1.649   4.544   6.243  1.00 85.37           H  
ATOM   2839 HG23 THR A 183      -0.084   4.814   5.456  1.00 85.37           H  
ATOM   2840  OG1 THR A 183       0.391   3.614   7.723  1.00 85.37           O  
ATOM   2841  HG1 THR A 183       0.960   3.586   8.495  1.00 85.37           H  
ATOM   2842  N   ALA A 184       2.680   4.806   9.370  1.00 84.47           N  
ATOM   2843  H   ALA A 184       3.135   4.426   8.552  1.00 84.47           H  
ATOM   2844  CA  ALA A 184       3.237   4.461  10.678  1.00 84.47           C  
ATOM   2845  HA  ALA A 184       3.374   5.374  11.257  1.00 84.47           H  
ATOM   2846  C   ALA A 184       4.616   3.789  10.518  1.00 84.47           C  
ATOM   2847  CB  ALA A 184       2.233   3.576  11.438  1.00 84.47           C  
ATOM   2848  HB1 ALA A 184       1.288   4.103  11.573  1.00 84.47           H  
ATOM   2849  HB2 ALA A 184       2.062   2.646  10.897  1.00 84.47           H  
ATOM   2850  HB3 ALA A 184       2.636   3.349  12.425  1.00 84.47           H  
ATOM   2851  O   ALA A 184       4.745   2.587  10.773  1.00 84.47           O  
ATOM   2852  N   PRO A 185       5.643   4.531  10.062  1.00 82.95           N  
ATOM   2853  CA  PRO A 185       6.969   3.968   9.806  1.00 82.95           C  
ATOM   2854  HA  PRO A 185       6.888   3.166   9.072  1.00 82.95           H  
ATOM   2855  C   PRO A 185       7.622   3.393  11.073  1.00 82.95           C  
ATOM   2856  CB  PRO A 185       7.782   5.113   9.190  1.00 82.95           C  
ATOM   2857  HB2 PRO A 185       7.703   5.066   8.104  1.00 82.95           H  
ATOM   2858  HB3 PRO A 185       8.829   5.085   9.492  1.00 82.95           H  
ATOM   2859  O   PRO A 185       8.280   2.357  11.000  1.00 82.95           O  
ATOM   2860  CG  PRO A 185       7.085   6.378   9.691  1.00 82.95           C  
ATOM   2861  HG2 PRO A 185       7.441   6.623  10.692  1.00 82.95           H  
ATOM   2862  HG3 PRO A 185       7.234   7.219   9.013  1.00 82.95           H  
ATOM   2863  CD  PRO A 185       5.621   5.956   9.754  1.00 82.95           C  
ATOM   2864  HD2 PRO A 185       5.102   6.533  10.520  1.00 82.95           H  
ATOM   2865  HD3 PRO A 185       5.154   6.112   8.782  1.00 82.95           H  
ATOM   2866  N   ASP A 186       7.373   3.992  12.241  1.00 81.23           N  
ATOM   2867  H   ASP A 186       6.900   4.885  12.225  1.00 81.23           H  
ATOM   2868  CA  ASP A 186       7.991   3.586  13.512  1.00 81.23           C  
ATOM   2869  HA  ASP A 186       9.073   3.563  13.384  1.00 81.23           H  
ATOM   2870  C   ASP A 186       7.553   2.191  13.987  1.00 81.23           C  
ATOM   2871  CB  ASP A 186       7.658   4.627  14.593  1.00 81.23           C  
ATOM   2872  HB2 ASP A 186       8.090   4.301  15.538  1.00 81.23           H  
ATOM   2873  HB3 ASP A 186       6.576   4.671  14.716  1.00 81.23           H  
ATOM   2874  O   ASP A 186       8.327   1.469  14.615  1.00 81.23           O  
ATOM   2875  CG  ASP A 186       8.195   6.026  14.277  1.00 81.23           C  
ATOM   2876  OD1 ASP A 186       9.260   6.114  13.628  1.00 81.23           O  
ATOM   2877  OD2 ASP A 186       7.517   6.994  14.681  1.00 81.23           O  
ATOM   2878  N   THR A 187       6.322   1.778  13.665  1.00 82.36           N  
ATOM   2879  H   THR A 187       5.741   2.403  13.125  1.00 82.36           H  
ATOM   2880  CA  THR A 187       5.759   0.462  14.027  1.00 82.36           C  
ATOM   2881  HA  THR A 187       6.403  -0.002  14.773  1.00 82.36           H  
ATOM   2882  C   THR A 187       5.716  -0.511  12.844  1.00 82.36           C  
ATOM   2883  CB  THR A 187       4.370   0.606  14.668  1.00 82.36           C  
ATOM   2884  HB  THR A 187       4.002  -0.381  14.949  1.00 82.36           H  
ATOM   2885  O   THR A 187       5.186  -1.623  12.952  1.00 82.36           O  
ATOM   2886  CG2 THR A 187       4.389   1.484  15.920  1.00 82.36           C  
ATOM   2887 HG21 THR A 187       4.646   2.512  15.662  1.00 82.36           H  
ATOM   2888 HG22 THR A 187       5.130   1.100  16.622  1.00 82.36           H  
ATOM   2889 HG23 THR A 187       3.410   1.467  16.398  1.00 82.36           H  
ATOM   2890  OG1 THR A 187       3.464   1.190  13.761  1.00 82.36           O  
ATOM   2891  HG1 THR A 187       2.705   1.488  14.267  1.00 82.36           H  
ATOM   2892  N   ALA A 188       6.283  -0.118  11.698  1.00 86.42           N  
ATOM   2893  H   ALA A 188       6.699   0.802  11.662  1.00 86.42           H  
ATOM   2894  CA  ALA A 188       6.210  -0.878  10.456  1.00 86.42           C  
ATOM   2895  HA  ALA A 188       5.159  -1.056  10.226  1.00 86.42           H  
ATOM   2896  C   ALA A 188       6.900  -2.247  10.572  1.00 86.42           C  
ATOM   2897  CB  ALA A 188       6.808  -0.027   9.331  1.00 86.42           C  
ATOM   2898  HB1 ALA A 188       7.881   0.098   9.478  1.00 86.42           H  
ATOM   2899  HB2 ALA A 188       6.334   0.955   9.314  1.00 86.42           H  
ATOM   2900  HB3 ALA A 188       6.634  -0.514   8.372  1.00 86.42           H  
ATOM   2901  O   ALA A 188       6.324  -3.257  10.166  1.00 86.42           O  
ATOM   2902  N   ALA A 189       8.078  -2.301  11.202  1.00 88.04           N  
ATOM   2903  H   ALA A 189       8.464  -1.430  11.538  1.00 88.04           H  
ATOM   2904  CA  ALA A 189       8.925  -3.497  11.252  1.00 88.04           C  
ATOM   2905  HA  ALA A 189       9.210  -3.754  10.232  1.00 88.04           H  
ATOM   2906  C   ALA A 189       8.226  -4.733  11.856  1.00 88.04           C  
ATOM   2907  CB  ALA A 189      10.197  -3.144  12.033  1.00 88.04           C  
ATOM   2908  HB1 ALA A 189      10.862  -4.007  12.050  1.00 88.04           H  
ATOM   2909  HB2 ALA A 189       9.942  -2.869  13.057  1.00 88.04           H  
ATOM   2910  HB3 ALA A 189      10.707  -2.311  11.549  1.00 88.04           H  
ATOM   2911  O   ALA A 189       8.342  -5.837  11.318  1.00 88.04           O  
ATOM   2912  N   ASP A 190       7.457  -4.562  12.936  1.00 88.44           N  
ATOM   2913  H   ASP A 190       7.410  -3.647  13.362  1.00 88.44           H  
ATOM   2914  CA  ASP A 190       6.738  -5.672  13.578  1.00 88.44           C  
ATOM   2915  HA  ASP A 190       7.432  -6.492  13.765  1.00 88.44           H  
ATOM   2916  C   ASP A 190       5.614  -6.209  12.683  1.00 88.44           C  
ATOM   2917  CB  ASP A 190       6.150  -5.209  14.921  1.00 88.44           C  
ATOM   2918  HB2 ASP A 190       5.573  -4.298  14.764  1.00 88.44           H  
ATOM   2919  HB3 ASP A 190       5.465  -5.978  15.281  1.00 88.44           H  
ATOM   2920  O   ASP A 190       5.376  -7.416  12.589  1.00 88.44           O  
ATOM   2921  CG  ASP A 190       7.200  -4.974  16.011  1.00 88.44           C  
ATOM   2922  OD1 ASP A 190       8.308  -5.545  15.897  1.00 88.44           O  
ATOM   2923  OD2 ASP A 190       6.862  -4.249  16.969  1.00 88.44           O  
ATOM   2924  N   SER A 191       4.917  -5.314  11.985  1.00 87.57           N  
ATOM   2925  H   SER A 191       5.208  -4.349  12.045  1.00 87.57           H  
ATOM   2926  CA  SER A 191       3.834  -5.673  11.063  1.00 87.57           C  
ATOM   2927  HA  SER A 191       3.173  -6.390  11.548  1.00 87.57           H  
ATOM   2928  C   SER A 191       4.368  -6.343   9.797  1.00 87.57           C  
ATOM   2929  CB  SER A 191       3.012  -4.428  10.730  1.00 87.57           C  
ATOM   2930  HB2 SER A 191       3.630  -3.691  10.217  1.00 87.57           H  
ATOM   2931  HB3 SER A 191       2.176  -4.708  10.089  1.00 87.57           H  
ATOM   2932  O   SER A 191       3.799  -7.328   9.324  1.00 87.57           O  
ATOM   2933  OG  SER A 191       2.513  -3.885  11.938  1.00 87.57           O  
ATOM   2934  HG  SER A 191       3.112  -3.200  12.243  1.00 87.57           H  
ATOM   2935  N   GLU A 192       5.501  -5.868   9.285  1.00 92.29           N  
ATOM   2936  H   GLU A 192       5.912  -5.050   9.710  1.00 92.29           H  
ATOM   2937  CA  GLU A 192       6.223  -6.472   8.166  1.00 92.29           C  
ATOM   2938  HA  GLU A 192       5.569  -6.535   7.297  1.00 92.29           H  
ATOM   2939  C   GLU A 192       6.691  -7.892   8.504  1.00 92.29           C  
ATOM   2940  CB  GLU A 192       7.428  -5.595   7.816  1.00 92.29           C  
ATOM   2941  HB2 GLU A 192       8.055  -6.122   7.096  1.00 92.29           H  
ATOM   2942  HB3 GLU A 192       8.009  -5.441   8.725  1.00 92.29           H  
ATOM   2943  O   GLU A 192       6.447  -8.819   7.728  1.00 92.29           O  
ATOM   2944  CG  GLU A 192       7.038  -4.234   7.216  1.00 92.29           C  
ATOM   2945  HG2 GLU A 192       6.728  -4.377   6.181  1.00 92.29           H  
ATOM   2946  HG3 GLU A 192       6.184  -3.810   7.744  1.00 92.29           H  
ATOM   2947  CD  GLU A 192       8.199  -3.239   7.238  1.00 92.29           C  
ATOM   2948  OE1 GLU A 192       7.970  -2.054   6.918  1.00 92.29           O  
ATOM   2949  OE2 GLU A 192       9.348  -3.638   7.531  1.00 92.29           O  
ATOM   2950  N   LEU A 193       7.277  -8.097   9.691  1.00 92.52           N  
ATOM   2951  H   LEU A 193       7.480  -7.294  10.269  1.00 92.52           H  
ATOM   2952  CA  LEU A 193       7.709  -9.417  10.152  1.00 92.52           C  
ATOM   2953  HA  LEU A 193       8.389  -9.821   9.401  1.00 92.52           H  
ATOM   2954  C   LEU A 193       6.530 -10.392  10.281  1.00 92.52           C  
ATOM   2955  CB  LEU A 193       8.468  -9.267  11.483  1.00 92.52           C  
ATOM   2956  HB2 LEU A 193       7.812  -8.782  12.206  1.00 92.52           H  
ATOM   2957  HB3 LEU A 193       9.326  -8.614  11.325  1.00 92.52           H  
ATOM   2958  O   LEU A 193       6.617 -11.527   9.809  1.00 92.52           O  
ATOM   2959  CG  LEU A 193       8.952 -10.603  12.080  1.00 92.52           C  
ATOM   2960  HG  LEU A 193       8.096 -11.250  12.271  1.00 92.52           H  
ATOM   2961  CD1 LEU A 193       9.930 -11.334  11.156  1.00 92.52           C  
ATOM   2962 HD11 LEU A 193      10.298 -12.234  11.648  1.00 92.52           H  
ATOM   2963 HD12 LEU A 193       9.429 -11.628  10.234  1.00 92.52           H  
ATOM   2964 HD13 LEU A 193      10.767 -10.674  10.928  1.00 92.52           H  
ATOM   2965  CD2 LEU A 193       9.656 -10.355  13.411  1.00 92.52           C  
ATOM   2966 HD21 LEU A 193       8.974  -9.850  14.095  1.00 92.52           H  
ATOM   2967 HD22 LEU A 193       9.961 -11.302  13.857  1.00 92.52           H  
ATOM   2968 HD23 LEU A 193      10.530  -9.721  13.263  1.00 92.52           H  
ATOM   2969  N   ARG A 194       5.409  -9.959  10.875  1.00 93.16           N  
ATOM   2970  H   ARG A 194       5.413  -9.026  11.260  1.00 93.16           H  
ATOM   2971  CA  ARG A 194       4.191 -10.785  10.988  1.00 93.16           C  
ATOM   2972  HA  ARG A 194       4.430 -11.697  11.536  1.00 93.16           H  
ATOM   2973  C   ARG A 194       3.692 -11.242   9.613  1.00 93.16           C  
ATOM   2974  CB  ARG A 194       3.090 -10.013  11.742  1.00 93.16           C  
ATOM   2975  HB2 ARG A 194       3.006  -9.005  11.337  1.00 93.16           H  
ATOM   2976  HB3 ARG A 194       2.139 -10.521  11.580  1.00 93.16           H  
ATOM   2977  O   ARG A 194       3.394 -12.424   9.426  1.00 93.16           O  
ATOM   2978  CG  ARG A 194       3.332  -9.944  13.261  1.00 93.16           C  
ATOM   2979  HG2 ARG A 194       4.272  -9.434  13.477  1.00 93.16           H  
ATOM   2980  HG3 ARG A 194       3.421 -10.963  13.639  1.00 93.16           H  
ATOM   2981  CD  ARG A 194       2.184  -9.256  14.026  1.00 93.16           C  
ATOM   2982  HD2 ARG A 194       1.256  -9.779  13.793  1.00 93.16           H  
ATOM   2983  HD3 ARG A 194       2.375  -9.361  15.093  1.00 93.16           H  
ATOM   2984  NE  ARG A 194       2.040  -7.814  13.717  1.00 93.16           N  
ATOM   2985  HE  ARG A 194       2.869  -7.325  13.409  1.00 93.16           H  
ATOM   2986  NH1 ARG A 194      -0.201  -7.551  14.250  1.00 93.16           N  
ATOM   2987 HH11 ARG A 194      -0.281  -8.480  14.637  1.00 93.16           H  
ATOM   2988 HH12 ARG A 194      -1.006  -6.970  14.067  1.00 93.16           H  
ATOM   2989  NH2 ARG A 194       0.848  -5.872  13.342  1.00 93.16           N  
ATOM   2990 HH21 ARG A 194      -0.071  -5.493  13.164  1.00 93.16           H  
ATOM   2991 HH22 ARG A 194       1.615  -5.351  12.942  1.00 93.16           H  
ATOM   2992  CZ  ARG A 194       0.924  -7.091  13.784  1.00 93.16           C  
ATOM   2993  N   ARG A 195       3.642 -10.332   8.636  1.00 93.54           N  
ATOM   2994  H   ARG A 195       3.920  -9.388   8.864  1.00 93.54           H  
ATOM   2995  CA  ARG A 195       3.213 -10.633   7.258  1.00 93.54           C  
ATOM   2996  HA  ARG A 195       2.266 -11.173   7.285  1.00 93.54           H  
ATOM   2997  C   ARG A 195       4.204 -11.553   6.547  1.00 93.54           C  
ATOM   2998  CB  ARG A 195       3.008  -9.324   6.486  1.00 93.54           C  
ATOM   2999  HB2 ARG A 195       3.912  -8.721   6.580  1.00 93.54           H  
ATOM   3000  HB3 ARG A 195       2.855  -9.545   5.429  1.00 93.54           H  
ATOM   3001  O   ARG A 195       3.781 -12.516   5.912  1.00 93.54           O  
ATOM   3002  CG  ARG A 195       1.796  -8.527   7.000  1.00 93.54           C  
ATOM   3003  HG2 ARG A 195       1.819  -8.469   8.088  1.00 93.54           H  
ATOM   3004  HG3 ARG A 195       0.873  -9.021   6.695  1.00 93.54           H  
ATOM   3005  CD  ARG A 195       1.835  -7.107   6.434  1.00 93.54           C  
ATOM   3006  HD2 ARG A 195       1.675  -7.138   5.356  1.00 93.54           H  
ATOM   3007  HD3 ARG A 195       2.826  -6.705   6.643  1.00 93.54           H  
ATOM   3008  NE  ARG A 195       0.835  -6.227   7.063  1.00 93.54           N  
ATOM   3009  HE  ARG A 195      -0.009  -6.650   7.421  1.00 93.54           H  
ATOM   3010  NH1 ARG A 195       1.894  -4.234   6.617  1.00 93.54           N  
ATOM   3011 HH11 ARG A 195       2.562  -4.696   6.017  1.00 93.54           H  
ATOM   3012 HH12 ARG A 195       1.922  -3.226   6.683  1.00 93.54           H  
ATOM   3013  NH2 ARG A 195       0.048  -4.244   7.864  1.00 93.54           N  
ATOM   3014 HH21 ARG A 195       0.054  -3.234   7.869  1.00 93.54           H  
ATOM   3015 HH22 ARG A 195      -0.603  -4.711   8.480  1.00 93.54           H  
ATOM   3016  CZ  ARG A 195       0.926  -4.913   7.173  1.00 93.54           C  
ATOM   3017  N   TRP A 196       5.507 -11.332   6.709  1.00 94.88           N  
ATOM   3018  H   TRP A 196       5.797 -10.505   7.210  1.00 94.88           H  
ATOM   3019  CA  TRP A 196       6.543 -12.222   6.179  1.00 94.88           C  
ATOM   3020  HA  TRP A 196       6.468 -12.256   5.092  1.00 94.88           H  
ATOM   3021  C   TRP A 196       6.388 -13.663   6.688  1.00 94.88           C  
ATOM   3022  CB  TRP A 196       7.921 -11.668   6.549  1.00 94.88           C  
ATOM   3023  HB2 TRP A 196       8.078 -10.724   6.027  1.00 94.88           H  
ATOM   3024  HB3 TRP A 196       7.964 -11.469   7.620  1.00 94.88           H  
ATOM   3025  O   TRP A 196       6.395 -14.614   5.899  1.00 94.88           O  
ATOM   3026  CG  TRP A 196       9.027 -12.603   6.196  1.00 94.88           C  
ATOM   3027  CD1 TRP A 196       9.718 -13.374   7.066  1.00 94.88           C  
ATOM   3028  HD1 TRP A 196       9.578 -13.379   8.137  1.00 94.88           H  
ATOM   3029  CD2 TRP A 196       9.509 -12.954   4.865  1.00 94.88           C  
ATOM   3030  CE2 TRP A 196      10.519 -13.947   5.008  1.00 94.88           C  
ATOM   3031  CE3 TRP A 196       9.189 -12.542   3.552  1.00 94.88           C  
ATOM   3032  HE3 TRP A 196       8.425 -11.792   3.403  1.00 94.88           H  
ATOM   3033  NE1 TRP A 196      10.589 -14.182   6.365  1.00 94.88           N  
ATOM   3034  HE1 TRP A 196      11.203 -14.859   6.795  1.00 94.88           H  
ATOM   3035  CH2 TRP A 196      10.885 -14.034   2.620  1.00 94.88           C  
ATOM   3036  HH2 TRP A 196      11.419 -14.429   1.768  1.00 94.88           H  
ATOM   3037  CZ2 TRP A 196      11.211 -14.473   3.913  1.00 94.88           C  
ATOM   3038  HZ2 TRP A 196      11.997 -15.199   4.062  1.00 94.88           H  
ATOM   3039  CZ3 TRP A 196       9.865 -13.083   2.441  1.00 94.88           C  
ATOM   3040  HZ3 TRP A 196       9.616 -12.760   1.441  1.00 94.88           H  
ATOM   3041  N   ILE A 197       6.171 -13.834   7.997  1.00 95.23           N  
ATOM   3042  H   ILE A 197       6.199 -13.018   8.592  1.00 95.23           H  
ATOM   3043  CA  ILE A 197       5.936 -15.147   8.611  1.00 95.23           C  
ATOM   3044  HA  ILE A 197       6.772 -15.798   8.354  1.00 95.23           H  
ATOM   3045  C   ILE A 197       4.673 -15.799   8.027  1.00 95.23           C  
ATOM   3046  CB  ILE A 197       5.885 -15.023  10.151  1.00 95.23           C  
ATOM   3047  HB  ILE A 197       5.177 -14.237  10.414  1.00 95.23           H  
ATOM   3048  O   ILE A 197       4.735 -16.964   7.629  1.00 95.23           O  
ATOM   3049  CG1 ILE A 197       7.279 -14.646  10.707  1.00 95.23           C  
ATOM   3050 HG12 ILE A 197       7.706 -13.835  10.118  1.00 95.23           H  
ATOM   3051 HG13 ILE A 197       7.951 -15.500  10.614  1.00 95.23           H  
ATOM   3052  CG2 ILE A 197       5.408 -16.339  10.797  1.00 95.23           C  
ATOM   3053 HG21 ILE A 197       5.405 -16.254  11.883  1.00 95.23           H  
ATOM   3054 HG22 ILE A 197       6.063 -17.159  10.502  1.00 95.23           H  
ATOM   3055 HG23 ILE A 197       4.386 -16.565  10.493  1.00 95.23           H  
ATOM   3056  CD1 ILE A 197       7.257 -14.185  12.170  1.00 95.23           C  
ATOM   3057 HD11 ILE A 197       8.252 -13.843  12.453  1.00 95.23           H  
ATOM   3058 HD12 ILE A 197       6.975 -15.004  12.832  1.00 95.23           H  
ATOM   3059 HD13 ILE A 197       6.555 -13.359  12.288  1.00 95.23           H  
ATOM   3060  N   LYS A 198       3.560 -15.055   7.899  1.00 95.27           N  
ATOM   3061  H   LYS A 198       3.583 -14.112   8.258  1.00 95.27           H  
ATOM   3062  CA  LYS A 198       2.317 -15.535   7.256  1.00 95.27           C  
ATOM   3063  HA  LYS A 198       1.924 -16.370   7.836  1.00 95.27           H  
ATOM   3064  C   LYS A 198       2.602 -16.077   5.852  1.00 95.27           C  
ATOM   3065  CB  LYS A 198       1.256 -14.404   7.229  1.00 95.27           C  
ATOM   3066  HB2 LYS A 198       1.006 -14.127   8.252  1.00 95.27           H  
ATOM   3067  HB3 LYS A 198       1.693 -13.529   6.747  1.00 95.27           H  
ATOM   3068  O   LYS A 198       2.251 -17.218   5.552  1.00 95.27           O  
ATOM   3069  CG  LYS A 198      -0.048 -14.759   6.473  1.00 95.27           C  
ATOM   3070  HG2 LYS A 198      -0.614 -15.491   7.048  1.00 95.27           H  
ATOM   3071  HG3 LYS A 198       0.207 -15.205   5.512  1.00 95.27           H  
ATOM   3072  CD  LYS A 198      -0.936 -13.528   6.175  1.00 95.27           C  
ATOM   3073  HD2 LYS A 198      -1.355 -13.135   7.101  1.00 95.27           H  
ATOM   3074  HD3 LYS A 198      -0.315 -12.758   5.719  1.00 95.27           H  
ATOM   3075  CE  LYS A 198      -2.077 -13.885   5.191  1.00 95.27           C  
ATOM   3076  HE2 LYS A 198      -2.853 -14.433   5.725  1.00 95.27           H  
ATOM   3077  HE3 LYS A 198      -1.656 -14.546   4.432  1.00 95.27           H  
ATOM   3078  NZ  LYS A 198      -2.665 -12.706   4.479  1.00 95.27           N  
ATOM   3079  HZ1 LYS A 198      -3.047 -12.003   5.096  1.00 95.27           H  
ATOM   3080  HZ2 LYS A 198      -3.366 -12.934   3.789  1.00 95.27           H  
ATOM   3081  HZ3 LYS A 198      -1.974 -12.227   3.919  1.00 95.27           H  
ATOM   3082  N   TYR A 199       3.257 -15.289   5.000  1.00 96.02           N  
ATOM   3083  H   TYR A 199       3.515 -14.360   5.301  1.00 96.02           H  
ATOM   3084  CA  TYR A 199       3.521 -15.676   3.611  1.00 96.02           C  
ATOM   3085  HA  TYR A 199       2.579 -15.995   3.167  1.00 96.02           H  
ATOM   3086  C   TYR A 199       4.467 -16.871   3.485  1.00 96.02           C  
ATOM   3087  CB  TYR A 199       4.051 -14.464   2.832  1.00 96.02           C  
ATOM   3088  HB2 TYR A 199       4.465 -14.812   1.886  1.00 96.02           H  
ATOM   3089  HB3 TYR A 199       4.854 -13.984   3.392  1.00 96.02           H  
ATOM   3090  O   TYR A 199       4.281 -17.713   2.599  1.00 96.02           O  
ATOM   3091  CG  TYR A 199       2.962 -13.466   2.507  1.00 96.02           C  
ATOM   3092  CD1 TYR A 199       1.873 -13.902   1.739  1.00 96.02           C  
ATOM   3093  HD1 TYR A 199       1.862 -14.906   1.342  1.00 96.02           H  
ATOM   3094  CD2 TYR A 199       3.005 -12.139   2.978  1.00 96.02           C  
ATOM   3095  HD2 TYR A 199       3.866 -11.784   3.524  1.00 96.02           H  
ATOM   3096  CE1 TYR A 199       0.790 -13.048   1.505  1.00 96.02           C  
ATOM   3097  HE1 TYR A 199      -0.039 -13.396   0.908  1.00 96.02           H  
ATOM   3098  CE2 TYR A 199       1.904 -11.284   2.767  1.00 96.02           C  
ATOM   3099  HE2 TYR A 199       1.902 -10.275   3.151  1.00 96.02           H  
ATOM   3100  OH  TYR A 199      -0.340 -10.998   1.953  1.00 96.02           O  
ATOM   3101  HH  TYR A 199      -1.043 -11.498   1.531  1.00 96.02           H  
ATOM   3102  CZ  TYR A 199       0.779 -11.753   2.057  1.00 96.02           C  
ATOM   3103  N   THR A 200       5.443 -16.976   4.388  1.00 96.00           N  
ATOM   3104  H   THR A 200       5.567 -16.219   5.045  1.00 96.00           H  
ATOM   3105  CA  THR A 200       6.369 -18.113   4.450  1.00 96.00           C  
ATOM   3106  HA  THR A 200       6.804 -18.275   3.463  1.00 96.00           H  
ATOM   3107  C   THR A 200       5.630 -19.392   4.851  1.00 96.00           C  
ATOM   3108  CB  THR A 200       7.517 -17.820   5.428  1.00 96.00           C  
ATOM   3109  HB  THR A 200       7.124 -17.717   6.440  1.00 96.00           H  
ATOM   3110  O   THR A 200       5.762 -20.421   4.191  1.00 96.00           O  
ATOM   3111  CG2 THR A 200       8.577 -18.919   5.411  1.00 96.00           C  
ATOM   3112 HG21 THR A 200       9.406 -18.634   6.058  1.00 96.00           H  
ATOM   3113 HG22 THR A 200       8.953 -19.053   4.397  1.00 96.00           H  
ATOM   3114 HG23 THR A 200       8.159 -19.860   5.770  1.00 96.00           H  
ATOM   3115  OG1 THR A 200       8.180 -16.631   5.073  1.00 96.00           O  
ATOM   3116  HG1 THR A 200       7.627 -15.877   5.293  1.00 96.00           H  
ATOM   3117  N   GLN A 201       4.776 -19.332   5.880  1.00 95.34           N  
ATOM   3118  H   GLN A 201       4.682 -18.457   6.376  1.00 95.34           H  
ATOM   3119  CA  GLN A 201       3.970 -20.473   6.336  1.00 95.34           C  
ATOM   3120  HA  GLN A 201       4.630 -21.309   6.568  1.00 95.34           H  
ATOM   3121  C   GLN A 201       2.979 -20.959   5.273  1.00 95.34           C  
ATOM   3122  CB  GLN A 201       3.195 -20.082   7.599  1.00 95.34           C  
ATOM   3123  HB2 GLN A 201       2.693 -19.129   7.433  1.00 95.34           H  
ATOM   3124  HB3 GLN A 201       2.434 -20.837   7.795  1.00 95.34           H  
ATOM   3125  O   GLN A 201       2.813 -22.162   5.082  1.00 95.34           O  
ATOM   3126  CG  GLN A 201       4.095 -19.984   8.838  1.00 95.34           C  
ATOM   3127  HG2 GLN A 201       4.922 -19.301   8.650  1.00 95.34           H  
ATOM   3128  HG3 GLN A 201       4.512 -20.968   9.053  1.00 95.34           H  
ATOM   3129  CD  GLN A 201       3.334 -19.498  10.067  1.00 95.34           C  
ATOM   3130  NE2 GLN A 201       3.983 -19.412  11.207  1.00 95.34           N  
ATOM   3131 HE21 GLN A 201       3.441 -19.079  11.991  1.00 95.34           H  
ATOM   3132 HE22 GLN A 201       4.967 -19.633  11.264  1.00 95.34           H  
ATOM   3133  OE1 GLN A 201       2.154 -19.196  10.044  1.00 95.34           O  
ATOM   3134  N   GLN A 202       2.365 -20.032   4.535  1.00 94.05           N  
ATOM   3135  H   GLN A 202       2.508 -19.062   4.776  1.00 94.05           H  
ATOM   3136  CA  GLN A 202       1.481 -20.345   3.410  1.00 94.05           C  
ATOM   3137  HA  GLN A 202       0.787 -21.129   3.714  1.00 94.05           H  
ATOM   3138  C   GLN A 202       2.230 -20.876   2.176  1.00 94.05           C  
ATOM   3139  CB  GLN A 202       0.673 -19.094   3.043  1.00 94.05           C  
ATOM   3140  HB2 GLN A 202       1.362 -18.271   2.851  1.00 94.05           H  
ATOM   3141  HB3 GLN A 202       0.105 -19.293   2.134  1.00 94.05           H  
ATOM   3142  O   GLN A 202       1.594 -21.184   1.169  1.00 94.05           O  
ATOM   3143  CG  GLN A 202      -0.334 -18.684   4.126  1.00 94.05           C  
ATOM   3144  HG2 GLN A 202       0.165 -18.528   5.082  1.00 94.05           H  
ATOM   3145  HG3 GLN A 202      -1.056 -19.491   4.254  1.00 94.05           H  
ATOM   3146  CD  GLN A 202      -1.086 -17.412   3.753  1.00 94.05           C  
ATOM   3147  NE2 GLN A 202      -2.122 -17.069   4.485  1.00 94.05           N  
ATOM   3148 HE21 GLN A 202      -2.715 -16.355   4.086  1.00 94.05           H  
ATOM   3149 HE22 GLN A 202      -2.420 -17.658   5.250  1.00 94.05           H  
ATOM   3150  OE1 GLN A 202      -0.793 -16.718   2.791  1.00 94.05           O  
ATOM   3151  N   ARG A 203       3.570 -20.963   2.222  1.00 93.97           N  
ATOM   3152  H   ARG A 203       4.028 -20.710   3.086  1.00 93.97           H  
ATOM   3153  CA  ARG A 203       4.439 -21.360   1.100  1.00 93.97           C  
ATOM   3154  HA  ARG A 203       5.470 -21.188   1.408  1.00 93.97           H  
ATOM   3155  C   ARG A 203       4.238 -20.490  -0.142  1.00 93.97           C  
ATOM   3156  CB  ARG A 203       4.281 -22.858   0.794  1.00 93.97           C  
ATOM   3157  HB2 ARG A 203       5.031 -23.142   0.056  1.00 93.97           H  
ATOM   3158  HB3 ARG A 203       3.297 -23.036   0.361  1.00 93.97           H  
ATOM   3159  O   ARG A 203       4.434 -20.937  -1.275  1.00 93.97           O  
ATOM   3160  CG  ARG A 203       4.451 -23.748   2.030  1.00 93.97           C  
ATOM   3161  HG2 ARG A 203       5.438 -23.587   2.464  1.00 93.97           H  
ATOM   3162  HG3 ARG A 203       3.687 -23.516   2.772  1.00 93.97           H  
ATOM   3163  CD  ARG A 203       4.301 -25.209   1.611  1.00 93.97           C  
ATOM   3164  HD2 ARG A 203       3.321 -25.346   1.153  1.00 93.97           H  
ATOM   3165  HD3 ARG A 203       5.071 -25.437   0.874  1.00 93.97           H  
ATOM   3166  NE  ARG A 203       4.432 -26.109   2.768  1.00 93.97           N  
ATOM   3167  HE  ARG A 203       4.418 -25.670   3.678  1.00 93.97           H  
ATOM   3168  NH1 ARG A 203       4.599 -28.065   1.582  1.00 93.97           N  
ATOM   3169 HH11 ARG A 203       4.745 -29.064   1.550  1.00 93.97           H  
ATOM   3170 HH12 ARG A 203       4.513 -27.537   0.725  1.00 93.97           H  
ATOM   3171  NH2 ARG A 203       4.719 -28.109   3.811  1.00 93.97           N  
ATOM   3172 HH21 ARG A 203       4.855 -29.109   3.765  1.00 93.97           H  
ATOM   3173 HH22 ARG A 203       4.728 -27.636   4.703  1.00 93.97           H  
ATOM   3174  CZ  ARG A 203       4.581 -27.419   2.715  1.00 93.97           C  
ATOM   3175  N   ARG A 204       3.821 -19.236   0.067  1.00 93.79           N  
ATOM   3176  H   ARG A 204       3.725 -18.934   1.026  1.00 93.79           H  
ATOM   3177  CA  ARG A 204       3.655 -18.256  -1.011  1.00 93.79           C  
ATOM   3178  HA  ARG A 204       3.266 -18.779  -1.884  1.00 93.79           H  
ATOM   3179  C   ARG A 204       4.997 -17.660  -1.420  1.00 93.79           C  
ATOM   3180  CB  ARG A 204       2.621 -17.183  -0.647  1.00 93.79           C  
ATOM   3181  HB2 ARG A 204       2.631 -16.414  -1.419  1.00 93.79           H  
ATOM   3182  HB3 ARG A 204       2.885 -16.722   0.305  1.00 93.79           H  
ATOM   3183  O   ARG A 204       5.151 -17.375  -2.604  1.00 93.79           O  
ATOM   3184  CG  ARG A 204       1.214 -17.797  -0.565  1.00 93.79           C  
ATOM   3185  HG2 ARG A 204       1.175 -18.459   0.300  1.00 93.79           H  
ATOM   3186  HG3 ARG A 204       1.017 -18.398  -1.453  1.00 93.79           H  
ATOM   3187  CD  ARG A 204       0.106 -16.745  -0.427  1.00 93.79           C  
ATOM   3188  HD2 ARG A 204      -0.805 -17.255  -0.113  1.00 93.79           H  
ATOM   3189  HD3 ARG A 204       0.367 -16.032   0.355  1.00 93.79           H  
ATOM   3190  NE  ARG A 204      -0.158 -16.047  -1.700  1.00 93.79           N  
ATOM   3191  HE  ARG A 204       0.366 -16.343  -2.512  1.00 93.79           H  
ATOM   3192  NH1 ARG A 204      -1.842 -14.651  -0.964  1.00 93.79           N  
ATOM   3193 HH11 ARG A 204      -1.608 -14.761   0.013  1.00 93.79           H  
ATOM   3194 HH12 ARG A 204      -2.566 -13.980  -1.174  1.00 93.79           H  
ATOM   3195  NH2 ARG A 204      -1.469 -14.859  -3.129  1.00 93.79           N  
ATOM   3196 HH21 ARG A 204      -2.218 -14.197  -3.273  1.00 93.79           H  
ATOM   3197 HH22 ARG A 204      -0.973 -15.205  -3.939  1.00 93.79           H  
ATOM   3198  CZ  ARG A 204      -1.141 -15.190  -1.916  1.00 93.79           C  
ATOM   3199  N   VAL A 205       5.935 -17.573  -0.475  1.00 96.22           N  
ATOM   3200  H   VAL A 205       5.694 -17.897   0.451  1.00 96.22           H  
ATOM   3201  CA  VAL A 205       7.300 -17.046  -0.635  1.00 96.22           C  
ATOM   3202  HA  VAL A 205       7.483 -16.851  -1.692  1.00 96.22           H  
ATOM   3203  C   VAL A 205       8.351 -18.061  -0.173  1.00 96.22           C  
ATOM   3204  CB  VAL A 205       7.472 -15.711   0.117  1.00 96.22           C  
ATOM   3205  HB  VAL A 205       8.462 -15.319  -0.117  1.00 96.22           H  
ATOM   3206  O   VAL A 205       8.036 -18.989   0.576  1.00 96.22           O  
ATOM   3207  CG1 VAL A 205       6.442 -14.675  -0.349  1.00 96.22           C  
ATOM   3208 HG11 VAL A 205       6.507 -14.547  -1.429  1.00 96.22           H  
ATOM   3209 HG12 VAL A 205       6.651 -13.719   0.131  1.00 96.22           H  
ATOM   3210 HG13 VAL A 205       5.428 -14.986  -0.100  1.00 96.22           H  
ATOM   3211  CG2 VAL A 205       7.382 -15.858   1.639  1.00 96.22           C  
ATOM   3212 HG21 VAL A 205       7.458 -14.880   2.113  1.00 96.22           H  
ATOM   3213 HG22 VAL A 205       6.432 -16.322   1.904  1.00 96.22           H  
ATOM   3214 HG23 VAL A 205       8.203 -16.471   2.010  1.00 96.22           H  
ATOM   3215  N   VAL A 206       9.596 -17.875  -0.613  1.00 94.81           N  
ATOM   3216  H   VAL A 206       9.771 -17.092  -1.226  1.00 94.81           H  
ATOM   3217  CA  VAL A 206      10.748 -18.726  -0.284  1.00 94.81           C  
ATOM   3218  HA  VAL A 206      10.389 -19.676   0.112  1.00 94.81           H  
ATOM   3219  C   VAL A 206      11.606 -18.048   0.784  1.00 94.81           C  
ATOM   3220  CB  VAL A 206      11.577 -19.035  -1.546  1.00 94.81           C  
ATOM   3221  HB  VAL A 206      11.991 -18.106  -1.939  1.00 94.81           H  
ATOM   3222  O   VAL A 206      12.169 -16.984   0.551  1.00 94.81           O  
ATOM   3223  CG1 VAL A 206      12.724 -20.001  -1.224  1.00 94.81           C  
ATOM   3224 HG11 VAL A 206      13.422 -19.549  -0.520  1.00 94.81           H  
ATOM   3225 HG12 VAL A 206      12.340 -20.933  -0.808  1.00 94.81           H  
ATOM   3226 HG13 VAL A 206      13.282 -20.230  -2.132  1.00 94.81           H  
ATOM   3227  CG2 VAL A 206      10.717 -19.671  -2.647  1.00 94.81           C  
ATOM   3228 HG21 VAL A 206      10.227 -20.569  -2.272  1.00 94.81           H  
ATOM   3229 HG22 VAL A 206       9.971 -18.955  -2.994  1.00 94.81           H  
ATOM   3230 HG23 VAL A 206      11.348 -19.934  -3.496  1.00 94.81           H  
ATOM   3231  N   GLY A 207      11.736 -18.674   1.956  1.00 92.74           N  
ATOM   3232  H   GLY A 207      11.261 -19.556   2.087  1.00 92.74           H  
ATOM   3233  CA  GLY A 207      12.429 -18.076   3.105  1.00 92.74           C  
ATOM   3234  HA2 GLY A 207      11.879 -17.188   3.416  1.00 92.74           H  
ATOM   3235  HA3 GLY A 207      12.423 -18.790   3.928  1.00 92.74           H  
ATOM   3236  C   GLY A 207      13.891 -17.682   2.847  1.00 92.74           C  
ATOM   3237  O   GLY A 207      14.378 -16.733   3.452  1.00 92.74           O  
ATOM   3238  N   GLU A 208      14.569 -18.378   1.931  1.00 93.04           N  
ATOM   3239  H   GLU A 208      14.108 -19.157   1.481  1.00 93.04           H  
ATOM   3240  CA  GLU A 208      15.980 -18.158   1.580  1.00 93.04           C  
ATOM   3241  HA  GLU A 208      16.588 -18.185   2.485  1.00 93.04           H  
ATOM   3242  C   GLU A 208      16.232 -16.796   0.915  1.00 93.04           C  
ATOM   3243  CB  GLU A 208      16.445 -19.290   0.648  1.00 93.04           C  
ATOM   3244  HB2 GLU A 208      15.794 -19.309  -0.227  1.00 93.04           H  
ATOM   3245  HB3 GLU A 208      17.463 -19.081   0.318  1.00 93.04           H  
ATOM   3246  O   GLU A 208      17.277 -16.195   1.140  1.00 93.04           O  
ATOM   3247  CG  GLU A 208      16.425 -20.666   1.340  1.00 93.04           C  
ATOM   3248  HG2 GLU A 208      15.461 -20.806   1.828  1.00 93.04           H  
ATOM   3249  HG3 GLU A 208      17.192 -20.677   2.114  1.00 93.04           H  
ATOM   3250  CD  GLU A 208      16.645 -21.843   0.376  1.00 93.04           C  
ATOM   3251  OE1 GLU A 208      16.316 -22.975   0.798  1.00 93.04           O  
ATOM   3252  OE2 GLU A 208      17.068 -21.599  -0.774  1.00 93.04           O  
ATOM   3253  N   PHE A 209      15.257 -16.264   0.167  1.00 94.18           N  
ATOM   3254  H   PHE A 209      14.385 -16.769   0.099  1.00 94.18           H  
ATOM   3255  CA  PHE A 209      15.362 -14.987  -0.559  1.00 94.18           C  
ATOM   3256  HA  PHE A 209      16.418 -14.787  -0.742  1.00 94.18           H  
ATOM   3257  C   PHE A 209      14.848 -13.794   0.263  1.00 94.18           C  
ATOM   3258  CB  PHE A 209      14.686 -15.104  -1.932  1.00 94.18           C  
ATOM   3259  HB2 PHE A 209      13.651 -15.418  -1.797  1.00 94.18           H  
ATOM   3260  HB3 PHE A 209      14.674 -14.126  -2.413  1.00 94.18           H  
ATOM   3261  O   PHE A 209      14.309 -12.817  -0.272  1.00 94.18           O  
ATOM   3262  CG  PHE A 209      15.369 -16.069  -2.872  1.00 94.18           C  
ATOM   3263  CD1 PHE A 209      16.420 -15.622  -3.694  1.00 94.18           C  
ATOM   3264  HD1 PHE A 209      16.747 -14.593  -3.652  1.00 94.18           H  
ATOM   3265  CD2 PHE A 209      14.974 -17.417  -2.912  1.00 94.18           C  
ATOM   3266  HD2 PHE A 209      14.191 -17.770  -2.257  1.00 94.18           H  
ATOM   3267  CE1 PHE A 209      17.069 -16.522  -4.555  1.00 94.18           C  
ATOM   3268  HE1 PHE A 209      17.890 -16.187  -5.171  1.00 94.18           H  
ATOM   3269  CE2 PHE A 209      15.627 -18.320  -3.767  1.00 94.18           C  
ATOM   3270  HE2 PHE A 209      15.353 -19.365  -3.771  1.00 94.18           H  
ATOM   3271  CZ  PHE A 209      16.675 -17.871  -4.589  1.00 94.18           C  
ATOM   3272  HZ  PHE A 209      17.194 -18.567  -5.230  1.00 94.18           H  
ATOM   3273  N   ARG A 210      14.978 -13.867   1.589  1.00 95.17           N  
ATOM   3274  H   ARG A 210      15.447 -14.675   1.972  1.00 95.17           H  
ATOM   3275  CA  ARG A 210      14.660 -12.746   2.474  1.00 95.17           C  
ATOM   3276  HA  ARG A 210      13.686 -12.347   2.188  1.00 95.17           H  
ATOM   3277  C   ARG A 210      15.696 -11.641   2.325  1.00 95.17           C  
ATOM   3278  CB  ARG A 210      14.580 -13.228   3.915  1.00 95.17           C  
ATOM   3279  HB2 ARG A 210      15.571 -13.501   4.279  1.00 95.17           H  
ATOM   3280  HB3 ARG A 210      13.941 -14.110   3.957  1.00 95.17           H  
ATOM   3281  O   ARG A 210      16.893 -11.903   2.402  1.00 95.17           O  
ATOM   3282  CG  ARG A 210      13.990 -12.119   4.786  1.00 95.17           C  
ATOM   3283  HG2 ARG A 210      13.073 -11.737   4.338  1.00 95.17           H  
ATOM   3284  HG3 ARG A 210      14.708 -11.308   4.907  1.00 95.17           H  
ATOM   3285  CD  ARG A 210      13.662 -12.716   6.140  1.00 95.17           C  
ATOM   3286  HD2 ARG A 210      14.572 -13.151   6.553  1.00 95.17           H  
ATOM   3287  HD3 ARG A 210      12.958 -13.537   6.003  1.00 95.17           H  
ATOM   3288  NE  ARG A 210      13.081 -11.700   7.028  1.00 95.17           N  
ATOM   3289  HE  ARG A 210      12.590 -10.940   6.581  1.00 95.17           H  
ATOM   3290  NH1 ARG A 210      14.016 -12.503   8.950  1.00 95.17           N  
ATOM   3291 HH11 ARG A 210      14.297 -12.306   9.899  1.00 95.17           H  
ATOM   3292 HH12 ARG A 210      14.778 -12.825   8.371  1.00 95.17           H  
ATOM   3293  NH2 ARG A 210      12.659 -10.727   9.030  1.00 95.17           N  
ATOM   3294 HH21 ARG A 210      12.184  -9.988   8.531  1.00 95.17           H  
ATOM   3295 HH22 ARG A 210      12.901 -10.621  10.005  1.00 95.17           H  
ATOM   3296  CZ  ARG A 210      13.253 -11.651   8.330  1.00 95.17           C  
ATOM   3297  N   LEU A 211      15.230 -10.415   2.133  1.00 94.81           N  
ATOM   3298  H   LEU A 211      14.233 -10.264   2.187  1.00 94.81           H  
ATOM   3299  CA  LEU A 211      16.079  -9.244   1.949  1.00 94.81           C  
ATOM   3300  HA  LEU A 211      16.925  -9.517   1.318  1.00 94.81           H  
ATOM   3301  C   LEU A 211      16.625  -8.755   3.295  1.00 94.81           C  
ATOM   3302  CB  LEU A 211      15.266  -8.159   1.234  1.00 94.81           C  
ATOM   3303  HB2 LEU A 211      15.837  -7.230   1.215  1.00 94.81           H  
ATOM   3304  HB3 LEU A 211      14.366  -7.981   1.822  1.00 94.81           H  
ATOM   3305  O   LEU A 211      15.943  -8.845   4.317  1.00 94.81           O  
ATOM   3306  CG  LEU A 211      14.876  -8.542  -0.208  1.00 94.81           C  
ATOM   3307  HG  LEU A 211      14.616  -9.599  -0.268  1.00 94.81           H  
ATOM   3308  CD1 LEU A 211      13.636  -7.753  -0.608  1.00 94.81           C  
ATOM   3309 HD11 LEU A 211      12.771  -8.162  -0.086  1.00 94.81           H  
ATOM   3310 HD12 LEU A 211      13.472  -7.815  -1.684  1.00 94.81           H  
ATOM   3311 HD13 LEU A 211      13.759  -6.713  -0.304  1.00 94.81           H  
ATOM   3312  CD2 LEU A 211      16.004  -8.275  -1.203  1.00 94.81           C  
ATOM   3313 HD21 LEU A 211      16.858  -8.912  -0.972  1.00 94.81           H  
ATOM   3314 HD22 LEU A 211      16.314  -7.231  -1.153  1.00 94.81           H  
ATOM   3315 HD23 LEU A 211      15.674  -8.504  -2.216  1.00 94.81           H  
ATOM   3316  N   GLU A 212      17.845  -8.216   3.301  1.00 92.74           N  
ATOM   3317  H   GLU A 212      18.351  -8.148   2.429  1.00 92.74           H  
ATOM   3318  CA  GLU A 212      18.436  -7.646   4.517  1.00 92.74           C  
ATOM   3319  HA  GLU A 212      18.385  -8.413   5.291  1.00 92.74           H  
ATOM   3320  C   GLU A 212      17.626  -6.439   5.011  1.00 92.74           C  
ATOM   3321  CB  GLU A 212      19.926  -7.303   4.306  1.00 92.74           C  
ATOM   3322  HB2 GLU A 212      20.016  -6.626   3.456  1.00 92.74           H  
ATOM   3323  HB3 GLU A 212      20.430  -8.247   4.096  1.00 92.74           H  
ATOM   3324  O   GLU A 212      17.132  -5.620   4.233  1.00 92.74           O  
ATOM   3325  CG  GLU A 212      20.613  -6.671   5.536  1.00 92.74           C  
ATOM   3326  HG2 GLU A 212      20.485  -7.351   6.379  1.00 92.74           H  
ATOM   3327  HG3 GLU A 212      20.092  -5.747   5.787  1.00 92.74           H  
ATOM   3328  CD  GLU A 212      22.110  -6.305   5.402  1.00 92.74           C  
ATOM   3329  OE1 GLU A 212      22.747  -6.166   6.476  1.00 92.74           O  
ATOM   3330  OE2 GLU A 212      22.603  -5.997   4.297  1.00 92.74           O  
ATOM   3331  N   ARG A 213      17.547  -6.277   6.337  1.00 91.56           N  
ATOM   3332  H   ARG A 213      17.921  -7.016   6.915  1.00 91.56           H  
ATOM   3333  CA  ARG A 213      16.837  -5.161   6.977  1.00 91.56           C  
ATOM   3334  HA  ARG A 213      15.774  -5.270   6.764  1.00 91.56           H  
ATOM   3335  C   ARG A 213      17.237  -3.793   6.419  1.00 91.56           C  
ATOM   3336  CB  ARG A 213      17.056  -5.232   8.492  1.00 91.56           C  
ATOM   3337  HB2 ARG A 213      16.742  -6.214   8.845  1.00 91.56           H  
ATOM   3338  HB3 ARG A 213      18.115  -5.101   8.716  1.00 91.56           H  
ATOM   3339  O   ARG A 213      16.360  -2.987   6.143  1.00 91.56           O  
ATOM   3340  CG  ARG A 213      16.242  -4.156   9.221  1.00 91.56           C  
ATOM   3341  HG2 ARG A 213      15.191  -4.248   8.949  1.00 91.56           H  
ATOM   3342  HG3 ARG A 213      16.595  -3.164   8.940  1.00 91.56           H  
ATOM   3343  CD  ARG A 213      16.391  -4.320  10.733  1.00 91.56           C  
ATOM   3344  HD2 ARG A 213      17.444  -4.221  10.997  1.00 91.56           H  
ATOM   3345  HD3 ARG A 213      16.038  -5.313  11.011  1.00 91.56           H  
ATOM   3346  NE  ARG A 213      15.609  -3.294  11.439  1.00 91.56           N  
ATOM   3347  HE  ARG A 213      15.300  -2.515  10.874  1.00 91.56           H  
ATOM   3348  NH1 ARG A 213      15.708  -4.218  13.537  1.00 91.56           N  
ATOM   3349 HH11 ARG A 213      15.419  -4.207  14.505  1.00 91.56           H  
ATOM   3350 HH12 ARG A 213      16.294  -4.952  13.166  1.00 91.56           H  
ATOM   3351  NH2 ARG A 213      14.526  -2.351  13.199  1.00 91.56           N  
ATOM   3352 HH21 ARG A 213      14.189  -1.627  12.581  1.00 91.56           H  
ATOM   3353 HH22 ARG A 213      14.234  -2.349  14.166  1.00 91.56           H  
ATOM   3354  CZ  ARG A 213      15.287  -3.291  12.718  1.00 91.56           C  
ATOM   3355  N   LYS A 214      18.532  -3.548   6.201  1.00 90.41           N  
ATOM   3356  H   LYS A 214      19.194  -4.288   6.383  1.00 90.41           H  
ATOM   3357  CA  LYS A 214      19.006  -2.269   5.652  1.00 90.41           C  
ATOM   3358  HA  LYS A 214      18.615  -1.453   6.259  1.00 90.41           H  
ATOM   3359  C   LYS A 214      18.506  -2.022   4.227  1.00 90.41           C  
ATOM   3360  CB  LYS A 214      20.531  -2.208   5.649  1.00 90.41           C  
ATOM   3361  HB2 LYS A 214      20.920  -3.004   5.014  1.00 90.41           H  
ATOM   3362  HB3 LYS A 214      20.804  -1.246   5.215  1.00 90.41           H  
ATOM   3363  O   LYS A 214      18.169  -0.893   3.897  1.00 90.41           O  
ATOM   3364  CG  LYS A 214      21.183  -2.294   7.033  1.00 90.41           C  
ATOM   3365  HG2 LYS A 214      20.941  -3.247   7.504  1.00 90.41           H  
ATOM   3366  HG3 LYS A 214      20.833  -1.473   7.659  1.00 90.41           H  
ATOM   3367  CD  LYS A 214      22.696  -2.192   6.831  1.00 90.41           C  
ATOM   3368  HD2 LYS A 214      23.012  -3.011   6.184  1.00 90.41           H  
ATOM   3369  HD3 LYS A 214      22.929  -1.246   6.342  1.00 90.41           H  
ATOM   3370  CE  LYS A 214      23.459  -2.273   8.148  1.00 90.41           C  
ATOM   3371  HE2 LYS A 214      23.134  -3.169   8.677  1.00 90.41           H  
ATOM   3372  HE3 LYS A 214      23.221  -1.398   8.754  1.00 90.41           H  
ATOM   3373  NZ  LYS A 214      24.911  -2.349   7.864  1.00 90.41           N  
ATOM   3374  HZ1 LYS A 214      25.085  -3.172   7.303  1.00 90.41           H  
ATOM   3375  HZ2 LYS A 214      25.456  -2.410   8.712  1.00 90.41           H  
ATOM   3376  HZ3 LYS A 214      25.206  -1.552   7.318  1.00 90.41           H  
ATOM   3377  N   TRP A 215      18.429  -3.068   3.402  1.00 93.25           N  
ATOM   3378  H   TRP A 215      18.653  -3.988   3.756  1.00 93.25           H  
ATOM   3379  CA  TRP A 215      17.857  -2.979   2.058  1.00 93.25           C  
ATOM   3380  HA  TRP A 215      18.361  -2.190   1.500  1.00 93.25           H  
ATOM   3381  C   TRP A 215      16.371  -2.610   2.136  1.00 93.25           C  
ATOM   3382  CB  TRP A 215      18.078  -4.312   1.329  1.00 93.25           C  
ATOM   3383  HB2 TRP A 215      19.128  -4.591   1.424  1.00 93.25           H  
ATOM   3384  HB3 TRP A 215      17.491  -5.096   1.808  1.00 93.25           H  
ATOM   3385  O   TRP A 215      15.914  -1.696   1.451  1.00 93.25           O  
ATOM   3386  CG  TRP A 215      17.727  -4.312  -0.123  1.00 93.25           C  
ATOM   3387  CD1 TRP A 215      18.618  -4.293  -1.138  1.00 93.25           C  
ATOM   3388  HD1 TRP A 215      19.691  -4.281  -1.016  1.00 93.25           H  
ATOM   3389  CD2 TRP A 215      16.408  -4.355  -0.752  1.00 93.25           C  
ATOM   3390  CE2 TRP A 215      16.587  -4.370  -2.167  1.00 93.25           C  
ATOM   3391  CE3 TRP A 215      15.079  -4.399  -0.278  1.00 93.25           C  
ATOM   3392  HE3 TRP A 215      14.902  -4.424   0.788  1.00 93.25           H  
ATOM   3393  NE1 TRP A 215      17.953  -4.330  -2.345  1.00 93.25           N  
ATOM   3394  HE1 TRP A 215      18.432  -4.357  -3.234  1.00 93.25           H  
ATOM   3395  CH2 TRP A 215      14.202  -4.440  -2.553  1.00 93.25           C  
ATOM   3396  HH2 TRP A 215      13.361  -4.457  -3.232  1.00 93.25           H  
ATOM   3397  CZ2 TRP A 215      15.509  -4.426  -3.061  1.00 93.25           C  
ATOM   3398  HZ2 TRP A 215      15.690  -4.443  -4.126  1.00 93.25           H  
ATOM   3399  CZ3 TRP A 215      13.987  -4.412  -1.165  1.00 93.25           C  
ATOM   3400  HZ3 TRP A 215      12.979  -4.421  -0.778  1.00 93.25           H  
ATOM   3401  N   LEU A 216      15.623  -3.266   3.032  1.00 94.23           N  
ATOM   3402  H   LEU A 216      16.058  -4.008   3.562  1.00 94.23           H  
ATOM   3403  CA  LEU A 216      14.211  -2.955   3.270  1.00 94.23           C  
ATOM   3404  HA  LEU A 216      13.675  -3.007   2.322  1.00 94.23           H  
ATOM   3405  C   LEU A 216      14.022  -1.522   3.784  1.00 94.23           C  
ATOM   3406  CB  LEU A 216      13.605  -3.975   4.251  1.00 94.23           C  
ATOM   3407  HB2 LEU A 216      14.193  -3.967   5.169  1.00 94.23           H  
ATOM   3408  HB3 LEU A 216      12.596  -3.651   4.508  1.00 94.23           H  
ATOM   3409  O   LEU A 216      13.074  -0.859   3.375  1.00 94.23           O  
ATOM   3410  CG  LEU A 216      13.533  -5.418   3.719  1.00 94.23           C  
ATOM   3411  HG  LEU A 216      14.514  -5.733   3.366  1.00 94.23           H  
ATOM   3412  CD1 LEU A 216      13.098  -6.358   4.845  1.00 94.23           C  
ATOM   3413 HD11 LEU A 216      13.831  -6.319   5.651  1.00 94.23           H  
ATOM   3414 HD12 LEU A 216      12.117  -6.068   5.221  1.00 94.23           H  
ATOM   3415 HD13 LEU A 216      13.064  -7.380   4.467  1.00 94.23           H  
ATOM   3416  CD2 LEU A 216      12.525  -5.562   2.576  1.00 94.23           C  
ATOM   3417 HD21 LEU A 216      12.501  -6.601   2.248  1.00 94.23           H  
ATOM   3418 HD22 LEU A 216      11.530  -5.268   2.912  1.00 94.23           H  
ATOM   3419 HD23 LEU A 216      12.818  -4.942   1.728  1.00 94.23           H  
ATOM   3420  N   ASP A 217      14.932  -1.022   4.623  1.00 92.37           N  
ATOM   3421  H   ASP A 217      15.638  -1.648   4.984  1.00 92.37           H  
ATOM   3422  CA  ASP A 217      14.914   0.358   5.115  1.00 92.37           C  
ATOM   3423  HA  ASP A 217      13.922   0.566   5.516  1.00 92.37           H  
ATOM   3424  C   ASP A 217      15.112   1.377   3.981  1.00 92.37           C  
ATOM   3425  CB  ASP A 217      15.939   0.550   6.253  1.00 92.37           C  
ATOM   3426  HB2 ASP A 217      16.936   0.319   5.879  1.00 92.37           H  
ATOM   3427  HB3 ASP A 217      15.933   1.602   6.538  1.00 92.37           H  
ATOM   3428  O   ASP A 217      14.351   2.343   3.899  1.00 92.37           O  
ATOM   3429  CG  ASP A 217      15.676  -0.280   7.527  1.00 92.37           C  
ATOM   3430  OD1 ASP A 217      14.512  -0.687   7.767  1.00 92.37           O  
ATOM   3431  OD2 ASP A 217      16.634  -0.490   8.306  1.00 92.37           O  
ATOM   3432  N   VAL A 218      16.051   1.135   3.056  1.00 93.30           N  
ATOM   3433  H   VAL A 218      16.640   0.324   3.178  1.00 93.30           H  
ATOM   3434  CA  VAL A 218      16.244   1.971   1.854  1.00 93.30           C  
ATOM   3435  HA  VAL A 218      16.462   2.993   2.167  1.00 93.30           H  
ATOM   3436  C   VAL A 218      14.966   2.027   1.018  1.00 93.30           C  
ATOM   3437  CB  VAL A 218      17.430   1.463   1.003  1.00 93.30           C  
ATOM   3438  HB  VAL A 218      17.318   0.393   0.825  1.00 93.30           H  
ATOM   3439  O   VAL A 218      14.513   3.109   0.640  1.00 93.30           O  
ATOM   3440  CG1 VAL A 218      17.527   2.164  -0.360  1.00 93.30           C  
ATOM   3441 HG11 VAL A 218      16.685   1.886  -0.993  1.00 93.30           H  
ATOM   3442 HG12 VAL A 218      17.547   3.246  -0.230  1.00 93.30           H  
ATOM   3443 HG13 VAL A 218      18.438   1.852  -0.871  1.00 93.30           H  
ATOM   3444  CG2 VAL A 218      18.758   1.698   1.731  1.00 93.30           C  
ATOM   3445 HG21 VAL A 218      18.742   1.241   2.721  1.00 93.30           H  
ATOM   3446 HG22 VAL A 218      18.941   2.768   1.839  1.00 93.30           H  
ATOM   3447 HG23 VAL A 218      19.572   1.255   1.157  1.00 93.30           H  
ATOM   3448  N   VAL A 219      14.340   0.876   0.764  1.00 95.56           N  
ATOM   3449  H   VAL A 219      14.760   0.017   1.090  1.00 95.56           H  
ATOM   3450  CA  VAL A 219      13.109   0.820  -0.035  1.00 95.56           C  
ATOM   3451  HA  VAL A 219      13.264   1.420  -0.932  1.00 95.56           H  
ATOM   3452  C   VAL A 219      11.927   1.455   0.690  1.00 95.56           C  
ATOM   3453  CB  VAL A 219      12.802  -0.616  -0.485  1.00 95.56           C  
ATOM   3454  HB  VAL A 219      12.749  -1.280   0.378  1.00 95.56           H  
ATOM   3455  O   VAL A 219      11.170   2.192   0.062  1.00 95.56           O  
ATOM   3456  CG1 VAL A 219      11.486  -0.711  -1.268  1.00 95.56           C  
ATOM   3457 HG11 VAL A 219      11.336  -1.733  -1.617  1.00 95.56           H  
ATOM   3458 HG12 VAL A 219      10.646  -0.443  -0.627  1.00 95.56           H  
ATOM   3459 HG13 VAL A 219      11.509  -0.035  -2.123  1.00 95.56           H  
ATOM   3460  CG2 VAL A 219      13.920  -1.074  -1.421  1.00 95.56           C  
ATOM   3461 HG21 VAL A 219      14.824  -1.296  -0.854  1.00 95.56           H  
ATOM   3462 HG22 VAL A 219      13.613  -1.970  -1.960  1.00 95.56           H  
ATOM   3463 HG23 VAL A 219      14.141  -0.297  -2.152  1.00 95.56           H  
ATOM   3464  N   ARG A 220      11.774   1.239   2.001  1.00 95.28           N  
ATOM   3465  H   ARG A 220      12.428   0.626   2.464  1.00 95.28           H  
ATOM   3466  CA  ARG A 220      10.699   1.854   2.795  1.00 95.28           C  
ATOM   3467  HA  ARG A 220       9.741   1.593   2.347  1.00 95.28           H  
ATOM   3468  C   ARG A 220      10.802   3.373   2.768  1.00 95.28           C  
ATOM   3469  CB  ARG A 220      10.744   1.331   4.237  1.00 95.28           C  
ATOM   3470  HB2 ARG A 220      11.633   1.719   4.734  1.00 95.28           H  
ATOM   3471  HB3 ARG A 220      10.802   0.243   4.210  1.00 95.28           H  
ATOM   3472  O   ARG A 220       9.802   4.033   2.494  1.00 95.28           O  
ATOM   3473  CG  ARG A 220       9.485   1.736   5.028  1.00 95.28           C  
ATOM   3474  HG2 ARG A 220       8.622   1.245   4.578  1.00 95.28           H  
ATOM   3475  HG3 ARG A 220       9.335   2.814   4.963  1.00 95.28           H  
ATOM   3476  CD  ARG A 220       9.532   1.364   6.517  1.00 95.28           C  
ATOM   3477  HD2 ARG A 220       8.553   1.564   6.952  1.00 95.28           H  
ATOM   3478  HD3 ARG A 220      10.246   2.012   7.026  1.00 95.28           H  
ATOM   3479  NE  ARG A 220       9.864  -0.058   6.735  1.00 95.28           N  
ATOM   3480  HE  ARG A 220       9.111  -0.732   6.733  1.00 95.28           H  
ATOM   3481  NH1 ARG A 220      12.095   0.223   7.059  1.00 95.28           N  
ATOM   3482 HH11 ARG A 220      11.985   1.224   6.979  1.00 95.28           H  
ATOM   3483 HH12 ARG A 220      12.992  -0.172   7.302  1.00 95.28           H  
ATOM   3484  NH2 ARG A 220      11.293  -1.819   7.077  1.00 95.28           N  
ATOM   3485 HH21 ARG A 220      10.514  -2.461   7.124  1.00 95.28           H  
ATOM   3486 HH22 ARG A 220      12.242  -2.129   7.227  1.00 95.28           H  
ATOM   3487  CZ  ARG A 220      11.065  -0.553   6.948  1.00 95.28           C  
ATOM   3488  N   ASN A 221      12.003   3.909   2.985  1.00 94.51           N  
ATOM   3489  H   ASN A 221      12.772   3.298   3.219  1.00 94.51           H  
ATOM   3490  CA  ASN A 221      12.253   5.346   2.916  1.00 94.51           C  
ATOM   3491  HA  ASN A 221      11.584   5.863   3.603  1.00 94.51           H  
ATOM   3492  C   ASN A 221      11.952   5.878   1.515  1.00 94.51           C  
ATOM   3493  CB  ASN A 221      13.704   5.635   3.330  1.00 94.51           C  
ATOM   3494  HB2 ASN A 221      13.921   6.688   3.149  1.00 94.51           H  
ATOM   3495  HB3 ASN A 221      14.386   5.037   2.725  1.00 94.51           H  
ATOM   3496  O   ASN A 221      11.274   6.893   1.379  1.00 94.51           O  
ATOM   3497  CG  ASN A 221      13.968   5.361   4.800  1.00 94.51           C  
ATOM   3498  ND2 ASN A 221      15.219   5.261   5.183  1.00 94.51           N  
ATOM   3499 HD21 ASN A 221      15.960   5.358   4.505  1.00 94.51           H  
ATOM   3500 HD22 ASN A 221      15.367   5.068   6.163  1.00 94.51           H  
ATOM   3501  OD1 ASN A 221      13.077   5.235   5.623  1.00 94.51           O  
ATOM   3502  N   ARG A 222      12.348   5.152   0.460  1.00 96.24           N  
ATOM   3503  H   ARG A 222      12.932   4.342   0.612  1.00 96.24           H  
ATOM   3504  CA  ARG A 222      12.049   5.585  -0.906  1.00 96.24           C  
ATOM   3505  HA  ARG A 222      12.365   6.628  -0.940  1.00 96.24           H  
ATOM   3506  C   ARG A 222      10.556   5.588  -1.223  1.00 96.24           C  
ATOM   3507  CB  ARG A 222      12.840   4.757  -1.932  1.00 96.24           C  
ATOM   3508  HB2 ARG A 222      12.484   3.727  -1.926  1.00 96.24           H  
ATOM   3509  HB3 ARG A 222      13.890   4.755  -1.641  1.00 96.24           H  
ATOM   3510  O   ARG A 222      10.089   6.524  -1.863  1.00 96.24           O  
ATOM   3511  CG  ARG A 222      12.715   5.326  -3.359  1.00 96.24           C  
ATOM   3512  HG2 ARG A 222      11.681   5.272  -3.698  1.00 96.24           H  
ATOM   3513  HG3 ARG A 222      13.322   4.728  -4.039  1.00 96.24           H  
ATOM   3514  CD  ARG A 222      13.190   6.784  -3.396  1.00 96.24           C  
ATOM   3515  HD2 ARG A 222      14.207   6.850  -3.009  1.00 96.24           H  
ATOM   3516  HD3 ARG A 222      12.540   7.380  -2.756  1.00 96.24           H  
ATOM   3517  NE  ARG A 222      13.129   7.387  -4.732  1.00 96.24           N  
ATOM   3518  HE  ARG A 222      12.877   6.808  -5.520  1.00 96.24           H  
ATOM   3519  NH1 ARG A 222      13.482   9.541  -4.018  1.00 96.24           N  
ATOM   3520 HH11 ARG A 222      13.630   9.202  -3.078  1.00 96.24           H  
ATOM   3521 HH12 ARG A 222      13.380  10.536  -4.159  1.00 96.24           H  
ATOM   3522  NH2 ARG A 222      12.876   9.164  -6.125  1.00 96.24           N  
ATOM   3523 HH21 ARG A 222      12.384   8.522  -6.730  1.00 96.24           H  
ATOM   3524 HH22 ARG A 222      12.654  10.144  -6.228  1.00 96.24           H  
ATOM   3525  CZ  ARG A 222      13.172   8.686  -4.955  1.00 96.24           C  
ATOM   3526  N   ILE A 223       9.814   4.574  -0.780  1.00 96.90           N  
ATOM   3527  H   ILE A 223      10.282   3.828  -0.286  1.00 96.90           H  
ATOM   3528  CA  ILE A 223       8.352   4.523  -0.922  1.00 96.90           C  
ATOM   3529  HA  ILE A 223       8.091   4.657  -1.971  1.00 96.90           H  
ATOM   3530  C   ILE A 223       7.702   5.691  -0.170  1.00 96.90           C  
ATOM   3531  CB  ILE A 223       7.805   3.151  -0.457  1.00 96.90           C  
ATOM   3532  HB  ILE A 223       8.220   2.925   0.526  1.00 96.90           H  
ATOM   3533  O   ILE A 223       6.773   6.299  -0.695  1.00 96.90           O  
ATOM   3534  CG1 ILE A 223       8.221   2.037  -1.447  1.00 96.90           C  
ATOM   3535 HG12 ILE A 223       7.690   2.176  -2.389  1.00 96.90           H  
ATOM   3536 HG13 ILE A 223       9.287   2.115  -1.661  1.00 96.90           H  
ATOM   3537  CG2 ILE A 223       6.269   3.174  -0.339  1.00 96.90           C  
ATOM   3538 HG21 ILE A 223       5.948   3.896   0.411  1.00 96.90           H  
ATOM   3539 HG22 ILE A 223       5.897   2.198  -0.027  1.00 96.90           H  
ATOM   3540 HG23 ILE A 223       5.831   3.438  -1.302  1.00 96.90           H  
ATOM   3541  CD1 ILE A 223       7.952   0.614  -0.936  1.00 96.90           C  
ATOM   3542 HD11 ILE A 223       8.383  -0.103  -1.635  1.00 96.90           H  
ATOM   3543 HD12 ILE A 223       6.882   0.417  -0.869  1.00 96.90           H  
ATOM   3544 HD13 ILE A 223       8.413   0.480   0.042  1.00 96.90           H  
ATOM   3545  N   ALA A 224       8.183   6.022   1.030  1.00 95.21           N  
ATOM   3546  H   ALA A 224       8.938   5.481   1.426  1.00 95.21           H  
ATOM   3547  CA  ALA A 224       7.659   7.137   1.812  1.00 95.21           C  
ATOM   3548  HA  ALA A 224       6.577   7.026   1.894  1.00 95.21           H  
ATOM   3549  C   ALA A 224       7.928   8.497   1.143  1.00 95.21           C  
ATOM   3550  CB  ALA A 224       8.254   7.063   3.222  1.00 95.21           C  
ATOM   3551  HB1 ALA A 224       9.330   7.236   3.189  1.00 95.21           H  
ATOM   3552  HB2 ALA A 224       7.794   7.824   3.853  1.00 95.21           H  
ATOM   3553  HB3 ALA A 224       8.066   6.081   3.658  1.00 95.21           H  
ATOM   3554  O   ALA A 224       7.031   9.330   1.059  1.00 95.21           O  
ATOM   3555  N   GLU A 225       9.137   8.712   0.623  1.00 95.27           N  
ATOM   3556  H   GLU A 225       9.850   8.014   0.778  1.00 95.27           H  
ATOM   3557  CA  GLU A 225       9.555   9.988   0.027  1.00 95.27           C  
ATOM   3558  HA  GLU A 225       9.193  10.812   0.642  1.00 95.27           H  
ATOM   3559  C   GLU A 225       9.017  10.215  -1.395  1.00 95.27           C  
ATOM   3560  CB  GLU A 225      11.087  10.039  -0.011  1.00 95.27           C  
ATOM   3561  HB2 GLU A 225      11.391  10.891  -0.619  1.00 95.27           H  
ATOM   3562  HB3 GLU A 225      11.448   9.131  -0.493  1.00 95.27           H  
ATOM   3563  O   GLU A 225       8.746  11.352  -1.778  1.00 95.27           O  
ATOM   3564  CG  GLU A 225      11.737  10.186   1.375  1.00 95.27           C  
ATOM   3565  HG2 GLU A 225      11.454  11.155   1.786  1.00 95.27           H  
ATOM   3566  HG3 GLU A 225      11.356   9.416   2.046  1.00 95.27           H  
ATOM   3567  CD  GLU A 225      13.271  10.088   1.311  1.00 95.27           C  
ATOM   3568  OE1 GLU A 225      13.894  10.150   2.395  1.00 95.27           O  
ATOM   3569  OE2 GLU A 225      13.821   9.965   0.186  1.00 95.27           O  
ATOM   3570  N   ASP A 226       8.871   9.162  -2.205  1.00 95.54           N  
ATOM   3571  H   ASP A 226       9.106   8.246  -1.852  1.00 95.54           H  
ATOM   3572  CA  ASP A 226       8.513   9.285  -3.621  1.00 95.54           C  
ATOM   3573  HA  ASP A 226       8.723  10.307  -3.940  1.00 95.54           H  
ATOM   3574  C   ASP A 226       7.020   9.035  -3.863  1.00 95.54           C  
ATOM   3575  CB  ASP A 226       9.414   8.391  -4.479  1.00 95.54           C  
ATOM   3576  HB2 ASP A 226      10.447   8.546  -4.167  1.00 95.54           H  
ATOM   3577  HB3 ASP A 226       9.168   7.342  -4.311  1.00 95.54           H  
ATOM   3578  O   ASP A 226       6.539   7.899  -3.946  1.00 95.54           O  
ATOM   3579  CG  ASP A 226       9.313   8.702  -5.978  1.00 95.54           C  
ATOM   3580  OD1 ASP A 226       8.331   9.331  -6.435  1.00 95.54           O  
ATOM   3581  OD2 ASP A 226      10.253   8.303  -6.700  1.00 95.54           O  
ATOM   3582  N   LEU A 227       6.269  10.125  -4.023  1.00 95.17           N  
ATOM   3583  H   LEU A 227       6.708  11.027  -3.900  1.00 95.17           H  
ATOM   3584  CA  LEU A 227       4.847  10.070  -4.355  1.00 95.17           C  
ATOM   3585  HA  LEU A 227       4.352   9.466  -3.595  1.00 95.17           H  
ATOM   3586  C   LEU A 227       4.580   9.400  -5.715  1.00 95.17           C  
ATOM   3587  CB  LEU A 227       4.283  11.498  -4.296  1.00 95.17           C  
ATOM   3588  HB2 LEU A 227       4.484  11.909  -3.307  1.00 95.17           H  
ATOM   3589  HB3 LEU A 227       4.801  12.115  -5.031  1.00 95.17           H  
ATOM   3590  O   LEU A 227       3.587   8.689  -5.863  1.00 95.17           O  
ATOM   3591  CG  LEU A 227       2.771  11.586  -4.561  1.00 95.17           C  
ATOM   3592  HG  LEU A 227       2.561  11.253  -5.578  1.00 95.17           H  
ATOM   3593  CD1 LEU A 227       1.949  10.740  -3.589  1.00 95.17           C  
ATOM   3594 HD11 LEU A 227       2.163   9.679  -3.719  1.00 95.17           H  
ATOM   3595 HD12 LEU A 227       0.888  10.896  -3.782  1.00 95.17           H  
ATOM   3596 HD13 LEU A 227       2.171  11.033  -2.562  1.00 95.17           H  
ATOM   3597  CD2 LEU A 227       2.315  13.038  -4.432  1.00 95.17           C  
ATOM   3598 HD21 LEU A 227       2.547  13.403  -3.432  1.00 95.17           H  
ATOM   3599 HD22 LEU A 227       2.833  13.656  -5.165  1.00 95.17           H  
ATOM   3600 HD23 LEU A 227       1.236  13.106  -4.576  1.00 95.17           H  
ATOM   3601  N   SER A 228       5.467   9.567  -6.695  1.00 95.13           N  
ATOM   3602  H   SER A 228       6.314  10.084  -6.501  1.00 95.13           H  
ATOM   3603  CA  SER A 228       5.338   8.966  -8.031  1.00 95.13           C  
ATOM   3604  HA  SER A 228       4.348   9.204  -8.422  1.00 95.13           H  
ATOM   3605  C   SER A 228       5.463   7.443  -7.978  1.00 95.13           C  
ATOM   3606  CB  SER A 228       6.365   9.531  -9.025  1.00 95.13           C  
ATOM   3607  HB2 SER A 228       7.064   8.747  -9.318  1.00 95.13           H  
ATOM   3608  HB3 SER A 228       5.837   9.861  -9.919  1.00 95.13           H  
ATOM   3609  O   SER A 228       4.719   6.732  -8.655  1.00 95.13           O  
ATOM   3610  OG  SER A 228       7.109  10.616  -8.512  1.00 95.13           O  
ATOM   3611  HG  SER A 228       7.677  10.256  -7.827  1.00 95.13           H  
ATOM   3612  N   LEU A 229       6.351   6.923  -7.122  1.00 97.64           N  
ATOM   3613  H   LEU A 229       6.935   7.561  -6.601  1.00 97.64           H  
ATOM   3614  CA  LEU A 229       6.446   5.485  -6.862  1.00 97.64           C  
ATOM   3615  HA  LEU A 229       6.579   4.978  -7.818  1.00 97.64           H  
ATOM   3616  C   LEU A 229       5.153   4.949  -6.230  1.00 97.64           C  
ATOM   3617  CB  LEU A 229       7.673   5.203  -5.978  1.00 97.64           C  
ATOM   3618  HB2 LEU A 229       7.560   5.753  -5.043  1.00 97.64           H  
ATOM   3619  HB3 LEU A 229       8.564   5.579  -6.480  1.00 97.64           H  
ATOM   3620  O   LEU A 229       4.619   3.940  -6.692  1.00 97.64           O  
ATOM   3621  CG  LEU A 229       7.873   3.716  -5.633  1.00 97.64           C  
ATOM   3622  HG  LEU A 229       7.017   3.362  -5.057  1.00 97.64           H  
ATOM   3623  CD1 LEU A 229       8.040   2.824  -6.868  1.00 97.64           C  
ATOM   3624 HD11 LEU A 229       8.854   3.191  -7.492  1.00 97.64           H  
ATOM   3625 HD12 LEU A 229       7.115   2.804  -7.444  1.00 97.64           H  
ATOM   3626 HD13 LEU A 229       8.262   1.804  -6.551  1.00 97.64           H  
ATOM   3627  CD2 LEU A 229       9.120   3.564  -4.768  1.00 97.64           C  
ATOM   3628 HD21 LEU A 229      10.012   3.803  -5.347  1.00 97.64           H  
ATOM   3629 HD22 LEU A 229       9.175   2.540  -4.399  1.00 97.64           H  
ATOM   3630 HD23 LEU A 229       9.061   4.241  -3.915  1.00 97.64           H  
ATOM   3631  N   ARG A 230       4.603   5.643  -5.224  1.00 97.21           N  
ATOM   3632  H   ARG A 230       5.099   6.455  -4.885  1.00 97.21           H  
ATOM   3633  CA  ARG A 230       3.320   5.268  -4.600  1.00 97.21           C  
ATOM   3634  HA  ARG A 230       3.382   4.232  -4.266  1.00 97.21           H  
ATOM   3635  C   ARG A 230       2.159   5.310  -5.593  1.00 97.21           C  
ATOM   3636  CB  ARG A 230       3.033   6.161  -3.383  1.00 97.21           C  
ATOM   3637  HB2 ARG A 230       1.996   6.025  -3.075  1.00 97.21           H  
ATOM   3638  HB3 ARG A 230       3.178   7.209  -3.647  1.00 97.21           H  
ATOM   3639  O   ARG A 230       1.370   4.368  -5.633  1.00 97.21           O  
ATOM   3640  CG  ARG A 230       3.941   5.782  -2.208  1.00 97.21           C  
ATOM   3641  HG2 ARG A 230       3.762   4.738  -1.952  1.00 97.21           H  
ATOM   3642  HG3 ARG A 230       4.986   5.886  -2.502  1.00 97.21           H  
ATOM   3643  CD  ARG A 230       3.670   6.635  -0.965  1.00 97.21           C  
ATOM   3644  HD2 ARG A 230       4.183   6.166  -0.125  1.00 97.21           H  
ATOM   3645  HD3 ARG A 230       2.600   6.653  -0.758  1.00 97.21           H  
ATOM   3646  NE  ARG A 230       4.205   7.992  -1.128  1.00 97.21           N  
ATOM   3647  HE  ARG A 230       4.974   8.081  -1.777  1.00 97.21           H  
ATOM   3648  NH1 ARG A 230       3.166   9.093   0.623  1.00 97.21           N  
ATOM   3649 HH11 ARG A 230       2.424   8.410   0.672  1.00 97.21           H  
ATOM   3650 HH12 ARG A 230       3.119   9.980   1.104  1.00 97.21           H  
ATOM   3651  NH2 ARG A 230       4.679  10.129  -0.564  1.00 97.21           N  
ATOM   3652 HH21 ARG A 230       4.497  10.906   0.055  1.00 97.21           H  
ATOM   3653 HH22 ARG A 230       5.578  10.097  -1.024  1.00 97.21           H  
ATOM   3654  CZ  ARG A 230       4.011   9.043  -0.356  1.00 97.21           C  
ATOM   3655  N   ARG A 231       2.082   6.342  -6.440  1.00 96.66           N  
ATOM   3656  H   ARG A 231       2.753   7.088  -6.320  1.00 96.66           H  
ATOM   3657  CA  ARG A 231       1.101   6.441  -7.536  1.00 96.66           C  
ATOM   3658  HA  ARG A 231       0.091   6.403  -7.128  1.00 96.66           H  
ATOM   3659  C   ARG A 231       1.214   5.258  -8.493  1.00 96.66           C  
ATOM   3660  CB  ARG A 231       1.289   7.758  -8.304  1.00 96.66           C  
ATOM   3661  HB2 ARG A 231       2.349   7.900  -8.512  1.00 96.66           H  
ATOM   3662  HB3 ARG A 231       0.772   7.689  -9.261  1.00 96.66           H  
ATOM   3663  O   ARG A 231       0.197   4.646  -8.802  1.00 96.66           O  
ATOM   3664  CG  ARG A 231       0.739   8.986  -7.562  1.00 96.66           C  
ATOM   3665  HG2 ARG A 231      -0.351   8.958  -7.574  1.00 96.66           H  
ATOM   3666  HG3 ARG A 231       1.088   8.998  -6.530  1.00 96.66           H  
ATOM   3667  CD  ARG A 231       1.233  10.244  -8.281  1.00 96.66           C  
ATOM   3668  HD2 ARG A 231       0.953  10.197  -9.334  1.00 96.66           H  
ATOM   3669  HD3 ARG A 231       2.321  10.246  -8.212  1.00 96.66           H  
ATOM   3670  NE  ARG A 231       0.720  11.496  -7.693  1.00 96.66           N  
ATOM   3671  HE  ARG A 231      -0.068  11.430  -7.065  1.00 96.66           H  
ATOM   3672  NH1 ARG A 231       2.311  12.898  -8.634  1.00 96.66           N  
ATOM   3673 HH11 ARG A 231       2.734  12.130  -9.135  1.00 96.66           H  
ATOM   3674 HH12 ARG A 231       2.764  13.796  -8.733  1.00 96.66           H  
ATOM   3675  NH2 ARG A 231       0.768  13.734  -7.278  1.00 96.66           N  
ATOM   3676 HH21 ARG A 231       0.047  13.629  -6.579  1.00 96.66           H  
ATOM   3677 HH22 ARG A 231       1.267  14.604  -7.401  1.00 96.66           H  
ATOM   3678  CZ  ARG A 231       1.267  12.691  -7.877  1.00 96.66           C  
ATOM   3679  N   PHE A 232       2.429   4.893  -8.905  1.00 97.64           N  
ATOM   3680  H   PHE A 232       3.221   5.461  -8.638  1.00 97.64           H  
ATOM   3681  CA  PHE A 232       2.659   3.726  -9.759  1.00 97.64           C  
ATOM   3682  HA  PHE A 232       2.077   3.844 -10.673  1.00 97.64           H  
ATOM   3683  C   PHE A 232       2.194   2.424  -9.094  1.00 97.64           C  
ATOM   3684  CB  PHE A 232       4.144   3.644 -10.139  1.00 97.64           C  
ATOM   3685  HB2 PHE A 232       4.753   3.561  -9.239  1.00 97.64           H  
ATOM   3686  HB3 PHE A 232       4.432   4.564 -10.648  1.00 97.64           H  
ATOM   3687  O   PHE A 232       1.482   1.636  -9.713  1.00 97.64           O  
ATOM   3688  CG  PHE A 232       4.442   2.467 -11.045  1.00 97.64           C  
ATOM   3689  CD1 PHE A 232       4.864   1.235 -10.509  1.00 97.64           C  
ATOM   3690  HD1 PHE A 232       5.024   1.134  -9.446  1.00 97.64           H  
ATOM   3691  CD2 PHE A 232       4.232   2.592 -12.427  1.00 97.64           C  
ATOM   3692  HD2 PHE A 232       3.911   3.539 -12.836  1.00 97.64           H  
ATOM   3693  CE1 PHE A 232       5.057   0.128 -11.355  1.00 97.64           C  
ATOM   3694  HE1 PHE A 232       5.372  -0.819 -10.944  1.00 97.64           H  
ATOM   3695  CE2 PHE A 232       4.429   1.489 -13.273  1.00 97.64           C  
ATOM   3696  HE2 PHE A 232       4.260   1.595 -14.334  1.00 97.64           H  
ATOM   3697  CZ  PHE A 232       4.829   0.252 -12.737  1.00 97.64           C  
ATOM   3698  HZ  PHE A 232       4.972  -0.600 -13.385  1.00 97.64           H  
ATOM   3699  N   MET A 233       2.548   2.209  -7.823  1.00 98.10           N  
ATOM   3700  H   MET A 233       3.143   2.889  -7.372  1.00 98.10           H  
ATOM   3701  CA  MET A 233       2.135   1.027  -7.063  1.00 98.10           C  
ATOM   3702  HA  MET A 233       2.462   0.135  -7.598  1.00 98.10           H  
ATOM   3703  C   MET A 233       0.605   0.938  -6.937  1.00 98.10           C  
ATOM   3704  CB  MET A 233       2.803   1.040  -5.679  1.00 98.10           C  
ATOM   3705  HB2 MET A 233       2.635   2.003  -5.197  1.00 98.10           H  
ATOM   3706  HB3 MET A 233       2.344   0.268  -5.062  1.00 98.10           H  
ATOM   3707  O   MET A 233       0.018  -0.100  -7.231  1.00 98.10           O  
ATOM   3708  CG  MET A 233       4.308   0.763  -5.748  1.00 98.10           C  
ATOM   3709  HG2 MET A 233       4.780   1.509  -6.388  1.00 98.10           H  
ATOM   3710  HG3 MET A 233       4.462  -0.213  -6.208  1.00 98.10           H  
ATOM   3711  SD  MET A 233       5.156   0.784  -4.142  1.00 98.10           S  
ATOM   3712  CE  MET A 233       4.808  -0.904  -3.576  1.00 98.10           C  
ATOM   3713  HE1 MET A 233       5.163  -1.621  -4.316  1.00 98.10           H  
ATOM   3714  HE2 MET A 233       5.323  -1.084  -2.632  1.00 98.10           H  
ATOM   3715  HE3 MET A 233       3.736  -1.037  -3.433  1.00 98.10           H  
ATOM   3716  N   VAL A 234      -0.075   2.027  -6.576  1.00 97.50           N  
ATOM   3717  H   VAL A 234       0.434   2.868  -6.343  1.00 97.50           H  
ATOM   3718  CA  VAL A 234      -1.546   2.034  -6.493  1.00 97.50           C  
ATOM   3719  HA  VAL A 234      -1.863   1.198  -5.869  1.00 97.50           H  
ATOM   3720  C   VAL A 234      -2.180   1.816  -7.870  1.00 97.50           C  
ATOM   3721  CB  VAL A 234      -2.054   3.326  -5.833  1.00 97.50           C  
ATOM   3722  HB  VAL A 234      -1.641   4.184  -6.365  1.00 97.50           H  
ATOM   3723  O   VAL A 234      -3.103   1.013  -7.996  1.00 97.50           O  
ATOM   3724  CG1 VAL A 234      -3.584   3.417  -5.866  1.00 97.50           C  
ATOM   3725 HG11 VAL A 234      -3.937   3.564  -6.886  1.00 97.50           H  
ATOM   3726 HG12 VAL A 234      -3.922   4.258  -5.260  1.00 97.50           H  
ATOM   3727 HG13 VAL A 234      -4.021   2.503  -5.463  1.00 97.50           H  
ATOM   3728  CG2 VAL A 234      -1.618   3.390  -4.361  1.00 97.50           C  
ATOM   3729 HG21 VAL A 234      -2.062   2.563  -3.807  1.00 97.50           H  
ATOM   3730 HG22 VAL A 234      -0.533   3.330  -4.275  1.00 97.50           H  
ATOM   3731 HG23 VAL A 234      -1.945   4.331  -3.917  1.00 97.50           H  
ATOM   3732  N   ALA A 235      -1.667   2.457  -8.923  1.00 97.60           N  
ATOM   3733  H   ALA A 235      -0.909   3.110  -8.784  1.00 97.60           H  
ATOM   3734  CA  ALA A 235      -2.154   2.250 -10.287  1.00 97.60           C  
ATOM   3735  HA  ALA A 235      -3.215   2.497 -10.317  1.00 97.60           H  
ATOM   3736  C   ALA A 235      -2.009   0.785 -10.732  1.00 97.60           C  
ATOM   3737  CB  ALA A 235      -1.410   3.202 -11.230  1.00 97.60           C  
ATOM   3738  HB1 ALA A 235      -0.347   2.961 -11.253  1.00 97.60           H  
ATOM   3739  HB2 ALA A 235      -1.537   4.232 -10.896  1.00 97.60           H  
ATOM   3740  HB3 ALA A 235      -1.819   3.112 -12.236  1.00 97.60           H  
ATOM   3741  O   ALA A 235      -2.919   0.239 -11.354  1.00 97.60           O  
ATOM   3742  N   LEU A 236      -0.907   0.128 -10.357  1.00 97.77           N  
ATOM   3743  H   LEU A 236      -0.183   0.648  -9.884  1.00 97.77           H  
ATOM   3744  CA  LEU A 236      -0.666  -1.285 -10.639  1.00 97.77           C  
ATOM   3745  HA  LEU A 236      -0.834  -1.446 -11.703  1.00 97.77           H  
ATOM   3746  C   LEU A 236      -1.644  -2.199  -9.888  1.00 97.77           C  
ATOM   3747  CB  LEU A 236       0.808  -1.591 -10.321  1.00 97.77           C  
ATOM   3748  HB2 LEU A 236       1.433  -0.928 -10.919  1.00 97.77           H  
ATOM   3749  HB3 LEU A 236       0.997  -1.361  -9.272  1.00 97.77           H  
ATOM   3750  O   LEU A 236      -2.198  -3.112 -10.496  1.00 97.77           O  
ATOM   3751  CG  LEU A 236       1.245  -3.041 -10.581  1.00 97.77           C  
ATOM   3752  HG  LEU A 236       0.737  -3.704  -9.881  1.00 97.77           H  
ATOM   3753  CD1 LEU A 236       0.962  -3.498 -12.012  1.00 97.77           C  
ATOM   3754 HD11 LEU A 236      -0.113  -3.569 -12.180  1.00 97.77           H  
ATOM   3755 HD12 LEU A 236       1.391  -2.789 -12.720  1.00 97.77           H  
ATOM   3756 HD13 LEU A 236       1.399  -4.484 -12.175  1.00 97.77           H  
ATOM   3757  CD2 LEU A 236       2.753  -3.147 -10.350  1.00 97.77           C  
ATOM   3758 HD21 LEU A 236       3.290  -2.648 -11.157  1.00 97.77           H  
ATOM   3759 HD22 LEU A 236       3.027  -2.664  -9.412  1.00 97.77           H  
ATOM   3760 HD23 LEU A 236       3.051  -4.195 -10.318  1.00 97.77           H  
ATOM   3761  N   ILE A 237      -1.920  -1.937  -8.605  1.00 97.26           N  
ATOM   3762  H   ILE A 237      -1.431  -1.175  -8.156  1.00 97.26           H  
ATOM   3763  CA  ILE A 237      -2.960  -2.657  -7.848  1.00 97.26           C  
ATOM   3764  HA  ILE A 237      -2.710  -3.718  -7.820  1.00 97.26           H  
ATOM   3765  C   ILE A 237      -4.318  -2.533  -8.549  1.00 97.26           C  
ATOM   3766  CB  ILE A 237      -3.038  -2.131  -6.395  1.00 97.26           C  
ATOM   3767  HB  ILE A 237      -3.027  -1.041  -6.416  1.00 97.26           H  
ATOM   3768  O   ILE A 237      -5.014  -3.533  -8.739  1.00 97.26           O  
ATOM   3769  CG1 ILE A 237      -1.830  -2.620  -5.571  1.00 97.26           C  
ATOM   3770 HG12 ILE A 237      -0.919  -2.435  -6.140  1.00 97.26           H  
ATOM   3771 HG13 ILE A 237      -1.915  -3.695  -5.415  1.00 97.26           H  
ATOM   3772  CG2 ILE A 237      -4.339  -2.573  -5.707  1.00 97.26           C  
ATOM   3773 HG21 ILE A 237      -4.392  -3.660  -5.634  1.00 97.26           H  
ATOM   3774 HG22 ILE A 237      -5.216  -2.182  -6.222  1.00 97.26           H  
ATOM   3775 HG23 ILE A 237      -4.377  -2.137  -4.709  1.00 97.26           H  
ATOM   3776  CD1 ILE A 237      -1.681  -1.938  -4.202  1.00 97.26           C  
ATOM   3777 HD11 ILE A 237      -2.562  -2.093  -3.579  1.00 97.26           H  
ATOM   3778 HD12 ILE A 237      -1.511  -0.869  -4.333  1.00 97.26           H  
ATOM   3779 HD13 ILE A 237      -0.839  -2.381  -3.670  1.00 97.26           H  
ATOM   3780  N   LEU A 238      -4.703  -1.317  -8.944  1.00 96.48           N  
ATOM   3781  H   LEU A 238      -4.093  -0.536  -8.747  1.00 96.48           H  
ATOM   3782  CA  LEU A 238      -5.993  -1.061  -9.587  1.00 96.48           C  
ATOM   3783  HA  LEU A 238      -6.781  -1.496  -8.973  1.00 96.48           H  
ATOM   3784  C   LEU A 238      -6.099  -1.743 -10.958  1.00 96.48           C  
ATOM   3785  CB  LEU A 238      -6.223   0.458  -9.693  1.00 96.48           C  
ATOM   3786  HB2 LEU A 238      -7.099   0.627 -10.319  1.00 96.48           H  
ATOM   3787  HB3 LEU A 238      -5.365   0.907 -10.192  1.00 96.48           H  
ATOM   3788  O   LEU A 238      -7.124  -2.353 -11.257  1.00 96.48           O  
ATOM   3789  CG  LEU A 238      -6.450   1.172  -8.345  1.00 96.48           C  
ATOM   3790  HG  LEU A 238      -5.595   1.018  -7.686  1.00 96.48           H  
ATOM   3791  CD1 LEU A 238      -6.612   2.673  -8.588  1.00 96.48           C  
ATOM   3792 HD11 LEU A 238      -6.727   3.179  -7.630  1.00 96.48           H  
ATOM   3793 HD12 LEU A 238      -5.720   3.061  -9.082  1.00 96.48           H  
ATOM   3794 HD13 LEU A 238      -7.492   2.860  -9.203  1.00 96.48           H  
ATOM   3795  CD2 LEU A 238      -7.701   0.660  -7.631  1.00 96.48           C  
ATOM   3796 HD21 LEU A 238      -7.934   1.311  -6.788  1.00 96.48           H  
ATOM   3797 HD22 LEU A 238      -8.547   0.650  -8.318  1.00 96.48           H  
ATOM   3798 HD23 LEU A 238      -7.524  -0.344  -7.245  1.00 96.48           H  
ATOM   3799  N   ASP A 239      -5.046  -1.701 -11.774  1.00 96.00           N  
ATOM   3800  H   ASP A 239      -4.236  -1.170 -11.488  1.00 96.00           H  
ATOM   3801  CA  ASP A 239      -4.991  -2.389 -13.072  1.00 96.00           C  
ATOM   3802  HA  ASP A 239      -5.836  -2.063 -13.679  1.00 96.00           H  
ATOM   3803  C   ASP A 239      -5.101  -3.918 -12.909  1.00 96.00           C  
ATOM   3804  CB  ASP A 239      -3.701  -1.963 -13.790  1.00 96.00           C  
ATOM   3805  HB2 ASP A 239      -3.643  -0.875 -13.779  1.00 96.00           H  
ATOM   3806  HB3 ASP A 239      -2.840  -2.346 -13.242  1.00 96.00           H  
ATOM   3807  O   ASP A 239      -5.883  -4.572 -13.609  1.00 96.00           O  
ATOM   3808  CG  ASP A 239      -3.625  -2.424 -15.250  1.00 96.00           C  
ATOM   3809  OD1 ASP A 239      -4.167  -1.736 -16.146  1.00 96.00           O  
ATOM   3810  OD2 ASP A 239      -2.933  -3.425 -15.530  1.00 96.00           O  
ATOM   3811  N   ILE A 240      -4.428  -4.485 -11.899  1.00 96.07           N  
ATOM   3812  H   ILE A 240      -3.797  -3.909 -11.362  1.00 96.07           H  
ATOM   3813  CA  ILE A 240      -4.580  -5.899 -11.533  1.00 96.07           C  
ATOM   3814  HA  ILE A 240      -4.360  -6.503 -12.413  1.00 96.07           H  
ATOM   3815  C   ILE A 240      -6.032  -6.194 -11.140  1.00 96.07           C  
ATOM   3816  CB  ILE A 240      -3.590  -6.301 -10.415  1.00 96.07           C  
ATOM   3817  HB  ILE A 240      -3.673  -5.585  -9.598  1.00 96.07           H  
ATOM   3818  O   ILE A 240      -6.621  -7.132 -11.674  1.00 96.07           O  
ATOM   3819  CG1 ILE A 240      -2.134  -6.301 -10.934  1.00 96.07           C  
ATOM   3820 HG12 ILE A 240      -1.974  -7.163 -11.582  1.00 96.07           H  
ATOM   3821 HG13 ILE A 240      -1.954  -5.409 -11.533  1.00 96.07           H  
ATOM   3822  CG2 ILE A 240      -3.941  -7.699  -9.873  1.00 96.07           C  
ATOM   3823 HG21 ILE A 240      -4.909  -7.678  -9.373  1.00 96.07           H  
ATOM   3824 HG22 ILE A 240      -3.981  -8.412 -10.696  1.00 96.07           H  
ATOM   3825 HG23 ILE A 240      -3.212  -8.021  -9.129  1.00 96.07           H  
ATOM   3826  CD1 ILE A 240      -1.099  -6.321  -9.800  1.00 96.07           C  
ATOM   3827 HD11 ILE A 240      -0.101  -6.179 -10.215  1.00 96.07           H  
ATOM   3828 HD12 ILE A 240      -1.125  -7.273  -9.269  1.00 96.07           H  
ATOM   3829 HD13 ILE A 240      -1.300  -5.509  -9.102  1.00 96.07           H  
ATOM   3830  N   LYS A 241      -6.647  -5.405 -10.250  1.00 94.75           N  
ATOM   3831  H   LYS A 241      -6.113  -4.644  -9.853  1.00 94.75           H  
ATOM   3832  CA  LYS A 241      -8.029  -5.627  -9.778  1.00 94.75           C  
ATOM   3833  HA  LYS A 241      -8.105  -6.638  -9.377  1.00 94.75           H  
ATOM   3834  C   LYS A 241      -9.055  -5.554 -10.911  1.00 94.75           C  
ATOM   3835  CB  LYS A 241      -8.368  -4.632  -8.654  1.00 94.75           C  
ATOM   3836  HB2 LYS A 241      -9.443  -4.637  -8.472  1.00 94.75           H  
ATOM   3837  HB3 LYS A 241      -8.074  -3.628  -8.959  1.00 94.75           H  
ATOM   3838  O   LYS A 241     -10.003  -6.337 -10.911  1.00 94.75           O  
ATOM   3839  CG  LYS A 241      -7.649  -5.021  -7.353  1.00 94.75           C  
ATOM   3840  HG2 LYS A 241      -8.084  -5.939  -6.958  1.00 94.75           H  
ATOM   3841  HG3 LYS A 241      -6.601  -5.227  -7.573  1.00 94.75           H  
ATOM   3842  CD  LYS A 241      -7.682  -3.935  -6.271  1.00 94.75           C  
ATOM   3843  HD2 LYS A 241      -6.901  -4.190  -5.555  1.00 94.75           H  
ATOM   3844  HD3 LYS A 241      -7.423  -2.971  -6.709  1.00 94.75           H  
ATOM   3845  CE  LYS A 241      -9.007  -3.819  -5.507  1.00 94.75           C  
ATOM   3846  HE2 LYS A 241      -9.748  -3.321  -6.132  1.00 94.75           H  
ATOM   3847  HE3 LYS A 241      -9.360  -4.823  -5.268  1.00 94.75           H  
ATOM   3848  NZ  LYS A 241      -8.784  -3.066  -4.243  1.00 94.75           N  
ATOM   3849  HZ1 LYS A 241      -9.601  -3.001  -3.654  1.00 94.75           H  
ATOM   3850  HZ2 LYS A 241      -8.058  -3.513  -3.702  1.00 94.75           H  
ATOM   3851  HZ3 LYS A 241      -8.391  -2.148  -4.399  1.00 94.75           H  
ATOM   3852  N   ARG A 242      -8.836  -4.684 -11.901  1.00 94.24           N  
ATOM   3853  H   ARG A 242      -8.053  -4.055 -11.794  1.00 94.24           H  
ATOM   3854  CA  ARG A 242      -9.682  -4.555 -13.102  1.00 94.24           C  
ATOM   3855  HA  ARG A 242     -10.732  -4.568 -12.806  1.00 94.24           H  
ATOM   3856  C   ARG A 242      -9.515  -5.700 -14.096  1.00 94.24           C  
ATOM   3857  CB  ARG A 242      -9.377  -3.223 -13.795  1.00 94.24           C  
ATOM   3858  HB2 ARG A 242      -8.301  -3.143 -13.946  1.00 94.24           H  
ATOM   3859  HB3 ARG A 242      -9.860  -3.205 -14.772  1.00 94.24           H  
ATOM   3860  O   ARG A 242     -10.392  -5.897 -14.933  1.00 94.24           O  
ATOM   3861  CG  ARG A 242      -9.885  -2.021 -12.988  1.00 94.24           C  
ATOM   3862  HG2 ARG A 242     -10.975  -2.013 -12.977  1.00 94.24           H  
ATOM   3863  HG3 ARG A 242      -9.527  -2.072 -11.959  1.00 94.24           H  
ATOM   3864  CD  ARG A 242      -9.366  -0.741 -13.640  1.00 94.24           C  
ATOM   3865  HD2 ARG A 242      -9.853  -0.607 -14.606  1.00 94.24           H  
ATOM   3866  HD3 ARG A 242      -8.293  -0.856 -13.796  1.00 94.24           H  
ATOM   3867  NE  ARG A 242      -9.604   0.439 -12.796  1.00 94.24           N  
ATOM   3868  HE  ARG A 242     -10.287   0.377 -12.054  1.00 94.24           H  
ATOM   3869  NH1 ARG A 242      -7.963   1.780 -13.691  1.00 94.24           N  
ATOM   3870 HH11 ARG A 242      -7.694   1.027 -14.307  1.00 94.24           H  
ATOM   3871 HH12 ARG A 242      -7.439   2.643 -13.662  1.00 94.24           H  
ATOM   3872  NH2 ARG A 242      -9.220   2.509 -11.997  1.00 94.24           N  
ATOM   3873 HH21 ARG A 242      -8.720   3.385 -11.954  1.00 94.24           H  
ATOM   3874 HH22 ARG A 242      -9.895   2.254 -11.291  1.00 94.24           H  
ATOM   3875  CZ  ARG A 242      -8.931   1.569 -12.838  1.00 94.24           C  
ATOM   3876  N   THR A 243      -8.419  -6.456 -14.023  1.00 91.91           N  
ATOM   3877  H   THR A 243      -7.734  -6.244 -13.311  1.00 91.91           H  
ATOM   3878  CA  THR A 243      -8.177  -7.577 -14.936  1.00 91.91           C  
ATOM   3879  HA  THR A 243      -8.270  -7.194 -15.952  1.00 91.91           H  
ATOM   3880  C   THR A 243      -9.216  -8.683 -14.690  1.00 91.91           C  
ATOM   3881  CB  THR A 243      -6.749  -8.116 -14.803  1.00 91.91           C  
ATOM   3882  HB  THR A 243      -6.566  -8.459 -13.785  1.00 91.91           H  
ATOM   3883  O   THR A 243      -9.267  -9.239 -13.583  1.00 91.91           O  
ATOM   3884  CG2 THR A 243      -6.479  -9.269 -15.772  1.00 91.91           C  
ATOM   3885 HG21 THR A 243      -6.701  -8.960 -16.794  1.00 91.91           H  
ATOM   3886 HG22 THR A 243      -5.430  -9.555 -15.708  1.00 91.91           H  
ATOM   3887 HG23 THR A 243      -7.088 -10.135 -15.513  1.00 91.91           H  
ATOM   3888  OG1 THR A 243      -5.825  -7.105 -15.141  1.00 91.91           O  
ATOM   3889  HG1 THR A 243      -5.937  -6.343 -14.568  1.00 91.91           H  
ATOM   3890  N   PRO A 244     -10.057  -9.021 -15.688  1.00 89.96           N  
ATOM   3891  CA  PRO A 244     -11.072 -10.055 -15.538  1.00 89.96           C  
ATOM   3892  HA  PRO A 244     -11.614  -9.906 -14.604  1.00 89.96           H  
ATOM   3893  C   PRO A 244     -10.446 -11.455 -15.532  1.00 89.96           C  
ATOM   3894  CB  PRO A 244     -12.031  -9.851 -16.713  1.00 89.96           C  
ATOM   3895  HB2 PRO A 244     -12.515 -10.777 -17.022  1.00 89.96           H  
ATOM   3896  HB3 PRO A 244     -12.777  -9.102 -16.447  1.00 89.96           H  
ATOM   3897  O   PRO A 244      -9.398 -11.692 -16.129  1.00 89.96           O  
ATOM   3898  CG  PRO A 244     -11.122  -9.293 -17.808  1.00 89.96           C  
ATOM   3899  HG2 PRO A 244     -10.598 -10.111 -18.302  1.00 89.96           H  
ATOM   3900  HG3 PRO A 244     -11.678  -8.699 -18.533  1.00 89.96           H  
ATOM   3901  CD  PRO A 244     -10.123  -8.442 -17.026  1.00 89.96           C  
ATOM   3902  HD2 PRO A 244     -10.488  -7.417 -16.966  1.00 89.96           H  
ATOM   3903  HD3 PRO A 244      -9.151  -8.470 -17.519  1.00 89.96           H  
ATOM   3904  N   GLY A 245     -11.131 -12.406 -14.895  1.00 91.30           N  
ATOM   3905  H   GLY A 245     -11.964 -12.142 -14.389  1.00 91.30           H  
ATOM   3906  CA  GLY A 245     -10.712 -13.807 -14.855  1.00 91.30           C  
ATOM   3907  HA2 GLY A 245     -10.383 -14.103 -15.851  1.00 91.30           H  
ATOM   3908  HA3 GLY A 245     -11.564 -14.431 -14.585  1.00 91.30           H  
ATOM   3909  C   GLY A 245      -9.579 -14.101 -13.867  1.00 91.30           C  
ATOM   3910  O   GLY A 245      -9.343 -13.352 -12.913  1.00 91.30           O  
ATOM   3911  N   ASN A 246      -8.917 -15.239 -14.094  1.00 90.93           N  
ATOM   3912  H   ASN A 246      -9.149 -15.771 -14.921  1.00 90.93           H  
ATOM   3913  CA  ASN A 246      -7.863 -15.759 -13.226  1.00 90.93           C  
ATOM   3914  HA  ASN A 246      -8.207 -15.717 -12.192  1.00 90.93           H  
ATOM   3915  C   ASN A 246      -6.599 -14.905 -13.345  1.00 90.93           C  
ATOM   3916  CB  ASN A 246      -7.562 -17.225 -13.586  1.00 90.93           C  
ATOM   3917  HB2 ASN A 246      -6.717 -17.569 -12.989  1.00 90.93           H  
ATOM   3918  HB3 ASN A 246      -7.279 -17.284 -14.637  1.00 90.93           H  
ATOM   3919  O   ASN A 246      -6.096 -14.681 -14.447  1.00 90.93           O  
ATOM   3920  CG  ASN A 246      -8.720 -18.167 -13.322  1.00 90.93           C  
ATOM   3921  ND2 ASN A 246      -8.732 -19.315 -13.957  1.00 90.93           N  
ATOM   3922 HD21 ASN A 246      -9.504 -19.927 -13.739  1.00 90.93           H  
ATOM   3923 HD22 ASN A 246      -7.974 -19.570 -14.574  1.00 90.93           H  
ATOM   3924  OD1 ASN A 246      -9.631 -17.899 -12.562  1.00 90.93           O  
ATOM   3925  N   LYS A 247      -6.062 -14.470 -12.205  1.00 92.94           N  
ATOM   3926  H   LYS A 247      -6.497 -14.718 -11.328  1.00 92.94           H  
ATOM   3927  CA  LYS A 247      -4.829 -13.684 -12.146  1.00 92.94           C  
ATOM   3928  HA  LYS A 247      -4.700 -13.171 -13.099  1.00 92.94           H  
ATOM   3929  C   LYS A 247      -3.626 -14.607 -11.938  1.00 92.94           C  
ATOM   3930  CB  LYS A 247      -4.958 -12.629 -11.040  1.00 92.94           C  
ATOM   3931  HB2 LYS A 247      -5.224 -13.123 -10.106  1.00 92.94           H  
ATOM   3932  HB3 LYS A 247      -4.008 -12.115 -10.895  1.00 92.94           H  
ATOM   3933  O   LYS A 247      -3.758 -15.662 -11.314  1.00 92.94           O  
ATOM   3934  CG  LYS A 247      -6.026 -11.592 -11.392  1.00 92.94           C  
ATOM   3935  HG2 LYS A 247      -6.909 -12.099 -11.783  1.00 92.94           H  
ATOM   3936  HG3 LYS A 247      -5.639 -10.932 -12.168  1.00 92.94           H  
ATOM   3937  CD  LYS A 247      -6.437 -10.765 -10.170  1.00 92.94           C  
ATOM   3938  HD2 LYS A 247      -5.570 -10.237  -9.773  1.00 92.94           H  
ATOM   3939  HD3 LYS A 247      -6.836 -11.416  -9.391  1.00 92.94           H  
ATOM   3940  CE  LYS A 247      -7.495  -9.751 -10.606  1.00 92.94           C  
ATOM   3941  HE2 LYS A 247      -7.711  -9.065  -9.787  1.00 92.94           H  
ATOM   3942  HE3 LYS A 247      -7.065  -9.177 -11.426  1.00 92.94           H  
ATOM   3943  NZ  LYS A 247      -8.739 -10.394 -11.095  1.00 92.94           N  
ATOM   3944  HZ1 LYS A 247      -8.526 -11.163 -11.715  1.00 92.94           H  
ATOM   3945  HZ2 LYS A 247      -9.260  -9.735 -11.656  1.00 92.94           H  
ATOM   3946  HZ3 LYS A 247      -9.302 -10.742 -10.332  1.00 92.94           H  
ATOM   3947  N   PRO A 248      -2.433 -14.241 -12.439  1.00 93.02           N  
ATOM   3948  CA  PRO A 248      -1.223 -14.986 -12.121  1.00 93.02           C  
ATOM   3949  HA  PRO A 248      -1.335 -16.021 -12.444  1.00 93.02           H  
ATOM   3950  C   PRO A 248      -0.966 -14.963 -10.609  1.00 93.02           C  
ATOM   3951  CB  PRO A 248      -0.103 -14.321 -12.928  1.00 93.02           C  
ATOM   3952  HB2 PRO A 248      -0.016 -14.815 -13.896  1.00 93.02           H  
ATOM   3953  HB3 PRO A 248       0.855 -14.341 -12.409  1.00 93.02           H  
ATOM   3954  O   PRO A 248      -1.335 -14.016  -9.914  1.00 93.02           O  
ATOM   3955  CG  PRO A 248      -0.602 -12.891 -13.138  1.00 93.02           C  
ATOM   3956  HG2 PRO A 248      -0.193 -12.450 -14.047  1.00 93.02           H  
ATOM   3957  HG3 PRO A 248      -0.336 -12.286 -12.272  1.00 93.02           H  
ATOM   3958  CD  PRO A 248      -2.120 -13.055 -13.226  1.00 93.02           C  
ATOM   3959  HD2 PRO A 248      -2.617 -12.164 -12.843  1.00 93.02           H  
ATOM   3960  HD3 PRO A 248      -2.412 -13.227 -14.262  1.00 93.02           H  
ATOM   3961  N   ARG A 249      -0.271 -15.982 -10.093  1.00 94.23           N  
ATOM   3962  H   ARG A 249      -0.023 -16.734 -10.720  1.00 94.23           H  
ATOM   3963  CA  ARG A 249      -0.011 -16.158  -8.651  1.00 94.23           C  
ATOM   3964  HA  ARG A 249      -0.961 -16.359  -8.155  1.00 94.23           H  
ATOM   3965  C   ARG A 249       0.572 -14.913  -7.968  1.00 94.23           C  
ATOM   3966  CB  ARG A 249       0.914 -17.374  -8.483  1.00 94.23           C  
ATOM   3967  HB2 ARG A 249       0.415 -18.254  -8.889  1.00 94.23           H  
ATOM   3968  HB3 ARG A 249       1.829 -17.207  -9.052  1.00 94.23           H  
ATOM   3969  O   ARG A 249       0.207 -14.624  -6.830  1.00 94.23           O  
ATOM   3970  CG  ARG A 249       1.289 -17.648  -7.020  1.00 94.23           C  
ATOM   3971  HG2 ARG A 249       0.386 -17.802  -6.428  1.00 94.23           H  
ATOM   3972  HG3 ARG A 249       1.837 -16.795  -6.621  1.00 94.23           H  
ATOM   3973  CD  ARG A 249       2.185 -18.884  -6.919  1.00 94.23           C  
ATOM   3974  HD2 ARG A 249       2.978 -18.812  -7.663  1.00 94.23           H  
ATOM   3975  HD3 ARG A 249       1.588 -19.773  -7.124  1.00 94.23           H  
ATOM   3976  NE  ARG A 249       2.803 -18.974  -5.587  1.00 94.23           N  
ATOM   3977  HE  ARG A 249       2.847 -18.125  -5.042  1.00 94.23           H  
ATOM   3978  NH1 ARG A 249       3.554 -21.147  -5.712  1.00 94.23           N  
ATOM   3979 HH11 ARG A 249       4.225 -21.826  -5.379  1.00 94.23           H  
ATOM   3980 HH12 ARG A 249       3.228 -21.220  -6.664  1.00 94.23           H  
ATOM   3981  NH2 ARG A 249       4.006 -19.894  -3.921  1.00 94.23           N  
ATOM   3982 HH21 ARG A 249       4.371 -20.694  -3.425  1.00 94.23           H  
ATOM   3983 HH22 ARG A 249       4.284 -18.978  -3.599  1.00 94.23           H  
ATOM   3984  CZ  ARG A 249       3.443 -20.012  -5.084  1.00 94.23           C  
ATOM   3985  N   ILE A 250       1.468 -14.194  -8.648  1.00 96.71           N  
ATOM   3986  H   ILE A 250       1.724 -14.510  -9.573  1.00 96.71           H  
ATOM   3987  CA  ILE A 250       2.059 -12.943  -8.145  1.00 96.71           C  
ATOM   3988  HA  ILE A 250       2.449 -13.116  -7.142  1.00 96.71           H  
ATOM   3989  C   ILE A 250       0.987 -11.855  -8.015  1.00 96.71           C  
ATOM   3990  CB  ILE A 250       3.238 -12.494  -9.043  1.00 96.71           C  
ATOM   3991  HB  ILE A 250       2.897 -12.471 -10.078  1.00 96.71           H  
ATOM   3992  O   ILE A 250       0.916 -11.201  -6.982  1.00 96.71           O  
ATOM   3993  CG1 ILE A 250       4.402 -13.509  -8.925  1.00 96.71           C  
ATOM   3994 HG12 ILE A 250       4.031 -14.512  -9.134  1.00 96.71           H  
ATOM   3995 HG13 ILE A 250       4.784 -13.501  -7.904  1.00 96.71           H  
ATOM   3996  CG2 ILE A 250       3.717 -11.078  -8.670  1.00 96.71           C  
ATOM   3997 HG21 ILE A 250       2.920 -10.346  -8.798  1.00 96.71           H  
ATOM   3998 HG22 ILE A 250       4.523 -10.765  -9.334  1.00 96.71           H  
ATOM   3999 HG23 ILE A 250       4.068 -11.052  -7.638  1.00 96.71           H  
ATOM   4000  CD1 ILE A 250       5.567 -13.253  -9.888  1.00 96.71           C  
ATOM   4001 HD11 ILE A 250       5.201 -13.238 -10.915  1.00 96.71           H  
ATOM   4002 HD12 ILE A 250       6.072 -12.316  -9.654  1.00 96.71           H  
ATOM   4003 HD13 ILE A 250       6.294 -14.061  -9.800  1.00 96.71           H  
ATOM   4004  N   ALA A 251       0.106 -11.700  -9.003  1.00 96.70           N  
ATOM   4005  H   ALA A 251       0.119 -12.345  -9.780  1.00 96.70           H  
ATOM   4006  CA  ALA A 251      -0.982 -10.727  -8.951  1.00 96.70           C  
ATOM   4007  HA  ALA A 251      -0.568  -9.745  -8.719  1.00 96.70           H  
ATOM   4008  C   ALA A 251      -2.004 -11.054  -7.845  1.00 96.70           C  
ATOM   4009  CB  ALA A 251      -1.618 -10.655 -10.337  1.00 96.70           C  
ATOM   4010  HB1 ALA A 251      -1.905 -11.655 -10.663  1.00 96.70           H  
ATOM   4011  HB2 ALA A 251      -2.509 -10.028 -10.299  1.00 96.70           H  
ATOM   4012  HB3 ALA A 251      -0.911 -10.225 -11.046  1.00 96.70           H  
ATOM   4013  O   ALA A 251      -2.392 -10.161  -7.102  1.00 96.70           O  
ATOM   4014  N   GLU A 252      -2.352 -12.331  -7.646  1.00 95.54           N  
ATOM   4015  H   GLU A 252      -2.054 -13.022  -8.320  1.00 95.54           H  
ATOM   4016  CA  GLU A 252      -3.174 -12.768  -6.498  1.00 95.54           C  
ATOM   4017  HA  GLU A 252      -4.124 -12.235  -6.499  1.00 95.54           H  
ATOM   4018  C   GLU A 252      -2.498 -12.487  -5.145  1.00 95.54           C  
ATOM   4019  CB  GLU A 252      -3.434 -14.284  -6.589  1.00 95.54           C  
ATOM   4020  HB2 GLU A 252      -2.483 -14.794  -6.739  1.00 95.54           H  
ATOM   4021  HB3 GLU A 252      -3.837 -14.639  -5.641  1.00 95.54           H  
ATOM   4022  O   GLU A 252      -3.145 -12.334  -4.111  1.00 95.54           O  
ATOM   4023  CG  GLU A 252      -4.391 -14.705  -7.713  1.00 95.54           C  
ATOM   4024  HG2 GLU A 252      -3.986 -14.356  -8.663  1.00 95.54           H  
ATOM   4025  HG3 GLU A 252      -4.404 -15.794  -7.748  1.00 95.54           H  
ATOM   4026  CD  GLU A 252      -5.835 -14.200  -7.532  1.00 95.54           C  
ATOM   4027  OE1 GLU A 252      -6.623 -14.359  -8.493  1.00 95.54           O  
ATOM   4028  OE2 GLU A 252      -6.134 -13.639  -6.456  1.00 95.54           O  
ATOM   4029  N   MET A 253      -1.167 -12.462  -5.105  1.00 96.26           N  
ATOM   4030  H   MET A 253      -0.660 -12.590  -5.969  1.00 96.26           H  
ATOM   4031  CA  MET A 253      -0.422 -12.103  -3.898  1.00 96.26           C  
ATOM   4032  HA  MET A 253      -0.908 -12.519  -3.015  1.00 96.26           H  
ATOM   4033  C   MET A 253      -0.430 -10.601  -3.659  1.00 96.26           C  
ATOM   4034  CB  MET A 253       0.981 -12.689  -4.000  1.00 96.26           C  
ATOM   4035  HB2 MET A 253       0.920 -13.747  -4.253  1.00 96.26           H  
ATOM   4036  HB3 MET A 253       1.510 -12.180  -4.806  1.00 96.26           H  
ATOM   4037  O   MET A 253      -0.623 -10.188  -2.521  1.00 96.26           O  
ATOM   4038  CG  MET A 253       1.769 -12.553  -2.699  1.00 96.26           C  
ATOM   4039  HG2 MET A 253       1.719 -11.526  -2.338  1.00 96.26           H  
ATOM   4040  HG3 MET A 253       1.334 -13.204  -1.941  1.00 96.26           H  
ATOM   4041  SD  MET A 253       3.503 -12.988  -2.935  1.00 96.26           S  
ATOM   4042  CE  MET A 253       3.937 -11.631  -4.069  1.00 96.26           C  
ATOM   4043  HE1 MET A 253       3.786 -11.942  -5.102  1.00 96.26           H  
ATOM   4044  HE2 MET A 253       4.973 -11.323  -3.928  1.00 96.26           H  
ATOM   4045  HE3 MET A 253       3.315 -10.761  -3.859  1.00 96.26           H  
ATOM   4046  N   ILE A 254      -0.313  -9.798  -4.716  1.00 96.78           N  
ATOM   4047  H   ILE A 254      -0.150 -10.212  -5.622  1.00 96.78           H  
ATOM   4048  CA  ILE A 254      -0.480  -8.345  -4.637  1.00 96.78           C  
ATOM   4049  HA  ILE A 254       0.216  -7.955  -3.894  1.00 96.78           H  
ATOM   4050  C   ILE A 254      -1.890  -8.005  -4.134  1.00 96.78           C  
ATOM   4051  CB  ILE A 254      -0.143  -7.687  -5.995  1.00 96.78           C  
ATOM   4052  HB  ILE A 254      -0.758  -8.139  -6.773  1.00 96.78           H  
ATOM   4053  O   ILE A 254      -2.013  -7.187  -3.232  1.00 96.78           O  
ATOM   4054  CG1 ILE A 254       1.347  -7.921  -6.331  1.00 96.78           C  
ATOM   4055 HG12 ILE A 254       1.605  -8.972  -6.203  1.00 96.78           H  
ATOM   4056 HG13 ILE A 254       1.948  -7.367  -5.610  1.00 96.78           H  
ATOM   4057  CG2 ILE A 254      -0.445  -6.178  -5.952  1.00 96.78           C  
ATOM   4058 HG21 ILE A 254      -1.510  -6.008  -5.798  1.00 96.78           H  
ATOM   4059 HG22 ILE A 254       0.109  -5.703  -5.142  1.00 96.78           H  
ATOM   4060 HG23 ILE A 254      -0.174  -5.697  -6.891  1.00 96.78           H  
ATOM   4061  CD1 ILE A 254       1.761  -7.528  -7.756  1.00 96.78           C  
ATOM   4062 HD11 ILE A 254       2.807  -7.793  -7.911  1.00 96.78           H  
ATOM   4063 HD12 ILE A 254       1.652  -6.455  -7.912  1.00 96.78           H  
ATOM   4064 HD13 ILE A 254       1.152  -8.067  -8.482  1.00 96.78           H  
ATOM   4065  N   CYS A 255      -2.938  -8.680  -4.622  1.00 95.85           N  
ATOM   4066  H   CYS A 255      -2.794  -9.296  -5.409  1.00 95.85           H  
ATOM   4067  CA  CYS A 255      -4.310  -8.490  -4.135  1.00 95.85           C  
ATOM   4068  HA  CYS A 255      -4.546  -7.426  -4.163  1.00 95.85           H  
ATOM   4069  C   CYS A 255      -4.526  -8.930  -2.675  1.00 95.85           C  
ATOM   4070  CB  CYS A 255      -5.289  -9.231  -5.054  1.00 95.85           C  
ATOM   4071  HB2 CYS A 255      -4.990 -10.274  -5.163  1.00 95.85           H  
ATOM   4072  HB3 CYS A 255      -6.282  -9.207  -4.604  1.00 95.85           H  
ATOM   4073  O   CYS A 255      -5.306  -8.302  -1.970  1.00 95.85           O  
ATOM   4074  SG  CYS A 255      -5.369  -8.430  -6.681  1.00 95.85           S  
ATOM   4075  HG  CYS A 255      -5.586  -7.192  -6.227  1.00 95.85           H  
ATOM   4076  N   ASP A 256      -3.850  -9.977  -2.190  1.00 95.07           N  
ATOM   4077  H   ASP A 256      -3.275 -10.523  -2.816  1.00 95.07           H  
ATOM   4078  CA  ASP A 256      -3.898 -10.319  -0.757  1.00 95.07           C  
ATOM   4079  HA  ASP A 256      -4.936 -10.328  -0.425  1.00 95.07           H  
ATOM   4080  C   ASP A 256      -3.173  -9.259   0.085  1.00 95.07           C  
ATOM   4081  CB  ASP A 256      -3.325 -11.728  -0.535  1.00 95.07           C  
ATOM   4082  HB2 ASP A 256      -2.322 -11.758  -0.961  1.00 95.07           H  
ATOM   4083  HB3 ASP A 256      -3.936 -12.442  -1.087  1.00 95.07           H  
ATOM   4084  O   ASP A 256      -3.676  -8.854   1.127  1.00 95.07           O  
ATOM   4085  CG  ASP A 256      -3.243 -12.196   0.933  1.00 95.07           C  
ATOM   4086  OD1 ASP A 256      -4.109 -11.935   1.785  1.00 95.07           O  
ATOM   4087  OD2 ASP A 256      -2.265 -12.913   1.246  1.00 95.07           O  
ATOM   4088  N   ILE A 257      -2.027  -8.746  -0.376  1.00 95.85           N  
ATOM   4089  H   ILE A 257      -1.660  -9.085  -1.254  1.00 95.85           H  
ATOM   4090  CA  ILE A 257      -1.301  -7.678   0.330  1.00 95.85           C  
ATOM   4091  HA  ILE A 257      -1.232  -7.971   1.377  1.00 95.85           H  
ATOM   4092  C   ILE A 257      -2.079  -6.351   0.296  1.00 95.85           C  
ATOM   4093  CB  ILE A 257       0.139  -7.521  -0.212  1.00 95.85           C  
ATOM   4094  HB  ILE A 257       0.091  -7.312  -1.280  1.00 95.85           H  
ATOM   4095  O   ILE A 257      -2.021  -5.595   1.264  1.00 95.85           O  
ATOM   4096  CG1 ILE A 257       0.961  -8.811   0.015  1.00 95.85           C  
ATOM   4097 HG12 ILE A 257       0.367  -9.683  -0.258  1.00 95.85           H  
ATOM   4098 HG13 ILE A 257       1.207  -8.897   1.073  1.00 95.85           H  
ATOM   4099  CG2 ILE A 257       0.853  -6.352   0.496  1.00 95.85           C  
ATOM   4100 HG21 ILE A 257       0.420  -5.403   0.181  1.00 95.85           H  
ATOM   4101 HG22 ILE A 257       1.914  -6.331   0.249  1.00 95.85           H  
ATOM   4102 HG23 ILE A 257       0.751  -6.445   1.577  1.00 95.85           H  
ATOM   4103  CD1 ILE A 257       2.256  -8.886  -0.801  1.00 95.85           C  
ATOM   4104 HD11 ILE A 257       2.970  -8.136  -0.463  1.00 95.85           H  
ATOM   4105 HD12 ILE A 257       2.704  -9.871  -0.665  1.00 95.85           H  
ATOM   4106 HD13 ILE A 257       2.040  -8.739  -1.859  1.00 95.85           H  
ATOM   4107  N   ASP A 258      -2.841  -6.090  -0.771  1.00 96.12           N  
ATOM   4108  H   ASP A 258      -2.778  -6.719  -1.558  1.00 96.12           H  
ATOM   4109  CA  ASP A 258      -3.715  -4.919  -0.923  1.00 96.12           C  
ATOM   4110  HA  ASP A 258      -3.103  -4.018  -0.970  1.00 96.12           H  
ATOM   4111  C   ASP A 258      -4.679  -4.758   0.258  1.00 96.12           C  
ATOM   4112  CB  ASP A 258      -4.495  -5.035  -2.242  1.00 96.12           C  
ATOM   4113  HB2 ASP A 258      -5.141  -5.913  -2.203  1.00 96.12           H  
ATOM   4114  HB3 ASP A 258      -3.792  -5.158  -3.066  1.00 96.12           H  
ATOM   4115  O   ASP A 258      -4.934  -3.638   0.679  1.00 96.12           O  
ATOM   4116  CG  ASP A 258      -5.370  -3.820  -2.539  1.00 96.12           C  
ATOM   4117  OD1 ASP A 258      -4.854  -2.691  -2.419  1.00 96.12           O  
ATOM   4118  OD2 ASP A 258      -6.533  -3.992  -2.984  1.00 96.12           O  
ATOM   4119  N   THR A 259      -5.122  -5.854   0.882  1.00 93.20           N  
ATOM   4120  H   THR A 259      -4.853  -6.756   0.515  1.00 93.20           H  
ATOM   4121  CA  THR A 259      -5.967  -5.807   2.094  1.00 93.20           C  
ATOM   4122  HA  THR A 259      -6.879  -5.257   1.861  1.00 93.20           H  
ATOM   4123  C   THR A 259      -5.316  -5.080   3.277  1.00 93.20           C  
ATOM   4124  CB  THR A 259      -6.374  -7.213   2.558  1.00 93.20           C  
ATOM   4125  HB  THR A 259      -7.079  -7.103   3.382  1.00 93.20           H  
ATOM   4126  O   THR A 259      -6.008  -4.630   4.182  1.00 93.20           O  
ATOM   4127  CG2 THR A 259      -7.054  -8.029   1.459  1.00 93.20           C  
ATOM   4128 HG21 THR A 259      -6.365  -8.219   0.635  1.00 93.20           H  
ATOM   4129 HG22 THR A 259      -7.386  -8.981   1.873  1.00 93.20           H  
ATOM   4130 HG23 THR A 259      -7.921  -7.482   1.088  1.00 93.20           H  
ATOM   4131  OG1 THR A 259      -5.272  -7.953   3.039  1.00 93.20           O  
ATOM   4132  HG1 THR A 259      -4.754  -8.258   2.291  1.00 93.20           H  
ATOM   4133  N   TYR A 260      -3.987  -4.937   3.277  1.00 91.55           N  
ATOM   4134  H   TYR A 260      -3.472  -5.344   2.509  1.00 91.55           H  
ATOM   4135  CA  TYR A 260      -3.240  -4.170   4.275  1.00 91.55           C  
ATOM   4136  HA  TYR A 260      -3.826  -4.116   5.192  1.00 91.55           H  
ATOM   4137  C   TYR A 260      -2.951  -2.725   3.847  1.00 91.55           C  
ATOM   4138  CB  TYR A 260      -1.917  -4.889   4.573  1.00 91.55           C  
ATOM   4139  HB2 TYR A 260      -1.422  -4.369   5.393  1.00 91.55           H  
ATOM   4140  HB3 TYR A 260      -1.270  -4.805   3.700  1.00 91.55           H  
ATOM   4141  O   TYR A 260      -2.486  -1.935   4.669  1.00 91.55           O  
ATOM   4142  CG  TYR A 260      -2.055  -6.350   4.955  1.00 91.55           C  
ATOM   4143  CD1 TYR A 260      -2.833  -6.703   6.071  1.00 91.55           C  
ATOM   4144  HD1 TYR A 260      -3.351  -5.937   6.629  1.00 91.55           H  
ATOM   4145  CD2 TYR A 260      -1.436  -7.351   4.183  1.00 91.55           C  
ATOM   4146  HD2 TYR A 260      -0.868  -7.069   3.308  1.00 91.55           H  
ATOM   4147  CE1 TYR A 260      -3.003  -8.054   6.411  1.00 91.55           C  
ATOM   4148  HE1 TYR A 260      -3.641  -8.309   7.245  1.00 91.55           H  
ATOM   4149  CE2 TYR A 260      -1.602  -8.710   4.517  1.00 91.55           C  
ATOM   4150  HE2 TYR A 260      -1.162  -9.479   3.899  1.00 91.55           H  
ATOM   4151  OH  TYR A 260      -2.581 -10.352   6.003  1.00 91.55           O  
ATOM   4152  HH  TYR A 260      -3.191 -10.341   6.745  1.00 91.55           H  
ATOM   4153  CZ  TYR A 260      -2.396  -9.058   5.631  1.00 91.55           C  
ATOM   4154  N   ILE A 261      -3.139  -2.406   2.565  1.00 93.77           N  
ATOM   4155  H   ILE A 261      -3.589  -3.097   1.982  1.00 93.77           H  
ATOM   4156  CA  ILE A 261      -2.840  -1.103   1.953  1.00 93.77           C  
ATOM   4157  HA  ILE A 261      -2.169  -0.541   2.602  1.00 93.77           H  
ATOM   4158  C   ILE A 261      -4.126  -0.281   1.808  1.00 93.77           C  
ATOM   4159  CB  ILE A 261      -2.146  -1.310   0.583  1.00 93.77           C  
ATOM   4160  HB  ILE A 261      -2.816  -1.884  -0.056  1.00 93.77           H  
ATOM   4161  O   ILE A 261      -4.121   0.926   2.048  1.00 93.77           O  
ATOM   4162  CG1 ILE A 261      -0.810  -2.081   0.725  1.00 93.77           C  
ATOM   4163 HG12 ILE A 261      -0.929  -2.923   1.407  1.00 93.77           H  
ATOM   4164 HG13 ILE A 261      -0.057  -1.416   1.149  1.00 93.77           H  
ATOM   4165  CG2 ILE A 261      -1.877   0.050  -0.091  1.00 93.77           C  
ATOM   4166 HG21 ILE A 261      -1.222   0.656   0.535  1.00 93.77           H  
ATOM   4167 HG22 ILE A 261      -2.813   0.587  -0.243  1.00 93.77           H  
ATOM   4168 HG23 ILE A 261      -1.422  -0.085  -1.073  1.00 93.77           H  
ATOM   4169  CD1 ILE A 261      -0.283  -2.655  -0.595  1.00 93.77           C  
ATOM   4170 HD11 ILE A 261       0.713  -3.067  -0.437  1.00 93.77           H  
ATOM   4171 HD12 ILE A 261      -0.942  -3.451  -0.941  1.00 93.77           H  
ATOM   4172 HD13 ILE A 261      -0.230  -1.887  -1.367  1.00 93.77           H  
ATOM   4173  N   VAL A 262      -5.220  -0.937   1.421  1.00 92.82           N  
ATOM   4174  H   VAL A 262      -5.136  -1.927   1.239  1.00 92.82           H  
ATOM   4175  CA  VAL A 262      -6.571  -0.377   1.361  1.00 92.82           C  
ATOM   4176  HA  VAL A 262      -6.597   0.413   0.611  1.00 92.82           H  
ATOM   4177  C   VAL A 262      -6.927   0.224   2.712  1.00 92.82           C  
ATOM   4178  CB  VAL A 262      -7.577  -1.479   0.966  1.00 92.82           C  
ATOM   4179  HB  VAL A 262      -7.375  -2.374   1.554  1.00 92.82           H  
ATOM   4180  O   VAL A 262      -6.760  -0.407   3.752  1.00 92.82           O  
ATOM   4181  CG1 VAL A 262      -9.050  -1.112   1.142  1.00 92.82           C  
ATOM   4182 HG11 VAL A 262      -9.676  -1.945   0.823  1.00 92.82           H  
ATOM   4183 HG12 VAL A 262      -9.301  -0.229   0.553  1.00 92.82           H  
ATOM   4184 HG13 VAL A 262      -9.266  -0.941   2.197  1.00 92.82           H  
ATOM   4185  CG2 VAL A 262      -7.410  -1.808  -0.516  1.00 92.82           C  
ATOM   4186 HG21 VAL A 262      -7.984  -2.701  -0.765  1.00 92.82           H  
ATOM   4187 HG22 VAL A 262      -6.356  -2.004  -0.711  1.00 92.82           H  
ATOM   4188 HG23 VAL A 262      -7.734  -0.967  -1.129  1.00 92.82           H  
ATOM   4189  N   GLU A 263      -7.399   1.469   2.686  1.00 90.78           N  
ATOM   4190  H   GLU A 263      -7.393   1.970   1.808  1.00 90.78           H  
ATOM   4191  CA  GLU A 263      -7.865   2.211   3.862  1.00 90.78           C  
ATOM   4192  HA  GLU A 263      -8.103   3.217   3.518  1.00 90.78           H  
ATOM   4193  C   GLU A 263      -6.786   2.414   4.941  1.00 90.78           C  
ATOM   4194  CB  GLU A 263      -9.177   1.601   4.395  1.00 90.78           C  
ATOM   4195  HB2 GLU A 263      -8.994   0.568   4.694  1.00 90.78           H  
ATOM   4196  HB3 GLU A 263      -9.509   2.158   5.271  1.00 90.78           H  
ATOM   4197  O   GLU A 263      -7.089   2.810   6.072  1.00 90.78           O  
ATOM   4198  CG  GLU A 263     -10.296   1.656   3.343  1.00 90.78           C  
ATOM   4199  HG2 GLU A 263     -10.581   2.700   3.208  1.00 90.78           H  
ATOM   4200  HG3 GLU A 263      -9.917   1.289   2.389  1.00 90.78           H  
ATOM   4201  CD  GLU A 263     -11.537   0.824   3.683  1.00 90.78           C  
ATOM   4202  OE1 GLU A 263     -12.508   0.920   2.893  1.00 90.78           O  
ATOM   4203  OE2 GLU A 263     -11.510   0.098   4.700  1.00 90.78           O  
ATOM   4204  N   ALA A 264      -5.507   2.213   4.599  1.00 89.71           N  
ATOM   4205  H   ALA A 264      -5.303   1.846   3.681  1.00 89.71           H  
ATOM   4206  CA  ALA A 264      -4.394   2.540   5.478  1.00 89.71           C  
ATOM   4207  HA  ALA A 264      -4.509   1.961   6.394  1.00 89.71           H  
ATOM   4208  C   ALA A 264      -4.430   4.037   5.831  1.00 89.71           C  
ATOM   4209  CB  ALA A 264      -3.074   2.123   4.817  1.00 89.71           C  
ATOM   4210  HB1 ALA A 264      -3.093   1.055   4.599  1.00 89.71           H  
ATOM   4211  HB2 ALA A 264      -2.239   2.327   5.487  1.00 89.71           H  
ATOM   4212  HB3 ALA A 264      -2.933   2.676   3.888  1.00 89.71           H  
ATOM   4213  O   ALA A 264      -4.495   4.899   4.956  1.00 89.71           O  
ATOM   4214  N   GLY A 265      -4.409   4.346   7.132  1.00 88.38           N  
ATOM   4215  H   GLY A 265      -4.361   3.592   7.801  1.00 88.38           H  
ATOM   4216  CA  GLY A 265      -4.556   5.715   7.644  1.00 88.38           C  
ATOM   4217  HA2 GLY A 265      -4.183   5.752   8.668  1.00 88.38           H  
ATOM   4218  HA3 GLY A 265      -3.949   6.391   7.041  1.00 88.38           H  
ATOM   4219  C   GLY A 265      -5.993   6.259   7.655  1.00 88.38           C  
ATOM   4220  O   GLY A 265      -6.205   7.390   8.078  1.00 88.38           O  
ATOM   4221  N   LEU A 266      -6.992   5.474   7.234  1.00 91.55           N  
ATOM   4222  H   LEU A 266      -6.764   4.577   6.832  1.00 91.55           H  
ATOM   4223  CA  LEU A 266      -8.418   5.827   7.319  1.00 91.55           C  
ATOM   4224  HA  LEU A 266      -8.510   6.880   7.584  1.00 91.55           H  
ATOM   4225  C   LEU A 266      -9.158   5.071   8.428  1.00 91.55           C  
ATOM   4226  CB  LEU A 266      -9.098   5.623   5.956  1.00 91.55           C  
ATOM   4227  HB2 LEU A 266     -10.160   5.843   6.062  1.00 91.55           H  
ATOM   4228  HB3 LEU A 266      -9.010   4.573   5.677  1.00 91.55           H  
ATOM   4229  O   LEU A 266     -10.377   5.189   8.547  1.00 91.55           O  
ATOM   4230  CG  LEU A 266      -8.547   6.493   4.817  1.00 91.55           C  
ATOM   4231  HG  LEU A 266      -7.498   6.256   4.639  1.00 91.55           H  
ATOM   4232  CD1 LEU A 266      -9.346   6.173   3.558  1.00 91.55           C  
ATOM   4233 HD11 LEU A 266      -8.907   6.675   2.696  1.00 91.55           H  
ATOM   4234 HD12 LEU A 266     -10.376   6.502   3.691  1.00 91.55           H  
ATOM   4235 HD13 LEU A 266      -9.337   5.099   3.368  1.00 91.55           H  
ATOM   4236  CD2 LEU A 266      -8.696   7.990   5.105  1.00 91.55           C  
ATOM   4237 HD21 LEU A 266      -8.050   8.277   5.935  1.00 91.55           H  
ATOM   4238 HD22 LEU A 266      -8.393   8.565   4.230  1.00 91.55           H  
ATOM   4239 HD23 LEU A 266      -9.732   8.225   5.349  1.00 91.55           H  
ATOM   4240  N   ALA A 267      -8.441   4.327   9.273  1.00 89.57           N  
ATOM   4241  H   ALA A 267      -7.446   4.261   9.112  1.00 89.57           H  
ATOM   4242  CA  ALA A 267      -9.021   3.528  10.351  1.00 89.57           C  
ATOM   4243  HA  ALA A 267      -9.596   2.709   9.919  1.00 89.57           H  
ATOM   4244  C   ALA A 267      -9.960   4.353  11.243  1.00 89.57           C  
ATOM   4245  CB  ALA A 267      -7.873   2.946  11.174  1.00 89.57           C  
ATOM   4246  HB1 ALA A 267      -8.274   2.293  11.949  1.00 89.57           H  
ATOM   4247  HB2 ALA A 267      -7.306   3.751  11.640  1.00 89.57           H  
ATOM   4248  HB3 ALA A 267      -7.207   2.364  10.536  1.00 89.57           H  
ATOM   4249  O   ALA A 267     -11.077   3.936  11.528  1.00 89.57           O  
ATOM   4250  N   SER A 268      -9.558   5.570  11.611  1.00 90.95           N  
ATOM   4251  H   SER A 268      -8.623   5.856  11.358  1.00 90.95           H  
ATOM   4252  CA  SER A 268     -10.394   6.486  12.395  1.00 90.95           C  
ATOM   4253  HA  SER A 268     -10.601   6.040  13.368  1.00 90.95           H  
ATOM   4254  C   SER A 268     -11.741   6.812  11.737  1.00 90.95           C  
ATOM   4255  CB  SER A 268      -9.634   7.793  12.603  1.00 90.95           C  
ATOM   4256  HB2 SER A 268      -9.262   8.168  11.650  1.00 90.95           H  
ATOM   4257  HB3 SER A 268     -10.326   8.528  13.014  1.00 90.95           H  
ATOM   4258  O   SER A 268     -12.733   6.993  12.431  1.00 90.95           O  
ATOM   4259  OG  SER A 268      -8.561   7.604  13.505  1.00 90.95           O  
ATOM   4260  HG  SER A 268      -7.754   7.400  13.028  1.00 90.95           H  
ATOM   4261  N   PHE A 269     -11.799   6.907  10.410  1.00 93.87           N  
ATOM   4262  H   PHE A 269     -10.981   6.663   9.872  1.00 93.87           H  
ATOM   4263  CA  PHE A 269     -13.037   7.153   9.669  1.00 93.87           C  
ATOM   4264  HA  PHE A 269     -13.649   7.890  10.189  1.00 93.87           H  
ATOM   4265  C   PHE A 269     -13.898   5.894   9.583  1.00 93.87           C  
ATOM   4266  CB  PHE A 269     -12.664   7.711   8.291  1.00 93.87           C  
ATOM   4267  HB2 PHE A 269     -12.155   8.666   8.421  1.00 93.87           H  
ATOM   4268  HB3 PHE A 269     -11.959   7.038   7.805  1.00 93.87           H  
ATOM   4269  O   PHE A 269     -15.061   5.910   9.987  1.00 93.87           O  
ATOM   4270  CG  PHE A 269     -13.839   7.924   7.367  1.00 93.87           C  
ATOM   4271  CD1 PHE A 269     -13.966   7.140   6.206  1.00 93.87           C  
ATOM   4272  HD1 PHE A 269     -13.245   6.366   5.987  1.00 93.87           H  
ATOM   4273  CD2 PHE A 269     -14.785   8.927   7.650  1.00 93.87           C  
ATOM   4274  HD2 PHE A 269     -14.690   9.526   8.543  1.00 93.87           H  
ATOM   4275  CE1 PHE A 269     -15.023   7.375   5.313  1.00 93.87           C  
ATOM   4276  HE1 PHE A 269     -15.115   6.777   4.418  1.00 93.87           H  
ATOM   4277  CE2 PHE A 269     -15.849   9.154   6.761  1.00 93.87           C  
ATOM   4278  HE2 PHE A 269     -16.584   9.915   6.977  1.00 93.87           H  
ATOM   4279  CZ  PHE A 269     -15.954   8.391   5.586  1.00 93.87           C  
ATOM   4280  HZ  PHE A 269     -16.764   8.574   4.895  1.00 93.87           H  
ATOM   4281  N   ILE A 270     -13.303   4.786   9.140  1.00 93.14           N  
ATOM   4282  H   ILE A 270     -12.333   4.843   8.866  1.00 93.14           H  
ATOM   4283  CA  ILE A 270     -14.001   3.511   8.949  1.00 93.14           C  
ATOM   4284  HA  ILE A 270     -14.871   3.678   8.313  1.00 93.14           H  
ATOM   4285  C   ILE A 270     -14.537   2.963  10.279  1.00 93.14           C  
ATOM   4286  CB  ILE A 270     -13.061   2.510   8.238  1.00 93.14           C  
ATOM   4287  HB  ILE A 270     -12.179   2.371   8.863  1.00 93.14           H  
ATOM   4288  O   ILE A 270     -15.689   2.541  10.357  1.00 93.14           O  
ATOM   4289  CG1 ILE A 270     -12.568   3.020   6.861  1.00 93.14           C  
ATOM   4290 HG12 ILE A 270     -11.889   2.278   6.442  1.00 93.14           H  
ATOM   4291 HG13 ILE A 270     -11.988   3.933   6.996  1.00 93.14           H  
ATOM   4292  CG2 ILE A 270     -13.731   1.134   8.081  1.00 93.14           C  
ATOM   4293 HG21 ILE A 270     -13.868   0.659   9.052  1.00 93.14           H  
ATOM   4294 HG22 ILE A 270     -14.701   1.234   7.596  1.00 93.14           H  
ATOM   4295 HG23 ILE A 270     -13.103   0.486   7.470  1.00 93.14           H  
ATOM   4296  CD1 ILE A 270     -13.662   3.305   5.822  1.00 93.14           C  
ATOM   4297 HD11 ILE A 270     -14.345   4.075   6.182  1.00 93.14           H  
ATOM   4298 HD12 ILE A 270     -14.219   2.396   5.597  1.00 93.14           H  
ATOM   4299 HD13 ILE A 270     -13.195   3.657   4.902  1.00 93.14           H  
ATOM   4300  N   LEU A 271     -13.755   3.033  11.358  1.00 92.76           N  
ATOM   4301  H   LEU A 271     -12.819   3.398  11.254  1.00 92.76           H  
ATOM   4302  CA  LEU A 271     -14.175   2.551  12.676  1.00 92.76           C  
ATOM   4303  HA  LEU A 271     -14.618   1.562  12.554  1.00 92.76           H  
ATOM   4304  C   LEU A 271     -15.265   3.434  13.300  1.00 92.76           C  
ATOM   4305  CB  LEU A 271     -12.956   2.428  13.607  1.00 92.76           C  
ATOM   4306  HB2 LEU A 271     -13.304   2.121  14.593  1.00 92.76           H  
ATOM   4307  HB3 LEU A 271     -12.496   3.412  13.698  1.00 92.76           H  
ATOM   4308  O   LEU A 271     -16.124   2.914  14.011  1.00 92.76           O  
ATOM   4309  CG  LEU A 271     -11.886   1.416  13.154  1.00 92.76           C  
ATOM   4310  HG  LEU A 271     -11.622   1.584  12.110  1.00 92.76           H  
ATOM   4311  CD1 LEU A 271     -10.633   1.588  14.013  1.00 92.76           C  
ATOM   4312 HD11 LEU A 271     -10.221   2.584  13.852  1.00 92.76           H  
ATOM   4313 HD12 LEU A 271     -10.868   1.453  15.068  1.00 92.76           H  
ATOM   4314 HD13 LEU A 271      -9.889   0.850  13.711  1.00 92.76           H  
ATOM   4315  CD2 LEU A 271     -12.342  -0.033  13.288  1.00 92.76           C  
ATOM   4316 HD21 LEU A 271     -11.621  -0.679  12.787  1.00 92.76           H  
ATOM   4317 HD22 LEU A 271     -12.366  -0.306  14.343  1.00 92.76           H  
ATOM   4318 HD23 LEU A 271     -13.318  -0.182  12.827  1.00 92.76           H  
ATOM   4319  N   THR A 272     -15.290   4.742  13.016  1.00 94.29           N  
ATOM   4320  H   THR A 272     -14.554   5.146  12.454  1.00 94.29           H  
ATOM   4321  CA  THR A 272     -16.411   5.600  13.438  1.00 94.29           C  
ATOM   4322  HA  THR A 272     -16.586   5.435  14.501  1.00 94.29           H  
ATOM   4323  C   THR A 272     -17.697   5.244  12.709  1.00 94.29           C  
ATOM   4324  CB  THR A 272     -16.120   7.090  13.254  1.00 94.29           C  
ATOM   4325  HB  THR A 272     -15.888   7.316  12.213  1.00 94.29           H  
ATOM   4326  O   THR A 272     -18.760   5.230  13.327  1.00 94.29           O  
ATOM   4327  CG2 THR A 272     -17.248   7.987  13.754  1.00 94.29           C  
ATOM   4328 HG21 THR A 272     -18.129   7.872  13.122  1.00 94.29           H  
ATOM   4329 HG22 THR A 272     -16.931   9.029  13.732  1.00 94.29           H  
ATOM   4330 HG23 THR A 272     -17.511   7.718  14.777  1.00 94.29           H  
ATOM   4331  OG1 THR A 272     -15.049   7.439  14.074  1.00 94.29           O  
ATOM   4332  HG1 THR A 272     -14.896   8.377  13.938  1.00 94.29           H  
ATOM   4333  N   ILE A 273     -17.622   4.902  11.423  1.00 92.91           N  
ATOM   4334  H   ILE A 273     -16.730   4.943  10.951  1.00 92.91           H  
ATOM   4335  CA  ILE A 273     -18.786   4.404  10.686  1.00 92.91           C  
ATOM   4336  HA  ILE A 273     -19.605   5.114  10.810  1.00 92.91           H  
ATOM   4337  C   ILE A 273     -19.248   3.078  11.296  1.00 92.91           C  
ATOM   4338  CB  ILE A 273     -18.481   4.298   9.179  1.00 92.91           C  
ATOM   4339  HB  ILE A 273     -17.583   3.695   9.041  1.00 92.91           H  
ATOM   4340  O   ILE A 273     -20.393   2.985  11.730  1.00 92.91           O  
ATOM   4341  CG1 ILE A 273     -18.229   5.706   8.599  1.00 92.91           C  
ATOM   4342 HG12 ILE A 273     -17.576   6.279   9.258  1.00 92.91           H  
ATOM   4343 HG13 ILE A 273     -19.173   6.247   8.532  1.00 92.91           H  
ATOM   4344  CG2 ILE A 273     -19.644   3.607   8.444  1.00 92.91           C  
ATOM   4345 HG21 ILE A 273     -20.582   4.129   8.629  1.00 92.91           H  
ATOM   4346 HG22 ILE A 273     -19.452   3.571   7.371  1.00 92.91           H  
ATOM   4347 HG23 ILE A 273     -19.741   2.571   8.770  1.00 92.91           H  
ATOM   4348  CD1 ILE A 273     -17.558   5.679   7.224  1.00 92.91           C  
ATOM   4349 HD11 ILE A 273     -17.453   6.706   6.877  1.00 92.91           H  
ATOM   4350 HD12 ILE A 273     -18.150   5.123   6.497  1.00 92.91           H  
ATOM   4351 HD13 ILE A 273     -16.570   5.226   7.305  1.00 92.91           H  
ATOM   4352  N   LYS A 274     -18.346   2.099  11.421  1.00 92.67           N  
ATOM   4353  H   LYS A 274     -17.431   2.258  11.025  1.00 92.67           H  
ATOM   4354  CA  LYS A 274     -18.651   0.748  11.916  1.00 92.67           C  
ATOM   4355  HA  LYS A 274     -19.414   0.304  11.277  1.00 92.67           H  
ATOM   4356  C   LYS A 274     -19.218   0.730  13.339  1.00 92.67           C  
ATOM   4357  CB  LYS A 274     -17.379  -0.109  11.796  1.00 92.67           C  
ATOM   4358  HB2 LYS A 274     -17.036  -0.088  10.761  1.00 92.67           H  
ATOM   4359  HB3 LYS A 274     -16.598   0.312  12.429  1.00 92.67           H  
ATOM   4360  O   LYS A 274     -20.209   0.060  13.608  1.00 92.67           O  
ATOM   4361  CG  LYS A 274     -17.627  -1.569  12.202  1.00 92.67           C  
ATOM   4362  HG2 LYS A 274     -18.420  -1.985  11.581  1.00 92.67           H  
ATOM   4363  HG3 LYS A 274     -17.944  -1.601  13.245  1.00 92.67           H  
ATOM   4364  CD  LYS A 274     -16.366  -2.432  12.058  1.00 92.67           C  
ATOM   4365  HD2 LYS A 274     -16.089  -2.509  11.006  1.00 92.67           H  
ATOM   4366  HD3 LYS A 274     -15.551  -1.977  12.620  1.00 92.67           H  
ATOM   4367  CE  LYS A 274     -16.671  -3.823  12.627  1.00 92.67           C  
ATOM   4368  HE2 LYS A 274     -17.063  -3.692  13.636  1.00 92.67           H  
ATOM   4369  HE3 LYS A 274     -17.448  -4.295  12.026  1.00 92.67           H  
ATOM   4370  NZ  LYS A 274     -15.479  -4.703  12.704  1.00 92.67           N  
ATOM   4371  HZ1 LYS A 274     -14.672  -4.207  13.056  1.00 92.67           H  
ATOM   4372  HZ2 LYS A 274     -15.651  -5.401  13.413  1.00 92.67           H  
ATOM   4373  HZ3 LYS A 274     -15.275  -5.148  11.820  1.00 92.67           H  
ATOM   4374  N   PHE A 275     -18.601   1.446  14.278  1.00 94.07           N  
ATOM   4375  H   PHE A 275     -17.760   1.945  14.026  1.00 94.07           H  
ATOM   4376  CA  PHE A 275     -19.004   1.385  15.689  1.00 94.07           C  
ATOM   4377  HA  PHE A 275     -19.603   0.489  15.854  1.00 94.07           H  
ATOM   4378  C   PHE A 275     -19.889   2.548  16.132  1.00 94.07           C  
ATOM   4379  CB  PHE A 275     -17.767   1.256  16.574  1.00 94.07           C  
ATOM   4380  HB2 PHE A 275     -17.125   2.124  16.425  1.00 94.07           H  
ATOM   4381  HB3 PHE A 275     -18.089   1.255  17.615  1.00 94.07           H  
ATOM   4382  O   PHE A 275     -20.675   2.398  17.066  1.00 94.07           O  
ATOM   4383  CG  PHE A 275     -16.979  -0.014  16.341  1.00 94.07           C  
ATOM   4384  CD1 PHE A 275     -17.595  -1.270  16.512  1.00 94.07           C  
ATOM   4385  HD1 PHE A 275     -18.638  -1.333  16.786  1.00 94.07           H  
ATOM   4386  CD2 PHE A 275     -15.625   0.060  15.974  1.00 94.07           C  
ATOM   4387  HD2 PHE A 275     -15.149   1.020  15.840  1.00 94.07           H  
ATOM   4388  CE1 PHE A 275     -16.856  -2.450  16.327  1.00 94.07           C  
ATOM   4389  HE1 PHE A 275     -17.320  -3.417  16.454  1.00 94.07           H  
ATOM   4390  CE2 PHE A 275     -14.890  -1.121  15.801  1.00 94.07           C  
ATOM   4391  HE2 PHE A 275     -13.840  -1.085  15.552  1.00 94.07           H  
ATOM   4392  CZ  PHE A 275     -15.500  -2.367  15.976  1.00 94.07           C  
ATOM   4393  HZ  PHE A 275     -14.907  -3.260  15.842  1.00 94.07           H  
ATOM   4394  N   GLY A 276     -19.798   3.697  15.471  1.00 91.35           N  
ATOM   4395  H   GLY A 276     -19.169   3.764  14.683  1.00 91.35           H  
ATOM   4396  CA  GLY A 276     -20.644   4.851  15.757  1.00 91.35           C  
ATOM   4397  HA2 GLY A 276     -20.130   5.762  15.450  1.00 91.35           H  
ATOM   4398  HA3 GLY A 276     -20.849   4.914  16.825  1.00 91.35           H  
ATOM   4399  C   GLY A 276     -21.964   4.773  15.006  1.00 91.35           C  
ATOM   4400  O   GLY A 276     -23.016   4.700  15.630  1.00 91.35           O  
ATOM   4401  N   ILE A 277     -21.906   4.784  13.674  1.00 89.90           N  
ATOM   4402  H   ILE A 277     -20.996   4.751  13.238  1.00 89.90           H  
ATOM   4403  CA  ILE A 277     -23.085   4.951  12.812  1.00 89.90           C  
ATOM   4404  HA  ILE A 277     -23.787   5.616  13.316  1.00 89.90           H  
ATOM   4405  C   ILE A 277     -23.832   3.629  12.595  1.00 89.90           C  
ATOM   4406  CB  ILE A 277     -22.685   5.631  11.482  1.00 89.90           C  
ATOM   4407  HB  ILE A 277     -21.904   5.037  11.007  1.00 89.90           H  
ATOM   4408  O   ILE A 277     -25.029   3.556  12.858  1.00 89.90           O  
ATOM   4409  CG1 ILE A 277     -22.140   7.058  11.739  1.00 89.90           C  
ATOM   4410 HG12 ILE A 277     -21.356   7.023  12.495  1.00 89.90           H  
ATOM   4411 HG13 ILE A 277     -22.946   7.682  12.125  1.00 89.90           H  
ATOM   4412  CG2 ILE A 277     -23.889   5.678  10.526  1.00 89.90           C  
ATOM   4413 HG21 ILE A 277     -24.276   4.677  10.337  1.00 89.90           H  
ATOM   4414 HG22 ILE A 277     -23.589   6.077   9.557  1.00 89.90           H  
ATOM   4415 HG23 ILE A 277     -24.689   6.279  10.958  1.00 89.90           H  
ATOM   4416  CD1 ILE A 277     -21.539   7.738  10.502  1.00 89.90           C  
ATOM   4417 HD11 ILE A 277     -20.663   7.185  10.163  1.00 89.90           H  
ATOM   4418 HD12 ILE A 277     -21.244   8.755  10.764  1.00 89.90           H  
ATOM   4419 HD13 ILE A 277     -22.262   7.804   9.689  1.00 89.90           H  
ATOM   4420  N   GLU A 278     -23.152   2.576  12.133  1.00 87.54           N  
ATOM   4421  H   GLU A 278     -22.163   2.683  11.957  1.00 87.54           H  
ATOM   4422  CA  GLU A 278     -23.778   1.299  11.744  1.00 87.54           C  
ATOM   4423  HA  GLU A 278     -24.526   1.485  10.973  1.00 87.54           H  
ATOM   4424  C   GLU A 278     -24.495   0.601  12.905  1.00 87.54           C  
ATOM   4425  CB  GLU A 278     -22.725   0.329  11.188  1.00 87.54           C  
ATOM   4426  HB2 GLU A 278     -23.175  -0.661  11.122  1.00 87.54           H  
ATOM   4427  HB3 GLU A 278     -21.891   0.279  11.888  1.00 87.54           H  
ATOM   4428  O   GLU A 278     -25.442  -0.156  12.685  1.00 87.54           O  
ATOM   4429  CG  GLU A 278     -22.196   0.692   9.798  1.00 87.54           C  
ATOM   4430  HG2 GLU A 278     -23.032   0.668   9.099  1.00 87.54           H  
ATOM   4431  HG3 GLU A 278     -21.786   1.701   9.813  1.00 87.54           H  
ATOM   4432  CD  GLU A 278     -21.142  -0.294   9.277  1.00 87.54           C  
ATOM   4433  OE1 GLU A 278     -20.579   0.003   8.201  1.00 87.54           O  
ATOM   4434  OE2 GLU A 278     -20.909  -1.341   9.920  1.00 87.54           O  
ATOM   4435  N   THR A 279     -24.082   0.875  14.145  1.00 88.20           N  
ATOM   4436  H   THR A 279     -23.319   1.527  14.258  1.00 88.20           H  
ATOM   4437  CA  THR A 279     -24.721   0.320  15.344  1.00 88.20           C  
ATOM   4438  HA  THR A 279     -24.856  -0.751  15.193  1.00 88.20           H  
ATOM   4439  C   THR A 279     -26.110   0.897  15.599  1.00 88.20           C  
ATOM   4440  CB  THR A 279     -23.850   0.511  16.590  1.00 88.20           C  
ATOM   4441  HB  THR A 279     -24.370   0.072  17.441  1.00 88.20           H  
ATOM   4442  O   THR A 279     -26.916   0.250  16.269  1.00 88.20           O  
ATOM   4443  CG2 THR A 279     -22.506  -0.196  16.433  1.00 88.20           C  
ATOM   4444 HG21 THR A 279     -21.954  -0.165  17.372  1.00 88.20           H  
ATOM   4445 HG22 THR A 279     -22.671  -1.238  16.162  1.00 88.20           H  
ATOM   4446 HG23 THR A 279     -21.920   0.280  15.647  1.00 88.20           H  
ATOM   4447  OG1 THR A 279     -23.618   1.876  16.853  1.00 88.20           O  
ATOM   4448  HG1 THR A 279     -22.671   2.033  16.873  1.00 88.20           H  
ATOM   4449  N   MET A 280     -26.420   2.077  15.045  1.00 87.72           N  
ATOM   4450  H   MET A 280     -25.723   2.517  14.461  1.00 87.72           H  
ATOM   4451  CA  MET A 280     -27.735   2.725  15.119  1.00 87.72           C  
ATOM   4452  HA  MET A 280     -27.612   3.733  14.721  1.00 87.72           H  
ATOM   4453  C   MET A 280     -28.251   2.898  16.556  1.00 87.72           C  
ATOM   4454  CB  MET A 280     -28.739   1.995  14.211  1.00 87.72           C  
ATOM   4455  HB2 MET A 280     -29.712   2.482  14.277  1.00 87.72           H  
ATOM   4456  HB3 MET A 280     -28.857   0.969  14.560  1.00 87.72           H  
ATOM   4457  O   MET A 280     -29.456   2.851  16.819  1.00 87.72           O  
ATOM   4458  CG  MET A 280     -28.306   1.965  12.741  1.00 87.72           C  
ATOM   4459  HG2 MET A 280     -28.975   1.292  12.204  1.00 87.72           H  
ATOM   4460  HG3 MET A 280     -27.303   1.544  12.672  1.00 87.72           H  
ATOM   4461  SD  MET A 280     -28.305   3.559  11.879  1.00 87.72           S  
ATOM   4462  CE  MET A 280     -30.074   3.926  11.880  1.00 87.72           C  
ATOM   4463  HE1 MET A 280     -30.640   3.032  11.616  1.00 87.72           H  
ATOM   4464  HE2 MET A 280     -30.266   4.698  11.135  1.00 87.72           H  
ATOM   4465  HE3 MET A 280     -30.377   4.279  12.865  1.00 87.72           H  
ATOM   4466  N   TYR A 281     -27.344   3.081  17.517  1.00 90.16           N  
ATOM   4467  H   TYR A 281     -26.365   3.080  17.270  1.00 90.16           H  
ATOM   4468  CA  TYR A 281     -27.742   3.260  18.904  1.00 90.16           C  
ATOM   4469  HA  TYR A 281     -28.447   2.456  19.119  1.00 90.16           H  
ATOM   4470  C   TYR A 281     -28.450   4.609  19.119  1.00 90.16           C  
ATOM   4471  CB  TYR A 281     -26.537   3.116  19.833  1.00 90.16           C  
ATOM   4472  HB2 TYR A 281     -25.743   3.736  19.416  1.00 90.16           H  
ATOM   4473  HB3 TYR A 281     -26.792   3.509  20.817  1.00 90.16           H  
ATOM   4474  O   TYR A 281     -28.053   5.619  18.534  1.00 90.16           O  
ATOM   4475  CG  TYR A 281     -26.018   1.704  20.029  1.00 90.16           C  
ATOM   4476  CD1 TYR A 281     -26.901   0.630  20.274  1.00 90.16           C  
ATOM   4477  HD1 TYR A 281     -27.968   0.788  20.322  1.00 90.16           H  
ATOM   4478  CD2 TYR A 281     -24.632   1.466  19.976  1.00 90.16           C  
ATOM   4479  HD2 TYR A 281     -23.951   2.275  19.757  1.00 90.16           H  
ATOM   4480  CE1 TYR A 281     -26.402  -0.676  20.426  1.00 90.16           C  
ATOM   4481  HE1 TYR A 281     -27.073  -1.508  20.575  1.00 90.16           H  
ATOM   4482  CE2 TYR A 281     -24.132   0.163  20.139  1.00 90.16           C  
ATOM   4483  HE2 TYR A 281     -23.070  -0.016  20.055  1.00 90.16           H  
ATOM   4484  OH  TYR A 281     -24.539  -2.176  20.494  1.00 90.16           O  
ATOM   4485  HH  TYR A 281     -23.595  -2.218  20.330  1.00 90.16           H  
ATOM   4486  CZ  TYR A 281     -25.016  -0.913  20.355  1.00 90.16           C  
ATOM   4487  N   PRO A 282     -29.438   4.681  20.035  1.00 89.54           N  
ATOM   4488  CA  PRO A 282     -30.206   5.904  20.293  1.00 89.54           C  
ATOM   4489  HA  PRO A 282     -30.799   6.131  19.407  1.00 89.54           H  
ATOM   4490  C   PRO A 282     -29.379   7.143  20.655  1.00 89.54           C  
ATOM   4491  CB  PRO A 282     -31.141   5.550  21.452  1.00 89.54           C  
ATOM   4492  HB2 PRO A 282     -30.645   5.736  22.404  1.00 89.54           H  
ATOM   4493  HB3 PRO A 282     -32.076   6.108  21.396  1.00 89.54           H  
ATOM   4494  O   PRO A 282     -29.848   8.263  20.473  1.00 89.54           O  
ATOM   4495  CG  PRO A 282     -31.366   4.052  21.288  1.00 89.54           C  
ATOM   4496  HG2 PRO A 282     -31.615   3.572  22.234  1.00 89.54           H  
ATOM   4497  HG3 PRO A 282     -32.154   3.883  20.553  1.00 89.54           H  
ATOM   4498  CD  PRO A 282     -30.039   3.549  20.730  1.00 89.54           C  
ATOM   4499  HD2 PRO A 282     -30.242   2.723  20.048  1.00 89.54           H  
ATOM   4500  HD3 PRO A 282     -29.388   3.216  21.538  1.00 89.54           H  
ATOM   4501  N   ALA A 283     -28.153   6.962  21.158  1.00 91.46           N  
ATOM   4502  H   ALA A 283     -27.782   6.023  21.199  1.00 91.46           H  
ATOM   4503  CA  ALA A 283     -27.261   8.069  21.484  1.00 91.46           C  
ATOM   4504  HA  ALA A 283     -27.767   8.728  22.189  1.00 91.46           H  
ATOM   4505  C   ALA A 283     -26.896   8.930  20.264  1.00 91.46           C  
ATOM   4506  CB  ALA A 283     -26.011   7.511  22.164  1.00 91.46           C  
ATOM   4507  HB1 ALA A 283     -25.321   8.327  22.382  1.00 91.46           H  
ATOM   4508  HB2 ALA A 283     -25.518   6.798  21.502  1.00 91.46           H  
ATOM   4509  HB3 ALA A 283     -26.294   7.034  23.102  1.00 91.46           H  
ATOM   4510  O   ALA A 283     -26.591  10.101  20.448  1.00 91.46           O  
ATOM   4511  N   LEU A 284     -26.994   8.409  19.035  1.00 90.11           N  
ATOM   4512  H   LEU A 284     -27.259   7.440  18.926  1.00 90.11           H  
ATOM   4513  CA  LEU A 284     -26.809   9.202  17.813  1.00 90.11           C  
ATOM   4514  HA  LEU A 284     -25.822   9.665  17.834  1.00 90.11           H  
ATOM   4515  C   LEU A 284     -27.819  10.357  17.686  1.00 90.11           C  
ATOM   4516  CB  LEU A 284     -26.900   8.279  16.586  1.00 90.11           C  
ATOM   4517  HB2 LEU A 284     -26.872   8.899  15.690  1.00 90.11           H  
ATOM   4518  HB3 LEU A 284     -27.864   7.771  16.605  1.00 90.11           H  
ATOM   4519  O   LEU A 284     -27.546  11.323  16.985  1.00 90.11           O  
ATOM   4520  CG  LEU A 284     -25.782   7.226  16.472  1.00 90.11           C  
ATOM   4521  HG  LEU A 284     -25.798   6.576  17.347  1.00 90.11           H  
ATOM   4522  CD1 LEU A 284     -26.047   6.375  15.230  1.00 90.11           C  
ATOM   4523 HD11 LEU A 284     -25.953   6.978  14.328  1.00 90.11           H  
ATOM   4524 HD12 LEU A 284     -27.051   5.954  15.279  1.00 90.11           H  
ATOM   4525 HD13 LEU A 284     -25.334   5.551  15.186  1.00 90.11           H  
ATOM   4526  CD2 LEU A 284     -24.398   7.868  16.360  1.00 90.11           C  
ATOM   4527 HD21 LEU A 284     -23.653   7.095  16.174  1.00 90.11           H  
ATOM   4528 HD22 LEU A 284     -24.136   8.372  17.290  1.00 90.11           H  
ATOM   4529 HD23 LEU A 284     -24.384   8.583  15.537  1.00 90.11           H  
ATOM   4530  N   GLY A 285     -28.958  10.289  18.386  1.00 89.77           N  
ATOM   4531  H   GLY A 285     -29.120   9.475  18.962  1.00 89.77           H  
ATOM   4532  CA  GLY A 285     -29.953  11.365  18.436  1.00 89.77           C  
ATOM   4533  HA2 GLY A 285     -30.907  10.947  18.758  1.00 89.77           H  
ATOM   4534  HA3 GLY A 285     -30.081  11.779  17.436  1.00 89.77           H  
ATOM   4535  C   GLY A 285     -29.605  12.524  19.378  1.00 89.77           C  
ATOM   4536  O   GLY A 285     -30.397  13.457  19.502  1.00 89.77           O  
ATOM   4537  N   LEU A 286     -28.462  12.478  20.071  1.00 92.33           N  
ATOM   4538  H   LEU A 286     -27.829  11.708  19.913  1.00 92.33           H  
ATOM   4539  CA  LEU A 286     -27.999  13.584  20.909  1.00 92.33           C  
ATOM   4540  HA  LEU A 286     -28.817  13.893  21.561  1.00 92.33           H  
ATOM   4541  C   LEU A 286     -27.629  14.795  20.046  1.00 92.33           C  
ATOM   4542  CB  LEU A 286     -26.817  13.124  21.777  1.00 92.33           C  
ATOM   4543  HB2 LEU A 286     -26.368  13.996  22.253  1.00 92.33           H  
ATOM   4544  HB3 LEU A 286     -26.059  12.689  21.126  1.00 92.33           H  
ATOM   4545  O   LEU A 286     -26.926  14.674  19.041  1.00 92.33           O  
ATOM   4546  CG  LEU A 286     -27.188  12.114  22.877  1.00 92.33           C  
ATOM   4547  HG  LEU A 286     -27.691  11.250  22.442  1.00 92.33           H  
ATOM   4548  CD1 LEU A 286     -25.913  11.633  23.568  1.00 92.33           C  
ATOM   4549 HD11 LEU A 286     -26.160  10.894  24.331  1.00 92.33           H  
ATOM   4550 HD12 LEU A 286     -25.401  12.479  24.026  1.00 92.33           H  
ATOM   4551 HD13 LEU A 286     -25.256  11.182  22.825  1.00 92.33           H  
ATOM   4552  CD2 LEU A 286     -28.112  12.707  23.944  1.00 92.33           C  
ATOM   4553 HD21 LEU A 286     -29.083  12.940  23.507  1.00 92.33           H  
ATOM   4554 HD22 LEU A 286     -27.669  13.620  24.343  1.00 92.33           H  
ATOM   4555 HD23 LEU A 286     -28.257  11.990  24.751  1.00 92.33           H  
ATOM   4556  N   HIS A 287     -28.081  15.981  20.460  1.00 92.60           N  
ATOM   4557  H   HIS A 287     -28.549  16.024  21.354  1.00 92.60           H  
ATOM   4558  CA  HIS A 287     -27.862  17.231  19.725  1.00 92.60           C  
ATOM   4559  HA  HIS A 287     -28.320  17.147  18.740  1.00 92.60           H  
ATOM   4560  C   HIS A 287     -26.365  17.517  19.512  1.00 92.60           C  
ATOM   4561  CB  HIS A 287     -28.547  18.370  20.499  1.00 92.60           C  
ATOM   4562  HB2 HIS A 287     -29.619  18.173  20.541  1.00 92.60           H  
ATOM   4563  HB3 HIS A 287     -28.167  18.381  21.520  1.00 92.60           H  
ATOM   4564  O   HIS A 287     -25.968  18.097  18.503  1.00 92.60           O  
ATOM   4565  CG  HIS A 287     -28.324  19.738  19.901  1.00 92.60           C  
ATOM   4566  CD2 HIS A 287     -29.215  20.488  19.180  1.00 92.60           C  
ATOM   4567  HD2 HIS A 287     -30.230  20.206  18.940  1.00 92.60           H  
ATOM   4568  ND1 HIS A 287     -27.150  20.451  19.953  1.00 92.60           N  
ATOM   4569  HD1 HIS A 287     -26.279  20.113  20.337  1.00 92.60           H  
ATOM   4570  CE1 HIS A 287     -27.319  21.588  19.264  1.00 92.60           C  
ATOM   4571  HE1 HIS A 287     -26.552  22.331  19.100  1.00 92.60           H  
ATOM   4572  NE2 HIS A 287     -28.571  21.668  18.786  1.00 92.60           N  
ATOM   4573  N   GLU A 288     -25.517  17.093  20.443  1.00 94.79           N  
ATOM   4574  H   GLU A 288     -25.899  16.640  21.261  1.00 94.79           H  
ATOM   4575  CA  GLU A 288     -24.068  17.261  20.407  1.00 94.79           C  
ATOM   4576  HA  GLU A 288     -23.839  18.320  20.285  1.00 94.79           H  
ATOM   4577  C   GLU A 288     -23.409  16.539  19.221  1.00 94.79           C  
ATOM   4578  CB  GLU A 288     -23.471  16.795  21.745  1.00 94.79           C  
ATOM   4579  HB2 GLU A 288     -23.669  15.735  21.900  1.00 94.79           H  
ATOM   4580  HB3 GLU A 288     -22.391  16.927  21.677  1.00 94.79           H  
ATOM   4581  O   GLU A 288     -22.410  17.030  18.700  1.00 94.79           O  
ATOM   4582  CG  GLU A 288     -23.969  17.619  22.953  1.00 94.79           C  
ATOM   4583  HG2 GLU A 288     -24.128  18.649  22.633  1.00 94.79           H  
ATOM   4584  HG3 GLU A 288     -23.173  17.655  23.696  1.00 94.79           H  
ATOM   4585  CD  GLU A 288     -25.252  17.100  23.638  1.00 94.79           C  
ATOM   4586  OE1 GLU A 288     -25.491  17.530  24.787  1.00 94.79           O  
ATOM   4587  OE2 GLU A 288     -26.031  16.347  23.006  1.00 94.79           O  
ATOM   4588  N   PHE A 289     -23.994  15.441  18.725  1.00 95.26           N  
ATOM   4589  H   PHE A 289     -24.845  15.104  19.152  1.00 95.26           H  
ATOM   4590  CA  PHE A 289     -23.489  14.742  17.539  1.00 95.26           C  
ATOM   4591  HA  PHE A 289     -22.404  14.842  17.507  1.00 95.26           H  
ATOM   4592  C   PHE A 289     -23.990  15.322  16.215  1.00 95.26           C  
ATOM   4593  CB  PHE A 289     -23.830  13.250  17.614  1.00 95.26           C  
ATOM   4594  HB2 PHE A 289     -23.525  12.778  16.680  1.00 95.26           H  
ATOM   4595  HB3 PHE A 289     -24.913  13.147  17.688  1.00 95.26           H  
ATOM   4596  O   PHE A 289     -23.417  15.008  15.175  1.00 95.26           O  
ATOM   4597  CG  PHE A 289     -23.169  12.468  18.731  1.00 95.26           C  
ATOM   4598  CD1 PHE A 289     -21.821  12.678  19.087  1.00 95.26           C  
ATOM   4599  HD1 PHE A 289     -21.225  13.434  18.597  1.00 95.26           H  
ATOM   4600  CD2 PHE A 289     -23.907  11.459  19.369  1.00 95.26           C  
ATOM   4601  HD2 PHE A 289     -24.938  11.303  19.089  1.00 95.26           H  
ATOM   4602  CE1 PHE A 289     -21.228  11.880  20.079  1.00 95.26           C  
ATOM   4603  HE1 PHE A 289     -20.196  12.038  20.358  1.00 95.26           H  
ATOM   4604  CE2 PHE A 289     -23.309  10.649  20.345  1.00 95.26           C  
ATOM   4605  HE2 PHE A 289     -23.880   9.861  20.814  1.00 95.26           H  
ATOM   4606  CZ  PHE A 289     -21.969  10.856  20.692  1.00 95.26           C  
ATOM   4607  HZ  PHE A 289     -21.514  10.206  21.425  1.00 95.26           H  
ATOM   4608  N   ALA A 290     -25.013  16.185  16.209  1.00 91.70           N  
ATOM   4609  H   ALA A 290     -25.428  16.440  17.093  1.00 91.70           H  
ATOM   4610  CA  ALA A 290     -25.673  16.626  14.975  1.00 91.70           C  
ATOM   4611  HA  ALA A 290     -26.123  15.756  14.497  1.00 91.70           H  
ATOM   4612  C   ALA A 290     -24.702  17.258  13.955  1.00 91.70           C  
ATOM   4613  CB  ALA A 290     -26.795  17.601  15.353  1.00 91.70           C  
ATOM   4614  HB1 ALA A 290     -26.381  18.489  15.831  1.00 91.70           H  
ATOM   4615  HB2 ALA A 290     -27.486  17.115  16.042  1.00 91.70           H  
ATOM   4616  HB3 ALA A 290     -27.341  17.894  14.457  1.00 91.70           H  
ATOM   4617  O   ALA A 290     -24.764  16.971  12.758  1.00 91.70           O  
ATOM   4618  N   GLY A 291     -23.764  18.091  14.422  1.00 93.09           N  
ATOM   4619  H   GLY A 291     -23.727  18.244  15.420  1.00 93.09           H  
ATOM   4620  CA  GLY A 291     -22.754  18.712  13.556  1.00 93.09           C  
ATOM   4621  HA2 GLY A 291     -22.218  19.468  14.131  1.00 93.09           H  
ATOM   4622  HA3 GLY A 291     -23.249  19.194  12.713  1.00 93.09           H  
ATOM   4623  C   GLY A 291     -21.722  17.720  13.004  1.00 93.09           C  
ATOM   4624  O   GLY A 291     -21.306  17.831  11.847  1.00 93.09           O  
ATOM   4625  N   GLU A 292     -21.324  16.734  13.807  1.00 96.14           N  
ATOM   4626  H   GLU A 292     -21.759  16.633  14.713  1.00 96.14           H  
ATOM   4627  CA  GLU A 292     -20.349  15.714  13.412  1.00 96.14           C  
ATOM   4628  HA  GLU A 292     -19.542  16.185  12.851  1.00 96.14           H  
ATOM   4629  C   GLU A 292     -20.963  14.651  12.495  1.00 96.14           C  
ATOM   4630  CB  GLU A 292     -19.725  15.067  14.650  1.00 96.14           C  
ATOM   4631  HB2 GLU A 292     -19.087  14.254  14.301  1.00 96.14           H  
ATOM   4632  HB3 GLU A 292     -20.506  14.650  15.285  1.00 96.14           H  
ATOM   4633  O   GLU A 292     -20.307  14.218  11.552  1.00 96.14           O  
ATOM   4634  CG  GLU A 292     -18.876  16.068  15.455  1.00 96.14           C  
ATOM   4635  HG2 GLU A 292     -19.534  16.802  15.921  1.00 96.14           H  
ATOM   4636  HG3 GLU A 292     -18.211  16.595  14.771  1.00 96.14           H  
ATOM   4637  CD  GLU A 292     -18.032  15.382  16.534  1.00 96.14           C  
ATOM   4638  OE1 GLU A 292     -17.291  16.071  17.264  1.00 96.14           O  
ATOM   4639  OE2 GLU A 292     -18.065  14.142  16.609  1.00 96.14           O  
ATOM   4640  N   LEU A 293     -22.241  14.311  12.686  1.00 94.66           N  
ATOM   4641  H   LEU A 293     -22.711  14.669  13.504  1.00 94.66           H  
ATOM   4642  CA  LEU A 293     -22.998  13.435  11.789  1.00 94.66           C  
ATOM   4643  HA  LEU A 293     -22.457  12.495  11.679  1.00 94.66           H  
ATOM   4644  C   LEU A 293     -23.110  14.030  10.382  1.00 94.66           C  
ATOM   4645  CB  LEU A 293     -24.392  13.167  12.385  1.00 94.66           C  
ATOM   4646  HB2 LEU A 293     -24.820  14.112  12.717  1.00 94.66           H  
ATOM   4647  HB3 LEU A 293     -25.041  12.767  11.605  1.00 94.66           H  
ATOM   4648  O   LEU A 293     -22.794  13.351   9.411  1.00 94.66           O  
ATOM   4649  CG  LEU A 293     -24.381  12.172  13.557  1.00 94.66           C  
ATOM   4650  HG  LEU A 293     -23.619  12.463  14.280  1.00 94.66           H  
ATOM   4651  CD1 LEU A 293     -25.738  12.173  14.256  1.00 94.66           C  
ATOM   4652 HD11 LEU A 293     -25.723  11.465  15.085  1.00 94.66           H  
ATOM   4653 HD12 LEU A 293     -26.527  11.891  13.559  1.00 94.66           H  
ATOM   4654 HD13 LEU A 293     -25.948  13.163  14.660  1.00 94.66           H  
ATOM   4655  CD2 LEU A 293     -24.098  10.745  13.080  1.00 94.66           C  
ATOM   4656 HD21 LEU A 293     -24.872  10.424  12.383  1.00 94.66           H  
ATOM   4657 HD22 LEU A 293     -24.085  10.073  13.938  1.00 94.66           H  
ATOM   4658 HD23 LEU A 293     -23.129  10.685  12.586  1.00 94.66           H  
ATOM   4659  N   SER A 294     -23.453  15.318  10.267  1.00 93.55           N  
ATOM   4660  H   SER A 294     -23.748  15.807  11.100  1.00 93.55           H  
ATOM   4661  CA  SER A 294     -23.464  16.023   8.973  1.00 93.55           C  
ATOM   4662  HA  SER A 294     -24.131  15.496   8.290  1.00 93.55           H  
ATOM   4663  C   SER A 294     -22.071  16.078   8.327  1.00 93.55           C  
ATOM   4664  CB  SER A 294     -24.004  17.439   9.195  1.00 93.55           C  
ATOM   4665  HB2 SER A 294     -23.403  17.939   9.954  1.00 93.55           H  
ATOM   4666  HB3 SER A 294     -25.032  17.375   9.553  1.00 93.55           H  
ATOM   4667  O   SER A 294     -21.922  15.995   7.102  1.00 93.55           O  
ATOM   4668  OG  SER A 294     -23.969  18.204   8.005  1.00 93.55           O  
ATOM   4669  HG  SER A 294     -24.427  17.703   7.326  1.00 93.55           H  
ATOM   4670  N   THR A 295     -21.023  16.188   9.149  1.00 94.73           N  
ATOM   4671  H   THR A 295     -21.199  16.214  10.143  1.00 94.73           H  
ATOM   4672  CA  THR A 295     -19.635  16.148   8.673  1.00 94.73           C  
ATOM   4673  HA  THR A 295     -19.539  16.845   7.840  1.00 94.73           H  
ATOM   4674  C   THR A 295     -19.280  14.766   8.131  1.00 94.73           C  
ATOM   4675  CB  THR A 295     -18.656  16.596   9.768  1.00 94.73           C  
ATOM   4676  HB  THR A 295     -18.739  15.946  10.639  1.00 94.73           H  
ATOM   4677  O   THR A 295     -18.767  14.682   7.017  1.00 94.73           O  
ATOM   4678  CG2 THR A 295     -17.202  16.601   9.295  1.00 94.73           C  
ATOM   4679 HG21 THR A 295     -17.101  17.198   8.389  1.00 94.73           H  
ATOM   4680 HG22 THR A 295     -16.571  17.019  10.079  1.00 94.73           H  
ATOM   4681 HG23 THR A 295     -16.871  15.581   9.097  1.00 94.73           H  
ATOM   4682  OG1 THR A 295     -18.979  17.922  10.140  1.00 94.73           O  
ATOM   4683  HG1 THR A 295     -19.739  17.870  10.723  1.00 94.73           H  
ATOM   4684  N   LEU A 296     -19.593  13.688   8.856  1.00 93.23           N  
ATOM   4685  H   LEU A 296     -20.029  13.812   9.759  1.00 93.23           H  
ATOM   4686  CA  LEU A 296     -19.361  12.321   8.389  1.00 93.23           C  
ATOM   4687  HA  LEU A 296     -18.316  12.231   8.090  1.00 93.23           H  
ATOM   4688  C   LEU A 296     -20.176  11.986   7.146  1.00 93.23           C  
ATOM   4689  CB  LEU A 296     -19.657  11.304   9.498  1.00 93.23           C  
ATOM   4690  HB2 LEU A 296     -19.838  10.331   9.041  1.00 93.23           H  
ATOM   4691  HB3 LEU A 296     -20.572  11.600  10.012  1.00 93.23           H  
ATOM   4692  O   LEU A 296     -19.611  11.423   6.219  1.00 93.23           O  
ATOM   4693  CG  LEU A 296     -18.517  11.141  10.512  1.00 93.23           C  
ATOM   4694  HG  LEU A 296     -18.308  12.100  10.987  1.00 93.23           H  
ATOM   4695  CD1 LEU A 296     -18.956  10.144  11.571  1.00 93.23           C  
ATOM   4696 HD11 LEU A 296     -18.891   9.125  11.189  1.00 93.23           H  
ATOM   4697 HD12 LEU A 296     -19.991  10.349  11.843  1.00 93.23           H  
ATOM   4698 HD13 LEU A 296     -18.319  10.259  12.448  1.00 93.23           H  
ATOM   4699  CD2 LEU A 296     -17.233  10.576   9.896  1.00 93.23           C  
ATOM   4700 HD21 LEU A 296     -17.453   9.670   9.331  1.00 93.23           H  
ATOM   4701 HD22 LEU A 296     -16.763  11.314   9.246  1.00 93.23           H  
ATOM   4702 HD23 LEU A 296     -16.526  10.336  10.690  1.00 93.23           H  
ATOM   4703  N   GLU A 297     -21.440  12.395   7.061  1.00 93.34           N  
ATOM   4704  H   GLU A 297     -21.880  12.801   7.875  1.00 93.34           H  
ATOM   4705  CA  GLU A 297     -22.247  12.229   5.848  1.00 93.34           C  
ATOM   4706  HA  GLU A 297     -22.371  11.167   5.638  1.00 93.34           H  
ATOM   4707  C   GLU A 297     -21.560  12.878   4.634  1.00 93.34           C  
ATOM   4708  CB  GLU A 297     -23.628  12.849   6.091  1.00 93.34           C  
ATOM   4709  HB2 GLU A 297     -24.085  12.373   6.958  1.00 93.34           H  
ATOM   4710  HB3 GLU A 297     -23.505  13.912   6.297  1.00 93.34           H  
ATOM   4711  O   GLU A 297     -21.393  12.251   3.586  1.00 93.34           O  
ATOM   4712  CG  GLU A 297     -24.551  12.664   4.879  1.00 93.34           C  
ATOM   4713  HG2 GLU A 297     -24.073  13.082   3.993  1.00 93.34           H  
ATOM   4714  HG3 GLU A 297     -24.695  11.596   4.710  1.00 93.34           H  
ATOM   4715  CD  GLU A 297     -25.911  13.350   5.039  1.00 93.34           C  
ATOM   4716  OE1 GLU A 297     -26.764  13.072   4.166  1.00 93.34           O  
ATOM   4717  OE2 GLU A 297     -26.062  14.172   5.974  1.00 93.34           O  
ATOM   4718  N   SER A 298     -21.072  14.112   4.792  1.00 93.37           N  
ATOM   4719  H   SER A 298     -21.232  14.567   5.679  1.00 93.37           H  
ATOM   4720  CA  SER A 298     -20.323  14.811   3.741  1.00 93.37           C  
ATOM   4721  HA  SER A 298     -20.952  14.901   2.855  1.00 93.37           H  
ATOM   4722  C   SER A 298     -19.046  14.059   3.344  1.00 93.37           C  
ATOM   4723  CB  SER A 298     -19.926  16.217   4.200  1.00 93.37           C  
ATOM   4724  HB2 SER A 298     -19.401  16.714   3.385  1.00 93.37           H  
ATOM   4725  HB3 SER A 298     -19.248  16.146   5.051  1.00 93.37           H  
ATOM   4726  O   SER A 298     -18.716  13.975   2.161  1.00 93.37           O  
ATOM   4727  OG  SER A 298     -21.037  17.009   4.565  1.00 93.37           O  
ATOM   4728  HG  SER A 298     -21.509  16.581   5.283  1.00 93.37           H  
ATOM   4729  N   LEU A 299     -18.316  13.508   4.319  1.00 93.43           N  
ATOM   4730  H   LEU A 299     -18.656  13.590   5.267  1.00 93.43           H  
ATOM   4731  CA  LEU A 299     -17.086  12.745   4.088  1.00 93.43           C  
ATOM   4732  HA  LEU A 299     -16.443  13.299   3.404  1.00 93.43           H  
ATOM   4733  C   LEU A 299     -17.355  11.397   3.420  1.00 93.43           C  
ATOM   4734  CB  LEU A 299     -16.352  12.530   5.420  1.00 93.43           C  
ATOM   4735  HB2 LEU A 299     -15.553  11.804   5.269  1.00 93.43           H  
ATOM   4736  HB3 LEU A 299     -17.053  12.102   6.137  1.00 93.43           H  
ATOM   4737  O   LEU A 299     -16.604  10.997   2.538  1.00 93.43           O  
ATOM   4738  CG  LEU A 299     -15.738  13.801   6.021  1.00 93.43           C  
ATOM   4739  HG  LEU A 299     -16.491  14.584   6.106  1.00 93.43           H  
ATOM   4740  CD1 LEU A 299     -15.200  13.489   7.415  1.00 93.43           C  
ATOM   4741 HD11 LEU A 299     -14.770  14.387   7.859  1.00 93.43           H  
ATOM   4742 HD12 LEU A 299     -14.438  12.712   7.360  1.00 93.43           H  
ATOM   4743 HD13 LEU A 299     -16.016  13.151   8.054  1.00 93.43           H  
ATOM   4744  CD2 LEU A 299     -14.599  14.353   5.166  1.00 93.43           C  
ATOM   4745 HD21 LEU A 299     -13.829  13.591   5.043  1.00 93.43           H  
ATOM   4746 HD22 LEU A 299     -14.178  15.219   5.677  1.00 93.43           H  
ATOM   4747 HD23 LEU A 299     -14.970  14.661   4.188  1.00 93.43           H  
ATOM   4748  N   MET A 300     -18.433  10.716   3.791  1.00 92.28           N  
ATOM   4749  H   MET A 300     -18.999  11.090   4.539  1.00 92.28           H  
ATOM   4750  CA  MET A 300     -18.854   9.459   3.182  1.00 92.28           C  
ATOM   4751  HA  MET A 300     -18.024   8.753   3.165  1.00 92.28           H  
ATOM   4752  C   MET A 300     -19.293   9.666   1.728  1.00 92.28           C  
ATOM   4753  CB  MET A 300     -19.983   8.875   4.022  1.00 92.28           C  
ATOM   4754  HB2 MET A 300     -20.751   9.639   4.145  1.00 92.28           H  
ATOM   4755  HB3 MET A 300     -20.395   8.033   3.466  1.00 92.28           H  
ATOM   4756  O   MET A 300     -18.871   8.914   0.851  1.00 92.28           O  
ATOM   4757  CG  MET A 300     -19.552   8.374   5.407  1.00 92.28           C  
ATOM   4758  HG2 MET A 300     -18.935   9.134   5.887  1.00 92.28           H  
ATOM   4759  HG3 MET A 300     -18.929   7.488   5.280  1.00 92.28           H  
ATOM   4760  SD  MET A 300     -20.917   7.981   6.539  1.00 92.28           S  
ATOM   4761  CE  MET A 300     -21.107   6.222   6.175  1.00 92.28           C  
ATOM   4762  HE1 MET A 300     -20.326   5.661   6.687  1.00 92.28           H  
ATOM   4763  HE2 MET A 300     -20.991   6.043   5.106  1.00 92.28           H  
ATOM   4764  HE3 MET A 300     -22.075   5.874   6.538  1.00 92.28           H  
ATOM   4765  N   ASN A 301     -20.037  10.739   1.442  1.00 92.09           N  
ATOM   4766  H   ASN A 301     -20.407  11.287   2.206  1.00 92.09           H  
ATOM   4767  CA  ASN A 301     -20.355  11.142   0.071  1.00 92.09           C  
ATOM   4768  HA  ASN A 301     -20.844  10.313  -0.439  1.00 92.09           H  
ATOM   4769  C   ASN A 301     -19.085  11.476  -0.728  1.00 92.09           C  
ATOM   4770  CB  ASN A 301     -21.316  12.343   0.116  1.00 92.09           C  
ATOM   4771  HB2 ASN A 301     -20.924  13.101   0.795  1.00 92.09           H  
ATOM   4772  HB3 ASN A 301     -21.392  12.781  -0.879  1.00 92.09           H  
ATOM   4773  O   ASN A 301     -18.944  11.055  -1.874  1.00 92.09           O  
ATOM   4774  CG  ASN A 301     -22.723  11.959   0.541  1.00 92.09           C  
ATOM   4775  ND2 ASN A 301     -23.425  12.837   1.218  1.00 92.09           N  
ATOM   4776 HD21 ASN A 301     -24.323  12.527   1.559  1.00 92.09           H  
ATOM   4777 HD22 ASN A 301     -22.990  13.667   1.594  1.00 92.09           H  
ATOM   4778  OD1 ASN A 301     -23.220  10.892   0.235  1.00 92.09           O  
ATOM   4779  N   LEU A 302     -18.131  12.193  -0.124  1.00 90.71           N  
ATOM   4780  H   LEU A 302     -18.311  12.549   0.803  1.00 90.71           H  
ATOM   4781  CA  LEU A 302     -16.852  12.510  -0.762  1.00 90.71           C  
ATOM   4782  HA  LEU A 302     -17.068  12.983  -1.720  1.00 90.71           H  
ATOM   4783  C   LEU A 302     -16.026  11.246  -1.052  1.00 90.71           C  
ATOM   4784  CB  LEU A 302     -16.092  13.509   0.127  1.00 90.71           C  
ATOM   4785  HB2 LEU A 302     -15.904  13.044   1.094  1.00 90.71           H  
ATOM   4786  HB3 LEU A 302     -16.732  14.377   0.290  1.00 90.71           H  
ATOM   4787  O   LEU A 302     -15.494  11.112  -2.151  1.00 90.71           O  
ATOM   4788  CG  LEU A 302     -14.748  13.989  -0.447  1.00 90.71           C  
ATOM   4789  HG  LEU A 302     -14.079  13.140  -0.588  1.00 90.71           H  
ATOM   4790  CD1 LEU A 302     -14.911  14.725  -1.779  1.00 90.71           C  
ATOM   4791 HD11 LEU A 302     -15.267  14.031  -2.541  1.00 90.71           H  
ATOM   4792 HD12 LEU A 302     -15.630  15.539  -1.678  1.00 90.71           H  
ATOM   4793 HD13 LEU A 302     -13.949  15.116  -2.109  1.00 90.71           H  
ATOM   4794  CD2 LEU A 302     -14.100  14.951   0.554  1.00 90.71           C  
ATOM   4795 HD21 LEU A 302     -13.152  15.316   0.158  1.00 90.71           H  
ATOM   4796 HD22 LEU A 302     -14.770  15.791   0.741  1.00 90.71           H  
ATOM   4797 HD23 LEU A 302     -13.915  14.421   1.488  1.00 90.71           H  
ATOM   4798  N   TYR A 303     -15.960  10.304  -0.107  1.00 91.77           N  
ATOM   4799  H   TYR A 303     -16.409  10.486   0.779  1.00 91.77           H  
ATOM   4800  CA  TYR A 303     -15.293   9.011  -0.278  1.00 91.77           C  
ATOM   4801  HA  TYR A 303     -14.236   9.182  -0.482  1.00 91.77           H  
ATOM   4802  C   TYR A 303     -15.881   8.236  -1.462  1.00 91.77           C  
ATOM   4803  CB  TYR A 303     -15.423   8.201   1.021  1.00 91.77           C  
ATOM   4804  HB2 TYR A 303     -15.107   8.828   1.855  1.00 91.77           H  
ATOM   4805  HB3 TYR A 303     -16.470   7.946   1.188  1.00 91.77           H  
ATOM   4806  O   TYR A 303     -15.141   7.745  -2.310  1.00 91.77           O  
ATOM   4807  CG  TYR A 303     -14.599   6.928   1.054  1.00 91.77           C  
ATOM   4808  CD1 TYR A 303     -15.164   5.691   0.678  1.00 91.77           C  
ATOM   4809  HD1 TYR A 303     -16.192   5.645   0.349  1.00 91.77           H  
ATOM   4810  CD2 TYR A 303     -13.264   6.982   1.489  1.00 91.77           C  
ATOM   4811  HD2 TYR A 303     -12.845   7.920   1.824  1.00 91.77           H  
ATOM   4812  CE1 TYR A 303     -14.399   4.507   0.762  1.00 91.77           C  
ATOM   4813  HE1 TYR A 303     -14.834   3.552   0.507  1.00 91.77           H  
ATOM   4814  CE2 TYR A 303     -12.483   5.813   1.514  1.00 91.77           C  
ATOM   4815  HE2 TYR A 303     -11.452   5.837   1.834  1.00 91.77           H  
ATOM   4816  OH  TYR A 303     -12.276   3.458   1.291  1.00 91.77           O  
ATOM   4817  HH  TYR A 303     -12.746   2.641   1.473  1.00 91.77           H  
ATOM   4818  CZ  TYR A 303     -13.051   4.569   1.178  1.00 91.77           C  
ATOM   4819  N   GLN A 304     -17.212   8.199  -1.584  1.00 90.52           N  
ATOM   4820  H   GLN A 304     -17.777   8.612  -0.856  1.00 90.52           H  
ATOM   4821  CA  GLN A 304     -17.884   7.574  -2.726  1.00 90.52           C  
ATOM   4822  HA  GLN A 304     -17.517   6.553  -2.834  1.00 90.52           H  
ATOM   4823  C   GLN A 304     -17.591   8.293  -4.051  1.00 90.52           C  
ATOM   4824  CB  GLN A 304     -19.396   7.526  -2.477  1.00 90.52           C  
ATOM   4825  HB2 GLN A 304     -19.754   8.514  -2.188  1.00 90.52           H  
ATOM   4826  HB3 GLN A 304     -19.887   7.244  -3.408  1.00 90.52           H  
ATOM   4827  O   GLN A 304     -17.318   7.636  -5.055  1.00 90.52           O  
ATOM   4828  CG  GLN A 304     -19.786   6.502  -1.402  1.00 90.52           C  
ATOM   4829  HG2 GLN A 304     -19.405   5.522  -1.689  1.00 90.52           H  
ATOM   4830  HG3 GLN A 304     -19.342   6.771  -0.444  1.00 90.52           H  
ATOM   4831  CD  GLN A 304     -21.297   6.397  -1.230  1.00 90.52           C  
ATOM   4832  NE2 GLN A 304     -21.768   5.484  -0.413  1.00 90.52           N  
ATOM   4833 HE21 GLN A 304     -21.149   4.915   0.145  1.00 90.52           H  
ATOM   4834 HE22 GLN A 304     -22.773   5.479  -0.305  1.00 90.52           H  
ATOM   4835  OE1 GLN A 304     -22.085   7.099  -1.839  1.00 90.52           O  
ATOM   4836  N   GLN A 305     -17.592   9.631  -4.067  1.00 89.19           N  
ATOM   4837  H   GLN A 305     -17.840  10.116  -3.217  1.00 89.19           H  
ATOM   4838  CA  GLN A 305     -17.304  10.427  -5.271  1.00 89.19           C  
ATOM   4839  HA  GLN A 305     -17.991  10.129  -6.063  1.00 89.19           H  
ATOM   4840  C   GLN A 305     -15.883  10.212  -5.813  1.00 89.19           C  
ATOM   4841  CB  GLN A 305     -17.510  11.919  -4.968  1.00 89.19           C  
ATOM   4842  HB2 GLN A 305     -17.010  12.171  -4.033  1.00 89.19           H  
ATOM   4843  HB3 GLN A 305     -17.054  12.508  -5.763  1.00 89.19           H  
ATOM   4844  O   GLN A 305     -15.664  10.311  -7.018  1.00 89.19           O  
ATOM   4845  CG  GLN A 305     -18.992  12.311  -4.883  1.00 89.19           C  
ATOM   4846  HG2 GLN A 305     -19.444  12.211  -5.870  1.00 89.19           H  
ATOM   4847  HG3 GLN A 305     -19.520  11.634  -4.212  1.00 89.19           H  
ATOM   4848  CD  GLN A 305     -19.194  13.745  -4.401  1.00 89.19           C  
ATOM   4849  NE2 GLN A 305     -20.390  14.093  -3.979  1.00 89.19           N  
ATOM   4850 HE21 GLN A 305     -20.485  15.030  -3.614  1.00 89.19           H  
ATOM   4851 HE22 GLN A 305     -21.121  13.399  -3.907  1.00 89.19           H  
ATOM   4852  OE1 GLN A 305     -18.310  14.589  -4.410  1.00 89.19           O  
ATOM   4853  N   MET A 306     -14.917   9.906  -4.945  1.00 88.94           N  
ATOM   4854  H   MET A 306     -15.156   9.872  -3.965  1.00 88.94           H  
ATOM   4855  CA  MET A 306     -13.531   9.610  -5.332  1.00 88.94           C  
ATOM   4856  HA  MET A 306     -13.192  10.352  -6.055  1.00 88.94           H  
ATOM   4857  C   MET A 306     -13.346   8.225  -5.982  1.00 88.94           C  
ATOM   4858  CB  MET A 306     -12.659   9.693  -4.083  1.00 88.94           C  
ATOM   4859  HB2 MET A 306     -13.116   9.085  -3.302  1.00 88.94           H  
ATOM   4860  HB3 MET A 306     -11.672   9.291  -4.310  1.00 88.94           H  
ATOM   4861  O   MET A 306     -12.292   7.952  -6.570  1.00 88.94           O  
ATOM   4862  CG  MET A 306     -12.498  11.101  -3.523  1.00 88.94           C  
ATOM   4863  HG2 MET A 306     -13.478  11.553  -3.367  1.00 88.94           H  
ATOM   4864  HG3 MET A 306     -11.949  11.719  -4.233  1.00 88.94           H  
ATOM   4865  SD  MET A 306     -11.619  11.054  -1.945  1.00 88.94           S  
ATOM   4866  CE  MET A 306      -9.954  10.726  -2.570  1.00 88.94           C  
ATOM   4867  HE1 MET A 306      -9.237  10.845  -1.758  1.00 88.94           H  
ATOM   4868  HE2 MET A 306      -9.733  11.430  -3.372  1.00 88.94           H  
ATOM   4869  HE3 MET A 306      -9.891   9.712  -2.968  1.00 88.94           H  
ATOM   4870  N   GLY A 307     -14.342   7.342  -5.871  1.00 90.26           N  
ATOM   4871  H   GLY A 307     -15.171   7.617  -5.364  1.00 90.26           H  
ATOM   4872  CA  GLY A 307     -14.331   6.009  -6.467  1.00 90.26           C  
ATOM   4873  HA2 GLY A 307     -14.274   6.113  -7.550  1.00 90.26           H  
ATOM   4874  HA3 GLY A 307     -15.266   5.504  -6.223  1.00 90.26           H  
ATOM   4875  C   GLY A 307     -13.175   5.127  -5.984  1.00 90.26           C  
ATOM   4876  O   GLY A 307     -12.804   5.126  -4.814  1.00 90.26           O  
ATOM   4877  N   GLU A 308     -12.576   4.369  -6.905  1.00 91.73           N  
ATOM   4878  H   GLU A 308     -12.929   4.408  -7.851  1.00 91.73           H  
ATOM   4879  CA  GLU A 308     -11.578   3.328  -6.599  1.00 91.73           C  
ATOM   4880  HA  GLU A 308     -12.006   2.623  -5.888  1.00 91.73           H  
ATOM   4881  C   GLU A 308     -10.275   3.853  -5.972  1.00 91.73           C  
ATOM   4882  CB  GLU A 308     -11.226   2.571  -7.888  1.00 91.73           C  
ATOM   4883  HB2 GLU A 308     -10.459   1.832  -7.655  1.00 91.73           H  
ATOM   4884  HB3 GLU A 308     -10.814   3.281  -8.606  1.00 91.73           H  
ATOM   4885  O   GLU A 308      -9.514   3.079  -5.397  1.00 91.73           O  
ATOM   4886  CG  GLU A 308     -12.417   1.837  -8.525  1.00 91.73           C  
ATOM   4887  HG2 GLU A 308     -12.815   1.127  -7.801  1.00 91.73           H  
ATOM   4888  HG3 GLU A 308     -13.198   2.560  -8.760  1.00 91.73           H  
ATOM   4889  CD  GLU A 308     -12.035   1.092  -9.817  1.00 91.73           C  
ATOM   4890  OE1 GLU A 308     -12.902   0.388 -10.368  1.00 91.73           O  
ATOM   4891  OE2 GLU A 308     -10.887   1.247 -10.303  1.00 91.73           O  
ATOM   4892  N   THR A 309     -10.004   5.157  -6.073  1.00 92.96           N  
ATOM   4893  H   THR A 309     -10.699   5.745  -6.511  1.00 92.96           H  
ATOM   4894  CA  THR A 309      -8.806   5.777  -5.481  1.00 92.96           C  
ATOM   4895  HA  THR A 309      -8.008   5.035  -5.451  1.00 92.96           H  
ATOM   4896  C   THR A 309      -9.013   6.240  -4.041  1.00 92.96           C  
ATOM   4897  CB  THR A 309      -8.286   6.949  -6.319  1.00 92.96           C  
ATOM   4898  HB  THR A 309      -7.379   7.326  -5.848  1.00 92.96           H  
ATOM   4899  O   THR A 309      -8.029   6.459  -3.333  1.00 92.96           O  
ATOM   4900  CG2 THR A 309      -7.926   6.522  -7.742  1.00 92.96           C  
ATOM   4901 HG21 THR A 309      -8.815   6.192  -8.280  1.00 92.96           H  
ATOM   4902 HG22 THR A 309      -7.481   7.367  -8.268  1.00 92.96           H  
ATOM   4903 HG23 THR A 309      -7.200   5.710  -7.704  1.00 92.96           H  
ATOM   4904  OG1 THR A 309      -9.217   8.011  -6.375  1.00 92.96           O  
ATOM   4905  HG1 THR A 309     -10.071   7.705  -6.689  1.00 92.96           H  
ATOM   4906  N   ALA A 310     -10.267   6.356  -3.586  1.00 92.83           N  
ATOM   4907  H   ALA A 310     -11.034   6.074  -4.181  1.00 92.83           H  
ATOM   4908  CA  ALA A 310     -10.605   6.799  -2.234  1.00 92.83           C  
ATOM   4909  HA  ALA A 310     -10.272   7.831  -2.130  1.00 92.83           H  
ATOM   4910  C   ALA A 310      -9.896   5.988  -1.136  1.00 92.83           C  
ATOM   4911  CB  ALA A 310     -12.126   6.780  -2.043  1.00 92.83           C  
ATOM   4912  HB1 ALA A 310     -12.480   5.802  -1.717  1.00 92.83           H  
ATOM   4913  HB2 ALA A 310     -12.634   7.023  -2.977  1.00 92.83           H  
ATOM   4914  HB3 ALA A 310     -12.406   7.507  -1.280  1.00 92.83           H  
ATOM   4915  O   ALA A 310      -9.275   6.605  -0.266  1.00 92.83           O  
ATOM   4916  N   PRO A 311      -9.867   4.641  -1.201  1.00 94.34           N  
ATOM   4917  CA  PRO A 311      -9.226   3.834  -0.167  1.00 94.34           C  
ATOM   4918  HA  PRO A 311      -9.689   4.059   0.793  1.00 94.34           H  
ATOM   4919  C   PRO A 311      -7.713   4.062  -0.046  1.00 94.34           C  
ATOM   4920  CB  PRO A 311      -9.531   2.382  -0.541  1.00 94.34           C  
ATOM   4921  HB2 PRO A 311      -8.676   1.927  -1.040  1.00 94.34           H  
ATOM   4922  HB3 PRO A 311      -9.806   1.818   0.351  1.00 94.34           H  
ATOM   4923  O   PRO A 311      -7.125   3.737   0.979  1.00 94.34           O  
ATOM   4924  CG  PRO A 311     -10.711   2.439  -1.504  1.00 94.34           C  
ATOM   4925  HG2 PRO A 311     -10.692   1.612  -2.215  1.00 94.34           H  
ATOM   4926  HG3 PRO A 311     -11.654   2.449  -0.958  1.00 94.34           H  
ATOM   4927  CD  PRO A 311     -10.497   3.774  -2.192  1.00 94.34           C  
ATOM   4928  HD2 PRO A 311     -11.450   4.153  -2.560  1.00 94.34           H  
ATOM   4929  HD3 PRO A 311      -9.802   3.635  -3.020  1.00 94.34           H  
ATOM   4930  N   TYR A 312      -7.074   4.629  -1.071  1.00 96.11           N  
ATOM   4931  H   TYR A 312      -7.619   4.905  -1.876  1.00 96.11           H  
ATOM   4932  CA  TYR A 312      -5.631   4.873  -1.117  1.00 96.11           C  
ATOM   4933  HA  TYR A 312      -5.148   4.299  -0.327  1.00 96.11           H  
ATOM   4934  C   TYR A 312      -5.275   6.344  -0.879  1.00 96.11           C  
ATOM   4935  CB  TYR A 312      -5.073   4.375  -2.455  1.00 96.11           C  
ATOM   4936  HB2 TYR A 312      -5.450   5.014  -3.254  1.00 96.11           H  
ATOM   4937  HB3 TYR A 312      -3.987   4.470  -2.443  1.00 96.11           H  
ATOM   4938  O   TYR A 312      -4.117   6.724  -1.035  1.00 96.11           O
[truncated: 261,315 more chars]
