# Supplementary material for: Using structure prediction of negative sense RNA virus nucleoproteins to assess evolutionary relationships
Source: bioRxiv. 2024 May 22:2024.02.16.580771. Originally published 2024 Feb 17. Preprint. [Version 2] doi: 10.1101/2024.02.16.580771 (PMC10888975; doi:10.1101/2024.02.16.580771)
Supplement: Supplement 2 — Supplementary File 2: Full NSV Dataset NP AlphaFold PDBs (.pdb files) [file media-2.zip › Full NSV Dataset NP AlphaFold PDBs/MLBvV.pdb]

ATOM      1  N   MET A   1     -12.419 -16.901  -3.992  1.00 39.22           N  
ATOM      2  H   MET A   1     -11.835 -16.411  -4.655  1.00 39.22           H  
ATOM      3  H2  MET A   1     -12.816 -17.704  -4.457  1.00 39.22           H  
ATOM      4  H3  MET A   1     -13.171 -16.298  -3.688  1.00 39.22           H  
ATOM      5  CA  MET A   1     -11.622 -17.367  -2.838  1.00 39.22           C  
ATOM      6  HA  MET A   1     -11.135 -16.525  -2.348  1.00 39.22           H  
ATOM      7  C   MET A   1     -10.544 -18.306  -3.367  1.00 39.22           C  
ATOM      8  CB  MET A   1     -12.511 -18.100  -1.810  1.00 39.22           C  
ATOM      9  HB2 MET A   1     -13.099 -18.874  -2.302  1.00 39.22           H  
ATOM     10  HB3 MET A   1     -11.859 -18.581  -1.081  1.00 39.22           H  
ATOM     11  O   MET A   1     -10.900 -19.373  -3.837  1.00 39.22           O  
ATOM     12  CG  MET A   1     -13.451 -17.156  -1.050  1.00 39.22           C  
ATOM     13  HG2 MET A   1     -14.220 -16.775  -1.722  1.00 39.22           H  
ATOM     14  HG3 MET A   1     -12.864 -16.312  -0.689  1.00 39.22           H  
ATOM     15  SD  MET A   1     -14.246 -17.912   0.394  1.00 39.22           S  
ATOM     16  CE  MET A   1     -15.752 -18.628  -0.330  1.00 39.22           C  
ATOM     17  HE1 MET A   1     -16.359 -17.844  -0.783  1.00 39.22           H  
ATOM     18  HE2 MET A   1     -15.489 -19.370  -1.084  1.00 39.22           H  
ATOM     19  HE3 MET A   1     -16.333 -19.116   0.453  1.00 39.22           H  
ATOM     20  N   SER A   2      -9.270 -17.904  -3.384  1.00 40.37           N  
ATOM     21  H   SER A   2      -9.011 -16.981  -3.065  1.00 40.37           H  
ATOM     22  CA  SER A   2      -8.135 -18.773  -3.749  1.00 40.37           C  
ATOM     23  HA  SER A   2      -8.495 -19.698  -4.200  1.00 40.37           H  
ATOM     24  C   SER A   2      -7.385 -19.151  -2.468  1.00 40.37           C  
ATOM     25  CB  SER A   2      -7.237 -18.088  -4.791  1.00 40.37           C  
ATOM     26  HB2 SER A   2      -6.396 -18.736  -5.039  1.00 40.37           H  
ATOM     27  HB3 SER A   2      -7.812 -17.900  -5.698  1.00 40.37           H  
ATOM     28  O   SER A   2      -6.342 -18.583  -2.141  1.00 40.37           O  
ATOM     29  OG  SER A   2      -6.760 -16.861  -4.272  1.00 40.37           O  
ATOM     30  HG  SER A   2      -6.079 -17.099  -3.639  1.00 40.37           H  
ATOM     31  N   GLY A   3      -8.011 -20.005  -1.658  1.00 51.67           N  
ATOM     32  H   GLY A   3      -8.854 -20.453  -1.990  1.00 51.67           H  
ATOM     33  CA  GLY A   3      -7.359 -20.619  -0.506  1.00 51.67           C  
ATOM     34  HA2 GLY A   3      -8.104 -21.100   0.128  1.00 51.67           H  
ATOM     35  HA3 GLY A   3      -6.838 -19.858   0.075  1.00 51.67           H  
ATOM     36  C   GLY A   3      -6.360 -21.682  -0.958  1.00 51.67           C  
ATOM     37  O   GLY A   3      -6.489 -22.254  -2.036  1.00 51.67           O  
ATOM     38  N   VAL A   4      -5.354 -21.934  -0.129  1.00 72.04           N  
ATOM     39  H   VAL A   4      -5.329 -21.443   0.754  1.00 72.04           H  
ATOM     40  CA  VAL A   4      -4.475 -23.096  -0.261  1.00 72.04           C  
ATOM     41  HA  VAL A   4      -4.285 -23.314  -1.312  1.00 72.04           H  
ATOM     42  C   VAL A   4      -5.222 -24.272   0.370  1.00 72.04           C  
ATOM     43  CB  VAL A   4      -3.135 -22.801   0.444  1.00 72.04           C  
ATOM     44  HB  VAL A   4      -3.310 -22.573   1.495  1.00 72.04           H  
ATOM     45  O   VAL A   4      -5.313 -24.324   1.594  1.00 72.04           O  
ATOM     46  CG1 VAL A   4      -2.180 -23.976   0.347  1.00 72.04           C  
ATOM     47 HG11 VAL A   4      -1.249 -23.748   0.865  1.00 72.04           H  
ATOM     48 HG12 VAL A   4      -1.981 -24.132  -0.713  1.00 72.04           H  
ATOM     49 HG13 VAL A   4      -2.623 -24.864   0.798  1.00 72.04           H  
ATOM     50  CG2 VAL A   4      -2.410 -21.607  -0.197  1.00 72.04           C  
ATOM     51 HG21 VAL A   4      -2.248 -21.794  -1.258  1.00 72.04           H  
ATOM     52 HG22 VAL A   4      -1.447 -21.449   0.290  1.00 72.04           H  
ATOM     53 HG23 VAL A   4      -3.004 -20.700  -0.087  1.00 72.04           H  
ATOM     54  N   TYR A   5      -5.804 -25.158  -0.441  1.00 81.28           N  
ATOM     55  H   TYR A   5      -5.718 -25.040  -1.440  1.00 81.28           H  
ATOM     56  CA  TYR A   5      -6.601 -26.290   0.051  1.00 81.28           C  
ATOM     57  HA  TYR A   5      -6.959 -26.068   1.056  1.00 81.28           H  
ATOM     58  C   TYR A   5      -5.763 -27.559   0.127  1.00 81.28           C  
ATOM     59  CB  TYR A   5      -7.841 -26.517  -0.821  1.00 81.28           C  
ATOM     60  HB2 TYR A   5      -8.389 -27.370  -0.419  1.00 81.28           H  
ATOM     61  HB3 TYR A   5      -7.530 -26.774  -1.834  1.00 81.28           H  
ATOM     62  O   TYR A   5      -4.997 -27.870  -0.793  1.00 81.28           O  
ATOM     63  CG  TYR A   5      -8.777 -25.327  -0.865  1.00 81.28           C  
ATOM     64  CD1 TYR A   5      -9.663 -25.090   0.202  1.00 81.28           C  
ATOM     65  HD1 TYR A   5      -9.692 -25.778   1.035  1.00 81.28           H  
ATOM     66  CD2 TYR A   5      -8.729 -24.435  -1.952  1.00 81.28           C  
ATOM     67  HD2 TYR A   5      -8.045 -24.614  -2.768  1.00 81.28           H  
ATOM     68  CE1 TYR A   5     -10.478 -23.941   0.198  1.00 81.28           C  
ATOM     69  HE1 TYR A   5     -11.141 -23.758   1.031  1.00 81.28           H  
ATOM     70  CE2 TYR A   5      -9.535 -23.283  -1.958  1.00 81.28           C  
ATOM     71  HE2 TYR A   5      -9.486 -22.595  -2.789  1.00 81.28           H  
ATOM     72  OH  TYR A   5     -11.103 -21.863  -0.834  1.00 81.28           O  
ATOM     73  HH  TYR A   5     -11.721 -21.892  -0.100  1.00 81.28           H  
ATOM     74  CZ  TYR A   5     -10.394 -23.023  -0.872  1.00 81.28           C  
ATOM     75  N   LYS A   6      -5.933 -28.327   1.204  1.00 87.13           N  
ATOM     76  H   LYS A   6      -6.623 -28.039   1.884  1.00 87.13           H  
ATOM     77  CA  LYS A   6      -5.402 -29.693   1.251  1.00 87.13           C  
ATOM     78  HA  LYS A   6      -4.395 -29.701   0.833  1.00 87.13           H  
ATOM     79  C   LYS A   6      -6.253 -30.605   0.376  1.00 87.13           C  
ATOM     80  CB  LYS A   6      -5.333 -30.215   2.687  1.00 87.13           C  
ATOM     81  HB2 LYS A   6      -6.298 -30.069   3.173  1.00 87.13           H  
ATOM     82  HB3 LYS A   6      -5.119 -31.283   2.661  1.00 87.13           H  
ATOM     83  O   LYS A   6      -7.470 -30.451   0.304  1.00 87.13           O  
ATOM     84  CG  LYS A   6      -4.230 -29.514   3.488  1.00 87.13           C  
ATOM     85  HG2 LYS A   6      -4.440 -28.446   3.550  1.00 87.13           H  
ATOM     86  HG3 LYS A   6      -3.271 -29.665   2.993  1.00 87.13           H  
ATOM     87  CD  LYS A   6      -4.178 -30.105   4.897  1.00 87.13           C  
ATOM     88  HD2 LYS A   6      -4.000 -31.178   4.827  1.00 87.13           H  
ATOM     89  HD3 LYS A   6      -5.138 -29.933   5.384  1.00 87.13           H  
ATOM     90  CE  LYS A   6      -3.061 -29.444   5.704  1.00 87.13           C  
ATOM     91  HE2 LYS A   6      -3.255 -28.372   5.739  1.00 87.13           H  
ATOM     92  HE3 LYS A   6      -2.117 -29.605   5.184  1.00 87.13           H  
ATOM     93  NZ  LYS A   6      -3.004 -30.007   7.074  1.00 87.13           N  
ATOM     94  HZ1 LYS A   6      -3.888 -29.858   7.540  1.00 87.13           H  
ATOM     95  HZ2 LYS A   6      -2.832 -31.001   7.034  1.00 87.13           H  
ATOM     96  HZ3 LYS A   6      -2.268 -29.573   7.613  1.00 87.13           H  
ATOM     97  N   VAL A   7      -5.629 -31.605  -0.237  1.00 87.86           N  
ATOM     98  H   VAL A   7      -4.625 -31.671  -0.144  1.00 87.86           H  
ATOM     99  CA  VAL A   7      -6.336 -32.639  -1.005  1.00 87.86           C  
ATOM    100  HA  VAL A   7      -6.844 -32.174  -1.849  1.00 87.86           H  
ATOM    101  C   VAL A   7      -7.416 -33.304  -0.148  1.00 87.86           C  
ATOM    102  CB  VAL A   7      -5.337 -33.673  -1.546  1.00 87.86           C  
ATOM    103  HB  VAL A   7      -4.676 -33.978  -0.734  1.00 87.86           H  
ATOM    104  O   VAL A   7      -8.526 -33.487  -0.633  1.00 87.86           O  
ATOM    105  CG1 VAL A   7      -6.021 -34.916  -2.113  1.00 87.86           C  
ATOM    106 HG11 VAL A   7      -6.524 -35.459  -1.312  1.00 87.86           H  
ATOM    107 HG12 VAL A   7      -5.277 -35.589  -2.539  1.00 87.86           H  
ATOM    108 HG13 VAL A   7      -6.747 -34.645  -2.880  1.00 87.86           H  
ATOM    109  CG2 VAL A   7      -4.496 -33.078  -2.677  1.00 87.86           C  
ATOM    110 HG21 VAL A   7      -4.013 -32.155  -2.357  1.00 87.86           H  
ATOM    111 HG22 VAL A   7      -5.139 -32.880  -3.535  1.00 87.86           H  
ATOM    112 HG23 VAL A   7      -3.733 -33.798  -2.972  1.00 87.86           H  
ATOM    113  N   SER A   8      -7.143 -33.584   1.131  1.00 87.25           N  
ATOM    114  H   SER A   8      -6.207 -33.435   1.480  1.00 87.25           H  
ATOM    115  CA  SER A   8      -8.127 -34.163   2.055  1.00 87.25           C  
ATOM    116  HA  SER A   8      -8.452 -35.123   1.655  1.00 87.25           H  
ATOM    117  C   SER A   8      -9.379 -33.301   2.250  1.00 87.25           C  
ATOM    118  CB  SER A   8      -7.480 -34.412   3.421  1.00 87.25           C  
ATOM    119  HB2 SER A   8      -6.665 -35.127   3.306  1.00 87.25           H  
ATOM    120  HB3 SER A   8      -8.225 -34.843   4.090  1.00 87.25           H  
ATOM    121  O   SER A   8     -10.478 -33.839   2.365  1.00 87.25           O  
ATOM    122  OG  SER A   8      -6.965 -33.218   3.992  1.00 87.25           O  
ATOM    123  HG  SER A   8      -7.266 -33.179   4.903  1.00 87.25           H  
ATOM    124  N   GLU A   9      -9.240 -31.973   2.263  1.00 86.97           N  
ATOM    125  H   GLU A   9      -8.322 -31.583   2.102  1.00 86.97           H  
ATOM    126  CA  GLU A   9     -10.373 -31.046   2.383  1.00 86.97           C  
ATOM    127  HA  GLU A   9     -10.995 -31.331   3.232  1.00 86.97           H  
ATOM    128  C   GLU A   9     -11.251 -31.121   1.133  1.00 86.97           C  
ATOM    129  CB  GLU A   9      -9.874 -29.606   2.595  1.00 86.97           C  
ATOM    130  HB2 GLU A   9      -9.194 -29.352   1.782  1.00 86.97           H  
ATOM    131  HB3 GLU A   9     -10.723 -28.925   2.547  1.00 86.97           H  
ATOM    132  O   GLU A   9     -12.469 -31.237   1.236  1.00 86.97           O  
ATOM    133  CG  GLU A   9      -9.171 -29.412   3.950  1.00 86.97           C  
ATOM    134  HG2 GLU A   9      -9.922 -29.465   4.739  1.00 86.97           H  
ATOM    135  HG3 GLU A   9      -8.468 -30.229   4.111  1.00 86.97           H  
ATOM    136  CD  GLU A   9      -8.394 -28.088   4.064  1.00 86.97           C  
ATOM    137  OE1 GLU A   9      -7.891 -27.822   5.180  1.00 86.97           O  
ATOM    138  OE2 GLU A   9      -8.199 -27.400   3.032  1.00 86.97           O  
ATOM    139  N   ILE A  10     -10.635 -31.147  -0.051  1.00 88.78           N  
ATOM    140  H   ILE A  10      -9.627 -31.077  -0.065  1.00 88.78           H  
ATOM    141  CA  ILE A  10     -11.364 -31.244  -1.319  1.00 88.78           C  
ATOM    142  HA  ILE A  10     -12.193 -30.536  -1.291  1.00 88.78           H  
ATOM    143  C   ILE A  10     -11.996 -32.625  -1.502  1.00 88.78           C  
ATOM    144  CB  ILE A  10     -10.445 -30.864  -2.494  1.00 88.78           C  
ATOM    145  HB  ILE A  10      -9.638 -31.594  -2.557  1.00 88.78           H  
ATOM    146  O   ILE A  10     -13.139 -32.716  -1.938  1.00 88.78           O  
ATOM    147  CG1 ILE A  10      -9.802 -29.469  -2.318  1.00 88.78           C  
ATOM    148 HG12 ILE A  10      -9.076 -29.509  -1.506  1.00 88.78           H  
ATOM    149 HG13 ILE A  10      -9.248 -29.216  -3.222  1.00 88.78           H  
ATOM    150  CG2 ILE A  10     -11.223 -30.906  -3.818  1.00 88.78           C  
ATOM    151 HG21 ILE A  10     -12.109 -30.273  -3.767  1.00 88.78           H  
ATOM    152 HG22 ILE A  10     -10.576 -30.560  -4.623  1.00 88.78           H  
ATOM    153 HG23 ILE A  10     -11.545 -31.923  -4.041  1.00 88.78           H  
ATOM    154  CD1 ILE A  10     -10.800 -28.341  -2.013  1.00 88.78           C  
ATOM    155 HD11 ILE A  10     -11.246 -28.484  -1.028  1.00 88.78           H  
ATOM    156 HD12 ILE A  10     -10.281 -27.383  -2.005  1.00 88.78           H  
ATOM    157 HD13 ILE A  10     -11.587 -28.305  -2.767  1.00 88.78           H  
ATOM    158  N   GLN A  11     -11.307 -33.701  -1.121  1.00 85.89           N  
ATOM    159  H   GLN A  11     -10.366 -33.573  -0.775  1.00 85.89           H  
ATOM    160  CA  GLN A  11     -11.870 -35.054  -1.123  1.00 85.89           C  
ATOM    161  HA  GLN A  11     -12.222 -35.295  -2.126  1.00 85.89           H  
ATOM    162  C   GLN A  11     -13.083 -35.157  -0.187  1.00 85.89           C  
ATOM    163  CB  GLN A  11     -10.788 -36.066  -0.721  1.00 85.89           C  
ATOM    164  HB2 GLN A  11     -10.286 -35.711   0.179  1.00 85.89           H  
ATOM    165  HB3 GLN A  11     -11.261 -37.020  -0.492  1.00 85.89           H  
ATOM    166  O   GLN A  11     -14.073 -35.782  -0.554  1.00 85.89           O  
ATOM    167  CG  GLN A  11      -9.756 -36.301  -1.839  1.00 85.89           C  
ATOM    168  HG2 GLN A  11     -10.259 -36.766  -2.687  1.00 85.89           H  
ATOM    169  HG3 GLN A  11      -9.343 -35.352  -2.179  1.00 85.89           H  
ATOM    170  CD  GLN A  11      -8.596 -37.198  -1.407  1.00 85.89           C  
ATOM    171  NE2 GLN A  11      -7.813 -37.687  -2.344  1.00 85.89           N  
ATOM    172 HE21 GLN A  11      -7.040 -38.272  -2.061  1.00 85.89           H  
ATOM    173 HE22 GLN A  11      -7.878 -37.375  -3.303  1.00 85.89           H  
ATOM    174  OE1 GLN A  11      -8.344 -37.442  -0.235  1.00 85.89           O  
ATOM    175  N   SER A  12     -13.045 -34.496   0.976  1.00 86.60           N  
ATOM    176  H   SER A  12     -12.189 -34.027   1.238  1.00 86.60           H  
ATOM    177  CA  SER A  12     -14.188 -34.425   1.895  1.00 86.60           C  
ATOM    178  HA  SER A  12     -14.504 -35.441   2.129  1.00 86.60           H  
ATOM    179  C   SER A  12     -15.388 -33.695   1.284  1.00 86.60           C  
ATOM    180  CB  SER A  12     -13.774 -33.731   3.197  1.00 86.60           C  
ATOM    181  HB2 SER A  12     -13.605 -32.669   3.014  1.00 86.60           H  
ATOM    182  HB3 SER A  12     -12.846 -34.172   3.562  1.00 86.60           H  
ATOM    183  O   SER A  12     -16.520 -34.119   1.501  1.00 86.60           O  
ATOM    184  OG  SER A  12     -14.781 -33.886   4.183  1.00 86.60           O  
ATOM    185  HG  SER A  12     -14.899 -34.829   4.316  1.00 86.60           H  
ATOM    186  N   ILE A  13     -15.153 -32.634   0.501  1.00 87.08           N  
ATOM    187  H   ILE A  13     -14.203 -32.306   0.408  1.00 87.08           H  
ATOM    188  CA  ILE A  13     -16.212 -31.932  -0.244  1.00 87.08           C  
ATOM    189  HA  ILE A  13     -17.034 -31.712   0.437  1.00 87.08           H  
ATOM    190  C   ILE A  13     -16.785 -32.836  -1.343  1.00 87.08           C  
ATOM    191  CB  ILE A  13     -15.693 -30.589  -0.814  1.00 87.08           C  
ATOM    192  HB  ILE A  13     -14.801 -30.780  -1.411  1.00 87.08           H  
ATOM    193  O   ILE A  13     -17.997 -32.953  -1.458  1.00 87.08           O  
ATOM    194  CG1 ILE A  13     -15.324 -29.616   0.328  1.00 87.08           C  
ATOM    195 HG12 ILE A  13     -16.231 -29.321   0.856  1.00 87.08           H  
ATOM    196 HG13 ILE A  13     -14.688 -30.125   1.053  1.00 87.08           H  
ATOM    197  CG2 ILE A  13     -16.753 -29.947  -1.727  1.00 87.08           C  
ATOM    198 HG21 ILE A  13     -16.422 -28.977  -2.099  1.00 87.08           H  
ATOM    199 HG22 ILE A  13     -16.943 -30.580  -2.594  1.00 87.08           H  
ATOM    200 HG23 ILE A  13     -17.687 -29.830  -1.178  1.00 87.08           H  
ATOM    201  CD1 ILE A  13     -14.573 -28.359  -0.136  1.00 87.08           C  
ATOM    202 HD11 ILE A  13     -15.227 -27.712  -0.722  1.00 87.08           H  
ATOM    203 HD12 ILE A  13     -14.233 -27.802   0.737  1.00 87.08           H  
ATOM    204 HD13 ILE A  13     -13.708 -28.643  -0.735  1.00 87.08           H  
ATOM    205  N   LEU A  14     -15.931 -33.508  -2.123  1.00 84.51           N  
ATOM    206  H   LEU A  14     -14.943 -33.366  -1.970  1.00 84.51           H  
ATOM    207  CA  LEU A  14     -16.350 -34.371  -3.238  1.00 84.51           C  
ATOM    208  HA  LEU A  14     -17.047 -33.818  -3.868  1.00 84.51           H  
ATOM    209  C   LEU A  14     -17.103 -35.637  -2.797  1.00 84.51           C  
ATOM    210  CB  LEU A  14     -15.110 -34.773  -4.060  1.00 84.51           C  
ATOM    211  HB2 LEU A  14     -14.374 -35.199  -3.379  1.00 84.51           H  
ATOM    212  HB3 LEU A  14     -15.400 -35.558  -4.759  1.00 84.51           H  
ATOM    213  O   LEU A  14     -17.817 -36.225  -3.602  1.00 84.51           O  
ATOM    214  CG  LEU A  14     -14.453 -33.640  -4.867  1.00 84.51           C  
ATOM    215  HG  LEU A  14     -14.211 -32.801  -4.215  1.00 84.51           H  
ATOM    216  CD1 LEU A  14     -13.154 -34.154  -5.498  1.00 84.51           C  
ATOM    217 HD11 LEU A  14     -13.369 -34.987  -6.167  1.00 84.51           H  
ATOM    218 HD12 LEU A  14     -12.673 -33.352  -6.058  1.00 84.51           H  
ATOM    219 HD13 LEU A  14     -12.478 -34.487  -4.711  1.00 84.51           H  
ATOM    220  CD2 LEU A  14     -15.352 -33.124  -5.990  1.00 84.51           C  
ATOM    221 HD21 LEU A  14     -16.238 -32.651  -5.567  1.00 84.51           H  
ATOM    222 HD22 LEU A  14     -14.814 -32.382  -6.580  1.00 84.51           H  
ATOM    223 HD23 LEU A  14     -15.661 -33.950  -6.631  1.00 84.51           H  
ATOM    224  N   GLN A  15     -16.921 -36.081  -1.551  1.00 81.67           N  
ATOM    225  H   GLN A  15     -16.259 -35.592  -0.966  1.00 81.67           H  
ATOM    226  CA  GLN A  15     -17.643 -37.224  -0.979  1.00 81.67           C  
ATOM    227  HA  GLN A  15     -17.812 -37.971  -1.755  1.00 81.67           H  
ATOM    228  C   GLN A  15     -19.026 -36.861  -0.428  1.00 81.67           C  
ATOM    229  CB  GLN A  15     -16.795 -37.851   0.136  1.00 81.67           C  
ATOM    230  HB2 GLN A  15     -16.403 -37.063   0.779  1.00 81.67           H  
ATOM    231  HB3 GLN A  15     -17.421 -38.505   0.742  1.00 81.67           H  
ATOM    232  O   GLN A  15     -19.805 -37.761  -0.119  1.00 81.67           O  
ATOM    233  CG  GLN A  15     -15.646 -38.693  -0.425  1.00 81.67           C  
ATOM    234  HG2 GLN A  15     -15.027 -38.089  -1.089  1.00 81.67           H  
ATOM    235  HG3 GLN A  15     -16.063 -39.513  -1.010  1.00 81.67           H  
ATOM    236  CD  GLN A  15     -14.760 -39.282   0.668  1.00 81.67           C  
ATOM    237  NE2 GLN A  15     -13.775 -40.072   0.303  1.00 81.67           N  
ATOM    238 HE21 GLN A  15     -13.221 -40.457   1.054  1.00 81.67           H  
ATOM    239 HE22 GLN A  15     -13.628 -40.286  -0.673  1.00 81.67           H  
ATOM    240  OE1 GLN A  15     -14.915 -39.062   1.859  1.00 81.67           O  
ATOM    241  N   LYS A  16     -19.324 -35.570  -0.265  1.00 78.42           N  
ATOM    242  H   LYS A  16     -18.689 -34.880  -0.640  1.00 78.42           H  
ATOM    243  CA  LYS A  16     -20.636 -35.092   0.170  1.00 78.42           C  
ATOM    244  HA  LYS A  16     -21.176 -35.890   0.679  1.00 78.42           H  
ATOM    245  C   LYS A  16     -21.455 -34.696  -1.052  1.00 78.42           C  
ATOM    246  CB  LYS A  16     -20.469 -33.905   1.125  1.00 78.42           C  
ATOM    247  HB2 LYS A  16     -21.450 -33.490   1.354  1.00 78.42           H  
ATOM    248  HB3 LYS A  16     -19.888 -33.135   0.617  1.00 78.42           H  
ATOM    249  O   LYS A  16     -20.903 -34.212  -2.039  1.00 78.42           O  
ATOM    250  CG  LYS A  16     -19.776 -34.299   2.438  1.00 78.42           C  
ATOM    251  HG2 LYS A  16     -20.427 -34.957   3.015  1.00 78.42           H  
ATOM    252  HG3 LYS A  16     -18.844 -34.824   2.229  1.00 78.42           H  
ATOM    253  CD  LYS A  16     -19.478 -33.030   3.236  1.00 78.42           C  
ATOM    254  HD2 LYS A  16     -20.416 -32.588   3.569  1.00 78.42           H  
ATOM    255  HD3 LYS A  16     -18.973 -32.320   2.581  1.00 78.42           H  
ATOM    256  CE  LYS A  16     -18.573 -33.326   4.428  1.00 78.42           C  
ATOM    257  HE2 LYS A  16     -17.675 -33.816   4.051  1.00 78.42           H  
ATOM    258  HE3 LYS A  16     -19.085 -34.004   5.111  1.00 78.42           H  
ATOM    259  NZ  LYS A  16     -18.221 -32.051   5.089  1.00 78.42           N  
ATOM    260  HZ1 LYS A  16     -17.830 -31.427   4.397  1.00 78.42           H  
ATOM    261  HZ2 LYS A  16     -17.542 -32.193   5.823  1.00 78.42           H  
ATOM    262  HZ3 LYS A  16     -19.051 -31.597   5.443  1.00 78.42           H  
ATOM    263  N   ASP A  17     -22.774 -34.827  -0.955  1.00 68.95           N  
ATOM    264  H   ASP A  17     -23.183 -35.274  -0.147  1.00 68.95           H  
ATOM    265  CA  ASP A  17     -23.661 -34.094  -1.854  1.00 68.95           C  
ATOM    266  HA  ASP A  17     -23.406 -34.330  -2.887  1.00 68.95           H  
ATOM    267  C   ASP A  17     -23.411 -32.598  -1.613  1.00 68.95           C  
ATOM    268  CB  ASP A  17     -25.127 -34.491  -1.616  1.00 68.95           C  
ATOM    269  HB2 ASP A  17     -25.357 -34.407  -0.554  1.00 68.95           H  
ATOM    270  HB3 ASP A  17     -25.767 -33.793  -2.155  1.00 68.95           H  
ATOM    271  O   ASP A  17     -23.643 -32.085  -0.518  1.00 68.95           O  
ATOM    272  CG  ASP A  17     -25.444 -35.908  -2.111  1.00 68.95           C  
ATOM    273  OD1 ASP A  17     -24.940 -36.274  -3.196  1.00 68.95           O  
ATOM    274  OD2 ASP A  17     -26.197 -36.608  -1.399  1.00 68.95           O  
ATOM    275  N   VAL A  18     -22.827 -31.914  -2.599  1.00 62.98           N  
ATOM    276  H   VAL A  18     -22.590 -32.419  -3.441  1.00 62.98           H  
ATOM    277  CA  VAL A  18     -22.410 -30.510  -2.486  1.00 62.98           C  
ATOM    278  HA  VAL A  18     -21.812 -30.392  -1.582  1.00 62.98           H  
ATOM    279  C   VAL A  18     -23.662 -29.638  -2.362  1.00 62.98           C  
ATOM    280  CB  VAL A  18     -21.548 -30.092  -3.698  1.00 62.98           C  
ATOM    281  HB  VAL A  18     -22.134 -30.195  -4.612  1.00 62.98           H  
ATOM    282  O   VAL A  18     -24.328 -29.370  -3.357  1.00 62.98           O  
ATOM    283  CG1 VAL A  18     -21.070 -28.638  -3.584  1.00 62.98           C  
ATOM    284 HG11 VAL A  18     -21.927 -27.965  -3.554  1.00 62.98           H  
ATOM    285 HG12 VAL A  18     -20.481 -28.506  -2.676  1.00 62.98           H  
ATOM    286 HG13 VAL A  18     -20.468 -28.373  -4.453  1.00 62.98           H  
ATOM    287  CG2 VAL A  18     -20.298 -30.974  -3.841  1.00 62.98           C  
ATOM    288 HG21 VAL A  18     -20.578 -32.023  -3.935  1.00 62.98           H  
ATOM    289 HG22 VAL A  18     -19.658 -30.865  -2.965  1.00 62.98           H  
ATOM    290 HG23 VAL A  18     -19.756 -30.690  -4.742  1.00 62.98           H  
ATOM    291  N   THR A  19     -24.002 -29.207  -1.145  1.00 62.30           N  
ATOM    292  H   THR A  19     -23.546 -29.643  -0.356  1.00 62.30           H  
ATOM    293  CA  THR A  19     -25.198 -28.378  -0.888  1.00 62.30           C  
ATOM    294  HA  THR A  19     -25.799 -28.325  -1.796  1.00 62.30           H  
ATOM    295  C   THR A  19     -24.886 -26.932  -0.514  1.00 62.30           C  
ATOM    296  CB  THR A  19     -26.099 -28.989   0.198  1.00 62.30           C  
ATOM    297  HB  THR A  19     -26.929 -28.308   0.386  1.00 62.30           H  
ATOM    298  O   THR A  19     -25.805 -26.121  -0.440  1.00 62.30           O  
ATOM    299  CG2 THR A  19     -26.699 -30.331  -0.213  1.00 62.30           C  
ATOM    300 HG21 THR A  19     -27.380 -30.680   0.564  1.00 62.30           H  
ATOM    301 HG22 THR A  19     -25.914 -31.074  -0.352  1.00 62.30           H  
ATOM    302 HG23 THR A  19     -27.249 -30.216  -1.147  1.00 62.30           H  
ATOM    303  OG1 THR A  19     -25.386 -29.160   1.406  1.00 62.30           O  
ATOM    304  HG1 THR A  19     -25.215 -28.289   1.771  1.00 62.30           H  
ATOM    305  N   SER A  20     -23.627 -26.582  -0.220  1.00 75.90           N  
ATOM    306  H   SER A  20     -22.890 -27.262  -0.337  1.00 75.90           H  
ATOM    307  CA  SER A  20     -23.277 -25.225   0.220  1.00 75.90           C  
ATOM    308  HA  SER A  20     -24.193 -24.718   0.524  1.00 75.90           H  
ATOM    309  C   SER A  20     -22.671 -24.379  -0.905  1.00 75.90           C  
ATOM    310  CB  SER A  20     -22.401 -25.250   1.479  1.00 75.90           C  
ATOM    311  HB2 SER A  20     -22.445 -24.264   1.942  1.00 75.90           H  
ATOM    312  HB3 SER A  20     -22.797 -25.977   2.189  1.00 75.90           H  
ATOM    313  O   SER A  20     -21.724 -24.798  -1.570  1.00 75.90           O  
ATOM    314  OG  SER A  20     -21.050 -25.543   1.208  1.00 75.90           O  
ATOM    315  HG  SER A  20     -20.965 -26.496   1.131  1.00 75.90           H  
ATOM    316  N   GLU A  21     -23.150 -23.136  -1.059  1.00 78.22           N  
ATOM    317  H   GLU A  21     -23.993 -22.878  -0.567  1.00 78.22           H  
ATOM    318  CA  GLU A  21     -22.597 -22.157  -2.017  1.00 78.22           C  
ATOM    319  HA  GLU A  21     -22.790 -22.488  -3.037  1.00 78.22           H  
ATOM    320  C   GLU A  21     -21.077 -21.978  -1.854  1.00 78.22           C  
ATOM    321  CB  GLU A  21     -23.243 -20.778  -1.797  1.00 78.22           C  
ATOM    322  HB2 GLU A  21     -23.162 -20.521  -0.741  1.00 78.22           H  
ATOM    323  HB3 GLU A  21     -22.670 -20.046  -2.367  1.00 78.22           H  
ATOM    324  O   GLU A  21     -20.345 -21.793  -2.829  1.00 78.22           O  
ATOM    325  CG  GLU A  21     -24.711 -20.667  -2.237  1.00 78.22           C  
ATOM    326  HG2 GLU A  21     -25.309 -21.354  -1.638  1.00 78.22           H  
ATOM    327  HG3 GLU A  21     -24.783 -20.970  -3.282  1.00 78.22           H  
ATOM    328  CD  GLU A  21     -25.263 -19.235  -2.077  1.00 78.22           C  
ATOM    329  OE1 GLU A  21     -26.379 -18.981  -2.579  1.00 78.22           O  
ATOM    330  OE2 GLU A  21     -24.576 -18.398  -1.440  1.00 78.22           O  
ATOM    331  N   SER A  22     -20.578 -22.066  -0.614  1.00 81.79           N  
ATOM    332  H   SER A  22     -21.220 -22.257   0.142  1.00 81.79           H  
ATOM    333  CA  SER A  22     -19.150 -21.982  -0.310  1.00 81.79           C  
ATOM    334  HA  SER A  22     -18.758 -21.073  -0.767  1.00 81.79           H  
ATOM    335  C   SER A  22     -18.345 -23.146  -0.881  1.00 81.79           C  
ATOM    336  CB  SER A  22     -18.915 -21.889   1.201  1.00 81.79           C  
ATOM    337  HB2 SER A  22     -19.236 -20.905   1.542  1.00 81.79           H  
ATOM    338  HB3 SER A  22     -17.847 -21.983   1.402  1.00 81.79           H  
ATOM    339  O   SER A  22     -17.253 -22.917  -1.396  1.00 81.79           O  
ATOM    340  OG  SER A  22     -19.619 -22.865   1.951  1.00 81.79           O  
ATOM    341  HG  SER A  22     -19.584 -23.734   1.544  1.00 81.79           H  
ATOM    342  N   GLU A  23     -18.853 -24.377  -0.807  1.00 83.51           N  
ATOM    343  H   GLU A  23     -19.809 -24.501  -0.506  1.00 83.51           H  
ATOM    344  CA  GLU A  23     -18.169 -25.563  -1.335  1.00 83.51           C  
ATOM    345  HA  GLU A  23     -17.116 -25.539  -1.053  1.00 83.51           H  
ATOM    346  C   GLU A  23     -18.220 -25.580  -2.865  1.00 83.51           C  
ATOM    347  CB  GLU A  23     -18.793 -26.834  -0.748  1.00 83.51           C  
ATOM    348  HB2 GLU A  23     -18.446 -27.693  -1.322  1.00 83.51           H  
ATOM    349  HB3 GLU A  23     -19.874 -26.770  -0.868  1.00 83.51           H  
ATOM    350  O   GLU A  23     -17.190 -25.798  -3.505  1.00 83.51           O  
ATOM    351  CG  GLU A  23     -18.405 -27.044   0.731  1.00 83.51           C  
ATOM    352  HG2 GLU A  23     -18.490 -26.100   1.271  1.00 83.51           H  
ATOM    353  HG3 GLU A  23     -17.354 -27.332   0.772  1.00 83.51           H  
ATOM    354  CD  GLU A  23     -19.273 -28.095   1.447  1.00 83.51           C  
ATOM    355  OE1 GLU A  23     -18.766 -28.739   2.398  1.00 83.51           O  
ATOM    356  OE2 GLU A  23     -20.475 -28.174   1.100  1.00 83.51           O  
ATOM    357  N   THR A  24     -19.366 -25.226  -3.457  1.00 83.32           N  
ATOM    358  H   THR A  24     -20.200 -25.128  -2.895  1.00 83.32           H  
ATOM    359  CA  THR A  24     -19.509 -25.033  -4.908  1.00 83.32           C  
ATOM    360  HA  THR A  24     -19.315 -25.981  -5.409  1.00 83.32           H  
ATOM    361  C   THR A  24     -18.502 -24.003  -5.426  1.00 83.32           C  
ATOM    362  CB  THR A  24     -20.944 -24.599  -5.252  1.00 83.32           C  
ATOM    363  HB  THR A  24     -21.146 -23.618  -4.821  1.00 83.32           H  
ATOM    364  O   THR A  24     -17.782 -24.261  -6.392  1.00 83.32           O  
ATOM    365  CG2 THR A  24     -21.208 -24.555  -6.752  1.00 83.32           C  
ATOM    366 HG21 THR A  24     -22.237 -24.246  -6.934  1.00 83.32           H  
ATOM    367 HG22 THR A  24     -20.545 -23.834  -7.232  1.00 83.32           H  
ATOM    368 HG23 THR A  24     -21.055 -25.542  -7.187  1.00 83.32           H  
ATOM    369  OG1 THR A  24     -21.846 -25.530  -4.718  1.00 83.32           O  
ATOM    370  HG1 THR A  24     -22.696 -25.399  -5.144  1.00 83.32           H  
ATOM    371  N   ALA A  25     -18.346 -22.866  -4.738  1.00 84.48           N  
ATOM    372  H   ALA A  25     -18.976 -22.678  -3.971  1.00 84.48           H  
ATOM    373  CA  ALA A  25     -17.368 -21.843  -5.109  1.00 84.48           C  
ATOM    374  HA  ALA A  25     -17.558 -21.555  -6.143  1.00 84.48           H  
ATOM    375  C   ALA A  25     -15.907 -22.331  -5.031  1.00 84.48           C  
ATOM    376  CB  ALA A  25     -17.589 -20.613  -4.220  1.00 84.48           C  
ATOM    377  HB1 ALA A  25     -16.895 -19.822  -4.506  1.00 84.48           H  
ATOM    378  HB2 ALA A  25     -17.432 -20.876  -3.174  1.00 84.48           H  
ATOM    379  HB3 ALA A  25     -18.610 -20.253  -4.344  1.00 84.48           H  
ATOM    380  O   ALA A  25     -15.071 -21.874  -5.817  1.00 84.48           O  
ATOM    381  N   ILE A  26     -15.585 -23.249  -4.110  1.00 86.37           N  
ATOM    382  H   ILE A  26     -16.320 -23.590  -3.508  1.00 86.37           H  
ATOM    383  CA  ILE A  26     -14.261 -23.888  -4.016  1.00 86.37           C  
ATOM    384  HA  ILE A  26     -13.492 -23.119  -4.090  1.00 86.37           H  
ATOM    385  C   ILE A  26     -14.043 -24.840  -5.196  1.00 86.37           C  
ATOM    386  CB  ILE A  26     -14.084 -24.611  -2.657  1.00 86.37           C  
ATOM    387  HB  ILE A  26     -14.923 -25.289  -2.500  1.00 86.37           H  
ATOM    388  O   ILE A  26     -12.999 -24.792  -5.843  1.00 86.37           O  
ATOM    389  CG1 ILE A  26     -14.057 -23.581  -1.510  1.00 86.37           C  
ATOM    390 HG12 ILE A  26     -14.856 -22.852  -1.642  1.00 86.37           H  
ATOM    391 HG13 ILE A  26     -13.123 -23.023  -1.572  1.00 86.37           H  
ATOM    392  CG2 ILE A  26     -12.786 -25.441  -2.636  1.00 86.37           C  
ATOM    393 HG21 ILE A  26     -12.841 -26.247  -3.367  1.00 86.37           H  
ATOM    394 HG22 ILE A  26     -11.926 -24.812  -2.865  1.00 86.37           H  
ATOM    395 HG23 ILE A  26     -12.641 -25.908  -1.661  1.00 86.37           H  
ATOM    396  CD1 ILE A  26     -14.198 -24.187  -0.106  1.00 86.37           C  
ATOM    397 HD11 ILE A  26     -15.112 -24.778  -0.049  1.00 86.37           H  
ATOM    398 HD12 ILE A  26     -13.342 -24.819   0.134  1.00 86.37           H  
ATOM    399 HD13 ILE A  26     -14.253 -23.384   0.628  1.00 86.37           H  
ATOM    400  N   LEU A  27     -15.027 -25.680  -5.526  1.00 86.64           N  
ATOM    401  H   LEU A  27     -15.869 -25.686  -4.968  1.00 86.64           H  
ATOM    402  CA  LEU A  27     -14.916 -26.605  -6.657  1.00 86.64           C  
ATOM    403  HA  LEU A  27     -13.998 -27.182  -6.548  1.00 86.64           H  
ATOM    404  C   LEU A  27     -14.799 -25.863  -7.995  1.00 86.64           C  
ATOM    405  CB  LEU A  27     -16.113 -27.567  -6.666  1.00 86.64           C  
ATOM    406  HB2 LEU A  27     -17.032 -26.983  -6.720  1.00 86.64           H  
ATOM    407  HB3 LEU A  27     -16.053 -28.174  -7.569  1.00 86.64           H  
ATOM    408  O   LEU A  27     -14.007 -26.269  -8.847  1.00 86.64           O  
ATOM    409  CG  LEU A  27     -16.201 -28.515  -5.456  1.00 86.64           C  
ATOM    410  HG  LEU A  27     -16.318 -27.941  -4.536  1.00 86.64           H  
ATOM    411  CD1 LEU A  27     -17.423 -29.408  -5.633  1.00 86.64           C  
ATOM    412 HD11 LEU A  27     -17.521 -30.071  -4.774  1.00 86.64           H  
ATOM    413 HD12 LEU A  27     -18.320 -28.791  -5.694  1.00 86.64           H  
ATOM    414 HD13 LEU A  27     -17.334 -30.009  -6.538  1.00 86.64           H  
ATOM    415  CD2 LEU A  27     -14.965 -29.409  -5.312  1.00 86.64           C  
ATOM    416 HD21 LEU A  27     -14.099 -28.806  -5.041  1.00 86.64           H  
ATOM    417 HD22 LEU A  27     -15.133 -30.133  -4.515  1.00 86.64           H  
ATOM    418 HD23 LEU A  27     -14.778 -29.940  -6.245  1.00 86.64           H  
ATOM    419  N   ILE A  28     -15.525 -24.753  -8.162  1.00 86.04           N  
ATOM    420  H   ILE A  28     -16.214 -24.529  -7.458  1.00 86.04           H  
ATOM    421  CA  ILE A  28     -15.421 -23.888  -9.345  1.00 86.04           C  
ATOM    422  HA  ILE A  28     -15.498 -24.515 -10.233  1.00 86.04           H  
ATOM    423  C   ILE A  28     -14.048 -23.212  -9.412  1.00 86.04           C  
ATOM    424  CB  ILE A  28     -16.582 -22.865  -9.390  1.00 86.04           C  
ATOM    425  HB  ILE A  28     -16.622 -22.341  -8.435  1.00 86.04           H  
ATOM    426  O   ILE A  28     -13.434 -23.189 -10.479  1.00 86.04           O  
ATOM    427  CG1 ILE A  28     -17.923 -23.598  -9.619  1.00 86.04           C  
ATOM    428 HG12 ILE A  28     -18.032 -24.410  -8.900  1.00 86.04           H  
ATOM    429 HG13 ILE A  28     -17.915 -24.051 -10.610  1.00 86.04           H  
ATOM    430  CG2 ILE A  28     -16.364 -21.824 -10.511  1.00 86.04           C  
ATOM    431 HG21 ILE A  28     -15.452 -21.253 -10.337  1.00 86.04           H  
ATOM    432 HG22 ILE A  28     -17.190 -21.113 -10.536  1.00 86.04           H  
ATOM    433 HG23 ILE A  28     -16.295 -22.333 -11.472  1.00 86.04           H  
ATOM    434  CD1 ILE A  28     -19.164 -22.704  -9.489  1.00 86.04           C  
ATOM    435 HD11 ILE A  28     -19.202 -21.968 -10.292  1.00 86.04           H  
ATOM    436 HD12 ILE A  28     -20.057 -23.325  -9.561  1.00 86.04           H  
ATOM    437 HD13 ILE A  28     -19.159 -22.198  -8.524  1.00 86.04           H  
ATOM    438  N   SER A  29     -13.526 -22.687  -8.296  1.00 85.07           N  
ATOM    439  H   SER A  29     -14.035 -22.760  -7.427  1.00 85.07           H  
ATOM    440  CA  SER A  29     -12.213 -22.021  -8.292  1.00 85.07           C  
ATOM    441  HA  SER A  29     -12.208 -21.296  -9.105  1.00 85.07           H  
ATOM    442  C   SER A  29     -11.054 -22.985  -8.564  1.00 85.07           C  
ATOM    443  CB  SER A  29     -11.989 -21.247  -6.990  1.00 85.07           C  
ATOM    444  HB2 SER A  29     -12.874 -20.647  -6.775  1.00 85.07           H  
ATOM    445  HB3 SER A  29     -11.138 -20.578  -7.122  1.00 85.07           H  
ATOM    446  O   SER A  29     -10.058 -22.583  -9.162  1.00 85.07           O  
ATOM    447  OG  SER A  29     -11.721 -22.103  -5.902  1.00 85.07           O  
ATOM    448  HG  SER A  29     -11.892 -21.644  -5.076  1.00 85.07           H  
ATOM    449  N   LEU A  30     -11.208 -24.262  -8.199  1.00 86.82           N  
ATOM    450  H   LEU A  30     -12.001 -24.480  -7.611  1.00 86.82           H  
ATOM    451  CA  LEU A  30     -10.277 -25.344  -8.529  1.00 86.82           C  
ATOM    452  HA  LEU A  30      -9.268 -24.932  -8.548  1.00 86.82           H  
ATOM    453  C   LEU A  30     -10.498 -25.945  -9.929  1.00 86.82           C  
ATOM    454  CB  LEU A  30     -10.327 -26.404  -7.418  1.00 86.82           C  
ATOM    455  HB2 LEU A  30      -9.713 -27.254  -7.715  1.00 86.82           H  
ATOM    456  HB3 LEU A  30     -11.356 -26.752  -7.319  1.00 86.82           H  
ATOM    457  O   LEU A  30      -9.754 -26.827 -10.360  1.00 86.82           O  
ATOM    458  CG  LEU A  30      -9.830 -25.902  -6.048  1.00 86.82           C  
ATOM    459  HG  LEU A  30     -10.414 -25.042  -5.720  1.00 86.82           H  
ATOM    460  CD1 LEU A  30     -10.006 -27.016  -5.025  1.00 86.82           C  
ATOM    461 HD11 LEU A  30      -9.426 -27.892  -5.316  1.00 86.82           H  
ATOM    462 HD12 LEU A  30      -9.669 -26.659  -4.052  1.00 86.82           H  
ATOM    463 HD13 LEU A  30     -11.062 -27.281  -4.957  1.00 86.82           H  
ATOM    464  CD2 LEU A  30      -8.352 -25.505  -6.060  1.00 86.82           C  
ATOM    465 HD21 LEU A  30      -8.005 -25.321  -5.043  1.00 86.82           H  
ATOM    466 HD22 LEU A  30      -7.753 -26.298  -6.508  1.00 86.82           H  
ATOM    467 HD23 LEU A  30      -8.228 -24.583  -6.628  1.00 86.82           H  
ATOM    468  N   GLY A  31     -11.527 -25.499 -10.655  1.00 84.60           N  
ATOM    469  H   GLY A  31     -12.096 -24.757 -10.273  1.00 84.60           H  
ATOM    470  CA  GLY A  31     -11.905 -26.043 -11.958  1.00 84.60           C  
ATOM    471  HA2 GLY A  31     -12.725 -25.442 -12.351  1.00 84.60           H  
ATOM    472  HA3 GLY A  31     -11.057 -25.969 -12.638  1.00 84.60           H  
ATOM    473  C   GLY A  31     -12.378 -27.500 -11.913  1.00 84.60           C  
ATOM    474  O   GLY A  31     -12.353 -28.168 -12.943  1.00 84.60           O  
ATOM    475  N   LEU A  32     -12.777 -28.000 -10.739  1.00 87.94           N  
ATOM    476  H   LEU A  32     -12.807 -27.359  -9.959  1.00 87.94           H  
ATOM    477  CA  LEU A  32     -13.399 -29.316 -10.548  1.00 87.94           C  
ATOM    478  HA  LEU A  32     -12.912 -30.044 -11.197  1.00 87.94           H  
ATOM    479  C   LEU A  32     -14.876 -29.303 -10.945  1.00 87.94           C  
ATOM    480  CB  LEU A  32     -13.255 -29.737  -9.074  1.00 87.94           C  
ATOM    481  HB2 LEU A  32     -13.714 -28.969  -8.452  1.00 87.94           H  
ATOM    482  HB3 LEU A  32     -13.801 -30.666  -8.910  1.00 87.94           H  
ATOM    483  O   LEU A  32     -15.445 -30.356 -11.213  1.00 87.94           O  
ATOM    484  CG  LEU A  32     -11.798 -29.933  -8.631  1.00 87.94           C  
ATOM    485  HG  LEU A  32     -11.198 -29.075  -8.934  1.00 87.94           H  
ATOM    486  CD1 LEU A  32     -11.721 -30.057  -7.114  1.00 87.94           C  
ATOM    487 HD11 LEU A  32     -10.673 -30.131  -6.822  1.00 87.94           H  
ATOM    488 HD12 LEU A  32     -12.271 -30.932  -6.769  1.00 87.94           H  
ATOM    489 HD13 LEU A  32     -12.141 -29.164  -6.651  1.00 87.94           H  
ATOM    490  CD2 LEU A  32     -11.201 -31.199  -9.239  1.00 87.94           C  
ATOM    491 HD21 LEU A  32     -11.411 -31.240 -10.308  1.00 87.94           H  
ATOM    492 HD22 LEU A  32     -11.635 -32.076  -8.759  1.00 87.94           H  
ATOM    493 HD23 LEU A  32     -10.121 -31.196  -9.092  1.00 87.94           H  
ATOM    494  N   MET A  33     -15.475 -28.116 -11.008  1.00 87.79           N  
ATOM    495  H   MET A  33     -14.936 -27.302 -10.748  1.00 87.79           H  
ATOM    496  CA  MET A  33     -16.843 -27.876 -11.438  1.00 87.79           C  
ATOM    497  HA  MET A  33     -17.200 -28.745 -11.991  1.00 87.79           H  
ATOM    498  C   MET A  33     -16.878 -26.655 -12.367  1.00 87.79           C  
ATOM    499  CB  MET A  33     -17.700 -27.712 -10.178  1.00 87.79           C  
ATOM    500  HB2 MET A  33     -17.429 -26.784  -9.673  1.00 87.79           H  
ATOM    501  HB3 MET A  33     -17.494 -28.543  -9.504  1.00 87.79           H  
ATOM    502  O   MET A  33     -16.079 -25.728 -12.219  1.00 87.79           O  
ATOM    503  CG  MET A  33     -19.195 -27.707 -10.466  1.00 87.79           C  
ATOM    504  HG2 MET A  33     -19.412 -26.859 -11.114  1.00 87.79           H  
ATOM    505  HG3 MET A  33     -19.479 -28.625 -10.981  1.00 87.79           H  
ATOM    506  SD  MET A  33     -20.184 -27.546  -8.960  1.00 87.79           S  
ATOM    507  CE  MET A  33     -20.260 -29.265  -8.392  1.00 87.79           C  
ATOM    508  HE1 MET A  33     -20.760 -29.872  -9.146  1.00 87.79           H  
ATOM    509  HE2 MET A  33     -20.836 -29.311  -7.467  1.00 87.79           H  
ATOM    510  HE3 MET A  33     -19.255 -29.647  -8.211  1.00 87.79           H  
ATOM    511  N   THR A  34     -17.759 -26.654 -13.363  1.00 84.75           N  
ATOM    512  H   THR A  34     -18.390 -27.437 -13.452  1.00 84.75           H  
ATOM    513  CA  THR A  34     -17.947 -25.510 -14.264  1.00 84.75           C  
ATOM    514  HA  THR A  34     -16.970 -25.079 -14.479  1.00 84.75           H  
ATOM    515  C   THR A  34     -18.793 -24.421 -13.596  1.00 84.75           C  
ATOM    516  CB  THR A  34     -18.572 -25.929 -15.605  1.00 84.75           C  
ATOM    517  HB  THR A  34     -18.545 -25.070 -16.276  1.00 84.75           H  
ATOM    518  O   THR A  34     -19.444 -24.658 -12.583  1.00 84.75           O  
ATOM    519  CG2 THR A  34     -17.833 -27.081 -16.286  1.00 84.75           C  
ATOM    520 HG21 THR A  34     -16.774 -26.838 -16.376  1.00 84.75           H  
ATOM    521 HG22 THR A  34     -18.245 -27.242 -17.282  1.00 84.75           H  
ATOM    522 HG23 THR A  34     -17.940 -27.999 -15.707  1.00 84.75           H  
ATOM    523  OG1 THR A  34     -19.916 -26.298 -15.428  1.00 84.75           O  
ATOM    524  HG1 THR A  34     -20.268 -26.570 -16.279  1.00 84.75           H  
ATOM    525  N   LYS A  35     -18.844 -23.219 -14.190  1.00 81.92           N  
ATOM    526  H   LYS A  35     -18.298 -23.070 -15.026  1.00 81.92           H  
ATOM    527  CA  LYS A  35     -19.758 -22.148 -13.741  1.00 81.92           C  
ATOM    528  HA  LYS A  35     -19.602 -21.969 -12.677  1.00 81.92           H  
ATOM    529  C   LYS A  35     -21.247 -22.515 -13.863  1.00 81.92           C  
ATOM    530  CB  LYS A  35     -19.496 -20.850 -14.518  1.00 81.92           C  
ATOM    531  HB2 LYS A  35     -19.567 -21.048 -15.587  1.00 81.92           H  
ATOM    532  HB3 LYS A  35     -20.277 -20.136 -14.257  1.00 81.92           H  
ATOM    533  O   LYS A  35     -22.071 -21.846 -13.263  1.00 81.92           O  
ATOM    534  CG  LYS A  35     -18.140 -20.206 -14.197  1.00 81.92           C  
ATOM    535  HG2 LYS A  35     -18.056 -20.056 -13.121  1.00 81.92           H  
ATOM    536  HG3 LYS A  35     -17.333 -20.857 -14.533  1.00 81.92           H  
ATOM    537  CD  LYS A  35     -18.042 -18.851 -14.910  1.00 81.92           C  
ATOM    538  HD2 LYS A  35     -18.863 -18.217 -14.577  1.00 81.92           H  
ATOM    539  HD3 LYS A  35     -18.133 -19.010 -15.985  1.00 81.92           H  
ATOM    540  CE  LYS A  35     -16.709 -18.166 -14.600  1.00 81.92           C  
ATOM    541  HE2 LYS A  35     -16.631 -18.033 -13.521  1.00 81.92           H  
ATOM    542  HE3 LYS A  35     -15.899 -18.824 -14.915  1.00 81.92           H  
ATOM    543  NZ  LYS A  35     -16.608 -16.857 -15.292  1.00 81.92           N  
ATOM    544  HZ1 LYS A  35     -16.683 -16.984 -16.292  1.00 81.92           H  
ATOM    545  HZ2 LYS A  35     -17.355 -16.245 -14.997  1.00 81.92           H  
ATOM    546  HZ3 LYS A  35     -15.723 -16.414 -15.093  1.00 81.92           H  
ATOM    547  N   GLU A  36     -21.568 -23.552 -14.637  1.00 83.71           N  
ATOM    548  H   GLU A  36     -20.813 -24.077 -15.053  1.00 83.71           H  
ATOM    549  CA  GLU A  36     -22.910 -24.145 -14.762  1.00 83.71           C  
ATOM    550  HA  GLU A  36     -23.670 -23.392 -14.553  1.00 83.71           H  
ATOM    551  C   GLU A  36     -23.126 -25.292 -13.757  1.00 83.71           C  
ATOM    552  CB  GLU A  36     -23.110 -24.674 -16.193  1.00 83.71           C  
ATOM    553  HB2 GLU A  36     -24.091 -25.144 -16.270  1.00 83.71           H  
ATOM    554  HB3 GLU A  36     -22.353 -25.437 -16.374  1.00 83.71           H  
ATOM    555  O   GLU A  36     -24.007 -26.123 -13.954  1.00 83.71           O  
ATOM    556  CG  GLU A  36     -23.024 -23.617 -17.298  1.00 83.71           C  
ATOM    557  HG2 GLU A  36     -23.882 -22.949 -17.218  1.00 83.71           H  
ATOM    558  HG3 GLU A  36     -22.118 -23.026 -17.162  1.00 83.71           H  
ATOM    559  CD  GLU A  36     -22.983 -24.254 -18.699  1.00 83.71           C  
ATOM    560  OE1 GLU A  36     -22.691 -23.495 -19.646  1.00 83.71           O  
ATOM    561  OE2 GLU A  36     -23.194 -25.494 -18.833  1.00 83.71           O  
ATOM    562  N   GLU A  37     -22.265 -25.399 -12.740  1.00 81.39           N  
ATOM    563  H   GLU A  37     -21.560 -24.683 -12.635  1.00 81.39           H  
ATOM    564  CA  GLU A  37     -22.309 -26.416 -11.682  1.00 81.39           C  
ATOM    565  HA  GLU A  37     -21.420 -26.246 -11.074  1.00 81.39           H  
ATOM    566  C   GLU A  37     -22.176 -27.868 -12.183  1.00 81.39           C  
ATOM    567  CB  GLU A  37     -23.486 -26.174 -10.725  1.00 81.39           C  
ATOM    568  HB2 GLU A  37     -24.428 -26.286 -11.262  1.00 81.39           H  
ATOM    569  HB3 GLU A  37     -23.444 -26.914  -9.926  1.00 81.39           H  
ATOM    570  O   GLU A  37     -22.516 -28.827 -11.492  1.00 81.39           O  
ATOM    571  CG  GLU A  37     -23.403 -24.771 -10.098  1.00 81.39           C  
ATOM    572  HG2 GLU A  37     -23.463 -24.018 -10.883  1.00 81.39           H  
ATOM    573  HG3 GLU A  37     -22.433 -24.667  -9.611  1.00 81.39           H  
ATOM    574  CD  GLU A  37     -24.511 -24.490  -9.077  1.00 81.39           C  
ATOM    575  OE1 GLU A  37     -24.479 -23.366  -8.526  1.00 81.39           O  
ATOM    576  OE2 GLU A  37     -25.360 -25.377  -8.845  1.00 81.39           O  
ATOM    577  N   LYS A  38     -21.610 -28.066 -13.383  1.00 83.74           N  
ATOM    578  H   LYS A  38     -21.335 -27.247 -13.906  1.00 83.74           H  
ATOM    579  CA  LYS A  38     -21.340 -29.407 -13.925  1.00 83.74           C  
ATOM    580  HA  LYS A  38     -22.107 -30.069 -13.524  1.00 83.74           H  
ATOM    581  C   LYS A  38     -19.971 -29.913 -13.463  1.00 83.74           C  
ATOM    582  CB  LYS A  38     -21.458 -29.438 -15.453  1.00 83.74           C  
ATOM    583  HB2 LYS A  38     -21.163 -30.426 -15.808  1.00 83.74           H  
ATOM    584  HB3 LYS A  38     -20.777 -28.705 -15.886  1.00 83.74           H  
ATOM    585  O   LYS A  38     -18.992 -29.170 -13.572  1.00 83.74           O  
ATOM    586  CG  LYS A  38     -22.894 -29.160 -15.914  1.00 83.74           C  
ATOM    587  HG2 LYS A  38     -23.551 -29.955 -15.560  1.00 83.74           H  
ATOM    588  HG3 LYS A  38     -23.234 -28.210 -15.501  1.00 83.74           H  
ATOM    589  CD  LYS A  38     -22.958 -29.078 -17.440  1.00 83.74           C  
ATOM    590  HD2 LYS A  38     -22.651 -30.025 -17.884  1.00 83.74           H  
ATOM    591  HD3 LYS A  38     -22.278 -28.290 -17.763  1.00 83.74           H  
ATOM    592  CE  LYS A  38     -24.382 -28.729 -17.876  1.00 83.74           C  
ATOM    593  HE2 LYS A  38     -24.823 -28.086 -17.114  1.00 83.74           H  
ATOM    594  HE3 LYS A  38     -24.979 -29.640 -17.933  1.00 83.74           H  
ATOM    595  NZ  LYS A  38     -24.377 -27.999 -19.165  1.00 83.74           N  
ATOM    596  HZ1 LYS A  38     -23.897 -27.118 -19.051  1.00 83.74           H  
ATOM    597  HZ2 LYS A  38     -23.907 -28.507 -19.901  1.00 83.74           H  
ATOM    598  HZ3 LYS A  38     -25.313 -27.747 -19.450  1.00 83.74           H  
ATOM    599  N   PRO A  39     -19.849 -31.165 -12.992  1.00 84.74           N  
ATOM    600  CA  PRO A  39     -18.567 -31.727 -12.576  1.00 84.74           C  
ATOM    601  HA  PRO A  39     -18.105 -31.074 -11.835  1.00 84.74           H  
ATOM    602  C   PRO A  39     -17.603 -31.887 -13.762  1.00 84.74           C  
ATOM    603  CB  PRO A  39     -18.916 -33.068 -11.921  1.00 84.74           C  
ATOM    604  HB2 PRO A  39     -18.133 -33.814 -12.057  1.00 84.74           H  
ATOM    605  HB3 PRO A  39     -19.114 -32.913 -10.860  1.00 84.74           H  
ATOM    606  O   PRO A  39     -18.030 -32.109 -14.895  1.00 84.74           O  
ATOM    607  CG  PRO A  39     -20.216 -33.483 -12.609  1.00 84.74           C  
ATOM    608  HG2 PRO A  39     -20.815 -34.143 -11.983  1.00 84.74           H  
ATOM    609  HG3 PRO A  39     -19.990 -33.958 -13.564  1.00 84.74           H  
ATOM    610  CD  PRO A  39     -20.914 -32.148 -12.854  1.00 84.74           C  
ATOM    611  HD2 PRO A  39     -21.525 -32.210 -13.754  1.00 84.74           H  
ATOM    612  HD3 PRO A  39     -21.533 -31.891 -11.994  1.00 84.74           H  
ATOM    613  N   VAL A  40     -16.294 -31.814 -13.497  1.00 87.27           N  
ATOM    614  H   VAL A  40     -16.026 -31.549 -12.560  1.00 87.27           H  
ATOM    615  CA  VAL A  40     -15.211 -32.064 -14.466  1.00 87.27           C  
ATOM    616  HA  VAL A  40     -15.644 -32.171 -15.461  1.00 87.27           H  
ATOM    617  C   VAL A  40     -14.498 -33.375 -14.089  1.00 87.27           C  
ATOM    618  CB  VAL A  40     -14.239 -30.866 -14.552  1.00 87.27           C  
ATOM    619  HB  VAL A  40     -13.727 -30.737 -13.598  1.00 87.27           H  
ATOM    620  O   VAL A  40     -13.532 -33.349 -13.316  1.00 87.27           O  
ATOM    621  CG1 VAL A  40     -13.190 -31.100 -15.652  1.00 87.27           C  
ATOM    622 HG11 VAL A  40     -12.552 -30.221 -15.739  1.00 87.27           H  
ATOM    623 HG12 VAL A  40     -13.684 -31.271 -16.608  1.00 87.27           H  
ATOM    624 HG13 VAL A  40     -12.563 -31.957 -15.406  1.00 87.27           H  
ATOM    625  CG2 VAL A  40     -14.974 -29.560 -14.885  1.00 87.27           C  
ATOM    626 HG21 VAL A  40     -14.259 -28.741 -14.969  1.00 87.27           H  
ATOM    627 HG22 VAL A  40     -15.675 -29.311 -14.089  1.00 87.27           H  
ATOM    628 HG23 VAL A  40     -15.524 -29.664 -15.820  1.00 87.27           H  
ATOM    629  N   PRO A  41     -14.934 -34.541 -14.617  1.00 84.73           N  
ATOM    630  CA  PRO A  41     -14.535 -35.854 -14.098  1.00 84.73           C  
ATOM    631  HA  PRO A  41     -14.885 -35.937 -13.069  1.00 84.73           H  
ATOM    632  C   PRO A  41     -13.027 -36.113 -14.125  1.00 84.73           C  
ATOM    633  CB  PRO A  41     -15.281 -36.884 -14.956  1.00 84.73           C  
ATOM    634  HB2 PRO A  41     -14.686 -37.159 -15.827  1.00 84.73           H  
ATOM    635  HB3 PRO A  41     -15.542 -37.772 -14.380  1.00 84.73           H  
ATOM    636  O   PRO A  41     -12.481 -36.672 -13.178  1.00 84.73           O  
ATOM    637  CG  PRO A  41     -16.522 -36.128 -15.417  1.00 84.73           C  
ATOM    638  HG2 PRO A  41     -16.930 -36.536 -16.342  1.00 84.73           H  
ATOM    639  HG3 PRO A  41     -17.273 -36.136 -14.627  1.00 84.73           H  
ATOM    640  CD  PRO A  41     -15.993 -34.712 -15.606  1.00 84.73           C  
ATOM    641  HD2 PRO A  41     -15.577 -34.602 -16.608  1.00 84.73           H  
ATOM    642  HD3 PRO A  41     -16.817 -34.012 -15.466  1.00 84.73           H  
ATOM    643  N   ALA A  42     -12.329 -35.660 -15.172  1.00 82.22           N  
ATOM    644  H   ALA A  42     -12.832 -35.217 -15.928  1.00 82.22           H  
ATOM    645  CA  ALA A  42     -10.885 -35.858 -15.311  1.00 82.22           C  
ATOM    646  HA  ALA A  42     -10.672 -36.927 -15.273  1.00 82.22           H  
ATOM    647  C   ALA A  42     -10.088 -35.192 -14.175  1.00 82.22           C  
ATOM    648  CB  ALA A  42     -10.456 -35.323 -16.683  1.00 82.22           C  
ATOM    649  HB1 ALA A  42     -10.990 -35.854 -17.472  1.00 82.22           H  
ATOM    650  HB2 ALA A  42      -9.387 -35.485 -16.818  1.00 82.22           H  
ATOM    651  HB3 ALA A  42     -10.665 -34.256 -16.759  1.00 82.22           H  
ATOM    652  O   ALA A  42      -9.175 -35.794 -13.613  1.00 82.22           O  
ATOM    653  N   LYS A  43     -10.467 -33.966 -13.793  1.00 84.86           N  
ATOM    654  H   LYS A  43     -11.289 -33.567 -14.222  1.00 84.86           H  
ATOM    655  CA  LYS A  43      -9.822 -33.235 -12.694  1.00 84.86           C  
ATOM    656  HA  LYS A  43      -8.742 -33.357 -12.764  1.00 84.86           H  
ATOM    657  C   LYS A  43     -10.220 -33.794 -11.330  1.00 84.86           C  
ATOM    658  CB  LYS A  43     -10.150 -31.744 -12.797  1.00 84.86           C  
ATOM    659  HB2 LYS A  43     -11.224 -31.605 -12.917  1.00 84.86           H  
ATOM    660  HB3 LYS A  43      -9.841 -31.266 -11.867  1.00 84.86           H  
ATOM    661  O   LYS A  43      -9.366 -33.908 -10.455  1.00 84.86           O  
ATOM    662  CG  LYS A  43      -9.394 -31.056 -13.939  1.00 84.86           C  
ATOM    663  HG2 LYS A  43      -8.322 -31.161 -13.773  1.00 84.86           H  
ATOM    664  HG3 LYS A  43      -9.660 -31.503 -14.897  1.00 84.86           H  
ATOM    665  CD  LYS A  43      -9.770 -29.575 -13.939  1.00 84.86           C  
ATOM    666  HD2 LYS A  43     -10.802 -29.488 -14.278  1.00 84.86           H  
ATOM    667  HD3 LYS A  43      -9.688 -29.183 -12.925  1.00 84.86           H  
ATOM    668  CE  LYS A  43      -8.877 -28.751 -14.858  1.00 84.86           C  
ATOM    669  HE2 LYS A  43      -7.838 -28.931 -14.584  1.00 84.86           H  
ATOM    670  HE3 LYS A  43      -9.016 -29.062 -15.894  1.00 84.86           H  
ATOM    671  NZ  LYS A  43      -9.173 -27.312 -14.693  1.00 84.86           N  
ATOM    672  HZ1 LYS A  43      -8.412 -26.780 -15.090  1.00 84.86           H  
ATOM    673  HZ2 LYS A  43      -9.168 -27.078 -13.711  1.00 84.86           H  
ATOM    674  HZ3 LYS A  43     -10.058 -27.053 -15.105  1.00 84.86           H  
ATOM    675  N   MET A  44     -11.482 -34.202 -11.165  1.00 85.29           N  
ATOM    676  H   MET A  44     -12.138 -34.062 -11.920  1.00 85.29           H  
ATOM    677  CA  MET A  44     -11.948 -34.870  -9.944  1.00 85.29           C  
ATOM    678  HA  MET A  44     -11.742 -34.235  -9.082  1.00 85.29           H  
ATOM    679  C   MET A  44     -11.205 -36.187  -9.695  1.00 85.29           C  
ATOM    680  CB  MET A  44     -13.460 -35.111 -10.010  1.00 85.29           C  
ATOM    681  HB2 MET A  44     -13.717 -35.619 -10.939  1.00 85.29           H  
ATOM    682  HB3 MET A  44     -13.741 -35.759  -9.179  1.00 85.29           H  
ATOM    683  O   MET A  44     -10.745 -36.419  -8.580  1.00 85.29           O  
ATOM    684  CG  MET A  44     -14.277 -33.821  -9.891  1.00 85.29           C  
ATOM    685  HG2 MET A  44     -14.079 -33.170 -10.743  1.00 85.29           H  
ATOM    686  HG3 MET A  44     -13.980 -33.305  -8.979  1.00 85.29           H  
ATOM    687  SD  MET A  44     -16.051 -34.170  -9.801  1.00 85.29           S  
ATOM    688  CE  MET A  44     -16.710 -32.564  -9.280  1.00 85.29           C  
ATOM    689  HE1 MET A  44     -16.032 -32.084  -8.575  1.00 85.29           H  
ATOM    690  HE2 MET A  44     -17.677 -32.711  -8.799  1.00 85.29           H  
ATOM    691  HE3 MET A  44     -16.849 -31.924 -10.152  1.00 85.29           H  
ATOM    692  N   ALA A  45     -10.997 -37.004 -10.733  1.00 83.47           N  
ATOM    693  H   ALA A  45     -11.437 -36.792 -11.617  1.00 83.47           H  
ATOM    694  CA  ALA A  45     -10.192 -38.222 -10.644  1.00 83.47           C  
ATOM    695  HA  ALA A  45     -10.617 -38.868  -9.876  1.00 83.47           H  
ATOM    696  C   ALA A  45      -8.734 -37.922 -10.249  1.00 83.47           C  
ATOM    697  CB  ALA A  45     -10.269 -38.953 -11.989  1.00 83.47           C  
ATOM    698  HB1 ALA A  45      -9.700 -39.881 -11.933  1.00 83.47           H  
ATOM    699  HB2 ALA A  45     -11.307 -39.189 -12.222  1.00 83.47           H  
ATOM    700  HB3 ALA A  45      -9.856 -38.328 -12.782  1.00 83.47           H  
ATOM    701  O   ALA A  45      -8.152 -38.634  -9.431  1.00 83.47           O  
ATOM    702  N   MET A  46      -8.166 -36.826 -10.766  1.00 86.21           N  
ATOM    703  H   MET A  46      -8.678 -36.310 -11.467  1.00 86.21           H  
ATOM    704  CA  MET A  46      -6.827 -36.359 -10.397  1.00 86.21           C  
ATOM    705  HA  MET A  46      -6.124 -37.163 -10.614  1.00 86.21           H  
ATOM    706  C   MET A  46      -6.727 -36.056  -8.895  1.00 86.21           C  
ATOM    707  CB  MET A  46      -6.458 -35.128 -11.246  1.00 86.21           C  
ATOM    708  HB2 MET A  46      -6.443 -34.230 -10.628  1.00 86.21           H  
ATOM    709  HB3 MET A  46      -7.199 -34.978 -12.031  1.00 86.21           H  
ATOM    710  O   MET A  46      -5.829 -36.569  -8.229  1.00 86.21           O  
ATOM    711  CG  MET A  46      -5.101 -35.290 -11.927  1.00 86.21           C  
ATOM    712  HG2 MET A  46      -4.335 -35.434 -11.164  1.00 86.21           H  
ATOM    713  HG3 MET A  46      -5.128 -36.173 -12.564  1.00 86.21           H  
ATOM    714  SD  MET A  46      -4.659 -33.854 -12.941  1.00 86.21           S  
ATOM    715  CE  MET A  46      -3.045 -34.396 -13.560  1.00 86.21           C  
ATOM    716  HE1 MET A  46      -2.623 -33.620 -14.198  1.00 86.21           H  
ATOM    717  HE2 MET A  46      -3.162 -35.313 -14.138  1.00 86.21           H  
ATOM    718  HE3 MET A  46      -2.372 -34.574 -12.721  1.00 86.21           H  
ATOM    719  N   VAL A  47      -7.683 -35.301  -8.339  1.00 87.07           N  
ATOM    720  H   VAL A  47      -8.401 -34.925  -8.942  1.00 87.07           H  
ATOM    721  CA  VAL A  47      -7.736 -34.993  -6.897  1.00 87.07           C  
ATOM    722  HA  VAL A  47      -6.762 -34.615  -6.587  1.00 87.07           H  
ATOM    723  C   VAL A  47      -8.009 -36.243  -6.056  1.00 87.07           C  
ATOM    724  CB  VAL A  47      -8.787 -33.906  -6.601  1.00 87.07           C  
ATOM    725  HB  VAL A  47      -9.765 -34.239  -6.947  1.00 87.07           H  
ATOM    726  O   VAL A  47      -7.407 -36.410  -4.998  1.00 87.07           O  
ATOM    727  CG1 VAL A  47      -8.877 -33.588  -5.103  1.00 87.07           C  
ATOM    728 HG11 VAL A  47      -9.558 -32.750  -4.948  1.00 87.07           H  
ATOM    729 HG12 VAL A  47      -7.894 -33.328  -4.710  1.00 87.07           H  
ATOM    730 HG13 VAL A  47      -9.273 -34.443  -4.555  1.00 87.07           H  
ATOM    731  CG2 VAL A  47      -8.434 -32.596  -7.313  1.00 87.07           C  
ATOM    732 HG21 VAL A  47      -7.461 -32.233  -6.982  1.00 87.07           H  
ATOM    733 HG22 VAL A  47      -9.186 -31.842  -7.080  1.00 87.07           H  
ATOM    734 HG23 VAL A  47      -8.411 -32.745  -8.392  1.00 87.07           H  
ATOM    735  N   ALA A  48      -8.864 -37.156  -6.524  1.00 84.42           N  
ATOM    736  H   ALA A  48      -9.371 -36.958  -7.375  1.00 84.42           H  
ATOM    737  CA  ALA A  48      -9.134 -38.420  -5.839  1.00 84.42           C  
ATOM    738  HA  ALA A  48      -9.449 -38.207  -4.818  1.00 84.42           H  
ATOM    739  C   ALA A  48      -7.887 -39.322  -5.755  1.00 84.42           C  
ATOM    740  CB  ALA A  48     -10.293 -39.122  -6.556  1.00 84.42           C  
ATOM    741  HB1 ALA A  48     -10.007 -39.372  -7.578  1.00 84.42           H  
ATOM    742  HB2 ALA A  48     -11.167 -38.471  -6.574  1.00 84.42           H  
ATOM    743  HB3 ALA A  48     -10.546 -40.039  -6.025  1.00 84.42           H  
ATOM    744  O   ALA A  48      -7.702 -40.019  -4.763  1.00 84.42           O  
ATOM    745  N   SER A  49      -7.008 -39.271  -6.762  1.00 84.20           N  
ATOM    746  H   SER A  49      -7.275 -38.749  -7.584  1.00 84.20           H  
ATOM    747  CA  SER A  49      -5.749 -40.034  -6.796  1.00 84.20           C  
ATOM    748  HA  SER A  49      -5.921 -40.996  -6.314  1.00 84.20           H  
ATOM    749  C   SER A  49      -4.576 -39.376  -6.052  1.00 84.20           C  
ATOM    750  CB  SER A  49      -5.370 -40.319  -8.253  1.00 84.20           C  
ATOM    751  HB2 SER A  49      -4.570 -41.060  -8.275  1.00 84.20           H  
ATOM    752  HB3 SER A  49      -6.234 -40.734  -8.771  1.00 84.20           H  
ATOM    753  O   SER A  49      -3.547 -40.016  -5.828  1.00 84.20           O  
ATOM    754  OG  SER A  49      -4.931 -39.156  -8.935  1.00 84.20           O  
ATOM    755  HG  SER A  49      -5.412 -38.387  -8.621  1.00 84.20           H  
ATOM    756  N   ALA A  50      -4.699 -38.100  -5.677  1.00 85.89           N  
ATOM    757  H   ALA A  50      -5.578 -37.628  -5.836  1.00 85.89           H  
ATOM    758  CA  ALA A  50      -3.627 -37.355  -5.029  1.00 85.89           C  
ATOM    759  HA  ALA A  50      -2.694 -37.621  -5.526  1.00 85.89           H  
ATOM    760  C   ALA A  50      -3.478 -37.732  -3.543  1.00 85.89           C  
ATOM    761  CB  ALA A  50      -3.852 -35.856  -5.253  1.00 85.89           C  
ATOM    762  HB1 ALA A  50      -3.871 -35.644  -6.322  1.00 85.89           H  
ATOM    763  HB2 ALA A  50      -4.804 -35.549  -4.821  1.00 85.89           H  
ATOM    764  HB3 ALA A  50      -3.045 -35.285  -4.794  1.00 85.89           H  
ATOM    765  O   ALA A  50      -4.439 -38.106  -2.868  1.00 85.89           O  
ATOM    766  N   LYS A  51      -2.256 -37.604  -3.005  1.00 85.87           N  
ATOM    767  H   LYS A  51      -1.508 -37.267  -3.594  1.00 85.87           H  
ATOM    768  CA  LYS A  51      -1.996 -37.855  -1.578  1.00 85.87           C  
ATOM    769  HA  LYS A  51      -2.345 -38.860  -1.343  1.00 85.87           H  
ATOM    770  C   LYS A  51      -2.797 -36.871  -0.723  1.00 85.87           C  
ATOM    771  CB  LYS A  51      -0.500 -37.754  -1.236  1.00 85.87           C  
ATOM    772  HB2 LYS A  51      -0.131 -36.765  -1.508  1.00 85.87           H  
ATOM    773  HB3 LYS A  51      -0.398 -37.866  -0.157  1.00 85.87           H  
ATOM    774  O   LYS A  51      -2.711 -35.665  -0.933  1.00 85.87           O  
ATOM    775  CG  LYS A  51       0.371 -38.824  -1.907  1.00 85.87           C  
ATOM    776  HG2 LYS A  51       0.337 -38.699  -2.990  1.00 85.87           H  
ATOM    777  HG3 LYS A  51      -0.012 -39.812  -1.651  1.00 85.87           H  
ATOM    778  CD  LYS A  51       1.825 -38.701  -1.425  1.00 85.87           C  
ATOM    779  HD2 LYS A  51       2.204 -37.714  -1.688  1.00 85.87           H  
ATOM    780  HD3 LYS A  51       1.849 -38.809  -0.340  1.00 85.87           H  
ATOM    781  CE  LYS A  51       2.703 -39.782  -2.068  1.00 85.87           C  
ATOM    782  HE2 LYS A  51       2.274 -40.757  -1.837  1.00 85.87           H  
ATOM    783  HE3 LYS A  51       2.672 -39.657  -3.150  1.00 85.87           H  
ATOM    784  NZ  LYS A  51       4.107 -39.717  -1.583  1.00 85.87           N  
ATOM    785  HZ1 LYS A  51       4.521 -38.820  -1.790  1.00 85.87           H  
ATOM    786  HZ2 LYS A  51       4.144 -39.861  -0.584  1.00 85.87           H  
ATOM    787  HZ3 LYS A  51       4.669 -40.435  -2.017  1.00 85.87           H  
ATOM    788  N   ALA A  52      -3.516 -37.381   0.276  1.00 82.34           N  
ATOM    789  H   ALA A  52      -3.583 -38.387   0.336  1.00 82.34           H  
ATOM    790  CA  ALA A  52      -4.422 -36.600   1.123  1.00 82.34           C  
ATOM    791  HA  ALA A  52      -5.231 -36.212   0.504  1.00 82.34           H  
ATOM    792  C   ALA A  52      -3.753 -35.398   1.824  1.00 82.34           C  
ATOM    793  CB  ALA A  52      -5.023 -37.569   2.148  1.00 82.34           C  
ATOM    794  HB1 ALA A  52      -5.553 -38.371   1.633  1.00 82.34           H  
ATOM    795  HB2 ALA A  52      -5.739 -37.043   2.780  1.00 82.34           H  
ATOM    796  HB3 ALA A  52      -4.240 -37.995   2.776  1.00 82.34           H  
ATOM    797  O   ALA A  52      -4.398 -34.376   2.054  1.00 82.34           O  
ATOM    798  N   ASN A  53      -2.459 -35.501   2.144  1.00 82.16           N  
ATOM    799  H   ASN A  53      -1.960 -36.336   1.872  1.00 82.16           H  
ATOM    800  CA  ASN A  53      -1.682 -34.438   2.785  1.00 82.16           C  
ATOM    801  HA  ASN A  53      -2.353 -33.882   3.441  1.00 82.16           H  
ATOM    802  C   ASN A  53      -1.101 -33.401   1.809  1.00 82.16           C  
ATOM    803  CB  ASN A  53      -0.586 -35.066   3.667  1.00 82.16           C  
ATOM    804  HB2 ASN A  53      -0.101 -34.269   4.231  1.00 82.16           H  
ATOM    805  HB3 ASN A  53      -1.038 -35.754   4.381  1.00 82.16           H  
ATOM    806  O   ASN A  53      -0.572 -32.388   2.267  1.00 82.16           O  
ATOM    807  CG  ASN A  53       0.492 -35.819   2.898  1.00 82.16           C  
ATOM    808  ND2 ASN A  53       1.631 -36.036   3.510  1.00 82.16           N  
ATOM    809 HD21 ASN A  53       2.348 -36.539   3.007  1.00 82.16           H  
ATOM    810 HD22 ASN A  53       1.796 -35.699   4.448  1.00 82.16           H  
ATOM    811  OD1 ASN A  53       0.318 -36.251   1.768  1.00 82.16           O  
ATOM    812  N   SER A  54      -1.189 -33.628   0.497  1.00 86.15           N  
ATOM    813  H   SER A  54      -1.648 -34.466   0.168  1.00 86.15           H  
ATOM    814  CA  SER A  54      -0.747 -32.662  -0.504  1.00 86.15           C  
ATOM    815  HA  SER A  54       0.266 -32.346  -0.255  1.00 86.15           H  
ATOM    816  C   SER A  54      -1.633 -31.423  -0.523  1.00 86.15           C  
ATOM    817  CB  SER A  54      -0.717 -33.267  -1.908  1.00 86.15           C  
ATOM    818  HB2 SER A  54      -1.701 -33.662  -2.159  1.00 86.15           H  
ATOM    819  HB3 SER A  54      -0.462 -32.483  -2.621  1.00 86.15           H  
ATOM    820  O   SER A  54      -2.806 -31.449  -0.149  1.00 86.15           O  
ATOM    821  OG  SER A  54       0.247 -34.293  -2.011  1.00 86.15           O  
ATOM    822  HG  SER A  54       0.328 -34.523  -2.939  1.00 86.15           H  
ATOM    823  N   ILE A  55      -1.067 -30.332  -1.016  1.00 85.44           N  
ATOM    824  H   ILE A  55      -0.090 -30.381  -1.265  1.00 85.44           H  
ATOM    825  CA  ILE A  55      -1.756 -29.078  -1.288  1.00 85.44           C  
ATOM    826  HA  ILE A  55      -2.688 -29.032  -0.724  1.00 85.44           H  
ATOM    827  C   ILE A  55      -2.095 -29.011  -2.778  1.00 85.44           C  
ATOM    828  CB  ILE A  55      -0.854 -27.924  -0.826  1.00 85.44           C  
ATOM    829  HB  ILE A  55       0.131 -28.049  -1.275  1.00 85.44           H  
ATOM    830  O   ILE A  55      -1.234 -29.303  -3.608  1.00 85.44           O  
ATOM    831  CG1 ILE A  55      -0.705 -27.945   0.715  1.00 85.44           C  
ATOM    832 HG12 ILE A  55      -1.681 -27.783   1.172  1.00 85.44           H  
ATOM    833 HG13 ILE A  55      -0.348 -28.925   1.030  1.00 85.44           H  
ATOM    834  CG2 ILE A  55      -1.435 -26.596  -1.306  1.00 85.44           C  
ATOM    835 HG21 ILE A  55      -1.528 -26.566  -2.392  1.00 85.44           H  
ATOM    836 HG22 ILE A  55      -0.738 -25.802  -1.040  1.00 85.44           H  
ATOM    837 HG23 ILE A  55      -2.423 -26.443  -0.871  1.00 85.44           H  
ATOM    838  CD1 ILE A  55       0.278 -26.907   1.271  1.00 85.44           C  
ATOM    839 HD11 ILE A  55       0.395 -27.061   2.344  1.00 85.44           H  
ATOM    840 HD12 ILE A  55       1.248 -27.021   0.787  1.00 85.44           H  
ATOM    841 HD13 ILE A  55      -0.095 -25.895   1.110  1.00 85.44           H  
ATOM    842  N   VAL A  56      -3.330 -28.622  -3.107  1.00 85.37           N  
ATOM    843  H   VAL A  56      -3.954 -28.349  -2.361  1.00 85.37           H  
ATOM    844  CA  VAL A  56      -3.809 -28.455  -4.488  1.00 85.37           C  
ATOM    845  HA  VAL A  56      -3.311 -29.189  -5.120  1.00 85.37           H  
ATOM    846  C   VAL A  56      -3.460 -27.060  -5.004  1.00 85.37           C  
ATOM    847  CB  VAL A  56      -5.333 -28.684  -4.601  1.00 85.37           C  
ATOM    848  HB  VAL A  56      -5.862 -27.882  -4.088  1.00 85.37           H  
ATOM    849  O   VAL A  56      -3.784 -26.058  -4.366  1.00 85.37           O  
ATOM    850  CG1 VAL A  56      -5.782 -28.709  -6.069  1.00 85.37           C  
ATOM    851 HG11 VAL A  56      -6.853 -28.905  -6.126  1.00 85.37           H  
ATOM    852 HG12 VAL A  56      -5.244 -29.483  -6.615  1.00 85.37           H  
ATOM    853 HG13 VAL A  56      -5.594 -27.743  -6.538  1.00 85.37           H  
ATOM    854  CG2 VAL A  56      -5.759 -30.013  -3.969  1.00 85.37           C  
ATOM    855 HG21 VAL A  56      -6.822 -30.184  -4.135  1.00 85.37           H  
ATOM    856 HG22 VAL A  56      -5.180 -30.822  -4.415  1.00 85.37           H  
ATOM    857 HG23 VAL A  56      -5.585 -29.989  -2.893  1.00 85.37           H  
ATOM    858  N   PHE A  57      -2.858 -26.993  -6.189  1.00 79.53           N  
ATOM    859  H   PHE A  57      -2.572 -27.854  -6.632  1.00 79.53           H  
ATOM    860  CA  PHE A  57      -2.578 -25.754  -6.909  1.00 79.53           C  
ATOM    861  HA  PHE A  57      -3.007 -24.909  -6.370  1.00 79.53           H  
ATOM    862  C   PHE A  57      -3.201 -25.798  -8.300  1.00 79.53           C  
ATOM    863  CB  PHE A  57      -1.067 -25.535  -7.011  1.00 79.53           C  
ATOM    864  HB2 PHE A  57      -0.633 -26.381  -7.543  1.00 79.53           H  
ATOM    865  HB3 PHE A  57      -0.879 -24.640  -7.603  1.00 79.53           H  
ATOM    866  O   PHE A  57      -3.121 -26.817  -8.984  1.00 79.53           O  
ATOM    867  CG  PHE A  57      -0.356 -25.408  -5.684  1.00 79.53           C  
ATOM    868  CD1 PHE A  57      -0.222 -24.150  -5.070  1.00 79.53           C  
ATOM    869  HD1 PHE A  57      -0.644 -23.276  -5.544  1.00 79.53           H  
ATOM    870  CD2 PHE A  57       0.165 -26.555  -5.059  1.00 79.53           C  
ATOM    871  HD2 PHE A  57       0.045 -27.525  -5.517  1.00 79.53           H  
ATOM    872  CE1 PHE A  57       0.445 -24.034  -3.838  1.00 79.53           C  
ATOM    873  HE1 PHE A  57       0.535 -23.071  -3.359  1.00 79.53           H  
ATOM    874  CE2 PHE A  57       0.826 -26.437  -3.828  1.00 79.53           C  
ATOM    875  HE2 PHE A  57       1.203 -27.324  -3.340  1.00 79.53           H  
ATOM    876  CZ  PHE A  57       0.979 -25.180  -3.221  1.00 79.53           C  
ATOM    877  HZ  PHE A  57       1.491 -25.104  -2.274  1.00 79.53           H  
ATOM    878  N   VAL A  58      -3.784 -24.677  -8.721  1.00 79.42           N  
ATOM    879  H   VAL A  58      -3.759 -23.864  -8.122  1.00 79.42           H  
ATOM    880  CA  VAL A  58      -4.321 -24.479 -10.070  1.00 79.42           C  
ATOM    881  HA  VAL A  58      -4.385 -25.436 -10.589  1.00 79.42           H  
ATOM    882  C   VAL A  58      -3.360 -23.564 -10.820  1.00 79.42           C  
ATOM    883  CB  VAL A  58      -5.730 -23.860 -10.045  1.00 79.42           C  
ATOM    884  HB  VAL A  58      -5.655 -22.831  -9.693  1.00 79.42           H  
ATOM    885  O   VAL A  58      -3.098 -22.447 -10.374  1.00 79.42           O  
ATOM    886  CG1 VAL A  58      -6.373 -23.856 -11.437  1.00 79.42           C  
ATOM    887 HG11 VAL A  58      -7.389 -23.467 -11.376  1.00 79.42           H  
ATOM    888 HG12 VAL A  58      -5.802 -23.208 -12.103  1.00 79.42           H  
ATOM    889 HG13 VAL A  58      -6.393 -24.866 -11.848  1.00 79.42           H  
ATOM    890  CG2 VAL A  58      -6.694 -24.586  -9.108  1.00 79.42           C  
ATOM    891 HG21 VAL A  58      -6.995 -25.546  -9.525  1.00 79.42           H  
ATOM    892 HG22 VAL A  58      -7.565 -23.939  -8.997  1.00 79.42           H  
ATOM    893 HG23 VAL A  58      -6.258 -24.730  -8.120  1.00 79.42           H  
ATOM    894  N   SER A  59      -2.817 -24.045 -11.928  1.00 73.27           N  
ATOM    895  H   SER A  59      -3.050 -24.987 -12.207  1.00 73.27           H  
ATOM    896  CA  SER A  59      -1.994 -23.259 -12.848  1.00 73.27           C  
ATOM    897  HA  SER A  59      -1.284 -22.650 -12.288  1.00 73.27           H  
ATOM    898  C   SER A  59      -2.864 -22.340 -13.718  1.00 73.27           C  
ATOM    899  CB  SER A  59      -1.226 -24.222 -13.743  1.00 73.27           C  
ATOM    900  HB2 SER A  59      -1.984 -24.799 -14.271  1.00 73.27           H  
ATOM    901  HB3 SER A  59      -0.616 -23.676 -14.463  1.00 73.27           H  
ATOM    902  O   SER A  59      -4.081 -22.509 -13.795  1.00 73.27           O  
ATOM    903  OG  SER A  59      -0.417 -25.125 -13.014  1.00 73.27           O  
ATOM    904  HG  SER A  59      -0.448 -25.940 -13.520  1.00 73.27           H  
ATOM    905  N   GLU A  60      -2.254 -21.380 -14.418  1.00 64.68           N  
ATOM    906  H   GLU A  60      -1.255 -21.262 -14.326  1.00 64.68           H  
ATOM    907  CA  GLU A  60      -2.971 -20.431 -15.294  1.00 64.68           C  
ATOM    908  HA  GLU A  60      -3.745 -19.923 -14.718  1.00 64.68           H  
ATOM    909  C   GLU A  60      -3.683 -21.100 -16.480  1.00 64.68           C  
ATOM    910  CB  GLU A  60      -1.989 -19.379 -15.826  1.00 64.68           C  
ATOM    911  HB2 GLU A  60      -1.117 -19.884 -16.242  1.00 64.68           H  
ATOM    912  HB3 GLU A  60      -2.474 -18.805 -16.615  1.00 64.68           H  
ATOM    913  O   GLU A  60      -4.752 -20.653 -16.887  1.00 64.68           O  
ATOM    914  CG  GLU A  60      -1.558 -18.413 -14.715  1.00 64.68           C  
ATOM    915  HG2 GLU A  60      -2.443 -17.901 -14.336  1.00 64.68           H  
ATOM    916  HG3 GLU A  60      -1.129 -18.988 -13.895  1.00 64.68           H  
ATOM    917  CD  GLU A  60      -0.525 -17.372 -15.165  1.00 64.68           C  
ATOM    918  OE1 GLU A  60      -0.136 -16.575 -14.281  1.00 64.68           O  
ATOM    919  OE2 GLU A  60      -0.069 -17.423 -16.328  1.00 64.68           O  
ATOM    920  N   ASP A  61      -3.148 -22.214 -16.982  1.00 70.67           N  
ATOM    921  H   ASP A  61      -2.300 -22.573 -16.567  1.00 70.67           H  
ATOM    922  CA  ASP A  61      -3.801 -23.065 -17.988  1.00 70.67           C  
ATOM    923  HA  ASP A  61      -4.240 -22.417 -18.746  1.00 70.67           H  
ATOM    924  C   ASP A  61      -4.954 -23.912 -17.404  1.00 70.67           C  
ATOM    925  CB  ASP A  61      -2.738 -23.939 -18.680  1.00 70.67           C  
ATOM    926  HB2 ASP A  61      -1.947 -23.295 -19.065  1.00 70.67           H  
ATOM    927  HB3 ASP A  61      -3.201 -24.436 -19.532  1.00 70.67           H  
ATOM    928  O   ASP A  61      -5.598 -24.696 -18.103  1.00 70.67           O  
ATOM    929  CG  ASP A  61      -2.112 -25.007 -17.774  1.00 70.67           C  
ATOM    930  OD1 ASP A  61      -2.343 -24.979 -16.542  1.00 70.67           O  
ATOM    931  OD2 ASP A  61      -1.381 -25.875 -18.285  1.00 70.67           O  
ATOM    932  N   GLY A  62      -5.224 -23.772 -16.104  1.00 67.08           N  
ATOM    933  H   GLY A  62      -4.668 -23.108 -15.585  1.00 67.08           H  
ATOM    934  CA  GLY A  62      -6.213 -24.540 -15.366  1.00 67.08           C  
ATOM    935  HA2 GLY A  62      -6.442 -24.001 -14.447  1.00 67.08           H  
ATOM    936  HA3 GLY A  62      -7.119 -24.617 -15.966  1.00 67.08           H  
ATOM    937  C   GLY A  62      -5.755 -25.948 -14.986  1.00 67.08           C  
ATOM    938  O   GLY A  62      -6.582 -26.707 -14.478  1.00 67.08           O  
ATOM    939  N   SER A  63      -4.500 -26.338 -15.219  1.00 75.62           N  
ATOM    940  H   SER A  63      -3.859 -25.696 -15.662  1.00 75.62           H  
ATOM    941  CA  SER A  63      -3.975 -27.634 -14.773  1.00 75.62           C  
ATOM    942  HA  SER A  63      -4.684 -28.401 -15.085  1.00 75.62           H  
ATOM    943  C   SER A  63      -3.869 -27.706 -13.245  1.00 75.62           C  
ATOM    944  CB  SER A  63      -2.639 -27.970 -15.450  1.00 75.62           C  
ATOM    945  HB2 SER A  63      -2.324 -28.967 -15.143  1.00 75.62           H  
ATOM    946  HB3 SER A  63      -2.769 -27.966 -16.532  1.00 75.62           H  
ATOM    947  O   SER A  63      -3.691 -26.693 -12.567  1.00 75.62           O  
ATOM    948  OG  SER A  63      -1.631 -27.049 -15.107  1.00 75.62           O  
ATOM    949  HG  SER A  63      -1.736 -26.315 -15.717  1.00 75.62           H  
ATOM    950  N   LEU A  64      -4.008 -28.913 -12.687  1.00 81.41           N  
ATOM    951  H   LEU A  64      -4.069 -29.719 -13.292  1.00 81.41           H  
ATOM    952  CA  LEU A  64      -3.873 -29.160 -11.251  1.00 81.41           C  
ATOM    953  HA  LEU A  64      -3.949 -28.212 -10.718  1.00 81.41           H  
ATOM    954  C   LEU A  64      -2.494 -29.740 -10.941  1.00 81.41           C  
ATOM    955  CB  LEU A  64      -4.997 -30.084 -10.748  1.00 81.41           C  
ATOM    956  HB2 LEU A  64      -4.993 -30.994 -11.348  1.00 81.41           H  
ATOM    957  HB3 LEU A  64      -4.774 -30.368  -9.719  1.00 81.41           H  
ATOM    958  O   LEU A  64      -2.060 -30.696 -11.581  1.00 81.41           O  
ATOM    959  CG  LEU A  64      -6.403 -29.460 -10.785  1.00 81.41           C  
ATOM    960  HG  LEU A  64      -6.643 -29.144 -11.801  1.00 81.41           H  
ATOM    961  CD1 LEU A  64      -7.435 -30.497 -10.348  1.00 81.41           C  
ATOM    962 HD11 LEU A  64      -7.397 -31.363 -11.008  1.00 81.41           H  
ATOM    963 HD12 LEU A  64      -7.226 -30.814  -9.326  1.00 81.41           H  
ATOM    964 HD13 LEU A  64      -8.430 -30.053 -10.388  1.00 81.41           H  
ATOM    965  CD2 LEU A  64      -6.517 -28.263  -9.845  1.00 81.41           C  
ATOM    966 HD21 LEU A  64      -5.898 -27.445 -10.214  1.00 81.41           H  
ATOM    967 HD22 LEU A  64      -6.189 -28.538  -8.843  1.00 81.41           H  
ATOM    968 HD23 LEU A  64      -7.550 -27.919  -9.803  1.00 81.41           H  
ATOM    969  N   SER A  65      -1.831 -29.200  -9.922  1.00 81.43           N  
ATOM    970  H   SER A  65      -2.256 -28.421  -9.441  1.00 81.43           H  
ATOM    971  CA  SER A  65      -0.605 -29.766  -9.356  1.00 81.43           C  
ATOM    972  HA  SER A  65      -0.457 -30.758  -9.783  1.00 81.43           H  
ATOM    973  C   SER A  65      -0.738 -29.969  -7.849  1.00 81.43           C  
ATOM    974  CB  SER A  65       0.626 -28.941  -9.745  1.00 81.43           C  
ATOM    975  HB2 SER A  65       1.516 -29.397  -9.310  1.00 81.43           H  
ATOM    976  HB3 SER A  65       0.730 -28.947 -10.830  1.00 81.43           H  
ATOM    977  O   SER A  65      -1.523 -29.299  -7.176  1.00 81.43           O  
ATOM    978  OG  SER A  65       0.532 -27.608  -9.303  1.00 81.43           O  
ATOM    979  HG  SER A  65      -0.149 -27.169  -9.818  1.00 81.43           H  
ATOM    980  N   PHE A  66       0.007 -30.943  -7.325  1.00 86.13           N  
ATOM    981  H   PHE A  66       0.657 -31.434  -7.921  1.00 86.13           H  
ATOM    982  CA  PHE A  66      -0.095 -31.390  -5.939  1.00 86.13           C  
ATOM    983  HA  PHE A  66      -0.741 -30.709  -5.386  1.00 86.13           H  
ATOM    984  C   PHE A  66       1.291 -31.381  -5.305  1.00 86.13           C  
ATOM    985  CB  PHE A  66      -0.733 -32.786  -5.883  1.00 86.13           C  
ATOM    986  HB2 PHE A  66      -0.046 -33.510  -6.322  1.00 86.13           H  
ATOM    987  HB3 PHE A  66      -0.878 -33.065  -4.840  1.00 86.13           H  
ATOM    988  O   PHE A  66       2.173 -32.117  -5.746  1.00 86.13           O  
ATOM    989  CG  PHE A  66      -2.063 -32.888  -6.601  1.00 86.13           C  
ATOM    990  CD1 PHE A  66      -3.247 -32.495  -5.954  1.00 86.13           C  
ATOM    991  HD1 PHE A  66      -3.206 -32.110  -4.946  1.00 86.13           H  
ATOM    992  CD2 PHE A  66      -2.114 -33.353  -7.929  1.00 86.13           C  
ATOM    993  HD2 PHE A  66      -1.208 -33.643  -8.439  1.00 86.13           H  
ATOM    994  CE1 PHE A  66      -4.480 -32.592  -6.624  1.00 86.13           C  
ATOM    995  HE1 PHE A  66      -5.391 -32.303  -6.120  1.00 86.13           H  
ATOM    996  CE2 PHE A  66      -3.344 -33.427  -8.606  1.00 86.13           C  
ATOM    997  HE2 PHE A  66      -3.378 -33.768  -9.630  1.00 86.13           H  
ATOM    998  CZ  PHE A  66      -4.529 -33.053  -7.950  1.00 86.13           C  
ATOM    999  HZ  PHE A  66      -5.474 -33.114  -8.469  1.00 86.13           H  
ATOM   1000  N   GLU A  67       1.488 -30.572  -4.267  1.00 79.78           N  
ATOM   1001  H   GLU A  67       0.728 -29.982  -3.960  1.00 79.78           H  
ATOM   1002  CA  GLU A  67       2.763 -30.509  -3.546  1.00 79.78           C  
ATOM   1003  HA  GLU A  67       3.488 -31.147  -4.051  1.00 79.78           H  
ATOM   1004  C   GLU A  67       2.572 -31.056  -2.132  1.00 79.78           C  
ATOM   1005  CB  GLU A  67       3.341 -29.081  -3.571  1.00 79.78           C  
ATOM   1006  HB2 GLU A  67       3.090 -28.619  -4.526  1.00 79.78           H  
ATOM   1007  HB3 GLU A  67       2.899 -28.497  -2.763  1.00 79.78           H  
ATOM   1008  O   GLU A  67       1.722 -30.578  -1.381  1.00 79.78           O  
ATOM   1009  CG  GLU A  67       4.870 -29.059  -3.416  1.00 79.78           C  
ATOM   1010  HG2 GLU A  67       5.123 -29.494  -2.449  1.00 79.78           H  
ATOM   1011  HG3 GLU A  67       5.303 -29.696  -4.188  1.00 79.78           H  
ATOM   1012  CD  GLU A  67       5.506 -27.652  -3.523  1.00 79.78           C  
ATOM   1013  OE1 GLU A  67       6.728 -27.563  -3.257  1.00 79.78           O  
ATOM   1014  OE2 GLU A  67       4.810 -26.656  -3.853  1.00 79.78           O  
ATOM   1015  N   VAL A  68       3.350 -32.075  -1.765  1.00 77.42           N  
ATOM   1016  H   VAL A  68       4.057 -32.403  -2.408  1.00 77.42           H  
ATOM   1017  CA  VAL A  68       3.402 -32.548  -0.379  1.00 77.42           C  
ATOM   1018  HA  VAL A  68       2.382 -32.656  -0.008  1.00 77.42           H  
ATOM   1019  C   VAL A  68       4.155 -31.485   0.425  1.00 77.42           C  
ATOM   1020  CB  VAL A  68       4.081 -33.925  -0.256  1.00 77.42           C  
ATOM   1021  HB  VAL A  68       5.118 -33.849  -0.584  1.00 77.42           H  
ATOM   1022  O   VAL A  68       5.275 -31.143   0.033  1.00 77.42           O  
ATOM   1023  CG1 VAL A  68       4.048 -34.435   1.189  1.00 77.42           C  
ATOM   1024 HG11 VAL A  68       3.019 -34.479   1.548  1.00 77.42           H  
ATOM   1025 HG12 VAL A  68       4.622 -33.772   1.836  1.00 77.42           H  
ATOM   1026 HG13 VAL A  68       4.498 -35.426   1.249  1.00 77.42           H  
ATOM   1027  CG2 VAL A  68       3.380 -34.986  -1.115  1.00 77.42           C  
ATOM   1028 HG21 VAL A  68       2.361 -35.131  -0.756  1.00 77.42           H  
ATOM   1029 HG22 VAL A  68       3.355 -34.678  -2.161  1.00 77.42           H  
ATOM   1030 HG23 VAL A  68       3.924 -35.927  -1.041  1.00 77.42           H  
ATOM   1031  N   PRO A  69       3.587 -30.943   1.520  1.00 63.63           N  
ATOM   1032  CA  PRO A  69       4.317 -30.046   2.403  1.00 63.63           C  
ATOM   1033  HA  PRO A  69       4.506 -29.107   1.883  1.00 63.63           H  
ATOM   1034  C   PRO A  69       5.631 -30.715   2.801  1.00 63.63           C  
ATOM   1035  CB  PRO A  69       3.407 -29.804   3.615  1.00 63.63           C  
ATOM   1036  HB2 PRO A  69       3.648 -30.500   4.419  1.00 63.63           H  
ATOM   1037  HB3 PRO A  69       3.479 -28.777   3.972  1.00 63.63           H  
ATOM   1038  O   PRO A  69       5.618 -31.845   3.287  1.00 63.63           O  
ATOM   1039  CG  PRO A  69       2.009 -30.122   3.088  1.00 63.63           C  
ATOM   1040  HG2 PRO A  69       1.346 -30.476   3.877  1.00 63.63           H  
ATOM   1041  HG3 PRO A  69       1.595 -29.236   2.607  1.00 63.63           H  
ATOM   1042  CD  PRO A  69       2.255 -31.197   2.036  1.00 63.63           C  
ATOM   1043  HD2 PRO A  69       2.225 -32.183   2.498  1.00 63.63           H  
ATOM   1044  HD3 PRO A  69       1.503 -31.118   1.251  1.00 63.63           H  
ATOM   1045  N   LYS A  70       6.762 -30.047   2.550  1.00 45.55           N  
ATOM   1046  H   LYS A  70       6.700 -29.154   2.083  1.00 45.55           H  
ATOM   1047  CA  LYS A  70       8.074 -30.542   2.970  1.00 45.55           C  
ATOM   1048  HA  LYS A  70       8.220 -31.557   2.598  1.00 45.55           H  
ATOM   1049  C   LYS A  70       8.090 -30.610   4.495  1.00 45.55           C  
ATOM   1050  CB  LYS A  70       9.204 -29.641   2.439  1.00 45.55           C  
ATOM   1051  HB2 LYS A  70      10.131 -29.933   2.932  1.00 45.55           H  
ATOM   1052  HB3 LYS A  70       8.992 -28.605   2.706  1.00 45.55           H  
ATOM   1053  O   LYS A  70       8.328 -29.599   5.151  1.00 45.55           O  
ATOM   1054  CG  LYS A  70       9.411 -29.750   0.922  1.00 45.55           C  
ATOM   1055  HG2 LYS A  70       9.658 -30.779   0.663  1.00 45.55           H  
ATOM   1056  HG3 LYS A  70       8.492 -29.466   0.409  1.00 45.55           H  
ATOM   1057  CD  LYS A  70      10.548 -28.821   0.475  1.00 45.55           C  
ATOM   1058  HD2 LYS A  70      10.299 -27.800   0.765  1.00 45.55           H  
ATOM   1059  HD3 LYS A  70      11.473 -29.118   0.969  1.00 45.55           H  
ATOM   1060  CE  LYS A  70      10.720 -28.895  -1.045  1.00 45.55           C  
ATOM   1061  HE2 LYS A  70       9.750 -28.716  -1.507  1.00 45.55           H  
ATOM   1062  HE3 LYS A  70      11.034 -29.903  -1.315  1.00 45.55           H  
ATOM   1063  NZ  LYS A  70      11.698 -27.889  -1.525  1.00 45.55           N  
ATOM   1064  HZ1 LYS A  70      11.770 -27.931  -2.531  1.00 45.55           H  
ATOM   1065  HZ2 LYS A  70      12.605 -28.044  -1.107  1.00 45.55           H  
ATOM   1066  HZ3 LYS A  70      11.379 -26.964  -1.277  1.00 45.55           H  
ATOM   1067  N   GLU A  71       7.825 -31.784   5.055  1.00 40.00           N  
ATOM   1068  H   GLU A  71       7.488 -32.541   4.478  1.00 40.00           H  
ATOM   1069  CA  GLU A  71       8.308 -32.097   6.391  1.00 40.00           C  
ATOM   1070  HA  GLU A  71       8.039 -31.280   7.061  1.00 40.00           H  
ATOM   1071  C   GLU A  71       9.834 -32.137   6.304  1.00 40.00           C  
ATOM   1072  CB  GLU A  71       7.676 -33.379   6.958  1.00 40.00           C  
ATOM   1073  HB2 GLU A  71       8.241 -33.682   7.839  1.00 40.00           H  
ATOM   1074  HB3 GLU A  71       7.715 -34.174   6.213  1.00 40.00           H  
ATOM   1075  O   GLU A  71      10.426 -32.695   5.377  1.00 40.00           O  
ATOM   1076  CG  GLU A  71       6.220 -33.097   7.373  1.00 40.00           C  
ATOM   1077  HG2 GLU A  71       5.649 -32.826   6.485  1.00 40.00           H  
ATOM   1078  HG3 GLU A  71       6.214 -32.237   8.042  1.00 40.00           H  
ATOM   1079  CD  GLU A  71       5.512 -34.266   8.077  1.00 40.00           C  
ATOM   1080  OE1 GLU A  71       4.390 -34.016   8.578  1.00 40.00           O  
ATOM   1081  OE2 GLU A  71       6.058 -35.389   8.078  1.00 40.00           O  
ATOM   1082  N   THR A  72      10.471 -31.398   7.201  1.00 31.32           N  
ATOM   1083  H   THR A  72       9.935 -30.956   7.934  1.00 31.32           H  
ATOM   1084  CA  THR A  72      11.920 -31.308   7.332  1.00 31.32           C  
ATOM   1085  HA  THR A  72      12.340 -30.846   6.438  1.00 31.32           H  
ATOM   1086  C   THR A  72      12.518 -32.702   7.486  1.00 31.32           C  
ATOM   1087  CB  THR A  72      12.277 -30.448   8.560  1.00 31.32           C  
ATOM   1088  HB  THR A  72      13.239 -30.759   8.966  1.00 31.32           H  
ATOM   1089  O   THR A  72      12.482 -33.266   8.571  1.00 31.32           O  
ATOM   1090  CG2 THR A  72      12.375 -28.968   8.197  1.00 31.32           C  
ATOM   1091 HG21 THR A  72      12.600 -28.392   9.095  1.00 31.32           H  
ATOM   1092 HG22 THR A  72      11.429 -28.626   7.778  1.00 31.32           H  
ATOM   1093 HG23 THR A  72      13.173 -28.817   7.471  1.00 31.32           H  
ATOM   1094  OG1 THR A  72      11.282 -30.565   9.557  1.00 31.32           O  
ATOM   1095  HG1 THR A  72      11.326 -31.472   9.867  1.00 31.32           H  
ATOM   1096  N   GLY A  73      13.099 -33.210   6.398  1.00 28.54           N  
ATOM   1097  H   GLY A  73      12.854 -32.785   5.515  1.00 28.54           H  
ATOM   1098  CA  GLY A  73      13.919 -34.415   6.378  1.00 28.54           C  
ATOM   1099  HA2 GLY A  73      14.338 -34.584   7.370  1.00 28.54           H  
ATOM   1100  HA3 GLY A  73      14.750 -34.276   5.686  1.00 28.54           H  
ATOM   1101  C   GLY A  73      13.156 -35.675   5.988  1.00 28.54           C  
ATOM   1102  O   GLY A  73      12.587 -36.327   6.843  1.00 28.54           O  
ATOM   1103  N   GLU A  74      13.218 -36.046   4.707  1.00 25.62           N  
ATOM   1104  H   GLU A  74      13.382 -35.319   4.026  1.00 25.62           H  
ATOM   1105  CA  GLU A  74      13.666 -37.385   4.301  1.00 25.62           C  
ATOM   1106  HA  GLU A  74      14.681 -37.494   4.682  1.00 25.62           H  
ATOM   1107  C   GLU A  74      13.758 -37.523   2.776  1.00 25.62           C  
ATOM   1108  CB  GLU A  74      12.842 -38.545   4.896  1.00 25.62           C  
ATOM   1109  HB2 GLU A  74      12.681 -39.305   4.132  1.00 25.62           H  
ATOM   1110  HB3 GLU A  74      11.867 -38.192   5.232  1.00 25.62           H  
ATOM   1111  O   GLU A  74      12.892 -37.125   1.997  1.00 25.62           O  
ATOM   1112  CG  GLU A  74      13.636 -39.189   6.052  1.00 25.62           C  
ATOM   1113  HG2 GLU A  74      13.974 -38.422   6.749  1.00 25.62           H  
ATOM   1114  HG3 GLU A  74      14.531 -39.644   5.627  1.00 25.62           H  
ATOM   1115  CD  GLU A  74      12.857 -40.263   6.822  1.00 25.62           C  
ATOM   1116  OE1 GLU A  74      13.392 -40.704   7.864  1.00 25.62           O  
ATOM   1117  OE2 GLU A  74      11.792 -40.693   6.324  1.00 25.62           O  
ATOM   1118  N   THR A  75      14.875 -38.104   2.360  1.00 24.69           N  
ATOM   1119  H   THR A  75      15.522 -38.401   3.076  1.00 24.69           H  
ATOM   1120  CA  THR A  75      15.179 -38.609   1.025  1.00 24.69           C  
ATOM   1121  HA  THR A  75      14.999 -37.840   0.275  1.00 24.69           H  
ATOM   1122  C   THR A  75      14.351 -39.852   0.709  1.00 24.69           C  
ATOM   1123  CB  THR A  75      16.656 -39.048   1.010  1.00 24.69           C  
ATOM   1124  HB  THR A  75      16.825 -39.734   0.180  1.00 24.69           H  
ATOM   1125  O   THR A  75      14.423 -40.825   1.452  1.00 24.69           O  
ATOM   1126  CG2 THR A  75      17.618 -37.874   0.856  1.00 24.69           C  
ATOM   1127 HG21 THR A  75      18.643 -38.246   0.846  1.00 24.69           H  
ATOM   1128 HG22 THR A  75      17.499 -37.180   1.688  1.00 24.69           H  
ATOM   1129 HG23 THR A  75      17.419 -37.354  -0.081  1.00 24.69           H  
ATOM   1130  OG1 THR A  75      16.981 -39.696   2.224  1.00 24.69           O  
ATOM   1131  HG1 THR A  75      16.316 -40.371   2.378  1.00 24.69           H  
ATOM   1132  N   SER A  76      13.694 -39.914  -0.450  1.00 24.50           N  
ATOM   1133  H   SER A  76      13.535 -39.075  -0.990  1.00 24.50           H  
ATOM   1134  CA  SER A  76      13.427 -41.203  -1.100  1.00 24.50           C  
ATOM   1135  HA  SER A  76      14.314 -41.816  -0.942  1.00 24.50           H  
ATOM   1136  C   SER A  76      13.249 -41.076  -2.613  1.00 24.50           C  
ATOM   1137  CB  SER A  76      12.271 -41.985  -0.457  1.00 24.50           C  
ATOM   1138  HB2 SER A  76      12.564 -42.327   0.536  1.00 24.50           H  
ATOM   1139  HB3 SER A  76      12.045 -42.863  -1.062  1.00 24.50           H  
ATOM   1140  O   SER A  76      12.762 -40.082  -3.150  1.00 24.50           O  
ATOM   1141  OG  SER A  76      11.113 -41.196  -0.339  1.00 24.50           O  
ATOM   1142  HG  SER A  76      11.197 -40.669   0.459  1.00 24.50           H  
ATOM   1143  N   LYS A  77      13.762 -42.112  -3.277  1.00 22.90           N  
ATOM   1144  H   LYS A  77      14.058 -42.873  -2.684  1.00 22.90           H  
ATOM   1145  CA  LYS A  77      13.787 -42.396  -4.712  1.00 22.90           C  
ATOM   1146  HA  LYS A  77      13.977 -41.480  -5.272  1.00 22.90           H  
ATOM   1147  C   LYS A  77      12.451 -42.997  -5.188  1.00 22.90           C  
ATOM   1148  CB  LYS A  77      14.911 -43.438  -4.932  1.00 22.90           C  
ATOM   1149  HB2 LYS A  77      14.735 -44.277  -4.260  1.00 22.90           H  
ATOM   1150  HB3 LYS A  77      14.848 -43.822  -5.950  1.00 22.90           H  
ATOM   1151  O   LYS A  77      11.629 -43.399  -4.375  1.00 22.90           O  
ATOM   1152  CG  LYS A  77      16.353 -42.942  -4.740  1.00 22.90           C  
ATOM   1153  HG2 LYS A  77      16.462 -42.468  -3.765  1.00 22.90           H  
ATOM   1154  HG3 LYS A  77      16.584 -42.214  -5.518  1.00 22.90           H  
ATOM   1155  CD  LYS A  77      17.326 -44.132  -4.834  1.00 22.90           C  
ATOM   1156  HD2 LYS A  77      17.185 -44.770  -3.961  1.00 22.90           H  
ATOM   1157  HD3 LYS A  77      17.101 -44.712  -5.729  1.00 22.90           H  
ATOM   1158  CE  LYS A  77      18.784 -43.663  -4.903  1.00 22.90           C  
ATOM   1159  HE2 LYS A  77      18.986 -43.020  -4.047  1.00 22.90           H  
ATOM   1160  HE3 LYS A  77      18.911 -43.065  -5.805  1.00 22.90           H  
ATOM   1161  NZ  LYS A  77      19.730 -44.810  -4.913  1.00 22.90           N  
ATOM   1162  HZ1 LYS A  77      19.544 -45.422  -5.695  1.00 22.90           H  
ATOM   1163  HZ2 LYS A  77      20.684 -44.486  -4.987  1.00 22.90           H  
ATOM   1164  HZ3 LYS A  77      19.649 -45.349  -4.063  1.00 22.90           H  
ATOM   1165  N   THR A  78      12.395 -43.236  -6.504  1.00 21.56           N  
ATOM   1166  H   THR A  78      13.114 -42.773  -7.041  1.00 21.56           H  
ATOM   1167  CA  THR A  78      11.552 -44.180  -7.281  1.00 21.56           C  
ATOM   1168  HA  THR A  78      12.138 -44.353  -8.184  1.00 21.56           H  
ATOM   1169  C   THR A  78      10.209 -43.680  -7.820  1.00 21.56           C  
ATOM   1170  CB  THR A  78      11.416 -45.597  -6.678  1.00 21.56           C  
ATOM   1171  HB  THR A  78      10.803 -46.187  -7.359  1.00 21.56           H  
ATOM   1172  O   THR A  78       9.388 -43.141  -7.089  1.00 21.56           O  
ATOM   1173  CG2 THR A  78      12.759 -46.316  -6.555  1.00 21.56           C  
ATOM   1174 HG21 THR A  78      13.377 -45.839  -5.794  1.00 21.56           H  
ATOM   1175 HG22 THR A  78      12.576 -47.349  -6.260  1.00 21.56           H  
ATOM   1176 HG23 THR A  78      13.278 -46.316  -7.513  1.00 21.56           H  
ATOM   1177  OG1 THR A  78      10.809 -45.639  -5.413  1.00 21.56           O  
ATOM   1178  HG1 THR A  78      10.951 -44.805  -4.959  1.00 21.56           H  
ATOM   1179  N   GLY A  79       9.987 -43.918  -9.123  1.00 23.32           N  
ATOM   1180  H   GLY A  79      10.730 -44.323  -9.674  1.00 23.32           H  
ATOM   1181  CA  GLY A  79       8.672 -43.832  -9.766  1.00 23.32           C  
ATOM   1182  HA2 GLY A  79       8.049 -43.124  -9.219  1.00 23.32           H  
ATOM   1183  HA3 GLY A  79       8.182 -44.805  -9.712  1.00 23.32           H  
ATOM   1184  C   GLY A  79       8.697 -43.363 -11.223  1.00 23.32           C  
ATOM   1185  O   GLY A  79       8.765 -42.170 -11.484  1.00 23.32           O  
ATOM   1186  N   GLU A  80       8.632 -44.313 -12.153  1.00 22.13           N  
ATOM   1187  H   GLU A  80       8.536 -45.263 -11.822  1.00 22.13           H  
ATOM   1188  CA  GLU A  80       8.595 -44.167 -13.616  1.00 22.13           C  
ATOM   1189  HA  GLU A  80       9.460 -43.590 -13.945  1.00 22.13           H  
ATOM   1190  C   GLU A  80       7.308 -43.518 -14.195  1.00 22.13           C  
ATOM   1191  CB  GLU A  80       8.668 -45.588 -14.207  1.00 22.13           C  
ATOM   1192  HB2 GLU A  80       7.778 -46.120 -13.872  1.00 22.13           H  
ATOM   1193  HB3 GLU A  80       8.628 -45.515 -15.294  1.00 22.13           H  
ATOM   1194  O   GLU A  80       6.278 -43.444 -13.531  1.00 22.13           O  
ATOM   1195  CG  GLU A  80       9.912 -46.422 -13.883  1.00 22.13           C  
ATOM   1196  HG2 GLU A  80      10.059 -46.460 -12.804  1.00 22.13           H  
ATOM   1197  HG3 GLU A  80      10.781 -45.939 -14.330  1.00 22.13           H  
ATOM   1198  CD  GLU A  80       9.747 -47.856 -14.415  1.00 22.13           C  
ATOM   1199  OE1 GLU A  80      10.692 -48.348 -15.062  1.00 22.13           O  
ATOM   1200  OE2 GLU A  80       8.654 -48.431 -14.195  1.00 22.13           O  
ATOM   1201  N   LYS A  81       7.372 -43.227 -15.514  1.00 22.57           N  
ATOM   1202  H   LYS A  81       8.301 -43.322 -15.900  1.00 22.57           H  
ATOM   1203  CA  LYS A  81       6.292 -43.066 -16.526  1.00 22.57           C  
ATOM   1204  HA  LYS A  81       6.782 -43.182 -17.492  1.00 22.57           H  
ATOM   1205  C   LYS A  81       5.565 -41.714 -16.649  1.00 22.57           C  
ATOM   1206  CB  LYS A  81       5.278 -44.231 -16.458  1.00 22.57           C  
ATOM   1207  HB2 LYS A  81       4.918 -44.356 -15.436  1.00 22.57           H  
ATOM   1208  HB3 LYS A  81       4.414 -43.983 -17.074  1.00 22.57           H  
ATOM   1209  O   LYS A  81       4.516 -41.500 -16.054  1.00 22.57           O  
ATOM   1210  CG  LYS A  81       5.846 -45.556 -16.979  1.00 22.57           C  
ATOM   1211  HG2 LYS A  81       6.053 -45.459 -18.045  1.00 22.57           H  
ATOM   1212  HG3 LYS A  81       6.777 -45.788 -16.462  1.00 22.57           H  
ATOM   1213  CD  LYS A  81       4.862 -46.709 -16.756  1.00 22.57           C  
ATOM   1214  HD2 LYS A  81       3.923 -46.502 -17.269  1.00 22.57           H  
ATOM   1215  HD3 LYS A  81       4.679 -46.810 -15.686  1.00 22.57           H  
ATOM   1216  CE  LYS A  81       5.487 -48.000 -17.295  1.00 22.57           C  
ATOM   1217  HE2 LYS A  81       5.631 -47.903 -18.371  1.00 22.57           H  
ATOM   1218  HE3 LYS A  81       6.472 -48.116 -16.841  1.00 22.57           H  
ATOM   1219  NZ  LYS A  81       4.661 -49.191 -16.985  1.00 22.57           N  
ATOM   1220  HZ1 LYS A  81       3.741 -49.124 -17.396  1.00 22.57           H  
ATOM   1221  HZ2 LYS A  81       4.582 -49.292 -15.983  1.00 22.57           H  
ATOM   1222  HZ3 LYS A  81       5.123 -50.021 -17.329  1.00 22.57           H  
ATOM   1223  N   LYS A  82       6.026 -40.882 -17.594  1.00 24.24           N  
ATOM   1224  H   LYS A  82       7.035 -40.838 -17.631  1.00 24.24           H  
ATOM   1225  CA  LYS A  82       5.404 -40.624 -18.922  1.00 24.24           C  
ATOM   1226  HA  LYS A  82       5.529 -41.515 -19.537  1.00 24.24           H  
ATOM   1227  C   LYS A  82       6.164 -39.497 -19.636  1.00 24.24           C  
ATOM   1228  CB  LYS A  82       3.898 -40.268 -18.864  1.00 24.24           C  
ATOM   1229  HB2 LYS A  82       3.615 -39.941 -17.864  1.00 24.24           H  
ATOM   1230  HB3 LYS A  82       3.702 -39.436 -19.540  1.00 24.24           H  
ATOM   1231  O   LYS A  82       6.468 -38.473 -19.030  1.00 24.24           O  
ATOM   1232  CG  LYS A  82       3.023 -41.453 -19.318  1.00 24.24           C  
ATOM   1233  HG2 LYS A  82       3.327 -41.752 -20.321  1.00 24.24           H  
ATOM   1234  HG3 LYS A  82       3.171 -42.293 -18.639  1.00 24.24           H  
ATOM   1235  CD  LYS A  82       1.535 -41.075 -19.343  1.00 24.24           C  
ATOM   1236  HD2 LYS A  82       1.213 -40.843 -18.328  1.00 24.24           H  
ATOM   1237  HD3 LYS A  82       1.410 -40.188 -19.964  1.00 24.24           H  
ATOM   1238  CE  LYS A  82       0.686 -42.218 -19.916  1.00 24.24           C  
ATOM   1239  HE2 LYS A  82       1.056 -42.453 -20.914  1.00 24.24           H  
ATOM   1240  HE3 LYS A  82       0.819 -43.100 -19.290  1.00 24.24           H  
ATOM   1241  NZ  LYS A  82      -0.749 -41.842 -19.981  1.00 24.24           N  
ATOM   1242  HZ1 LYS A  82      -0.864 -41.025 -20.565  1.00 24.24           H  
ATOM   1243  HZ2 LYS A  82      -1.302 -42.590 -20.375  1.00 24.24           H  
ATOM   1244  HZ3 LYS A  82      -1.101 -41.619 -19.061  1.00 24.24           H  
ATOM   1245  N   GLU A  83       6.479 -39.732 -20.907  1.00 25.24           N  
ATOM   1246  H   GLU A  83       6.171 -40.598 -21.326  1.00 25.24           H  
ATOM   1247  CA  GLU A  83       7.143 -38.809 -21.828  1.00 25.24           C  
ATOM   1248  HA  GLU A  83       8.092 -38.475 -21.409  1.00 25.24           H  
ATOM   1249  C   GLU A  83       6.276 -37.578 -22.110  1.00 25.24           C  
ATOM   1250  CB  GLU A  83       7.420 -39.528 -23.160  1.00 25.24           C  
ATOM   1251  HB2 GLU A  83       7.710 -38.788 -23.906  1.00 25.24           H  
ATOM   1252  HB3 GLU A  83       6.493 -39.999 -23.488  1.00 25.24           H  
ATOM   1253  O   GLU A  83       5.412 -37.577 -22.977  1.00 25.24           O  
ATOM   1254  CG  GLU A  83       8.536 -40.576 -23.093  1.00 25.24           C  
ATOM   1255  HG2 GLU A  83       9.478 -40.071 -22.877  1.00 25.24           H  
ATOM   1256  HG3 GLU A  83       8.328 -41.266 -22.275  1.00 25.24           H  
ATOM   1257  CD  GLU A  83       8.635 -41.373 -24.403  1.00 25.24           C  
ATOM   1258  OE1 GLU A  83       9.776 -41.604 -24.854  1.00 25.24           O  
ATOM   1259  OE2 GLU A  83       7.564 -41.775 -24.912  1.00 25.24           O  
ATOM   1260  N   GLU A  84       6.560 -36.497 -21.405  1.00 24.25           N  
ATOM   1261  H   GLU A  84       7.155 -36.606 -20.596  1.00 24.25           H  
ATOM   1262  CA  GLU A  84       6.516 -35.153 -21.967  1.00 24.25           C  
ATOM   1263  HA  GLU A  84       6.321 -35.201 -23.039  1.00 24.25           H  
ATOM   1264  C   GLU A  84       7.914 -34.590 -21.747  1.00 24.25           C  
ATOM   1265  CB  GLU A  84       5.428 -34.297 -21.308  1.00 24.25           C  
ATOM   1266  HB2 GLU A  84       5.629 -33.247 -21.524  1.00 24.25           H  
ATOM   1267  HB3 GLU A  84       5.458 -34.446 -20.229  1.00 24.25           H  
ATOM   1268  O   GLU A  84       8.522 -34.892 -20.718  1.00 24.25           O  
ATOM   1269  CG  GLU A  84       4.042 -34.653 -21.868  1.00 24.25           C  
ATOM   1270  HG2 GLU A  84       4.043 -34.464 -22.941  1.00 24.25           H  
ATOM   1271  HG3 GLU A  84       3.859 -35.716 -21.708  1.00 24.25           H  
ATOM   1272  CD  GLU A  84       2.898 -33.870 -21.211  1.00 24.25           C  
ATOM   1273  OE1 GLU A  84       1.784 -33.915 -21.777  1.00 24.25           O  
ATOM   1274  OE2 GLU A  84       3.132 -33.273 -20.134  1.00 24.25           O  
ATOM   1275  N   LYS A  85       8.456 -33.845 -22.720  1.00 26.57           N  
ATOM   1276  H   LYS A  85       7.873 -33.646 -23.521  1.00 26.57           H  
ATOM   1277  CA  LYS A  85       9.797 -33.237 -22.676  1.00 26.57           C  
ATOM   1278  HA  LYS A  85      10.540 -34.022 -22.535  1.00 26.57           H  
ATOM   1279  C   LYS A  85       9.921 -32.291 -21.471  1.00 26.57           C  
ATOM   1280  CB  LYS A  85      10.099 -32.498 -23.997  1.00 26.57           C  
ATOM   1281  HB2 LYS A  85      10.940 -31.825 -23.826  1.00 26.57           H  
ATOM   1282  HB3 LYS A  85       9.239 -31.886 -24.268  1.00 26.57           H  
ATOM   1283  O   LYS A  85       9.878 -31.072 -21.600  1.00 26.57           O  
ATOM   1284  CG  LYS A  85      10.485 -33.404 -25.177  1.00 26.57           C  
ATOM   1285  HG2 LYS A  85       9.679 -34.109 -25.380  1.00 26.57           H  
ATOM   1286  HG3 LYS A  85      11.390 -33.957 -24.924  1.00 26.57           H  
ATOM   1287  CD  LYS A  85      10.739 -32.540 -26.424  1.00 26.57           C  
ATOM   1288  HD2 LYS A  85      11.484 -31.780 -26.185  1.00 26.57           H  
ATOM   1289  HD3 LYS A  85       9.809 -32.042 -26.698  1.00 26.57           H  
ATOM   1290  CE  LYS A  85      11.240 -33.379 -27.604  1.00 26.57           C  
ATOM   1291  HE2 LYS A  85      12.184 -33.846 -27.324  1.00 26.57           H  
ATOM   1292  HE3 LYS A  85      10.520 -34.175 -27.794  1.00 26.57           H  
ATOM   1293  NZ  LYS A  85      11.415 -32.547 -28.823  1.00 26.57           N  
ATOM   1294  HZ1 LYS A  85      12.080 -31.805 -28.654  1.00 26.57           H  
ATOM   1295  HZ2 LYS A  85      11.751 -33.110 -29.591  1.00 26.57           H  
ATOM   1296  HZ3 LYS A  85      10.537 -32.130 -29.095  1.00 26.57           H  
ATOM   1297  N   LYS A  86      10.088 -32.860 -20.278  1.00 26.29           N  
ATOM   1298  H   LYS A  86       9.953 -33.860 -20.244  1.00 26.29           H  
ATOM   1299  CA  LYS A  86      10.558 -32.187 -19.081  1.00 26.29           C  
ATOM   1300  HA  LYS A  86       9.983 -31.278 -18.906  1.00 26.29           H  
ATOM   1301  C   LYS A  86      11.991 -31.814 -19.387  1.00 26.29           C  
ATOM   1302  CB  LYS A  86      10.473 -33.116 -17.855  1.00 26.29           C  
ATOM   1303  HB2 LYS A  86      10.694 -34.141 -18.151  1.00 26.29           H  
ATOM   1304  HB3 LYS A  86      11.230 -32.805 -17.134  1.00 26.29           H  
ATOM   1305  O   LYS A  86      12.863 -32.674 -19.422  1.00 26.29           O  
ATOM   1306  CG  LYS A  86       9.107 -33.048 -17.161  1.00 26.29           C  
ATOM   1307  HG2 LYS A  86       8.328 -33.345 -17.863  1.00 26.29           H  
ATOM   1308  HG3 LYS A  86       8.922 -32.022 -16.840  1.00 26.29           H  
ATOM   1309  CD  LYS A  86       9.076 -33.976 -15.939  1.00 26.29           C  
ATOM   1310  HD2 LYS A  86       9.912 -33.738 -15.281  1.00 26.29           H  
ATOM   1311  HD3 LYS A  86       9.175 -35.005 -16.284  1.00 26.29           H  
ATOM   1312  CE  LYS A  86       7.757 -33.803 -15.181  1.00 26.29           C  
ATOM   1313  HE2 LYS A  86       7.699 -32.782 -14.802  1.00 26.29           H  
ATOM   1314  HE3 LYS A  86       6.938 -33.939 -15.887  1.00 26.29           H  
ATOM   1315  NZ  LYS A  86       7.634 -34.782 -14.072  1.00 26.29           N  
ATOM   1316  HZ1 LYS A  86       8.393 -34.677 -13.414  1.00 26.29           H  
ATOM   1317  HZ2 LYS A  86       6.753 -34.659 -13.594  1.00 26.29           H  
ATOM   1318  HZ3 LYS A  86       7.657 -35.720 -14.446  1.00 26.29           H  
ATOM   1319  N   ILE A  87      12.222 -30.531 -19.632  1.00 35.80           N  
ATOM   1320  H   ILE A  87      11.429 -29.915 -19.735  1.00 35.80           H  
ATOM   1321  CA  ILE A  87      13.554 -29.951 -19.503  1.00 35.80           C  
ATOM   1322  HA  ILE A  87      14.221 -30.390 -20.245  1.00 35.80           H  
ATOM   1323  C   ILE A  87      14.025 -30.347 -18.098  1.00 35.80           C  
ATOM   1324  CB  ILE A  87      13.481 -28.421 -19.719  1.00 35.80           C  
ATOM   1325  HB  ILE A  87      12.780 -28.004 -18.996  1.00 35.80           H  
ATOM   1326  O   ILE A  87      13.458 -29.887 -17.106  1.00 35.80           O  
ATOM   1327  CG1 ILE A  87      12.963 -28.098 -21.144  1.00 35.80           C  
ATOM   1328 HG12 ILE A  87      12.034 -28.636 -21.331  1.00 35.80           H  
ATOM   1329 HG13 ILE A  87      13.694 -28.434 -21.881  1.00 35.80           H  
ATOM   1330  CG2 ILE A  87      14.858 -27.778 -19.478  1.00 35.80           C  
ATOM   1331 HG21 ILE A  87      15.220 -28.010 -18.476  1.00 35.80           H  
ATOM   1332 HG22 ILE A  87      15.578 -28.145 -20.209  1.00 35.80           H  
ATOM   1333 HG23 ILE A  87      14.786 -26.694 -19.556  1.00 35.80           H  
ATOM   1334  CD1 ILE A  87      12.664 -26.613 -21.383  1.00 35.80           C  
ATOM   1335 HD11 ILE A  87      12.204 -26.492 -22.364  1.00 35.80           H  
ATOM   1336 HD12 ILE A  87      11.977 -26.243 -20.622  1.00 35.80           H  
ATOM   1337 HD13 ILE A  87      13.583 -26.027 -21.363  1.00 35.80           H  
ATOM   1338  N   GLU A  88      14.960 -31.295 -18.019  1.00 33.02           N  
ATOM   1339  H   GLU A  88      15.274 -31.740 -18.870  1.00 33.02           H  
ATOM   1340  CA  GLU A  88      15.507 -31.801 -16.764  1.00 33.02           C  
ATOM   1341  HA  GLU A  88      14.702 -32.224 -16.164  1.00 33.02           H  
ATOM   1342  C   GLU A  88      16.124 -30.629 -15.996  1.00 33.02           C  
ATOM   1343  CB  GLU A  88      16.543 -32.907 -17.017  1.00 33.02           C  
ATOM   1344  HB2 GLU A  88      17.129 -33.038 -16.107  1.00 33.02           H  
ATOM   1345  HB3 GLU A  88      17.211 -32.590 -17.818  1.00 33.02           H  
ATOM   1346  O   GLU A  88      17.155 -30.065 -16.368  1.00 33.02           O  
ATOM   1347  CG  GLU A  88      15.910 -34.263 -17.365  1.00 33.02           C  
ATOM   1348  HG2 GLU A  88      15.205 -34.527 -16.576  1.00 33.02           H  
ATOM   1349  HG3 GLU A  88      15.354 -34.165 -18.297  1.00 33.02           H  
ATOM   1350  CD  GLU A  88      16.963 -35.375 -17.513  1.00 33.02           C  
ATOM   1351  OE1 GLU A  88      16.604 -36.541 -17.239  1.00 33.02           O  
ATOM   1352  OE2 GLU A  88      18.113 -35.047 -17.884  1.00 33.02           O  
ATOM   1353  N   VAL A  89      15.433 -30.208 -14.940  1.00 40.19           N  
ATOM   1354  H   VAL A  89      14.551 -30.661 -14.746  1.00 40.19           H  
ATOM   1355  CA  VAL A  89      15.822 -29.068 -14.113  1.00 40.19           C  
ATOM   1356  HA  VAL A  89      16.073 -28.234 -14.769  1.00 40.19           H  
ATOM   1357  C   VAL A  89      17.066 -29.464 -13.317  1.00 40.19           C  
ATOM   1358  CB  VAL A  89      14.654 -28.637 -13.200  1.00 40.19           C  
ATOM   1359  HB  VAL A  89      14.433 -29.435 -12.491  1.00 40.19           H  
ATOM   1360  O   VAL A  89      16.984 -30.298 -12.418  1.00 40.19           O  
ATOM   1361  CG1 VAL A  89      15.010 -27.370 -12.412  1.00 40.19           C  
ATOM   1362 HG11 VAL A  89      15.250 -26.558 -13.099  1.00 40.19           H  
ATOM   1363 HG12 VAL A  89      14.169 -27.071 -11.787  1.00 40.19           H  
ATOM   1364 HG13 VAL A  89      15.868 -27.561 -11.768  1.00 40.19           H  
ATOM   1365  CG2 VAL A  89      13.372 -28.347 -13.999  1.00 40.19           C  
ATOM   1366 HG21 VAL A  89      12.593 -27.978 -13.332  1.00 40.19           H  
ATOM   1367 HG22 VAL A  89      13.575 -27.601 -14.768  1.00 40.19           H  
ATOM   1368 HG23 VAL A  89      13.009 -29.256 -14.477  1.00 40.19           H  
ATOM   1369  N   GLY A  90      18.216 -28.864 -13.641  1.00 54.59           N  
ATOM   1370  H   GLY A  90      18.209 -28.226 -14.424  1.00 54.59           H  
ATOM   1371  CA  GLY A  90      19.500 -29.119 -12.968  1.00 54.59           C  
ATOM   1372  HA2 GLY A  90      19.827 -28.199 -12.482  1.00 54.59           H  
ATOM   1373  HA3 GLY A  90      19.379 -29.884 -12.202  1.00 54.59           H  
ATOM   1374  C   GLY A  90      20.642 -29.571 -13.881  1.00 54.59           C  
ATOM   1375  O   GLY A  90      21.746 -29.806 -13.394  1.00 54.59           O  
ATOM   1376  N   VAL A  91      20.412 -29.676 -15.191  1.00 70.02           N  
ATOM   1377  H   VAL A  91      19.468 -29.564 -15.534  1.00 70.02           H  
ATOM   1378  CA  VAL A  91      21.474 -29.979 -16.159  1.00 70.02           C  
ATOM   1379  HA  VAL A  91      22.160 -30.687 -15.693  1.00 70.02           H  
ATOM   1380  C   VAL A  91      22.264 -28.706 -16.487  1.00 70.02           C  
ATOM   1381  CB  VAL A  91      20.906 -30.676 -17.408  1.00 70.02           C  
ATOM   1382  HB  VAL A  91      20.210 -29.999 -17.904  1.00 70.02           H  
ATOM   1383  O   VAL A  91      21.678 -27.640 -16.727  1.00 70.02           O  
ATOM   1384  CG1 VAL A  91      22.019 -31.080 -18.383  1.00 70.02           C  
ATOM   1385 HG11 VAL A  91      22.523 -30.196 -18.776  1.00 70.02           H  
ATOM   1386 HG12 VAL A  91      21.589 -31.623 -19.225  1.00 70.02           H  
ATOM   1387 HG13 VAL A  91      22.744 -31.724 -17.887  1.00 70.02           H  
ATOM   1388  CG2 VAL A  91      20.143 -31.950 -17.029  1.00 70.02           C  
ATOM   1389 HG21 VAL A  91      19.286 -31.715 -16.398  1.00 70.02           H  
ATOM   1390 HG22 VAL A  91      20.795 -32.644 -16.499  1.00 70.02           H  
ATOM   1391 HG23 VAL A  91      19.766 -32.445 -17.924  1.00 70.02           H  
ATOM   1392  N   LYS A  92      23.600 -28.830 -16.480  1.00 82.81           N  
ATOM   1393  H   LYS A  92      23.972 -29.750 -16.290  1.00 82.81           H  
ATOM   1394  CA  LYS A  92      24.542 -27.810 -16.955  1.00 82.81           C  
ATOM   1395  HA  LYS A  92      24.090 -26.829 -16.811  1.00 82.81           H  
ATOM   1396  C   LYS A  92      24.794 -28.001 -18.445  1.00 82.81           C  
ATOM   1397  CB  LYS A  92      25.872 -27.855 -16.187  1.00 82.81           C  
ATOM   1398  HB2 LYS A  92      26.574 -27.184 -16.681  1.00 82.81           H  
ATOM   1399  HB3 LYS A  92      26.281 -28.865 -16.229  1.00 82.81           H  
ATOM   1400  O   LYS A  92      25.098 -29.110 -18.877  1.00 82.81           O  
ATOM   1401  CG  LYS A  92      25.728 -27.415 -14.725  1.00 82.81           C  
ATOM   1402  HG2 LYS A  92      25.279 -26.423 -14.691  1.00 82.81           H  
ATOM   1403  HG3 LYS A  92      25.079 -28.114 -14.196  1.00 82.81           H  
ATOM   1404  CD  LYS A  92      27.101 -27.374 -14.042  1.00 82.81           C  
ATOM   1405  HD2 LYS A  92      27.739 -26.665 -14.570  1.00 82.81           H  
ATOM   1406  HD3 LYS A  92      27.553 -28.364 -14.085  1.00 82.81           H  
ATOM   1407  CE  LYS A  92      26.939 -26.938 -12.583  1.00 82.81           C  
ATOM   1408  HE2 LYS A  92      26.293 -27.654 -12.075  1.00 82.81           H  
ATOM   1409  HE3 LYS A  92      26.428 -25.975 -12.562  1.00 82.81           H  
ATOM   1410  NZ  LYS A  92      28.251 -26.843 -11.897  1.00 82.81           N  
ATOM   1411  HZ1 LYS A  92      28.119 -26.550 -10.940  1.00 82.81           H  
ATOM   1412  HZ2 LYS A  92      28.839 -26.165 -12.361  1.00 82.81           H  
ATOM   1413  HZ3 LYS A  92      28.720 -27.737 -11.904  1.00 82.81           H  
ATOM   1414  N   PHE A  93      24.718 -26.922 -19.212  1.00 82.63           N  
ATOM   1415  H   PHE A  93      24.494 -26.040 -18.774  1.00 82.63           H  
ATOM   1416  CA  PHE A  93      24.946 -26.941 -20.657  1.00 82.63           C  
ATOM   1417  HA  PHE A  93      25.224 -27.949 -20.965  1.00 82.63           H  
ATOM   1418  C   PHE A  93      26.068 -25.977 -21.034  1.00 82.63           C  
ATOM   1419  CB  PHE A  93      23.657 -26.567 -21.395  1.00 82.63           C  
ATOM   1420  HB2 PHE A  93      23.384 -25.544 -21.137  1.00 82.63           H  
ATOM   1421  HB3 PHE A  93      23.846 -26.591 -22.468  1.00 82.63           H  
ATOM   1422  O   PHE A  93      26.195 -24.944 -20.373  1.00 82.63           O  
ATOM   1423  CG  PHE A  93      22.492 -27.482 -21.086  1.00 82.63           C  
ATOM   1424  CD1 PHE A  93      22.331 -28.686 -21.797  1.00 82.63           C  
ATOM   1425  HD1 PHE A  93      23.044 -28.968 -22.557  1.00 82.63           H  
ATOM   1426  CD2 PHE A  93      21.582 -27.141 -20.068  1.00 82.63           C  
ATOM   1427  HD2 PHE A  93      21.721 -26.235 -19.497  1.00 82.63           H  
ATOM   1428  CE1 PHE A  93      21.249 -29.535 -21.505  1.00 82.63           C  
ATOM   1429  HE1 PHE A  93      21.135 -30.469 -22.035  1.00 82.63           H  
ATOM   1430  CE2 PHE A  93      20.500 -27.988 -19.781  1.00 82.63           C  
ATOM   1431  HE2 PHE A  93      19.808 -27.735 -18.991  1.00 82.63           H  
ATOM   1432  CZ  PHE A  93      20.328 -29.181 -20.505  1.00 82.63           C  
ATOM   1433  HZ  PHE A  93      19.507 -29.841 -20.270  1.00 82.63           H  
ATOM   1434  N   PRO A  94      26.851 -26.260 -22.091  1.00 88.49           N  
ATOM   1435  CA  PRO A  94      27.742 -25.266 -22.676  1.00 88.49           C  
ATOM   1436  HA  PRO A  94      28.539 -25.042 -21.968  1.00 88.49           H  
ATOM   1437  C   PRO A  94      26.969 -23.992 -23.021  1.00 88.49           C  
ATOM   1438  CB  PRO A  94      28.340 -25.913 -23.929  1.00 88.49           C  
ATOM   1439  HB2 PRO A  94      29.380 -25.622 -24.072  1.00 88.49           H  
ATOM   1440  HB3 PRO A  94      27.749 -25.656 -24.809  1.00 88.49           H  
ATOM   1441  O   PRO A  94      25.841 -24.053 -23.525  1.00 88.49           O  
ATOM   1442  CG  PRO A  94      28.204 -27.410 -23.655  1.00 88.49           C  
ATOM   1443  HG2 PRO A  94      29.041 -27.744 -23.042  1.00 88.49           H  
ATOM   1444  HG3 PRO A  94      28.148 -27.989 -24.576  1.00 88.49           H  
ATOM   1445  CD  PRO A  94      26.911 -27.500 -22.848  1.00 88.49           C  
ATOM   1446  HD2 PRO A  94      26.945 -28.372 -22.194  1.00 88.49           H  
ATOM   1447  HD3 PRO A  94      26.056 -27.559 -23.521  1.00 88.49           H  
ATOM   1448  N   PHE A  95      27.560 -22.836 -22.736  1.00 89.35           N  
ATOM   1449  H   PHE A  95      28.480 -22.836 -22.320  1.00 89.35           H  
ATOM   1450  CA  PHE A  95      26.910 -21.565 -23.018  1.00 89.35           C  
ATOM   1451  HA  PHE A  95      25.929 -21.577 -22.544  1.00 89.35           H  
ATOM   1452  C   PHE A  95      26.705 -21.361 -24.521  1.00 89.35           C  
ATOM   1453  CB  PHE A  95      27.708 -20.424 -22.396  1.00 89.35           C  
ATOM   1454  HB2 PHE A  95      28.735 -20.505 -22.750  1.00 89.35           H  
ATOM   1455  HB3 PHE A  95      27.700 -20.558 -21.314  1.00 89.35           H  
ATOM   1456  O   PHE A  95      27.640 -21.397 -25.318  1.00 89.35           O  
ATOM   1457  CG  PHE A  95      27.191 -19.036 -22.730  1.00 89.35           C  
ATOM   1458  CD1 PHE A  95      27.719 -18.327 -23.824  1.00 89.35           C  
ATOM   1459  HD1 PHE A  95      28.527 -18.757 -24.397  1.00 89.35           H  
ATOM   1460  CD2 PHE A  95      26.154 -18.462 -21.979  1.00 89.35           C  
ATOM   1461  HD2 PHE A  95      25.794 -18.960 -21.090  1.00 89.35           H  
ATOM   1462  CE1 PHE A  95      27.185 -17.076 -24.183  1.00 89.35           C  
ATOM   1463  HE1 PHE A  95      27.583 -16.541 -25.032  1.00 89.35           H  
ATOM   1464  CE2 PHE A  95      25.583 -17.242 -22.366  1.00 89.35           C  
ATOM   1465  HE2 PHE A  95      24.743 -16.849 -21.813  1.00 89.35           H  
ATOM   1466  CZ  PHE A  95      26.103 -16.540 -23.466  1.00 89.35           C  
ATOM   1467  HZ  PHE A  95      25.672 -15.596 -23.765  1.00 89.35           H  
ATOM   1468  N   SER A  96      25.462 -21.082 -24.905  1.00 86.02           N  
ATOM   1469  H   SER A  96      24.730 -21.096 -24.209  1.00 86.02           H  
ATOM   1470  CA  SER A  96      25.133 -20.506 -26.206  1.00 86.02           C  
ATOM   1471  HA  SER A  96      25.970 -19.889 -26.532  1.00 86.02           H  
ATOM   1472  C   SER A  96      23.909 -19.608 -26.069  1.00 86.02           C  
ATOM   1473  CB  SER A  96      24.906 -21.590 -27.266  1.00 86.02           C  
ATOM   1474  HB2 SER A  96      25.791 -22.222 -27.334  1.00 86.02           H  
ATOM   1475  HB3 SER A  96      24.747 -21.113 -28.233  1.00 86.02           H  
ATOM   1476  O   SER A  96      22.977 -19.928 -25.326  1.00 86.02           O  
ATOM   1477  OG  SER A  96      23.778 -22.381 -26.954  1.00 86.02           O  
ATOM   1478  HG  SER A  96      24.041 -22.962 -26.236  1.00 86.02           H  
ATOM   1479  N   ALA A  97      23.893 -18.494 -26.804  1.00 85.20           N  
ATOM   1480  H   ALA A  97      24.702 -18.255 -27.358  1.00 85.20           H  
ATOM   1481  CA  ALA A  97      22.767 -17.560 -26.791  1.00 85.20           C  
ATOM   1482  HA  ALA A  97      22.652 -17.166 -25.782  1.00 85.20           H  
ATOM   1483  C   ALA A  97      21.445 -18.252 -27.174  1.00 85.20           C  
ATOM   1484  CB  ALA A  97      23.094 -16.401 -27.737  1.00 85.20           C  
ATOM   1485  HB1 ALA A  97      22.258 -15.701 -27.748  1.00 85.20           H  
ATOM   1486  HB2 ALA A  97      23.983 -15.875 -27.391  1.00 85.20           H  
ATOM   1487  HB3 ALA A  97      23.256 -16.767 -28.751  1.00 85.20           H  
ATOM   1488  O   ALA A  97      20.415 -18.029 -26.538  1.00 85.20           O  
ATOM   1489  N   THR A  98      21.493 -19.168 -28.146  1.00 86.16           N  
ATOM   1490  H   THR A  98      22.338 -19.255 -28.692  1.00 86.16           H  
ATOM   1491  CA  THR A  98      20.346 -19.980 -28.569  1.00 86.16           C  
ATOM   1492  HA  THR A  98      19.547 -19.312 -28.893  1.00 86.16           H  
ATOM   1493  C   THR A  98      19.797 -20.838 -27.430  1.00 86.16           C  
ATOM   1494  CB  THR A  98      20.733 -20.880 -29.752  1.00 86.16           C  
ATOM   1495  HB  THR A  98      21.379 -21.686 -29.403  1.00 86.16           H  
ATOM   1496  O   THR A  98      18.586 -20.866 -27.225  1.00 86.16           O  
ATOM   1497  CG2 THR A  98      19.516 -21.480 -30.450  1.00 86.16           C  
ATOM   1498 HG21 THR A  98      19.833 -22.084 -31.301  1.00 86.16           H  
ATOM   1499 HG22 THR A  98      18.853 -20.686 -30.795  1.00 86.16           H  
ATOM   1500 HG23 THR A  98      18.969 -22.121 -29.759  1.00 86.16           H  
ATOM   1501  OG1 THR A  98      21.441 -20.128 -30.712  1.00 86.16           O  
ATOM   1502  HG1 THR A  98      21.392 -20.603 -31.544  1.00 86.16           H  
ATOM   1503  N   LYS A  99      20.664 -21.495 -26.640  1.00 83.23           N  
ATOM   1504  H   LYS A  99      21.656 -21.414 -26.816  1.00 83.23           H  
ATOM   1505  CA  LYS A  99      20.209 -22.347 -25.531  1.00 83.23           C  
ATOM   1506  HA  LYS A  99      19.388 -22.943 -25.930  1.00 83.23           H  
ATOM   1507  C   LYS A  99      19.610 -21.541 -24.383  1.00 83.23           C  
ATOM   1508  CB  LYS A  99      21.349 -23.264 -25.039  1.00 83.23           C  
ATOM   1509  HB2 LYS A  99      21.804 -23.750 -25.902  1.00 83.23           H  
ATOM   1510  HB3 LYS A  99      22.110 -22.655 -24.551  1.00 83.23           H  
ATOM   1511  O   LYS A  99      18.626 -21.971 -23.792  1.00 83.23           O  
ATOM   1512  CG  LYS A  99      20.897 -24.370 -24.063  1.00 83.23           C  
ATOM   1513  HG2 LYS A  99      21.775 -24.907 -23.702  1.00 83.23           H  
ATOM   1514  HG3 LYS A  99      20.388 -23.930 -23.206  1.00 83.23           H  
ATOM   1515  CD  LYS A  99      19.966 -25.361 -24.777  1.00 83.23           C  
ATOM   1516  HD2 LYS A  99      19.151 -24.799 -25.232  1.00 83.23           H  
ATOM   1517  HD3 LYS A  99      20.514 -25.862 -25.575  1.00 83.23           H  
ATOM   1518  CE  LYS A  99      19.297 -26.402 -23.882  1.00 83.23           C  
ATOM   1519  HE2 LYS A  99      20.039 -27.086 -23.471  1.00 83.23           H  
ATOM   1520  HE3 LYS A  99      18.810 -25.875 -23.061  1.00 83.23           H  
ATOM   1521  NZ  LYS A  99      18.273 -27.127 -24.683  1.00 83.23           N  
ATOM   1522  HZ1 LYS A  99      18.681 -27.749 -25.366  1.00 83.23           H  
ATOM   1523  HZ2 LYS A  99      17.743 -26.481 -25.250  1.00 83.23           H  
ATOM   1524  HZ3 LYS A  99      17.590 -27.618 -24.124  1.00 83.23           H  
ATOM   1525  N   VAL A 100      20.175 -20.368 -24.084  1.00 84.55           N  
ATOM   1526  H   VAL A 100      20.996 -20.091 -24.603  1.00 84.55           H  
ATOM   1527  CA  VAL A 100      19.591 -19.432 -23.108  1.00 84.55           C  
ATOM   1528  HA  VAL A 100      19.519 -19.920 -22.136  1.00 84.55           H  
ATOM   1529  C   VAL A 100      18.178 -19.042 -23.531  1.00 84.55           C  
ATOM   1530  CB  VAL A 100      20.448 -18.161 -22.959  1.00 84.55           C  
ATOM   1531  HB  VAL A 100      20.598 -17.710 -23.940  1.00 84.55           H  
ATOM   1532  O   VAL A 100      17.258 -19.138 -22.723  1.00 84.55           O  
ATOM   1533  CG1 VAL A 100      19.790 -17.124 -22.048  1.00 84.55           C  
ATOM   1534 HG11 VAL A 100      19.496 -17.575 -21.100  1.00 84.55           H  
ATOM   1535 HG12 VAL A 100      20.482 -16.304 -21.856  1.00 84.55           H  
ATOM   1536 HG13 VAL A 100      18.915 -16.704 -22.544  1.00 84.55           H  
ATOM   1537  CG2 VAL A 100      21.817 -18.458 -22.359  1.00 84.55           C  
ATOM   1538 HG21 VAL A 100      22.319 -19.215 -22.960  1.00 84.55           H  
ATOM   1539 HG22 VAL A 100      22.424 -17.553 -22.372  1.00 84.55           H  
ATOM   1540 HG23 VAL A 100      21.700 -18.790 -21.328  1.00 84.55           H  
ATOM   1541  N   LYS A 101      17.997 -18.649 -24.798  1.00 83.94           N  
ATOM   1542  H   LYS A 101      18.801 -18.598 -25.407  1.00 83.94           H  
ATOM   1543  CA  LYS A 101      16.694 -18.246 -25.337  1.00 83.94           C  
ATOM   1544  HA  LYS A 101      16.306 -17.427 -24.730  1.00 83.94           H  
ATOM   1545  C   LYS A 101      15.657 -19.370 -25.224  1.00 83.94           C  
ATOM   1546  CB  LYS A 101      16.885 -17.735 -26.774  1.00 83.94           C  
ATOM   1547  HB2 LYS A 101      17.235 -18.545 -27.414  1.00 83.94           H  
ATOM   1548  HB3 LYS A 101      17.638 -16.947 -26.767  1.00 83.94           H  
ATOM   1549  O   LYS A 101      14.577 -19.131 -24.698  1.00 83.94           O  
ATOM   1550  CG  LYS A 101      15.580 -17.168 -27.346  1.00 83.94           C  
ATOM   1551  HG2 LYS A 101      14.872 -17.984 -27.486  1.00 83.94           H  
ATOM   1552  HG3 LYS A 101      15.156 -16.457 -26.637  1.00 83.94           H  
ATOM   1553  CD  LYS A 101      15.798 -16.458 -28.689  1.00 83.94           C  
ATOM   1554  HD2 LYS A 101      16.265 -17.141 -29.398  1.00 83.94           H  
ATOM   1555  HD3 LYS A 101      16.435 -15.587 -28.536  1.00 83.94           H  
ATOM   1556  CE  LYS A 101      14.426 -16.023 -29.215  1.00 83.94           C  
ATOM   1557  HE2 LYS A 101      13.857 -16.918 -29.469  1.00 83.94           H  
ATOM   1558  HE3 LYS A 101      13.873 -15.544 -28.407  1.00 83.94           H  
ATOM   1559  NZ  LYS A 101      14.503 -15.116 -30.385  1.00 83.94           N  
ATOM   1560  HZ1 LYS A 101      14.999 -15.549 -31.150  1.00 83.94           H  
ATOM   1561  HZ2 LYS A 101      13.562 -14.903 -30.684  1.00 83.94           H  
ATOM   1562  HZ3 LYS A 101      14.936 -14.239 -30.132  1.00 83.94           H  
ATOM   1563  N   GLU A 102      16.024 -20.597 -25.596  1.00 83.72           N  
ATOM   1564  H   GLU A 102      16.920 -20.707 -26.050  1.00 83.72           H  
ATOM   1565  CA  GLU A 102      15.162 -21.784 -25.465  1.00 83.72           C  
ATOM   1566  HA  GLU A 102      14.261 -21.640 -26.062  1.00 83.72           H  
ATOM   1567  C   GLU A 102      14.726 -22.038 -24.006  1.00 83.72           C  
ATOM   1568  CB  GLU A 102      15.939 -22.998 -26.010  1.00 83.72           C  
ATOM   1569  HB2 GLU A 102      16.766 -23.200 -25.329  1.00 83.72           H  
ATOM   1570  HB3 GLU A 102      16.362 -22.744 -26.982  1.00 83.72           H  
ATOM   1571  O   GLU A 102      13.562 -22.328 -23.735  1.00 83.72           O  
ATOM   1572  CG  GLU A 102      15.102 -24.281 -26.175  1.00 83.72           C  
ATOM   1573  HG2 GLU A 102      14.438 -24.166 -27.032  1.00 83.72           H  
ATOM   1574  HG3 GLU A 102      14.487 -24.422 -25.286  1.00 83.72           H  
ATOM   1575  CD  GLU A 102      15.974 -25.538 -26.357  1.00 83.72           C  
ATOM   1576  OE1 GLU A 102      15.500 -26.663 -26.088  1.00 83.72           O  
ATOM   1577  OE2 GLU A 102      17.202 -25.434 -26.588  1.00 83.72           O  
ATOM   1578  N   LEU A 103      15.650 -21.902 -23.045  1.00 80.89           N  
ATOM   1579  H   LEU A 103      16.589 -21.649 -23.319  1.00 80.89           H  
ATOM   1580  CA  LEU A 103      15.356 -22.099 -21.620  1.00 80.89           C  
ATOM   1581  HA  LEU A 103      14.815 -23.038 -21.503  1.00 80.89           H  
ATOM   1582  C   LEU A 103      14.435 -21.012 -21.045  1.00 80.89           C  
ATOM   1583  CB  LEU A 103      16.673 -22.157 -20.823  1.00 80.89           C  
ATOM   1584  HB2 LEU A 103      16.438 -22.073 -19.761  1.00 80.89           H  
ATOM   1585  HB3 LEU A 103      17.276 -21.290 -21.092  1.00 80.89           H  
ATOM   1586  O   LEU A 103      13.645 -21.309 -20.148  1.00 80.89           O  
ATOM   1587  CG  LEU A 103      17.506 -23.434 -21.031  1.00 80.89           C  
ATOM   1588  HG  LEU A 103      17.690 -23.599 -22.093  1.00 80.89           H  
ATOM   1589  CD1 LEU A 103      18.853 -23.282 -20.319  1.00 80.89           C  
ATOM   1590 HD11 LEU A 103      18.697 -23.110 -19.254  1.00 80.89           H  
ATOM   1591 HD12 LEU A 103      19.454 -24.180 -20.464  1.00 80.89           H  
ATOM   1592 HD13 LEU A 103      19.388 -22.434 -20.746  1.00 80.89           H  
ATOM   1593  CD2 LEU A 103      16.815 -24.680 -20.471  1.00 80.89           C  
ATOM   1594 HD21 LEU A 103      17.475 -25.543 -20.556  1.00 80.89           H  
ATOM   1595 HD22 LEU A 103      15.909 -24.884 -21.043  1.00 80.89           H  
ATOM   1596 HD23 LEU A 103      16.551 -24.523 -19.425  1.00 80.89           H  
ATOM   1597  N   ILE A 104      14.539 -19.776 -21.543  1.00 81.07           N  
ATOM   1598  H   ILE A 104      15.220 -19.616 -22.272  1.00 81.07           H  
ATOM   1599  CA  ILE A 104      13.677 -18.658 -21.139  1.00 81.07           C  
ATOM   1600  HA  ILE A 104      13.556 -18.681 -20.056  1.00 81.07           H  
ATOM   1601  C   ILE A 104      12.276 -18.809 -21.742  1.00 81.07           C  
ATOM   1602  CB  ILE A 104      14.314 -17.304 -21.523  1.00 81.07           C  
ATOM   1603  HB  ILE A 104      14.538 -17.319 -22.590  1.00 81.07           H  
ATOM   1604  O   ILE A 104      11.294 -18.666 -21.022  1.00 81.07           O  
ATOM   1605  CG1 ILE A 104      15.623 -17.054 -20.739  1.00 81.07           C  
ATOM   1606 HG12 ILE A 104      15.388 -16.777 -19.711  1.00 81.07           H  
ATOM   1607 HG13 ILE A 104      16.224 -17.963 -20.708  1.00 81.07           H  
ATOM   1608  CG2 ILE A 104      13.330 -16.150 -21.247  1.00 81.07           C  
ATOM   1609 HG21 ILE A 104      12.465 -16.223 -21.906  1.00 81.07           H  
ATOM   1610 HG22 ILE A 104      13.788 -15.179 -21.434  1.00 81.07           H  
ATOM   1611 HG23 ILE A 104      12.985 -16.204 -20.214  1.00 81.07           H  
ATOM   1612  CD1 ILE A 104      16.477 -15.954 -21.377  1.00 81.07           C  
ATOM   1613 HD11 ILE A 104      15.946 -15.002 -21.371  1.00 81.07           H  
ATOM   1614 HD12 ILE A 104      17.407 -15.846 -20.819  1.00 81.07           H  
ATOM   1615 HD13 ILE A 104      16.701 -16.220 -22.410  1.00 81.07           H  
ATOM   1616  N   GLU A 105      12.161 -19.131 -23.035  1.00 73.42           N  
ATOM   1617  H   GLU A 105      12.999 -19.231 -23.591  1.00 73.42           H  
ATOM   1618  CA  GLU A 105      10.866 -19.280 -23.723  1.00 73.42           C  
ATOM   1619  HA  GLU A 105      10.304 -18.350 -23.642  1.00 73.42           H  
ATOM   1620  C   GLU A 105       9.990 -20.373 -23.088  1.00 73.42           C  
ATOM   1621  CB  GLU A 105      11.096 -19.585 -25.214  1.00 73.42           C  
ATOM   1622  HB2 GLU A 105      10.173 -19.979 -25.639  1.00 73.42           H  
ATOM   1623  HB3 GLU A 105      11.871 -20.346 -25.306  1.00 73.42           H  
ATOM   1624  O   GLU A 105       8.774 -20.222 -22.999  1.00 73.42           O  
ATOM   1625  CG  GLU A 105      11.491 -18.330 -26.013  1.00 73.42           C  
ATOM   1626  HG2 GLU A 105      10.666 -17.618 -25.965  1.00 73.42           H  
ATOM   1627  HG3 GLU A 105      12.354 -17.863 -25.540  1.00 73.42           H  
ATOM   1628  CD  GLU A 105      11.828 -18.612 -27.490  1.00 73.42           C  
ATOM   1629  OE1 GLU A 105      12.199 -17.638 -28.191  1.00 73.42           O  
ATOM   1630  OE2 GLU A 105      11.771 -19.786 -27.918  1.00 73.42           O  
ATOM   1631  N   GLY A 106      10.598 -21.438 -22.554  1.00 63.56           N  
ATOM   1632  H   GLY A 106      11.594 -21.530 -22.696  1.00 63.56           H  
ATOM   1633  CA  GLY A 106       9.883 -22.482 -21.811  1.00 63.56           C  
ATOM   1634  HA2 GLY A 106       9.041 -22.823 -22.412  1.00 63.56           H  
ATOM   1635  HA3 GLY A 106      10.560 -23.322 -21.656  1.00 63.56           H  
ATOM   1636  C   GLY A 106       9.338 -22.049 -20.439  1.00 63.56           C  
ATOM   1637  O   GLY A 106       8.725 -22.866 -19.744  1.00 63.56           O  
ATOM   1638  N   LYS A 107       9.591 -20.808 -20.003  1.00 61.56           N  
ATOM   1639  H   LYS A 107      10.096 -20.191 -20.623  1.00 61.56           H  
ATOM   1640  CA  LYS A 107       9.255 -20.288 -18.672  1.00 61.56           C  
ATOM   1641  HA  LYS A 107       8.426 -20.861 -18.255  1.00 61.56           H  
ATOM   1642  C   LYS A 107       8.773 -18.840 -18.762  1.00 61.56           C  
ATOM   1643  CB  LYS A 107      10.487 -20.410 -17.751  1.00 61.56           C  
ATOM   1644  HB2 LYS A 107      10.266 -19.935 -16.796  1.00 61.56           H  
ATOM   1645  HB3 LYS A 107      11.316 -19.868 -18.206  1.00 61.56           H  
ATOM   1646  O   LYS A 107       9.546 -17.898 -18.622  1.00 61.56           O  
ATOM   1647  CG  LYS A 107      10.951 -21.851 -17.486  1.00 61.56           C  
ATOM   1648  HG2 LYS A 107      11.876 -21.806 -16.910  1.00 61.56           H  
ATOM   1649  HG3 LYS A 107      11.177 -22.350 -18.428  1.00 61.56           H  
ATOM   1650  CD  LYS A 107       9.930 -22.668 -16.688  1.00 61.56           C  
ATOM   1651  HD2 LYS A 107       9.820 -22.234 -15.694  1.00 61.56           H  
ATOM   1652  HD3 LYS A 107       8.964 -22.646 -17.192  1.00 61.56           H  
ATOM   1653  CE  LYS A 107      10.398 -24.117 -16.582  1.00 61.56           C  
ATOM   1654  HE2 LYS A 107      10.630 -24.469 -17.587  1.00 61.56           H  
ATOM   1655  HE3 LYS A 107      11.310 -24.152 -15.986  1.00 61.56           H  
ATOM   1656  NZ  LYS A 107       9.334 -24.955 -15.984  1.00 61.56           N  
ATOM   1657  HZ1 LYS A 107       9.626 -25.920 -15.927  1.00 61.56           H  
ATOM   1658  HZ2 LYS A 107       8.507 -24.898 -16.562  1.00 61.56           H  
ATOM   1659  HZ3 LYS A 107       9.100 -24.614 -15.063  1.00 61.56           H  
ATOM   1660  N   SER A 108       7.464 -18.655 -18.926  1.00 52.54           N  
ATOM   1661  H   SER A 108       6.868 -19.455 -19.081  1.00 52.54           H  
ATOM   1662  CA  SER A 108       6.868 -17.318 -18.861  1.00 52.54           C  
ATOM   1663  HA  SER A 108       7.479 -16.648 -19.465  1.00 52.54           H  
ATOM   1664  C   SER A 108       6.853 -16.791 -17.423  1.00 52.54           C  
ATOM   1665  CB  SER A 108       5.460 -17.307 -19.462  1.00 52.54           C  
ATOM   1666  HB2 SER A 108       5.482 -17.798 -20.436  1.00 52.54           H  
ATOM   1667  HB3 SER A 108       4.763 -17.834 -18.810  1.00 52.54           H  
ATOM   1668  O   SER A 108       6.518 -17.517 -16.482  1.00 52.54           O  
ATOM   1669  OG  SER A 108       5.047 -15.967 -19.644  1.00 52.54           O  
ATOM   1670  HG  SER A 108       4.537 -15.674 -18.885  1.00 52.54           H  
ATOM   1671  N   LEU A 109       7.153 -15.499 -17.241  1.00 49.52           N  
ATOM   1672  H   LEU A 109       7.491 -14.971 -18.033  1.00 49.52           H  
ATOM   1673  CA  LEU A 109       6.631 -14.768 -16.089  1.00 49.52           C  
ATOM   1674  HA  LEU A 109       7.035 -15.217 -15.182  1.00 49.52           H  
ATOM   1675  C   LEU A 109       5.099 -14.965 -16.082  1.00 49.52           C  
ATOM   1676  CB  LEU A 109       7.021 -13.264 -16.137  1.00 49.52           C  
ATOM   1677  HB2 LEU A 109       6.548 -12.771 -15.287  1.00 49.52           H  
ATOM   1678  HB3 LEU A 109       6.558 -12.843 -17.029  1.00 49.52           H  
ATOM   1679  O   LEU A 109       4.448 -14.778 -17.106  1.00 49.52           O  
ATOM   1680  CG  LEU A 109       8.530 -12.881 -16.121  1.00 49.52           C  
ATOM   1681  HG  LEU A 109       9.054 -13.391 -16.929  1.00 49.52           H  
ATOM   1682  CD1 LEU A 109       8.799 -11.368 -16.199  1.00 49.52           C  
ATOM   1683 HD11 LEU A 109       9.723 -11.094 -15.689  1.00 49.52           H  
ATOM   1684 HD12 LEU A 109       8.949 -11.030 -17.225  1.00 49.52           H  
ATOM   1685 HD13 LEU A 109       7.978 -10.817 -15.740  1.00 49.52           H  
ATOM   1686  CD2 LEU A 109       9.227 -13.279 -14.834  1.00 49.52           C  
ATOM   1687 HD21 LEU A 109      10.297 -13.097 -14.939  1.00 49.52           H  
ATOM   1688 HD22 LEU A 109       8.867 -12.681 -13.996  1.00 49.52           H  
ATOM   1689 HD23 LEU A 109       9.103 -14.350 -14.678  1.00 49.52           H  
ATOM   1690  N   THR A 110       4.523 -15.334 -14.932  1.00 53.16           N  
ATOM   1691  H   THR A 110       5.116 -15.605 -14.161  1.00 53.16           H  
ATOM   1692  CA  THR A 110       3.050 -15.369 -14.720  1.00 53.16           C  
ATOM   1693  HA  THR A 110       2.574 -16.053 -15.423  1.00 53.16           H  
ATOM   1694  C   THR A 110       2.401 -13.997 -14.922  1.00 53.16           C  
ATOM   1695  CB  THR A 110       2.726 -15.814 -13.282  1.00 53.16           C  
ATOM   1696  HB  THR A 110       1.688 -15.580 -13.045  1.00 53.16           H  
ATOM   1697  O   THR A 110       1.193 -13.834 -14.991  1.00 53.16           O  
ATOM   1698  CG2 THR A 110       2.951 -17.309 -13.079  1.00 53.16           C  
ATOM   1699 HG21 THR A 110       2.678 -17.592 -12.063  1.00 53.16           H  
ATOM   1700 HG22 THR A 110       3.991 -17.571 -13.276  1.00 53.16           H  
ATOM   1701 HG23 THR A 110       2.311 -17.856 -13.772  1.00 53.16           H  
ATOM   1702  OG1 THR A 110       3.559 -15.127 -12.346  1.00 53.16           O  
ATOM   1703  HG1 THR A 110       3.772 -14.303 -12.790  1.00 53.16           H  
ATOM   1704  N   LEU A 111       3.227 -12.958 -14.914  1.00 55.24           N  
ATOM   1705  H   LEU A 111       4.211 -13.151 -15.039  1.00 55.24           H  
ATOM   1706  CA  LEU A 111       2.807 -11.602 -15.170  1.00 55.24           C  
ATOM   1707  HA  LEU A 111       1.750 -11.472 -14.935  1.00 55.24           H  
ATOM   1708  C   LEU A 111       2.992 -11.324 -16.654  1.00 55.24           C  
ATOM   1709  CB  LEU A 111       3.654 -10.688 -14.288  1.00 55.24           C  
ATOM   1710  HB2 LEU A 111       4.709 -10.877 -14.489  1.00 55.24           H  
ATOM   1711  HB3 LEU A 111       3.429  -9.664 -14.586  1.00 55.24           H  
ATOM   1712  O   LEU A 111       4.081 -11.560 -17.174  1.00 55.24           O  
ATOM   1713  CG  LEU A 111       3.373 -10.859 -12.789  1.00 55.24           C  
ATOM   1714  HG  LEU A 111       3.435 -11.909 -12.502  1.00 55.24           H  
ATOM   1715  CD1 LEU A 111       4.399 -10.093 -11.973  1.00 55.24           C  
ATOM   1716 HD11 LEU A 111       4.165 -10.196 -10.914  1.00 55.24           H  
ATOM   1717 HD12 LEU A 111       5.386 -10.511 -12.172  1.00 55.24           H  
ATOM   1718 HD13 LEU A 111       4.391  -9.039 -12.253  1.00 55.24           H  
ATOM   1719  CD2 LEU A 111       2.006 -10.321 -12.402  1.00 55.24           C  
ATOM   1720 HD21 LEU A 111       1.232 -10.841 -12.967  1.00 55.24           H  
ATOM   1721 HD22 LEU A 111       1.831 -10.453 -11.334  1.00 55.24           H  
ATOM   1722 HD23 LEU A 111       1.964  -9.263 -12.662  1.00 55.24           H  
ATOM   1723  N   ASP A 112       1.946 -10.811 -17.299  1.00 56.01           N  
ATOM   1724  H   ASP A 112       1.075 -10.710 -16.797  1.00 56.01           H  
ATOM   1725  CA  ASP A 112       1.986 -10.351 -18.687  1.00 56.01           C  
ATOM   1726  HA  ASP A 112       2.254 -11.187 -19.333  1.00 56.01           H  
ATOM   1727  C   ASP A 112       3.065  -9.263 -18.820  1.00 56.01           C  
ATOM   1728  CB  ASP A 112       0.580  -9.877 -19.090  1.00 56.01           C  
ATOM   1729  HB2 ASP A 112      -0.126 -10.678 -18.868  1.00 56.01           H  
ATOM   1730  HB3 ASP A 112       0.298  -9.016 -18.484  1.00 56.01           H  
ATOM   1731  O   ASP A 112       2.866  -8.097 -18.458  1.00 56.01           O  
ATOM   1732  CG  ASP A 112       0.438  -9.510 -20.571  1.00 56.01           C  
ATOM   1733  OD1 ASP A 112       1.422  -9.018 -21.164  1.00 56.01           O  
ATOM   1734  OD2 ASP A 112      -0.711  -9.621 -21.071  1.00 56.01           O  
ATOM   1735  N   GLN A 113       4.251  -9.700 -19.246  1.00 54.49           N  
ATOM   1736  H   GLN A 113       4.328 -10.687 -19.449  1.00 54.49           H  
ATOM   1737  CA  GLN A 113       5.479  -8.908 -19.242  1.00 54.49           C  
ATOM   1738  HA  GLN A 113       5.680  -8.558 -18.230  1.00 54.49           H  
ATOM   1739  C   GLN A 113       5.323  -7.704 -20.142  1.00 54.49           C  
ATOM   1740  CB  GLN A 113       6.677  -9.722 -19.748  1.00 54.49           C  
ATOM   1741  HB2 GLN A 113       7.579  -9.122 -19.624  1.00 54.49           H  
ATOM   1742  HB3 GLN A 113       6.555  -9.949 -20.807  1.00 54.49           H  
ATOM   1743  O   GLN A 113       5.684  -6.609 -19.738  1.00 54.49           O  
ATOM   1744  CG  GLN A 113       6.829 -11.029 -18.988  1.00 54.49           C  
ATOM   1745  HG2 GLN A 113       6.838 -10.807 -17.920  1.00 54.49           H  
ATOM   1746  HG3 GLN A 113       5.964 -11.660 -19.190  1.00 54.49           H  
ATOM   1747  CD  GLN A 113       8.074 -11.815 -19.379  1.00 54.49           C  
ATOM   1748  NE2 GLN A 113       8.018 -13.119 -19.260  1.00 54.49           N  
ATOM   1749 HE21 GLN A 113       8.852 -13.629 -19.512  1.00 54.49           H  
ATOM   1750 HE22 GLN A 113       7.104 -13.547 -19.214  1.00 54.49           H  
ATOM   1751  OE1 GLN A 113       9.133 -11.308 -19.718  1.00 54.49           O  
ATOM   1752  N   ASP A 114       4.725  -7.905 -21.313  1.00 59.15           N  
ATOM   1753  H   ASP A 114       4.447  -8.844 -21.560  1.00 59.15           H  
ATOM   1754  CA  ASP A 114       4.549  -6.873 -22.322  1.00 59.15           C  
ATOM   1755  HA  ASP A 114       5.512  -6.408 -22.533  1.00 59.15           H  
ATOM   1756  C   ASP A 114       3.588  -5.792 -21.827  1.00 59.15           C  
ATOM   1757  CB  ASP A 114       4.014  -7.507 -23.614  1.00 59.15           C  
ATOM   1758  HB2 ASP A 114       3.069  -8.005 -23.400  1.00 59.15           H  
ATOM   1759  HB3 ASP A 114       3.815  -6.710 -24.331  1.00 59.15           H  
ATOM   1760  O   ASP A 114       3.838  -4.601 -22.021  1.00 59.15           O  
ATOM   1761  CG  ASP A 114       4.977  -8.506 -24.265  1.00 59.15           C  
ATOM   1762  OD1 ASP A 114       6.188  -8.445 -23.965  1.00 59.15           O  
ATOM   1763  OD2 ASP A 114       4.475  -9.306 -25.082  1.00 59.15           O  
ATOM   1764  N   LYS A 115       2.501  -6.168 -21.137  1.00 57.18           N  
ATOM   1765  H   LYS A 115       2.318  -7.157 -21.039  1.00 57.18           H  
ATOM   1766  CA  LYS A 115       1.581  -5.184 -20.543  1.00 57.18           C  
ATOM   1767  HA  LYS A 115       1.350  -4.425 -21.290  1.00 57.18           H  
ATOM   1768  C   LYS A 115       2.205  -4.437 -19.375  1.00 57.18           C  
ATOM   1769  CB  LYS A 115       0.282  -5.847 -20.088  1.00 57.18           C  
ATOM   1770  HB2 LYS A 115       0.513  -6.736 -19.501  1.00 57.18           H  
ATOM   1771  HB3 LYS A 115      -0.260  -5.148 -19.452  1.00 57.18           H  
ATOM   1772  O   LYS A 115       2.058  -3.219 -19.297  1.00 57.18           O  
ATOM   1773  CG  LYS A 115      -0.617  -6.213 -21.271  1.00 57.18           C  
ATOM   1774  HG2 LYS A 115      -0.807  -5.331 -21.882  1.00 57.18           H  
ATOM   1775  HG3 LYS A 115      -0.129  -6.972 -21.882  1.00 57.18           H  
ATOM   1776  CD  LYS A 115      -1.943  -6.745 -20.724  1.00 57.18           C  
ATOM   1777  HD2 LYS A 115      -2.509  -5.934 -20.266  1.00 57.18           H  
ATOM   1778  HD3 LYS A 115      -1.724  -7.481 -19.951  1.00 57.18           H  
ATOM   1779  CE  LYS A 115      -2.773  -7.383 -21.839  1.00 57.18           C  
ATOM   1780  HE2 LYS A 115      -2.133  -7.518 -22.710  1.00 57.18           H  
ATOM   1781  HE3 LYS A 115      -3.601  -6.725 -22.101  1.00 57.18           H  
ATOM   1782  NZ  LYS A 115      -3.255  -8.705 -21.395  1.00 57.18           N  
ATOM   1783  HZ1 LYS A 115      -2.427  -9.258 -21.227  1.00 57.18           H  
ATOM   1784  HZ2 LYS A 115      -3.791  -9.183 -22.105  1.00 57.18           H  
ATOM   1785  HZ3 LYS A 115      -3.753  -8.649 -20.518  1.00 57.18           H  
ATOM   1786  N   ILE A 116       2.885  -5.138 -18.466  1.00 55.95           N  
ATOM   1787  H   ILE A 116       2.975  -6.135 -18.601  1.00 55.95           H  
ATOM   1788  CA  ILE A 116       3.571  -4.493 -17.341  1.00 55.95           C  
ATOM   1789  HA  ILE A 116       2.860  -3.847 -16.825  1.00 55.95           H  
ATOM   1790  C   ILE A 116       4.674  -3.573 -17.859  1.00 55.95           C  
ATOM   1791  CB  ILE A 116       4.083  -5.545 -16.333  1.00 55.95           C  
ATOM   1792  HB  ILE A 116       4.587  -6.344 -16.876  1.00 55.95           H  
ATOM   1793  O   ILE A 116       4.745  -2.425 -17.432  1.00 55.95           O  
ATOM   1794  CG1 ILE A 116       2.867  -6.139 -15.598  1.00 55.95           C  
ATOM   1795 HG12 ILE A 116       2.262  -6.699 -16.311  1.00 55.95           H  
ATOM   1796 HG13 ILE A 116       2.250  -5.337 -15.193  1.00 55.95           H  
ATOM   1797  CG2 ILE A 116       5.097  -4.936 -15.349  1.00 55.95           C  
ATOM   1798 HG21 ILE A 116       4.703  -4.022 -14.906  1.00 55.95           H  
ATOM   1799 HG22 ILE A 116       6.015  -4.727 -15.899  1.00 55.95           H  
ATOM   1800 HG23 ILE A 116       5.377  -5.640 -14.565  1.00 55.95           H  
ATOM   1801  CD1 ILE A 116       3.239  -7.079 -14.455  1.00 55.95           C  
ATOM   1802 HD11 ILE A 116       2.375  -7.702 -14.224  1.00 55.95           H  
ATOM   1803 HD12 ILE A 116       3.498  -6.504 -13.566  1.00 55.95           H  
ATOM   1804 HD13 ILE A 116       4.094  -7.687 -14.752  1.00 55.95           H  
ATOM   1805  N   GLN A 117       5.474  -4.036 -18.817  1.00 56.45           N  
ATOM   1806  H   GLN A 117       5.351  -4.987 -19.137  1.00 56.45           H  
ATOM   1807  CA  GLN A 117       6.534  -3.266 -19.447  1.00 56.45           C  
ATOM   1808  HA  GLN A 117       7.211  -2.918 -18.667  1.00 56.45           H  
ATOM   1809  C   GLN A 117       5.977  -2.027 -20.144  1.00 56.45           C  
ATOM   1810  CB  GLN A 117       7.341  -4.162 -20.395  1.00 56.45           C  
ATOM   1811  HB2 GLN A 117       6.693  -4.550 -21.181  1.00 56.45           H  
ATOM   1812  HB3 GLN A 117       7.749  -4.996 -19.823  1.00 56.45           H  
ATOM   1813  O   GLN A 117       6.472  -0.949 -19.859  1.00 56.45           O  
ATOM   1814  CG  GLN A 117       8.500  -3.393 -21.033  1.00 56.45           C  
ATOM   1815  HG2 GLN A 117       9.102  -2.920 -20.258  1.00 56.45           H  
ATOM   1816  HG3 GLN A 117       8.082  -2.613 -21.669  1.00 56.45           H  
ATOM   1817  CD  GLN A 117       9.415  -4.258 -21.892  1.00 56.45           C  
ATOM   1818  NE2 GLN A 117      10.240  -3.643 -22.704  1.00 56.45           N  
ATOM   1819 HE21 GLN A 117      10.052  -2.668 -22.894  1.00 56.45           H  
ATOM   1820 HE22 GLN A 117      10.714  -4.219 -23.384  1.00 56.45           H  
ATOM   1821  OE1 GLN A 117       9.438  -5.476 -21.828  1.00 56.45           O  
ATOM   1822  N   LYS A 118       4.910  -2.118 -20.951  1.00 61.66           N  
ATOM   1823  H   LYS A 118       4.565  -3.036 -21.193  1.00 61.66           H  
ATOM   1824  CA  LYS A 118       4.285  -0.932 -21.574  1.00 61.66           C  
ATOM   1825  HA  LYS A 118       5.018  -0.439 -22.212  1.00 61.66           H  
ATOM   1826  C   LYS A 118       3.852   0.118 -20.548  1.00 61.66           C  
ATOM   1827  CB  LYS A 118       3.076  -1.350 -22.421  1.00 61.66           C  
ATOM   1828  HB2 LYS A 118       2.439  -0.481 -22.583  1.00 61.66           H  
ATOM   1829  HB3 LYS A 118       2.499  -2.104 -21.886  1.00 61.66           H  
ATOM   1830  O   LYS A 118       4.116   1.304 -20.731  1.00 61.66           O  
ATOM   1831  CG  LYS A 118       3.507  -1.880 -23.791  1.00 61.66           C  
ATOM   1832  HG2 LYS A 118       3.991  -1.077 -24.348  1.00 61.66           H  
ATOM   1833  HG3 LYS A 118       4.221  -2.694 -23.671  1.00 61.66           H  
ATOM   1834  CD  LYS A 118       2.287  -2.376 -24.572  1.00 61.66           C  
ATOM   1835  HD2 LYS A 118       1.593  -1.549 -24.723  1.00 61.66           H  
ATOM   1836  HD3 LYS A 118       1.801  -3.167 -24.002  1.00 61.66           H  
ATOM   1837  CE  LYS A 118       2.758  -2.925 -25.919  1.00 61.66           C  
ATOM   1838  HE2 LYS A 118       3.262  -2.126 -26.462  1.00 61.66           H  
ATOM   1839  HE3 LYS A 118       3.494  -3.706 -25.728  1.00 61.66           H  
ATOM   1840  NZ  LYS A 118       1.631  -3.468 -26.712  1.00 61.66           N  
ATOM   1841  HZ1 LYS A 118       1.202  -4.232 -26.210  1.00 61.66           H  
ATOM   1842  HZ2 LYS A 118       1.978  -3.828 -27.590  1.00 61.66           H  
ATOM   1843  HZ3 LYS A 118       0.946  -2.748 -26.891  1.00 61.66           H  
ATOM   1844  N   VAL A 119       3.215  -0.307 -19.452  1.00 55.73           N  
ATOM   1845  H   VAL A 119       3.030  -1.295 -19.358  1.00 55.73           H  
ATOM   1846  CA  VAL A 119       2.779   0.624 -18.396  1.00 55.73           C  
ATOM   1847  HA  VAL A 119       2.258   1.458 -18.867  1.00 55.73           H  
ATOM   1848  C   VAL A 119       3.975   1.221 -17.647  1.00 55.73           C  
ATOM   1849  CB  VAL A 119       1.806  -0.053 -17.416  1.00 55.73           C  
ATOM   1850  HB  VAL A 119       2.287  -0.926 -16.976  1.00 55.73           H  
ATOM   1851  O   VAL A 119       3.975   2.410 -17.323  1.00 55.73           O  
ATOM   1852  CG1 VAL A 119       1.396   0.922 -16.302  1.00 55.73           C  
ATOM   1853 HG11 VAL A 119       1.068   1.865 -16.739  1.00 55.73           H  
ATOM   1854 HG12 VAL A 119       0.569   0.510 -15.723  1.00 55.73           H  
ATOM   1855 HG13 VAL A 119       2.235   1.112 -15.633  1.00 55.73           H  
ATOM   1856  CG2 VAL A 119       0.510  -0.501 -18.106  1.00 55.73           C  
ATOM   1857 HG21 VAL A 119       0.730  -1.153 -18.952  1.00 55.73           H  
ATOM   1858 HG22 VAL A 119      -0.119  -1.043 -17.400  1.00 55.73           H  
ATOM   1859 HG23 VAL A 119      -0.029   0.370 -18.479  1.00 55.73           H  
ATOM   1860  N   LEU A 120       5.007   0.416 -17.381  1.00 53.35           N  
ATOM   1861  H   LEU A 120       4.955  -0.549 -17.677  1.00 53.35           H  
ATOM   1862  CA  LEU A 120       6.253   0.887 -16.783  1.00 53.35           C  
ATOM   1863  HA  LEU A 120       6.020   1.443 -15.875  1.00 53.35           H  
ATOM   1864  C   LEU A 120       6.975   1.866 -17.722  1.00 53.35           C  
ATOM   1865  CB  LEU A 120       7.145  -0.312 -16.420  1.00 53.35           C  
ATOM   1866  HB2 LEU A 120       7.243  -0.941 -17.305  1.00 53.35           H  
ATOM   1867  HB3 LEU A 120       8.142   0.054 -16.175  1.00 53.35           H  
ATOM   1868  O   LEU A 120       7.387   2.922 -17.262  1.00 53.35           O  
ATOM   1869  CG  LEU A 120       6.631  -1.165 -15.243  1.00 53.35           C  
ATOM   1870  HG  LEU A 120       5.567  -1.373 -15.353  1.00 53.35           H  
ATOM   1871  CD1 LEU A 120       7.386  -2.484 -15.213  1.00 53.35           C  
ATOM   1872 HD11 LEU A 120       7.025  -3.112 -14.398  1.00 53.35           H  
ATOM   1873 HD12 LEU A 120       7.256  -2.990 -16.169  1.00 53.35           H  
ATOM   1874 HD13 LEU A 120       8.452  -2.291 -15.085  1.00 53.35           H  
ATOM   1875  CD2 LEU A 120       6.837  -0.488 -13.891  1.00 53.35           C  
ATOM   1876 HD21 LEU A 120       7.874  -0.175 -13.775  1.00 53.35           H  
ATOM   1877 HD22 LEU A 120       6.190   0.388 -13.850  1.00 53.35           H  
ATOM   1878 HD23 LEU A 120       6.559  -1.167 -13.084  1.00 53.35           H  
ATOM   1879  N   GLU A 121       7.056   1.582 -19.023  1.00 56.02           N  
ATOM   1880  H   GLU A 121       6.692   0.692 -19.332  1.00 56.02           H  
ATOM   1881  CA  GLU A 121       7.701   2.416 -20.043  1.00 56.02           C  
ATOM   1882  HA  GLU A 121       8.747   2.571 -19.775  1.00 56.02           H  
ATOM   1883  C   GLU A 121       7.047   3.796 -20.162  1.00 56.02           C  
ATOM   1884  CB  GLU A 121       7.635   1.733 -21.422  1.00 56.02           C  
ATOM   1885  HB2 GLU A 121       7.787   2.495 -22.186  1.00 56.02           H  
ATOM   1886  HB3 GLU A 121       6.640   1.310 -21.564  1.00 56.02           H  
ATOM   1887  O   GLU A 121       7.749   4.808 -20.178  1.00 56.02           O  
ATOM   1888  CG  GLU A 121       8.697   0.645 -21.644  1.00 56.02           C  
ATOM   1889  HG2 GLU A 121       8.652  -0.086 -20.837  1.00 56.02           H  
ATOM   1890  HG3 GLU A 121       9.679   1.117 -21.602  1.00 56.02           H  
ATOM   1891  CD  GLU A 121       8.540  -0.069 -23.000  1.00 56.02           C  
ATOM   1892  OE1 GLU A 121       9.277  -1.061 -23.211  1.00 56.02           O  
ATOM   1893  OE2 GLU A 121       7.708   0.381 -23.825  1.00 56.02           O  
ATOM   1894  N   GLU A 122       5.712   3.874 -20.232  1.00 54.92           N  
ATOM   1895  H   GLU A 122       5.177   3.018 -20.269  1.00 54.92           H  
ATOM   1896  CA  GLU A 122       5.000   5.160 -20.301  1.00 54.92           C  
ATOM   1897  HA  GLU A 122       5.387   5.742 -21.138  1.00 54.92           H  
ATOM   1898  C   GLU A 122       5.205   6.012 -19.044  1.00 54.92           C  
ATOM   1899  CB  GLU A 122       3.495   4.940 -20.513  1.00 54.92           C  
ATOM   1900  HB2 GLU A 122       3.144   4.150 -19.850  1.00 54.92           H  
ATOM   1901  HB3 GLU A 122       2.979   5.864 -20.251  1.00 54.92           H  
ATOM   1902  O   GLU A 122       5.251   7.242 -19.120  1.00 54.92           O  
ATOM   1903  CG  GLU A 122       3.149   4.605 -21.970  1.00 54.92           C  
ATOM   1904  HG2 GLU A 122       3.606   3.652 -22.235  1.00 54.92           H  
ATOM   1905  HG3 GLU A 122       3.582   5.372 -22.612  1.00 54.92           H  
ATOM   1906  CD  GLU A 122       1.633   4.538 -22.225  1.00 54.92           C  
ATOM   1907  OE1 GLU A 122       1.268   4.387 -23.413  1.00 54.92           O  
ATOM   1908  OE2 GLU A 122       0.850   4.662 -21.254  1.00 54.92           O  
ATOM   1909  N   TYR A 123       5.340   5.379 -17.877  1.00 49.20           N  
ATOM   1910  H   TYR A 123       5.303   4.370 -17.871  1.00 49.20           H  
ATOM   1911  CA  TYR A 123       5.425   6.105 -16.618  1.00 49.20           C  
ATOM   1912  HA  TYR A 123       4.881   7.043 -16.726  1.00 49.20           H  
ATOM   1913  C   TYR A 123       6.850   6.471 -16.214  1.00 49.20           C  
ATOM   1914  CB  TYR A 123       4.741   5.297 -15.527  1.00 49.20           C  
ATOM   1915  HB2 TYR A 123       5.321   4.393 -15.340  1.00 49.20           H  
ATOM   1916  HB3 TYR A 123       3.750   4.996 -15.867  1.00 49.20           H  
ATOM   1917  O   TYR A 123       7.093   7.602 -15.794  1.00 49.20           O  
ATOM   1918  CG  TYR A 123       4.591   6.104 -14.257  1.00 49.20           C  
ATOM   1919  CD1 TYR A 123       5.410   5.843 -13.149  1.00 49.20           C  
ATOM   1920  HD1 TYR A 123       6.194   5.105 -13.234  1.00 49.20           H  
ATOM   1921  CD2 TYR A 123       3.710   7.197 -14.232  1.00 49.20           C  
ATOM   1922  HD2 TYR A 123       3.212   7.460 -15.153  1.00 49.20           H  
ATOM   1923  CE1 TYR A 123       5.225   6.554 -11.952  1.00 49.20           C  
ATOM   1924  HE1 TYR A 123       5.836   6.343 -11.087  1.00 49.20           H  
ATOM   1925  CE2 TYR A 123       3.569   7.959 -13.053  1.00 49.20           C  
ATOM   1926  HE2 TYR A 123       2.983   8.866 -13.015  1.00 49.20           H  
ATOM   1927  OH  TYR A 123       4.139   8.295 -10.752  1.00 49.20           O  
ATOM   1928  HH  TYR A 123       3.618   9.101 -10.787  1.00 49.20           H  
ATOM   1929  CZ  TYR A 123       4.286   7.597 -11.899  1.00 49.20           C  
ATOM   1930  N   VAL A 124       7.793   5.542 -16.366  1.00 51.08           N  
ATOM   1931  H   VAL A 124       7.530   4.647 -16.753  1.00 51.08           H  
ATOM   1932  CA  VAL A 124       9.200   5.740 -16.012  1.00 51.08           C  
ATOM   1933  HA  VAL A 124       9.249   6.099 -14.984  1.00 51.08           H  
ATOM   1934  C   VAL A 124       9.815   6.840 -16.887  1.00 51.08           C  
ATOM   1935  CB  VAL A 124       9.951   4.393 -16.064  1.00 51.08           C  
ATOM   1936  HB  VAL A 124       9.718   3.902 -17.008  1.00 51.08           H  
ATOM   1937  O   VAL A 124      10.578   7.647 -16.375  1.00 51.08           O  
ATOM   1938  CG1 VAL A 124      11.468   4.526 -15.934  1.00 51.08           C  
ATOM   1939 HG11 VAL A 124      11.866   5.147 -16.737  1.00 51.08           H  
ATOM   1940 HG12 VAL A 124      11.931   3.542 -16.000  1.00 51.08           H  
ATOM   1941 HG13 VAL A 124      11.727   4.975 -14.975  1.00 51.08           H  
ATOM   1942  CG2 VAL A 124       9.496   3.462 -14.930  1.00 51.08           C  
ATOM   1943 HG21 VAL A 124       9.775   3.881 -13.964  1.00 51.08           H  
ATOM   1944 HG22 VAL A 124       9.969   2.487 -15.052  1.00 51.08           H  
ATOM   1945 HG23 VAL A 124       8.415   3.322 -14.958  1.00 51.08           H  
ATOM   1946  N   LYS A 125       9.370   7.032 -18.140  1.00 54.21           N  
ATOM   1947  H   LYS A 125       8.739   6.345 -18.529  1.00 54.21           H  
ATOM   1948  CA  LYS A 125       9.744   8.205 -18.967  1.00 54.21           C  
ATOM   1949  HA  LYS A 125      10.800   8.131 -19.224  1.00 54.21           H  
ATOM   1950  C   LYS A 125       9.583   9.565 -18.266  1.00 54.21           C  
ATOM   1951  CB  LYS A 125       8.907   8.203 -20.257  1.00 54.21           C  
ATOM   1952  HB2 LYS A 125       8.902   9.203 -20.692  1.00 54.21           H  
ATOM   1953  HB3 LYS A 125       7.879   7.932 -20.020  1.00 54.21           H  
ATOM   1954  O   LYS A 125      10.281  10.511 -18.627  1.00 54.21           O  
ATOM   1955  CG  LYS A 125       9.483   7.239 -21.302  1.00 54.21           C  
ATOM   1956  HG2 LYS A 125      10.439   7.625 -21.656  1.00 54.21           H  
ATOM   1957  HG3 LYS A 125       9.662   6.265 -20.847  1.00 54.21           H  
ATOM   1958  CD  LYS A 125       8.525   7.088 -22.491  1.00 54.21           C  
ATOM   1959  HD2 LYS A 125       8.442   8.038 -23.019  1.00 54.21           H  
ATOM   1960  HD3 LYS A 125       7.544   6.796 -22.116  1.00 54.21           H  
ATOM   1961  CE  LYS A 125       9.050   5.998 -23.430  1.00 54.21           C  
ATOM   1962  HE2 LYS A 125      10.015   6.308 -23.831  1.00 54.21           H  
ATOM   1963  HE3 LYS A 125       9.213   5.098 -22.838  1.00 54.21           H  
ATOM   1964  NZ  LYS A 125       8.097   5.702 -24.527  1.00 54.21           N  
ATOM   1965  HZ1 LYS A 125       7.221   5.383 -24.139  1.00 54.21           H  
ATOM   1966  HZ2 LYS A 125       7.931   6.513 -25.105  1.00 54.21           H  
ATOM   1967  HZ3 LYS A 125       8.452   4.948 -25.097  1.00 54.21           H  
ATOM   1968  N   ASN A 126       8.700   9.663 -17.270  1.00 51.04           N  
ATOM   1969  H   ASN A 126       8.223   8.821 -16.981  1.00 51.04           H  
ATOM   1970  CA  ASN A 126       8.407  10.893 -16.535  1.00 51.04           C  
ATOM   1971  HA  ASN A 126       8.749  11.742 -17.127  1.00 51.04           H  
ATOM   1972  C   ASN A 126       9.139  11.012 -15.186  1.00 51.04           C  
ATOM   1973  CB  ASN A 126       6.883  11.024 -16.378  1.00 51.04           C  
ATOM   1974  HB2 ASN A 126       6.650  11.940 -15.836  1.00 51.04           H  
ATOM   1975  HB3 ASN A 126       6.504  10.181 -15.800  1.00 51.04           H  
ATOM   1976  O   ASN A 126       8.773  11.882 -14.392  1.00 51.04           O  
ATOM   1977  CG  ASN A 126       6.176  11.107 -17.715  1.00 51.04           C  
ATOM   1978  ND2 ASN A 126       5.195  10.270 -17.950  1.00 51.04           N  
ATOM   1979 HD21 ASN A 126       5.117   9.442 -17.377  1.00 51.04           H  
ATOM   1980 HD22 ASN A 126       4.855  10.267 -18.901  1.00 51.04           H  
ATOM   1981  OD1 ASN A 126       6.505  11.904 -18.573  1.00 51.04           O  
ATOM   1982  N   LEU A 127      10.128  10.160 -14.879  1.00 54.02           N  
ATOM   1983  H   LEU A 127      10.396   9.430 -15.524  1.00 54.02           H  
ATOM   1984  CA  LEU A 127      10.828  10.283 -13.600  1.00 54.02           C  
ATOM   1985  HA  LEU A 127      10.029  10.330 -12.860  1.00 54.02           H  
ATOM   1986  C   LEU A 127      11.625  11.583 -13.485  1.00 54.02           C  
ATOM   1987  CB  LEU A 127      11.762   9.107 -13.281  1.00 54.02           C  
ATOM   1988  HB2 LEU A 127      12.482   9.018 -14.095  1.00 54.02           H  
ATOM   1989  HB3 LEU A 127      12.342   9.342 -12.388  1.00 54.02           H  
ATOM   1990  O   LEU A 127      12.210  12.038 -14.473  1.00 54.02           O  
ATOM   1991  CG  LEU A 127      11.034   7.790 -13.030  1.00 54.02           C  
ATOM   1992  HG  LEU A 127      10.338   7.595 -13.846  1.00 54.02           H  
ATOM   1993  CD1 LEU A 127      12.006   6.617 -12.891  1.00 54.02           C  
ATOM   1994 HD11 LEU A 127      12.676   6.602 -13.750  1.00 54.02           H  
ATOM   1995 HD12 LEU A 127      11.468   5.670 -12.851  1.00 54.02           H  
ATOM   1996 HD13 LEU A 127      12.627   6.733 -12.003  1.00 54.02           H  
ATOM   1997  CD2 LEU A 127      10.250   7.897 -11.727  1.00 54.02           C  
ATOM   1998 HD21 LEU A 127       9.885   8.902 -11.515  1.00 54.02           H  
ATOM   1999 HD22 LEU A 127       9.363   7.272 -11.822  1.00 54.02           H  
ATOM   2000 HD23 LEU A 127      10.896   7.617 -10.895  1.00 54.02           H  
ATOM   2001  N   PRO A 128      11.697  12.155 -12.267  1.00 52.24           N  
ATOM   2002  CA  PRO A 128      12.626  13.230 -11.970  1.00 52.24           C  
ATOM   2003  HA  PRO A 128      12.366  14.093 -12.583  1.00 52.24           H  
ATOM   2004  C   PRO A 128      14.059  12.783 -12.266  1.00 52.24           C  
ATOM   2005  CB  PRO A 128      12.425  13.584 -10.493  1.00 52.24           C  
ATOM   2006  HB2 PRO A 128      12.460  14.662 -10.330  1.00 52.24           H  
ATOM   2007  HB3 PRO A 128      13.174  13.089  -9.876  1.00 52.24           H  
ATOM   2008  O   PRO A 128      14.557  11.798 -11.724  1.00 52.24           O  
ATOM   2009  CG  PRO A 128      11.051  13.011 -10.158  1.00 52.24           C  
ATOM   2010  HG2 PRO A 128      10.973  12.733  -9.107  1.00 52.24           H  
ATOM   2011  HG3 PRO A 128      10.280  13.734 -10.423  1.00 52.24           H  
ATOM   2012  CD  PRO A 128      10.947  11.798 -11.073  1.00 52.24           C  
ATOM   2013  HD2 PRO A 128      11.409  10.933 -10.597  1.00 52.24           H  
ATOM   2014  HD3 PRO A 128       9.896  11.607 -11.287  1.00 52.24           H  
ATOM   2015  N   ARG A 129      14.703  13.527 -13.162  1.00 54.12           N  
ATOM   2016  H   ARG A 129      14.198  14.310 -13.551  1.00 54.12           H  
ATOM   2017  CA  ARG A 129      16.016  13.234 -13.737  1.00 54.12           C  
ATOM   2018  HA  ARG A 129      16.170  12.155 -13.771  1.00 54.12           H  
ATOM   2019  C   ARG A 129      17.119  13.838 -12.871  1.00 54.12           C  
ATOM   2020  CB  ARG A 129      16.072  13.784 -15.172  1.00 54.12           C  
ATOM   2021  HB2 ARG A 129      16.071  14.874 -15.139  1.00 54.12           H  
ATOM   2022  HB3 ARG A 129      17.008  13.458 -15.625  1.00 54.12           H  
ATOM   2023  O   ARG A 129      17.693  14.860 -13.239  1.00 54.12           O  
ATOM   2024  CG  ARG A 129      14.905  13.347 -16.061  1.00 54.12           C  
ATOM   2025  HG2 ARG A 129      13.967  13.753 -15.682  1.00 54.12           H  
ATOM   2026  HG3 ARG A 129      14.847  12.259 -16.103  1.00 54.12           H  
ATOM   2027  CD  ARG A 129      15.167  13.915 -17.449  1.00 54.12           C  
ATOM   2028  HD2 ARG A 129      15.396  14.977 -17.370  1.00 54.12           H  
ATOM   2029  HD3 ARG A 129      16.039  13.397 -17.847  1.00 54.12           H  
ATOM   2030  NE  ARG A 129      14.029  13.728 -18.358  1.00 54.12           N  
ATOM   2031  HE  ARG A 129      13.222  13.237 -17.999  1.00 54.12           H  
ATOM   2032  NH1 ARG A 129      15.034  14.780 -20.129  1.00 54.12           N  
ATOM   2033 HH11 ARG A 129      15.046  15.116 -21.081  1.00 54.12           H  
ATOM   2034 HH12 ARG A 129      15.939  14.634 -19.704  1.00 54.12           H  
ATOM   2035  NH2 ARG A 129      12.922  14.042 -20.313  1.00 54.12           N  
ATOM   2036 HH21 ARG A 129      12.910  14.394 -21.259  1.00 54.12           H  
ATOM   2037 HH22 ARG A 129      12.126  13.557 -19.923  1.00 54.12           H  
ATOM   2038  CZ  ARG A 129      14.000  14.189 -19.593  1.00 54.12           C  
ATOM   2039  N   THR A 130      17.370  13.289 -11.684  1.00 50.04           N  
ATOM   2040  H   THR A 130      16.820  12.502 -11.371  1.00 50.04           H  
ATOM   2041  CA  THR A 130      18.387  13.864 -10.784  1.00 50.04           C  
ATOM   2042  HA  THR A 130      19.061  14.476 -11.383  1.00 50.04           H  
ATOM   2043  C   THR A 130      19.275  12.809 -10.126  1.00 50.04           C  
ATOM   2044  CB  THR A 130      17.786  14.821  -9.734  1.00 50.04           C  
ATOM   2045  HB  THR A 130      18.609  15.278  -9.184  1.00 50.04           H  
ATOM   2046  O   THR A 130      18.822  11.750  -9.689  1.00 50.04           O  
ATOM   2047  CG2 THR A 130      16.933  15.940 -10.335  1.00 50.04           C  
ATOM   2048 HG21 THR A 130      17.512  16.486 -11.079  1.00 50.04           H  
ATOM   2049 HG22 THR A 130      16.036  15.528 -10.798  1.00 50.04           H  
ATOM   2050 HG23 THR A 130      16.639  16.632  -9.546  1.00 50.04           H  
ATOM   2051  OG1 THR A 130      16.981  14.125  -8.818  1.00 50.04           O  
ATOM   2052  HG1 THR A 130      16.768  14.716  -8.093  1.00 50.04           H  
ATOM   2053  N   ALA A 131      20.564  13.145 -10.001  1.00 50.89           N  
ATOM   2054  H   ALA A 131      20.872  14.015 -10.410  1.00 50.89           H  
ATOM   2055  CA  ALA A 131      21.571  12.371  -9.266  1.00 50.89           C  
ATOM   2056  HA  ALA A 131      21.569  11.346  -9.636  1.00 50.89           H  
ATOM   2057  C   ALA A 131      21.302  12.296  -7.748  1.00 50.89           C  
ATOM   2058  CB  ALA A 131      22.943  12.994  -9.553  1.00 50.89           C  
ATOM   2059  HB1 ALA A 131      23.134  12.995 -10.626  1.00 50.89           H  
ATOM   2060  HB2 ALA A 131      23.717  12.404  -9.063  1.00 50.89           H  
ATOM   2061  HB3 ALA A 131      22.981  14.014  -9.171  1.00 50.89           H  
ATOM   2062  O   ALA A 131      22.001  11.589  -7.031  1.00 50.89           O  
ATOM   2063  N   GLU A 132      20.287  13.008  -7.250  1.00 57.42           N  
ATOM   2064  H   GLU A 132      19.746  13.588  -7.874  1.00 57.42           H  
ATOM   2065  CA  GLU A 132      19.827  12.906  -5.861  1.00 57.42           C  
ATOM   2066  HA  GLU A 132      20.679  12.980  -5.185  1.00 57.42           H  
ATOM   2067  C   GLU A 132      19.140  11.566  -5.573  1.00 57.42           C  
ATOM   2068  CB  GLU A 132      18.852  14.050  -5.556  1.00 57.42           C  
ATOM   2069  HB2 GLU A 132      18.006  13.984  -6.239  1.00 57.42           H  
ATOM   2070  HB3 GLU A 132      18.486  13.933  -4.536  1.00 57.42           H  
ATOM   2071  O   GLU A 132      19.015  11.180  -4.414  1.00 57.42           O  
ATOM   2072  CG  GLU A 132      19.511  15.432  -5.683  1.00 57.42           C  
ATOM   2073  HG2 GLU A 132      19.844  15.575  -6.711  1.00 57.42           H  
ATOM   2074  HG3 GLU A 132      20.387  15.460  -5.035  1.00 57.42           H  
ATOM   2075  CD  GLU A 132      18.563  16.581  -5.312  1.00 57.42           C  
ATOM   2076  OE1 GLU A 132      19.080  17.706  -5.142  1.00 57.42           O  
ATOM   2077  OE2 GLU A 132      17.334  16.346  -5.255  1.00 57.42           O  
ATOM   2078  N   THR A 133      18.707  10.855  -6.619  1.00 73.66           N  
ATOM   2079  H   THR A 133      18.849  11.231  -7.546  1.00 73.66           H  
ATOM   2080  CA  THR A 133      18.002   9.581  -6.468  1.00 73.66           C  
ATOM   2081  HA  THR A 133      17.518   9.567  -5.491  1.00 73.66           H  
ATOM   2082  C   THR A 133      18.970   8.401  -6.495  1.00 73.66           C  
ATOM   2083  CB  THR A 133      16.893   9.426  -7.518  1.00 73.66           C  
ATOM   2084  HB  THR A 133      17.336   9.215  -8.492  1.00 73.66           H  
ATOM   2085  O   THR A 133      18.968   7.610  -5.563  1.00 73.66           O  
ATOM   2086  CG2 THR A 133      15.927   8.303  -7.149  1.00 73.66           C  
ATOM   2087 HG21 THR A 133      15.106   8.275  -7.865  1.00 73.66           H  
ATOM   2088 HG22 THR A 133      15.526   8.463  -6.148  1.00 73.66           H  
ATOM   2089 HG23 THR A 133      16.452   7.348  -7.187  1.00 73.66           H  
ATOM   2090  OG1 THR A 133      16.123  10.605  -7.623  1.00 73.66           O  
ATOM   2091  HG1 THR A 133      16.662  11.282  -8.038  1.00 73.66           H  
ATOM   2092  N   TYR A 134      19.821   8.294  -7.521  1.00 83.34           N  
ATOM   2093  H   TYR A 134      19.856   9.035  -8.206  1.00 83.34           H  
ATOM   2094  CA  TYR A 134      20.735   7.158  -7.702  1.00 83.34           C  
ATOM   2095  HA  TYR A 134      20.651   6.482  -6.851  1.00 83.34           H  
ATOM   2096  C   TYR A 134      22.194   7.598  -7.781  1.00 83.34           C  
ATOM   2097  CB  TYR A 134      20.360   6.365  -8.959  1.00 83.34           C  
ATOM   2098  HB2 TYR A 134      21.141   5.630  -9.154  1.00 83.34           H  
ATOM   2099  HB3 TYR A 134      20.330   7.048  -9.808  1.00 83.34           H  
ATOM   2100  O   TYR A 134      22.538   8.562  -8.472  1.00 83.34           O  
ATOM   2101  CG  TYR A 134      19.044   5.623  -8.855  1.00 83.34           C  
ATOM   2102  CD1 TYR A 134      18.950   4.500  -8.013  1.00 83.34           C  
ATOM   2103  HD1 TYR A 134      19.810   4.189  -7.438  1.00 83.34           H  
ATOM   2104  CD2 TYR A 134      17.918   6.054  -9.585  1.00 83.34           C  
ATOM   2105  HD2 TYR A 134      17.988   6.922 -10.224  1.00 83.34           H  
ATOM   2106  CE1 TYR A 134      17.733   3.804  -7.899  1.00 83.34           C  
ATOM   2107  HE1 TYR A 134      17.663   2.952  -7.239  1.00 83.34           H  
ATOM   2108  CE2 TYR A 134      16.701   5.352  -9.482  1.00 83.34           C  
ATOM   2109  HE2 TYR A 134      15.832   5.671 -10.037  1.00 83.34           H  
ATOM   2110  OH  TYR A 134      15.446   3.525  -8.548  1.00 83.34           O  
ATOM   2111  HH  TYR A 134      15.553   2.799  -7.929  1.00 83.34           H  
ATOM   2112  CZ  TYR A 134      16.610   4.221  -8.644  1.00 83.34           C  
ATOM   2113  N   LYS A 135      23.071   6.839  -7.122  1.00 87.82           N  
ATOM   2114  H   LYS A 135      22.708   6.031  -6.637  1.00 87.82           H  
ATOM   2115  CA  LYS A 135      24.522   7.010  -7.218  1.00 87.82           C  
ATOM   2116  HA  LYS A 135      24.722   8.081  -7.204  1.00 87.82           H  
ATOM   2117  C   LYS A 135      25.049   6.438  -8.543  1.00 87.82           C  
ATOM   2118  CB  LYS A 135      25.212   6.361  -6.011  1.00 87.82           C  
ATOM   2119  HB2 LYS A 135      24.931   5.309  -5.963  1.00 87.82           H  
ATOM   2120  HB3 LYS A 135      26.294   6.418  -6.136  1.00 87.82           H  
ATOM   2121  O   LYS A 135      24.446   5.526  -9.116  1.00 87.82           O  
ATOM   2122  CG  LYS A 135      24.829   7.042  -4.692  1.00 87.82           C  
ATOM   2123  HG2 LYS A 135      23.744   7.058  -4.587  1.00 87.82           H  
ATOM   2124  HG3 LYS A 135      25.204   8.065  -4.684  1.00 87.82           H  
ATOM   2125  CD  LYS A 135      25.418   6.259  -3.519  1.00 87.82           C  
ATOM   2126  HD2 LYS A 135      25.065   5.230  -3.584  1.00 87.82           H  
ATOM   2127  HD3 LYS A 135      26.506   6.275  -3.569  1.00 87.82           H  
ATOM   2128  CE  LYS A 135      24.933   6.877  -2.209  1.00 87.82           C  
ATOM   2129  HE2 LYS A 135      25.386   7.860  -2.082  1.00 87.82           H  
ATOM   2130  HE3 LYS A 135      23.853   7.009  -2.283  1.00 87.82           H  
ATOM   2131  NZ  LYS A 135      25.245   5.984  -1.071  1.00 87.82           N  
ATOM   2132  HZ1 LYS A 135      24.880   6.368  -0.211  1.00 87.82           H  
ATOM   2133  HZ2 LYS A 135      26.240   5.832  -0.994  1.00 87.82           H  
ATOM   2134  HZ3 LYS A 135      24.792   5.097  -1.236  1.00 87.82           H  
ATOM   2135  N   PRO A 136      26.202   6.927  -9.040  1.00 89.39           N  
ATOM   2136  CA  PRO A 136      26.840   6.339 -10.211  1.00 89.39           C  
ATOM   2137  HA  PRO A 136      26.180   6.483 -11.066  1.00 89.39           H  
ATOM   2138  C   PRO A 136      27.105   4.844 -10.019  1.00 89.39           C  
ATOM   2139  CB  PRO A 136      28.141   7.123 -10.419  1.00 89.39           C  
ATOM   2140  HB2 PRO A 136      28.365   7.251 -11.478  1.00 89.39           H  
ATOM   2141  HB3 PRO A 136      28.968   6.624  -9.914  1.00 89.39           H  
ATOM   2142  O   PRO A 136      27.637   4.446  -8.982  1.00 89.39           O  
ATOM   2143  CG  PRO A 136      27.871   8.461  -9.732  1.00 89.39           C  
ATOM   2144  HG2 PRO A 136      27.336   9.123 -10.412  1.00 89.39           H  
ATOM   2145  HG3 PRO A 136      28.791   8.931  -9.384  1.00 89.39           H  
ATOM   2146  CD  PRO A 136      26.958   8.079  -8.569  1.00 89.39           C  
ATOM   2147  HD2 PRO A 136      27.557   7.793  -7.705  1.00 89.39           H  
ATOM   2148  HD3 PRO A 136      26.308   8.919  -8.324  1.00 89.39           H  
ATOM   2149  N   LYS A 137      26.778   4.036 -11.035  1.00 90.89           N  
ATOM   2150  H   LYS A 137      26.380   4.467 -11.857  1.00 90.89           H  
ATOM   2151  CA  LYS A 137      26.977   2.575 -11.059  1.00 90.89           C  
ATOM   2152  HA  LYS A 137      26.511   2.190 -11.966  1.00 90.89           H  
ATOM   2153  C   LYS A 137      26.284   1.803  -9.923  1.00 90.89           C  
ATOM   2154  CB  LYS A 137      28.482   2.269 -11.137  1.00 90.89           C  
ATOM   2155  HB2 LYS A 137      28.987   2.676 -10.261  1.00 90.89           H  
ATOM   2156  HB3 LYS A 137      28.640   1.191 -11.118  1.00 90.89           H  
ATOM   2157  O   LYS A 137      26.702   0.700  -9.584  1.00 90.89           O  
ATOM   2158  CG  LYS A 137      29.130   2.830 -12.405  1.00 90.89           C  
ATOM   2159  HG2 LYS A 137      28.586   2.473 -13.279  1.00 90.89           H  
ATOM   2160  HG3 LYS A 137      29.115   3.920 -12.386  1.00 90.89           H  
ATOM   2161  CD  LYS A 137      30.575   2.337 -12.465  1.00 90.89           C  
ATOM   2162  HD2 LYS A 137      30.568   1.247 -12.485  1.00 90.89           H  
ATOM   2163  HD3 LYS A 137      31.113   2.677 -11.580  1.00 90.89           H  
ATOM   2164  CE  LYS A 137      31.251   2.866 -13.725  1.00 90.89           C  
ATOM   2165  HE2 LYS A 137      30.621   2.613 -14.578  1.00 90.89           H  
ATOM   2166  HE3 LYS A 137      31.318   3.952 -13.663  1.00 90.89           H  
ATOM   2167  NZ  LYS A 137      32.589   2.254 -13.881  1.00 90.89           N  
ATOM   2168  HZ1 LYS A 137      32.482   1.250 -13.931  1.00 90.89           H  
ATOM   2169  HZ2 LYS A 137      33.171   2.473 -13.086  1.00 90.89           H  
ATOM   2170  HZ3 LYS A 137      33.030   2.574 -14.730  1.00 90.89           H  
ATOM   2171  N   GLU A 138      25.243   2.369  -9.317  1.00 92.94           N  
ATOM   2172  H   GLU A 138      24.948   3.287  -9.617  1.00 92.94           H  
ATOM   2173  CA  GLU A 138      24.508   1.730  -8.217  1.00 92.94           C  
ATOM   2174  HA  GLU A 138      25.225   1.277  -7.532  1.00 92.94           H  
ATOM   2175  C   GLU A 138      23.565   0.612  -8.695  1.00 92.94           C  
ATOM   2176  CB  GLU A 138      23.747   2.830  -7.467  1.00 92.94           C  
ATOM   2177  HB2 GLU A 138      24.441   3.654  -7.302  1.00 92.94           H  
ATOM   2178  HB3 GLU A 138      22.922   3.184  -8.087  1.00 92.94           H  
ATOM   2179  O   GLU A 138      23.288  -0.338  -7.955  1.00 92.94           O  
ATOM   2180  CG  GLU A 138      23.220   2.390  -6.095  1.00 92.94           C  
ATOM   2181  HG2 GLU A 138      24.047   1.957  -5.533  1.00 92.94           H  
ATOM   2182  HG3 GLU A 138      22.464   1.615  -6.224  1.00 92.94           H  
ATOM   2183  CD  GLU A 138      22.627   3.563  -5.298  1.00 92.94           C  
ATOM   2184  OE1 GLU A 138      22.760   3.547  -4.051  1.00 92.94           O  
ATOM   2185  OE2 GLU A 138      22.100   4.509  -5.925  1.00 92.94           O  
ATOM   2186  N   ILE A 139      23.089   0.702  -9.940  1.00 94.06           N  
ATOM   2187  H   ILE A 139      23.396   1.475 -10.513  1.00 94.06           H  
ATOM   2188  CA  ILE A 139      22.171  -0.264 -10.547  1.00 94.06           C  
ATOM   2189  HA  ILE A 139      21.624  -0.775  -9.755  1.00 94.06           H  
ATOM   2190  C   ILE A 139      22.965  -1.318 -11.321  1.00 94.06           C  
ATOM   2191  CB  ILE A 139      21.107   0.450 -11.402  1.00 94.06           C  
ATOM   2192  HB  ILE A 139      21.610   0.986 -12.207  1.00 94.06           H  
ATOM   2193  O   ILE A 139      23.530  -1.027 -12.374  1.00 94.06           O  
ATOM   2194  CG1 ILE A 139      20.296   1.481 -10.582  1.00 94.06           C  
ATOM   2195 HG12 ILE A 139      19.716   2.095 -11.271  1.00 94.06           H  
ATOM   2196 HG13 ILE A 139      20.975   2.161 -10.067  1.00 94.06           H  
ATOM   2197  CG2 ILE A 139      20.168  -0.597 -12.023  1.00 94.06           C  
ATOM   2198 HG21 ILE A 139      19.348  -0.108 -12.548  1.00 94.06           H  
ATOM   2199 HG22 ILE A 139      19.758  -1.232 -11.237  1.00 94.06           H  
ATOM   2200 HG23 ILE A 139      20.717  -1.226 -12.723  1.00 94.06           H  
ATOM   2201  CD1 ILE A 139      19.338   0.871  -9.548  1.00 94.06           C  
ATOM   2202 HD11 ILE A 139      19.856   0.156  -8.909  1.00 94.06           H  
ATOM   2203 HD12 ILE A 139      18.508   0.370 -10.047  1.00 94.06           H  
ATOM   2204 HD13 ILE A 139      18.929   1.668  -8.927  1.00 94.06           H  
ATOM   2205  N   GLU A 140      23.005  -2.553 -10.823  1.00 96.73           N  
ATOM   2206  H   GLU A 140      22.459  -2.753  -9.997  1.00 96.73           H  
ATOM   2207  CA  GLU A 140      23.779  -3.640 -11.431  1.00 96.73           C  
ATOM   2208  HA  GLU A 140      24.652  -3.206 -11.917  1.00 96.73           H  
ATOM   2209  C   GLU A 140      22.959  -4.372 -12.502  1.00 96.73           C  
ATOM   2210  CB  GLU A 140      24.296  -4.608 -10.349  1.00 96.73           C  
ATOM   2211  HB2 GLU A 140      24.815  -4.042  -9.576  1.00 96.73           H  
ATOM   2212  HB3 GLU A 140      23.454  -5.130  -9.894  1.00 96.73           H  
ATOM   2213  O   GLU A 140      21.970  -5.041 -12.202  1.00 96.73           O  
ATOM   2214  CG  GLU A 140      25.278  -5.627 -10.954  1.00 96.73           C  
ATOM   2215  HG2 GLU A 140      24.796  -6.151 -11.779  1.00 96.73           H  
ATOM   2216  HG3 GLU A 140      26.130  -5.084 -11.364  1.00 96.73           H  
ATOM   2217  CD  GLU A 140      25.793  -6.692  -9.974  1.00 96.73           C  
ATOM   2218  OE1 GLU A 140      26.881  -7.256 -10.250  1.00 96.73           O  
ATOM   2219  OE2 GLU A 140      25.070  -7.167  -9.074  1.00 96.73           O  
ATOM   2220  N   ILE A 141      23.414  -4.312 -13.754  1.00 97.04           N  
ATOM   2221  H   ILE A 141      24.259  -3.788 -13.930  1.00 97.04           H  
ATOM   2222  CA  ILE A 141      22.761  -4.965 -14.891  1.00 97.04           C  
ATOM   2223  HA  ILE A 141      21.818  -5.405 -14.566  1.00 97.04           H  
ATOM   2224  C   ILE A 141      23.635  -6.103 -15.398  1.00 97.04           C  
ATOM   2225  CB  ILE A 141      22.437  -3.943 -15.996  1.00 97.04           C  
ATOM   2226  HB  ILE A 141      23.376  -3.522 -16.355  1.00 97.04           H  
ATOM   2227  O   ILE A 141      24.761  -5.893 -15.840  1.00 97.04           O  
ATOM   2228  CG1 ILE A 141      21.582  -2.768 -15.472  1.00 97.04           C  
ATOM   2229 HG12 ILE A 141      21.381  -2.085 -16.298  1.00 97.04           H  
ATOM   2230 HG13 ILE A 141      22.157  -2.206 -14.736  1.00 97.04           H  
ATOM   2231  CG2 ILE A 141      21.746  -4.628 -17.189  1.00 97.04           C  
ATOM   2232 HG21 ILE A 141      21.477  -3.876 -17.931  1.00 97.04           H  
ATOM   2233 HG22 ILE A 141      20.843  -5.145 -16.862  1.00 97.04           H  
ATOM   2234 HG23 ILE A 141      22.418  -5.343 -17.664  1.00 97.04           H  
ATOM   2235  CD1 ILE A 141      20.245  -3.171 -14.832  1.00 97.04           C  
ATOM   2236 HD11 ILE A 141      19.618  -3.705 -15.545  1.00 97.04           H  
ATOM   2237 HD12 ILE A 141      19.719  -2.274 -14.506  1.00 97.04           H  
ATOM   2238 HD13 ILE A 141      20.413  -3.796 -13.955  1.00 97.04           H  
ATOM   2239  N   LYS A 142      23.101  -7.321 -15.384  1.00 96.86           N  
ATOM   2240  H   LYS A 142      22.154  -7.409 -15.045  1.00 96.86           H  
ATOM   2241  CA  LYS A 142      23.743  -8.527 -15.917  1.00 96.86           C  
ATOM   2242  HA  LYS A 142      24.759  -8.297 -16.239  1.00 96.86           H  
ATOM   2243  C   LYS A 142      22.964  -9.019 -17.121  1.00 96.86           C  
ATOM   2244  CB  LYS A 142      23.799  -9.610 -14.833  1.00 96.86           C  
ATOM   2245  HB2 LYS A 142      22.798  -9.766 -14.431  1.00 96.86           H  
ATOM   2246  HB3 LYS A 142      24.140 -10.545 -15.279  1.00 96.86           H  
ATOM   2247  O   LYS A 142      21.748  -9.172 -17.042  1.00 96.86           O  
ATOM   2248  CG  LYS A 142      24.756  -9.225 -13.702  1.00 96.86           C  
ATOM   2249  HG2 LYS A 142      25.778  -9.240 -14.081  1.00 96.86           H  
ATOM   2250  HG3 LYS A 142      24.524  -8.215 -13.364  1.00 96.86           H  
ATOM   2251  CD  LYS A 142      24.638 -10.172 -12.501  1.00 96.86           C  
ATOM   2252  HD2 LYS A 142      23.608 -10.156 -12.144  1.00 96.86           H  
ATOM   2253  HD3 LYS A 142      24.917 -11.188 -12.779  1.00 96.86           H  
ATOM   2254  CE  LYS A 142      25.585  -9.619 -11.434  1.00 96.86           C  
ATOM   2255  HE2 LYS A 142      25.669  -8.548 -11.619  1.00 96.86           H  
ATOM   2256  HE3 LYS A 142      26.585 -10.034 -11.555  1.00 96.86           H  
ATOM   2257  NZ  LYS A 142      25.095  -9.783 -10.049  1.00 96.86           N  
ATOM   2258  HZ1 LYS A 142      25.462  -9.015  -9.504  1.00 96.86           H  
ATOM   2259  HZ2 LYS A 142      24.098  -9.628 -10.009  1.00 96.86           H  
ATOM   2260  HZ3 LYS A 142      25.352 -10.668  -9.635  1.00 96.86           H  
ATOM   2261  N   TYR A 143      23.635  -9.360 -18.212  1.00 95.16           N  
ATOM   2262  H   TYR A 143      24.629  -9.188 -18.254  1.00 95.16           H  
ATOM   2263  CA  TYR A 143      22.974  -9.989 -19.359  1.00 95.16           C  
ATOM   2264  HA  TYR A 143      22.125 -10.578 -19.012  1.00 95.16           H  
ATOM   2265  C   TYR A 143      23.905 -10.942 -20.096  1.00 95.16           C  
ATOM   2266  CB  TYR A 143      22.421  -8.922 -20.302  1.00 95.16           C  
ATOM   2267  HB2 TYR A 143      21.840  -8.203 -19.724  1.00 95.16           H  
ATOM   2268  HB3 TYR A 143      21.738  -9.396 -21.005  1.00 95.16           H  
ATOM   2269  O   TYR A 143      25.122 -10.794 -20.042  1.00 95.16           O  
ATOM   2270  CG  TYR A 143      23.475  -8.170 -21.079  1.00 95.16           C  
ATOM   2271  CD1 TYR A 143      24.035  -6.997 -20.543  1.00 95.16           C  
ATOM   2272  HD1 TYR A 143      23.754  -6.655 -19.558  1.00 95.16           H  
ATOM   2273  CD2 TYR A 143      23.822  -8.593 -22.376  1.00 95.16           C  
ATOM   2274  HD2 TYR A 143      23.349  -9.464 -22.806  1.00 95.16           H  
ATOM   2275  CE1 TYR A 143      24.921  -6.241 -21.327  1.00 95.16           C  
ATOM   2276  HE1 TYR A 143      25.322  -5.309 -20.956  1.00 95.16           H  
ATOM   2277  CE2 TYR A 143      24.734  -7.848 -23.143  1.00 95.16           C  
ATOM   2278  HE2 TYR A 143      24.980  -8.147 -24.151  1.00 95.16           H  
ATOM   2279  OH  TYR A 143      26.117  -5.906 -23.374  1.00 95.16           O  
ATOM   2280  HH  TYR A 143      26.354  -5.088 -22.930  1.00 95.16           H  
ATOM   2281  CZ  TYR A 143      25.273  -6.659 -22.622  1.00 95.16           C  
ATOM   2282  N   PHE A 144      23.340 -11.924 -20.793  1.00 94.06           N  
ATOM   2283  H   PHE A 144      22.332 -11.977 -20.836  1.00 94.06           H  
ATOM   2284  CA  PHE A 144      24.115 -12.889 -21.566  1.00 94.06           C  
ATOM   2285  HA  PHE A 144      25.036 -13.104 -21.025  1.00 94.06           H  
ATOM   2286  C   PHE A 144      24.510 -12.335 -22.939  1.00 94.06           C  
ATOM   2287  CB  PHE A 144      23.326 -14.193 -21.679  1.00 94.06           C  
ATOM   2288  HB2 PHE A 144      23.827 -14.847 -22.393  1.00 94.06           H  
ATOM   2289  HB3 PHE A 144      22.338 -13.970 -22.081  1.00 94.06           H  
ATOM   2290  O   PHE A 144      23.677 -11.806 -23.675  1.00 94.06           O  
ATOM   2291  CG  PHE A 144      23.179 -14.936 -20.364  1.00 94.06           C  
ATOM   2292  CD1 PHE A 144      24.319 -15.423 -19.694  1.00 94.06           C  
ATOM   2293  HD1 PHE A 144      25.303 -15.256 -20.106  1.00 94.06           H  
ATOM   2294  CD2 PHE A 144      21.904 -15.146 -19.807  1.00 94.06           C  
ATOM   2295  HD2 PHE A 144      21.021 -14.750 -20.286  1.00 94.06           H  
ATOM   2296  CE1 PHE A 144      24.181 -16.140 -18.493  1.00 94.06           C  
ATOM   2297  HE1 PHE A 144      25.056 -16.513 -17.980  1.00 94.06           H  
ATOM   2298  CE2 PHE A 144      21.767 -15.875 -18.614  1.00 94.06           C  
ATOM   2299  HE2 PHE A 144      20.785 -16.044 -18.196  1.00 94.06           H  
ATOM   2300  CZ  PHE A 144      22.903 -16.373 -17.957  1.00 94.06           C  
ATOM   2301  HZ  PHE A 144      22.791 -16.924 -17.035  1.00 94.06           H  
ATOM   2302  N   LYS A 145      25.783 -12.492 -23.315  1.00 93.28           N  
ATOM   2303  H   LYS A 145      26.414 -12.930 -22.659  1.00 93.28           H  
ATOM   2304  CA  LYS A 145      26.305 -12.050 -24.613  1.00 93.28           C  
ATOM   2305  HA  LYS A 145      26.195 -10.967 -24.666  1.00 93.28           H  
ATOM   2306  C   LYS A 145      25.510 -12.680 -25.763  1.00 93.28           C  
ATOM   2307  CB  LYS A 145      27.796 -12.411 -24.707  1.00 93.28           C  
ATOM   2308  HB2 LYS A 145      28.311 -12.043 -23.819  1.00 93.28           H  
ATOM   2309  HB3 LYS A 145      27.902 -13.496 -24.729  1.00 93.28           H  
ATOM   2310  O   LYS A 145      25.406 -13.901 -25.850  1.00 93.28           O  
ATOM   2311  CG  LYS A 145      28.457 -11.805 -25.955  1.00 93.28           C  
ATOM   2312  HG2 LYS A 145      27.983 -12.206 -26.851  1.00 93.28           H  
ATOM   2313  HG3 LYS A 145      28.330 -10.723 -25.940  1.00 93.28           H  
ATOM   2314  CD  LYS A 145      29.953 -12.139 -25.992  1.00 93.28           C  
ATOM   2315  HD2 LYS A 145      30.077 -13.222 -25.978  1.00 93.28           H  
ATOM   2316  HD3 LYS A 145      30.433 -11.718 -25.108  1.00 93.28           H  
ATOM   2317  CE  LYS A 145      30.598 -11.562 -27.257  1.00 93.28           C  
ATOM   2318  HE2 LYS A 145      30.437 -10.484 -27.269  1.00 93.28           H  
ATOM   2319  HE3 LYS A 145      30.097 -11.984 -28.128  1.00 93.28           H  
ATOM   2320  NZ  LYS A 145      32.052 -11.862 -27.307  1.00 93.28           N  
ATOM   2321  HZ1 LYS A 145      32.522 -11.469 -26.505  1.00 93.28           H  
ATOM   2322  HZ2 LYS A 145      32.470 -11.476 -28.142  1.00 93.28           H  
ATOM   2323  HZ3 LYS A 145      32.210 -12.860 -27.303  1.00 93.28           H  
ATOM   2324  N   GLY A 146      25.000 -11.845 -26.668  1.00 90.11           N  
ATOM   2325  H   GLY A 146      25.062 -10.853 -26.490  1.00 90.11           H  
ATOM   2326  CA  GLY A 146      24.255 -12.284 -27.854  1.00 90.11           C  
ATOM   2327  HA2 GLY A 146      24.758 -13.141 -28.302  1.00 90.11           H  
ATOM   2328  HA3 GLY A 146      24.245 -11.475 -28.584  1.00 90.11           H  
ATOM   2329  C   GLY A 146      22.798 -12.684 -27.594  1.00 90.11           C  
ATOM   2330  O   GLY A 146      22.140 -13.151 -28.518  1.00 90.11           O  
ATOM   2331  N   VAL A 147      22.289 -12.511 -26.370  1.00 88.57           N  
ATOM   2332  H   VAL A 147      22.867 -12.105 -25.648  1.00 88.57           H  
ATOM   2333  CA  VAL A 147      20.871 -12.705 -26.041  1.00 88.57           C  
ATOM   2334  HA  VAL A 147      20.409 -13.332 -26.804  1.00 88.57           H  
ATOM   2335  C   VAL A 147      20.171 -11.350 -26.059  1.00 88.57           C  
ATOM   2336  CB  VAL A 147      20.701 -13.423 -24.690  1.00 88.57           C  
ATOM   2337  HB  VAL A 147      21.138 -12.817 -23.897  1.00 88.57           H  
ATOM   2338  O   VAL A 147      20.673 -10.380 -25.495  1.00 88.57           O  
ATOM   2339  CG1 VAL A 147      19.227 -13.682 -24.352  1.00 88.57           C  
ATOM   2340 HG11 VAL A 147      19.153 -14.221 -23.408  1.00 88.57           H  
ATOM   2341 HG12 VAL A 147      18.756 -14.271 -25.139  1.00 88.57           H  
ATOM   2342 HG13 VAL A 147      18.697 -12.736 -24.243  1.00 88.57           H  
ATOM   2343  CG2 VAL A 147      21.409 -14.786 -24.720  1.00 88.57           C  
ATOM   2344 HG21 VAL A 147      22.478 -14.657 -24.888  1.00 88.57           H  
ATOM   2345 HG22 VAL A 147      21.275 -15.293 -23.764  1.00 88.57           H  
ATOM   2346 HG23 VAL A 147      20.987 -15.403 -25.513  1.00 88.57           H  
ATOM   2347  N   GLU A 148      19.018 -11.282 -26.718  1.00 86.67           N  
ATOM   2348  H   GLU A 148      18.654 -12.112 -27.163  1.00 86.67           H  
ATOM   2349  CA  GLU A 148      18.216 -10.062 -26.815  1.00 86.67           C  
ATOM   2350  HA  GLU A 148      18.855  -9.268 -27.204  1.00 86.67           H  
ATOM   2351  C   GLU A 148      17.686  -9.611 -25.444  1.00 86.67           C  
ATOM   2352  CB  GLU A 148      17.089 -10.300 -27.825  1.00 86.67           C  
ATOM   2353  HB2 GLU A 148      17.534 -10.708 -28.733  1.00 86.67           H  
ATOM   2354  HB3 GLU A 148      16.398 -11.037 -27.416  1.00 86.67           H  
ATOM   2355  O   GLU A 148      17.388 -10.427 -24.560  1.00 86.67           O  
ATOM   2356  CG  GLU A 148      16.320  -9.023 -28.193  1.00 86.67           C  
ATOM   2357  HG2 GLU A 148      15.815  -8.644 -27.304  1.00 86.67           H  
ATOM   2358  HG3 GLU A 148      17.035  -8.271 -28.526  1.00 86.67           H  
ATOM   2359  CD  GLU A 148      15.274  -9.262 -29.293  1.00 86.67           C  
ATOM   2360  OE1 GLU A 148      14.658  -8.257 -29.705  1.00 86.67           O  
ATOM   2361  OE2 GLU A 148      15.121 -10.432 -29.727  1.00 86.67           O  
ATOM   2362  N   PHE A 149      17.572  -8.295 -25.257  1.00 84.61           N  
ATOM   2363  H   PHE A 149      17.758  -7.673 -26.031  1.00 84.61           H  
ATOM   2364  CA  PHE A 149      17.094  -7.711 -24.011  1.00 84.61           C  
ATOM   2365  HA  PHE A 149      17.580  -8.228 -23.183  1.00 84.61           H  
ATOM   2366  C   PHE A 149      15.586  -7.893 -23.851  1.00 84.61           C  
ATOM   2367  CB  PHE A 149      17.475  -6.229 -23.928  1.00 84.61           C  
ATOM   2368  HB2 PHE A 149      17.070  -5.710 -24.797  1.00 84.61           H  
ATOM   2369  HB3 PHE A 149      17.004  -5.801 -23.043  1.00 84.61           H  
ATOM   2370  O   PHE A 149      14.788  -7.369 -24.618  1.00 84.61           O  
ATOM   2371  CG  PHE A 149      18.964  -5.971 -23.824  1.00 84.61           C  
ATOM   2372  CD1 PHE A 149      19.695  -6.525 -22.759  1.00 84.61           C  
ATOM   2373  HD1 PHE A 149      19.203  -7.139 -22.019  1.00 84.61           H  
ATOM   2374  CD2 PHE A 149      19.614  -5.148 -24.763  1.00 84.61           C  
ATOM   2375  HD2 PHE A 149      19.058  -4.717 -25.583  1.00 84.61           H  
ATOM   2376  CE1 PHE A 149      21.065  -6.252 -22.633  1.00 84.61           C  
ATOM   2377  HE1 PHE A 149      21.609  -6.638 -21.784  1.00 84.61           H  
ATOM   2378  CE2 PHE A 149      20.991  -4.887 -24.641  1.00 84.61           C  
ATOM   2379  HE2 PHE A 149      21.489  -4.254 -25.360  1.00 84.61           H  
ATOM   2380  CZ  PHE A 149      21.718  -5.441 -23.575  1.00 84.61           C  
ATOM   2381  HZ  PHE A 149      22.771  -5.227 -23.466  1.00 84.61           H  
ATOM   2382  N   SER A 150      15.209  -8.586 -22.786  1.00 83.78           N  
ATOM   2383  H   SER A 150      15.925  -9.008 -22.212  1.00 83.78           H  
ATOM   2384  CA  SER A 150      13.859  -8.645 -22.238  1.00 83.78           C  
ATOM   2385  HA  SER A 150      13.300  -7.759 -22.536  1.00 83.78           H  
ATOM   2386  C   SER A 150      13.978  -8.669 -20.718  1.00 83.78           C  
ATOM   2387  CB  SER A 150      13.115  -9.888 -22.744  1.00 83.78           C  
ATOM   2388  HB2 SER A 150      12.101  -9.891 -22.345  1.00 83.78           H  
ATOM   2389  HB3 SER A 150      13.061  -9.862 -23.832  1.00 83.78           H  
ATOM   2390  O   SER A 150      15.032  -9.015 -20.178  1.00 83.78           O  
ATOM   2391  OG  SER A 150      13.788 -11.063 -22.326  1.00 83.78           O  
ATOM   2392  HG  SER A 150      14.609 -11.086 -22.823  1.00 83.78           H  
ATOM   2393  N   VAL A 151      12.899  -8.348 -20.003  1.00 84.87           N  
ATOM   2394  H   VAL A 151      12.061  -8.038 -20.474  1.00 84.87           H  
ATOM   2395  CA  VAL A 151      12.899  -8.465 -18.536  1.00 84.87           C  
ATOM   2396  HA  VAL A 151      13.670  -7.808 -18.133  1.00 84.87           H  
ATOM   2397  C   VAL A 151      13.261  -9.894 -18.122  1.00 84.87           C  
ATOM   2398  CB  VAL A 151      11.544  -8.036 -17.948  1.00 84.87           C  
ATOM   2399  HB  VAL A 151      10.749  -8.629 -18.400  1.00 84.87           H  
ATOM   2400  O   VAL A 151      14.112 -10.088 -17.258  1.00 84.87           O  
ATOM   2401  CG1 VAL A 151      11.497  -8.237 -16.428  1.00 84.87           C  
ATOM   2402 HG11 VAL A 151      10.550  -7.860 -16.040  1.00 84.87           H  
ATOM   2403 HG12 VAL A 151      11.566  -9.296 -16.180  1.00 84.87           H  
ATOM   2404 HG13 VAL A 151      12.318  -7.698 -15.955  1.00 84.87           H  
ATOM   2405  CG2 VAL A 151      11.281  -6.552 -18.239  1.00 84.87           C  
ATOM   2406 HG21 VAL A 151      10.335  -6.248 -17.791  1.00 84.87           H  
ATOM   2407 HG22 VAL A 151      12.083  -5.936 -17.833  1.00 84.87           H  
ATOM   2408 HG23 VAL A 151      11.207  -6.380 -19.313  1.00 84.87           H  
ATOM   2409  N   SER A 152      12.701 -10.902 -18.796  1.00 85.01           N  
ATOM   2410  H   SER A 152      12.017 -10.688 -19.508  1.00 85.01           H  
ATOM   2411  CA  SER A 152      13.035 -12.304 -18.536  1.00 85.01           C  
ATOM   2412  HA  SER A 152      12.823 -12.526 -17.490  1.00 85.01           H  
ATOM   2413  C   SER A 152      14.508 -12.626 -18.778  1.00 85.01           C  
ATOM   2414  CB  SER A 152      12.180 -13.231 -19.392  1.00 85.01           C  
ATOM   2415  HB2 SER A 152      12.233 -12.949 -20.444  1.00 85.01           H  
ATOM   2416  HB3 SER A 152      12.544 -14.251 -19.272  1.00 85.01           H  
ATOM   2417  O   SER A 152      15.117 -13.278 -17.931  1.00 85.01           O  
ATOM   2418  OG  SER A 152      10.853 -13.182 -18.933  1.00 85.01           O  
ATOM   2419  HG  SER A 152      10.417 -12.397 -19.271  1.00 85.01           H  
ATOM   2420  N   SER A 153      15.111 -12.157 -19.878  1.00 89.24           N  
ATOM   2421  H   SER A 153      14.596 -11.579 -20.526  1.00 89.24           H  
ATOM   2422  CA  SER A 153      16.529 -12.431 -20.150  1.00 89.24           C  
ATOM   2423  HA  SER A 153      16.680 -13.501 -20.003  1.00 89.24           H  
ATOM   2424  C   SER A 153      17.457 -11.749 -19.146  1.00 89.24           C  
ATOM   2425  CB  SER A 153      16.924 -12.134 -21.604  1.00 89.24           C  
ATOM   2426  HB2 SER A 153      16.242 -12.659 -22.272  1.00 89.24           H  
ATOM   2427  HB3 SER A 153      17.929 -12.522 -21.774  1.00 89.24           H  
ATOM   2428  O   SER A 153      18.425 -12.377 -18.721  1.00 89.24           O  
ATOM   2429  OG  SER A 153      16.920 -10.759 -21.920  1.00 89.24           O  
ATOM   2430  HG  SER A 153      17.185 -10.674 -22.839  1.00 89.24           H  
ATOM   2431  N   LEU A 154      17.123 -10.545 -18.675  1.00 92.88           N  
ATOM   2432  H   LEU A 154      16.328 -10.082 -19.092  1.00 92.88           H  
ATOM   2433  CA  LEU A 154      17.860  -9.846 -17.616  1.00 92.88           C  
ATOM   2434  HA  LEU A 154      18.922  -9.849 -17.861  1.00 92.88           H  
ATOM   2435  C   LEU A 154      17.731 -10.535 -16.250  1.00 92.88           C  
ATOM   2436  CB  LEU A 154      17.358  -8.394 -17.531  1.00 92.88           C  
ATOM   2437  HB2 LEU A 154      16.275  -8.408 -17.410  1.00 92.88           H  
ATOM   2438  HB3 LEU A 154      17.782  -7.925 -16.644  1.00 92.88           H  
ATOM   2439  O   LEU A 154      18.723 -10.679 -15.532  1.00 92.88           O  
ATOM   2440  CG  LEU A 154      17.709  -7.520 -18.748  1.00 92.88           C  
ATOM   2441  HG  LEU A 154      17.348  -7.987 -19.664  1.00 92.88           H  
ATOM   2442  CD1 LEU A 154      17.047  -6.151 -18.611  1.00 92.88           C  
ATOM   2443 HD11 LEU A 154      17.451  -5.617 -17.751  1.00 92.88           H  
ATOM   2444 HD12 LEU A 154      15.969  -6.266 -18.496  1.00 92.88           H  
ATOM   2445 HD13 LEU A 154      17.225  -5.567 -19.514  1.00 92.88           H  
ATOM   2446  CD2 LEU A 154      19.219  -7.316 -18.873  1.00 92.88           C  
ATOM   2447 HD21 LEU A 154      19.687  -8.263 -19.142  1.00 92.88           H  
ATOM   2448 HD22 LEU A 154      19.630  -6.963 -17.927  1.00 92.88           H  
ATOM   2449 HD23 LEU A 154      19.433  -6.584 -19.651  1.00 92.88           H  
ATOM   2450  N   LEU A 155      16.530 -10.988 -15.881  1.00 92.48           N  
ATOM   2451  H   LEU A 155      15.737 -10.794 -16.476  1.00 92.48           H  
ATOM   2452  CA  LEU A 155      16.332 -11.768 -14.656  1.00 92.48           C  
ATOM   2453  HA  LEU A 155      16.691 -11.202 -13.797  1.00 92.48           H  
ATOM   2454  C   LEU A 155      17.124 -13.071 -14.710  1.00 92.48           C  
ATOM   2455  CB  LEU A 155      14.850 -12.109 -14.474  1.00 92.48           C  
ATOM   2456  HB2 LEU A 155      14.485 -12.557 -15.399  1.00 92.48           H  
ATOM   2457  HB3 LEU A 155      14.775 -12.863 -13.691  1.00 92.48           H  
ATOM   2458  O   LEU A 155      17.780 -13.438 -13.742  1.00 92.48           O  
ATOM   2459  CG  LEU A 155      13.930 -10.943 -14.093  1.00 92.48           C  
ATOM   2460  HG  LEU A 155      13.968 -10.152 -14.842  1.00 92.48           H  
ATOM   2461  CD1 LEU A 155      12.510 -11.509 -14.042  1.00 92.48           C  
ATOM   2462 HD11 LEU A 155      12.284 -11.977 -15.000  1.00 92.48           H  
ATOM   2463 HD12 LEU A 155      12.421 -12.247 -13.246  1.00 92.48           H  
ATOM   2464 HD13 LEU A 155      11.781 -10.713 -13.891  1.00 92.48           H  
ATOM   2465  CD2 LEU A 155      14.294 -10.330 -12.745  1.00 92.48           C  
ATOM   2466 HD21 LEU A 155      13.482  -9.684 -12.411  1.00 92.48           H  
ATOM   2467 HD22 LEU A 155      15.191  -9.721 -12.862  1.00 92.48           H  
ATOM   2468 HD23 LEU A 155      14.474 -11.110 -12.006  1.00 92.48           H  
ATOM   2469  N   SER A 156      17.099 -13.756 -15.853  1.00 92.00           N  
ATOM   2470  H   SER A 156      16.517 -13.398 -16.597  1.00 92.00           H  
ATOM   2471  CA  SER A 156      17.766 -15.042 -16.061  1.00 92.00           C  
ATOM   2472  HA  SER A 156      17.317 -15.772 -15.387  1.00 92.00           H  
ATOM   2473  C   SER A 156      19.273 -14.985 -15.744  1.00 92.00           C  
ATOM   2474  CB  SER A 156      17.473 -15.489 -17.501  1.00 92.00           C  
ATOM   2475  HB2 SER A 156      16.466 -15.187 -17.791  1.00 92.00           H  
ATOM   2476  HB3 SER A 156      17.467 -16.576 -17.568  1.00 92.00           H  
ATOM   2477  O   SER A 156      19.818 -15.896 -15.118  1.00 92.00           O  
ATOM   2478  OG  SER A 156      18.402 -15.000 -18.444  1.00 92.00           O  
ATOM   2479  HG  SER A 156      18.374 -14.041 -18.468  1.00 92.00           H  
ATOM   2480  N   SER A 157      19.927 -13.867 -16.076  1.00 93.98           N  
ATOM   2481  H   SER A 157      19.424 -13.150 -16.579  1.00 93.98           H  
ATOM   2482  CA  SER A 157      21.337 -13.555 -15.794  1.00 93.98           C  
ATOM   2483  HA  SER A 157      21.919 -14.472 -15.886  1.00 93.98           H  
ATOM   2484  C   SER A 157      21.595 -13.010 -14.383  1.00 93.98           C  
ATOM   2485  CB  SER A 157      21.854 -12.565 -16.844  1.00 93.98           C  
ATOM   2486  HB2 SER A 157      22.771 -12.085 -16.504  1.00 93.98           H  
ATOM   2487  HB3 SER A 157      22.060 -13.104 -17.769  1.00 93.98           H  
ATOM   2488  O   SER A 157      22.739 -12.709 -14.039  1.00 93.98           O  
ATOM   2489  OG  SER A 157      20.869 -11.595 -17.102  1.00 93.98           O  
ATOM   2490  HG  SER A 157      21.202 -10.703 -16.985  1.00 93.98           H  
ATOM   2491  N   GLY A 158      20.561 -12.893 -13.547  1.00 93.97           N  
ATOM   2492  H   GLY A 158      19.643 -13.133 -13.893  1.00 93.97           H  
ATOM   2493  CA  GLY A 158      20.658 -12.468 -12.151  1.00 93.97           C  
ATOM   2494  HA2 GLY A 158      19.859 -12.958 -11.595  1.00 93.97           H  
ATOM   2495  HA3 GLY A 158      21.611 -12.791 -11.733  1.00 93.97           H  
ATOM   2496  C   GLY A 158      20.517 -10.962 -11.920  1.00 93.97           C  
ATOM   2497  O   GLY A 158      20.819 -10.505 -10.815  1.00 93.97           O  
ATOM   2498  N   THR A 159      20.072 -10.189 -12.918  1.00 95.91           N  
ATOM   2499  H   THR A 159      19.806 -10.624 -13.789  1.00 95.91           H  
ATOM   2500  CA  THR A 159      19.638  -8.796 -12.700  1.00 95.91           C  
ATOM   2501  HA  THR A 159      20.430  -8.247 -12.191  1.00 95.91           H  
ATOM   2502  C   THR A 159      18.391  -8.792 -11.827  1.00 95.91           C  
ATOM   2503  CB  THR A 159      19.324  -8.072 -14.015  1.00 95.91           C  
ATOM   2504  HB  THR A 159      18.449  -8.518 -14.488  1.00 95.91           H  
ATOM   2505  O   THR A 159      17.522  -9.652 -11.982  1.00 95.91           O  
ATOM   2506  CG2 THR A 159      19.065  -6.580 -13.860  1.00 95.91           C  
ATOM   2507 HG21 THR A 159      19.007  -6.113 -14.844  1.00 95.91           H  
ATOM   2508 HG22 THR A 159      18.116  -6.417 -13.350  1.00 95.91           H  
ATOM   2509 HG23 THR A 159      19.866  -6.116 -13.285  1.00 95.91           H  
ATOM   2510  OG1 THR A 159      20.431  -8.171 -14.865  1.00 95.91           O  
ATOM   2511  HG1 THR A 159      20.268  -8.896 -15.472  1.00 95.91           H  
ATOM   2512  N   LYS A 160      18.281  -7.845 -10.892  1.00 96.25           N  
ATOM   2513  H   LYS A 160      18.977  -7.115 -10.841  1.00 96.25           H  
ATOM   2514  CA  LYS A 160      17.092  -7.738 -10.038  1.00 96.25           C  
ATOM   2515  HA  LYS A 160      16.784  -8.743  -9.747  1.00 96.25           H  
ATOM   2516  C   LYS A 160      15.926  -7.135 -10.814  1.00 96.25           C  
ATOM   2517  CB  LYS A 160      17.394  -6.937  -8.768  1.00 96.25           C  
ATOM   2518  HB2 LYS A 160      17.480  -5.884  -9.035  1.00 96.25           H  
ATOM   2519  HB3 LYS A 160      16.547  -7.034  -8.088  1.00 96.25           H  
ATOM   2520  O   LYS A 160      16.117  -6.457 -11.819  1.00 96.25           O  
ATOM   2521  CG  LYS A 160      18.664  -7.371  -8.023  1.00 96.25           C  
ATOM   2522  HG2 LYS A 160      19.538  -7.245  -8.662  1.00 96.25           H  
ATOM   2523  HG3 LYS A 160      18.786  -6.722  -7.157  1.00 96.25           H  
ATOM   2524  CD  LYS A 160      18.572  -8.822  -7.540  1.00 96.25           C  
ATOM   2525  HD2 LYS A 160      17.694  -8.915  -6.901  1.00 96.25           H  
ATOM   2526  HD3 LYS A 160      18.478  -9.503  -8.386  1.00 96.25           H  
ATOM   2527  CE  LYS A 160      19.841  -9.161  -6.758  1.00 96.25           C  
ATOM   2528  HE2 LYS A 160      20.642  -9.385  -7.463  1.00 96.25           H  
ATOM   2529  HE3 LYS A 160      20.129  -8.278  -6.187  1.00 96.25           H  
ATOM   2530  NZ  LYS A 160      19.608 -10.280  -5.822  1.00 96.25           N  
ATOM   2531  HZ1 LYS A 160      18.933  -9.951  -5.146  1.00 96.25           H  
ATOM   2532  HZ2 LYS A 160      20.450 -10.496  -5.308  1.00 96.25           H  
ATOM   2533  HZ3 LYS A 160      19.255 -11.096  -6.302  1.00 96.25           H  
ATOM   2534  N   ILE A 161      14.700  -7.382 -10.360  1.00 92.80           N  
ATOM   2535  H   ILE A 161      14.596  -7.886  -9.492  1.00 92.80           H  
ATOM   2536  CA  ILE A 161      13.511  -7.039 -11.150  1.00 92.80           C  
ATOM   2537  HA  ILE A 161      13.678  -7.442 -12.149  1.00 92.80           H  
ATOM   2538  C   ILE A 161      13.326  -5.530 -11.348  1.00 92.80           C  
ATOM   2539  CB  ILE A 161      12.260  -7.733 -10.576  1.00 92.80           C  
ATOM   2540  HB  ILE A 161      12.457  -8.805 -10.566  1.00 92.80           H  
ATOM   2541  O   ILE A 161      13.024  -5.108 -12.461  1.00 92.80           O  
ATOM   2542  CG1 ILE A 161      10.993  -7.510 -11.427  1.00 92.80           C  
ATOM   2543 HG12 ILE A 161      10.233  -8.192 -11.047  1.00 92.80           H  
ATOM   2544 HG13 ILE A 161      10.645  -6.484 -11.310  1.00 92.80           H  
ATOM   2545  CG2 ILE A 161      11.956  -7.321  -9.123  1.00 92.80           C  
ATOM   2546 HG21 ILE A 161      11.097  -7.887  -8.760  1.00 92.80           H  
ATOM   2547 HG22 ILE A 161      12.806  -7.537  -8.477  1.00 92.80           H  
ATOM   2548 HG23 ILE A 161      11.718  -6.259  -9.065  1.00 92.80           H  
ATOM   2549  CD1 ILE A 161      11.109  -7.818 -12.921  1.00 92.80           C  
ATOM   2550 HD11 ILE A 161      11.446  -8.846 -13.048  1.00 92.80           H  
ATOM   2551 HD12 ILE A 161      11.806  -7.141 -13.414  1.00 92.80           H  
ATOM   2552 HD13 ILE A 161      10.130  -7.706 -13.387  1.00 92.80           H  
ATOM   2553  N   LEU A 162      13.542  -4.703 -10.321  1.00 93.05           N  
ATOM   2554  H   LEU A 162      13.875  -5.066  -9.440  1.00 93.05           H  
ATOM   2555  CA  LEU A 162      13.419  -3.249 -10.477  1.00 93.05           C  
ATOM   2556  HA  LEU A 162      12.502  -3.025 -11.022  1.00 93.05           H  
ATOM   2557  C   LEU A 162      14.561  -2.679 -11.325  1.00 93.05           C  
ATOM   2558  CB  LEU A 162      13.348  -2.556  -9.108  1.00 93.05           C  
ATOM   2559  HB2 LEU A 162      13.278  -1.483  -9.282  1.00 93.05           H  
ATOM   2560  HB3 LEU A 162      14.284  -2.738  -8.580  1.00 93.05           H  
ATOM   2561  O   LEU A 162      14.327  -1.773 -12.121  1.00 93.05           O  
ATOM   2562  CG  LEU A 162      12.171  -2.981  -8.211  1.00 93.05           C  
ATOM   2563  HG  LEU A 162      12.281  -4.028  -7.930  1.00 93.05           H  
ATOM   2564  CD1 LEU A 162      12.175  -2.139  -6.936  1.00 93.05           C  
ATOM   2565 HD11 LEU A 162      13.143  -2.228  -6.443  1.00 93.05           H  
ATOM   2566 HD12 LEU A 162      12.007  -1.091  -7.183  1.00 93.05           H  
ATOM   2567 HD13 LEU A 162      11.393  -2.479  -6.257  1.00 93.05           H  
ATOM   2568  CD2 LEU A 162      10.809  -2.804  -8.885  1.00 93.05           C  
ATOM   2569 HD21 LEU A 162      10.723  -3.480  -9.736  1.00 93.05           H  
ATOM   2570 HD22 LEU A 162      10.698  -1.775  -9.227  1.00 93.05           H  
ATOM   2571 HD23 LEU A 162      10.019  -3.041  -8.172  1.00 93.05           H  
ATOM   2572  N   ASP A 163      15.757  -3.260 -11.220  1.00 93.95           N  
ATOM   2573  H   ASP A 163      15.892  -3.952 -10.497  1.00 93.95           H  
ATOM   2574  CA  ASP A 163      16.925  -2.875 -12.020  1.00 93.95           C  
ATOM   2575  HA  ASP A 163      17.091  -1.803 -11.917  1.00 93.95           H  
ATOM   2576  C   ASP A 163      16.695  -3.189 -13.503  1.00 93.95           C  
ATOM   2577  CB  ASP A 163      18.181  -3.612 -11.524  1.00 93.95           C  
ATOM   2578  HB2 ASP A 163      18.057  -4.681 -11.695  1.00 93.95           H  
ATOM   2579  HB3 ASP A 163      19.037  -3.284 -12.114  1.00 93.95           H  
ATOM   2580  O   ASP A 163      16.940  -2.348 -14.366  1.00 93.95           O  
ATOM   2581  CG  ASP A 163      18.503  -3.404 -10.044  1.00 93.95           C  
ATOM   2582  OD1 ASP A 163      17.936  -2.487  -9.410  1.00 93.95           O  
ATOM   2583  OD2 ASP A 163      19.231  -4.250  -9.488  1.00 93.95           O  
ATOM   2584  N   ALA A 164      16.151  -4.375 -13.802  1.00 91.92           N  
ATOM   2585  H   ALA A 164      16.003  -5.029 -13.047  1.00 91.92           H  
ATOM   2586  CA  ALA A 164      15.796  -4.787 -15.156  1.00 91.92           C  
ATOM   2587  HA  ALA A 164      16.689  -4.732 -15.778  1.00 91.92           H  
ATOM   2588  C   ALA A 164      14.744  -3.855 -15.774  1.00 91.92           C  
ATOM   2589  CB  ALA A 164      15.302  -6.241 -15.121  1.00 91.92           C  
ATOM   2590  HB1 ALA A 164      14.425  -6.325 -14.479  1.00 91.92           H  
ATOM   2591  HB2 ALA A 164      16.088  -6.893 -14.739  1.00 91.92           H  
ATOM   2592  HB3 ALA A 164      15.036  -6.559 -16.129  1.00 91.92           H  
ATOM   2593  O   ALA A 164      14.898  -3.424 -16.913  1.00 91.92           O  
ATOM   2594  N   ILE A 165      13.708  -3.494 -15.010  1.00 87.65           N  
ATOM   2595  H   ILE A 165      13.648  -3.890 -14.083  1.00 87.65           H  
ATOM   2596  CA  ILE A 165      12.675  -2.536 -15.429  1.00 87.65           C  
ATOM   2597  HA  ILE A 165      12.214  -2.886 -16.353  1.00 87.65           H  
ATOM   2598  C   ILE A 165      13.281  -1.157 -15.726  1.00 87.65           C  
ATOM   2599  CB  ILE A 165      11.595  -2.457 -14.326  1.00 87.65           C  
ATOM   2600  HB  ILE A 165      12.096  -2.378 -13.361  1.00 87.65           H  
ATOM   2601  O   ILE A 165      12.973  -0.539 -16.752  1.00 87.65           O  
ATOM   2602  CG1 ILE A 165      10.753  -3.755 -14.325  1.00 87.65           C  
ATOM   2603 HG12 ILE A 165      10.118  -3.777 -15.211  1.00 87.65           H  
ATOM   2604 HG13 ILE A 165      11.411  -4.621 -14.395  1.00 87.65           H  
ATOM   2605  CG2 ILE A 165      10.719  -1.200 -14.487  1.00 87.65           C  
ATOM   2606 HG21 ILE A 165      11.306  -0.300 -14.301  1.00 87.65           H  
ATOM   2607 HG22 ILE A 165       9.916  -1.205 -13.751  1.00 87.65           H  
ATOM   2608 HG23 ILE A 165      10.314  -1.149 -15.498  1.00 87.65           H  
ATOM   2609  CD1 ILE A 165       9.889  -3.940 -13.067  1.00 87.65           C  
ATOM   2610 HD11 ILE A 165       9.156  -3.140 -12.968  1.00 87.65           H  
ATOM   2611 HD12 ILE A 165       9.361  -4.891 -13.133  1.00 87.65           H  
ATOM   2612 HD13 ILE A 165      10.526  -3.951 -12.183  1.00 87.65           H  
ATOM   2613  N   LEU A 166      14.147  -0.673 -14.832  1.00 87.76           N  
ATOM   2614  H   LEU A 166      14.350  -1.222 -14.008  1.00 87.76           H  
ATOM   2615  CA  LEU A 166      14.794   0.627 -14.965  1.00 87.76           C  
ATOM   2616  HA  LEU A 166      14.016   1.376 -15.108  1.00 87.76           H  
ATOM   2617  C   LEU A 166      15.702   0.658 -16.202  1.00 87.76           C  
ATOM   2618  CB  LEU A 166      15.559   0.915 -13.659  1.00 87.76           C  
ATOM   2619  HB2 LEU A 166      16.416   0.244 -13.601  1.00 87.76           H  
ATOM   2620  HB3 LEU A 166      14.910   0.694 -12.811  1.00 87.76           H  
ATOM   2621  O   LEU A 166      15.628   1.591 -17.000  1.00 87.76           O  
ATOM   2622  CG  LEU A 166      16.045   2.364 -13.512  1.00 87.76           C  
ATOM   2623  HG  LEU A 166      16.614   2.654 -14.395  1.00 87.76           H  
ATOM   2624  CD1 LEU A 166      14.878   3.330 -13.310  1.00 87.76           C  
ATOM   2625 HD11 LEU A 166      14.209   3.305 -14.170  1.00 87.76           H  
ATOM   2626 HD12 LEU A 166      14.320   3.057 -12.414  1.00 87.76           H  
ATOM   2627 HD13 LEU A 166      15.265   4.341 -13.187  1.00 87.76           H  
ATOM   2628  CD2 LEU A 166      16.954   2.477 -12.293  1.00 87.76           C  
ATOM   2629 HD21 LEU A 166      16.424   2.172 -11.391  1.00 87.76           H  
ATOM   2630 HD22 LEU A 166      17.822   1.832 -12.432  1.00 87.76           H  
ATOM   2631 HD23 LEU A 166      17.295   3.505 -12.171  1.00 87.76           H  
ATOM   2632  N   TYR A 167      16.498  -0.392 -16.410  1.00 90.70           N  
ATOM   2633  H   TYR A 167      16.517  -1.126 -15.716  1.00 90.70           H  
ATOM   2634  CA  TYR A 167      17.386  -0.511 -17.563  1.00 90.70           C  
ATOM   2635  HA  TYR A 167      17.987   0.396 -17.630  1.00 90.70           H  
ATOM   2636  C   TYR A 167      16.628  -0.646 -18.881  1.00 90.70           C  
ATOM   2637  CB  TYR A 167      18.329  -1.692 -17.361  1.00 90.70           C  
ATOM   2638  HB2 TYR A 167      17.756  -2.616 -17.291  1.00 90.70           H  
ATOM   2639  HB3 TYR A 167      18.842  -1.533 -16.413  1.00 90.70           H  
ATOM   2640  O   TYR A 167      16.946   0.066 -19.830  1.00 90.70           O  
ATOM   2641  CG  TYR A 167      19.379  -1.811 -18.446  1.00 90.70           C  
ATOM   2642  CD1 TYR A 167      19.318  -2.845 -19.401  1.00 90.70           C  
ATOM   2643  HD1 TYR A 167      18.512  -3.564 -19.366  1.00 90.70           H  
ATOM   2644  CD2 TYR A 167      20.414  -0.860 -18.503  1.00 90.70           C  
ATOM   2645  HD2 TYR A 167      20.447  -0.057 -17.781  1.00 90.70           H  
ATOM   2646  CE1 TYR A 167      20.310  -2.940 -20.398  1.00 90.70           C  
ATOM   2647  HE1 TYR A 167      20.278  -3.728 -21.136  1.00 90.70           H  
ATOM   2648  CE2 TYR A 167      21.405  -0.948 -19.496  1.00 90.70           C  
ATOM   2649  HE2 TYR A 167      22.193  -0.210 -19.533  1.00 90.70           H  
ATOM   2650  OH  TYR A 167      22.310  -2.077 -21.405  1.00 90.70           O  
ATOM   2651  HH  TYR A 167      22.895  -1.316 -21.375  1.00 90.70           H  
ATOM   2652  CZ  TYR A 167      21.356  -1.993 -20.442  1.00 90.70           C  
ATOM   2653  N   SER A 168      15.582  -1.476 -18.945  1.00 84.94           N  
ATOM   2654  H   SER A 168      15.373  -2.075 -18.159  1.00 84.94           H  
ATOM   2655  CA  SER A 168      14.732  -1.584 -20.139  1.00 84.94           C  
ATOM   2656  HA  SER A 168      15.332  -1.961 -20.967  1.00 84.94           H  
ATOM   2657  C   SER A 168      14.158  -0.236 -20.573  1.00 84.94           C  
ATOM   2658  CB  SER A 168      13.580  -2.560 -19.891  1.00 84.94           C  
ATOM   2659  HB2 SER A 168      12.819  -2.427 -20.660  1.00 84.94           H  
ATOM   2660  HB3 SER A 168      13.131  -2.365 -18.917  1.00 84.94           H  
ATOM   2661  O   SER A 168      13.980  -0.013 -21.768  1.00 84.94           O  
ATOM   2662  OG  SER A 168      14.056  -3.891 -19.950  1.00 84.94           O  
ATOM   2663  HG  SER A 168      13.599  -4.326 -20.673  1.00 84.94           H  
ATOM   2664  N   THR A 169      13.928   0.682 -19.629  1.00 80.24           N  
ATOM   2665  H   THR A 169      14.111   0.439 -18.666  1.00 80.24           H  
ATOM   2666  CA  THR A 169      13.419   2.022 -19.945  1.00 80.24           C  
ATOM   2667  HA  THR A 169      12.761   1.937 -20.809  1.00 80.24           H  
ATOM   2668  C   THR A 169      14.520   3.020 -20.320  1.00 80.24           C  
ATOM   2669  CB  THR A 169      12.588   2.585 -18.786  1.00 80.24           C  
ATOM   2670  HB  THR A 169      13.241   2.860 -17.958  1.00 80.24           H  
ATOM   2671  O   THR A 169      14.304   3.876 -21.177  1.00 80.24           O  
ATOM   2672  CG2 THR A 169      11.835   3.826 -19.277  1.00 80.24           C  
ATOM   2673 HG21 THR A 169      11.444   3.659 -20.280  1.00 80.24           H  
ATOM   2674 HG22 THR A 169      10.985   4.050 -18.632  1.00 80.24           H  
ATOM   2675 HG23 THR A 169      12.506   4.685 -19.288  1.00 80.24           H  
ATOM   2676  OG1 THR A 169      11.641   1.645 -18.317  1.00 80.24           O  
ATOM   2677  HG1 THR A 169      12.112   0.920 -17.901  1.00 80.24           H  
ATOM   2678  N   TYR A 170      15.696   2.936 -19.690  1.00 85.19           N  
ATOM   2679  H   TYR A 170      15.798   2.230 -18.975  1.00 85.19           H  
ATOM   2680  CA  TYR A 170      16.739   3.965 -19.786  1.00 85.19           C  
ATOM   2681  HA  TYR A 170      16.357   4.806 -20.366  1.00 85.19           H  
ATOM   2682  C   TYR A 170      18.025   3.551 -20.494  1.00 85.19           C  
ATOM   2683  CB  TYR A 170      17.071   4.479 -18.390  1.00 85.19           C  
ATOM   2684  HB2 TYR A 170      17.305   3.618 -17.765  1.00 85.19           H  
ATOM   2685  HB3 TYR A 170      17.959   5.112 -18.427  1.00 85.19           H  
ATOM   2686  O   TYR A 170      18.922   4.382 -20.596  1.00 85.19           O  
ATOM   2687  CG  TYR A 170      15.983   5.293 -17.755  1.00 85.19           C  
ATOM   2688  CD1 TYR A 170      15.538   6.473 -18.380  1.00 85.19           C  
ATOM   2689  HD1 TYR A 170      15.962   6.783 -19.323  1.00 85.19           H  
ATOM   2690  CD2 TYR A 170      15.465   4.896 -16.514  1.00 85.19           C  
ATOM   2691  HD2 TYR A 170      15.820   3.993 -16.039  1.00 85.19           H  
ATOM   2692  CE1 TYR A 170      14.567   7.268 -17.758  1.00 85.19           C  
ATOM   2693  HE1 TYR A 170      14.238   8.192 -18.212  1.00 85.19           H  
ATOM   2694  CE2 TYR A 170      14.517   5.703 -15.877  1.00 85.19           C  
ATOM   2695  HE2 TYR A 170      14.131   5.446 -14.901  1.00 85.19           H  
ATOM   2696  OH  TYR A 170      13.197   7.665 -15.868  1.00 85.19           O  
ATOM   2697  HH  TYR A 170      12.910   8.412 -16.398  1.00 85.19           H  
ATOM   2698  CZ  TYR A 170      14.080   6.883 -16.500  1.00 85.19           C  
ATOM   2699  N   LYS A 171      18.135   2.326 -21.015  1.00 85.32           N  
ATOM   2700  H   LYS A 171      17.404   1.658 -20.816  1.00 85.32           H  
ATOM   2701  CA  LYS A 171      19.350   1.840 -21.696  1.00 85.32           C  
ATOM   2702  HA  LYS A 171      20.162   1.826 -20.969  1.00 85.32           H  
ATOM   2703  C   LYS A 171      19.838   2.748 -22.835  1.00 85.32           C  
ATOM   2704  CB  LYS A 171      19.132   0.402 -22.199  1.00 85.32           C  
ATOM   2705  HB2 LYS A 171      18.910  -0.249 -21.353  1.00 85.32           H  
ATOM   2706  HB3 LYS A 171      20.064   0.051 -22.642  1.00 85.32           H  
ATOM   2707  O   LYS A 171      21.031   2.789 -23.112  1.00 85.32           O  
ATOM   2708  CG  LYS A 171      18.012   0.286 -23.247  1.00 85.32           C  
ATOM   2709  HG2 LYS A 171      17.064   0.618 -22.825  1.00 85.32           H  
ATOM   2710  HG3 LYS A 171      18.265   0.921 -24.096  1.00 85.32           H  
ATOM   2711  CD  LYS A 171      17.861  -1.156 -23.742  1.00 85.32           C  
ATOM   2712  HD2 LYS A 171      18.828  -1.530 -24.080  1.00 85.32           H  
ATOM   2713  HD3 LYS A 171      17.525  -1.775 -22.911  1.00 85.32           H  
ATOM   2714  CE  LYS A 171      16.844  -1.261 -24.887  1.00 85.32           C  
ATOM   2715  HE2 LYS A 171      16.685  -2.318 -25.104  1.00 85.32           H  
ATOM   2716  HE3 LYS A 171      15.896  -0.838 -24.556  1.00 85.32           H  
ATOM   2717  NZ  LYS A 171      17.307  -0.562 -26.111  1.00 85.32           N  
ATOM   2718  HZ1 LYS A 171      16.746  -0.784 -26.921  1.00 85.32           H  
ATOM   2719  HZ2 LYS A 171      18.290  -0.693 -26.300  1.00 85.32           H  
ATOM   2720  HZ3 LYS A 171      17.217   0.438 -26.001  1.00 85.32           H  
ATOM   2721  N   ASP A 172      18.924   3.480 -23.474  1.00 85.76           N  
ATOM   2722  H   ASP A 172      17.959   3.349 -23.205  1.00 85.76           H  
ATOM   2723  CA  ASP A 172      19.219   4.399 -24.581  1.00 85.76           C  
ATOM   2724  HA  ASP A 172      20.196   4.146 -24.991  1.00 85.76           H  
ATOM   2725  C   ASP A 172      19.305   5.874 -24.116  1.00 85.76           C  
ATOM   2726  CB  ASP A 172      18.194   4.182 -25.712  1.00 85.76           C  
ATOM   2727  HB2 ASP A 172      17.219   4.531 -25.371  1.00 85.76           H  
ATOM   2728  HB3 ASP A 172      18.484   4.783 -26.574  1.00 85.76           H  
ATOM   2729  O   ASP A 172      19.468   6.787 -24.925  1.00 85.76           O  
ATOM   2730  CG  ASP A 172      18.077   2.711 -26.158  1.00 85.76           C  
ATOM   2731  OD1 ASP A 172      19.100   2.040 -26.407  1.00 85.76           O  
ATOM   2732  OD2 ASP A 172      16.947   2.172 -26.197  1.00 85.76           O  
ATOM   2733  N   SER A 173      19.195   6.139 -22.808  1.00 85.66           N  
ATOM   2734  H   SER A 173      19.188   5.360 -22.165  1.00 85.66           H  
ATOM   2735  CA  SER A 173      19.205   7.486 -22.235  1.00 85.66           C  
ATOM   2736  HA  SER A 173      18.893   8.192 -23.004  1.00 85.66           H  
ATOM   2737  C   SER A 173      20.598   7.885 -21.755  1.00 85.66           C  
ATOM   2738  CB  SER A 173      18.201   7.598 -21.088  1.00 85.66           C  
ATOM   2739  HB2 SER A 173      17.219   7.263 -21.423  1.00 85.66           H  
ATOM   2740  HB3 SER A 173      18.521   6.974 -20.253  1.00 85.66           H  
ATOM   2741  O   SER A 173      21.045   7.490 -20.678  1.00 85.66           O  
ATOM   2742  OG  SER A 173      18.128   8.953 -20.676  1.00 85.66           O  
ATOM   2743  HG  SER A 173      17.634   9.443 -21.338  1.00 85.66           H  
ATOM   2744  N   ALA A 174      21.256   8.767 -22.511  1.00 83.25           N  
ATOM   2745  H   ALA A 174      20.869   9.004 -23.413  1.00 83.25           H  
ATOM   2746  CA  ALA A 174      22.560   9.322 -22.140  1.00 83.25           C  
ATOM   2747  HA  ALA A 174      23.290   8.512 -22.124  1.00 83.25           H  
ATOM   2748  C   ALA A 174      22.571   9.971 -20.741  1.00 83.25           C  
ATOM   2749  CB  ALA A 174      22.974  10.328 -23.219  1.00 83.25           C  
ATOM   2750  HB1 ALA A 174      23.961  10.726 -22.983  1.00 83.25           H  
ATOM   2751  HB2 ALA A 174      22.262  11.153 -23.258  1.00 83.25           H  
ATOM   2752  HB3 ALA A 174      23.016   9.837 -24.191  1.00 83.25           H  
ATOM   2753  O   ALA A 174      23.562   9.859 -20.025  1.00 83.25           O  
ATOM   2754  N   GLU A 175      21.458  10.593 -20.337  1.00 81.52           N  
ATOM   2755  H   GLU A 175      20.679  10.636 -20.978  1.00 81.52           H  
ATOM   2756  CA  GLU A 175      21.301  11.261 -19.036  1.00 81.52           C  
ATOM   2757  HA  GLU A 175      22.140  11.938 -18.873  1.00 81.52           H  
ATOM   2758  C   GLU A 175      21.282  10.285 -17.851  1.00 81.52           C  
ATOM   2759  CB  GLU A 175      19.997  12.086 -19.031  1.00 81.52           C  
ATOM   2760  HB2 GLU A 175      19.165  11.426 -19.279  1.00 81.52           H  
ATOM   2761  HB3 GLU A 175      19.835  12.482 -18.029  1.00 81.52           H  
ATOM   2762  O   GLU A 175      21.666  10.666 -16.751  1.00 81.52           O  
ATOM   2763  CG  GLU A 175      20.018  13.265 -20.019  1.00 81.52           C  
ATOM   2764  HG2 GLU A 175      20.848  13.921 -19.754  1.00 81.52           H  
ATOM   2765  HG3 GLU A 175      20.203  12.879 -21.021  1.00 81.52           H  
ATOM   2766  CD  GLU A 175      18.710  14.088 -20.050  1.00 81.52           C  
ATOM   2767  OE1 GLU A 175      18.687  15.117 -20.754  1.00 81.52           O  
ATOM   2768  OE2 GLU A 175      17.683  13.684 -19.450  1.00 81.52           O  
ATOM   2769  N   HIS A 176      20.859   9.034 -18.058  1.00 85.07           N  
ATOM   2770  H   HIS A 176      20.609   8.762 -18.998  1.00 85.07           H  
ATOM   2771  CA  HIS A 176      20.691   8.044 -16.986  1.00 85.07           C  
ATOM   2772  HA  HIS A 176      20.793   8.534 -16.018  1.00 85.07           H  
ATOM   2773  C   HIS A 176      21.756   6.949 -17.030  1.00 85.07           C  
ATOM   2774  CB  HIS A 176      19.280   7.451 -17.047  1.00 85.07           C  
ATOM   2775  HB2 HIS A 176      19.167   6.706 -16.258  1.00 85.07           H  
ATOM   2776  HB3 HIS A 176      19.154   6.952 -18.007  1.00 85.07           H  
ATOM   2777  O   HIS A 176      21.957   6.263 -16.036  1.00 85.07           O  
ATOM   2778  CG  HIS A 176      18.199   8.490 -16.893  1.00 85.07           C  
ATOM   2779  CD2 HIS A 176      17.555   8.861 -15.743  1.00 85.07           C  
ATOM   2780  HD2 HIS A 176      17.710   8.433 -14.764  1.00 85.07           H  
ATOM   2781  ND1 HIS A 176      17.726   9.301 -17.894  1.00 85.07           N  
ATOM   2782  HD1 HIS A 176      18.021   9.280 -18.859  1.00 85.07           H  
ATOM   2783  CE1 HIS A 176      16.838  10.153 -17.367  1.00 85.07           C  
ATOM   2784  HE1 HIS A 176      16.331  10.934 -17.914  1.00 85.07           H  
ATOM   2785  NE2 HIS A 176      16.688   9.917 -16.056  1.00 85.07           N  
ATOM   2786  N   ASN A 177      22.491   6.815 -18.137  1.00 86.08           N  
ATOM   2787  H   ASN A 177      22.218   7.351 -18.948  1.00 86.08           H  
ATOM   2788  CA  ASN A 177      23.506   5.775 -18.318  1.00 86.08           C  
ATOM   2789  HA  ASN A 177      23.004   4.807 -18.332  1.00 86.08           H  
ATOM   2790  C   ASN A 177      24.538   5.697 -17.181  1.00 86.08           C  
ATOM   2791  CB  ASN A 177      24.191   5.991 -19.680  1.00 86.08           C  
ATOM   2792  HB2 ASN A 177      25.136   5.446 -19.697  1.00 86.08           H  
ATOM   2793  HB3 ASN A 177      24.402   7.050 -19.827  1.00 86.08           H  
ATOM   2794  O   ASN A 177      25.068   4.620 -16.917  1.00 86.08           O  
ATOM   2795  CG  ASN A 177      23.364   5.464 -20.840  1.00 86.08           C  
ATOM   2796  ND2 ASN A 177      23.704   5.820 -22.057  1.00 86.08           N  
ATOM   2797 HD21 ASN A 177      23.144   5.401 -22.785  1.00 86.08           H  
ATOM   2798 HD22 ASN A 177      24.488   6.434 -22.224  1.00 86.08           H  
ATOM   2799  OD1 ASN A 177      22.442   4.687 -20.685  1.00 86.08           O  
ATOM   2800  N   PHE A 178      24.800   6.803 -16.476  1.00 88.84           N  
ATOM   2801  H   PHE A 178      24.291   7.645 -16.705  1.00 88.84           H  
ATOM   2802  CA  PHE A 178      25.736   6.832 -15.351  1.00 88.84           C  
ATOM   2803  HA  PHE A 178      26.687   6.434 -15.704  1.00 88.84           H  
ATOM   2804  C   PHE A 178      25.311   5.958 -14.157  1.00 88.84           C  
ATOM   2805  CB  PHE A 178      25.966   8.286 -14.905  1.00 88.84           C  
ATOM   2806  HB2 PHE A 178      26.088   8.922 -15.781  1.00 88.84           H  
ATOM   2807  HB3 PHE A 178      26.906   8.321 -14.353  1.00 88.84           H  
ATOM   2808  O   PHE A 178      26.179   5.556 -13.382  1.00 88.84           O  
ATOM   2809  CG  PHE A 178      24.876   8.858 -14.014  1.00 88.84           C  
ATOM   2810  CD1 PHE A 178      23.730   9.447 -14.575  1.00 88.84           C  
ATOM   2811  HD1 PHE A 178      23.625   9.524 -15.647  1.00 88.84           H  
ATOM   2812  CD2 PHE A 178      25.001   8.782 -12.613  1.00 88.84           C  
ATOM   2813  HD2 PHE A 178      25.880   8.331 -12.176  1.00 88.84           H  
ATOM   2814  CE1 PHE A 178      22.713   9.947 -13.742  1.00 88.84           C  
ATOM   2815  HE1 PHE A 178      21.834  10.396 -14.179  1.00 88.84           H  
ATOM   2816  CE2 PHE A 178      23.985   9.280 -11.778  1.00 88.84           C  
ATOM   2817  HE2 PHE A 178      24.070   9.203 -10.704  1.00 88.84           H  
ATOM   2818  CZ  PHE A 178      22.838   9.861 -12.345  1.00 88.84           C  
ATOM   2819  HZ  PHE A 178      22.048  10.228 -11.707  1.00 88.84           H  
ATOM   2820  N   ILE A 179      24.015   5.659 -13.986  1.00 90.54           N  
ATOM   2821  H   ILE A 179      23.339   6.011 -14.649  1.00 90.54           H  
ATOM   2822  CA  ILE A 179      23.514   4.868 -12.847  1.00 90.54           C  
ATOM   2823  HA  ILE A 179      24.061   5.178 -11.956  1.00 90.54           H  
ATOM   2824  C   ILE A 179      23.775   3.369 -13.019  1.00 90.54           C  
ATOM   2825  CB  ILE A 179      22.015   5.137 -12.556  1.00 90.54           C  
ATOM   2826  HB  ILE A 179      21.808   4.716 -11.572  1.00 90.54           H  
ATOM   2827  O   ILE A 179      23.785   2.641 -12.028  1.00 90.54           O  
ATOM   2828  CG1 ILE A 179      21.066   4.412 -13.540  1.00 90.54           C  
ATOM   2829 HG12 ILE A 179      21.064   3.353 -13.283  1.00 90.54           H  
ATOM   2830 HG13 ILE A 179      21.440   4.483 -14.561  1.00 90.54           H  
ATOM   2831  CG2 ILE A 179      21.759   6.648 -12.431  1.00 90.54           C  
ATOM   2832 HG21 ILE A 179      22.454   7.069 -11.704  1.00 90.54           H  
ATOM   2833 HG22 ILE A 179      20.748   6.836 -12.069  1.00 90.54           H  
ATOM   2834 HG23 ILE A 179      21.883   7.144 -13.393  1.00 90.54           H  
ATOM   2835  CD1 ILE A 179      19.609   4.889 -13.509  1.00 90.54           C  
ATOM   2836 HD11 ILE A 179      18.989   4.225 -14.111  1.00 90.54           H  
ATOM   2837 HD12 ILE A 179      19.534   5.897 -13.917  1.00 90.54           H  
ATOM   2838 HD13 ILE A 179      19.241   4.881 -12.482  1.00 90.54           H  
ATOM   2839  N   PHE A 180      23.991   2.903 -14.253  1.00 93.92           N  
ATOM   2840  H   PHE A 180      24.048   3.561 -15.017  1.00 93.92           H  
ATOM   2841  CA  PHE A 180      24.076   1.481 -14.575  1.00 93.92           C  
ATOM   2842  HA  PHE A 180      23.522   0.929 -13.815  1.00 93.92           H  
ATOM   2843  C   PHE A 180      25.521   0.963 -14.559  1.00 93.92           C  
ATOM   2844  CB  PHE A 180      23.390   1.200 -15.921  1.00 93.92           C  
ATOM   2845  HB2 PHE A 180      23.445   0.129 -16.118  1.00 93.92           H  
ATOM   2846  HB3 PHE A 180      23.945   1.708 -16.710  1.00 93.92           H  
ATOM   2847  O   PHE A 180      26.392   1.475 -15.263  1.00 93.92           O  
ATOM   2848  CG  PHE A 180      21.929   1.611 -15.989  1.00 93.92           C  
ATOM   2849  CD1 PHE A 180      20.986   0.998 -15.146  1.00 93.92           C  
ATOM   2850  HD1 PHE A 180      21.303   0.225 -14.462  1.00 93.92           H  
ATOM   2851  CD2 PHE A 180      21.508   2.594 -16.902  1.00 93.92           C  
ATOM   2852  HD2 PHE A 180      22.223   3.047 -17.572  1.00 93.92           H  
ATOM   2853  CE1 PHE A 180      19.636   1.384 -15.196  1.00 93.92           C  
ATOM   2854  HE1 PHE A 180      18.912   0.910 -14.549  1.00 93.92           H  
ATOM   2855  CE2 PHE A 180      20.160   2.989 -16.950  1.00 93.92           C  
ATOM   2856  HE2 PHE A 180      19.852   3.755 -17.645  1.00 93.92           H  
ATOM   2857  CZ  PHE A 180      19.227   2.385 -16.089  1.00 93.92           C  
ATOM   2858  HZ  PHE A 180      18.190   2.687 -16.101  1.00 93.92           H  
ATOM   2859  N   ASP A 181      25.761  -0.109 -13.805  1.00 96.16           N  
ATOM   2860  H   ASP A 181      25.008  -0.454 -13.228  1.00 96.16           H  
ATOM   2861  CA  ASP A 181      26.952  -0.955 -13.906  1.00 96.16           C  
ATOM   2862  HA  ASP A 181      27.744  -0.397 -14.406  1.00 96.16           H  
ATOM   2863  C   ASP A 181      26.626  -2.194 -14.745  1.00 96.16           C  
ATOM   2864  CB  ASP A 181      27.470  -1.350 -12.516  1.00 96.16           C  
ATOM   2865  HB2 ASP A 181      27.582  -0.448 -11.914  1.00 96.16           H  
ATOM   2866  HB3 ASP A 181      26.741  -1.989 -12.018  1.00 96.16           H  
ATOM   2867  O   ASP A 181      25.991  -3.142 -14.277  1.00 96.16           O  
ATOM   2868  CG  ASP A 181      28.827  -2.069 -12.591  1.00 96.16           C  
ATOM   2869  OD1 ASP A 181      29.609  -1.755 -13.520  1.00 96.16           O  
ATOM   2870  OD2 ASP A 181      29.105  -2.932 -11.721  1.00 96.16           O  
ATOM   2871  N   VAL A 182      27.016  -2.165 -16.018  1.00 96.05           N  
ATOM   2872  H   VAL A 182      27.564  -1.374 -16.325  1.00 96.05           H  
ATOM   2873  CA  VAL A 182      26.612  -3.169 -17.004  1.00 96.05           C  
ATOM   2874  HA  VAL A 182      25.698  -3.647 -16.652  1.00 96.05           H  
ATOM   2875  C   VAL A 182      27.679  -4.258 -17.148  1.00 96.05           C  
ATOM   2876  CB  VAL A 182      26.273  -2.498 -18.345  1.00 96.05           C  
ATOM   2877  HB  VAL A 182      27.157  -1.992 -18.733  1.00 96.05           H  
ATOM   2878  O   VAL A 182      28.803  -3.998 -17.574  1.00 96.05           O  
ATOM   2879  CG1 VAL A 182      25.821  -3.541 -19.359  1.00 96.05           C  
ATOM   2880 HG11 VAL A 182      25.522  -3.046 -20.282  1.00 96.05           H  
ATOM   2881 HG12 VAL A 182      26.650  -4.214 -19.578  1.00 96.05           H  
ATOM   2882 HG13 VAL A 182      24.976  -4.102 -18.959  1.00 96.05           H  
ATOM   2883  CG2 VAL A 182      25.139  -1.471 -18.219  1.00 96.05           C  
ATOM   2884 HG21 VAL A 182      24.234  -1.944 -17.838  1.00 96.05           H  
ATOM   2885 HG22 VAL A 182      25.432  -0.669 -17.541  1.00 96.05           H  
ATOM   2886 HG23 VAL A 182      24.928  -1.026 -19.191  1.00 96.05           H  
ATOM   2887  N   LYS A 183      27.303  -5.507 -16.856  1.00 96.35           N  
ATOM   2888  H   LYS A 183      26.368  -5.621 -16.490  1.00 96.35           H  
ATOM   2889  CA  LYS A 183      28.156  -6.702 -16.911  1.00 96.35           C  
ATOM   2890  HA  LYS A 183      29.166  -6.400 -17.187  1.00 96.35           H  
ATOM   2891  C   LYS A 183      27.653  -7.684 -17.964  1.00 96.35           C  
ATOM   2892  CB  LYS A 183      28.229  -7.358 -15.522  1.00 96.35           C  
ATOM   2893  HB2 LYS A 183      27.219  -7.580 -15.177  1.00 96.35           H  
ATOM   2894  HB3 LYS A 183      28.790  -8.289 -15.592  1.00 96.35           H  
ATOM   2895  O   LYS A 183      26.576  -8.270 -17.840  1.00 96.35           O  
ATOM   2896  CG  LYS A 183      28.920  -6.430 -14.516  1.00 96.35           C  
ATOM   2897  HG2 LYS A 183      29.937  -6.229 -14.851  1.00 96.35           H  
ATOM   2898  HG3 LYS A 183      28.377  -5.486 -14.474  1.00 96.35           H  
ATOM   2899  CD  LYS A 183      28.961  -7.019 -13.103  1.00 96.35           C  
ATOM   2900  HD2 LYS A 183      29.615  -7.890 -13.067  1.00 96.35           H  
ATOM   2901  HD3 LYS A 183      27.951  -7.290 -12.797  1.00 96.35           H  
ATOM   2902  CE  LYS A 183      29.488  -5.902 -12.201  1.00 96.35           C  
ATOM   2903  HE2 LYS A 183      30.527  -5.678 -12.440  1.00 96.35           H  
ATOM   2904  HE3 LYS A 183      28.918  -5.003 -12.434  1.00 96.35           H  
ATOM   2905  NZ  LYS A 183      29.322  -6.181 -10.761  1.00 96.35           N  
ATOM   2906  HZ1 LYS A 183      28.385  -6.514 -10.580  1.00 96.35           H  
ATOM   2907  HZ2 LYS A 183      29.986  -6.856 -10.411  1.00 96.35           H  
ATOM   2908  HZ3 LYS A 183      29.406  -5.302 -10.271  1.00 96.35           H  
ATOM   2909  N   VAL A 184      28.474  -7.895 -18.990  1.00 96.26           N  
ATOM   2910  H   VAL A 184      29.346  -7.387 -19.014  1.00 96.26           H  
ATOM   2911  CA  VAL A 184      28.206  -8.875 -20.049  1.00 96.26           C  
ATOM   2912  HA  VAL A 184      27.128  -8.924 -20.205  1.00 96.26           H  
ATOM   2913  C   VAL A 184      28.700 -10.245 -19.603  1.00 96.26           C  
ATOM   2914  CB  VAL A 184      28.851  -8.477 -21.389  1.00 96.26           C  
ATOM   2915  HB  VAL A 184      29.926  -8.652 -21.348  1.00 96.26           H  
ATOM   2916  O   VAL A 184      29.883 -10.428 -19.330  1.00 96.26           O  
ATOM   2917  CG1 VAL A 184      28.265  -9.333 -22.518  1.00 96.26           C  
ATOM   2918 HG11 VAL A 184      27.188  -9.180 -22.581  1.00 96.26           H  
ATOM   2919 HG12 VAL A 184      28.725  -9.057 -23.467  1.00 96.26           H  
ATOM   2920 HG13 VAL A 184      28.468 -10.385 -22.319  1.00 96.26           H  
ATOM   2921  CG2 VAL A 184      28.634  -6.992 -21.698  1.00 96.26           C  
ATOM   2922 HG21 VAL A 184      29.329  -6.390 -21.113  1.00 96.26           H  
ATOM   2923 HG22 VAL A 184      27.619  -6.705 -21.422  1.00 96.26           H  
ATOM   2924 HG23 VAL A 184      28.808  -6.788 -22.754  1.00 96.26           H  
ATOM   2925  N   LEU A 185      27.794 -11.214 -19.535  1.00 94.89           N  
ATOM   2926  H   LEU A 185      26.839 -10.983 -19.768  1.00 94.89           H  
ATOM   2927  CA  LEU A 185      28.077 -12.582 -19.131  1.00 94.89           C  
ATOM   2928  HA  LEU A 185      28.999 -12.597 -18.551  1.00 94.89           H  
ATOM   2929  C   LEU A 185      28.279 -13.471 -20.360  1.00 94.89           C  
ATOM   2930  CB  LEU A 185      26.946 -13.120 -18.237  1.00 94.89           C  
ATOM   2931  HB2 LEU A 185      27.216 -14.129 -17.925  1.00 94.89           H  
ATOM   2932  HB3 LEU A 185      26.036 -13.190 -18.834  1.00 94.89           H  
ATOM   2933  O   LEU A 185      27.426 -13.553 -21.244  1.00 94.89           O  
ATOM   2934  CG  LEU A 185      26.621 -12.294 -16.980  1.00 94.89           C  
ATOM   2935  HG  LEU A 185      26.198 -11.332 -17.269  1.00 94.89           H  
ATOM   2936  CD1 LEU A 185      25.578 -13.062 -16.167  1.00 94.89           C  
ATOM   2937 HD11 LEU A 185      24.696 -13.245 -16.781  1.00 94.89           H  
ATOM   2938 HD12 LEU A 185      25.288 -12.489 -15.287  1.00 94.89           H  
ATOM   2939 HD13 LEU A 185      25.984 -14.019 -15.841  1.00 94.89           H  
ATOM   2940  CD2 LEU A 185      27.840 -12.057 -16.087  1.00 94.89           C  
ATOM   2941 HD21 LEU A 185      28.303 -13.007 -15.819  1.00 94.89           H  
ATOM   2942 HD22 LEU A 185      27.533 -11.534 -15.181  1.00 94.89           H  
ATOM   2943 HD23 LEU A 185      28.565 -11.433 -16.609  1.00 94.89           H  
ATOM   2944  N   SER A 186      29.387 -14.195 -20.373  1.00 92.06           N  
ATOM   2945  H   SER A 186      30.094 -13.997 -19.679  1.00 92.06           H  
ATOM   2946  CA  SER A 186      29.655 -15.293 -21.304  1.00 92.06           C  
ATOM   2947  HA  SER A 186      28.718 -15.683 -21.702  1.00 92.06           H  
ATOM   2948  C   SER A 186      30.337 -16.428 -20.534  1.00 92.06           C  
ATOM   2949  CB  SER A 186      30.483 -14.793 -22.495  1.00 92.06           C  
ATOM   2950  HB2 SER A 186      29.877 -14.097 -23.075  1.00 92.06           H  
ATOM   2951  HB3 SER A 186      30.746 -15.639 -23.131  1.00 92.06           H  
ATOM   2952  O   SER A 186      31.540 -16.624 -20.702  1.00 92.06           O  
ATOM   2953  OG  SER A 186      31.661 -14.132 -22.077  1.00 92.06           O  
ATOM   2954  HG  SER A 186      32.180 -14.786 -21.604  1.00 92.06           H  
ATOM   2955  N   PRO A 187      29.620 -17.085 -19.599  1.00 90.98           N  
ATOM   2956  CA  PRO A 187      30.184 -18.185 -18.820  1.00 90.98           C  
ATOM   2957  HA  PRO A 187      31.102 -17.875 -18.321  1.00 90.98           H  
ATOM   2958  C   PRO A 187      30.485 -19.381 -19.727  1.00 90.98           C  
ATOM   2959  CB  PRO A 187      29.106 -18.525 -17.785  1.00 90.98           C  
ATOM   2960  HB2 PRO A 187      29.149 -19.567 -17.470  1.00 90.98           H  
ATOM   2961  HB3 PRO A 187      29.210 -17.867 -16.923  1.00 90.98           H  
ATOM   2962  O   PRO A 187      29.899 -19.495 -20.795  1.00 90.98           O  
ATOM   2963  CG  PRO A 187      27.805 -18.201 -18.521  1.00 90.98           C  
ATOM   2964  HG2 PRO A 187      27.546 -19.022 -19.190  1.00 90.98           H  
ATOM   2965  HG3 PRO A 187      26.989 -17.998 -17.827  1.00 90.98           H  
ATOM   2966  CD  PRO A 187      28.188 -16.964 -19.334  1.00 90.98           C  
ATOM   2967  HD2 PRO A 187      27.609 -16.928 -20.258  1.00 90.98           H  
ATOM   2968  HD3 PRO A 187      28.007 -16.069 -18.739  1.00 90.98           H  
ATOM   2969  N   ASP A 188      31.325 -20.314 -19.282  1.00 90.15           N  
ATOM   2970  H   ASP A 188      31.924 -20.114 -18.494  1.00 90.15           H  
ATOM   2971  CA  ASP A 188      31.569 -21.552 -20.039  1.00 90.15           C  
ATOM   2972  HA  ASP A 188      31.812 -21.303 -21.072  1.00 90.15           H  
ATOM   2973  C   ASP A 188      30.331 -22.465 -20.046  1.00 90.15           C  
ATOM   2974  CB  ASP A 188      32.763 -22.295 -19.427  1.00 90.15           C  
ATOM   2975  HB2 ASP A 188      32.521 -22.561 -18.398  1.00 90.15           H  
ATOM   2976  HB3 ASP A 188      32.930 -23.216 -19.986  1.00 90.15           H  
ATOM   2977  O   ASP A 188      30.010 -23.113 -21.045  1.00 90.15           O  
ATOM   2978  CG  ASP A 188      34.052 -21.473 -19.444  1.00 90.15           C  
ATOM   2979  OD1 ASP A 188      34.281 -20.763 -20.446  1.00 90.15           O  
ATOM   2980  OD2 ASP A 188      34.767 -21.542 -18.422  1.00 90.15           O  
ATOM   2981  N   PHE A 189      29.597 -22.477 -18.928  1.00 89.13           N  
ATOM   2982  H   PHE A 189      29.882 -21.863 -18.179  1.00 89.13           H  
ATOM   2983  CA  PHE A 189      28.408 -23.299 -18.727  1.00 89.13           C  
ATOM   2984  HA  PHE A 189      28.070 -23.649 -19.702  1.00 89.13           H  
ATOM   2985  C   PHE A 189      27.264 -22.504 -18.097  1.00 89.13           C  
ATOM   2986  CB  PHE A 189      28.742 -24.528 -17.867  1.00 89.13           C  
ATOM   2987  HB2 PHE A 189      27.826 -25.096 -17.704  1.00 89.13           H  
ATOM   2988  HB3 PHE A 189      29.096 -24.192 -16.893  1.00 89.13           H  
ATOM   2989  O   PHE A 189      27.477 -21.624 -17.262  1.00 89.13           O  
ATOM   2990  CG  PHE A 189      29.776 -25.454 -18.476  1.00 89.13           C  
ATOM   2991  CD1 PHE A 189      29.376 -26.488 -19.343  1.00 89.13           C  
ATOM   2992  HD1 PHE A 189      28.328 -26.636 -19.560  1.00 89.13           H  
ATOM   2993  CD2 PHE A 189      31.143 -25.268 -18.199  1.00 89.13           C  
ATOM   2994  HD2 PHE A 189      31.461 -24.469 -17.545  1.00 89.13           H  
ATOM   2995  CE1 PHE A 189      30.338 -27.322 -19.941  1.00 89.13           C  
ATOM   2996  HE1 PHE A 189      30.032 -28.107 -20.616  1.00 89.13           H  
ATOM   2997  CE2 PHE A 189      32.105 -26.095 -18.801  1.00 89.13           C  
ATOM   2998  HE2 PHE A 189      33.155 -25.926 -18.612  1.00 89.13           H  
ATOM   2999  CZ  PHE A 189      31.703 -27.121 -19.673  1.00 89.13           C  
ATOM   3000  HZ  PHE A 189      32.446 -27.746 -20.147  1.00 89.13           H  
ATOM   3001  N   ILE A 190      26.036 -22.871 -18.454  1.00 88.48           N  
ATOM   3002  H   ILE A 190      25.954 -23.609 -19.139  1.00 88.48           H  
ATOM   3003  CA  ILE A 190      24.800 -22.363 -17.857  1.00 88.48           C  
ATOM   3004  HA  ILE A 190      25.026 -21.519 -17.204  1.00 88.48           H  
ATOM   3005  C   ILE A 190      24.166 -23.472 -17.030  1.00 88.48           C  
ATOM   3006  CB  ILE A 190      23.809 -21.888 -18.934  1.00 88.48           C  
ATOM   3007  HB  ILE A 190      23.563 -22.754 -19.550  1.00 88.48           H  
ATOM   3008  O   ILE A 190      24.019 -24.599 -17.505  1.00 88.48           O  
ATOM   3009  CG1 ILE A 190      24.407 -20.795 -19.839  1.00 88.48           C  
ATOM   3010 HG12 ILE A 190      24.277 -19.813 -19.384  1.00 88.48           H  
ATOM   3011 HG13 ILE A 190      25.471 -20.961 -20.007  1.00 88.48           H  
ATOM   3012  CG2 ILE A 190      22.504 -21.363 -18.297  1.00 88.48           C  
ATOM   3013 HG21 ILE A 190      22.724 -20.574 -17.577  1.00 88.48           H  
ATOM   3014 HG22 ILE A 190      21.970 -22.169 -17.794  1.00 88.48           H  
ATOM   3015 HG23 ILE A 190      21.833 -20.961 -19.056  1.00 88.48           H  
ATOM   3016  CD1 ILE A 190      23.712 -20.845 -21.201  1.00 88.48           C  
ATOM   3017 HD11 ILE A 190      22.631 -20.769 -21.088  1.00 88.48           H  
ATOM   3018 HD12 ILE A 190      23.922 -21.800 -21.682  1.00 88.48           H  
ATOM   3019 HD13 ILE A 190      24.072 -20.046 -21.850  1.00 88.48           H  
ATOM   3020  N   ASP A 191      23.735 -23.133 -15.820  1.00 89.60           N  
ATOM   3021  H   ASP A 191      23.874 -22.182 -15.509  1.00 89.60           H  
ATOM   3022  CA  ASP A 191      22.871 -23.980 -15.007  1.00 89.60           C  
ATOM   3023  HA  ASP A 191      22.981 -25.021 -15.311  1.00 89.60           H  
ATOM   3024  C   ASP A 191      21.407 -23.567 -15.218  1.00 89.60           C  
ATOM   3025  CB  ASP A 191      23.315 -23.886 -13.545  1.00 89.60           C  
ATOM   3026  HB2 ASP A 191      23.137 -22.873 -13.185  1.00 89.60           H  
ATOM   3027  HB3 ASP A 191      24.386 -24.081 -13.493  1.00 89.60           H  
ATOM   3028  O   ASP A 191      20.985 -22.471 -14.833  1.00 89.60           O  
ATOM   3029  CG  ASP A 191      22.593 -24.882 -12.633  1.00 89.60           C  
ATOM   3030  OD1 ASP A 191      21.418 -25.208 -12.917  1.00 89.60           O  
ATOM   3031  OD2 ASP A 191      23.224 -25.298 -11.639  1.00 89.60           O  
ATOM   3032  N   SER A 192      20.633 -24.462 -15.835  1.00 86.72           N  
ATOM   3033  H   SER A 192      21.045 -25.348 -16.089  1.00 86.72           H  
ATOM   3034  CA  SER A 192      19.204 -24.252 -16.093  1.00 86.72           C  
ATOM   3035  HA  SER A 192      19.090 -23.383 -16.740  1.00 86.72           H  
ATOM   3036  C   SER A 192      18.405 -23.975 -14.815  1.00 86.72           C  
ATOM   3037  CB  SER A 192      18.618 -25.473 -16.814  1.00 86.72           C  
ATOM   3038  HB2 SER A 192      17.543 -25.335 -16.931  1.00 86.72           H  
ATOM   3039  HB3 SER A 192      19.064 -25.554 -17.805  1.00 86.72           H  
ATOM   3040  O   SER A 192      17.487 -23.158 -14.832  1.00 86.72           O  
ATOM   3041  OG  SER A 192      18.863 -26.672 -16.092  1.00 86.72           O  
ATOM   3042  HG  SER A 192      19.729 -27.005 -16.339  1.00 86.72           H  
ATOM   3043  N   LYS A 193      18.766 -24.592 -13.684  1.00 87.91           N  
ATOM   3044  H   LYS A 193      19.624 -25.125 -13.687  1.00 87.91           H  
ATOM   3045  CA  LYS A 193      18.073 -24.403 -12.406  1.00 87.91           C  
ATOM   3046  HA  LYS A 193      16.999 -24.495 -12.567  1.00 87.91           H  
ATOM   3047  C   LYS A 193      18.314 -23.007 -11.844  1.00 87.91           C  
ATOM   3048  CB  LYS A 193      18.534 -25.497 -11.438  1.00 87.91           C  
ATOM   3049  HB2 LYS A 193      18.357 -26.467 -11.902  1.00 87.91           H  
ATOM   3050  HB3 LYS A 193      19.604 -25.390 -11.254  1.00 87.91           H  
ATOM   3051  O   LYS A 193      17.374 -22.384 -11.363  1.00 87.91           O  
ATOM   3052  CG  LYS A 193      17.806 -25.451 -10.092  1.00 87.91           C  
ATOM   3053  HG2 LYS A 193      17.986 -24.492  -9.607  1.00 87.91           H  
ATOM   3054  HG3 LYS A 193      16.735 -25.584 -10.247  1.00 87.91           H  
ATOM   3055  CD  LYS A 193      18.348 -26.568  -9.199  1.00 87.91           C  
ATOM   3056  HD2 LYS A 193      19.425 -26.441  -9.088  1.00 87.91           H  
ATOM   3057  HD3 LYS A 193      18.151 -27.531  -9.671  1.00 87.91           H  
ATOM   3058  CE  LYS A 193      17.679 -26.514  -7.826  1.00 87.91           C  
ATOM   3059  HE2 LYS A 193      17.844 -25.524  -7.400  1.00 87.91           H  
ATOM   3060  HE3 LYS A 193      16.605 -26.652  -7.957  1.00 87.91           H  
ATOM   3061  NZ  LYS A 193      18.237 -27.558  -6.934  1.00 87.91           N  
ATOM   3062  HZ1 LYS A 193      17.806 -27.522  -6.021  1.00 87.91           H  
ATOM   3063  HZ2 LYS A 193      19.233 -27.425  -6.829  1.00 87.91           H  
ATOM   3064  HZ3 LYS A 193      18.086 -28.473  -7.335  1.00 87.91           H  
ATOM   3065  N   ILE A 194      19.547 -22.503 -11.919  1.00 91.11           N  
ATOM   3066  H   ILE A 194      20.259 -23.067 -12.362  1.00 91.11           H  
ATOM   3067  CA  ILE A 194      19.874 -21.139 -11.468  1.00 91.11           C  
ATOM   3068  HA  ILE A 194      19.537 -21.016 -10.439  1.00 91.11           H  
ATOM   3069  C   ILE A 194      19.109 -20.116 -12.308  1.00 91.11           C  
ATOM   3070  CB  ILE A 194      21.398 -20.881 -11.511  1.00 91.11           C  
ATOM   3071  HB  ILE A 194      21.761 -21.093 -12.517  1.00 91.11           H  
ATOM   3072  O   ILE A 194      18.478 -19.218 -11.756  1.00 91.11           O  
ATOM   3073  CG1 ILE A 194      22.108 -21.825 -10.515  1.00 91.11           C  
ATOM   3074 HG12 ILE A 194      21.720 -21.650  -9.511  1.00 91.11           H  
ATOM   3075 HG13 ILE A 194      21.883 -22.858 -10.781  1.00 91.11           H  
ATOM   3076  CG2 ILE A 194      21.713 -19.405 -11.195  1.00 91.11           C  
ATOM   3077 HG21 ILE A 194      21.267 -18.747 -11.941  1.00 91.11           H  
ATOM   3078 HG22 ILE A 194      21.327 -19.139 -10.211  1.00 91.11           H  
ATOM   3079 HG23 ILE A 194      22.789 -19.227 -11.222  1.00 91.11           H  
ATOM   3080  CD1 ILE A 194      23.636 -21.687 -10.475  1.00 91.11           C  
ATOM   3081 HD11 ILE A 194      24.057 -22.524  -9.918  1.00 91.11           H  
ATOM   3082 HD12 ILE A 194      23.919 -20.763  -9.971  1.00 91.11           H  
ATOM   3083 HD13 ILE A 194      24.048 -21.689 -11.484  1.00 91.11           H  
ATOM   3084  N   LEU A 195      19.116 -20.300 -13.630  1.00 89.06           N  
ATOM   3085  H   LEU A 195      19.659 -21.064 -14.005  1.00 89.06           H  
ATOM   3086  CA  LEU A 195      18.421 -19.427 -14.569  1.00 89.06           C  
ATOM   3087  HA  LEU A 195      18.853 -18.429 -14.494  1.00 89.06           H  
ATOM   3088  C   LEU A 195      16.929 -19.310 -14.221  1.00 89.06           C  
ATOM   3089  CB  LEU A 195      18.685 -19.981 -15.983  1.00 89.06           C  
ATOM   3090  HB2 LEU A 195      19.761 -20.127 -16.079  1.00 89.06           H  
ATOM   3091  HB3 LEU A 195      18.208 -20.952 -16.111  1.00 89.06           H  
ATOM   3092  O   LEU A 195      16.411 -18.207 -14.043  1.00 89.06           O  
ATOM   3093  CG  LEU A 195      18.237 -19.032 -17.098  1.00 89.06           C  
ATOM   3094  HG  LEU A 195      18.504 -18.026 -16.772  1.00 89.06           H  
ATOM   3095  CD1 LEU A 195      18.999 -19.310 -18.392  1.00 89.06           C  
ATOM   3096 HD11 LEU A 195      18.682 -18.602 -19.158  1.00 89.06           H  
ATOM   3097 HD12 LEU A 195      20.069 -19.179 -18.225  1.00 89.06           H  
ATOM   3098 HD13 LEU A 195      18.800 -20.325 -18.734  1.00 89.06           H  
ATOM   3099  CD2 LEU A 195      16.739 -19.136 -17.420  1.00 89.06           C  
ATOM   3100 HD21 LEU A 195      16.136 -18.736 -16.605  1.00 89.06           H  
ATOM   3101 HD22 LEU A 195      16.507 -18.556 -18.312  1.00 89.06           H  
ATOM   3102 HD23 LEU A 195      16.462 -20.174 -17.603  1.00 89.06           H  
ATOM   3103  N   VAL A 196      16.255 -20.453 -14.063  1.00 85.91           N  
ATOM   3104  H   VAL A 196      16.743 -21.321 -14.229  1.00 85.91           H  
ATOM   3105  CA  VAL A 196      14.825 -20.506 -13.727  1.00 85.91           C  
ATOM   3106  HA  VAL A 196      14.277 -19.890 -14.440  1.00 85.91           H  
ATOM   3107  C   VAL A 196      14.553 -19.918 -12.342  1.00 85.91           C  
ATOM   3108  CB  VAL A 196      14.303 -21.950 -13.840  1.00 85.91           C  
ATOM   3109  HB  VAL A 196      14.926 -22.613 -13.240  1.00 85.91           H  
ATOM   3110  O   VAL A 196      13.636 -19.111 -12.190  1.00 85.91           O  
ATOM   3111  CG1 VAL A 196      12.848 -22.088 -13.373  1.00 85.91           C  
ATOM   3112 HG11 VAL A 196      12.770 -21.889 -12.304  1.00 85.91           H  
ATOM   3113 HG12 VAL A 196      12.211 -21.385 -13.909  1.00 85.91           H  
ATOM   3114 HG13 VAL A 196      12.494 -23.105 -13.543  1.00 85.91           H  
ATOM   3115  CG2 VAL A 196      14.350 -22.407 -15.304  1.00 85.91           C  
ATOM   3116 HG21 VAL A 196      15.369 -22.384 -15.691  1.00 85.91           H  
ATOM   3117 HG22 VAL A 196      13.965 -23.423 -15.398  1.00 85.91           H  
ATOM   3118 HG23 VAL A 196      13.762 -21.724 -15.917  1.00 85.91           H  
ATOM   3119  N   ASN A 197      15.376 -20.247 -11.345  1.00 90.70           N  
ATOM   3120  H   ASN A 197      16.112 -20.916 -11.520  1.00 90.70           H  
ATOM   3121  CA  ASN A 197      15.224 -19.717  -9.990  1.00 90.70           C  
ATOM   3122  HA  ASN A 197      14.237 -19.985  -9.613  1.00 90.70           H  
ATOM   3123  C   ASN A 197      15.326 -18.187  -9.946  1.00 90.70           C  
ATOM   3124  CB  ASN A 197      16.296 -20.330  -9.079  1.00 90.70           C  
ATOM   3125  HB2 ASN A 197      17.269 -20.271  -9.567  1.00 90.70           H  
ATOM   3126  HB3 ASN A 197      16.348 -19.745  -8.161  1.00 90.70           H  
ATOM   3127  O   ASN A 197      14.605 -17.554  -9.173  1.00 90.70           O  
ATOM   3128  CG  ASN A 197      16.025 -21.764  -8.673  1.00 90.70           C  
ATOM   3129  ND2 ASN A 197      16.962 -22.373  -7.987  1.00 90.70           N  
ATOM   3130 HD21 ASN A 197      17.816 -21.880  -7.769  1.00 90.70           H  
ATOM   3131 HD22 ASN A 197      16.703 -23.284  -7.637  1.00 90.70           H  
ATOM   3132  OD1 ASN A 197      14.982 -22.355  -8.884  1.00 90.70           O  
ATOM   3133  N   ASN A 198      16.184 -17.578 -10.770  1.00 92.36           N  
ATOM   3134  H   ASN A 198      16.798 -18.139 -11.344  1.00 92.36           H  
ATOM   3135  CA  ASN A 198      16.294 -16.123 -10.830  1.00 92.36           C  
ATOM   3136  HA  ASN A 198      16.455 -15.739  -9.822  1.00 92.36           H  
ATOM   3137  C   ASN A 198      15.002 -15.481 -11.363  1.00 92.36           C  
ATOM   3138  CB  ASN A 198      17.492 -15.716 -11.694  1.00 92.36           C  
ATOM   3139  HB2 ASN A 198      17.386 -16.111 -12.704  1.00 92.36           H  
ATOM   3140  HB3 ASN A 198      17.486 -14.627 -11.734  1.00 92.36           H  
ATOM   3141  O   ASN A 198      14.508 -14.513 -10.781  1.00 92.36           O  
ATOM   3142  CG  ASN A 198      18.851 -16.089 -11.142  1.00 92.36           C  
ATOM   3143  ND2 ASN A 198      19.861 -16.107 -11.983  1.00 92.36           N  
ATOM   3144 HD21 ASN A 198      19.708 -15.953 -12.969  1.00 92.36           H  
ATOM   3145 HD22 ASN A 198      20.760 -16.369 -11.605  1.00 92.36           H  
ATOM   3146  OD1 ASN A 198      19.041 -16.305  -9.956  1.00 92.36           O  
ATOM   3147  N   ILE A 199      14.413 -16.057 -12.417  1.00 88.85           N  
ATOM   3148  H   ILE A 199      14.867 -16.858 -12.832  1.00 88.85           H  
ATOM   3149  CA  ILE A 199      13.132 -15.608 -12.988  1.00 88.85           C  
ATOM   3150  HA  ILE A 199      13.208 -14.548 -13.229  1.00 88.85           H  
ATOM   3151  C   ILE A 199      12.001 -15.756 -11.956  1.00 88.85           C  
ATOM   3152  CB  ILE A 199      12.836 -16.380 -14.298  1.00 88.85           C  
ATOM   3153  HB  ILE A 199      12.854 -17.448 -14.084  1.00 88.85           H  
ATOM   3154  O   ILE A 199      11.223 -14.825 -11.734  1.00 88.85           O  
ATOM   3155  CG1 ILE A 199      13.912 -16.072 -15.368  1.00 88.85           C  
ATOM   3156 HG12 ILE A 199      14.901 -16.283 -14.962  1.00 88.85           H  
ATOM   3157 HG13 ILE A 199      13.879 -15.012 -15.622  1.00 88.85           H  
ATOM   3158  CG2 ILE A 199      11.446 -16.031 -14.859  1.00 88.85           C  
ATOM   3159 HG21 ILE A 199      11.208 -16.675 -15.705  1.00 88.85           H  
ATOM   3160 HG22 ILE A 199      11.443 -14.996 -15.200  1.00 88.85           H  
ATOM   3161 HG23 ILE A 199      10.665 -16.183 -14.114  1.00 88.85           H  
ATOM   3162  CD1 ILE A 199      13.766 -16.890 -16.658  1.00 88.85           C  
ATOM   3163 HD11 ILE A 199      14.638 -16.720 -17.290  1.00 88.85           H  
ATOM   3164 HD12 ILE A 199      12.880 -16.582 -17.214  1.00 88.85           H  
ATOM   3165 HD13 ILE A 199      13.701 -17.952 -16.422  1.00 88.85           H  
ATOM   3166  N   GLU A 200      11.923 -16.899 -11.270  1.00 88.12           N  
ATOM   3167  H   GLU A 200      12.561 -17.645 -11.507  1.00 88.12           H  
ATOM   3168  CA  GLU A 200      10.933 -17.130 -10.210  1.00 88.12           C  
ATOM   3169  HA  GLU A 200       9.930 -16.997 -10.617  1.00 88.12           H  
ATOM   3170  C   GLU A 200      11.084 -16.156  -9.037  1.00 88.12           C  
ATOM   3171  CB  GLU A 200      11.050 -18.552  -9.660  1.00 88.12           C  
ATOM   3172  HB2 GLU A 200      12.087 -18.763  -9.400  1.00 88.12           H  
ATOM   3173  HB3 GLU A 200      10.451 -18.594  -8.751  1.00 88.12           H  
ATOM   3174  O   GLU A 200      10.091 -15.647  -8.512  1.00 88.12           O  
ATOM   3175  CG  GLU A 200      10.532 -19.624 -10.625  1.00 88.12           C  
ATOM   3176  HG2 GLU A 200      11.156 -19.647 -11.518  1.00 88.12           H  
ATOM   3177  HG3 GLU A 200       9.520 -19.355 -10.927  1.00 88.12           H  
ATOM   3178  CD  GLU A 200      10.500 -21.016  -9.971  1.00 88.12           C  
ATOM   3179  OE1 GLU A 200      10.205 -21.980 -10.711  1.00 88.12           O  
ATOM   3180  OE2 GLU A 200      10.679 -21.100  -8.726  1.00 88.12           O  
ATOM   3181  N   THR A 201      12.320 -15.867  -8.637  1.00 92.29           N  
ATOM   3182  H   THR A 201      13.090 -16.335  -9.092  1.00 92.29           H  
ATOM   3183  CA  THR A 201      12.610 -14.912  -7.562  1.00 92.29           C  
ATOM   3184  HA  THR A 201      12.039 -15.191  -6.677  1.00 92.29           H  
ATOM   3185  C   THR A 201      12.182 -13.501  -7.963  1.00 92.29           C  
ATOM   3186  CB  THR A 201      14.096 -14.952  -7.192  1.00 92.29           C  
ATOM   3187  HB  THR A 201      14.701 -14.675  -8.055  1.00 92.29           H  
ATOM   3188  O   THR A 201      11.502 -12.829  -7.187  1.00 92.29           O  
ATOM   3189  CG2 THR A 201      14.432 -14.025  -6.027  1.00 92.29           C  
ATOM   3190 HG21 THR A 201      14.283 -12.983  -6.311  1.00 92.29           H  
ATOM   3191 HG22 THR A 201      13.807 -14.262  -5.166  1.00 92.29           H  
ATOM   3192 HG23 THR A 201      15.477 -14.171  -5.755  1.00 92.29           H  
ATOM   3193  OG1 THR A 201      14.437 -16.256  -6.784  1.00 92.29           O  
ATOM   3194  HG1 THR A 201      14.522 -16.791  -7.577  1.00 92.29           H  
ATOM   3195  N   GLY A 202      12.481 -13.078  -9.198  1.00 91.26           N  
ATOM   3196  H   GLY A 202      13.045 -13.671  -9.790  1.00 91.26           H  
ATOM   3197  CA  GLY A 202      12.011 -11.804  -9.749  1.00 91.26           C  
ATOM   3198  HA2 GLY A 202      12.358 -11.716 -10.778  1.00 91.26           H  
ATOM   3199  HA3 GLY A 202      12.424 -10.981  -9.167  1.00 91.26           H  
ATOM   3200  C   GLY A 202      10.482 -11.693  -9.746  1.00 91.26           C  
ATOM   3201  O   GLY A 202       9.938 -10.687  -9.289  1.00 91.26           O  
ATOM   3202  N   ASN A 203       9.780 -12.761 -10.145  1.00 86.92           N  
ATOM   3203  H   ASN A 203      10.296 -13.535 -10.539  1.00 86.92           H  
ATOM   3204  CA  ASN A 203       8.316 -12.858 -10.078  1.00 86.92           C  
ATOM   3205  HA  ASN A 203       7.876 -12.079 -10.700  1.00 86.92           H  
ATOM   3206  C   ASN A 203       7.767 -12.677  -8.656  1.00 86.92           C  
ATOM   3207  CB  ASN A 203       7.877 -14.238 -10.596  1.00 86.92           C  
ATOM   3208  HB2 ASN A 203       6.936 -14.527 -10.126  1.00 86.92           H  
ATOM   3209  HB3 ASN A 203       8.620 -14.992 -10.337  1.00 86.92           H  
ATOM   3210  O   ASN A 203       6.795 -11.950  -8.440  1.00 86.92           O  
ATOM   3211  CG  ASN A 203       7.629 -14.284 -12.079  1.00 86.92           C  
ATOM   3212  ND2 ASN A 203       7.954 -15.387 -12.707  1.00 86.92           N  
ATOM   3213 HD21 ASN A 203       8.512 -16.091 -12.245  1.00 86.92           H  
ATOM   3214 HD22 ASN A 203       7.864 -15.382 -13.713  1.00 86.92           H  
ATOM   3215  OD1 ASN A 203       7.046 -13.381 -12.651  1.00 86.92           O  
ATOM   3216  N   ARG A 204       8.356 -13.357  -7.669  1.00 91.93           N  
ATOM   3217  H   ARG A 204       9.140 -13.950  -7.903  1.00 91.93           H  
ATOM   3218  CA  ARG A 204       7.934 -13.252  -6.262  1.00 91.93           C  
ATOM   3219  HA  ARG A 204       6.859 -13.417  -6.188  1.00 91.93           H  
ATOM   3220  C   ARG A 204       8.189 -11.847  -5.714  1.00 91.93           C  
ATOM   3221  CB  ARG A 204       8.662 -14.316  -5.425  1.00 91.93           C  
ATOM   3222  HB2 ARG A 204       9.735 -14.241  -5.605  1.00 91.93           H  
ATOM   3223  HB3 ARG A 204       8.487 -14.127  -4.366  1.00 91.93           H  
ATOM   3224  O   ARG A 204       7.324 -11.279  -5.039  1.00 91.93           O  
ATOM   3225  CG  ARG A 204       8.186 -15.740  -5.748  1.00 91.93           C  
ATOM   3226  HG2 ARG A 204       8.268 -15.925  -6.819  1.00 91.93           H  
ATOM   3227  HG3 ARG A 204       7.140 -15.849  -5.461  1.00 91.93           H  
ATOM   3228  CD  ARG A 204       9.041 -16.770  -5.001  1.00 91.93           C  
ATOM   3229  HD2 ARG A 204       8.848 -16.695  -3.930  1.00 91.93           H  
ATOM   3230  HD3 ARG A 204      10.089 -16.529  -5.178  1.00 91.93           H  
ATOM   3231  NE  ARG A 204       8.763 -18.146  -5.459  1.00 91.93           N  
ATOM   3232  HE  ARG A 204       7.826 -18.337  -5.785  1.00 91.93           H  
ATOM   3233  NH1 ARG A 204      10.864 -19.019  -5.123  1.00 91.93           N  
ATOM   3234 HH11 ARG A 204      11.529 -19.758  -5.301  1.00 91.93           H  
ATOM   3235 HH12 ARG A 204      11.093 -18.271  -4.484  1.00 91.93           H  
ATOM   3236  NH2 ARG A 204       9.387 -20.148  -6.354  1.00 91.93           N  
ATOM   3237 HH21 ARG A 204       8.495 -20.221  -6.822  1.00 91.93           H  
ATOM   3238 HH22 ARG A 204      10.128 -20.635  -6.837  1.00 91.93           H  
ATOM   3239  CZ  ARG A 204       9.667 -19.099  -5.630  1.00 91.93           C  
ATOM   3240  N   ALA A 205       9.331 -11.257  -6.061  1.00 94.64           N  
ATOM   3241  H   ALA A 205      10.004 -11.790  -6.594  1.00 94.64           H  
ATOM   3242  CA  ALA A 205       9.697  -9.908  -5.654  1.00 94.64           C  
ATOM   3243  HA  ALA A 205       9.669  -9.855  -4.566  1.00 94.64           H  
ATOM   3244  C   ALA A 205       8.705  -8.865  -6.190  1.00 94.64           C  
ATOM   3245  CB  ALA A 205      11.139  -9.643  -6.097  1.00 94.64           C  
ATOM   3246  HB1 ALA A 205      11.791 -10.418  -5.694  1.00 94.64           H  
ATOM   3247  HB2 ALA A 205      11.215  -9.656  -7.184  1.00 94.64           H  
ATOM   3248  HB3 ALA A 205      11.475  -8.676  -5.722  1.00 94.64           H  
ATOM   3249  O   ALA A 205       8.153  -8.093  -5.406  1.00 94.64           O  
ATOM   3250  N   ILE A 206       8.375  -8.887  -7.487  1.00 92.30           N  
ATOM   3251  H   ILE A 206       8.857  -9.527  -8.101  1.00 92.30           H  
ATOM   3252  CA  ILE A 206       7.446  -7.903  -8.066  1.00 92.30           C  
ATOM   3253  HA  ILE A 206       7.780  -6.925  -7.719  1.00 92.30           H  
ATOM   3254  C   ILE A 206       6.006  -8.073  -7.559  1.00 92.30           C  
ATOM   3255  CB  ILE A 206       7.550  -7.893  -9.602  1.00 92.30           C  
ATOM   3256  HB  ILE A 206       8.612  -7.820  -9.837  1.00 92.30           H  
ATOM   3257  O   ILE A 206       5.351  -7.082  -7.240  1.00 92.30           O  
ATOM   3258  CG1 ILE A 206       6.855  -6.691 -10.270  1.00 92.30           C  
ATOM   3259 HG12 ILE A 206       6.808  -6.856 -11.346  1.00 92.30           H  
ATOM   3260 HG13 ILE A 206       5.835  -6.587  -9.900  1.00 92.30           H  
ATOM   3261  CG2 ILE A 206       7.030  -9.186 -10.228  1.00 92.30           C  
ATOM   3262 HG21 ILE A 206       7.184  -9.159 -11.306  1.00 92.30           H  
ATOM   3263 HG22 ILE A 206       5.969  -9.304 -10.009  1.00 92.30           H  
ATOM   3264 HG23 ILE A 206       7.587 -10.036  -9.833  1.00 92.30           H  
ATOM   3265  CD1 ILE A 206       7.621  -5.383 -10.044  1.00 92.30           C  
ATOM   3266 HD11 ILE A 206       8.634  -5.473 -10.437  1.00 92.30           H  
ATOM   3267 HD12 ILE A 206       7.671  -5.141  -8.983  1.00 92.30           H  
ATOM   3268 HD13 ILE A 206       7.118  -4.574 -10.574  1.00 92.30           H  
ATOM   3269  N   LYS A 207       5.516  -9.308  -7.367  1.00 92.29           N  
ATOM   3270  H   LYS A 207       6.079 -10.092  -7.664  1.00 92.29           H  
ATOM   3271  CA  LYS A 207       4.204  -9.557  -6.730  1.00 92.29           C  
ATOM   3272  HA  LYS A 207       3.421  -9.060  -7.304  1.00 92.29           H  
ATOM   3273  C   LYS A 207       4.149  -8.969  -5.316  1.00 92.29           C  
ATOM   3274  CB  LYS A 207       3.924 -11.068  -6.682  1.00 92.29           C  
ATOM   3275  HB2 LYS A 207       4.790 -11.577  -6.258  1.00 92.29           H  
ATOM   3276  HB3 LYS A 207       3.070 -11.252  -6.029  1.00 92.29           H  
ATOM   3277  O   LYS A 207       3.131  -8.411  -4.897  1.00 92.29           O  
ATOM   3278  CG  LYS A 207       3.609 -11.661  -8.063  1.00 92.29           C  
ATOM   3279  HG2 LYS A 207       2.677 -11.235  -8.435  1.00 92.29           H  
ATOM   3280  HG3 LYS A 207       4.397 -11.392  -8.766  1.00 92.29           H  
ATOM   3281  CD  LYS A 207       3.482 -13.194  -8.007  1.00 92.29           C  
ATOM   3282  HD2 LYS A 207       2.588 -13.465  -7.445  1.00 92.29           H  
ATOM   3283  HD3 LYS A 207       4.360 -13.615  -7.516  1.00 92.29           H  
ATOM   3284  CE  LYS A 207       3.395 -13.740  -9.438  1.00 92.29           C  
ATOM   3285  HE2 LYS A 207       2.623 -13.190  -9.976  1.00 92.29           H  
ATOM   3286  HE3 LYS A 207       4.338 -13.534  -9.943  1.00 92.29           H  
ATOM   3287  NZ  LYS A 207       3.097 -15.196  -9.507  1.00 92.29           N  
ATOM   3288  HZ1 LYS A 207       3.100 -15.476 -10.478  1.00 92.29           H  
ATOM   3289  HZ2 LYS A 207       3.792 -15.751  -9.027  1.00 92.29           H  
ATOM   3290  HZ3 LYS A 207       2.181 -15.409  -9.141  1.00 92.29           H  
ATOM   3291  N   SER A 208       5.258  -9.068  -4.587  1.00 94.75           N  
ATOM   3292  H   SER A 208       6.055  -9.538  -4.993  1.00 94.75           H  
ATOM   3293  CA  SER A 208       5.391  -8.491  -3.249  1.00 94.75           C  
ATOM   3294  HA  SER A 208       4.517  -8.772  -2.661  1.00 94.75           H  
ATOM   3295  C   SER A 208       5.438  -6.968  -3.293  1.00 94.75           C  
ATOM   3296  CB  SER A 208       6.620  -9.053  -2.543  1.00 94.75           C  
ATOM   3297  HB2 SER A 208       7.530  -8.799  -3.086  1.00 94.75           H  
ATOM   3298  HB3 SER A 208       6.678  -8.643  -1.534  1.00 94.75           H  
ATOM   3299  O   SER A 208       4.761  -6.336  -2.486  1.00 94.75           O  
ATOM   3300  OG  SER A 208       6.469 -10.453  -2.476  1.00 94.75           O  
ATOM   3301  HG  SER A 208       6.768 -10.824  -3.309  1.00 94.75           H  
ATOM   3302  N   ALA A 209       6.141  -6.379  -4.265  1.00 94.05           N  
ATOM   3303  H   ALA A 209       6.703  -6.955  -4.876  1.00 94.05           H  
ATOM   3304  CA  ALA A 209       6.151  -4.937  -4.501  1.00 94.05           C  
ATOM   3305  HA  ALA A 209       6.577  -4.441  -3.629  1.00 94.05           H  
ATOM   3306  C   ALA A 209       4.735  -4.375  -4.698  1.00 94.05           C  
ATOM   3307  CB  ALA A 209       7.043  -4.626  -5.705  1.00 94.05           C  
ATOM   3308  HB1 ALA A 209       6.745  -5.206  -6.578  1.00 94.05           H  
ATOM   3309  HB2 ALA A 209       6.943  -3.572  -5.966  1.00 94.05           H  
ATOM   3310  HB3 ALA A 209       8.085  -4.839  -5.465  1.00 94.05           H  
ATOM   3311  O   ALA A 209       4.374  -3.421  -4.013  1.00 94.05           O  
ATOM   3312  N   PHE A 210       3.895  -5.014  -5.523  1.00 93.36           N  
ATOM   3313  H   PHE A 210       4.261  -5.763  -6.094  1.00 93.36           H  
ATOM   3314  CA  PHE A 210       2.483  -4.632  -5.665  1.00 93.36           C  
ATOM   3315  HA  PHE A 210       2.431  -3.620  -6.066  1.00 93.36           H  
ATOM   3316  C   PHE A 210       1.750  -4.612  -4.321  1.00 93.36           C  
ATOM   3317  CB  PHE A 210       1.766  -5.584  -6.631  1.00 93.36           C  
ATOM   3318  HB2 PHE A 210       0.707  -5.621  -6.377  1.00 93.36           H  
ATOM   3319  HB3 PHE A 210       2.157  -6.596  -6.528  1.00 93.36           H  
ATOM   3320  O   PHE A 210       1.130  -3.611  -3.964  1.00 93.36           O  
ATOM   3321  CG  PHE A 210       1.863  -5.138  -8.068  1.00 93.36           C  
ATOM   3322  CD1 PHE A 210       0.989  -4.141  -8.535  1.00 93.36           C  
ATOM   3323  HD1 PHE A 210       0.245  -3.716  -7.878  1.00 93.36           H  
ATOM   3324  CD2 PHE A 210       2.821  -5.698  -8.931  1.00 93.36           C  
ATOM   3325  HD2 PHE A 210       3.478  -6.482  -8.585  1.00 93.36           H  
ATOM   3326  CE1 PHE A 210       1.067  -3.711  -9.866  1.00 93.36           C  
ATOM   3327  HE1 PHE A 210       0.380  -2.958 -10.223  1.00 93.36           H  
ATOM   3328  CE2 PHE A 210       2.921  -5.247 -10.255  1.00 93.36           C  
ATOM   3329  HE2 PHE A 210       3.656  -5.672 -10.924  1.00 93.36           H  
ATOM   3330  CZ  PHE A 210       2.037  -4.262 -10.721  1.00 93.36           C  
ATOM   3331  HZ  PHE A 210       2.100  -3.938 -11.750  1.00 93.36           H  
ATOM   3332  N   CYS A 211       1.864  -5.690  -3.540  1.00 94.77           N  
ATOM   3333  H   CYS A 211       2.408  -6.470  -3.879  1.00 94.77           H  
ATOM   3334  CA  CYS A 211       1.211  -5.780  -2.235  1.00 94.77           C  
ATOM   3335  HA  CYS A 211       0.140  -5.621  -2.363  1.00 94.77           H  
ATOM   3336  C   CYS A 211       1.712  -4.713  -1.250  1.00 94.77           C  
ATOM   3337  CB  CYS A 211       1.450  -7.174  -1.641  1.00 94.77           C  
ATOM   3338  HB2 CYS A 211       1.074  -7.188  -0.618  1.00 94.77           H  
ATOM   3339  HB3 CYS A 211       2.518  -7.389  -1.627  1.00 94.77           H  
ATOM   3340  O   CYS A 211       0.924  -4.178  -0.472  1.00 94.77           O  
ATOM   3341  SG  CYS A 211       0.582  -8.444  -2.597  1.00 94.77           S  
ATOM   3342  HG  CYS A 211       1.320  -8.338  -3.706  1.00 94.77           H  
ATOM   3343  N   LEU A 212       3.015  -4.423  -1.245  1.00 94.44           N  
ATOM   3344  H   LEU A 212       3.615  -4.892  -1.909  1.00 94.44           H  
ATOM   3345  CA  LEU A 212       3.612  -3.417  -0.366  1.00 94.44           C  
ATOM   3346  HA  LEU A 212       3.244  -3.564   0.649  1.00 94.44           H  
ATOM   3347  C   LEU A 212       3.183  -2.011  -0.767  1.00 94.44           C  
ATOM   3348  CB  LEU A 212       5.142  -3.548  -0.374  1.00 94.44           C  
ATOM   3349  HB2 LEU A 212       5.494  -3.530  -1.405  1.00 94.44           H  
ATOM   3350  HB3 LEU A 212       5.568  -2.682   0.134  1.00 94.44           H  
ATOM   3351  O   LEU A 212       2.723  -1.257   0.089  1.00 94.44           O  
ATOM   3352  CG  LEU A 212       5.665  -4.817   0.316  1.00 94.44           C  
ATOM   3353  HG  LEU A 212       5.243  -5.708  -0.149  1.00 94.44           H  
ATOM   3354  CD1 LEU A 212       7.178  -4.880   0.200  1.00 94.44           C  
ATOM   3355 HD11 LEU A 212       7.527  -5.810   0.651  1.00 94.44           H  
ATOM   3356 HD12 LEU A 212       7.620  -4.049   0.750  1.00 94.44           H  
ATOM   3357 HD13 LEU A 212       7.482  -4.847  -0.846  1.00 94.44           H  
ATOM   3358  CD2 LEU A 212       5.331  -4.866   1.807  1.00 94.44           C  
ATOM   3359 HD21 LEU A 212       4.254  -4.972   1.937  1.00 94.44           H  
ATOM   3360 HD22 LEU A 212       5.681  -3.953   2.288  1.00 94.44           H  
ATOM   3361 HD23 LEU A 212       5.827  -5.721   2.266  1.00 94.44           H  
ATOM   3362  N   VAL A 213       3.232  -1.684  -2.057  1.00 94.20           N  
ATOM   3363  H   VAL A 213       3.612  -2.344  -2.721  1.00 94.20           H  
ATOM   3364  CA  VAL A 213       2.792  -0.378  -2.538  1.00 94.20           C  
ATOM   3365  HA  VAL A 213       3.336   0.383  -1.978  1.00 94.20           H  
ATOM   3366  C   VAL A 213       1.318  -0.167  -2.232  1.00 94.20           C  
ATOM   3367  CB  VAL A 213       3.109  -0.162  -4.023  1.00 94.20           C  
ATOM   3368  HB  VAL A 213       2.717  -0.984  -4.623  1.00 94.20           H  
ATOM   3369  O   VAL A 213       1.010   0.777  -1.513  1.00 94.20           O  
ATOM   3370  CG1 VAL A 213       2.461   1.150  -4.476  1.00 94.20           C  
ATOM   3371 HG11 VAL A 213       2.673   1.928  -3.743  1.00 94.20           H  
ATOM   3372 HG12 VAL A 213       1.384   1.029  -4.587  1.00 94.20           H  
ATOM   3373 HG13 VAL A 213       2.866   1.462  -5.439  1.00 94.20           H  
ATOM   3374  CG2 VAL A 213       4.627  -0.061  -4.216  1.00 94.20           C  
ATOM   3375 HG21 VAL A 213       5.037   0.731  -3.589  1.00 94.20           H  
ATOM   3376 HG22 VAL A 213       4.855   0.156  -5.260  1.00 94.20           H  
ATOM   3377 HG23 VAL A 213       5.111  -1.000  -3.950  1.00 94.20           H  
ATOM   3378  N   TYR A 214       0.429  -1.060  -2.681  1.00 94.98           N  
ATOM   3379  H   TYR A 214       0.752  -1.848  -3.224  1.00 94.98           H  
ATOM   3380  CA  TYR A 214      -1.011  -0.893  -2.476  1.00 94.98           C  
ATOM   3381  HA  TYR A 214      -1.310   0.071  -2.889  1.00 94.98           H  
ATOM   3382  C   TYR A 214      -1.392  -0.865  -0.998  1.00 94.98           C  
ATOM   3383  CB  TYR A 214      -1.803  -1.994  -3.199  1.00 94.98           C  
ATOM   3384  HB2 TYR A 214      -1.251  -2.933  -3.182  1.00 94.98           H  
ATOM   3385  HB3 TYR A 214      -2.733  -2.171  -2.658  1.00 94.98           H  
ATOM   3386  O   TYR A 214      -2.248  -0.070  -0.620  1.00 94.98           O  
ATOM   3387  CG  TYR A 214      -2.173  -1.630  -4.621  1.00 94.98           C  
ATOM   3388  CD1 TYR A 214      -3.418  -1.022  -4.879  1.00 94.98           C  
ATOM   3389  HD1 TYR A 214      -4.099  -0.824  -4.064  1.00 94.98           H  
ATOM   3390  CD2 TYR A 214      -1.277  -1.870  -5.679  1.00 94.98           C  
ATOM   3391  HD2 TYR A 214      -0.318  -2.329  -5.490  1.00 94.98           H  
ATOM   3392  CE1 TYR A 214      -3.769  -0.654  -6.191  1.00 94.98           C  
ATOM   3393  HE1 TYR A 214      -4.716  -0.174  -6.387  1.00 94.98           H  
ATOM   3394  CE2 TYR A 214      -1.628  -1.508  -6.991  1.00 94.98           C  
ATOM   3395  HE2 TYR A 214      -0.957  -1.686  -7.818  1.00 94.98           H  
ATOM   3396  OH  TYR A 214      -3.201  -0.578  -8.527  1.00 94.98           O  
ATOM   3397  HH  TYR A 214      -3.987  -0.034  -8.618  1.00 94.98           H  
ATOM   3398  CZ  TYR A 214      -2.875  -0.905  -7.252  1.00 94.98           C  
ATOM   3399  N   ASN A 215      -0.780  -1.699  -0.148  1.00 93.56           N  
ATOM   3400  H   ASN A 215      -0.115  -2.360  -0.523  1.00 93.56           H  
ATOM   3401  CA  ASN A 215      -1.275  -1.886   1.220  1.00 93.56           C  
ATOM   3402  HA  ASN A 215      -2.291  -1.494   1.260  1.00 93.56           H  
ATOM   3403  C   ASN A 215      -0.494  -1.097   2.277  1.00 93.56           C  
ATOM   3404  CB  ASN A 215      -1.357  -3.382   1.579  1.00 93.56           C  
ATOM   3405  HB2 ASN A 215      -0.358  -3.818   1.585  1.00 93.56           H  
ATOM   3406  HB3 ASN A 215      -1.760  -3.454   2.589  1.00 93.56           H  
ATOM   3407  O   ASN A 215      -1.025  -0.837   3.361  1.00 93.56           O  
ATOM   3408  CG  ASN A 215      -2.257  -4.206   0.666  1.00 93.56           C  
ATOM   3409  ND2 ASN A 215      -2.676  -5.373   1.099  1.00 93.56           N  
ATOM   3410 HD21 ASN A 215      -2.410  -5.710   2.013  1.00 93.56           H  
ATOM   3411 HD22 ASN A 215      -3.316  -5.830   0.466  1.00 93.56           H  
ATOM   3412  OD1 ASN A 215      -2.640  -3.841  -0.425  1.00 93.56           O  
ATOM   3413  N   GLN A 216       0.756  -0.728   1.994  1.00 90.98           N  
ATOM   3414  H   GLN A 216       1.141  -0.977   1.094  1.00 90.98           H  
ATOM   3415  CA  GLN A 216       1.640  -0.011   2.921  1.00 90.98           C  
ATOM   3416  HA  GLN A 216       1.108   0.154   3.857  1.00 90.98           H  
ATOM   3417  C   GLN A 216       2.040   1.382   2.427  1.00 90.98           C  
ATOM   3418  CB  GLN A 216       2.887  -0.843   3.260  1.00 90.98           C  
ATOM   3419  HB2 GLN A 216       3.402  -0.341   4.079  1.00 90.98           H  
ATOM   3420  HB3 GLN A 216       3.569  -0.869   2.410  1.00 90.98           H  
ATOM   3421  O   GLN A 216       2.555   2.168   3.221  1.00 90.98           O  
ATOM   3422  CG  GLN A 216       2.560  -2.281   3.691  1.00 90.98           C  
ATOM   3423  HG2 GLN A 216       2.196  -2.841   2.829  1.00 90.98           H  
ATOM   3424  HG3 GLN A 216       1.777  -2.262   4.450  1.00 90.98           H  
ATOM   3425  CD  GLN A 216       3.766  -3.014   4.267  1.00 90.98           C  
ATOM   3426  NE2 GLN A 216       3.649  -4.295   4.539  1.00 90.98           N  
ATOM   3427 HE21 GLN A 216       4.493  -4.705   4.913  1.00 90.98           H  
ATOM   3428 HE22 GLN A 216       2.824  -4.806   4.262  1.00 90.98           H  
ATOM   3429  OE1 GLN A 216       4.816  -2.465   4.536  1.00 90.98           O  
ATOM   3430  N   GLY A 217       1.750   1.724   1.170  1.00 91.91           N  
ATOM   3431  H   GLY A 217       1.359   1.038   0.541  1.00 91.91           H  
ATOM   3432  CA  GLY A 217       1.972   3.059   0.623  1.00 91.91           C  
ATOM   3433  HA2 GLY A 217       1.819   3.809   1.399  1.00 91.91           H  
ATOM   3434  HA3 GLY A 217       1.237   3.228  -0.164  1.00 91.91           H  
ATOM   3435  C   GLY A 217       3.354   3.281   0.016  1.00 91.91           C  
ATOM   3436  O   GLY A 217       3.684   4.425  -0.275  1.00 91.91           O  
ATOM   3437  N   GLY A 218       4.160   2.234  -0.171  1.00 92.42           N  
ATOM   3438  H   GLY A 218       3.856   1.313   0.110  1.00 92.42           H  
ATOM   3439  CA  GLY A 218       5.477   2.349  -0.795  1.00 92.42           C  
ATOM   3440  HA2 GLY A 218       5.356   2.643  -1.838  1.00 92.42           H  
ATOM   3441  HA3 GLY A 218       6.054   3.125  -0.292  1.00 92.42           H  
ATOM   3442  C   GLY A 218       6.285   1.057  -0.755  1.00 92.42           C  
ATOM   3443  O   GLY A 218       5.882   0.072  -0.131  1.00 92.42           O  
ATOM   3444  N   LEU A 219       7.425   1.083  -1.439  1.00 92.44           N  
ATOM   3445  H   LEU A 219       7.661   1.914  -1.962  1.00 92.44           H  
ATOM   3446  CA  LEU A 219       8.438   0.034  -1.385  1.00 92.44           C  
ATOM   3447  HA  LEU A 219       7.927  -0.929  -1.411  1.00 92.44           H  
ATOM   3448  C   LEU A 219       9.237   0.083  -0.069  1.00 92.44           C  
ATOM   3449  CB  LEU A 219       9.341   0.165  -2.624  1.00 92.44           C  
ATOM   3450  HB2 LEU A 219      10.242  -0.435  -2.500  1.00 92.44           H  
ATOM   3451  HB3 LEU A 219       9.668   1.201  -2.710  1.00 92.44           H  
ATOM   3452  O   LEU A 219       9.299   1.132   0.581  1.00 92.44           O  
ATOM   3453  CG  LEU A 219       8.642  -0.256  -3.928  1.00 92.44           C  
ATOM   3454  HG  LEU A 219       7.705   0.287  -4.047  1.00 92.44           H  
ATOM   3455  CD1 LEU A 219       9.540   0.066  -5.115  1.00 92.44           C  
ATOM   3456 HD11 LEU A 219      10.507  -0.425  -5.001  1.00 92.44           H  
ATOM   3457 HD12 LEU A 219       9.703   1.143  -5.151  1.00 92.44           H  
ATOM   3458 HD13 LEU A 219       9.078  -0.256  -6.048  1.00 92.44           H  
ATOM   3459  CD2 LEU A 219       8.316  -1.747  -3.973  1.00 92.44           C  
ATOM   3460 HD21 LEU A 219       7.920  -1.971  -4.964  1.00 92.44           H  
ATOM   3461 HD22 LEU A 219       9.219  -2.333  -3.804  1.00 92.44           H  
ATOM   3462 HD23 LEU A 219       7.556  -1.998  -3.233  1.00 92.44           H  
ATOM   3463  N   PRO A 220       9.815  -1.053   0.360  1.00 92.17           N  
ATOM   3464  CA  PRO A 220      10.656  -1.098   1.549  1.00 92.17           C  
ATOM   3465  HA  PRO A 220      10.153  -0.612   2.384  1.00 92.17           H  
ATOM   3466  C   PRO A 220      11.988  -0.381   1.290  1.00 92.17           C  
ATOM   3467  CB  PRO A 220      10.826  -2.588   1.852  1.00 92.17           C  
ATOM   3468  HB2 PRO A 220      11.757  -2.801   2.378  1.00 92.17           H  
ATOM   3469  HB3 PRO A 220       9.976  -2.937   2.439  1.00 92.17           H  
ATOM   3470  O   PRO A 220      12.402  -0.242   0.141  1.00 92.17           O  
ATOM   3471  CG  PRO A 220      10.784  -3.236   0.467  1.00 92.17           C  
ATOM   3472  HG2 PRO A 220      11.772  -3.196   0.008  1.00 92.17           H  
ATOM   3473  HG3 PRO A 220      10.427  -4.265   0.510  1.00 92.17           H  
ATOM   3474  CD  PRO A 220       9.840  -2.338  -0.331  1.00 92.17           C  
ATOM   3475  HD2 PRO A 220       8.835  -2.758  -0.359  1.00 92.17           H  
ATOM   3476  HD3 PRO A 220      10.224  -2.239  -1.346  1.00 92.17           H  
ATOM   3477  N   SER A 221      12.648   0.056   2.365  1.00 91.37           N  
ATOM   3478  H   SER A 221      12.307  -0.199   3.282  1.00 91.37           H  
ATOM   3479  CA  SER A 221      13.999   0.623   2.303  1.00 91.37           C  
ATOM   3480  HA  SER A 221      14.258   0.750   1.252  1.00 91.37           H  
ATOM   3481  C   SER A 221      15.012  -0.333   2.918  1.00 91.37           C  
ATOM   3482  CB  SER A 221      14.068   2.006   2.957  1.00 91.37           C  
ATOM   3483  HB2 SER A 221      13.522   2.728   2.350  1.00 91.37           H  
ATOM   3484  HB3 SER A 221      13.602   1.956   3.941  1.00 91.37           H  
ATOM   3485  O   SER A 221      14.677  -1.035   3.874  1.00 91.37           O  
ATOM   3486  OG  SER A 221      15.405   2.442   3.120  1.00 91.37           O  
ATOM   3487  HG  SER A 221      15.819   2.544   2.259  1.00 91.37           H  
ATOM   3488  N   LYS A 222      16.249  -0.326   2.407  1.00 88.74           N  
ATOM   3489  H   LYS A 222      16.428   0.322   1.653  1.00 88.74           H  
ATOM   3490  CA  LYS A 222      17.382  -1.074   2.986  1.00 88.74           C  
ATOM   3491  HA  LYS A 222      17.064  -2.088   3.226  1.00 88.74           H  
ATOM   3492  C   LYS A 222      17.879  -0.491   4.317  1.00 88.74           C  
ATOM   3493  CB  LYS A 222      18.546  -1.140   1.975  1.00 88.74           C  
ATOM   3494  HB2 LYS A 222      19.410  -1.584   2.470  1.00 88.74           H  
ATOM   3495  HB3 LYS A 222      18.814  -0.134   1.654  1.00 88.74           H  
ATOM   3496  O   LYS A 222      18.591  -1.169   5.048  1.00 88.74           O  
ATOM   3497  CG  LYS A 222      18.204  -2.000   0.750  1.00 88.74           C  
ATOM   3498  HG2 LYS A 222      17.427  -1.502   0.170  1.00 88.74           H  
ATOM   3499  HG3 LYS A 222      17.816  -2.954   1.109  1.00 88.74           H  
ATOM   3500  CD  LYS A 222      19.413  -2.291  -0.157  1.00 88.74           C  
ATOM   3501  HD2 LYS A 222      19.836  -1.358  -0.530  1.00 88.74           H  
ATOM   3502  HD3 LYS A 222      20.165  -2.835   0.414  1.00 88.74           H  
ATOM   3503  CE  LYS A 222      18.935  -3.155  -1.334  1.00 88.74           C  
ATOM   3504  HE2 LYS A 222      18.326  -3.969  -0.941  1.00 88.74           H  
ATOM   3505  HE3 LYS A 222      18.302  -2.546  -1.980  1.00 88.74           H  
ATOM   3506  NZ  LYS A 222      20.022  -3.757  -2.138  1.00 88.74           N  
ATOM   3507  HZ1 LYS A 222      19.618  -4.128  -2.985  1.00 88.74           H  
ATOM   3508  HZ2 LYS A 222      20.717  -3.084  -2.430  1.00 88.74           H  
ATOM   3509  HZ3 LYS A 222      20.417  -4.537  -1.633  1.00 88.74           H  
ATOM   3510  N   THR A 223      17.547   0.767   4.620  1.00 82.82           N  
ATOM   3511  H   THR A 223      16.970   1.268   3.960  1.00 82.82           H  
ATOM   3512  CA  THR A 223      18.088   1.505   5.783  1.00 82.82           C  
ATOM   3513  HA  THR A 223      18.908   0.936   6.221  1.00 82.82           H  
ATOM   3514  C   THR A 223      17.082   1.728   6.913  1.00 82.82           C  
ATOM   3515  CB  THR A 223      18.661   2.865   5.357  1.00 82.82           C  
ATOM   3516  HB  THR A 223      19.047   3.370   6.243  1.00 82.82           H  
ATOM   3517  O   THR A 223      17.475   2.030   8.037  1.00 82.82           O  
ATOM   3518  CG2 THR A 223      19.799   2.737   4.347  1.00 82.82           C  
ATOM   3519 HG21 THR A 223      20.581   2.098   4.756  1.00 82.82           H  
ATOM   3520 HG22 THR A 223      19.435   2.310   3.412  1.00 82.82           H  
ATOM   3521 HG23 THR A 223      20.215   3.725   4.148  1.00 82.82           H  
ATOM   3522  OG1 THR A 223      17.662   3.674   4.779  1.00 82.82           O  
ATOM   3523  HG1 THR A 223      17.474   3.359   3.891  1.00 82.82           H  
ATOM   3524  N   SER A 224      15.782   1.589   6.638  1.00 71.19           N  
ATOM   3525  H   SER A 224      15.537   1.292   5.704  1.00 71.19           H  
ATOM   3526  CA  SER A 224      14.723   1.766   7.639  1.00 71.19           C  
ATOM   3527  HA  SER A 224      14.901   2.699   8.174  1.00 71.19           H  
ATOM   3528  C   SER A 224      14.714   0.622   8.654  1.00 71.19           C  
ATOM   3529  CB  SER A 224      13.364   1.858   6.935  1.00 71.19           C  
ATOM   3530  HB2 SER A 224      13.226   0.966   6.325  1.00 71.19           H  
ATOM   3531  HB3 SER A 224      13.366   2.727   6.277  1.00 71.19           H  
ATOM   3532  O   SER A 224      14.946  -0.530   8.293  1.00 71.19           O  
ATOM   3533  OG  SER A 224      12.272   1.963   7.842  1.00 71.19           O  
ATOM   3534  HG  SER A 224      12.337   1.229   8.458  1.00 71.19           H  
ATOM   3535  N   GLU A 225      14.309   0.918   9.898  1.00 64.46           N  
ATOM   3536  H   GLU A 225      14.202   1.887  10.163  1.00 64.46           H  
ATOM   3537  CA  GLU A 225      13.938  -0.116  10.874  1.00 64.46           C  
ATOM   3538  HA  GLU A 225      14.841  -0.651  11.169  1.00 64.46           H  
ATOM   3539  C   GLU A 225      12.966  -1.120  10.236  1.00 64.46           C  
ATOM   3540  CB  GLU A 225      13.288   0.486  12.131  1.00 64.46           C  
ATOM   3541  HB2 GLU A 225      12.853  -0.334  12.703  1.00 64.46           H  
ATOM   3542  HB3 GLU A 225      12.485   1.160  11.832  1.00 64.46           H  
ATOM   3543  O   GLU A 225      12.014  -0.722   9.548  1.00 64.46           O  
ATOM   3544  CG  GLU A 225      14.279   1.226  13.043  1.00 64.46           C  
ATOM   3545  HG2 GLU A 225      14.665   2.094  12.509  1.00 64.46           H  
ATOM   3546  HG3 GLU A 225      15.113   0.557  13.256  1.00 64.46           H  
ATOM   3547  CD  GLU A 225      13.646   1.683  14.372  1.00 64.46           C  
ATOM   3548  OE1 GLU A 225      14.419   2.108  15.257  1.00 64.46           O  
ATOM   3549  OE2 GLU A 225      12.399   1.612  14.496  1.00 64.46           O  
ATOM   3550  N   GLU A 226      13.242  -2.416  10.435  1.00 64.41           N  
ATOM   3551  H   GLU A 226      14.054  -2.645  10.989  1.00 64.41           H  
ATOM   3552  CA  GLU A 226      12.555  -3.526   9.774  1.00 64.41           C  
ATOM   3553  HA  GLU A 226      12.685  -3.415   8.698  1.00 64.41           H  
ATOM   3554  C   GLU A 226      11.050  -3.498  10.074  1.00 64.41           C  
ATOM   3555  CB  GLU A 226      13.157  -4.891  10.179  1.00 64.41           C  
ATOM   3556  HB2 GLU A 226      13.202  -4.961  11.266  1.00 64.41           H  
ATOM   3557  HB3 GLU A 226      12.486  -5.668   9.813  1.00 64.41           H  
ATOM   3558  O   GLU A 226      10.562  -4.033  11.072  1.00 64.41           O  
ATOM   3559  CG  GLU A 226      14.551  -5.165   9.587  1.00 64.41           C  
ATOM   3560  HG2 GLU A 226      15.260  -4.453  10.011  1.00 64.41           H  
ATOM   3561  HG3 GLU A 226      14.500  -4.994   8.512  1.00 64.41           H  
ATOM   3562  CD  GLU A 226      15.061  -6.603   9.833  1.00 64.41           C  
ATOM   3563  OE1 GLU A 226      16.048  -6.991   9.164  1.00 64.41           O  
ATOM   3564  OE2 GLU A 226      14.451  -7.348  10.635  1.00 64.41           O  
ATOM   3565  N   ARG A 227      10.268  -2.905   9.167  1.00 72.14           N  
ATOM   3566  H   ARG A 227      10.720  -2.368   8.440  1.00 72.14           H  
ATOM   3567  CA  ARG A 227       8.820  -3.103   9.174  1.00 72.14           C  
ATOM   3568  HA  ARG A 227       8.489  -2.921  10.197  1.00 72.14           H  
ATOM   3569  C   ARG A 227       8.549  -4.566   8.820  1.00 72.14           C  
ATOM   3570  CB  ARG A 227       8.103  -2.127   8.235  1.00 72.14           C  
ATOM   3571  HB2 ARG A 227       8.665  -2.011   7.308  1.00 72.14           H  
ATOM   3572  HB3 ARG A 227       7.118  -2.529   7.998  1.00 72.14           H  
ATOM   3573  O   ARG A 227       8.971  -5.015   7.753  1.00 72.14           O  
ATOM   3574  CG  ARG A 227       7.924  -0.769   8.928  1.00 72.14           C  
ATOM   3575  HG2 ARG A 227       7.396  -0.931   9.868  1.00 72.14           H  
ATOM   3576  HG3 ARG A 227       8.895  -0.332   9.159  1.00 72.14           H  
ATOM   3577  CD  ARG A 227       7.086   0.198   8.081  1.00 72.14           C  
ATOM   3578  HD2 ARG A 227       6.448   0.767   8.757  1.00 72.14           H  
ATOM   3579  HD3 ARG A 227       6.453  -0.368   7.398  1.00 72.14           H  
ATOM   3580  NE  ARG A 227       7.925   1.150   7.335  1.00 72.14           N  
ATOM   3581  HE  ARG A 227       8.908   1.167   7.567  1.00 72.14           H  
ATOM   3582  NH1 ARG A 227       6.267   2.091   6.051  1.00 72.14           N  
ATOM   3583 HH11 ARG A 227       6.011   2.728   5.311  1.00 72.14           H  
ATOM   3584 HH12 ARG A 227       5.646   1.344   6.329  1.00 72.14           H  
ATOM   3585  NH2 ARG A 227       8.347   2.908   5.962  1.00 72.14           N  
ATOM   3586 HH21 ARG A 227       9.313   2.892   6.255  1.00 72.14           H  
ATOM   3587 HH22 ARG A 227       8.068   3.571   5.252  1.00 72.14           H  
ATOM   3588  CZ  ARG A 227       7.509   2.044   6.456  1.00 72.14           C  
ATOM   3589  N   PRO A 228       7.829  -5.320   9.669  1.00 81.39           N  
ATOM   3590  CA  PRO A 228       7.616  -6.735   9.427  1.00 81.39           C  
ATOM   3591  HA  PRO A 228       8.581  -7.234   9.338  1.00 81.39           H  
ATOM   3592  C   PRO A 228       6.823  -6.940   8.135  1.00 81.39           C  
ATOM   3593  CB  PRO A 228       6.890  -7.268  10.665  1.00 81.39           C  
ATOM   3594  HB2 PRO A 228       7.626  -7.643  11.377  1.00 81.39           H  
ATOM   3595  HB3 PRO A 228       6.170  -8.049  10.419  1.00 81.39           H  
ATOM   3596  O   PRO A 228       5.766  -6.333   7.920  1.00 81.39           O  
ATOM   3597  CG  PRO A 228       6.211  -6.029  11.247  1.00 81.39           C  
ATOM   3598  HG2 PRO A 228       6.057  -6.119  12.322  1.00 81.39           H  
ATOM   3599  HG3 PRO A 228       5.265  -5.854  10.734  1.00 81.39           H  
ATOM   3600  CD  PRO A 228       7.191  -4.909  10.909  1.00 81.39           C  
ATOM   3601  HD2 PRO A 228       6.657  -3.966  10.793  1.00 81.39           H  
ATOM   3602  HD3 PRO A 228       7.946  -4.825  11.690  1.00 81.39           H  
ATOM   3603  N   LEU A 229       7.315  -7.840   7.285  1.00 89.66           N  
ATOM   3604  H   LEU A 229       8.208  -8.264   7.488  1.00 89.66           H  
ATOM   3605  CA  LEU A 229       6.605  -8.239   6.079  1.00 89.66           C  
ATOM   3606  HA  LEU A 229       6.336  -7.334   5.534  1.00 89.66           H  
ATOM   3607  C   LEU A 229       5.307  -8.963   6.447  1.00 89.66           C  
ATOM   3608  CB  LEU A 229       7.500  -9.105   5.181  1.00 89.66           C  
ATOM   3609  HB2 LEU A 229       6.901  -9.484   4.353  1.00 89.66           H  
ATOM   3610  HB3 LEU A 229       7.848  -9.958   5.764  1.00 89.66           H  
ATOM   3611  O   LEU A 229       5.239  -9.785   7.369  1.00 89.66           O  
ATOM   3612  CG  LEU A 229       8.736  -8.396   4.597  1.00 89.66           C  
ATOM   3613  HG  LEU A 229       9.387  -8.071   5.408  1.00 89.66           H  
ATOM   3614  CD1 LEU A 229       9.492  -9.394   3.726  1.00 89.66           C  
ATOM   3615 HD11 LEU A 229       8.871  -9.749   2.903  1.00 89.66           H  
ATOM   3616 HD12 LEU A 229       9.813 -10.245   4.326  1.00 89.66           H  
ATOM   3617 HD13 LEU A 229      10.386  -8.928   3.312  1.00 89.66           H  
ATOM   3618  CD2 LEU A 229       8.364  -7.186   3.737  1.00 89.66           C  
ATOM   3619 HD21 LEU A 229       9.271  -6.777   3.292  1.00 89.66           H  
ATOM   3620 HD22 LEU A 229       7.680  -7.479   2.940  1.00 89.66           H  
ATOM   3621 HD23 LEU A 229       7.927  -6.401   4.354  1.00 89.66           H  
ATOM   3622  N   SER A 230       4.245  -8.668   5.696  1.00 90.06           N  
ATOM   3623  H   SER A 230       4.363  -7.995   4.953  1.00 90.06           H  
ATOM   3624  CA  SER A 230       2.955  -9.314   5.928  1.00 90.06           C  
ATOM   3625  HA  SER A 230       2.687  -9.128   6.968  1.00 90.06           H  
ATOM   3626  C   SER A 230       3.057 -10.830   5.732  1.00 90.06           C  
ATOM   3627  CB  SER A 230       1.861  -8.705   5.049  1.00 90.06           C  
ATOM   3628  HB2 SER A 230       0.891  -8.972   5.470  1.00 90.06           H  
ATOM   3629  HB3 SER A 230       1.950  -7.619   5.059  1.00 90.06           H  
ATOM   3630  O   SER A 230       3.802 -11.300   4.872  1.00 90.06           O  
ATOM   3631  OG  SER A 230       1.910  -9.176   3.717  1.00 90.06           O  
ATOM   3632  HG  SER A 230       2.783  -9.003   3.356  1.00 90.06           H  
ATOM   3633  N   LYS A 231       2.248 -11.592   6.479  1.00 91.97           N  
ATOM   3634  H   LYS A 231       1.723 -11.149   7.219  1.00 91.97           H  
ATOM   3635  CA  LYS A 231       2.158 -13.056   6.346  1.00 91.97           C  
ATOM   3636  HA  LYS A 231       3.100 -13.503   6.662  1.00 91.97           H  
ATOM   3637  C   LYS A 231       1.940 -13.502   4.895  1.00 91.97           C  
ATOM   3638  CB  LYS A 231       1.030 -13.573   7.257  1.00 91.97           C  
ATOM   3639  HB2 LYS A 231       0.064 -13.242   6.876  1.00 91.97           H  
ATOM   3640  HB3 LYS A 231       1.168 -13.171   8.261  1.00 91.97           H  
ATOM   3641  O   LYS A 231       2.516 -14.488   4.472  1.00 91.97           O  
ATOM   3642  CG  LYS A 231       1.048 -15.103   7.345  1.00 91.97           C  
ATOM   3643  HG2 LYS A 231       0.930 -15.532   6.350  1.00 91.97           H  
ATOM   3644  HG3 LYS A 231       2.021 -15.393   7.742  1.00 91.97           H  
ATOM   3645  CD  LYS A 231      -0.053 -15.671   8.251  1.00 91.97           C  
ATOM   3646  HD2 LYS A 231       0.061 -15.279   9.262  1.00 91.97           H  
ATOM   3647  HD3 LYS A 231      -1.033 -15.407   7.852  1.00 91.97           H  
ATOM   3648  CE  LYS A 231       0.123 -17.190   8.257  1.00 91.97           C  
ATOM   3649  HE2 LYS A 231       1.117 -17.411   8.644  1.00 91.97           H  
ATOM   3650  HE3 LYS A 231       0.119 -17.552   7.229  1.00 91.97           H  
ATOM   3651  NZ  LYS A 231      -0.874 -17.933   9.055  1.00 91.97           N  
ATOM   3652  HZ1 LYS A 231      -0.817 -17.668  10.028  1.00 91.97           H  
ATOM   3653  HZ2 LYS A 231      -0.638 -18.912   8.983  1.00 91.97           H  
ATOM   3654  HZ3 LYS A 231      -1.806 -17.801   8.690  1.00 91.97           H  
ATOM   3655  N   PHE A 232       1.157 -12.745   4.127  1.00 93.35           N  
ATOM   3656  H   PHE A 232       0.748 -11.915   4.533  1.00 93.35           H  
ATOM   3657  CA  PHE A 232       0.904 -13.033   2.714  1.00 93.35           C  
ATOM   3658  HA  PHE A 232       0.506 -14.044   2.619  1.00 93.35           H  
ATOM   3659  C   PHE A 232       2.182 -12.973   1.862  1.00 93.35           C  
ATOM   3660  CB  PHE A 232      -0.144 -12.041   2.202  1.00 93.35           C  
ATOM   3661  HB2 PHE A 232       0.260 -11.029   2.245  1.00 93.35           H  
ATOM   3662  HB3 PHE A 232      -1.016 -12.079   2.856  1.00 93.35           H  
ATOM   3663  O   PHE A 232       2.444 -13.874   1.077  1.00 93.35           O  
ATOM   3664  CG  PHE A 232      -0.600 -12.332   0.791  1.00 93.35           C  
ATOM   3665  CD1 PHE A 232      -0.016 -11.664  -0.304  1.00 93.35           C  
ATOM   3666  HD1 PHE A 232       0.772 -10.941  -0.155  1.00 93.35           H  
ATOM   3667  CD2 PHE A 232      -1.599 -13.298   0.570  1.00 93.35           C  
ATOM   3668  HD2 PHE A 232      -2.019 -13.852   1.397  1.00 93.35           H  
ATOM   3669  CE1 PHE A 232      -0.464 -11.936  -1.608  1.00 93.35           C  
ATOM   3670  HE1 PHE A 232      -0.037 -11.420  -2.456  1.00 93.35           H  
ATOM   3671  CE2 PHE A 232      -2.032 -13.577  -0.737  1.00 93.35           C  
ATOM   3672  HE2 PHE A 232      -2.787 -14.329  -0.913  1.00 93.35           H  
ATOM   3673  CZ  PHE A 232      -1.464 -12.895  -1.824  1.00 93.35           C  
ATOM   3674  HZ  PHE A 232      -1.787 -13.119  -2.830  1.00 93.35           H  
ATOM   3675  N   VAL A 233       3.014 -11.944   2.048  1.00 94.07           N  
ATOM   3676  H   VAL A 233       2.815 -11.289   2.792  1.00 94.07           H  
ATOM   3677  CA  VAL A 233       4.289 -11.818   1.320  1.00 94.07           C  
ATOM   3678  HA  VAL A 233       4.102 -11.907   0.250  1.00 94.07           H  
ATOM   3679  C   VAL A 233       5.227 -12.968   1.688  1.00 94.07           C  
ATOM   3680  CB  VAL A 233       4.935 -10.443   1.581  1.00 94.07           C  
ATOM   3681  HB  VAL A 233       4.938 -10.249   2.653  1.00 94.07           H  
ATOM   3682  O   VAL A 233       5.717 -13.663   0.803  1.00 94.07           O  
ATOM   3683  CG1 VAL A 233       6.380 -10.355   1.084  1.00 94.07           C  
ATOM   3684 HG11 VAL A 233       6.747  -9.332   1.157  1.00 94.07           H  
ATOM   3685 HG12 VAL A 233       7.031 -10.991   1.685  1.00 94.07           H  
ATOM   3686 HG13 VAL A 233       6.442 -10.686   0.048  1.00 94.07           H  
ATOM   3687  CG2 VAL A 233       4.120  -9.333   0.900  1.00 94.07           C  
ATOM   3688 HG21 VAL A 233       4.536  -8.359   1.157  1.00 94.07           H  
ATOM   3689 HG22 VAL A 233       3.073  -9.373   1.203  1.00 94.07           H  
ATOM   3690 HG23 VAL A 233       4.175  -9.454  -0.181  1.00 94.07           H  
ATOM   3691  N   ARG A 234       5.407 -13.211   2.991  1.00 95.07           N  
ATOM   3692  H   ARG A 234       4.934 -12.613   3.654  1.00 95.07           H  
ATOM   3693  CA  ARG A 234       6.310 -14.245   3.510  1.00 95.07           C  
ATOM   3694  HA  ARG A 234       7.293 -14.140   3.051  1.00 95.07           H  
ATOM   3695  C   ARG A 234       5.856 -15.653   3.137  1.00 95.07           C  
ATOM   3696  CB  ARG A 234       6.468 -14.071   5.031  1.00 95.07           C  
ATOM   3697  HB2 ARG A 234       7.027 -14.916   5.433  1.00 95.07           H  
ATOM   3698  HB3 ARG A 234       5.488 -14.065   5.509  1.00 95.07           H  
ATOM   3699  O   ARG A 234       6.575 -16.385   2.477  1.00 95.07           O  
ATOM   3700  CG  ARG A 234       7.218 -12.773   5.370  1.00 95.07           C  
ATOM   3701  HG2 ARG A 234       6.571 -11.918   5.175  1.00 95.07           H  
ATOM   3702  HG3 ARG A 234       8.096 -12.686   4.729  1.00 95.07           H  
ATOM   3703  CD  ARG A 234       7.690 -12.738   6.826  1.00 95.07           C  
ATOM   3704  HD2 ARG A 234       8.349 -11.879   6.957  1.00 95.07           H  
ATOM   3705  HD3 ARG A 234       8.285 -13.631   7.017  1.00 95.07           H  
ATOM   3706  NE  ARG A 234       6.566 -12.610   7.774  1.00 95.07           N  
ATOM   3707  HE  ARG A 234       5.823 -11.986   7.492  1.00 95.07           H  
ATOM   3708  NH1 ARG A 234       7.551 -13.648   9.588  1.00 95.07           N  
ATOM   3709 HH11 ARG A 234       7.541 -13.983  10.541  1.00 95.07           H  
ATOM   3710 HH12 ARG A 234       8.250 -14.058   8.985  1.00 95.07           H  
ATOM   3711  NH2 ARG A 234       5.523 -12.796   9.784  1.00 95.07           N  
ATOM   3712 HH21 ARG A 234       5.554 -13.126  10.738  1.00 95.07           H  
ATOM   3713 HH22 ARG A 234       4.768 -12.231   9.425  1.00 95.07           H  
ATOM   3714  CZ  ARG A 234       6.558 -13.027   9.030  1.00 95.07           C  
ATOM   3715  N   GLU A 235       4.633 -16.027   3.493  1.00 94.69           N  
ATOM   3716  H   GLU A 235       4.052 -15.363   3.984  1.00 94.69           H  
ATOM   3717  CA  GLU A 235       4.167 -17.416   3.412  1.00 94.69           C  
ATOM   3718  HA  GLU A 235       5.026 -18.083   3.479  1.00 94.69           H  
ATOM   3719  C   GLU A 235       3.454 -17.763   2.099  1.00 94.69           C  
ATOM   3720  CB  GLU A 235       3.247 -17.733   4.600  1.00 94.69           C  
ATOM   3721  HB2 GLU A 235       2.356 -17.106   4.555  1.00 94.69           H  
ATOM   3722  HB3 GLU A 235       2.934 -18.773   4.510  1.00 94.69           H  
ATOM   3723  O   GLU A 235       3.501 -18.916   1.683  1.00 94.69           O  
ATOM   3724  CG  GLU A 235       3.940 -17.544   5.959  1.00 94.69           C  
ATOM   3725  HG2 GLU A 235       4.851 -18.142   5.962  1.00 94.69           H  
ATOM   3726  HG3 GLU A 235       4.219 -16.497   6.078  1.00 94.69           H  
ATOM   3727  CD  GLU A 235       3.052 -17.955   7.144  1.00 94.69           C  
ATOM   3728  OE1 GLU A 235       3.293 -17.466   8.270  1.00 94.69           O  
ATOM   3729  OE2 GLU A 235       2.069 -18.709   6.957  1.00 94.69           O  
ATOM   3730  N   THR A 236       2.795 -16.804   1.437  1.00 91.96           N  
ATOM   3731  H   THR A 236       2.795 -15.863   1.804  1.00 91.96           H  
ATOM   3732  CA  THR A 236       2.055 -17.073   0.189  1.00 91.96           C  
ATOM   3733  HA  THR A 236       1.813 -18.135   0.148  1.00 91.96           H  
ATOM   3734  C   THR A 236       2.901 -16.789  -1.047  1.00 91.96           C  
ATOM   3735  CB  THR A 236       0.719 -16.308   0.121  1.00 91.96           C  
ATOM   3736  HB  THR A 236       0.896 -15.245  -0.045  1.00 91.96           H  
ATOM   3737  O   THR A 236       2.958 -17.629  -1.941  1.00 91.96           O  
ATOM   3738  CG2 THR A 236      -0.174 -16.807  -1.012  1.00 91.96           C  
ATOM   3739 HG21 THR A 236      -1.142 -16.308  -0.964  1.00 91.96           H  
ATOM   3740 HG22 THR A 236      -0.321 -17.884  -0.934  1.00 91.96           H  
ATOM   3741 HG23 THR A 236       0.283 -16.579  -1.975  1.00 91.96           H  
ATOM   3742  OG1 THR A 236      -0.004 -16.468   1.326  1.00 91.96           O  
ATOM   3743  HG1 THR A 236      -0.028 -17.412   1.499  1.00 91.96           H  
ATOM   3744  N   ILE A 237       3.570 -15.632  -1.105  1.00 92.68           N  
ATOM   3745  H   ILE A 237       3.487 -14.983  -0.335  1.00 92.68           H  
ATOM   3746  CA  ILE A 237       4.368 -15.252  -2.280  1.00 92.68           C  
ATOM   3747  HA  ILE A 237       3.861 -15.631  -3.167  1.00 92.68           H  
ATOM   3748  C   ILE A 237       5.743 -15.929  -2.252  1.00 92.68           C  
ATOM   3749  CB  ILE A 237       4.473 -13.717  -2.443  1.00 92.68           C  
ATOM   3750  HB  ILE A 237       5.013 -13.301  -1.592  1.00 92.68           H  
ATOM   3751  O   ILE A 237       6.103 -16.610  -3.212  1.00 92.68           O  
ATOM   3752  CG1 ILE A 237       3.080 -13.049  -2.507  1.00 92.68           C  
ATOM   3753 HG12 ILE A 237       2.527 -13.289  -1.599  1.00 92.68           H  
ATOM   3754 HG13 ILE A 237       2.521 -13.442  -3.356  1.00 92.68           H  
ATOM   3755  CG2 ILE A 237       5.283 -13.411  -3.714  1.00 92.68           C  
ATOM   3756 HG21 ILE A 237       4.834 -13.904  -4.576  1.00 92.68           H  
ATOM   3757 HG22 ILE A 237       6.311 -13.750  -3.594  1.00 92.68           H  
ATOM   3758 HG23 ILE A 237       5.319 -12.337  -3.898  1.00 92.68           H  
ATOM   3759  CD1 ILE A 237       3.137 -11.519  -2.612  1.00 92.68           C  
ATOM   3760 HD11 ILE A 237       2.150 -11.096  -2.421  1.00 92.68           H  
ATOM   3761 HD12 ILE A 237       3.836 -11.118  -1.878  1.00 92.68           H  
ATOM   3762 HD13 ILE A 237       3.444 -11.216  -3.613  1.00 92.68           H  
ATOM   3763  N   PHE A 238       6.503 -15.756  -1.166  1.00 93.37           N  
ATOM   3764  H   PHE A 238       6.178 -15.141  -0.433  1.00 93.37           H  
ATOM   3765  CA  PHE A 238       7.862 -16.297  -1.046  1.00 93.37           C  
ATOM   3766  HA  PHE A 238       8.303 -16.368  -2.041  1.00 93.37           H  
ATOM   3767  C   PHE A 238       7.926 -17.718  -0.490  1.00 93.37           C  
ATOM   3768  CB  PHE A 238       8.742 -15.329  -0.255  1.00 93.37           C  
ATOM   3769  HB2 PHE A 238       9.550 -15.888   0.216  1.00 93.37           H  
ATOM   3770  HB3 PHE A 238       8.167 -14.861   0.544  1.00 93.37           H  
ATOM   3771  O   PHE A 238       8.855 -18.447  -0.817  1.00 93.37           O  
ATOM   3772  CG  PHE A 238       9.364 -14.271  -1.145  1.00 93.37           C  
ATOM   3773  CD1 PHE A 238      10.660 -14.475  -1.655  1.00 93.37           C  
ATOM   3774  HD1 PHE A 238      11.221 -15.355  -1.377  1.00 93.37           H  
ATOM   3775  CD2 PHE A 238       8.662 -13.094  -1.470  1.00 93.37           C  
ATOM   3776  HD2 PHE A 238       7.675 -12.921  -1.066  1.00 93.37           H  
ATOM   3777  CE1 PHE A 238      11.253 -13.514  -2.490  1.00 93.37           C  
ATOM   3778  HE1 PHE A 238      12.262 -13.666  -2.844  1.00 93.37           H  
ATOM   3779  CE2 PHE A 238       9.265 -12.133  -2.303  1.00 93.37           C  
ATOM   3780  HE2 PHE A 238       8.759 -11.207  -2.532  1.00 93.37           H  
ATOM   3781  CZ  PHE A 238      10.556 -12.341  -2.814  1.00 93.37           C  
ATOM   3782  HZ  PHE A 238      11.030 -11.591  -3.430  1.00 93.37           H  
ATOM   3783  N   ARG A 239       6.910 -18.139   0.273  1.00 91.95           N  
ATOM   3784  H   ARG A 239       6.229 -17.440   0.534  1.00 91.95           H  
ATOM   3785  CA  ARG A 239       6.871 -19.434   0.976  1.00 91.95           C  
ATOM   3786  HA  ARG A 239       5.955 -19.459   1.567  1.00 91.95           H  
ATOM   3787  C   ARG A 239       8.006 -19.593   2.000  1.00 91.95           C  
ATOM   3788  CB  ARG A 239       6.793 -20.604  -0.023  1.00 91.95           C  
ATOM   3789  HB2 ARG A 239       6.601 -21.520   0.536  1.00 91.95           H  
ATOM   3790  HB3 ARG A 239       7.760 -20.719  -0.513  1.00 91.95           H  
ATOM   3791  O   ARG A 239       8.435 -20.704   2.296  1.00 91.95           O  
ATOM   3792  CG  ARG A 239       5.702 -20.454  -1.098  1.00 91.95           C  
ATOM   3793  HG2 ARG A 239       4.721 -20.437  -0.625  1.00 91.95           H  
ATOM   3794  HG3 ARG A 239       5.847 -19.534  -1.664  1.00 91.95           H  
ATOM   3795  CD  ARG A 239       5.803 -21.642  -2.060  1.00 91.95           C  
ATOM   3796  HD2 ARG A 239       6.796 -21.645  -2.510  1.00 91.95           H  
ATOM   3797  HD3 ARG A 239       5.681 -22.559  -1.484  1.00 91.95           H  
ATOM   3798  NE  ARG A 239       4.788 -21.596  -3.131  1.00 91.95           N  
ATOM   3799  HE  ARG A 239       4.262 -20.740  -3.226  1.00 91.95           H  
ATOM   3800  NH1 ARG A 239       5.104 -23.753  -3.877  1.00 91.95           N  
ATOM   3801 HH11 ARG A 239       5.851 -23.895  -3.213  1.00 91.95           H  
ATOM   3802 HH12 ARG A 239       4.754 -24.610  -4.283  1.00 91.95           H  
ATOM   3803  NH2 ARG A 239       3.507 -22.490  -4.793  1.00 91.95           N  
ATOM   3804 HH21 ARG A 239       3.262 -23.304  -5.338  1.00 91.95           H  
ATOM   3805 HH22 ARG A 239       2.968 -21.639  -4.867  1.00 91.95           H  
ATOM   3806  CZ  ARG A 239       4.476 -22.608  -3.931  1.00 91.95           C  
ATOM   3807  N   GLU A 240       8.437 -18.482   2.589  1.00 92.86           N  
ATOM   3808  H   GLU A 240       8.002 -17.614   2.312  1.00 92.86           H  
ATOM   3809  CA  GLU A 240       9.525 -18.383   3.560  1.00 92.86           C  
ATOM   3810  HA  GLU A 240       9.846 -19.375   3.876  1.00 92.86           H  
ATOM   3811  C   GLU A 240       9.038 -17.606   4.786  1.00 92.86           C  
ATOM   3812  CB  GLU A 240      10.726 -17.687   2.916  1.00 92.86           C  
ATOM   3813  HB2 GLU A 240      10.388 -16.773   2.429  1.00 92.86           H  
ATOM   3814  HB3 GLU A 240      11.442 -17.432   3.698  1.00 92.86           H  
ATOM   3815  O   GLU A 240       8.842 -16.391   4.745  1.00 92.86           O  
ATOM   3816  CG  GLU A 240      11.417 -18.594   1.887  1.00 92.86           C  
ATOM   3817  HG2 GLU A 240      10.683 -18.937   1.158  1.00 92.86           H  
ATOM   3818  HG3 GLU A 240      11.809 -19.471   2.403  1.00 92.86           H  
ATOM   3819  CD  GLU A 240      12.555 -17.888   1.141  1.00 92.86           C  
ATOM   3820  OE1 GLU A 240      13.017 -18.471   0.133  1.00 92.86           O  
ATOM   3821  OE2 GLU A 240      12.926 -16.773   1.562  1.00 92.86           O  
ATOM   3822  N   LYS A 241       8.801 -18.317   5.894  1.00 92.02           N  
ATOM   3823  H   LYS A 241       9.023 -19.302   5.883  1.00 92.02           H  
ATOM   3824  CA  LYS A 241       8.231 -17.724   7.116  1.00 92.02           C  
ATOM   3825  HA  LYS A 241       7.301 -17.215   6.865  1.00 92.02           H  
ATOM   3826  C   LYS A 241       9.133 -16.659   7.725  1.00 92.02           C  
ATOM   3827  CB  LYS A 241       7.950 -18.811   8.159  1.00 92.02           C  
ATOM   3828  HB2 LYS A 241       7.762 -18.337   9.122  1.00 92.02           H  
ATOM   3829  HB3 LYS A 241       8.826 -19.452   8.264  1.00 92.02           H  
ATOM   3830  O   LYS A 241       8.611 -15.677   8.241  1.00 92.02           O  
ATOM   3831  CG  LYS A 241       6.721 -19.643   7.780  1.00 92.02           C  
ATOM   3832  HG2 LYS A 241       6.863 -20.092   6.797  1.00 92.02           H  
ATOM   3833  HG3 LYS A 241       5.847 -18.991   7.762  1.00 92.02           H  
ATOM   3834  CD  LYS A 241       6.488 -20.744   8.814  1.00 92.02           C  
ATOM   3835  HD2 LYS A 241       7.369 -21.384   8.852  1.00 92.02           H  
ATOM   3836  HD3 LYS A 241       6.335 -20.290   9.793  1.00 92.02           H  
ATOM   3837  CE  LYS A 241       5.261 -21.568   8.422  1.00 92.02           C  
ATOM   3838  HE2 LYS A 241       4.388 -20.915   8.419  1.00 92.02           H  
ATOM   3839  HE3 LYS A 241       5.404 -21.941   7.408  1.00 92.02           H  
ATOM   3840  NZ  LYS A 241       5.071 -22.699   9.362  1.00 92.02           N  
ATOM   3841  HZ1 LYS A 241       4.269 -23.255   9.099  1.00 92.02           H  
ATOM   3842  HZ2 LYS A 241       5.887 -23.294   9.350  1.00 92.02           H  
ATOM   3843  HZ3 LYS A 241       4.951 -22.357  10.304  1.00 92.02           H  
ATOM   3844  N   ASP A 242      10.445 -16.820   7.631  1.00 91.58           N  
ATOM   3845  H   ASP A 242      10.803 -17.670   7.219  1.00 91.58           H  
ATOM   3846  CA  ASP A 242      11.413 -15.944   8.294  1.00 91.58           C  
ATOM   3847  HA  ASP A 242      10.906 -15.410   9.098  1.00 91.58           H  
ATOM   3848  C   ASP A 242      11.971 -14.848   7.378  1.00 91.58           C  
ATOM   3849  CB  ASP A 242      12.487 -16.803   8.975  1.00 91.58           C  
ATOM   3850  HB2 ASP A 242      13.179 -16.159   9.518  1.00 91.58           H  
ATOM   3851  HB3 ASP A 242      13.045 -17.351   8.216  1.00 91.58           H  
ATOM   3852  O   ASP A 242      12.821 -14.080   7.820  1.00 91.58           O  
ATOM   3853  CG  ASP A 242      11.842 -17.780   9.965  1.00 91.58           C  
ATOM   3854  OD1 ASP A 242      10.971 -17.330  10.748  1.00 91.58           O  
ATOM   3855  OD2 ASP A 242      12.137 -18.990   9.866  1.00 91.58           O  
ATOM   3856  N   LEU A 243      11.440 -14.723   6.149  1.00 92.73           N  
ATOM   3857  H   LEU A 243      10.758 -15.403   5.845  1.00 92.73           H  
ATOM   3858  CA  LEU A 243      11.863 -13.707   5.183  1.00 92.73           C  
ATOM   3859  HA  LEU A 243      12.902 -13.911   4.924  1.00 92.73           H  
ATOM   3860  C   LEU A 243      11.773 -12.303   5.790  1.00 92.73           C  
ATOM   3861  CB  LEU A 243      11.016 -13.809   3.902  1.00 92.73           C  
ATOM   3862  HB2 LEU A 243       9.968 -13.689   4.175  1.00 92.73           H  
ATOM   3863  HB3 LEU A 243      11.138 -14.806   3.478  1.00 92.73           H  
ATOM   3864  O   LEU A 243      10.693 -11.846   6.200  1.00 92.73           O  
ATOM   3865  CG  LEU A 243      11.388 -12.764   2.826  1.00 92.73           C  
ATOM   3866  HG  LEU A 243      11.516 -11.779   3.274  1.00 92.73           H  
ATOM   3867  CD1 LEU A 243      12.664 -13.141   2.082  1.00 92.73           C  
ATOM   3868 HD11 LEU A 243      13.493 -13.237   2.783  1.00 92.73           H  
ATOM   3869 HD12 LEU A 243      12.922 -12.375   1.350  1.00 92.73           H  
ATOM   3870 HD13 LEU A 243      12.546 -14.098   1.575  1.00 92.73           H  
ATOM   3871  CD2 LEU A 243      10.256 -12.648   1.808  1.00 92.73           C  
ATOM   3872 HD21 LEU A 243       9.345 -12.306   2.300  1.00 92.73           H  
ATOM   3873 HD22 LEU A 243      10.539 -11.947   1.024  1.00 92.73           H  
ATOM   3874 HD23 LEU A 243      10.097 -13.633   1.369  1.00 92.73           H  
ATOM   3875  N   LYS A 244      12.902 -11.599   5.792  1.00 91.61           N  
ATOM   3876  H   LYS A 244      13.727 -12.065   5.443  1.00 91.61           H  
ATOM   3877  CA  LYS A 244      13.018 -10.235   6.315  1.00 91.61           C  
ATOM   3878  HA  LYS A 244      12.234 -10.088   7.058  1.00 91.61           H  
ATOM   3879  C   LYS A 244      12.810  -9.184   5.233  1.00 91.61           C  
ATOM   3880  CB  LYS A 244      14.363 -10.064   7.025  1.00 91.61           C  
ATOM   3881  HB2 LYS A 244      15.173 -10.273   6.327  1.00 91.61           H  
ATOM   3882  HB3 LYS A 244      14.457  -9.034   7.369  1.00 91.61           H  
ATOM   3883  O   LYS A 244      12.947  -9.435   4.037  1.00 91.61           O  
ATOM   3884  CG  LYS A 244      14.473 -10.999   8.235  1.00 91.61           C  
ATOM   3885  HG2 LYS A 244      13.610 -10.865   8.886  1.00 91.61           H  
ATOM   3886  HG3 LYS A 244      14.521 -12.035   7.898  1.00 91.61           H  
ATOM   3887  CD  LYS A 244      15.747 -10.667   9.004  1.00 91.61           C  
ATOM   3888  HD2 LYS A 244      16.603 -10.786   8.340  1.00 91.61           H  
ATOM   3889  HD3 LYS A 244      15.698  -9.633   9.346  1.00 91.61           H  
ATOM   3890  CE  LYS A 244      15.889 -11.598  10.202  1.00 91.61           C  
ATOM   3891  HE2 LYS A 244      15.954 -12.624   9.839  1.00 91.61           H  
ATOM   3892  HE3 LYS A 244      14.997 -11.504  10.822  1.00 91.61           H  
ATOM   3893  NZ  LYS A 244      17.098 -11.224  10.965  1.00 91.61           N  
ATOM   3894  HZ1 LYS A 244      17.909 -11.322  10.370  1.00 91.61           H  
ATOM   3895  HZ2 LYS A 244      17.205 -11.804  11.784  1.00 91.61           H  
ATOM   3896  HZ3 LYS A 244      17.027 -10.253  11.234  1.00 91.61           H  
ATOM   3897  N   ALA A 245      12.498  -7.960   5.662  1.00 92.00           N  
ATOM   3898  H   ALA A 245      12.458  -7.795   6.658  1.00 92.00           H  
ATOM   3899  CA  ALA A 245      12.330  -6.831   4.748  1.00 92.00           C  
ATOM   3900  HA  ALA A 245      11.546  -7.074   4.030  1.00 92.00           H  
ATOM   3901  C   ALA A 245      13.606  -6.553   3.934  1.00 92.00           C  
ATOM   3902  CB  ALA A 245      11.882  -5.606   5.552  1.00 92.00           C  
ATOM   3903  HB1 ALA A 245      11.733  -4.764   4.876  1.00 92.00           H  
ATOM   3904  HB2 ALA A 245      12.645  -5.336   6.282  1.00 92.00           H  
ATOM   3905  HB3 ALA A 245      10.946  -5.819   6.068  1.00 92.00           H  
ATOM   3906  O   ALA A 245      13.508  -6.315   2.734  1.00 92.00           O  
ATOM   3907  N   ASN A 246      14.782  -6.663   4.559  1.00 91.34           N  
ATOM   3908  H   ASN A 246      14.790  -6.829   5.555  1.00 91.34           H  
ATOM   3909  CA  ASN A 246      16.073  -6.449   3.900  1.00 91.34           C  
ATOM   3910  HA  ASN A 246      16.052  -5.489   3.384  1.00 91.34           H  
ATOM   3911  C   ASN A 246      16.373  -7.503   2.821  1.00 91.34           C  
ATOM   3912  CB  ASN A 246      17.159  -6.396   4.989  1.00 91.34           C  
ATOM   3913  HB2 ASN A 246      18.141  -6.397   4.516  1.00 91.34           H  
ATOM   3914  HB3 ASN A 246      17.093  -7.270   5.637  1.00 91.34           H  
ATOM   3915  O   ASN A 246      16.799  -7.151   1.726  1.00 91.34           O  
ATOM   3916  CG  ASN A 246      17.061  -5.125   5.816  1.00 91.34           C  
ATOM   3917  ND2 ASN A 246      17.340  -5.168   7.097  1.00 91.34           N  
ATOM   3918 HD21 ASN A 246      17.394  -6.038   7.607  1.00 91.34           H  
ATOM   3919 HD22 ASN A 246      17.261  -4.287   7.583  1.00 91.34           H  
ATOM   3920  OD1 ASN A 246      16.678  -4.078   5.326  1.00 91.34           O  
ATOM   3921  N   GLU A 247      16.050  -8.772   3.077  1.00 93.08           N  
ATOM   3922  H   GLU A 247      15.692  -9.018   3.988  1.00 93.08           H  
ATOM   3923  CA  GLU A 247      16.188  -9.849   2.084  1.00 93.08           C  
ATOM   3924  HA  GLU A 247      17.213  -9.883   1.715  1.00 93.08           H  
ATOM   3925  C   GLU A 247      15.266  -9.606   0.880  1.00 93.08           C  
ATOM   3926  CB  GLU A 247      15.845 -11.192   2.743  1.00 93.08           C  
ATOM   3927  HB2 GLU A 247      15.832 -11.974   1.983  1.00 93.08           H  
ATOM   3928  HB3 GLU A 247      14.845 -11.107   3.168  1.00 93.08           H  
ATOM   3929  O   GLU A 247      15.680  -9.730  -0.273  1.00 93.08           O  
ATOM   3930  CG  GLU A 247      16.849 -11.588   3.842  1.00 93.08           C  
ATOM   3931  HG2 GLU A 247      17.018 -10.735   4.500  1.00 93.08           H  
ATOM   3932  HG3 GLU A 247      17.800 -11.839   3.371  1.00 93.08           H  
ATOM   3933  CD  GLU A 247      16.372 -12.759   4.714  1.00 93.08           C  
ATOM   3934  OE1 GLU A 247      17.207 -13.274   5.489  1.00 93.08           O  
ATOM   3935  OE2 GLU A 247      15.150 -13.036   4.714  1.00 93.08           O  
ATOM   3936  N   LEU A 248      14.028  -9.154   1.124  1.00 94.98           N  
ATOM   3937  H   LEU A 248      13.725  -9.085   2.085  1.00 94.98           H  
ATOM   3938  CA  LEU A 248      13.137  -8.732   0.044  1.00 94.98           C  
ATOM   3939  HA  LEU A 248      13.058  -9.564  -0.655  1.00 94.98           H  
ATOM   3940  C   LEU A 248      13.707  -7.540  -0.741  1.00 94.98           C  
ATOM   3941  CB  LEU A 248      11.739  -8.434   0.606  1.00 94.98           C  
ATOM   3942  HB2 LEU A 248      11.351  -9.344   1.063  1.00 94.98           H  
ATOM   3943  HB3 LEU A 248      11.824  -7.672   1.381  1.00 94.98           H  
ATOM   3944  O   LEU A 248      13.589  -7.522  -1.968  1.00 94.98           O  
ATOM   3945  CG  LEU A 248      10.750  -7.936  -0.463  1.00 94.98           C  
ATOM   3946  HG  LEU A 248      11.106  -7.003  -0.900  1.00 94.98           H  
ATOM   3947  CD1 LEU A 248      10.514  -8.955  -1.577  1.00 94.98           C  
ATOM   3948 HD11 LEU A 248      10.210  -9.904  -1.135  1.00 94.98           H  
ATOM   3949 HD12 LEU A 248      11.433  -9.103  -2.145  1.00 94.98           H  
ATOM   3950 HD13 LEU A 248       9.751  -8.590  -2.264  1.00 94.98           H  
ATOM   3951  CD2 LEU A 248       9.402  -7.655   0.188  1.00 94.98           C  
ATOM   3952 HD21 LEU A 248       9.024  -8.564   0.656  1.00 94.98           H  
ATOM   3953 HD22 LEU A 248       8.703  -7.310  -0.574  1.00 94.98           H  
ATOM   3954 HD23 LEU A 248       9.538  -6.879   0.941  1.00 94.98           H  
ATOM   3955  N   CYS A 249      14.332  -6.564  -0.075  1.00 95.23           N  
ATOM   3956  H   CYS A 249      14.389  -6.612   0.932  1.00 95.23           H  
ATOM   3957  CA  CYS A 249      14.985  -5.449  -0.760  1.00 95.23           C  
ATOM   3958  HA  CYS A 249      14.235  -4.938  -1.363  1.00 95.23           H  
ATOM   3959  C   CYS A 249      16.073  -5.939  -1.726  1.00 95.23           C  
ATOM   3960  CB  CYS A 249      15.581  -4.453   0.245  1.00 95.23           C  
ATOM   3961  HB2 CYS A 249      16.156  -3.711  -0.308  1.00 95.23           H  
ATOM   3962  HB3 CYS A 249      16.257  -4.968   0.928  1.00 95.23           H  
ATOM   3963  O   CYS A 249      16.132  -5.465  -2.860  1.00 95.23           O  
ATOM   3964  SG  CYS A 249      14.296  -3.586   1.184  1.00 95.23           S  
ATOM   3965  HG  CYS A 249      15.096  -3.013   2.088  1.00 95.23           H  
ATOM   3966  N   ASP A 250      16.869  -6.928  -1.322  1.00 94.92           N  
ATOM   3967  H   ASP A 250      16.798  -7.248  -0.366  1.00 94.92           H  
ATOM   3968  CA  ASP A 250      17.916  -7.516  -2.163  1.00 94.92           C  
ATOM   3969  HA  ASP A 250      18.494  -6.711  -2.616  1.00 94.92           H  
ATOM   3970  C   ASP A 250      17.370  -8.358  -3.321  1.00 94.92           C  
ATOM   3971  CB  ASP A 250      18.858  -8.358  -1.293  1.00 94.92           C  
ATOM   3972  HB2 ASP A 250      19.534  -8.912  -1.944  1.00 94.92           H  
ATOM   3973  HB3 ASP A 250      18.276  -9.081  -0.721  1.00 94.92           H  
ATOM   3974  O   ASP A 250      18.058  -8.562  -4.326  1.00 94.92           O  
ATOM   3975  CG  ASP A 250      19.711  -7.509  -0.348  1.00 94.92           C  
ATOM   3976  OD1 ASP A 250      19.957  -6.316  -0.680  1.00 94.92           O  
ATOM   3977  OD2 ASP A 250      20.164  -8.089   0.659  1.00 94.92           O  
ATOM   3978  N   HIS A 251      16.131  -8.844  -3.235  1.00 95.20           N  
ATOM   3979  H   HIS A 251      15.653  -8.762  -2.349  1.00 95.20           H  
ATOM   3980  CA  HIS A 251      15.434  -9.445  -4.375  1.00 95.20           C  
ATOM   3981  HA  HIS A 251      16.147 -10.028  -4.957  1.00 95.20           H  
ATOM   3982  C   HIS A 251      14.848  -8.400  -5.336  1.00 95.20           C  
ATOM   3983  CB  HIS A 251      14.353 -10.404  -3.870  1.00 95.20           C  
ATOM   3984  HB2 HIS A 251      13.655  -9.867  -3.227  1.00 95.20           H  
ATOM   3985  HB3 HIS A 251      13.801 -10.788  -4.728  1.00 95.20           H  
ATOM   3986  O   HIS A 251      14.694  -8.685  -6.525  1.00 95.20           O  
ATOM   3987  CG  HIS A 251      14.908 -11.590  -3.128  1.00 95.20           C  
ATOM   3988  CD2 HIS A 251      14.506 -12.056  -1.906  1.00 95.20           C  
ATOM   3989  HD2 HIS A 251      13.744 -11.627  -1.272  1.00 95.20           H  
ATOM   3990  ND1 HIS A 251      15.897 -12.437  -3.576  1.00 95.20           N  
ATOM   3991  HD1 HIS A 251      16.374 -12.386  -4.465  1.00 95.20           H  
ATOM   3992  CE1 HIS A 251      16.083 -13.390  -2.648  1.00 95.20           C  
ATOM   3993  HE1 HIS A 251      16.782 -14.210  -2.715  1.00 95.20           H  
ATOM   3994  NE2 HIS A 251      15.244 -13.205  -1.626  1.00 95.20           N  
ATOM   3995  N   LEU A 252      14.530  -7.200  -4.843  1.00 95.48           N  
ATOM   3996  H   LEU A 252      14.703  -7.034  -3.862  1.00 95.48           H  
ATOM   3997  CA  LEU A 252      13.918  -6.127  -5.625  1.00 95.48           C  
ATOM   3998  HA  LEU A 252      13.218  -6.567  -6.335  1.00 95.48           H  
ATOM   3999  C   LEU A 252      14.936  -5.350  -6.466  1.00 95.48           C  
ATOM   4000  CB  LEU A 252      13.146  -5.189  -4.679  1.00 95.48           C  
ATOM   4001  HB2 LEU A 252      12.949  -4.248  -5.193  1.00 95.48           H  
ATOM   4002  HB3 LEU A 252      13.779  -4.963  -3.821  1.00 95.48           H  
ATOM   4003  O   LEU A 252      14.691  -5.162  -7.658  1.00 95.48           O  
ATOM   4004  CG  LEU A 252      11.808  -5.757  -4.180  1.00 95.48           C  
ATOM   4005  HG  LEU A 252      11.941  -6.779  -3.823  1.00 95.48           H  
ATOM   4006  CD1 LEU A 252      11.274  -4.898  -3.032  1.00 95.48           C  
ATOM   4007 HD11 LEU A 252      10.313  -5.286  -2.694  1.00 95.48           H  
ATOM   4008 HD12 LEU A 252      11.162  -3.864  -3.358  1.00 95.48           H  
ATOM   4009 HD13 LEU A 252      11.977  -4.935  -2.200  1.00 95.48           H  
ATOM   4010  CD2 LEU A 252      10.749  -5.764  -5.285  1.00 95.48           C  
ATOM   4011 HD21 LEU A 252      10.565  -4.748  -5.632  1.00 95.48           H  
ATOM   4012 HD22 LEU A 252       9.829  -6.191  -4.886  1.00 95.48           H  
ATOM   4013 HD23 LEU A 252      11.077  -6.372  -6.128  1.00 95.48           H  
ATOM   4014  N   SER A 253      16.046  -4.906  -5.868  1.00 95.50           N  
ATOM   4015  H   SER A 253      16.196  -5.120  -4.893  1.00 95.50           H  
ATOM   4016  CA  SER A 253      17.022  -4.012  -6.513  1.00 95.50           C  
ATOM   4017  HA  SER A 253      17.094  -4.253  -7.573  1.00 95.50           H  
ATOM   4018  C   SER A 253      18.422  -4.129  -5.901  1.00 95.50           C  
ATOM   4019  CB  SER A 253      16.535  -2.562  -6.388  1.00 95.50           C  
ATOM   4020  HB2 SER A 253      16.507  -2.288  -5.334  1.00 95.50           H  
ATOM   4021  HB3 SER A 253      15.524  -2.486  -6.788  1.00 95.50           H  
ATOM   4022  O   SER A 253      18.582  -4.432  -4.711  1.00 95.50           O  
ATOM   4023  OG  SER A 253      17.358  -1.639  -7.071  1.00 95.50           O  
ATOM   4024  HG  SER A 253      17.524  -1.932  -7.970  1.00 95.50           H  
ATOM   4025  N   SER A 254      19.455  -3.870  -6.706  1.00 95.74           N  
ATOM   4026  H   SER A 254      19.291  -3.700  -7.688  1.00 95.74           H  
ATOM   4027  CA  SER A 254      20.813  -3.647  -6.205  1.00 95.74           C  
ATOM   4028  HA  SER A 254      21.081  -4.480  -5.555  1.00 95.74           H  
ATOM   4029  C   SER A 254      20.894  -2.362  -5.371  1.00 95.74           C  
ATOM   4030  CB  SER A 254      21.822  -3.616  -7.358  1.00 95.74           C  
ATOM   4031  HB2 SER A 254      21.729  -4.534  -7.938  1.00 95.74           H  
ATOM   4032  HB3 SER A 254      22.832  -3.562  -6.952  1.00 95.74           H  
ATOM   4033  O   SER A 254      21.507  -2.375  -4.300  1.00 95.74           O  
ATOM   4034  OG  SER A 254      21.608  -2.513  -8.207  1.00 95.74           O  
ATOM   4035  HG  SER A 254      22.180  -1.786  -7.950  1.00 95.74           H  
ATOM   4036  N   ALA A 255      20.204  -1.302  -5.800  1.00 92.95           N  
ATOM   4037  H   ALA A 255      19.681  -1.404  -6.658  1.00 92.95           H  
ATOM   4038  CA  ALA A 255      20.031  -0.055  -5.058  1.00 92.95           C  
ATOM   4039  HA  ALA A 255      20.977   0.215  -4.590  1.00 92.95           H  
ATOM   4040  C   ALA A 255      18.970  -0.187  -3.949  1.00 92.95           C  
ATOM   4041  CB  ALA A 255      19.662   1.044  -6.060  1.00 92.95           C  
ATOM   4042  HB1 ALA A 255      19.641   2.016  -5.567  1.00 92.95           H  
ATOM   4043  HB2 ALA A 255      18.682   0.835  -6.489  1.00 92.95           H  
ATOM   4044  HB3 ALA A 255      20.402   1.082  -6.860  1.00 92.95           H  
ATOM   4045  O   ALA A 255      18.370  -1.247  -3.757  1.00 92.95           O  
ATOM   4046  N   ASP A 256      18.727   0.891  -3.197  1.00 92.70           N  
ATOM   4047  H   ASP A 256      19.218   1.750  -3.402  1.00 92.70           H  
ATOM   4048  CA  ASP A 256      17.607   0.937  -2.255  1.00 92.70           C  
ATOM   4049  HA  ASP A 256      17.643   0.027  -1.657  1.00 92.70           H  
ATOM   4050  C   ASP A 256      16.263   0.990  -3.024  1.00 92.70           C  
ATOM   4051  CB  ASP A 256      17.770   2.101  -1.255  1.00 92.70           C  
ATOM   4052  HB2 ASP A 256      17.628   3.055  -1.763  1.00 92.70           H  
ATOM   4053  HB3 ASP A 256      18.782   2.075  -0.851  1.00 92.70           H  
ATOM   4054  O   ASP A 256      16.013   1.962  -3.747  1.00 92.70           O  
ATOM   4055  CG  ASP A 256      16.777   1.988  -0.091  1.00 92.70           C  
ATOM   4056  OD1 ASP A 256      15.703   1.393  -0.295  1.00 92.70           O  
ATOM   4057  OD2 ASP A 256      17.097   2.366   1.059  1.00 92.70           O  
ATOM   4058  N   PRO A 257      15.361  -0.008  -2.879  1.00 92.96           N  
ATOM   4059  CA  PRO A 257      14.073  -0.006  -3.569  1.00 92.96           C  
ATOM   4060  HA  PRO A 257      14.260  -0.017  -4.643  1.00 92.96           H  
ATOM   4061  C   PRO A 257      13.186   1.196  -3.236  1.00 92.96           C  
ATOM   4062  CB  PRO A 257      13.372  -1.304  -3.162  1.00 92.96           C  
ATOM   4063  HB2 PRO A 257      12.808  -1.734  -3.991  1.00 92.96           H  
ATOM   4064  HB3 PRO A 257      12.713  -1.128  -2.312  1.00 92.96           H  
ATOM   4065  O   PRO A 257      12.299   1.511  -4.027  1.00 92.96           O  
ATOM   4066  CG  PRO A 257      14.511  -2.213  -2.726  1.00 92.96           C  
ATOM   4067  HG2 PRO A 257      14.954  -2.705  -3.592  1.00 92.96           H  
ATOM   4068  HG3 PRO A 257      14.166  -2.939  -1.990  1.00 92.96           H  
ATOM   4069  CD  PRO A 257      15.510  -1.239  -2.116  1.00 92.96           C  
ATOM   4070  HD2 PRO A 257      16.513  -1.659  -2.193  1.00 92.96           H  
ATOM   4071  HD3 PRO A 257      15.253  -1.054  -1.074  1.00 92.96           H  
ATOM   4072  N   SER A 258      13.395   1.891  -2.111  1.00 90.62           N  
ATOM   4073  H   SER A 258      14.135   1.613  -1.482  1.00 90.62           H  
ATOM   4074  CA  SER A 258      12.614   3.092  -1.789  1.00 90.62           C  
ATOM   4075  HA  SER A 258      11.558   2.840  -1.890  1.00 90.62           H  
ATOM   4076  C   SER A 258      12.882   4.264  -2.735  1.00 90.62           C  
ATOM   4077  CB  SER A 258      12.840   3.527  -0.342  1.00 90.62           C  
ATOM   4078  HB2 SER A 258      12.127   4.315  -0.099  1.00 90.62           H  
ATOM   4079  HB3 SER A 258      12.647   2.677   0.312  1.00 90.62           H  
ATOM   4080  O   SER A 258      12.067   5.180  -2.805  1.00 90.62           O  
ATOM   4081  OG  SER A 258      14.147   4.012  -0.104  1.00 90.62           O  
ATOM   4082  HG  SER A 258      14.404   4.643  -0.781  1.00 90.62           H  
ATOM   4083  N   LEU A 259      14.007   4.238  -3.457  1.00 89.18           N  
ATOM   4084  H   LEU A 259      14.634   3.454  -3.338  1.00 89.18           H  
ATOM   4085  CA  LEU A 259      14.347   5.211  -4.499  1.00 89.18           C  
ATOM   4086  HA  LEU A 259      14.122   6.220  -4.153  1.00 89.18           H  
ATOM   4087  C   LEU A 259      13.534   4.980  -5.778  1.00 89.18           C  
ATOM   4088  CB  LEU A 259      15.851   5.096  -4.799  1.00 89.18           C  
ATOM   4089  HB2 LEU A 259      16.108   5.790  -5.599  1.00 89.18           H  
ATOM   4090  HB3 LEU A 259      16.055   4.092  -5.172  1.00 89.18           H  
ATOM   4091  O   LEU A 259      13.357   5.892  -6.584  1.00 89.18           O  
ATOM   4092  CG  LEU A 259      16.763   5.378  -3.593  1.00 89.18           C  
ATOM   4093  HG  LEU A 259      16.443   4.779  -2.741  1.00 89.18           H  
ATOM   4094  CD1 LEU A 259      18.190   4.953  -3.933  1.00 89.18           C  
ATOM   4095 HD11 LEU A 259      18.495   5.362  -4.896  1.00 89.18           H  
ATOM   4096 HD12 LEU A 259      18.236   3.867  -4.004  1.00 89.18           H  
ATOM   4097 HD13 LEU A 259      18.884   5.291  -3.163  1.00 89.18           H  
ATOM   4098  CD2 LEU A 259      16.700   6.846  -3.170  1.00 89.18           C  
ATOM   4099 HD21 LEU A 259      16.947   7.487  -4.016  1.00 89.18           H  
ATOM   4100 HD22 LEU A 259      15.703   7.096  -2.806  1.00 89.18           H  
ATOM   4101 HD23 LEU A 259      17.423   7.028  -2.374  1.00 89.18           H  
ATOM   4102  N   PHE A 260      13.006   3.766  -5.960  1.00 88.35           N  
ATOM   4103  H   PHE A 260      13.110   3.077  -5.229  1.00 88.35           H  
ATOM   4104  CA  PHE A 260      12.187   3.440  -7.112  1.00 88.35           C  
ATOM   4105  HA  PHE A 260      12.716   3.825  -7.984  1.00 88.35           H  
ATOM   4106  C   PHE A 260      10.809   4.119  -7.000  1.00 88.35           C  
ATOM   4107  CB  PHE A 260      12.085   1.919  -7.266  1.00 88.35           C  
ATOM   4108  HB2 PHE A 260      13.086   1.492  -7.205  1.00 88.35           H  
ATOM   4109  HB3 PHE A 260      11.507   1.511  -6.437  1.00 88.35           H  
ATOM   4110  O   PHE A 260      10.168   4.079  -5.940  1.00 88.35           O  
ATOM   4111  CG  PHE A 260      11.454   1.472  -8.567  1.00 88.35           C  
ATOM   4112  CD1 PHE A 260      10.057   1.340  -8.672  1.00 88.35           C  
ATOM   4113  HD1 PHE A 260       9.431   1.540  -7.814  1.00 88.35           H  
ATOM   4114  CD2 PHE A 260      12.266   1.222  -9.688  1.00 88.35           C  
ATOM   4115  HD2 PHE A 260      13.338   1.331  -9.618  1.00 88.35           H  
ATOM   4116  CE1 PHE A 260       9.478   0.951  -9.892  1.00 88.35           C  
ATOM   4117  HE1 PHE A 260       8.408   0.828  -9.964  1.00 88.35           H  
ATOM   4118  CE2 PHE A 260      11.686   0.839 -10.910  1.00 88.35           C  
ATOM   4119  HE2 PHE A 260      12.316   0.642 -11.765  1.00 88.35           H  
ATOM   4120  CZ  PHE A 260      10.291   0.708 -11.013  1.00 88.35           C  
ATOM   4121  HZ  PHE A 260       9.846   0.414 -11.953  1.00 88.35           H  
ATOM   4122  N   PRO A 261      10.287   4.703  -8.094  1.00 83.20           N  
ATOM   4123  CA  PRO A 261       9.011   5.420  -8.117  1.00 83.20           C  
ATOM   4124  HA  PRO A 261       9.020   6.209  -7.364  1.00 83.20           H  
ATOM   4125  C   PRO A 261       7.809   4.510  -7.877  1.00 83.20           C  
ATOM   4126  CB  PRO A 261       8.946   6.050  -9.498  1.00 83.20           C  
ATOM   4127  HB2 PRO A 261       9.483   6.997  -9.440  1.00 83.20           H  
ATOM   4128  HB3 PRO A 261       7.929   6.217  -9.855  1.00 83.20           H  
ATOM   4129  O   PRO A 261       7.104   4.081  -8.791  1.00 83.20           O  
ATOM   4130  CG  PRO A 261       9.697   5.003 -10.333  1.00 83.20           C  
ATOM   4131  HG2 PRO A 261       9.096   4.102 -10.451  1.00 83.20           H  
ATOM   4132  HG3 PRO A 261      10.015   5.339 -11.320  1.00 83.20           H  
ATOM   4133  CD  PRO A 261      10.876   4.715  -9.425  1.00 83.20           C  
ATOM   4134  HD2 PRO A 261      11.613   5.515  -9.496  1.00 83.20           H  
ATOM   4135  HD3 PRO A 261      11.327   3.764  -9.704  1.00 83.20           H  
ATOM   4136  N   SER A 262       7.511   4.270  -6.607  1.00 89.60           N  
ATOM   4137  H   SER A 262       8.206   4.565  -5.936  1.00 89.60           H  
ATOM   4138  CA  SER A 262       6.445   3.366  -6.172  1.00 89.60           C  
ATOM   4139  HA  SER A 262       6.679   2.355  -6.507  1.00 89.60           H  
ATOM   4140  C   SER A 262       5.060   3.740  -6.727  1.00 89.60           C  
ATOM   4141  CB  SER A 262       6.403   3.370  -4.646  1.00 89.60           C  
ATOM   4142  HB2 SER A 262       5.550   2.779  -4.310  1.00 89.60           H  
ATOM   4143  HB3 SER A 262       6.275   4.393  -4.292  1.00 89.60           H  
ATOM   4144  O   SER A 262       4.197   2.879  -6.857  1.00 89.60           O  
ATOM   4145  OG  SER A 262       7.585   2.832  -4.084  1.00 89.60           O  
ATOM   4146  HG  SER A 262       8.365   3.223  -4.482  1.00 89.60           H  
ATOM   4147  N   GLN A 263       4.834   5.003  -7.106  1.00 88.39           N  
ATOM   4148  H   GLN A 263       5.602   5.656  -7.050  1.00 88.39           H  
ATOM   4149  CA  GLN A 263       3.579   5.461  -7.718  1.00 88.39           C  
ATOM   4150  HA  GLN A 263       2.760   5.320  -7.014  1.00 88.39           H  
ATOM   4151  C   GLN A 263       3.215   4.691  -9.003  1.00 88.39           C  
ATOM   4152  CB  GLN A 263       3.699   6.952  -8.051  1.00 88.39           C  
ATOM   4153  HB2 GLN A 263       2.802   7.251  -8.594  1.00 88.39           H  
ATOM   4154  HB3 GLN A 263       4.573   7.076  -8.691  1.00 88.39           H  
ATOM   4155  O   GLN A 263       2.032   4.564  -9.318  1.00 88.39           O  
ATOM   4156  CG  GLN A 263       3.871   7.888  -6.847  1.00 88.39           C  
ATOM   4157  HG2 GLN A 263       4.849   7.731  -6.393  1.00 88.39           H  
ATOM   4158  HG3 GLN A 263       3.104   7.666  -6.104  1.00 88.39           H  
ATOM   4159  CD  GLN A 263       3.711   9.368  -7.176  1.00 88.39           C  
ATOM   4160  NE2 GLN A 263       3.727  10.227  -6.181  1.00 88.39           N  
ATOM   4161 HE21 GLN A 263       3.630  11.197  -6.444  1.00 88.39           H  
ATOM   4162 HE22 GLN A 263       3.855   9.928  -5.225  1.00 88.39           H  
ATOM   4163  OE1 GLN A 263       3.565   9.791  -8.311  1.00 88.39           O  
ATOM   4164  N   VAL A 264       4.200   4.127  -9.716  1.00 83.30           N  
ATOM   4165  H   VAL A 264       5.155   4.233  -9.403  1.00 83.30           H  
ATOM   4166  CA  VAL A 264       3.961   3.390 -10.966  1.00 83.30           C  
ATOM   4167  HA  VAL A 264       3.460   4.072 -11.654  1.00 83.30           H  
ATOM   4168  C   VAL A 264       3.049   2.183 -10.784  1.00 83.30           C  
ATOM   4169  CB  VAL A 264       5.287   2.952 -11.607  1.00 83.30           C  
ATOM   4170  HB  VAL A 264       5.975   3.797 -11.567  1.00 83.30           H  
ATOM   4171  O   VAL A 264       2.215   1.895 -11.640  1.00 83.30           O  
ATOM   4172  CG1 VAL A 264       6.005   1.786 -10.925  1.00 83.30           C  
ATOM   4173 HG11 VAL A 264       5.440   0.860 -11.028  1.00 83.30           H  
ATOM   4174 HG12 VAL A 264       6.970   1.651 -11.413  1.00 83.30           H  
ATOM   4175 HG13 VAL A 264       6.167   2.001  -9.868  1.00 83.30           H  
ATOM   4176  CG2 VAL A 264       5.031   2.583 -13.069  1.00 83.30           C  
ATOM   4177 HG21 VAL A 264       4.383   3.321 -13.541  1.00 83.30           H  
ATOM   4178 HG22 VAL A 264       5.977   2.555 -13.610  1.00 83.30           H  
ATOM   4179 HG23 VAL A 264       4.524   1.621 -13.138  1.00 83.30           H  
ATOM   4180  N   PHE A 265       3.148   1.508  -9.639  1.00 88.51           N  
ATOM   4181  H   PHE A 265       3.815   1.824  -8.949  1.00 88.51           H  
ATOM   4182  CA  PHE A 265       2.374   0.302  -9.365  1.00 88.51           C  
ATOM   4183  HA  PHE A 265       2.537  -0.417 -10.168  1.00 88.51           H  
ATOM   4184  C   PHE A 265       0.870   0.581  -9.313  1.00 88.51           C  
ATOM   4185  CB  PHE A 265       2.857  -0.319  -8.054  1.00 88.51           C  
ATOM   4186  HB2 PHE A 265       2.156  -1.099  -7.757  1.00 88.51           H  
ATOM   4187  HB3 PHE A 265       2.839   0.448  -7.279  1.00 88.51           H  
ATOM   4188  O   PHE A 265       0.090  -0.311  -9.623  1.00 88.51           O  
ATOM   4189  CG  PHE A 265       4.242  -0.926  -8.126  1.00 88.51           C  
ATOM   4190  CD1 PHE A 265       4.378  -2.289  -8.431  1.00 88.51           C  
ATOM   4191  HD1 PHE A 265       3.502  -2.891  -8.618  1.00 88.51           H  
ATOM   4192  CD2 PHE A 265       5.394  -0.148  -7.903  1.00 88.51           C  
ATOM   4193  HD2 PHE A 265       5.304   0.906  -7.682  1.00 88.51           H  
ATOM   4194  CE1 PHE A 265       5.650  -2.871  -8.508  1.00 88.51           C  
ATOM   4195  HE1 PHE A 265       5.733  -3.923  -8.742  1.00 88.51           H  
ATOM   4196  CE2 PHE A 265       6.670  -0.728  -7.982  1.00 88.51           C  
ATOM   4197  HE2 PHE A 265       7.552  -0.124  -7.825  1.00 88.51           H  
ATOM   4198  CZ  PHE A 265       6.799  -2.091  -8.292  1.00 88.51           C  
ATOM   4199  HZ  PHE A 265       7.780  -2.536  -8.372  1.00 88.51           H  
ATOM   4200  N   LEU A 266       0.455   1.812  -8.986  1.00 89.90           N  
ATOM   4201  H   LEU A 266       1.151   2.526  -8.824  1.00 89.90           H  
ATOM   4202  CA  LEU A 266      -0.959   2.202  -8.977  1.00 89.90           C  
ATOM   4203  HA  LEU A 266      -1.541   1.410  -8.506  1.00 89.90           H  
ATOM   4204  C   LEU A 266      -1.546   2.398 -10.379  1.00 89.90           C  
ATOM   4205  CB  LEU A 266      -1.142   3.500  -8.182  1.00 89.90           C  
ATOM   4206  HB2 LEU A 266      -0.586   4.292  -8.684  1.00 89.90           H  
ATOM   4207  HB3 LEU A 266      -2.197   3.771  -8.212  1.00 89.90           H  
ATOM   4208  O   LEU A 266      -2.766   2.427 -10.523  1.00 89.90           O  
ATOM   4209  CG  LEU A 266      -0.702   3.438  -6.718  1.00 89.90           C  
ATOM   4210  HG  LEU A 266       0.369   3.241  -6.661  1.00 89.90           H  
ATOM   4211  CD1 LEU A 266      -0.972   4.808  -6.107  1.00 89.90           C  
ATOM   4212 HD11 LEU A 266      -0.484   5.582  -6.700  1.00 89.90           H  
ATOM   4213 HD12 LEU A 266      -2.043   5.002  -6.062  1.00 89.90           H  
ATOM   4214 HD13 LEU A 266      -0.541   4.813  -5.105  1.00 89.90           H  
ATOM   4215  CD2 LEU A 266      -1.450   2.378  -5.903  1.00 89.90           C  
ATOM   4216 HD21 LEU A 266      -2.526   2.519  -6.000  1.00 89.90           H  
ATOM   4217 HD22 LEU A 266      -1.168   2.446  -4.852  1.00 89.90           H  
ATOM   4218 HD23 LEU A 266      -1.184   1.383  -6.261  1.00 89.90           H  
ATOM   4219  N   LYS A 267      -0.695   2.561 -11.398  1.00 84.89           N  
ATOM   4220  H   LYS A 267       0.295   2.508 -11.204  1.00 84.89           H  
ATOM   4221  CA  LYS A 267      -1.112   2.741 -12.795  1.00 84.89           C  
ATOM   4222  HA  LYS A 267      -2.106   3.189 -12.823  1.00 84.89           H  
ATOM   4223  C   LYS A 267      -1.239   1.426 -13.553  1.00 84.89           C  
ATOM   4224  CB  LYS A 267      -0.134   3.672 -13.515  1.00 84.89           C  
ATOM   4225  HB2 LYS A 267      -0.439   3.742 -14.559  1.00 84.89           H  
ATOM   4226  HB3 LYS A 267       0.874   3.260 -13.482  1.00 84.89           H  
ATOM   4227  O   LYS A 267      -1.833   1.393 -14.626  1.00 84.89           O  
ATOM   4228  CG  LYS A 267      -0.148   5.073 -12.895  1.00 84.89           C  
ATOM   4229  HG2 LYS A 267       0.326   5.055 -11.913  1.00 84.89           H  
ATOM   4230  HG3 LYS A 267      -1.179   5.409 -12.791  1.00 84.89           H  
ATOM   4231  CD  LYS A 267       0.602   6.034 -13.811  1.00 84.89           C  
ATOM   4232  HD2 LYS A 267       1.649   5.733 -13.848  1.00 84.89           H  
ATOM   4233  HD3 LYS A 267       0.176   5.970 -14.812  1.00 84.89           H  
ATOM   4234  CE  LYS A 267       0.451   7.461 -13.281  1.00 84.89           C  
ATOM   4235  HE2 LYS A 267       1.060   7.570 -12.384  1.00 84.89           H  
ATOM   4236  HE3 LYS A 267      -0.592   7.610 -13.000  1.00 84.89           H  
ATOM   4237  NZ  LYS A 267       0.830   8.455 -14.315  1.00 84.89           N  
ATOM   4238  HZ1 LYS A 267       0.298   8.297 -15.159  1.00 84.89           H  
ATOM   4239  HZ2 LYS A 267       1.810   8.364 -14.540  1.00 84.89           H  
ATOM   4240  HZ3 LYS A 267       0.646   9.396 -13.999  1.00 84.89           H  
ATOM   4241  N   ILE A 268      -0.687   0.345 -13.008  1.00 83.62           N  
ATOM   4242  H   ILE A 268      -0.265   0.432 -12.094  1.00 83.62           H  
ATOM   4243  CA  ILE A 268      -0.782  -0.981 -13.607  1.00 83.62           C  
ATOM   4244  HA  ILE A 268      -0.786  -0.879 -14.692  1.00 83.62           H  
ATOM   4245  C   ILE A 268      -2.114  -1.601 -13.193  1.00 83.62           C  
ATOM   4246  CB  ILE A 268       0.437  -1.850 -13.230  1.00 83.62           C  
ATOM   4247  HB  ILE A 268       0.469  -1.945 -12.145  1.00 83.62           H  
ATOM   4248  O   ILE A 268      -2.417  -1.713 -12.005  1.00 83.62           O  
ATOM   4249  CG1 ILE A 268       1.758  -1.200 -13.705  1.00 83.62           C  
ATOM   4250 HG12 ILE A 268       1.767  -0.140 -13.451  1.00 83.62           H  
ATOM   4251 HG13 ILE A 268       1.820  -1.294 -14.789  1.00 83.62           H  
ATOM   4252  CG2 ILE A 268       0.271  -3.245 -13.866  1.00 83.62           C  
ATOM   4253 HG21 ILE A 268       0.111  -3.151 -14.940  1.00 83.62           H  
ATOM   4254 HG22 ILE A 268       1.163  -3.852 -13.710  1.00 83.62           H  
ATOM   4255 HG23 ILE A 268      -0.569  -3.771 -13.414  1.00 83.62           H  
ATOM   4256  CD1 ILE A 268       3.038  -1.797 -13.114  1.00 83.62           C  
ATOM   4257 HD11 ILE A 268       3.891  -1.209 -13.452  1.00 83.62           H  
ATOM   4258 HD12 ILE A 268       3.000  -1.759 -12.025  1.00 83.62           H  
ATOM   4259 HD13 ILE A 268       3.173  -2.824 -13.450  1.00 83.62           H  
ATOM   4260  N   SER A 269      -2.906  -2.036 -14.177  1.00 85.17           N  
ATOM   4261  H   SER A 269      -2.632  -1.873 -15.135  1.00 85.17           H  
ATOM   4262  CA  SER A 269      -4.153  -2.747 -13.891  1.00 85.17           C  
ATOM   4263  HA  SER A 269      -4.788  -2.088 -13.300  1.00 85.17           H  
ATOM   4264  C   SER A 269      -3.869  -4.011 -13.081  1.00 85.17           C  
ATOM   4265  CB  SER A 269      -4.922  -3.112 -15.165  1.00 85.17           C  
ATOM   4266  HB2 SER A 269      -5.158  -2.207 -15.725  1.00 85.17           H  
ATOM   4267  HB3 SER A 269      -4.323  -3.780 -15.784  1.00 85.17           H  
ATOM   4268  O   SER A 269      -3.088  -4.871 -13.494  1.00 85.17           O  
ATOM   4269  OG  SER A 269      -6.121  -3.762 -14.780  1.00 85.17           O  
ATOM   4270  HG  SER A 269      -6.639  -3.984 -15.557  1.00 85.17           H  
ATOM   4271  N   LEU A 270      -4.562  -4.154 -11.947  1.00 87.82           N  
ATOM   4272  H   LEU A 270      -5.153  -3.386 -11.663  1.00 87.82           H  
ATOM   4273  CA  LEU A 270      -4.495  -5.352 -11.108  1.00 87.82           C  
ATOM   4274  HA  LEU A 270      -3.448  -5.561 -10.890  1.00 87.82           H  
ATOM   4275  C   LEU A 270      -5.053  -6.606 -11.803  1.00 87.82           C  
ATOM   4276  CB  LEU A 270      -5.253  -5.116  -9.791  1.00 87.82           C  
ATOM   4277  HB2 LEU A 270      -6.289  -4.868 -10.023  1.00 87.82           H  
ATOM   4278  HB3 LEU A 270      -5.245  -6.058  -9.243  1.00 87.82           H  
ATOM   4279  O   LEU A 270      -4.939  -7.698 -11.251  1.00 87.82           O  
ATOM   4280  CG  LEU A 270      -4.688  -4.059  -8.833  1.00 87.82           C  
ATOM   4281  HG  LEU A 270      -4.751  -3.068  -9.283  1.00 87.82           H  
ATOM   4282  CD1 LEU A 270      -5.531  -4.094  -7.556  1.00 87.82           C  
ATOM   4283 HD11 LEU A 270      -6.568  -3.858  -7.798  1.00 87.82           H  
ATOM   4284 HD12 LEU A 270      -5.483  -5.084  -7.103  1.00 87.82           H  
ATOM   4285 HD13 LEU A 270      -5.152  -3.356  -6.849  1.00 87.82           H  
ATOM   4286  CD2 LEU A 270      -3.248  -4.360  -8.432  1.00 87.82           C  
ATOM   4287 HD21 LEU A 270      -2.589  -4.223  -9.290  1.00 87.82           H  
ATOM   4288 HD22 LEU A 270      -2.930  -3.671  -7.650  1.00 87.82           H  
ATOM   4289 HD23 LEU A 270      -3.172  -5.376  -8.046  1.00 87.82           H  
ATOM   4290  N   GLU A 271      -5.687  -6.467 -12.968  1.00 85.37           N  
ATOM   4291  H   GLU A 271      -5.779  -5.541 -13.361  1.00 85.37           H  
ATOM   4292  CA  GLU A 271      -6.126  -7.586 -13.813  1.00 85.37           C  
ATOM   4293  HA  GLU A 271      -6.640  -8.334 -13.209  1.00 85.37           H  
ATOM   4294  C   GLU A 271      -4.950  -8.296 -14.491  1.00 85.37           C  
ATOM   4295  CB  GLU A 271      -7.096  -7.068 -14.881  1.00 85.37           C  
ATOM   4296  HB2 GLU A 271      -6.582  -6.317 -15.481  1.00 85.37           H  
ATOM   4297  HB3 GLU A 271      -7.387  -7.894 -15.531  1.00 85.37           H  
ATOM   4298  O   GLU A 271      -5.070  -9.455 -14.866  1.00 85.37           O  
ATOM   4299  CG  GLU A 271      -8.363  -6.468 -14.251  1.00 85.37           C  
ATOM   4300  HG2 GLU A 271      -8.087  -5.699 -13.530  1.00 85.37           H  
ATOM   4301  HG3 GLU A 271      -8.885  -7.255 -13.707  1.00 85.37           H  
ATOM   4302  CD  GLU A 271      -9.310  -5.835 -15.275  1.00 85.37           C  
ATOM   4303  OE1 GLU A 271     -10.434  -5.498 -14.839  1.00 85.37           O  
ATOM   4304  OE2 GLU A 271      -8.887  -5.631 -16.434  1.00 85.37           O  
ATOM   4305  N   ASN A 272      -3.794  -7.632 -14.584  1.00 81.53           N  
ATOM   4306  H   ASN A 272      -3.756  -6.677 -14.257  1.00 81.53           H  
ATOM   4307  CA  ASN A 272      -2.559  -8.226 -15.098  1.00 81.53           C  
ATOM   4308  HA  ASN A 272      -2.809  -8.925 -15.896  1.00 81.53           H  
ATOM   4309  C   ASN A 272      -1.799  -9.029 -14.026  1.00 81.53           C  
ATOM   4310  CB  ASN A 272      -1.682  -7.109 -15.683  1.00 81.53           C  
ATOM   4311  HB2 ASN A 272      -1.414  -6.413 -14.889  1.00 81.53           H  
ATOM   4312  HB3 ASN A 272      -0.761  -7.543 -16.073  1.00 81.53           H  
ATOM   4313  O   ASN A 272      -0.700  -9.516 -14.289  1.00 81.53           O  
ATOM   4314  CG  ASN A 272      -2.339  -6.349 -16.821  1.00 81.53           C  
ATOM   4315  ND2 ASN A 272      -2.020  -5.084 -16.965  1.00 81.53           N  
ATOM   4316 HD21 ASN A 272      -2.433  -4.604 -17.751  1.00 81.53           H  
ATOM   4317 HD22 ASN A 272      -1.349  -4.665 -16.337  1.00 81.53           H  
ATOM   4318  OD1 ASN A 272      -3.116  -6.861 -17.611  1.00 81.53           O  
ATOM   4319  N   LEU A 273      -2.336  -9.118 -12.804  1.00 83.57           N  
ATOM   4320  H   LEU A 273      -3.284  -8.789 -12.686  1.00 83.57           H  
ATOM   4321  CA  LEU A 273      -1.738  -9.857 -11.695  1.00 83.57           C  
ATOM   4322  HA  LEU A 273      -0.714 -10.118 -11.964  1.00 83.57           H  
ATOM   4323  C   LEU A 273      -2.520 -11.145 -11.420  1.00 83.57           C  
ATOM   4324  CB  LEU A 273      -1.698  -9.006 -10.415  1.00 83.57           C  
ATOM   4325  HB2 LEU A 273      -1.160  -9.568  -9.653  1.00 83.57           H  
ATOM   4326  HB3 LEU A 273      -2.722  -8.871 -10.067  1.00 83.57           H  
ATOM   4327  O   LEU A 273      -3.745 -11.151 -11.565  1.00 83.57           O  
ATOM   4328  CG  LEU A 273      -1.056  -7.619 -10.543  1.00 83.57           C  
ATOM   4329  HG  LEU A 273      -1.669  -6.996 -11.194  1.00 83.57           H  
ATOM   4330  CD1 LEU A 273      -1.009  -6.979  -9.160  1.00 83.57           C  
ATOM   4331 HD11 LEU A 273      -1.966  -7.117  -8.656  1.00 83.57           H  
ATOM   4332 HD12 LEU A 273      -0.215  -7.426  -8.562  1.00 83.57           H  
ATOM   4333 HD13 LEU A 273      -0.816  -5.913  -9.277  1.00 83.57           H  
ATOM   4334  CD2 LEU A 273       0.364  -7.660 -11.087  1.00 83.57           C  
ATOM   4335 HD21 LEU A 273       0.988  -8.330 -10.495  1.00 83.57           H  
ATOM   4336 HD22 LEU A 273       0.324  -7.979 -12.129  1.00 83.57           H  
ATOM   4337 HD23 LEU A 273       0.781  -6.653 -11.072  1.00 83.57           H  
ATOM   4338  N   PRO A 274      -1.859 -12.190 -10.889  1.00 84.74           N  
ATOM   4339  CA  PRO A 274      -2.548 -13.357 -10.360  1.00 84.74           C  
ATOM   4340  HA  PRO A 274      -2.980 -13.908 -11.195  1.00 84.74           H  
ATOM   4341  C   PRO A 274      -3.644 -12.976  -9.363  1.00 84.74           C  
ATOM   4342  CB  PRO A 274      -1.472 -14.210  -9.696  1.00 84.74           C  
ATOM   4343  HB2 PRO A 274      -1.341 -13.901  -8.659  1.00 84.74           H  
ATOM   4344  HB3 PRO A 274      -1.701 -15.274  -9.758  1.00 84.74           H  
ATOM   4345  O   PRO A 274      -3.509 -12.019  -8.586  1.00 84.74           O  
ATOM   4346  CG  PRO A 274      -0.219 -13.851 -10.482  1.00 84.74           C  
ATOM   4347  HG2 PRO A 274      -0.187 -14.426 -11.407  1.00 84.74           H  
ATOM   4348  HG3 PRO A 274       0.677 -14.019  -9.885  1.00 84.74           H  
ATOM   4349  CD  PRO A 274      -0.420 -12.373 -10.799  1.00 84.74           C  
ATOM   4350  HD2 PRO A 274      -0.013 -11.754 -10.000  1.00 84.74           H  
ATOM   4351  HD3 PRO A 274       0.056 -12.153 -11.755  1.00 84.74           H  
ATOM   4352  N   THR A 275      -4.727 -13.753  -9.368  1.00 89.29           N  
ATOM   4353  H   THR A 275      -4.719 -14.553  -9.984  1.00 89.29           H  
ATOM   4354  CA  THR A 275      -5.953 -13.450  -8.615  1.00 89.29           C  
ATOM   4355  HA  THR A 275      -6.373 -12.521  -9.003  1.00 89.29           H  
ATOM   4356  C   THR A 275      -5.681 -13.250  -7.125  1.00 89.29           C  
ATOM   4357  CB  THR A 275      -6.998 -14.558  -8.815  1.00 89.29           C  
ATOM   4358  HB  THR A 275      -6.573 -15.525  -8.543  1.00 89.29           H  
ATOM   4359  O   THR A 275      -6.263 -12.350  -6.514  1.00 89.29           O  
ATOM   4360  CG2 THR A 275      -8.281 -14.328  -8.012  1.00 89.29           C  
ATOM   4361 HG21 THR A 275      -8.087 -14.448  -6.946  1.00 89.29           H  
ATOM   4362 HG22 THR A 275      -8.668 -13.328  -8.209  1.00 89.29           H  
ATOM   4363 HG23 THR A 275      -9.028 -15.064  -8.311  1.00 89.29           H  
ATOM   4364  OG1 THR A 275      -7.408 -14.587 -10.161  1.00 89.29           O  
ATOM   4365  HG1 THR A 275      -6.731 -15.006 -10.698  1.00 89.29           H  
ATOM   4366  N   GLU A 276      -4.778 -14.029  -6.525  1.00 89.77           N  
ATOM   4367  H   GLU A 276      -4.329 -14.763  -7.054  1.00 89.77           H  
ATOM   4368  CA  GLU A 276      -4.418 -13.906  -5.113  1.00 89.77           C  
ATOM   4369  HA  GLU A 276      -5.344 -13.927  -4.538  1.00 89.77           H  
ATOM   4370  C   GLU A 276      -3.740 -12.565  -4.794  1.00 89.77           C  
ATOM   4371  CB  GLU A 276      -3.582 -15.116  -4.642  1.00 89.77           C  
ATOM   4372  HB2 GLU A 276      -4.153 -16.029  -4.813  1.00 89.77           H  
ATOM   4373  HB3 GLU A 276      -3.482 -15.019  -3.561  1.00 89.77           H  
ATOM   4374  O   GLU A 276      -4.060 -11.931  -3.784  1.00 89.77           O  
ATOM   4375  CG  GLU A 276      -2.156 -15.305  -5.205  1.00 89.77           C  
ATOM   4376  HG2 GLU A 276      -1.642 -15.996  -4.538  1.00 89.77           H  
ATOM   4377  HG3 GLU A 276      -1.613 -14.362  -5.143  1.00 89.77           H  
ATOM   4378  CD  GLU A 276      -2.064 -15.878  -6.629  1.00 89.77           C  
ATOM   4379  OE1 GLU A 276      -0.912 -15.996  -7.106  1.00 89.77           O  
ATOM   4380  OE2 GLU A 276      -3.128 -16.113  -7.245  1.00 89.77           O  
ATOM   4381  N   VAL A 277      -2.859 -12.085  -5.677  1.00 90.91           N  
ATOM   4382  H   VAL A 277      -2.729 -12.604  -6.534  1.00 90.91           H  
ATOM   4383  CA  VAL A 277      -2.142 -10.810  -5.520  1.00 90.91           C  
ATOM   4384  HA  VAL A 277      -1.767 -10.736  -4.500  1.00 90.91           H  
ATOM   4385  C   VAL A 277      -3.101  -9.645  -5.749  1.00 90.91           C  
ATOM   4386  CB  VAL A 277      -0.944 -10.724  -6.487  1.00 90.91           C  
ATOM   4387  HB  VAL A 277      -1.307 -10.765  -7.514  1.00 90.91           H  
ATOM   4388  O   VAL A 277      -3.175  -8.733  -4.923  1.00 90.91           O  
ATOM   4389  CG1 VAL A 277      -0.156  -9.421  -6.305  1.00 90.91           C  
ATOM   4390 HG11 VAL A 277       0.665  -9.383  -7.022  1.00 90.91           H  
ATOM   4391 HG12 VAL A 277       0.254  -9.368  -5.296  1.00 90.91           H  
ATOM   4392 HG13 VAL A 277      -0.794  -8.555  -6.481  1.00 90.91           H  
ATOM   4393  CG2 VAL A 277       0.034 -11.886  -6.277  1.00 90.91           C  
ATOM   4394 HG21 VAL A 277       0.395 -11.901  -5.248  1.00 90.91           H  
ATOM   4395 HG22 VAL A 277       0.877 -11.774  -6.959  1.00 90.91           H  
ATOM   4396 HG23 VAL A 277      -0.449 -12.835  -6.506  1.00 90.91           H  
ATOM   4397  N   SER A 278      -3.892  -9.711  -6.823  1.00 92.12           N  
ATOM   4398  H   SER A 278      -3.767 -10.493  -7.450  1.00 92.12           H  
ATOM   4399  CA  SER A 278      -4.924  -8.721  -7.153  1.00 92.12           C  
ATOM   4400  HA  SER A 278      -4.447  -7.759  -7.341  1.00 92.12           H  
ATOM   4401  C   SER A 278      -5.926  -8.555  -6.006  1.00 92.12           C  
ATOM   4402  CB  SER A 278      -5.641  -9.173  -8.430  1.00 92.12           C  
ATOM   4403  HB2 SER A 278      -6.206 -10.085  -8.238  1.00 92.12           H  
ATOM   4404  HB3 SER A 278      -4.897  -9.395  -9.195  1.00 92.12           H  
ATOM   4405  O   SER A 278      -6.185  -7.442  -5.540  1.00 92.12           O  
ATOM   4406  OG  SER A 278      -6.511  -8.173  -8.921  1.00 92.12           O  
ATOM   4407  HG  SER A 278      -6.190  -8.018  -9.812  1.00 92.12           H  
ATOM   4408  N   SER A 279      -6.424  -9.674  -5.467  1.00 92.29           N  
ATOM   4409  H   SER A 279      -6.162 -10.557  -5.882  1.00 92.29           H  
ATOM   4410  CA  SER A 279      -7.335  -9.686  -4.318  1.00 92.29           C  
ATOM   4411  HA  SER A 279      -8.225  -9.105  -4.560  1.00 92.29           H  
ATOM   4412  C   SER A 279      -6.681  -9.061  -3.088  1.00 92.29           C  
ATOM   4413  CB  SER A 279      -7.771 -11.114  -3.978  1.00 92.29           C  
ATOM   4414  HB2 SER A 279      -8.435 -11.087  -3.114  1.00 92.29           H  
ATOM   4415  HB3 SER A 279      -6.897 -11.717  -3.733  1.00 92.29           H  
ATOM   4416  O   SER A 279      -7.289  -8.223  -2.421  1.00 92.29           O  
ATOM   4417  OG  SER A 279      -8.459 -11.699  -5.063  1.00 92.29           O  
ATOM   4418  HG  SER A 279      -7.800 -11.975  -5.704  1.00 92.29           H  
ATOM   4419  N   ARG A 280      -5.417  -9.402  -2.800  1.00 92.77           N  
ATOM   4420  H   ARG A 280      -4.951 -10.084  -3.382  1.00 92.77           H  
ATOM   4421  CA  ARG A 280      -4.701  -8.851  -1.646  1.00 92.77           C  
ATOM   4422  HA  ARG A 280      -5.332  -9.029  -0.776  1.00 92.77           H  
ATOM   4423  C   ARG A 280      -4.504  -7.337  -1.734  1.00 92.77           C  
ATOM   4424  CB  ARG A 280      -3.358  -9.580  -1.480  1.00 92.77           C  
ATOM   4425  HB2 ARG A 280      -2.732  -9.395  -2.353  1.00 92.77           H  
ATOM   4426  HB3 ARG A 280      -3.535 -10.654  -1.419  1.00 92.77           H  
ATOM   4427  O   ARG A 280      -4.639  -6.673  -0.703  1.00 92.77           O  
ATOM   4428  CG  ARG A 280      -2.595  -9.130  -0.226  1.00 92.77           C  
ATOM   4429  HG2 ARG A 280      -2.371  -8.065  -0.284  1.00 92.77           H  
ATOM   4430  HG3 ARG A 280      -1.644  -9.662  -0.187  1.00 92.77           H  
ATOM   4431  CD  ARG A 280      -3.393  -9.431   1.047  1.00 92.77           C  
ATOM   4432  HD2 ARG A 280      -3.630 -10.495   1.063  1.00 92.77           H  
ATOM   4433  HD3 ARG A 280      -4.321  -8.860   1.031  1.00 92.77           H  
ATOM   4434  NE  ARG A 280      -2.642  -9.071   2.259  1.00 92.77           N  
ATOM   4435  HE  ARG A 280      -1.681  -8.791   2.119  1.00 92.77           H  
ATOM   4436  NH1 ARG A 280      -4.336  -9.518   3.740  1.00 92.77           N  
ATOM   4437 HH11 ARG A 280      -4.911  -9.809   2.963  1.00 92.77           H  
ATOM   4438 HH12 ARG A 280      -4.703  -9.560   4.680  1.00 92.77           H  
ATOM   4439  NH2 ARG A 280      -2.374  -8.750   4.492  1.00 92.77           N  
ATOM   4440 HH21 ARG A 280      -2.755  -8.770   5.427  1.00 92.77           H  
ATOM   4441 HH22 ARG A 280      -1.427  -8.445   4.317  1.00 92.77           H  
ATOM   4442  CZ  ARG A 280      -3.120  -9.115   3.487  1.00 92.77           C  
ATOM   4443  N   CYS A 281      -4.215  -6.811  -2.923  1.00 93.16           N  
ATOM   4444  H   CYS A 281      -4.067  -7.441  -3.698  1.00 93.16           H  
ATOM   4445  CA  CYS A 281      -4.067  -5.373  -3.164  1.00 93.16           C  
ATOM   4446  HA  CYS A 281      -3.340  -4.958  -2.467  1.00 93.16           H  
ATOM   4447  C   CYS A 281      -5.390  -4.620  -2.936  1.00 93.16           C  
ATOM   4448  CB  CYS A 281      -3.533  -5.154  -4.587  1.00 93.16           C  
ATOM   4449  HB2 CYS A 281      -4.188  -5.629  -5.317  1.00 93.16           H  
ATOM   4450  HB3 CYS A 281      -3.495  -4.085  -4.796  1.00 93.16           H  
ATOM   4451  O   CYS A 281      -5.403  -3.544  -2.344  1.00 93.16           O  
ATOM   4452  SG  CYS A 281      -1.854  -5.830  -4.743  1.00 93.16           S  
ATOM   4453  HG  CYS A 281      -2.199  -7.120  -4.774  1.00 93.16           H  
ATOM   4454  N   LYS A 282      -6.526  -5.216  -3.326  1.00 92.43           N  
ATOM   4455  H   LYS A 282      -6.447  -6.082  -3.839  1.00 92.43           H  
ATOM   4456  CA  LYS A 282      -7.867  -4.628  -3.145  1.00 92.43           C  
ATOM   4457  HA  LYS A 282      -7.838  -3.582  -3.449  1.00 92.43           H  
ATOM   4458  C   LYS A 282      -8.344  -4.618  -1.686  1.00 92.43           C  
ATOM   4459  CB  LYS A 282      -8.869  -5.369  -4.052  1.00 92.43           C  
ATOM   4460  HB2 LYS A 282      -9.880  -5.033  -3.817  1.00 92.43           H  
ATOM   4461  HB3 LYS A 282      -8.810  -6.440  -3.856  1.00 92.43           H  
ATOM   4462  O   LYS A 282      -9.125  -3.755  -1.306  1.00 92.43           O  
ATOM   4463  CG  LYS A 282      -8.604  -5.101  -5.543  1.00 92.43           C  
ATOM   4464  HG2 LYS A 282      -8.817  -4.052  -5.750  1.00 92.43           H  
ATOM   4465  HG3 LYS A 282      -7.554  -5.285  -5.770  1.00 92.43           H  
ATOM   4466  CD  LYS A 282      -9.465  -5.965  -6.475  1.00 92.43           C  
ATOM   4467  HD2 LYS A 282      -9.256  -7.016  -6.274  1.00 92.43           H  
ATOM   4468  HD3 LYS A 282     -10.519  -5.760  -6.291  1.00 92.43           H  
ATOM   4469  CE  LYS A 282      -9.111  -5.640  -7.935  1.00 92.43           C  
ATOM   4470  HE2 LYS A 282      -8.038  -5.779  -8.064  1.00 92.43           H  
ATOM   4471  HE3 LYS A 282      -9.331  -4.589  -8.121  1.00 92.43           H  
ATOM   4472  NZ  LYS A 282      -9.837  -6.495  -8.911  1.00 92.43           N  
ATOM   4473  HZ1 LYS A 282      -9.611  -6.221  -9.856  1.00 92.43           H  
ATOM   4474  HZ2 LYS A 282     -10.838  -6.424  -8.799  1.00 92.43           H  
ATOM   4475  HZ3 LYS A 282      -9.552  -7.459  -8.813  1.00 92.43           H  
ATOM   4476  N   MET A 283      -7.883  -5.551  -0.848  1.00 87.71           N  
ATOM   4477  H   MET A 283      -7.286  -6.263  -1.244  1.00 87.71           H  
ATOM   4478  CA  MET A 283      -8.410  -5.735   0.516  1.00 87.71           C  
ATOM   4479  HA  MET A 283      -9.499  -5.735   0.472  1.00 87.71           H  
ATOM   4480  C   MET A 283      -8.012  -4.658   1.538  1.00 87.71           C  
ATOM   4481  CB  MET A 283      -7.936  -7.087   1.070  1.00 87.71           C  
ATOM   4482  HB2 MET A 283      -8.032  -7.077   2.155  1.00 87.71           H  
ATOM   4483  HB3 MET A 283      -6.882  -7.232   0.832  1.00 87.71           H  
ATOM   4484  O   MET A 283      -8.651  -4.537   2.585  1.00 87.71           O  
ATOM   4485  CG  MET A 283      -8.741  -8.280   0.556  1.00 87.71           C  
ATOM   4486  HG2 MET A 283      -9.794  -8.135   0.796  1.00 87.71           H  
ATOM   4487  HG3 MET A 283      -8.658  -8.337  -0.530  1.00 87.71           H  
ATOM   4488  SD  MET A 283      -8.184  -9.851   1.272  1.00 87.71           S  
ATOM   4489  CE  MET A 283      -9.008  -9.747   2.884  1.00 87.71           C  
ATOM   4490  HE1 MET A 283      -8.640  -8.884   3.439  1.00 87.71           H  
ATOM   4491  HE2 MET A 283      -8.811 -10.657   3.452  1.00 87.71           H  
ATOM   4492  HE3 MET A 283     -10.083  -9.650   2.737  1.00 87.71           H  
ATOM   4493  N   SER A 284      -6.884  -3.970   1.365  1.00 85.90           N  
ATOM   4494  H   SER A 284      -6.389  -4.060   0.490  1.00 85.90           H  
ATOM   4495  CA  SER A 284      -6.329  -3.107   2.423  1.00 85.90           C  
ATOM   4496  HA  SER A 284      -7.151  -2.607   2.935  1.00 85.90           H  
ATOM   4497  C   SER A 284      -5.478  -1.983   1.862  1.00 85.90           C  
ATOM   4498  CB  SER A 284      -5.561  -3.944   3.457  1.00 85.90           C  
ATOM   4499  HB2 SER A 284      -4.955  -4.694   2.949  1.00 85.90           H  
ATOM   4500  HB3 SER A 284      -4.907  -3.311   4.058  1.00 85.90           H  
ATOM   4501  O   SER A 284      -4.344  -1.796   2.295  1.00 85.90           O  
ATOM   4502  OG  SER A 284      -6.486  -4.564   4.331  1.00 85.90           O  
ATOM   4503  HG  SER A 284      -7.291  -4.705   3.828  1.00 85.90           H  
ATOM   4504  N   ILE A 285      -6.059  -1.221   0.939  1.00 93.38           N  
ATOM   4505  H   ILE A 285      -6.995  -1.450   0.637  1.00 93.38           H  
ATOM   4506  CA  ILE A 285      -5.398  -0.096   0.281  1.00 93.38           C  
ATOM   4507  HA  ILE A 285      -4.515  -0.490  -0.221  1.00 93.38           H  
ATOM   4508  C   ILE A 285      -4.947   0.932   1.331  1.00 93.38           C  
ATOM   4509  CB  ILE A 285      -6.314   0.503  -0.810  1.00 93.38           C  
ATOM   4510  HB  ILE A 285      -7.235   0.852  -0.343  1.00 93.38           H  
ATOM   4511  O   ILE A 285      -5.720   1.345   2.207  1.00 93.38           O  
ATOM   4512  CG1 ILE A 285      -6.653  -0.587  -1.852  1.00 93.38           C  
ATOM   4513 HG12 ILE A 285      -7.018  -1.486  -1.355  1.00 93.38           H  
ATOM   4514 HG13 ILE A 285      -5.749  -0.855  -2.398  1.00 93.38           H  
ATOM   4515  CG2 ILE A 285      -5.632   1.683  -1.524  1.00 93.38           C  
ATOM   4516 HG21 ILE A 285      -5.347   2.463  -0.817  1.00 93.38           H  
ATOM   4517 HG22 ILE A 285      -4.748   1.333  -2.057  1.00 93.38           H  
ATOM   4518 HG23 ILE A 285      -6.314   2.138  -2.242  1.00 93.38           H  
ATOM   4519  CD1 ILE A 285      -7.736  -0.198  -2.852  1.00 93.38           C  
ATOM   4520 HD11 ILE A 285      -8.665   0.011  -2.323  1.00 93.38           H  
ATOM   4521 HD12 ILE A 285      -7.435   0.653  -3.465  1.00 93.38           H  
ATOM   4522 HD13 ILE A 285      -7.907  -1.061  -3.495  1.00 93.38           H  
ATOM   4523  N   ALA A 286      -3.681   1.342   1.269  1.00 92.23           N  
ATOM   4524  H   ALA A 286      -3.099   0.971   0.532  1.00 92.23           H  
ATOM   4525  CA  ALA A 286      -3.097   2.319   2.175  1.00 92.23           C  
ATOM   4526  HA  ALA A 286      -3.193   1.926   3.187  1.00 92.23           H  
ATOM   4527  C   ALA A 286      -3.852   3.655   2.096  1.00 92.23           C  
ATOM   4528  CB  ALA A 286      -1.606   2.481   1.872  1.00 92.23           C  
ATOM   4529  HB1 ALA A 286      -1.473   2.992   0.918  1.00 92.23           H  
ATOM   4530  HB2 ALA A 286      -1.128   1.503   1.810  1.00 92.23           H  
ATOM   4531  HB3 ALA A 286      -1.120   3.066   2.653  1.00 92.23           H  
ATOM   4532  O   ALA A 286      -4.464   3.989   1.088  1.00 92.23           O  
ATOM   4533  N   GLY A 287      -3.847   4.425   3.186  1.00 90.69           N  
ATOM   4534  H   GLY A 287      -3.263   4.146   3.961  1.00 90.69           H  
ATOM   4535  CA  GLY A 287      -4.609   5.681   3.288  1.00 90.69           C  
ATOM   4536  HA2 GLY A 287      -4.569   6.202   2.331  1.00 90.69           H  
ATOM   4537  HA3 GLY A 287      -4.147   6.324   4.036  1.00 90.69           H  
ATOM   4538  C   GLY A 287      -6.093   5.511   3.646  1.00 90.69           C  
ATOM   4539  O   GLY A 287      -6.664   6.394   4.276  1.00 90.69           O  
ATOM   4540  N   ASN A 288      -6.697   4.344   3.402  1.00 92.56           N  
ATOM   4541  H   ASN A 288      -6.206   3.683   2.818  1.00 92.56           H  
ATOM   4542  CA  ASN A 288      -8.135   4.106   3.613  1.00 92.56           C  
ATOM   4543  HA  ASN A 288      -8.646   5.068   3.566  1.00 92.56           H  
ATOM   4544  C   ASN A 288      -8.472   3.526   5.002  1.00 92.56           C  
ATOM   4545  CB  ASN A 288      -8.679   3.284   2.437  1.00 92.56           C  
ATOM   4546  HB2 ASN A 288      -9.740   3.081   2.581  1.00 92.56           H  
ATOM   4547  HB3 ASN A 288      -8.161   2.329   2.354  1.00 92.56           H  
ATOM   4548  O   ASN A 288      -9.330   2.656   5.158  1.00 92.56           O  
ATOM   4549  CG  ASN A 288      -8.545   4.066   1.147  1.00 92.56           C  
ATOM   4550  ND2 ASN A 288      -7.583   3.740   0.322  1.00 92.56           N  
ATOM   4551 HD21 ASN A 288      -6.960   2.968   0.507  1.00 92.56           H  
ATOM   4552 HD22 ASN A 288      -7.515   4.273  -0.533  1.00 92.56           H  
ATOM   4553  OD1 ASN A 288      -9.249   5.030   0.924  1.00 92.56           O  
ATOM   4554  N   LYS A 289      -7.771   3.965   6.058  1.00 91.41           N  
ATOM   4555  H   LYS A 289      -7.127   4.726   5.893  1.00 91.41           H  
ATOM   4556  CA  LYS A 289      -8.057   3.516   7.439  1.00 91.41           C  
ATOM   4557  HA  LYS A 289      -8.029   2.427   7.491  1.00 91.41           H  
ATOM   4558  C   LYS A 289      -9.479   3.884   7.880  1.00 91.41           C  
ATOM   4559  CB  LYS A 289      -7.032   4.073   8.438  1.00 91.41           C  
ATOM   4560  HB2 LYS A 289      -7.423   3.918   9.444  1.00 91.41           H  
ATOM   4561  HB3 LYS A 289      -6.921   5.147   8.287  1.00 91.41           H  
ATOM   4562  O   LYS A 289     -10.182   3.019   8.390  1.00 91.41           O  
ATOM   4563  CG  LYS A 289      -5.658   3.389   8.353  1.00 91.41           C  
ATOM   4564  HG2 LYS A 289      -5.207   3.578   7.379  1.00 91.41           H  
ATOM   4565  HG3 LYS A 289      -5.783   2.315   8.498  1.00 91.41           H  
ATOM   4566  CD  LYS A 289      -4.750   3.936   9.463  1.00 91.41           C  
ATOM   4567  HD2 LYS A 289      -4.636   5.012   9.333  1.00 91.41           H  
ATOM   4568  HD3 LYS A 289      -5.236   3.763  10.423  1.00 91.41           H  
ATOM   4569  CE  LYS A 289      -3.364   3.280   9.488  1.00 91.41           C  
ATOM   4570  HE2 LYS A 289      -2.838   3.517   8.564  1.00 91.41           H  
ATOM   4571  HE3 LYS A 289      -3.491   2.199   9.552  1.00 91.41           H  
ATOM   4572  NZ  LYS A 289      -2.589   3.761  10.663  1.00 91.41           N  
ATOM   4573  HZ1 LYS A 289      -2.466   4.764  10.637  1.00 91.41           H  
ATOM   4574  HZ2 LYS A 289      -3.085   3.562  11.520  1.00 91.41           H  
ATOM   4575  HZ3 LYS A 289      -1.677   3.332  10.724  1.00 91.41           H  
ATOM   4576  N   ALA A 290      -9.917   5.113   7.601  1.00 94.30           N  
ATOM   4577  H   ALA A 290      -9.282   5.763   7.160  1.00 94.30           H  
ATOM   4578  CA  ALA A 290     -11.235   5.609   7.998  1.00 94.30           C  
ATOM   4579  HA  ALA A 290     -11.308   5.578   9.085  1.00 94.30           H  
ATOM   4580  C   ALA A 290     -12.393   4.761   7.439  1.00 94.30           C  
ATOM   4581  CB  ALA A 290     -11.353   7.070   7.555  1.00 94.30           C  
ATOM   4582  HB1 ALA A 290     -10.596   7.675   8.055  1.00 94.30           H  
ATOM   4583  HB2 ALA A 290     -12.338   7.442   7.837  1.00 94.30           H  
ATOM   4584  HB3 ALA A 290     -11.240   7.154   6.474  1.00 94.30           H  
ATOM   4585  O   ALA A 290     -13.319   4.444   8.173  1.00 94.30           O  
ATOM   4586  N   MET A 291     -12.319   4.310   6.183  1.00 94.52           N  
ATOM   4587  H   MET A 291     -11.556   4.607   5.593  1.00 94.52           H  
ATOM   4588  CA  MET A 291     -13.329   3.405   5.609  1.00 94.52           C  
ATOM   4589  HA  MET A 291     -14.315   3.867   5.655  1.00 94.52           H  
ATOM   4590  C   MET A 291     -13.410   2.074   6.359  1.00 94.52           C  
ATOM   4591  CB  MET A 291     -12.983   3.115   4.151  1.00 94.52           C  
ATOM   4592  HB2 MET A 291     -13.595   2.290   3.787  1.00 94.52           H  
ATOM   4593  HB3 MET A 291     -11.936   2.820   4.082  1.00 94.52           H  
ATOM   4594  O   MET A 291     -14.496   1.585   6.658  1.00 94.52           O  
ATOM   4595  CG  MET A 291     -13.234   4.317   3.252  1.00 94.52           C  
ATOM   4596  HG2 MET A 291     -14.306   4.410   3.078  1.00 94.52           H  
ATOM   4597  HG3 MET A 291     -12.870   5.233   3.718  1.00 94.52           H  
ATOM   4598  SD  MET A 291     -12.380   4.101   1.688  1.00 94.52           S  
ATOM   4599  CE  MET A 291     -13.525   4.945   0.600  1.00 94.52           C  
ATOM   4600  HE1 MET A 291     -13.836   5.900   1.026  1.00 94.52           H  
ATOM   4601  HE2 MET A 291     -13.071   5.087  -0.380  1.00 94.52           H  
ATOM   4602  HE3 MET A 291     -14.387   4.286   0.500  1.00 94.52           H  
ATOM   4603  N   ARG A 292     -12.256   1.499   6.717  1.00 94.00           N  
ATOM   4604  H   ARG A 292     -11.395   1.964   6.467  1.00 94.00           H  
ATOM   4605  CA  ARG A 292     -12.210   0.246   7.481  1.00 94.00           C  
ATOM   4606  HA  ARG A 292     -12.878  -0.473   7.006  1.00 94.00           H  
ATOM   4607  C   ARG A 292     -12.746   0.425   8.904  1.00 94.00           C  
ATOM   4608  CB  ARG A 292     -10.790  -0.326   7.482  1.00 94.00           C  
ATOM   4609  HB2 ARG A 292     -10.818  -1.254   8.054  1.00 94.00           H  
ATOM   4610  HB3 ARG A 292     -10.105   0.374   7.961  1.00 94.00           H  
ATOM   4611  O   ARG A 292     -13.415  -0.470   9.414  1.00 94.00           O  
ATOM   4612  CG  ARG A 292     -10.282  -0.702   6.085  1.00 94.00           C  
ATOM   4613  HG2 ARG A 292     -10.962  -1.437   5.654  1.00 94.00           H  
ATOM   4614  HG3 ARG A 292     -10.265   0.170   5.431  1.00 94.00           H  
ATOM   4615  CD  ARG A 292      -8.880  -1.318   6.159  1.00 94.00           C  
ATOM   4616  HD2 ARG A 292      -8.857  -2.073   6.944  1.00 94.00           H  
ATOM   4617  HD3 ARG A 292      -8.683  -1.805   5.204  1.00 94.00           H  
ATOM   4618  NE  ARG A 292      -7.848  -0.292   6.395  1.00 94.00           N  
ATOM   4619  HE  ARG A 292      -8.179   0.662   6.387  1.00 94.00           H  
ATOM   4620  NH1 ARG A 292      -6.022  -1.685   6.241  1.00 94.00           N  
ATOM   4621 HH11 ARG A 292      -6.639  -2.470   6.088  1.00 94.00           H  
ATOM   4622 HH12 ARG A 292      -5.031  -1.800   6.086  1.00 94.00           H  
ATOM   4623  NH2 ARG A 292      -5.720   0.513   6.418  1.00 94.00           N  
ATOM   4624 HH21 ARG A 292      -6.105   1.445   6.353  1.00 94.00           H  
ATOM   4625 HH22 ARG A 292      -4.745   0.350   6.211  1.00 94.00           H  
ATOM   4626  CZ  ARG A 292      -6.543  -0.495   6.366  1.00 94.00           C  
ATOM   4627  N   TYR A 293     -12.490   1.578   9.522  1.00 96.04           N  
ATOM   4628  H   TYR A 293     -11.889   2.247   9.063  1.00 96.04           H  
ATOM   4629  CA  TYR A 293     -13.077   1.943  10.812  1.00 96.04           C  
ATOM   4630  HA  TYR A 293     -12.912   1.137  11.528  1.00 96.04           H  
ATOM   4631  C   TYR A 293     -14.595   2.111  10.704  1.00 96.04           C  
ATOM   4632  CB  TYR A 293     -12.412   3.217  11.354  1.00 96.04           C  
ATOM   4633  HB2 TYR A 293     -12.937   3.522  12.259  1.00 96.04           H  
ATOM   4634  HB3 TYR A 293     -12.532   4.006  10.612  1.00 96.04           H  
ATOM   4635  O   TYR A 293     -15.312   1.564  11.533  1.00 96.04           O  
ATOM   4636  CG  TYR A 293     -10.931   3.152  11.680  1.00 96.04           C  
ATOM   4637  CD1 TYR A 293     -10.244   1.923  11.754  1.00 96.04           C  
ATOM   4638  HD1 TYR A 293     -10.757   0.984  11.605  1.00 96.04           H  
ATOM   4639  CD2 TYR A 293     -10.233   4.353  11.928  1.00 96.04           C  
ATOM   4640  HD2 TYR A 293     -10.756   5.298  11.910  1.00 96.04           H  
ATOM   4641  CE1 TYR A 293      -8.868   1.904  12.030  1.00 96.04           C  
ATOM   4642  HE1 TYR A 293      -8.331   0.970  12.096  1.00 96.04           H  
ATOM   4643  CE2 TYR A 293      -8.859   4.329  12.240  1.00 96.04           C  
ATOM   4644  HE2 TYR A 293      -8.333   5.244  12.467  1.00 96.04           H  
ATOM   4645  OH  TYR A 293      -6.844   3.036  12.544  1.00 96.04           O  
ATOM   4646  HH  TYR A 293      -6.536   3.836  12.976  1.00 96.04           H  
ATOM   4647  CZ  TYR A 293      -8.173   3.098  12.278  1.00 96.04           C  
ATOM   4648  N   ALA A 294     -15.093   2.777   9.660  1.00 96.98           N  
ATOM   4649  H   ALA A 294     -14.454   3.233   9.025  1.00 96.98           H  
ATOM   4650  CA  ALA A 294     -16.523   2.962   9.421  1.00 96.98           C  
ATOM   4651  HA  ALA A 294     -16.960   3.455  10.289  1.00 96.98           H  
ATOM   4652  C   ALA A 294     -17.254   1.617   9.240  1.00 96.98           C  
ATOM   4653  CB  ALA A 294     -16.690   3.892   8.213  1.00 96.98           C  
ATOM   4654  HB1 ALA A 294     -16.284   3.429   7.314  1.00 96.98           H  
ATOM   4655  HB2 ALA A 294     -16.177   4.836   8.396  1.00 96.98           H  
ATOM   4656  HB3 ALA A 294     -17.748   4.099   8.048  1.00 96.98           H  
ATOM   4657  O   ALA A 294     -18.252   1.368   9.915  1.00 96.98           O  
ATOM   4658  N   LEU A 295     -16.708   0.707   8.419  1.00 95.86           N  
ATOM   4659  H   LEU A 295     -15.910   0.987   7.868  1.00 95.86           H  
ATOM   4660  CA  LEU A 295     -17.251  -0.649   8.235  1.00 95.86           C  
ATOM   4661  HA  LEU A 295     -18.274  -0.583   7.866  1.00 95.86           H  
ATOM   4662  C   LEU A 295     -17.316  -1.452   9.540  1.00 95.86           C  
ATOM   4663  CB  LEU A 295     -16.372  -1.430   7.243  1.00 95.86           C  
ATOM   4664  HB2 LEU A 295     -16.592  -2.491   7.368  1.00 95.86           H  
ATOM   4665  HB3 LEU A 295     -15.326  -1.282   7.511  1.00 95.86           H  
ATOM   4666  O   LEU A 295     -18.256  -2.217   9.757  1.00 95.86           O  
ATOM   4667  CG  LEU A 295     -16.556  -1.103   5.753  1.00 95.86           C  
ATOM   4668  HG  LEU A 295     -16.331  -0.053   5.564  1.00 95.86           H  
ATOM   4669  CD1 LEU A 295     -15.573  -1.985   4.976  1.00 95.86           C  
ATOM   4670 HD11 LEU A 295     -15.666  -3.024   5.290  1.00 95.86           H  
ATOM   4671 HD12 LEU A 295     -14.554  -1.636   5.143  1.00 95.86           H  
ATOM   4672 HD13 LEU A 295     -15.795  -1.947   3.910  1.00 95.86           H  
ATOM   4673  CD2 LEU A 295     -17.973  -1.406   5.263  1.00 95.86           C  
ATOM   4674 HD21 LEU A 295     -18.702  -0.760   5.754  1.00 95.86           H  
ATOM   4675 HD22 LEU A 295     -18.231  -2.446   5.460  1.00 95.86           H  
ATOM   4676 HD23 LEU A 295     -18.043  -1.222   4.191  1.00 95.86           H  
ATOM   4677  N   LEU A 296     -16.314  -1.311  10.412  1.00 95.67           N  
ATOM   4678  H   LEU A 296     -15.552  -0.688  10.182  1.00 95.67           H  
ATOM   4679  CA  LEU A 296     -16.352  -1.942  11.727  1.00 95.67           C  
ATOM   4680  HA  LEU A 296     -16.653  -2.980  11.593  1.00 95.67           H  
ATOM   4681  C   LEU A 296     -17.414  -1.277  12.616  1.00 95.67           C  
ATOM   4682  CB  LEU A 296     -14.943  -1.915  12.346  1.00 95.67           C  
ATOM   4683  HB2 LEU A 296     -14.259  -2.454  11.691  1.00 95.67           H  
ATOM   4684  HB3 LEU A 296     -14.606  -0.880  12.409  1.00 95.67           H  
ATOM   4685  O   LEU A 296     -18.236  -1.976  13.206  1.00 95.67           O  
ATOM   4686  CG  LEU A 296     -14.887  -2.530  13.755  1.00 95.67           C  
ATOM   4687  HG  LEU A 296     -15.542  -1.957  14.411  1.00 95.67           H  
ATOM   4688  CD1 LEU A 296     -15.294  -4.010  13.772  1.00 95.67           C  
ATOM   4689 HD11 LEU A 296     -16.347  -4.103  13.506  1.00 95.67           H  
ATOM   4690 HD12 LEU A 296     -14.674  -4.571  13.073  1.00 95.67           H  
ATOM   4691 HD13 LEU A 296     -15.162  -4.401  14.781  1.00 95.67           H  
ATOM   4692  CD2 LEU A 296     -13.482  -2.430  14.332  1.00 95.67           C  
ATOM   4693 HD21 LEU A 296     -13.154  -1.390  14.313  1.00 95.67           H  
ATOM   4694 HD22 LEU A 296     -12.791  -3.056  13.768  1.00 95.67           H  
ATOM   4695 HD23 LEU A 296     -13.503  -2.757  15.372  1.00 95.67           H  
ATOM   4696  N   ALA A 297     -17.422   0.056  12.667  1.00 97.06           N  
ATOM   4697  H   ALA A 297     -16.724   0.554  12.133  1.00 97.06           H  
ATOM   4698  CA  ALA A 297     -18.308   0.862  13.497  1.00 97.06           C  
ATOM   4699  HA  ALA A 297     -18.138   0.604  14.542  1.00 97.06           H  
ATOM   4700  C   ALA A 297     -19.798   0.642  13.189  1.00 97.06           C  
ATOM   4701  CB  ALA A 297     -17.920   2.333  13.323  1.00 97.06           C  
ATOM   4702  HB1 ALA A 297     -18.548   2.963  13.953  1.00 97.06           H  
ATOM   4703  HB2 ALA A 297     -18.046   2.636  12.283  1.00 97.06           H  
ATOM   4704  HB3 ALA A 297     -16.880   2.474  13.618  1.00 97.06           H  
ATOM   4705  O   ALA A 297     -20.630   0.805  14.078  1.00 97.06           O  
ATOM   4706  N   GLN A 298     -20.170   0.253  11.963  1.00 96.34           N  
ATOM   4707  H   GLN A 298     -19.464   0.213  11.241  1.00 96.34           H  
ATOM   4708  CA  GLN A 298     -21.560  -0.066  11.599  1.00 96.34           C  
ATOM   4709  HA  GLN A 298     -22.176   0.828  11.695  1.00 96.34           H  
ATOM   4710  C   GLN A 298     -22.218  -1.126  12.490  1.00 96.34           C  
ATOM   4711  CB  GLN A 298     -21.634  -0.532  10.140  1.00 96.34           C  
ATOM   4712  HB2 GLN A 298     -20.798  -1.192   9.909  1.00 96.34           H  
ATOM   4713  HB3 GLN A 298     -22.558  -1.094  10.003  1.00 96.34           H  
ATOM   4714  O   GLN A 298     -23.432  -1.106  12.643  1.00 96.34           O  
ATOM   4715  CG  GLN A 298     -21.666   0.650   9.165  1.00 96.34           C  
ATOM   4716  HG2 GLN A 298     -22.412   1.371   9.499  1.00 96.34           H  
ATOM   4717  HG3 GLN A 298     -20.696   1.146   9.145  1.00 96.34           H  
ATOM   4718  CD  GLN A 298     -22.041   0.209   7.753  1.00 96.34           C  
ATOM   4719  NE2 GLN A 298     -22.568   1.092   6.937  1.00 96.34           N  
ATOM   4720 HE21 GLN A 298     -22.904   0.740   6.053  1.00 96.34           H  
ATOM   4721 HE22 GLN A 298     -22.755   2.039   7.237  1.00 96.34           H  
ATOM   4722  OE1 GLN A 298     -21.889  -0.937   7.364  1.00 96.34           O  
ATOM   4723  N   LYS A 299     -21.434  -2.019  13.100  1.00 95.83           N  
ATOM   4724  H   LYS A 299     -20.435  -1.937  12.974  1.00 95.83           H  
ATOM   4725  CA  LYS A 299     -21.944  -3.151  13.890  1.00 95.83           C  
ATOM   4726  HA  LYS A 299     -22.876  -3.500  13.445  1.00 95.83           H  
ATOM   4727  C   LYS A 299     -22.300  -2.795  15.332  1.00 95.83           C  
ATOM   4728  CB  LYS A 299     -20.918  -4.292  13.855  1.00 95.83           C  
ATOM   4729  HB2 LYS A 299     -19.996  -3.966  14.335  1.00 95.83           H  
ATOM   4730  HB3 LYS A 299     -21.314  -5.147  14.404  1.00 95.83           H  
ATOM   4731  O   LYS A 299     -22.748  -3.671  16.065  1.00 95.83           O  
ATOM   4732  CG  LYS A 299     -20.630  -4.714  12.412  1.00 95.83           C  
ATOM   4733  HG2 LYS A 299     -20.193  -3.880  11.864  1.00 95.83           H  
ATOM   4734  HG3 LYS A 299     -21.569  -4.994  11.933  1.00 95.83           H  
ATOM   4735  CD  LYS A 299     -19.659  -5.889  12.335  1.00 95.83           C  
ATOM   4736  HD2 LYS A 299     -20.103  -6.757  12.824  1.00 95.83           H  
ATOM   4737  HD3 LYS A 299     -18.716  -5.619  12.812  1.00 95.83           H  
ATOM   4738  CE  LYS A 299     -19.456  -6.149  10.841  1.00 95.83           C  
ATOM   4739  HE2 LYS A 299     -18.989  -5.271  10.396  1.00 95.83           H  
ATOM   4740  HE3 LYS A 299     -20.441  -6.246  10.383  1.00 95.83           H  
ATOM   4741  NZ  LYS A 299     -18.661  -7.365  10.565  1.00 95.83           N  
ATOM   4742  HZ1 LYS A 299     -19.112  -8.170  10.977  1.00 95.83           H  
ATOM   4743  HZ2 LYS A 299     -17.713  -7.254  10.895  1.00 95.83           H  
ATOM   4744  HZ3 LYS A 299     -18.640  -7.514   9.566  1.00 95.83           H  
ATOM   4745  N   PHE A 300     -22.045  -1.557  15.746  1.00 97.69           N  
ATOM   4746  H   PHE A 300     -21.749  -0.869  15.069  1.00 97.69           H  
ATOM   4747  CA  PHE A 300     -22.146  -1.137  17.138  1.00 97.69           C  
ATOM   4748  HA  PHE A 300     -22.487  -1.978  17.741  1.00 97.69           H  
ATOM   4749  C   PHE A 300     -23.167  -0.028  17.327  1.00 97.69           C  
ATOM   4750  CB  PHE A 300     -20.770  -0.725  17.667  1.00 97.69           C  
ATOM   4751  HB2 PHE A 300     -20.856  -0.474  18.724  1.00 97.69           H  
ATOM   4752  HB3 PHE A 300     -20.432   0.167  17.139  1.00 97.69           H  
ATOM   4753  O   PHE A 300     -23.513   0.699  16.392  1.00 97.69           O  
ATOM   4754  CG  PHE A 300     -19.740  -1.819  17.521  1.00 97.69           C  
ATOM   4755  CD1 PHE A 300     -19.777  -2.946  18.360  1.00 97.69           C  
ATOM   4756  HD1 PHE A 300     -20.515  -3.008  19.147  1.00 97.69           H  
ATOM   4757  CD2 PHE A 300     -18.794  -1.748  16.489  1.00 97.69           C  
ATOM   4758  HD2 PHE A 300     -18.782  -0.891  15.832  1.00 97.69           H  
ATOM   4759  CE1 PHE A 300     -18.872  -4.001  18.162  1.00 97.69           C  
ATOM   4760  HE1 PHE A 300     -18.901  -4.860  18.816  1.00 97.69           H  
ATOM   4761  CE2 PHE A 300     -17.897  -2.805  16.284  1.00 97.69           C  
ATOM   4762  HE2 PHE A 300     -17.192  -2.757  15.468  1.00 97.69           H  
ATOM   4763  CZ  PHE A 300     -17.944  -3.937  17.110  1.00 97.69           C  
ATOM   4764  HZ  PHE A 300     -17.268  -4.760  16.934  1.00 97.69           H  
ATOM   4765  N   ASP A 301     -23.599   0.080  18.578  1.00 97.38           N  
ATOM   4766  H   ASP A 301     -23.241  -0.564  19.268  1.00 97.38           H  
ATOM   4767  CA  ASP A 301     -24.625   1.002  19.031  1.00 97.38           C  
ATOM   4768  HA  ASP A 301     -25.558   0.737  18.534  1.00 97.38           H  
ATOM   4769  C   ASP A 301     -24.297   2.463  18.688  1.00 97.38           C  
ATOM   4770  CB  ASP A 301     -24.808   0.779  20.533  1.00 97.38           C  
ATOM   4771  HB2 ASP A 301     -23.899   1.076  21.057  1.00 97.38           H  
ATOM   4772  HB3 ASP A 301     -24.978  -0.280  20.723  1.00 97.38           H  
ATOM   4773  O   ASP A 301     -23.163   2.937  18.850  1.00 97.38           O  
ATOM   4774  CG  ASP A 301     -25.998   1.558  21.068  1.00 97.38           C  
ATOM   4775  OD1 ASP A 301     -27.033   1.528  20.377  1.00 97.38           O  
ATOM   4776  OD2 ASP A 301     -25.822   2.157  22.155  1.00 97.38           O  
ATOM   4777  N   LYS A 302     -25.298   3.169  18.164  1.00 96.94           N  
ATOM   4778  H   LYS A 302     -26.230   2.795  18.276  1.00 96.94           H  
ATOM   4779  CA  LYS A 302     -25.159   4.532  17.642  1.00 96.94           C  
ATOM   4780  HA  LYS A 302     -24.112   4.720  17.404  1.00 96.94           H  
ATOM   4781  C   LYS A 302     -25.535   5.542  18.712  1.00 96.94           C  
ATOM   4782  CB  LYS A 302     -25.998   4.706  16.366  1.00 96.94           C  
ATOM   4783  HB2 LYS A 302     -27.053   4.597  16.616  1.00 96.94           H  
ATOM   4784  HB3 LYS A 302     -25.840   5.719  15.997  1.00 96.94           H  
ATOM   4785  O   LYS A 302     -26.394   5.268  19.534  1.00 96.94           O  
ATOM   4786  CG  LYS A 302     -25.657   3.724  15.232  1.00 96.94           C  
ATOM   4787  HG2 LYS A 302     -25.968   2.718  15.515  1.00 96.94           H  
ATOM   4788  HG3 LYS A 302     -26.212   4.018  14.341  1.00 96.94           H  
ATOM   4789  CD  LYS A 302     -24.159   3.716  14.918  1.00 96.94           C  
ATOM   4790  HD2 LYS A 302     -23.823   4.736  14.730  1.00 96.94           H  
ATOM   4791  HD3 LYS A 302     -23.624   3.309  15.775  1.00 96.94           H  
ATOM   4792  CE  LYS A 302     -23.862   2.840  13.708  1.00 96.94           C  
ATOM   4793  HE2 LYS A 302     -24.389   3.245  12.844  1.00 96.94           H  
ATOM   4794  HE3 LYS A 302     -24.231   1.833  13.901  1.00 96.94           H  
ATOM   4795  NZ  LYS A 302     -22.406   2.818  13.476  1.00 96.94           N  
ATOM   4796  HZ1 LYS A 302     -22.020   3.747  13.564  1.00 96.94           H  
ATOM   4797  HZ2 LYS A 302     -22.198   2.442  12.562  1.00 96.94           H  
ATOM   4798  HZ3 LYS A 302     -21.970   2.219  14.162  1.00 96.94           H  
ATOM   4799  N   ASP A 303     -24.897   6.712  18.705  1.00 95.26           N  
ATOM   4800  H   ASP A 303     -24.218   6.911  17.984  1.00 95.26           H  
ATOM   4801  CA  ASP A 303     -25.244   7.746  19.684  1.00 95.26           C  
ATOM   4802  HA  ASP A 303     -25.285   7.258  20.658  1.00 95.26           H  
ATOM   4803  C   ASP A 303     -26.645   8.289  19.386  1.00 95.26           C  
ATOM   4804  CB  ASP A 303     -24.190   8.874  19.770  1.00 95.26           C  
ATOM   4805  HB2 ASP A 303     -23.197   8.437  19.675  1.00 95.26           H  
ATOM   4806  HB3 ASP A 303     -24.326   9.560  18.934  1.00 95.26           H  
ATOM   4807  O   ASP A 303     -26.989   8.570  18.231  1.00 95.26           O  
ATOM   4808  CG  ASP A 303     -24.234   9.660  21.102  1.00 95.26           C  
ATOM   4809  OD1 ASP A 303     -24.858   9.162  22.061  1.00 95.26           O  
ATOM   4810  OD2 ASP A 303     -23.586  10.731  21.219  1.00 95.26           O  
ATOM   4811  N   GLU A 304     -27.438   8.459  20.430  1.00 91.94           N  
ATOM   4812  H   GLU A 304     -27.068   8.256  21.347  1.00 91.94           H  
ATOM   4813  CA  GLU A 304     -28.738   9.114  20.392  1.00 91.94           C  
ATOM   4814  HA  GLU A 304     -28.907   9.562  19.413  1.00 91.94           H  
ATOM   4815  C   GLU A 304     -28.694  10.228  21.421  1.00 91.94           C  
ATOM   4816  CB  GLU A 304     -29.884   8.132  20.660  1.00 91.94           C  
ATOM   4817  HB2 GLU A 304     -29.702   7.593  21.590  1.00 91.94           H  
ATOM   4818  HB3 GLU A 304     -30.803   8.710  20.757  1.00 91.94           H  
ATOM   4819  O   GLU A 304     -28.471   9.987  22.606  1.00 91.94           O  
ATOM   4820  CG  GLU A 304     -30.041   7.139  19.500  1.00 91.94           C  
ATOM   4821  HG2 GLU A 304     -30.077   7.702  18.567  1.00 91.94           H  
ATOM   4822  HG3 GLU A 304     -29.164   6.492  19.460  1.00 91.94           H  
ATOM   4823  CD  GLU A 304     -31.304   6.272  19.600  1.00 91.94           C  
ATOM   4824  OE1 GLU A 304     -31.560   5.568  18.596  1.00 91.94           O  
ATOM   4825  OE2 GLU A 304     -32.019   6.358  20.623  1.00 91.94           O  
ATOM   4826  N   VAL A 305     -28.836  11.468  20.956  1.00 88.68           N  
ATOM   4827  H   VAL A 305     -29.074  11.610  19.984  1.00 88.68           H  
ATOM   4828  CA  VAL A 305     -28.768  12.628  21.841  1.00 88.68           C  
ATOM   4829  HA  VAL A 305     -27.920  12.490  22.512  1.00 88.68           H  
ATOM   4830  C   VAL A 305     -30.069  12.676  22.642  1.00 88.68           C  
ATOM   4831  CB  VAL A 305     -28.515  13.930  21.065  1.00 88.68           C  
ATOM   4832  HB  VAL A 305     -29.360  14.156  20.415  1.00 88.68           H  
ATOM   4833  O   VAL A 305     -31.123  12.865  22.029  1.00 88.68           O  
ATOM   4834  CG1 VAL A 305     -28.300  15.088  22.043  1.00 88.68           C  
ATOM   4835 HG11 VAL A 305     -29.173  15.189  22.688  1.00 88.68           H  
ATOM   4836 HG12 VAL A 305     -28.170  16.020  21.493  1.00 88.68           H  
ATOM   4837 HG13 VAL A 305     -27.430  14.893  22.670  1.00 88.68           H  
ATOM   4838  CG2 VAL A 305     -27.249  13.796  20.208  1.00 88.68           C  
ATOM   4839 HG21 VAL A 305     -27.001  14.764  19.773  1.00 88.68           H  
ATOM   4840 HG22 VAL A 305     -26.417  13.447  20.820  1.00 88.68           H  
ATOM   4841 HG23 VAL A 305     -27.417  13.090  19.396  1.00 88.68           H  
ATOM   4842  N   PRO A 306     -30.032  12.504  23.977  1.00 87.49           N  
ATOM   4843  CA  PRO A 306     -31.242  12.529  24.784  1.00 87.49           C  
ATOM   4844  HA  PRO A 306     -31.935  11.780  24.402  1.00 87.49           H  
ATOM   4845  C   PRO A 306     -31.883  13.912  24.726  1.00 87.49           C  
ATOM   4846  CB  PRO A 306     -30.825  12.157  26.213  1.00 87.49           C  
ATOM   4847  HB2 PRO A 306     -30.692  13.056  26.814  1.00 87.49           H  
ATOM   4848  HB3 PRO A 306     -31.551  11.494  26.682  1.00 87.49           H  
ATOM   4849  O   PRO A 306     -31.184  14.928  24.763  1.00 87.49           O  
ATOM   4850  CG  PRO A 306     -29.474  11.472  26.026  1.00 87.49           C  
ATOM   4851  HG2 PRO A 306     -28.844  11.568  26.911  1.00 87.49           H  
ATOM   4852  HG3 PRO A 306     -29.623  10.424  25.769  1.00 87.49           H  
ATOM   4853  CD  PRO A 306     -28.889  12.213  24.830  1.00 87.49           C  
ATOM   4854  HD2 PRO A 306     -28.137  11.587  24.350  1.00 87.49           H  
ATOM   4855  HD3 PRO A 306     -28.442  13.151  25.159  1.00 87.49           H  
ATOM   4856  N   VAL A 307     -33.212  13.945  24.657  1.00 88.49           N  
ATOM   4857  H   VAL A 307     -33.723  13.074  24.661  1.00 88.49           H  
ATOM   4858  CA  VAL A 307     -33.965  15.197  24.766  1.00 88.49           C  
ATOM   4859  HA  VAL A 307     -33.570  15.888  24.020  1.00 88.49           H  
ATOM   4860  C   VAL A 307     -33.757  15.763  26.179  1.00 88.49           C  
ATOM   4861  CB  VAL A 307     -35.457  14.986  24.458  1.00 88.49           C  
ATOM   4862  HB  VAL A 307     -35.887  14.297  25.185  1.00 88.49           H  
ATOM   4863  O   VAL A 307     -33.911  15.007  27.142  1.00 88.49           O  
ATOM   4864  CG1 VAL A 307     -36.230  16.309  24.512  1.00 88.49           C  
ATOM   4865 HG11 VAL A 307     -37.276  16.139  24.255  1.00 88.49           H  
ATOM   4866 HG12 VAL A 307     -36.201  16.721  25.521  1.00 88.49           H  
ATOM   4867 HG13 VAL A 307     -35.800  17.031  23.817  1.00 88.49           H  
ATOM   4868  CG2 VAL A 307     -35.650  14.396  23.053  1.00 88.49           C  
ATOM   4869 HG21 VAL A 307     -36.714  14.294  22.839  1.00 88.49           H  
ATOM   4870 HG22 VAL A 307     -35.192  15.050  22.311  1.00 88.49           H  
ATOM   4871 HG23 VAL A 307     -35.194  13.408  22.989  1.00 88.49           H  
ATOM   4872  N   PRO A 308     -33.396  17.052  26.335  1.00 85.42           N  
ATOM   4873  CA  PRO A 308     -33.218  17.663  27.647  1.00 85.42           C  
ATOM   4874  HA  PRO A 308     -32.396  17.160  28.157  1.00 85.42           H  
ATOM   4875  C   PRO A 308     -34.489  17.570  28.494  1.00 85.42           C  
ATOM   4876  CB  PRO A 308     -32.836  19.126  27.387  1.00 85.42           C  
ATOM   4877  HB2 PRO A 308     -33.726  19.755  27.372  1.00 85.42           H  
ATOM   4878  HB3 PRO A 308     -32.126  19.498  28.126  1.00 85.42           H  
ATOM   4879  O   PRO A 308     -35.582  17.848  28.004  1.00 85.42           O  
ATOM   4880  CG  PRO A 308     -32.230  19.091  25.989  1.00 85.42           C  
ATOM   4881  HG2 PRO A 308     -31.185  18.788  26.057  1.00 85.42           H  
ATOM   4882  HG3 PRO A 308     -32.324  20.051  25.482  1.00 85.42           H  
ATOM   4883  CD  PRO A 308     -33.036  17.998  25.293  1.00 85.42           C  
ATOM   4884  HD2 PRO A 308     -33.938  18.422  24.851  1.00 85.42           H  
ATOM   4885  HD3 PRO A 308     -32.415  17.527  24.531  1.00 85.42           H  
ATOM   4886  N   THR A 309     -34.339  17.219  29.772  1.00 87.12           N  
ATOM   4887  H   THR A 309     -33.446  16.865  30.084  1.00 87.12           H  
ATOM   4888  CA  THR A 309     -35.449  17.185  30.740  1.00 87.12           C  
ATOM   4889  HA  THR A 309     -36.263  16.590  30.325  1.00 87.12           H  
ATOM   4890  C   THR A 309     -35.988  18.585  31.032  1.00 87.12           C  
ATOM   4891  CB  THR A 309     -34.994  16.557  32.068  1.00 87.12           C  
ATOM   4892  HB  THR A 309     -34.430  17.294  32.640  1.00 87.12           H  
ATOM   4893  O   THR A 309     -37.189  18.770  31.203  1.00 87.12           O  
ATOM   4894  CG2 THR A 309     -36.166  16.062  32.912  1.00 87.12           C  
ATOM   4895 HG21 THR A 309     -36.736  15.317  32.357  1.00 87.12           H  
ATOM   4896 HG22 THR A 309     -35.798  15.626  33.840  1.00 87.12           H  
ATOM   4897 HG23 THR A 309     -36.820  16.898  33.161  1.00 87.12           H  
ATOM   4898  OG1 THR A 309     -34.153  15.446  31.842  1.00 87.12           O  
ATOM   4899  HG1 THR A 309     -34.002  15.033  32.696  1.00 87.12           H  
ATOM   4900  N   GLU A 310     -35.097  19.577  31.063  1.00 84.25           N  
ATOM   4901  H   GLU A 310     -34.129  19.361  30.870  1.00 84.25           H  
ATOM   4902  CA  GLU A 310     -35.432  20.987  31.226  1.00 84.25           C  
ATOM   4903  HA  GLU A 310     -36.502  21.098  31.398  1.00 84.25           H  
ATOM   4904  C   GLU A 310     -35.072  21.735  29.947  1.00 84.25           C  
ATOM   4905  CB  GLU A 310     -34.704  21.588  32.432  1.00 84.25           C  
ATOM   4906  HB2 GLU A 310     -34.853  22.668  32.415  1.00 84.25           H  
ATOM   4907  HB3 GLU A 310     -33.637  21.379  32.353  1.00 84.25           H  
ATOM   4908  O   GLU A 310     -33.919  21.741  29.515  1.00 84.25           O  
ATOM   4909  CG  GLU A 310     -35.246  21.036  33.759  1.00 84.25           C  
ATOM   4910  HG2 GLU A 310     -35.098  19.956  33.781  1.00 84.25           H  
ATOM   4911  HG3 GLU A 310     -36.317  21.233  33.806  1.00 84.25           H  
ATOM   4912  CD  GLU A 310     -34.565  21.658  34.987  1.00 84.25           C  
ATOM   4913  OE1 GLU A 310     -34.904  21.212  36.105  1.00 84.25           O  
ATOM   4914  OE2 GLU A 310     -33.716  22.563  34.808  1.00 84.25           O  
ATOM   4915  N   VAL A 311     -36.076  22.358  29.334  1.00 81.46           N  
ATOM   4916  H   VAL A 311     -36.996  22.305  29.748  1.00 81.46           H  
ATOM   4917  CA  VAL A 311     -35.931  23.103  28.085  1.00 81.46           C  
ATOM   4918  HA  VAL A 311     -35.040  22.754  27.561  1.00 81.46           H  
ATOM   4919  C   VAL A 311     -35.741  24.577  28.424  1.00 81.46           C  
ATOM   4920  CB  VAL A 311     -37.136  22.856  27.156  1.00 81.46           C  
ATOM   4921  HB  VAL A 311     -38.044  23.220  27.636  1.00 81.46           H  
ATOM   4922  O   VAL A 311     -36.686  25.285  28.759  1.00 81.46           O  
ATOM   4923  CG1 VAL A 311     -36.973  23.565  25.808  1.00 81.46           C  
ATOM   4924 HG11 VAL A 311     -36.813  24.634  25.951  1.00 81.46           H  
ATOM   4925 HG12 VAL A 311     -37.876  23.431  25.213  1.00 81.46           H  
ATOM   4926 HG13 VAL A 311     -36.130  23.135  25.267  1.00 81.46           H  
ATOM   4927  CG2 VAL A 311     -37.312  21.359  26.857  1.00 81.46           C  
ATOM   4928 HG21 VAL A 311     -36.398  20.950  26.426  1.00 81.46           H  
ATOM   4929 HG22 VAL A 311     -38.137  21.212  26.160  1.00 81.46           H  
ATOM   4930 HG23 VAL A 311     -37.541  20.812  27.771  1.00 81.46           H  
ATOM   4931  N   ASN A 312     -34.502  25.048  28.330  1.00 88.57           N  
ATOM   4932  H   ASN A 312     -33.775  24.383  28.103  1.00 88.57           H  
ATOM   4933  CA  ASN A 312     -34.152  26.468  28.347  1.00 88.57           C  
ATOM   4934  HA  ASN A 312     -35.078  27.041  28.303  1.00 88.57           H  
ATOM   4935  C   ASN A 312     -33.357  26.824  27.071  1.00 88.57           C  
ATOM   4936  CB  ASN A 312     -33.471  26.811  29.692  1.00 88.57           C  
ATOM   4937  HB2 ASN A 312     -33.349  27.890  29.787  1.00 88.57           H  
ATOM   4938  HB3 ASN A 312     -34.133  26.492  30.497  1.00 88.57           H
[truncated: 163,224 more chars]
