# Supplementary material for: Using structure prediction of negative sense RNA virus nucleoproteins to assess evolutionary relationships
Source: bioRxiv. 2024 May 22:2024.02.16.580771. Originally published 2024 Feb 17. Preprint. [Version 2] doi: 10.1101/2024.02.16.580771 (PMC10888975; doi:10.1101/2024.02.16.580771)
Supplement: Supplement 2 — Supplementary File 2: Full NSV Dataset NP AlphaFold PDBs (.pdb files) [file media-2.zip › Full NSV Dataset NP AlphaFold PDBs/RWMV.pdb]

ATOM      1  N   VAL A   1       3.028 -27.224  -0.129  1.00 30.93           N  
ATOM      2  H   VAL A   1       4.028 -27.145  -0.247  1.00 30.93           H  
ATOM      3  H2  VAL A   1       2.615 -26.302  -0.112  1.00 30.93           H  
ATOM      4  H3  VAL A   1       2.629 -27.722  -0.912  1.00 30.93           H  
ATOM      5  CA  VAL A   1       2.701 -27.911   1.144  1.00 30.93           C  
ATOM      6  HA  VAL A   1       3.042 -28.944   1.084  1.00 30.93           H  
ATOM      7  C   VAL A   1       1.184 -27.930   1.284  1.00 30.93           C  
ATOM      8  CB  VAL A   1       3.418 -27.261   2.339  1.00 30.93           C  
ATOM      9  HB  VAL A   1       3.128 -26.213   2.410  1.00 30.93           H  
ATOM     10  O   VAL A   1       0.556 -26.969   0.861  1.00 30.93           O  
ATOM     11  CG1 VAL A   1       3.092 -27.962   3.660  1.00 30.93           C  
ATOM     12 HG11 VAL A   1       2.035 -27.851   3.904  1.00 30.93           H  
ATOM     13 HG12 VAL A   1       3.350 -29.020   3.614  1.00 30.93           H  
ATOM     14 HG13 VAL A   1       3.660 -27.502   4.469  1.00 30.93           H  
ATOM     15  CG2 VAL A   1       4.938 -27.347   2.121  1.00 30.93           C  
ATOM     16 HG21 VAL A   1       5.451 -26.953   2.999  1.00 30.93           H  
ATOM     17 HG22 VAL A   1       5.252 -28.382   1.984  1.00 30.93           H  
ATOM     18 HG23 VAL A   1       5.257 -26.745   1.270  1.00 30.93           H  
ATOM     19  N   LYS A   2       0.638 -29.079   1.698  1.00 24.50           N  
ATOM     20  H   LYS A   2       1.250 -29.730   2.168  1.00 24.50           H  
ATOM     21  CA  LYS A   2      -0.739 -29.565   1.500  1.00 24.50           C  
ATOM     22  HA  LYS A   2      -0.904 -29.727   0.434  1.00 24.50           H  
ATOM     23  C   LYS A   2      -1.860 -28.625   1.975  1.00 24.50           C  
ATOM     24  CB  LYS A   2      -0.877 -30.919   2.225  1.00 24.50           C  
ATOM     25  HB2 LYS A   2      -1.935 -31.171   2.303  1.00 24.50           H  
ATOM     26  HB3 LYS A   2      -0.494 -30.822   3.241  1.00 24.50           H  
ATOM     27  O   LYS A   2      -1.712 -27.910   2.959  1.00 24.50           O  
ATOM     28  CG  LYS A   2      -0.173 -32.085   1.508  1.00 24.50           C  
ATOM     29  HG2 LYS A   2       0.877 -31.842   1.347  1.00 24.50           H  
ATOM     30  HG3 LYS A   2      -0.650 -32.246   0.542  1.00 24.50           H  
ATOM     31  CD  LYS A   2      -0.265 -33.371   2.346  1.00 24.50           C  
ATOM     32  HD2 LYS A   2       0.303 -33.238   3.267  1.00 24.50           H  
ATOM     33  HD3 LYS A   2      -1.309 -33.546   2.608  1.00 24.50           H  
ATOM     34  CE  LYS A   2       0.264 -34.593   1.580  1.00 24.50           C  
ATOM     35  HE2 LYS A   2       1.299 -34.410   1.292  1.00 24.50           H  
ATOM     36  HE3 LYS A   2      -0.323 -34.711   0.669  1.00 24.50           H  
ATOM     37  NZ  LYS A   2       0.177 -35.834   2.396  1.00 24.50           N  
ATOM     38  HZ1 LYS A   2       0.715 -35.758   3.248  1.00 24.50           H  
ATOM     39  HZ2 LYS A   2      -0.781 -36.021   2.655  1.00 24.50           H  
ATOM     40  HZ3 LYS A   2       0.510 -36.635   1.880  1.00 24.50           H  
ATOM     41  N   PHE A   3      -2.977 -28.710   1.250  1.00 21.24           N  
ATOM     42  H   PHE A   3      -2.972 -29.384   0.497  1.00 21.24           H  
ATOM     43  CA  PHE A   3      -4.303 -28.198   1.590  1.00 21.24           C  
ATOM     44  HA  PHE A   3      -4.278 -27.111   1.664  1.00 21.24           H  
ATOM     45  C   PHE A   3      -4.778 -28.777   2.929  1.00 21.24           C  
ATOM     46  CB  PHE A   3      -5.279 -28.621   0.475  1.00 21.24           C  
ATOM     47  HB2 PHE A   3      -6.285 -28.632   0.895  1.00 21.24           H  
ATOM     48  HB3 PHE A   3      -5.069 -29.645   0.168  1.00 21.24           H  
ATOM     49  O   PHE A   3      -4.661 -29.980   3.148  1.00 21.24           O  
ATOM     50  CG  PHE A   3      -5.301 -27.726  -0.753  1.00 21.24           C  
ATOM     51  CD1 PHE A   3      -6.400 -26.870  -0.954  1.00 21.24           C  
ATOM     52  HD1 PHE A   3      -7.213 -26.858  -0.244  1.00 21.24           H  
ATOM     53  CD2 PHE A   3      -4.260 -27.754  -1.703  1.00 21.24           C  
ATOM     54  HD2 PHE A   3      -3.425 -28.427  -1.573  1.00 21.24           H  
ATOM     55  CE1 PHE A   3      -6.457 -26.042  -2.088  1.00 21.24           C  
ATOM     56  HE1 PHE A   3      -7.316 -25.405  -2.244  1.00 21.24           H  
ATOM     57  CE2 PHE A   3      -4.314 -26.919  -2.835  1.00 21.24           C  
ATOM     58  HE2 PHE A   3      -3.522 -26.951  -3.569  1.00 21.24           H  
ATOM     59  CZ  PHE A   3      -5.413 -26.063  -3.028  1.00 21.24           C  
ATOM     60  HZ  PHE A   3      -5.464 -25.439  -3.907  1.00 21.24           H  
ATOM     61  N   LEU A   4      -5.313 -27.917   3.796  1.00 28.67           N  
ATOM     62  H   LEU A   4      -5.401 -26.948   3.523  1.00 28.67           H  
ATOM     63  CA  LEU A   4      -6.039 -28.318   4.996  1.00 28.67           C  
ATOM     64  HA  LEU A   4      -5.632 -29.263   5.356  1.00 28.67           H  
ATOM     65  C   LEU A   4      -7.502 -28.560   4.632  1.00 28.67           C  
ATOM     66  CB  LEU A   4      -5.863 -27.262   6.102  1.00 28.67           C  
ATOM     67  HB2 LEU A   4      -5.737 -26.281   5.644  1.00 28.67           H  
ATOM     68  HB3 LEU A   4      -6.765 -27.219   6.712  1.00 28.67           H  
ATOM     69  O   LEU A   4      -8.155 -27.719   4.012  1.00 28.67           O  
ATOM     70  CG  LEU A   4      -4.663 -27.587   7.011  1.00 28.67           C  
ATOM     71  HG  LEU A   4      -3.871 -28.051   6.423  1.00 28.67           H  
ATOM     72  CD1 LEU A   4      -4.095 -26.314   7.634  1.00 28.67           C  
ATOM     73 HD11 LEU A   4      -3.254 -26.565   8.280  1.00 28.67           H  
ATOM     74 HD12 LEU A   4      -3.749 -25.642   6.849  1.00 28.67           H  
ATOM     75 HD13 LEU A   4      -4.864 -25.817   8.225  1.00 28.67           H  
ATOM     76  CD2 LEU A   4      -5.075 -28.536   8.139  1.00 28.67           C  
ATOM     77 HD21 LEU A   4      -5.476 -29.460   7.724  1.00 28.67           H  
ATOM     78 HD22 LEU A   4      -5.838 -28.072   8.764  1.00 28.67           H  
ATOM     79 HD23 LEU A   4      -4.209 -28.779   8.755  1.00 28.67           H  
ATOM     80  N   GLU A   5      -7.947 -29.755   4.991  1.00 26.53           N  
ATOM     81  H   GLU A   5      -7.315 -30.358   5.497  1.00 26.53           H  
ATOM     82  CA  GLU A   5      -9.280 -30.292   4.797  1.00 26.53           C  
ATOM     83  HA  GLU A   5      -9.546 -30.202   3.744  1.00 26.53           H  
ATOM     84  C   GLU A   5     -10.329 -29.544   5.619  1.00 26.53           C  
ATOM     85  CB  GLU A   5      -9.273 -31.783   5.170  1.00 26.53           C  
ATOM     86  HB2 GLU A   5      -8.824 -31.887   6.158  1.00 26.53           H  
ATOM     87  HB3 GLU A   5     -10.298 -32.152   5.214  1.00 26.53           H  
ATOM     88  O   GLU A   5     -10.085 -29.011   6.702  1.00 26.53           O  
ATOM     89  CG  GLU A   5      -8.503 -32.616   4.132  1.00 26.53           C  
ATOM     90  HG2 GLU A   5      -7.535 -32.151   3.943  1.00 26.53           H  
ATOM     91  HG3 GLU A   5      -9.062 -32.601   3.197  1.00 26.53           H  
ATOM     92  CD  GLU A   5      -8.248 -34.066   4.569  1.00 26.53           C  
ATOM     93  OE1 GLU A   5      -8.085 -34.909   3.658  1.00 26.53           O  
ATOM     94  OE2 GLU A   5      -8.130 -34.303   5.791  1.00 26.53           O  
ATOM     95  N   SER A   6     -11.527 -29.547   5.051  1.00 27.04           N  
ATOM     96  H   SER A   6     -11.618 -30.077   4.196  1.00 27.04           H  
ATOM     97  CA  SER A   6     -12.789 -29.124   5.628  1.00 27.04           C  
ATOM     98  HA  SER A   6     -12.777 -28.049   5.806  1.00 27.04           H  
ATOM     99  C   SER A   6     -13.122 -29.863   6.924  1.00 27.04           C  
ATOM    100  CB  SER A   6     -13.871 -29.477   4.599  1.00 27.04           C  
ATOM    101  HB2 SER A   6     -13.764 -28.833   3.726  1.00 27.04           H  
ATOM    102  HB3 SER A   6     -14.857 -29.317   5.036  1.00 27.04           H  
ATOM    103  O   SER A   6     -13.229 -31.089   6.920  1.00 27.04           O  
ATOM    104  OG  SER A   6     -13.740 -30.833   4.195  1.00 27.04           O  
ATOM    105  HG  SER A   6     -13.650 -31.364   4.990  1.00 27.04           H  
ATOM    106  N   SER A   7     -13.449 -29.120   7.979  1.00 31.37           N  
ATOM    107  H   SER A   7     -13.242 -28.132   7.980  1.00 31.37           H  
ATOM    108  CA  SER A   7     -14.326 -29.610   9.039  1.00 31.37           C  
ATOM    109  HA  SER A   7     -14.572 -30.652   8.835  1.00 31.37           H  
ATOM    110  C   SER A   7     -15.639 -28.827   9.014  1.00 31.37           C  
ATOM    111  CB  SER A   7     -13.641 -29.633  10.407  1.00 31.37           C  
ATOM    112  HB2 SER A   7     -12.772 -30.289  10.358  1.00 31.37           H  
ATOM    113  HB3 SER A   7     -14.339 -30.032  11.143  1.00 31.37           H  
ATOM    114  O   SER A   7     -15.733 -27.640   9.314  1.00 31.37           O  
ATOM    115  OG  SER A   7     -13.225 -28.348  10.814  1.00 31.37           O  
ATOM    116  HG  SER A   7     -12.839 -28.411  11.690  1.00 31.37           H  
ATOM    117  N   THR A   8     -16.676 -29.523   8.574  1.00 26.77           N  
ATOM    118  H   THR A   8     -16.508 -30.458   8.232  1.00 26.77           H  
ATOM    119  CA  THR A   8     -18.079 -29.181   8.766  1.00 26.77           C  
ATOM    120  HA  THR A   8     -18.256 -28.133   8.524  1.00 26.77           H  
ATOM    121  C   THR A   8     -18.468 -29.439  10.216  1.00 26.77           C  
ATOM    122  CB  THR A   8     -18.956 -30.085   7.877  1.00 26.77           C  
ATOM    123  HB  THR A   8     -19.948 -30.183   8.319  1.00 26.77           H  
ATOM    124  O   THR A   8     -18.562 -30.593  10.621  1.00 26.77           O  
ATOM    125  CG2 THR A   8     -19.129 -29.525   6.470  1.00 26.77           C  
ATOM    126 HG21 THR A   8     -19.744 -30.206   5.882  1.00 26.77           H  
ATOM    127 HG22 THR A   8     -19.616 -28.551   6.516  1.00 26.77           H  
ATOM    128 HG23 THR A   8     -18.155 -29.422   5.993  1.00 26.77           H  
ATOM    129  OG1 THR A   8     -18.374 -31.367   7.751  1.00 26.77           O  
ATOM    130  HG1 THR A   8     -18.400 -31.771   8.621  1.00 26.77           H  
ATOM    131  N   THR A   9     -18.800 -28.390  10.961  1.00 29.41           N  
ATOM    132  H   THR A   9     -18.496 -27.468  10.682  1.00 29.41           H  
ATOM    133  CA  THR A   9     -19.692 -28.484  12.122  1.00 29.41           C  
ATOM    134  HA  THR A   9     -20.342 -29.349  11.990  1.00 29.41           H  
ATOM    135  C   THR A   9     -20.582 -27.246  12.155  1.00 29.41           C  
ATOM    136  CB  THR A   9     -18.955 -28.682  13.465  1.00 29.41           C  
ATOM    137  HB  THR A   9     -19.578 -28.283  14.266  1.00 29.41           H  
ATOM    138  O   THR A   9     -20.123 -26.127  12.362  1.00 29.41           O  
ATOM    139  CG2 THR A   9     -18.685 -30.155  13.773  1.00 29.41           C  
ATOM    140 HG21 THR A   9     -17.940 -30.555  13.086  1.00 29.41           H  
ATOM    141 HG22 THR A   9     -19.606 -30.732  13.686  1.00 29.41           H  
ATOM    142 HG23 THR A   9     -18.310 -30.250  14.792  1.00 29.41           H  
ATOM    143  OG1 THR A   9     -17.707 -28.033  13.485  1.00 29.41           O  
ATOM    144  HG1 THR A   9     -17.310 -28.184  14.346  1.00 29.41           H  
ATOM    145  N   LYS A  10     -21.883 -27.450  11.914  1.00 28.64           N  
ATOM    146  H   LYS A  10     -22.170 -28.403  11.742  1.00 28.64           H  
ATOM    147  CA  LYS A  10     -22.937 -26.502  12.298  1.00 28.64           C  
ATOM    148  HA  LYS A  10     -22.759 -25.516  11.869  1.00 28.64           H  
ATOM    149  C   LYS A  10     -22.946 -26.386  13.826  1.00 28.64           C  
ATOM    150  CB  LYS A  10     -24.323 -27.047  11.885  1.00 28.64           C  
ATOM    151  HB2 LYS A  10     -25.065 -26.617  12.559  1.00 28.64           H  
ATOM    152  HB3 LYS A  10     -24.344 -28.126  12.039  1.00 28.64           H  
ATOM    153  O   LYS A  10     -23.042 -27.429  14.471  1.00 28.64           O  
ATOM    154  CG  LYS A  10     -24.788 -26.724  10.460  1.00 28.64           C  
ATOM    155  HG2 LYS A  10     -24.858 -25.643  10.345  1.00 28.64           H  
ATOM    156  HG3 LYS A  10     -24.074 -27.119   9.738  1.00 28.64           H  
ATOM    157  CD  LYS A  10     -26.171 -27.362  10.227  1.00 28.64           C  
ATOM    158  HD2 LYS A  10     -26.065 -28.447  10.239  1.00 28.64           H  
ATOM    159  HD3 LYS A  10     -26.836 -27.068  11.040  1.00 28.64           H  
ATOM    160  CE  LYS A  10     -26.793 -26.916   8.899  1.00 28.64           C  
ATOM    161  HE2 LYS A  10     -26.882 -25.829   8.909  1.00 28.64           H  
ATOM    162  HE3 LYS A  10     -26.118 -27.189   8.088  1.00 28.64           H  
ATOM    163  NZ  LYS A  10     -28.128 -27.535   8.691  1.00 28.64           N  
ATOM    164  HZ1 LYS A  10     -28.060 -28.543   8.676  1.00 28.64           H  
ATOM    165  HZ2 LYS A  10     -28.537 -27.227   7.820  1.00 28.64           H  
ATOM    166  HZ3 LYS A  10     -28.757 -27.274   9.437  1.00 28.64           H  
ATOM    167  N   PRO A  11     -22.987 -25.177  14.400  1.00 32.91           N  
ATOM    168  CA  PRO A  11     -23.569 -24.977  15.709  1.00 32.91           C  
ATOM    169  HA  PRO A  11     -23.624 -25.923  16.248  1.00 32.91           H  
ATOM    170  C   PRO A  11     -24.976 -24.404  15.556  1.00 32.91           C  
ATOM    171  CB  PRO A  11     -22.629 -24.059  16.488  1.00 32.91           C  
ATOM    172  HB2 PRO A  11     -23.155 -23.164  16.822  1.00 32.91           H  
ATOM    173  HB3 PRO A  11     -22.194 -24.579  17.342  1.00 32.91           H  
ATOM    174  O   PRO A  11     -25.243 -23.475  14.795  1.00 32.91           O  
ATOM    175  CG  PRO A  11     -21.540 -23.686  15.478  1.00 32.91           C  
ATOM    176  HG2 PRO A  11     -21.277 -22.630  15.541  1.00 32.91           H  
ATOM    177  HG3 PRO A  11     -20.660 -24.306  15.648  1.00 32.91           H  
ATOM    178  CD  PRO A  11     -22.146 -24.031  14.117  1.00 32.91           C  
ATOM    179  HD2 PRO A  11     -22.761 -23.203  13.762  1.00 32.91           H  
ATOM    180  HD3 PRO A  11     -21.361 -24.254  13.395  1.00 32.91           H  
ATOM    181  N   THR A  12     -25.851 -25.049  16.298  1.00 26.62           N  
ATOM    182  H   THR A  12     -25.483 -25.811  16.850  1.00 26.62           H  
ATOM    183  CA  THR A  12     -27.232 -24.754  16.634  1.00 26.62           C  
ATOM    184  HA  THR A  12     -27.854 -24.924  15.755  1.00 26.62           H  
ATOM    185  C   THR A  12     -27.435 -23.319  17.115  1.00 26.62           C  
ATOM    186  CB  THR A  12     -27.646 -25.720  17.771  1.00 26.62           C  
ATOM    187  HB  THR A  12     -27.831 -25.157  18.686  1.00 26.62           H  
ATOM    188  O   THR A  12     -26.591 -22.740  17.798  1.00 26.62           O  
ATOM    189  CG2 THR A  12     -28.898 -26.511  17.416  1.00 26.62           C  
ATOM    190 HG21 THR A  12     -28.722 -27.112  16.524  1.00 26.62           H  
ATOM    191 HG22 THR A  12     -29.723 -25.822  17.231  1.00 26.62           H  
ATOM    192 HG23 THR A  12     -29.174 -27.162  18.245  1.00 26.62           H  
ATOM    193  OG1 THR A  12     -26.656 -26.704  18.043  1.00 26.62           O  
ATOM    194  HG1 THR A  12     -26.929 -27.160  18.842  1.00 26.62           H  
ATOM    195  N   GLU A  13     -28.610 -22.783  16.796  1.00 29.10           N  
ATOM    196  H   GLU A  13     -29.244 -23.326  16.228  1.00 29.10           H  
ATOM    197  CA  GLU A  13     -29.181 -21.578  17.384  1.00 29.10           C  
ATOM    198  HA  GLU A  13     -28.646 -20.701  17.022  1.00 29.10           H  
ATOM    199  C   GLU A  13     -29.125 -21.616  18.918  1.00 29.10           C  
ATOM    200  CB  GLU A  13     -30.657 -21.485  16.959  1.00 29.10           C  
ATOM    201  HB2 GLU A  13     -31.140 -22.432  17.203  1.00 29.10           H  
ATOM    202  HB3 GLU A  13     -31.144 -20.696  17.533  1.00 29.10           H  
ATOM    203  O   GLU A  13     -29.641 -22.525  19.563  1.00 29.10           O  
ATOM    204  CG  GLU A  13     -30.838 -21.171  15.467  1.00 29.10           C  
ATOM    205  HG2 GLU A  13     -30.496 -20.151  15.286  1.00 29.10           H  
ATOM    206  HG3 GLU A  13     -30.209 -21.839  14.879  1.00 29.10           H  
ATOM    207  CD  GLU A  13     -32.289 -21.341  14.991  1.00 29.10           C  
ATOM    208  OE1 GLU A  13     -32.693 -20.553  14.109  1.00 29.10           O  
ATOM    209  OE2 GLU A  13     -32.948 -22.294  15.460  1.00 29.10           O  
ATOM    210  N   THR A  14     -28.552 -20.575  19.512  1.00 27.40           N  
ATOM    211  H   THR A  14     -27.990 -19.952  18.950  1.00 27.40           H  
ATOM    212  CA  THR A  14     -28.961 -20.079  20.828  1.00 27.40           C  
ATOM    213  HA  THR A  14     -29.962 -20.454  21.042  1.00 27.40           H  
ATOM    214  C   THR A  14     -29.058 -18.568  20.707  1.00 27.40           C  
ATOM    215  CB  THR A  14     -28.045 -20.513  21.993  1.00 27.40           C  
ATOM    216  HB  THR A  14     -27.838 -19.656  22.633  1.00 27.40           H  
ATOM    217  O   THR A  14     -28.058 -17.856  20.635  1.00 27.40           O  
ATOM    218  CG2 THR A  14     -28.710 -21.593  22.844  1.00 27.40           C  
ATOM    219 HG21 THR A  14     -28.016 -21.921  23.618  1.00 27.40           H  
ATOM    220 HG22 THR A  14     -28.982 -22.445  22.221  1.00 27.40           H  
ATOM    221 HG23 THR A  14     -29.605 -21.191  23.319  1.00 27.40           H  
ATOM    222  OG1 THR A  14     -26.823 -21.057  21.555  1.00 27.40           O  
ATOM    223  HG1 THR A  14     -27.039 -21.780  20.962  1.00 27.40           H  
ATOM    224  N   VAL A  15     -30.296 -18.083  20.617  1.00 30.72           N  
ATOM    225  H   VAL A  15     -31.063 -18.740  20.616  1.00 30.72           H  
ATOM    226  CA  VAL A  15     -30.647 -16.667  20.726  1.00 30.72           C  
ATOM    227  HA  VAL A  15     -30.014 -16.076  20.064  1.00 30.72           H  
ATOM    228  C   VAL A  15     -30.363 -16.261  22.173  1.00 30.72           C  
ATOM    229  CB  VAL A  15     -32.129 -16.448  20.329  1.00 30.72           C  
ATOM    230  HB  VAL A  15     -32.772 -17.017  21.000  1.00 30.72           H  
ATOM    231  O   VAL A  15     -31.243 -16.313  23.026  1.00 30.72           O  
ATOM    232  CG1 VAL A  15     -32.541 -14.971  20.397  1.00 30.72           C  
ATOM    233 HG11 VAL A  15     -31.914 -14.370  19.737  1.00 30.72           H  
ATOM    234 HG12 VAL A  15     -33.583 -14.864  20.094  1.00 30.72           H  
ATOM    235 HG13 VAL A  15     -32.455 -14.597  21.417  1.00 30.72           H  
ATOM    236  CG2 VAL A  15     -32.398 -16.936  18.897  1.00 30.72           C  
ATOM    237 HG21 VAL A  15     -33.435 -16.736  18.628  1.00 30.72           H  
ATOM    238 HG22 VAL A  15     -32.239 -18.012  18.820  1.00 30.72           H  
ATOM    239 HG23 VAL A  15     -31.743 -16.423  18.193  1.00 30.72           H  
ATOM    240  N   SER A  16     -29.109 -15.939  22.499  1.00 33.15           N  
ATOM    241  H   SER A  16     -28.374 -16.024  21.810  1.00 33.15           H  
ATOM    242  CA  SER A  16     -28.813 -15.323  23.787  1.00 33.15           C  
ATOM    243  HA  SER A  16     -29.458 -15.784  24.536  1.00 33.15           H  
ATOM    244  C   SER A  16     -29.206 -13.851  23.695  1.00 33.15           C  
ATOM    245  CB  SER A  16     -27.387 -15.594  24.289  1.00 33.15           C  
ATOM    246  HB2 SER A  16     -27.185 -16.663  24.213  1.00 33.15           H  
ATOM    247  HB3 SER A  16     -27.337 -15.313  25.341  1.00 33.15           H  
ATOM    248  O   SER A  16     -28.578 -13.040  23.010  1.00 33.15           O  
ATOM    249  OG  SER A  16     -26.386 -14.883  23.597  1.00 33.15           O  
ATOM    250  HG  SER A  16     -25.528 -15.168  23.919  1.00 33.15           H  
ATOM    251  N   HIS A  17     -30.302 -13.507  24.367  1.00 38.51           N  
ATOM    252  H   HIS A  17     -30.860 -14.243  24.778  1.00 38.51           H  
ATOM    253  CA  HIS A  17     -30.563 -12.143  24.804  1.00 38.51           C  
ATOM    254  HA  HIS A  17     -30.566 -11.467  23.950  1.00 38.51           H  
ATOM    255  C   HIS A  17     -29.415 -11.742  25.743  1.00 38.51           C  
ATOM    256  CB  HIS A  17     -31.932 -12.079  25.506  1.00 38.51           C  
ATOM    257  HB2 HIS A  17     -32.050 -12.933  26.173  1.00 38.51           H  
ATOM    258  HB3 HIS A  17     -31.961 -11.181  26.122  1.00 38.51           H  
ATOM    259  O   HIS A  17     -29.483 -11.951  26.952  1.00 38.51           O  
ATOM    260  CG  HIS A  17     -33.103 -12.005  24.561  1.00 38.51           C  
ATOM    261  CD2 HIS A  17     -33.981 -13.007  24.241  1.00 38.51           C  
ATOM    262  HD2 HIS A  17     -33.948 -14.023  24.603  1.00 38.51           H  
ATOM    263  ND1 HIS A  17     -33.529 -10.870  23.908  1.00 38.51           N  
ATOM    264  HD1 HIS A  17     -33.136  -9.944  24.001  1.00 38.51           H  
ATOM    265  CE1 HIS A  17     -34.634 -11.179  23.211  1.00 38.51           C  
ATOM    266  HE1 HIS A  17     -35.212 -10.486  22.618  1.00 38.51           H  
ATOM    267  NE2 HIS A  17     -34.944 -12.473  23.378  1.00 38.51           N  
ATOM    268  N   VAL A  18     -28.303 -11.257  25.187  1.00 49.59           N  
ATOM    269  H   VAL A  18     -28.242 -11.235  24.179  1.00 49.59           H  
ATOM    270  CA  VAL A  18     -27.210 -10.697  25.986  1.00 49.59           C  
ATOM    271  HA  VAL A  18     -26.967 -11.396  26.786  1.00 49.59           H  
ATOM    272  C   VAL A  18     -27.742  -9.411  26.604  1.00 49.59           C  
ATOM    273  CB  VAL A  18     -25.933 -10.463  25.158  1.00 49.59           C  
ATOM    274  HB  VAL A  18     -26.141  -9.768  24.346  1.00 49.59           H  
ATOM    275  O   VAL A  18     -28.053  -8.469  25.881  1.00 49.59           O  
ATOM    276  CG1 VAL A  18     -24.805  -9.888  26.027  1.00 49.59           C  
ATOM    277 HG11 VAL A  18     -24.591 -10.559  26.859  1.00 49.59           H  
ATOM    278 HG12 VAL A  18     -23.905  -9.757  25.427  1.00 49.59           H  
ATOM    279 HG13 VAL A  18     -25.098  -8.915  26.421  1.00 49.59           H  
ATOM    280  CG2 VAL A  18     -25.423 -11.779  24.555  1.00 49.59           C  
ATOM    281 HG21 VAL A  18     -25.254 -12.514  25.342  1.00 49.59           H  
ATOM    282 HG22 VAL A  18     -24.492 -11.606  24.014  1.00 49.59           H  
ATOM    283 HG23 VAL A  18     -26.156 -12.173  23.851  1.00 49.59           H  
ATOM    284  N   ALA A  19     -27.898  -9.436  27.927  1.00 56.00           N  
ATOM    285  H   ALA A  19     -27.681 -10.300  28.403  1.00 56.00           H  
ATOM    286  CA  ALA A  19     -28.495  -8.387  28.737  1.00 56.00           C  
ATOM    287  HA  ALA A  19     -29.565  -8.361  28.530  1.00 56.00           H  
ATOM    288  C   ALA A  19     -27.907  -7.005  28.424  1.00 56.00           C  
ATOM    289  CB  ALA A  19     -28.294  -8.760  30.212  1.00 56.00           C  
ATOM    290  HB1 ALA A  19     -28.764  -9.720  30.423  1.00 56.00           H  
ATOM    291  HB2 ALA A  19     -27.229  -8.814  30.441  1.00 56.00           H  
ATOM    292  HB3 ALA A  19     -28.750  -7.997  30.843  1.00 56.00           H  
ATOM    293  O   ALA A  19     -26.691  -6.806  28.453  1.00 56.00           O  
ATOM    294  N   ASP A  20     -28.799  -6.063  28.151  1.00 73.27           N  
ATOM    295  H   ASP A  20     -29.774  -6.320  28.088  1.00 73.27           H  
ATOM    296  CA  ASP A  20     -28.498  -4.647  28.036  1.00 73.27           C  
ATOM    297  HA  ASP A  20     -27.690  -4.502  27.319  1.00 73.27           H  
ATOM    298  C   ASP A  20     -28.030  -4.117  29.405  1.00 73.27           C  
ATOM    299  CB  ASP A  20     -29.768  -3.958  27.508  1.00 73.27           C  
ATOM    300  HB2 ASP A  20     -30.639  -4.367  28.019  1.00 73.27           H  
ATOM    301  HB3 ASP A  20     -29.740  -2.896  27.751  1.00 73.27           H  
ATOM    302  O   ASP A  20     -28.754  -4.167  30.401  1.00 73.27           O  
ATOM    303  CG  ASP A  20     -29.956  -4.084  25.989  1.00 73.27           C  
ATOM    304  OD1 ASP A  20     -28.939  -4.189  25.258  1.00 73.27           O  
ATOM    305  OD2 ASP A  20     -31.130  -4.050  25.563  1.00 73.27           O  
ATOM    306  N   ILE A  21     -26.780  -3.652  29.475  1.00 83.25           N  
ATOM    307  H   ILE A  21     -26.256  -3.597  28.613  1.00 83.25           H  
ATOM    308  CA  ILE A  21     -26.140  -3.177  30.712  1.00 83.25           C  
ATOM    309  HA  ILE A  21     -26.577  -3.705  31.560  1.00 83.25           H  
ATOM    310  C   ILE A  21     -26.443  -1.687  30.864  1.00 83.25           C  
ATOM    311  CB  ILE A  21     -24.619  -3.468  30.694  1.00 83.25           C  
ATOM    312  HB  ILE A  21     -24.183  -2.964  29.831  1.00 83.25           H  
ATOM    313  O   ILE A  21     -26.344  -0.948  29.892  1.00 83.25           O  
ATOM    314  CG1 ILE A  21     -24.336  -4.986  30.577  1.00 83.25           C  
ATOM    315 HG12 ILE A  21     -25.000  -5.431  29.836  1.00 83.25           H  
ATOM    316 HG13 ILE A  21     -24.541  -5.469  31.532  1.00 83.25           H  
ATOM    317  CG2 ILE A  21     -23.947  -2.931  31.973  1.00 83.25           C  
ATOM    318 HG21 ILE A  21     -24.439  -3.336  32.858  1.00 83.25           H  
ATOM    319 HG22 ILE A  21     -22.893  -3.205  32.001  1.00 83.25           H  
ATOM    320 HG23 ILE A  21     -24.001  -1.843  31.998  1.00 83.25           H  
ATOM    321  CD1 ILE A  21     -22.907  -5.327  30.133  1.00 83.25           C  
ATOM    322 HD11 ILE A  21     -22.738  -4.933  29.131  1.00 83.25           H  
ATOM    323 HD12 ILE A  21     -22.168  -4.919  30.822  1.00 83.25           H  
ATOM    324 HD13 ILE A  21     -22.794  -6.411  30.101  1.00 83.25           H  
ATOM    325  N   VAL A  22     -26.798  -1.211  32.059  1.00 87.47           N  
ATOM    326  H   VAL A  22     -26.851  -1.847  32.843  1.00 87.47           H  
ATOM    327  CA  VAL A  22     -26.997   0.232  32.297  1.00 87.47           C  
ATOM    328  HA  VAL A  22     -27.799   0.585  31.650  1.00 87.47           H  
ATOM    329  C   VAL A  22     -25.726   1.003  31.932  1.00 87.47           C  
ATOM    330  CB  VAL A  22     -27.400   0.516  33.755  1.00 87.47           C  
ATOM    331  HB  VAL A  22     -26.630   0.132  34.424  1.00 87.47           H  
ATOM    332  O   VAL A  22     -24.622   0.598  32.300  1.00 87.47           O  
ATOM    333  CG1 VAL A  22     -27.580   2.016  34.024  1.00 87.47           C  
ATOM    334 HG11 VAL A  22     -26.628   2.538  33.931  1.00 87.47           H  
ATOM    335 HG12 VAL A  22     -27.946   2.171  35.039  1.00 87.47           H  
ATOM    336 HG13 VAL A  22     -28.294   2.442  33.318  1.00 87.47           H  
ATOM    337  CG2 VAL A  22     -28.728  -0.179  34.087  1.00 87.47           C  
ATOM    338 HG21 VAL A  22     -28.635  -1.260  33.978  1.00 87.47           H  
ATOM    339 HG22 VAL A  22     -29.513   0.186  33.424  1.00 87.47           H  
ATOM    340 HG23 VAL A  22     -29.007   0.035  35.118  1.00 87.47           H  
ATOM    341  N   PHE A  23     -25.875   2.106  31.199  1.00 88.69           N  
ATOM    342  H   PHE A  23     -26.803   2.404  30.936  1.00 88.69           H  
ATOM    343  CA  PHE A  23     -24.734   2.910  30.775  1.00 88.69           C  
ATOM    344  HA  PHE A  23     -24.045   2.265  30.229  1.00 88.69           H  
ATOM    345  C   PHE A  23     -23.979   3.501  31.971  1.00 88.69           C  
ATOM    346  CB  PHE A  23     -25.205   4.007  29.822  1.00 88.69           C  
ATOM    347  HB2 PHE A  23     -25.989   4.581  30.316  1.00 88.69           H  
ATOM    348  HB3 PHE A  23     -25.636   3.528  28.943  1.00 88.69           H  
ATOM    349  O   PHE A  23     -24.519   4.281  32.754  1.00 88.69           O  
ATOM    350  CG  PHE A  23     -24.109   4.959  29.375  1.00 88.69           C  
ATOM    351  CD1 PHE A  23     -23.950   6.215  29.987  1.00 88.69           C  
ATOM    352  HD1 PHE A  23     -24.625   6.517  30.773  1.00 88.69           H  
ATOM    353  CD2 PHE A  23     -23.217   4.570  28.366  1.00 88.69           C  
ATOM    354  HD2 PHE A  23     -23.352   3.605  27.900  1.00 88.69           H  
ATOM    355  CE1 PHE A  23     -22.898   7.062  29.592  1.00 88.69           C  
ATOM    356  HE1 PHE A  23     -22.758   8.022  30.067  1.00 88.69           H  
ATOM    357  CE2 PHE A  23     -22.163   5.408  27.969  1.00 88.69           C  
ATOM    358  HE2 PHE A  23     -21.476   5.087  27.200  1.00 88.69           H  
ATOM    359  CZ  PHE A  23     -22.003   6.659  28.589  1.00 88.69           C  
ATOM    360  HZ  PHE A  23     -21.191   7.317  28.315  1.00 88.69           H  
ATOM    361  N   SER A  24     -22.699   3.155  32.073  1.00 85.21           N  
ATOM    362  H   SER A  24     -22.334   2.462  31.436  1.00 85.21           H  
ATOM    363  CA  SER A  24     -21.724   3.811  32.938  1.00 85.21           C  
ATOM    364  HA  SER A  24     -21.983   4.867  33.012  1.00 85.21           H  
ATOM    365  C   SER A  24     -20.335   3.703  32.312  1.00 85.21           C  
ATOM    366  CB  SER A  24     -21.746   3.212  34.353  1.00 85.21           C  
ATOM    367  HB2 SER A  24     -22.778   3.127  34.692  1.00 85.21           H  
ATOM    368  HB3 SER A  24     -21.220   3.888  35.027  1.00 85.21           H  
ATOM    369  O   SER A  24     -20.081   2.804  31.502  1.00 85.21           O  
ATOM    370  OG  SER A  24     -21.119   1.942  34.414  1.00 85.21           O  
ATOM    371  HG  SER A  24     -21.229   1.608  35.307  1.00 85.21           H  
ATOM    372  N   ALA A  25     -19.422   4.599  32.699  1.00 85.39           N  
ATOM    373  H   ALA A  25     -19.683   5.342  33.330  1.00 85.39           H  
ATOM    374  CA  ALA A  25     -18.037   4.541  32.238  1.00 85.39           C  
ATOM    375  HA  ALA A  25     -18.032   4.600  31.150  1.00 85.39           H  
ATOM    376  C   ALA A  25     -17.379   3.201  32.589  1.00 85.39           C  
ATOM    377  CB  ALA A  25     -17.269   5.735  32.819  1.00 85.39           C  
ATOM    378  HB1 ALA A  25     -17.221   5.668  33.906  1.00 85.39           H  
ATOM    379  HB2 ALA A  25     -16.254   5.740  32.421  1.00 85.39           H  
ATOM    380  HB3 ALA A  25     -17.756   6.669  32.539  1.00 85.39           H  
ATOM    381  O   ALA A  25     -16.787   2.553  31.731  1.00 85.39           O  
ATOM    382  N   GLU A  26     -17.575   2.727  33.819  1.00 86.75           N  
ATOM    383  H   GLU A  26     -18.057   3.312  34.487  1.00 86.75           H  
ATOM    384  CA  GLU A  26     -17.053   1.442  34.287  1.00 86.75           C  
ATOM    385  HA  GLU A  26     -15.967   1.433  34.206  1.00 86.75           H  
ATOM    386  C   GLU A  26     -17.599   0.249  33.490  1.00 86.75           C  
ATOM    387  CB  GLU A  26     -17.450   1.247  35.752  1.00 86.75           C  
ATOM    388  HB2 GLU A  26     -18.537   1.300  35.819  1.00 86.75           H  
ATOM    389  HB3 GLU A  26     -17.133   0.253  36.064  1.00 86.75           H  
ATOM    390  O   GLU A  26     -16.851  -0.674  33.167  1.00 86.75           O  
ATOM    391  CG  GLU A  26     -16.834   2.280  36.706  1.00 86.75           C  
ATOM    392  HG2 GLU A  26     -15.751   2.162  36.698  1.00 86.75           H  
ATOM    393  HG3 GLU A  26     -17.075   3.283  36.354  1.00 86.75           H  
ATOM    394  CD  GLU A  26     -17.366   2.119  38.137  1.00 86.75           C  
ATOM    395  OE1 GLU A  26     -17.002   2.966  38.977  1.00 86.75           O  
ATOM    396  OE2 GLU A  26     -18.138   1.156  38.374  1.00 86.75           O  
ATOM    397  N   ALA A  27     -18.897   0.249  33.163  1.00 85.57           N  
ATOM    398  H   ALA A  27     -19.471   1.035  33.432  1.00 85.57           H  
ATOM    399  CA  ALA A  27     -19.507  -0.812  32.368  1.00 85.57           C  
ATOM    400  HA  ALA A  27     -19.285  -1.774  32.830  1.00 85.57           H  
ATOM    401  C   ALA A  27     -18.933  -0.841  30.948  1.00 85.57           C  
ATOM    402  CB  ALA A  27     -21.027  -0.618  32.348  1.00 85.57           C  
ATOM    403  HB1 ALA A  27     -21.480  -1.371  31.705  1.00 85.57           H  
ATOM    404  HB2 ALA A  27     -21.277   0.369  31.958  1.00 85.57           H  
ATOM    405  HB3 ALA A  27     -21.431  -0.713  33.356  1.00 85.57           H  
ATOM    406  O   ALA A  27     -18.600  -1.913  30.442  1.00 85.57           O  
ATOM    407  N   LEU A  28     -18.772   0.329  30.324  1.00 86.45           N  
ATOM    408  H   LEU A  28     -19.049   1.176  30.800  1.00 86.45           H  
ATOM    409  CA  LEU A  28     -18.177   0.436  28.998  1.00 86.45           C  
ATOM    410  HA  LEU A  28     -18.724  -0.228  28.330  1.00 86.45           H  
ATOM    411  C   LEU A  28     -16.712  -0.018  28.999  1.00 86.45           C  
ATOM    412  CB  LEU A  28     -18.329   1.878  28.500  1.00 86.45           C  
ATOM    413  HB2 LEU A  28     -19.384   2.153  28.501  1.00 86.45           H  
ATOM    414  HB3 LEU A  28     -17.810   2.541  29.192  1.00 86.45           H  
ATOM    415  O   LEU A  28     -16.344  -0.827  28.150  1.00 86.45           O  
ATOM    416  CG  LEU A  28     -17.753   2.085  27.091  1.00 86.45           C  
ATOM    417  HG  LEU A  28     -16.702   1.799  27.084  1.00 86.45           H  
ATOM    418  CD1 LEU A  28     -18.495   1.290  26.014  1.00 86.45           C  
ATOM    419 HD11 LEU A  28     -18.351   0.222  26.179  1.00 86.45           H  
ATOM    420 HD12 LEU A  28     -18.084   1.538  25.035  1.00 86.45           H  
ATOM    421 HD13 LEU A  28     -19.558   1.532  26.033  1.00 86.45           H  
ATOM    422  CD2 LEU A  28     -17.827   3.562  26.744  1.00 86.45           C  
ATOM    423 HD21 LEU A  28     -17.324   4.125  27.530  1.00 86.45           H  
ATOM    424 HD22 LEU A  28     -18.866   3.885  26.682  1.00 86.45           H  
ATOM    425 HD23 LEU A  28     -17.312   3.739  25.800  1.00 86.45           H  
ATOM    426  N   HIS A  29     -15.905   0.436  29.965  1.00 85.91           N  
ATOM    427  H   HIS A  29     -16.258   1.125  30.613  1.00 85.91           H  
ATOM    428  CA  HIS A  29     -14.511   0.006  30.106  1.00 85.91           C  
ATOM    429  HA  HIS A  29     -13.972   0.265  29.195  1.00 85.91           H  
ATOM    430  C   HIS A  29     -14.405  -1.514  30.249  1.00 85.91           C  
ATOM    431  CB  HIS A  29     -13.834   0.728  31.280  1.00 85.91           C  
ATOM    432  HB2 HIS A  29     -12.947   0.166  31.572  1.00 85.91           H  
ATOM    433  HB3 HIS A  29     -14.506   0.765  32.137  1.00 85.91           H  
ATOM    434  O   HIS A  29     -13.649  -2.133  29.513  1.00 85.91           O  
ATOM    435  CG  HIS A  29     -13.380   2.118  30.915  1.00 85.91           C  
ATOM    436  CD2 HIS A  29     -13.819   3.302  31.443  1.00 85.91           C  
ATOM    437  HD2 HIS A  29     -14.554   3.419  32.226  1.00 85.91           H  
ATOM    438  ND1 HIS A  29     -12.400   2.425  29.999  1.00 85.91           N  
ATOM    439  HD1 HIS A  29     -11.785   1.762  29.549  1.00 85.91           H  
ATOM    440  CE1 HIS A  29     -12.266   3.763  29.965  1.00 85.91           C  
ATOM    441  HE1 HIS A  29     -11.538   4.305  29.380  1.00 85.91           H  
ATOM    442  NE2 HIS A  29     -13.129   4.340  30.814  1.00 85.91           N  
ATOM    443  N   LYS A  30     -15.250  -2.150  31.073  1.00 86.00           N  
ATOM    444  H   LYS A  30     -15.855  -1.590  31.656  1.00 86.00           H  
ATOM    445  CA  LYS A  30     -15.281  -3.620  31.195  1.00 86.00           C  
ATOM    446  HA  LYS A  30     -14.290  -3.963  31.492  1.00 86.00           H  
ATOM    447  C   LYS A  30     -15.584  -4.332  29.873  1.00 86.00           C  
ATOM    448  CB  LYS A  30     -16.309  -4.034  32.256  1.00 86.00           C  
ATOM    449  HB2 LYS A  30     -17.235  -3.483  32.096  1.00 86.00           H  
ATOM    450  HB3 LYS A  30     -16.521  -5.098  32.150  1.00 86.00           H  
ATOM    451  O   LYS A  30     -14.990  -5.373  29.593  1.00 86.00           O  
ATOM    452  CG  LYS A  30     -15.793  -3.789  33.678  1.00 86.00           C  
ATOM    453  HG2 LYS A  30     -14.945  -4.447  33.869  1.00 86.00           H  
ATOM    454  HG3 LYS A  30     -15.458  -2.757  33.780  1.00 86.00           H  
ATOM    455  CD  LYS A  30     -16.897  -4.067  34.704  1.00 86.00           C  
ATOM    456  HD2 LYS A  30     -17.742  -3.411  34.492  1.00 86.00           H  
ATOM    457  HD3 LYS A  30     -17.215  -5.107  34.631  1.00 86.00           H  
ATOM    458  CE  LYS A  30     -16.361  -3.774  36.108  1.00 86.00           C  
ATOM    459  HE2 LYS A  30     -15.937  -2.770  36.104  1.00 86.00           H  
ATOM    460  HE3 LYS A  30     -15.551  -4.470  36.328  1.00 86.00           H  
ATOM    461  NZ  LYS A  30     -17.422  -3.860  37.140  1.00 86.00           N  
ATOM    462  HZ1 LYS A  30     -18.137  -3.171  36.953  1.00 86.00           H  
ATOM    463  HZ2 LYS A  30     -17.839  -4.780  37.168  1.00 86.00           H  
ATOM    464  HZ3 LYS A  30     -17.040  -3.636  38.048  1.00 86.00           H  
ATOM    465  N   ILE A  31     -16.509  -3.805  29.065  1.00 84.56           N  
ATOM    466  H   ILE A  31     -16.958  -2.947  29.353  1.00 84.56           H  
ATOM    467  CA  ILE A  31     -16.834  -4.385  27.752  1.00 84.56           C  
ATOM    468  HA  ILE A  31     -16.977  -5.459  27.876  1.00 84.56           H  
ATOM    469  C   ILE A  31     -15.654  -4.203  26.788  1.00 84.56           C  
ATOM    470  CB  ILE A  31     -18.141  -3.793  27.174  1.00 84.56           C  
ATOM    471  HB  ILE A  31     -18.020  -2.712  27.099  1.00 84.56           H  
ATOM    472  O   ILE A  31     -15.288  -5.160  26.109  1.00 84.56           O  
ATOM    473  CG1 ILE A  31     -19.358  -4.101  28.076  1.00 84.56           C  
ATOM    474 HG12 ILE A  31     -19.096  -3.945  29.123  1.00 84.56           H  
ATOM    475 HG13 ILE A  31     -19.643  -5.148  27.973  1.00 84.56           H  
ATOM    476  CG2 ILE A  31     -18.421  -4.352  25.764  1.00 84.56           C  
ATOM    477 HG21 ILE A  31     -17.612  -4.091  25.082  1.00 84.56           H  
ATOM    478 HG22 ILE A  31     -18.517  -5.437  25.798  1.00 84.56           H  
ATOM    479 HG23 ILE A  31     -19.338  -3.922  25.362  1.00 84.56           H  
ATOM    480  CD1 ILE A  31     -20.571  -3.212  27.764  1.00 84.56           C  
ATOM    481 HD11 ILE A  31     -21.304  -3.304  28.565  1.00 84.56           H  
ATOM    482 HD12 ILE A  31     -20.263  -2.168  27.706  1.00 84.56           H  
ATOM    483 HD13 ILE A  31     -21.035  -3.511  26.824  1.00 84.56           H  
ATOM    484  N   ILE A  32     -15.055  -3.008  26.745  1.00 85.24           N  
ATOM    485  H   ILE A  32     -15.395  -2.281  27.358  1.00 85.24           H  
ATOM    486  CA  ILE A  32     -13.901  -2.692  25.891  1.00 85.24           C  
ATOM    487  HA  ILE A  32     -14.149  -2.945  24.861  1.00 85.24           H  
ATOM    488  C   ILE A  32     -12.692  -3.551  26.271  1.00 85.24           C  
ATOM    489  CB  ILE A  32     -13.571  -1.181  25.953  1.00 85.24           C  
ATOM    490  HB  ILE A  32     -13.517  -0.873  26.997  1.00 85.24           H  
ATOM    491  O   ILE A  32     -12.111  -4.186  25.398  1.00 85.24           O  
ATOM    492  CG1 ILE A  32     -14.684  -0.374  25.249  1.00 85.24           C  
ATOM    493 HG12 ILE A  32     -14.684  -0.639  24.192  1.00 85.24           H  
ATOM    494 HG13 ILE A  32     -15.655  -0.651  25.659  1.00 85.24           H  
ATOM    495  CG2 ILE A  32     -12.208  -0.890  25.294  1.00 85.24           C  
ATOM    496 HG21 ILE A  32     -11.407  -1.349  25.875  1.00 85.24           H  
ATOM    497 HG22 ILE A  32     -12.189  -1.291  24.281  1.00 85.24           H  
ATOM    498 HG23 ILE A  32     -12.000   0.180  25.285  1.00 85.24           H  
ATOM    499  CD1 ILE A  32     -14.543   1.149  25.378  1.00 85.24           C  
ATOM    500 HD11 ILE A  32     -13.694   1.508  24.797  1.00 85.24           H  
ATOM    501 HD12 ILE A  32     -15.444   1.627  24.993  1.00 85.24           H  
ATOM    502 HD13 ILE A  32     -14.413   1.423  26.425  1.00 85.24           H  
ATOM    503  N   ASP A  33     -12.342  -3.634  27.553  1.00 80.48           N  
ATOM    504  H   ASP A  33     -12.808  -3.033  28.219  1.00 80.48           H  
ATOM    505  CA  ASP A  33     -11.185  -4.393  28.042  1.00 80.48           C  
ATOM    506  HA  ASP A  33     -10.292  -4.068  27.508  1.00 80.48           H  
ATOM    507  C   ASP A  33     -11.352  -5.900  27.806  1.00 80.48           C  
ATOM    508  CB  ASP A  33     -10.984  -4.119  29.541  1.00 80.48           C  
ATOM    509  HB2 ASP A  33     -11.907  -4.349  30.072  1.00 80.48           H  
ATOM    510  HB3 ASP A  33     -10.211  -4.792  29.913  1.00 80.48           H  
ATOM    511  O   ASP A  33     -10.393  -6.610  27.497  1.00 80.48           O  
ATOM    512  CG  ASP A  33     -10.550  -2.684  29.864  1.00 80.48           C  
ATOM    513  OD1 ASP A  33     -10.070  -1.985  28.941  1.00 80.48           O  
ATOM    514  OD2 ASP A  33     -10.683  -2.317  31.052  1.00 80.48           O  
ATOM    515  N   GLY A  34     -12.595  -6.394  27.867  1.00 74.06           N  
ATOM    516  H   GLY A  34     -13.332  -5.769  28.161  1.00 74.06           H  
ATOM    517  CA  GLY A  34     -12.945  -7.760  27.477  1.00 74.06           C  
ATOM    518  HA2 GLY A  34     -12.298  -8.457  28.009  1.00 74.06           H  
ATOM    519  HA3 GLY A  34     -13.979  -7.946  27.770  1.00 74.06           H  
ATOM    520  C   GLY A  34     -12.819  -8.035  25.972  1.00 74.06           C  
ATOM    521  O   GLY A  34     -12.956  -9.185  25.543  1.00 74.06           O  
ATOM    522  N   LYS A  35     -12.569  -7.009  25.149  1.00 71.18           N  
ATOM    523  H   LYS A  35     -12.458  -6.093  25.560  1.00 71.18           H  
ATOM    524  CA  LYS A  35     -12.463  -7.098  23.690  1.00 71.18           C  
ATOM    525  HA  LYS A  35     -12.519  -8.145  23.394  1.00 71.18           H  
ATOM    526  C   LYS A  35     -11.102  -6.596  23.233  1.00 71.18           C  
ATOM    527  CB  LYS A  35     -13.624  -6.340  23.024  1.00 71.18           C  
ATOM    528  HB2 LYS A  35     -13.502  -6.358  21.941  1.00 71.18           H  
ATOM    529  HB3 LYS A  35     -13.601  -5.300  23.348  1.00 71.18           H  
ATOM    530  O   LYS A  35     -10.809  -5.410  23.137  1.00 71.18           O  
ATOM    531  CG  LYS A  35     -14.995  -6.931  23.386  1.00 71.18           C  
ATOM    532  HG2 LYS A  35     -15.773  -6.253  23.037  1.00 71.18           H  
ATOM    533  HG3 LYS A  35     -15.081  -6.998  24.470  1.00 71.18           H  
ATOM    534  CD  LYS A  35     -15.250  -8.319  22.788  1.00 71.18           C  
ATOM    535  HD2 LYS A  35     -15.573  -8.197  21.754  1.00 71.18           H  
ATOM    536  HD3 LYS A  35     -14.354  -8.940  22.811  1.00 71.18           H  
ATOM    537  CE  LYS A  35     -16.332  -8.999  23.625  1.00 71.18           C  
ATOM    538  HE2 LYS A  35     -15.891  -9.296  24.576  1.00 71.18           H  
ATOM    539  HE3 LYS A  35     -17.114  -8.270  23.837  1.00 71.18           H  
ATOM    540  NZ  LYS A  35     -16.900 -10.161  22.915  1.00 71.18           N  
ATOM    541  HZ1 LYS A  35     -17.588 -10.618  23.496  1.00 71.18           H  
ATOM    542  HZ2 LYS A  35     -16.168 -10.808  22.657  1.00 71.18           H  
ATOM    543  HZ3 LYS A  35     -17.359  -9.823  22.082  1.00 71.18           H  
ATOM    544  N   LYS A  36     -10.245  -7.549  22.875  1.00 63.64           N  
ATOM    545  H   LYS A  36     -10.534  -8.509  22.993  1.00 63.64           H  
ATOM    546  CA  LYS A  36      -8.888  -7.249  22.431  1.00 63.64           C  
ATOM    547  HA  LYS A  36      -8.472  -6.515  23.121  1.00 63.64           H  
ATOM    548  C   LYS A  36      -8.912  -6.621  21.038  1.00 63.64           C  
ATOM    549  CB  LYS A  36      -8.045  -8.528  22.526  1.00 63.64           C  
ATOM    550  HB2 LYS A  36      -8.210  -8.974  23.507  1.00 63.64           H  
ATOM    551  HB3 LYS A  36      -8.363  -9.242  21.766  1.00 63.64           H  
ATOM    552  O   LYS A  36      -9.069  -7.323  20.039  1.00 63.64           O  
ATOM    553  CG  LYS A  36      -6.548  -8.236  22.374  1.00 63.64           C  
ATOM    554  HG2 LYS A  36      -6.260  -7.458  23.081  1.00 63.64           H  
ATOM    555  HG3 LYS A  36      -6.344  -7.889  21.361  1.00 63.64           H  
ATOM    556  CD  LYS A  36      -5.724  -9.499  22.655  1.00 63.64           C  
ATOM    557  HD2 LYS A  36      -5.964  -9.862  23.654  1.00 63.64           H  
ATOM    558  HD3 LYS A  36      -5.977 -10.266  21.923  1.00 63.64           H  
ATOM    559  CE  LYS A  36      -4.231  -9.167  22.577  1.00 63.64           C  
ATOM    560  HE2 LYS A  36      -4.000  -8.819  21.570  1.00 63.64           H  
ATOM    561  HE3 LYS A  36      -4.027  -8.342  23.260  1.00 63.64           H  
ATOM    562  NZ  LYS A  36      -3.389 -10.336  22.930  1.00 63.64           N  
ATOM    563  HZ1 LYS A  36      -3.559 -11.108  22.301  1.00 63.64           H  
ATOM    564  HZ2 LYS A  36      -2.412 -10.086  22.882  1.00 63.64           H  
ATOM    565  HZ3 LYS A  36      -3.586 -10.633  23.875  1.00 63.64           H  
ATOM    566  N   PHE A  37      -8.653  -5.317  20.949  1.00 60.09           N  
ATOM    567  H   PHE A  37      -8.677  -4.759  21.791  1.00 60.09           H  
ATOM    568  CA  PHE A  37      -8.092  -4.765  19.718  1.00 60.09           C  
ATOM    569  HA  PHE A  37      -8.779  -4.985  18.901  1.00 60.09           H  
ATOM    570  C   PHE A  37      -6.774  -5.494  19.465  1.00 60.09           C  
ATOM    571  CB  PHE A  37      -7.912  -3.254  19.808  1.00 60.09           C  
ATOM    572  HB2 PHE A  37      -8.798  -2.816  20.268  1.00 60.09           H  
ATOM    573  HB3 PHE A  37      -7.056  -3.093  20.463  1.00 60.09           H  
ATOM    574  O   PHE A  37      -5.839  -5.424  20.257  1.00 60.09           O  
ATOM    575  CG  PHE A  37      -7.647  -2.520  18.503  1.00 60.09           C  
ATOM    576  CD1 PHE A  37      -6.344  -2.114  18.162  1.00 60.09           C  
ATOM    577  HD1 PHE A  37      -5.515  -2.370  18.804  1.00 60.09           H  
ATOM    578  CD2 PHE A  37      -8.719  -2.143  17.674  1.00 60.09           C  
ATOM    579  HD2 PHE A  37      -9.731  -2.404  17.946  1.00 60.09           H  
ATOM    580  CE1 PHE A  37      -6.122  -1.293  17.043  1.00 60.09           C  
ATOM    581  HE1 PHE A  37      -5.136  -0.900  16.845  1.00 60.09           H  
ATOM    582  CE2 PHE A  37      -8.484  -1.403  16.501  1.00 60.09           C  
ATOM    583  HE2 PHE A  37      -9.315  -1.117  15.873  1.00 60.09           H  
ATOM    584  CZ  PHE A  37      -7.188  -0.960  16.196  1.00 60.09           C  
ATOM    585  HZ  PHE A  37      -7.019  -0.324  15.339  1.00 60.09           H  
ATOM    586  N   SER A  38      -6.754  -6.311  18.417  1.00 67.96           N  
ATOM    587  H   SER A  38      -7.607  -6.366  17.880  1.00 67.96           H  
ATOM    588  CA  SER A  38      -5.680  -7.286  18.179  1.00 67.96           C  
ATOM    589  HA  SER A  38      -5.550  -7.887  19.079  1.00 67.96           H  
ATOM    590  C   SER A  38      -4.327  -6.653  17.864  1.00 67.96           C  
ATOM    591  CB  SER A  38      -6.093  -8.209  17.038  1.00 67.96           C  
ATOM    592  HB2 SER A  38      -6.980  -8.764  17.342  1.00 67.96           H  
ATOM    593  HB3 SER A  38      -5.292  -8.917  16.826  1.00 67.96           H  
ATOM    594  O   SER A  38      -3.308  -7.338  17.883  1.00 67.96           O  
ATOM    595  OG  SER A  38      -6.394  -7.453  15.876  1.00 67.96           O  
ATOM    596  HG  SER A  38      -6.732  -6.601  16.159  1.00 67.96           H  
ATOM    597  N   LEU A  39      -4.337  -5.365  17.541  1.00 69.09           N  
ATOM    598  H   LEU A  39      -5.195  -4.853  17.690  1.00 69.09           H  
ATOM    599  CA  LEU A  39      -3.151  -4.577  17.290  1.00 69.09           C  
ATOM    600  HA  LEU A  39      -2.333  -5.222  16.969  1.00 69.09           H  
ATOM    601  C   LEU A  39      -2.716  -3.874  18.577  1.00 69.09           C  
ATOM    602  CB  LEU A  39      -3.462  -3.561  16.191  1.00 69.09           C  
ATOM    603  HB2 LEU A  39      -4.131  -2.809  16.609  1.00 69.09           H  
ATOM    604  HB3 LEU A  39      -2.501  -3.094  15.975  1.00 69.09           H  
ATOM    605  O   LEU A  39      -3.553  -3.573  19.424  1.00 69.09           O  
ATOM    606  CG  LEU A  39      -4.068  -4.096  14.881  1.00 69.09           C  
ATOM    607  HG  LEU A  39      -4.863  -4.814  15.082  1.00 69.09           H  
ATOM    608  CD1 LEU A  39      -4.622  -3.010  13.977  1.00 69.09           C  
ATOM    609 HD11 LEU A  39      -5.480  -2.557  14.473  1.00 69.09           H  
ATOM    610 HD12 LEU A  39      -3.874  -2.243  13.778  1.00 69.09           H  
ATOM    611 HD13 LEU A  39      -4.923  -3.464  13.033  1.00 69.09           H  
ATOM    612  CD2 LEU A  39      -2.988  -4.754  14.065  1.00 69.09           C  
ATOM    613 HD21 LEU A  39      -2.442  -5.376  14.775  1.00 69.09           H  
ATOM    614 HD22 LEU A  39      -3.425  -5.333  13.251  1.00 69.09           H  
ATOM    615 HD23 LEU A  39      -2.310  -3.996  13.673  1.00 69.09           H  
ATOM    616  N   ASP A  40      -1.426  -3.575  18.713  1.00 72.96           N  
ATOM    617  H   ASP A  40      -0.784  -3.826  17.976  1.00 72.96           H  
ATOM    618  CA  ASP A  40      -0.929  -2.755  19.824  1.00 72.96           C  
ATOM    619  HA  ASP A  40      -1.259  -3.191  20.767  1.00 72.96           H  
ATOM    620  C   ASP A  40      -1.528  -1.341  19.712  1.00 72.96           C  
ATOM    621  CB  ASP A  40       0.609  -2.778  19.814  1.00 72.96           C  
ATOM    622  HB2 ASP A  40       0.937  -3.816  19.778  1.00 72.96           H  
ATOM    623  HB3 ASP A  40       0.973  -2.285  18.913  1.00 72.96           H  
ATOM    624  O   ASP A  40      -1.044  -0.514  18.937  1.00 72.96           O  
ATOM    625  CG  ASP A  40       1.250  -2.109  21.037  1.00 72.96           C  
ATOM    626  OD1 ASP A  40       0.699  -1.093  21.515  1.00 72.96           O  
ATOM    627  OD2 ASP A  40       2.340  -2.588  21.444  1.00 72.96           O  
ATOM    628  N   GLN A  41      -2.643  -1.110  20.421  1.00 66.78           N  
ATOM    629  H   GLN A  41      -3.023  -1.882  20.949  1.00 66.78           H  
ATOM    630  CA  GLN A  41      -3.439   0.118  20.330  1.00 66.78           C  
ATOM    631  HA  GLN A  41      -3.875   0.204  19.335  1.00 66.78           H  
ATOM    632  C   GLN A  41      -2.576   1.341  20.567  1.00 66.78           C  
ATOM    633  CB  GLN A  41      -4.555   0.153  21.389  1.00 66.78           C  
ATOM    634  HB2 GLN A  41      -4.947   1.168  21.439  1.00 66.78           H  
ATOM    635  HB3 GLN A  41      -4.147  -0.101  22.367  1.00 66.78           H  
ATOM    636  O   GLN A  41      -2.657   2.287  19.797  1.00 66.78           O  
ATOM    637  CG  GLN A  41      -5.714  -0.781  21.065  1.00 66.78           C  
ATOM    638  HG2 GLN A  41      -6.104  -0.501  20.086  1.00 66.78           H  
ATOM    639  HG3 GLN A  41      -5.346  -1.806  21.056  1.00 66.78           H  
ATOM    640  CD  GLN A  41      -6.872  -0.649  22.050  1.00 66.78           C  
ATOM    641  NE2 GLN A  41      -7.491  -1.724  22.476  1.00 66.78           N  
ATOM    642 HE21 GLN A  41      -7.129  -2.643  22.268  1.00 66.78           H  
ATOM    643 HE22 GLN A  41      -8.241  -1.574  23.136  1.00 66.78           H  
ATOM    644  OE1 GLN A  41      -7.282   0.431  22.431  1.00 66.78           O  
ATOM    645  N   GLU A  42      -1.746   1.298  21.603  1.00 72.36           N  
ATOM    646  H   GLU A  42      -1.666   0.443  22.135  1.00 72.36           H  
ATOM    647  CA  GLU A  42      -0.971   2.444  22.042  1.00 72.36           C  
ATOM    648  HA  GLU A  42      -1.633   3.309  22.049  1.00 72.36           H  
ATOM    649  C   GLU A  42       0.154   2.752  21.058  1.00 72.36           C  
ATOM    650  CB  GLU A  42      -0.471   2.169  23.468  1.00 72.36           C  
ATOM    651  HB2 GLU A  42      -1.327   1.947  24.105  1.00 72.36           H  
ATOM    652  HB3 GLU A  42       0.169   1.287  23.453  1.00 72.36           H  
ATOM    653  O   GLU A  42       0.303   3.893  20.631  1.00 72.36           O  
ATOM    654  CG  GLU A  42       0.317   3.324  24.093  1.00 72.36           C  
ATOM    655  HG2 GLU A  42       1.235   3.463  23.523  1.00 72.36           H  
ATOM    656  HG3 GLU A  42       0.603   3.031  25.103  1.00 72.36           H  
ATOM    657  CD  GLU A  42      -0.451   4.650  24.155  1.00 72.36           C  
ATOM    658  OE1 GLU A  42       0.211   5.676  24.406  1.00 72.36           O  
ATOM    659  OE2 GLU A  42      -1.672   4.700  23.882  1.00 72.36           O  
ATOM    660  N   LYS A  43       0.893   1.743  20.581  1.00 74.01           N  
ATOM    661  H   LYS A  43       0.738   0.812  20.941  1.00 74.01           H  
ATOM    662  CA  LYS A  43       1.928   1.985  19.564  1.00 74.01           C  
ATOM    663  HA  LYS A  43       2.562   2.804  19.904  1.00 74.01           H  
ATOM    664  C   LYS A  43       1.349   2.421  18.226  1.00 74.01           C  
ATOM    665  CB  LYS A  43       2.787   0.744  19.359  1.00 74.01           C  
ATOM    666  HB2 LYS A  43       3.432   0.917  18.498  1.00 74.01           H  
ATOM    667  HB3 LYS A  43       2.148  -0.113  19.145  1.00 74.01           H  
ATOM    668  O   LYS A  43       1.946   3.263  17.550  1.00 74.01           O  
ATOM    669  CG  LYS A  43       3.671   0.457  20.574  1.00 74.01           C  
ATOM    670  HG2 LYS A  43       4.261   1.337  20.829  1.00 74.01           H  
ATOM    671  HG3 LYS A  43       3.055   0.176  21.428  1.00 74.01           H  
ATOM    672  CD  LYS A  43       4.603  -0.690  20.195  1.00 74.01           C  
ATOM    673  HD2 LYS A  43       5.324  -0.354  19.450  1.00 74.01           H  
ATOM    674  HD3 LYS A  43       3.991  -1.477  19.755  1.00 74.01           H  
ATOM    675  CE  LYS A  43       5.344  -1.235  21.412  1.00 74.01           C  
ATOM    676  HE2 LYS A  43       4.957  -0.746  22.306  1.00 74.01           H  
ATOM    677  HE3 LYS A  43       6.408  -1.016  21.322  1.00 74.01           H  
ATOM    678  NZ  LYS A  43       5.102  -2.687  21.501  1.00 74.01           N  
ATOM    679  HZ1 LYS A  43       5.533  -3.100  22.315  1.00 74.01           H  
ATOM    680  HZ2 LYS A  43       4.103  -2.809  21.582  1.00 74.01           H  
ATOM    681  HZ3 LYS A  43       5.372  -3.161  20.650  1.00 74.01           H  
ATOM    682  N   ILE A  44       0.214   1.847  17.820  1.00 69.74           N  
ATOM    683  H   ILE A  44      -0.214   1.159  18.423  1.00 69.74           H  
ATOM    684  CA  ILE A  44      -0.488   2.266  16.606  1.00 69.74           C  
ATOM    685  HA  ILE A  44       0.234   2.310  15.790  1.00 69.74           H  
ATOM    686  C   ILE A  44      -0.997   3.691  16.770  1.00 69.74           C  
ATOM    687  CB  ILE A  44      -1.591   1.259  16.218  1.00 69.74           C  
ATOM    688  HB  ILE A  44      -2.165   0.989  17.105  1.00 69.74           H  
ATOM    689  O   ILE A  44      -0.705   4.509  15.906  1.00 69.74           O  
ATOM    690  CG1 ILE A  44      -0.886   0.001  15.672  1.00 69.74           C  
ATOM    691 HG12 ILE A  44      -0.063   0.298  15.022  1.00 69.74           H  
ATOM    692 HG13 ILE A  44      -0.457  -0.564  16.499  1.00 69.74           H  
ATOM    693  CG2 ILE A  44      -2.580   1.860  15.205  1.00 69.74           C  
ATOM    694 HG21 ILE A  44      -3.140   2.654  15.698  1.00 69.74           H  
ATOM    695 HG22 ILE A  44      -2.045   2.248  14.338  1.00 69.74           H  
ATOM    696 HG23 ILE A  44      -3.330   1.134  14.890  1.00 69.74           H  
ATOM    697  CD1 ILE A  44      -1.790  -0.924  14.871  1.00 69.74           C  
ATOM    698 HD11 ILE A  44      -1.274  -1.869  14.704  1.00 69.74           H  
ATOM    699 HD12 ILE A  44      -1.999  -0.484  13.896  1.00 69.74           H  
ATOM    700 HD13 ILE A  44      -2.725  -1.060  15.414  1.00 69.74           H  
ATOM    701  N   ARG A  45      -1.667   4.007  17.882  1.00 71.24           N  
ATOM    702  H   ARG A  45      -1.834   3.279  18.562  1.00 71.24           H  
ATOM    703  CA  ARG A  45      -2.133   5.351  18.226  1.00 71.24           C  
ATOM    704  HA  ARG A  45      -2.851   5.688  17.479  1.00 71.24           H  
ATOM    705  C   ARG A  45      -0.978   6.343  18.191  1.00 71.24           C  
ATOM    706  CB  ARG A  45      -2.833   5.327  19.596  1.00 71.24           C  
ATOM    707  HB2 ARG A  45      -2.123   5.005  20.358  1.00 71.24           H  
ATOM    708  HB3 ARG A  45      -3.660   4.618  19.567  1.00 71.24           H  
ATOM    709  O   ARG A  45      -1.044   7.256  17.393  1.00 71.24           O  
ATOM    710  CG  ARG A  45      -3.399   6.698  19.981  1.00 71.24           C  
ATOM    711  HG2 ARG A  45      -4.220   6.949  19.311  1.00 71.24           H  
ATOM    712  HG3 ARG A  45      -2.612   7.444  19.868  1.00 71.24           H  
ATOM    713  CD  ARG A  45      -3.894   6.745  21.433  1.00 71.24           C  
ATOM    714  HD2 ARG A  45      -4.523   7.627  21.555  1.00 71.24           H  
ATOM    715  HD3 ARG A  45      -4.507   5.868  21.640  1.00 71.24           H  
ATOM    716  NE  ARG A  45      -2.777   6.804  22.397  1.00 71.24           N  
ATOM    717  HE  ARG A  45      -2.447   5.950  22.822  1.00 71.24           H  
ATOM    718  NH1 ARG A  45      -2.600   9.095  22.610  1.00 71.24           N  
ATOM    719 HH11 ARG A  45      -1.907   9.830  22.628  1.00 71.24           H  
ATOM    720 HH12 ARG A  45      -3.232   9.218  21.831  1.00 71.24           H  
ATOM    721  NH2 ARG A  45      -1.200   7.833  23.682  1.00 71.24           N  
ATOM    722 HH21 ARG A  45      -0.834   6.933  23.959  1.00 71.24           H  
ATOM    723 HH22 ARG A  45      -0.869   8.668  24.145  1.00 71.24           H  
ATOM    724  CZ  ARG A  45      -2.210   7.896  22.881  1.00 71.24           C  
ATOM    725  N   LEU A  46       0.110   6.125  18.927  1.00 71.36           N  
ATOM    726  H   LEU A  46       0.087   5.360  19.586  1.00 71.36           H  
ATOM    727  CA  LEU A  46       1.269   7.028  18.951  1.00 71.36           C  
ATOM    728  HA  LEU A  46       0.945   8.010  19.294  1.00 71.36           H  
ATOM    729  C   LEU A  46       1.905   7.226  17.566  1.00 71.36           C  
ATOM    730  CB  LEU A  46       2.321   6.463  19.923  1.00 71.36           C  
ATOM    731  HB2 LEU A  46       3.256   7.003  19.777  1.00 71.36           H  
ATOM    732  HB3 LEU A  46       2.500   5.419  19.667  1.00 71.36           H  
ATOM    733  O   LEU A  46       2.270   8.341  17.194  1.00 71.36           O  
ATOM    734  CG  LEU A  46       1.946   6.554  21.415  1.00 71.36           C  
ATOM    735  HG  LEU A  46       0.958   6.125  21.584  1.00 71.36           H  
ATOM    736  CD1 LEU A  46       2.979   5.769  22.226  1.00 71.36           C  
ATOM    737 HD11 LEU A  46       3.974   6.192  22.090  1.00 71.36           H  
ATOM    738 HD12 LEU A  46       2.707   5.816  23.280  1.00 71.36           H  
ATOM    739 HD13 LEU A  46       2.965   4.723  21.920  1.00 71.36           H  
ATOM    740  CD2 LEU A  46       1.934   8.000  21.910  1.00 71.36           C  
ATOM    741 HD21 LEU A  46       1.728   8.005  22.980  1.00 71.36           H  
ATOM    742 HD22 LEU A  46       1.139   8.561  21.418  1.00 71.36           H  
ATOM    743 HD23 LEU A  46       2.895   8.480  21.724  1.00 71.36           H  
ATOM    744  N   THR A  47       2.037   6.155  16.774  1.00 69.74           N  
ATOM    745  H   THR A  47       1.716   5.263  17.122  1.00 69.74           H  
ATOM    746  CA  THR A  47       2.602   6.253  15.416  1.00 69.74           C  
ATOM    747  HA  THR A  47       3.531   6.821  15.465  1.00 69.74           H  
ATOM    748  C   THR A  47       1.660   6.994  14.464  1.00 69.74           C  
ATOM    749  CB  THR A  47       2.913   4.872  14.828  1.00 69.74           C  
ATOM    750  HB  THR A  47       1.980   4.327  14.686  1.00 69.74           H  
ATOM    751  O   THR A  47       2.115   7.767  13.619  1.00 69.74           O  
ATOM    752  CG2 THR A  47       3.649   4.980  13.491  1.00 69.74           C  
ATOM    753 HG21 THR A  47       4.487   5.671  13.582  1.00 69.74           H  
ATOM    754 HG22 THR A  47       2.970   5.329  12.712  1.00 69.74           H  
ATOM    755 HG23 THR A  47       4.036   4.000  13.213  1.00 69.74           H  
ATOM    756  OG1 THR A  47       3.738   4.114  15.683  1.00 69.74           O  
ATOM    757  HG1 THR A  47       3.208   3.889  16.451  1.00 69.74           H  
ATOM    758  N   LEU A  48       0.351   6.761  14.595  1.00 65.48           N  
ATOM    759  H   LEU A  48       0.043   6.136  15.325  1.00 65.48           H  
ATOM    760  CA  LEU A  48      -0.681   7.455  13.833  1.00 65.48           C  
ATOM    761  HA  LEU A  48      -0.419   7.442  12.775  1.00 65.48           H  
ATOM    762  C   LEU A  48      -0.774   8.929  14.259  1.00 65.48           C  
ATOM    763  CB  LEU A  48      -2.033   6.750  14.021  1.00 65.48           C  
ATOM    764  HB2 LEU A  48      -2.810   7.415  13.647  1.00 65.48           H  
ATOM    765  HB3 LEU A  48      -2.206   6.642  15.092  1.00 65.48           H  
ATOM    766  O   LEU A  48      -0.726   9.791  13.394  1.00 65.48           O  
ATOM    767  CG  LEU A  48      -2.200   5.375  13.340  1.00 65.48           C  
ATOM    768  HG  LEU A  48      -1.355   4.722  13.559  1.00 65.48           H  
ATOM    769  CD1 LEU A  48      -3.469   4.744  13.887  1.00 65.48           C  
ATOM    770 HD11 LEU A  48      -4.303   5.411  13.667  1.00 65.48           H  
ATOM    771 HD12 LEU A  48      -3.391   4.661  14.971  1.00 65.48           H  
ATOM    772 HD13 LEU A  48      -3.644   3.764  13.442  1.00 65.48           H  
ATOM    773  CD2 LEU A  48      -2.368   5.451  11.822  1.00 65.48           C  
ATOM    774 HD21 LEU A  48      -2.744   6.430  11.526  1.00 65.48           H  
ATOM    775 HD22 LEU A  48      -3.056   4.687  11.458  1.00 65.48           H  
ATOM    776 HD23 LEU A  48      -1.399   5.253  11.365  1.00 65.48           H  
ATOM    777  N   GLU A  49      -0.820   9.235  15.555  1.00 65.91           N  
ATOM    778  H   GLU A  49      -0.857   8.472  16.215  1.00 65.91           H  
ATOM    779  CA  GLU A  49      -0.918  10.587  16.121  1.00 65.91           C  
ATOM    780  HA  GLU A  49      -1.831  11.070  15.772  1.00 65.91           H  
ATOM    781  C   GLU A  49       0.256  11.464  15.713  1.00 65.91           C  
ATOM    782  CB  GLU A  49      -0.927  10.525  17.654  1.00 65.91           C  
ATOM    783  HB2 GLU A  49      -0.184   9.804  17.995  1.00 65.91           H  
ATOM    784  HB3 GLU A  49      -0.662  11.506  18.048  1.00 65.91           H  
ATOM    785  O   GLU A  49       0.061  12.590  15.257  1.00 65.91           O  
ATOM    786  CG  GLU A  49      -2.308  10.165  18.194  1.00 65.91           C  
ATOM    787  HG2 GLU A  49      -2.639   9.220  17.763  1.00 65.91           H  
ATOM    788  HG3 GLU A  49      -3.010  10.935  17.874  1.00 65.91           H  
ATOM    789  CD  GLU A  49      -2.337  10.068  19.717  1.00 65.91           C  
ATOM    790  OE1 GLU A  49      -3.438   9.750  20.218  1.00 65.91           O  
ATOM    791  OE2 GLU A  49      -1.290  10.250  20.385  1.00 65.91           O  
ATOM    792  N   ASN A  50       1.482  10.947  15.826  1.00 64.63           N  
ATOM    793  H   ASN A  50       1.585  10.041  16.260  1.00 64.63           H  
ATOM    794  CA  ASN A  50       2.678  11.704  15.463  1.00 64.63           C  
ATOM    795  HA  ASN A  50       2.664  12.654  15.998  1.00 64.63           H  
ATOM    796  C   ASN A  50       2.723  12.063  13.972  1.00 64.63           C  
ATOM    797  CB  ASN A  50       3.924  10.909  15.890  1.00 64.63           C  
ATOM    798  HB2 ASN A  50       4.803  11.334  15.405  1.00 64.63           H  
ATOM    799  HB3 ASN A  50       3.827   9.870  15.575  1.00 64.63           H  
ATOM    800  O   ASN A  50       3.395  13.024  13.604  1.00 64.63           O  
ATOM    801  CG  ASN A  50       4.175  10.978  17.387  1.00 64.63           C  
ATOM    802  ND2 ASN A  50       4.848  10.004  17.950  1.00 64.63           N  
ATOM    803 HD21 ASN A  50       4.937  10.076  18.953  1.00 64.63           H  
ATOM    804 HD22 ASN A  50       5.008   9.143  17.445  1.00 64.63           H  
ATOM    805  OD1 ASN A  50       3.813  11.923  18.065  1.00 64.63           O  
ATOM    806  N   TYR A  51       2.031  11.317  13.102  1.00 59.01           N  
ATOM    807  H   TYR A  51       1.451  10.574  13.464  1.00 59.01           H  
ATOM    808  CA  TYR A  51       2.122  11.520  11.656  1.00 59.01           C  
ATOM    809  HA  TYR A  51       2.893  12.267  11.468  1.00 59.01           H  
ATOM    810  C   TYR A  51       0.860  12.100  11.012  1.00 59.01           C  
ATOM    811  CB  TYR A  51       2.587  10.223  10.991  1.00 59.01           C  
ATOM    812  HB2 TYR A  51       1.771   9.500  11.028  1.00 59.01           H  
ATOM    813  HB3 TYR A  51       3.421   9.812  11.559  1.00 59.01           H  
ATOM    814  O   TYR A  51       0.983  12.902  10.089  1.00 59.01           O  
ATOM    815  CG  TYR A  51       3.052  10.420   9.560  1.00 59.01           C  
ATOM    816  CD1 TYR A  51       2.446   9.705   8.522  1.00 59.01           C  
ATOM    817  HD1 TYR A  51       1.690   8.974   8.768  1.00 59.01           H  
ATOM    818  CD2 TYR A  51       4.063  11.346   9.251  1.00 59.01           C  
ATOM    819  HD2 TYR A  51       4.479  11.969  10.029  1.00 59.01           H  
ATOM    820  CE1 TYR A  51       2.830   9.891   7.185  1.00 59.01           C  
ATOM    821  HE1 TYR A  51       2.351   9.326   6.399  1.00 59.01           H  
ATOM    822  CE2 TYR A  51       4.421  11.576   7.906  1.00 59.01           C  
ATOM    823  HE2 TYR A  51       5.103  12.377   7.663  1.00 59.01           H  
ATOM    824  OH  TYR A  51       4.236  10.978   5.586  1.00 59.01           O  
ATOM    825  HH  TYR A  51       4.691  11.812   5.450  1.00 59.01           H  
ATOM    826  CZ  TYR A  51       3.826  10.828   6.871  1.00 59.01           C  
ATOM    827  N   VAL A  52      -0.340  11.795  11.509  1.00 61.37           N  
ATOM    828  H   VAL A  52      -0.401  11.148  12.281  1.00 61.37           H  
ATOM    829  CA  VAL A  52      -1.590  12.427  11.048  1.00 61.37           C  
ATOM    830  HA  VAL A  52      -1.645  12.337   9.963  1.00 61.37           H  
ATOM    831  C   VAL A  52      -1.579  13.929  11.368  1.00 61.37           C  
ATOM    832  CB  VAL A  52      -2.808  11.689  11.637  1.00 61.37           C  
ATOM    833  HB  VAL A  52      -2.657  11.621  12.714  1.00 61.37           H  
ATOM    834  O   VAL A  52      -2.106  14.716  10.593  1.00 61.37           O  
ATOM    835  CG1 VAL A  52      -4.168  12.348  11.370  1.00 61.37           C  
ATOM    836 HG11 VAL A  52      -4.178  13.383  11.712  1.00 61.37           H  
ATOM    837 HG12 VAL A  52      -4.429  12.318  10.313  1.00 61.37           H  
ATOM    838 HG13 VAL A  52      -4.937  11.796  11.910  1.00 61.37           H  
ATOM    839  CG2 VAL A  52      -2.905  10.266  11.060  1.00 61.37           C  
ATOM    840 HG21 VAL A  52      -3.127  10.306   9.993  1.00 61.37           H  
ATOM    841 HG22 VAL A  52      -3.697   9.724  11.577  1.00 61.37           H  
ATOM    842 HG23 VAL A  52      -1.971   9.724  11.204  1.00 61.37           H  
ATOM    843  N   LYS A  53      -0.828  14.371  12.389  1.00 61.79           N  
ATOM    844  H   LYS A  53      -0.455  13.692  13.036  1.00 61.79           H  
ATOM    845  CA  LYS A  53      -0.524  15.799  12.618  1.00 61.79           C  
ATOM    846  HA  LYS A  53      -1.464  16.340  12.728  1.00 61.79           H  
ATOM    847  C   LYS A  53       0.214  16.491  11.456  1.00 61.79           C  
ATOM    848  CB  LYS A  53       0.281  15.946  13.923  1.00 61.79           C  
ATOM    849  HB2 LYS A  53       1.107  15.235  13.925  1.00 61.79           H  
ATOM    850  HB3 LYS A  53       0.696  16.952  13.981  1.00 61.79           H  
ATOM    851  O   LYS A  53       0.235  17.715  11.404  1.00 61.79           O  
ATOM    852  CG  LYS A  53      -0.607  15.729  15.158  1.00 61.79           C  
ATOM    853  HG2 LYS A  53      -1.143  14.784  15.068  1.00 61.79           H  
ATOM    854  HG3 LYS A  53      -1.347  16.528  15.202  1.00 61.79           H  
ATOM    855  CD  LYS A  53       0.210  15.732  16.458  1.00 61.79           C  
ATOM    856  HD2 LYS A  53       0.997  14.980  16.396  1.00 61.79           H  
ATOM    857  HD3 LYS A  53       0.654  16.716  16.605  1.00 61.79           H  
ATOM    858  CE  LYS A  53      -0.731  15.393  17.621  1.00 61.79           C  
ATOM    859  HE2 LYS A  53      -1.562  16.099  17.615  1.00 61.79           H  
ATOM    860  HE3 LYS A  53      -1.152  14.404  17.442  1.00 61.79           H  
ATOM    861  NZ  LYS A  53      -0.051  15.422  18.940  1.00 61.79           N  
ATOM    862  HZ1 LYS A  53       0.314  16.342  19.139  1.00 61.79           H  
ATOM    863  HZ2 LYS A  53      -0.718  15.192  19.663  1.00 61.79           H  
ATOM    864  HZ3 LYS A  53       0.691  14.737  18.975  1.00 61.79           H  
ATOM    865  N   THR A  54       0.821  15.738  10.532  1.00 58.50           N  
ATOM    866  H   THR A  54       0.715  14.737  10.611  1.00 58.50           H  
ATOM    867  CA  THR A  54       1.615  16.266   9.401  1.00 58.50           C  
ATOM    868  HA  THR A  54       1.810  17.321   9.591  1.00 58.50           H  
ATOM    869  C   THR A  54       0.887  16.235   8.053  1.00 58.50           C  
ATOM    870  CB  THR A  54       2.997  15.590   9.282  1.00 58.50           C  
ATOM    871  HB  THR A  54       3.586  16.138   8.546  1.00 58.50           H  
ATOM    872  O   THR A  54       1.513  16.495   7.024  1.00 58.50           O  
ATOM    873  CG2 THR A  54       3.780  15.598  10.595  1.00 58.50           C  
ATOM    874 HG21 THR A  54       3.283  14.978  11.341  1.00 58.50           H  
ATOM    875 HG22 THR A  54       3.854  16.619  10.970  1.00 58.50           H  
ATOM    876 HG23 THR A  54       4.784  15.211  10.423  1.00 58.50           H  
ATOM    877  OG1 THR A  54       2.920  14.244   8.867  1.00 58.50           O  
ATOM    878  HG1 THR A  54       2.175  13.830   9.308  1.00 58.50           H  
ATOM    879  N   ILE A  55      -0.412  15.901   8.015  1.00 59.32           N  
ATOM    880  H   ILE A  55      -0.920  15.755   8.876  1.00 59.32           H  
ATOM    881  CA  ILE A  55      -1.150  15.856   6.743  1.00 59.32           C  
ATOM    882  HA  ILE A  55      -0.582  15.210   6.073  1.00 59.32           H  
ATOM    883  C   ILE A  55      -1.235  17.274   6.167  1.00 59.32           C  
ATOM    884  CB  ILE A  55      -2.558  15.245   6.860  1.00 59.32           C  
ATOM    885  HB  ILE A  55      -3.165  15.900   7.486  1.00 59.32           H  
ATOM    886  O   ILE A  55      -1.645  18.196   6.879  1.00 59.32           O  
ATOM    887  CG1 ILE A  55      -2.480  13.846   7.479  1.00 59.32           C  
ATOM    888 HG12 ILE A  55      -1.989  13.201   6.750  1.00 59.32           H  
ATOM    889 HG13 ILE A  55      -1.844  13.852   8.364  1.00 59.32           H  
ATOM    890  CG2 ILE A  55      -3.270  15.152   5.497  1.00 59.32           C  
ATOM    891 HG21 ILE A  55      -2.755  14.450   4.840  1.00 59.32           H  
ATOM    892 HG22 ILE A  55      -4.305  14.837   5.624  1.00 59.32           H  
ATOM    893 HG23 ILE A  55      -3.309  16.128   5.014  1.00 59.32           H  
ATOM    894  CD1 ILE A  55      -3.851  13.291   7.888  1.00 59.32           C  
ATOM    895 HD11 ILE A  55      -4.332  13.973   8.589  1.00 59.32           H  
ATOM    896 HD12 ILE A  55      -3.712  12.319   8.362  1.00 59.32           H  
ATOM    897 HD13 ILE A  55      -4.494  13.154   7.019  1.00 59.32           H  
ATOM    898  N   PRO A  56      -0.883  17.471   4.884  1.00 54.60           N  
ATOM    899  CA  PRO A  56      -1.091  18.748   4.228  1.00 54.60           C  
ATOM    900  HA  PRO A  56      -0.562  19.524   4.781  1.00 54.60           H  
ATOM    901  C   PRO A  56      -2.586  19.072   4.164  1.00 54.60           C  
ATOM    902  CB  PRO A  56      -0.488  18.621   2.821  1.00 54.60           C  
ATOM    903  HB2 PRO A  56       0.126  19.487   2.575  1.00 54.60           H  
ATOM    904  HB3 PRO A  56      -1.273  18.501   2.074  1.00 54.60           H  
ATOM    905  O   PRO A  56      -3.376  18.291   3.631  1.00 54.60           O  
ATOM    906  CG  PRO A  56       0.352  17.345   2.867  1.00 54.60           C  
ATOM    907  HG2 PRO A  56       0.345  16.824   1.910  1.00 54.60           H  
ATOM    908  HG3 PRO A  56       1.372  17.594   3.159  1.00 54.60           H  
ATOM    909  CD  PRO A  56      -0.296  16.512   3.964  1.00 54.60           C  
ATOM    910  HD2 PRO A  56      -1.085  15.891   3.539  1.00 54.60           H  
ATOM    911  HD3 PRO A  56       0.466  15.897   4.443  1.00 54.60           H  
ATOM    912  N   LYS A  57      -2.960  20.266   4.623  1.00 53.95           N  
ATOM    913  H   LYS A  57      -2.277  20.822   5.118  1.00 53.95           H  
ATOM    914  CA  LYS A  57      -4.228  20.895   4.245  1.00 53.95           C  
ATOM    915  HA  LYS A  57      -5.059  20.208   4.407  1.00 53.95           H  
ATOM    916  C   LYS A  57      -4.158  21.262   2.765  1.00 53.95           C  
ATOM    917  CB  LYS A  57      -4.450  22.177   5.053  1.00 53.95           C  
ATOM    918  HB2 LYS A  57      -5.343  22.672   4.672  1.00 53.95           H  
ATOM    919  HB3 LYS A  57      -3.601  22.842   4.892  1.00 53.95           H  
ATOM    920  O   LYS A  57      -3.568  22.281   2.418  1.00 53.95           O  
ATOM    921  CG  LYS A  57      -4.623  21.958   6.551  1.00 53.95           C  
ATOM    922  HG2 LYS A  57      -5.513  21.355   6.731  1.00 53.95           H  
ATOM    923  HG3 LYS A  57      -3.741  21.465   6.958  1.00 53.95           H  
ATOM    924  CD  LYS A  57      -4.787  23.343   7.174  1.00 53.95           C  
ATOM    925  HD2 LYS A  57      -5.762  23.756   6.916  1.00 53.95           H  
ATOM    926  HD3 LYS A  57      -4.014  24.001   6.777  1.00 53.95           H  
ATOM    927  CE  LYS A  57      -4.642  23.270   8.678  1.00 53.95           C  
ATOM    928  HE2 LYS A  57      -5.590  22.967   9.123  1.00 53.95           H  
ATOM    929  HE3 LYS A  57      -3.892  22.516   8.916  1.00 53.95           H  
ATOM    930  NZ  LYS A  57      -4.204  24.575   9.183  1.00 53.95           N  
ATOM    931  HZ1 LYS A  57      -3.347  24.905   8.763  1.00 53.95           H  
ATOM    932  HZ2 LYS A  57      -4.893  25.307   9.086  1.00 53.95           H  
ATOM    933  HZ3 LYS A  57      -4.006  24.544  10.173  1.00 53.95           H  
ATOM    934  N   SER A  58      -4.704  20.444   1.877  1.00 51.90           N  
ATOM    935  H   SER A  58      -5.108  19.573   2.192  1.00 51.90           H  
ATOM    936  CA  SER A  58      -4.886  20.829   0.472  1.00 51.90           C  
ATOM    937  HA  SER A  58      -4.427  21.803   0.302  1.00 51.90           H  
ATOM    938  C   SER A  58      -6.368  21.009   0.143  1.00 51.90           C  
ATOM    939  CB  SER A  58      -4.160  19.859  -0.467  1.00 51.90           C  
ATOM    940  HB2 SER A  58      -3.139  19.710  -0.117  1.00 51.90           H  
ATOM    941  HB3 SER A  58      -4.128  20.292  -1.467  1.00 51.90           H  
ATOM    942  O   SER A  58      -7.236  20.556   0.876  1.00 51.90           O  
ATOM    943  OG  SER A  58      -4.826  18.619  -0.532  1.00 51.90           O  
ATOM    944  HG  SER A  58      -4.397  18.044  -1.170  1.00 51.90           H  
ATOM    945  N   ALA A  59      -6.693  21.692  -0.954  1.00 46.81           N  
ATOM    946  H   ALA A  59      -5.962  22.090  -1.526  1.00 46.81           H  
ATOM    947  CA  ALA A  59      -8.083  21.892  -1.385  1.00 46.81           C  
ATOM    948  HA  ALA A  59      -8.673  22.201  -0.522  1.00 46.81           H  
ATOM    949  C   ALA A  59      -8.751  20.610  -1.938  1.00 46.81           C  
ATOM    950  CB  ALA A  59      -8.099  23.037  -2.403  1.00 46.81           C  
ATOM    951  HB1 ALA A  59      -7.671  23.936  -1.961  1.00 46.81           H  
ATOM    952  HB2 ALA A  59      -7.533  22.758  -3.292  1.00 46.81           H  
ATOM    953  HB3 ALA A  59      -9.129  23.246  -2.694  1.00 46.81           H  
ATOM    954  O   ALA A  59      -9.952  20.599  -2.186  1.00 46.81           O  
ATOM    955  N   GLU A  60      -7.990  19.523  -2.104  1.00 62.89           N  
ATOM    956  H   GLU A  60      -7.013  19.587  -1.853  1.00 62.89           H  
ATOM    957  CA  GLU A  60      -8.484  18.190  -2.485  1.00 62.89           C  
ATOM    958  HA  GLU A  60      -9.430  18.303  -3.015  1.00 62.89           H  
ATOM    959  C   GLU A  60      -8.786  17.314  -1.250  1.00 62.89           C  
ATOM    960  CB  GLU A  60      -7.491  17.506  -3.444  1.00 62.89           C  
ATOM    961  HB2 GLU A  60      -7.884  16.522  -3.701  1.00 62.89           H  
ATOM    962  HB3 GLU A  60      -6.537  17.379  -2.933  1.00 62.89           H  
ATOM    963  O   GLU A  60      -8.682  16.091  -1.305  1.00 62.89           O  
ATOM    964  CG  GLU A  60      -7.265  18.276  -4.756  1.00 62.89           C  
ATOM    965  HG2 GLU A  60      -6.797  19.235  -4.531  1.00 62.89           H  
ATOM    966  HG3 GLU A  60      -8.235  18.470  -5.213  1.00 62.89           H  
ATOM    967  CD  GLU A  60      -6.379  17.514  -5.760  1.00 62.89           C  
ATOM    968  OE1 GLU A  60      -6.271  18.000  -6.908  1.00 62.89           O  
ATOM    969  OE2 GLU A  60      -5.805  16.461  -5.394  1.00 62.89           O  
ATOM    970  N   THR A  61      -9.102  17.938  -0.111  1.00 74.91           N  
ATOM    971  H   THR A  61      -9.245  18.938  -0.143  1.00 74.91           H  
ATOM    972  CA  THR A  61      -9.296  17.277   1.190  1.00 74.91           C  
ATOM    973  HA  THR A  61      -8.909  16.260   1.132  1.00 74.91           H  
ATOM    974  C   THR A  61     -10.775  17.139   1.567  1.00 74.91           C  
ATOM    975  CB  THR A  61      -8.507  17.989   2.306  1.00 74.91           C  
ATOM    976  HB  THR A  61      -8.716  17.504   3.260  1.00 74.91           H  
ATOM    977  O   THR A  61     -11.672  17.287   0.734  1.00 74.91           O  
ATOM    978  CG2 THR A  61      -6.998  17.878   2.122  1.00 74.91           C  
ATOM    979 HG21 THR A  61      -6.712  18.153   1.107  1.00 74.91           H  
ATOM    980 HG22 THR A  61      -6.494  18.509   2.854  1.00 74.91           H  
ATOM    981 HG23 THR A  61      -6.696  16.844   2.288  1.00 74.91           H  
ATOM    982  OG1 THR A  61      -8.891  19.332   2.432  1.00 74.91           O  
ATOM    983  HG1 THR A  61      -8.331  19.842   1.842  1.00 74.91           H  
ATOM    984  N   TYR A  62     -11.016  16.781   2.828  1.00 85.52           N  
ATOM    985  H   TYR A  62     -10.233  16.704   3.461  1.00 85.52           H  
ATOM    986  CA  TYR A  62     -12.331  16.572   3.409  1.00 85.52           C  
ATOM    987  HA  TYR A  62     -12.825  15.772   2.858  1.00 85.52           H  
ATOM    988  C   TYR A  62     -13.216  17.817   3.349  1.00 85.52           C  
ATOM    989  CB  TYR A  62     -12.169  16.139   4.865  1.00 85.52           C  
ATOM    990  HB2 TYR A  62     -11.715  16.954   5.428  1.00 85.52           H  
ATOM    991  HB3 TYR A  62     -13.167  15.962   5.264  1.00 85.52           H  
ATOM    992  O   TYR A  62     -12.763  18.949   3.532  1.00 85.52           O  
ATOM    993  CG  TYR A  62     -11.359  14.875   5.058  1.00 85.52           C  
ATOM    994  CD1 TYR A  62     -11.947  13.639   4.747  1.00 85.52           C  
ATOM    995  HD1 TYR A  62     -12.959  13.615   4.369  1.00 85.52           H  
ATOM    996  CD2 TYR A  62     -10.029  14.930   5.520  1.00 85.52           C  
ATOM    997  HD2 TYR A  62      -9.578  15.883   5.754  1.00 85.52           H  
ATOM    998  CE1 TYR A  62     -11.211  12.450   4.907  1.00 85.52           C  
ATOM    999  HE1 TYR A  62     -11.639  11.491   4.654  1.00 85.52           H  
ATOM   1000  CE2 TYR A  62      -9.293  13.741   5.690  1.00 85.52           C  
ATOM   1001  HE2 TYR A  62      -8.277  13.785   6.053  1.00 85.52           H  
ATOM   1002  OH  TYR A  62      -9.195  11.349   5.585  1.00 85.52           O  
ATOM   1003  HH  TYR A  62      -8.307  11.561   5.881  1.00 85.52           H  
ATOM   1004  CZ  TYR A  62      -9.895  12.498   5.398  1.00 85.52           C  
ATOM   1005  N   LYS A  63     -14.510  17.581   3.146  1.00 89.50           N  
ATOM   1006  H   LYS A  63     -14.789  16.615   3.047  1.00 89.50           H  
ATOM   1007  CA  LYS A  63     -15.549  18.612   3.194  1.00 89.50           C  
ATOM   1008  HA  LYS A  63     -15.132  19.540   2.803  1.00 89.50           H  
ATOM   1009  C   LYS A  63     -15.978  18.891   4.634  1.00 89.50           C  
ATOM   1010  CB  LYS A  63     -16.735  18.189   2.319  1.00 89.50           C  
ATOM   1011  HB2 LYS A  63     -17.510  18.953   2.372  1.00 89.50           H  
ATOM   1012  HB3 LYS A  63     -17.147  17.256   2.703  1.00 89.50           H  
ATOM   1013  O   LYS A  63     -15.752  18.087   5.539  1.00 89.50           O  
ATOM   1014  CG  LYS A  63     -16.321  17.994   0.856  1.00 89.50           C  
ATOM   1015  HG2 LYS A  63     -15.513  17.267   0.787  1.00 89.50           H  
ATOM   1016  HG3 LYS A  63     -15.982  18.944   0.443  1.00 89.50           H  
ATOM   1017  CD  LYS A  63     -17.509  17.472   0.051  1.00 89.50           C  
ATOM   1018  HD2 LYS A  63     -18.312  18.209   0.067  1.00 89.50           H  
ATOM   1019  HD3 LYS A  63     -17.855  16.542   0.503  1.00 89.50           H  
ATOM   1020  CE  LYS A  63     -17.049  17.210  -1.380  1.00 89.50           C  
ATOM   1021  HE2 LYS A  63     -16.717  18.152  -1.818  1.00 89.50           H  
ATOM   1022  HE3 LYS A  63     -16.191  16.538  -1.342  1.00 89.50           H  
ATOM   1023  NZ  LYS A  63     -18.142  16.610  -2.174  1.00 89.50           N  
ATOM   1024  HZ1 LYS A  63     -18.414  15.736  -1.747  1.00 89.50           H  
ATOM   1025  HZ2 LYS A  63     -18.938  17.231  -2.187  1.00 89.50           H  
ATOM   1026  HZ3 LYS A  63     -17.829  16.436  -3.119  1.00 89.50           H  
ATOM   1027  N   GLU A  64     -16.641  20.029   4.825  1.00 90.82           N  
ATOM   1028  H   GLU A  64     -16.809  20.641   4.039  1.00 90.82           H  
ATOM   1029  CA  GLU A  64     -17.236  20.394   6.110  1.00 90.82           C  
ATOM   1030  HA  GLU A  64     -16.430  20.485   6.837  1.00 90.82           H  
ATOM   1031  C   GLU A  64     -18.196  19.307   6.605  1.00 90.82           C  
ATOM   1032  CB  GLU A  64     -17.932  21.754   5.992  1.00 90.82           C  
ATOM   1033  HB2 GLU A  64     -17.225  22.460   5.557  1.00 90.82           H  
ATOM   1034  HB3 GLU A  64     -18.789  21.662   5.324  1.00 90.82           H  
ATOM   1035  O   GLU A  64     -19.048  18.817   5.860  1.00 90.82           O  
ATOM   1036  CG  GLU A  64     -18.394  22.296   7.355  1.00 90.82           C  
ATOM   1037  HG2 GLU A  64     -17.527  22.359   8.013  1.00 90.82           H  
ATOM   1038  HG3 GLU A  64     -19.109  21.600   7.793  1.00 90.82           H  
ATOM   1039  CD  GLU A  64     -19.041  23.686   7.263  1.00 90.82           C  
ATOM   1040  OE1 GLU A  64     -19.496  24.173   8.321  1.00 90.82           O  
ATOM   1041  OE2 GLU A  64     -19.071  24.257   6.148  1.00 90.82           O  
ATOM   1042  N   GLY A  65     -18.005  18.898   7.858  1.00 91.97           N  
ATOM   1043  H   GLY A  65     -17.315  19.389   8.409  1.00 91.97           H  
ATOM   1044  CA  GLY A  65     -18.790  17.874   8.529  1.00 91.97           C  
ATOM   1045  HA2 GLY A  65     -18.438  17.800   9.558  1.00 91.97           H  
ATOM   1046  HA3 GLY A  65     -19.833  18.190   8.543  1.00 91.97           H  
ATOM   1047  C   GLY A  65     -18.722  16.478   7.904  1.00 91.97           C  
ATOM   1048  O   GLY A  65     -19.491  15.615   8.322  1.00 91.97           O  
ATOM   1049  N   GLU A  66     -17.852  16.217   6.922  1.00 93.91           N  
ATOM   1050  H   GLU A  66     -17.237  16.959   6.621  1.00 93.91           H  
ATOM   1051  CA  GLU A  66     -17.817  14.938   6.200  1.00 93.91           C  
ATOM   1052  HA  GLU A  66     -18.810  14.750   5.793  1.00 93.91           H  
ATOM   1053  C   GLU A  66     -17.462  13.762   7.119  1.00 93.91           C  
ATOM   1054  CB  GLU A  66     -16.821  15.037   5.033  1.00 93.91           C  
ATOM   1055  HB2 GLU A  66     -17.001  15.975   4.509  1.00 93.91           H  
ATOM   1056  HB3 GLU A  66     -15.803  15.041   5.424  1.00 93.91           H  
ATOM   1057  O   GLU A  66     -17.999  12.662   6.960  1.00 93.91           O  
ATOM   1058  CG  GLU A  66     -16.989  13.892   4.021  1.00 93.91           C  
ATOM   1059  HG2 GLU A  66     -18.018  13.905   3.660  1.00 93.91           H  
ATOM   1060  HG3 GLU A  66     -16.830  12.938   4.524  1.00 93.91           H  
ATOM   1061  CD  GLU A  66     -16.043  13.983   2.812  1.00 93.91           C  
ATOM   1062  OE1 GLU A  66     -16.247  13.185   1.864  1.00 93.91           O  
ATOM   1063  OE2 GLU A  66     -15.128  14.836   2.812  1.00 93.91           O  
ATOM   1064  N   ILE A  67     -16.602  14.005   8.112  1.00 94.78           N  
ATOM   1065  H   ILE A  67     -16.287  14.955   8.248  1.00 94.78           H  
ATOM   1066  CA  ILE A  67     -16.158  12.989   9.060  1.00 94.78           C  
ATOM   1067  HA  ILE A  67     -16.186  12.029   8.545  1.00 94.78           H  
ATOM   1068  C   ILE A  67     -17.126  12.909  10.240  1.00 94.78           C  
ATOM   1069  CB  ILE A  67     -14.699  13.221   9.487  1.00 94.78           C  
ATOM   1070  HB  ILE A  67     -14.626  14.207   9.944  1.00 94.78           H  
ATOM   1071  O   ILE A  67     -17.329  13.868  10.979  1.00 94.78           O  
ATOM   1072  CG1 ILE A  67     -13.745  13.171   8.270  1.00 94.78           C  
ATOM   1073 HG12 ILE A  67     -12.777  13.570   8.575  1.00 94.78           H  
ATOM   1074 HG13 ILE A  67     -14.113  13.827   7.481  1.00 94.78           H  
ATOM   1075  CG2 ILE A  67     -14.284  12.173  10.532  1.00 94.78           C  
ATOM   1076 HG21 ILE A  67     -14.482  11.173  10.147  1.00 94.78           H  
ATOM   1077 HG22 ILE A  67     -13.223  12.272  10.761  1.00 94.78           H  
ATOM   1078 HG23 ILE A  67     -14.858  12.313  11.449  1.00 94.78           H  
ATOM   1079  CD1 ILE A  67     -13.520  11.776   7.674  1.00 94.78           C  
ATOM   1080 HD11 ILE A  67     -12.985  11.139   8.379  1.00 94.78           H  
ATOM   1081 HD12 ILE A  67     -12.905  11.868   6.779  1.00 94.78           H  
ATOM   1082 HD13 ILE A  67     -14.468  11.309   7.407  1.00 94.78           H  
ATOM   1083  N   GLN A  68     -17.710  11.731  10.440  1.00 97.57           N  
ATOM   1084  H   GLN A  68     -17.486  10.996   9.784  1.00 97.57           H  
ATOM   1085  CA  GLN A  68     -18.737  11.476  11.447  1.00 97.57           C  
ATOM   1086  HA  GLN A  68     -19.193  12.419  11.747  1.00 97.57           H  
ATOM   1087  C   GLN A  68     -18.130  10.829  12.694  1.00 97.57           C  
ATOM   1088  CB  GLN A  68     -19.834  10.589  10.838  1.00 97.57           C  
ATOM   1089  HB2 GLN A  68     -20.597  10.400  11.593  1.00 97.57           H  
ATOM   1090  HB3 GLN A  68     -19.400   9.631  10.552  1.00 97.57           H  
ATOM   1091  O   GLN A  68     -17.725   9.664  12.668  1.00 97.57           O  
ATOM   1092  CG  GLN A  68     -20.496  11.210   9.596  1.00 97.57           C  
ATOM   1093  HG2 GLN A  68     -19.746  11.413   8.831  1.00 97.57           H  
ATOM   1094  HG3 GLN A  68     -21.202  10.493   9.177  1.00 97.57           H  
ATOM   1095  CD  GLN A  68     -21.258  12.490   9.911  1.00 97.57           C  
ATOM   1096  NE2 GLN A  68     -21.093  13.538   9.148  1.00 97.57           N  
ATOM   1097 HE21 GLN A  68     -20.339  13.602   8.479  1.00 97.57           H  
ATOM   1098 HE22 GLN A  68     -21.548  14.398   9.419  1.00 97.57           H  
ATOM   1099  OE1 GLN A  68     -22.038  12.555  10.846  1.00 97.57           O  
ATOM   1100  N   ILE A  69     -18.120  11.564  13.803  1.00 97.51           N  
ATOM   1101  H   ILE A  69     -18.495  12.502  13.763  1.00 97.51           H  
ATOM   1102  CA  ILE A  69     -17.587  11.108  15.087  1.00 97.51           C  
ATOM   1103  HA  ILE A  69     -17.041  10.176  14.946  1.00 97.51           H  
ATOM   1104  C   ILE A  69     -18.740  10.813  16.031  1.00 97.51           C  
ATOM   1105  CB  ILE A  69     -16.604  12.146  15.662  1.00 97.51           C  
ATOM   1106  HB  ILE A  69     -17.149  13.071  15.851  1.00 97.51           H  
ATOM   1107  O   ILE A  69     -19.573  11.670  16.293  1.00 97.51           O  
ATOM   1108  CG1 ILE A  69     -15.469  12.474  14.666  1.00 97.51           C  
ATOM   1109 HG12 ILE A  69     -15.893  12.979  13.798  1.00 97.51           H  
ATOM   1110 HG13 ILE A  69     -14.786  13.183  15.134  1.00 97.51           H  
ATOM   1111  CG2 ILE A  69     -16.027  11.660  17.002  1.00 97.51           C  
ATOM   1112 HG21 ILE A  69     -16.822  11.546  17.739  1.00 97.51           H  
ATOM   1113 HG22 ILE A  69     -15.507  10.711  16.879  1.00 97.51           H  
ATOM   1114 HG23 ILE A  69     -15.332  12.408  17.382  1.00 97.51           H  
ATOM   1115  CD1 ILE A  69     -14.669  11.257  14.175  1.00 97.51           C  
ATOM   1116 HD11 ILE A  69     -13.932  11.583  13.441  1.00 97.51           H  
ATOM   1117 HD12 ILE A  69     -15.321  10.537  13.681  1.00 97.51           H  
ATOM   1118 HD13 ILE A  69     -14.153  10.775  15.005  1.00 97.51           H  
ATOM   1119  N   LYS A  70     -18.791   9.592  16.552  1.00 97.43           N  
ATOM   1120  H   LYS A  70     -18.043   8.953  16.323  1.00 97.43           H  
ATOM   1121  CA  LYS A  70     -19.742   9.164  17.577  1.00 97.43           C  
ATOM   1122  HA  LYS A  70     -20.478   9.950  17.745  1.00 97.43           H  
ATOM   1123  C   LYS A  70     -18.998   8.939  18.881  1.00 97.43           C  
ATOM   1124  CB  LYS A  70     -20.481   7.897  17.142  1.00 97.43           C  
ATOM   1125  HB2 LYS A  70     -21.163   7.605  17.941  1.00 97.43           H  
ATOM   1126  HB3 LYS A  70     -19.761   7.092  16.991  1.00 97.43           H  
ATOM   1127  O   LYS A  70     -17.994   8.227  18.907  1.00 97.43           O  
ATOM   1128  CG  LYS A  70     -21.281   8.115  15.855  1.00 97.43           C  
ATOM   1129  HG2 LYS A  70     -20.608   8.367  15.035  1.00 97.43           H  
ATOM   1130  HG3 LYS A  70     -21.992   8.928  16.000  1.00 97.43           H  
ATOM   1131  CD  LYS A  70     -22.037   6.837  15.505  1.00 97.43           C  
ATOM   1132  HD2 LYS A  70     -21.325   6.022  15.376  1.00 97.43           H  
ATOM   1133  HD3 LYS A  70     -22.717   6.591  16.321  1.00 97.43           H  
ATOM   1134  CE  LYS A  70     -22.821   7.054  14.214  1.00 97.43           C  
ATOM   1135  HE2 LYS A  70     -22.119   7.303  13.418  1.00 97.43           H  
ATOM   1136  HE3 LYS A  70     -23.488   7.905  14.353  1.00 97.43           H  
ATOM   1137  NZ  LYS A  70     -23.593   5.838  13.878  1.00 97.43           N  
ATOM   1138  HZ1 LYS A  70     -24.227   5.629  14.636  1.00 97.43           H  
ATOM   1139  HZ2 LYS A  70     -22.962   5.057  13.767  1.00 97.43           H  
ATOM   1140  HZ3 LYS A  70     -24.128   5.983  13.034  1.00 97.43           H  
ATOM   1141  N   THR A  71     -19.503   9.513  19.961  1.00 96.28           N  
ATOM   1142  H   THR A  71     -20.330  10.087  19.875  1.00 96.28           H  
ATOM   1143  CA  THR A  71     -18.894   9.382  21.287  1.00 96.28           C  
ATOM   1144  HA  THR A  71     -18.150   8.586  21.265  1.00 96.28           H  
ATOM   1145  C   THR A  71     -19.939   8.978  22.322  1.00 96.28           C  
ATOM   1146  CB  THR A  71     -18.160  10.663  21.724  1.00 96.28           C  
ATOM   1147  HB  THR A  71     -17.477  10.404  22.533  1.00 96.28           H  
ATOM   1148  O   THR A  71     -21.153   9.098  22.109  1.00 96.28           O  
ATOM   1149  CG2 THR A  71     -17.357  11.355  20.623  1.00 96.28           C  
ATOM   1150 HG21 THR A  71     -16.697  10.636  20.138  1.00 96.28           H  
ATOM   1151 HG22 THR A  71     -16.755  12.151  21.060  1.00 96.28           H  
ATOM   1152 HG23 THR A  71     -18.029  11.789  19.882  1.00 96.28           H  
ATOM   1153  OG1 THR A  71     -19.111  11.555  22.228  1.00 96.28           O  
ATOM   1154  HG1 THR A  71     -19.024  12.424  21.830  1.00 96.28           H  
ATOM   1155  N   PHE A  72     -19.445   8.500  23.459  1.00 94.08           N  
ATOM   1156  H   PHE A  72     -18.443   8.492  23.584  1.00 94.08           H  
ATOM   1157  CA  PHE A  72     -20.238   8.358  24.666  1.00 94.08           C  
ATOM   1158  HA  PHE A  72     -21.297   8.407  24.413  1.00 94.08           H  
ATOM   1159  C   PHE A  72     -19.929   9.518  25.613  1.00 94.08           C  
ATOM   1160  CB  PHE A  72     -19.970   6.993  25.291  1.00 94.08           C  
ATOM   1161  HB2 PHE A  72     -18.892   6.870  25.392  1.00 94.08           H  
ATOM   1162  HB3 PHE A  72     -20.409   6.982  26.289  1.00 94.08           H  
ATOM   1163  O   PHE A  72     -18.765   9.808  25.886  1.00 94.08           O  
ATOM   1164  CG  PHE A  72     -20.537   5.817  24.521  1.00 94.08           C  
ATOM   1165  CD1 PHE A  72     -21.909   5.763  24.208  1.00 94.08           C  
ATOM   1166  HD1 PHE A  72     -22.564   6.572  24.495  1.00 94.08           H  
ATOM   1167  CD2 PHE A  72     -19.693   4.766  24.121  1.00 94.08           C  
ATOM   1168  HD2 PHE A  72     -18.634   4.818  24.327  1.00 94.08           H  
ATOM   1169  CE1 PHE A  72     -22.424   4.671  23.490  1.00 94.08           C  
ATOM   1170  HE1 PHE A  72     -23.465   4.663  23.202  1.00 94.08           H  
ATOM   1171  CE2 PHE A  72     -20.219   3.651  23.448  1.00 94.08           C  
ATOM   1172  HE2 PHE A  72     -19.568   2.838  23.160  1.00 94.08           H  
ATOM   1173  CZ  PHE A  72     -21.585   3.604  23.127  1.00 94.08           C  
ATOM   1174  HZ  PHE A  72     -21.984   2.761  22.584  1.00 94.08           H  
ATOM   1175  N   GLU A  73     -20.968  10.186  26.106  1.00 91.50           N  
ATOM   1176  H   GLU A  73     -21.899   9.895  25.845  1.00 91.50           H  
ATOM   1177  CA  GLU A  73     -20.825  11.338  26.998  1.00 91.50           C  
ATOM   1178  HA  GLU A  73     -20.244  12.099  26.478  1.00 91.50           H  
ATOM   1179  C   GLU A  73     -20.086  10.953  28.291  1.00 91.50           C  
ATOM   1180  CB  GLU A  73     -22.214  11.914  27.304  1.00 91.50           C  
ATOM   1181  HB2 GLU A  73     -22.754  11.208  27.936  1.00 91.50           H  
ATOM   1182  HB3 GLU A  73     -22.760  12.022  26.367  1.00 91.50           H  
ATOM   1183  O   GLU A  73     -20.419   9.958  28.937  1.00 91.50           O  
ATOM   1184  CG  GLU A  73     -22.165  13.285  28.000  1.00 91.50           C  
ATOM   1185  HG2 GLU A  73     -21.485  13.233  28.851  1.00 91.50           H  
ATOM   1186  HG3 GLU A  73     -21.778  14.025  27.300  1.00 91.50           H  
ATOM   1187  CD  GLU A  73     -23.557  13.707  28.493  1.00 91.50           C  
ATOM   1188  OE1 GLU A  73     -23.654  14.206  29.637  1.00 91.50           O  
ATOM   1189  OE2 GLU A  73     -24.550  13.420  27.789  1.00 91.50           O  
ATOM   1190  N   GLY A  74     -19.085  11.753  28.672  1.00 88.24           N  
ATOM   1191  H   GLY A  74     -18.850  12.543  28.089  1.00 88.24           H  
ATOM   1192  CA  GLY A  74     -18.293  11.540  29.888  1.00 88.24           C  
ATOM   1193  HA2 GLY A  74     -17.754  12.458  30.122  1.00 88.24           H  
ATOM   1194  HA3 GLY A  74     -18.965  11.318  30.717  1.00 88.24           H  
ATOM   1195  C   GLY A  74     -17.266  10.406  29.803  1.00 88.24           C  
ATOM   1196  O   GLY A  74     -16.672  10.062  30.820  1.00 88.24           O  
ATOM   1197  N   ILE A  75     -17.052   9.822  28.620  1.00 90.37           N  
ATOM   1198  H   ILE A  75     -17.575  10.142  27.818  1.00 90.37           H  
ATOM   1199  CA  ILE A  75     -16.051   8.775  28.398  1.00 90.37           C  
ATOM   1200  HA  ILE A  75     -15.769   8.337  29.355  1.00 90.37           H  
ATOM   1201  C   ILE A  75     -14.790   9.379  27.790  1.00 90.37           C  
ATOM   1202  CB  ILE A  75     -16.626   7.648  27.518  1.00 90.37           C  
ATOM   1203  HB  ILE A  75     -16.847   8.066  26.536  1.00 90.37           H  
ATOM   1204  O   ILE A  75     -14.859  10.153  26.834  1.00 90.37           O  
ATOM   1205  CG1 ILE A  75     -17.944   7.081  28.088  1.00 90.37           C  
ATOM   1206 HG12 ILE A  75     -18.275   6.255  27.460  1.00 90.37           H  
ATOM   1207 HG13 ILE A  75     -18.717   7.848  28.038  1.00 90.37           H  
ATOM   1208  CG2 ILE A  75     -15.602   6.519  27.305  1.00 90.37           C  
ATOM   1209 HG21 ILE A  75     -14.725   6.906  26.786  1.00 90.37           H  
ATOM   1210 HG22 ILE A  75     -15.282   6.093  28.256  1.00 90.37           H  
ATOM   1211 HG23 ILE A  75     -16.033   5.743  26.673  1.00 90.37           H  
ATOM   1212  CD1 ILE A  75     -17.869   6.571  29.526  1.00 90.37           C  
ATOM   1213 HD11 ILE A  75     -17.101   5.802  29.610  1.00 90.37           H  
ATOM   1214 HD12 ILE A  75     -18.838   6.151  29.794  1.00 90.37           H  
ATOM   1215 HD13 ILE A  75     -17.646   7.388  30.212  1.00 90.37           H  
ATOM   1216  N   GLU A  76     -13.632   8.984  28.316  1.00 90.13           N  
ATOM   1217  H   GLU A  76     -13.637   8.353  29.104  1.00 90.13           H  
ATOM   1218  CA  GLU A  76     -12.337   9.371  27.763  1.00 90.13           C  
ATOM   1219  HA  GLU A  76     -12.282  10.459  27.778  1.00 90.13           H  
ATOM   1220  C   GLU A  76     -12.189   8.904  26.304  1.00 90.13           C  
ATOM   1221  CB  GLU A  76     -11.213   8.836  28.656  1.00 90.13           C  
ATOM   1222  HB2 GLU A  76     -11.198   7.747  28.597  1.00 90.13           H  
ATOM   1223  HB3 GLU A  76     -11.421   9.130  29.685  1.00 90.13           H  
ATOM   1224  O   GLU A  76     -12.529   7.773  25.925  1.00 90.13           O  
ATOM   1225  CG  GLU A  76      -9.841   9.396  28.248  1.00 90.13           C  
ATOM   1226  HG2 GLU A  76      -9.629   9.098  27.221  1.00 90.13           H  
ATOM   1227  HG3 GLU A  76      -9.886  10.484  28.282  1.00 90.13           H  
ATOM   1228  CD  GLU A  76      -8.696   8.903  29.146  1.00 90.13           C  
ATOM   1229  OE1 GLU A  76      -7.539   9.261  28.833  1.00 90.13           O  
ATOM   1230  OE2 GLU A  76      -8.975   8.168  30.120  1.00 90.13           O  
ATOM   1231  N   LEU A  77     -11.687   9.802  25.457  1.00 89.94           N  
ATOM   1232  H   LEU A  77     -11.351  10.681  25.824  1.00 89.94           H  
ATOM   1233  CA  LEU A  77     -11.548   9.550  24.032  1.00 89.94           C  
ATOM   1234  HA  LEU A  77     -12.431   9.011  23.689  1.00 89.94           H  
ATOM   1235  C   LEU A  77     -10.332   8.663  23.759  1.00 89.94           C  
ATOM   1236  CB  LEU A  77     -11.478  10.873  23.258  1.00 89.94           C  
ATOM   1237  HB2 LEU A  77     -10.613  11.437  23.607  1.00 89.94           H  
ATOM   1238  HB3 LEU A  77     -11.324  10.640  22.205  1.00 89.94           H  
ATOM   1239  O   LEU A  77      -9.190   9.014  24.024  1.00 89.94           O  
ATOM   1240  CG  LEU A  77     -12.730  11.761  23.363  1.00 89.94           C  
ATOM   1241  HG  LEU A  77     -12.897  12.049  24.401  1.00 89.94           H  
ATOM   1242  CD1 LEU A  77     -12.484  13.025  22.541  1.00 89.94           C  
ATOM   1243 HD11 LEU A  77     -13.375  13.653  22.535  1.00 89.94           H  
ATOM   1244 HD12 LEU A  77     -11.668  13.593  22.987  1.00 89.94           H  
ATOM   1245 HD13 LEU A  77     -12.208  12.767  21.518  1.00 89.94           H  
ATOM   1246  CD2 LEU A  77     -13.987  11.066  22.832  1.00 89.94           C  
ATOM   1247 HD21 LEU A  77     -14.817  11.773  22.827  1.00 89.94           H  
ATOM   1248 HD22 LEU A  77     -14.258  10.240  23.490  1.00 89.94           H  
ATOM   1249 HD23 LEU A  77     -13.811  10.699  21.820  1.00 89.94           H  
ATOM   1250  N   SER A  78     -10.595   7.512  23.158  1.00 87.42           N  
ATOM   1251  H   SER A  78     -11.562   7.278  22.987  1.00 87.42           H  
ATOM   1252  CA  SER A  78      -9.602   6.586  22.631  1.00 87.42           C  
ATOM   1253  HA  SER A  78      -8.685   7.130  22.401  1.00 87.42           H  
ATOM   1254  C   SER A  78     -10.149   5.975  21.347  1.00 87.42           C  
ATOM   1255  CB  SER A  78      -9.283   5.496  23.662  1.00 87.42           C  
ATOM   1256  HB2 SER A  78      -8.470   4.873  23.289  1.00 87.42           H  
ATOM   1257  HB3 SER A  78      -8.965   5.957  24.597  1.00 87.42           H  
ATOM   1258  O   SER A  78     -11.349   6.047  21.068  1.00 87.42           O  
ATOM   1259  OG  SER A  78     -10.423   4.685  23.889  1.00 87.42           O  
ATOM   1260  HG  SER A  78     -10.975   5.182  24.497  1.00 87.42           H  
ATOM   1261  N   VAL A  79      -9.295   5.320  20.557  1.00 87.94           N  
ATOM   1262  H   VAL A  79      -8.313   5.313  20.793  1.00 87.94           H  
ATOM   1263  CA  VAL A  79      -9.768   4.602  19.362  1.00 87.94           C  
ATOM   1264  HA  VAL A  79     -10.243   5.317  18.690  1.00 87.94           H  
ATOM   1265  C   VAL A  79     -10.837   3.579  19.758  1.00 87.94           C  
ATOM   1266  CB  VAL A  79      -8.604   3.928  18.611  1.00 87.94           C  
ATOM   1267  HB  VAL A  79      -8.074   3.264  19.294  1.00 87.94           H  
ATOM   1268  O   VAL A  79     -11.876   3.495  19.113  1.00 87.94           O  
ATOM   1269  CG1 VAL A  79      -9.092   3.102  17.413  1.00 87.94           C  
ATOM   1270 HG11 VAL A  79      -8.238   2.708  16.863  1.00 87.94           H  
ATOM   1271 HG12 VAL A  79      -9.693   3.724  16.749  1.00 87.94           H  
ATOM   1272 HG13 VAL A  79      -9.690   2.258  17.757  1.00 87.94           H  
ATOM   1273  CG2 VAL A  79      -7.617   4.976  18.080  1.00 87.94           C  
ATOM   1274 HG21 VAL A  79      -6.798   4.483  17.555  1.00 87.94           H  
ATOM   1275 HG22 VAL A  79      -7.192   5.551  18.903  1.00 87.94           H  
ATOM   1276 HG23 VAL A  79      -8.124   5.655  17.394  1.00 87.94           H  
ATOM   1277  N   SER A  80     -10.632   2.854  20.859  1.00 87.59           N  
ATOM   1278  H   SER A  80      -9.786   3.001  21.390  1.00 87.59           H  
ATOM   1279  CA  SER A  80     -11.576   1.841  21.330  1.00 87.59           C  
ATOM   1280  HA  SER A  80     -11.806   1.170  20.502  1.00 87.59           H  
ATOM   1281  C   SER A  80     -12.907   2.426  21.806  1.00 87.59           C  
ATOM   1282  CB  SER A  80     -10.931   1.004  22.431  1.00 87.59           C  
ATOM   1283  HB2 SER A  80     -10.540   1.644  23.222  1.00 87.59           H  
ATOM   1284  HB3 SER A  80     -11.682   0.330  22.844  1.00 87.59           H  
ATOM   1285  O   SER A  80     -13.954   1.873  21.461  1.00 87.59           O  
ATOM   1286  OG  SER A  80      -9.897   0.237  21.850  1.00 87.59           O  
ATOM   1287  HG  SER A  80      -9.051   0.481  22.233  1.00 87.59           H  
ATOM   1288  N   SER A  81     -12.914   3.549  22.536  1.00 90.89           N  
ATOM   1289  H   SER A  81     -12.043   4.005  22.769  1.00 90.89           H  
ATOM   1290  CA  SER A  81     -14.171   4.180  22.972  1.00 90.89           C  
ATOM   1291  HA  SER A  81     -14.806   3.399  23.392  1.00 90.89           H  
ATOM   1292  C   SER A  81     -14.954   4.776  21.796  1.00 90.89           C  
ATOM   1293  CB  SER A  81     -13.948   5.199  24.100  1.00 90.89           C  
ATOM   1294  HB2 SER A  81     -14.917   5.571  24.433  1.00 90.89           H  
ATOM   1295  HB3 SER A  81     -13.470   4.697  24.940  1.00 90.89           H  
ATOM   1296  O   SER A  81     -16.172   4.603  21.723  1.00 90.89           O  
ATOM   1297  OG  SER A  81     -13.153   6.297  23.710  1.00 90.89           O  
ATOM   1298  HG  SER A  81     -13.034   6.848  24.487  1.00 90.89           H  
ATOM   1299  N   LEU A  82     -14.265   5.359  20.809  1.00 94.10           N  
ATOM   1300  H   LEU A  82     -13.277   5.509  20.952  1.00 94.10           H  
ATOM   1301  CA  LEU A  82     -14.877   5.860  19.573  1.00 94.10           C  
ATOM   1302  HA  LEU A  82     -15.717   6.505  19.829  1.00 94.10           H  
ATOM   1303  C   LEU A  82     -15.447   4.733  18.701  1.00 94.10           C  
ATOM   1304  CB  LEU A  82     -13.827   6.670  18.792  1.00 94.10           C  
ATOM   1305  HB2 LEU A  82     -14.208   6.876  17.791  1.00 94.10           H  
ATOM   1306  HB3 LEU A  82     -12.927   6.066  18.685  1.00 94.10           H  
ATOM   1307  O   LEU A  82     -16.581   4.835  18.225  1.00 94.10           O  
ATOM   1308  CG  LEU A  82     -13.454   8.014  19.443  1.00 94.10           C  
ATOM   1309  HG  LEU A  82     -13.122   7.861  20.470  1.00 94.10           H  
ATOM   1310  CD1 LEU A  82     -12.321   8.666  18.655  1.00 94.10           C  
ATOM   1311 HD11 LEU A  82     -12.004   9.574  19.168  1.00 94.10           H  
ATOM   1312 HD12 LEU A  82     -11.469   7.989  18.604  1.00 94.10           H  
ATOM   1313 HD13 LEU A  82     -12.659   8.923  17.652  1.00 94.10           H  
ATOM   1314  CD2 LEU A  82     -14.642   8.973  19.446  1.00 94.10           C  
ATOM   1315 HD21 LEU A  82     -15.374   8.650  20.186  1.00 94.10           H  
ATOM   1316 HD22 LEU A  82     -15.112   8.999  18.463  1.00 94.10           H  
ATOM   1317 HD23 LEU A  82     -14.310   9.978  19.705  1.00 94.10           H  
ATOM   1318  N   LEU A  83     -14.693   3.643  18.509  1.00 93.55           N  
ATOM   1319  H   LEU A  83     -13.760   3.632  18.896  1.00 93.55           H  
ATOM   1320  CA  LEU A  83     -15.177   2.458  17.795  1.00 93.55           C  
ATOM   1321  HA  LEU A  83     -15.497   2.748  16.794  1.00 93.55           H  
ATOM   1322  C   LEU A  83     -16.400   1.868  18.498  1.00 93.55           C  
ATOM   1323  CB  LEU A  83     -14.076   1.387  17.693  1.00 93.55           C  
ATOM   1324  HB2 LEU A  83     -13.649   1.231  18.684  1.00 93.55           H  
ATOM   1325  HB3 LEU A  83     -14.547   0.452  17.391  1.00 93.55           H  
ATOM   1326  O   LEU A  83     -17.381   1.559  17.835  1.00 93.55           O  
ATOM   1327  CG  LEU A  83     -12.935   1.678  16.701  1.00 93.55           C  
ATOM   1328  HG  LEU A  83     -12.407   2.593  16.967  1.00 93.55           H  
ATOM   1329  CD1 LEU A  83     -11.940   0.515  16.735  1.00 93.55           C  
ATOM   1330 HD11 LEU A  83     -11.109   0.720  16.060  1.00 93.55           H  
ATOM   1331 HD12 LEU A  83     -11.545   0.416  17.746  1.00 93.55           H  
ATOM   1332 HD13 LEU A  83     -12.435  -0.414  16.453  1.00 93.55           H  
ATOM   1333  CD2 LEU A  83     -13.422   1.850  15.266  1.00 93.55           C  
ATOM   1334 HD21 LEU A  83     -13.869   2.840  15.171  1.00 93.55           H  
ATOM   1335 HD22 LEU A  83     -12.578   1.791  14.580  1.00 93.55           H  
ATOM   1336 HD23 LEU A  83     -14.159   1.086  15.019  1.00 93.55           H  
ATOM   1337  N   SER A  84     -16.386   1.775  19.829  1.00 93.01           N  
ATOM   1338  H   SER A  84     -15.546   2.050  20.317  1.00 93.01           H  
ATOM   1339  CA  SER A  84     -17.516   1.258  20.614  1.00 93.01           C  
ATOM   1340  HA  SER A  84     -17.685   0.214  20.349  1.00 93.01           H  
ATOM   1341  C   SER A  84     -18.811   2.027  20.348  1.00 93.01           C  
ATOM   1342  CB  SER A  84     -17.202   1.328  22.107  1.00 93.01           C  
ATOM   1343  HB2 SER A  84     -17.018   2.358  22.413  1.00 93.01           H  
ATOM   1344  HB3 SER A  84     -18.052   0.943  22.670  1.00 93.01           H  
ATOM   1345  O   SER A  84     -19.862   1.413  20.159  1.00 93.01           O  
ATOM   1346  OG  SER A  84     -16.073   0.540  22.387  1.00 93.01           O  
ATOM   1347  HG  SER A  84     -15.286   0.994  22.074  1.00 93.01           H  
ATOM   1348  N   ALA A  85     -18.724   3.357  20.247  1.00 95.10           N  
ATOM   1349  H   ALA A  85     -17.833   3.795  20.437  1.00 95.10           H  
ATOM   1350  CA  ALA A  85     -19.837   4.240  19.892  1.00 95.10           C  
ATOM   1351  HA  ALA A  85     -20.715   3.940  20.463  1.00 95.10           H  
ATOM   1352  C   ALA A  85     -20.236   4.180  18.396  1.00 95.10           C  
ATOM   1353  CB  ALA A  85     -19.451   5.655  20.332  1.00 95.10           C  
ATOM   1354  HB1 ALA A  85     -20.256   6.351  20.095  1.00 95.10           H  
ATOM   1355  HB2 ALA A  85     -19.277   5.677  21.407  1.00 95.10           H  
ATOM   1356  HB3 ALA A  85     -18.538   5.959  19.820  1.00 95.10           H  
ATOM   1357  O   ALA A  85     -21.220   4.791  17.977  1.00 95.10           O  
ATOM   1358  N   GLY A  86     -19.501   3.427  17.572  1.00 94.86           N  
ATOM   1359  H   GLY A  86     -18.712   2.933  17.965  1.00 94.86           H  
ATOM   1360  CA  GLY A  86     -19.782   3.211  16.152  1.00 94.86           C  
ATOM   1361  HA2 GLY A  86     -20.857   3.265  15.979  1.00 94.86           H  
ATOM   1362  HA3 GLY A  86     -19.445   2.207  15.894  1.00 94.86           H  
ATOM   1363  C   GLY A  86     -19.085   4.189  15.202  1.00 94.86           C  
ATOM   1364  O   GLY A  86     -19.460   4.252  14.026  1.00 94.86           O  
ATOM   1365  N   THR A  87     -18.094   4.949  15.680  1.00 96.52           N  
ATOM   1366  H   THR A  87     -17.834   4.847  16.651  1.00 96.52           H  
ATOM   1367  CA  THR A  87     -17.190   5.728  14.817  1.00 96.52           C  
ATOM   1368  HA  THR A  87     -17.784   6.384  14.181  1.00 96.52           H  
ATOM   1369  C   THR A  87     -16.381   4.781  13.936  1.00 96.52           C  
ATOM   1370  CB  THR A  87     -16.236   6.604  15.639  1.00 96.52           C  
ATOM   1371  HB  THR A  87     -15.575   5.980  16.240  1.00 96.52           H  
ATOM   1372  O   THR A  87     -16.011   3.688  14.364  1.00 96.52           O  
ATOM   1373  CG2 THR A  87     -15.395   7.559  14.799  1.00 96.52           C  
ATOM   1374 HG21 THR A  87     -14.653   7.001  14.227  1.00 96.52           H  
ATOM   1375 HG22 THR A  87     -16.030   8.124  14.117  1.00 96.52           H  
ATOM   1376 HG23 THR A  87     -14.865   8.254  15.450  1.00 96.52           H  
ATOM   1377  OG1 THR A  87     -16.993   7.443  16.459  1.00 96.52           O  
ATOM   1378  HG1 THR A  87     -17.024   7.093  17.352  1.00 96.52           H  
ATOM   1379  N   LYS A  88     -16.104   5.165  12.686  1.00 96.28           N  
ATOM   1380  H   LYS A  88     -16.356   6.100  12.398  1.00 96.28           H  
ATOM   1381  CA  LYS A  88     -15.270   4.352  11.787  1.00 96.28           C  
ATOM   1382  HA  LYS A  88     -15.524   3.302  11.936  1.00 96.28           H  
ATOM   1383  C   LYS A  88     -13.796   4.485  12.153  1.00 96.28           C  
ATOM   1384  CB  LYS A  88     -15.522   4.720  10.320  1.00 96.28           C  
ATOM   1385  HB2 LYS A  88     -14.986   4.012   9.687  1.00 96.28           H  
ATOM   1386  HB3 LYS A  88     -15.110   5.711  10.131  1.00 96.28           H  
ATOM   1387  O   LYS A  88     -13.377   5.488  12.720  1.00 96.28           O  
ATOM   1388  CG  LYS A  88     -17.002   4.712   9.911  1.00 96.28           C  
ATOM   1389  HG2 LYS A  88     -17.065   4.973   8.855  1.00 96.28           H  
ATOM   1390  HG3 LYS A  88     -17.550   5.465  10.477  1.00 96.28           H  
ATOM   1391  CD  LYS A  88     -17.639   3.335  10.121  1.00 96.28           C  
ATOM   1392  HD2 LYS A  88     -17.080   2.603   9.538  1.00 96.28           H  
ATOM   1393  HD3 LYS A  88     -17.608   3.059  11.175  1.00 96.28           H  
ATOM   1394  CE  LYS A  88     -19.095   3.380   9.667  1.00 96.28           C  
ATOM   1395  HE2 LYS A  88     -19.140   3.918   8.720  1.00 96.28           H  
ATOM   1396  HE3 LYS A  88     -19.673   3.934  10.406  1.00 96.28           H  
ATOM   1397  NZ  LYS A  88     -19.625   2.013   9.483  1.00 96.28           N  
ATOM   1398  HZ1 LYS A  88     -19.116   1.597   8.717  1.00 96.28           H  
ATOM   1399  HZ2 LYS A  88     -19.502   1.472  10.327  1.00 96.28           H  
ATOM   1400  HZ3 LYS A  88     -20.604   2.043   9.235  1.00 96.28           H  
ATOM   1401  N   VAL A  89     -12.989   3.477  11.825  1.00 92.47           N  
ATOM   1402  H   VAL A  89     -13.369   2.697  11.308  1.00 92.47           H  
ATOM   1403  CA  VAL A  89     -11.611   3.410  12.337  1.00 92.47           C  
ATOM   1404  HA  VAL A  89     -11.671   3.549  13.417  1.00 92.47           H  
ATOM   1405  C   VAL A  89     -10.725   4.553  11.836  1.00 92.47           C  
ATOM   1406  CB  VAL A  89     -10.995   2.021  12.099  1.00 92.47           C  
ATOM   1407  HB  VAL A  89     -11.708   1.280  12.459  1.00 92.47           H  
ATOM   1408  O   VAL A  89      -9.988   5.118  12.636  1.00 92.47           O  
ATOM   1409  CG1 VAL A  89     -10.725   1.708  10.621  1.00 92.47           C  
ATOM   1410 HG11 VAL A  89     -10.384   0.677  10.531  1.00 92.47           H  
ATOM   1411 HG12 VAL A  89     -11.640   1.828  10.041  1.00 92.47           H  
ATOM   1412 HG13 VAL A  89      -9.953   2.367  10.225  1.00 92.47           H  
ATOM   1413  CG2 VAL A  89      -9.710   1.839  12.911  1.00 92.47           C  
ATOM   1414 HG21 VAL A  89      -8.909   2.454  12.502  1.00 92.47           H  
ATOM   1415 HG22 VAL A  89      -9.414   0.790  12.897  1.00 92.47           H  
ATOM   1416 HG23 VAL A  89      -9.883   2.131  13.947  1.00 92.47           H  
ATOM   1417  N   LEU A  90     -10.812   4.947  10.559  1.00 92.89           N  
ATOM   1418  H   LEU A  90     -11.491   4.520   9.945  1.00 92.89           H  
ATOM   1419  CA  LEU A  90     -10.020   6.073  10.049  1.00 92.89           C  
ATOM   1420  HA  LEU A  90      -8.998   5.985  10.418  1.00 92.89           H  
ATOM   1421  C   LEU A  90     -10.538   7.416  10.573  1.00 92.89           C  
ATOM   1422  CB  LEU A  90      -9.978   6.077   8.514  1.00 92.89           C  
ATOM   1423  HB2 LEU A  90     -10.992   6.229   8.142  1.00 92.89           H  
ATOM   1424  HB3 LEU A  90      -9.389   6.939   8.201  1.00 92.89           H  
ATOM   1425  O   LEU A  90      -9.732   8.298  10.847  1.00 92.89           O  
ATOM   1426  CG  LEU A  90      -9.380   4.822   7.858  1.00 92.89           C  
ATOM   1427  HG  LEU A  90     -10.012   3.959   8.067  1.00 92.89           H  
ATOM   1428  CD1 LEU A  90      -9.323   5.020   6.343  1.00 92.89           C  
ATOM   1429 HD11 LEU A  90      -8.646   5.841   6.103  1.00 92.89           H  
ATOM   1430 HD12 LEU A  90     -10.315   5.276   5.971  1.00 92.89           H  
ATOM   1431 HD13 LEU A  90      -8.972   4.111   5.854  1.00 92.89           H  
ATOM   1432  CD2 LEU A  90      -7.963   4.514   8.341  1.00 92.89           C  
ATOM   1433 HD21 LEU A  90      -7.326   5.388   8.200  1.00 92.89           H  
ATOM   1434 HD22 LEU A  90      -7.565   3.675   7.770  1.00 92.89           H  
ATOM   1435 HD23 LEU A  90      -7.979   4.246   9.397  1.00 92.89           H  
ATOM   1436  N   ASP A  91     -11.851   7.542  10.776  1.00 94.43           N  
ATOM   1437  H   ASP A  91     -12.458   6.790  10.483  1.00 94.43           H  
ATOM   1438  CA  ASP A  91     -12.475   8.744  11.341  1.00 94.43           C  
ATOM   1439  HA  ASP A  91     -12.189   9.613  10.750  1.00 94.43           H  
ATOM   1440  C   ASP A  91     -12.009   8.969  12.783  1.00 94.43           C  
ATOM   1441  CB  ASP A  91     -14.007   8.614  11.319  1.00 94.43           C  
ATOM   1442  HB2 ASP A  91     -14.439   9.510  11.765  1.00 94.43           H  
ATOM   1443  HB3 ASP A  91     -14.305   7.769  11.940  1.00 94.43           H  
ATOM   1444  O   ASP A  91     -11.604  10.071  13.140  1.00 94.43           O  
ATOM   1445  CG  ASP A  91     -14.621   8.423   9.936  1.00 94.43           C  
ATOM   1446  OD1 ASP A  91     -13.919   8.475   8.905  1.00 94.43           O  
ATOM   1447  OD2 ASP A  91     -15.830   8.117   9.866  1.00 94.43           O  
ATOM   1448  N   ALA A  92     -11.994   7.906  13.596  1.00 92.22           N  
ATOM   1449  H   ALA A  92     -12.358   7.033  13.242  1.00 92.22           H  
ATOM   1450  CA  ALA A  92     -11.505   7.948  14.971  1.00 92.22           C  
ATOM   1451  HA  ALA A  92     -12.083   8.691  15.520  1.00 92.22           H  
ATOM   1452  C   ALA A  92     -10.029   8.367  15.036  1.00 92.22           C  
ATOM   1453  CB  ALA A  92     -11.716   6.566  15.607  1.00 92.22           C  
ATOM   1454  HB1 ALA A  92     -12.778   6.319  15.620  1.00 92.22           H  
ATOM   1455  HB2 ALA A  92     -11.178   5.805  15.041  1.00 92.22           H  
ATOM   1456  HB3 ALA A  92     -11.343   6.575  16.631  1.00 92.22           H  
ATOM   1457  O   ALA A  92      -9.656   9.213  15.845  1.00 92.22           O  
ATOM   1458  N   ILE A  93      -9.194   7.805  14.156  1.00 87.89           N  
ATOM   1459  H   ILE A  93      -9.573   7.123  13.514  1.00 87.89           H  
ATOM   1460  CA  ILE A  93      -7.767   8.143  14.064  1.00 87.89           C  
ATOM   1461  HA  ILE A  93      -7.307   8.015  15.044  1.00 87.89           H  
ATOM   1462  C   ILE A  93      -7.580   9.611  13.670  1.00 87.89           C  
ATOM   1463  CB  ILE A  93      -7.074   7.197  13.058  1.00 87.89           C  
ATOM   1464  HB  ILE A  93      -7.645   7.197  12.130  1.00 87.89           H  
ATOM   1465  O   ILE A  93      -6.770  10.318  14.271  1.00 87.89           O  
ATOM   1466  CG1 ILE A  93      -7.043   5.756  13.617  1.00 87.89           C  
ATOM   1467 HG12 ILE A  93      -8.003   5.506  14.068  1.00 87.89           H  
ATOM   1468 HG13 ILE A  93      -6.313   5.696  14.425  1.00 87.89           H  
ATOM   1469  CG2 ILE A  93      -5.648   7.683  12.740  1.00 87.89           C  
ATOM   1470 HG21 ILE A  93      -5.684   8.633  12.207  1.00 87.89           H  
ATOM   1471 HG22 ILE A  93      -5.091   7.821  13.667  1.00 87.89           H  
ATOM   1472 HG23 ILE A  93      -5.128   6.971  12.099  1.00 87.89           H  
ATOM   1473  CD1 ILE A  93      -6.742   4.688  12.552  1.00 87.89           C  
ATOM   1474 HD11 ILE A  93      -7.515   4.705  11.783  1.00 87.89           H  
ATOM   1475 HD12 ILE A  93      -5.776   4.854  12.075  1.00 87.89           H  
ATOM   1476 HD13 ILE A  93      -6.736   3.705  13.023  1.00 87.89           H  
ATOM   1477  N   LEU A  94      -8.326  10.066  12.662  1.00 88.88           N  
ATOM   1478  H   LEU A  94      -8.977   9.436  12.214  1.00 88.88           H  
ATOM   1479  CA  LEU A  94      -8.259  11.435  12.170  1.00 88.88           C  
ATOM   1480  HA  LEU A  94      -7.222  11.658  11.921  1.00 88.88           H  
ATOM   1481  C   LEU A  94      -8.697  12.430  13.254  1.00 88.88           C  
ATOM   1482  CB  LEU A  94      -9.123  11.527  10.902  1.00 88.88           C  
ATOM   1483  HB2 LEU A  94      -8.877  10.697  10.240  1.00 88.88           H  
ATOM   1484  HB3 LEU A  94     -10.169  11.423  11.189  1.00 88.88           H  
ATOM   1485  O   LEU A  94      -8.003  13.414  13.487  1.00 88.88           O  
ATOM   1486  CG  LEU A  94      -8.944  12.832  10.113  1.00 88.88           C  
ATOM   1487  HG  LEU A  94      -9.075  13.689  10.774  1.00 88.88           H  
ATOM   1488  CD1 LEU A  94      -7.571  12.902   9.446  1.00 88.88           C  
ATOM   1489 HD11 LEU A  94      -7.531  13.779   8.800  1.00 88.88           H  
ATOM   1490 HD12 LEU A  94      -7.395  12.009   8.847  1.00 88.88           H  
ATOM   1491 HD13 LEU A  94      -6.797  12.991  10.209  1.00 88.88           H  
ATOM   1492  CD2 LEU A  94     -10.005  12.896   9.024  1.00 88.88           C  
ATOM   1493 HD21 LEU A  94      -9.886  12.074   8.318  1.00 88.88           H  
ATOM   1494 HD22 LEU A  94     -10.986  12.819   9.493  1.00 88.88           H  
ATOM   1495 HD23 LEU A  94      -9.948  13.850   8.500  1.00 88.88           H  
ATOM   1496  N   TYR A  95      -9.791  12.138  13.960  1.00 91.68           N  
ATOM   1497  H   TYR A  95     -10.321  11.315  13.712  1.00 91.68           H  
ATOM   1498  CA  TYR A  95     -10.321  12.998  15.015  1.00 91.68           C  
ATOM   1499  HA  TYR A  95     -10.445  14.004  14.615  1.00 91.68           H  
ATOM   1500  C   TYR A  95      -9.385  13.118  16.214  1.00 91.68           C  
ATOM   1501  CB  TYR A  95     -11.692  12.483  15.441  1.00 91.68           C  
ATOM   1502  HB2 TYR A  95     -11.612  11.444  15.760  1.00 91.68           H  
ATOM   1503  HB3 TYR A  95     -12.333  12.527  14.561  1.00 91.68           H  
ATOM   1504  O   TYR A  95      -9.064  14.232  16.608  1.00 91.68           O  
ATOM   1505  CG  TYR A  95     -12.347  13.305  16.532  1.00 91.68           C  
ATOM   1506  CD1 TYR A  95     -12.630  12.732  17.786  1.00 91.68           C  
ATOM   1507  HD1 TYR A  95     -12.375  11.701  17.984  1.00 91.68           H  
ATOM   1508  CD2 TYR A  95     -12.674  14.652  16.282  1.00 91.68           C  
ATOM   1509  HD2 TYR A  95     -12.444  15.100  15.326  1.00 91.68           H  
ATOM   1510  CE1 TYR A  95     -13.262  13.503  18.780  1.00 91.68           C  
ATOM   1511  HE1 TYR A  95     -13.511  13.077  19.741  1.00 91.68           H  
ATOM   1512  CE2 TYR A  95     -13.287  15.431  17.279  1.00 91.68           C  
ATOM   1513  HE2 TYR A  95     -13.520  16.467  17.085  1.00 91.68           H  
ATOM   1514  OH  TYR A  95     -14.176  15.590  19.504  1.00 91.68           O  
ATOM   1515  HH  TYR A  95     -14.279  16.507  19.240  1.00 91.68           H  
ATOM   1516  CZ  TYR A  95     -13.584  14.853  18.531  1.00 91.68           C  
ATOM   1517  N   LEU A  96      -8.872  12.004  16.747  1.00 88.38           N  
ATOM   1518  H   LEU A  96      -9.156  11.108  16.376  1.00 88.38           H  
ATOM   1519  CA  LEU A  96      -7.928  12.041  17.874  1.00 88.38           C  
ATOM   1520  HA  LEU A  96      -8.386  12.569  18.711  1.00 88.38           H  
ATOM   1521  C   LEU A  96      -6.643  12.807  17.536  1.00 88.38           C  
ATOM   1522  CB  LEU A  96      -7.579  10.607  18.298  1.00 88.38           C  
ATOM   1523  HB2 LEU A  96      -7.243  10.058  17.418  1.00 88.38           H  
ATOM   1524  HB3 LEU A  96      -6.748  10.643  19.003  1.00 88.38           H  
ATOM   1525  O   LEU A  96      -6.054  13.450  18.397  1.00 88.38           O  
ATOM   1526  CG  LEU A  96      -8.739   9.850  18.959  1.00 88.38           C  
ATOM   1527  HG  LEU A  96      -9.612   9.865  18.308  1.00 88.38           H  
ATOM   1528  CD1 LEU A  96      -8.326   8.396  19.178  1.00 88.38           C  
ATOM   1529 HD11 LEU A  96      -7.489   8.351  19.874  1.00 88.38           H  
ATOM   1530 HD12 LEU A  96      -8.036   7.961  18.222  1.00 88.38           H  
ATOM   1531 HD13 LEU A  96      -9.179   7.847  19.577  1.00 88.38           H  
ATOM   1532  CD2 LEU A  96      -9.142  10.436  20.310  1.00 88.38           C  
ATOM   1533 HD21 LEU A  96      -9.869   9.778  20.786  1.00 88.38           H  
ATOM   1534 HD22 LEU A  96      -8.270  10.525  20.959  1.00 88.38           H  
ATOM   1535 HD23 LEU A  96      -9.591  11.420  20.179  1.00 88.38           H  
ATOM   1536  N   SER A  97      -6.226  12.782  16.271  1.00 83.46           N  
ATOM   1537  H   SER A  97      -6.764  12.253  15.600  1.00 83.46           H  
ATOM   1538  CA  SER A  97      -5.026  13.495  15.823  1.00 83.46           C  
ATOM   1539  HA  SER A  97      -4.233  13.352  16.557  1.00 83.46           H  
ATOM   1540  C   SER A  97      -5.238  15.002  15.655  1.00 83.46           C  
ATOM   1541  CB  SER A  97      -4.560  12.913  14.498  1.00 83.46           C  
ATOM   1542  HB2 SER A  97      -3.634  13.404  14.201  1.00 83.46           H  
ATOM   1543  HB3 SER A  97      -5.324  13.105  13.745  1.00 83.46           H  
ATOM   1544  O   SER A  97      -4.273  15.763  15.734  1.00 83.46           O  
ATOM   1545  OG  SER A  97      -4.339  11.518  14.609  1.00 83.46           O  
ATOM   1546  HG  SER A  97      -5.197  11.087  14.633  1.00 83.46           H  
ATOM   1547  N   TYR A  98      -6.484  15.427  15.424  1.00 85.86           N  
ATOM   1548  H   TYR A  98      -7.217  14.735  15.372  1.00 85.86           H  
ATOM   1549  CA  TYR A  98      -6.877  16.822  15.210  1.00 85.86           C  
ATOM   1550  HA  TYR A  98      -5.980  17.441  15.221  1.00 85.86           H  
ATOM   1551  C   TYR A  98      -7.757  17.394  16.320  1.00 85.86           C  
ATOM   1552  CB  TYR A  98      -7.542  16.962  13.837  1.00 85.86           C  
ATOM   1553  HB2 TYR A  98      -8.020  17.939  13.757  1.00 85.86           H  
ATOM   1554  HB3 TYR A  98      -8.325  16.209  13.746  1.00 85.86           H  
ATOM   1555  O   TYR A  98      -8.273  18.500  16.161  1.00 85.86           O  
ATOM   1556  CG  TYR A  98      -6.572  16.856  12.687  1.00 85.86           C  
ATOM   1557  CD1 TYR A  98      -5.495  17.758  12.608  1.00 85.86           C  
ATOM   1558  HD1 TYR A  98      -5.353  18.505  13.376  1.00 85.86           H  
ATOM   1559  CD2 TYR A  98      -6.757  15.885  11.686  1.00 85.86           C  
ATOM   1560  HD2 TYR A  98      -7.585  15.195  11.749  1.00 85.86           H  
ATOM   1561  CE1 TYR A  98      -4.609  17.708  11.525  1.00 85.86           C  
ATOM   1562  HE1 TYR A  98      -3.791  18.410  11.453  1.00 85.86           H  
ATOM   1563  CE2 TYR A  98      -5.878  15.841  10.592  1.00 85.86           C  
ATOM   1564  HE2 TYR A  98      -6.016  15.137   9.785  1.00 85.86           H  
ATOM   1565  OH  TYR A  98      -4.027  16.778   9.422  1.00 85.86           O  
ATOM   1566  HH  TYR A  98      -3.436  17.534   9.423  1.00 85.86           H  
ATOM   1567  CZ  TYR A  98      -4.820  16.763  10.509  1.00 85.86           C  
ATOM   1568  N   LEU A  99      -7.888  16.686  17.445  1.00 85.33           N  
ATOM   1569  H   LEU A  99      -7.489  15.759  17.474  1.00 85.33           H  
ATOM   1570  CA  LEU A  99      -8.747  17.073  18.562  1.00 85.33           C  
ATOM   1571  HA  LEU A  99      -9.781  17.024  18.219  1.00 85.33           H  
ATOM   1572  C   LEU A  99      -8.470  18.513  19.023  1.00 85.33           C  
ATOM   1573  CB  LEU A  99      -8.539  16.054  19.698  1.00 85.33           C  
ATOM   1574  HB2 LEU A  99      -8.642  15.046  19.297  1.00 85.33           H  
ATOM   1575  HB3 LEU A  99      -7.523  16.161  20.078  1.00 85.33           H  
ATOM   1576  O   LEU A  99      -9.405  19.280  19.221  1.00 85.33           O  
ATOM   1577  CG  LEU A  99      -9.524  16.220  20.869  1.00 85.33           C  
ATOM   1578  HG  LEU A  99      -9.479  17.238  21.254  1.00 85.33           H  
ATOM   1579  CD1 LEU A  99     -10.960  15.903  20.446  1.00 85.33           C  
ATOM   1580 HD11 LEU A  99     -11.615  15.931  21.318  1.00 85.33           H  
ATOM   1581 HD12 LEU A  99     -11.313  16.653  19.738  1.00 85.33           H  
ATOM   1582 HD13 LEU A  99     -11.006  14.915  19.989  1.00 85.33           H  
ATOM   1583  CD2 LEU A  99      -9.145  15.261  21.998  1.00 85.33           C  
ATOM   1584 HD21 LEU A  99      -9.819  15.405  22.842  1.00 85.33           H  
ATOM   1585 HD22 LEU A  99      -8.131  15.483  22.330  1.00 85.33           H  
ATOM   1586 HD23 LEU A  99      -9.196  14.228  21.654  1.00 85.33           H  
ATOM   1587  N   ASP A 100      -7.194  18.905  19.061  1.00 84.22           N  
ATOM   1588  H   ASP A 100      -6.491  18.185  18.978  1.00 84.22           H  
ATOM   1589  CA  ASP A 100      -6.752  20.243  19.479  1.00 84.22           C  
ATOM   1590  HA  ASP A 100      -7.509  20.670  20.137  1.00 84.22           H  
ATOM   1591  C   ASP A 100      -6.555  21.227  18.310  1.00 84.22           C  
ATOM   1592  CB  ASP A 100      -5.462  20.107  20.297  1.00 84.22           C  
ATOM   1593  HB2 ASP A 100      -4.664  19.761  19.639  1.00 84.22           H  
ATOM   1594  HB3 ASP A 100      -5.179  21.085  20.687  1.00 84.22           H  
ATOM   1595  O   ASP A 100      -6.086  22.351  18.490  1.00 84.22           O  
ATOM   1596  CG  ASP A 100      -5.614  19.143  21.473  1.00 84.22           C  
ATOM   1597  OD1 ASP A 100      -6.611  19.278  22.213  1.00 84.22           O  
ATOM   1598  OD2 ASP A 100      -4.728  18.266  21.590  1.00 84.22           O  
ATOM   1599  N   SER A 101      -6.869  20.824  17.075  1.00 86.26           N  
ATOM   1600  H   SER A 101      -7.328  19.930  16.972  1.00 86.26           H  
ATOM   1601  CA  SER A 101      -6.606  21.632  15.886  1.00 86.26           C  
ATOM   1602  HA  SER A 101      -5.852  22.379  16.133  1.00 86.26           H  
ATOM   1603  C   SER A 101      -7.847  22.377  15.409  1.00 86.26           C  
ATOM   1604  CB  SER A 101      -6.014  20.774  14.777  1.00 86.26           C  
ATOM   1605  HB2 SER A 101      -5.202  20.168  15.179  1.00 86.26           H  
ATOM   1606  HB3 SER A 101      -6.778  20.121  14.357  1.00 86.26           H  
ATOM   1607  O   SER A 101      -8.617  21.864  14.597  1.00 86.26           O  
ATOM   1608  OG  SER A 101      -5.505  21.646  13.786  1.00 86.26           O  
ATOM   1609  HG  SER A 101      -4.777  22.142  14.168  1.00 86.26           H  
ATOM   1610  N   ALA A 102      -8.000  23.627  15.857  1.00 84.42           N  
ATOM   1611  H   ALA A 102      -7.375  23.941  16.585  1.00 84.42           H  
ATOM   1612  CA  ALA A 102      -9.102  24.514  15.464  1.00 84.42           C  
ATOM   1613  HA  ALA A 102     -10.032  24.132  15.887  1.00 84.42           H  
ATOM   1614  C   ALA A 102      -9.290  24.613  13.938  1.00 84.42           C  
ATOM   1615  CB  ALA A 102      -8.828  25.899  16.062  1.00 84.42           C  
ATOM   1616  HB1 ALA A 102      -9.648  26.572  15.811  1.00 84.42           H  
ATOM   1617  HB2 ALA A 102      -8.755  25.827  17.147  1.00 84.42           H  
ATOM   1618  HB3 ALA A 102      -7.899  26.307  15.663  1.00 84.42           H  
ATOM   1619  O   ALA A 102     -10.409  24.660  13.440  1.00 84.42           O  
ATOM   1620  N   GLU A 103      -8.190  24.574  13.186  1.00 83.03           N  
ATOM   1621  H   GLU A 103      -7.300  24.521  13.660  1.00 83.03           H  
ATOM   1622  CA  GLU A 103      -8.184  24.707  11.727  1.00 83.03           C  
ATOM   1623  HA  GLU A 103      -8.790  25.567  11.443  1.00 83.03           H  
ATOM   1624  C   GLU A 103      -8.751  23.486  10.987  1.00 83.03           C  
ATOM   1625  CB  GLU A 103      -6.745  24.942  11.265  1.00 83.03           C  
ATOM   1626  HB2 GLU A 103      -6.747  25.097  10.186  1.00 83.03           H  
ATOM   1627  HB3 GLU A 103      -6.172  24.040  11.478  1.00 83.03           H  
ATOM   1628  O   GLU A 103      -9.052  23.590   9.803  1.00 83.03           O  
ATOM   1629  CG  GLU A 103      -6.059  26.152  11.927  1.00 83.03           C  
ATOM   1630  HG2 GLU A 103      -6.586  27.064  11.649  1.00 83.03           H  
ATOM   1631  HG3 GLU A 103      -6.079  26.052  13.012  1.00 83.03           H  
ATOM   1632  CD  GLU A 103      -4.604  26.207  11.473  1.00 83.03           C  
ATOM   1633  OE1 GLU A 103      -4.261  27.069  10.644  1.00 83.03           O  
ATOM   1634  OE2 GLU A 103      -3.889  25.204  11.696  1.00 83.03           O  
ATOM   1635  N   HIS A 104      -8.881  22.335  11.654  1.00 86.58           N  
ATOM   1636  H   HIS A 104      -8.621  22.316  12.630  1.00 86.58           H  
ATOM   1637  CA  HIS A 104      -9.429  21.104  11.071  1.00 86.58           C  
ATOM   1638  HA  HIS A 104      -9.622  21.256  10.010  1.00 86.58           H  
ATOM   1639  C   HIS A 104     -10.766  20.702  11.699  1.00 86.58           C  
ATOM   1640  CB  HIS A 104      -8.410  19.966  11.197  1.00 86.58           C  
ATOM   1641  HB2 HIS A 104      -8.820  19.063  10.747  1.00 86.58           H  
ATOM   1642  HB3 HIS A 104      -8.246  19.762  12.255  1.00 86.58           H  
ATOM   1643  O   HIS A 104     -11.407  19.779  11.203  1.00 86.58           O  
ATOM   1644  CG  HIS A 104      -7.082  20.262  10.556  1.00 86.58           C  
ATOM   1645  CD2 HIS A 104      -6.667  19.942   9.292  1.00 86.58           C  
ATOM   1646  HD2 HIS A 104      -7.261  19.448   8.537  1.00 86.58           H  
ATOM   1647  ND1 HIS A 104      -6.012  20.824  11.196  1.00 86.58           N  
ATOM   1648  HD1 HIS A 104      -5.998  21.126  12.160  1.00 86.58           H  
ATOM   1649  CE1 HIS A 104      -4.960  20.799  10.377  1.00 86.58           C  
ATOM   1650  HE1 HIS A 104      -3.966  21.130  10.640  1.00 86.58           H  
ATOM   1651  NE2 HIS A 104      -5.314  20.297   9.186  1.00 86.58           N  
ATOM   1652  N   GLN A 105     -11.216  21.397  12.753  1.00 88.25           N  
ATOM   1653  H   GLN A 105     -10.647  22.146  13.121  1.00 88.25           H  
ATOM   1654  CA  GLN A 105     -12.475  21.083  13.435  1.00 88.25           C  
ATOM   1655  HA  GLN A 105     -12.400  20.073  13.840  1.00 88.25           H  
ATOM   1656  C   GLN A 105     -13.680  21.091  12.487  1.00 88.25           C  
ATOM   1657  CB  GLN A 105     -12.720  22.042  14.610  1.00 88.25           C  
ATOM   1658  HB2 GLN A 105     -13.760  21.955  14.925  1.00 88.25           H  
ATOM   1659  HB3 GLN A 105     -12.556  23.070  14.285  1.00 88.25           H  
ATOM   1660  O   GLN A 105     -14.582  20.277  12.653  1.00 88.25           O  
ATOM   1661  CG  GLN A 105     -11.834  21.744  15.829  1.00 88.25           C  
ATOM   1662  HG2 GLN A 105     -10.790  21.899  15.558  1.00 88.25           H  
ATOM   1663  HG3 GLN A 105     -12.075  22.450  16.624  1.00 88.25           H  
ATOM   1664  CD  GLN A 105     -12.006  20.331  16.383  1.00 88.25           C  
ATOM   1665  NE2 GLN A 105     -10.946  19.668  16.768  1.00 88.25           N  
ATOM   1666 HE21 GLN A 105     -11.101  18.792  17.246  1.00 88.25           H  
ATOM   1667 HE22 GLN A 105     -10.012  20.050  16.716  1.00 88.25           H  
ATOM   1668  OE1 GLN A 105     -13.095  19.788  16.471  1.00 88.25           O  
ATOM   1669  N   PHE A 106     -13.657  21.937  11.449  1.00 89.82           N  
ATOM   1670  H   PHE A 106     -12.875  22.571  11.369  1.00 89.82           H  
ATOM   1671  CA  PHE A 106     -14.729  22.031  10.452  1.00 89.82           C  
ATOM   1672  HA  PHE A 106     -15.646  22.327  10.963  1.00 89.82           H  
ATOM   1673  C   PHE A 106     -15.025  20.700   9.739  1.00 89.82           C  
ATOM   1674  CB  PHE A 106     -14.379  23.122   9.423  1.00 89.82           C  
ATOM   1675  HB2 PHE A 106     -13.983  23.997   9.938  1.00 89.82           H  
ATOM   1676  HB3 PHE A 106     -15.307  23.435   8.942  1.00 89.82           H  
ATOM   1677  O   PHE A 106     -16.128  20.499   9.245  1.00 89.82           O  
ATOM   1678  CG  PHE A 106     -13.408  22.693   8.332  1.00 89.82           C  
ATOM   1679  CD1 PHE A 106     -12.017  22.804   8.518  1.00 89.82           C  
ATOM   1680  HD1 PHE A 106     -11.624  23.226   9.431  1.00 89.82           H  
ATOM   1681  CD2 PHE A 106     -13.903  22.163   7.125  1.00 89.82           C  
ATOM   1682  HD2 PHE A 106     -14.970  22.095   6.970  1.00 89.82           H  
ATOM   1683  CE1 PHE A 106     -11.133  22.380   7.509  1.00 89.82           C  
ATOM   1684  HE1 PHE A 106     -10.067  22.475   7.655  1.00 89.82           H  
ATOM   1685  CE2 PHE A 106     -13.021  21.721   6.124  1.00 89.82           C  
ATOM   1686  HE2 PHE A 106     -13.406  21.293   5.209  1.00 89.82           H  
ATOM   1687  CZ  PHE A 106     -11.634  21.834   6.313  1.00 89.82           C  
ATOM   1688  HZ  PHE A 106     -10.958  21.495   5.542  1.00 89.82           H  
ATOM   1689  N   ILE A 107     -14.060  19.778   9.675  1.00 91.22           N  
ATOM   1690  H   ILE A 107     -13.179  19.975  10.127  1.00 91.22           H  
ATOM   1691  CA  ILE A 107     -14.207  18.488   8.990  1.00 91.22           C  
ATOM   1692  HA  ILE A 107     -14.672  18.652   8.018  1.00 91.22           H  
ATOM   1693  C   ILE A 107     -15.126  17.536   9.778  1.00 91.22           C  
ATOM   1694  CB  ILE A 107     -12.800  17.881   8.761  1.00 91.22           C  
ATOM   1695  HB  ILE A 107     -12.304  17.790   9.727  1.00 91.22           H  
ATOM   1696  O   ILE A 107     -15.716  16.620   9.200  1.00 91.22           O  
ATOM   1697  CG1 ILE A 107     -11.941  18.795   7.857  1.00 91.22           C  
ATOM   1698 HG12 ILE A 107     -12.348  18.798   6.846  1.00 91.22           H  
ATOM   1699 HG13 ILE A 107     -11.986  19.815   8.239  1.00 91.22           H  
ATOM   1700  CG2 ILE A 107     -12.911  16.472   8.165  1.00 91.22           C  
ATOM   1701 HG21 ILE A 107     -11.944  16.096   7.831  1.00 91.22           H  
ATOM   1702 HG22 ILE A 107     -13.625  16.477   7.342  1.00 91.22           H  
ATOM   1703 HG23 ILE A 107     -13.268  15.800   8.945  1.00 91.22           H  
ATOM   1704  CD1 ILE A 107     -10.453  18.426   7.814  1.00 91.22           C  
ATOM   1705 HD11 ILE A 107     -10.056  18.381   8.828  1.00 91.22           H  
ATOM   1706 HD12 ILE A 107     -10.301  17.464   7.324  1.00 91.22           H  
ATOM   1707 HD13 ILE A 107      -9.911  19.189   7.256  1.00 91.22           H  
ATOM   1708  N   PHE A 108     -15.256  17.732  11.093  1.00 94.55           N  
ATOM   1709  H   PHE A 108     -14.865  18.568  11.505  1.00 94.55           H  
ATOM   1710  CA  PHE A 108     -15.899  16.778  11.989  1.00 94.55           C  
ATOM   1711  HA  PHE A 108     -15.939  15.812  11.486  1.00 94.55           H  
ATOM   1712  C   PHE A 108     -17.332  17.182  12.343  1.00 94.55           C  
ATOM   1713  CB  PHE A 108     -15.047  16.581  13.252  1.00 94.55           C  
ATOM   1714  HB2 PHE A 108     -15.071  17.500  13.837  1.00 94.55           H  
ATOM   1715  HB3 PHE A 108     -15.499  15.798  13.860  1.00 94.55           H  
ATOM   1716  O   PHE A 108     -17.588  18.284  12.819  1.00 94.55           O  
ATOM   1717  CG  PHE A 108     -13.604  16.206  12.975  1.00 94.55           C  
ATOM   1718  CD1 PHE A 108     -13.265  14.905  12.569  1.00 94.55           C  
ATOM   1719  HD1 PHE A 108     -14.041  14.159  12.477  1.00 94.55           H  
ATOM   1720  CD2 PHE A 108     -12.595  17.171  13.112  1.00 94.55           C  
ATOM   1721  HD2 PHE A 108     -12.864  18.169  13.426  1.00 94.55           H  
ATOM   1722  CE1 PHE A 108     -11.925  14.577  12.289  1.00 94.55           C  
ATOM   1723  HE1 PHE A 108     -11.666  13.574  11.982  1.00 94.55           H  
ATOM   1724  CE2 PHE A 108     -11.256  16.851  12.837  1.00 94.55           C  
ATOM   1725  HE2 PHE A 108     -10.492  17.608  12.938  1.00 94.55           H  
ATOM   1726  CZ  PHE A 108     -10.921  15.552  12.421  1.00 94.55           C  
ATOM   1727  HZ  PHE A 108      -9.891  15.306  12.212  1.00 94.55           H  
ATOM   1728  N   THR A 109     -18.259  16.235  12.212  1.00 96.85           N  
ATOM   1729  H   THR A 109     -17.975  15.361  11.791  1.00 96.85           H  
ATOM   1730  CA  THR A 109     -19.574  16.286  12.859  1.00 96.85           C  
ATOM   1731  HA  THR A 109     -19.779  17.302  13.197  1.00 96.85           H  
ATOM   1732  C   THR A 109     -19.560  15.350  14.063  1.00 96.85           C  
ATOM   1733  CB  THR A 109     -20.705  15.876  11.908  1.00 96.85           C  
ATOM   1734  HB  THR A 109     -20.596  14.824  11.642  1.00 96.85           H  
ATOM   1735  O   THR A 109     -19.378  14.140  13.901  1.00 96.85           O  
ATOM   1736  CG2 THR A 109     -22.073  16.094  12.554  1.00 96.85           C  
ATOM   1737 HG21 THR A 109     -22.855  15.802  11.854  1.00 96.85           H  
ATOM   1738 HG22 THR A 109     -22.169  15.496  13.460  1.00 96.85           H  
ATOM   1739 HG23 THR A 109     -22.198  17.147  12.808  1.00 96.85           H  
ATOM   1740  OG1 THR A 109     -20.708  16.643  10.731  1.00 96.85           O  
ATOM   1741  HG1 THR A 109     -20.067  16.272  10.120  1.00 96.85           H  
ATOM   1742  N   ILE A 110     -19.759  15.893  15.266  1.00 96.01           N  
ATOM   1743  H   ILE A 110     -19.926  16.888  15.325  1.00 96.01           H  
ATOM   1744  CA  ILE A 110     -19.698  15.133  16.520  1.00 96.01           C  
ATOM   1745  HA  ILE A 110     -19.194  14.186  16.326  1.00 96.01           H  
ATOM   1746  C   ILE A 110     -21.112  14.813  17.016  1.00 96.01           C  
ATOM   1747  CB  ILE A 110     -18.856  15.866  17.589  1.00 96.01           C  
ATOM   1748  HB  ILE A 110     -19.366  16.793  17.850  1.00 96.01           H  
ATOM   1749  O   ILE A 110     -21.922  15.703  17.262  1.00 96.01           O  
ATOM   1750  CG1 ILE A 110     -17.436  16.212  17.076  1.00 96.01           C  
ATOM   1751 HG12 ILE A 110     -16.845  15.301  16.981  1.00 96.01           H  
ATOM   1752 HG13 ILE A 110     -17.494  16.676  16.091  1.00 96.01           H  
ATOM   1753  CG2 ILE A 110     -18.752  14.984  18.848  1.00 96.01           C  
ATOM   1754 HG21 ILE A 110     -18.248  14.046  18.614  1.00 96.01           H  
ATOM   1755 HG22 ILE A 110     -19.745  14.770  19.243  1.00 96.01           H  
ATOM   1756 HG23 ILE A 110     -18.199  15.496  19.635  1.00 96.01           H  
ATOM   1757  CD1 ILE A 110     -16.693  17.204  17.979  1.00 96.01           C  
ATOM   1758 HD11 ILE A 110     -15.733  17.452  17.527  1.00 96.01           H  
ATOM   1759 HD12 ILE A 110     -17.276  18.119  18.081  1.00 96.01           H  
ATOM   1760 HD13 ILE A 110     -16.518  16.777  18.966  1.00 96.01           H  
ATOM   1761  N   HIS A 111     -21.380  13.526  17.217  1.00 96.19           N  
ATOM   1762  H   HIS A 111     -20.655  12.868  16.967  1.00 96.19           H  
ATOM   1763  CA  HIS A 111     -22.611  12.975  17.772  1.00 96.19           C  
ATOM   1764  HA  HIS A 111     -23.355  13.765  17.875  1.00 96.19           H  
ATOM   1765  C   HIS A 111     -22.315  12.385  19.148  1.00 96.19           C  
ATOM   1766  CB  HIS A 111     -23.181  11.911  16.827  1.00 96.19           C  
ATOM   1767  HB2 HIS A 111     -22.476  11.083  16.752  1.00 96.19           H  
ATOM   1768  HB3 HIS A 111     -24.111  11.528  17.247  1.00 96.19           H  
ATOM   1769  O   HIS A 111     -21.820  11.260  19.269  1.00 96.19           O  
ATOM   1770  CG  HIS A 111     -23.457  12.419  15.440  1.00 96.19           C  
ATOM   1771  CD2 HIS A 111     -22.596  12.345  14.386  1.00 96.19           C  
ATOM   1772  HD2 HIS A 111     -21.590  11.952  14.408  1.00 96.19           H  
ATOM   1773  ND1 HIS A 111     -24.626  13.059  15.032  1.00 96.19           N  
ATOM   1774  CE1 HIS A 111     -24.433  13.383  13.746  1.00 96.19           C  
ATOM   1775  HE1 HIS A 111     -25.145  13.917  13.134  1.00 96.19           H  
ATOM   1776  NE2 HIS A 111     -23.234  12.943  13.327  1.00 96.19           N  
ATOM   1777  HE2 HIS A 111     -22.856  13.054  12.397  1.00 96.19           H  
ATOM   1778  N   ASN A 112     -22.619  13.146  20.193  1.00 94.07           N  
ATOM   1779  H   ASN A 112     -23.016  14.061  20.031  1.00 94.07           H  
ATOM   1780  CA  ASN A 112     -22.487  12.678  21.568  1.00 94.07           C  
ATOM   1781  HA  ASN A 112     -21.640  11.996  21.636  1.00 94.07           H  
ATOM   1782  C   ASN A 112     -23.745  11.903  21.962  1.00 94.07           C  
ATOM   1783  CB  ASN A 112     -22.210  13.868  22.496  1.00 94.07           C  
ATOM   1784  HB2 ASN A 112     -22.186  13.521  23.529  1.00 94.07           H  
ATOM   1785  HB3 ASN A 112     -23.017  14.595  22.401  1.00 94.07           H  
ATOM   1786  O   ASN A 112     -24.864  12.381  21.775  1.00 94.07           O  
ATOM   1787  CG  ASN A 112     -20.882  14.548  22.206  1.00 94.07           C  
ATOM   1788  ND2 ASN A 112     -20.743  15.801  22.558  1.00 94.07           N  
ATOM   1789 HD21 ASN A 112     -19.851  16.227  22.352  1.00 94.07           H  
ATOM   1790 HD22 ASN A 112     -21.491  16.294  23.024  1.00 94.07           H  
ATOM   1791  OD1 ASN A 112     -19.949  13.981  21.662  1.00 94.07           O  
ATOM   1792  N   SER A 113     -23.565  10.703  22.505  1.00 92.11           N  
ATOM   1793  H   SER A 113     -22.622  10.357  22.616  1.00 92.11           H  
ATOM   1794  CA  SER A 113     -24.667   9.855  22.951  1.00 92.11           C  
ATOM   1795  HA  SER A 113     -25.599  10.414  22.869  1.00 92.11           H  
ATOM   1796  C   SER A 113     -24.511   9.470  24.417  1.00 92.11           C  
ATOM   1797  CB  SER A 113     -24.807   8.634  22.036  1.00 92.11           C  
ATOM   1798  HB2 SER A 113     -25.712   8.090  22.303  1.00 92.11           H  
ATOM   1799  HB3 SER A 113     -24.901   8.974  21.004  1.00 92.11           H  
ATOM   1800  O   SER A 113     -23.412   9.201  24.896  1.00 92.11           O  
ATOM   1801  OG  SER A 113     -23.702   7.758  22.137  1.00 92.11           O  
ATOM   1802  HG  SER A 113     -22.887   8.261  22.068  1.00 92.11           H  
ATOM   1803  N   LYS A 114     -25.633   9.413  25.131  1.00 90.21           N  
ATOM   1804  H   LYS A 114     -26.483   9.748  24.703  1.00 90.21           H  
ATOM   1805  CA  LYS A 114     -25.725   8.888  26.495  1.00 90.21           C  
ATOM   1806  HA  LYS A 114     -24.804   8.369  26.760  1.00 90.21           H  
ATOM   1807  C   LYS A 114     -26.872   7.883  26.534  1.00 90.21           C  
ATOM   1808  CB  LYS A 114     -25.886  10.059  27.467  1.00 90.21           C  
ATOM   1809  HB2 LYS A 114     -26.842  10.555  27.302  1.00 90.21           H  
ATOM   1810  HB3 LYS A 114     -25.094  10.779  27.264  1.00 90.21           H  
ATOM   1811  O   LYS A 114     -27.971   8.222  26.975  1.00 90.21           O  
ATOM   1812  CG  LYS A 114     -25.776   9.607  28.930  1.00 90.21           C  
ATOM   1813  HG2 LYS A 114     -26.589   8.929  29.188  1.00 90.21           H  
ATOM   1814  HG3 LYS A 114     -24.819   9.108  29.084  1.00 90.21           H  
ATOM   1815  CD  LYS A 114     -25.845  10.856  29.804  1.00 90.21           C  
ATOM   1816  HD2 LYS A 114     -26.818  11.332  29.681  1.00 90.21           H  
ATOM   1817  HD3 LYS A 114     -25.080  11.550  29.456  1.00 90.21           H  
ATOM   1818  CE  LYS A 114     -25.588  10.571  31.279  1.00 90.21           C  
ATOM   1819  HE2 LYS A 114     -24.679   9.974  31.362  1.00 90.21           H  
ATOM   1820  HE3 LYS A 114     -26.421  10.003  31.693  1.00 90.21           H  
ATOM   1821  NZ  LYS A 114     -25.409  11.867  31.977  1.00 90.21           N  
ATOM   1822  HZ1 LYS A 114     -24.708  12.412  31.496  1.00 90.21           H  
ATOM   1823  HZ2 LYS A 114     -26.254  12.417  31.930  1.00 90.21           H  
ATOM   1824  HZ3 LYS A 114     -25.123  11.745  32.938  1.00 90.21           H  
ATOM   1825  N   PRO A 115     -26.681   6.691  25.943  1.00 88.00           N  
ATOM   1826  CA  PRO A 115     -27.748   5.703  25.895  1.00 88.00           C  
ATOM   1827  HA  PRO A 115     -28.624   6.115  25.394  1.00 88.00           H  
ATOM   1828  C   PRO A 115     -28.131   5.291  27.320  1.00 88.00           C  
ATOM   1829  CB  PRO A 115     -27.179   4.547  25.075  1.00 88.00           C  
ATOM   1830  HB2 PRO A 115     -27.620   3.592  25.360  1.00 88.00           H  
ATOM   1831  HB3 PRO A 115     -27.341   4.737  24.014  1.00 88.00           H  
ATOM   1832  O   PRO A 115     -27.294   5.305  28.215  1.00 88.00           O  
ATOM   1833  CG  PRO A 115     -25.683   4.614  25.381  1.00 88.00           C  
ATOM   1834  HG2 PRO A 115     -25.489   4.154  26.350  1.00 88.00           H  
ATOM   1835  HG3 PRO A 115     -25.093   4.133  24.601  1.00 88.00           H  
ATOM   1836  CD  PRO A 115     -25.425   6.117  25.468  1.00 88.00           C  
ATOM   1837  HD2 PRO A 115     -25.190   6.513  24.480  1.00 88.00           H  
ATOM   1838  HD3 PRO A 115     -24.604   6.309  26.159  1.00 88.00           H  
ATOM   1839  N   SER A 116     -29.384   4.902  27.546  1.00 88.31           N  
ATOM   1840  H   SER A 116     -30.066   4.910  26.800  1.00 88.31           H  
ATOM   1841  CA  SER A 116     -29.795   4.334  28.838  1.00 88.31           C  
ATOM   1842  HA  SER A 116     -29.486   5.002  29.642  1.00 88.31           H  
ATOM   1843  C   SER A 116     -29.128   2.979  29.088  1.00 88.31           C  
ATOM   1844  CB  SER A 116     -31.318   4.188  28.887  1.00 88.31           C  
ATOM   1845  HB2 SER A 116     -31.597   3.588  29.753  1.00 88.31           H  
ATOM   1846  HB3 SER A 116     -31.765   5.177  28.987  1.00 88.31           H  
ATOM   1847  O   SER A 116     -28.730   2.673  30.214  1.00 88.31           O  
ATOM   1848  OG  SER A 116     -31.804   3.581  27.701  1.00 88.31           O  
ATOM   1849  HG  SER A 116     -32.724   3.348  27.843  1.00 88.31           H  
ATOM   1850  N   HIS A 117     -28.955   2.198  28.019  1.00 87.69           N  
ATOM   1851  H   HIS A 117     -29.308   2.519  27.129  1.00 87.69           H  
ATOM   1852  CA  HIS A 117     -28.331   0.887  28.067  1.00 87.69           C  
ATOM   1853  HA  HIS A 117     -27.809   0.792  29.019  1.00 87.69           H  
ATOM   1854  C   HIS A 117     -27.296   0.671  26.961  1.00 87.69           C  
ATOM   1855  CB  HIS A 117     -29.389  -0.212  28.014  1.00 87.69           C  
ATOM   1856  HB2 HIS A 117     -29.858  -0.235  27.030  1.00 87.69           H  
ATOM   1857  HB3 HIS A 117     -28.839  -1.141  28.170  1.00 87.69           H  
ATOM   1858  O   HIS A 117     -27.403   1.188  25.850  1.00 87.69           O  
ATOM   1859  CG  HIS A 117     -30.453  -0.115  29.076  1.00 87.69           C  
ATOM   1860  CD2 HIS A 117     -31.671   0.499  28.964  1.00 87.69           C  
ATOM   1861  HD2 HIS A 117     -32.050   0.985  28.077  1.00 87.69           H  
ATOM   1862  ND1 HIS A 117     -30.372  -0.625  30.350  1.00 87.69           N  
ATOM   1863  HD1 HIS A 117     -29.636  -1.220  30.703  1.00 87.69           H  
ATOM   1864  CE1 HIS A 117     -31.504  -0.302  30.997  1.00 87.69           C  
ATOM   1865  HE1 HIS A 117     -31.740  -0.585  32.012  1.00 87.69           H  
ATOM   1866  NE2 HIS A 117     -32.326   0.394  30.195  1.00 87.69           N  
ATOM   1867  N   LEU A 118     -26.300  -0.145  27.279  1.00 87.64           N  
ATOM   1868  H   LEU A 118     -26.313  -0.535  28.211  1.00 87.64           H  
ATOM   1869  CA  LEU A 118     -25.245  -0.613  26.404  1.00 87.64           C  
ATOM   1870  HA  LEU A 118     -25.212   0.001  25.504  1.00 87.64           H  
ATOM   1871  C   LEU A 118     -25.510  -2.059  25.996  1.00 87.64           C  
ATOM   1872  CB  LEU A 118     -23.901  -0.516  27.146  1.00 87.64           C  
ATOM   1873  HB2 LEU A 118     -23.138  -1.015  26.549  1.00 87.64           H  
ATOM   1874  HB3 LEU A 118     -23.983  -1.058  28.089  1.00 87.64           H  
ATOM   1875  O   LEU A 118     -25.585  -2.951  26.842  1.00 87.64           O  
ATOM   1876  CG  LEU A 118     -23.439   0.916  27.443  1.00 87.64           C  
ATOM   1877  HG  LEU A 118     -24.170   1.406  28.086  1.00 87.64           H  
ATOM   1878  CD1 LEU A 118     -22.109   0.867  28.195  1.00 87.64           C  
ATOM   1879 HD11 LEU A 118     -21.792   1.877  28.455  1.00 87.64           H  
ATOM   1880 HD12 LEU A 118     -21.343   0.400  27.576  1.00 87.64           H  
ATOM   1881 HD13 LEU A 118     -22.226   0.296  29.116  1.00 87.64           H  
ATOM   1882  CD2 LEU A 118     -23.297   1.728  26.149  1.00 87.64           C  
ATOM   1883 HD21 LEU A 118     -22.983   1.095  25.318  1.00 87.64           H  
ATOM   1884 HD22 LEU A 118     -24.266   2.156  25.893  1.00 87.64           H  
ATOM   1885 HD23 LEU A 118     -22.564   2.528  26.254  1.00 87.64           H  
ATOM   1886  N   SER A 119     -25.532  -2.303  24.688  1.00 90.35           N  
ATOM   1887  H   SER A 119     -25.504  -1.523  24.047  1.00 90.35           H  
ATOM   1888  CA  SER A 119     -25.482  -3.661  24.157  1.00 90.35           C  
ATOM   1889  HA  SER A 119     -25.988  -4.331  24.852  1.00 90.35           H  
ATOM   1890  C   SER A 119     -24.027  -4.099  24.005  1.00 90.35           C  
ATOM   1891  CB  SER A 119     -26.234  -3.758  22.834  1.00 90.35           C  
ATOM   1892  HB2 SER A 119     -25.763  -3.112  22.094  1.00 90.35           H  
ATOM   1893  HB3 SER A 119     -27.268  -3.447  22.978  1.00 90.35           H  
ATOM   1894  O   SER A 119     -23.309  -3.637  23.113  1.00 90.35           O  
ATOM   1895  OG  SER A 119     -26.201  -5.103  22.396  1.00 90.35           O  
ATOM   1896  HG  SER A 119     -26.998  -5.499  22.757  1.00 90.35           H  
ATOM   1897  N   SER A 120     -23.591  -5.029  24.862  1.00 87.87           N  
ATOM   1898  H   SER A 120     -24.213  -5.296  25.612  1.00 87.87           H  
ATOM   1899  CA  SER A 120     -22.245  -5.622  24.792  1.00 87.87           C  
ATOM   1900  HA  SER A 120     -21.506  -4.836  24.951  1.00 87.87           H  
ATOM   1901  C   SER A 120     -21.963  -6.250  23.420  1.00 87.87           C  
ATOM   1902  CB  SER A 120     -22.094  -6.659  25.910  1.00 87.87           C  
ATOM   1903  HB2 SER A 120     -22.864  -7.424  25.808  1.00 87.87           H  
ATOM   1904  HB3 SER A 120     -22.221  -6.161  26.871  1.00 87.87           H  
ATOM   1905  O   SER A 120     -20.846  -6.157  22.904  1.00 87.87           O  
ATOM   1906  OG  SER A 120     -20.820  -7.270  25.870  1.00 87.87           O  
ATOM   1907  HG  SER A 120     -20.611  -7.585  26.752  1.00 87.87           H  
ATOM   1908  N   LYS A 121     -22.995  -6.819  22.780  1.00 90.38           N  
ATOM   1909  H   LYS A 121     -23.899  -6.782  23.229  1.00 90.38           H  
ATOM   1910  CA  LYS A 121     -22.915  -7.368  21.421  1.00 90.38           C  
ATOM   1911  HA  LYS A 121     -22.087  -8.075  21.378  1.00 90.38           H  
ATOM   1912  C   LYS A 121     -22.598  -6.280  20.393  1.00 90.38           C  
ATOM   1913  CB  LYS A 121     -24.215  -8.118  21.093  1.00 90.38           C  
ATOM   1914  HB2 LYS A 121     -25.056  -7.427  21.141  1.00 90.38           H  
ATOM   1915  HB3 LYS A 121     -24.368  -8.905  21.831  1.00 90.38           H  
ATOM   1916  O   LYS A 121     -21.607  -6.414  19.685  1.00 90.38           O  
ATOM   1917  CG  LYS A 121     -24.154  -8.745  19.694  1.00 90.38           C  
ATOM   1918  HG2 LYS A 121     -24.024  -7.959  18.951  1.00 90.38           H  
ATOM   1919  HG3 LYS A 121     -23.307  -9.428  19.636  1.00 90.38           H  
ATOM   1920  CD  LYS A 121     -25.442  -9.504  19.371  1.00 90.38           C  
ATOM   1921  HD2 LYS A 121     -25.538 -10.366  20.031  1.00 90.38           H  
ATOM   1922  HD3 LYS A 121     -26.296  -8.840  19.506  1.00 90.38           H  
ATOM   1923  CE  LYS A 121     -25.367  -9.953  17.911  1.00 90.38           C  
ATOM   1924  HE2 LYS A 121     -24.487 -10.581  17.771  1.00 90.38           H  
ATOM   1925  HE3 LYS A 121     -25.208  -9.070  17.291  1.00 90.38           H  
ATOM   1926  NZ  LYS A 121     -26.597 -10.652  17.482  1.00 90.38           N  
ATOM   1927  HZ1 LYS A 121     -26.745 -11.484  18.035  1.00 90.38           H  
ATOM   1928  HZ2 LYS A 121     -27.388 -10.033  17.580  1.00 90.38           H  
ATOM   1929  HZ3 LYS A 121     -26.504 -10.901  16.507  1.00 90.38           H  
ATOM   1930  N   THR A 122     -23.375  -5.196  20.355  1.00 91.81           N  
ATOM   1931  H   THR A 122     -24.194  -5.157  20.945  1.00 91.81           H  
ATOM   1932  CA  THR A 122     -23.166  -4.092  19.401  1.00 91.81           C  
ATOM   1933  HA  THR A 122     -23.223  -4.485  18.385  1.00 91.81           H  
ATOM   1934  C   THR A 122     -21.796  -3.441  19.574  1.00 91.81           C  
ATOM   1935  CB  THR A 122     -24.256  -3.025  19.568  1.00 91.81           C  
ATOM   1936  HB  THR A 122     -24.190  -2.596  20.568  1.00 91.81           H  
ATOM   1937  O   THR A 122     -21.095  -3.208  18.592  1.00 91.81           O  
ATOM   1938  CG2 THR A 122     -24.159  -1.900  18.540  1.00 91.81           C  
ATOM   1939 HG21 THR A 122     -24.152  -2.320  17.534  1.00 91.81           H  
ATOM   1940 HG22 THR A 122     -23.244  -1.329  18.696  1.00 91.81           H  
ATOM   1941 HG23 THR A 122     -25.009  -1.226  18.647  1.00 91.81           H  
ATOM   1942  OG1 THR A 122     -25.519  -3.626  19.412  1.00 91.81           O  
ATOM   1943  HG1 THR A 122     -26.191  -2.948  19.508  1.00 91.81           H  
ATOM   1944  N   ILE A 123     -21.377  -3.191  20.820  1.00 91.07           N  
ATOM   1945  H   ILE A 123     -21.998  -3.392  21.591  1.00 91.07           H  
ATOM   1946  CA  ILE A 123     -20.042  -2.649  21.112  1.00 91.07           C  
ATOM   1947  HA  ILE A 123     -19.921  -1.697  20.594  1.00 91.07           H  
ATOM   1948  C   ILE A 123     -18.955  -3.591  20.581  1.00 91.07           C  
ATOM   1949  CB  ILE A 123     -19.879  -2.406  22.628  1.00 91.07           C  
ATOM   1950  HB  ILE A 123     -20.194  -3.305  23.158  1.00 91.07           H  
ATOM   1951  O   ILE A 123     -18.044  -3.150  19.881  1.00 91.07           O  
ATOM   1952  CG1 ILE A 123     -20.761  -1.225  23.083  1.00 91.07           C  
ATOM   1953 HG12 ILE A 123     -21.748  -1.292  22.625  1.00 91.07           H  
ATOM   1954 HG13 ILE A 123     -20.305  -0.288  22.764  1.00 91.07           H  
ATOM   1955  CG2 ILE A 123     -18.402  -2.127  22.973  1.00 91.07           C  
ATOM   1956 HG21 ILE A 123     -18.279  -1.786  24.001  1.00 91.07           H  
ATOM   1957 HG22 ILE A 123     -17.804  -3.032  22.861  1.00 91.07           H  
ATOM   1958 HG23 ILE A 123     -18.001  -1.365  22.305  1.00 91.07           H  
ATOM   1959  CD1 ILE A 123     -20.959  -1.201  24.602  1.00 91.07           C  
ATOM   1960 HD11 ILE A 123     -20.009  -1.226  25.136  1.00 91.07           H  
ATOM   1961 HD12 ILE A 123     -21.470  -0.278  24.875  1.00 91.07           H  
ATOM   1962 HD13 ILE A 123     -21.565  -2.055  24.906  1.00 91.07           H  
ATOM   1963  N   SER A 124     -19.075  -4.891  20.872  1.00 88.77           N  
ATOM   1964  H   SER A 124     -19.864  -5.187  21.430  1.00 88.77           H  
ATOM   1965  CA  SER A 124     -18.118  -5.903  20.411  1.00 88.77           C  
ATOM   1966  HA  SER A 124     -17.128  -5.667  20.802  1.00 88.77           H  
ATOM   1967  C   SER A 124     -18.025  -5.938  18.888  1.00 88.77           C  
ATOM   1968  CB  SER A 124     -18.516  -7.303  20.883  1.00 88.77           C  
ATOM   1969  HB2 SER A 124     -17.792  -8.017  20.490  1.00 88.77           H  
ATOM   1970  HB3 SER A 124     -19.497  -7.563  20.486  1.00 88.77           H  
ATOM   1971  O   SER A 124     -16.928  -5.907  18.337  1.00 88.77           O  
ATOM   1972  OG  SER A 124     -18.543  -7.409  22.293  1.00 88.77           O  
ATOM   1973  HG  SER A 124     -19.287  -6.888  22.604  1.00 88.77           H  
ATOM   1974  N   GLU A 125     -19.170  -5.959  18.204  1.00 92.27           N  
ATOM   1975  H   GLU A 125     -20.043  -5.966  18.712  1.00 92.27           H  
ATOM   1976  CA  GLU A 125     -19.232  -5.976  16.743  1.00 92.27           C  
ATOM   1977  HA  GLU A 125     -18.676  -6.837  16.373  1.00 92.27           H  
ATOM   1978  C   GLU A 125     -18.570  -4.730  16.146  1.00 92.27           C  
ATOM   1979  CB  GLU A 125     -20.695  -6.100  16.284  1.00 92.27           C  
ATOM   1980  HB2 GLU A 125     -21.303  -5.378  16.830  1.00 92.27           H  
ATOM   1981  HB3 GLU A 125     -20.751  -5.867  15.221  1.00 92.27           H  
ATOM   1982  O   GLU A 125     -17.784  -4.851  15.205  1.00 92.27           O  
ATOM   1983  CG  GLU A 125     -21.245  -7.522  16.497  1.00 92.27           C  
ATOM   1984  HG2 GLU A 125     -21.085  -7.824  17.532  1.00 92.27           H  
ATOM   1985  HG3 GLU A 125     -20.672  -8.204  15.869  1.00 92.27           H  
ATOM   1986  CD  GLU A 125     -22.741  -7.676  16.166  1.00 92.27           C  
ATOM   1987  OE1 GLU A 125     -23.238  -8.826  16.257  1.00 92.27           O  
ATOM   1988  OE2 GLU A 125     -23.404  -6.671  15.832  1.00 92.27           O  
ATOM   1989  N   ASN A 126     -18.807  -3.545  16.715  1.00 93.64           N  
ATOM   1990  H   ASN A 126     -19.470  -3.494  17.476  1.00 93.64           H  
ATOM   1991  CA  ASN A 126     -18.185  -2.315  16.235  1.00 93.64           C  
ATOM   1992  HA  ASN A 126     -18.411  -2.202  15.174  1.00 93.64           H  
ATOM   1993  C   ASN A 126     -16.651  -2.343  16.369  1.00 93.64           C  
ATOM   1994  CB  ASN A 126     -18.754  -1.107  16.984  1.00 93.64           C  
ATOM   1995  HB2 ASN A 126     -18.186  -0.245  16.633  1.00 93.64           H  
ATOM   1996  HB3 ASN A 126     -18.612  -1.221  18.058  1.00 93.64           H  
ATOM   1997  O   ASN A 126     -15.942  -2.006  15.414  1.00 93.64           O  
ATOM   1998  CG  ASN A 126     -20.201  -0.772  16.691  1.00 93.64           C  
ATOM   1999  ND2 ASN A 126     -20.829   0.003  17.547  1.00 93.64           N  
ATOM   2000 HD21 ASN A 126     -21.807   0.179  17.367  1.00 93.64           H  
ATOM   2001 HD22 ASN A 126     -20.372   0.319  18.390  1.00 93.64           H  
ATOM   2002  OD1 ASN A 126     -20.756  -1.115  15.659  1.00 93.64           O  
ATOM   2003  N   ILE A 127     -16.131  -2.783  17.521  1.00 91.02           N  
ATOM   2004  H   ILE A 127     -16.766  -3.050  18.259  1.00 91.02           H  
ATOM   2005  CA  ILE A 127     -14.683  -2.926  17.750  1.00 91.02           C  
ATOM   2006  HA  ILE A 127     -14.200  -1.974  17.533  1.00 91.02           H  
ATOM   2007  C   ILE A 127     -14.090  -3.968  16.788  1.00 91.02           C  
ATOM   2008  CB  ILE A 127     -14.396  -3.285  19.229  1.00 91.02           C  
ATOM   2009  HB  ILE A 127     -14.975  -4.174  19.480  1.00 91.02           H  
ATOM   2010  O   ILE A 127     -13.039  -3.734  16.183  1.00 91.02           O  
ATOM   2011  CG1 ILE A 127     -14.817  -2.144  20.184  1.00 91.02           C  
ATOM   2012 HG12 ILE A 127     -14.166  -1.281  20.046  1.00 91.02           H  
ATOM   2013 HG13 ILE A 127     -15.835  -1.828  19.956  1.00 91.02           H  
ATOM   2014  CG2 ILE A 127     -12.903  -3.615  19.433  1.00 91.02           C  
ATOM   2015 HG21 ILE A 127     -12.687  -3.798  20.486  1.00 91.02           H  
ATOM   2016 HG22 ILE A 127     -12.282  -2.791  19.082  1.00 91.02           H  
ATOM   2017 HG23 ILE A 127     -12.652  -4.535  18.905  1.00 91.02           H  
ATOM   2018  CD1 ILE A 127     -14.786  -2.575  21.659  1.00 91.02           C  
ATOM   2019 HD11 ILE A 127     -15.332  -1.854  22.267  1.00 91.02           H  
ATOM   2020 HD12 ILE A 127     -15.267  -3.546  21.776  1.00 91.02           H  
ATOM   2021 HD13 ILE A 127     -13.761  -2.625  22.026  1.00 91.02           H  
ATOM   2022  N   ASP A 128     -14.761  -5.105  16.595  1.00 90.48           N  
ATOM   2023  H   ASP A 128     -15.589  -5.273  17.148  1.00 90.48           H  
ATOM   2024  CA  ASP A 128     -14.315  -6.171  15.694  1.00 90.48           C  
ATOM   2025  HA  ASP A 128     -13.301  -6.463  15.964  1.00 90.48           H  
ATOM   2026  C   ASP A 128     -14.282  -5.711  14.231  1.00 90.48           C  
ATOM   2027  CB  ASP A 128     -15.227  -7.402  15.835  1.00 90.48           C  
ATOM   2028  HB2 ASP A 128     -15.058  -8.052  14.976  1.00 90.48           H  
ATOM   2029  HB3 ASP A 128     -16.271  -7.090  15.810  1.00 90.48           H  
ATOM   2030  O   ASP A 128     -13.317  -5.987  13.510  1.00 90.48           O  
ATOM   2031  CG  ASP A 128     -14.965  -8.238  17.094  1.00 90.48           C  
ATOM   2032  OD1 ASP A 128     -13.900  -8.043  17.724  1.00 90.48           O  
ATOM   2033  OD2 ASP A 128     -15.777  -9.158  17.340  1.00 90.48           O  
ATOM   2034  N   PHE A 129     -15.295  -4.967  13.781  1.00 91.96           N  
ATOM   2035  H   PHE A 129     -16.077  -4.795  14.396  1.00 91.96           H  
ATOM   2036  CA  PHE A 129     -15.298  -4.371  12.446  1.00 91.96           C  
ATOM   2037  HA  PHE A 129     -15.097  -5.159  11.720  1.00 91.96           H  
ATOM   2038  C   PHE A 129     -14.181  -3.342  12.279  1.00 91.96           C  
ATOM   2039  CB  PHE A 129     -16.664  -3.751  12.123  1.00 91.96           C  
ATOM   2040  HB2 PHE A 129     -17.051  -3.238  13.003  1.00 91.96           H  
ATOM   2041  HB3 PHE A 129     -16.533  -3.001  11.343  1.00 91.96           H  
ATOM   2042  O   PHE A 129     -13.495  -3.371  11.254  1.00 91.96           O  
ATOM   2043  CG  PHE A 129     -17.677  -4.754  11.609  1.00 91.96           C  
ATOM   2044  CD1 PHE A 129     -17.437  -5.427  10.396  1.00 91.96           C  
ATOM   2045  HD1 PHE A 129     -16.544  -5.210   9.828  1.00 91.96           H  
ATOM   2046  CD2 PHE A 129     -18.871  -4.997  12.312  1.00 91.96           C  
ATOM   2047  HD2 PHE A 129     -19.092  -4.458  13.221  1.00 91.96           H  
ATOM   2048  CE1 PHE A 129     -18.369  -6.357   9.904  1.00 91.96           C  
ATOM   2049  HE1 PHE A 129     -18.195  -6.852   8.960  1.00 91.96           H  
ATOM   2050  CE2 PHE A 129     -19.795  -5.939  11.831  1.00 91.96           C  
ATOM   2051  HE2 PHE A 129     -20.704  -6.126  12.385  1.00 91.96           H  
ATOM   2052  CZ  PHE A 129     -19.545  -6.620  10.628  1.00 91.96           C  
ATOM   2053  HZ  PHE A 129     -20.269  -7.329  10.255  1.00 91.96           H  
ATOM   2054  N   GLY A 130     -13.947  -2.489  13.281  1.00 91.92           N  
ATOM   2055  H   GLY A 130     -14.562  -2.505  14.082  1.00 91.92           H  
ATOM   2056  CA  GLY A 130     -12.829  -1.546  13.285  1.00 91.92           C  
ATOM   2057  HA2 GLY A 130     -12.949  -0.835  12.468  1.00 91.92           H  
ATOM   2058  HA3 GLY A 130     -12.829  -1.002  14.229  1.00 91.92           H  
ATOM   2059  C   GLY A 130     -11.481  -2.256  13.131  1.00 91.92           C  
ATOM   2060  O   GLY A 130     -10.706  -1.913  12.238  1.00 91.92           O  
ATOM   2061  N   ASN A 131     -11.247  -3.316  13.917  1.00 89.52           N  
ATOM   2062  H   ASN A 131     -11.937  -3.525  14.625  1.00 89.52           H  
ATOM   2063  CA  ASN A 131     -10.063  -4.179  13.826  1.00 89.52           C  
ATOM   2064  HA  ASN A 131      -9.169  -3.600  14.060  1.00 89.52           H  
ATOM   2065  C   ASN A 131      -9.881  -4.787  12.430  1.00 89.52           C  
ATOM   2066  CB  ASN A 131     -10.190  -5.331  14.834  1.00 89.52           C  
ATOM   2067  HB2 ASN A 131     -11.221  -5.681  14.889  1.00 89.52           H  
ATOM   2068  HB3 ASN A 131      -9.576  -6.170  14.508  1.00 89.52           H  
ATOM   2069  O   ASN A 131      -8.793  -4.746  11.853  1.00 89.52           O  
ATOM   2070  CG  ASN A 131      -9.706  -4.972  16.212  1.00 89.52           C  
ATOM   2071  ND2 ASN A 131     -10.584  -4.935  17.179  1.00 89.52           N  
ATOM   2072 HD21 ASN A 131     -11.569  -4.962  16.958  1.00 89.52           H  
ATOM   2073 HD22 ASN A 131     -10.290  -4.698  18.115  1.00 89.52           H  
ATOM   2074  OD1 ASN A 131      -8.516  -4.811  16.424  1.00 89.52           O  
ATOM   2075  N   LYS A 132     -10.939  -5.381  11.873  1.00 93.02           N  
ATOM   2076  H   LYS A 132     -11.801  -5.404  12.398  1.00 93.02           H  
ATOM   2077  CA  LYS A 132     -10.892  -6.003  10.544  1.00 93.02           C  
ATOM   2078  HA  LYS A 132     -10.077  -6.726  10.507  1.00 93.02           H  
ATOM   2079  C   LYS A 132     -10.600  -4.969   9.456  1.00 93.02           C  
ATOM   2080  CB  LYS A 132     -12.216  -6.729  10.285  1.00 93.02           C  
ATOM   2081  HB2 LYS A 132     -12.272  -7.004   9.232  1.00 93.02           H  
ATOM   2082  HB3 LYS A 132     -13.046  -6.058  10.506  1.00 93.02           H  
ATOM   2083  O   LYS A 132      -9.759  -5.212   8.590  1.00 93.02           O  
ATOM   2084  CG  LYS A 132     -12.343  -8.011  11.120  1.00 93.02           C  
ATOM   2085  HG2 LYS A 132     -11.597  -8.730  10.781  1.00 93.02           H  
ATOM   2086  HG3 LYS A 132     -12.155  -7.803  12.174  1.00 93.02           H  
ATOM   2087  CD  LYS A 132     -13.752  -8.595  10.968  1.00 93.02           C  
ATOM   2088  HD2 LYS A 132     -13.977  -8.722   9.909  1.00 93.02           H  
ATOM   2089  HD3 LYS A 132     -14.467  -7.897  11.401  1.00 93.02           H  
ATOM   2090  CE  LYS A 132     -13.855  -9.945  11.683  1.00 93.02           C  
ATOM   2091  HE2 LYS A 132     -13.570  -9.804  12.726  1.00 93.02           H  
ATOM   2092  HE3 LYS A 132     -13.145 -10.634  11.227  1.00 93.02           H  
ATOM   2093  NZ  LYS A 132     -15.232 -10.496  11.608  1.00 93.02           N  
ATOM   2094  HZ1 LYS A 132     -15.889  -9.854  12.025  1.00 93.02           H  
ATOM   2095  HZ2 LYS A 132     -15.501 -10.668  10.650  1.00 93.02           H  
ATOM   2096  HZ3 LYS A 132     -15.290 -11.366  12.118  1.00 93.02           H  
ATOM   2097  N   ALA A 133     -11.229  -3.798   9.534  1.00 94.49           N  
ATOM   2098  H   ALA A 133     -11.898  -3.657  10.277  1.00 94.49           H  
ATOM   2099  CA  ALA A 133     -11.028  -2.713   8.582  1.00 94.49           C  
ATOM   2100  HA  ALA A 133     -11.233  -3.085   7.579  1.00 94.49           H  
ATOM   2101  C   ALA A 133      -9.578  -2.212   8.583  1.00 94.49           C  
ATOM   2102  CB  ALA A 133     -12.035  -1.602   8.889  1.00 94.49           C  
ATOM   2103  HB1 ALA A 133     -13.045  -2.010   8.865  1.00 94.49           H  
ATOM   2104  HB2 ALA A 133     -11.852  -1.183   9.879  1.00 94.49           H  
ATOM   2105  HB3 ALA A 133     -11.959  -0.810   8.144  1.00 94.49           H  
ATOM   2106  O   ALA A 133      -8.967  -2.128   7.518  1.00 94.49           O  
ATOM   2107  N   VAL A 134      -8.978  -1.972   9.754  1.00 92.03           N  
ATOM   2108  H   VAL A 134      -9.521  -2.034  10.603  1.00 92.03           H  
ATOM   2109  CA  VAL A 134      -7.580  -1.514   9.826  1.00 92.03           C  
ATOM   2110  HA  VAL A 134      -7.479  -0.689   9.121  1.00 92.03           H  
ATOM   2111  C   VAL A 134      -6.586  -2.593   9.370  1.00 92.03           C  
ATOM   2112  CB  VAL A 134      -7.259  -0.928  11.211  1.00 92.03           C  
ATOM   2113  HB  VAL A 134      -8.006  -0.163  11.422  1.00 92.03           H  
ATOM   2114  O   VAL A 134      -5.642  -2.280   8.647  1.00 92.03           O  
ATOM   2115  CG1 VAL A 134      -7.325  -1.964  12.325  1.00 92.03           C  
ATOM   2116 HG11 VAL A 134      -6.684  -2.818  12.103  1.00 92.03           H  
ATOM   2117 HG12 VAL A 134      -8.352  -2.314  12.432  1.00 92.03           H  
ATOM   2118 HG13 VAL A 134      -7.038  -1.501  13.270  1.00 92.03           H  
ATOM   2119  CG2 VAL A 134      -5.896  -0.236  11.247  1.00 92.03           C  
ATOM   2120 HG21 VAL A 134      -5.094  -0.949  11.051  1.00 92.03           H  
ATOM   2121 HG22 VAL A 134      -5.875   0.559  10.502  1.00 92.03           H  
ATOM   2122 HG23 VAL A 134      -5.738   0.214  12.227  1.00 92.03           H  
ATOM   2123  N   LYS A 135      -6.818  -3.882   9.666  1.00 92.57           N  
ATOM   2124  H   LYS A 135      -7.593  -4.096  10.278  1.00 92.57           H  
ATOM   2125  CA  LYS A 135      -5.998  -4.988   9.121  1.00 92.57           C  
ATOM   2126  HA  LYS A 135      -4.954  -4.841   9.399  1.00 92.57           H  
ATOM   2127  C   LYS A 135      -6.049  -5.039   7.593  1.00 92.57           C  
ATOM   2128  CB  LYS A 135      -6.490  -6.334   9.666  1.00 92.57           C  
ATOM   2129  HB2 LYS A 135      -6.010  -7.133   9.100  1.00 92.57           H  
ATOM   2130  HB3 LYS A 135      -7.565  -6.409   9.507  1.00 92.57           H  
ATOM   2131  O   LYS A 135      -5.030  -5.262   6.933  1.00 92.57           O  
ATOM   2132  CG  LYS A 135      -6.181  -6.561  11.149  1.00 92.57           C  
ATOM   2133  HG2 LYS A 135      -6.601  -5.758  11.755  1.00 92.57           H  
ATOM   2134  HG3 LYS A 135      -5.103  -6.565  11.308  1.00 92.57           H  
ATOM   2135  CD  LYS A 135      -6.777  -7.911  11.572  1.00 92.57           C  
ATOM   2136  HD2 LYS A 135      -6.233  -8.714  11.076  1.00 92.57           H  
ATOM   2137  HD3 LYS A 135      -7.829  -7.960  11.289  1.00 92.57           H  
ATOM   2138  CE  LYS A 135      -6.665  -8.060  13.083  1.00 92.57           C  
ATOM   2139  HE2 LYS A 135      -5.670  -7.739  13.392  1.00 92.57           H  
ATOM   2140  HE3 LYS A 135      -7.373  -7.379  13.555  1.00 92.57           H  
ATOM   2141  NZ  LYS A 135      -6.906  -9.451  13.545  1.00 92.57           N  
ATOM   2142  HZ1 LYS A 135      -7.830  -9.775  13.297  1.00 92.57           H  
ATOM   2143  HZ2 LYS A 135      -6.811  -9.479  14.550  1.00 92.57           H  
ATOM   2144  HZ3 LYS A 135      -6.229 -10.093  13.157  1.00 92.57           H  
ATOM   2145  N   ALA A 136      -7.235  -4.836   7.022  1.00 94.78           N  
ATOM   2146  H   ALA A 136      -8.041  -4.691   7.613  1.00 94.78           H  
ATOM   2147  CA  ALA A 136      -7.403  -4.766   5.578  1.00 94.78           C  
ATOM   2148  HA  ALA A 136      -6.928  -5.639   5.131  1.00 94.78           H  
ATOM   2149  C   ALA A 136      -6.713  -3.528   4.993  1.00 94.78           C  
ATOM   2150  CB  ALA A 136      -8.892  -4.823   5.251  1.00 94.78           C  
ATOM   2151  HB1 ALA A 136      -9.294  -5.763   5.629  1.00 94.78           H  
ATOM   2152  HB2 ALA A 136      -9.038  -4.775   4.172  1.00 94.78           H  
ATOM   2153  HB3 ALA A 136      -9.415  -3.991   5.723  1.00 94.78           H  
ATOM   2154  O   ALA A 136      -6.059  -3.655   3.961  1.00 94.78           O  
ATOM   2155  N   ALA A 137      -6.772  -2.378   5.672  1.00 94.14           N  
ATOM   2156  H   ALA A 137      -7.363  -2.326   6.490  1.00 94.14           H  
ATOM   2157  CA  ALA A 137      -6.040  -1.175   5.287  1.00 94.14           C  
ATOM   2158  HA  ALA A 137      -6.368  -0.875   4.292  1.00 94.14           H  
ATOM   2159  C   ALA A 137      -4.526  -1.419   5.212  1.00 94.14           C  
ATOM   2160  CB  ALA A 137      -6.383  -0.039   6.252  1.00 94.14           C  
ATOM   2161  HB1 ALA A 137      -5.827   0.854   5.968  1.00 94.14           H  
ATOM   2162  HB2 ALA A 137      -6.106  -0.296   7.275  1.00 94.14           H  
ATOM   2163  HB3 ALA A 137      -7.450   0.179   6.211  1.00 94.14           H  
ATOM   2164  O   ALA A 137      -3.933  -1.114   4.182  1.00 94.14           O  
ATOM   2165  N   PHE A 138      -3.915  -2.073   6.212  1.00 93.20           N  
ATOM   2166  H   PHE A 138      -4.438  -2.255   7.056  1.00 93.20           H  
ATOM   2167  CA  PHE A 138      -2.509  -2.502   6.135  1.00 93.20           C  
ATOM   2168  HA  PHE A 138      -1.871  -1.619   6.092  1.00 93.20           H  
ATOM   2169  C   PHE A 138      -2.231  -3.316   4.869  1.00 93.20           C  
ATOM   2170  CB  PHE A 138      -2.125  -3.335   7.368  1.00 93.20           C  
ATOM   2171  HB2 PHE A 138      -2.974  -3.933   7.698  1.00 93.20           H  
ATOM   2172  HB3 PHE A 138      -1.332  -4.031   7.095  1.00 93.20           H  
ATOM   2173  O   PHE A 138      -1.315  -2.998   4.113  1.00 93.20           O  
ATOM   2174  CG  PHE A 138      -1.610  -2.508   8.518  1.00 93.20           C  
ATOM   2175  CD1 PHE A 138      -0.274  -2.070   8.508  1.00 93.20           C  
ATOM   2176  HD1 PHE A 138       0.379  -2.344   7.693  1.00 93.20           H  
ATOM   2177  CD2 PHE A 138      -2.453  -2.175   9.591  1.00 93.20           C  
ATOM   2178  HD2 PHE A 138      -3.471  -2.535   9.621  1.00 93.20           H  
ATOM   2179  CE1 PHE A 138       0.213  -1.283   9.562  1.00 93.20           C  
ATOM   2180  HE1 PHE A 138       1.240  -0.949   9.558  1.00 93.20           H  
ATOM   2181  CE2 PHE A 138      -1.971  -1.382  10.643  1.00 93.20           C  
ATOM   2182  HE2 PHE A 138      -2.614  -1.121  11.471  1.00 93.20           H  
ATOM   2183  CZ  PHE A 138      -0.640  -0.940  10.624  1.00 93.20           C  
ATOM   2184  HZ  PHE A 138      -0.271  -0.343  11.445  1.00 93.20           H  
ATOM   2185  N   CYS A 139      -3.053  -4.333   4.597  1.00 94.35           N  
ATOM   2186  H   CYS A 139      -3.799  -4.532   5.248  1.00 94.35           H  
ATOM   2187  CA  CYS A 139      -2.877  -5.181   3.421  1.00 94.35           C  
ATOM   2188  HA  CYS A 139      -1.867  -5.590   3.438  1.00 94.35           H  
ATOM   2189  C   CYS A 139      -3.037  -4.415   2.102  1.00 94.35           C  
ATOM   2190  CB  CYS A 139      -3.889  -6.331   3.455  1.00 94.35           C  
ATOM   2191  HB2 CYS A 139      -4.899  -5.931   3.548  1.00 94.35           H  
ATOM   2192  HB3 CYS A 139      -3.820  -6.893   2.523  1.00 94.35           H  
ATOM   2193  O   CYS A 139      -2.334  -4.726   1.142  1.00 94.35           O  
ATOM   2194  SG  CYS A 139      -3.543  -7.451   4.833  1.00 94.35           S  
ATOM   2195  HG  CYS A 139      -3.883  -6.609   5.813  1.00 94.35           H  
ATOM   2196  N   LEU A 140      -3.975  -3.470   2.020  1.00 94.57           N  
ATOM   2197  H   LEU A 140      -4.530  -3.269   2.839  1.00 94.57           H  
ATOM   2198  CA  LEU A 140      -4.198  -2.665   0.820  1.00 94.57           C  
ATOM   2199  HA  LEU A 140      -4.203  -3.311  -0.057  1.00 94.57           H  
ATOM   2200  C   LEU A 140      -3.059  -1.679   0.606  1.00 94.57           C  
ATOM   2201  CB  LEU A 140      -5.540  -1.926   0.911  1.00 94.57           C  
ATOM   2202  HB2 LEU A 140      -5.582  -1.190   0.108  1.00 94.57           H  
ATOM   2203  HB3 LEU A 140      -5.584  -1.384   1.856  1.00 94.57           H  
ATOM   2204  O   LEU A 140      -2.496  -1.649  -0.484  1.00 94.57           O  
ATOM   2205  CG  LEU A 140      -6.772  -2.834   0.790  1.00 94.57           C  
ATOM   2206  HG  LEU A 140      -6.767  -3.589   1.576  1.00 94.57           H  
ATOM   2207  CD1 LEU A 140      -8.030  -1.992   0.927  1.00 94.57           C  
ATOM   2208 HD11 LEU A 140      -8.901  -2.642   0.844  1.00 94.57           H  
ATOM   2209 HD12 LEU A 140      -8.040  -1.483   1.891  1.00 94.57           H  
ATOM   2210 HD13 LEU A 140      -8.066  -1.265   0.116  1.00 94.57           H  
ATOM   2211  CD2 LEU A 140      -6.866  -3.547  -0.558  1.00 94.57           C  
ATOM   2212 HD21 LEU A 140      -6.819  -2.810  -1.359  1.00 94.57           H  
ATOM   2213 HD22 LEU A 140      -7.811  -4.086  -0.627  1.00 94.57           H  
ATOM   2214 HD23 LEU A 140      -6.048  -4.260  -0.658  1.00 94.57           H  
ATOM   2215  N   VAL A 141      -2.649  -0.955   1.648  1.00 93.98           N  
ATOM   2216  H   VAL A 141      -3.141  -1.026   2.527  1.00 93.98           H  
ATOM   2217  CA  VAL A 141      -1.535  -0.019   1.536  1.00 93.98           C  
ATOM   2218  HA  VAL A 141      -1.756   0.668   0.719  1.00 93.98           H  
ATOM   2219  C   VAL A 141      -0.268  -0.757   1.150  1.00 93.98           C  
ATOM   2220  CB  VAL A 141      -1.329   0.822   2.801  1.00 93.98           C  
ATOM   2221  HB  VAL A 141      -1.193   0.181   3.672  1.00 93.98           H  
ATOM   2222  O   VAL A 141       0.270  -0.459   0.091  1.00 93.98           O  
ATOM   2223  CG1 VAL A 141      -0.075   1.682   2.606  1.00 93.98           C  
ATOM   2224 HG11 VAL A 141       0.826   1.070   2.582  1.00 93.98           H  
ATOM   2225 HG12 VAL A 141      -0.166   2.242   1.674  1.00 93.98           H  
ATOM   2226 HG13 VAL A 141       0.040   2.385   3.431  1.00 93.98           H  
ATOM   2227  CG2 VAL A 141      -2.542   1.734   3.014  1.00 93.98           C  
ATOM   2228 HG21 VAL A 141      -2.317   2.487   3.769  1.00 93.98           H  
ATOM   2229 HG22 VAL A 141      -2.813   2.227   2.081  1.00 93.98           H  
ATOM   2230 HG23 VAL A 141      -3.401   1.155   3.355  1.00 93.98           H  
ATOM   2231  N   TYR A 142       0.163  -1.751   1.934  1.00 93.75           N  
ATOM   2232  H   TYR A 142      -0.357  -1.990   2.766  1.00 93.75           H  
ATOM   2233  CA  TYR A 142       1.414  -2.451   1.656  1.00 93.75           C  
ATOM   2234  HA  TYR A 142       2.219  -1.717   1.621  1.00 93.75           H  
ATOM   2235  C   TYR A 142       1.398  -3.132   0.293  1.00 93.75           C  
ATOM   2236  CB  TYR A 142       1.746  -3.476   2.751  1.00 93.75           C  
ATOM   2237  HB2 TYR A 142       0.833  -3.933   3.133  1.00 93.75           H  
ATOM   2238  HB3 TYR A 142       2.331  -4.282   2.309  1.00 93.75           H  
ATOM   2239  O   TYR A 142       2.415  -3.093  -0.382  1.00 93.75           O  
ATOM   2240  CG  TYR A 142       2.561  -2.900   3.891  1.00 93.75           C  
ATOM   2241  CD1 TYR A 142       3.967  -2.971   3.839  1.00 93.75           C  
ATOM   2242  HD1 TYR A 142       4.453  -3.426   2.988  1.00 93.75           H  
ATOM   2243  CD2 TYR A 142       1.933  -2.277   4.986  1.00 93.75           C  
ATOM   2244  HD2 TYR A 142       0.856  -2.212   5.027  1.00 93.75           H  
ATOM   2245  CE1 TYR A 142       4.742  -2.421   4.877  1.00 93.75           C  
ATOM   2246  HE1 TYR A 142       5.820  -2.435   4.819  1.00 93.75           H  
ATOM   2247  CE2 TYR A 142       2.707  -1.740   6.033  1.00 93.75           C  
ATOM   2248  HE2 TYR A 142       2.226  -1.267   6.876  1.00 93.75           H  
ATOM   2249  OH  TYR A 142       4.869  -1.294   6.991  1.00 93.75           O  
ATOM   2250  HH  TYR A 142       4.333  -0.911   7.690  1.00 93.75           H  
ATOM   2251  CZ  TYR A 142       4.114  -1.814   5.985  1.00 93.75           C  
ATOM   2252  N   ASN A 143       0.285  -3.740  -0.138  1.00 91.76           N  
ATOM   2253  H   ASN A 143      -0.538  -3.719   0.447  1.00 91.76           H  
ATOM   2254  CA  ASN A 143       0.295  -4.578  -1.343  1.00 91.76           C  
ATOM   2255  HA  ASN A 143       1.327  -4.863  -1.543  1.00 91.76           H  
ATOM   2256  C   ASN A 143      -0.192  -3.880  -2.619  1.00 91.76           C  
ATOM   2257  CB  ASN A 143      -0.500  -5.867  -1.098  1.00 91.76           C  
ATOM   2258  HB2 ASN A 143      -0.378  -6.515  -1.965  1.00 91.76           H  
ATOM   2259  HB3 ASN A 143      -1.559  -5.626  -1.009  1.00 91.76           H  
ATOM   2260  O   ASN A 143       0.118  -4.342  -3.718  1.00 91.76           O  
ATOM   2261  CG  ASN A 143      -0.033  -6.648   0.117  1.00 91.76           C  
ATOM   2262  ND2 ASN A 143      -0.936  -7.276   0.826  1.00 91.76           N  
ATOM   2263 HD21 ASN A 143      -1.847  -6.841   0.807  1.00 91.76           H  
ATOM   2264 HD22 ASN A 143      -0.548  -7.652   1.679  1.00 91.76           H  
ATOM   2265  OD1 ASN A 143       1.132  -6.744   0.444  1.00 91.76           O  
ATOM   2266  N   GLN A 144      -0.973  -2.807  -2.496  1.00 89.36           N  
ATOM   2267  H   GLN A 144      -1.213  -2.487  -1.569  1.00 89.36           H  
ATOM   2268  CA  GLN A 144      -1.574  -2.086  -3.626  1.00 89.36           C  
ATOM   2269  HA  GLN A 144      -1.245  -2.545  -4.558  1.00 89.36           H  
ATOM   2270  C   GLN A 144      -1.124  -0.624  -3.706  1.00 89.36           C  
ATOM   2271  CB  GLN A 144      -3.109  -2.183  -3.590  1.00 89.36           C  
ATOM   2272  HB2 GLN A 144      -3.504  -1.588  -2.767  1.00 89.36           H  
ATOM   2273  HB3 GLN A 144      -3.495  -1.761  -4.517  1.00 89.36           H  
ATOM   2274  O   GLN A 144      -1.356   0.020  -4.723  1.00 89.36           O  
ATOM   2275  CG  GLN A 144      -3.613  -3.628  -3.461  1.00 89.36           C  
ATOM   2276  HG2 GLN A 144      -3.176  -4.233  -4.256  1.00 89.36           H  
ATOM   2277  HG3 GLN A 144      -3.299  -4.038  -2.501  1.00 89.36           H  
ATOM   2278  CD  GLN A 144      -5.130  -3.744  -3.541  1.00 89.36           C  
ATOM   2279  NE2 GLN A 144      -5.674  -4.924  -3.340  1.00 89.36           N  
ATOM   2280 HE21 GLN A 144      -5.097  -5.725  -3.126  1.00 89.36           H  
ATOM   2281 HE22 GLN A 144      -6.682  -4.920  -3.401  1.00 89.36           H  
ATOM   2282  OE1 GLN A 144      -5.870  -2.815  -3.796  1.00 89.36           O  
ATOM   2283  N   GLY A 145      -0.439  -0.110  -2.682  1.00 90.80           N  
ATOM   2284  H   GLY A 145      -0.278  -0.666  -1.855  1.00 90.80           H  
ATOM   2285  CA  GLY A 145       0.114   1.239  -2.681  1.00 90.80           C  
ATOM   2286  HA2 GLY A 145       0.947   1.261  -1.979  1.00 90.80           H  
ATOM   2287  HA3 GLY A 145       0.495   1.484  -3.673  1.00 90.80           H  
ATOM   2288  C   GLY A 145      -0.869   2.329  -2.267  1.00 90.80           C  
ATOM   2289  O   GLY A 145      -0.567   3.499  -2.475  1.00 90.80           O  
ATOM   2290  N   GLY A 146      -2.027   1.986  -1.695  1.00 92.61           N  
ATOM   2291  H   GLY A 146      -2.248   1.009  -1.562  1.00 92.61           H  
ATOM   2292  CA  GLY A 146      -3.010   2.981  -1.274  1.00 92.61           C  
ATOM   2293  HA2 GLY A 146      -3.325   3.558  -2.143  1.00 92.61           H  
ATOM   2294  HA3 GLY A 146      -2.542   3.670  -0.571  1.00 92.61           H  
ATOM   2295  C   GLY A 146      -4.257   2.398  -0.617  1.00 92.61           C  
ATOM   2296  O   GLY A 146      -4.443   1.182  -0.550  1.00 92.61           O  
ATOM   2297  N   LEU A 147      -5.106   3.301  -0.127  1.00 93.32           N  
ATOM   2298  H   LEU A 147      -4.894   4.278  -0.271  1.00 93.32           H  
ATOM   2299  CA  LEU A 147      -6.440   2.996   0.384  1.00 93.32           C  
ATOM   2300  HA  LEU A 147      -6.429   1.986   0.794  1.00 93.32           H  
ATOM   2301  C   LEU A 147      -7.478   3.011  -0.751  1.00 93.32           C  
ATOM   2302  CB  LEU A 147      -6.788   3.996   1.502  1.00 93.32           C  
ATOM   2303  HB2 LEU A 147      -7.855   3.961   1.722  1.00 93.32           H  
ATOM   2304  HB3 LEU A 147      -6.577   5.004   1.145  1.00 93.32           H  
ATOM   2305  O   LEU A 147      -7.260   3.652  -1.782  1.00 93.32           O  
ATOM   2306  CG  LEU A 147      -6.012   3.753   2.806  1.00 93.32           C  
ATOM   2307  HG  LEU A 147      -4.941   3.746   2.601  1.00 93.32           H  
ATOM   2308  CD1 LEU A 147      -6.303   4.882   3.781  1.00 93.32           C  
ATOM   2309 HD11 LEU A 147      -5.775   4.724   4.722  1.00 93.32           H  
ATOM   2310 HD12 LEU A 147      -5.972   5.824   3.344  1.00 93.32           H  
ATOM   2311 HD13 LEU A 147      -7.374   4.947   3.977  1.00 93.32           H  
ATOM   2312  CD2 LEU A 147      -6.381   2.434   3.487  1.00 93.32           C  
ATOM   2313 HD21 LEU A 147      -5.840   2.379   4.431  1.00 93.32           H  
ATOM   2314 HD22 LEU A 147      -7.453   2.399   3.680  1.00 93.32           H  
ATOM   2315 HD23 LEU A 147      -6.079   1.586   2.872  1.00 93.32           H  
ATOM   2316  N   PRO A 148      -8.598   2.287  -0.594  1.00 93.21           N  
ATOM   2317  CA  PRO A 148      -9.607   2.187  -1.638  1.00 93.21           C  
ATOM   2318  HA  PRO A 148      -9.132   1.970  -2.595  1.00 93.21           H  
ATOM   2319  C   PRO A 148     -10.415   3.485  -1.770  1.00 93.21           C  
ATOM   2320  CB  PRO A 148     -10.473   0.998  -1.225  1.00 93.21           C  
ATOM   2321  HB2 PRO A 148     -11.496   1.097  -1.587  1.00 93.21           H  
ATOM   2322  HB3 PRO A 148     -10.020   0.078  -1.593  1.00 93.21           H  
ATOM   2323  O   PRO A 148     -10.641   4.182  -0.783  1.00 93.21           O  
ATOM   2324  CG  PRO A 148     -10.409   1.017   0.303  1.00 93.21           C  
ATOM   2325  HG2 PRO A 148     -11.147   1.717   0.693  1.00 93.21           H  
ATOM   2326  HG3 PRO A 148     -10.562   0.025   0.728  1.00 93.21           H  
ATOM   2327  CD  PRO A 148      -9.010   1.553   0.597  1.00 93.21           C  
ATOM   2328  HD2 PRO A 148      -8.315   0.734   0.785  1.00 93.21           H  
ATOM   2329  HD3 PRO A 148      -9.055   2.203   1.471  1.00 93.21           H  
ATOM   2330  N   LYS A 149     -10.896   3.768  -2.988  1.00 91.85           N  
ATOM   2331  H   LYS A 149     -10.678   3.130  -3.740  1.00 91.85           H  
ATOM   2332  CA  LYS A 149     -11.822   4.880  -3.272  1.00 91.85           C  
ATOM   2333  HA  LYS A 149     -11.698   5.645  -2.506  1.00 91.85           H  
ATOM   2334  C   LYS A 149     -13.269   4.412  -3.207  1.00 91.85           C  
ATOM   2335  CB  LYS A 149     -11.536   5.534  -4.637  1.00 91.85           C  
ATOM   2336  HB2 LYS A 149     -12.269   6.325  -4.797  1.00 91.85           H  
ATOM   2337  HB3 LYS A 149     -11.638   4.810  -5.445  1.00 91.85           H  
ATOM   2338  O   LYS A 149     -13.569   3.339  -3.736  1.00 91.85           O  
ATOM   2339  CG  LYS A 149     -10.141   6.147  -4.699  1.00 91.85           C  
ATOM   2340  HG2 LYS A 149     -10.099   6.862  -3.877  1.00 91.85           H  
ATOM   2341  HG3 LYS A 149      -9.375   5.384  -4.560  1.00 91.85           H  
ATOM   2342  CD  LYS A 149      -9.867   6.934  -5.981  1.00 91.85           C  
ATOM   2343  HD2 LYS A 149     -10.687   7.633  -6.145  1.00 91.85           H  
ATOM   2344  HD3 LYS A 149      -9.791   6.252  -6.829  1.00 91.85           H  
ATOM   2345  CE  LYS A 149      -8.559   7.714  -5.788  1.00 91.85           C  
ATOM   2346  HE2 LYS A 149      -7.728   7.012  -5.715  1.00 91.85           H  
ATOM   2347  HE3 LYS A 149      -8.625   8.242  -4.837  1.00 91.85           H  
ATOM   2348  NZ  LYS A 149      -8.328   8.697  -6.875  1.00 91.85           N  
ATOM   2349  HZ1 LYS A 149      -8.253   8.250  -7.778  1.00 91.85           H  
ATOM   2350  HZ2 LYS A 149      -9.087   9.363  -6.898  1.00 91.85           H  
ATOM   2351  HZ3 LYS A 149      -7.488   9.227  -6.692  1.00 91.85           H  
ATOM   2352  N   LYS A 150     -14.176   5.227  -2.660  1.00 87.85           N  
ATOM   2353  H   LYS A 150     -13.862   6.143  -2.372  1.00 87.85           H  
ATOM   2354  CA  LYS A 150     -15.623   4.924  -2.628  1.00 87.85           C  
ATOM   2355  HA  LYS A 150     -15.781   3.932  -2.206  1.00 87.85           H  
ATOM   2356  C   LYS A 150     -16.243   4.862  -4.021  1.00 87.85           C  
ATOM   2357  CB  LYS A 150     -16.370   5.963  -1.773  1.00 87.85           C  
ATOM   2358  HB2 LYS A 150     -17.417   5.992  -2.076  1.00 87.85           H  
ATOM   2359  HB3 LYS A 150     -15.945   6.955  -1.922  1.00 87.85           H  
ATOM   2360  O   LYS A 150     -17.116   4.036  -4.253  1.00 87.85           O  
ATOM   2361  CG  LYS A 150     -16.318   5.576  -0.295  1.00 87.85           C  
ATOM   2362  HG2 LYS A 150     -15.278   5.540   0.029  1.00 87.85           H  
ATOM   2363  HG3 LYS A 150     -16.754   4.583  -0.190  1.00 87.85           H  
ATOM   2364  CD  LYS A 150     -17.099   6.545   0.601  1.00 87.85           C  
ATOM   2365  HD2 LYS A 150     -16.601   7.515   0.610  1.00 87.85           H  
ATOM   2366  HD3 LYS A 150     -18.116   6.665   0.230  1.00 87.85           H  
ATOM   2367  CE  LYS A 150     -17.125   5.944   2.010  1.00 87.85           C  
ATOM   2368  HE2 LYS A 150     -16.105   5.675   2.288  1.00 87.85           H  
ATOM   2369  HE3 LYS A 150     -17.725   5.034   2.003  1.00 87.85           H  
ATOM   2370  NZ  LYS A 150     -17.631   6.880   3.029  1.00 87.85           N  
ATOM   2371  HZ1 LYS A 150     -17.558   6.478   3.952  1.00 87.85           H  
ATOM   2372  HZ2 LYS A 150     -18.559   7.245   2.868  1.00 87.85           H  
ATOM   2373  HZ3 LYS A 150     -17.010   7.674   3.099  1.00 87.85           H  
ATOM   2374  N   SER A 151     -15.761   5.690  -4.944  1.00 80.33           N  
ATOM   2375  H   SER A 151     -15.058   6.359  -4.664  1.00 80.33           H  
ATOM   2376  CA  SER A 151     -16.235   5.755  -6.332  1.00 80.33           C  
ATOM   2377  HA  SER A 151     -17.320   5.652  -6.338  1.00 80.33           H  
ATOM   2378  C   SER A 151     -15.686   4.653  -7.246  1.00 80.33           C  
ATOM   2379  CB  SER A 151     -15.891   7.129  -6.912  1.00 80.33           C  
ATOM   2380  HB2 SER A 151     -16.412   7.896  -6.339  1.00 80.33           H  
ATOM   2381  HB3 SER A 151     -16.216   7.187  -7.950  1.00 80.33           H  
ATOM   2382  O   SER A 151     -16.026   4.621  -8.426  1.00 80.33           O  
ATOM   2383  OG  SER A 151     -14.493   7.358  -6.832  1.00 80.33           O  
ATOM   2384  HG  SER A 151     -14.336   8.276  -7.062  1.00 80.33           H  
ATOM   2385  N   SER A 152     -14.830   3.756  -6.742  1.00 67.45           N  
ATOM   2386  H   SER A 152     -14.677   3.739  -5.744  1.00 67.45           H  
ATOM   2387  CA  SER A 152     -14.305   2.664  -7.569  1.00 67.45           C  
ATOM   2388  HA  SER A 152     -13.872   3.087  -8.475  1.00 67.45           H  
ATOM   2389  C   SER A 152     -15.429   1.711  -7.963  1.00 67.45           C  
ATOM   2390  CB  SER A 152     -13.226   1.855  -6.845  1.00 67.45           C  
ATOM   2391  HB2 SER A 152     -13.656   1.387  -5.960  1.00 67.45           H  
ATOM   2392  HB3 SER A 152     -12.865   1.072  -7.512  1.00 67.45           H  
ATOM   2393  O   SER A 152     -16.238   1.334  -7.115  1.00 67.45           O  
ATOM   2394  OG  SER A 152     -12.143   2.671  -6.460  1.00 67.45           O  
ATOM   2395  HG  SER A 152     -12.458   3.171  -5.703  1.00 67.45           H  
ATOM   2396  N   GLU A 153     -15.425   1.252  -9.220  1.00 70.65           N  
ATOM   2397  H   GLU A 153     -14.823   1.687  -9.904  1.00 70.65           H  
ATOM   2398  CA  GLU A 153     -16.227   0.099  -9.641  1.00 70.65           C  
ATOM   2399  HA  GLU A 153     -17.273   0.397  -9.710  1.00 70.65           H  
ATOM   2400  C   GLU A 153     -16.098  -1.035  -8.623  1.00 70.65           C  
ATOM   2401  CB  GLU A 153     -15.763  -0.439 -10.997  1.00 70.65           C  
ATOM   2402  HB2 GLU A 153     -16.245  -1.400 -11.172  1.00 70.65           H  
ATOM   2403  HB3 GLU A 153     -14.685  -0.596 -10.953  1.00 70.65           H  
ATOM   2404  O   GLU A 153     -15.020  -1.257  -8.056  1.00 70.65           O  
ATOM   2405  CG  GLU A 153     -16.111   0.487 -12.167  1.00 70.65           C  
ATOM   2406  HG2 GLU A 153     -17.192   0.621 -12.194  1.00 70.65           H  
ATOM   2407  HG3 GLU A 153     -15.646   1.459 -11.999  1.00 70.65           H  
ATOM   2408  CD  GLU A 153     -15.620  -0.082 -13.507  1.00 70.65           C  
ATOM   2409  OE1 GLU A 153     -16.075   0.437 -14.545  1.00 70.65           O  
ATOM   2410  OE2 GLU A 153     -14.758  -0.996 -13.475  1.00 70.65           O  
ATOM   2411  N   SER A 154     -17.205  -1.742  -8.393  1.00 74.53           N  
ATOM   2412  H   SER A 154     -18.037  -1.508  -8.914  1.00 74.53           H  
ATOM   2413  CA  SER A 154     -17.296  -2.793  -7.387  1.00 74.53           C  
ATOM   2414  HA  SER A 154     -17.019  -2.358  -6.427  1.00 74.53           H  
ATOM   2415  C   SER A 154     -16.332  -3.936  -7.701  1.00 74.53           C  
ATOM   2416  CB  SER A 154     -18.732  -3.296  -7.273  1.00 74.53           C  
ATOM   2417  HB2 SER A 154     -19.422  -2.456  -7.346  1.00 74.53           H  
ATOM   2418  HB3 SER A 154     -18.963  -4.022  -8.053  1.00 74.53           H  
ATOM   2419  O   SER A 154     -16.639  -4.873  -8.432  1.00 74.53           O  
ATOM   2420  OG  SER A 154     -18.857  -3.870  -6.002  1.00 74.53           O  
ATOM   2421  HG  SER A 154     -19.134  -4.785  -6.087  1.00 74.53           H  
ATOM   2422  N   LYS A 155     -15.112  -3.829  -7.175  1.00 83.66           N  
ATOM   2423  H   LYS A 155     -14.876  -2.928  -6.784  1.00 83.66           H  
ATOM   2424  CA  LYS A 155     -14.071  -4.840  -7.321  1.00 83.66           C  
ATOM   2425  HA  LYS A 155     -14.305  -5.450  -8.193  1.00 83.66           H  
ATOM   2426  C   LYS A 155     -14.101  -5.751  -6.112  1.00 83.66           C  
ATOM   2427  CB  LYS A 155     -12.701  -4.186  -7.558  1.00 83.66           C  
ATOM   2428  HB2 LYS A 155     -11.916  -4.934  -7.441  1.00 83.66           H  
ATOM   2429  HB3 LYS A 155     -12.543  -3.394  -6.827  1.00 83.66           H  
ATOM   2430  O   LYS A 155     -14.121  -5.297  -4.961  1.00 83.66           O  
ATOM   2431  CG  LYS A 155     -12.628  -3.612  -8.981  1.00 83.66           C  
ATOM   2432  HG2 LYS A 155     -12.703  -4.429  -9.698  1.00 83.66           H  
ATOM   2433  HG3 LYS A 155     -13.471  -2.942  -9.147  1.00 83.66           H  
ATOM   2434  CD  LYS A 155     -11.332  -2.836  -9.243  1.00 83.66           C  
ATOM   2435  HD2 LYS A 155     -10.479  -3.512  -9.188  1.00 83.66           H  
ATOM   2436  HD3 LYS A 155     -11.231  -2.047  -8.498  1.00 83.66           H  
ATOM   2437  CE  LYS A 155     -11.446  -2.219 -10.642  1.00 83.66           C  
ATOM   2438  HE2 LYS A 155     -11.575  -3.019 -11.372  1.00 83.66           H  
ATOM   2439  HE3 LYS A 155     -12.354  -1.618 -10.679  1.00 83.66           H  
ATOM   2440  NZ  LYS A 155     -10.278  -1.380 -11.001  1.00 83.66           N  
ATOM   2441  HZ1 LYS A 155      -9.428  -1.925 -11.028  1.00 83.66           H  
ATOM   2442  HZ2 LYS A 155     -10.185  -0.617 -10.346  1.00 83.66           H  
ATOM   2443  HZ3 LYS A 155     -10.440  -0.979 -11.913  1.00 83.66           H  
ATOM   2444  N   THR A 156     -14.041  -7.048  -6.380  1.00 85.64           N  
ATOM   2445  H   THR A 156     -14.099  -7.352  -7.342  1.00 85.64           H  
ATOM   2446  CA  THR A 156     -13.859  -8.056  -5.342  1.00 85.64           C  
ATOM   2447  HA  THR A 156     -14.666  -7.963  -4.614  1.00 85.64           H  
ATOM   2448  C   THR A 156     -12.526  -7.832  -4.639  1.00 85.64           C  
ATOM   2449  CB  THR A 156     -13.889  -9.472  -5.924  1.00 85.64           C  
ATOM   2450  HB  THR A 156     -13.644 -10.180  -5.133  1.00 85.64           H  
ATOM   2451  O   THR A 156     -11.481  -7.740  -5.290  1.00 85.64           O  
ATOM   2452  CG2 THR A 156     -15.262  -9.825  -6.490  1.00 85.64           C  
ATOM   2453 HG21 THR A 156     -16.022  -9.722  -5.715  1.00 85.64           H  
ATOM   2454 HG22 THR A 156     -15.514  -9.169  -7.322  1.00 85.64           H  
ATOM   2455 HG23 THR A 156     -15.254 -10.855  -6.846  1.00 85.64           H  
ATOM   2456  OG1 THR A 156     -12.935  -9.590  -6.958  1.00 85.64           O  
ATOM   2457  HG1 THR A 156     -12.183  -9.047  -6.711  1.00 85.64           H  
ATOM   2458  N   LEU A 157     -12.548  -7.789  -3.309  1.00 90.43           N  
ATOM   2459  H   LEU A 157     -13.435  -7.843  -2.829  1.00 90.43           H  
ATOM   2460  CA  LEU A 157     -11.328  -7.711  -2.513  1.00 90.43           C  
ATOM   2461  HA  LEU A 157     -10.731  -6.876  -2.881  1.00 90.43           H  
ATOM   2462  C   LEU A 157     -10.489  -8.987  -2.674  1.00 90.43           C  
ATOM   2463  CB  LEU A 157     -11.701  -7.453  -1.044  1.00 90.43           C  
ATOM   2464  HB2 LEU A 157     -12.447  -8.192  -0.751  1.00 90.43           H  
ATOM   2465  HB3 LEU A 157     -10.825  -7.586  -0.409  1.00 90.43           H  
ATOM   2466  O   LEU A 157     -10.984 -10.061  -3.040  1.00 90.43           O  
ATOM   2467  CG  LEU A 157     -12.289  -6.056  -0.785  1.00 90.43           C  
ATOM   2468  HG  LEU A 157     -13.060  -5.841  -1.525  1.00 90.43           H  
ATOM   2469  CD1 LEU A 157     -12.936  -6.033   0.594  1.00 90.43           C  
ATOM   2470 HD11 LEU A 157     -13.663  -6.841   0.680  1.00 90.43           H  
ATOM   2471 HD12 LEU A 157     -12.191  -6.123   1.385  1.00 90.43           H  
ATOM   2472 HD13 LEU A 157     -13.479  -5.095   0.706  1.00 90.43           H  
ATOM   2473  CD2 LEU A 157     -11.212  -4.971  -0.847  1.00 90.43           C  
ATOM   2474 HD21 LEU A 157     -10.401  -5.192  -0.153  1.00 90.43           H  
ATOM   2475 HD22 LEU A 157     -10.829  -4.878  -1.863  1.00 90.43           H  
ATOM   2476 HD23 LEU A 157     -11.653  -4.012  -0.575  1.00 90.43           H  
ATOM   2477  N   SER A 158      -9.195  -8.887  -2.359  1.00 90.22           N  
ATOM   2478  H   SER A 158      -8.842  -7.983  -2.078  1.00 90.22           H  
ATOM   2479  CA  SER A 158      -8.311 -10.057  -2.375  1.00 90.22           C  
ATOM   2480  HA  SER A 158      -8.274 -10.419  -3.403  1.00 90.22           H  
ATOM   2481  C   SER A 158      -8.865 -11.184  -1.494  1.00 90.22           C  
ATOM   2482  CB  SER A 158      -6.884  -9.690  -1.956  1.00 90.22           C  
ATOM   2483  HB2 SER A 158      -6.216 -10.499  -2.250  1.00 90.22           H  
ATOM   2484  HB3 SER A 158      -6.571  -8.783  -2.473  1.00 90.22           H  
ATOM   2485  O   SER A 158      -9.473 -10.923  -0.454  1.00 90.22           O  
ATOM   2486  OG  SER A 158      -6.772  -9.509  -0.558  1.00 90.22           O  
ATOM   2487  HG  SER A 158      -7.319  -8.766  -0.291  1.00 90.22           H  
ATOM   2488  N   LYS A 159      -8.621 -12.441  -1.892  1.00 92.09           N  
ATOM   2489  H   LYS A 159      -8.158 -12.576  -2.779  1.00 92.09           H  
ATOM   2490  CA  LYS A 159      -9.069 -13.635  -1.155  1.00 92.09           C  
ATOM   2491  HA  LYS A 159     -10.156 -13.695  -1.193  1.00 92.09           H  
ATOM   2492  C   LYS A 159      -8.704 -13.570   0.333  1.00 92.09           C  
ATOM   2493  CB  LYS A 159      -8.480 -14.891  -1.829  1.00 92.09           C  
ATOM   2494  HB2 LYS A 159      -7.398 -14.908  -1.699  1.00 92.09           H  
ATOM   2495  HB3 LYS A 159      -8.704 -14.860  -2.896  1.00 92.09           H  
ATOM   2496  O   LYS A 159      -9.542 -13.854   1.173  1.00 92.09           O  
ATOM   2497  CG  LYS A 159      -9.083 -16.175  -1.248  1.00 92.09           C  
ATOM   2498  HG2 LYS A 159      -8.864 -16.229  -0.182  1.00 92.09           H  
ATOM   2499  HG3 LYS A 159     -10.163 -16.120  -1.384  1.00 92.09           H  
ATOM   2500  CD  LYS A 159      -8.563 -17.455  -1.924  1.00 92.09           C  
ATOM   2501  HD2 LYS A 159      -8.845 -17.455  -2.977  1.00 92.09           H  
ATOM   2502  HD3 LYS A 159      -7.479 -17.515  -1.824  1.00 92.09           H  
ATOM   2503  CE  LYS A 159      -9.219 -18.638  -1.206  1.00 92.09           C  
ATOM   2504  HE2 LYS A 159      -8.954 -18.592  -0.150  1.00 92.09           H  
ATOM   2505  HE3 LYS A 159     -10.300 -18.502  -1.245  1.00 92.09           H  
ATOM   2506  NZ  LYS A 159      -8.890 -19.974  -1.742  1.00 92.09           N  
ATOM   2507  HZ1 LYS A 159      -9.209 -20.063  -2.696  1.00 92.09           H  
ATOM   2508  HZ2 LYS A 159      -7.902 -20.171  -1.660  1.00 92.09           H  
ATOM   2509  HZ3 LYS A 159      -9.397 -20.647  -1.185  1.00 92.09           H  
ATOM   2510  N   PHE A 160      -7.495 -13.102   0.648  1.00 93.06           N  
ATOM   2511  H   PHE A 160      -6.872 -12.850  -0.107  1.00 93.06           H  
ATOM   2512  CA  PHE A 160      -7.025 -12.931   2.025  1.00 93.06           C  
ATOM   2513  HA  PHE A 160      -7.050 -13.895   2.534  1.00 93.06           H  
ATOM   2514  C   PHE A 160      -7.907 -11.971   2.841  1.00 93.06           C  
ATOM   2515  CB  PHE A 160      -5.575 -12.434   1.982  1.00 93.06           C  
ATOM   2516  HB2 PHE A 160      -5.538 -11.462   1.489  1.00 93.06           H  
ATOM   2517  HB3 PHE A 160      -4.979 -13.129   1.390  1.00 93.06           H  
ATOM   2518  O   PHE A 160      -8.315 -12.297   3.948  1.00 93.06           O  
ATOM   2519  CG  PHE A 160      -4.947 -12.319   3.354  1.00 93.06           C  
ATOM   2520  CD1 PHE A 160      -4.922 -11.082   4.028  1.00 93.06           C  
ATOM   2521  HD1 PHE A 160      -5.342 -10.196   3.574  1.00 93.06           H  
ATOM   2522  CD2 PHE A 160      -4.421 -13.466   3.975  1.00 93.06           C  
ATOM   2523  HD2 PHE A 160      -4.473 -14.428   3.487  1.00 93.06           H  
ATOM   2524  CE1 PHE A 160      -4.361 -10.998   5.314  1.00 93.06           C  
ATOM   2525  HE1 PHE A 160      -4.337 -10.057   5.845  1.00 93.06           H  
ATOM   2526  CE2 PHE A 160      -3.861 -13.377   5.260  1.00 93.06           C  
ATOM   2527  HE2 PHE A 160      -3.471 -14.258   5.748  1.00 93.06           H  
ATOM   2528  CZ  PHE A 160      -3.837 -12.144   5.930  1.00 93.06           C  
ATOM   2529  HZ  PHE A 160      -3.427 -12.081   6.927  1.00 93.06           H  
ATOM   2530  N   ILE A 161      -8.256 -10.803   2.293  1.00 94.20           N  
ATOM   2531  H   ILE A 161      -7.985 -10.609   1.339  1.00 94.20           H  
ATOM   2532  CA  ILE A 161      -9.117  -9.846   3.005  1.00 94.20           C  
ATOM   2533  HA  ILE A 161      -8.710  -9.691   4.004  1.00 94.20           H  
ATOM   2534  C   ILE A 161     -10.522 -10.436   3.195  1.00 94.20           C  
ATOM   2535  CB  ILE A 161      -9.144  -8.478   2.285  1.00 94.20           C  
ATOM   2536  HB  ILE A 161      -9.431  -8.640   1.246  1.00 94.20           H  
ATOM   2537  O   ILE A 161     -11.061 -10.390   4.299  1.00 94.20           O  
ATOM   2538  CG1 ILE A 161      -7.741  -7.821   2.317  1.00 94.20           C  
ATOM   2539 HG12 ILE A 161      -6.995  -8.534   1.967  1.00 94.20           H  
ATOM   2540 HG13 ILE A 161      -7.484  -7.557   3.342  1.00 94.20           H  
ATOM   2541  CG2 ILE A 161     -10.181  -7.545   2.934  1.00 94.20           C  
ATOM   2542 HG21 ILE A 161      -9.974  -7.437   3.998  1.00 94.20           H  
ATOM   2543 HG22 ILE A 161     -11.190  -7.939   2.812  1.00 94.20           H  
ATOM   2544 HG23 ILE A 161     -10.166  -6.558   2.471  1.00 94.20           H  
ATOM   2545  CD1 ILE A 161      -7.614  -6.562   1.450  1.00 94.20           C  
ATOM   2546 HD11 ILE A 161      -6.569  -6.254   1.416  1.00 94.20           H  
ATOM   2547 HD12 ILE A 161      -7.957  -6.767   0.436  1.00 94.20           H  
ATOM   2548 HD13 ILE A 161      -8.195  -5.742   1.872  1.00 94.20           H  
ATOM   2549  N   ARG A 162     -11.094 -11.032   2.143  1.00 94.81           N  
ATOM   2550  H   ARG A 162     -10.575 -11.074   1.277  1.00 94.81           H  
ATOM   2551  CA  ARG A 162     -12.445 -11.608   2.188  1.00 94.81           C  
ATOM   2552  HA  ARG A 162     -13.145 -10.864   2.567  1.00 94.81           H  
ATOM   2553  C   ARG A 162     -12.545 -12.777   3.160  1.00 94.81           C  
ATOM   2554  CB  ARG A 162     -12.896 -12.032   0.782  1.00 94.81           C  
ATOM   2555  HB2 ARG A 162     -13.820 -12.602   0.870  1.00 94.81           H  
ATOM   2556  HB3 ARG A 162     -12.144 -12.677   0.328  1.00 94.81           H  
ATOM   2557  O   ARG A 162     -13.397 -12.764   4.034  1.00 94.81           O  
ATOM   2558  CG  ARG A 162     -13.149 -10.815  -0.116  1.00 94.81           C  
ATOM   2559  HG2 ARG A 162     -12.194 -10.355  -0.368  1.00 94.81           H  
ATOM   2560  HG3 ARG A 162     -13.757 -10.091   0.426  1.00 94.81           H  
ATOM   2561  CD  ARG A 162     -13.891 -11.189  -1.403  1.00 94.81           C  
ATOM   2562  HD2 ARG A 162     -14.802 -11.726  -1.137  1.00 94.81           H  
ATOM   2563  HD3 ARG A 162     -14.177 -10.273  -1.920  1.00 94.81           H  
ATOM   2564  NE  ARG A 162     -13.039 -11.978  -2.308  1.00 94.81           N  
ATOM   2565  HE  ARG A 162     -12.105 -11.615  -2.434  1.00 94.81           H  
ATOM   2566  NH1 ARG A 162     -14.634 -13.360  -3.251  1.00 94.81           N  
ATOM   2567 HH11 ARG A 162     -14.883 -14.128  -3.858  1.00 94.81           H  
ATOM   2568 HH12 ARG A 162     -15.358 -12.970  -2.666  1.00 94.81           H  
ATOM   2569  NH2 ARG A 162     -12.528 -13.586  -3.829  1.00 94.81           N  
ATOM   2570 HH21 ARG A 162     -12.829 -14.338  -4.432  1.00 94.81           H  
ATOM   2571 HH22 ARG A 162     -11.569 -13.269  -3.818  1.00 94.81           H  
ATOM   2572  CZ  ARG A 162     -13.410 -12.963  -3.107  1.00 94.81           C  
ATOM   2573  N   GLU A 163     -11.681 -13.774   3.024  1.00 94.22           N  
ATOM   2574  H   GLU A 163     -10.984 -13.715   2.296  1.00 94.22           H  
ATOM   2575  CA  GLU A 163     -11.812 -15.046   3.740  1.00 94.22           C  
ATOM   2576  HA  GLU A 163     -12.861 -15.236   3.967  1.00 94.22           H  
ATOM   2577  C   GLU A 163     -11.075 -15.050   5.081  1.00 94.22           C  
ATOM   2578  CB  GLU A 163     -11.326 -16.193   2.843  1.00 94.22           C  
ATOM   2579  HB2 GLU A 163     -10.288 -16.014   2.564  1.00 94.22           H  
ATOM   2580  HB3 GLU A 163     -11.374 -17.120   3.414  1.00 94.22           H  
ATOM   2581  O   GLU A 163     -11.601 -15.576   6.053  1.00 94.22           O  
ATOM   2582  CG  GLU A 163     -12.186 -16.350   1.575  1.00 94.22           C  
ATOM   2583  HG2 GLU A 163     -12.194 -15.409   1.024  1.00 94.22           H  
ATOM   2584  HG3 GLU A 163     -13.212 -16.576   1.867  1.00 94.22           H  
ATOM   2585  CD  GLU A 163     -11.667 -17.451   0.641  1.00 94.22           C  
ATOM   2586  OE1 GLU A 163     -12.089 -17.466  -0.539  1.00 94.22           O  
ATOM   2587  OE2 GLU A 163     -10.760 -18.217   1.036  1.00 94.22           O  
ATOM   2588  N   THR A 164      -9.892 -14.432   5.174  1.00 92.66           N  
ATOM   2589  H   THR A 164      -9.497 -13.988   4.357  1.00 92.66           H  
ATOM   2590  CA  THR A 164      -9.082 -14.461   6.405  1.00 92.66           C  
ATOM   2591  HA  THR A 164      -9.300 -15.384   6.943  1.00 92.66           H  
ATOM   2592  C   THR A 164      -9.426 -13.320   7.359  1.00 92.66           C  
ATOM   2593  CB  THR A 164      -7.574 -14.454   6.095  1.00 92.66           C  
ATOM   2594  HB  THR A 164      -7.270 -13.467   5.744  1.00 92.66           H  
ATOM   2595  O   THR A 164      -9.524 -13.543   8.560  1.00 92.66           O  
ATOM   2596  CG2 THR A 164      -6.723 -14.791   7.316  1.00 92.66           C  
ATOM   2597 HG21 THR A 164      -7.036 -15.744   7.743  1.00 92.66           H  
ATOM   2598 HG22 THR A 164      -6.827 -14.013   8.072  1.00 92.66           H  
ATOM   2599 HG23 THR A 164      -5.674 -14.853   7.028  1.00 92.66           H  
ATOM   2600  OG1 THR A 164      -7.270 -15.405   5.094  1.00 92.66           O  
ATOM   2601  HG1 THR A 164      -7.614 -16.246   5.405  1.00 92.66           H  
ATOM   2602  N   ILE A 165      -9.615 -12.095   6.855  1.00 93.21           N  
ATOM   2603  H   ILE A 165      -9.522 -11.964   5.857  1.00 93.21           H  
ATOM   2604  CA  ILE A 165      -9.878 -10.934   7.724  1.00 93.21           C  
ATOM   2605  HA  ILE A 165      -9.371 -11.094   8.675  1.00 93.21           H  
ATOM   2606  C   ILE A 165     -11.370 -10.822   8.052  1.00 93.21           C  
ATOM   2607  CB  ILE A 165      -9.306  -9.629   7.125  1.00 93.21           C  
ATOM   2608  HB  ILE A 165      -9.777  -9.443   6.160  1.00 93.21           H  
ATOM   2609  O   ILE A 165     -11.745 -10.734   9.221  1.00 93.21           O  
ATOM   2610  CG1 ILE A 165      -7.781  -9.750   6.901  1.00 93.21           C  
ATOM   2611 HG12 ILE A 165      -7.288  -9.986   7.844  1.00 93.21           H  
ATOM   2612 HG13 ILE A 165      -7.586 -10.565   6.204  1.00 93.21           H  
ATOM   2613  CG2 ILE A 165      -9.638  -8.430   8.029  1.00 93.21           C  
ATOM   2614 HG21 ILE A 165      -9.278  -7.504   7.582  1.00 93.21           H  
ATOM   2615 HG22 ILE A 165     -10.717  -8.322   8.140  1.00 93.21           H  
ATOM   2616 HG23 ILE A 165      -9.186  -8.562   9.013  1.00 93.21           H  
ATOM   2617  CD1 ILE A 165      -7.148  -8.484   6.314  1.00 93.21           C  
ATOM   2618 HD11 ILE A 165      -7.757  -8.113   5.489  1.00 93.21           H  
ATOM   2619 HD12 ILE A 165      -6.145  -8.705   5.951  1.00 93.21           H  
ATOM   2620 HD13 ILE A 165      -7.074  -7.712   7.081  1.00 93.21           H  
ATOM   2621  N   PHE A 166     -12.229 -10.810   7.032  1.00 93.78           N  
ATOM   2622  H   PHE A 166     -11.869 -10.843   6.089  1.00 93.78           H  
ATOM   2623  CA  PHE A 166     -13.662 -10.574   7.226  1.00 93.78           C  
ATOM   2624  HA  PHE A 166     -13.807 -10.062   8.177  1.00 93.78           H  
ATOM   2625  C   PHE A 166     -14.504 -11.841   7.337  1.00 93.78           C  
ATOM   2626  CB  PHE A 166     -14.178  -9.623   6.146  1.00 93.78           C  
ATOM   2627  HB2 PHE A 166     -13.787  -9.914   5.171  1.00 93.78           H  
ATOM   2628  HB3 PHE A 166     -15.264  -9.695   6.094  1.00 93.78           H  
ATOM   2629  O   PHE A 166     -15.616 -11.756   7.857  1.00 93.78           O  
ATOM   2630  CG  PHE A 166     -13.821  -8.183   6.449  1.00 93.78           C  
ATOM   2631  CD1 PHE A 166     -14.673  -7.404   7.256  1.00 93.78           C  
ATOM   2632  HD1 PHE A 166     -15.585  -7.830   7.649  1.00 93.78           H  
ATOM   2633  CD2 PHE A 166     -12.649  -7.613   5.919  1.00 93.78           C  
ATOM   2634  HD2 PHE A 166     -12.000  -8.205   5.290  1.00 93.78           H  
ATOM   2635  CE1 PHE A 166     -14.360  -6.061   7.525  1.00 93.78           C  
ATOM   2636  HE1 PHE A 166     -15.026  -5.456   8.121  1.00 93.78           H  
ATOM   2637  CE2 PHE A 166     -12.341  -6.269   6.185  1.00 93.78           C  
ATOM   2638  HE2 PHE A 166     -11.455  -5.821   5.759  1.00 93.78           H  
ATOM   2639  CZ  PHE A 166     -13.194  -5.493   6.989  1.00 93.78           C  
ATOM   2640  HZ  PHE A 166     -12.969  -4.454   7.179  1.00 93.78           H  
ATOM   2641  N   ASN A 167     -13.987 -12.991   6.897  1.00 92.91           N  
ATOM   2642  H   ASN A 167     -13.054 -12.978   6.511  1.00 92.91           H  
ATOM   2643  CA  ASN A 167     -14.751 -14.230   6.747  1.00 92.91           C  
ATOM   2644  HA  ASN A 167     -14.143 -14.900   6.139  1.00 92.91           H  
ATOM   2645  C   ASN A 167     -16.064 -14.023   5.956  1.00 92.91           C  
ATOM   2646  CB  ASN A 167     -14.923 -14.901   8.120  1.00 92.91           C  
ATOM   2647  HB2 ASN A 167     -13.965 -14.931   8.638  1.00 92.91           H  
ATOM   2648  HB3 ASN A 167     -15.634 -14.328   8.716  1.00 92.91           H  
ATOM   2649  O   ASN A 167     -17.126 -14.531   6.305  1.00 92.91           O  
ATOM   2650  CG  ASN A 167     -15.416 -16.330   7.990  1.00 92.91           C  
ATOM   2651  ND2 ASN A 167     -16.155 -16.820   8.957  1.00 92.91           N  
ATOM   2652 HD21 ASN A 167     -16.431 -16.248   9.742  1.00 92.91           H  
ATOM   2653 HD22 ASN A 167     -16.466 -17.773   8.831  1.00 92.91           H  
ATOM   2654  OD1 ASN A 167     -15.131 -17.031   7.034  1.00 92.91           O  
ATOM   2655  N   ASN A 168     -15.995 -13.216   4.894  1.00 92.79           N  
ATOM   2656  H   ASN A 168     -15.087 -12.837   4.667  1.00 92.79           H  
ATOM   2657  CA  ASN A 168     -17.098 -12.910   3.995  1.00 92.79           C  
ATOM   2658  HA  ASN A 168     -17.881 -13.657   4.126  1.00 92.79           H  
ATOM   2659  C   ASN A 168     -16.621 -12.980   2.538  1.00 92.79           C  
ATOM   2660  CB  ASN A 168     -17.700 -11.546   4.368  1.00 92.79           C  
ATOM   2661  HB2 ASN A 168     -16.941 -10.769   4.281  1.00 92.79           H  
ATOM   2662  HB3 ASN A 168     -18.034 -11.581   5.405  1.00 92.79           H  
ATOM   2663  O   ASN A 168     -16.039 -12.038   1.993  1.00 92.79           O  
ATOM   2664  CG  ASN A 168     -18.890 -11.174   3.494  1.00 92.79           C  
ATOM   2665  ND2 ASN A 168     -19.585 -10.116   3.832  1.00 92.79           N  
ATOM   2666 HD21 ASN A 168     -19.339  -9.574   4.649  1.00 92.79           H  
ATOM   2667 HD22 ASN A 168     -20.357  -9.853   3.236  1.00 92.79           H  
ATOM   2668  OD1 ASN A 168     -19.203 -11.814   2.497  1.00 92.79           O  
ATOM   2669  N   ALA A 169     -16.924 -14.102   1.883  1.00 90.58           N  
ATOM   2670  H   ALA A 169     -17.383 -14.841   2.395  1.00 90.58           H  
ATOM   2671  CA  ALA A 169     -16.555 -14.351   0.493  1.00 90.58           C  
ATOM   2672  HA  ALA A 169     -15.475 -14.238   0.400  1.00 90.58           H  
ATOM   2673  C   ALA A 169     -17.206 -13.377  -0.505  1.00 90.58           C  
ATOM   2674  CB  ALA A 169     -16.911 -15.803   0.156  1.00 90.58           C  
ATOM   2675  HB1 ALA A 169     -16.599 -16.030  -0.863  1.00 90.58           H  
ATOM   2676  HB2 ALA A 169     -16.393 -16.480   0.835  1.00 90.58           H  
ATOM   2677  HB3 ALA A 169     -17.987 -15.959   0.242  1.00 90.58           H  
ATOM   2678  O   ALA A 169     -16.710 -13.244  -1.617  1.00 90.58           O  
ATOM   2679  N   LYS A 170     -18.286 -12.677  -0.151  1.00 90.79           N  
ATOM   2680  H   LYS A 170     -18.624 -12.745   0.798  1.00 90.79           H  
ATOM   2681  CA  LYS A 170     -18.960 -11.726  -1.051  1.00 90.79           C  
ATOM   2682  HA  LYS A 170     -18.691 -11.939  -2.085  1.00 90.79           H  
ATOM   2683  C   LYS A 170     -18.528 -10.278  -0.835  1.00 90.79           C  
ATOM   2684  CB  LYS A 170     -20.481 -11.881  -0.935  1.00 90.79           C  
ATOM   2685  HB2 LYS A 170     -20.962 -11.119  -1.548  1.00 90.79           H  
ATOM   2686  HB3 LYS A 170     -20.784 -11.727   0.101  1.00 90.79           H  
ATOM   2687  O   LYS A 170     -19.017  -9.415  -1.545  1.00 90.79           O  
ATOM   2688  CG  LYS A 170     -20.952 -13.260  -1.417  1.00 90.79           C  
ATOM   2689  HG2 LYS A 170     -20.604 -13.427  -2.437  1.00 90.79           H  
ATOM   2690  HG3 LYS A 170     -20.546 -14.038  -0.770  1.00 90.79           H  
ATOM   2691  CD  LYS A 170     -22.481 -13.331  -1.387  1.00 90.79           C  
ATOM   2692  HD2 LYS A 170     -22.827 -13.145  -0.370  1.00 90.79           H  
ATOM   2693  HD3 LYS A 170     -22.886 -12.562  -2.044  1.00 90.79           H  
ATOM   2694  CE  LYS A 170     -22.960 -14.710  -1.851  1.00 90.79           C  
ATOM   2695  HE2 LYS A 170     -22.580 -14.889  -2.857  1.00 90.79           H  
ATOM   2696  HE3 LYS A 170     -22.535 -15.467  -1.191  1.00 90.79           H  
ATOM   2697  NZ  LYS A 170     -24.442 -14.796  -1.843  1.00 90.79           N  
ATOM   2698  HZ1 LYS A 170     -24.753 -15.707  -2.150  1.00 90.79           H  
ATOM   2699  HZ2 LYS A 170     -24.805 -14.633  -0.914  1.00 90.79           H  
ATOM   2700  HZ3 LYS A 170     -24.841 -14.103  -2.459  1.00 90.79           H  
ATOM   2701  N   MET A 171     -17.626 -10.014   0.110  1.00 91.61           N  
ATOM   2702  H   MET A 171     -17.269 -10.773   0.674  1.00 91.61           H  
ATOM   2703  CA  MET A 171     -17.254  -8.648   0.462  1.00 91.61           C  
ATOM   2704  HA  MET A 171     -18.171  -8.104   0.685  1.00 91.61           H  
ATOM   2705  C   MET A 171     -16.547  -7.922  -0.688  1.00 91.61           C  
ATOM   2706  CB  MET A 171     -16.395  -8.661   1.725  1.00 91.61           C  
ATOM   2707  HB2 MET A 171     -16.880  -9.274   2.485  1.00 91.61           H  
ATOM   2708  HB3 MET A 171     -15.412  -9.079   1.509  1.00 91.61           H  
ATOM   2709  O   MET A 171     -15.537  -8.389  -1.230  1.00 91.61           O  
ATOM   2710  CG  MET A 171     -16.245  -7.250   2.279  1.00 91.61           C  
ATOM   2711  HG2 MET A 171     -15.841  -6.586   1.514  1.00 91.61           H  
ATOM   2712  HG3 MET A 171     -17.231  -6.882   2.562  1.00 91.61           H  
ATOM   2713  SD  MET A 171     -15.164  -7.189   3.714  1.00 91.61           S  
ATOM   2714  CE  MET A 171     -15.536  -5.494   4.213  1.00 91.61           C  
ATOM   2715  HE1 MET A 171     -14.856  -5.171   5.000  1.00 91.61           H  
ATOM   2716  HE2 MET A 171     -16.564  -5.438   4.572  1.00 91.61           H  
ATOM   2717  HE3 MET A 171     -15.429  -4.841   3.347  1.00 91.61           H  
ATOM   2718  N   GLU A 172     -17.059  -6.745  -1.018  1.00 92.25           N  
ATOM   2719  H   GLU A 172     -17.903  -6.437  -0.555  1.00 92.25           H  
ATOM   2720  CA  GLU A 172     -16.565  -5.897  -2.091  1.00 92.25           C  
ATOM   2721  HA  GLU A 172     -15.867  -6.464  -2.708  1.00 92.25           H  
ATOM   2722  C   GLU A 172     -15.807  -4.686  -1.541  1.00 92.25           C  
ATOM   2723  CB  GLU A 172     -17.727  -5.475  -3.002  1.00 92.25           C  
ATOM   2724  HB2 GLU A 172     -17.326  -4.885  -3.826  1.00 92.25           H  
ATOM   2725  HB3 GLU A 172     -18.420  -4.854  -2.434  1.00 92.25           H  
ATOM   2726  O   GLU A 172     -15.844  -4.361  -0.352  1.00 92.25           O  
ATOM   2727  CG  GLU A 172     -18.482  -6.681  -3.581  1.00 92.25           C  
ATOM   2728  HG2 GLU A 172     -17.765  -7.362  -4.040  1.00 92.25           H  
ATOM   2729  HG3 GLU A 172     -18.996  -7.205  -2.776  1.00 92.25           H  
ATOM   2730  CD  GLU A 172     -19.524  -6.243  -4.611  1.00 92.25           C  
ATOM   2731  OE1 GLU A 172     -19.343  -6.557  -5.805  1.00 92.25           O  
ATOM   2732  OE2 GLU A 172     -20.440  -5.459  -4.276  1.00 92.25           O  
ATOM   2733  N   THR A 173     -15.099  -3.988  -2.428  1.00 92.76           N  
ATOM   2734  H   THR A 173     -15.065  -4.316  -3.383  1.00 92.76           H  
ATOM   2735  CA  THR A 173     -14.323  -2.797  -2.051  1.00 92.76           C  
ATOM   2736  HA  THR A 173     -13.597  -3.085  -1.291  1.00 92.76           H  
ATOM   2737  C   THR A 173     -15.203  -1.710  -1.423  1.00 92.76           C  
ATOM   2738  CB  THR A 173     -13.555  -2.259  -3.264  1.00 92.76           C  
ATOM   2739  HB  THR A 173     -14.255  -1.977  -4.051  1.00 92.76           H  
ATOM   2740  O   THR A 173     -14.795  -1.096  -0.439  1.00 92.76           O  
ATOM   2741  CG2 THR A 173     -12.674  -1.063  -2.920  1.00 92.76           C  
ATOM   2742 HG21 THR A 173     -13.289  -0.201  -2.659  1.00 92.76           H  
ATOM   2743 HG22 THR A 173     -12.027  -1.318  -2.080  1.00 92.76           H  
ATOM   2744 HG23 THR A 173     -12.062  -0.799  -3.782  1.00 92.76           H  
ATOM   2745  OG1 THR A 173     -12.691  -3.268  -3.748  1.00 92.76           O  
ATOM   2746  HG1 THR A 173     -13.230  -3.964  -4.130  1.00 92.76           H  
ATOM   2747  N   LYS A 174     -16.433  -1.523  -1.922  1.00 92.47           N  
ATOM   2748  H   LYS A 174     -16.722  -2.088  -2.707  1.00 92.47           H  
ATOM   2749  CA  LYS A 174     -17.393  -0.550  -1.376  1.00 92.47           C  
ATOM   2750  HA  LYS A 174     -16.912   0.428  -1.361  1.00 92.47           H  
ATOM   2751  C   LYS A 174     -17.785  -0.854   0.077  1.00 92.47           C  
ATOM   2752  CB  LYS A 174     -18.621  -0.453  -2.302  1.00 92.47           C  
ATOM   2753  HB2 LYS A 174     -19.204   0.424  -2.021  1.00 92.47           H  
ATOM   2754  HB3 LYS A 174     -18.284  -0.317  -3.330  1.00 92.47           H  
ATOM   2755  O   LYS A 174     -17.862   0.071   0.882  1.00 92.47           O  
ATOM   2756  CG  LYS A 174     -19.526  -1.691  -2.213  1.00 92.47           C  
ATOM   2757  HG2 LYS A 174     -18.917  -2.590  -2.320  1.00 92.47           H  
ATOM   2758  HG3 LYS A 174     -20.007  -1.706  -1.236  1.00 92.47           H  
ATOM   2759  CD  LYS A 174     -20.619  -1.725  -3.278  1.00 92.47           C  
ATOM   2760  HD2 LYS A 174     -21.229  -0.822  -3.230  1.00 92.47           H  
ATOM   2761  HD3 LYS A 174     -20.155  -1.812  -4.260  1.00 92.47           H  
ATOM   2762  CE  LYS A 174     -21.474  -2.958  -2.976  1.00 92.47           C  
ATOM   2763  HE2 LYS A 174     -20.811  -3.757  -2.646  1.00 92.47           H  
ATOM   2764  HE3 LYS A 174     -22.153  -2.747  -2.149  1.00 92.47           H  
ATOM   2765  NZ  LYS A 174     -22.197  -3.439  -4.167  1.00 92.47           N  
ATOM   2766  HZ1 LYS A 174     -22.627  -4.325  -3.943  1.00 92.47           H  
ATOM   2767  HZ2 LYS A 174     -21.500  -3.725  -4.839  1.00 92.47           H  
ATOM   2768  HZ3 LYS A 174     -22.857  -2.773  -4.544  1.00 92.47           H  
ATOM   2769  N   ASP A 175     -17.951  -2.133   0.426  1.00 92.74           N  
ATOM   2770  H   ASP A 175     -17.869  -2.848  -0.283  1.00 92.74           H  
ATOM   2771  CA  ASP A 175     -18.312  -2.557   1.783  1.00 92.74           C  
ATOM   2772  HA  ASP A 175     -19.209  -2.026   2.103  1.00 92.74           H  
ATOM   2773  C   ASP A 175     -17.173  -2.222   2.747  1.00 92.74           C  
ATOM   2774  CB  ASP A 175     -18.596  -4.069   1.832  1.00 92.74           C  
ATOM   2775  HB2 ASP A 175     -18.944  -4.326   2.833  1.00 92.74           H  
ATOM   2776  HB3 ASP A 175     -17.663  -4.606   1.663  1.00 92.74           H  
ATOM   2777  O   ASP A 175     -17.385  -1.669   3.825  1.00 92.74           O  
ATOM   2778  CG  ASP A 175     -19.633  -4.548   0.815  1.00 92.74           C  
ATOM   2779  OD1 ASP A 175     -20.640  -3.838   0.609  1.00 92.74           O  
ATOM   2780  OD2 ASP A 175     -19.366  -5.618   0.222  1.00 92.74           O  
ATOM   2781  N   LEU A 176     -15.928  -2.475   2.325  1.00 94.77           N  
ATOM   2782  H   LEU A 176     -15.813  -2.911   1.421  1.00 94.77           H  
ATOM   2783  CA  LEU A 176     -14.752  -2.110   3.109  1.00 94.77           C  
ATOM   2784  HA  LEU A 176     -14.870  -2.541   4.104  1.00 94.77           H  
ATOM   2785  C   LEU A 176     -14.641  -0.593   3.296  1.00 94.77           C  
ATOM   2786  CB  LEU A 176     -13.501  -2.710   2.460  1.00 94.77           C  
ATOM   2787  HB2 LEU A 176     -13.603  -3.796   2.467  1.00 94.77           H  
ATOM   2788  HB3 LEU A 176     -13.439  -2.373   1.425  1.00 94.77           H  
ATOM   2789  O   LEU A 176     -14.341  -0.150   4.403  1.00 94.77           O  
ATOM   2790  CG  LEU A 176     -12.195  -2.340   3.179  1.00 94.77           C  
ATOM   2791  HG  LEU A 176     -12.056  -1.259   3.152  1.00 94.77           H  
ATOM   2792  CD1 LEU A 176     -12.156  -2.821   4.629  1.00 94.77           C  
ATOM   2793 HD11 LEU A 176     -11.186  -2.586   5.067  1.00 94.77           H  
ATOM   2794 HD12 LEU A 176     -12.336  -3.896   4.665  1.00 94.77           H  
ATOM   2795 HD13 LEU A 176     -12.917  -2.306   5.215  1.00 94.77           H  
ATOM   2796  CD2 LEU A 176     -11.028  -2.983   2.442  1.00 94.77           C  
ATOM   2797 HD21 LEU A 176     -10.094  -2.682   2.917  1.00 94.77           H  
ATOM   2798 HD22 LEU A 176     -11.121  -4.069   2.466  1.00 94.77           H  
ATOM   2799 HD23 LEU A 176     -11.039  -2.637   1.409  1.00 94.77           H  
ATOM   2800  N   CYS A 177     -14.924   0.206   2.263  1.00 95.16           N  
ATOM   2801  H   CYS A 177     -15.127  -0.205   1.363  1.00 95.16           H  
ATOM   2802  CA  CYS A 177     -14.916   1.664   2.385  1.00 95.16           C  
ATOM   2803  HA  CYS A 177     -13.915   1.976   2.684  1.00 95.16           H  
ATOM   2804  C   CYS A 177     -15.876   2.163   3.477  1.00 95.16           C  
ATOM   2805  CB  CYS A 177     -15.249   2.314   1.036  1.00 95.16           C  
ATOM   2806  HB2 CYS A 177     -15.353   3.387   1.193  1.00 95.16           H  
ATOM   2807  HB3 CYS A 177     -16.189   1.918   0.652  1.00 95.16           H  
ATOM   2808  O   CYS A 177     -15.509   3.059   4.233  1.00 95.16           O  
ATOM   2809  SG  CYS A 177     -13.919   2.039  -0.166  1.00 95.16           S  
ATOM   2810  HG  CYS A 177     -14.464   2.680  -1.203  1.00 95.16           H  
ATOM   2811  N   VAL A 178     -17.061   1.552   3.613  1.00 93.72           N  
ATOM   2812  H   VAL A 178     -17.291   0.815   2.961  1.00 93.72           H  
ATOM   2813  CA  VAL A 178     -18.049   1.882   4.661  1.00 93.72           C  
ATOM   2814  HA  VAL A 178     -18.230   2.957   4.645  1.00 93.72           H  
ATOM   2815  C   VAL A 178     -17.546   1.544   6.070  1.00 93.72           C  
ATOM   2816  CB  VAL A 178     -19.386   1.159   4.380  1.00 93.72           C  
ATOM   2817  HB  VAL A 178     -19.199   0.093   4.249  1.00 93.72           H  
ATOM   2818  O   VAL A 178     -17.945   2.186   7.046  1.00 93.72           O  
ATOM   2819  CG1 VAL A 178     -20.417   1.318   5.508  1.00 93.72           C  
ATOM   2820 HG11 VAL A 178     -21.372   0.897   5.193  1.00 93.72           H  
ATOM   2821 HG12 VAL A 178     -20.553   2.373   5.746  1.00 93.72           H  
ATOM   2822 HG13 VAL A 178     -20.093   0.769   6.392  1.00 93.72           H  
ATOM   2823  CG2 VAL A 178     -20.035   1.697   3.099  1.00 93.72           C  
ATOM   2824 HG21 VAL A 178     -19.355   1.598   2.253  1.00 93.72           H  
ATOM   2825 HG22 VAL A 178     -20.299   2.747   3.222  1.00 93.72           H  
ATOM   2826 HG23 VAL A 178     -20.935   1.124   2.874  1.00 93.72           H  
ATOM   2827  N   HIS A 179     -16.682   0.539   6.212  1.00 93.81           N  
ATOM   2828  H   HIS A 179     -16.425   0.006   5.393  1.00 93.81           H  
ATOM   2829  CA  HIS A 179     -16.064   0.200   7.497  1.00 93.81           C  
ATOM   2830  HA  HIS A 179     -16.778   0.393   8.298  1.00 93.81           H  
ATOM   2831  C   HIS A 179     -14.827   1.051   7.816  1.00 93.81           C  
ATOM   2832  CB  HIS A 179     -15.737  -1.296   7.534  1.00 93.81           C  
ATOM   2833  HB2 HIS A 179     -15.212  -1.510   8.465  1.00 93.81           H  
ATOM   2834  HB3 HIS A 179     -15.078  -1.549   6.704  1.00 93.81           H  
ATOM   2835  O   HIS A 179     -14.511   1.238   8.990  1.00 93.81           O  
ATOM   2836  CG  HIS A 179     -16.962  -2.172   7.498  1.00 93.81           C  
ATOM   2837  CD2 HIS A 179     -17.290  -3.077   6.527  1.00 93.81           C  
ATOM   2838  HD2 HIS A 179     -16.726  -3.274   5.627  1.00 93.81           H  
ATOM   2839  ND1 HIS A 179     -17.937  -2.250   8.469  1.00 93.81           N  
ATOM   2840  HD1 HIS A 179     -17.918  -1.807   9.376  1.00 93.81           H  
ATOM   2841  CE1 HIS A 179     -18.831  -3.177   8.086  1.00 93.81           C  
ATOM   2842  HE1 HIS A 179     -19.681  -3.502   8.668  1.00 93.81           H  
ATOM   2843  NE2 HIS A 179     -18.468  -3.717   6.914  1.00 93.81           N  
ATOM   2844  N   LEU A 180     -14.144   1.574   6.795  1.00 95.37           N  
ATOM   2845  H   LEU A 180     -14.448   1.352   5.858  1.00 95.37           H  
ATOM   2846  CA  LEU A 180     -12.945   2.393   6.959  1.00 95.37           C  
ATOM   2847  HA  LEU A 180     -12.337   1.967   7.757  1.00 95.37           H  
ATOM   2848  C   LEU A 180     -13.265   3.823   7.402  1.00 95.37           C  
ATOM   2849  CB  LEU A 180     -12.136   2.387   5.651  1.00 95.37           C  
ATOM   2850  HB2 LEU A 180     -12.819   2.563   4.820  1.00 95.37           H  
ATOM   2851  HB3 LEU A 180     -11.427   3.215   5.672  1.00 95.37           H  
ATOM   2852  O   LEU A 180     -12.681   4.276   8.384  1.00 95.37           O  
ATOM   2853  CG  LEU A 180     -11.350   1.092   5.395  1.00 95.37           C  
ATOM   2854  HG  LEU A 180     -12.008   0.229   5.495  1.00 95.37           H  
ATOM   2855  CD1 LEU A 180     -10.778   1.116   3.976  1.00 95.37           C  
ATOM   2856 HD11 LEU A 180     -10.207   0.207   3.790  1.00 95.37           H  
ATOM   2857 HD12 LEU A 180     -10.129   1.983   3.850  1.00 95.37           H  
ATOM   2858 HD13 LEU A 180     -11.595   1.176   3.257  1.00 95.37           H  
ATOM   2859  CD2 LEU A 180     -10.176   0.923   6.360  1.00 95.37           C  
ATOM   2860 HD21 LEU A 180      -9.682  -0.025   6.148  1.00 95.37           H  
ATOM   2861 HD22 LEU A 180     -10.521   0.903   7.394  1.00 95.37           H  
ATOM   2862 HD23 LEU A 180      -9.468   1.742   6.241  1.00 95.37           H  
ATOM   2863  N   SER A 181     -14.164   4.519   6.696  1.00 95.49           N  
ATOM   2864  H   SER A 181     -14.639   4.077   5.922  1.00 95.49           H  
ATOM   2865  CA  SER A 181     -14.418   5.951   6.913  1.00 95.49           C  
ATOM   2866  HA  SER A 181     -14.319   6.172   7.976  1.00 95.49           H  
ATOM   2867  C   SER A 181     -15.818   6.393   6.468  1.00 95.49           C  
ATOM   2868  CB  SER A 181     -13.362   6.774   6.162  1.00 95.49           C  
ATOM   2869  HB2 SER A 181     -13.460   6.594   5.091  1.00 95.49           H  
ATOM   2870  HB3 SER A 181     -12.365   6.461   6.473  1.00 95.49           H  
ATOM   2871  O   SER A 181     -16.410   5.849   5.526  1.00 95.49           O  
ATOM   2872  OG  SER A 181     -13.499   8.156   6.400  1.00 95.49           O  
ATOM   2873  HG  SER A 181     -13.537   8.326   7.344  1.00 95.49           H  
ATOM   2874  N   SER A 182     -16.351   7.416   7.134  1.00 96.03           N  
ATOM   2875  H   SER A 182     -15.832   7.803   7.910  1.00 96.03           H  
ATOM   2876  CA  SER A 182     -17.527   8.167   6.677  1.00 96.03           C  
ATOM   2877  HA  SER A 182     -18.318   7.460   6.425  1.00 96.03           H  
ATOM   2878  C   SER A 182     -17.246   8.996   5.419  1.00 96.03           C  
ATOM   2879  CB  SER A 182     -18.064   9.073   7.784  1.00 96.03           C  
ATOM   2880  HB2 SER A 182     -18.798   9.762   7.367  1.00 96.03           H  
ATOM   2881  HB3 SER A 182     -18.544   8.462   8.549  1.00 96.03           H  
ATOM   2882  O   SER A 182     -18.110   9.040   4.542  1.00 96.03           O  
ATOM   2883  OG  SER A 182     -17.020   9.798   8.375  1.00 96.03           O  
ATOM   2884  HG  SER A 182     -16.549   9.204   8.964  1.00 96.03           H  
ATOM   2885  N   ALA A 183     -16.025   9.499   5.240  1.00 93.32           N  
ATOM   2886  H   ALA A 183     -15.360   9.408   5.994  1.00 93.32           H  
ATOM   2887  CA  ALA A 183     -15.539  10.121   4.005  1.00 93.32           C  
ATOM   2888  HA  ALA A 183     -16.354  10.655   3.516  1.00 93.32           H  
ATOM   2889  C   ALA A 183     -14.974   9.082   3.014  1.00 93.32           C  
ATOM   2890  CB  ALA A 183     -14.485  11.152   4.398  1.00 93.32           C  
ATOM   2891  HB1 ALA A 183     -14.905  11.868   5.104  1.00 93.32           H  
ATOM   2892  HB2 ALA A 183     -13.643  10.640   4.863  1.00 93.32           H  
ATOM   2893  HB3 ALA A 183     -14.144  11.699   3.519  1.00 93.32           H  
ATOM   2894  O   ALA A 183     -15.069   7.871   3.243  1.00 93.32           O  
ATOM   2895  N   ASP A 184     -14.427   9.515   1.874  1.00 93.31           N  
ATOM   2896  H   ASP A 184     -14.363  10.511   1.723  1.00 93.31           H  
ATOM   2897  CA  ASP A 184     -13.678   8.621   0.980  1.00 93.31           C  
ATOM   2898  HA  ASP A 184     -14.286   7.731   0.818  1.00 93.31           H  
ATOM   2899  C   ASP A 184     -12.335   8.217   1.636  1.00 93.31           C  
ATOM   2900  CB  ASP A 184     -13.488   9.254  -0.411  1.00 93.31           C  
ATOM   2901  HB2 ASP A 184     -14.452   9.619  -0.763  1.00 93.31           H  
ATOM   2902  HB3 ASP A 184     -12.808  10.103  -0.338  1.00 93.31           H  
ATOM   2903  O   ASP A 184     -11.495   9.086   1.879  1.00 93.31           O  
ATOM   2904  CG  ASP A 184     -12.936   8.244  -1.430  1.00 93.31           C  
ATOM   2905  OD1 ASP A 184     -11.941   7.554  -1.121  1.00 93.31           O  
ATOM   2906  OD2 ASP A 184     -13.540   8.046  -2.506  1.00 93.31           O  
ATOM   2907  N   PRO A 185     -12.079   6.916   1.901  1.00 93.68           N  
ATOM   2908  CA  PRO A 185     -10.846   6.473   2.555  1.00 93.68           C  
ATOM   2909  HA  PRO A 185     -10.800   6.920   3.548  1.00 93.68           H  
ATOM   2910  C   PRO A 185      -9.562   6.829   1.802  1.00 93.68           C  
ATOM   2911  CB  PRO A 185     -10.963   4.951   2.682  1.00 93.68           C  
ATOM   2912  HB2 PRO A 185     -10.523   4.590   3.612  1.00 93.68           H  
ATOM   2913  HB3 PRO A 185     -10.487   4.464   1.831  1.00 93.68           H  
ATOM   2914  O   PRO A 185      -8.494   6.832   2.406  1.00 93.68           O  
ATOM   2915  CG  PRO A 185     -12.462   4.691   2.629  1.00 93.68           C  
ATOM   2916  HG2 PRO A 185     -12.899   4.822   3.619  1.00 93.68           H  
ATOM   2917  HG3 PRO A 185     -12.676   3.698   2.233  1.00 93.68           H  
ATOM   2918  CD  PRO A 185     -12.966   5.782   1.694  1.00 93.68           C  
ATOM   2919  HD2 PRO A 185     -14.001   6.014   1.946  1.00 93.68           H  
ATOM   2920  HD3 PRO A 185     -12.884   5.453   0.658  1.00 93.68           H  
ATOM   2921  N   SER A 186      -9.626   7.111   0.500  1.00 91.66           N  
ATOM   2922  H   SER A 186     -10.527   7.115   0.045  1.00 91.66           H  
ATOM   2923  CA  SER A 186      -8.452   7.518  -0.275  1.00 91.66           C  
ATOM   2924  HA  SER A 186      -7.639   6.826  -0.056  1.00 91.66           H  
ATOM   2925  C   SER A 186      -7.939   8.922   0.047  1.00 91.66           C  
ATOM   2926  CB  SER A 186      -8.751   7.432  -1.760  1.00 91.66           C  
ATOM   2927  HB2 SER A 186      -7.826   7.580  -2.316  1.00 91.66           H  
ATOM   2928  HB3 SER A 186      -9.140   6.437  -1.979  1.00 91.66           H  
ATOM   2929  O   SER A 186      -6.794   9.220  -0.288  1.00 91.66           O  
ATOM   2930  OG  SER A 186      -9.687   8.420  -2.146  1.00 91.66           O  
ATOM   2931  HG  SER A 186     -10.530   8.192  -1.748  1.00 91.66           H  
ATOM   2932  N   LEU A 187      -8.751   9.755   0.709  1.00 90.04           N  
ATOM   2933  H   LEU A 187      -9.690   9.451   0.921  1.00 90.04           H  
ATOM   2934  CA  LEU A 187      -8.331  11.055   1.241  1.00 90.04           C  
ATOM   2935  HA  LEU A 187      -7.750  11.591   0.492  1.00 90.04           H  
ATOM   2936  C   LEU A 187      -7.432  10.896   2.474  1.00 90.04           C  
ATOM   2937  CB  LEU A 187      -9.580  11.880   1.604  1.00 90.04           C  
ATOM   2938  HB2 LEU A 187     -10.134  11.349   2.377  1.00 90.04           H  
ATOM   2939  HB3 LEU A 187      -9.254  12.830   2.030  1.00 90.04           H  
ATOM   2940  O   LEU A 187      -6.664  11.794   2.816  1.00 90.04           O  
ATOM   2941  CG  LEU A 187     -10.533  12.177   0.433  1.00 90.04           C  
ATOM   2942  HG  LEU A 187     -10.891  11.239   0.008  1.00 90.04           H  
ATOM   2943  CD1 LEU A 187     -11.737  12.967   0.943  1.00 90.04           C  
ATOM   2944 HD11 LEU A 187     -12.249  12.406   1.725  1.00 90.04           H  
ATOM   2945 HD12 LEU A 187     -11.414  13.925   1.350  1.00 90.04           H  
ATOM   2946 HD13 LEU A 187     -12.440  13.152   0.130  1.00 90.04           H  
ATOM   2947  CD2 LEU A 187      -9.851  12.979  -0.673  1.00 90.04           C  
ATOM   2948 HD21 LEU A 187      -9.413  13.883  -0.251  1.00 90.04           H  
ATOM   2949 HD22 LEU A 187     -10.580  13.268  -1.430  1.00 90.04           H  
ATOM   2950 HD23 LEU A 187      -9.070  12.387  -1.149  1.00 90.04           H  
ATOM   2951  N   PHE A 188      -7.497   9.741   3.142  1.00 89.07           N  
ATOM   2952  H   PHE A 188      -8.110   9.015   2.799  1.00 89.07           H  
ATOM   2953  CA  PHE A 188      -6.630   9.449   4.271  1.00 89.07           C  
ATOM   2954  HA  PHE A 188      -6.636  10.332   4.909  1.00 89.07           H  
ATOM   2955  C   PHE A 188      -5.194   9.186   3.778  1.00 89.07           C  
ATOM   2956  CB  PHE A 188      -7.211   8.288   5.087  1.00 89.07           C  
ATOM   2957  HB2 PHE A 188      -8.268   8.480   5.268  1.00 89.07           H  
ATOM   2958  HB3 PHE A 188      -7.146   7.368   4.506  1.00 89.07           H  
ATOM   2959  O   PHE A 188      -4.994   8.407   2.838  1.00 89.07           O  
ATOM   2960  CG  PHE A 188      -6.526   8.078   6.421  1.00 89.07           C  
ATOM   2961  CD1 PHE A 188      -5.342   7.319   6.503  1.00 89.07           C  
ATOM   2962  HD1 PHE A 188      -4.924   6.874   5.613  1.00 89.07           H  
ATOM   2963  CD2 PHE A 188      -7.052   8.683   7.577  1.00 89.07           C  
ATOM   2964  HD2 PHE A 188      -7.959   9.267   7.522  1.00 89.07           H  
ATOM   2965  CE1 PHE A 188      -4.684   7.172   7.738  1.00 89.07           C  
ATOM   2966  HE1 PHE A 188      -3.765   6.608   7.798  1.00 89.07           H  
ATOM   2967  CE2 PHE A 188      -6.397   8.533   8.811  1.00 89.07           C  
ATOM   2968  HE2 PHE A 188      -6.805   8.999   9.696  1.00 89.07           H  
ATOM   2969  CZ  PHE A 188      -5.212   7.781   8.890  1.00 89.07           C  
ATOM   2970  HZ  PHE A 188      -4.701   7.682   9.837  1.00 89.07           H  
ATOM   2971  N   PRO A 189      -4.161   9.770   4.414  1.00 85.22           N  
ATOM   2972  CA  PRO A 189      -2.759   9.593   4.023  1.00 85.22           C  
ATOM   2973  HA  PRO A 189      -2.625   9.880   2.980  1.00 85.22           H  
ATOM   2974  C   PRO A 189      -2.296   8.139   4.218  1.00 85.22           C  
ATOM   2975  CB  PRO A 189      -1.975  10.555   4.919  1.00 85.22           C  
ATOM   2976  HB2 PRO A 189      -0.946  10.238   5.090  1.00 85.22           H  
ATOM   2977  HB3 PRO A 189      -2.002  11.564   4.506  1.00 85.22           H  
ATOM   2978  O   PRO A 189      -1.771   7.743   5.259  1.00 85.22           O  
ATOM   2979  CG  PRO A 189      -2.826  10.487   6.183  1.00 85.22           C  
ATOM   2980  HG2 PRO A 189      -2.558  11.248   6.916  1.00 85.22           H  
ATOM   2981  HG3 PRO A 189      -2.741   9.514   6.666  1.00 85.22           H  
ATOM   2982  CD  PRO A 189      -4.225  10.606   5.604  1.00 85.22           C  
ATOM   2983  HD2 PRO A 189      -4.956  10.254   6.332  1.00 85.22           H  
ATOM   2984  HD3 PRO A 189      -4.432  11.637   5.316  1.00 85.22           H  
ATOM   2985  N   ALA A 190      -2.443   7.315   3.184  1.00 90.18           N  
ATOM   2986  H   ALA A 190      -3.029   7.641   2.429  1.00 90.18           H  
ATOM   2987  CA  ALA A 190      -2.082   5.901   3.233  1.00 90.18           C  
ATOM   2988  HA  ALA A 190      -2.715   5.409   3.971  1.00 90.18           H  
ATOM   2989  C   ALA A 190      -0.613   5.650   3.648  1.00 90.18           C  
ATOM   2990  CB  ALA A 190      -2.393   5.308   1.858  1.00 90.18           C  
ATOM   2991  HB1 ALA A 190      -3.469   5.328   1.684  1.00 90.18           H  
ATOM   2992  HB2 ALA A 190      -2.031   4.281   1.810  1.00 90.18           H  
ATOM   2993  HB3 ALA A 190      -1.903   5.891   1.078  1.00 90.18           H  
ATOM   2994  O   ALA A 190      -0.305   4.600   4.207  1.00 90.18           O  
ATOM   2995  N   SER A 191       0.298   6.608   3.444  1.00 87.99           N  
ATOM   2996  H   SER A 191      -0.016   7.503   3.097  1.00 87.99           H  
ATOM   2997  CA  SER A 191       1.710   6.494   3.838  1.00 87.99           C  
ATOM   2998  HA  SER A 191       2.146   5.641   3.317  1.00 87.99           H  
ATOM   2999  C   SER A 191       1.910   6.254   5.340  1.00 87.99           C  
ATOM   3000  CB  SER A 191       2.477   7.750   3.411  1.00 87.99           C  
ATOM   3001  HB2 SER A 191       2.473   7.828   2.323  1.00 87.99           H  
ATOM   3002  HB3 SER A 191       3.509   7.685   3.756  1.00 87.99           H  
ATOM   3003  O   SER A 191       2.924   5.664   5.720  1.00 87.99           O  
ATOM   3004  OG  SER A 191       1.858   8.897   3.958  1.00 87.99           O  
ATOM   3005  HG  SER A 191       2.412   9.665   3.797  1.00 87.99           H  
ATOM   3006  N   VAL A 192       0.944   6.617   6.199  1.00 85.01           N  
ATOM   3007  H   VAL A 192       0.132   7.096   5.836  1.00 85.01           H  
ATOM   3008  CA  VAL A 192       1.025   6.371   7.650  1.00 85.01           C  
ATOM   3009  HA  VAL A 192       1.908   6.880   8.037  1.00 85.01           H  
ATOM   3010  C   VAL A 192       1.189   4.878   7.957  1.00 85.01           C  
ATOM   3011  CB  VAL A 192      -0.218   6.881   8.412  1.00 85.01           C  
ATOM   3012  HB  VAL A 192      -1.050   6.215   8.186  1.00 85.01           H  
ATOM   3013  O   VAL A 192       1.977   4.512   8.826  1.00 85.01           O  
ATOM   3014  CG1 VAL A 192       0.057   6.823   9.915  1.00 85.01           C  
ATOM   3015 HG11 VAL A 192       0.272   5.804  10.236  1.00 85.01           H  
ATOM   3016 HG12 VAL A 192       0.919   7.435  10.179  1.00 85.01           H  
ATOM   3017 HG13 VAL A 192      -0.805   7.214  10.456  1.00 85.01           H  
ATOM   3018  CG2 VAL A 192      -0.687   8.316   8.129  1.00 85.01           C  
ATOM   3019 HG21 VAL A 192      -0.352   8.674   7.156  1.00 85.01           H  
ATOM   3020 HG22 VAL A 192      -0.380   9.025   8.898  1.00 85.01           H  
ATOM   3021 HG23 VAL A 192      -1.776   8.308   8.155  1.00 85.01           H  
ATOM   3022  N   PHE A 193       0.515   3.994   7.214  1.00 89.13           N  
ATOM   3023  H   PHE A 193      -0.071   4.337   6.466  1.00 89.13           H  
ATOM   3024  CA  PHE A 193       0.580   2.546   7.450  1.00 89.13           C  
ATOM   3025  HA  PHE A 193       0.303   2.344   8.485  1.00 89.13           H  
ATOM   3026  C   PHE A 193       1.988   1.978   7.248  1.00 89.13           C  
ATOM   3027  CB  PHE A 193      -0.417   1.827   6.538  1.00 89.13           C  
ATOM   3028  HB2 PHE A 193      -0.244   2.139   5.508  1.00 89.13           H  
ATOM   3029  HB3 PHE A 193      -0.232   0.754   6.589  1.00 89.13           H  
ATOM   3030  O   PHE A 193       2.337   0.972   7.863  1.00 89.13           O  
ATOM   3031  CG  PHE A 193      -1.865   2.077   6.896  1.00 89.13           C  
ATOM   3032  CD1 PHE A 193      -2.519   1.198   7.775  1.00 89.13           C  
ATOM   3033  HD1 PHE A 193      -1.994   0.347   8.184  1.00 89.13           H  
ATOM   3034  CD2 PHE A 193      -2.550   3.200   6.396  1.00 89.13           C  
ATOM   3035  HD2 PHE A 193      -2.052   3.900   5.741  1.00 89.13           H  
ATOM   3036  CE1 PHE A 193      -3.850   1.438   8.149  1.00 89.13           C  
ATOM   3037  HE1 PHE A 193      -4.341   0.765   8.836  1.00 89.13           H  
ATOM   3038  CE2 PHE A 193      -3.879   3.445   6.774  1.00 89.13           C  
ATOM   3039  HE2 PHE A 193      -4.390   4.330   6.425  1.00 89.13           H  
ATOM   3040  CZ  PHE A 193      -4.527   2.565   7.655  1.00 89.13           C  
ATOM   3041  HZ  PHE A 193      -5.540   2.767   7.973  1.00 89.13           H  
ATOM   3042  N   LEU A 194       2.827   2.635   6.441  1.00 89.21           N  
ATOM   3043  H   LEU A 194       2.516   3.495   6.013  1.00 89.21           H  
ATOM   3044  CA  LEU A 194       4.231   2.257   6.317  1.00 89.21           C  
ATOM   3045  HA  LEU A 194       4.301   1.173   6.233  1.00 89.21           H  
ATOM   3046  C   LEU A 194       5.043   2.656   7.549  1.00 89.21           C  
ATOM   3047  CB  LEU A 194       4.853   2.885   5.066  1.00 89.21           C  
ATOM   3048  HB2 LEU A 194       4.814   3.970   5.167  1.00 89.21           H  
ATOM   3049  HB3 LEU A 194       5.904   2.599   5.026  1.00 89.21           H  
ATOM   3050  O   LEU A 194       6.048   2.023   7.827  1.00 89.21           O  
ATOM   3051  CG  LEU A 194       4.195   2.484   3.743  1.00 89.21           C  
ATOM   3052  HG  LEU A 194       3.157   2.818   3.730  1.00 89.21           H  
ATOM   3053  CD1 LEU A 194       4.949   3.210   2.639  1.00 89.21           C  
ATOM   3054 HD11 LEU A 194       4.383   3.070   1.718  1.00 89.21           H  
ATOM   3055 HD12 LEU A 194       4.998   4.278   2.851  1.00 89.21           H  
ATOM   3056 HD13 LEU A 194       5.957   2.811   2.527  1.00 89.21           H  
ATOM   3057  CD2 LEU A 194       4.242   0.977   3.468  1.00 89.21           C  
ATOM   3058 HD21 LEU A 194       3.616   0.450   4.188  1.00 89.21           H  
ATOM   3059 HD22 LEU A 194       3.853   0.771   2.471  1.00 89.21           H  
ATOM   3060 HD23 LEU A 194       5.266   0.610   3.536  1.00 89.21           H  
ATOM   3061  N   LYS A 195       4.659   3.674   8.318  1.00 85.87           N  
ATOM   3062  H   LYS A 195       3.786   4.140   8.116  1.00 85.87           H  
ATOM   3063  CA  LYS A 195       5.433   4.091   9.500  1.00 85.87           C  
ATOM   3064  HA  LYS A 195       6.498   4.014   9.279  1.00 85.87           H  
ATOM   3065  C   LYS A 195       5.221   3.189  10.710  1.00 85.87           C  
ATOM   3066  CB  LYS A 195       5.138   5.553   9.833  1.00 85.87           C  
ATOM   3067  HB2 LYS A 195       5.687   5.813  10.738  1.00 85.87           H  
ATOM   3068  HB3 LYS A 195       4.074   5.698  10.022  1.00 85.87           H  
ATOM   3069  O   LYS A 195       6.060   3.163  11.602  1.00 85.87           O  
ATOM   3070  CG  LYS A 195       5.596   6.453   8.680  1.00 85.87           C  
ATOM   3071  HG2 LYS A 195       6.584   6.137   8.345  1.00 85.87           H  
ATOM   3072  HG3 LYS A 195       4.896   6.380   7.847  1.00 85.87           H  
ATOM   3073  CD  LYS A 195       5.681   7.901   9.150  1.00 85.87           C  
ATOM   3074  HD2 LYS A 195       6.325   7.948  10.027  1.00 85.87           H  
ATOM   3075  HD3 LYS A 195       4.688   8.260   9.419  1.00 85.87           H  
ATOM   3076  CE  LYS A 195       6.278   8.753   8.031  1.00 85.87           C  
ATOM   3077  HE2 LYS A 195       5.532   8.879   7.246  1.00 85.87           H  
ATOM   3078  HE3 LYS A 195       7.133   8.227   7.606  1.00 85.87           H  
ATOM   3079  NZ  LYS A 195       6.714  10.062   8.559  1.00 85.87           N  
ATOM   3080  HZ1 LYS A 195       7.133  10.625   7.832  1.00 85.87           H  
ATOM   3081  HZ2 LYS A 195       5.911  10.559   8.917  1.00 85.87           H  
ATOM   3082  HZ3 LYS A 195       7.381   9.951   9.310  1.00 85.87           H  
ATOM   3083  N   ILE A 196       4.139   2.417  10.718  1.00 85.37           N  
ATOM   3084  H   ILE A 196       3.500   2.486   9.939  1.00 85.37           H  
ATOM   3085  CA  ILE A 196       3.838   1.467  11.786  1.00 85.37           C  
ATOM   3086  HA  ILE A 196       4.134   1.906  12.739  1.00 85.37           H  
ATOM   3087  C   ILE A 196       4.665   0.196  11.585  1.00 85.37           C  
ATOM   3088  CB  ILE A 196       2.322   1.193  11.853  1.00 85.37           C  
ATOM   3089  HB  ILE A 196       2.014   0.730  10.915  1.00 85.37           H  
ATOM   3090  O   ILE A 196       4.642  -0.404  10.505  1.00 85.37           O  
ATOM   3091  CG1 ILE A 196       1.520   2.502  12.045  1.00 85.37           C  
ATOM   3092 HG12 ILE A 196       1.855   3.262  11.340  1.00 85.37           H  
ATOM   3093 HG13 ILE A 196       1.691   2.878  13.054  1.00 85.37           H  
ATOM   3094  CG2 ILE A 196       2.042   0.223  13.015  1.00 85.37           C  
ATOM   3095 HG21 ILE A 196       2.417   0.637  13.951  1.00 85.37           H  
ATOM   3096 HG22 ILE A 196       0.973   0.042  13.120  1.00 85.37           H  
ATOM   3097 HG23 ILE A 196       2.508  -0.744  12.825  1.00 85.37           H  
ATOM   3098  CD1 ILE A 196       0.012   2.352  11.833  1.00 85.37           C  
ATOM   3099 HD11 ILE A 196      -0.450   3.336  11.917  1.00 85.37           H  
ATOM   3100 HD12 ILE A 196      -0.425   1.704  12.592  1.00 85.37           H  
ATOM   3101 HD13 ILE A 196      -0.188   1.958  10.837  1.00 85.37           H  
ATOM   3102  N   SER A 197       5.379  -0.230  12.634  1.00 86.71           N  
ATOM   3103  H   SER A 197       5.393   0.326  13.477  1.00 86.71           H  
ATOM   3104  CA  SER A 197       6.061  -1.527  12.621  1.00 86.71           C  
ATOM   3105  HA  SER A 197       6.751  -1.538  11.778  1.00 86.71           H  
ATOM   3106  C   SER A 197       5.044  -2.650  12.427  1.00 86.71           C  
ATOM   3107  CB  SER A 197       6.882  -1.797  13.888  1.00 86.71           C  
ATOM   3108  HB2 SER A 197       6.238  -1.777  14.768  1.00 86.71           H  
ATOM   3109  HB3 SER A 197       7.672  -1.052  13.985  1.00 86.71           H  
ATOM   3110  O   SER A 197       4.042  -2.729  13.139  1.00 86.71           O  
ATOM   3111  OG  SER A 197       7.445  -3.087  13.734  1.00 86.71           O  
ATOM   3112  HG  SER A 197       8.095  -3.287  14.411  1.00 86.71           H  
ATOM   3113  N   LEU A 198       5.331  -3.553  11.489  1.00 88.65           N  
ATOM   3114  H   LEU A 198       6.207  -3.461  10.994  1.00 88.65           H  
ATOM   3115  CA  LEU A 198       4.521  -4.751  11.283  1.00 88.65           C  
ATOM   3116  HA  LEU A 198       3.477  -4.447  11.208  1.00 88.65           H  
ATOM   3117  C   LEU A 198       4.586  -5.723  12.471  1.00 88.65           C  
ATOM   3118  CB  LEU A 198       4.943  -5.455   9.986  1.00 88.65           C  
ATOM   3119  HB2 LEU A 198       6.018  -5.631  10.017  1.00 88.65           H  
ATOM   3120  HB3 LEU A 198       4.449  -6.427   9.968  1.00 88.65           H  
ATOM   3121  O   LEU A 198       3.772  -6.636  12.536  1.00 88.65           O  
ATOM   3122  CG  LEU A 198       4.583  -4.733   8.678  1.00 88.65           C  
ATOM   3123  HG  LEU A 198       5.145  -3.802   8.600  1.00 88.65           H  
ATOM   3124  CD1 LEU A 198       4.974  -5.652   7.520  1.00 88.65           C  
ATOM   3125 HD11 LEU A 198       4.402  -6.578   7.567  1.00 88.65           H  
ATOM   3126 HD12 LEU A 198       6.037  -5.883   7.583  1.00 88.65           H  
ATOM   3127 HD13 LEU A 198       4.772  -5.152   6.573  1.00 88.65           H  
ATOM   3128  CD2 LEU A 198       3.086  -4.441   8.544  1.00 88.65           C  
ATOM   3129 HD21 LEU A 198       2.504  -5.344   8.731  1.00 88.65           H  
ATOM   3130 HD22 LEU A 198       2.796  -3.668   9.256  1.00 88.65           H  
ATOM   3131 HD23 LEU A 198       2.867  -4.076   7.541  1.00 88.65           H  
ATOM   3132  N   ASP A 199       5.496  -5.528  13.422  1.00 86.79           N  
ATOM   3133  H   ASP A 199       6.187  -4.799  13.317  1.00 86.79           H  
ATOM   3134  CA  ASP A 199       5.519  -6.316  14.660  1.00 86.79           C  
ATOM   3135  HA  ASP A 199       5.396  -7.370  14.410  1.00 86.79           H  
ATOM   3136  C   ASP A 199       4.363  -5.933  15.600  1.00 86.79           C  
ATOM   3137  CB  ASP A 199       6.880  -6.158  15.344  1.00 86.79           C  
ATOM   3138  HB2 ASP A 199       6.981  -5.132  15.695  1.00 86.79           H  
ATOM   3139  HB3 ASP A 199       6.919  -6.818  16.211  1.00 86.79           H  
ATOM   3140  O   ASP A 199       3.992  -6.700  16.483  1.00 86.79           O  
ATOM   3141  CG  ASP A 199       8.052  -6.499  14.413  1.00 86.79           C  
ATOM   3142  OD1 ASP A 199       7.905  -7.393  13.537  1.00 86.79           O  
ATOM   3143  OD2 ASP A 199       9.076  -5.797  14.543  1.00 86.79           O  
ATOM   3144  N   ASN A 200       3.735  -4.775  15.363  1.00 85.12           N  
ATOM   3145  H   ASN A 200       4.085  -4.193  14.615  1.00 85.12           H  
ATOM   3146  CA  ASN A 200       2.532  -4.336  16.068  1.00 85.12           C  
ATOM   3147  HA  ASN A 200       2.555  -4.736  17.082  1.00 85.12           H  
ATOM   3148  C   ASN A 200       1.241  -4.856  15.414  1.00 85.12           C  
ATOM   3149  CB  ASN A 200       2.537  -2.802  16.156  1.00 85.12           C  
ATOM   3150  HB2 ASN A 200       2.486  -2.385  15.151  1.00 85.12           H  
ATOM   3151  HB3 ASN A 200       1.652  -2.467  16.698  1.00 85.12           H  
ATOM   3152  O   ASN A 200       0.147  -4.531  15.887  1.00 85.12           O  
ATOM   3153  CG  ASN A 200       3.753  -2.244  16.873  1.00 85.12           C  
ATOM   3154  ND2 ASN A 200       4.145  -1.036  16.543  1.00 85.12           N  
ATOM   3155 HD21 ASN A 200       4.938  -0.666  17.047  1.00 85.12           H  
ATOM   3156 HD22 ASN A 200       3.611  -0.502  15.871  1.00 85.12           H  
ATOM   3157  OD1 ASN A 200       4.362  -2.853  17.738  1.00 85.12           O  
ATOM   3158  N   VAL A 201       1.348  -5.628  14.320  1.00 86.03           N  
ATOM   3159  H   VAL A 201       2.270  -5.927  14.034  1.00 86.03           H  
ATOM   3160  CA  VAL A 201       0.201  -6.232  13.634  1.00 86.03           C  
ATOM   3161  HA  VAL A 201      -0.670  -5.925  14.215  1.00 86.03           H  
ATOM   3162  C   VAL A 201       0.221  -7.764  13.720  1.00 86.03           C  
ATOM   3163  CB  VAL A 201      -0.043  -5.681  12.208  1.00 86.03           C  
ATOM   3164  HB  VAL A 201      -1.084  -5.892  11.964  1.00 86.03           H  
ATOM   3165  O   VAL A 201       1.302  -8.351  13.684  1.00 86.03           O  
ATOM   3166  CG1 VAL A 201       0.157  -4.164  12.096  1.00 86.03           C  
ATOM   3167 HG11 VAL A 201       1.217  -3.917  12.146  1.00 86.03           H  
ATOM   3168 HG12 VAL A 201      -0.341  -3.645  12.916  1.00 86.03           H  
ATOM   3169 HG13 VAL A 201      -0.246  -3.807  11.148  1.00 86.03           H  
ATOM   3170  CG2 VAL A 201       0.799  -6.315  11.104  1.00 86.03           C  
ATOM   3171 HG21 VAL A 201       0.471  -5.939  10.135  1.00 86.03           H  
ATOM   3172 HG22 VAL A 201       0.670  -7.397  11.122  1.00 86.03           H  
ATOM   3173 HG23 VAL A 201       1.849  -6.057  11.242  1.00 86.03           H  
ATOM   3174  N   PRO A 202      -0.946  -8.443  13.806  1.00 88.86           N  
ATOM   3175  CA  PRO A 202      -1.025  -9.897  13.829  1.00 88.86           C  
ATOM   3176  HA  PRO A 202      -0.678 -10.244  14.802  1.00 88.86           H  
ATOM   3177  C   PRO A 202      -0.205 -10.563  12.731  1.00 88.86           C  
ATOM   3178  CB  PRO A 202      -2.503 -10.235  13.670  1.00 88.86           C  
ATOM   3179  HB2 PRO A 202      -2.778 -10.217  12.615  1.00 88.86           H  
ATOM   3180  HB3 PRO A 202      -2.751 -11.194  14.125  1.00 88.86           H  
ATOM   3181  O   PRO A 202      -0.130 -10.067  11.601  1.00 88.86           O  
ATOM   3182  CG  PRO A 202      -3.181  -9.081  14.383  1.00 88.86           C  
ATOM   3183  HG2 PRO A 202      -3.188  -9.268  15.457  1.00 88.86           H  
ATOM   3184  HG3 PRO A 202      -4.193  -8.919  14.012  1.00 88.86           H  
ATOM   3185  CD  PRO A 202      -2.266  -7.904  14.076  1.00 88.86           C  
ATOM   3186  HD2 PRO A 202      -2.629  -7.359  13.205  1.00 88.86           H  
ATOM   3187  HD3 PRO A 202      -2.225  -7.301  14.983  1.00 88.86           H  
ATOM   3188  N   THR A 203       0.383 -11.710  13.067  1.00 91.14           N  
ATOM   3189  H   THR A 203       0.253 -12.058  14.007  1.00 91.14           H  
ATOM   3190  CA  THR A 203       1.339 -12.439  12.230  1.00 91.14           C  
ATOM   3191  HA  THR A 203       2.241 -11.835  12.130  1.00 91.14           H  
ATOM   3192  C   THR A 203       0.805 -12.731  10.830  1.00 91.14           C  
ATOM   3193  CB  THR A 203       1.740 -13.749  12.917  1.00 91.14           C  
ATOM   3194  HB  THR A 203       0.872 -14.406  12.975  1.00 91.14           H  
ATOM   3195  O   THR A 203       1.552 -12.639   9.856  1.00 91.14           O  
ATOM   3196  CG2 THR A 203       2.876 -14.475  12.199  1.00 91.14           C  
ATOM   3197 HG21 THR A 203       2.533 -14.844  11.233  1.00 91.14           H  
ATOM   3198 HG22 THR A 203       3.722 -13.804  12.049  1.00 91.14           H  
ATOM   3199 HG23 THR A 203       3.194 -15.330  12.796  1.00 91.14           H  
ATOM   3200  OG1 THR A 203       2.183 -13.472  14.226  1.00 91.14           O  
ATOM   3201  HG1 THR A 203       3.092 -13.166  14.190  1.00 91.14           H  
ATOM   3202  N   GLU A 204      -0.485 -13.038  10.686  1.00 91.02           N  
ATOM   3203  H   GLU A 204      -1.069 -13.119  11.506  1.00 91.02           H  
ATOM   3204  CA  GLU A 204      -1.105 -13.282   9.385  1.00 91.02           C  
ATOM   3205  HA  GLU A 204      -0.496 -14.022   8.865  1.00 91.02           H  
ATOM   3206  C   GLU A 204      -1.111 -12.029   8.494  1.00 91.02           C  
ATOM   3207  CB  GLU A 204      -2.509 -13.903   9.557  1.00 91.02           C  
ATOM   3208  HB2 GLU A 204      -2.420 -14.820  10.141  1.00 91.02           H  
ATOM   3209  HB3 GLU A 204      -2.834 -14.205   8.562  1.00 91.02           H  
ATOM   3210  O   GLU A 204      -0.830 -12.108   7.295  1.00 91.02           O  
ATOM   3211  CG  GLU A 204      -3.648 -13.041  10.151  1.00 91.02           C  
ATOM   3212  HG2 GLU A 204      -3.672 -12.076   9.643  1.00 91.02           H  
ATOM   3213  HG3 GLU A 204      -4.584 -13.538   9.896  1.00 91.02           H  
ATOM   3214  CD  GLU A 204      -3.639 -12.830  11.678  1.00 91.02           C  
ATOM   3215  OE1 GLU A 204      -4.573 -12.142  12.164  1.00 91.02           O  
ATOM   3216  OE2 GLU A 204      -2.674 -13.276  12.338  1.00 91.02           O  
ATOM   3217  N   VAL A 205      -1.362 -10.855   9.081  1.00 91.95           N  
ATOM   3218  H   VAL A 205      -1.441 -10.848  10.088  1.00 91.95           H  
ATOM   3219  CA  VAL A 205      -1.383  -9.566   8.376  1.00 91.95           C  
ATOM   3220  HA  VAL A 205      -1.911  -9.688   7.430  1.00 91.95           H  
ATOM   3221  C   VAL A 205       0.038  -9.120   8.053  1.00 91.95           C  
ATOM   3222  CB  VAL A 205      -2.113  -8.488   9.202  1.00 91.95           C  
ATOM   3223  HB  VAL A 205      -1.605  -8.356  10.157  1.00 91.95           H  
ATOM   3224  O   VAL A 205       0.311  -8.740   6.913  1.00 91.95           O  
ATOM   3225  CG1 VAL A 205      -2.148  -7.129   8.488  1.00 91.95           C  
ATOM   3226 HG11 VAL A 205      -1.137  -6.749   8.340  1.00 91.95           H  
ATOM   3227 HG12 VAL A 205      -2.688  -6.404   9.097  1.00 91.95           H  
ATOM   3228 HG13 VAL A 205      -2.643  -7.224   7.522  1.00 91.95           H  
ATOM   3229  CG2 VAL A 205      -3.562  -8.903   9.482  1.00 91.95           C  
ATOM   3230 HG21 VAL A 205      -3.584  -9.805  10.094  1.00 91.95           H  
ATOM   3231 HG22 VAL A 205      -4.054  -8.110  10.045  1.00 91.95           H  
ATOM   3232 HG23 VAL A 205      -4.096  -9.080   8.548  1.00 91.95           H  
ATOM   3233  N   SER A 206       0.958  -9.205   9.019  1.00 92.23           N  
ATOM   3234  H   SER A 206       0.687  -9.556   9.926  1.00 92.23           H  
ATOM   3235  CA  SER A 206       2.358  -8.818   8.815  1.00 92.23           C  
ATOM   3236  HA  SER A 206       2.377  -7.791   8.451  1.00 92.23           H  
ATOM   3237  C   SER A 206       3.029  -9.690   7.759  1.00 92.23           C  
ATOM   3238  CB  SER A 206       3.152  -8.853  10.125  1.00 92.23           C  
ATOM   3239  HB2 SER A 206       4.184  -8.564   9.927  1.00 92.23           H  
ATOM   3240  HB3 SER A 206       2.721  -8.145  10.832  1.00 92.23           H  
ATOM   3241  O   SER A 206       3.667  -9.158   6.849  1.00 92.23           O  
ATOM   3242  OG  SER A 206       3.156 -10.126  10.714  1.00 92.23           O  
ATOM   3243  HG  SER A 206       3.099  -9.975  11.660  1.00 92.23           H  
ATOM   3244  N   SER A 207       2.811 -11.007   7.797  1.00 91.71           N  
ATOM   3245  H   SER A 207       2.327 -11.379   8.601  1.00 91.71           H  
ATOM   3246  CA  SER A 207       3.302 -11.938   6.773  1.00 91.71           C  
ATOM   3247  HA  SER A 207       4.390 -11.883   6.731  1.00 91.71           H  
ATOM   3248  C   SER A 207       2.758 -11.575   5.395  1.00 91.71           C  
ATOM   3249  CB  SER A 207       2.909 -13.380   7.100  1.00 91.71           C  
ATOM   3250  HB2 SER A 207       1.824 -13.471   7.149  1.00 91.71           H  
ATOM   3251  HB3 SER A 207       3.287 -14.040   6.319  1.00 91.71           H  
ATOM   3252  O   SER A 207       3.517 -11.491   4.428  1.00 91.71           O  
ATOM   3253  OG  SER A 207       3.470 -13.762   8.334  1.00 91.71           O  
ATOM   3254  HG  SER A 207       2.912 -13.399   9.025  1.00 91.71           H  
ATOM   3255  N   ARG A 208       1.455 -11.277   5.293  1.00 91.51           N  
ATOM   3256  H   ARG A 208       0.871 -11.347   6.114  1.00 91.51           H  
ATOM   3257  CA  ARG A 208       0.854 -10.888   4.015  1.00 91.51           C  
ATOM   3258  HA  ARG A 208       1.125 -11.667   3.303  1.00 91.51           H  
ATOM   3259  C   ARG A 208       1.440  -9.587   3.468  1.00 91.51           C  
ATOM   3260  CB  ARG A 208      -0.676 -10.811   4.160  1.00 91.51           C  
ATOM   3261  HB2 ARG A 208      -0.935 -10.013   4.856  1.00 91.51           H  
ATOM   3262  HB3 ARG A 208      -1.045 -11.749   4.575  1.00 91.51           H  
ATOM   3263  O   ARG A 208       1.692  -9.517   2.266  1.00 91.51           O  
ATOM   3264  CG  ARG A 208      -1.388 -10.551   2.824  1.00 91.51           C  
ATOM   3265  HG2 ARG A 208      -1.046  -9.607   2.399  1.00 91.51           H  
ATOM   3266  HG3 ARG A 208      -2.459 -10.467   3.011  1.00 91.51           H  
ATOM   3267  CD  ARG A 208      -1.140 -11.691   1.830  1.00 91.51           C  
ATOM   3268  HD2 ARG A 208      -1.518 -12.616   2.266  1.00 91.51           H  
ATOM   3269  HD3 ARG A 208      -0.069 -11.791   1.653  1.00 91.51           H  
ATOM   3270  NE  ARG A 208      -1.791 -11.444   0.534  1.00 91.51           N  
ATOM   3271  HE  ARG A 208      -2.249 -10.551   0.423  1.00 91.51           H  
ATOM   3272  NH1 ARG A 208      -1.105 -13.397  -0.457  1.00 91.51           N  
ATOM   3273 HH11 ARG A 208      -0.661 -13.657   0.412  1.00 91.51           H  
ATOM   3274 HH12 ARG A 208      -1.019 -13.994  -1.267  1.00 91.51           H  
ATOM   3275  NH2 ARG A 208      -2.264 -11.902  -1.644  1.00 91.51           N  
ATOM   3276 HH21 ARG A 208      -2.651 -10.974  -1.737  1.00 91.51           H  
ATOM   3277 HH22 ARG A 208      -2.118 -12.483  -2.457  1.00 91.51           H  
ATOM   3278  CZ  ARG A 208      -1.719 -12.247  -0.512  1.00 91.51           C  
ATOM   3279  N   CYS A 209       1.664  -8.594   4.328  1.00 91.90           N  
ATOM   3280  H   CYS A 209       1.397  -8.731   5.292  1.00 91.90           H  
ATOM   3281  CA  CYS A 209       2.283  -7.322   3.954  1.00 91.90           C  
ATOM   3282  HA  CYS A 209       1.736  -6.883   3.119  1.00 91.90           H  
ATOM   3283  C   CYS A 209       3.725  -7.521   3.474  1.00 91.90           C  
ATOM   3284  CB  CYS A 209       2.217  -6.348   5.139  1.00 91.90           C  
ATOM   3285  HB2 CYS A 209       2.763  -5.439   4.887  1.00 91.90           H  
ATOM   3286  HB3 CYS A 209       2.678  -6.794   6.021  1.00 91.90           H  
ATOM   3287  O   CYS A 209       4.083  -6.990   2.431  1.00 91.90           O  
ATOM   3288  SG  CYS A 209       0.493  -5.914   5.505  1.00 91.90           S  
ATOM   3289  HG  CYS A 209       0.169  -7.068   6.096  1.00 91.90           H  
ATOM   3290  N   LYS A 210       4.528  -8.343   4.166  1.00 89.41           N  
ATOM   3291  H   LYS A 210       4.172  -8.737   5.026  1.00 89.41           H  
ATOM   3292  CA  LYS A 210       5.923  -8.650   3.790  1.00 89.41           C  
ATOM   3293  HA  LYS A 210       6.468  -7.716   3.659  1.00 89.41           H  
ATOM   3294  C   LYS A 210       6.030  -9.376   2.440  1.00 89.41           C  
ATOM   3295  CB  LYS A 210       6.603  -9.457   4.920  1.00 89.41           C  
ATOM   3296  HB2 LYS A 210       5.979 -10.312   5.180  1.00 89.41           H  
ATOM   3297  HB3 LYS A 210       7.561  -9.832   4.559  1.00 89.41           H  
ATOM   3298  O   LYS A 210       6.957  -9.128   1.682  1.00 89.41           O  
ATOM   3299  CG  LYS A 210       6.865  -8.609   6.181  1.00 89.41           C  
ATOM   3300  HG2 LYS A 210       5.938  -8.126   6.490  1.00 89.41           H  
ATOM   3301  HG3 LYS A 210       7.579  -7.826   5.926  1.00 89.41           H  
ATOM   3302  CD  LYS A 210       7.434  -9.389   7.382  1.00 89.41           C  
ATOM   3303  HD2 LYS A 210       6.731 -10.171   7.665  1.00 89.41           H  
ATOM   3304  HD3 LYS A 210       8.385  -9.841   7.100  1.00 89.41           H  
ATOM   3305  CE  LYS A 210       7.643  -8.421   8.567  1.00 89.41           C  
ATOM   3306  HE2 LYS A 210       6.688  -7.948   8.792  1.00 89.41           H  
ATOM   3307  HE3 LYS A 210       8.326  -7.632   8.250  1.00 89.41           H  
ATOM   3308  NZ  LYS A 210       8.173  -9.069   9.803  1.00 89.41           N  
ATOM   3309  HZ1 LYS A 210       8.248  -8.402  10.558  1.00 89.41           H  
ATOM   3310  HZ2 LYS A 210       7.564  -9.802  10.137  1.00 89.41           H  
ATOM   3311  HZ3 LYS A 210       9.099  -9.446   9.660  1.00 89.41           H  
ATOM   3312  N   MET A 211       5.072 -10.243   2.105  1.00 84.44           N  
ATOM   3313  H   MET A 211       4.368 -10.445   2.801  1.00 84.44           H  
ATOM   3314  CA  MET A 211       5.122 -11.060   0.882  1.00 84.44           C  
ATOM   3315  HA  MET A 211       6.132 -11.447   0.750  1.00 84.44           H  
ATOM   3316  C   MET A 211       4.752 -10.321  -0.411  1.00 84.44           C  
ATOM   3317  CB  MET A 211       4.152 -12.237   1.028  1.00 84.44           C  
ATOM   3318  HB2 MET A 211       3.183 -11.871   1.367  1.00 84.44           H  
ATOM   3319  HB3 MET A 211       4.015 -12.701   0.052  1.00 84.44           H  
ATOM   3320  O   MET A 211       5.087 -10.779  -1.504  1.00 84.44           O  
ATOM   3321  CG  MET A 211       4.648 -13.316   1.990  1.00 84.44           C  
ATOM   3322  HG2 MET A 211       4.817 -12.882   2.975  1.00 84.44           H  
ATOM   3323  HG3 MET A 211       5.601 -13.706   1.634  1.00 84.44           H  
ATOM   3324  SD  MET A 211       3.471 -14.687   2.148  1.00 84.44           S  
ATOM   3325  CE  MET A 211       3.770 -15.534   0.573  1.00 84.44           C  
ATOM   3326  HE1 MET A 211       3.177 -16.448   0.537  1.00 84.44           H  
ATOM   3327  HE2 MET A 211       4.826 -15.794   0.496  1.00 84.44           H  
ATOM   3328  HE3 MET A 211       3.492 -14.890  -0.261  1.00 84.44           H  
ATOM   3329  N   SER A 212       3.944  -9.263  -0.335  1.00 81.82           N  
ATOM   3330  H   SER A 212       3.687  -8.911   0.576  1.00 81.82           H  
ATOM   3331  CA  SER A 212       3.282  -8.690  -1.517  1.00 81.82           C  
ATOM   3332  HA  SER A 212       3.773  -9.069  -2.413  1.00 81.82           H  
ATOM   3333  C   SER A 212       3.431  -7.181  -1.646  1.00 81.82           C  
ATOM   3334  CB  SER A 212       1.825  -9.161  -1.593  1.00 81.82           C  
ATOM   3335  HB2 SER A 212       1.347  -9.033  -0.621  1.00 81.82           H  
ATOM   3336  HB3 SER A 212       1.272  -8.594  -2.342  1.00 81.82           H  
ATOM   3337  O   SER A 212       2.643  -6.576  -2.367  1.00 81.82           O  
ATOM   3338  OG  SER A 212       1.803 -10.531  -1.956  1.00 81.82           O  
ATOM   3339  HG  SER A 212       2.611 -10.917  -1.609  1.00 81.82           H  
ATOM   3340  N   ILE A 213       4.479  -6.614  -1.047  1.00 89.32           N  
ATOM   3341  H   ILE A 213       5.060  -7.199  -0.463  1.00 89.32           H  
ATOM   3342  CA  ILE A 213       4.768  -5.177  -1.041  1.00 89.32           C  
ATOM   3343  HA  ILE A 213       4.015  -4.710  -0.405  1.00 89.32           H  
ATOM   3344  C   ILE A 213       4.685  -4.584  -2.461  1.00 89.32           C  
ATOM   3345  CB  ILE A 213       6.138  -4.892  -0.397  1.00 89.32           C  
ATOM   3346  HB  ILE A 213       6.877  -5.356  -1.051  1.00 89.32           H  
ATOM   3347  O   ILE A 213       5.285  -5.093  -3.418  1.00 89.32           O  
ATOM   3348  CG1 ILE A 213       6.282  -5.534   0.994  1.00 89.32           C  
ATOM   3349 HG12 ILE A 213       5.645  -5.022   1.715  1.00 89.32           H  
ATOM   3350 HG13 ILE A 213       5.989  -6.583   0.937  1.00 89.32           H  
ATOM   3351  CG2 ILE A 213       6.413  -3.381  -0.280  1.00 89.32           C  
ATOM   3352 HG21 ILE A 213       7.397  -3.198   0.152  1.00 89.32           H  
ATOM   3353 HG22 ILE A 213       5.658  -2.912   0.351  1.00 89.32           H  
ATOM   3354 HG23 ILE A 213       6.415  -2.912  -1.264  1.00 89.32           H  
ATOM   3355  CD1 ILE A 213       7.717  -5.561   1.502  1.00 89.32           C  
ATOM   3356 HD11 ILE A 213       8.057  -4.573   1.812  1.00 89.32           H  
ATOM   3357 HD12 ILE A 213       8.355  -5.973   0.720  1.00 89.32           H  
ATOM   3358 HD13 ILE A 213       7.764  -6.258   2.339  1.00 89.32           H  
ATOM   3359  N   ALA A 214       3.922  -3.505  -2.606  1.00 86.24           N  
ATOM   3360  H   ALA A 214       3.448  -3.152  -1.787  1.00 86.24           H  
ATOM   3361  CA  ALA A 214       3.767  -2.759  -3.841  1.00 86.24           C  
ATOM   3362  HA  ALA A 214       3.442  -3.450  -4.618  1.00 86.24           H  
ATOM   3363  C   ALA A 214       5.107  -2.141  -4.257  1.00 86.24           C  
ATOM   3364  CB  ALA A 214       2.682  -1.693  -3.657  1.00 86.24           C  
ATOM   3365  HB1 ALA A 214       2.992  -0.972  -2.901  1.00 86.24           H  
ATOM   3366  HB2 ALA A 214       2.504  -1.170  -4.596  1.00 86.24           H  
ATOM   3367  HB3 ALA A 214       1.753  -2.159  -3.330  1.00 86.24           H  
ATOM   3368  O   ALA A 214       5.926  -1.776  -3.423  1.00 86.24           O  
ATOM   3369  N   GLY A 215       5.344  -2.021  -5.563  1.00 84.06           N  
ATOM   3370  H   GLY A 215       4.612  -2.284  -6.208  1.00 84.06           H  
ATOM   3371  CA  GLY A 215       6.621  -1.531  -6.101  1.00 84.06           C  
ATOM   3372  HA2 GLY A 215       6.453  -1.088  -7.083  1.00 84.06           H  
ATOM   3373  HA3 GLY A 215       7.013  -0.751  -5.447  1.00 84.06           H  
ATOM   3374  C   GLY A 215       7.712  -2.601  -6.235  1.00 84.06           C  
ATOM   3375  O   GLY A 215       8.592  -2.458  -7.078  1.00 84.06           O  
ATOM   3376  N   ASN A 216       7.598  -3.749  -5.555  1.00 87.59           N  
ATOM   3377  H   ASN A 216       6.905  -3.785  -4.820  1.00 87.59           H  
ATOM   3378  CA  ASN A 216       8.655  -4.781  -5.533  1.00 87.59           C  
ATOM   3379  HA  ASN A 216       9.608  -4.278  -5.695  1.00 87.59           H  
ATOM   3380  C   ASN A 216       8.563  -5.804  -6.664  1.00 87.59           C  
ATOM   3381  CB  ASN A 216       8.724  -5.412  -4.138  1.00 87.59           C  
ATOM   3382  HB2 ASN A 216       9.469  -6.207  -4.115  1.00 87.59           H  
ATOM   3383  HB3 ASN A 216       7.757  -5.829  -3.855  1.00 87.59           H  
ATOM   3384  O   ASN A 216       9.059  -6.928  -6.574  1.00 87.59           O  
ATOM   3385  CG  ASN A 216       9.141  -4.374  -3.128  1.00 87.59           C  
ATOM   3386  ND2 ASN A 216       9.076  -4.669  -1.869  1.00 87.59           N  
ATOM   3387 HD21 ASN A 216       9.296  -3.892  -1.261  1.00 87.59           H  
ATOM   3388 HD22 ASN A 216       8.888  -5.604  -1.537  1.00 87.59           H  
ATOM   3389  OD1 ASN A 216       9.541  -3.278  -3.460  1.00 87.59           O  
ATOM   3390  N   LYS A 217       7.915  -5.419  -7.762  1.00 88.55           N  
ATOM   3391  H   LYS A 217       7.617  -4.454  -7.787  1.00 88.55           H  
ATOM   3392  CA  LYS A 217       7.721  -6.267  -8.938  1.00 88.55           C  
ATOM   3393  HA  LYS A 217       7.199  -7.176  -8.638  1.00 88.55           H  
ATOM   3394  C   LYS A 217       9.063  -6.722  -9.524  1.00 88.55           C  
ATOM   3395  CB  LYS A 217       6.853  -5.479  -9.920  1.00 88.55           C  
ATOM   3396  HB2 LYS A 217       7.415  -4.618 -10.283  1.00 88.55           H  
ATOM   3397  HB3 LYS A 217       5.976  -5.110  -9.388  1.00 88.55           H  
ATOM   3398  O   LYS A 217       9.250  -7.918  -9.714  1.00 88.55           O  
ATOM   3399  CG  LYS A 217       6.378  -6.307 -11.110  1.00 88.55           C  
ATOM   3400  HG2 LYS A 217       7.248  -6.622 -11.686  1.00 88.55           H  
ATOM   3401  HG3 LYS A 217       5.826  -7.181 -10.764  1.00 88.55           H  
ATOM   3402  CD  LYS A 217       5.475  -5.424 -11.980  1.00 88.55           C  
ATOM   3403  HD2 LYS A 217       4.615  -5.080 -11.406  1.00 88.55           H  
ATOM   3404  HD3 LYS A 217       6.048  -4.563 -12.323  1.00 88.55           H  
ATOM   3405  CE  LYS A 217       4.994  -6.207 -13.189  1.00 88.55           C  
ATOM   3406  HE2 LYS A 217       5.875  -6.646 -13.658  1.00 88.55           H  
ATOM   3407  HE3 LYS A 217       4.346  -7.029 -12.883  1.00 88.55           H  
ATOM   3408  NZ  LYS A 217       4.333  -5.381 -14.218  1.00 88.55           N  
ATOM   3409  HZ1 LYS A 217       4.821  -4.510 -14.369  1.00 88.55           H  
ATOM   3410  HZ2 LYS A 217       3.341  -5.254 -14.079  1.00 88.55           H  
ATOM   3411  HZ3 LYS A 217       4.490  -5.871 -15.087  1.00 88.55           H  
ATOM   3412  N   ALA A 218      10.009  -5.793  -9.686  1.00 90.97           N  
ATOM   3413  H   ALA A 218       9.781  -4.833  -9.473  1.00 90.97           H  
ATOM   3414  CA  ALA A 218      11.356  -6.083 -10.175  1.00 90.97           C  
ATOM   3415  HA  ALA A 218      11.286  -6.550 -11.158  1.00 90.97           H  
ATOM   3416  C   ALA A 218      12.130  -7.050  -9.263  1.00 90.97           C  
ATOM   3417  CB  ALA A 218      12.104  -4.757 -10.328  1.00 90.97           C  
ATOM   3418  HB1 ALA A 218      12.137  -4.220  -9.380  1.00 90.97           H  
ATOM   3419  HB2 ALA A 218      13.127  -4.972 -10.639  1.00 90.97           H  
ATOM   3420  HB3 ALA A 218      11.624  -4.140 -11.088  1.00 90.97           H  
ATOM   3421  O   ALA A 218      12.747  -7.985  -9.757  1.00 90.97           O  
ATOM   3422  N   ILE A 219      12.036  -6.893  -7.938  1.00 91.80           N  
ATOM   3423  H   ILE A 219      11.526  -6.099  -7.579  1.00 91.80           H  
ATOM   3424  CA  ILE A 219      12.664  -7.809  -6.968  1.00 91.80           C  
ATOM   3425  HA  ILE A 219      13.733  -7.868  -7.171  1.00 91.80           H  
ATOM   3426  C   ILE A 219      12.104  -9.229  -7.136  1.00 91.80           C  
ATOM   3427  CB  ILE A 219      12.478  -7.266  -5.531  1.00 91.80           C  
ATOM   3428  HB  ILE A 219      11.422  -7.044  -5.379  1.00 91.80           H  
ATOM   3429  O   ILE A 219      12.860 -10.187  -7.276  1.00 91.80           O  
ATOM   3430  CG1 ILE A 219      13.279  -5.953  -5.357  1.00 91.80           C  
ATOM   3431 HG12 ILE A 219      14.345  -6.168  -5.431  1.00 91.80           H  
ATOM   3432 HG13 ILE A 219      13.022  -5.263  -6.161  1.00 91.80           H  
ATOM   3433  CG2 ILE A 219      12.885  -8.306  -4.473  1.00 91.80           C  
ATOM   3434 HG21 ILE A 219      12.768  -7.896  -3.471  1.00 91.80           H  
ATOM   3435 HG22 ILE A 219      12.252  -9.192  -4.532  1.00 91.80           H  
ATOM   3436 HG23 ILE A 219      13.925  -8.602  -4.614  1.00 91.80           H  
ATOM   3437  CD1 ILE A 219      13.013  -5.217  -4.039  1.00 91.80           C  
ATOM   3438 HD11 ILE A 219      13.404  -5.786  -3.196  1.00 91.80           H  
ATOM   3439 HD12 ILE A 219      11.943  -5.050  -3.913  1.00 91.80           H  
ATOM   3440 HD13 ILE A 219      13.520  -4.252  -4.060  1.00 91.80           H  
ATOM   3441  N   ARG A 220      10.772  -9.374  -7.211  1.00 91.57           N  
ATOM   3442  H   ARG A 220      10.202  -8.547  -7.103  1.00 91.57           H  
ATOM   3443  CA  ARG A 220      10.128 -10.682  -7.437  1.00 91.57           C  
ATOM   3444  HA  ARG A 220      10.474 -11.377  -6.672  1.00 91.57           H  
ATOM   3445  C   ARG A 220      10.537 -11.309  -8.769  1.00 91.57           C  
ATOM   3446  CB  ARG A 220       8.601 -10.559  -7.361  1.00 91.57           C  
ATOM   3447  HB2 ARG A 220       8.260  -9.790  -8.054  1.00 91.57           H  
ATOM   3448  HB3 ARG A 220       8.168 -11.512  -7.664  1.00 91.57           H  
ATOM   3449  O   ARG A 220      10.745 -12.518  -8.829  1.00 91.57           O  
ATOM   3450  CG  ARG A 220       8.117 -10.242  -5.940  1.00 91.57           C  
ATOM   3451  HG2 ARG A 220       8.424  -9.238  -5.650  1.00 91.57           H  
ATOM   3452  HG3 ARG A 220       8.575 -10.949  -5.247  1.00 91.57           H  
ATOM   3453  CD  ARG A 220       6.595 -10.370  -5.810  1.00 91.57           C  
ATOM   3454  HD2 ARG A 220       6.303 -11.385  -6.080  1.00 91.57           H  
ATOM   3455  HD3 ARG A 220       6.349 -10.220  -4.759  1.00 91.57           H  
ATOM   3456  NE  ARG A 220       5.869  -9.406  -6.666  1.00 91.57           N  
ATOM   3457  HE  ARG A 220       6.238  -9.281  -7.598  1.00 91.57           H  
ATOM   3458  NH1 ARG A 220       4.315  -8.706  -5.118  1.00 91.57           N  
ATOM   3459 HH11 ARG A 220       3.644  -8.014  -4.816  1.00 91.57           H  
ATOM   3460 HH12 ARG A 220       4.760  -9.292  -4.426  1.00 91.57           H  
ATOM   3461  NH2 ARG A 220       4.296  -7.835  -7.165  1.00 91.57           N  
ATOM   3462 HH21 ARG A 220       3.546  -7.235  -6.854  1.00 91.57           H  
ATOM   3463 HH22 ARG A 220       4.656  -7.773  -8.107  1.00 91.57           H  
ATOM   3464  CZ  ARG A 220       4.835  -8.661  -6.313  1.00 91.57           C  
ATOM   3465  N   TYR A 221      10.655 -10.500  -9.818  1.00 94.40           N  
ATOM   3466  H   TYR A 221      10.428  -9.522  -9.705  1.00 94.40           H  
ATOM   3467  CA  TYR A 221      11.113 -10.952 -11.130  1.00 94.40           C  
ATOM   3468  HA  TYR A 221      10.558 -11.840 -11.430  1.00 94.40           H  
ATOM   3469  C   TYR A 221      12.569 -11.391 -11.106  1.00 94.40           C  
ATOM   3470  CB  TYR A 221      10.873  -9.849 -12.168  1.00 94.40           C  
ATOM   3471  HB2 TYR A 221      11.363 -10.137 -13.098  1.00 94.40           H  
ATOM   3472  HB3 TYR A 221      11.330  -8.925 -11.813  1.00 94.40           H  
ATOM   3473  O   TYR A 221      12.865 -12.452 -11.638  1.00 94.40           O  
ATOM   3474  CG  TYR A 221       9.426  -9.545 -12.495  1.00 94.40           C  
ATOM   3475  CD1 TYR A 221       8.386 -10.389 -12.055  1.00 94.40           C  
ATOM   3476  HD1 TYR A 221       8.584 -11.264 -11.454  1.00 94.40           H  
ATOM   3477  CD2 TYR A 221       9.126  -8.431 -13.303  1.00 94.40           C  
ATOM   3478  HD2 TYR A 221       9.919  -7.797 -13.673  1.00 94.40           H  
ATOM   3479  CE1 TYR A 221       7.065 -10.139 -12.429  1.00 94.40           C  
ATOM   3480  HE1 TYR A 221       6.280 -10.812 -12.120  1.00 94.40           H  
ATOM   3481  CE2 TYR A 221       7.797  -8.188 -13.695  1.00 94.40           C  
ATOM   3482  HE2 TYR A 221       7.581  -7.390 -14.390  1.00 94.40           H  
ATOM   3483  OH  TYR A 221       5.477  -8.897 -13.641  1.00 94.40           O  
ATOM   3484  HH  TYR A 221       4.977  -9.714 -13.573  1.00 94.40           H  
ATOM   3485  CZ  TYR A 221       6.767  -9.051 -13.258  1.00 94.40           C  
ATOM   3486  N   ALA A 222      13.452 -10.653 -10.435  1.00 94.92           N  
ATOM   3487  H   ALA A 222      13.157  -9.776 -10.031  1.00 94.92           H  
ATOM   3488  CA  ALA A 222      14.858 -11.016 -10.314  1.00 94.92           C  
ATOM   3489  HA  ALA A 222      15.277 -11.127 -11.313  1.00 94.92           H  
ATOM   3490  C   ALA A 222      15.027 -12.360  -9.588  1.00 94.92           C  
ATOM   3491  CB  ALA A 222      15.593  -9.872  -9.611  1.00 94.92           C  
ATOM   3492  HB1 ALA A 222      16.661 -10.087  -9.576  1.00 94.92           H  
ATOM   3493  HB2 ALA A 222      15.222  -9.751  -8.593  1.00 94.92           H  
ATOM   3494  HB3 ALA A 222      15.444  -8.943 -10.162  1.00 94.92           H  
ATOM   3495  O   ALA A 222      15.682 -13.253 -10.122  1.00 94.92           O  
ATOM   3496  N   ILE A 223      14.352 -12.545  -8.444  1.00 94.08           N  
ATOM   3497  H   ILE A 223      13.856 -11.754  -8.059  1.00 94.08           H  
ATOM   3498  CA  ILE A 223      14.373 -13.803  -7.674  1.00 94.08           C  
ATOM   3499  HA  ILE A 223      15.402 -14.034  -7.401  1.00 94.08           H  
ATOM   3500  C   ILE A 223      13.848 -14.970  -8.517  1.00 94.08           C  
ATOM   3501  CB  ILE A 223      13.538 -13.662  -6.381  1.00 94.08           C  
ATOM   3502  HB  ILE A 223      12.540 -13.326  -6.662  1.00 94.08           H  
ATOM   3503  O   ILE A 223      14.437 -16.048  -8.529  1.00 94.08           O  
ATOM   3504  CG1 ILE A 223      14.158 -12.616  -5.429  1.00 94.08           C  
ATOM   3505 HG12 ILE A 223      14.426 -11.718  -5.984  1.00 94.08           H  
ATOM   3506 HG13 ILE A 223      15.075 -13.008  -4.987  1.00 94.08           H  
ATOM   3507  CG2 ILE A 223      13.399 -15.011  -5.644  1.00 94.08           C  
ATOM   3508 HG21 ILE A 223      12.847 -15.730  -6.249  1.00 94.08           H  
ATOM   3509 HG22 ILE A 223      12.856 -14.886  -4.707  1.00 94.08           H  
ATOM   3510 HG23 ILE A 223      14.388 -15.414  -5.427  1.00 94.08           H  
ATOM   3511  CD1 ILE A 223      13.190 -12.198  -4.316  1.00 94.08           C  
ATOM   3512 HD11 ILE A 223      13.533 -11.256  -3.888  1.00 94.08           H  
ATOM   3513 HD12 ILE A 223      13.154 -12.956  -3.533  1.00 94.08           H  
ATOM   3514 HD13 ILE A 223      12.192 -12.037  -4.723  1.00 94.08           H  
ATOM   3515  N   PHE A 224      12.745 -14.773  -9.244  1.00 94.75           N  
ATOM   3516  H   PHE A 224      12.284 -13.875  -9.206  1.00 94.75           H  
ATOM   3517  CA  PHE A 224      12.212 -15.810 -10.127  1.00 94.75           C  
ATOM   3518  HA  PHE A 224      12.086 -16.726  -9.551  1.00 94.75           H  
ATOM   3519  C   PHE A 224      13.183 -16.125 -11.271  1.00 94.75           C  
ATOM   3520  CB  PHE A 224      10.843 -15.369 -10.649  1.00 94.75           C  
ATOM   3521  HB2 PHE A 224      10.224 -15.078  -9.800  1.00 94.75           H  
ATOM   3522  HB3 PHE A 224      10.969 -14.490 -11.281  1.00 94.75           H  
ATOM   3523  O   PHE A 224      13.453 -17.293 -11.546  1.00 94.75           O  
ATOM   3524  CG  PHE A 224      10.103 -16.446 -11.418  1.00 94.75           C  
ATOM   3525  CD1 PHE A 224       9.990 -16.376 -12.820  1.00 94.75           C  
ATOM   3526  HD1 PHE A 224      10.449 -15.567 -13.369  1.00 94.75           H  
ATOM   3527  CD2 PHE A 224       9.495 -17.507 -10.720  1.00 94.75           C  
ATOM   3528  HD2 PHE A 224       9.560 -17.549  -9.643  1.00 94.75           H  
ATOM   3529  CE1 PHE A 224       9.262 -17.360 -13.512  1.00 94.75           C  
ATOM   3530  HE1 PHE A 224       9.150 -17.305 -14.585  1.00 94.75           H  
ATOM   3531  CE2 PHE A 224       8.777 -18.496 -11.417  1.00 94.75           C  
ATOM   3532  HE2 PHE A 224       8.288 -19.299 -10.887  1.00 94.75           H  
ATOM   3533  CZ  PHE A 224       8.657 -18.417 -12.814  1.00 94.75           C  
ATOM   3534  HZ  PHE A 224       8.084 -19.157 -13.353  1.00 94.75           H  
ATOM   3535  N   ALA A 225      13.764 -15.088 -11.878  1.00 95.69           N  
ATOM   3536  H   ALA A 225      13.506 -14.157 -11.585  1.00 95.69           H  
ATOM   3537  CA  ALA A 225      14.679 -15.187 -13.003  1.00 95.69           C  
ATOM   3538  HA  ALA A 225      14.178 -15.772 -13.774  1.00 95.69           H  
ATOM   3539  C   ALA A 225      16.013 -15.870 -12.654  1.00 95.69           C  
ATOM   3540  CB  ALA A 225      14.910 -13.788 -13.582  1.00 95.69           C  
ATOM   3541  HB1 ALA A 225      13.959 -13.365 -13.907  1.00 95.69           H  
ATOM   3542  HB2 ALA A 225      15.572 -13.847 -14.446  1.00 95.69           H  
ATOM   3543  HB3 ALA A 225      15.359 -13.140 -12.830  1.00 95.69           H  
ATOM   3544  O   ALA A 225      16.704 -16.343 -13.556  1.00 95.69           O  
ATOM   3545  N   GLN A 226      16.409 -15.942 -11.375  1.00 94.68           N  
ATOM   3546  H   GLN A 226      15.848 -15.481 -10.673  1.00 94.68           H  
ATOM   3547  CA  GLN A 226      17.635 -16.636 -10.944  1.00 94.68           C  
ATOM   3548  HA  GLN A 226      18.505 -16.151 -11.386  1.00 94.68           H  
ATOM   3549  C   GLN A 226      17.686 -18.106 -11.375  1.00 94.68           C  
ATOM   3550  CB  GLN A 226      17.789 -16.590  -9.420  1.00 94.68           C  
ATOM   3551  HB2 GLN A 226      16.864 -16.913  -8.940  1.00 94.68           H  
ATOM   3552  HB3 GLN A 226      18.570 -17.297  -9.141  1.00 94.68           H  
ATOM   3553  O   GLN A 226      18.773 -18.639 -11.559  1.00 94.68           O  
ATOM   3554  CG  GLN A 226      18.208 -15.217  -8.884  1.00 94.68           C  
ATOM   3555  HG2 GLN A 226      17.367 -14.526  -8.937  1.00 94.68           H  
ATOM   3556  HG3 GLN A 226      19.028 -14.826  -9.486  1.00 94.68           H  
ATOM   3557  CD  GLN A 226      18.663 -15.306  -7.432  1.00 94.68           C  
ATOM   3558  NE2 GLN A 226      19.568 -14.464  -6.996  1.00 94.68           N  
ATOM   3559 HE21 GLN A 226      19.885 -14.605  -6.048  1.00 94.68           H  
ATOM   3560 HE22 GLN A 226      19.907 -13.716  -7.584  1.00 94.68           H  
ATOM   3561  OE1 GLN A 226      18.239 -16.149  -6.662  1.00 94.68           O  
ATOM   3562  N   LYS A 227      16.528 -18.743 -11.564  1.00 94.22           N  
ATOM   3563  H   LYS A 227      15.675 -18.219 -11.433  1.00 94.22           H  
ATOM   3564  CA  LYS A 227      16.415 -20.176 -11.866  1.00 94.22           C  
ATOM   3565  HA  LYS A 227      17.127 -20.728 -11.252  1.00 94.22           H  
ATOM   3566  C   LYS A 227      16.747 -20.545 -13.312  1.00 94.22           C  
ATOM   3567  CB  LYS A 227      14.993 -20.639 -11.528  1.00 94.22           C  
ATOM   3568  HB2 LYS A 227      14.908 -21.705 -11.739  1.00 94.22           H  
ATOM   3569  HB3 LYS A 227      14.287 -20.107 -12.166  1.00 94.22           H  
ATOM   3570  O   LYS A 227      16.781 -21.729 -13.624  1.00 94.22           O  
ATOM   3571  CG  LYS A 227      14.641 -20.395 -10.056  1.00 94.22           C  
ATOM   3572  HG2 LYS A 227      14.711 -19.332  -9.822  1.00 94.22           H  
ATOM   3573  HG3 LYS A 227      15.332 -20.947  -9.420  1.00 94.22           H  
ATOM   3574  CD  LYS A 227      13.212 -20.857  -9.787  1.00 94.22           C  
ATOM   3575  HD2 LYS A 227      13.139 -21.928  -9.975  1.00 94.22           H  
ATOM   3576  HD3 LYS A 227      12.533 -20.324 -10.453  1.00 94.22           H  
ATOM   3577  CE  LYS A 227      12.863 -20.547  -8.333  1.00 94.22           C  
ATOM   3578  HE2 LYS A 227      12.949 -19.472  -8.179  1.00 94.22           H  
ATOM   3579  HE3 LYS A 227      13.595 -21.035  -7.689  1.00 94.22           H  
ATOM   3580  NZ  LYS A 227      11.496 -21.016  -8.013  1.00 94.22           N  
ATOM   3581  HZ1 LYS A 227      11.265 -20.796  -7.055  1.00 94.22           H  
ATOM   3582  HZ2 LYS A 227      10.829 -20.572  -8.629  1.00 94.22           H  
ATOM   3583  HZ3 LYS A 227      11.441 -22.016  -8.144  1.00 94.22           H  
ATOM   3584  N   PHE A 228      16.934 -19.562 -14.191  1.00 96.42           N  
ATOM   3585  H   PHE A 228      16.943 -18.609 -13.858  1.00 96.42           H  
ATOM   3586  CA  PHE A 228      17.053 -19.790 -15.629  1.00 96.42           C  
ATOM   3587  HA  PHE A 228      16.925 -20.853 -15.834  1.00 96.42           H  
ATOM   3588  C   PHE A 228      18.423 -19.397 -16.168  1.00 96.42           C  
ATOM   3589  CB  PHE A 228      15.937 -19.054 -16.376  1.00 96.42           C  
ATOM   3590  HB2 PHE A 228      15.945 -19.371 -17.419  1.00 96.42           H  
ATOM   3591  HB3 PHE A 228      16.144 -17.984 -16.354  1.00 96.42           H  
ATOM   3592  O   PHE A 228      19.105 -18.530 -15.609  1.00 96.42           O  
ATOM   3593  CG  PHE A 228      14.558 -19.300 -15.810  1.00 96.42           C  
ATOM   3594  CD1 PHE A 228      13.893 -20.519 -16.027  1.00 96.42           C  
ATOM   3595  HD1 PHE A 228      14.354 -21.287 -16.630  1.00 96.42           H  
ATOM   3596  CD2 PHE A 228      13.960 -18.309 -15.021  1.00 96.42           C  
ATOM   3597  HD2 PHE A 228      14.486 -17.376 -14.884  1.00 96.42           H  
ATOM   3598  CE1 PHE A 228      12.628 -20.736 -15.455  1.00 96.42           C  
ATOM   3599  HE1 PHE A 228      12.104 -21.661 -15.646  1.00 96.42           H  
ATOM   3600  CE2 PHE A 228      12.707 -18.528 -14.431  1.00 96.42           C  
ATOM   3601  HE2 PHE A 228      12.250 -17.760 -13.824  1.00 96.42           H  
ATOM   3602  CZ  PHE A 228      12.041 -19.743 -14.651  1.00 96.42           C  
ATOM   3603  HZ  PHE A 228      11.055 -19.892 -14.236  1.00 96.42           H  
ATOM   3604  N   SER A 229      18.778 -20.021 -17.291  1.00 95.03           N  
ATOM   3605  H   SER A 229      18.189 -20.761 -17.647  1.00 95.03           H  
ATOM   3606  CA  SER A 229      20.029 -19.813 -18.013  1.00 95.03           C  
ATOM   3607  HA  SER A 229      20.843 -20.207 -17.404  1.00 95.03           H  
ATOM   3608  C   SER A 229      20.287 -18.330 -18.283  1.00 95.03           C  
ATOM   3609  CB  SER A 229      20.010 -20.603 -19.326  1.00 95.03           C  
ATOM   3610  HB2 SER A 229      20.969 -20.494 -19.834  1.00 95.03           H  
ATOM   3611  HB3 SER A 229      19.216 -20.225 -19.970  1.00 95.03           H  
ATOM   3612  O   SER A 229      19.432 -17.599 -18.793  1.00 95.03           O  
ATOM   3613  OG  SER A 229      19.774 -21.969 -19.045  1.00 95.03           O  
ATOM   3614  HG  SER A 229      19.836 -22.475 -19.859  1.00 95.03           H  
ATOM   3615  N   LYS A 230      21.484 -17.879 -17.905  1.00 94.09           N  
ATOM   3616  H   LYS A 230      22.154 -18.552 -17.559  1.00 94.09           H  
ATOM   3617  CA  LYS A 230      21.944 -16.506 -18.121  1.00 94.09           C  
ATOM   3618  HA  LYS A 230      21.084 -15.836 -18.122  1.00 94.09           H  
ATOM   3619  C   LYS A 230      22.576 -16.379 -19.494  1.00 94.09           C  
ATOM   3620  CB  LYS A 230      22.911 -16.068 -17.008  1.00 94.09           C  
ATOM   3621  HB2 LYS A 230      23.172 -15.022 -17.172  1.00 94.09           H  
ATOM   3622  HB3 LYS A 230      23.826 -16.655 -17.079  1.00 94.09           H  
ATOM   3623  O   LYS A 230      23.141 -17.344 -20.001  1.00 94.09           O  
ATOM   3624  CG  LYS A 230      22.341 -16.215 -15.587  1.00 94.09           C  
ATOM   3625  HG2 LYS A 230      22.258 -17.272 -15.337  1.00 94.09           H  
ATOM   3626  HG3 LYS A 230      23.037 -15.752 -14.887  1.00 94.09           H  
ATOM   3627  CD  LYS A 230      20.966 -15.557 -15.442  1.00 94.09           C  
ATOM   3628  HD2 LYS A 230      21.025 -14.516 -15.763  1.00 94.09           H  
ATOM   3629  HD3 LYS A 230      20.252 -16.090 -16.071  1.00 94.09           H  
ATOM   3630  CE  LYS A 230      20.477 -15.633 -14.000  1.00 94.09           C  
ATOM   3631  HE2 LYS A 230      21.168 -15.076 -13.366  1.00 94.09           H  
ATOM   3632  HE3 LYS A 230      20.480 -16.676 -13.683  1.00 94.09           H  
ATOM   3633  NZ  LYS A 230      19.111 -15.079 -13.902  1.00 94.09           N  
ATOM   3634  HZ1 LYS A 230      18.451 -15.730 -14.303  1.00 94.09           H  
ATOM   3635  HZ2 LYS A 230      18.837 -14.955 -12.938  1.00 94.09           H  
ATOM   3636  HZ3 LYS A 230      19.037 -14.203 -14.399  1.00 94.09           H  
ATOM   3637  N   ASP A 231      22.484 -15.192 -20.078  1.00 92.03           N  
ATOM   3638  H   ASP A 231      22.024 -14.430 -19.600  1.00 92.03           H  
ATOM   3639  CA  ASP A 231      23.132 -14.939 -21.359  1.00 92.03           C  
ATOM   3640  HA  ASP A 231      22.878 -15.773 -22.013  1.00 92.03           H  
ATOM   3641  C   ASP A 231      24.661 -14.940 -21.194  1.00 92.03           C  
ATOM   3642  CB  ASP A 231      22.587 -13.656 -22.017  1.00 92.03           C  
ATOM   3643  HB2 ASP A 231      23.108 -12.793 -21.604  1.00 92.03           H  
ATOM   3644  HB3 ASP A 231      21.529 -13.555 -21.778  1.00 92.03           H  
ATOM   3645  O   ASP A 231      25.211 -14.559 -20.145  1.00 92.03           O  
ATOM   3646  CG  ASP A 231      22.728 -13.642 -23.547  1.00 92.03           C  
ATOM   3647  OD1 ASP A 231      23.287 -14.619 -24.090  1.00 92.03           O  
ATOM   3648  OD2 ASP A 231      22.261 -12.664 -24.174  1.00 92.03           O  
ATOM   3649  N   MET A 232      25.346 -15.381 -22.241  1.00 89.21           N  
ATOM   3650  H   MET A 232      24.822 -15.567 -23.084  1.00 89.21           H  
ATOM   3651  CA  MET A 232      26.798 -15.401 -22.351  1.00 89.21           C  
ATOM   3652  HA  MET A 232      27.227 -14.655 -21.681  1.00 89.21           H  
ATOM   3653  C   MET A 232      27.166 -15.025 -23.778  1.00 89.21           C  
ATOM   3654  CB  MET A 232      27.378 -16.777 -21.989  1.00 89.21           C  
ATOM   3655  HB2 MET A 232      26.885 -17.554 -22.573  1.00 89.21           H  
ATOM   3656  HB3 MET A 232      28.437 -16.777 -22.245  1.00 89.21           H  
ATOM   3657  O   MET A 232      26.723 -15.655 -24.734  1.00 89.21           O  
ATOM   3658  CG  MET A 232      27.233 -17.093 -20.496  1.00 89.21           C  
ATOM   3659  HG2 MET A 232      27.579 -16.237 -19.917  1.00 89.21           H  
ATOM   3660  HG3 MET A 232      26.175 -17.241 -20.279  1.00 89.21           H  
ATOM   3661  SD  MET A 232      28.133 -18.563 -19.926  1.00 89.21           S  
ATOM   3662  CE  MET A 232      29.853 -17.996 -20.051  1.00 89.21           C  
ATOM   3663  HE1 MET A 232      30.515 -18.770 -19.664  1.00 89.21           H  
ATOM   3664  HE2 MET A 232      29.986 -17.085 -19.467  1.00 89.21           H  
ATOM   3665  HE3 MET A 232      30.108 -17.803 -21.093  1.00 89.21           H  
ATOM   3666  N   ILE A 233      27.986 -13.989 -23.920  1.00 84.24           N  
ATOM   3667  H   ILE A 233      28.373 -13.539 -23.102  1.00 84.24           H  
ATOM   3668  CA  ILE A 233      28.455 -13.532 -25.222  1.00 84.24           C  
ATOM   3669  HA  ILE A 233      27.827 -13.949 -26.009  1.00 84.24           H  
ATOM   3670  C   ILE A 233      29.869 -14.073 -25.394  1.00 84.24           C  
ATOM   3671  CB  ILE A 233      28.378 -11.997 -25.326  1.00 84.24           C  
ATOM   3672  HB  ILE A 233      29.064 -11.572 -24.594  1.00 84.24           H  
ATOM   3673  O   ILE A 233      30.751 -13.782 -24.591  1.00 84.24           O  
ATOM   3674  CG1 ILE A 233      26.947 -11.476 -25.049  1.00 84.24           C  
ATOM   3675 HG12 ILE A 233      26.463 -12.052 -24.261  1.00 84.24           H  
ATOM   3676 HG13 ILE A 233      26.332 -11.573 -25.943  1.00 84.24           H  
ATOM   3677  CG2 ILE A 233      28.804 -11.549 -26.736  1.00 84.24           C  
ATOM   3678 HG21 ILE A 233      28.104 -11.918 -27.486  1.00 84.24           H  
ATOM   3679 HG22 ILE A 233      28.863 -10.461 -26.783  1.00 84.24           H  
ATOM   3680 HG23 ILE A 233      29.792 -11.947 -26.968  1.00 84.24           H  
ATOM   3681  CD1 ILE A 233      26.959 -10.022 -24.584  1.00 84.24           C  
ATOM   3682 HD11 ILE A 233      27.513  -9.951 -23.648  1.00 84.24           H  
ATOM   3683 HD12 ILE A 233      27.441  -9.383 -25.324  1.00 84.24           H  
ATOM   3684 HD13 ILE A 233      25.935  -9.696 -24.401  1.00 84.24           H  
ATOM   3685  N   SER A 234      30.086 -14.879 -26.427  1.00 86.05           N  
ATOM   3686  H   SER A 234      29.311 -15.168 -27.007  1.00 86.05           H  
ATOM   3687  CA  SER A 234      31.422 -15.357 -26.777  1.00 86.05           C  
ATOM   3688  HA  SER A 234      31.941 -15.650 -25.865  1.00 86.05           H  
ATOM   3689  C   SER A 234      32.227 -14.245 -27.449  1.00 86.05           C  
ATOM   3690  CB  SER A 234      31.335 -16.580 -27.690  1.00 86.05           C  
ATOM   3691  HB2 SER A 234      32.336 -16.967 -27.883  1.00 86.05           H  
ATOM   3692  HB3 SER A 234      30.881 -16.293 -28.638  1.00 86.05           H  
ATOM   3693  O   SER A 234      31.689 -13.495 -28.268  1.00 86.05           O  
ATOM   3694  OG  SER A 234      30.543 -17.583 -27.081  1.00 86.05           O  
ATOM   3695  HG  SER A 234      30.986 -17.907 -26.293  1.00 86.05           H  
ATOM   3696  N   ALA A 235      33.517 -14.159 -27.118  1.00 85.54           N  
ATOM   3697  H   ALA A 235      33.896 -14.782 -26.420  1.00 85.54           H  
ATOM   3698  CA  ALA A 235      34.431 -13.227 -27.767  1.00 85.54           C  
ATOM   3699  HA  ALA A 235      34.060 -12.218 -27.588  1.00 85.54           H  
ATOM   3700  C   ALA A 235      34.480 -13.491 -29.285  1.00 85.54           C  
ATOM   3701  CB  ALA A 235      35.814 -13.340 -27.117  1.00 85.54           C  
ATOM   3702  HB1 ALA A 235      36.492 -12.623 -27.579  1.00 85.54           H  
ATOM   3703  HB2 ALA A 235      35.742 -13.121 -26.051  1.00 85.54           H  
ATOM   3704  HB3 ALA A 235      36.213 -14.344 -27.258  1.00 85.54           H  
ATOM   3705  O   ALA A 235      34.578 -14.653 -29.696  1.00 85.54           O  
ATOM   3706  N   PRO A 236      34.391 -12.448 -30.131  1.00 85.80           N  
ATOM   3707  CA  PRO A 236      34.468 -12.616 -31.571  1.00 85.80           C  
ATOM   3708  HA  PRO A 236      33.763 -13.381 -31.895  1.00 85.80           H  
ATOM   3709  C   PRO A 236      35.883 -13.031 -31.979  1.00 85.80           C  
ATOM   3710  CB  PRO A 236      34.065 -11.261 -32.163  1.00 85.80           C  
ATOM   3711  HB2 PRO A 236      34.551 -11.065 -33.119  1.00 85.80           H  
ATOM   3712  HB3 PRO A 236      32.981 -11.219 -32.271  1.00 85.80           H  
ATOM   3713  O   PRO A 236      36.871 -12.598 -31.391  1.00 85.80           O  
ATOM   3714  CG  PRO A 236      34.506 -10.268 -31.090  1.00 85.80           C  
ATOM   3715  HG2 PRO A 236      33.926  -9.346 -31.129  1.00 85.80           H  
ATOM   3716  HG3 PRO A 236      35.569 -10.055 -31.198  1.00 85.80           H  
ATOM   3717  CD  PRO A 236      34.262 -11.039 -29.793  1.00 85.80           C  
ATOM   3718  HD2 PRO A 236      33.242 -10.863 -29.450  1.00 85.80           H  
ATOM   3719  HD3 PRO A 236      34.984 -10.736 -29.034  1.00 85.80           H  
ATOM   3720  N   THR A 237      35.982 -13.831 -33.037  1.00 86.15           N  
ATOM   3721  H   THR A 237      35.149 -14.218 -33.456  1.00 86.15           H  
ATOM   3722  CA  THR A 237      37.259 -14.130 -33.706  1.00 86.15           C  
ATOM   3723  HA  THR A 237      38.032 -14.294 -32.956  1.00 86.15           H  
ATOM   3724  C   THR A 237      37.742 -12.976 -34.592  1.00 86.15           C  
ATOM   3725  CB  THR A 237      37.121 -15.401 -34.555  1.00 86.15           C  
ATOM   3726  HB  THR A 237      37.985 -15.495 -35.212  1.00 86.15           H  
ATOM   3727  O   THR A 237      38.915 -12.919 -34.945  1.00 86.15           O  
ATOM   3728  CG2 THR A 237      37.026 -16.654 -33.684  1.00 86.15           C  
ATOM   3729 HG21 THR A 237      36.959 -17.539 -34.317  1.00 86.15           H  
ATOM   3730 HG22 THR A 237      37.918 -16.733 -33.064  1.00 86.15           H  
ATOM   3731 HG23 THR A 237      36.148 -16.603 -33.040  1.00 86.15           H  
ATOM   3732  OG1 THR A 237      35.938 -15.352 -35.331  1.00 86.15           O  
ATOM   3733  HG1 THR A 237      36.006 -16.050 -35.987  1.00 86.15           H  
ATOM   3734  N   ASP A 238      36.843 -12.056 -34.946  1.00 85.65           N  
ATOM   3735  H   ASP A 238      35.911 -12.155 -34.569  1.00 85.65           H  
ATOM   3736  CA  ASP A 238      37.082 -10.920 -35.833  1.00 85.65           C  
ATOM   3737  HA  ASP A 238      37.991 -11.092 -36.410  1.00 85.65           H  
ATOM   3738  C   ASP A 238      37.253  -9.618 -35.035  1.00 85.65           C  
ATOM   3739  CB  ASP A 238      35.912 -10.850 -36.823  1.00 85.65           C  
ATOM   3740  HB2 ASP A 238      35.868 -11.791 -37.372  1.00 85.65           H  
ATOM   3741  HB3 ASP A 238      34.984 -10.751 -36.261  1.00 85.65           H  
ATOM   3742  O   ASP A 238      36.344  -9.185 -34.316  1.00 85.65           O  
ATOM   3743  CG  ASP A 238      35.985  -9.706 -37.834  1.00 85.65           C  
ATOM   3744  OD1 ASP A 238      36.920  -8.872 -37.780  1.00 85.65           O  
ATOM   3745  OD2 ASP A 238      35.029  -9.627 -38.629  1.00 85.65           O  
ATOM   3746  N   ALA A 239      38.407  -8.968 -35.206  1.00 81.71           N  
ATOM   3747  H   ALA A 239      39.073  -9.357 -35.859  1.00 81.71           H  
ATOM   3748  CA  ALA A 239      38.744  -7.709 -34.550  1.00 81.71           C  
ATOM   3749  HA  ALA A 239      38.722  -7.866 -33.472  1.00 81.71           H  
ATOM   3750  C   ALA A 239      37.753  -6.575 -34.873  1.00 81.71           C  
ATOM   3751  CB  ALA A 239      40.171  -7.324 -34.959  1.00 81.71           C  
ATOM   3752  HB1 ALA A 239      40.461  -6.404 -34.452  1.00 81.71           H  
ATOM   3753  HB2 ALA A 239      40.223  -7.169 -36.037  1.00 81.71           H  
ATOM   3754  HB3 ALA A 239      40.865  -8.115 -34.674  1.00 81.71           H  
ATOM   3755  O   ALA A 239      37.513  -5.719 -34.021  1.00 81.71           O  
ATOM   3756  N   THR A 240      37.125  -6.576 -36.057  1.00 83.50           N  
ATOM   3757  H   THR A 240      37.279  -7.346 -36.692  1.00 83.50           H  
ATOM   3758  CA  THR A 240      36.159  -5.531 -36.445  1.00 83.50           C  
ATOM   3759  HA  THR A 240      36.625  -4.558 -36.285  1.00 83.50           H  
ATOM   3760  C   THR A 240      34.889  -5.550 -35.590  1.00 83.50           C  
ATOM   3761  CB  THR A 240      35.770  -5.613 -37.928  1.00 83.50           C  
ATOM   3762  HB  THR A 240      35.094  -4.784 -38.138  1.00 83.50           H  
ATOM   3763  O   THR A 240      34.246  -4.516 -35.414  1.00 83.50           O  
ATOM   3764  CG2 THR A 240      36.961  -5.488 -38.875  1.00 83.50           C  
ATOM   3765 HG21 THR A 240      37.487  -4.552 -38.685  1.00 83.50           H  
ATOM   3766 HG22 THR A 240      37.645  -6.326 -38.736  1.00 83.50           H  
ATOM   3767 HG23 THR A 240      36.602  -5.493 -39.904  1.00 83.50           H  
ATOM   3768  OG1 THR A 240      35.084  -6.803 -38.209  1.00 83.50           O  
ATOM   3769  HG1 THR A 240      35.697  -7.536 -38.296  1.00 83.50           H  
ATOM   3770  N   LYS A 241      34.565  -6.696 -34.975  1.00 87.60           N  
ATOM   3771  H   LYS A 241      35.155  -7.496 -35.154  1.00 87.60           H  
ATOM   3772  CA  LYS A 241      33.411  -6.867 -34.077  1.00 87.60           C  
ATOM   3773  HA  LYS A 241      32.671  -6.101 -34.306  1.00 87.60           H  
ATOM   3774  C   LYS A 241      33.758  -6.674 -32.602  1.00 87.60           C  
ATOM   3775  CB  LYS A 241      32.764  -8.233 -34.332  1.00 87.60           C  
ATOM   3776  HB2 LYS A 241      33.499  -9.021 -34.167  1.00 87.60           H  
ATOM   3777  HB3 LYS A 241      31.937  -8.372 -33.635  1.00 87.60           H  
ATOM   3778  O   LYS A 241      32.869  -6.739 -31.753  1.00 87.60           O  
ATOM   3779  CG  LYS A 241      32.222  -8.321 -35.763  1.00 87.60           C  
ATOM   3780  HG2 LYS A 241      33.044  -8.234 -36.474  1.00 87.60           H  
ATOM   3781  HG3 LYS A 241      31.519  -7.505 -35.933  1.00 87.60           H  
ATOM   3782  CD  LYS A 241      31.514  -9.654 -35.997  1.00 87.60           C  
ATOM   3783  HD2 LYS A 241      30.655  -9.733 -35.331  1.00 87.60           H  
ATOM   3784  HD3 LYS A 241      32.212 -10.469 -35.805  1.00 87.60           H  
ATOM   3785  CE  LYS A 241      31.061  -9.688 -37.456  1.00 87.60           C  
ATOM   3786  HE2 LYS A 241      31.938  -9.535 -38.086  1.00 87.60           H  
ATOM   3787  HE3 LYS A 241      30.381  -8.854 -37.630  1.00 87.60           H  
ATOM   3788  NZ  LYS A 241      30.410 -10.974 -37.791  1.00 87.60           N  
ATOM   3789  HZ1 LYS A 241      30.133 -10.969 -38.762  1.00 87.60           H  
ATOM   3790  HZ2 LYS A 241      31.069 -11.728 -37.655  1.00 87.60           H  
ATOM   3791  HZ3 LYS A 241      29.597 -11.118 -37.209  1.00 87.60           H  
ATOM   3792  N   MET A 242      35.026  -6.417 -32.274  1.00 88.13           N  
ATOM   3793  H   MET A 242      35.715  -6.368 -33.012  1.00 88.13           H  
ATOM   3794  CA  MET A 242      35.478  -6.347 -30.885  1.00 88.13           C  
ATOM   3795  HA  MET A 242      35.161  -7.268 -30.396  1.00 88.13           H  
ATOM   3796  C   MET A 242      34.833  -5.184 -30.117  1.00 88.13           C  
ATOM   3797  CB  MET A 242      37.013  -6.283 -30.843  1.00 88.13           C  
ATOM   3798  HB2 MET A 242      37.352  -5.305 -31.185  1.00 88.13           H  
ATOM   3799  HB3 MET A 242      37.424  -7.045 -31.505  1.00 88.13           H  
ATOM   3800  O   MET A 242      34.432  -5.356 -28.970  1.00 88.13           O  
ATOM   3801  CG  MET A 242      37.545  -6.543 -29.430  1.00 88.13           C  
ATOM   3802  HG2 MET A 242      37.145  -5.786 -28.756  1.00 88.13           H  
ATOM   3803  HG3 MET A 242      38.631  -6.446 -29.442  1.00 88.13           H  
ATOM   3804  SD  MET A 242      37.121  -8.186 -28.785  1.00 88.13           S  
ATOM   3805  CE  MET A 242      37.546  -7.960 -27.041  1.00 88.13           C  
ATOM   3806  HE1 MET A 242      38.608  -7.730 -26.951  1.00 88.13           H  
ATOM   3807  HE2 MET A 242      36.962  -7.143 -26.619  1.00 88.13           H  
ATOM   3808  HE3 MET A 242      37.332  -8.879 -26.496  1.00 88.13           H  
ATOM   3809  N   LEU A 243      34.653  -4.019 -30.752  1.00 87.88           N  
ATOM   3810  H   LEU A 243      34.993  -3.931 -31.699  1.00 87.88           H  
ATOM   3811  CA  LEU A 243      34.013  -2.864 -30.109  1.00 87.88           C  
ATOM   3812  HA  LEU A 243      34.528  -2.680 -29.166  1.00 87.88           H  
ATOM   3813  C   LEU A 243      32.533  -3.124 -29.774  1.00 87.88           C  
ATOM   3814  CB  LEU A 243      34.174  -1.632 -31.019  1.00 87.88           C  
ATOM   3815  HB2 LEU A 243      33.668  -1.830 -31.964  1.00 87.88           H  
ATOM   3816  HB3 LEU A 243      35.233  -1.488 -31.230  1.00 87.88           H  
ATOM   3817  O   LEU A 243      32.057  -2.727 -28.711  1.00 87.88           O  
ATOM   3818  CG  LEU A 243      33.607  -0.329 -30.420  1.00 87.88           C  
ATOM   3819  HG  LEU A 243      32.548  -0.453 -30.194  1.00 87.88           H  
ATOM   3820  CD1 LEU A 243      34.337   0.092 -29.143  1.00 87.88           C  
ATOM   3821 HD11 LEU A 243      33.984   1.066 -28.805  1.00 87.88           H  
ATOM   3822 HD12 LEU A 243      35.410   0.150 -29.327  1.00 87.88           H  
ATOM   3823 HD13 LEU A 243      34.151  -0.631 -28.348  1.00 87.88           H  
ATOM   3824  CD2 LEU A 243      33.727   0.806 -31.436  1.00 87.88           C  
ATOM   3825 HD21 LEU A 243      33.184   0.548 -32.345  1.00 87.88           H  
ATOM   3826 HD22 LEU A 243      33.318   1.729 -31.024  1.00 87.88           H  
ATOM   3827 HD23 LEU A 243      34.775   0.966 -31.688  1.00 87.88           H  
ATOM   3828  N   GLU A 244      31.803  -3.791 -30.671  1.00 88.94           N  
ATOM   3829  H   GLU A 244      32.255  -4.135 -31.506  1.00 88.94           H  
ATOM   3830  CA  GLU A 244      30.405  -4.175 -30.440  1.00 88.94           C  
ATOM   3831  HA  GLU A 244      29.845  -3.302 -30.107  1.00 88.94           H  
ATOM   3832  C   GLU A 244      30.301  -5.237 -29.339  1.00 88.94           C  
ATOM   3833  CB  GLU A 244      29.792  -4.671 -31.758  1.00 88.94           C  
ATOM   3834  HB2 GLU A 244      30.270  -5.608 -32.045  1.00 88.94           H  
ATOM   3835  HB3 GLU A 244      29.981  -3.928 -32.533  1.00 88.94           H  
ATOM   3836  O   GLU A 244      29.453  -5.126 -28.452  1.00 88.94           O  
ATOM   3837  CG  GLU A 244      28.274  -4.880 -31.637  1.00 88.94           C  
ATOM   3838  HG2 GLU A 244      27.812  -3.926 -31.381  1.00 88.94           H  
ATOM   3839  HG3 GLU A 244      28.075  -5.577 -30.823  1.00 88.94           H  
ATOM   3840  CD  GLU A 244      27.624  -5.433 -32.914  1.00 88.94           C  
ATOM   3841  OE1 GLU A 244      26.408  -5.721 -32.841  1.00 88.94           O  
ATOM   3842  OE2 GLU A 244      28.336  -5.596 -33.931  1.00 88.94           O  
ATOM   3843  N   TYR A 245      31.213  -6.216 -29.348  1.00 90.95           N  
ATOM   3844  H   TYR A 245      31.863  -6.259 -30.120  1.00 90.95           H  
ATOM   3845  CA  TYR A 245      31.331  -7.219 -28.295  1.00 90.95           C  
ATOM   3846  HA  TYR A 245      30.401  -7.786 -28.244  1.00 90.95           H  
ATOM   3847  C   TYR A 245      31.541  -6.586 -26.916  1.00 90.95           C  
ATOM   3848  CB  TYR A 245      32.466  -8.193 -28.631  1.00 90.95           C  
ATOM   3849  HB2 TYR A 245      32.141  -8.831 -29.452  1.00 90.95           H  
ATOM   3850  HB3 TYR A 245      33.338  -7.636 -28.976  1.00 90.95           H  
ATOM   3851  O   TYR A 245      30.789  -6.908 -25.999  1.00 90.95           O  
ATOM   3852  CG  TYR A 245      32.884  -9.052 -27.454  1.00 90.95           C  
ATOM   3853  CD1 TYR A 245      34.006  -8.698 -26.680  1.00 90.95           C  
ATOM   3854  HD1 TYR A 245      34.590  -7.831 -26.950  1.00 90.95           H  
ATOM   3855  CD2 TYR A 245      32.115 -10.174 -27.101  1.00 90.95           C  
ATOM   3856  HD2 TYR A 245      31.264 -10.450 -27.706  1.00 90.95           H  
ATOM   3857  CE1 TYR A 245      34.359  -9.463 -25.552  1.00 90.95           C  
ATOM   3858  HE1 TYR A 245      35.218  -9.189 -24.958  1.00 90.95           H  
ATOM   3859  CE2 TYR A 245      32.461 -10.938 -25.972  1.00 90.95           C  
ATOM   3860  HE2 TYR A 245      31.879 -11.801 -25.685  1.00 90.95           H  
ATOM   3861  OH  TYR A 245      33.926 -11.352 -24.130  1.00 90.95           O  
ATOM   3862  HH  TYR A 245      34.649 -10.974 -23.624  1.00 90.95           H  
ATOM   3863  CZ  TYR A 245      33.585 -10.590 -25.200  1.00 90.95           C  
ATOM   3864  N   VAL A 246      32.502  -5.662 -26.774  1.00 90.41           N  
ATOM   3865  H   VAL A 246      33.091  -5.459 -27.568  1.00 90.41           H  
ATOM   3866  CA  VAL A 246      32.790  -4.993 -25.492  1.00 90.41           C  
ATOM   3867  HA  VAL A 246      33.043  -5.752 -24.751  1.00 90.41           H  
ATOM   3868  C   VAL A 246      31.547  -4.275 -24.971  1.00 90.41           C  
ATOM   3869  CB  VAL A 246      33.990  -4.031 -25.614  1.00 90.41           C  
ATOM   3870  HB  VAL A 246      33.844  -3.384 -26.479  1.00 90.41           H  
ATOM   3871  O   VAL A 246      31.113  -4.551 -23.857  1.00 90.41           O  
ATOM   3872  CG1 VAL A 246      34.172  -3.150 -24.373  1.00 90.41           C  
ATOM   3873 HG11 VAL A 246      35.081  -2.554 -24.460  1.00 90.41           H  
ATOM   3874 HG12 VAL A 246      33.338  -2.457 -24.257  1.00 90.41           H  
ATOM   3875 HG13 VAL A 246      34.239  -3.762 -23.473  1.00 90.41           H  
ATOM   3876  CG2 VAL A 246      35.294  -4.818 -25.798  1.00 90.41           C  
ATOM   3877 HG21 VAL A 246      36.118  -4.126 -25.971  1.00 90.41           H  
ATOM   3878 HG22 VAL A 246      35.502  -5.404 -24.903  1.00 90.41           H  
ATOM   3879 HG23 VAL A 246      35.221  -5.493 -26.650  1.00 90.41           H  
ATOM   3880  N   LYS A 247      30.897  -3.449 -25.803  1.00 91.09           N  
ATOM   3881  H   LYS A 247      31.289  -3.298 -26.722  1.00 91.09           H  
ATOM   3882  CA  LYS A 247      29.678  -2.719 -25.409  1.00 91.09           C  
ATOM   3883  HA  LYS A 247      29.901  -2.098 -24.542  1.00 91.09           H  
ATOM   3884  C   LYS A 247      28.542  -3.654 -24.992  1.00 91.09           C  
ATOM   3885  CB  LYS A 247      29.206  -1.840 -26.574  1.00 91.09           C  
ATOM   3886  HB2 LYS A 247      28.206  -1.471 -26.348  1.00 91.09           H  
ATOM   3887  HB3 LYS A 247      29.155  -2.439 -27.483  1.00 91.09           H  
ATOM   3888  O   LYS A 247      27.840  -3.397 -24.012  1.00 91.09           O  
ATOM   3889  CG  LYS A 247      30.122  -0.633 -26.800  1.00 91.09           C  
ATOM   3890  HG2 LYS A 247      31.140  -0.965 -27.001  1.00 91.09           H  
ATOM   3891  HG3 LYS A 247      30.126  -0.014 -25.903  1.00 91.09           H  
ATOM   3892  CD  LYS A 247      29.609   0.190 -27.986  1.00 91.09           C  
ATOM   3893  HD2 LYS A 247      28.589   0.515 -27.782  1.00 91.09           H  
ATOM   3894  HD3 LYS A 247      29.621  -0.432 -28.881  1.00 91.09           H  
ATOM   3895  CE  LYS A 247      30.512   1.407 -28.188  1.00 91.09           C  
ATOM   3896  HE2 LYS A 247      31.524   1.054 -28.389  1.00 91.09           H  
ATOM   3897  HE3 LYS A 247      30.541   1.974 -27.258  1.00 91.09           H  
ATOM   3898  NZ  LYS A 247      30.028   2.261 -29.300  1.00 91.09           N  
ATOM   3899  HZ1 LYS A 247      30.013   1.736 -30.163  1.00 91.09           H  
ATOM   3900  HZ2 LYS A 247      29.096   2.596 -29.104  1.00 91.09           H  
ATOM   3901  HZ3 LYS A 247      30.637   3.058 -29.417  1.00 91.09           H  
ATOM   3902  N   LYS A 248      28.332  -4.741 -25.741  1.00 91.72           N  
ATOM   3903  H   LYS A 248      28.933  -4.891 -26.539  1.00 91.72           H  
ATOM   3904  CA  LYS A 248      27.284  -5.723 -25.439  1.00 91.72           C  
ATOM   3905  HA  LYS A 248      26.349  -5.188 -25.269  1.00 91.72           H  
ATOM   3906  C   LYS A 248      27.596  -6.481 -24.146  1.00 91.72           C  
ATOM   3907  CB  LYS A 248      27.111  -6.663 -26.642  1.00 91.72           C  
ATOM   3908  HB2 LYS A 248      27.950  -7.357 -26.675  1.00 91.72           H  
ATOM   3909  HB3 LYS A 248      27.115  -6.080 -27.563  1.00 91.72           H  
ATOM   3910  O   LYS A 248      26.690  -6.702 -23.343  1.00 91.72           O  
ATOM   3911  CG  LYS A 248      25.782  -7.428 -26.571  1.00 91.72           C  
ATOM   3912  HG2 LYS A 248      25.645  -7.840 -25.571  1.00 91.72           H  
ATOM   3913  HG3 LYS A 248      24.962  -6.734 -26.755  1.00 91.72           H  
ATOM   3914  CD  LYS A 248      25.729  -8.557 -27.609  1.00 91.72           C  
ATOM   3915  HD2 LYS A 248      26.638  -9.156 -27.541  1.00 91.72           H  
ATOM   3916  HD3 LYS A 248      25.670  -8.122 -28.607  1.00 91.72           H  
ATOM   3917  CE  LYS A 248      24.512  -9.450 -27.340  1.00 91.72           C  
ATOM   3918  HE2 LYS A 248      24.585  -9.837 -26.324  1.00 91.72           H  
ATOM   3919  HE3 LYS A 248      23.611  -8.840 -27.396  1.00 91.72           H  
ATOM   3920  NZ  LYS A 248      24.432 -10.576 -28.302  1.00 91.72           N  
ATOM   3921  HZ1 LYS A 248      24.327 -10.237 -29.248  1.00 91.72           H  
ATOM   3922  HZ2 LYS A 248      23.653 -11.176 -28.070  1.00 91.72           H  
ATOM   3923  HZ3 LYS A 248      25.270 -11.137 -28.249  1.00 91.72           H  
ATOM   3924  N   ASN A 249      28.861  -6.844 -23.929  1.00 93.32           N  
ATOM   3925  H   ASN A 249      29.558  -6.628 -24.628  1.00 93.32           H  
ATOM   3926  CA  ASN A 249      29.298  -7.533 -22.722  1.00 93.32           C  
ATOM   3927  HA  ASN A 249      28.620  -8.369 -22.546  1.00 93.32           H  
ATOM   3928  C   ASN A 249      29.191  -6.635 -21.481  1.00 93.32           C  
ATOM   3929  CB  ASN A 249      30.703  -8.120 -22.928  1.00 93.32           C  
ATOM   3930  HB2 ASN A 249      30.745  -8.675 -23.865  1.00 93.32           H  
ATOM   3931  HB3 ASN A 249      31.448  -7.325 -22.955  1.00 93.32           H  
ATOM   3932  O   ASN A 249      28.616  -7.062 -20.489  1.00 93.32           O  
ATOM   3933  CG  ASN A 249      30.995  -9.091 -21.801  1.00 93.32           C  
ATOM   3934  ND2 ASN A 249      31.811  -8.704 -20.851  1.00 93.32           N  
ATOM   3935 HD21 ASN A 249      32.170  -7.760 -20.851  1.00 93.32           H  
ATOM   3936 HD22 ASN A 249      31.661  -9.120 -19.943  1.00 93.32           H  
ATOM   3937  OD1 ASN A 249      30.408 -10.162 -21.742  1.00 93.32           O  
ATOM   3938  N   GLU A 250      29.608  -5.368 -21.557  1.00 92.97           N  
ATOM   3939  H   GLU A 250      30.104  -5.066 -22.383  1.00 92.97           H  
ATOM   3940  CA  GLU A 250      29.435  -4.388 -20.471  1.00 92.97           C  
ATOM   3941  HA  GLU A 250      29.972  -4.722 -19.583  1.00 92.97           H  
ATOM   3942  C   GLU A 250      27.960  -4.208 -20.086  1.00 92.97           C  
ATOM   3943  CB  GLU A 250      29.987  -3.027 -20.915  1.00 92.97           C  
ATOM   3944  HB2 GLU A 250      29.633  -2.261 -20.225  1.00 92.97           H  
ATOM   3945  HB3 GLU A 250      29.591  -2.804 -21.906  1.00 92.97           H  
ATOM   3946  O   GLU A 250      27.604  -4.212 -18.904  1.00 92.97           O  
ATOM   3947  CG  GLU A 250      31.521  -2.970 -20.939  1.00 92.97           C  
ATOM   3948  HG2 GLU A 250      31.911  -3.806 -21.521  1.00 92.97           H  
ATOM   3949  HG3 GLU A 250      31.882  -3.085 -19.917  1.00 92.97           H  
ATOM   3950  CD  GLU A 250      32.055  -1.653 -21.528  1.00 92.97           C  
ATOM   3951  OE1 GLU A 250      33.273  -1.418 -21.381  1.00 92.97           O  
ATOM   3952  OE2 GLU A 250      31.261  -0.899 -22.145  1.00 92.97           O  
ATOM   3953  N   LYS A 251      27.068  -4.102 -21.081  1.00 94.48           N  
ATOM   3954  H   LYS A 251      27.420  -4.055 -22.027  1.00 94.48           H  
ATOM   3955  CA  LYS A 251      25.623  -4.009 -20.836  1.00 94.48           C  
ATOM   3956  HA  LYS A 251      25.462  -3.199 -20.125  1.00 94.48           H  
ATOM   3957  C   LYS A 251      25.071  -5.278 -20.182  1.00 94.48           C  
ATOM   3958  CB  LYS A 251      24.900  -3.666 -22.148  1.00 94.48           C  
ATOM   3959  HB2 LYS A 251      25.381  -2.791 -22.585  1.00 94.48           H  
ATOM   3960  HB3 LYS A 251      24.984  -4.496 -22.850  1.00 94.48           H  
ATOM   3961  O   LYS A 251      24.221  -5.187 -19.294  1.00 94.48           O  
ATOM   3962  CG  LYS A 251      23.420  -3.348 -21.890  1.00 94.48           C  
ATOM   3963  HG2 LYS A 251      23.355  -2.647 -21.058  1.00 94.48           H  
ATOM   3964  HG3 LYS A 251      22.892  -4.263 -21.620  1.00 94.48           H  
ATOM   3965  CD  LYS A 251      22.742  -2.717 -23.111  1.00 94.48           C  
ATOM   3966  HD2 LYS A 251      23.329  -1.853 -23.421  1.00 94.48           H  
ATOM   3967  HD3 LYS A 251      22.696  -3.436 -23.930  1.00 94.48           H  
ATOM   3968  CE  LYS A 251      21.331  -2.259 -22.716  1.00 94.48           C  
ATOM   3969  HE2 LYS A 251      20.662  -3.118 -22.660  1.00 94.48           H  
ATOM   3970  HE3 LYS A 251      21.392  -1.827 -21.717  1.00 94.48           H  
ATOM   3971  NZ  LYS A 251      20.803  -1.219 -23.632  1.00 94.48           N  
ATOM   3972  HZ1 LYS A 251      20.059  -0.700 -23.188  1.00 94.48           H  
ATOM   3973  HZ2 LYS A 251      20.491  -1.582 -24.521  1.00 94.48           H  
ATOM   3974  HZ3 LYS A 251      21.494  -0.495 -23.767  1.00 94.48           H  
ATOM   3975  N   LEU A 252      25.552  -6.452 -20.592  1.00 95.30           N  
ATOM   3976  H   LEU A 252      26.255  -6.450 -21.317  1.00 95.30           H  
ATOM   3977  CA  LEU A 252      25.166  -7.732 -20.001  1.00 95.30           C  
ATOM   3978  HA  LEU A 252      24.077  -7.770 -19.963  1.00 95.30           H  
ATOM   3979  C   LEU A 252      25.671  -7.880 -18.560  1.00 95.30           C  
ATOM   3980  CB  LEU A 252      25.669  -8.866 -20.909  1.00 95.30           C  
ATOM   3981  HB2 LEU A 252      26.750  -8.780 -21.015  1.00 95.30           H  
ATOM   3982  HB3 LEU A 252      25.226  -8.752 -21.898  1.00 95.30           H  
ATOM   3983  O   LEU A 252      24.911  -8.312 -17.692  1.00 95.30           O  
ATOM   3984  CG  LEU A 252      25.353 -10.272 -20.377  1.00 95.30           C  
ATOM   3985  HG  LEU A 252      25.858 -10.424 -19.423  1.00 95.30           H  
ATOM   3986  CD1 LEU A 252      23.852 -10.504 -20.181  1.00 95.30           C  
ATOM   3987 HD11 LEU A 252      23.320 -10.332 -21.116  1.00 95.30           H  
ATOM   3988 HD12 LEU A 252      23.464  -9.831 -19.416  1.00 95.30           H  
ATOM   3989 HD13 LEU A 252      23.674 -11.528 -19.853  1.00 95.30           H  
ATOM   3990  CD2 LEU A 252      25.891 -11.309 -21.357  1.00 95.30           C  
ATOM   3991 HD21 LEU A 252      25.369 -11.218 -22.310  1.00 95.30           H  
ATOM   3992 HD22 LEU A 252      26.959 -11.154 -21.510  1.00 95.30           H  
ATOM   3993 HD23 LEU A 252      25.728 -12.313 -20.965  1.00 95.30           H  
ATOM   3994  N   ASP A 253      26.910  -7.488 -18.282  1.00 94.51           N  
ATOM   3995  H   ASP A 253      27.517  -7.211 -19.041  1.00 94.51           H  
ATOM   3996  CA  ASP A 253      27.486  -7.522 -16.936  1.00 94.51           C  
ATOM   3997  HA  ASP A 253      27.359  -8.521 -16.520  1.00 94.51           H  
ATOM   3998  C   ASP A 253      26.744  -6.564 -16.001  1.00 94.51           C  
ATOM   3999  CB  ASP A 253      28.992  -7.220 -17.005  1.00 94.51           C  
ATOM   4000  HB2 ASP A 253      29.359  -7.049 -15.993  1.00 94.51           H  
ATOM   4001  HB3 ASP A 253      29.157  -6.311 -17.583  1.00 94.51           H  
ATOM   4002  O   ASP A 253      26.372  -6.940 -14.887  1.00 94.51           O  
ATOM   4003  CG  ASP A 253      29.795  -8.382 -17.610  1.00 94.51           C  
ATOM   4004  OD1 ASP A 253      29.294  -9.535 -17.550  1.00 94.51           O  
ATOM   4005  OD2 ASP A 253      30.913  -8.124 -18.106  1.00 94.51           O  
ATOM   4006  N   LYS A 254      26.387  -5.372 -16.492  1.00 95.16           N  
ATOM   4007  H   LYS A 254      26.765  -5.104 -17.390  1.00 95.16           H  
ATOM   4008  CA  LYS A 254      25.510  -4.440 -15.777  1.00 95.16           C  
ATOM   4009  HA  LYS A 254      25.965  -4.221 -14.812  1.00 95.16           H  
ATOM   4010  C   LYS A 254      24.133  -5.040 -15.494  1.00 95.16           C  
ATOM   4011  CB  LYS A 254      25.417  -3.143 -16.587  1.00 95.16           C  
ATOM   4012  HB2 LYS A 254      24.975  -3.336 -17.564  1.00 95.16           H  
ATOM   4013  HB3 LYS A 254      26.428  -2.763 -16.735  1.00 95.16           H  
ATOM   4014  O   LYS A 254      23.632  -4.926 -14.375  1.00 95.16           O  
ATOM   4015  CG  LYS A 254      24.584  -2.091 -15.850  1.00 95.16           C  
ATOM   4016  HG2 LYS A 254      23.530  -2.365 -15.874  1.00 95.16           H  
ATOM   4017  HG3 LYS A 254      24.917  -2.040 -14.813  1.00 95.16           H  
ATOM   4018  CD  LYS A 254      24.771  -0.720 -16.500  1.00 95.16           C  
ATOM   4019  HD2 LYS A 254      25.837  -0.497 -16.545  1.00 95.16           H  
ATOM   4020  HD3 LYS A 254      24.358  -0.713 -17.509  1.00 95.16           H  
ATOM   4021  CE  LYS A 254      24.063   0.311 -15.630  1.00 95.16           C  
ATOM   4022  HE2 LYS A 254      23.010   0.369 -15.905  1.00 95.16           H  
ATOM   4023  HE3 LYS A 254      24.110  -0.017 -14.591  1.00 95.16           H  
ATOM   4024  NZ  LYS A 254      24.706   1.637 -15.722  1.00 95.16           N  
ATOM   4025  HZ1 LYS A 254      24.561   2.072 -16.622  1.00 95.16           H  
ATOM   4026  HZ2 LYS A 254      25.698   1.581 -15.542  1.00 95.16           H  
ATOM   4027  HZ3 LYS A 254      24.300   2.230 -15.012  1.00 95.16           H  
ATOM   4028  N   ALA A 255      23.526  -5.708 -16.473  1.00 96.19           N  
ATOM   4029  H   ALA A 255      23.980  -5.752 -17.374  1.00 96.19           H  
ATOM   4030  CA  ALA A 255      22.244  -6.384 -16.293  1.00 96.19           C  
ATOM   4031  HA  ALA A 255      21.507  -5.646 -15.975  1.00 96.19           H  
ATOM   4032  C   ALA A 255      22.323  -7.467 -15.200  1.00 96.19           C  
ATOM   4033  CB  ALA A 255      21.802  -6.958 -17.643  1.00 96.19           C  
ATOM   4034  HB1 ALA A 255      22.470  -7.760 -17.959  1.00 96.19           H  
ATOM   4035  HB2 ALA A 255      21.805  -6.174 -18.400  1.00 96.19           H  
ATOM   4036  HB3 ALA A 255      20.792  -7.360 -17.558  1.00 96.19           H  
ATOM   4037  O   ALA A 255      21.466  -7.525 -14.316  1.00 96.19           O  
ATOM   4038  N   LYS A 256      23.385  -8.283 -15.206  1.00 95.41           N  
ATOM   4039  H   LYS A 256      24.056  -8.171 -15.952  1.00 95.41           H  
ATOM   4040  CA  LYS A 256      23.648  -9.302 -14.177  1.00 95.41           C  
ATOM   4041  HA  LYS A 256      22.775  -9.949 -14.082  1.00 95.41           H  
ATOM   4042  C   LYS A 256      23.868  -8.679 -12.795  1.00 95.41           C  
ATOM   4043  CB  LYS A 256      24.860 -10.152 -14.593  1.00 95.41           C  
ATOM   4044  HB2 LYS A 256      25.177 -10.761 -13.747  1.00 95.41           H  
ATOM   4045  HB3 LYS A 256      25.684  -9.490 -14.858  1.00 95.41           H  
ATOM   4046  O   LYS A 256      23.305  -9.176 -11.820  1.00 95.41           O  
ATOM   4047  CG  LYS A 256      24.552 -11.087 -15.774  1.00 95.41           C  
ATOM   4048  HG2 LYS A 256      24.057 -10.534 -16.572  1.00 95.41           H  
ATOM   4049  HG3 LYS A 256      23.883 -11.879 -15.438  1.00 95.41           H  
ATOM   4050  CD  LYS A 256      25.845 -11.703 -16.329  1.00 95.41           C  
ATOM   4051  HD2 LYS A 256      26.488 -10.900 -16.688  1.00 95.41           H  
ATOM   4052  HD3 LYS A 256      26.366 -12.247 -15.541  1.00 95.41           H  
ATOM   4053  CE  LYS A 256      25.518 -12.650 -17.489  1.00 95.41           C  
ATOM   4054  HE2 LYS A 256      24.868 -12.122 -18.187  1.00 95.41           H  
ATOM   4055  HE3 LYS A 256      24.968 -13.512 -17.111  1.00 95.41           H  
ATOM   4056  NZ  LYS A 256      26.735 -13.095 -18.210  1.00 95.41           N  
ATOM   4057  HZ1 LYS A 256      26.458 -13.667 -18.995  1.00 95.41           H  
ATOM   4058  HZ2 LYS A 256      27.249 -12.299 -18.561  1.00 95.41           H  
ATOM   4059  HZ3 LYS A 256      27.355 -13.623 -17.614  1.00 95.41           H  
ATOM   4060  N   ALA A 257      24.614  -7.577 -12.705  1.00 94.93           N  
ATOM   4061  H   ALA A 257      25.094  -7.252 -13.532  1.00 94.93           H  
ATOM   4062  CA  ALA A 257      24.822  -6.844 -11.456  1.00 94.93           C  
ATOM   4063  HA  ALA A 257      25.245  -7.527 -10.719  1.00 94.93           H  
ATOM   4064  C   ALA A 257      23.500  -6.307 -10.878  1.00 94.93           C  
ATOM   4065  CB  ALA A 257      25.840  -5.725 -11.702  1.00 94.93           C  
ATOM   4066  HB1 ALA A 257      26.771  -6.145 -12.082  1.00 94.93           H  
ATOM   4067  HB2 ALA A 257      26.045  -5.205 -10.766  1.00 94.93           H  
ATOM   4068  HB3 ALA A 257      25.453  -5.009 -12.427  1.00 94.93           H  
ATOM   4069  O   ALA A 257      23.216  -6.527  -9.701  1.00 94.93           O  
ATOM   4070  N   ILE A 258      22.645  -5.703 -11.715  1.00 94.40           N  
ATOM   4071  H   ILE A 258      22.953  -5.533 -12.662  1.00 94.40           H  
ATOM   4072  CA  ILE A 258      21.296  -5.256 -11.326  1.00 94.40           C  
ATOM   4073  HA  ILE A 258      21.388  -4.522 -10.525  1.00 94.40           H  
ATOM   4074  C   ILE A 258      20.475  -6.426 -10.767  1.00 94.40           C  
ATOM   4075  CB  ILE A 258      20.576  -4.580 -12.520  1.00 94.40           C  
ATOM   4076  HB  ILE A 258      20.652  -5.236 -13.388  1.00 94.40           H  
ATOM   4077  O   ILE A 258      19.888  -6.311  -9.690  1.00 94.40           O  
ATOM   4078  CG1 ILE A 258      21.218  -3.220 -12.874  1.00 94.40           C  
ATOM   4079 HG12 ILE A 258      20.882  -2.474 -12.154  1.00 94.40           H  
ATOM   4080 HG13 ILE A 258      22.304  -3.289 -12.809  1.00 94.40           H  
ATOM   4081  CG2 ILE A 258      19.081  -4.367 -12.206  1.00 94.40           C  
ATOM   4082 HG21 ILE A 258      18.596  -3.798 -13.000  1.00 94.40           H  
ATOM   4083 HG22 ILE A 258      18.563  -5.323 -12.131  1.00 94.40           H  
ATOM   4084 HG23 ILE A 258      18.979  -3.827 -11.265  1.00 94.40           H  
ATOM   4085  CD1 ILE A 258      20.861  -2.693 -14.269  1.00 94.40           C  
ATOM   4086 HD11 ILE A 258      19.792  -2.497 -14.349  1.00 94.40           H  
ATOM   4087 HD12 ILE A 258      21.157  -3.419 -15.027  1.00 94.40           H  
ATOM   4088 HD13 ILE A 258      21.397  -1.760 -14.447  1.00 94.40           H  
ATOM   4089  N   VAL A 259      20.442  -7.565 -11.471  1.00 94.64           N  
ATOM   4090  H   VAL A 259      20.939  -7.595 -12.350  1.00 94.64           H  
ATOM   4091  CA  VAL A 259      19.706  -8.762 -11.025  1.00 94.64           C  
ATOM   4092  HA  VAL A 259      18.658  -8.494 -10.888  1.00 94.64           H  
ATOM   4093  C   VAL A 259      20.218  -9.250  -9.673  1.00 94.64           C  
ATOM   4094  CB  VAL A 259      19.787  -9.891 -12.071  1.00 94.64           C  
ATOM   4095  HB  VAL A 259      20.826 -10.058 -12.352  1.00 94.64           H  
ATOM   4096  O   VAL A 259      19.406  -9.535  -8.792  1.00 94.64           O  
ATOM   4097  CG1 VAL A 259      19.197 -11.222 -11.572  1.00 94.64           C  
ATOM   4098 HG11 VAL A 259      18.177 -11.073 -11.215  1.00 94.64           H  
ATOM   4099 HG12 VAL A 259      19.806 -11.621 -10.762  1.00 94.64           H  
ATOM   4100 HG13 VAL A 259      19.194 -11.950 -12.383  1.00 94.64           H  
ATOM   4101  CG2 VAL A 259      18.991  -9.514 -13.321  1.00 94.64           C  
ATOM   4102 HG21 VAL A 259      19.147 -10.259 -14.101  1.00 94.64           H  
ATOM   4103 HG22 VAL A 259      19.302  -8.543 -13.706  1.00 94.64           H  
ATOM   4104 HG23 VAL A 259      17.931  -9.463 -13.070  1.00 94.64           H  
ATOM   4105  N   ASN A 260      21.536  -9.318  -9.485  1.00 93.92           N  
ATOM   4106  H   ASN A 260      22.150  -9.068 -10.248  1.00 93.92           H  
ATOM   4107  CA  ASN A 260      22.136  -9.759  -8.229  1.00 93.92           C  
ATOM   4108  HA  ASN A 260      21.751 -10.749  -7.985  1.00 93.92           H  
ATOM   4109  C   ASN A 260      21.733  -8.847  -7.068  1.00 93.92           C  
ATOM   4110  CB  ASN A 260      23.660  -9.854  -8.393  1.00 93.92           C  
ATOM   4111  HB2 ASN A 260      24.041  -8.938  -8.845  1.00 93.92           H  
ATOM   4112  HB3 ASN A 260      24.121  -9.964  -7.412  1.00 93.92           H  
ATOM   4113  O   ASN A 260      21.243  -9.350  -6.057  1.00 93.92           O  
ATOM   4114  CG  ASN A 260      24.088 -11.047  -9.230  1.00 93.92           C  
ATOM   4115  ND2 ASN A 260      25.312 -11.048  -9.701  1.00 93.92           N  
ATOM   4116 HD21 ASN A 260      25.595 -11.860 -10.231  1.00 93.92           H  
ATOM   4117 HD22 ASN A 260      25.930 -10.268  -9.524  1.00 93.92           H  
ATOM   4118  OD1 ASN A 260      23.354 -12.001  -9.443  1.00 93.92           O  
ATOM   4119  N   THR A 261      21.829  -7.525  -7.231  1.00 92.62           N  
ATOM   4120  H   THR A 261      22.276  -7.153  -8.057  1.00 92.62           H  
ATOM   4121  CA  THR A 261      21.388  -6.581  -6.198  1.00 92.62           C  
ATOM   4122  HA  THR A 261      21.913  -6.804  -5.269  1.00 92.62           H  
ATOM   4123  C   THR A 261      19.894  -6.701  -5.922  1.00 92.62           C  
ATOM   4124  CB  THR A 261      21.715  -5.144  -6.590  1.00 92.62           C  
ATOM   4125  HB  THR A 261      21.185  -4.921  -7.516  1.00 92.62           H  
ATOM   4126  O   THR A 261      19.493  -6.799  -4.772  1.00 92.62           O  
ATOM   4127  CG2 THR A 261      21.319  -4.136  -5.509  1.00 92.62           C  
ATOM   4128 HG21 THR A 261      21.690  -4.470  -4.540  1.00 92.62           H  
ATOM   4129 HG22 THR A 261      20.235  -4.041  -5.462  1.00 92.62           H  
ATOM   4130 HG23 THR A 261      21.742  -3.153  -5.719  1.00 92.62           H  
ATOM   4131  OG1 THR A 261      23.101  -5.027  -6.798  1.00 92.62           O  
ATOM   4132  HG1 THR A 261      23.360  -4.113  -6.656  1.00 92.62           H  
ATOM   4133  N   LEU A 262      19.036  -6.782  -6.942  1.00 92.59           N  
ATOM   4134  H   LEU A 262      19.388  -6.715  -7.886  1.00 92.59           H  
ATOM   4135  CA  LEU A 262      17.597  -6.971  -6.714  1.00 92.59           C  
ATOM   4136  HA  LEU A 262      17.220  -6.130  -6.131  1.00 92.59           H  
ATOM   4137  C   LEU A 262      17.296  -8.234  -5.895  1.00 92.59           C  
ATOM   4138  CB  LEU A 262      16.870  -7.039  -8.061  1.00 92.59           C  
ATOM   4139  HB2 LEU A 262      15.866  -7.430  -7.896  1.00 92.59           H  
ATOM   4140  HB3 LEU A 262      17.401  -7.744  -8.700  1.00 92.59           H  
ATOM   4141  O   LEU A 262      16.368  -8.238  -5.088  1.00 92.59           O  
ATOM   4142  CG  LEU A 262      16.744  -5.696  -8.795  1.00 92.59           C  
ATOM   4143  HG  LEU A 262      17.720  -5.225  -8.907  1.00 92.59           H  
ATOM   4144  CD1 LEU A 262      16.155  -5.969 -10.176  1.00 92.59           C  
ATOM   4145 HD11 LEU A 262      15.157  -6.394 -10.071  1.00 92.59           H  
ATOM   4146 HD12 LEU A 262      16.799  -6.661 -10.718  1.00 92.59           H  
ATOM   4147 HD13 LEU A 262      16.108  -5.039 -10.742  1.00 92.59           H  
ATOM   4148  CD2 LEU A 262      15.806  -4.729  -8.067  1.00 92.59           C  
ATOM   4149 HD21 LEU A 262      14.837  -5.197  -7.897  1.00 92.59           H  
ATOM   4150 HD22 LEU A 262      16.249  -4.431  -7.117  1.00 92.59           H  
ATOM   4151 HD23 LEU A 262      15.679  -3.828  -8.668  1.00 92.59           H  
ATOM   4152  N   CYS A 263      18.088  -9.291  -6.066  1.00 92.58           N  
ATOM   4153  H   CYS A 263      18.847  -9.225  -6.729  1.00 92.58           H  
ATOM   4154  CA  CYS A 263      17.934 -10.516  -5.293  1.00 92.58           C  
ATOM   4155  HA  CYS A 263      16.876 -10.774  -5.256  1.00 92.58           H  
ATOM   4156  C   CYS A 263      18.390 -10.359  -3.837  1.00 92.58           C  
ATOM   4157  CB  CYS A 263      18.668 -11.651  -5.998  1.00 92.58           C  
ATOM   4158  HB2 CYS A 263      18.583 -12.553  -5.391  1.00 92.58           H  
ATOM   4159  HB3 CYS A 263      19.720 -11.400  -6.125  1.00 92.58           H  
ATOM   4160  O   CYS A 263      17.731 -10.910  -2.955  1.00 92.58           O  
ATOM   4161  SG  CYS A 263      17.884 -11.934  -7.609  1.00 92.58           S  
ATOM   4162  HG  CYS A 263      18.289 -10.784  -8.156  1.00 92.58           H  
ATOM   4163  N   THR A 264      19.441  -9.579  -3.555  1.00 91.07           N  
ATOM   4164  H   THR A 264      19.935  -9.113  -4.303  1.00 91.07           H  
ATOM   4165  CA  THR A 264      19.845  -9.286  -2.165  1.00 91.07           C  
ATOM   4166  HA  THR A 264      19.912 -10.230  -1.624  1.00 91.07           H  
ATOM   4167  C   THR A 264      18.799  -8.443  -1.432  1.00 91.07           C  
ATOM   4168  CB  THR A 264      21.221  -8.607  -2.056  1.00 91.07           C  
ATOM   4169  HB  THR A 264      21.466  -8.509  -0.998  1.00 91.07           H  
ATOM   4170  O   THR A 264      18.587  -8.629  -0.235  1.00 91.07           O  
ATOM   4171  CG2 THR A 264      22.340  -9.399  -2.727  1.00 91.07           C  
ATOM   4172 HG21 THR A 264      22.345 -10.421  -2.348  1.00 91.07           H  
ATOM   4173 HG22 THR A 264      22.203  -9.418  -3.809  1.00 91.07           H  
ATOM   4174 HG23 THR A 264      23.301  -8.938  -2.502  1.00 91.07           H  
ATOM   4175  OG1 THR A 264      21.216  -7.325  -2.623  1.00 91.07           O  
ATOM   4176  HG1 THR A 264      22.100  -6.958  -2.545  1.00 91.07           H  
ATOM   4177  N   LEU A 265      18.057  -7.589  -2.147  1.00 89.43           N  
ATOM   4178  H   LEU A 265      18.349  -7.401  -3.095  1.00 89.43           H  
ATOM   4179  CA  LEU A 265      16.918  -6.855  -1.580  1.00 89.43           C  
ATOM   4180  HA  LEU A 265      17.235  -6.404  -0.640  1.00 89.43           H  
ATOM   4181  C   LEU A 265      15.730  -7.774  -1.244  1.00 89.43           C  
ATOM   4182  CB  LEU A 265      16.480  -5.731  -2.538  1.00 89.43           C  
ATOM   4183  HB2 LEU A 265      15.667  -5.179  -2.066  1.00 89.43           H  
ATOM   4184  HB3 LEU A 265      16.087  -6.190  -3.445  1.00 89.43           H  
ATOM   4185  O   LEU A 265      14.898  -7.430  -0.407  1.00 89.43           O  
ATOM   4186  CG  LEU A 265      17.577  -4.727  -2.940  1.00 89.43           C  
ATOM   4187  HG  LEU A 265      18.399  -5.256  -3.422  1.00 89.43           H  
ATOM   4188  CD1 LEU A 265      17.008  -3.725  -3.945  1.00 89.43           C  
ATOM   4189 HD11 LEU A 265      16.206  -3.143  -3.490  1.00 89.43           H  
ATOM   4190 HD12 LEU A 265      17.800  -3.051  -4.272  1.00 89.43           H  
ATOM   4191 HD13 LEU A 265      16.622  -4.259  -4.813  1.00 89.43           H  
ATOM   4192  CD2 LEU A 265      18.169  -3.947  -1.774  1.00 89.43           C  
ATOM   4193 HD21 LEU A 265      18.487  -4.616  -0.975  1.00 89.43           H  
ATOM   4194 HD22 LEU A 265      19.042  -3.396  -2.124  1.00 89.43           H  
ATOM   4195 HD23 LEU A 265      17.428  -3.231  -1.417  1.00 89.43           H  
ATOM   4196  N   GLY A 266      15.648  -8.960  -1.854  1.00 86.43           N  
ATOM   4197  H   GLY A 266      16.388  -9.205  -2.496  1.00 86.43           H  
ATOM   4198  CA  GLY A 266      14.550  -9.914  -1.679  1.00 86.43           C  
ATOM   4199  HA2 GLY A 266      14.797 -10.796  -2.270  1.00 86.43           H  
ATOM   4200  HA3 GLY A 266      13.619  -9.479  -2.043  1.00 86.43           H  
ATOM   4201  C   GLY A 266      14.325 -10.400  -0.247  1.00 86.43           C  
ATOM   4202  O   GLY A 266      13.185 -10.650   0.144  1.00 86.43           O  
ATOM   4203  N   SER A 267      15.390 -10.505   0.547  1.00 84.37           N  
ATOM   4204  H   SER A 267      16.305 -10.306   0.169  1.00 84.37           H  
ATOM   4205  CA  SER A 267      15.325 -10.865   1.970  1.00 84.37           C  
ATOM   4206  HA  SER A 267      14.412 -11.429   2.161  1.00 84.37           H  
ATOM   4207  C   SER A 267      15.297  -9.647   2.897  1.00 84.37           C  
ATOM   4208  CB  SER A 267      16.507 -11.770   2.320  1.00 84.37           C  
ATOM   4209  HB2 SER A 267      16.413 -12.713   1.780  1.00 84.37           H  
ATOM   4210  HB3 SER A 267      16.510 -11.973   3.391  1.00 84.37           H  
ATOM   4211  O   SER A 267      14.971  -9.783   4.075  1.00 84.37           O  
ATOM   4212  OG  SER A 267      17.714 -11.137   1.946  1.00 84.37           O  
ATOM   4213  HG  SER A 267      18.462 -11.650   2.261  1.00 84.37           H  
ATOM   4214  N   ASN A 268      15.596  -8.451   2.382  1.00 89.52           N  
ATOM   4215  H   ASN A 268      15.819  -8.394   1.398  1.00 89.52           H  
ATOM   4216  CA  ASN A 268      15.640  -7.220   3.159  1.00 89.52           C  
ATOM   4217  HA  ASN A 268      15.821  -7.469   4.204  1.00 89.52           H  
ATOM   4218  C   ASN A 268      14.293  -6.485   3.085  1.00 89.52           C  
ATOM   4219  CB  ASN A 268      16.841  -6.385   2.689  1.00 89.52           C  
ATOM   4220  HB2 ASN A 268      17.733  -7.011   2.701  1.00 89.52           H  
ATOM   4221  HB3 ASN A 268      16.679  -6.036   1.669  1.00 89.52           H  
ATOM   4222  O   ASN A 268      14.002  -5.767   2.126  1.00 89.52           O  
ATOM   4223  CG  ASN A 268      17.080  -5.184   3.587  1.00 89.52           C  
ATOM   4224  ND2 ASN A 268      18.300  -4.718   3.684  1.00 89.52           N  
ATOM   4225 HD21 ASN A 268      19.065  -5.164   3.197  1.00 89.52           H  
ATOM   4226 HD22 ASN A 268      18.441  -3.963   4.340  1.00 89.52           H  
ATOM   4227  OD1 ASN A 268      16.178  -4.642   4.204  1.00 89.52           O  
ATOM   4228  N   PHE A 269      13.461  -6.676   4.111  1.00 89.29           N  
ATOM   4229  H   PHE A 269      13.756  -7.288   4.858  1.00 89.29           H  
ATOM   4230  CA  PHE A 269      12.140  -6.051   4.188  1.00 89.29           C  
ATOM   4231  HA  PHE A 269      11.566  -6.344   3.309  1.00 89.29           H  
ATOM   4232  C   PHE A 269      12.203  -4.516   4.194  1.00 89.29           C  
ATOM   4233  CB  PHE A 269      11.402  -6.559   5.431  1.00 89.29           C  
ATOM   4234  HB2 PHE A 269      11.222  -7.629   5.326  1.00 89.29           H  
ATOM   4235  HB3 PHE A 269      12.037  -6.410   6.305  1.00 89.29           H  
ATOM   4236  O   PHE A 269      11.399  -3.876   3.517  1.00 89.29           O  
ATOM   4237  CG  PHE A 269      10.076  -5.857   5.658  1.00 89.29           C  
ATOM   4238  CD1 PHE A 269       9.923  -4.963   6.734  1.00 89.29           C  
ATOM   4239  HD1 PHE A 269      10.746  -4.773   7.407  1.00 89.29           H  
ATOM   4240  CD2 PHE A 269       9.019  -6.042   4.750  1.00 89.29           C  
ATOM   4241  HD2 PHE A 269       9.151  -6.721   3.920  1.00 89.29           H  
ATOM   4242  CE1 PHE A 269       8.712  -4.275   6.911  1.00 89.29           C  
ATOM   4243  HE1 PHE A 269       8.611  -3.582   7.733  1.00 89.29           H  
ATOM   4244  CE2 PHE A 269       7.805  -5.346   4.925  1.00 89.29           C  
ATOM   4245  HE2 PHE A 269       6.983  -5.480   4.238  1.00 89.29           H  
ATOM   4246  CZ  PHE A 269       7.658  -4.462   6.004  1.00 89.29           C  
ATOM   4247  HZ  PHE A 269       6.735  -3.920   6.148  1.00 89.29           H  
ATOM   4248  N   ASP A 270      13.162  -3.919   4.902  1.00 89.50           N  
ATOM   4249  H   ASP A 270      13.830  -4.472   5.422  1.00 89.50           H  
ATOM   4250  CA  ASP A 270      13.288  -2.462   4.964  1.00 89.50           C  
ATOM   4251  HA  ASP A 270      12.322  -2.035   5.234  1.00 89.50           H  
ATOM   4252  C   ASP A 270      13.664  -1.885   3.600  1.00 89.50           C  
ATOM   4253  CB  ASP A 270      14.303  -2.057   6.038  1.00 89.50           C  
ATOM   4254  HB2 ASP A 270      15.250  -2.567   5.859  1.00 89.50           H  
ATOM   4255  HB3 ASP A 270      14.477  -0.983   5.971  1.00 89.50           H  
ATOM   4256  O   ASP A 270      13.047  -0.927   3.137  1.00 89.50           O  
ATOM   4257  CG  ASP A 270      13.783  -2.372   7.440  1.00 89.50           C  
ATOM   4258  OD1 ASP A 270      12.585  -2.090   7.687  1.00 89.50           O  
ATOM   4259  OD2 ASP A 270      14.576  -2.922   8.229  1.00 89.50           O  
ATOM   4260  N   ALA A 271      14.590  -2.522   2.883  1.00 87.75           N  
ATOM   4261  H   ALA A 271      15.063  -3.311   3.299  1.00 87.75           H  
ATOM   4262  CA  ALA A 271      14.941  -2.095   1.533  1.00 87.75           C  
ATOM   4263  HA  ALA A 271      15.188  -1.034   1.565  1.00 87.75           H  
ATOM   4264  C   ALA A 271      13.773  -2.267   0.546  1.00 87.75           C  
ATOM   4265  CB  ALA A 271      16.182  -2.859   1.089  1.00 87.75           C  
ATOM   4266  HB1 ALA A 271      15.933  -3.890   0.838  1.00 87.75           H  
ATOM   4267  HB2 ALA A 271      16.582  -2.336   0.220  1.00 87.75           H  
ATOM   4268  HB3 ALA A 271      16.939  -2.836   1.873  1.00 87.75           H  
ATOM   4269  O   ALA A 271      13.509  -1.407  -0.292  1.00 87.75           O  
ATOM   4270  N   GLN A 272      13.006  -3.344   0.695  1.00 89.19           N  
ATOM   4271  H   GLN A 272      13.288  -4.035   1.375  1.00 89.19           H  
ATOM   4272  CA  GLN A 272      11.761  -3.551  -0.034  1.00 89.19           C  
ATOM   4273  HA  GLN A 272      11.956  -3.522  -1.106  1.00 89.19           H  
ATOM   4274  C   GLN A 272      10.702  -2.485   0.259  1.00 89.19           C  
ATOM   4275  CB  GLN A 272      11.233  -4.925   0.366  1.00 89.19           C  
ATOM   4276  HB2 GLN A 272      10.144  -4.923   0.335  1.00 89.19           H  
ATOM   4277  HB3 GLN A 272      11.515  -5.168   1.390  1.00 89.19           H  
ATOM   4278  O   GLN A 272       9.958  -2.084  -0.632  1.00 89.19           O  
ATOM   4279  CG  GLN A 272      11.781  -5.996  -0.565  1.00 89.19           C  
ATOM   4280  HG2 GLN A 272      12.867  -6.023  -0.477  1.00 89.19           H  
ATOM   4281  HG3 GLN A 272      11.528  -5.762  -1.599  1.00 89.19           H  
ATOM   4282  CD  GLN A 272      11.189  -7.344  -0.222  1.00 89.19           C  
ATOM   4283  NE2 GLN A 272      11.920  -8.143   0.516  1.00 89.19           N  
ATOM   4284 HE21 GLN A 272      11.651  -9.112   0.603  1.00 89.19           H  
ATOM   4285 HE22 GLN A 272      12.866  -7.857   0.725  1.00 89.19           H  
ATOM   4286  OE1 GLN A 272      10.075  -7.661  -0.620  1.00 89.19           O  
ATOM   4287  N   LYS A 273      10.615  -2.019   1.500  1.00 90.71           N  
ATOM   4288  H   LYS A 273      11.206  -2.436   2.205  1.00 90.71           H  
ATOM   4289  CA  LYS A 273       9.705  -0.951   1.905  1.00 90.71           C  
ATOM   4290  HA  LYS A 273       8.707  -1.162   1.518  1.00 90.71           H  
ATOM   4291  C   LYS A 273      10.128   0.401   1.326  1.00 90.71           C  
ATOM   4292  CB  LYS A 273       9.660  -0.977   3.428  1.00 90.71           C  
ATOM   4293  HB2 LYS A 273       9.332  -1.966   3.746  1.00 90.71           H  
ATOM   4294  HB3 LYS A 273      10.669  -0.819   3.810  1.00 90.71           H  
ATOM   4295  O   LYS A 273       9.252   1.169   0.940  1.00 90.71           O  
ATOM   4296  CG  LYS A 273       8.738   0.068   4.048  1.00 90.71           C  
ATOM   4297  HG2 LYS A 273       9.057   1.071   3.764  1.00 90.71           H  
ATOM   4298  HG3 LYS A 273       7.706  -0.101   3.740  1.00 90.71           H  
ATOM   4299  CD  LYS A 273       8.883  -0.108   5.557  1.00 90.71           C  
ATOM   4300  HD2 LYS A 273       9.938  -0.061   5.827  1.00 90.71           H  
ATOM   4301  HD3 LYS A 273       8.490  -1.082   5.851  1.00 90.71           H  
ATOM   4302  CE  LYS A 273       8.145   0.986   6.294  1.00 90.71           C  
ATOM   4303  HE2 LYS A 273       7.078   0.878   6.099  1.00 90.71           H  
ATOM   4304  HE3 LYS A 273       8.470   1.959   5.926  1.00 90.71           H  
ATOM   4305  NZ  LYS A 273       8.409   0.873   7.746  1.00 90.71           N  
ATOM   4306  HZ1 LYS A 273       8.223  -0.065   8.069  1.00 90.71           H  
ATOM   4307  HZ2 LYS A 273       9.365   1.111   7.972  1.00 90.71           H  
ATOM   4308  HZ3 LYS A 273       7.769   1.484   8.233  1.00 90.71           H  
ATOM   4309  N   ARG A 274      11.431   0.665   1.160  1.00 88.83           N  
ATOM   4310  H   ARG A 274      12.094   0.016   1.560  1.00 88.83           H  
ATOM   4311  CA  ARG A 274      11.938   1.883   0.490  1.00 88.83           C  
ATOM   4312  HA  ARG A 274      11.575   2.757   1.032  1.00 88.83           H  
ATOM   4313  C   ARG A 274      11.456   2.022  -0.950  1.00 88.83           C  
ATOM   4314  CB  ARG A 274      13.470   1.925   0.495  1.00 88.83           C  
ATOM   4315  HB2 ARG A 274      13.880   1.017   0.053  1.00 88.83           H  
ATOM   4316  HB3 ARG A 274      13.795   2.771  -0.111  1.00 88.83           H  
ATOM   4317  O   ARG A 274      11.207   3.130  -1.408  1.00 88.83           O  
ATOM   4318  CG  ARG A 274      14.023   2.118   1.903  1.00 88.83           C  
ATOM   4319  HG2 ARG A 274      13.597   3.031   2.318  1.00 88.83           H  
ATOM   4320  HG3 ARG A 274      13.736   1.289   2.550  1.00 88.83           H  
ATOM   4321  CD  ARG A 274      15.549   2.204   1.856  1.00 88.83           C  
ATOM   4322  HD2 ARG A 274      15.836   3.024   1.198  1.00 88.83           H  
ATOM   4323  HD3 ARG A 274      15.941   1.267   1.460  1.00 88.83           H  
ATOM   4324  NE  ARG A 274      16.077   2.469   3.196  1.00 88.83           N  
ATOM   4325  HE  ARG A 274      15.606   3.232   3.661  1.00 88.83           H  
ATOM   4326  NH1 ARG A 274      18.079   1.364   3.025  1.00 88.83           N  
ATOM   4327 HH11 ARG A 274      18.974   1.126   3.427  1.00 88.83           H  
ATOM   4328 HH12 ARG A 274      17.923   1.281   2.030  1.00 88.83           H  
ATOM   4329  NH2 ARG A 274      17.481   2.298   4.965  1.00 88.83           N  
ATOM   4330 HH21 ARG A 274      18.353   2.009   5.383  1.00 88.83           H  
ATOM   4331 HH22 ARG A 274      16.834   2.883   5.475  1.00 88.83           H  
ATOM   4332  CZ  ARG A 274      17.204   2.038   3.721  1.00 88.83           C  
ATOM   4333  N   MET A 275      11.267   0.899  -1.636  1.00 87.33           N  
ATOM   4334  H   MET A 275      11.534   0.037  -1.182  1.00 87.33           H  
ATOM   4335  CA  MET A 275      10.793   0.830  -3.023  1.00 87.33           C  
ATOM   4336  HA  MET A 275      11.272   1.618  -3.604  1.00 87.33           H  
ATOM   4337  C   MET A 275       9.273   1.020  -3.166  1.00 87.33           C  
ATOM   4338  CB  MET A 275      11.216  -0.531  -3.582  1.00 87.33           C  
ATOM   4339  HB2 MET A 275      10.847  -1.304  -2.909  1.00 87.33           H  
ATOM   4340  HB3 MET A 275      10.772  -0.688  -4.565  1.00 87.33           H  
ATOM   4341  O   MET A 275       8.760   1.144  -4.285  1.00 87.33           O  
ATOM   4342  CG  MET A 275      12.738  -0.678  -3.674  1.00 87.33           C  
ATOM   4343  HG2 MET A 275      13.189  -0.440  -2.711  1.00 87.33           H  
ATOM   4344  HG3 MET A 275      12.972  -1.721  -3.887  1.00 87.33           H  
ATOM   4345  SD  MET A 275      13.517   0.353  -4.938  1.00 87.33           S  
ATOM   4346  CE  MET A 275      12.846  -0.473  -6.405  1.00 87.33           C  
ATOM   4347  HE1 MET A 275      13.621  -0.561  -7.166  1.00 87.33           H  
ATOM   4348  HE2 MET A 275      12.514  -1.479  -6.147  1.00 87.33           H  
ATOM   4349  HE3 MET A 275      12.002   0.098  -6.792  1.00 87.33           H  
ATOM   4350  N   HIS A 276       8.544   1.042  -2.047  1.00 90.89           N  
ATOM   4351  H   HIS A 276       9.018   0.975  -1.158  1.00 90.89           H  
ATOM   4352  CA  HIS A 276       7.096   1.172  -2.035  1.00 90.89           C  
ATOM   4353  HA  HIS A 276       6.701   0.355  -2.638  1.00 90.89           H  
ATOM   4354  C   HIS A 276       6.641   2.522  -2.621  1.00 90.89           C  
ATOM   4355  CB  HIS A 276       6.587   0.987  -0.603  1.00 90.89           C  
ATOM   4356  HB2 HIS A 276       6.974   0.051  -0.202  1.00 90.89           H  
ATOM   4357  HB3 HIS A 276       6.946   1.808   0.019  1.00 90.89           H  
ATOM   4358  O   HIS A 276       7.250   3.545  -2.316  1.00 90.89           O  
ATOM   4359  CG  HIS A 276       5.092   0.959  -0.537  1.00 90.89           C  
ATOM   4360  CD2 HIS A 276       4.295  -0.147  -0.589  1.00 90.89           C  
ATOM   4361  HD2 HIS A 276       4.624  -1.171  -0.686  1.00 90.89           H  
ATOM   4362  ND1 HIS A 276       4.273   2.056  -0.455  1.00 90.89           N  
ATOM   4363  HD1 HIS A 276       4.584   2.978  -0.185  1.00 90.89           H  
ATOM   4364  CE1 HIS A 276       3.004   1.625  -0.426  1.00 90.89           C  
ATOM   4365  HE1 HIS A 276       2.129   2.239  -0.276  1.00 90.89           H  
ATOM   4366  NE2 HIS A 276       2.977   0.294  -0.529  1.00 90.89           N  
ATOM   4367  N   PRO A 277       5.538   2.588  -3.399  1.00 89.22           N  
ATOM   4368  CA  PRO A 277       5.063   3.824  -4.022  1.00 89.22           C  
ATOM   4369  HA  PRO A 277       5.798   4.101  -4.778  1.00 89.22           H  
ATOM   4370  C   PRO A 277       4.872   5.026  -3.097  1.00 89.22           C  
ATOM   4371  CB  PRO A 277       3.756   3.458  -4.724  1.00 89.22           C  
ATOM   4372  HB2 PRO A 277       2.922   3.519  -4.025  1.00 89.22           H  
ATOM   4373  HB3 PRO A 277       3.571   4.087  -5.595  1.00 89.22           H  
ATOM   4374  O   PRO A 277       5.103   6.150  -3.523  1.00 89.22           O  
ATOM   4375  CG  PRO A 277       3.990   2.002  -5.109  1.00 89.22           C  
ATOM   4376  HG2 PRO A 277       3.052   1.464  -5.245  1.00 89.22           H  
ATOM   4377  HG3 PRO A 277       4.597   1.954  -6.013  1.00 89.22           H  
ATOM   4378  CD  PRO A 277       4.786   1.460  -3.925  1.00 89.22           C  
ATOM   4379  HD2 PRO A 277       5.447   0.666  -4.272  1.00 89.22           H  
ATOM   4380  HD3 PRO A 277       4.103   1.085  -3.163  1.00 89.22           H  
ATOM   4381  N   LEU A 278       4.465   4.770  -1.854  1.00 90.05           N  
ATOM   4382  H   LEU A 278       4.233   3.807  -1.656  1.00 90.05           H  
ATOM   4383  CA  LEU A 278       4.254   5.780  -0.810  1.00 90.05           C  
ATOM   4384  HA  LEU A 278       4.056   6.740  -1.288  1.00 90.05           H  
ATOM   4385  C   LEU A 278       5.472   6.007   0.104  1.00 90.05           C  
ATOM   4386  CB  LEU A 278       3.030   5.400   0.039  1.00 90.05           C  
ATOM   4387  HB2 LEU A 278       3.277   4.514   0.624  1.00 90.05           H  
ATOM   4388  HB3 LEU A 278       2.846   6.209   0.746  1.00 90.05           H  
ATOM   4389  O   LEU A 278       5.355   6.710   1.105  1.00 90.05           O  
ATOM   4390  CG  LEU A 278       1.723   5.127  -0.712  1.00 90.05           C  
ATOM   4391  HG  LEU A 278       1.863   4.301  -1.409  1.00 90.05           H  
ATOM   4392  CD1 LEU A 278       0.683   4.725   0.329  1.00 90.05           C  
ATOM   4393 HD11 LEU A 278       1.057   3.904   0.940  1.00 90.05           H  
ATOM   4394 HD12 LEU A 278      -0.240   4.425  -0.166  1.00 90.05           H  
ATOM   4395 HD13 LEU A 278       0.473   5.581   0.971  1.00 90.05           H  
ATOM   4396  CD2 LEU A 278       1.230   6.359  -1.464  1.00 90.05           C  
ATOM   4397 HD21 LEU A 278       1.936   6.628  -2.249  1.00 90.05           H  
ATOM   4398 HD22 LEU A 278       1.113   7.202  -0.783  1.00 90.05           H  
ATOM   4399 HD23 LEU A 278       0.269   6.139  -1.929  1.00 90.05           H  
ATOM   4400  N   SER A 279       6.607   5.359  -0.169  1.00 89.66           N  
ATOM   4401  H   SER A 279       6.698   4.874  -1.050  1.00 89.66           H  
ATOM   4402  CA  SER A 279       7.831   5.580   0.599  1.00 89.66           C  
ATOM   4403  HA  SER A 279       7.585   5.540   1.660  1.00 89.66           H  
ATOM   4404  C   SER A 279       8.433   6.943   0.236  1.00 89.66           C  
ATOM   4405  CB  SER A 279       8.846   4.475   0.315  1.00 89.66           C  
ATOM   4406  HB2 SER A 279       9.006   4.398  -0.760  1.00 89.66           H  
ATOM   4407  HB3 SER A 279       8.462   3.525   0.688  1.00 89.66           H  
ATOM   4408  O   SER A 279       8.621   7.206  -0.953  1.00 89.66           O  
ATOM   4409  OG  SER A 279      10.079   4.770   0.931  1.00 89.66           O  
ATOM   4410  HG  SER A 279      10.760   4.501   0.310  1.00 89.66           H  
ATOM   4411  N   PRO A 280       8.790   7.793   1.218  1.00 83.67           N  
ATOM   4412  CA  PRO A 280       9.495   9.047   0.944  1.00 83.67           C  
ATOM   4413  HA  PRO A 280       8.943   9.641   0.215  1.00 83.67           H  
ATOM   4414  C   PRO A 280      10.912   8.814   0.397  1.00 83.67           C  
ATOM   4415  CB  PRO A 280       9.523   9.781   2.288  1.00 83.67           C  
ATOM   4416  HB2 PRO A 280      10.403  10.416   2.393  1.00 83.67           H  
ATOM   4417  HB3 PRO A 280       8.615  10.375   2.393  1.00 83.67           H  
ATOM   4418  O   PRO A 280      11.461   9.677  -0.274  1.00 83.67           O  
ATOM   4419  CG  PRO A 280       9.512   8.650   3.316  1.00 83.67           C  
ATOM   4420  HG2 PRO A 280       9.097   8.973   4.270  1.00 83.67           H  
ATOM   4421  HG3 PRO A 280      10.524   8.267   3.451  1.00 83.67           H  
ATOM   4422  CD  PRO A 280       8.645   7.584   2.652  1.00 83.67           C  
ATOM   4423  HD2 PRO A 280       8.991   6.594   2.949  1.00 83.67           H  
ATOM   4424  HD3 PRO A 280       7.601   7.724   2.933  1.00 83.67           H  
ATOM   4425  N   GLU A 281      11.487   7.635   0.650  1.00 85.52           N  
ATOM   4426  H   GLU A 281      10.978   6.972   1.217  1.00 85.52           H  
ATOM   4427  CA  GLU A 281      12.811   7.217   0.168  1.00 85.52           C  
ATOM   4428  HA  GLU A 281      13.458   8.090   0.078  1.00 85.52           H  
ATOM   4429  C   GLU A 281      12.746   6.565  -1.223  1.00 85.52           C  
ATOM   4430  CB  GLU A 281      13.439   6.251   1.192  1.00 85.52           C  
ATOM   4431  HB2 GLU A 281      12.772   5.400   1.328  1.00 85.52           H  
ATOM   4432  HB3 GLU A 281      14.388   5.881   0.803  1.00 85.52           H  
ATOM   4433  O   GLU A 281      13.756   6.073  -1.729  1.00 85.52           O  
ATOM   4434  CG  GLU A 281      13.703   6.911   2.556  1.00 85.52           C  
ATOM   4435  HG2 GLU A 281      12.791   7.398   2.900  1.00 85.52           H  
ATOM   4436  HG3 GLU A 281      14.466   7.680   2.433  1.00 85.52           H  
ATOM   4437  CD  GLU A 281      14.154   5.911   3.635  1.00 85.52           C  
ATOM   4438  OE1 GLU A 281      13.842   6.154   4.818  1.00 85.52           O  
ATOM   4439  OE2 GLU A 281      14.775   4.875   3.302  1.00 85.52           O  
ATOM   4440  N   ARG A 282      11.559   6.499  -1.845  1.00 84.12           N  
ATOM   4441  H   ARG A 282      10.770   6.981  -1.438  1.00 84.12           H  
ATOM   4442  CA  ARG A 282      11.404   5.855  -3.149  1.00 84.12           C  
ATOM   4443  HA  ARG A 282      11.801   4.844  -3.051  1.00 84.12           H  
ATOM   4444  C   ARG A 282      12.200   6.620  -4.210  1.00 84.12           C  
ATOM   4445  CB  ARG A 282       9.927   5.761  -3.539  1.00 84.12           C  
ATOM   4446  HB2 ARG A 282       9.535   6.763  -3.711  1.00 84.12           H  
ATOM   4447  HB3 ARG A 282       9.366   5.303  -2.725  1.00 84.12           H  
ATOM   4448  O   ARG A 282      11.985   7.823  -4.364  1.00 84.12           O  
ATOM   4449  CG  ARG A 282       9.750   4.902  -4.798  1.00 84.12           C  
ATOM   4450  HG2 ARG A 282      10.389   5.260  -5.606  1.00 84.12           H  
ATOM   4451  HG3 ARG A 282      10.009   3.870  -4.562  1.00 84.12           H  
ATOM   4452  CD  ARG A 282       8.303   4.979  -5.264  1.00 84.12           C  
ATOM   4453  HD2 ARG A 282       8.103   6.000  -5.589  1.00 84.12           H  
ATOM   4454  HD3 ARG A 282       7.668   4.758  -4.407  1.00 84.12           H  
ATOM   4455  NE  ARG A 282       8.046   4.028  -6.363  1.00 84.12           N  
ATOM   4456  HE  ARG A 282       8.739   3.304  -6.484  1.00 84.12           H  
ATOM   4457  NH1 ARG A 282       6.036   4.899  -7.044  1.00 84.12           N  
ATOM   4458 HH11 ARG A 282       6.106   5.573  -6.295  1.00 84.12           H  
ATOM   4459 HH12 ARG A 282       5.298   4.989  -7.727  1.00 84.12           H  
ATOM   4460  NH2 ARG A 282       6.960   3.226  -8.196  1.00 84.12           N  
ATOM   4461 HH21 ARG A 282       6.210   3.306  -8.867  1.00 84.12           H  
ATOM   4462 HH22 ARG A 282       7.742   2.609  -8.366  1.00 84.12           H  
ATOM   4463  CZ  ARG A 282       7.019   4.054  -7.192  1.00 84.12           C  
ATOM   4464  N   PRO A 283      13.019   5.934  -5.028  1.00 75.05           N  
ATOM   4465  CA  PRO A 283      13.663   6.565  -6.173  1.00 75.05           C  
ATOM   4466  HA  PRO A 283      14.357   7.319  -5.803  1.00 75.05           H  
ATOM   4467  C   PRO A 283      12.627   7.218  -7.100  1.00 75.05           C  
ATOM   4468  CB  PRO A 283      14.456   5.449  -6.866  1.00 75.05           C  
ATOM   4469  HB2 PRO A 283      15.381   5.824  -7.302  1.00 75.05           H  
ATOM   4470  HB3 PRO A 283      13.847   4.962  -7.628  1.00 75.05           H  
ATOM   4471  O   PRO A 283      11.701   6.557  -7.575  1.00 75.05           O  
ATOM   4472  CG  PRO A 283      14.728   4.456  -5.735  1.00 75.05           C  
ATOM   4473  HG2 PRO A 283      15.588   4.790  -5.155  1.00 75.05           H  
ATOM   4474  HG3 PRO A 283      14.887   3.444  -6.107  1.00 75.05           H  
ATOM   4475  CD  PRO A 283      13.468   4.557  -4.881  1.00 75.05           C  
ATOM   4476  HD2 PRO A 283      13.712   4.320  -3.846  1.00 75.05           H  
ATOM   4477  HD3 PRO A 283      12.704   3.878  -5.260  1.00 75.05           H  
ATOM   4478  N   SER A 284      12.802   8.508  -7.390  1.00 74.48           N  
ATOM   4479  H   SER A 284      13.558   9.005  -6.941  1.00 74.48           H  
ATOM   4480  CA  SER A 284      11.911   9.318  -8.240  1.00 74.48           C  
ATOM   4481  HA  SER A 284      10.881   9.043  -8.016  1.00 74.48           H  
ATOM   4482  C   SER A 284      12.114   9.088  -9.745  1.00 74.48           C  
ATOM   4483  CB  SER A 284      12.083  10.800  -7.886  1.00 74.48           C  
ATOM   4484  HB2 SER A 284      11.774  10.958  -6.852  1.00 74.48           H  
ATOM   4485  HB3 SER A 284      11.462  11.415  -8.537  1.00 74.48           H  
ATOM   4486  O   SER A 284      11.566   9.806 -10.581  1.00 74.48           O  
ATOM   4487  OG  SER A 284      13.443  11.167  -8.025  1.00 74.48           O  
ATOM   4488  HG  SER A 284      13.542  12.094  -7.795  1.00 74.48           H  
ATOM   4489  N   ARG A 285      12.900   8.074 -10.120  1.00 80.33           N  
ATOM   4490  H   ARG A 285      13.266   7.482  -9.388  1.00 80.33           H  
ATOM   4491  CA  ARG A 285      13.299   7.824 -11.504  1.00 80.33           C  
ATOM   4492  HA  ARG A 285      13.633   8.775 -11.917  1.00 80.33           H  
ATOM   4493  C   ARG A 285      12.112   7.350 -12.351  1.00 80.33           C  
ATOM   4494  CB  ARG A 285      14.505   6.872 -11.500  1.00 80.33           C  
ATOM   4495  HB2 ARG A 285      14.226   5.914 -11.059  1.00 80.33           H  
ATOM   4496  HB3 ARG A 285      15.277   7.314 -10.871  1.00 80.33           H  
ATOM   4497  O   ARG A 285      11.476   6.334 -12.054  1.00 80.33           O  
ATOM   4498  CG  ARG A 285      15.091   6.647 -12.898  1.00 80.33           C  
ATOM   4499  HG2 ARG A 285      15.243   7.610 -13.386  1.00 80.33           H  
ATOM   4500  HG3 ARG A 285      14.406   6.045 -13.495  1.00 80.33           H  
ATOM   4501  CD  ARG A 285      16.439   5.927 -12.792  1.00 80.33           C  
ATOM   4502  HD2 ARG A 285      16.288   4.943 -12.348  1.00 80.33           H  
ATOM   4503  HD3 ARG A 285      17.090   6.505 -12.137  1.00 80.33           H  
ATOM   4504  NE  ARG A 285      17.055   5.781 -14.120  1.00 80.33           N  
ATOM   4505  HE  ARG A 285      16.478   5.369 -14.838  1.00 80.33           H  
ATOM   4506  NH1 ARG A 285      19.255   6.247 -13.588  1.00 80.33           N  
ATOM   4507 HH11 ARG A 285      20.206   6.336 -13.916  1.00 80.33           H  
ATOM   4508 HH12 ARG A 285      19.066   6.212 -12.596  1.00 80.33           H  
ATOM   4509  NH2 ARG A 285      18.610   6.194 -15.709  1.00 80.33           N  
ATOM   4510 HH21 ARG A 285      17.909   6.171 -16.436  1.00 80.33           H  
ATOM   4511 HH22 ARG A 285      19.468   6.658 -15.971  1.00 80.33           H  
ATOM   4512  CZ  ARG A 285      18.301   6.068 -14.458  1.00 80.33           C  
ATOM   4513  N   LYS A 286      11.834   8.070 -13.447  1.00 83.89           N  
ATOM   4514  H   LYS A 286      12.371   8.911 -13.604  1.00 83.89           H  
ATOM   4515  CA  LYS A 286      10.824   7.675 -14.442  1.00 83.89           C  
ATOM   4516  HA  LYS A 286       9.857   7.644 -13.939  1.00 83.89           H  
ATOM   4517  C   LYS A 286      11.151   6.274 -14.966  1.00 83.89           C  
ATOM   4518  CB  LYS A 286      10.756   8.701 -15.594  1.00 83.89           C  
ATOM   4519  HB2 LYS A 286      11.649   8.600 -16.211  1.00 83.89           H  
ATOM   4520  HB3 LYS A 286      10.737   9.709 -15.182  1.00 83.89           H  
ATOM   4521  O   LYS A 286      12.310   5.959 -15.210  1.00 83.89           O  
ATOM   4522  CG  LYS A 286       9.498   8.510 -16.468  1.00 83.89           C  
ATOM   4523  HG2 LYS A 286       9.385   7.454 -16.712  1.00 83.89           H  
ATOM   4524  HG3 LYS A 286       8.623   8.820 -15.896  1.00 83.89           H  
ATOM   4525  CD  LYS A 286       9.539   9.285 -17.797  1.00 83.89           C  
ATOM   4526  HD2 LYS A 286      10.397   8.939 -18.373  1.00 83.89           H  
ATOM   4527  HD3 LYS A 286       9.643  10.353 -17.606  1.00 83.89           H  
ATOM   4528  CE  LYS A 286       8.245   9.016 -18.590  1.00 83.89           C  
ATOM   4529  HE2 LYS A 286       7.442   9.606 -18.148  1.00 83.89           H  
ATOM   4530  HE3 LYS A 286       7.983   7.964 -18.475  1.00 83.89           H  
ATOM   4531  NZ  LYS A 286       8.355   9.309 -20.046  1.00 83.89           N  
ATOM   4532  HZ1 LYS A 286       8.855  10.163 -20.248  1.00 83.89           H  
ATOM   4533  HZ2 LYS A 286       7.446   9.337 -20.485  1.00 83.89           H  
ATOM   4534  HZ3 LYS A 286       8.789   8.547 -20.548  1.00 83.89           H  
ATOM   4535  N   ASN A 287      10.127   5.437 -15.136  1.00 87.38           N  
ATOM   4536  H   ASN A 287       9.196   5.793 -14.976  1.00 87.38           H  
ATOM   4537  CA  ASN A 287      10.248   4.095 -15.715  1.00 87.38           C  
ATOM   4538  HA  ASN A 287       9.273   3.620 -15.612  1.00 87.38           H  
ATOM   4539  C   ASN A 287      11.211   3.148 -14.974  1.00 87.38           C  
ATOM   4540  CB  ASN A 287      10.513   4.229 -17.229  1.00 87.38           C  
ATOM   4541  HB2 ASN A 287      10.622   3.245 -17.685  1.00 87.38           H  
ATOM   4542  HB3 ASN A 287      11.442   4.770 -17.405  1.00 87.38           H  
ATOM   4543  O   ASN A 287      11.570   2.103 -15.506  1.00 87.38           O  
ATOM   4544  CG  ASN A 287       9.366   4.929 -17.934  1.00 87.38           C  
ATOM   4545  ND2 ASN A 287       9.629   5.652 -18.992  1.00 87.38           N  
ATOM   4546 HD21 ASN A 287      10.558   5.587 -19.382  1.00 87.38           H  
ATOM   4547 HD22 ASN A 287       8.853   5.755 -19.630  1.00 87.38           H  
ATOM   4548  OD1 ASN A 287       8.226   4.864 -17.505  1.00 87.38           O  
ATOM   4549  N   PHE A 288      11.563   3.436 -13.717  1.00 88.43           N  
ATOM   4550  H   PHE A 288      11.313   4.342 -13.348  1.00 88.43           H  
ATOM   4551  CA  PHE A 288      12.533   2.649 -12.952  1.00 88.43           C  
ATOM   4552  HA  PHE A 288      13.508   2.762 -13.425  1.00 88.43           H  
ATOM   4553  C   PHE A 288      12.211   1.147 -12.905  1.00 88.43           C  
ATOM   4554  CB  PHE A 288      12.586   3.236 -11.540  1.00 88.43           C  
ATOM   4555  HB2 PHE A 288      12.823   4.297 -11.625  1.00 88.43           H  
ATOM   4556  HB3 PHE A 288      11.603   3.154 -11.077  1.00 88.43           H  
ATOM   4557  O   PHE A 288      13.066   0.310 -13.181  1.00 88.43           O  
ATOM   4558  CG  PHE A 288      13.628   2.629 -10.631  1.00 88.43           C  
ATOM   4559  CD1 PHE A 288      13.275   2.200  -9.340  1.00 88.43           C  
ATOM   4560  HD1 PHE A 288      12.258   2.292  -8.991  1.00 88.43           H  
ATOM   4561  CD2 PHE A 288      14.974   2.584 -11.038  1.00 88.43           C  
ATOM   4562  HD2 PHE A 288      15.259   2.932 -12.020  1.00 88.43           H  
ATOM   4563  CE1 PHE A 288      14.272   1.741  -8.464  1.00 88.43           C  
ATOM   4564  HE1 PHE A 288      14.033   1.525  -7.434  1.00 88.43           H  
ATOM   4565  CE2 PHE A 288      15.958   2.097 -10.162  1.00 88.43           C  
ATOM   4566  HE2 PHE A 288      17.001   2.077 -10.444  1.00 88.43           H  
ATOM   4567  CZ  PHE A 288      15.608   1.665  -8.878  1.00 88.43           C  
ATOM   4568  HZ  PHE A 288      16.374   1.331  -8.194  1.00 88.43           H  
ATOM   4569  N   THR A 289      10.954   0.775 -12.638  1.00 89.40           N  
ATOM   4570  H   THR A 289      10.282   1.491 -12.401  1.00 89.40           H  
ATOM   4571  CA  THR A 289      10.529  -0.637 -12.645  1.00 89.40           C  
ATOM   4572  HA  THR A 289      11.182  -1.199 -11.976  1.00 89.40           H  
ATOM   4573  C   THR A 289      10.646  -1.279 -14.030  1.00 89.40           C  
ATOM   4574  CB  THR A 289       9.081  -0.769 -12.150  1.00 89.40           C  
ATOM   4575  HB  THR A 289       8.415  -0.269 -12.853  1.00 89.40           H  
ATOM   4576  O   THR A 289      10.988  -2.457 -14.125  1.00 89.40           O  
ATOM   4577  CG2 THR A 289       8.622  -2.220 -11.985  1.00 89.40           C  
ATOM   4578 HG21 THR A 289       8.556  -2.704 -12.959  1.00 89.40           H  
ATOM   4579 HG22 THR A 289       9.327  -2.767 -11.360  1.00 89.40           H  
ATOM   4580 HG23 THR A 289       7.635  -2.236 -11.524  1.00 89.40           H  
ATOM   4581  OG1 THR A 289       8.939  -0.154 -10.887  1.00 89.40           O  
ATOM   4582  HG1 THR A 289       9.616  -0.509 -10.307  1.00 89.40           H  
ATOM   4583  N   LEU A 290      10.378  -0.523 -15.098  1.00 92.33           N  
ATOM   4584  H   LEU A 290      10.256   0.471 -14.968  1.00 92.33           H  
ATOM   4585  CA  LEU A 290      10.493  -0.996 -16.477  1.00 92.33           C  
ATOM   4586  HA  LEU A 290       9.977  -1.952 -16.565  1.00 92.33           H  
ATOM   4587  C   LEU A 290      11.965  -1.227 -16.848  1.00 92.33           C  
ATOM   4588  CB  LEU A 290       9.808   0.028 -17.401  1.00 92.33           C  
ATOM   4589  HB2 LEU A 290       8.784   0.192 -17.066  1.00 92.33           H  
ATOM   4590  HB3 LEU A 290      10.343   0.975 -17.327  1.00 92.33           H  
ATOM   4591  O   LEU A 290      12.297  -2.288 -17.366  1.00 92.33           O  
ATOM   4592  CG  LEU A 290       9.788  -0.375 -18.881  1.00 92.33           C  
ATOM   4593  HG  LEU A 290      10.801  -0.637 -19.189  1.00 92.33           H  
ATOM   4594  CD1 LEU A 290       8.870  -1.570 -19.138  1.00 92.33           C  
ATOM   4595 HD11 LEU A 290       7.859  -1.351 -18.796  1.00 92.33           H  
ATOM   4596 HD12 LEU A 290       9.246  -2.457 -18.627  1.00 92.33           H  
ATOM   4597 HD13 LEU A 290       8.840  -1.782 -20.207  1.00 92.33           H  
ATOM   4598  CD2 LEU A 290       9.319   0.809 -19.722  1.00 92.33           C  
ATOM   4599 HD21 LEU A 290       9.982   1.660 -19.573  1.00 92.33           H  
ATOM   4600 HD22 LEU A 290       8.301   1.094 -19.457  1.00 92.33           H  
ATOM   4601 HD23 LEU A 290       9.358   0.541 -20.778  1.00 92.33           H  
ATOM   4602  N   GLN A 291      12.849  -0.295 -16.484  1.00 94.12           N  
ATOM   4603  H   GLN A 291      12.497   0.564 -16.086  1.00 94.12           H  
ATOM   4604  CA  GLN A 291      14.297  -0.408 -16.677  1.00 94.12           C  
ATOM   4605  HA  GLN A 291      14.504  -0.559 -17.737  1.00 94.12           H  
ATOM   4606  C   GLN A 291      14.888  -1.610 -15.923  1.00 94.12           C  
ATOM   4607  CB  GLN A 291      14.972   0.896 -16.225  1.00 94.12           C  
ATOM   4608  HB2 GLN A 291      16.050   0.759 -16.314  1.00 94.12           H  
ATOM   4609  HB3 GLN A 291      14.724   1.093 -15.182  1.00 94.12           H  
ATOM   4610  O   GLN A 291      15.637  -2.402 -16.491  1.00 94.12           O  
ATOM   4611  CG  GLN A 291      14.603   2.109 -17.086  1.00 94.12           C  
ATOM   4612  HG2 GLN A 291      14.966   1.939 -18.100  1.00 94.12           H  
ATOM   4613  HG3 GLN A 291      13.520   2.218 -17.149  1.00 94.12           H  
ATOM   4614  CD  GLN A 291      15.169   3.432 -16.568  1.00 94.12           C  
ATOM   4615  NE2 GLN A 291      15.288   4.410 -17.435  1.00 94.12           N  
ATOM   4616 HE21 GLN A 291      15.174   4.198 -18.416  1.00 94.12           H  
ATOM   4617 HE22 GLN A 291      15.572   5.329 -17.128  1.00 94.12           H  
ATOM   4618  OE1 GLN A 291      15.466   3.632 -15.393  1.00 94.12           O  
ATOM   4619  N   MET A 292      14.483  -1.818 -14.665  1.00 94.01           N  
ATOM   4620  H   MET A 292      13.920  -1.106 -14.222  1.00 94.01           H  
ATOM   4621  CA  MET A 292      14.861  -3.010 -13.895  1.00 94.01           C  
ATOM   4622  HA  MET A 292      15.948  -3.080 -13.841  1.00 94.01           H  
ATOM   4623  C   MET A 292      14.348  -4.303 -14.547  1.00 94.01           C  
ATOM   4624  CB  MET A 292      14.295  -2.909 -12.475  1.00 94.01           C  
ATOM   4625  HB2 MET A 292      14.462  -3.863 -11.977  1.00 94.01           H  
ATOM   4626  HB3 MET A 292      13.220  -2.738 -12.537  1.00 94.01           H  
ATOM   4627  O   MET A 292      15.068  -5.296 -14.605  1.00 94.01           O  
ATOM   4628  CG  MET A 292      14.911  -1.812 -11.602  1.00 94.01           C  
ATOM   4629  HG2 MET A 292      14.269  -1.686 -10.730  1.00 94.01           H  
ATOM   4630  HG3 MET A 292      14.927  -0.863 -12.139  1.00 94.01           H  
ATOM   4631  SD  MET A 292      16.571  -2.176 -10.993  1.00 94.01           S  
ATOM   4632  CE  MET A 292      17.535  -1.097 -12.058  1.00 94.01           C  
ATOM   4633  HE1 MET A 292      17.388  -1.415 -13.090  1.00 94.01           H  
ATOM   4634  HE2 MET A 292      17.207  -0.067 -11.918  1.00 94.01           H  
ATOM   4635  HE3 MET A 292      18.591  -1.175 -11.801  1.00 94.01           H  
ATOM   4636  N   THR A 293      13.116  -4.301 -15.067  1.00 95.32           N  
ATOM   4637  H   THR A 293      12.578  -3.447 -15.022  1.00 95.32           H  
ATOM   4638  CA  THR A 293      12.546  -5.464 -15.774  1.00 95.32           C  
ATOM   4639  HA  THR A 293      12.648  -6.345 -15.140  1.00 95.32           H  
ATOM   4640  C   THR A 293      13.318  -5.761 -17.059  1.00 95.32           C  
ATOM   4641  CB  THR A 293      11.048  -5.279 -16.059  1.00 95.32           C  
ATOM   4642  HB  THR A 293      10.899  -4.443 -16.742  1.00 95.32           H  
ATOM   4643  O   THR A 293      13.604  -6.922 -17.339  1.00 95.32           O  
ATOM   4644  CG2 THR A 293      10.406  -6.532 -16.658  1.00 95.32           C  
ATOM   4645 HG21 THR A 293      10.640  -7.405 -16.048  1.00 95.32           H  
ATOM   4646 HG22 THR A 293      10.772  -6.696 -17.671  1.00 95.32           H  
ATOM   4647 HG23 THR A 293       9.324  -6.405 -16.695  1.00 95.32           H  
ATOM   4648  OG1 THR A 293      10.370  -5.006 -14.848  1.00 95.32           O  
ATOM   4649  HG1 THR A 293      10.614  -4.114 -14.593  1.00 95.32           H  
ATOM   4650  N   CYS A 294      13.734  -4.725 -17.793  1.00 96.94           N  
ATOM   4651  H   CYS A 294      13.453  -3.793 -17.525  1.00 96.94           H  
ATOM   4652  CA  CYS A 294      14.600  -4.862 -18.960  1.00 96.94           C  
ATOM   4653  HA  CYS A 294      14.104  -5.489 -19.701  1.00 96.94           H  
ATOM   4654  C   CYS A 294      15.925  -5.527 -18.601  1.00 96.94           C  
ATOM   4655  CB  CYS A 294      14.852  -3.483 -19.565  1.00 96.94           C  
ATOM   4656  HB2 CYS A 294      13.912  -2.934 -19.634  1.00 96.94           H  
ATOM   4657  HB3 CYS A 294      15.523  -2.901 -18.933  1.00 96.94           H  
ATOM   4658  O   CYS A 294      16.284  -6.517 -19.228  1.00 96.94           O  
ATOM   4659  SG  CYS A 294      15.575  -3.673 -21.217  1.00 96.94           S  
ATOM   4660  HG  CYS A 294      15.482  -2.385 -21.557  1.00 96.94           H  
ATOM   4661  N   ALA A 295      16.605  -5.054 -17.552  1.00 96.90           N  
ATOM   4662  H   ALA A 295      16.271  -4.218 -17.093  1.00 96.90           H  
ATOM   4663  CA  ALA A 295      17.851  -5.655 -17.080  1.00 96.90           C  
ATOM   4664  HA  ALA A 295      18.592  -5.598 -17.876  1.00 96.90           H  
ATOM   4665  C   ALA A 295      17.673  -7.141 -16.716  1.00 96.90           C  
ATOM   4666  CB  ALA A 295      18.360  -4.838 -15.888  1.00 96.90           C  
ATOM   4667  HB1 ALA A 295      19.297  -5.263 -15.529  1.00 96.90           H  
ATOM   4668  HB2 ALA A 295      17.631  -4.855 -15.078  1.00 96.90           H  
ATOM   4669  HB3 ALA A 295      18.532  -3.806 -16.195  1.00 96.90           H  
ATOM   4670  O   ALA A 295      18.489  -7.975 -17.100  1.00 96.90           O  
ATOM   4671  N   ILE A 296      16.571  -7.499 -16.045  1.00 97.35           N  
ATOM   4672  H   ILE A 296      15.942  -6.768 -15.744  1.00 97.35           H  
ATOM   4673  CA  ILE A 296      16.264  -8.894 -15.694  1.00 97.35           C  
ATOM   4674  HA  ILE A 296      17.107  -9.301 -15.135  1.00 97.35           H  
ATOM   4675  C   ILE A 296      16.126  -9.766 -16.942  1.00 97.35           C  
ATOM   4676  CB  ILE A 296      15.003  -8.973 -14.807  1.00 97.35           C  
ATOM   4677  HB  ILE A 296      14.197  -8.435 -15.306  1.00 97.35           H  
ATOM   4678  O   ILE A 296      16.752 -10.822 -17.017  1.00 97.35           O  
ATOM   4679  CG1 ILE A 296      15.268  -8.319 -13.434  1.00 97.35           C  
ATOM   4680 HG12 ILE A 296      15.810  -9.012 -12.791  1.00 97.35           H  
ATOM   4681 HG13 ILE A 296      15.882  -7.426 -13.543  1.00 97.35           H  
ATOM   4682  CG2 ILE A 296      14.549 -10.431 -14.598  1.00 97.35           C  
ATOM   4683 HG21 ILE A 296      13.706 -10.481 -13.909  1.00 97.35           H  
ATOM   4684 HG22 ILE A 296      15.375 -11.019 -14.197  1.00 97.35           H  
ATOM   4685 HG23 ILE A 296      14.222 -10.871 -15.540  1.00 97.35           H  
ATOM   4686  CD1 ILE A 296      13.977  -7.919 -12.722  1.00 97.35           C  
ATOM   4687 HD11 ILE A 296      14.222  -7.331 -11.838  1.00 97.35           H  
ATOM   4688 HD12 ILE A 296      13.441  -8.817 -12.415  1.00 97.35           H  
ATOM   4689 HD13 ILE A 296      13.346  -7.317 -13.375  1.00 97.35           H  
ATOM   4690  N   VAL A 297      15.330  -9.333 -17.922  1.00 97.48           N  
ATOM   4691  H   VAL A 297      14.856  -8.448 -17.806  1.00 97.48           H  
ATOM   4692  CA  VAL A 297      15.109 -10.101 -19.155  1.00 97.48           C  
ATOM   4693  HA  VAL A 297      14.885 -11.133 -18.886  1.00 97.48           H  
ATOM   4694  C   VAL A 297      16.377 -10.132 -20.012  1.00 97.48           C  
ATOM   4695  CB  VAL A 297      13.904  -9.543 -19.935  1.00 97.48           C  
ATOM   4696  HB  VAL A 297      14.080  -8.495 -20.176  1.00 97.48           H  
ATOM   4697  O   VAL A 297      16.712 -11.180 -20.564  1.00 97.48           O  
ATOM   4698  CG1 VAL A 297      13.648 -10.318 -21.231  1.00 97.48           C  
ATOM   4699 HG11 VAL A 297      13.400 -11.356 -21.009  1.00 97.48           H  
ATOM   4700 HG12 VAL A 297      14.525 -10.294 -21.877  1.00 97.48           H  
ATOM   4701 HG13 VAL A 297      12.815  -9.859 -21.764  1.00 97.48           H  
ATOM   4702  CG2 VAL A 297      12.617  -9.664 -19.109  1.00 97.48           C  
ATOM   4703 HG21 VAL A 297      11.782  -9.256 -19.678  1.00 97.48           H  
ATOM   4704 HG22 VAL A 297      12.414 -10.711 -18.886  1.00 97.48           H  
ATOM   4705 HG23 VAL A 297      12.696  -9.111 -18.173  1.00 97.48           H  
ATOM   4706  N   TYR A 298      17.117  -9.023 -20.086  1.00 97.04           N  
ATOM   4707  H   TYR A 298      16.788  -8.197 -19.608  1.00 97.04           H  
ATOM   4708  CA  TYR A 298      18.370  -8.910 -20.836  1.00 97.04           C  
ATOM   4709  HA  TYR A 298      18.181  -9.194 -21.871  1.00 97.04           H  
ATOM   4710  C   TYR A 298      19.448  -9.852 -20.287  1.00 97.04           C  
ATOM   4711  CB  TYR A 298      18.848  -7.450 -20.823  1.00 97.04           C  
ATOM   4712  HB2 TYR A 298      19.177  -7.182 -19.818  1.00 97.04           H  
ATOM   4713  HB3 TYR A 298      18.007  -6.805 -21.076  1.00 97.04           H  
ATOM   4714  O   TYR A 298      20.180 -10.450 -21.066  1.00 97.04           O  
ATOM   4715  CG  TYR A 298      19.960  -7.154 -21.811  1.00 97.04           C  
ATOM   4716  CD1 TYR A 298      21.310  -7.360 -21.461  1.00 97.04           C  
ATOM   4717  HD1 TYR A 298      21.567  -7.739 -20.483  1.00 97.04           H  
ATOM   4718  CD2 TYR A 298      19.637  -6.679 -23.098  1.00 97.04           C  
ATOM   4719  HD2 TYR A 298      18.605  -6.507 -23.364  1.00 97.04           H  
ATOM   4720  CE1 TYR A 298      22.328  -7.098 -22.398  1.00 97.04           C  
ATOM   4721  HE1 TYR A 298      23.367  -7.263 -22.152  1.00 97.04           H  
ATOM   4722  CE2 TYR A 298      20.652  -6.428 -24.040  1.00 97.04           C  
ATOM   4723  HE2 TYR A 298      20.395  -6.076 -25.028  1.00 97.04           H  
ATOM   4724  OH  TYR A 298      22.986  -6.394 -24.593  1.00 97.04           O  
ATOM   4725  HH  TYR A 298      22.639  -6.089 -25.434  1.00 97.04           H  
ATOM   4726  CZ  TYR A 298      22.002  -6.642 -23.690  1.00 97.04           C  
ATOM   4727  N   ALA A 299      19.506 -10.051 -18.965  1.00 97.33           N  
ATOM   4728  H   ALA A 299      18.906  -9.501 -18.368  1.00 97.33           H  
ATOM   4729  CA  ALA A 299      20.454 -10.966 -18.327  1.00 97.33           C  
ATOM   4730  HA  ALA A 299      21.452 -10.741 -18.704  1.00 97.33           H  
ATOM   4731  C   ALA A 299      20.191 -12.459 -18.615  1.00 97.33           C  
ATOM   4732  CB  ALA A 299      20.435 -10.691 -16.818  1.00 97.33           C  
ATOM   4733  HB1 ALA A 299      20.678  -9.646 -16.626  1.00 97.33           H  
ATOM   4734  HB2 ALA A 299      19.444 -10.907 -16.417  1.00 97.33           H  
ATOM   4735  HB3 ALA A 299      21.174 -11.319 -16.320  1.00 97.33           H  
ATOM   4736  O   ALA A 299      21.063 -13.291 -18.353  1.00 97.33           O  
ATOM   4737  N   LEU A 300      19.000 -12.821 -19.104  1.00 97.45           N  
ATOM   4738  H   LEU A 300      18.347 -12.088 -19.344  1.00 97.45           H  
ATOM   4739  CA  LEU A 300      18.641 -14.192 -19.477  1.00 97.45           C  
ATOM   4740  HA  LEU A 300      19.195 -14.898 -18.857  1.00 97.45           H  
ATOM   4741  C   LEU A 300      19.006 -14.487 -20.933  1.00 97.45           C  
ATOM   4742  CB  LEU A 300      17.136 -14.427 -19.262  1.00 97.45           C  
ATOM   4743  HB2 LEU A 300      16.892 -15.426 -19.622  1.00 97.45           H  
ATOM   4744  HB3 LEU A 300      16.587 -13.710 -19.873  1.00 97.45           H  
ATOM   4745  O   LEU A 300      18.822 -13.626 -21.797  1.00 97.45           O  
ATOM   4746  CG  LEU A 300      16.643 -14.300 -17.814  1.00 97.45           C  
ATOM   4747  HG  LEU A 300      16.831 -13.291 -17.448  1.00 97.45           H  
ATOM   4748  CD1 LEU A 300      15.137 -14.557 -17.761  1.00 97.45           C  
ATOM   4749 HD11 LEU A 300      14.916 -15.572 -18.091  1.00 97.45           H  
ATOM   4750 HD12 LEU A 300      14.769 -14.423 -16.744  1.00 97.45           H  
ATOM   4751 HD13 LEU A 300      14.622 -13.849 -18.410  1.00 97.45           H  
ATOM   4752  CD2 LEU A 300      17.352 -15.285 -16.887  1.00 97.45           C  
ATOM   4753 HD21 LEU A 300      17.339 -16.281 -17.329  1.00 97.45           H  
ATOM   4754 HD22 LEU A 300      18.387 -14.966 -16.762  1.00 97.45           H  
ATOM   4755 HD23 LEU A 300      16.849 -15.309 -15.920  1.00 97.45           H  
ATOM   4756  N   SER A 301      19.433 -15.722 -21.209  1.00 95.90           N  
ATOM   4757  H   SER A 301      19.477 -16.403 -20.464  1.00 95.90           H  
ATOM   4758  CA  SER A 301      19.558 -16.221 -22.583  1.00 95.90           C  
ATOM   4759  HA  SER A 301      20.114 -15.490 -23.170  1.00 95.90           H  
ATOM   4760  C   SER A 301      18.173 -16.395 -23.222  1.00 95.90           C  
ATOM   4761  CB  SER A 301      20.341 -17.542 -22.613  1.00 95.90           C  
ATOM   4762  HB2 SER A 301      20.590 -17.781 -23.647  1.00 95.90           H  
ATOM   4763  HB3 SER A 301      21.271 -17.428 -22.056  1.00 95.90           H  
ATOM   4764  O   SER A 301      17.157 -16.412 -22.522  1.00 95.90           O  
ATOM   4765  OG  SER A 301      19.588 -18.610 -22.065  1.00 95.90           O  
ATOM   4766  HG  SER A 301      20.059 -19.426 -22.245  1.00 95.90           H  
ATOM   4767  N   THR A 302      18.107 -16.561 -24.547  1.00 94.03           N  
ATOM   4768  H   THR A 302      18.943 -16.463 -25.104  1.00 94.03           H  
ATOM   4769  CA  THR A 302      16.841 -16.857 -25.249  1.00 94.03           C  
ATOM   4770  HA  THR A 302      16.165 -16.010 -25.129  1.00 94.03           H  
ATOM   4771  C   THR A 302      16.142 -18.084 -24.657  1.00 94.03           C  
ATOM   4772  CB  THR A 302      17.084 -17.061 -26.750  1.00 94.03           C  
ATOM   4773  HB  THR A 302      17.713 -17.938 -26.903  1.00 94.03           H  
ATOM   4774  O   THR A 302      14.981 -17.992 -24.264  1.00 94.03           O  
ATOM   4775  CG2 THR A 302      15.791 -17.224 -27.545  1.00 94.03           C  
ATOM   4776 HG21 THR A 302      15.135 -16.368 -27.384  1.00 94.03           H  
ATOM   4777 HG22 THR A 302      16.014 -17.314 -28.608  1.00 94.03           H  
ATOM   4778 HG23 THR A 302      15.268 -18.129 -27.238  1.00 94.03           H  
ATOM   4779  OG1 THR A 302      17.745 -15.927 -27.267  1.00 94.03           O  
ATOM   4780  HG1 THR A 302      17.875 -16.092 -28.203  1.00 94.03           H  
ATOM   4781  N   GLU A 303      16.878 -19.183 -24.470  1.00 95.30           N  
ATOM   4782  H   GLU A 303      17.827 -19.200 -24.814  1.00 95.30           H  
ATOM   4783  CA  GLU A 303      16.379 -20.399 -23.813  1.00 95.30           C  
ATOM   4784  HA  GLU A 303      15.543 -20.807 -24.380  1.00 95.30           H  
ATOM   4785  C   GLU A 303      15.905 -20.117 -22.376  1.00 95.30           C  
ATOM   4786  CB  GLU A 303      17.524 -21.421 -23.797  1.00 95.30           C  
ATOM   4787  HB2 GLU A 303      18.306 -21.032 -23.145  1.00 95.30           H  
ATOM   4788  HB3 GLU A 303      17.934 -21.518 -24.803  1.00 95.30           H  
ATOM   4789  O   GLU A 303      14.834 -20.560 -21.961  1.00 95.30           O  
ATOM   4790  CG  GLU A 303      17.083 -22.812 -23.314  1.00 95.30           C  
ATOM   4791  HG2 GLU A 303      16.499 -22.711 -22.400  1.00 95.30           H  
ATOM   4792  HG3 GLU A 303      16.437 -23.254 -24.072  1.00 95.30           H  
ATOM   4793  CD  GLU A 303      18.266 -23.749 -23.026  1.00 95.30           C  
ATOM   4794  OE1 GLU A 303      17.995 -24.926 -22.709  1.00 95.30           O  
ATOM   4795  OE2 GLU A 303      19.423 -23.264 -23.037  1.00 95.30           O  
ATOM   4796  N   GLY A 304      16.659 -19.318 -21.611  1.00 96.72           N  
ATOM   4797  H   GLY A 304      17.520 -18.955 -21.994  1.00 96.72           H  
ATOM   4798  CA  GLY A 304      16.283 -18.932 -20.252  1.00 96.72           C  
ATOM   4799  HA2 GLY A 304      17.057 -18.281 -19.846  1.00 96.72           H  
ATOM   4800  HA3 GLY A 304      16.210 -19.829 -19.637  1.00 96.72           H  
ATOM   4801  C   GLY A 304      14.946 -18.188 -20.190  1.00 96.72           C  
ATOM   4802  O   GLY A 304      14.142 -18.429 -19.288  1.00 96.72           O  
ATOM   4803  N   ARG A 305      14.672 -17.321 -21.170  1.00 96.41           N  
ATOM   4804  H   ARG A 305      15.366 -17.211 -21.895  1.00 96.41           H  
ATOM   4805  CA  ARG A 305      13.404 -16.586 -21.287  1.00 96.41           C  
ATOM   4806  HA  ARG A 305      13.152 -16.146 -20.322  1.00 96.41           H  
ATOM   4807  C   ARG A 305      12.234 -17.503 -21.661  1.00 96.41           C  
ATOM   4808  CB  ARG A 305      13.561 -15.468 -22.324  1.00 96.41           C  
ATOM   4809  HB2 ARG A 305      13.843 -15.905 -23.282  1.00 96.41           H  
ATOM   4810  HB3 ARG A 305      12.589 -14.988 -22.441  1.00 96.41           H  
ATOM   4811  O   ARG A 305      11.148 -17.362 -21.098  1.00 96.41           O  
ATOM   4812  CG  ARG A 305      14.563 -14.373 -21.939  1.00 96.41           C  
ATOM   4813  HG2 ARG A 305      14.179 -13.800 -21.095  1.00 96.41           H  
ATOM   4814  HG3 ARG A 305      15.507 -14.831 -21.646  1.00 96.41           H  
ATOM   4815  CD  ARG A 305      14.814 -13.445 -23.132  1.00 96.41           C  
ATOM   4816  HD2 ARG A 305      14.975 -14.062 -24.016  1.00 96.41           H  
ATOM   4817  HD3 ARG A 305      13.936 -12.819 -23.292  1.00 96.41           H  
ATOM   4818  NE  ARG A 305      16.003 -12.605 -22.910  1.00 96.41           N  
ATOM   4819  HE  ARG A 305      16.333 -12.492 -21.962  1.00 96.41           H  
ATOM   4820  NH1 ARG A 305      16.452 -12.047 -25.088  1.00 96.41           N  
ATOM   4821 HH11 ARG A 305      17.106 -11.691 -25.770  1.00 96.41           H  
ATOM   4822 HH12 ARG A 305      15.622 -12.548 -25.372  1.00 96.41           H  
ATOM   4823  NH2 ARG A 305      17.894 -11.491 -23.469  1.00 96.41           N  
ATOM   4824 HH21 ARG A 305      18.580 -11.213 -24.156  1.00 96.41           H  
ATOM   4825 HH22 ARG A 305      18.257 -11.748 -22.562  1.00 96.41           H  
ATOM   4826  CZ  ARG A 305      16.772 -12.046 -23.823  1.00 96.41           C  
ATOM   4827  N   GLU A 306      12.449 -18.463 -22.557  1.00 95.13           N  
ATOM   4828  H   GLU A 306      13.353 -18.511 -23.005  1.00 95.13           H  
ATOM   4829  CA  GLU A 306      11.438 -19.459 -22.943  1.00 95.13           C  
ATOM   4830  HA  GLU A 306      10.522 -18.952 -23.244  1.00 95.13           H  
ATOM   4831  C   GLU A 306      11.081 -20.392 -21.778  1.00 95.13           C  
ATOM   4832  CB  GLU A 306      11.947 -20.282 -24.131  1.00 95.13           C  
ATOM   4833  HB2 GLU A 306      12.943 -20.660 -23.900  1.00 95.13           H  
ATOM   4834  HB3 GLU A 306      11.277 -21.129 -24.281  1.00 95.13           H  
ATOM   4835  O   GLU A 306       9.900 -20.589 -21.475  1.00 95.13           O  
ATOM   4836  CG  GLU A 306      11.988 -19.460 -25.427  1.00 95.13           C  
ATOM   4837  HG2 GLU A 306      12.559 -18.547 -25.260  1.00 95.13           H  
ATOM   4838  HG3 GLU A 306      10.969 -19.169 -25.681  1.00 95.13           H  
ATOM   4839  CD  GLU A 306      12.609 -20.229 -26.602  1.00 95.13           C  
ATOM   4840  OE1 GLU A 306      12.698 -19.612 -27.686  1.00 95.13           O  
ATOM   4841  OE2 GLU A 306      12.989 -21.405 -26.410  1.00 95.13           O  
ATOM   4842  N   MET A 307      12.088 -20.898 -21.057  1.00 96.53           N  
ATOM   4843  H   MET A 307      13.031 -20.739 -21.382  1.00 96.53           H  
ATOM   4844  CA  MET A 307      11.882 -21.695 -19.844  1.00 96.53           C  
ATOM   4845  HA  MET A 307      11.275 -22.566 -20.087  1.00 96.53           H  
ATOM   4846  C   MET A 307      11.147 -20.906 -18.757  1.00 96.53           C  
ATOM   4847  CB  MET A 307      13.227 -22.165 -19.283  1.00 96.53           C  
ATOM   4848  HB2 MET A 307      13.899 -21.313 -19.181  1.00 96.53           H  
ATOM   4849  HB3 MET A 307      13.055 -22.588 -18.293  1.00 96.53           H  
ATOM   4850  O   MET A 307      10.286 -21.456 -18.066  1.00 96.53           O  
ATOM   4851  CG  MET A 307      13.893 -23.246 -20.134  1.00 96.53           C  
ATOM   4852  HG2 MET A 307      14.235 -22.823 -21.079  1.00 96.53           H  
ATOM   4853  HG3 MET A 307      13.158 -24.019 -20.356  1.00 96.53           H  
ATOM   4854  SD  MET A 307      15.287 -24.036 -19.289  1.00 96.53           S  
ATOM   4855  CE  MET A 307      16.478 -22.671 -19.243  1.00 96.53           C  
ATOM   4856  HE1 MET A 307      16.636 -22.284 -20.250  1.00 96.53           H  
ATOM   4857  HE2 MET A 307      17.424 -23.048 -18.854  1.00 96.53           H  
ATOM   4858  HE3 MET A 307      16.109 -21.877 -18.595  1.00 96.53           H  
ATOM   4859  N   MET A 308      11.452 -19.613 -18.619  1.00 96.45           N  
ATOM   4860  H   MET A 308      12.212 -19.237 -19.168  1.00 96.45           H  
ATOM   4861  CA  MET A 308      10.761 -18.729 -17.684  1.00 96.45           C  
ATOM   4862  HA  MET A 308      10.814 -19.173 -16.690  1.00 96.45           H  
ATOM   4863  C   MET A 308       9.272 -18.605 -18.014  1.00 96.45           C  
ATOM   4864  CB  MET A 308      11.466 -17.367 -17.649  1.00 96.45           C  
ATOM   4865  HB2 MET A 308      12.518 -17.511 -17.405  1.00 96.45           H  
ATOM   4866  HB3 MET A 308      11.398 -16.902 -18.633  1.00 96.45           H  
ATOM   4867  O   MET A 308       8.442 -18.762 -17.115  1.00 96.45           O  
ATOM   4868  CG  MET A 308      10.851 -16.432 -16.605  1.00 96.45           C  
ATOM   4869  HG2 MET A 308       9.785 -16.319 -16.804  1.00 96.45           H  
ATOM   4870  HG3 MET A 308      10.974 -16.899 -15.628  1.00 96.45           H  
ATOM   4871  SD  MET A 308      11.575 -14.775 -16.514  1.00 96.45           S  
ATOM   4872  CE  MET A 308      11.189 -14.200 -18.191  1.00 96.45           C  
ATOM   4873  HE1 MET A 308      11.862 -14.668 -18.908  1.00 96.45           H  
ATOM   4874  HE2 MET A 308      11.304 -13.118 -18.250  1.00 96.45           H  
ATOM   4875  HE3 MET A 308      10.163 -14.470 -18.441  1.00 96.45           H  
ATOM   4876  N   ARG A 309       8.925 -18.379 -19.288  1.00 95.71           N  
ATOM   4877  H   ARG A 309       9.663 -18.254 -19.966  1.00 95.71           H  
ATOM   4878  CA  ARG A 309       7.528 -18.334 -19.750  1.00 95.71           C  
ATOM   4879  HA  ARG A 309       6.993 -17.569 -19.189  1.00 95.71           H  
ATOM   4880  C   ARG A 309       6.811 -19.655 -19.473  1.00 95.71           C  
ATOM   4881  CB  ARG A 309       7.487 -17.962 -21.241  1.00 95.71           C  
ATOM   4882  HB2 ARG A 309       8.000 -18.725 -21.826  1.00 95.71           H  
ATOM   4883  HB3 ARG A 309       8.007 -17.014 -21.381  1.00 95.71           H  
ATOM   4884  O   ARG A 309       5.739 -19.644 -18.872  1.00 95.71           O  
ATOM   4885  CG  ARG A 309       6.044 -17.815 -21.751  1.00 95.71           C  
ATOM   4886  HG2 ARG A 309       5.507 -18.757 -21.641  1.00 95.71           H  
ATOM   4887  HG3 ARG A 309       5.543 -17.046 -21.164  1.00 95.71           H  
ATOM   4888  CD  ARG A 309       6.018 -17.400 -23.223  1.00 95.71           C  
ATOM   4889  HD2 ARG A 309       6.495 -16.424 -23.311  1.00 95.71           H  
ATOM   4890  HD3 ARG A 309       6.604 -18.114 -23.802  1.00 95.71           H  
ATOM   4891  NE  ARG A 309       4.637 -17.299 -23.744  1.00 95.71           N  
ATOM   4892  HE  ARG A 309       4.048 -16.610 -23.296  1.00 95.71           H  
ATOM   4893  NH1 ARG A 309       4.740 -18.904 -25.395  1.00 95.71           N  
ATOM   4894 HH11 ARG A 309       5.625 -19.233 -25.037  1.00 95.71           H  
ATOM   4895 HH12 ARG A 309       4.320 -19.315 -26.216  1.00 95.71           H  
ATOM   4896  NH2 ARG A 309       2.964 -17.582 -25.286  1.00 95.71           N  
ATOM   4897 HH21 ARG A 309       2.646 -17.943 -26.174  1.00 95.71           H  
ATOM   4898 HH22 ARG A 309       2.414 -16.863 -24.838  1.00 95.71           H  
ATOM   4899  CZ  ARG A 309       4.121 -17.930 -24.790  1.00 95.71           C  
ATOM   4900  N   LYS A 310       7.436 -20.782 -19.827  1.00 95.72           N  
ATOM   4901  H   LYS A 310       8.314 -20.697 -20.319  1.00 95.72           H  
ATOM   4902  CA  LYS A 310       6.887 -22.122 -19.580  1.00 95.72           C  
ATOM   4903  HA  LYS A 310       5.936 -22.213 -20.105  1.00 95.72           H  
ATOM   4904  C   LYS A 310       6.580 -22.348 -18.098  1.00 95.72           C  
ATOM   4905  CB  LYS A 310       7.863 -23.167 -20.137  1.00 95.72           C  
ATOM   4906  HB2 LYS A 310       8.043 -22.956 -21.191  1.00 95.72           H  
ATOM   4907  HB3 LYS A 310       8.812 -23.103 -19.604  1.00 95.72           H  
ATOM   4908  O   LYS A 310       5.482 -22.776 -17.759  1.00 95.72           O  
ATOM   4909  CG  LYS A 310       7.299 -24.585 -19.999  1.00 95.72           C  
ATOM   4910  HG2 LYS A 310       6.335 -24.643 -20.505  1.00 95.72           H  
ATOM   4911  HG3 LYS A 310       7.159 -24.819 -18.944  1.00 95.72           H  
ATOM   4912  CD  LYS A 310       8.255 -25.613 -20.605  1.00 95.72           C  
ATOM   4913  HD2 LYS A 310       8.376 -25.409 -21.669  1.00 95.72           H  
ATOM   4914  HD3 LYS A 310       9.222 -25.543 -20.107  1.00 95.72           H  
ATOM   4915  CE  LYS A 310       7.662 -27.007 -20.399  1.00 95.72           C  
ATOM   4916  HE2 LYS A 310       7.521 -27.169 -19.331  1.00 95.72           H  
ATOM   4917  HE3 LYS A 310       6.673 -27.035 -20.857  1.00 95.72           H  
ATOM   4918  NZ  LYS A 310       8.538 -28.050 -20.985  1.00 95.72           N  
ATOM   4919  HZ1 LYS A 310       9.448 -28.025 -20.548  1.00 95.72           H  
ATOM   4920  HZ2 LYS A 310       8.130 -28.963 -20.839  1.00 95.72           H  
ATOM   4921  HZ3 LYS A 310       8.649 -27.896 -21.977  1.00 95.72           H  
ATOM   4922  N   LEU A 311       7.500 -21.983 -17.201  1.00 96.33           N  
ATOM   4923  H   LEU A 311       8.394 -21.651 -17.535  1.00 96.33           H  
ATOM   4924  CA  LEU A 311       7.289 -22.161 -15.763  1.00 96.33           C  
ATOM   4925  HA  LEU A 311       6.983 -23.197 -15.619  1.00 96.33           H  
ATOM   4926  C   LEU A 311       6.159 -21.274 -15.211  1.00 96.33           C  
ATOM   4927  CB  LEU A 311       8.611 -21.913 -15.014  1.00 96.33           C  
ATOM   4928  HB2 LEU A 311       8.825 -20.844 -15.026  1.00 96.33           H  
ATOM   4929  HB3 LEU A 311       9.420 -22.419 -15.542  1.00 96.33           H  
ATOM   4930  O   LEU A 311       5.454 -21.693 -14.294  1.00 96.33           O  
ATOM   4931  CG  LEU A 311       8.583 -22.419 -13.557  1.00 96.33           C  
ATOM   4932  HG  LEU A 311       7.737 -21.986 -13.022  1.00 96.33           H  
ATOM   4933  CD1 LEU A 311       8.482 -23.947 -13.502  1.00 96.33           C  
ATOM   4934 HD11 LEU A 311       9.211 -24.390 -14.181  1.00 96.33           H  
ATOM   4935 HD12 LEU A 311       7.486 -24.268 -13.804  1.00 96.33           H  
ATOM   4936 HD13 LEU A 311       8.680 -24.318 -12.496  1.00 96.33           H  
ATOM   4937  CD2 LEU A 311       9.853 -22.009 -12.810  1.00 96.33           C  
ATOM   4938 HD21 LEU A 311      10.731 -22.359 -13.355  1.00 96.33           H
[truncated: 54,360 more chars]
