# Supplementary material for: Using structure prediction of negative sense RNA virus nucleoproteins to assess evolutionary relationships
Source: bioRxiv. 2024 May 22:2024.02.16.580771. Originally published 2024 Feb 17. Preprint. [Version 2] doi: 10.1101/2024.02.16.580771 (PMC10888975; doi:10.1101/2024.02.16.580771)
Supplement: Supplement 2 — Supplementary File 2: Full NSV Dataset NP AlphaFold PDBs (.pdb files) [file media-2.zip › Full NSV Dataset NP AlphaFold PDBs/TMmV.pdb]

ATOM      1  N   MET A   1      -7.265 -41.843   4.937  1.00 42.73           N  
ATOM      2  H   MET A   1      -7.507 -41.363   4.081  1.00 42.73           H  
ATOM      3  H2  MET A   1      -8.015 -42.472   5.186  1.00 42.73           H  
ATOM      4  H3  MET A   1      -7.137 -41.158   5.668  1.00 42.73           H  
ATOM      5  CA  MET A   1      -6.018 -42.601   4.717  1.00 42.73           C  
ATOM      6  HA  MET A   1      -5.702 -43.086   5.640  1.00 42.73           H  
ATOM      7  C   MET A   1      -4.935 -41.620   4.295  1.00 42.73           C  
ATOM      8  CB  MET A   1      -6.215 -43.683   3.639  1.00 42.73           C  
ATOM      9  HB2 MET A   1      -5.238 -44.094   3.387  1.00 42.73           H  
ATOM     10  HB3 MET A   1      -6.647 -43.250   2.736  1.00 42.73           H  
ATOM     11  O   MET A   1      -5.029 -41.081   3.204  1.00 42.73           O  
ATOM     12  CG  MET A   1      -7.101 -44.833   4.128  1.00 42.73           C  
ATOM     13  HG2 MET A   1      -6.749 -45.142   5.112  1.00 42.73           H  
ATOM     14  HG3 MET A   1      -8.135 -44.501   4.220  1.00 42.73           H  
ATOM     15  SD  MET A   1      -7.030 -46.287   3.057  1.00 42.73           S  
ATOM     16  CE  MET A   1      -8.559 -46.146   2.089  1.00 42.73           C  
ATOM     17  HE1 MET A   1      -8.619 -46.983   1.394  1.00 42.73           H  
ATOM     18  HE2 MET A   1      -8.556 -45.216   1.520  1.00 42.73           H  
ATOM     19  HE3 MET A   1      -9.424 -46.176   2.751  1.00 42.73           H  
ATOM     20  N   SER A   2      -3.966 -41.310   5.159  1.00 45.13           N  
ATOM     21  H   SER A   2      -3.923 -41.743   6.071  1.00 45.13           H  
ATOM     22  CA  SER A   2      -2.794 -40.492   4.808  1.00 45.13           C  
ATOM     23  HA  SER A   2      -3.046 -39.796   4.008  1.00 45.13           H  
ATOM     24  C   SER A   2      -1.683 -41.410   4.288  1.00 45.13           C  
ATOM     25  CB  SER A   2      -2.346 -39.661   6.018  1.00 45.13           C  
ATOM     26  HB2 SER A   2      -3.138 -38.965   6.293  1.00 45.13           H  
ATOM     27  HB3 SER A   2      -1.449 -39.094   5.768  1.00 45.13           H  
ATOM     28  O   SER A   2      -0.689 -41.647   4.971  1.00 45.13           O  
ATOM     29  OG  SER A   2      -2.082 -40.524   7.106  1.00 45.13           O  
ATOM     30  HG  SER A   2      -1.285 -41.009   6.879  1.00 45.13           H  
ATOM     31  N   GLY A   3      -1.919 -42.032   3.133  1.00 55.96           N  
ATOM     32  H   GLY A   3      -2.738 -41.771   2.603  1.00 55.96           H  
ATOM     33  CA  GLY A   3      -0.899 -42.818   2.443  1.00 55.96           C  
ATOM     34  HA2 GLY A   3      -1.360 -43.460   1.693  1.00 55.96           H  
ATOM     35  HA3 GLY A   3      -0.366 -43.447   3.156  1.00 55.96           H  
ATOM     36  C   GLY A   3       0.086 -41.887   1.742  1.00 55.96           C  
ATOM     37  O   GLY A   3      -0.315 -40.876   1.168  1.00 55.96           O  
ATOM     38  N   VAL A   4       1.371 -42.214   1.827  1.00 71.59           N  
ATOM     39  H   VAL A   4       1.609 -43.077   2.295  1.00 71.59           H  
ATOM     40  CA  VAL A   4       2.446 -41.554   1.086  1.00 71.59           C  
ATOM     41  HA  VAL A   4       2.166 -40.532   0.828  1.00 71.59           H  
ATOM     42  C   VAL A   4       2.637 -42.357  -0.199  1.00 71.59           C  
ATOM     43  CB  VAL A   4       3.715 -41.521   1.962  1.00 71.59           C  
ATOM     44  HB  VAL A   4       3.969 -42.532   2.280  1.00 71.59           H  
ATOM     45  O   VAL A   4       3.137 -43.476  -0.134  1.00 71.59           O  
ATOM     46  CG1 VAL A   4       4.896 -40.932   1.218  1.00 71.59           C  
ATOM     47 HG11 VAL A   4       5.769 -40.893   1.870  1.00 71.59           H  
ATOM     48 HG12 VAL A   4       4.629 -39.922   0.905  1.00 71.59           H  
ATOM     49 HG13 VAL A   4       5.132 -41.563   0.362  1.00 71.59           H  
ATOM     50  CG2 VAL A   4       3.520 -40.653   3.213  1.00 71.59           C  
ATOM     51 HG21 VAL A   4       2.713 -41.054   3.825  1.00 71.59           H  
ATOM     52 HG22 VAL A   4       4.432 -40.648   3.809  1.00 71.59           H  
ATOM     53 HG23 VAL A   4       3.271 -39.632   2.923  1.00 71.59           H  
ATOM     54  N   TYR A   5       2.202 -41.823  -1.341  1.00 81.02           N  
ATOM     55  H   TYR A   5       1.819 -40.889  -1.327  1.00 81.02           H  
ATOM     56  CA  TYR A   5       2.261 -42.530  -2.629  1.00 81.02           C  
ATOM     57  HA  TYR A   5       2.445 -43.590  -2.456  1.00 81.02           H  
ATOM     58  C   TYR A   5       3.408 -42.002  -3.484  1.00 81.02           C  
ATOM     59  CB  TYR A   5       0.925 -42.426  -3.379  1.00 81.02           C  
ATOM     60  HB2 TYR A   5       0.749 -41.389  -3.665  1.00 81.02           H  
ATOM     61  HB3 TYR A   5       0.998 -43.009  -4.297  1.00 81.02           H  
ATOM     62  O   TYR A   5       3.729 -40.810  -3.442  1.00 81.02           O  
ATOM     63  CG  TYR A   5      -0.265 -42.924  -2.587  1.00 81.02           C  
ATOM     64  CD1 TYR A   5      -0.513 -44.306  -2.487  1.00 81.02           C  
ATOM     65  HD1 TYR A   5       0.134 -45.008  -2.992  1.00 81.02           H  
ATOM     66  CD2 TYR A   5      -1.102 -42.006  -1.924  1.00 81.02           C  
ATOM     67  HD2 TYR A   5      -0.901 -40.946  -1.991  1.00 81.02           H  
ATOM     68  CE1 TYR A   5      -1.584 -44.771  -1.700  1.00 81.02           C  
ATOM     69  HE1 TYR A   5      -1.776 -45.830  -1.606  1.00 81.02           H  
ATOM     70  CE2 TYR A   5      -2.184 -42.465  -1.153  1.00 81.02           C  
ATOM     71  HE2 TYR A   5      -2.819 -41.756  -0.643  1.00 81.02           H  
ATOM     72  OH  TYR A   5      -3.432 -44.283  -0.239  1.00 81.02           O  
ATOM     73  HH  TYR A   5      -4.027 -43.563  -0.015  1.00 81.02           H  
ATOM     74  CZ  TYR A   5      -2.414 -43.851  -1.026  1.00 81.02           C  
ATOM     75  N   ARG A   6       4.014 -42.857  -4.307  1.00 85.07           N  
ATOM     76  H   ARG A   6       3.692 -43.815  -4.323  1.00 85.07           H  
ATOM     77  CA  ARG A   6       4.907 -42.375  -5.368  1.00 85.07           C  
ATOM     78  HA  ARG A   6       5.475 -41.522  -4.999  1.00 85.07           H  
ATOM     79  C   ARG A   6       4.092 -41.871  -6.549  1.00 85.07           C  
ATOM     80  CB  ARG A   6       5.905 -43.454  -5.787  1.00 85.07           C  
ATOM     81  HB2 ARG A   6       5.381 -44.388  -5.989  1.00 85.07           H  
ATOM     82  HB3 ARG A   6       6.406 -43.132  -6.700  1.00 85.07           H  
ATOM     83  O   ARG A   6       3.047 -42.421  -6.885  1.00 85.07           O  
ATOM     84  CG  ARG A   6       6.960 -43.664  -4.697  1.00 85.07           C  
ATOM     85  HG2 ARG A   6       6.488 -44.035  -3.788  1.00 85.07           H  
ATOM     86  HG3 ARG A   6       7.456 -42.716  -4.489  1.00 85.07           H  
ATOM     87  CD  ARG A   6       7.990 -44.679  -5.187  1.00 85.07           C  
ATOM     88  HD2 ARG A   6       8.362 -44.355  -6.159  1.00 85.07           H  
ATOM     89  HD3 ARG A   6       7.497 -45.645  -5.298  1.00 85.07           H  
ATOM     90  NE  ARG A   6       9.113 -44.793  -4.241  1.00 85.07           N  
ATOM     91  HE  ARG A   6       8.983 -44.342  -3.347  1.00 85.07           H  
ATOM     92  NH1 ARG A   6      10.446 -46.105  -5.562  1.00 85.07           N  
ATOM     93 HH11 ARG A   6      11.287 -46.644  -5.709  1.00 85.07           H  
ATOM     94 HH12 ARG A   6       9.702 -46.116  -6.244  1.00 85.07           H  
ATOM     95  NH2 ARG A   6      11.154 -45.503  -3.529  1.00 85.07           N  
ATOM     96 HH21 ARG A   6      10.986 -45.047  -2.644  1.00 85.07           H  
ATOM     97 HH22 ARG A   6      11.994 -46.042  -3.683  1.00 85.07           H  
ATOM     98  CZ  ARG A   6      10.230 -45.462  -4.448  1.00 85.07           C  
ATOM     99  N   VAL A   7       4.593 -40.845  -7.229  1.00 86.78           N  
ATOM    100  H   VAL A   7       5.453 -40.425  -6.906  1.00 86.78           H  
ATOM    101  CA  VAL A   7       3.957 -40.321  -8.447  1.00 86.78           C  
ATOM    102  HA  VAL A   7       2.951 -39.980  -8.202  1.00 86.78           H  
ATOM    103  C   VAL A   7       3.807 -41.415  -9.500  1.00 86.78           C  
ATOM    104  CB  VAL A   7       4.758 -39.133  -8.998  1.00 86.78           C  
ATOM    105  HB  VAL A   7       5.811 -39.409  -9.043  1.00 86.78           H  
ATOM    106  O   VAL A   7       2.748 -41.504 -10.114  1.00 86.78           O  
ATOM    107  CG1 VAL A   7       4.308 -38.688 -10.393  1.00 86.78           C  
ATOM    108 HG11 VAL A   7       3.255 -38.407 -10.392  1.00 86.78           H  
ATOM    109 HG12 VAL A   7       4.918 -37.846 -10.718  1.00 86.78           H  
ATOM    110 HG13 VAL A   7       4.471 -39.492 -11.112  1.00 86.78           H  
ATOM    111  CG2 VAL A   7       4.587 -37.933  -8.066  1.00 86.78           C  
ATOM    112 HG21 VAL A   7       4.943 -38.170  -7.064  1.00 86.78           H  
ATOM    113 HG22 VAL A   7       5.167 -37.096  -8.456  1.00 86.78           H  
ATOM    114 HG23 VAL A   7       3.534 -37.657  -8.014  1.00 86.78           H  
ATOM    115  N   SER A   8       4.810 -42.281  -9.663  1.00 86.33           N  
ATOM    116  H   SER A   8       5.666 -42.150  -9.143  1.00 86.33           H  
ATOM    117  CA  SER A   8       4.751 -43.420 -10.586  1.00 86.33           C  
ATOM    118  HA  SER A   8       4.575 -43.041 -11.593  1.00 86.33           H  
ATOM    119  C   SER A   8       3.624 -44.411 -10.273  1.00 86.33           C  
ATOM    120  CB  SER A   8       6.096 -44.148 -10.594  1.00 86.33           C  
ATOM    121  HB2 SER A   8       6.022 -45.046 -11.207  1.00 86.33           H  
ATOM    122  HB3 SER A   8       6.842 -43.489 -11.039  1.00 86.33           H  
ATOM    123  O   SER A   8       3.000 -44.928 -11.196  1.00 86.33           O  
ATOM    124  OG  SER A   8       6.515 -44.493  -9.284  1.00 86.33           O  
ATOM    125  HG  SER A   8       7.471 -44.405  -9.266  1.00 86.33           H  
ATOM    126  N   GLU A   9       3.302 -44.642  -8.998  1.00 85.86           N  
ATOM    127  H   GLU A   9       3.818 -44.164  -8.272  1.00 85.86           H  
ATOM    128  CA  GLU A   9       2.183 -45.506  -8.595  1.00 85.86           C  
ATOM    129  HA  GLU A   9       2.275 -46.477  -9.082  1.00 85.86           H  
ATOM    130  C   GLU A   9       0.848 -44.900  -9.036  1.00 85.86           C  
ATOM    131  CB  GLU A   9       2.186 -45.719  -7.072  1.00 85.86           C  
ATOM    132  HB2 GLU A   9       2.174 -44.742  -6.589  1.00 85.86           H  
ATOM    133  HB3 GLU A   9       1.277 -46.247  -6.783  1.00 85.86           H  
ATOM    134  O   GLU A   9       0.026 -45.581  -9.644  1.00 85.86           O  
ATOM    135  CG  GLU A   9       3.396 -46.537  -6.592  1.00 85.86           C  
ATOM    136  HG2 GLU A   9       4.291 -46.194  -7.111  1.00 85.86           H  
ATOM    137  HG3 GLU A   9       3.240 -47.580  -6.868  1.00 85.86           H  
ATOM    138  CD  GLU A   9       3.660 -46.432  -5.080  1.00 85.86           C  
ATOM    139  OE1 GLU A   9       4.621 -47.099  -4.635  1.00 85.86           O  
ATOM    140  OE2 GLU A   9       3.016 -45.597  -4.400  1.00 85.86           O  
ATOM    141  N   ILE A  10       0.662 -43.595  -8.817  1.00 88.63           N  
ATOM    142  H   ILE A  10       1.384 -43.091  -8.322  1.00 88.63           H  
ATOM    143  CA  ILE A  10      -0.560 -42.894  -9.227  1.00 88.63           C  
ATOM    144  HA  ILE A  10      -1.416 -43.492  -8.913  1.00 88.63           H  
ATOM    145  C   ILE A  10      -0.656 -42.781 -10.752  1.00 88.63           C  
ATOM    146  CB  ILE A  10      -0.654 -41.517  -8.540  1.00 88.63           C  
ATOM    147  HB  ILE A  10       0.166 -40.897  -8.901  1.00 88.63           H  
ATOM    148  O   ILE A  10      -1.732 -42.971 -11.311  1.00 88.63           O  
ATOM    149  CG1 ILE A  10      -0.522 -41.605  -7.002  1.00 88.63           C  
ATOM    150 HG12 ILE A  10       0.500 -41.880  -6.742  1.00 88.63           H  
ATOM    151 HG13 ILE A  10      -0.700 -40.618  -6.573  1.00 88.63           H  
ATOM    152  CG2 ILE A  10      -1.974 -40.820  -8.919  1.00 88.63           C  
ATOM    153 HG21 ILE A  10      -2.821 -41.480  -8.737  1.00 88.63           H  
ATOM    154 HG22 ILE A  10      -2.098 -39.910  -8.332  1.00 88.63           H  
ATOM    155 HG23 ILE A  10      -1.966 -40.546  -9.974  1.00 88.63           H  
ATOM    156  CD1 ILE A  10      -1.469 -42.609  -6.332  1.00 88.63           C  
ATOM    157 HD11 ILE A  10      -1.380 -42.523  -5.249  1.00 88.63           H  
ATOM    158 HD12 ILE A  10      -1.203 -43.628  -6.613  1.00 88.63           H  
ATOM    159 HD13 ILE A  10      -2.501 -42.409  -6.621  1.00 88.63           H  
ATOM    160  N   GLN A  11       0.457 -42.528 -11.445  1.00 86.51           N  
ATOM    161  H   GLN A  11       1.317 -42.387 -10.934  1.00 86.51           H  
ATOM    162  CA  GLN A  11       0.507 -42.531 -12.910  1.00 86.51           C  
ATOM    163  HA  GLN A  11      -0.202 -41.799 -13.295  1.00 86.51           H  
ATOM    164  C   GLN A  11       0.096 -43.895 -13.482  1.00 86.51           C  
ATOM    165  CB  GLN A  11       1.918 -42.160 -13.390  1.00 86.51           C  
ATOM    166  HB2 GLN A  11       2.016 -42.434 -14.441  1.00 86.51           H  
ATOM    167  HB3 GLN A  11       2.645 -42.744 -12.825  1.00 86.51           H  
ATOM    168  O   GLN A  11      -0.676 -43.931 -14.437  1.00 86.51           O  
ATOM    169  CG  GLN A  11       2.239 -40.661 -13.265  1.00 86.51           C  
ATOM    170  HG2 GLN A  11       2.034 -40.312 -12.253  1.00 86.51           H  
ATOM    171  HG3 GLN A  11       1.593 -40.106 -13.946  1.00 86.51           H  
ATOM    172  CD  GLN A  11       3.698 -40.345 -13.601  1.00 86.51           C  
ATOM    173  NE2 GLN A  11       4.024 -39.115 -13.921  1.00 86.51           N  
ATOM    174 HE21 GLN A  11       3.351 -38.365 -13.847  1.00 86.51           H  
ATOM    175 HE22 GLN A  11       5.003 -38.920 -14.070  1.00 86.51           H  
ATOM    176  OE1 GLN A  11       4.592 -41.174 -13.558  1.00 86.51           O  
ATOM    177  N   ASN A  12       0.539 -45.001 -12.874  1.00 86.74           N  
ATOM    178  H   ASN A  12       1.212 -44.911 -12.126  1.00 86.74           H  
ATOM    179  CA  ASN A  12       0.133 -46.348 -13.282  1.00 86.74           C  
ATOM    180  HA  ASN A  12       0.318 -46.466 -14.350  1.00 86.74           H  
ATOM    181  C   ASN A  12      -1.366 -46.598 -13.066  1.00 86.74           C  
ATOM    182  CB  ASN A  12       0.965 -47.390 -12.515  1.00 86.74           C  
ATOM    183  HB2 ASN A  12       0.504 -48.369 -12.642  1.00 86.74           H  
ATOM    184  HB3 ASN A  12       0.965 -47.151 -11.452  1.00 86.74           H  
ATOM    185  O   ASN A  12      -1.991 -47.244 -13.902  1.00 86.74           O  
ATOM    186  CG  ASN A  12       2.397 -47.514 -13.000  1.00 86.74           C  
ATOM    187  ND2 ASN A  12       3.252 -48.121 -12.211  1.00 86.74           N  
ATOM    188 HD21 ASN A  12       4.199 -48.173 -12.558  1.00 86.74           H  
ATOM    189 HD22 ASN A  12       2.971 -48.411 -11.285  1.00 86.74           H  
ATOM    190  OD1 ASN A  12       2.772 -47.123 -14.091  1.00 86.74           O  
ATOM    191  N   ILE A  13      -1.955 -46.081 -11.979  1.00 87.15           N  
ATOM    192  H   ILE A  13      -1.379 -45.608 -11.297  1.00 87.15           H  
ATOM    193  CA  ILE A  13      -3.409 -46.157 -11.748  1.00 87.15           C  
ATOM    194  HA  ILE A  13      -3.729 -47.192 -11.867  1.00 87.15           H  
ATOM    195  C   ILE A  13      -4.167 -45.348 -12.809  1.00 87.15           C  
ATOM    196  CB  ILE A  13      -3.781 -45.712 -10.312  1.00 87.15           C  
ATOM    197  HB  ILE A  13      -3.392 -44.707 -10.144  1.00 87.15           H  
ATOM    198  O   ILE A  13      -5.148 -45.832 -13.356  1.00 87.15           O  
ATOM    199  CG1 ILE A  13      -3.170 -46.667  -9.262  1.00 87.15           C  
ATOM    200 HG12 ILE A  13      -3.659 -47.638  -9.330  1.00 87.15           H  
ATOM    201 HG13 ILE A  13      -2.114 -46.830  -9.480  1.00 87.15           H  
ATOM    202  CG2 ILE A  13      -5.311 -45.677 -10.137  1.00 87.15           C  
ATOM    203 HG21 ILE A  13      -5.586 -45.375  -9.126  1.00 87.15           H  
ATOM    204 HG22 ILE A  13      -5.734 -46.660 -10.343  1.00 87.15           H  
ATOM    205 HG23 ILE A  13      -5.759 -44.958 -10.823  1.00 87.15           H  
ATOM    206  CD1 ILE A  13      -3.265 -46.148  -7.819  1.00 87.15           C  
ATOM    207 HD11 ILE A  13      -4.301 -46.114  -7.483  1.00 87.15           H  
ATOM    208 HD12 ILE A  13      -2.713 -46.819  -7.160  1.00 87.15           H  
ATOM    209 HD13 ILE A  13      -2.828 -45.152  -7.753  1.00 87.15           H  
ATOM    210  N   LEU A  14      -3.700 -44.141 -13.140  1.00 85.19           N  
ATOM    211  H   LEU A  14      -2.885 -43.800 -12.650  1.00 85.19           H  
ATOM    212  CA  LEU A  14      -4.352 -43.262 -14.119  1.00 85.19           C  
ATOM    213  HA  LEU A  14      -5.418 -43.219 -13.894  1.00 85.19           H  
ATOM    214  C   LEU A  14      -4.257 -43.761 -15.572  1.00 85.19           C  
ATOM    215  CB  LEU A  14      -3.743 -41.852 -14.007  1.00 85.19           C  
ATOM    216  HB2 LEU A  14      -2.660 -41.942 -14.098  1.00 85.19           H  
ATOM    217  HB3 LEU A  14      -4.093 -41.256 -14.850  1.00 85.19           H  
ATOM    218  O   LEU A  14      -5.004 -43.282 -16.421  1.00 85.19           O  
ATOM    219  CG  LEU A  14      -4.078 -41.089 -12.713  1.00 85.19           C  
ATOM    220  HG  LEU A  14      -3.805 -41.679 -11.839  1.00 85.19           H  
ATOM    221  CD1 LEU A  14      -3.285 -39.778 -12.686  1.00 85.19           C  
ATOM    222 HD11 LEU A  14      -3.556 -39.160 -13.542  1.00 85.19           H  
ATOM    223 HD12 LEU A  14      -3.491 -39.240 -11.761  1.00 85.19           H  
ATOM    224 HD13 LEU A  14      -2.220 -40.005 -12.724  1.00 85.19           H  
ATOM    225  CD2 LEU A  14      -5.565 -40.750 -12.609  1.00 85.19           C  
ATOM    226 HD21 LEU A  14      -5.890 -40.224 -13.507  1.00 85.19           H  
ATOM    227 HD22 LEU A  14      -5.744 -40.132 -11.730  1.00 85.19           H  
ATOM    228 HD23 LEU A  14      -6.145 -41.668 -12.505  1.00 85.19           H  
ATOM    229  N   GLN A  15      -3.331 -44.674 -15.875  1.00 82.71           N  
ATOM    230  H   GLN A  15      -2.716 -44.989 -15.138  1.00 82.71           H  
ATOM    231  CA  GLN A  15      -3.152 -45.246 -17.216  1.00 82.71           C  
ATOM    232  HA  GLN A  15      -3.451 -44.509 -17.961  1.00 82.71           H  
ATOM    233  C   GLN A  15      -4.016 -46.484 -17.488  1.00 82.71           C  
ATOM    234  CB  GLN A  15      -1.671 -45.583 -17.436  1.00 82.71           C  
ATOM    235  HB2 GLN A  15      -1.577 -46.258 -18.286  1.00 82.71           H  
ATOM    236  HB3 GLN A  15      -1.274 -46.089 -16.555  1.00 82.71           H  
ATOM    237  O   GLN A  15      -4.074 -46.931 -18.633  1.00 82.71           O  
ATOM    238  CG  GLN A  15      -0.842 -44.331 -17.741  1.00 82.71           C  
ATOM    239  HG2 GLN A  15      -1.230 -43.860 -18.644  1.00 82.71           H  
ATOM    240  HG3 GLN A  15      -0.933 -43.615 -16.924  1.00 82.71           H  
ATOM    241  CD  GLN A  15       0.634 -44.644 -17.963  1.00 82.71           C  
ATOM    242  NE2 GLN A  15       1.460 -43.637 -18.145  1.00 82.71           N  
ATOM    243 HE21 GLN A  15       1.125 -42.686 -18.091  1.00 82.71           H  
ATOM    244 HE22 GLN A  15       2.429 -43.899 -18.254  1.00 82.71           H  
ATOM    245  OE1 GLN A  15       1.089 -45.773 -18.008  1.00 82.71           O  
ATOM    246  N   LYS A  16      -4.668 -47.046 -16.467  1.00 80.56           N  
ATOM    247  H   LYS A  16      -4.668 -46.573 -15.575  1.00 80.56           H  
ATOM    248  CA  LYS A  16      -5.534 -48.222 -16.598  1.00 80.56           C  
ATOM    249  HA  LYS A  16      -5.554 -48.535 -17.642  1.00 80.56           H  
ATOM    250  C   LYS A  16      -6.974 -47.886 -16.234  1.00 80.56           C  
ATOM    251  CB  LYS A  16      -4.968 -49.386 -15.773  1.00 80.56           C  
ATOM    252  HB2 LYS A  16      -5.567 -50.275 -15.970  1.00 80.56           H  
ATOM    253  HB3 LYS A  16      -3.949 -49.581 -16.109  1.00 80.56           H  
ATOM    254  O   LYS A  16      -7.227 -46.935 -15.499  1.00 80.56           O  
ATOM    255  CG  LYS A  16      -4.961 -49.115 -14.262  1.00 80.56           C  
ATOM    256  HG2 LYS A  16      -5.981 -48.978 -13.901  1.00 80.56           H  
ATOM    257  HG3 LYS A  16      -4.379 -48.220 -14.047  1.00 80.56           H  
ATOM    258  CD  LYS A  16      -4.327 -50.306 -13.551  1.00 80.56           C  
ATOM    259  HD2 LYS A  16      -3.308 -50.439 -13.913  1.00 80.56           H  
ATOM    260  HD3 LYS A  16      -4.914 -51.198 -13.770  1.00 80.56           H  
ATOM    261  CE  LYS A  16      -4.310 -50.065 -12.051  1.00 80.56           C  
ATOM    262  HE2 LYS A  16      -5.327 -49.874 -11.708  1.00 80.56           H  
ATOM    263  HE3 LYS A  16      -3.708 -49.184 -11.828  1.00 80.56           H  
ATOM    264  NZ  LYS A  16      -3.771 -51.249 -11.358  1.00 80.56           N  
ATOM    265  HZ1 LYS A  16      -3.872 -51.080 -10.368  1.00 80.56           H  
ATOM    266  HZ2 LYS A  16      -4.372 -52.045 -11.522  1.00 80.56           H  
ATOM    267  HZ3 LYS A  16      -2.804 -51.434 -11.583  1.00 80.56           H  
ATOM    268  N   ASP A  17      -7.908 -48.701 -16.711  1.00 76.03           N  
ATOM    269  H   ASP A  17      -7.658 -49.439 -17.354  1.00 76.03           H  
ATOM    270  CA  ASP A  17      -9.283 -48.648 -16.224  1.00 76.03           C  
ATOM    271  HA  ASP A  17      -9.642 -47.622 -16.303  1.00 76.03           H  
ATOM    272  C   ASP A  17      -9.296 -49.046 -14.741  1.00 76.03           C  
ATOM    273  CB  ASP A  17     -10.202 -49.527 -17.082  1.00 76.03           C  
ATOM    274  HB2 ASP A  17     -11.184 -49.569 -16.612  1.00 76.03           H  
ATOM    275  HB3 ASP A  17      -9.801 -50.540 -17.119  1.00 76.03           H  
ATOM    276  O   ASP A  17      -8.859 -50.139 -14.362  1.00 76.03           O  
ATOM    277  CG  ASP A  17     -10.373 -48.977 -18.505  1.00 76.03           C  
ATOM    278  OD1 ASP A  17     -10.506 -47.741 -18.647  1.00 76.03           O  
ATOM    279  OD2 ASP A  17     -10.355 -49.805 -19.443  1.00 76.03           O  
ATOM    280  N   VAL A  18      -9.725 -48.110 -13.893  1.00 74.30           N  
ATOM    281  H   VAL A  18     -10.047 -47.236 -14.285  1.00 74.30           H  
ATOM    282  CA  VAL A  18      -9.745 -48.255 -12.434  1.00 74.30           C  
ATOM    283  HA  VAL A  18      -8.775 -48.623 -12.100  1.00 74.30           H  
ATOM    284  C   VAL A  18     -10.818 -49.278 -12.067  1.00 74.30           C  
ATOM    285  CB  VAL A  18     -10.012 -46.897 -11.752  1.00 74.30           C  
ATOM    286  HB  VAL A  18     -10.990 -46.524 -12.054  1.00 74.30           H  
ATOM    287  O   VAL A  18     -12.005 -48.976 -12.125  1.00 74.30           O  
ATOM    288  CG1 VAL A  18      -9.979 -47.024 -10.225  1.00 74.30           C  
ATOM    289 HG11 VAL A  18      -9.013 -47.414  -9.906  1.00 74.30           H  
ATOM    290 HG12 VAL A  18     -10.154 -46.052  -9.763  1.00 74.30           H  
ATOM    291 HG13 VAL A  18     -10.765 -47.699  -9.887  1.00 74.30           H  
ATOM    292  CG2 VAL A  18      -8.966 -45.843 -12.148  1.00 74.30           C  
ATOM    293 HG21 VAL A  18      -8.934 -45.719 -13.231  1.00 74.30           H  
ATOM    294 HG22 VAL A  18      -9.243 -44.885 -11.709  1.00 74.30           H  
ATOM    295 HG23 VAL A  18      -7.978 -46.145 -11.802  1.00 74.30           H  
ATOM    296  N   ASN A  19     -10.396 -50.491 -11.703  1.00 72.95           N  
ATOM    297  H   ASN A  19      -9.403 -50.667 -11.763  1.00 72.95           H  
ATOM    298  CA  ASN A  19     -11.301 -51.619 -11.440  1.00 72.95           C  
ATOM    299  HA  ASN A  19     -12.329 -51.313 -11.632  1.00 72.95           H  
ATOM    300  C   ASN A  19     -11.280 -52.099  -9.980  1.00 72.95           C  
ATOM    301  CB  ASN A  19     -10.958 -52.766 -12.410  1.00 72.95           C  
ATOM    302  HB2 ASN A  19     -11.513 -53.659 -12.121  1.00 72.95           H  
ATOM    303  HB3 ASN A  19      -9.893 -52.987 -12.344  1.00 72.95           H  
ATOM    304  O   ASN A  19     -12.027 -53.013  -9.636  1.00 72.95           O  
ATOM    305  CG  ASN A  19     -11.327 -52.471 -13.854  1.00 72.95           C  
ATOM    306  ND2 ASN A  19     -10.663 -53.096 -14.797  1.00 72.95           N  
ATOM    307 HD21 ASN A  19     -10.874 -52.767 -15.729  1.00 72.95           H  
ATOM    308 HD22 ASN A  19      -9.841 -53.637 -14.570  1.00 72.95           H  
ATOM    309  OD1 ASN A  19     -12.230 -51.724 -14.172  1.00 72.95           O  
ATOM    310  N   SER A  20     -10.417 -51.541  -9.125  1.00 81.45           N  
ATOM    311  H   SER A  20      -9.894 -50.731  -9.425  1.00 81.45           H  
ATOM    312  CA  SER A  20     -10.321 -51.943  -7.716  1.00 81.45           C  
ATOM    313  HA  SER A  20     -10.970 -52.802  -7.549  1.00 81.45           H  
ATOM    314  C   SER A  20     -10.807 -50.843  -6.774  1.00 81.45           C  
ATOM    315  CB  SER A  20      -8.908 -52.416  -7.366  1.00 81.45           C  
ATOM    316  HB2 SER A  20      -8.587 -53.174  -8.081  1.00 81.45           H  
ATOM    317  HB3 SER A  20      -8.923 -52.861  -6.372  1.00 81.45           H  
ATOM    318  O   SER A  20     -10.496 -49.667  -6.968  1.00 81.45           O  
ATOM    319  OG  SER A  20      -7.991 -51.350  -7.364  1.00 81.45           O  
ATOM    320  HG  SER A  20      -7.860 -51.045  -8.265  1.00 81.45           H  
ATOM    321  N   GLU A  21     -11.544 -51.233  -5.728  1.00 82.68           N  
ATOM    322  H   GLU A  21     -11.819 -52.202  -5.650  1.00 82.68           H  
ATOM    323  CA  GLU A  21     -12.026 -50.310  -4.686  1.00 82.68           C  
ATOM    324  HA  GLU A  21     -12.691 -49.573  -5.136  1.00 82.68           H  
ATOM    325  C   GLU A  21     -10.870 -49.538  -4.028  1.00 82.68           C  
ATOM    326  CB  GLU A  21     -12.803 -51.082  -3.603  1.00 82.68           C  
ATOM    327  HB2 GLU A  21     -12.989 -50.399  -2.773  1.00 82.68           H  
ATOM    328  HB3 GLU A  21     -12.189 -51.906  -3.241  1.00 82.68           H  
ATOM    329  O   GLU A  21     -11.003 -48.344  -3.750  1.00 82.68           O  
ATOM    330  CG  GLU A  21     -14.160 -51.623  -4.087  1.00 82.68           C  
ATOM    331  HG2 GLU A  21     -14.732 -50.793  -4.502  1.00 82.68           H  
ATOM    332  HG3 GLU A  21     -13.983 -52.343  -4.886  1.00 82.68           H  
ATOM    333  CD  GLU A  21     -14.985 -52.298  -2.972  1.00 82.68           C  
ATOM    334  OE1 GLU A  21     -16.157 -52.640  -3.250  1.00 82.68           O  
ATOM    335  OE2 GLU A  21     -14.456 -52.481  -1.852  1.00 82.68           O  
ATOM    336  N   ASP A  22      -9.716 -50.188  -3.850  1.00 84.32           N  
ATOM    337  H   ASP A  22      -9.691 -51.178  -4.050  1.00 84.32           H  
ATOM    338  CA  ASP A  22      -8.514 -49.575  -3.281  1.00 84.32           C  
ATOM    339  HA  ASP A  22      -8.764 -49.141  -2.313  1.00 84.32           H  
ATOM    340  C   ASP A  22      -7.973 -48.440  -4.164  1.00 84.32           C  
ATOM    341  CB  ASP A  22      -7.429 -50.647  -3.071  1.00 84.32           C  
ATOM    342  HB2 ASP A  22      -7.297 -51.208  -3.996  1.00 84.32           H  
ATOM    343  HB3 ASP A  22      -6.488 -50.145  -2.850  1.00 84.32           H  
ATOM    344  O   ASP A  22      -7.645 -47.362  -3.667  1.00 84.32           O  
ATOM    345  CG  ASP A  22      -7.719 -51.617  -1.918  1.00 84.32           C  
ATOM    346  OD1 ASP A  22      -8.469 -51.232  -0.993  1.00 84.32           O  
ATOM    347  OD2 ASP A  22      -7.136 -52.723  -1.947  1.00 84.32           O  
ATOM    348  N   GLU A  23      -7.921 -48.627  -5.484  1.00 85.44           N  
ATOM    349  H   GLU A  23      -8.254 -49.502  -5.861  1.00 85.44           H  
ATOM    350  CA  GLU A  23      -7.456 -47.593  -6.416  1.00 85.44           C  
ATOM    351  HA  GLU A  23      -6.501 -47.198  -6.068  1.00 85.44           H  
ATOM    352  C   GLU A  23      -8.424 -46.417  -6.493  1.00 85.44           C  
ATOM    353  CB  GLU A  23      -7.259 -48.194  -7.805  1.00 85.44           C  
ATOM    354  HB2 GLU A  23      -7.119 -47.393  -8.531  1.00 85.44           H  
ATOM    355  HB3 GLU A  23      -8.147 -48.765  -8.076  1.00 85.44           H  
ATOM    356  O   GLU A  23      -7.992 -45.261  -6.462  1.00 85.44           O  
ATOM    357  CG  GLU A  23      -6.013 -49.077  -7.809  1.00 85.44           C  
ATOM    358  HG2 GLU A  23      -5.136 -48.431  -7.765  1.00 85.44           H  
ATOM    359  HG3 GLU A  23      -5.988 -49.698  -6.913  1.00 85.44           H  
ATOM    360  CD  GLU A  23      -5.914 -49.990  -9.025  1.00 85.44           C  
ATOM    361  OE1 GLU A  23      -4.861 -50.653  -9.118  1.00 85.44           O  
ATOM    362  OE2 GLU A  23      -6.845 -50.078  -9.860  1.00 85.44           O  
ATOM    363  N   THR A  24      -9.729 -46.697  -6.508  1.00 85.31           N  
ATOM    364  H   THR A  24     -10.021 -47.661  -6.582  1.00 85.31           H  
ATOM    365  CA  THR A  24     -10.768 -45.667  -6.415  1.00 85.31           C  
ATOM    366  HA  THR A  24     -10.653 -44.978  -7.253  1.00 85.31           H  
ATOM    367  C   THR A  24     -10.613 -44.866  -5.120  1.00 85.31           C  
ATOM    368  CB  THR A  24     -12.165 -46.299  -6.518  1.00 85.31           C  
ATOM    369  HB  THR A  24     -12.320 -47.000  -5.698  1.00 85.31           H  
ATOM    370  O   THR A  24     -10.610 -43.632  -5.149  1.00 85.31           O  
ATOM    371  CG2 THR A  24     -13.281 -45.259  -6.518  1.00 85.31           C  
ATOM    372 HG21 THR A  24     -14.239 -45.746  -6.696  1.00 85.31           H  
ATOM    373 HG22 THR A  24     -13.327 -44.765  -5.547  1.00 85.31           H  
ATOM    374 HG23 THR A  24     -13.107 -44.520  -7.301  1.00 85.31           H  
ATOM    375  OG1 THR A  24     -12.264 -46.982  -7.740  1.00 85.31           O  
ATOM    376  HG1 THR A  24     -13.154 -47.334  -7.816  1.00 85.31           H  
ATOM    377  N   ALA A  25     -10.379 -45.530  -3.983  1.00 85.31           N  
ATOM    378  H   ALA A  25     -10.387 -46.540  -4.003  1.00 85.31           H  
ATOM    379  CA  ALA A  25     -10.146 -44.867  -2.703  1.00 85.31           C  
ATOM    380  HA  ALA A  25     -10.994 -44.212  -2.504  1.00 85.31           H  
ATOM    381  C   ALA A  25      -8.879 -43.990  -2.712  1.00 85.31           C  
ATOM    382  CB  ALA A  25     -10.095 -45.928  -1.598  1.00 85.31           C  
ATOM    383  HB1 ALA A  25     -11.015 -46.512  -1.605  1.00 85.31           H  
ATOM    384  HB2 ALA A  25      -9.255 -46.603  -1.759  1.00 85.31           H  
ATOM    385  HB3 ALA A  25      -9.986 -45.446  -0.626  1.00 85.31           H  
ATOM    386  O   ALA A  25      -8.902 -42.872  -2.182  1.00 85.31           O  
ATOM    387  N   ILE A  26      -7.793 -44.443  -3.351  1.00 86.84           N  
ATOM    388  H   ILE A  26      -7.825 -45.382  -3.721  1.00 86.84           H  
ATOM    389  CA  ILE A  26      -6.562 -43.658  -3.531  1.00 86.84           C  
ATOM    390  HA  ILE A  26      -6.216 -43.333  -2.550  1.00 86.84           H  
ATOM    391  C   ILE A  26      -6.849 -42.396  -4.356  1.00 86.84           C  
ATOM    392  CB  ILE A  26      -5.440 -44.521  -4.159  1.00 86.84           C  
ATOM    393  HB  ILE A  26      -5.826 -45.008  -5.055  1.00 86.84           H  
ATOM    394  O   ILE A  26      -6.530 -41.288  -3.909  1.00 86.84           O  
ATOM    395  CG1 ILE A  26      -4.971 -45.606  -3.167  1.00 86.84           C  
ATOM    396 HG12 ILE A  26      -4.405 -45.131  -2.366  1.00 86.84           H  
ATOM    397 HG13 ILE A  26      -5.829 -46.085  -2.695  1.00 86.84           H  
ATOM    398  CG2 ILE A  26      -4.236 -43.647  -4.562  1.00 86.84           C  
ATOM    399 HG21 ILE A  26      -3.868 -43.085  -3.703  1.00 86.84           H  
ATOM    400 HG22 ILE A  26      -3.431 -44.272  -4.947  1.00 86.84           H  
ATOM    401 HG23 ILE A  26      -4.517 -42.962  -5.361  1.00 86.84           H  
ATOM    402  CD1 ILE A  26      -4.103 -46.706  -3.793  1.00 86.84           C  
ATOM    403 HD11 ILE A  26      -3.148 -46.304  -4.131  1.00 86.84           H  
ATOM    404 HD12 ILE A  26      -3.908 -47.475  -3.046  1.00 86.84           H  
ATOM    405 HD13 ILE A  26      -4.627 -47.159  -4.634  1.00 86.84           H  
ATOM    406  N   LEU A  27      -7.502 -42.525  -5.515  1.00 86.63           N  
ATOM    407  H   LEU A  27      -7.765 -43.454  -5.812  1.00 86.63           H  
ATOM    408  CA  LEU A  27      -7.817 -41.391  -6.390  1.00 86.63           C  
ATOM    409  HA  LEU A  27      -6.894 -40.853  -6.608  1.00 86.63           H  
ATOM    410  C   LEU A  27      -8.763 -40.382  -5.727  1.00 86.63           C  
ATOM    411  CB  LEU A  27      -8.426 -41.898  -7.707  1.00 86.63           C  
ATOM    412  HB2 LEU A  27      -9.294 -42.514  -7.473  1.00 86.63           H  
ATOM    413  HB3 LEU A  27      -8.777 -41.034  -8.272  1.00 86.63           H  
ATOM    414  O   LEU A  27      -8.547 -39.172  -5.853  1.00 86.63           O  
ATOM    415  CG  LEU A  27      -7.480 -42.707  -8.613  1.00 86.63           C  
ATOM    416  HG  LEU A  27      -7.149 -43.613  -8.106  1.00 86.63           H  
ATOM    417  CD1 LEU A  27      -8.254 -43.094  -9.869  1.00 86.63           C  
ATOM    418 HD11 LEU A  27      -9.113 -43.702  -9.588  1.00 86.63           H  
ATOM    419 HD12 LEU A  27      -7.616 -43.686 -10.525  1.00 86.63           H  
ATOM    420 HD13 LEU A  27      -8.593 -42.208 -10.404  1.00 86.63           H  
ATOM    421  CD2 LEU A  27      -6.238 -41.920  -9.038  1.00 86.63           C  
ATOM    422 HD21 LEU A  27      -5.668 -42.509  -9.757  1.00 86.63           H  
ATOM    423 HD22 LEU A  27      -5.599 -41.742  -8.173  1.00 86.63           H  
ATOM    424 HD23 LEU A  27      -6.532 -40.977  -9.499  1.00 86.63           H  
ATOM    425  N   ILE A  28      -9.766 -40.852  -4.978  1.00 85.65           N  
ATOM    426  H   ILE A  28      -9.928 -41.849  -4.970  1.00 85.65           H  
ATOM    427  CA  ILE A  28     -10.657 -39.989  -4.189  1.00 85.65           C  
ATOM    428  HA  ILE A  28     -11.059 -39.218  -4.846  1.00 85.65           H  
ATOM    429  C   ILE A  28      -9.866 -39.265  -3.094  1.00 85.65           C  
ATOM    430  CB  ILE A  28     -11.851 -40.796  -3.620  1.00 85.65           C  
ATOM    431  HB  ILE A  28     -11.465 -41.684  -3.121  1.00 85.65           H  
ATOM    432  O   ILE A  28     -10.039 -38.058  -2.911  1.00 85.65           O  
ATOM    433  CG1 ILE A  28     -12.789 -41.231  -4.770  1.00 85.65           C  
ATOM    434 HG12 ILE A  28     -13.249 -40.348  -5.213  1.00 85.65           H  
ATOM    435 HG13 ILE A  28     -12.211 -41.719  -5.555  1.00 85.65           H  
ATOM    436  CG2 ILE A  28     -12.649 -39.965  -2.590  1.00 85.65           C  
ATOM    437 HG21 ILE A  28     -13.024 -39.058  -3.063  1.00 85.65           H  
ATOM    438 HG22 ILE A  28     -12.022 -39.704  -1.738  1.00 85.65           H  
ATOM    439 HG23 ILE A  28     -13.486 -40.548  -2.206  1.00 85.65           H  
ATOM    440  CD1 ILE A  28     -13.895 -42.205  -4.344  1.00 85.65           C  
ATOM    441 HD11 ILE A  28     -14.623 -41.710  -3.700  1.00 85.65           H  
ATOM    442 HD12 ILE A  28     -14.418 -42.559  -5.232  1.00 85.65           H  
ATOM    443 HD13 ILE A  28     -13.461 -43.058  -3.822  1.00 85.65           H  
ATOM    444  N   SER A  29      -8.956 -39.956  -2.398  1.00 84.34           N  
ATOM    445  H   SER A  29      -8.864 -40.946  -2.577  1.00 84.34           H  
ATOM    446  CA  SER A  29      -8.148 -39.348  -1.330  1.00 84.34           C  
ATOM    447  HA  SER A  29      -8.837 -38.880  -0.627  1.00 84.34           H  
ATOM    448  C   SER A  29      -7.222 -38.236  -1.839  1.00 84.34           C  
ATOM    449  CB  SER A  29      -7.371 -40.420  -0.556  1.00 84.34           C  
ATOM    450  HB2 SER A  29      -8.037 -41.250  -0.320  1.00 84.34           H  
ATOM    451  HB3 SER A  29      -7.029 -39.985   0.383  1.00 84.34           H  
ATOM    452  O   SER A  29      -7.072 -37.212  -1.175  1.00 84.34           O  
ATOM    453  OG  SER A  29      -6.240 -40.906  -1.249  1.00 84.34           O  
ATOM    454  HG  SER A  29      -6.477 -41.144  -2.148  1.00 84.34           H  
ATOM    455  N   LEU A  30      -6.678 -38.382  -3.052  1.00 86.06           N  
ATOM    456  H   LEU A  30      -6.815 -39.267  -3.518  1.00 86.06           H  
ATOM    457  CA  LEU A  30      -5.858 -37.368  -3.731  1.00 86.06           C  
ATOM    458  HA  LEU A  30      -5.239 -36.867  -2.986  1.00 86.06           H  
ATOM    459  C   LEU A  30      -6.702 -36.265  -4.405  1.00 86.06           C  
ATOM    460  CB  LEU A  30      -4.942 -38.091  -4.740  1.00 86.06           C  
ATOM    461  HB2 LEU A  30      -5.570 -38.698  -5.392  1.00 86.06           H  
ATOM    462  HB3 LEU A  30      -4.434 -37.353  -5.362  1.00 86.06           H  
ATOM    463  O   LEU A  30      -6.167 -35.280  -4.925  1.00 86.06           O  
ATOM    464  CG  LEU A  30      -3.876 -38.993  -4.085  1.00 86.06           C  
ATOM    465  HG  LEU A  30      -4.323 -39.590  -3.290  1.00 86.06           H  
ATOM    466  CD1 LEU A  30      -3.283 -39.936  -5.124  1.00 86.06           C  
ATOM    467 HD11 LEU A  30      -4.068 -40.582  -5.517  1.00 86.06           H  
ATOM    468 HD12 LEU A  30      -2.833 -39.375  -5.944  1.00 86.06           H  
ATOM    469 HD13 LEU A  30      -2.528 -40.561  -4.646  1.00 86.06           H  
ATOM    470  CD2 LEU A  30      -2.711 -38.185  -3.512  1.00 86.06           C  
ATOM    471 HD21 LEU A  30      -2.090 -38.831  -2.892  1.00 86.06           H  
ATOM    472 HD22 LEU A  30      -2.103 -37.770  -4.316  1.00 86.06           H  
ATOM    473 HD23 LEU A  30      -3.086 -37.358  -2.908  1.00 86.06           H  
ATOM    474  N   GLY A  31      -8.031 -36.408  -4.412  1.00 82.65           N  
ATOM    475  H   GLY A  31      -8.422 -37.213  -3.944  1.00 82.65           H  
ATOM    476  CA  GLY A  31      -8.963 -35.511  -5.095  1.00 82.65           C  
ATOM    477  HA2 GLY A  31      -8.788 -34.487  -4.766  1.00 82.65           H  
ATOM    478  HA3 GLY A  31      -9.976 -35.803  -4.817  1.00 82.65           H  
ATOM    479  C   GLY A  31      -8.867 -35.566  -6.622  1.00 82.65           C  
ATOM    480  O   GLY A  31      -9.240 -34.600  -7.283  1.00 82.65           O  
ATOM    481  N   LEU A  32      -8.337 -36.659  -7.176  1.00 85.99           N  
ATOM    482  H   LEU A  32      -8.101 -37.420  -6.556  1.00 85.99           H  
ATOM    483  CA  LEU A  32      -8.297 -36.937  -8.614  1.00 85.99           C  
ATOM    484  HA  LEU A  32      -8.111 -36.014  -9.162  1.00 85.99           H  
ATOM    485  C   LEU A  32      -9.631 -37.472  -9.136  1.00 85.99           C  
ATOM    486  CB  LEU A  32      -7.178 -37.955  -8.892  1.00 85.99           C  
ATOM    487  HB2 LEU A  32      -7.236 -38.267  -9.934  1.00 85.99           H  
ATOM    488  HB3 LEU A  32      -7.350 -38.839  -8.277  1.00 85.99           H  
ATOM    489  O   LEU A  32      -9.894 -37.390 -10.334  1.00 85.99           O  
ATOM    490  CG  LEU A  32      -5.763 -37.426  -8.616  1.00 85.99           C  
ATOM    491  HG  LEU A  32      -5.686 -37.062  -7.591  1.00 85.99           H  
ATOM    492  CD1 LEU A  32      -4.761 -38.559  -8.809  1.00 85.99           C  
ATOM    493 HD11 LEU A  32      -4.960 -39.352  -8.088  1.00 85.99           H  
ATOM    494 HD12 LEU A  32      -3.746 -38.198  -8.645  1.00 85.99           H  
ATOM    495 HD13 LEU A  32      -4.835 -38.967  -9.817  1.00 85.99           H  
ATOM    496  CD2 LEU A  32      -5.438 -36.289  -9.581  1.00 85.99           C  
ATOM    497 HD21 LEU A  32      -4.410 -35.951  -9.442  1.00 85.99           H  
ATOM    498 HD22 LEU A  32      -6.105 -35.447  -9.397  1.00 85.99           H  
ATOM    499 HD23 LEU A  32      -5.561 -36.640 -10.605  1.00 85.99           H  
ATOM    500  N   MET A  33     -10.473 -37.975  -8.239  1.00 86.33           N  
ATOM    501  H   MET A  33     -10.168 -38.034  -7.278  1.00 86.33           H  
ATOM    502  CA  MET A  33     -11.810 -38.470  -8.527  1.00 86.33           C  
ATOM    503  HA  MET A  33     -12.128 -38.086  -9.496  1.00 86.33           H  
ATOM    504  C   MET A  33     -12.786 -37.959  -7.455  1.00 86.33           C  
ATOM    505  CB  MET A  33     -11.727 -39.999  -8.619  1.00 86.33           C  
ATOM    506  HB2 MET A  33     -10.896 -40.265  -9.272  1.00 86.33           H  
ATOM    507  HB3 MET A  33     -11.537 -40.418  -7.631  1.00 86.33           H  
ATOM    508  O   MET A  33     -12.410 -37.789  -6.293  1.00 86.33           O  
ATOM    509  CG  MET A  33     -12.988 -40.627  -9.199  1.00 86.33           C  
ATOM    510  HG2 MET A  33     -13.225 -40.170 -10.160  1.00 86.33           H  
ATOM    511  HG3 MET A  33     -13.806 -40.432  -8.506  1.00 86.33           H  
ATOM    512  SD  MET A  33     -12.838 -42.416  -9.422  1.00 86.33           S  
ATOM    513  CE  MET A  33     -12.041 -42.520 -11.047  1.00 86.33           C  
ATOM    514  HE1 MET A  33     -11.077 -42.012 -11.026  1.00 86.33           H  
ATOM    515  HE2 MET A  33     -12.688 -42.068 -11.799  1.00 86.33           H  
ATOM    516  HE3 MET A  33     -11.888 -43.570 -11.299  1.00 86.33           H  
ATOM    517  N   THR A  34     -14.021 -37.635  -7.836  1.00 82.57           N  
ATOM    518  H   THR A  34     -14.281 -37.772  -8.803  1.00 82.57           H  
ATOM    519  CA  THR A  34     -15.073 -37.242  -6.889  1.00 82.57           C  
ATOM    520  HA  THR A  34     -14.625 -36.603  -6.128  1.00 82.57           H  
ATOM    521  C   THR A  34     -15.646 -38.467  -6.174  1.00 82.57           C  
ATOM    522  CB  THR A  34     -16.203 -36.440  -7.560  1.00 82.57           C  
ATOM    523  HB  THR A  34     -16.876 -36.089  -6.778  1.00 82.57           H  
ATOM    524  O   THR A  34     -15.427 -39.599  -6.591  1.00 82.57           O  
ATOM    525  CG2 THR A  34     -15.696 -35.219  -8.329  1.00 82.57           C  
ATOM    526 HG21 THR A  34     -16.545 -34.636  -8.685  1.00 82.57           H  
ATOM    527 HG22 THR A  34     -15.083 -34.599  -7.674  1.00 82.57           H  
ATOM    528 HG23 THR A  34     -15.099 -35.534  -9.185  1.00 82.57           H  
ATOM    529  OG1 THR A  34     -16.946 -37.247  -8.440  1.00 82.57           O  
ATOM    530  HG1 THR A  34     -17.827 -36.878  -8.531  1.00 82.57           H  
ATOM    531  N   LYS A  35     -16.431 -38.248  -5.110  1.00 81.17           N  
ATOM    532  H   LYS A  35     -16.593 -37.296  -4.811  1.00 81.17           H  
ATOM    533  CA  LYS A  35     -17.180 -39.329  -4.441  1.00 81.17           C  
ATOM    534  HA  LYS A  35     -16.490 -40.127  -4.165  1.00 81.17           H  
ATOM    535  C   LYS A  35     -18.214 -40.012  -5.347  1.00 81.17           C  
ATOM    536  CB  LYS A  35     -17.879 -38.803  -3.182  1.00 81.17           C  
ATOM    537  HB2 LYS A  35     -18.466 -37.918  -3.431  1.00 81.17           H  
ATOM    538  HB3 LYS A  35     -18.567 -39.572  -2.829  1.00 81.17           H  
ATOM    539  O   LYS A  35     -18.598 -41.131  -5.054  1.00 81.17           O  
ATOM    540  CG  LYS A  35     -16.895 -38.484  -2.050  1.00 81.17           C  
ATOM    541  HG2 LYS A  35     -16.284 -39.364  -1.849  1.00 81.17           H  
ATOM    542  HG3 LYS A  35     -16.247 -37.657  -2.340  1.00 81.17           H  
ATOM    543  CD  LYS A  35     -17.679 -38.113  -0.787  1.00 81.17           C  
ATOM    544  HD2 LYS A  35     -18.262 -37.212  -0.978  1.00 81.17           H  
ATOM    545  HD3 LYS A  35     -18.359 -38.930  -0.546  1.00 81.17           H  
ATOM    546  CE  LYS A  35     -16.726 -37.882   0.387  1.00 81.17           C  
ATOM    547  HE2 LYS A  35     -16.101 -38.768   0.497  1.00 81.17           H  
ATOM    548  HE3 LYS A  35     -16.076 -37.039   0.153  1.00 81.17           H  
ATOM    549  NZ  LYS A  35     -17.484 -37.635   1.637  1.00 81.17           N  
ATOM    550  HZ1 LYS A  35     -18.082 -38.425   1.832  1.00 81.17           H  
ATOM    551  HZ2 LYS A  35     -16.855 -37.511   2.418  1.00 81.17           H  
ATOM    552  HZ3 LYS A  35     -18.067 -36.816   1.541  1.00 81.17           H  
ATOM    553  N   ASP A  36     -18.621 -39.348  -6.429  1.00 83.12           N  
ATOM    554  H   ASP A  36     -18.244 -38.424  -6.587  1.00 83.12           H  
ATOM    555  CA  ASP A  36     -19.489 -39.900  -7.479  1.00 83.12           C  
ATOM    556  HA  ASP A  36     -20.108 -40.686  -7.045  1.00 83.12           H  
ATOM    557  C   ASP A  36     -18.672 -40.539  -8.624  1.00 83.12           C  
ATOM    558  CB  ASP A  36     -20.427 -38.810  -8.031  1.00 83.12           C  
ATOM    559  HB2 ASP A  36     -19.839 -38.133  -8.652  1.00 83.12           H  
ATOM    560  HB3 ASP A  36     -21.178 -39.276  -8.668  1.00 83.12           H  
ATOM    561  O   ASP A  36     -19.141 -40.599  -9.759  1.00 83.12           O  
ATOM    562  CG  ASP A  36     -21.148 -37.990  -6.961  1.00 83.12           C  
ATOM    563  OD1 ASP A  36     -21.776 -38.583  -6.061  1.00 83.12           O  
ATOM    564  OD2 ASP A  36     -21.038 -36.744  -7.060  1.00 83.12           O  
ATOM    565  N   GLU A  37     -17.412 -40.903  -8.355  1.00 79.14           N  
ATOM    566  H   GLU A  37     -17.105 -40.838  -7.395  1.00 79.14           H  
ATOM    567  CA  GLU A  37     -16.480 -41.575  -9.275  1.00 79.14           C  
ATOM    568  HA  GLU A  37     -15.524 -41.615  -8.754  1.00 79.14           H  
ATOM    569  C   GLU A  37     -16.185 -40.810 -10.581  1.00 79.14           C  
ATOM    570  CB  GLU A  37     -16.874 -43.044  -9.474  1.00 79.14           C  
ATOM    571  HB2 GLU A  37     -17.869 -43.096  -9.918  1.00 79.14           H  
ATOM    572  HB3 GLU A  37     -16.160 -43.514 -10.150  1.00 79.14           H  
ATOM    573  O   GLU A  37     -15.767 -41.373 -11.591  1.00 79.14           O  
ATOM    574  CG  GLU A  37     -16.851 -43.807  -8.138  1.00 79.14           C  
ATOM    575  HG2 GLU A  37     -15.849 -43.733  -7.714  1.00 79.14           H  
ATOM    576  HG3 GLU A  37     -17.544 -43.338  -7.440  1.00 79.14           H  
ATOM    577  CD  GLU A  37     -17.235 -45.284  -8.277  1.00 79.14           C  
ATOM    578  OE1 GLU A  37     -17.211 -45.962  -7.226  1.00 79.14           O  
ATOM    579  OE2 GLU A  37     -17.566 -45.715  -9.405  1.00 79.14           O  
ATOM    580  N   LYS A  38     -16.342 -39.477 -10.577  1.00 80.66           N  
ATOM    581  H   LYS A  38     -16.685 -39.055  -9.726  1.00 80.66           H  
ATOM    582  CA  LYS A  38     -16.002 -38.631 -11.733  1.00 80.66           C  
ATOM    583  HA  LYS A  38     -16.065 -39.250 -12.628  1.00 80.66           H  
ATOM    584  C   LYS A  38     -14.570 -38.122 -11.643  1.00 80.66           C  
ATOM    585  CB  LYS A  38     -16.997 -37.477 -11.907  1.00 80.66           C  
ATOM    586  HB2 LYS A  38     -16.990 -36.841 -11.022  1.00 80.66           H  
ATOM    587  HB3 LYS A  38     -16.680 -36.879 -12.761  1.00 80.66           H  
ATOM    588  O   LYS A  38     -14.173 -37.547 -10.633  1.00 80.66           O  
ATOM    589  CG  LYS A  38     -18.414 -38.000 -12.166  1.00 80.66           C  
ATOM    590  HG2 LYS A  38     -18.389 -38.714 -12.989  1.00 80.66           H  
ATOM    591  HG3 LYS A  38     -18.780 -38.504 -11.271  1.00 80.66           H  
ATOM    592  CD  LYS A  38     -19.371 -36.861 -12.517  1.00 80.66           C  
ATOM    593  HD2 LYS A  38     -19.023 -36.357 -13.418  1.00 80.66           H  
ATOM    594  HD3 LYS A  38     -19.409 -36.156 -11.687  1.00 80.66           H  
ATOM    595  CE  LYS A  38     -20.754 -37.471 -12.753  1.00 80.66           C  
ATOM    596  HE2 LYS A  38     -20.684 -38.192 -13.567  1.00 80.66           H  
ATOM    597  HE3 LYS A  38     -21.037 -38.025 -11.858  1.00 80.66           H  
ATOM    598  NZ  LYS A  38     -21.768 -36.435 -13.057  1.00 80.66           N  
ATOM    599  HZ1 LYS A  38     -22.666 -36.877 -13.193  1.00 80.66           H  
ATOM    600  HZ2 LYS A  38     -21.517 -35.928 -13.894  1.00 80.66           H  
ATOM    601  HZ3 LYS A  38     -21.848 -35.798 -12.277  1.00 80.66           H  
ATOM    602  N   ALA A  39     -13.806 -38.266 -12.722  1.00 81.09           N  
ATOM    603  H   ALA A  39     -14.175 -38.801 -13.496  1.00 81.09           H  
ATOM    604  CA  ALA A  39     -12.453 -37.726 -12.836  1.00 81.09           C  
ATOM    605  HA  ALA A  39     -11.837 -38.171 -12.055  1.00 81.09           H  
ATOM    606  C   ALA A  39     -12.407 -36.191 -12.668  1.00 81.09           C  
ATOM    607  CB  ALA A  39     -11.891 -38.150 -14.198  1.00 81.09           C  
ATOM    608  HB1 ALA A  39     -10.905 -37.712 -14.350  1.00 81.09           H  
ATOM    609  HB2 ALA A  39     -11.810 -39.236 -14.245  1.00 81.09           H  
ATOM    610  HB3 ALA A  39     -12.547 -37.804 -14.997  1.00 81.09           H  
ATOM    611  O   ALA A  39     -13.323 -35.480 -13.084  1.00 81.09           O  
ATOM    612  N   VAL A  40     -11.304 -35.673 -12.111  1.00 80.79           N  
ATOM    613  H   VAL A  40     -10.642 -36.327 -11.719  1.00 80.79           H  
ATOM    614  CA  VAL A  40     -11.009 -34.236 -11.962  1.00 80.79           C  
ATOM    615  HA  VAL A  40     -11.871 -33.662 -12.301  1.00 80.79           H  
ATOM    616  C   VAL A  40      -9.795 -33.869 -12.841  1.00 80.79           C  
ATOM    617  CB  VAL A  40     -10.797 -33.858 -10.478  1.00 80.79           C  
ATOM    618  HB  VAL A  40      -9.904 -34.354 -10.097  1.00 80.79           H  
ATOM    619  O   VAL A  40      -8.656 -33.876 -12.360  1.00 80.79           O  
ATOM    620  CG1 VAL A  40     -10.626 -32.337 -10.318  1.00 80.79           C  
ATOM    621 HG11 VAL A  40     -11.510 -31.820 -10.694  1.00 80.79           H  
ATOM    622 HG12 VAL A  40     -10.496 -32.100  -9.262  1.00 80.79           H  
ATOM    623 HG13 VAL A  40      -9.743 -31.993 -10.855  1.00 80.79           H  
ATOM    624  CG2 VAL A  40     -11.989 -34.277  -9.604  1.00 80.79           C  
ATOM    625 HG21 VAL A  40     -12.095 -35.361  -9.611  1.00 80.79           H  
ATOM    626 HG22 VAL A  40     -12.910 -33.831  -9.979  1.00 80.79           H  
ATOM    627 HG23 VAL A  40     -11.822 -33.967  -8.573  1.00 80.79           H  
ATOM    628  N   PRO A  41      -9.997 -33.517 -14.131  1.00 77.42           N  
ATOM    629  CA  PRO A  41      -8.914 -33.412 -15.119  1.00 77.42           C  
ATOM    630  HA  PRO A  41      -8.471 -34.399 -15.252  1.00 77.42           H  
ATOM    631  C   PRO A  41      -7.808 -32.420 -14.740  1.00 77.42           C  
ATOM    632  CB  PRO A  41      -9.593 -32.989 -16.429  1.00 77.42           C  
ATOM    633  HB2 PRO A  41      -9.626 -31.902 -16.508  1.00 77.42           H  
ATOM    634  HB3 PRO A  41      -9.089 -33.415 -17.296  1.00 77.42           H  
ATOM    635  O   PRO A  41      -6.626 -32.682 -14.953  1.00 77.42           O  
ATOM    636  CG  PRO A  41     -11.014 -33.523 -16.287  1.00 77.42           C  
ATOM    637  HG2 PRO A  41     -11.036 -34.579 -16.553  1.00 77.42           H  
ATOM    638  HG3 PRO A  41     -11.725 -32.958 -16.890  1.00 77.42           H  
ATOM    639  CD  PRO A  41     -11.286 -33.367 -14.796  1.00 77.42           C  
ATOM    640  HD2 PRO A  41     -11.690 -32.376 -14.593  1.00 77.42           H  
ATOM    641  HD3 PRO A  41     -12.000 -34.133 -14.494  1.00 77.42           H  
ATOM    642  N   ALA A  42      -8.178 -31.295 -14.118  1.00 74.03           N  
ATOM    643  H   ALA A  42      -9.164 -31.136 -13.971  1.00 74.03           H  
ATOM    644  CA  ALA A  42      -7.231 -30.253 -13.724  1.00 74.03           C  
ATOM    645  HA  ALA A  42      -6.700 -29.911 -14.612  1.00 74.03           H  
ATOM    646  C   ALA A  42      -6.172 -30.752 -12.724  1.00 74.03           C  
ATOM    647  CB  ALA A  42      -8.025 -29.075 -13.145  1.00 74.03           C  
ATOM    648  HB1 ALA A  42      -8.562 -29.386 -12.249  1.00 74.03           H  
ATOM    649  HB2 ALA A  42      -7.339 -28.268 -12.888  1.00 74.03           H  
ATOM    650  HB3 ALA A  42      -8.736 -28.707 -13.885  1.00 74.03           H  
ATOM    651  O   ALA A  42      -5.018 -30.334 -12.796  1.00 74.03           O  
ATOM    652  N   LYS A  43      -6.545 -31.658 -11.808  1.00 76.33           N  
ATOM    653  H   LYS A  43      -7.478 -32.039 -11.864  1.00 76.33           H  
ATOM    654  CA  LYS A  43      -5.601 -32.257 -10.854  1.00 76.33           C  
ATOM    655  HA  LYS A  43      -4.836 -31.522 -10.600  1.00 76.33           H  
ATOM    656  C   LYS A  43      -4.835 -33.432 -11.463  1.00 76.33           C  
ATOM    657  CB  LYS A  43      -6.312 -32.671  -9.559  1.00 76.33           C  
ATOM    658  HB2 LYS A  43      -7.203 -33.255  -9.793  1.00 76.33           H  
ATOM    659  HB3 LYS A  43      -5.621 -33.304  -9.002  1.00 76.33           H  
ATOM    660  O   LYS A  43      -3.668 -33.609 -11.131  1.00 76.33           O  
ATOM    661  CG  LYS A  43      -6.681 -31.491  -8.645  1.00 76.33           C  
ATOM    662  HG2 LYS A  43      -5.787 -30.895  -8.456  1.00 76.33           H  
ATOM    663  HG3 LYS A  43      -7.437 -30.866  -9.120  1.00 76.33           H  
ATOM    664  CD  LYS A  43      -7.215 -32.040  -7.313  1.00 76.33           C  
ATOM    665  HD2 LYS A  43      -6.556 -32.838  -6.973  1.00 76.33           H  
ATOM    666  HD3 LYS A  43      -8.206 -32.457  -7.495  1.00 76.33           H  
ATOM    667  CE  LYS A  43      -7.324 -30.993  -6.200  1.00 76.33           C  
ATOM    668  HE2 LYS A  43      -6.408 -30.403  -6.192  1.00 76.33           H  
ATOM    669  HE3 LYS A  43      -8.161 -30.327  -6.413  1.00 76.33           H  
ATOM    670  NZ  LYS A  43      -7.496 -31.653  -4.876  1.00 76.33           N  
ATOM    671  HZ1 LYS A  43      -8.375 -32.147  -4.819  1.00 76.33           H  
ATOM    672  HZ2 LYS A  43      -7.414 -31.009  -4.103  1.00 76.33           H  
ATOM    673  HZ3 LYS A  43      -6.767 -32.335  -4.721  1.00 76.33           H  
ATOM    674  N   MET A  44      -5.438 -34.184 -12.387  1.00 79.47           N  
ATOM    675  H   MET A  44      -6.407 -34.002 -12.608  1.00 79.47           H  
ATOM    676  CA  MET A  44      -4.741 -35.255 -13.116  1.00 79.47           C  
ATOM    677  HA  MET A  44      -4.332 -35.970 -12.402  1.00 79.47           H  
ATOM    678  C   MET A  44      -3.547 -34.719 -13.923  1.00 79.47           C  
ATOM    679  CB  MET A  44      -5.721 -36.003 -14.030  1.00 79.47           C  
ATOM    680  HB2 MET A  44      -6.243 -35.295 -14.674  1.00 79.47           H  
ATOM    681  HB3 MET A  44      -5.155 -36.684 -14.664  1.00 79.47           H  
ATOM    682  O   MET A  44      -2.485 -35.338 -13.924  1.00 79.47           O  
ATOM    683  CG  MET A  44      -6.744 -36.832 -13.247  1.00 79.47           C  
ATOM    684  HG2 MET A  44      -7.330 -36.185 -12.594  1.00 79.47           H  
ATOM    685  HG3 MET A  44      -6.205 -37.554 -12.633  1.00 79.47           H  
ATOM    686  SD  MET A  44      -7.868 -37.743 -14.332  1.00 79.47           S  
ATOM    687  CE  MET A  44      -8.675 -38.834 -13.131  1.00 79.47           C  
ATOM    688  HE1 MET A  44      -7.930 -39.328 -12.506  1.00 79.47           H  
ATOM    689  HE2 MET A  44      -9.249 -39.594 -13.660  1.00 79.47           H  
ATOM    690  HE3 MET A  44      -9.348 -38.251 -12.502  1.00 79.47           H  
ATOM    691  N   GLY A  45      -3.670 -33.515 -14.501  1.00 77.00           N  
ATOM    692  H   GLY A  45      -4.587 -33.091 -14.519  1.00 77.00           H  
ATOM    693  CA  GLY A  45      -2.576 -32.834 -15.209  1.00 77.00           C  
ATOM    694  HA2 GLY A  45      -2.941 -31.864 -15.547  1.00 77.00           H  
ATOM    695  HA3 GLY A  45      -2.311 -33.419 -16.089  1.00 77.00           H  
ATOM    696  C   GLY A  45      -1.310 -32.586 -14.365  1.00 77.00           C  
ATOM    697  O   GLY A  45      -0.196 -32.510 -14.898  1.00 77.00           O  
ATOM    698  N   LEU A  46      -1.452 -32.503 -13.034  1.00 81.93           N  
ATOM    699  H   LEU A  46      -2.374 -32.623 -12.640  1.00 81.93           H  
ATOM    700  CA  LEU A  46      -0.315 -32.366 -12.115  1.00 81.93           C  
ATOM    701  HA  LEU A  46       0.336 -31.565 -12.467  1.00 81.93           H  
ATOM    702  C   LEU A  46       0.531 -33.643 -12.091  1.00 81.93           C  
ATOM    703  CB  LEU A  46      -0.806 -32.025 -10.695  1.00 81.93           C  
ATOM    704  HB2 LEU A  46      -1.438 -32.839 -10.339  1.00 81.93           H  
ATOM    705  HB3 LEU A  46       0.060 -31.988 -10.033  1.00 81.93           H  
ATOM    706  O   LEU A  46       1.755 -33.566 -12.113  1.00 81.93           O  
ATOM    707  CG  LEU A  46      -1.568 -30.694 -10.574  1.00 81.93           C  
ATOM    708  HG  LEU A  46      -2.354 -30.645 -11.328  1.00 81.93           H  
ATOM    709  CD1 LEU A  46      -2.231 -30.593  -9.198  1.00 81.93           C  
ATOM    710 HD11 LEU A  46      -2.908 -31.436  -9.060  1.00 81.93           H  
ATOM    711 HD12 LEU A  46      -2.799 -29.665  -9.133  1.00 81.93           H  
ATOM    712 HD13 LEU A  46      -1.471 -30.612  -8.418  1.00 81.93           H  
ATOM    713  CD2 LEU A  46      -0.632 -29.495 -10.744  1.00 81.93           C  
ATOM    714 HD21 LEU A  46      -1.193 -28.569 -10.614  1.00 81.93           H  
ATOM    715 HD22 LEU A  46      -0.202 -29.500 -11.745  1.00 81.93           H  
ATOM    716 HD23 LEU A  46       0.172 -29.538 -10.009  1.00 81.93           H  
ATOM    717  N   PHE A  47      -0.104 -34.817 -12.118  1.00 82.92           N  
ATOM    718  H   PHE A  47      -1.111 -34.827 -12.187  1.00 82.92           H  
ATOM    719  CA  PHE A  47       0.606 -36.096 -12.110  1.00 82.92           C  
ATOM    720  HA  PHE A  47       1.406 -36.048 -11.371  1.00 82.92           H  
ATOM    721  C   PHE A  47       1.273 -36.396 -13.447  1.00 82.92           C  
ATOM    722  CB  PHE A  47      -0.336 -37.230 -11.699  1.00 82.92           C  
ATOM    723  HB2 PHE A  47      -1.254 -37.184 -12.285  1.00 82.92           H  
ATOM    724  HB3 PHE A  47       0.144 -38.184 -11.919  1.00 82.92           H  
ATOM    725  O   PHE A  47       2.349 -36.978 -13.451  1.00 82.92           O  
ATOM    726  CG  PHE A  47      -0.663 -37.192 -10.226  1.00 82.92           C  
ATOM    727  CD1 PHE A  47       0.091 -37.955  -9.315  1.00 82.92           C  
ATOM    728  HD1 PHE A  47       0.886 -38.594  -9.671  1.00 82.92           H  
ATOM    729  CD2 PHE A  47      -1.693 -36.359  -9.759  1.00 82.92           C  
ATOM    730  HD2 PHE A  47      -2.269 -35.768 -10.455  1.00 82.92           H  
ATOM    731  CE1 PHE A  47      -0.201 -37.903  -7.942  1.00 82.92           C  
ATOM    732  HE1 PHE A  47       0.369 -38.504  -7.249  1.00 82.92           H  
ATOM    733  CE2 PHE A  47      -1.979 -36.307  -8.387  1.00 82.92           C  
ATOM    734  HE2 PHE A  47      -2.789 -35.687  -8.033  1.00 82.92           H  
ATOM    735  CZ  PHE A  47      -1.247 -37.089  -7.479  1.00 82.92           C  
ATOM    736  HZ  PHE A  47      -1.493 -37.070  -6.428  1.00 82.92           H  
ATOM    737  N   THR A  48       0.714 -35.953 -14.576  1.00 76.63           N  
ATOM    738  H   THR A  48      -0.201 -35.527 -14.543  1.00 76.63           H  
ATOM    739  CA  THR A  48       1.351 -36.150 -15.892  1.00 76.63           C  
ATOM    740  HA  THR A  48       1.620 -37.202 -15.993  1.00 76.63           H  
ATOM    741  C   THR A  48       2.652 -35.363 -16.072  1.00 76.63           C  
ATOM    742  CB  THR A  48       0.392 -35.804 -17.040  1.00 76.63           C  
ATOM    743  HB  THR A  48       0.952 -35.720 -17.972  1.00 76.63           H  
ATOM    744  O   THR A  48       3.477 -35.743 -16.895  1.00 76.63           O  
ATOM    745  CG2 THR A  48      -0.679 -36.877 -17.215  1.00 76.63           C  
ATOM    746 HG21 THR A  48      -0.211 -37.835 -17.440  1.00 76.63           H  
ATOM    747 HG22 THR A  48      -1.274 -36.970 -16.306  1.00 76.63           H  
ATOM    748 HG23 THR A  48      -1.334 -36.604 -18.042  1.00 76.63           H  
ATOM    749  OG1 THR A  48      -0.299 -34.600 -16.800  1.00 76.63           O  
ATOM    750  HG1 THR A  48       0.311 -33.912 -16.527  1.00 76.63           H  
ATOM    751  N   SER A  49       2.853 -34.274 -15.320  1.00 75.40           N  
ATOM    752  H   SER A  49       2.167 -34.053 -14.612  1.00 75.40           H  
ATOM    753  CA  SER A  49       4.049 -33.415 -15.412  1.00 75.40           C  
ATOM    754  HA  SER A  49       4.613 -33.684 -16.305  1.00 75.40           H  
ATOM    755  C   SER A  49       5.026 -33.575 -14.238  1.00 75.40           C  
ATOM    756  CB  SER A  49       3.624 -31.952 -15.575  1.00 75.40           C  
ATOM    757  HB2 SER A  49       4.514 -31.323 -15.593  1.00 75.40           H  
ATOM    758  HB3 SER A  49       3.099 -31.835 -16.523  1.00 75.40           H  
ATOM    759  O   SER A  49       6.148 -33.059 -14.289  1.00 75.40           O  
ATOM    760  OG  SER A  49       2.777 -31.527 -14.523  1.00 75.40           O  
ATOM    761  HG  SER A  49       1.897 -31.888 -14.653  1.00 75.40           H  
ATOM    762  N   ALA A  50       4.616 -34.288 -13.186  1.00 80.64           N  
ATOM    763  H   ALA A  50       3.691 -34.692 -13.206  1.00 80.64           H  
ATOM    764  CA  ALA A  50       5.427 -34.539 -12.005  1.00 80.64           C  
ATOM    765  HA  ALA A  50       5.900 -33.601 -11.717  1.00 80.64           H  
ATOM    766  C   ALA A  50       6.551 -35.555 -12.280  1.00 80.64           C  
ATOM    767  CB  ALA A  50       4.506 -34.961 -10.854  1.00 80.64           C  
ATOM    768  HB1 ALA A  50       5.098 -35.214  -9.975  1.00 80.64           H  
ATOM    769  HB2 ALA A  50       3.835 -34.141 -10.598  1.00 80.64           H  
ATOM    770  HB3 ALA A  50       3.911 -35.825 -11.152  1.00 80.64           H  
ATOM    771  O   ALA A  50       6.451 -36.414 -13.155  1.00 80.64           O  
ATOM    772  N   ASP A  51       7.639 -35.448 -11.513  1.00 83.29           N  
ATOM    773  H   ASP A  51       7.608 -34.810 -10.731  1.00 83.29           H  
ATOM    774  CA  ASP A  51       8.736 -36.419 -11.557  1.00 83.29           C  
ATOM    775  HA  ASP A  51       9.098 -36.485 -12.583  1.00 83.29           H  
ATOM    776  C   ASP A  51       8.222 -37.791 -11.075  1.00 83.29           C  
ATOM    777  CB  ASP A  51       9.895 -35.904 -10.688  1.00 83.29           C  
ATOM    778  HB2 ASP A  51       9.587 -35.895  -9.642  1.00 83.29           H  
ATOM    779  HB3 ASP A  51      10.105 -34.874 -10.977  1.00 83.29           H  
ATOM    780  O   ASP A  51       7.718 -37.861  -9.952  1.00 83.29           O  
ATOM    781  CG  ASP A  51      11.188 -36.720 -10.821  1.00 83.29           C  
ATOM    782  OD1 ASP A  51      11.123 -37.970 -10.877  1.00 83.29           O  
ATOM    783  OD2 ASP A  51      12.251 -36.063 -10.875  1.00 83.29           O  
ATOM    784  N   PRO A  52       8.345 -38.879 -11.863  1.00 83.26           N  
ATOM    785  CA  PRO A  52       7.864 -40.208 -11.473  1.00 83.26           C  
ATOM    786  HA  PRO A  52       6.780 -40.172 -11.366  1.00 83.26           H  
ATOM    787  C   PRO A  52       8.479 -40.739 -10.170  1.00 83.26           C  
ATOM    788  CB  PRO A  52       8.224 -41.130 -12.644  1.00 83.26           C  
ATOM    789  HB2 PRO A  52       7.464 -41.896 -12.797  1.00 83.26           H  
ATOM    790  HB3 PRO A  52       9.198 -41.590 -12.477  1.00 83.26           H  
ATOM    791  O   PRO A  52       7.880 -41.584  -9.505  1.00 83.26           O  
ATOM    792  CG  PRO A  52       8.315 -40.188 -13.840  1.00 83.26           C  
ATOM    793  HG2 PRO A  52       8.976 -40.576 -14.615  1.00 83.26           H  
ATOM    794  HG3 PRO A  52       7.317 -40.010 -14.239  1.00 83.26           H  
ATOM    795  CD  PRO A  52       8.854 -38.902 -13.226  1.00 83.26           C  
ATOM    796  HD2 PRO A  52       9.944 -38.925 -13.206  1.00 83.26           H  
ATOM    797  HD3 PRO A  52       8.498 -38.054 -13.810  1.00 83.26           H  
ATOM    798  N   ASN A  53       9.668 -40.251  -9.797  1.00 80.95           N  
ATOM    799  H   ASN A  53      10.090 -39.526 -10.361  1.00 80.95           H  
ATOM    800  CA  ASN A  53      10.352 -40.631  -8.562  1.00 80.95           C  
ATOM    801  HA  ASN A  53      10.087 -41.658  -8.311  1.00 80.95           H  
ATOM    802  C   ASN A  53       9.952 -39.772  -7.359  1.00 80.95           C  
ATOM    803  CB  ASN A  53      11.868 -40.561  -8.782  1.00 80.95           C  
ATOM    804  HB2 ASN A  53      12.382 -40.812  -7.855  1.00 80.95           H  
ATOM    805  HB3 ASN A  53      12.146 -39.544  -9.060  1.00 80.95           H  
ATOM    806  O   ASN A  53      10.410 -40.049  -6.250  1.00 80.95           O  
ATOM    807  CG  ASN A  53      12.339 -41.535  -9.837  1.00 80.95           C  
ATOM    808  ND2 ASN A  53      13.107 -41.069 -10.791  1.00 80.95           N  
ATOM    809 HD21 ASN A  53      13.319 -41.720 -11.533  1.00 80.95           H  
ATOM    810 HD22 ASN A  53      13.157 -40.067 -10.908  1.00 80.95           H  
ATOM    811  OD1 ASN A  53      12.037 -42.715  -9.817  1.00 80.95           O  
ATOM    812  N   ALA A  54       9.148 -38.725  -7.558  1.00 85.43           N  
ATOM    813  H   ALA A  54       8.756 -38.568  -8.476  1.00 85.43           H  
ATOM    814  CA  ALA A  54       8.659 -37.915  -6.459  1.00 85.43           C  
ATOM    815  HA  ALA A  54       9.504 -37.707  -5.804  1.00 85.43           H  
ATOM    816  C   ALA A  54       7.615 -38.666  -5.629  1.00 85.43           C  
ATOM    817  CB  ALA A  54       8.124 -36.572  -6.969  1.00 85.43           C  
ATOM    818  HB1 ALA A  54       8.910 -36.037  -7.502  1.00 85.43           H  
ATOM    819  HB2 ALA A  54       7.796 -35.964  -6.126  1.00 85.43           H  
ATOM    820  HB3 ALA A  54       7.280 -36.737  -7.639  1.00 85.43           H  
ATOM    821  O   ALA A  54       6.895 -39.548  -6.104  1.00 85.43           O  
ATOM    822  N   THR A  55       7.515 -38.251  -4.379  1.00 85.37           N  
ATOM    823  H   THR A  55       8.175 -37.555  -4.062  1.00 85.37           H  
ATOM    824  CA  THR A  55       6.515 -38.697  -3.422  1.00 85.37           C  
ATOM    825  HA  THR A  55       6.065 -39.634  -3.749  1.00 85.37           H  
ATOM    826  C   THR A  55       5.432 -37.629  -3.300  1.00 85.37           C  
ATOM    827  CB  THR A  55       7.208 -38.929  -2.083  1.00 85.37           C  
ATOM    828  HB  THR A  55       7.576 -37.981  -1.690  1.00 85.37           H  
ATOM    829  O   THR A  55       5.767 -36.449  -3.173  1.00 85.37           O  
ATOM    830  CG2 THR A  55       6.259 -39.555  -1.097  1.00 85.37           C  
ATOM    831 HG21 THR A  55       6.803 -39.743  -0.171  1.00 85.37           H  
ATOM    832 HG22 THR A  55       5.867 -40.487  -1.505  1.00 85.37           H  
ATOM    833 HG23 THR A  55       5.438 -38.868  -0.892  1.00 85.37           H  
ATOM    834  OG1 THR A  55       8.290 -39.828  -2.203  1.00 85.37           O  
ATOM    835  HG1 THR A  55       8.809 -39.733  -1.401  1.00 85.37           H  
ATOM    836  N   VAL A  56       4.152 -38.013  -3.350  1.00 83.96           N  
ATOM    837  H   VAL A  56       3.946 -39.001  -3.392  1.00 83.96           H  
ATOM    838  CA  VAL A  56       3.020 -37.087  -3.210  1.00 83.96           C  
ATOM    839  HA  VAL A  56       3.410 -36.091  -3.421  1.00 83.96           H  
ATOM    840  C   VAL A  56       2.481 -37.061  -1.778  1.00 83.96           C  
ATOM    841  CB  VAL A  56       1.924 -37.313  -4.272  1.00 83.96           C  
ATOM    842  HB  VAL A  56       2.404 -37.307  -5.250  1.00 83.96           H  
ATOM    843  O   VAL A  56       2.241 -38.103  -1.167  1.00 83.96           O  
ATOM    844  CG1 VAL A  56       1.163 -38.635  -4.137  1.00 83.96           C  
ATOM    845 HG11 VAL A  56       0.377 -38.695  -4.890  1.00 83.96           H  
ATOM    846 HG12 VAL A  56       1.852 -39.463  -4.302  1.00 83.96           H  
ATOM    847 HG13 VAL A  56       0.708 -38.726  -3.150  1.00 83.96           H  
ATOM    848  CG2 VAL A  56       0.907 -36.164  -4.262  1.00 83.96           C  
ATOM    849 HG21 VAL A  56       0.235 -36.263  -5.115  1.00 83.96           H  
ATOM    850 HG22 VAL A  56       1.430 -35.211  -4.348  1.00 83.96           H  
ATOM    851 HG23 VAL A  56       0.325 -36.177  -3.341  1.00 83.96           H  
ATOM    852  N   PHE A  57       2.250 -35.855  -1.263  1.00 77.66           N  
ATOM    853  H   PHE A  57       2.519 -35.055  -1.817  1.00 77.66           H  
ATOM    854  CA  PHE A  57       1.658 -35.593   0.048  1.00 77.66           C  
ATOM    855  HA  PHE A  57       1.398 -36.539   0.522  1.00 77.66           H  
ATOM    856  C   PHE A  57       0.379 -34.762  -0.097  1.00 77.66           C  
ATOM    857  CB  PHE A  57       2.670 -34.876   0.950  1.00 77.66           C  
ATOM    858  HB2 PHE A  57       2.204 -34.689   1.918  1.00 77.66           H  
ATOM    859  HB3 PHE A  57       2.908 -33.904   0.517  1.00 77.66           H  
ATOM    860  O   PHE A  57       0.328 -33.840  -0.911  1.00 77.66           O  
ATOM    861  CG  PHE A  57       3.962 -35.632   1.173  1.00 77.66           C  
ATOM    862  CD1 PHE A  57       4.087 -36.500   2.273  1.00 77.66           C  
ATOM    863  HD1 PHE A  57       3.261 -36.631   2.956  1.00 77.66           H  
ATOM    864  CD2 PHE A  57       5.041 -35.469   0.284  1.00 77.66           C  
ATOM    865  HD2 PHE A  57       4.953 -34.813  -0.570  1.00 77.66           H  
ATOM    866  CE1 PHE A  57       5.291 -37.192   2.494  1.00 77.66           C  
ATOM    867  HE1 PHE A  57       5.391 -37.849   3.346  1.00 77.66           H  
ATOM    868  CE2 PHE A  57       6.242 -36.161   0.508  1.00 77.66           C  
ATOM    869  HE2 PHE A  57       7.079 -36.019  -0.160  1.00 77.66           H  
ATOM    870  CZ  PHE A  57       6.372 -37.016   1.614  1.00 77.66           C  
ATOM    871  HZ  PHE A  57       7.308 -37.523   1.792  1.00 77.66           H  
ATOM    872  N   ILE A  58      -0.642 -35.068   0.708  1.00 75.44           N  
ATOM    873  H   ILE A  58      -0.514 -35.811   1.380  1.00 75.44           H  
ATOM    874  CA  ILE A  58      -1.915 -34.331   0.756  1.00 75.44           C  
ATOM    875  HA  ILE A  58      -1.997 -33.692  -0.123  1.00 75.44           H  
ATOM    876  C   ILE A  58      -1.928 -33.444   2.008  1.00 75.44           C  
ATOM    877  CB  ILE A  58      -3.122 -35.301   0.753  1.00 75.44           C  
ATOM    878  HB  ILE A  58      -3.069 -35.902   1.661  1.00 75.44           H  
ATOM    879  O   ILE A  58      -1.801 -33.952   3.121  1.00 75.44           O  
ATOM    880  CG1 ILE A  58      -3.151 -36.259  -0.459  1.00 75.44           C  
ATOM    881 HG12 ILE A  58      -2.142 -36.555  -0.747  1.00 75.44           H  
ATOM    882 HG13 ILE A  58      -3.615 -35.753  -1.306  1.00 75.44           H  
ATOM    883  CG2 ILE A  58      -4.439 -34.499   0.772  1.00 75.44           C  
ATOM    884 HG21 ILE A  58      -5.300 -35.162   0.682  1.00 75.44           H  
ATOM    885 HG22 ILE A  58      -4.457 -33.785  -0.051  1.00 75.44           H  
ATOM    886 HG23 ILE A  58      -4.538 -33.964   1.717  1.00 75.44           H  
ATOM    887  CD1 ILE A  58      -3.940 -37.543  -0.155  1.00 75.44           C  
ATOM    888 HD11 ILE A  58      -4.929 -37.309   0.239  1.00 75.44           H  
ATOM    889 HD12 ILE A  58      -3.401 -38.130   0.589  1.00 75.44           H  
ATOM    890 HD13 ILE A  58      -4.057 -38.148  -1.053  1.00 75.44           H  
ATOM    891  N   HIS A  59      -2.106 -32.133   1.844  1.00 64.98           N  
ATOM    892  H   HIS A  59      -2.200 -31.782   0.901  1.00 64.98           H  
ATOM    893  CA  HIS A  59      -2.306 -31.202   2.963  1.00 64.98           C  
ATOM    894  HA  HIS A  59      -1.687 -31.524   3.801  1.00 64.98           H  
ATOM    895  C   HIS A  59      -3.760 -31.190   3.464  1.00 64.98           C  
ATOM    896  CB  HIS A  59      -1.854 -29.794   2.551  1.00 64.98           C  
ATOM    897  HB2 HIS A  59      -2.217 -29.582   1.545  1.00 64.98           H  
ATOM    898  HB3 HIS A  59      -2.296 -29.057   3.221  1.00 64.98           H  
ATOM    899  O   HIS A  59      -4.675 -31.605   2.756  1.00 64.98           O  
ATOM    900  CG  HIS A  59      -0.361 -29.608   2.600  1.00 64.98           C  
ATOM    901  CD2 HIS A  59       0.487 -29.523   1.530  1.00 64.98           C  
ATOM    902  HD2 HIS A  59       0.208 -29.601   0.489  1.00 64.98           H  
ATOM    903  ND1 HIS A  59       0.405 -29.467   3.739  1.00 64.98           N  
ATOM    904  HD1 HIS A  59       0.086 -29.537   4.694  1.00 64.98           H  
ATOM    905  CE1 HIS A  59       1.683 -29.298   3.361  1.00 64.98           C  
ATOM    906  HE1 HIS A  59       2.523 -29.178   4.028  1.00 64.98           H  
ATOM    907  NE2 HIS A  59       1.776 -29.307   2.023  1.00 64.98           N  
ATOM    908  N   GLU A  60      -3.989 -30.635   4.663  1.00 61.90           N  
ATOM    909  H   GLU A  60      -3.198 -30.345   5.220  1.00 61.90           H  
ATOM    910  CA  GLU A  60      -5.321 -30.511   5.289  1.00 61.90           C  
ATOM    911  HA  GLU A  60      -5.721 -31.505   5.490  1.00 61.90           H  
ATOM    912  C   GLU A  60      -6.359 -29.781   4.414  1.00 61.90           C  
ATOM    913  CB  GLU A  60      -5.201 -29.751   6.623  1.00 61.90           C  
ATOM    914  HB2 GLU A  60      -6.207 -29.576   7.005  1.00 61.90           H  
ATOM    915  HB3 GLU A  60      -4.733 -28.785   6.434  1.00 61.90           H  
ATOM    916  O   GLU A  60      -7.556 -30.022   4.541  1.00 61.90           O  
ATOM    917  CG  GLU A  60      -4.406 -30.503   7.702  1.00 61.90           C  
ATOM    918  HG2 GLU A  60      -4.832 -31.500   7.814  1.00 61.90           H  
ATOM    919  HG3 GLU A  60      -3.374 -30.610   7.367  1.00 61.90           H  
ATOM    920  CD  GLU A  60      -4.423 -29.784   9.065  1.00 61.90           C  
ATOM    921  OE1 GLU A  60      -4.043 -30.439  10.059  1.00 61.90           O  
ATOM    922  OE2 GLU A  60      -4.793 -28.586   9.105  1.00 61.90           O  
ATOM    923  N   ASP A  61      -5.914 -28.916   3.497  1.00 65.03           N  
ATOM    924  H   ASP A  61      -4.915 -28.816   3.389  1.00 65.03           H  
ATOM    925  CA  ASP A  61      -6.774 -28.198   2.547  1.00 65.03           C  
ATOM    926  HA  ASP A  61      -7.752 -28.075   3.013  1.00 65.03           H  
ATOM    927  C   ASP A  61      -7.031 -28.957   1.226  1.00 65.03           C  
ATOM    928  CB  ASP A  61      -6.213 -26.785   2.310  1.00 65.03           C  
ATOM    929  HB2 ASP A  61      -6.951 -26.208   1.752  1.00 65.03           H  
ATOM    930  HB3 ASP A  61      -6.079 -26.294   3.274  1.00 65.03           H  
ATOM    931  O   ASP A  61      -7.686 -28.431   0.326  1.00 65.03           O  
ATOM    932  CG  ASP A  61      -4.884 -26.732   1.544  1.00 65.03           C  
ATOM    933  OD1 ASP A  61      -4.321 -27.787   1.165  1.00 65.03           O  
ATOM    934  OD2 ASP A  61      -4.362 -25.611   1.340  1.00 65.03           O  
ATOM    935  N   GLY A  62      -6.515 -30.183   1.087  1.00 63.09           N  
ATOM    936  H   GLY A  62      -6.003 -30.567   1.868  1.00 63.09           H  
ATOM    937  CA  GLY A  62      -6.653 -31.021  -0.107  1.00 63.09           C  
ATOM    938  HA2 GLY A  62      -7.682 -30.971  -0.464  1.00 63.09           H  
ATOM    939  HA3 GLY A  62      -6.437 -32.051   0.179  1.00 63.09           H  
ATOM    940  C   GLY A  62      -5.718 -30.661  -1.270  1.00 63.09           C  
ATOM    941  O   GLY A  62      -5.943 -31.125  -2.398  1.00 63.09           O  
ATOM    942  N   SER A  63      -4.700 -29.823  -1.038  1.00 72.77           N  
ATOM    943  H   SER A  63      -4.610 -29.440  -0.108  1.00 72.77           H  
ATOM    944  CA  SER A  63      -3.622 -29.567  -2.005  1.00 72.77           C  
ATOM    945  HA  SER A  63      -4.064 -29.586  -3.001  1.00 72.77           H  
ATOM    946  C   SER A  63      -2.548 -30.662  -1.984  1.00 72.77           C  
ATOM    947  CB  SER A  63      -3.024 -28.166  -1.829  1.00 72.77           C  
ATOM    948  HB2 SER A  63      -2.269 -28.005  -2.598  1.00 72.77           H  
ATOM    949  HB3 SER A  63      -3.816 -27.429  -1.965  1.00 72.77           H  
ATOM    950  O   SER A  63      -2.354 -31.331  -0.970  1.00 72.77           O  
ATOM    951  OG  SER A  63      -2.438 -27.964  -0.561  1.00 72.77           O  
ATOM    952  HG  SER A  63      -3.139 -28.020   0.092  1.00 72.77           H  
ATOM    953  N   LEU A  64      -1.870 -30.849  -3.123  1.00 78.38           N  
ATOM    954  H   LEU A  64      -2.013 -30.204  -3.886  1.00 78.38           H  
ATOM    955  CA  LEU A  64      -0.867 -31.895  -3.338  1.00 78.38           C  
ATOM    956  HA  LEU A  64      -0.892 -32.595  -2.504  1.00 78.38           H  
ATOM    957  C   LEU A  64       0.542 -31.290  -3.405  1.00 78.38           C  
ATOM    958  CB  LEU A  64      -1.189 -32.672  -4.629  1.00 78.38           C  
ATOM    959  HB2 LEU A  64      -1.135 -31.977  -5.467  1.00 78.38           H  
ATOM    960  HB3 LEU A  64      -0.415 -33.425  -4.778  1.00 78.38           H  
ATOM    961  O   LEU A  64       0.758 -30.330  -4.145  1.00 78.38           O  
ATOM    962  CG  LEU A  64      -2.565 -33.362  -4.647  1.00 78.38           C  
ATOM    963  HG  LEU A  64      -3.352 -32.630  -4.468  1.00 78.38           H  
ATOM    964  CD1 LEU A  64      -2.789 -33.967  -6.025  1.00 78.38           C  
ATOM    965 HD11 LEU A  64      -2.796 -33.184  -6.783  1.00 78.38           H  
ATOM    966 HD12 LEU A  64      -3.738 -34.503  -6.048  1.00 78.38           H  
ATOM    967 HD13 LEU A  64      -1.970 -34.658  -6.231  1.00 78.38           H  
ATOM    968  CD2 LEU A  64      -2.675 -34.474  -3.608  1.00 78.38           C  
ATOM    969 HD21 LEU A  64      -3.649 -34.957  -3.689  1.00 78.38           H  
ATOM    970 HD22 LEU A  64      -2.579 -34.054  -2.606  1.00 78.38           H  
ATOM    971 HD23 LEU A  64      -1.891 -35.214  -3.761  1.00 78.38           H  
ATOM    972  N   LEU A  65       1.485 -31.866  -2.661  1.00 79.76           N  
ATOM    973  H   LEU A  65       1.205 -32.640  -2.077  1.00 79.76           H  
ATOM    974  CA  LEU A  65       2.911 -31.523  -2.660  1.00 79.76           C  
ATOM    975  HA  LEU A  65       3.081 -30.646  -3.284  1.00 79.76           H  
ATOM    976  C   LEU A  65       3.715 -32.700  -3.226  1.00 79.76           C  
ATOM    977  CB  LEU A  65       3.331 -31.195  -1.216  1.00 79.76           C  
ATOM    978  HB2 LEU A  65       3.179 -32.095  -0.619  1.00 79.76           H  
ATOM    979  HB3 LEU A  65       2.662 -30.437  -0.810  1.00 79.76           H  
ATOM    980  O   LEU A  65       3.429 -33.843  -2.886  1.00 79.76           O  
ATOM    981  CG  LEU A  65       4.795 -30.726  -1.062  1.00 79.76           C  
ATOM    982  HG  LEU A  65       5.377 -30.990  -1.945  1.00 79.76           H  
ATOM    983  CD1 LEU A  65       4.859 -29.210  -0.886  1.00 79.76           C  
ATOM    984 HD11 LEU A  65       4.406 -28.717  -1.746  1.00 79.76           H  
ATOM    985 HD12 LEU A  65       5.900 -28.897  -0.801  1.00 79.76           H  
ATOM    986 HD13 LEU A  65       4.329 -28.919   0.021  1.00 79.76           H  
ATOM    987  CD2 LEU A  65       5.452 -31.388   0.144  1.00 79.76           C  
ATOM    988 HD21 LEU A  65       6.491 -31.070   0.229  1.00 79.76           H  
ATOM    989 HD22 LEU A  65       5.432 -32.472   0.034  1.00 79.76           H  
ATOM    990 HD23 LEU A  65       4.923 -31.116   1.058  1.00 79.76           H  
ATOM    991  N   PHE A  66       4.723 -32.427  -4.056  1.00 83.05           N  
ATOM    992  H   PHE A  66       4.947 -31.460  -4.243  1.00 83.05           H  
ATOM    993  CA  PHE A  66       5.577 -33.441  -4.680  1.00 83.05           C  
ATOM    994  HA  PHE A  66       5.247 -34.437  -4.385  1.00 83.05           H  
ATOM    995  C   PHE A  66       7.030 -33.254  -4.228  1.00 83.05           C  
ATOM    996  CB  PHE A  66       5.455 -33.342  -6.209  1.00 83.05           C  
ATOM    997  HB2 PHE A  66       5.842 -32.377  -6.536  1.00 83.05           H  
ATOM    998  HB3 PHE A  66       6.086 -34.110  -6.656  1.00 83.05           H  
ATOM    999  O   PHE A  66       7.649 -32.247  -4.570  1.00 83.05           O  
ATOM   1000  CG  PHE A  66       4.045 -33.498  -6.748  1.00 83.05           C  
ATOM   1001  CD1 PHE A  66       3.559 -34.772  -7.084  1.00 83.05           C  
ATOM   1002  HD1 PHE A  66       4.186 -35.636  -6.915  1.00 83.05           H  
ATOM   1003  CD2 PHE A  66       3.213 -32.374  -6.910  1.00 83.05           C  
ATOM   1004  HD2 PHE A  66       3.572 -31.392  -6.641  1.00 83.05           H  
ATOM   1005  CE1 PHE A  66       2.264 -34.925  -7.609  1.00 83.05           C  
ATOM   1006  HE1 PHE A  66       1.894 -35.906  -7.869  1.00 83.05           H  
ATOM   1007  CE2 PHE A  66       1.908 -32.526  -7.413  1.00 83.05           C  
ATOM   1008  HE2 PHE A  66       1.270 -31.662  -7.524  1.00 83.05           H  
ATOM   1009  CZ  PHE A  66       1.436 -33.801  -7.773  1.00 83.05           C  
ATOM   1010  HZ  PHE A  66       0.438 -33.924  -8.165  1.00 83.05           H  
ATOM   1011  N   GLU A  67       7.596 -34.213  -3.494  1.00 79.05           N  
ATOM   1012  H   GLU A  67       7.038 -35.011  -3.225  1.00 79.05           H  
ATOM   1013  CA  GLU A  67       9.000 -34.164  -3.062  1.00 79.05           C  
ATOM   1014  HA  GLU A  67       9.413 -33.181  -3.289  1.00 79.05           H  
ATOM   1015  C   GLU A  67       9.852 -35.201  -3.790  1.00 79.05           C  
ATOM   1016  CB  GLU A  67       9.161 -34.356  -1.552  1.00 79.05           C  
ATOM   1017  HB2 GLU A  67      10.230 -34.346  -1.338  1.00 79.05           H  
ATOM   1018  HB3 GLU A  67       8.771 -35.335  -1.271  1.00 79.05           H  
ATOM   1019  O   GLU A  67       9.570 -36.397  -3.749  1.00 79.05           O  
ATOM   1020  CG  GLU A  67       8.497 -33.254  -0.719  1.00 79.05           C  
ATOM   1021  HG2 GLU A  67       8.776 -32.287  -1.136  1.00 79.05           H  
ATOM   1022  HG3 GLU A  67       7.415 -33.363  -0.797  1.00 79.05           H  
ATOM   1023  CD  GLU A  67       8.919 -33.311   0.759  1.00 79.05           C  
ATOM   1024  OE1 GLU A  67       8.836 -32.252   1.420  1.00 79.05           O  
ATOM   1025  OE2 GLU A  67       9.387 -34.385   1.204  1.00 79.05           O  
ATOM   1026  N   VAL A  68      10.933 -34.753  -4.430  1.00 79.27           N  
ATOM   1027  H   VAL A  68      11.130 -33.763  -4.400  1.00 79.27           H  
ATOM   1028  CA  VAL A  68      11.913 -35.642  -5.070  1.00 79.27           C  
ATOM   1029  HA  VAL A  68      11.374 -36.497  -5.477  1.00 79.27           H  
ATOM   1030  C   VAL A  68      12.931 -36.114  -4.019  1.00 79.27           C  
ATOM   1031  CB  VAL A  68      12.617 -34.957  -6.257  1.00 79.27           C  
ATOM   1032  HB  VAL A  68      13.197 -34.109  -5.893  1.00 79.27           H  
ATOM   1033  O   VAL A  68      13.510 -35.266  -3.330  1.00 79.27           O  
ATOM   1034  CG1 VAL A  68      13.561 -35.926  -6.984  1.00 79.27           C  
ATOM   1035 HG11 VAL A  68      14.009 -35.430  -7.845  1.00 79.27           H  
ATOM   1036 HG12 VAL A  68      13.005 -36.794  -7.337  1.00 79.27           H  
ATOM   1037 HG13 VAL A  68      14.360 -36.252  -6.319  1.00 79.27           H  
ATOM   1038  CG2 VAL A  68      11.609 -34.445  -7.294  1.00 79.27           C  
ATOM   1039 HG21 VAL A  68      10.924 -33.724  -6.848  1.00 79.27           H  
ATOM   1040 HG22 VAL A  68      12.138 -33.960  -8.115  1.00 79.27           H  
ATOM   1041 HG23 VAL A  68      11.041 -35.283  -7.697  1.00 79.27           H  
ATOM   1042  N   PRO A  69      13.212 -37.428  -3.904  1.00 62.27           N  
ATOM   1043  CA  PRO A  69      14.231 -37.943  -2.997  1.00 62.27           C  
ATOM   1044  HA  PRO A  69      13.899 -37.765  -1.974  1.00 62.27           H  
ATOM   1045  C   PRO A  69      15.584 -37.264  -3.235  1.00 62.27           C  
ATOM   1046  CB  PRO A  69      14.295 -39.456  -3.245  1.00 62.27           C  
ATOM   1047  HB2 PRO A  69      15.049 -39.687  -3.997  1.00 62.27           H  
ATOM   1048  HB3 PRO A  69      14.495 -40.007  -2.326  1.00 62.27           H  
ATOM   1049  O   PRO A  69      16.124 -37.269  -4.345  1.00 62.27           O  
ATOM   1050  CG  PRO A  69      12.916 -39.786  -3.811  1.00 62.27           C  
ATOM   1051  HG2 PRO A  69      12.940 -40.658  -4.464  1.00 62.27           H  
ATOM   1052  HG3 PRO A  69      12.212 -39.941  -2.993  1.00 62.27           H  
ATOM   1053  CD  PRO A  69      12.530 -38.523  -4.573  1.00 62.27           C  
ATOM   1054  HD2 PRO A  69      12.869 -38.594  -5.607  1.00 62.27           H  
ATOM   1055  HD3 PRO A  69      11.448 -38.398  -4.534  1.00 62.27           H  
ATOM   1056  N   LYS A  70      16.147 -36.662  -2.181  1.00 47.28           N  
ATOM   1057  H   LYS A  70      15.643 -36.682  -1.306  1.00 47.28           H  
ATOM   1058  CA  LYS A  70      17.477 -36.044  -2.228  1.00 47.28           C  
ATOM   1059  HA  LYS A  70      17.496 -35.320  -3.043  1.00 47.28           H  
ATOM   1060  C   LYS A  70      18.516 -37.128  -2.530  1.00 47.28           C  
ATOM   1061  CB  LYS A  70      17.789 -35.326  -0.900  1.00 47.28           C  
ATOM   1062  HB2 LYS A  70      18.830 -35.004  -0.917  1.00 47.28           H  
ATOM   1063  HB3 LYS A  70      17.666 -36.028  -0.075  1.00 47.28           H  
ATOM   1064  O   LYS A  70      18.606 -38.109  -1.795  1.00 47.28           O  
ATOM   1065  CG  LYS A  70      16.898 -34.094  -0.665  1.00 47.28           C  
ATOM   1066  HG2 LYS A  70      15.853 -34.402  -0.642  1.00 47.28           H  
ATOM   1067  HG3 LYS A  70      17.036 -33.391  -1.487  1.00 47.28           H  
ATOM   1068  CD  LYS A  70      17.241 -33.397   0.661  1.00 47.28           C  
ATOM   1069  HD2 LYS A  70      18.279 -33.067   0.638  1.00 47.28           H  
ATOM   1070  HD3 LYS A  70      17.111 -34.109   1.476  1.00 47.28           H  
ATOM   1071  CE  LYS A  70      16.315 -32.192   0.877  1.00 47.28           C  
ATOM   1072  HE2 LYS A  70      15.283 -32.538   0.821  1.00 47.28           H  
ATOM   1073  HE3 LYS A  70      16.467 -31.481   0.066  1.00 47.28           H  
ATOM   1074  NZ  LYS A  70      16.552 -31.536   2.188  1.00 47.28           N  
ATOM   1075  HZ1 LYS A  70      17.498 -31.189   2.254  1.00 47.28           H  
ATOM   1076  HZ2 LYS A  70      16.390 -32.191   2.940  1.00 47.28           H  
ATOM   1077  HZ3 LYS A  70      15.910 -30.766   2.311  1.00 47.28           H  
ATOM   1078  N   ARG A  71      19.321 -36.949  -3.585  1.00 38.17           N  
ATOM   1079  H   ARG A  71      19.173 -36.135  -4.164  1.00 38.17           H  
ATOM   1080  CA  ARG A  71      20.514 -37.781  -3.804  1.00 38.17           C  
ATOM   1081  HA  ARG A  71      20.210 -38.828  -3.831  1.00 38.17           H  
ATOM   1082  C   ARG A  71      21.439 -37.608  -2.597  1.00 38.17           C  
ATOM   1083  CB  ARG A  71      21.225 -37.436  -5.126  1.00 38.17           C  
ATOM   1084  HB2 ARG A  71      21.353 -36.356  -5.205  1.00 38.17           H  
ATOM   1085  HB3 ARG A  71      22.214 -37.894  -5.111  1.00 38.17           H  
ATOM   1086  O   ARG A  71      21.830 -36.493  -2.266  1.00 38.17           O  
ATOM   1087  CG  ARG A  71      20.468 -37.968  -6.356  1.00 38.17           C  
ATOM   1088  HG2 ARG A  71      19.494 -37.484  -6.421  1.00 38.17           H  
ATOM   1089  HG3 ARG A  71      20.321 -39.042  -6.247  1.00 38.17           H  
ATOM   1090  CD  ARG A  71      21.259 -37.700  -7.645  1.00 38.17           C  
ATOM   1091  HD2 ARG A  71      22.242 -38.163  -7.551  1.00 38.17           H  
ATOM   1092  HD3 ARG A  71      21.391 -36.624  -7.759  1.00 38.17           H  
ATOM   1093  NE  ARG A  71      20.573 -38.244  -8.835  1.00 38.17           N  
ATOM   1094  HE  ARG A  71      19.679 -38.689  -8.680  1.00 38.17           H  
ATOM   1095  NH1 ARG A  71      22.172 -37.685 -10.390  1.00 38.17           N  
ATOM   1096 HH11 ARG A  71      22.511 -37.698 -11.342  1.00 38.17           H  
ATOM   1097 HH12 ARG A  71      22.742 -37.289  -9.657  1.00 38.17           H  
ATOM   1098  NH2 ARG A  71      20.330 -38.762 -11.043  1.00 38.17           N  
ATOM   1099 HH21 ARG A  71      19.441 -39.202 -10.849  1.00 38.17           H  
ATOM   1100 HH22 ARG A  71      20.686 -38.761 -11.988  1.00 38.17           H  
ATOM   1101  CZ  ARG A  71      21.026 -38.227 -10.079  1.00 38.17           C  
ATOM   1102  N   THR A  72      21.726 -38.714  -1.923  1.00 29.68           N  
ATOM   1103  H   THR A  72      21.333 -39.586  -2.247  1.00 29.68           H  
ATOM   1104  CA  THR A  72      22.693 -38.836  -0.829  1.00 29.68           C  
ATOM   1105  HA  THR A  72      22.336 -38.302   0.051  1.00 29.68           H  
ATOM   1106  C   THR A  72      24.042 -38.261  -1.257  1.00 29.68           C  
ATOM   1107  CB  THR A  72      22.874 -40.332  -0.491  1.00 29.68           C  
ATOM   1108  HB  THR A  72      23.839 -40.487  -0.007  1.00 29.68           H  
ATOM   1109  O   THR A  72      24.659 -38.814  -2.165  1.00 29.68           O  
ATOM   1110  CG2 THR A  72      21.783 -40.843   0.445  1.00 29.68           C  
ATOM   1111 HG21 THR A  72      21.822 -40.301   1.390  1.00 29.68           H  
ATOM   1112 HG22 THR A  72      20.802 -40.706  -0.011  1.00 29.68           H  
ATOM   1113 HG23 THR A  72      21.940 -41.903   0.641  1.00 29.68           H  
ATOM   1114  OG1 THR A  72      22.805 -41.113  -1.669  1.00 29.68           O  
ATOM   1115  HG1 THR A  72      23.604 -40.921  -2.165  1.00 29.68           H  
ATOM   1116  N   GLY A  73      24.503 -37.174  -0.626  1.00 32.02           N  
ATOM   1117  H   GLY A  73      23.935 -36.719   0.075  1.00 32.02           H  
ATOM   1118  CA  GLY A  73      25.884 -36.722  -0.824  1.00 32.02           C  
ATOM   1119  HA2 GLY A  73      26.544 -37.364  -0.240  1.00 32.02           H  
ATOM   1120  HA3 GLY A  73      26.148 -36.861  -1.872  1.00 32.02           H  
ATOM   1121  C   GLY A  73      26.252 -35.276  -0.496  1.00 32.02           C  
ATOM   1122  O   GLY A  73      27.442 -35.014  -0.386  1.00 32.02           O  
ATOM   1123  N   GLU A  74      25.320 -34.340  -0.299  1.00 29.33           N  
ATOM   1124  H   GLU A  74      24.346 -34.547  -0.465  1.00 29.33           H  
ATOM   1125  CA  GLU A  74      25.707 -32.939  -0.044  1.00 29.33           C  
ATOM   1126  HA  GLU A  74      26.787 -32.842  -0.161  1.00 29.33           H  
ATOM   1127  C   GLU A  74      25.457 -32.521   1.407  1.00 29.33           C  
ATOM   1128  CB  GLU A  74      25.169 -32.001  -1.126  1.00 29.33           C  
ATOM   1129  HB2 GLU A  74      25.209 -30.971  -0.771  1.00 29.33           H  
ATOM   1130  HB3 GLU A  74      24.137 -32.265  -1.359  1.00 29.33           H  
ATOM   1131  O   GLU A  74      24.342 -32.237   1.849  1.00 29.33           O  
ATOM   1132  CG  GLU A  74      26.074 -32.139  -2.370  1.00 29.33           C  
ATOM   1133  HG2 GLU A  74      27.074 -31.790  -2.114  1.00 29.33           H  
ATOM   1134  HG3 GLU A  74      26.145 -33.192  -2.640  1.00 29.33           H  
ATOM   1135  CD  GLU A  74      25.577 -31.371  -3.600  1.00 29.33           C  
ATOM   1136  OE1 GLU A  74      26.312 -31.389  -4.612  1.00 29.33           O  
ATOM   1137  OE2 GLU A  74      24.437 -30.849  -3.561  1.00 29.33           O  
ATOM   1138  N   SER A  75      26.574 -32.572   2.134  1.00 25.59           N  
ATOM   1139  H   SER A  75      27.394 -32.874   1.627  1.00 25.59           H  
ATOM   1140  CA  SER A  75      26.819 -32.064   3.476  1.00 25.59           C  
ATOM   1141  HA  SER A  75      26.108 -32.522   4.163  1.00 25.59           H  
ATOM   1142  C   SER A  75      26.680 -30.540   3.554  1.00 25.59           C  
ATOM   1143  CB  SER A  75      28.240 -32.482   3.874  1.00 25.59           C  
ATOM   1144  HB2 SER A  75      28.310 -33.570   3.876  1.00 25.59           H  
ATOM   1145  HB3 SER A  75      28.941 -32.088   3.139  1.00 25.59           H  
ATOM   1146  O   SER A  75      26.862 -29.806   2.588  1.00 25.59           O  
ATOM   1147  OG  SER A  75      28.598 -31.992   5.147  1.00 25.59           O  
ATOM   1148  HG  SER A  75      29.546 -32.087   5.261  1.00 25.59           H  
ATOM   1149  N   SER A  76      26.376 -30.094   4.765  1.00 26.66           N  
ATOM   1150  H   SER A  76      26.447 -30.785   5.499  1.00 26.66           H  
ATOM   1151  CA  SER A  76      26.149 -28.732   5.224  1.00 26.66           C  
ATOM   1152  HA  SER A  76      25.207 -28.368   4.814  1.00 26.66           H  
ATOM   1153  C   SER A  76      27.264 -27.729   4.900  1.00 26.66           C  
ATOM   1154  CB  SER A  76      26.038 -28.827   6.753  1.00 26.66           C  
ATOM   1155  HB2 SER A  76      25.957 -27.825   7.175  1.00 26.66           H  
ATOM   1156  HB3 SER A  76      25.145 -29.392   7.019  1.00 26.66           H  
ATOM   1157  O   SER A  76      28.371 -27.849   5.421  1.00 26.66           O  
ATOM   1158  OG  SER A  76      27.178 -29.479   7.289  1.00 26.66           O  
ATOM   1159  HG  SER A  76      27.944 -29.144   6.817  1.00 26.66           H  
ATOM   1160  N   ALA A  77      26.913 -26.636   4.223  1.00 25.81           N  
ATOM   1161  H   ALA A  77      26.090 -26.666   3.639  1.00 25.81           H  
ATOM   1162  CA  ALA A  77      27.462 -25.311   4.502  1.00 25.81           C  
ATOM   1163  HA  ALA A  77      27.636 -25.238   5.575  1.00 25.81           H  
ATOM   1164  C   ALA A  77      26.434 -24.241   4.110  1.00 25.81           C  
ATOM   1165  CB  ALA A  77      28.810 -25.100   3.809  1.00 25.81           C  
ATOM   1166  HB1 ALA A  77      29.532 -25.843   4.147  1.00 25.81           H  
ATOM   1167  HB2 ALA A  77      28.686 -25.193   2.730  1.00 25.81           H  
ATOM   1168  HB3 ALA A  77      29.194 -24.105   4.033  1.00 25.81           H  
ATOM   1169  O   ALA A  77      25.724 -24.357   3.116  1.00 25.81           O  
ATOM   1170  N   LYS A  78      26.307 -23.245   4.981  1.00 24.86           N  
ATOM   1171  H   LYS A  78      27.025 -23.186   5.689  1.00 24.86           H  
ATOM   1172  CA  LYS A  78      25.361 -22.137   4.915  1.00 24.86           C  
ATOM   1173  HA  LYS A  78      24.337 -22.504   4.846  1.00 24.86           H  
ATOM   1174  C   LYS A  78      25.647 -21.261   3.694  1.00 24.86           C  
ATOM   1175  CB  LYS A  78      25.554 -21.283   6.182  1.00 24.86           C  
ATOM   1176  HB2 LYS A  78      24.981 -20.363   6.068  1.00 24.86           H  
ATOM   1177  HB3 LYS A  78      26.605 -21.003   6.247  1.00 24.86           H  
ATOM   1178  O   LYS A  78      26.572 -20.474   3.753  1.00 24.86           O  
ATOM   1179  CG  LYS A  78      25.139 -21.941   7.503  1.00 24.86           C  
ATOM   1180  HG2 LYS A  78      25.539 -22.953   7.566  1.00 24.86           H  
ATOM   1181  HG3 LYS A  78      24.052 -21.979   7.562  1.00 24.86           H  
ATOM   1182  CD  LYS A  78      25.708 -21.107   8.660  1.00 24.86           C  
ATOM   1183  HD2 LYS A  78      25.416 -20.065   8.526  1.00 24.86           H  
ATOM   1184  HD3 LYS A  78      26.796 -21.168   8.630  1.00 24.86           H  
ATOM   1185  CE  LYS A  78      25.202 -21.603  10.016  1.00 24.86           C  
ATOM   1186  HE2 LYS A  78      25.404 -22.672  10.094  1.00 24.86           H  
ATOM   1187  HE3 LYS A  78      24.122 -21.460  10.056  1.00 24.86           H  
ATOM   1188  NZ  LYS A  78      25.863 -20.875  11.129  1.00 24.86           N  
ATOM   1189  HZ1 LYS A  78      26.859 -21.037  11.110  1.00 24.86           H  
ATOM   1190  HZ2 LYS A  78      25.709 -19.881  11.042  1.00 24.86           H  
ATOM   1191  HZ3 LYS A  78      25.508 -21.182  12.023  1.00 24.86           H  
ATOM   1192  N   ASP A  79      24.795 -21.353   2.686  1.00 26.34           N  
ATOM   1193  H   ASP A  79      24.319 -22.233   2.548  1.00 26.34           H  
ATOM   1194  CA  ASP A  79      24.319 -20.220   1.896  1.00 26.34           C  
ATOM   1195  HA  ASP A  79      24.224 -19.347   2.542  1.00 26.34           H  
ATOM   1196  C   ASP A  79      22.917 -20.598   1.425  1.00 26.34           C  
ATOM   1197  CB  ASP A  79      25.267 -19.859   0.736  1.00 26.34           C  
ATOM   1198  HB2 ASP A  79      25.694 -20.767   0.311  1.00 26.34           H  
ATOM   1199  HB3 ASP A  79      24.688 -19.362  -0.043  1.00 26.34           H  
ATOM   1200  O   ASP A  79      22.723 -21.463   0.573  1.00 26.34           O  
ATOM   1201  CG  ASP A  79      26.378 -18.893   1.175  1.00 26.34           C  
ATOM   1202  OD1 ASP A  79      26.062 -17.996   1.996  1.00 26.34           O  
ATOM   1203  OD2 ASP A  79      27.511 -19.038   0.669  1.00 26.34           O  
ATOM   1204  N   LYS A  80      21.897 -20.020   2.069  1.00 26.79           N  
ATOM   1205  H   LYS A  80      22.129 -19.288   2.725  1.00 26.79           H  
ATOM   1206  CA  LYS A  80      20.515 -20.115   1.592  1.00 26.79           C  
ATOM   1207  HA  LYS A  80      20.316 -21.126   1.237  1.00 26.79           H  
ATOM   1208  C   LYS A  80      20.386 -19.206   0.367  1.00 26.79           C  
ATOM   1209  CB  LYS A  80      19.497 -19.755   2.692  1.00 26.79           C  
ATOM   1210  HB2 LYS A  80      18.543 -19.555   2.205  1.00 26.79           H  
ATOM   1211  HB3 LYS A  80      19.815 -18.836   3.186  1.00 26.79           H  
ATOM   1212  O   LYS A  80      19.727 -18.173   0.428  1.00 26.79           O  
ATOM   1213  CG  LYS A  80      19.247 -20.850   3.740  1.00 26.79           C  
ATOM   1214  HG2 LYS A  80      18.928 -21.764   3.239  1.00 26.79           H  
ATOM   1215  HG3 LYS A  80      20.162 -21.043   4.301  1.00 26.79           H  
ATOM   1216  CD  LYS A  80      18.139 -20.367   4.689  1.00 26.79           C  
ATOM   1217  HD2 LYS A  80      17.262 -20.106   4.096  1.00 26.79           H  
ATOM   1218  HD3 LYS A  80      18.485 -19.470   5.202  1.00 26.79           H  
ATOM   1219  CE  LYS A  80      17.740 -21.425   5.722  1.00 26.79           C  
ATOM   1220  HE2 LYS A  80      17.409 -22.317   5.190  1.00 26.79           H  
ATOM   1221  HE3 LYS A  80      18.618 -21.687   6.313  1.00 26.79           H  
ATOM   1222  NZ  LYS A  80      16.653 -20.913   6.597  1.00 26.79           N  
ATOM   1223  HZ1 LYS A  80      16.948 -20.077   7.081  1.00 26.79           H  
ATOM   1224  HZ2 LYS A  80      15.850 -20.664   6.036  1.00 26.79           H  
ATOM   1225  HZ3 LYS A  80      16.369 -21.606   7.274  1.00 26.79           H  
ATOM   1226  N   GLU A  81      21.020 -19.578  -0.740  1.00 28.13           N  
ATOM   1227  H   GLU A  81      21.628 -20.383  -0.701  1.00 28.13           H  
ATOM   1228  CA  GLU A  81      20.509 -19.176  -2.043  1.00 28.13           C  
ATOM   1229  HA  GLU A  81      20.352 -18.097  -2.056  1.00 28.13           H  
ATOM   1230  C   GLU A  81      19.148 -19.857  -2.186  1.00 28.13           C  
ATOM   1231  CB  GLU A  81      21.466 -19.537  -3.195  1.00 28.13           C  
ATOM   1232  HB2 GLU A  81      22.070 -20.402  -2.923  1.00 28.13           H  
ATOM   1233  HB3 GLU A  81      20.869 -19.792  -4.071  1.00 28.13           H  
ATOM   1234  O   GLU A  81      19.043 -21.078  -2.323  1.00 28.13           O  
ATOM   1235  CG  GLU A  81      22.363 -18.346  -3.573  1.00 28.13           C  
ATOM   1236  HG2 GLU A  81      23.034 -18.131  -2.741  1.00 28.13           H  
ATOM   1237  HG3 GLU A  81      21.728 -17.473  -3.723  1.00 28.13           H  
ATOM   1238  CD  GLU A  81      23.185 -18.585  -4.853  1.00 28.13           C  
ATOM   1239  OE1 GLU A  81      23.510 -17.574  -5.520  1.00 28.13           O  
ATOM   1240  OE2 GLU A  81      23.450 -19.763  -5.179  1.00 28.13           O  
ATOM   1241  N   VAL A  82      18.084 -19.060  -2.082  1.00 33.07           N  
ATOM   1242  H   VAL A  82      18.245 -18.089  -1.858  1.00 33.07           H  
ATOM   1243  CA  VAL A  82      16.729 -19.450  -2.480  1.00 33.07           C  
ATOM   1244  HA  VAL A  82      16.513 -20.442  -2.085  1.00 33.07           H  
ATOM   1245  C   VAL A  82      16.736 -19.545  -4.006  1.00 33.07           C  
ATOM   1246  CB  VAL A  82      15.668 -18.474  -1.925  1.00 33.07           C  
ATOM   1247  HB  VAL A  82      15.842 -17.477  -2.329  1.00 33.07           H  
ATOM   1248  O   VAL A  82      16.261 -18.669  -4.719  1.00 33.07           O  
ATOM   1249  CG1 VAL A  82      14.241 -18.916  -2.279  1.00 33.07           C  
ATOM   1250 HG11 VAL A  82      14.094 -18.910  -3.359  1.00 33.07           H  
ATOM   1251 HG12 VAL A  82      14.047 -19.918  -1.898  1.00 33.07           H  
ATOM   1252 HG13 VAL A  82      13.521 -18.224  -1.842  1.00 33.07           H  
ATOM   1253  CG2 VAL A  82      15.749 -18.393  -0.392  1.00 33.07           C  
ATOM   1254 HG21 VAL A  82      14.973 -17.726  -0.016  1.00 33.07           H  
ATOM   1255 HG22 VAL A  82      16.715 -17.993  -0.083  1.00 33.07           H  
ATOM   1256 HG23 VAL A  82      15.609 -19.382   0.044  1.00 33.07           H  
ATOM   1257  N   GLY A  83      17.394 -20.582  -4.511  1.00 29.71           N  
ATOM   1258  H   GLY A  83      17.894 -21.173  -3.863  1.00 29.71           H  
ATOM   1259  CA  GLY A  83      17.312 -21.016  -5.887  1.00 29.71           C  
ATOM   1260  HA2 GLY A  83      17.013 -20.200  -6.544  1.00 29.71           H  
ATOM   1261  HA3 GLY A  83      18.279 -21.399  -6.214  1.00 29.71           H  
ATOM   1262  C   GLY A  83      16.295 -22.138  -5.943  1.00 29.71           C  
ATOM   1263  O   GLY A  83      16.571 -23.259  -5.512  1.00 29.71           O  
ATOM   1264  N   GLU A  84      15.115 -21.855  -6.491  1.00 39.41           N  
ATOM   1265  H   GLU A  84      14.930 -20.898  -6.754  1.00 39.41           H  
ATOM   1266  CA  GLU A  84      14.334 -22.890  -7.161  1.00 39.41           C  
ATOM   1267  HA  GLU A  84      13.885 -23.547  -6.416  1.00 39.41           H  
ATOM   1268  C   GLU A  84      15.329 -23.671  -8.040  1.00 39.41           C  
ATOM   1269  CB  GLU A  84      13.224 -22.193  -7.976  1.00 39.41           C  
ATOM   1270  HB2 GLU A  84      12.766 -21.432  -7.343  1.00 39.41           H  
ATOM   1271  HB3 GLU A  84      13.672 -21.694  -8.835  1.00 39.41           H  
ATOM   1272  O   GLU A  84      16.073 -23.061  -8.811  1.00 39.41           O  
ATOM   1273  CG  GLU A  84      12.107 -23.133  -8.451  1.00 39.41           C  
ATOM   1274  HG2 GLU A  84      12.548 -23.891  -9.099  1.00 39.41           H  
ATOM   1275  HG3 GLU A  84      11.692 -23.642  -7.581  1.00 39.41           H  
ATOM   1276  CD  GLU A  84      10.973 -22.409  -9.214  1.00 39.41           C  
ATOM   1277  OE1 GLU A  84       9.970 -23.095  -9.522  1.00 39.41           O  
ATOM   1278  OE2 GLU A  84      11.121 -21.211  -9.545  1.00 39.41           O  
ATOM   1279  N   LYS A  85      15.452 -24.996  -7.868  1.00 35.05           N  
ATOM   1280  H   LYS A  85      14.879 -25.438  -7.163  1.00 35.05           H  
ATOM   1281  CA  LYS A  85      16.299 -25.822  -8.743  1.00 35.05           C  
ATOM   1282  HA  LYS A  85      17.293 -25.379  -8.797  1.00 35.05           H  
ATOM   1283  C   LYS A  85      15.696 -25.754 -10.144  1.00 35.05           C  
ATOM   1284  CB  LYS A  85      16.417 -27.277  -8.241  1.00 35.05           C  
ATOM   1285  HB2 LYS A  85      15.439 -27.635  -7.921  1.00 35.05           H  
ATOM   1286  HB3 LYS A  85      16.745 -27.894  -9.077  1.00 35.05           H  
ATOM   1287  O   LYS A  85      14.874 -26.594 -10.507  1.00 35.05           O  
ATOM   1288  CG  LYS A  85      17.436 -27.453  -7.106  1.00 35.05           C  
ATOM   1289  HG2 LYS A  85      18.393 -27.037  -7.421  1.00 35.05           H  
ATOM   1290  HG3 LYS A  85      17.092 -26.913  -6.224  1.00 35.05           H  
ATOM   1291  CD  LYS A  85      17.628 -28.941  -6.761  1.00 35.05           C  
ATOM   1292  HD2 LYS A  85      17.934 -29.476  -7.660  1.00 35.05           H  
ATOM   1293  HD3 LYS A  85      16.685 -29.351  -6.398  1.00 35.05           H  
ATOM   1294  CE  LYS A  85      18.712 -29.080  -5.685  1.00 35.05           C  
ATOM   1295  HE2 LYS A  85      19.608 -28.567  -6.035  1.00 35.05           H  
ATOM   1296  HE3 LYS A  85      18.378 -28.562  -4.786  1.00 35.05           H  
ATOM   1297  NZ  LYS A  85      19.036 -30.496  -5.379  1.00 35.05           N  
ATOM   1298  HZ1 LYS A  85      19.782 -30.528  -4.699  1.00 35.05           H  
ATOM   1299  HZ2 LYS A  85      18.227 -30.980  -5.018  1.00 35.05           H  
ATOM   1300  HZ3 LYS A  85      19.373 -30.959  -6.211  1.00 35.05           H  
ATOM   1301  N   VAL A  86      16.068 -24.730 -10.910  1.00 39.84           N  
ATOM   1302  H   VAL A  86      16.578 -23.986 -10.454  1.00 39.84           H  
ATOM   1303  CA  VAL A  86      15.625 -24.527 -12.285  1.00 39.84           C  
ATOM   1304  HA  VAL A  86      14.536 -24.467 -12.295  1.00 39.84           H  
ATOM   1305  C   VAL A  86      16.072 -25.760 -13.065  1.00 39.84           C  
ATOM   1306  CB  VAL A  86      16.182 -23.215 -12.885  1.00 39.84           C  
ATOM   1307  HB  VAL A  86      17.271 -23.259 -12.914  1.00 39.84           H  
ATOM   1308  O   VAL A  86      17.265 -25.991 -13.262  1.00 39.84           O  
ATOM   1309  CG1 VAL A  86      15.661 -23.010 -14.314  1.00 39.84           C  
ATOM   1310 HG11 VAL A  86      14.571 -22.999 -14.317  1.00 39.84           H  
ATOM   1311 HG12 VAL A  86      16.022 -23.803 -14.968  1.00 39.84           H  
ATOM   1312 HG13 VAL A  86      16.017 -22.057 -14.705  1.00 39.84           H  
ATOM   1313  CG2 VAL A  86      15.769 -21.985 -12.066  1.00 39.84           C  
ATOM   1314 HG21 VAL A  86      16.249 -22.001 -11.087  1.00 39.84           H  
ATOM   1315 HG22 VAL A  86      14.687 -21.960 -11.933  1.00 39.84           H  
ATOM   1316 HG23 VAL A  86      16.083 -21.072 -12.572  1.00 39.84           H  
ATOM   1317  N   LYS A  87      15.114 -26.609 -13.459  1.00 44.36           N  
ATOM   1318  H   LYS A  87      14.168 -26.405 -13.172  1.00 44.36           H  
ATOM   1319  CA  LYS A  87      15.377 -27.738 -14.359  1.00 44.36           C  
ATOM   1320  HA  LYS A  87      16.118 -28.395 -13.902  1.00 44.36           H  
ATOM   1321  C   LYS A  87      15.973 -27.156 -15.638  1.00 44.36           C  
ATOM   1322  CB  LYS A  87      14.085 -28.525 -14.656  1.00 44.36           C  
ATOM   1323  HB2 LYS A  87      13.300 -27.828 -14.949  1.00 44.36           H  
ATOM   1324  HB3 LYS A  87      14.279 -29.191 -15.497  1.00 44.36           H  
ATOM   1325  O   LYS A  87      15.326 -26.322 -16.268  1.00 44.36           O  
ATOM   1326  CG  LYS A  87      13.599 -29.377 -13.471  1.00 44.36           C  
ATOM   1327  HG2 LYS A  87      13.379 -28.728 -12.623  1.00 44.36           H  
ATOM   1328  HG3 LYS A  87      14.392 -30.069 -13.185  1.00 44.36           H  
ATOM   1329  CD  LYS A  87      12.336 -30.181 -13.835  1.00 44.36           C  
ATOM   1330  HD2 LYS A  87      12.544 -30.795 -14.711  1.00 44.36           H  
ATOM   1331  HD3 LYS A  87      11.529 -29.487 -14.070  1.00 44.36           H  
ATOM   1332  CE  LYS A  87      11.908 -31.089 -12.669  1.00 44.36           C  
ATOM   1333  HE2 LYS A  87      12.739 -31.751 -12.424  1.00 44.36           H  
ATOM   1334  HE3 LYS A  87      11.719 -30.465 -11.795  1.00 44.36           H  
ATOM   1335  NZ  LYS A  87      10.699 -31.903 -12.982  1.00 44.36           N  
ATOM   1336  HZ1 LYS A  87      10.479 -32.515 -12.209  1.00 44.36           H  
ATOM   1337  HZ2 LYS A  87       9.892 -31.320 -13.151  1.00 44.36           H  
ATOM   1338  HZ3 LYS A  87      10.849 -32.492 -13.788  1.00 44.36           H  
ATOM   1339  N   THR A  88      17.170 -27.596 -16.021  1.00 46.78           N  
ATOM   1340  H   THR A  88      17.665 -28.264 -15.447  1.00 46.78           H  
ATOM   1341  CA  THR A  88      17.870 -27.059 -17.194  1.00 46.78           C  
ATOM   1342  HA  THR A  88      18.036 -25.996 -17.021  1.00 46.78           H  
ATOM   1343  C   THR A  88      17.013 -27.178 -18.455  1.00 46.78           C  
ATOM   1344  CB  THR A  88      19.249 -27.708 -17.395  1.00 46.78           C  
ATOM   1345  HB  THR A  88      19.630 -27.453 -18.383  1.00 46.78           H  
ATOM   1346  O   THR A  88      16.277 -28.155 -18.663  1.00 46.78           O  
ATOM   1347  CG2 THR A  88      20.253 -27.219 -16.349  1.00 46.78           C  
ATOM   1348 HG21 THR A  88      19.879 -27.412 -15.343  1.00 46.78           H  
ATOM   1349 HG22 THR A  88      20.400 -26.146 -16.472  1.00 46.78           H  
ATOM   1350 HG23 THR A  88      21.206 -27.729 -16.486  1.00 46.78           H  
ATOM   1351  OG1 THR A  88      19.169 -29.114 -17.274  1.00 46.78           O  
ATOM   1352  HG1 THR A  88      18.669 -29.432 -18.029  1.00 46.78           H  
ATOM   1353  N   GLY A  89      17.036 -26.127 -19.262  1.00 61.05           N  
ATOM   1354  H   GLY A  89      17.662 -25.369 -19.029  1.00 61.05           H  
ATOM   1355  CA  GLY A  89      16.416 -26.056 -20.575  1.00 61.05           C  
ATOM   1356  HA2 GLY A  89      15.527 -26.685 -20.624  1.00 61.05           H  
ATOM   1357  HA3 GLY A  89      16.139 -25.021 -20.770  1.00 61.05           H  
ATOM   1358  C   GLY A  89      17.365 -26.490 -21.676  1.00 61.05           C  
ATOM   1359  O   GLY A  89      18.460 -26.998 -21.428  1.00 61.05           O  
ATOM   1360  N   GLU A  90      16.930 -26.272 -22.913  1.00 82.41           N  
ATOM   1361  H   GLU A  90      16.032 -25.835 -23.062  1.00 82.41           H  
ATOM   1362  CA  GLU A  90      17.831 -26.340 -24.056  1.00 82.41           C  
ATOM   1363  HA  GLU A  90      18.315 -27.317 -24.073  1.00 82.41           H  
ATOM   1364  C   GLU A  90      18.907 -25.262 -23.897  1.00 82.41           C  
ATOM   1365  CB  GLU A  90      17.060 -26.168 -25.366  1.00 82.41           C  
ATOM   1366  HB2 GLU A  90      17.777 -26.066 -26.180  1.00 82.41           H  
ATOM   1367  HB3 GLU A  90      16.454 -25.264 -25.307  1.00 82.41           H  
ATOM   1368  O   GLU A  90      18.600 -24.082 -23.664  1.00 82.41           O  
ATOM   1369  CG  GLU A  90      16.163 -27.384 -25.644  1.00 82.41           C  
ATOM   1370  HG2 GLU A  90      16.793 -28.272 -25.708  1.00 82.41           H  
ATOM   1371  HG3 GLU A  90      15.477 -27.518 -24.807  1.00 82.41           H  
ATOM   1372  CD  GLU A  90      15.343 -27.247 -26.934  1.00 82.41           C  
ATOM   1373  OE1 GLU A  90      14.594 -28.205 -27.218  1.00 82.41           O  
ATOM   1374  OE2 GLU A  90      15.445 -26.189 -27.595  1.00 82.41           O  
ATOM   1375  N   LYS A  91      20.166 -25.704 -23.976  1.00 88.34           N  
ATOM   1376  H   LYS A  91      20.306 -26.678 -24.204  1.00 88.34           H  
ATOM   1377  CA  LYS A  91      21.351 -24.854 -23.906  1.00 88.34           C  
ATOM   1378  HA  LYS A  91      21.092 -23.934 -23.383  1.00 88.34           H  
ATOM   1379  C   LYS A  91      21.786 -24.488 -25.316  1.00 88.34           C  
ATOM   1380  CB  LYS A  91      22.493 -25.545 -23.148  1.00 88.34           C  
ATOM   1381  HB2 LYS A  91      23.382 -24.920 -23.230  1.00 88.34           H  
ATOM   1382  HB3 LYS A  91      22.709 -26.507 -23.613  1.00 88.34           H  
ATOM   1383  O   LYS A  91      21.961 -25.365 -26.158  1.00 88.34           O  
ATOM   1384  CG  LYS A  91      22.172 -25.750 -21.662  1.00 88.34           C  
ATOM   1385  HG2 LYS A  91      21.338 -26.444 -21.558  1.00 88.34           H  
ATOM   1386  HG3 LYS A  91      21.894 -24.794 -21.218  1.00 88.34           H  
ATOM   1387  CD  LYS A  91      23.398 -26.311 -20.932  1.00 88.34           C  
ATOM   1388  HD2 LYS A  91      24.226 -25.610 -21.043  1.00 88.34           H  
ATOM   1389  HD3 LYS A  91      23.675 -27.267 -21.375  1.00 88.34           H  
ATOM   1390  CE  LYS A  91      23.076 -26.499 -19.446  1.00 88.34           C  
ATOM   1391  HE2 LYS A  91      22.265 -27.221 -19.354  1.00 88.34           H  
ATOM   1392  HE3 LYS A  91      22.714 -25.551 -19.049  1.00 88.34           H  
ATOM   1393  NZ  LYS A  91      24.271 -26.951 -18.691  1.00 88.34           N  
ATOM   1394  HZ1 LYS A  91      24.046 -27.057 -17.712  1.00 88.34           H  
ATOM   1395  HZ2 LYS A  91      24.605 -27.834 -19.051  1.00 88.34           H  
ATOM   1396  HZ3 LYS A  91      25.012 -26.269 -18.774  1.00 88.34           H  
ATOM   1397  N   PHE A  92      22.018 -23.206 -25.542  1.00 88.62           N  
ATOM   1398  H   PHE A  92      21.862 -22.554 -24.786  1.00 88.62           H  
ATOM   1399  CA  PHE A  92      22.488 -22.674 -26.817  1.00 88.62           C  
ATOM   1400  HA  PHE A  92      22.596 -23.483 -27.539  1.00 88.62           H  
ATOM   1401  C   PHE A  92      23.848 -22.021 -26.629  1.00 88.62           C  
ATOM   1402  CB  PHE A  92      21.464 -21.678 -27.370  1.00 88.62           C  
ATOM   1403  HB2 PHE A  92      21.828 -21.297 -28.324  1.00 88.62           H  
ATOM   1404  HB3 PHE A  92      21.382 -20.831 -26.688  1.00 88.62           H  
ATOM   1405  O   PHE A  92      24.105 -21.441 -25.575  1.00 88.62           O  
ATOM   1406  CG  PHE A  92      20.093 -22.285 -27.575  1.00 88.62           C  
ATOM   1407  CD1 PHE A  92      19.802 -22.975 -28.767  1.00 88.62           C  
ATOM   1408  HD1 PHE A  92      20.551 -23.066 -29.540  1.00 88.62           H  
ATOM   1409  CD2 PHE A  92      19.127 -22.214 -26.552  1.00 88.62           C  
ATOM   1410  HD2 PHE A  92      19.355 -21.717 -25.621  1.00 88.62           H  
ATOM   1411  CE1 PHE A  92      18.547 -23.583 -28.940  1.00 88.62           C  
ATOM   1412  HE1 PHE A  92      18.327 -24.144 -29.836  1.00 88.62           H  
ATOM   1413  CE2 PHE A  92      17.875 -22.827 -26.728  1.00 88.62           C  
ATOM   1414  HE2 PHE A  92      17.137 -22.808 -25.939  1.00 88.62           H  
ATOM   1415  CZ  PHE A  92      17.585 -23.509 -27.920  1.00 88.62           C  
ATOM   1416  HZ  PHE A  92      16.634 -24.008 -28.039  1.00 88.62           H  
ATOM   1417  N   ALA A  93      24.704 -22.082 -27.649  1.00 92.74           N  
ATOM   1418  H   ALA A  93      24.438 -22.563 -28.496  1.00 92.74           H  
ATOM   1419  CA  ALA A  93      25.919 -21.277 -27.670  1.00 92.74           C  
ATOM   1420  HA  ALA A  93      26.551 -21.560 -26.828  1.00 92.74           H  
ATOM   1421  C   ALA A  93      25.550 -19.794 -27.525  1.00 92.74           C  
ATOM   1422  CB  ALA A  93      26.688 -21.549 -28.966  1.00 92.74           C  
ATOM   1423  HB1 ALA A  93      26.068 -21.308 -29.829  1.00 92.74           H  
ATOM   1424  HB2 ALA A  93      27.586 -20.931 -28.991  1.00 92.74           H  
ATOM   1425  HB3 ALA A  93      26.984 -22.597 -29.009  1.00 92.74           H  
ATOM   1426  O   ALA A  93      24.602 -19.312 -28.158  1.00 92.74           O  
ATOM   1427  N   PHE A  94      26.272 -19.077 -26.668  1.00 93.34           N  
ATOM   1428  H   PHE A  94      27.045 -19.507 -26.181  1.00 93.34           H  
ATOM   1429  CA  PHE A  94      25.982 -17.672 -26.430  1.00 93.34           C  
ATOM   1430  HA  PHE A  94      24.930 -17.578 -26.161  1.00 93.34           H  
ATOM   1431  C   PHE A  94      26.238 -16.836 -27.687  1.00 93.34           C  
ATOM   1432  CB  PHE A  94      26.811 -17.166 -25.257  1.00 93.34           C  
ATOM   1433  HB2 PHE A  94      26.502 -17.693 -24.354  1.00 93.34           H  
ATOM   1434  HB3 PHE A  94      27.851 -17.423 -25.461  1.00 93.34           H  
ATOM   1435  O   PHE A  94      27.327 -16.821 -28.256  1.00 93.34           O  
ATOM   1436  CG  PHE A  94      26.720 -15.669 -25.016  1.00 93.34           C  
ATOM   1437  CD1 PHE A  94      27.805 -14.836 -25.343  1.00 93.34           C  
ATOM   1438  HD1 PHE A  94      28.710 -15.269 -25.743  1.00 93.34           H  
ATOM   1439  CD2 PHE A  94      25.547 -15.097 -24.494  1.00 93.34           C  
ATOM   1440  HD2 PHE A  94      24.694 -15.721 -24.270  1.00 93.34           H  
ATOM   1441  CE1 PHE A  94      27.717 -13.446 -25.146  1.00 93.34           C  
ATOM   1442  HE1 PHE A  94      28.558 -12.816 -25.395  1.00 93.34           H  
ATOM   1443  CE2 PHE A  94      25.463 -13.711 -24.281  1.00 93.34           C  
ATOM   1444  HE2 PHE A  94      24.558 -13.282 -23.879  1.00 93.34           H  
ATOM   1445  CZ  PHE A  94      26.547 -12.882 -24.611  1.00 93.34           C  
ATOM   1446  HZ  PHE A  94      26.481 -11.814 -24.463  1.00 93.34           H  
ATOM   1447  N   SER A  95      25.222 -16.083 -28.090  1.00 91.12           N  
ATOM   1448  H   SER A  95      24.340 -16.169 -27.605  1.00 91.12           H  
ATOM   1449  CA  SER A  95      25.364 -14.951 -28.996  1.00 91.12           C  
ATOM   1450  HA  SER A  95      26.356 -14.520 -28.863  1.00 91.12           H  
ATOM   1451  C   SER A  95      24.329 -13.896 -28.629  1.00 91.12           C  
ATOM   1452  CB  SER A  95      25.222 -15.380 -30.462  1.00 91.12           C  
ATOM   1453  HB2 SER A  95      25.942 -16.168 -30.684  1.00 91.12           H  
ATOM   1454  HB3 SER A  95      25.437 -14.525 -31.103  1.00 91.12           H  
ATOM   1455  O   SER A  95      23.227 -14.229 -28.181  1.00 91.12           O  
ATOM   1456  OG  SER A  95      23.914 -15.838 -30.734  1.00 91.12           O  
ATOM   1457  HG  SER A  95      23.869 -16.747 -30.431  1.00 91.12           H  
ATOM   1458  N   ALA A  96      24.659 -12.621 -28.839  1.00 91.32           N  
ATOM   1459  H   ALA A  96      25.594 -12.392 -29.145  1.00 91.32           H  
ATOM   1460  CA  ALA A  96      23.729 -11.527 -28.569  1.00 91.32           C  
ATOM   1461  HA  ALA A  96      23.483 -11.537 -27.508  1.00 91.32           H  
ATOM   1462  C   ALA A  96      22.413 -11.686 -29.354  1.00 91.32           C  
ATOM   1463  CB  ALA A  96      24.426 -10.204 -28.900  1.00 91.32           C  
ATOM   1464  HB1 ALA A  96      24.726 -10.178 -29.948  1.00 91.32           H  
ATOM   1465  HB2 ALA A  96      25.303 -10.077 -28.266  1.00 91.32           H  
ATOM   1466  HB3 ALA A  96      23.737  -9.381 -28.713  1.00 91.32           H  
ATOM   1467  O   ALA A  96      21.334 -11.463 -28.807  1.00 91.32           O  
ATOM   1468  N   ALA A  97      22.500 -12.153 -30.606  1.00 90.97           N  
ATOM   1469  H   ALA A  97      23.418 -12.330 -30.989  1.00 90.97           H  
ATOM   1470  CA  ALA A  97      21.342 -12.448 -31.444  1.00 90.97           C  
ATOM   1471  HA  ALA A  97      20.728 -11.551 -31.524  1.00 90.97           H  
ATOM   1472  C   ALA A  97      20.459 -13.552 -30.843  1.00 90.97           C  
ATOM   1473  CB  ALA A  97      21.839 -12.821 -32.846  1.00 90.97           C  
ATOM   1474  HB1 ALA A  97      22.410 -11.996 -33.271  1.00 90.97           H  
ATOM   1475  HB2 ALA A  97      22.465 -13.712 -32.803  1.00 90.97           H  
ATOM   1476  HB3 ALA A  97      20.984 -13.023 -33.490  1.00 90.97           H  
ATOM   1477  O   ALA A  97      19.249 -13.366 -30.742  1.00 90.97           O  
ATOM   1478  N   LYS A  98      21.051 -14.663 -30.375  1.00 89.45           N  
ATOM   1479  H   LYS A  98      22.051 -14.767 -30.472  1.00 89.45           H  
ATOM   1480  CA  LYS A  98      20.277 -15.766 -29.787  1.00 89.45           C  
ATOM   1481  HA  LYS A  98      19.470 -15.980 -30.488  1.00 89.45           H  
ATOM   1482  C   LYS A  98      19.610 -15.372 -28.474  1.00 89.45           C  
ATOM   1483  CB  LYS A  98      21.159 -17.018 -29.610  1.00 89.45           C  
ATOM   1484  HB2 LYS A  98      21.935 -16.816 -28.872  1.00 89.45           H  
ATOM   1485  HB3 LYS A  98      21.642 -17.236 -30.563  1.00 89.45           H  
ATOM   1486  O   LYS A  98      18.478 -15.760 -28.217  1.00 89.45           O  
ATOM   1487  CG  LYS A  98      20.381 -18.279 -29.182  1.00 89.45           C  
ATOM   1488  HG2 LYS A  98      19.978 -18.148 -28.177  1.00 89.45           H  
ATOM   1489  HG3 LYS A  98      21.070 -19.123 -29.171  1.00 89.45           H  
ATOM   1490  CD  LYS A  98      19.237 -18.573 -30.164  1.00 89.45           C  
ATOM   1491  HD2 LYS A  98      19.630 -18.565 -31.180  1.00 89.45           H  
ATOM   1492  HD3 LYS A  98      18.491 -17.783 -30.079  1.00 89.45           H  
ATOM   1493  CE  LYS A  98      18.495 -19.887 -29.929  1.00 89.45           C  
ATOM   1494  HE2 LYS A  98      19.199 -20.717 -29.984  1.00 89.45           H  
ATOM   1495  HE3 LYS A  98      18.050 -19.873 -28.934  1.00 89.45           H  
ATOM   1496  NZ  LYS A  98      17.433 -20.038 -30.960  1.00 89.45           N  
ATOM   1497  HZ1 LYS A  98      17.800 -19.971 -31.899  1.00 89.45           H  
ATOM   1498  HZ2 LYS A  98      16.881 -20.878 -30.858  1.00 89.45           H  
ATOM   1499  HZ3 LYS A  98      16.782 -19.266 -30.974  1.00 89.45           H  
ATOM   1500  N   VAL A  99      20.291 -14.583 -27.646  1.00 90.34           N  
ATOM   1501  H   VAL A  99      21.231 -14.316 -27.903  1.00 90.34           H  
ATOM   1502  CA  VAL A  99      19.700 -14.053 -26.411  1.00 90.34           C  
ATOM   1503  HA  VAL A  99      19.304 -14.883 -25.825  1.00 90.34           H  
ATOM   1504  C   VAL A  99      18.512 -13.146 -26.727  1.00 90.34           C  
ATOM   1505  CB  VAL A  99      20.767 -13.339 -25.569  1.00 90.34           C  
ATOM   1506  HB  VAL A  99      21.314 -12.629 -26.191  1.00 90.34           H  
ATOM   1507  O   VAL A  99      17.457 -13.311 -26.122  1.00 90.34           O  
ATOM   1508  CG1 VAL A  99      20.172 -12.586 -24.381  1.00 90.34           C  
ATOM   1509 HG11 VAL A  99      19.532 -13.248 -23.797  1.00 90.34           H  
ATOM   1510 HG12 VAL A  99      20.973 -12.208 -23.747  1.00 90.34           H  
ATOM   1511 HG13 VAL A  99      19.601 -11.729 -24.740  1.00 90.34           H  
ATOM   1512  CG2 VAL A  99      21.750 -14.369 -25.006  1.00 90.34           C  
ATOM   1513 HG21 VAL A  99      22.482 -13.869 -24.371  1.00 90.34           H  
ATOM   1514 HG22 VAL A  99      22.276 -14.878 -25.814  1.00 90.34           H  
ATOM   1515 HG23 VAL A  99      21.207 -15.102 -24.409  1.00 90.34           H  
ATOM   1516  N   LYS A 100      18.649 -12.241 -27.705  1.00 88.92           N  
ATOM   1517  H   LYS A 100      19.541 -12.164 -28.173  1.00 88.92           H  
ATOM   1518  CA  LYS A 100      17.555 -11.365 -28.145  1.00 88.92           C  
ATOM   1519  HA  LYS A 100      17.214 -10.781 -27.291  1.00 88.92           H  
ATOM   1520  C   LYS A 100      16.341 -12.170 -28.624  1.00 88.92           C  
ATOM   1521  CB  LYS A 100      18.078 -10.407 -29.227  1.00 88.92           C  
ATOM   1522  HB2 LYS A 100      19.013  -9.959 -28.890  1.00 88.92           H  
ATOM   1523  HB3 LYS A 100      18.268 -10.958 -30.148  1.00 88.92           H  
ATOM   1524  O   LYS A 100      15.242 -11.944 -28.129  1.00 88.92           O  
ATOM   1525  CG  LYS A 100      17.072  -9.284 -29.499  1.00 88.92           C  
ATOM   1526  HG2 LYS A 100      16.957  -8.688 -28.594  1.00 88.92           H  
ATOM   1527  HG3 LYS A 100      16.105  -9.717 -29.757  1.00 88.92           H  
ATOM   1528  CD  LYS A 100      17.527  -8.381 -30.650  1.00 88.92           C  
ATOM   1529  HD2 LYS A 100      18.529  -7.999 -30.454  1.00 88.92           H  
ATOM   1530  HD3 LYS A 100      17.524  -8.962 -31.573  1.00 88.92           H  
ATOM   1531  CE  LYS A 100      16.537  -7.218 -30.762  1.00 88.92           C  
ATOM   1532  HE2 LYS A 100      15.527  -7.626 -30.767  1.00 88.92           H  
ATOM   1533  HE3 LYS A 100      16.624  -6.591 -29.875  1.00 88.92           H  
ATOM   1534  NZ  LYS A 100      16.740  -6.410 -31.984  1.00 88.92           N  
ATOM   1535  HZ1 LYS A 100      16.584  -6.993 -32.793  1.00 88.92           H  
ATOM   1536  HZ2 LYS A 100      16.054  -5.669 -31.999  1.00 88.92           H  
ATOM   1537  HZ3 LYS A 100      17.662  -5.997 -31.998  1.00 88.92           H  
ATOM   1538  N   GLU A 101      16.567 -13.158 -29.492  1.00 89.04           N  
ATOM   1539  H   GLU A 101      17.502 -13.259 -29.860  1.00 89.04           H  
ATOM   1540  CA  GLU A 101      15.536 -14.075 -30.001  1.00 89.04           C  
ATOM   1541  HA  GLU A 101      14.816 -13.519 -30.602  1.00 89.04           H  
ATOM   1542  C   GLU A 101      14.765 -14.769 -28.862  1.00 89.04           C  
ATOM   1543  CB  GLU A 101      16.239 -15.120 -30.889  1.00 89.04           C  
ATOM   1544  HB2 GLU A 101      16.866 -14.605 -31.617  1.00 89.04           H  
ATOM   1545  HB3 GLU A 101      16.892 -15.715 -30.250  1.00 89.04           H  
ATOM   1546  O   GLU A 101      13.540 -14.845 -28.887  1.00 89.04           O  
ATOM   1547  CG  GLU A 101      15.306 -16.075 -31.653  1.00 89.04           C  
ATOM   1548  HG2 GLU A 101      14.915 -15.566 -32.534  1.00 89.04           H  
ATOM   1549  HG3 GLU A 101      14.464 -16.345 -31.015  1.00 89.04           H  
ATOM   1550  CD  GLU A 101      16.036 -17.365 -32.068  1.00 89.04           C  
ATOM   1551  OE1 GLU A 101      15.442 -18.462 -31.965  1.00 89.04           O  
ATOM   1552  OE2 GLU A 101      17.261 -17.353 -32.327  1.00 89.04           O  
ATOM   1553  N   LEU A 102      15.468 -15.234 -27.822  1.00 86.47           N  
ATOM   1554  H   LEU A 102      16.474 -15.149 -27.852  1.00 86.47           H  
ATOM   1555  CA  LEU A 102      14.850 -15.916 -26.679  1.00 86.47           C  
ATOM   1556  HA  LEU A 102      14.129 -16.640 -27.059  1.00 86.47           H  
ATOM   1557  C   LEU A 102      14.046 -14.972 -25.761  1.00 86.47           C  
ATOM   1558  CB  LEU A 102      15.944 -16.660 -25.888  1.00 86.47           C  
ATOM   1559  HB2 LEU A 102      16.733 -15.949 -25.644  1.00 86.47           H  
ATOM   1560  HB3 LEU A 102      15.518 -17.011 -24.949  1.00 86.47           H  
ATOM   1561  O   LEU A 102      13.130 -15.430 -25.077  1.00 86.47           O  
ATOM   1562  CG  LEU A 102      16.565 -17.869 -26.619  1.00 86.47           C  
ATOM   1563  HG  LEU A 102      16.916 -17.578 -27.609  1.00 86.47           H  
ATOM   1564  CD1 LEU A 102      17.758 -18.401 -25.818  1.00 86.47           C  
ATOM   1565 HD11 LEU A 102      18.219 -19.232 -26.353  1.00 86.47           H  
ATOM   1566 HD12 LEU A 102      17.429 -18.739 -24.836  1.00 86.47           H  
ATOM   1567 HD13 LEU A 102      18.496 -17.607 -25.704  1.00 86.47           H  
ATOM   1568  CD2 LEU A 102      15.572 -19.018 -26.800  1.00 86.47           C  
ATOM   1569 HD21 LEU A 102      15.130 -19.290 -25.841  1.00 86.47           H  
ATOM   1570 HD22 LEU A 102      14.780 -18.715 -27.484  1.00 86.47           H  
ATOM   1571 HD23 LEU A 102      16.075 -19.886 -27.228  1.00 86.47           H  
ATOM   1572  N   ILE A 103      14.376 -13.674 -25.725  1.00 86.91           N  
ATOM   1573  H   ILE A 103      15.127 -13.367 -26.326  1.00 86.91           H  
ATOM   1574  CA  ILE A 103      13.716 -12.675 -24.863  1.00 86.91           C  
ATOM   1575  HA  ILE A 103      13.343 -13.174 -23.968  1.00 86.91           H  
ATOM   1576  C   ILE A 103      12.503 -12.032 -25.544  1.00 86.91           C  
ATOM   1577  CB  ILE A 103      14.726 -11.595 -24.412  1.00 86.91           C  
ATOM   1578  HB  ILE A 103      15.174 -11.167 -25.308  1.00 86.91           H  
ATOM   1579  O   ILE A 103      11.540 -11.704 -24.853  1.00 86.91           O  
ATOM   1580  CG1 ILE A 103      15.842 -12.204 -23.535  1.00 86.91           C  
ATOM   1581 HG12 ILE A 103      16.145 -13.179 -23.918  1.00 86.91           H  
ATOM   1582 HG13 ILE A 103      15.480 -12.351 -22.518  1.00 86.91           H  
ATOM   1583  CG2 ILE A 103      14.042 -10.456 -23.621  1.00 86.91           C  
ATOM   1584 HG21 ILE A 103      13.364  -9.901 -24.269  1.00 86.91           H  
ATOM   1585 HG22 ILE A 103      14.773  -9.744 -23.237  1.00 86.91           H  
ATOM   1586 HG23 ILE A 103      13.473 -10.870 -22.788  1.00 86.91           H  
ATOM   1587  CD1 ILE A 103      17.080 -11.306 -23.518  1.00 86.91           C  
ATOM   1588 HD11 ILE A 103      16.851 -10.340 -23.068  1.00 86.91           H  
ATOM   1589 HD12 ILE A 103      17.422 -11.134 -24.539  1.00 86.91           H  
ATOM   1590 HD13 ILE A 103      17.873 -11.793 -22.950  1.00 86.91           H  
ATOM   1591  N   GLU A 104      12.514 -11.849 -26.870  1.00 80.05           N  
ATOM   1592  H   GLU A 104      13.335 -12.130 -27.386  1.00 80.05           H  
ATOM   1593  CA  GLU A 104      11.468 -11.116 -27.611  1.00 80.05           C  
ATOM   1594  HA  GLU A 104      11.449 -10.084 -27.259  1.00 80.05           H  
ATOM   1595  C   GLU A 104      10.043 -11.655 -27.371  1.00 80.05           C  
ATOM   1596  CB  GLU A 104      11.808 -11.093 -29.117  1.00 80.05           C  
ATOM   1597  HB2 GLU A 104      10.891 -10.936 -29.685  1.00 80.05           H  
ATOM   1598  HB3 GLU A 104      12.232 -12.055 -29.407  1.00 80.05           H  
ATOM   1599  O   GLU A 104       9.080 -10.893 -27.408  1.00 80.05           O  
ATOM   1600  CG  GLU A 104      12.784  -9.952 -29.468  1.00 80.05           C  
ATOM   1601  HG2 GLU A 104      13.666 -10.027 -28.832  1.00 80.05           H  
ATOM   1602  HG3 GLU A 104      12.299  -9.005 -29.230  1.00 80.05           H  
ATOM   1603  CD  GLU A 104      13.231  -9.922 -30.944  1.00 80.05           C  
ATOM   1604  OE1 GLU A 104      14.043  -9.021 -31.278  1.00 80.05           O  
ATOM   1605  OE2 GLU A 104      12.786 -10.781 -31.734  1.00 80.05           O  
ATOM   1606  N   GLY A 105       9.887 -12.935 -27.015  1.00 68.74           N  
ATOM   1607  H   GLY A 105      10.713 -13.515 -27.002  1.00 68.74           H  
ATOM   1608  CA  GLY A 105       8.588 -13.520 -26.656  1.00 68.74           C  
ATOM   1609  HA2 GLY A 105       8.660 -14.603 -26.753  1.00 68.74           H  
ATOM   1610  HA3 GLY A 105       7.838 -13.168 -27.364  1.00 68.74           H  
ATOM   1611  C   GLY A 105       8.076 -13.207 -25.238  1.00 68.74           C  
ATOM   1612  O   GLY A 105       6.990 -13.662 -24.870  1.00 68.74           O  
ATOM   1613  N   LYS A 106       8.847 -12.504 -24.400  1.00 68.30           N  
ATOM   1614  H   LYS A 106       9.724 -12.157 -24.762  1.00 68.30           H  
ATOM   1615  CA  LYS A 106       8.579 -12.320 -22.963  1.00 68.30           C  
ATOM   1616  HA  LYS A 106       7.519 -12.480 -22.767  1.00 68.30           H  
ATOM   1617  C   LYS A 106       8.885 -10.887 -22.524  1.00 68.30           C  
ATOM   1618  CB  LYS A 106       9.404 -13.340 -22.148  1.00 68.30           C  
ATOM   1619  HB2 LYS A 106       9.274 -13.134 -21.085  1.00 68.30           H  
ATOM   1620  HB3 LYS A 106      10.458 -13.195 -22.383  1.00 68.30           H  
ATOM   1621  O   LYS A 106       9.913 -10.612 -21.914  1.00 68.30           O  
ATOM   1622  CG  LYS A 106       9.065 -14.819 -22.397  1.00 68.30           C  
ATOM   1623  HG2 LYS A 106       9.143 -15.045 -23.460  1.00 68.30           H  
ATOM   1624  HG3 LYS A 106       9.811 -15.421 -21.878  1.00 68.30           H  
ATOM   1625  CD  LYS A 106       7.679 -15.223 -21.876  1.00 68.30           C  
ATOM   1626  HD2 LYS A 106       7.649 -15.057 -20.799  1.00 68.30           H  
ATOM   1627  HD3 LYS A 106       6.907 -14.624 -22.359  1.00 68.30           H  
ATOM   1628  CE  LYS A 106       7.446 -16.704 -22.187  1.00 68.30           C  
ATOM   1629  HE2 LYS A 106       7.335 -16.813 -23.266  1.00 68.30           H  
ATOM   1630  HE3 LYS A 106       8.332 -17.263 -21.886  1.00 68.30           H  
ATOM   1631  NZ  LYS A 106       6.257 -17.234 -21.479  1.00 68.30           N  
ATOM   1632  HZ1 LYS A 106       6.416 -17.219 -20.481  1.00 68.30           H  
ATOM   1633  HZ2 LYS A 106       5.439 -16.685 -21.701  1.00 68.30           H  
ATOM   1634  HZ3 LYS A 106       6.097 -18.196 -21.740  1.00 68.30           H  
ATOM   1635  N   SER A 107       7.962  -9.967 -22.788  1.00 62.86           N  
ATOM   1636  H   SER A 107       7.179 -10.214 -23.376  1.00 62.86           H  
ATOM   1637  CA  SER A 107       8.040  -8.603 -22.255  1.00 62.86           C  
ATOM   1638  HA  SER A 107       9.089  -8.339 -22.120  1.00 62.86           H  
ATOM   1639  C   SER A 107       7.362  -8.485 -20.888  1.00 62.86           C  
ATOM   1640  CB  SER A 107       7.456  -7.590 -23.240  1.00 62.86           C  
ATOM   1641  HB2 SER A 107       7.635  -6.579 -22.872  1.00 62.86           H  
ATOM   1642  HB3 SER A 107       6.381  -7.744 -23.332  1.00 62.86           H  
ATOM   1643  O   SER A 107       6.384  -9.175 -20.588  1.00 62.86           O  
ATOM   1644  OG  SER A 107       8.056  -7.742 -24.511  1.00 62.86           O  
ATOM   1645  HG  SER A 107       9.005  -7.860 -24.428  1.00 62.86           H  
ATOM   1646  N   LEU A 108       7.865  -7.572 -20.056  1.00 59.63           N  
ATOM   1647  H   LEU A 108       8.701  -7.080 -20.337  1.00 59.63           H  
ATOM   1648  CA  LEU A 108       7.115  -7.069 -18.905  1.00 59.63           C  
ATOM   1649  HA  LEU A 108       6.859  -7.900 -18.248  1.00 59.63           H  
ATOM   1650  C   LEU A 108       5.818  -6.411 -19.379  1.00 59.63           C  
ATOM   1651  CB  LEU A 108       7.965  -6.046 -18.138  1.00 59.63           C  
ATOM   1652  HB2 LEU A 108       7.313  -5.401 -17.549  1.00 59.63           H  
ATOM   1653  HB3 LEU A 108       8.469  -5.404 -18.860  1.00 59.63           H  
ATOM   1654  O   LEU A 108       5.815  -5.665 -20.353  1.00 59.63           O  
ATOM   1655  CG  LEU A 108       8.984  -6.715 -17.199  1.00 59.63           C  
ATOM   1656  HG  LEU A 108       9.114  -7.766 -17.456  1.00 59.63           H  
ATOM   1657  CD1 LEU A 108      10.323  -6.010 -17.331  1.00 59.63           C  
ATOM   1658 HD11 LEU A 108      10.201  -4.942 -17.152  1.00 59.63           H  
ATOM   1659 HD12 LEU A 108      11.018  -6.434 -16.607  1.00 59.63           H  
ATOM   1660 HD13 LEU A 108      10.724  -6.171 -18.332  1.00 59.63           H  
ATOM   1661  CD2 LEU A 108       8.551  -6.592 -15.735  1.00 59.63           C  
ATOM   1662 HD21 LEU A 108       9.162  -7.253 -15.119  1.00 59.63           H  
ATOM   1663 HD22 LEU A 108       8.670  -5.564 -15.393  1.00 59.63           H  
ATOM   1664 HD23 LEU A 108       7.502  -6.869 -15.626  1.00 59.63           H  
ATOM   1665  N   THR A 109       4.734  -6.609 -18.633  1.00 61.81           N  
ATOM   1666  H   THR A 109       4.785  -7.246 -17.851  1.00 61.81           H  
ATOM   1667  CA  THR A 109       3.454  -5.921 -18.879  1.00 61.81           C  
ATOM   1668  HA  THR A 109       3.248  -5.937 -19.950  1.00 61.81           H  
ATOM   1669  C   THR A 109       3.477  -4.443 -18.471  1.00 61.81           C  
ATOM   1670  CB  THR A 109       2.300  -6.640 -18.160  1.00 61.81           C  
ATOM   1671  HB  THR A 109       1.381  -6.066 -18.284  1.00 61.81           H  
ATOM   1672  O   THR A 109       2.468  -3.761 -18.586  1.00 61.81           O  
ATOM   1673  CG2 THR A 109       2.059  -8.041 -18.720  1.00 61.81           C  
ATOM   1674 HG21 THR A 109       1.848  -7.973 -19.788  1.00 61.81           H  
ATOM   1675 HG22 THR A 109       1.199  -8.487 -18.220  1.00 61.81           H  
ATOM   1676 HG23 THR A 109       2.936  -8.669 -18.569  1.00 61.81           H  
ATOM   1677  OG1 THR A 109       2.577  -6.773 -16.777  1.00 61.81           O  
ATOM   1678  HG1 THR A 109       2.417  -5.900 -16.412  1.00 61.81           H  
ATOM   1679  N   LEU A 110       4.595  -3.948 -17.933  1.00 63.68           N  
ATOM   1680  H   LEU A 110       5.440  -4.493 -18.028  1.00 63.68           H  
ATOM   1681  CA  LEU A 110       4.714  -2.595 -17.402  1.00 63.68           C  
ATOM   1682  HA  LEU A 110       3.720  -2.240 -17.129  1.00 63.68           H  
ATOM   1683  C   LEU A 110       5.256  -1.620 -18.442  1.00 63.68           C  
ATOM   1684  CB  LEU A 110       5.595  -2.602 -16.149  1.00 63.68           C  
ATOM   1685  HB2 LEU A 110       6.548  -3.068 -16.398  1.00 63.68           H  
ATOM   1686  HB3 LEU A 110       5.795  -1.572 -15.853  1.00 63.68           H  
ATOM   1687  O   LEU A 110       6.212  -1.917 -19.154  1.00 63.68           O  
ATOM   1688  CG  LEU A 110       4.949  -3.341 -14.974  1.00 63.68           C  
ATOM   1689  HG  LEU A 110       4.633  -4.338 -15.282  1.00 63.68           H  
ATOM   1690  CD1 LEU A 110       5.965  -3.493 -13.860  1.00 63.68           C  
ATOM   1691 HD11 LEU A 110       5.498  -4.042 -13.042  1.00 63.68           H  
ATOM   1692 HD12 LEU A 110       6.826  -4.053 -14.226  1.00 63.68           H  
ATOM   1693 HD13 LEU A 110       6.295  -2.514 -13.513  1.00 63.68           H  
ATOM   1694  CD2 LEU A 110       3.752  -2.590 -14.402  1.00 63.68           C  
ATOM   1695 HD21 LEU A 110       4.040  -1.580 -14.109  1.00 63.68           H  
ATOM   1696 HD22 LEU A 110       2.950  -2.539 -15.139  1.00 63.68           H  
ATOM   1697 HD23 LEU A 110       3.384  -3.138 -13.534  1.00 63.68           H  
ATOM   1698  N   ASP A 111       4.663  -0.431 -18.445  1.00 69.15           N  
ATOM   1699  H   ASP A 111       3.881  -0.298 -17.819  1.00 69.15           H  
ATOM   1700  CA  ASP A 111       5.050   0.723 -19.254  1.00 69.15           C  
ATOM   1701  HA  ASP A 111       5.188   0.414 -20.291  1.00 69.15           H  
ATOM   1702  C   ASP A 111       6.377   1.305 -18.730  1.00 69.15           C  
ATOM   1703  CB  ASP A 111       3.861   1.695 -19.197  1.00 69.15           C  
ATOM   1704  HB2 ASP A 111       2.962   1.140 -19.463  1.00 69.15           H  
ATOM   1705  HB3 ASP A 111       3.730   2.047 -18.173  1.00 69.15           H  
ATOM   1706  O   ASP A 111       6.407   2.037 -17.735  1.00 69.15           O  
ATOM   1707  CG  ASP A 111       3.947   2.906 -20.122  1.00 69.15           C  
ATOM   1708  OD1 ASP A 111       5.075   3.358 -20.401  1.00 69.15           O  
ATOM   1709  OD2 ASP A 111       2.840   3.435 -20.417  1.00 69.15           O  
ATOM   1710  N   GLN A 112       7.483   0.888 -19.357  1.00 69.45           N  
ATOM   1711  H   GLN A 112       7.369   0.268 -20.147  1.00 69.45           H  
ATOM   1712  CA  GLN A 112       8.850   1.240 -18.954  1.00 69.45           C  
ATOM   1713  HA  GLN A 112       8.992   0.963 -17.910  1.00 69.45           H  
ATOM   1714  C   GLN A 112       9.092   2.750 -19.055  1.00 69.45           C  
ATOM   1715  CB  GLN A 112       9.877   0.471 -19.810  1.00 69.45           C  
ATOM   1716  HB2 GLN A 112      10.878   0.810 -19.541  1.00 69.45           H  
ATOM   1717  HB3 GLN A 112       9.713   0.698 -20.863  1.00 69.45           H  
ATOM   1718  O   GLN A 112       9.662   3.327 -18.131  1.00 69.45           O  
ATOM   1719  CG  GLN A 112       9.802  -1.051 -19.599  1.00 69.45           C  
ATOM   1720  HG2 GLN A 112       9.999  -1.280 -18.552  1.00 69.45           H  
ATOM   1721  HG3 GLN A 112       8.794  -1.392 -19.835  1.00 69.45           H  
ATOM   1722  CD  GLN A 112      10.779  -1.851 -20.461  1.00 69.45           C  
ATOM   1723  NE2 GLN A 112      10.536  -3.128 -20.649  1.00 69.45           N  
ATOM   1724 HE21 GLN A 112      11.096  -3.534 -21.385  1.00 69.45           H  
ATOM   1725 HE22 GLN A 112       9.638  -3.495 -20.369  1.00 69.45           H  
ATOM   1726  OE1 GLN A 112      11.786  -1.397 -20.972  1.00 69.45           O  
ATOM   1727  N   ASP A 113       8.582   3.394 -20.107  1.00 71.58           N  
ATOM   1728  H   ASP A 113       8.140   2.858 -20.839  1.00 71.58           H  
ATOM   1729  CA  ASP A 113       8.768   4.826 -20.364  1.00 71.58           C  
ATOM   1730  HA  ASP A 113       9.834   5.051 -20.382  1.00 71.58           H  
ATOM   1731  C   ASP A 113       8.112   5.682 -19.275  1.00 71.58           C  
ATOM   1732  CB  ASP A 113       8.169   5.193 -21.732  1.00 71.58           C  
ATOM   1733  HB2 ASP A 113       8.278   6.267 -21.880  1.00 71.58           H  
ATOM   1734  HB3 ASP A 113       7.102   4.966 -21.724  1.00 71.58           H  
ATOM   1735  O   ASP A 113       8.693   6.660 -18.799  1.00 71.58           O  
ATOM   1736  CG  ASP A 113       8.825   4.478 -22.917  1.00 71.58           C  
ATOM   1737  OD1 ASP A 113       9.992   4.056 -22.780  1.00 71.58           O  
ATOM   1738  OD2 ASP A 113       8.131   4.347 -23.949  1.00 71.58           O  
ATOM   1739  N   LYS A 114       6.912   5.301 -18.809  1.00 70.40           N  
ATOM   1740  H   LYS A 114       6.453   4.528 -19.269  1.00 70.40           H  
ATOM   1741  CA  LYS A 114       6.270   5.985 -17.674  1.00 70.40           C  
ATOM   1742  HA  LYS A 114       6.263   7.057 -17.874  1.00 70.40           H  
ATOM   1743  C   LYS A 114       7.051   5.811 -16.381  1.00 70.40           C  
ATOM   1744  CB  LYS A 114       4.836   5.494 -17.471  1.00 70.40           C  
ATOM   1745  HB2 LYS A 114       4.492   5.799 -16.483  1.00 70.40           H  
ATOM   1746  HB3 LYS A 114       4.811   4.405 -17.526  1.00 70.40           H  
ATOM   1747  O   LYS A 114       7.173   6.774 -15.626  1.00 70.40           O  
ATOM   1748  CG  LYS A 114       3.897   6.098 -18.514  1.00 70.40           C  
ATOM   1749  HG2 LYS A 114       3.939   7.186 -18.463  1.00 70.40           H  
ATOM   1750  HG3 LYS A 114       4.214   5.780 -19.508  1.00 70.40           H  
ATOM   1751  CD  LYS A 114       2.462   5.635 -18.252  1.00 70.40           C  
ATOM   1752  HD2 LYS A 114       2.465   4.551 -18.141  1.00 70.40           H  
ATOM   1753  HD3 LYS A 114       2.080   6.083 -17.335  1.00 70.40           H  
ATOM   1754  CE  LYS A 114       1.590   6.042 -19.443  1.00 70.40           C  
ATOM   1755  HE2 LYS A 114       1.143   7.020 -19.263  1.00 70.40           H  
ATOM   1756  HE3 LYS A 114       2.240   6.114 -20.315  1.00 70.40           H  
ATOM   1757  NZ  LYS A 114       0.576   5.009 -19.734  1.00 70.40           N  
ATOM   1758  HZ1 LYS A 114       1.103   4.202 -20.037  1.00 70.40           H  
ATOM   1759  HZ2 LYS A 114       0.006   4.780 -18.933  1.00 70.40           H  
ATOM   1760  HZ3 LYS A 114      -0.011   5.275 -20.512  1.00 70.40           H  
ATOM   1761  N   ILE A 115       7.555   4.606 -16.111  1.00 69.98           N  
ATOM   1762  H   ILE A 115       7.447   3.880 -16.805  1.00 69.98           H  
ATOM   1763  CA  ILE A 115       8.377   4.350 -14.923  1.00 69.98           C  
ATOM   1764  HA  ILE A 115       7.819   4.651 -14.037  1.00 69.98           H  
ATOM   1765  C   ILE A 115       9.632   5.220 -14.972  1.00 69.98           C  
ATOM   1766  CB  ILE A 115       8.726   2.853 -14.796  1.00 69.98           C  
ATOM   1767  HB  ILE A 115       9.157   2.498 -15.733  1.00 69.98           H  
ATOM   1768  O   ILE A 115       9.905   5.925 -14.002  1.00 69.98           O  
ATOM   1769  CG1 ILE A 115       7.463   2.033 -14.481  1.00 69.98           C  
ATOM   1770 HG12 ILE A 115       7.170   2.267 -13.457  1.00 69.98           H  
ATOM   1771 HG13 ILE A 115       6.650   2.328 -15.144  1.00 69.98           H  
ATOM   1772  CG2 ILE A 115       9.748   2.644 -13.670  1.00 69.98           C  
ATOM   1773 HG21 ILE A 115       9.935   1.579 -13.530  1.00 69.98           H  
ATOM   1774 HG22 ILE A 115       9.391   3.080 -12.737  1.00 69.98           H  
ATOM   1775 HG23 ILE A 115      10.697   3.104 -13.945  1.00 69.98           H  
ATOM   1776  CD1 ILE A 115       7.632   0.513 -14.597  1.00 69.98           C  
ATOM   1777 HD11 ILE A 115       7.970   0.255 -15.600  1.00 69.98           H  
ATOM   1778 HD12 ILE A 115       8.342   0.136 -13.861  1.00 69.98           H  
ATOM   1779 HD13 ILE A 115       6.668   0.038 -14.413  1.00 69.98           H  
ATOM   1780  N   GLN A 116      10.337   5.216 -16.104  1.00 72.24           N  
ATOM   1781  H   GLN A 116      10.046   4.614 -16.861  1.00 72.24           H  
ATOM   1782  CA  GLN A 116      11.533   6.019 -16.321  1.00 72.24           C  
ATOM   1783  HA  GLN A 116      12.286   5.733 -15.587  1.00 72.24           H  
ATOM   1784  C   GLN A 116      11.236   7.503 -16.114  1.00 72.24           C  
ATOM   1785  CB  GLN A 116      12.093   5.720 -17.718  1.00 72.24           C  
ATOM   1786  HB2 GLN A 116      12.401   4.675 -17.752  1.00 72.24           H  
ATOM   1787  HB3 GLN A 116      11.326   5.884 -18.475  1.00 72.24           H  
ATOM   1788  O   GLN A 116      11.871   8.127 -15.275  1.00 72.24           O  
ATOM   1789  CG  GLN A 116      13.297   6.617 -18.021  1.00 72.24           C  
ATOM   1790  HG2 GLN A 116      14.004   6.577 -17.192  1.00 72.24           H  
ATOM   1791  HG3 GLN A 116      12.951   7.646 -18.124  1.00 72.24           H  
ATOM   1792  CD  GLN A 116      14.040   6.255 -19.298  1.00 72.24           C  
ATOM   1793  NE2 GLN A 116      14.989   7.075 -19.680  1.00 72.24           N  
ATOM   1794 HE21 GLN A 116      15.484   6.864 -20.534  1.00 72.24           H  
ATOM   1795 HE22 GLN A 116      15.080   7.960 -19.201  1.00 72.24           H  
ATOM   1796  OE1 GLN A 116      13.792   5.254 -19.951  1.00 72.24           O  
ATOM   1797  N   LYS A 117      10.209   8.055 -16.768  1.00 75.79           N  
ATOM   1798  H   LYS A 117       9.742   7.499 -17.470  1.00 75.79           H  
ATOM   1799  CA  LYS A 117       9.838   9.470 -16.615  1.00 75.79           C  
ATOM   1800  HA  LYS A 117      10.689  10.079 -16.920  1.00 75.79           H  
ATOM   1801  C   LYS A 117       9.515   9.844 -15.165  1.00 75.79           C  
ATOM   1802  CB  LYS A 117       8.656   9.759 -17.544  1.00 75.79           C  
ATOM   1803  HB2 LYS A 117       8.915   9.433 -18.552  1.00 75.79           H  
ATOM   1804  HB3 LYS A 117       7.782   9.200 -17.211  1.00 75.79           H  
ATOM   1805  O   LYS A 117       9.926  10.893 -14.677  1.00 75.79           O  
ATOM   1806  CG  LYS A 117       8.338  11.256 -17.576  1.00 75.79           C  
ATOM   1807  HG2 LYS A 117       9.223  11.801 -17.905  1.00 75.79           H  
ATOM   1808  HG3 LYS A 117       8.057  11.603 -16.581  1.00 75.79           H  
ATOM   1809  CD  LYS A 117       7.184  11.532 -18.538  1.00 75.79           C  
ATOM   1810  HD2 LYS A 117       6.289  11.019 -18.186  1.00 75.79           H  
ATOM   1811  HD3 LYS A 117       7.451  11.165 -19.529  1.00 75.79           H  
ATOM   1812  CE  LYS A 117       6.952  13.041 -18.580  1.00 75.79           C  
ATOM   1813  HE2 LYS A 117       7.891  13.520 -18.856  1.00 75.79           H  
ATOM   1814  HE3 LYS A 117       6.696  13.385 -17.578  1.00 75.79           H  
ATOM   1815  NZ  LYS A 117       5.891  13.388 -19.553  1.00 75.79           N  
ATOM   1816  HZ1 LYS A 117       5.021  12.948 -19.291  1.00 75.79           H  
ATOM   1817  HZ2 LYS A 117       5.768  14.390 -19.583  1.00 75.79           H  
ATOM   1818  HZ3 LYS A 117       6.160  13.066 -20.472  1.00 75.79           H  
ATOM   1819  N   VAL A 118       8.776   8.990 -14.453  1.00 70.01           N  
ATOM   1820  H   VAL A 118       8.478   8.133 -14.895  1.00 70.01           H  
ATOM   1821  CA  VAL A 118       8.443   9.240 -13.044  1.00 70.01           C  
ATOM   1822  HA  VAL A 118       8.048  10.252 -12.958  1.00 70.01           H  
ATOM   1823  C   VAL A 118       9.680   9.179 -12.157  1.00 70.01           C  
ATOM   1824  CB  VAL A 118       7.385   8.251 -12.538  1.00 70.01           C  
ATOM   1825  HB  VAL A 118       7.680   7.234 -12.797  1.00 70.01           H  
ATOM   1826  O   VAL A 118       9.796   9.995 -11.239  1.00 70.01           O  
ATOM   1827  CG1 VAL A 118       7.232   8.346 -11.012  1.00 70.01           C  
ATOM   1828 HG11 VAL A 118       8.074   7.852 -10.527  1.00 70.01           H  
ATOM   1829 HG12 VAL A 118       7.226   9.390 -10.699  1.00 70.01           H  
ATOM   1830 HG13 VAL A 118       6.311   7.852 -10.706  1.00 70.01           H  
ATOM   1831  CG2 VAL A 118       6.024   8.549 -13.181  1.00 70.01           C  
ATOM   1832 HG21 VAL A 118       5.672   9.538 -12.891  1.00 70.01           H  
ATOM   1833 HG22 VAL A 118       5.304   7.782 -12.894  1.00 70.01           H  
ATOM   1834 HG23 VAL A 118       6.111   8.536 -14.267  1.00 70.01           H  
ATOM   1835  N   LEU A 119      10.571   8.217 -12.402  1.00 69.92           N  
ATOM   1836  H   LEU A 119      10.423   7.590 -13.180  1.00 69.92           H  
ATOM   1837  CA  LEU A 119      11.825   8.118 -11.675  1.00 69.92           C  
ATOM   1838  HA  LEU A 119      11.609   8.174 -10.608  1.00 69.92           H  
ATOM   1839  C   LEU A 119      12.698   9.331 -11.980  1.00 69.92           C  
ATOM   1840  CB  LEU A 119      12.523   6.783 -11.961  1.00 69.92           C  
ATOM   1841  HB2 LEU A 119      12.586   6.642 -13.040  1.00 69.92           H  
ATOM   1842  HB3 LEU A 119      13.533   6.826 -11.553  1.00 69.92           H  
ATOM   1843  O   LEU A 119      13.079   9.979 -11.018  1.00 69.92           O  
ATOM   1844  CG  LEU A 119      11.821   5.574 -11.334  1.00 69.92           C  
ATOM   1845  HG  LEU A 119      10.770   5.559 -11.622  1.00 69.92           H  
ATOM   1846  CD1 LEU A 119      12.468   4.287 -11.813  1.00 69.92           C  
ATOM   1847 HD11 LEU A 119      13.511   4.241 -11.501  1.00 69.92           H  
ATOM   1848 HD12 LEU A 119      12.420   4.244 -12.901  1.00 69.92           H  
ATOM   1849 HD13 LEU A 119      11.901   3.455 -11.395  1.00 69.92           H  
ATOM   1850  CD2 LEU A 119      11.901   5.569  -9.806  1.00 69.92           C  
ATOM   1851 HD21 LEU A 119      12.942   5.634  -9.492  1.00 69.92           H  
ATOM   1852 HD22 LEU A 119      11.463   4.650  -9.418  1.00 69.92           H  
ATOM   1853 HD23 LEU A 119      11.345   6.414  -9.400  1.00 69.92           H  
ATOM   1854  N   GLU A 120      12.894   9.712 -13.249  1.00 73.29           N  
ATOM   1855  H   GLU A 120      12.527   9.109 -13.971  1.00 73.29           H  
ATOM   1856  CA  GLU A 120      13.592  10.929 -13.714  1.00 73.29           C  
ATOM   1857  HA  GLU A 120      14.668  10.838 -13.567  1.00 73.29           H  
ATOM   1858  C   GLU A 120      13.125  12.199 -12.988  1.00 73.29           C  
ATOM   1859  CB  GLU A 120      13.409  11.113 -15.227  1.00 73.29           C  
ATOM   1860  HB2 GLU A 120      13.650  12.146 -15.478  1.00 73.29           H  
ATOM   1861  HB3 GLU A 120      12.370  10.929 -15.497  1.00 73.29           H  
ATOM   1862  O   GLU A 120      13.942  12.990 -12.510  1.00 73.29           O  
ATOM   1863  CG  GLU A 120      14.335  10.201 -16.047  1.00 73.29           C  
ATOM   1864  HG2 GLU A 120      15.369  10.450 -15.806  1.00 73.29           H  
ATOM   1865  HG3 GLU A 120      14.163   9.164 -15.761  1.00 73.29           H  
ATOM   1866  CD  GLU A 120      14.123  10.336 -17.561  1.00 73.29           C  
ATOM   1867  OE1 GLU A 120      14.717   9.515 -18.298  1.00 73.29           O  
ATOM   1868  OE2 GLU A 120      13.373  11.250 -17.979  1.00 73.29           O  
ATOM   1869  N   ASP A 121      11.812  12.392 -12.854  1.00 69.06           N  
ATOM   1870  H   ASP A 121      11.187  11.769 -13.346  1.00 69.06           H  
ATOM   1871  CA  ASP A 121      11.249  13.538 -12.133  1.00 69.06           C  
ATOM   1872  HA  ASP A 121      11.742  14.448 -12.476  1.00 69.06           H  
ATOM   1873  C   ASP A 121      11.482  13.457 -10.616  1.00 69.06           C  
ATOM   1874  CB  ASP A 121       9.747  13.651 -12.438  1.00 69.06           C  
ATOM   1875  HB2 ASP A 121       9.277  12.676 -12.310  1.00 69.06           H  
ATOM   1876  HB3 ASP A 121       9.298  14.329 -11.712  1.00 69.06           H  
ATOM   1877  O   ASP A 121      11.620  14.485  -9.949  1.00 69.06           O  
ATOM   1878  CG  ASP A 121       9.428  14.202 -13.835  1.00 69.06           C  
ATOM   1879  OD1 ASP A 121      10.300  14.891 -14.425  1.00 69.06           O  
ATOM   1880  OD2 ASP A 121       8.258  14.016 -14.251  1.00 69.06           O  
ATOM   1881  N   TYR A 122      11.535  12.251 -10.046  1.00 62.45           N  
ATOM   1882  H   TYR A 122      11.468  11.440 -10.644  1.00 62.45           H  
ATOM   1883  CA  TYR A 122      11.823  12.050  -8.625  1.00 62.45           C  
ATOM   1884  HA  TYR A 122      11.300  12.818  -8.056  1.00 62.45           H  
ATOM   1885  C   TYR A 122      13.317  12.202  -8.312  1.00 62.45           C  
ATOM   1886  CB  TYR A 122      11.279  10.690  -8.177  1.00 62.45           C  
ATOM   1887  HB2 TYR A 122      10.277  10.557  -8.586  1.00 62.45           H  
ATOM   1888  HB3 TYR A 122      11.904   9.893  -8.581  1.00 62.45           H  
ATOM   1889  O   TYR A 122      13.657  12.795  -7.292  1.00 62.45           O  
ATOM   1890  CG  TYR A 122      11.188  10.552  -6.670  1.00 62.45           C  
ATOM   1891  CD1 TYR A 122      12.212   9.905  -5.955  1.00 62.45           C  
ATOM   1892  HD1 TYR A 122      13.069   9.511  -6.480  1.00 62.45           H  
ATOM   1893  CD2 TYR A 122      10.082  11.086  -5.981  1.00 62.45           C  
ATOM   1894  HD2 TYR A 122       9.304  11.600  -6.525  1.00 62.45           H  
ATOM   1895  CE1 TYR A 122      12.124   9.791  -4.555  1.00 62.45           C  
ATOM   1896  HE1 TYR A 122      12.904   9.282  -4.007  1.00 62.45           H  
ATOM   1897  CE2 TYR A 122       9.993  10.968  -4.581  1.00 62.45           C  
ATOM   1898  HE2 TYR A 122       9.150  11.379  -4.045  1.00 62.45           H  
ATOM   1899  OH  TYR A 122      10.935  10.198  -2.513  1.00 62.45           O  
ATOM   1900  HH  TYR A 122      11.742   9.831  -2.144  1.00 62.45           H  
ATOM   1901  CZ  TYR A 122      11.018  10.322  -3.863  1.00 62.45           C  
ATOM   1902  N   VAL A 123      14.202  11.756  -9.211  1.00 59.03           N  
ATOM   1903  H   VAL A 123      13.836  11.263 -10.013  1.00 59.03           H  
ATOM   1904  CA  VAL A 123      15.665  11.913  -9.128  1.00 59.03           C  
ATOM   1905  HA  VAL A 123      16.067  11.267  -8.348  1.00 59.03           H  
ATOM   1906  C   VAL A 123      16.047  13.346  -8.820  1.00 59.03           C  
ATOM   1907  CB  VAL A 123      16.353  11.594 -10.468  1.00 59.03           C  
ATOM   1908  HB  VAL A 123      16.003  12.300 -11.222  1.00 59.03           H  
ATOM   1909  O   VAL A 123      16.824  13.599  -7.906  1.00 59.03           O  
ATOM   1910  CG1 VAL A 123      17.859  11.832 -10.369  1.00 59.03           C  
ATOM   1911 HG11 VAL A 123      18.238  11.379  -9.453  1.00 59.03           H  
ATOM   1912 HG12 VAL A 123      18.364  11.452 -11.258  1.00 59.03           H  
ATOM   1913 HG13 VAL A 123      18.076  12.899 -10.329  1.00 59.03           H  
ATOM   1914  CG2 VAL A 123      16.014  10.214 -11.009  1.00 59.03           C  
ATOM   1915 HG21 VAL A 123      16.827   9.791 -11.598  1.00 59.03           H  
ATOM   1916 HG22 VAL A 123      15.229  10.355 -11.753  1.00 59.03           H  
ATOM   1917 HG23 VAL A 123      15.607   9.544 -10.252  1.00 59.03           H  
ATOM   1918  N   LYS A 124      15.470  14.287  -9.574  1.00 62.51           N  
ATOM   1919  H   LYS A 124      14.845  13.977 -10.305  1.00 62.51           H  
ATOM   1920  CA  LYS A 124      15.757  15.720  -9.448  1.00 62.51           C  
ATOM   1921  HA  LYS A 124      16.818  15.895  -9.626  1.00 62.51           H  
ATOM   1922  C   LYS A 124      15.472  16.251  -8.039  1.00 62.51           C  
ATOM   1923  CB  LYS A 124      14.924  16.485 -10.488  1.00 62.51           C  
ATOM   1924  HB2 LYS A 124      13.875  16.216 -10.361  1.00 62.51           H  
ATOM   1925  HB3 LYS A 124      15.023  17.555 -10.308  1.00 62.51           H  
ATOM   1926  O   LYS A 124      15.997  17.296  -7.674  1.00 62.51           O  
ATOM   1927  CG  LYS A 124      15.365  16.191 -11.931  1.00 62.51           C  
ATOM   1928  HG2 LYS A 124      15.413  15.113 -12.090  1.00 62.51           H  
ATOM   1929  HG3 LYS A 124      16.356  16.611 -12.103  1.00 62.51           H  
ATOM   1930  CD  LYS A 124      14.366  16.791 -12.927  1.00 62.51           C  
ATOM   1931  HD2 LYS A 124      13.372  16.420 -12.677  1.00 62.51           H  
ATOM   1932  HD3 LYS A 124      14.372  17.879 -12.850  1.00 62.51           H  
ATOM   1933  CE  LYS A 124      14.715  16.355 -14.352  1.00 62.51           C  
ATOM   1934  HE2 LYS A 124      15.605  16.887 -14.688  1.00 62.51           H  
ATOM   1935  HE3 LYS A 124      14.950  15.291 -14.326  1.00 62.51           H  
ATOM   1936  NZ  LYS A 124      13.575  16.572 -15.277  1.00 62.51           N  
ATOM   1937  HZ1 LYS A 124      12.771  16.049 -14.960  1.00 62.51           H  
ATOM   1938  HZ2 LYS A 124      13.792  16.215 -16.196  1.00 62.51           H  
ATOM   1939  HZ3 LYS A 124      13.317  17.547 -15.335  1.00 62.51           H  
ATOM   1940  N   ASN A 125      14.649  15.534  -7.271  1.00 55.45           N  
ATOM   1941  H   ASN A 125      14.333  14.646  -7.635  1.00 55.45           H  
ATOM   1942  CA  ASN A 125      14.176  15.908  -5.945  1.00 55.45           C  
ATOM   1943  HA  ASN A 125      14.500  16.923  -5.717  1.00 55.45           H  
ATOM   1944  C   ASN A 125      14.719  15.011  -4.820  1.00 55.45           C  
ATOM   1945  CB  ASN A 125      12.641  15.881  -5.979  1.00 55.45           C  
ATOM   1946  HB2 ASN A 125      12.256  16.157  -4.997  1.00 55.45           H  
ATOM   1947  HB3 ASN A 125      12.300  14.870  -6.204  1.00 55.45           H  
ATOM   1948  O   ASN A 125      14.487  15.317  -3.649  1.00 55.45           O  
ATOM   1949  CG  ASN A 125      12.065  16.855  -6.988  1.00 55.45           C  
ATOM   1950  ND2 ASN A 125      11.176  16.423  -7.847  1.00 55.45           N  
ATOM   1951 HD21 ASN A 125      10.913  17.104  -8.545  1.00 55.45           H  
ATOM   1952 HD22 ASN A 125      11.145  15.439  -8.075  1.00 55.45           H  
ATOM   1953  OD1 ASN A 125      12.401  18.023  -7.037  1.00 55.45           O  
ATOM   1954  N   LEU A 126      15.414  13.911  -5.136  1.00 53.44           N  
ATOM   1955  H   LEU A 126      15.635  13.734  -6.105  1.00 53.44           H  
ATOM   1956  CA  LEU A 126      16.080  13.102  -4.120  1.00 53.44           C  
ATOM   1957  HA  LEU A 126      15.343  12.872  -3.350  1.00 53.44           H  
ATOM   1958  C   LEU A 126      17.214  13.929  -3.497  1.00 53.44           C  
ATOM   1959  CB  LEU A 126      16.597  11.781  -4.723  1.00 53.44           C  
ATOM   1960  HB2 LEU A 126      16.899  11.957  -5.755  1.00 53.44           H  
ATOM   1961  HB3 LEU A 126      17.489  11.464  -4.182  1.00 53.44           H  
ATOM   1962  O   LEU A 126      17.992  14.547  -4.230  1.00 53.44           O  
ATOM   1963  CG  LEU A 126      15.562  10.645  -4.670  1.00 53.44           C  
ATOM   1964  HG  LEU A 126      14.606  11.011  -5.044  1.00 53.44           H  
ATOM   1965  CD1 LEU A 126      16.004   9.473  -5.546  1.00 53.44           C  
ATOM   1966 HD11 LEU A 126      16.093   9.806  -6.580  1.00 53.44           H  
ATOM   1967 HD12 LEU A 126      16.973   9.103  -5.210  1.00 53.44           H  
ATOM   1968 HD13 LEU A 126      15.273   8.666  -5.501  1.00 53.44           H  
ATOM   1969  CD2 LEU A 126      15.385  10.126  -3.234  1.00 53.44           C  
ATOM   1970 HD21 LEU A 126      16.363  10.000  -2.769  1.00 53.44           H  
ATOM   1971 HD22 LEU A 126      14.801  10.836  -2.649  1.00 53.44           H  
ATOM   1972 HD23 LEU A 126      14.893   9.154  -3.227  1.00 53.44           H  
ATOM   1973  N   PRO A 127      17.344  13.960  -2.157  1.00 52.19           N  
ATOM   1974  CA  PRO A 127      18.522  14.532  -1.527  1.00 52.19           C  
ATOM   1975  HA  PRO A 127      18.534  15.606  -1.711  1.00 52.19           H  
ATOM   1976  C   PRO A 127      19.773  13.875  -2.115  1.00 52.19           C  
ATOM   1977  CB  PRO A 127      18.380  14.263  -0.024  1.00 52.19           C  
ATOM   1978  HB2 PRO A 127      18.725  15.108   0.572  1.00 52.19           H  
ATOM   1979  HB3 PRO A 127      18.926  13.361   0.253  1.00 52.19           H  
ATOM   1980  O   PRO A 127      19.842  12.652  -2.219  1.00 52.19           O  
ATOM   1981  CG  PRO A 127      16.885  14.013   0.163  1.00 52.19           C  
ATOM   1982  HG2 PRO A 127      16.371  14.966   0.295  1.00 52.19           H  
ATOM   1983  HG3 PRO A 127      16.687  13.351   1.006  1.00 52.19           H  
ATOM   1984  CD  PRO A 127      16.457  13.388  -1.161  1.00 52.19           C  
ATOM   1985  HD2 PRO A 127      16.604  12.308  -1.125  1.00 52.19           H  
ATOM   1986  HD3 PRO A 127      15.413  13.628  -1.363  1.00 52.19           H  
ATOM   1987  N   ARG A 128      20.759  14.695  -2.498  1.00 53.14           N  
ATOM   1988  H   ARG A 128      20.575  15.684  -2.404  1.00 53.14           H  
ATOM   1989  CA  ARG A 128      22.030  14.297  -3.138  1.00 53.14           C  
ATOM   1990  HA  ARG A 128      21.800  13.635  -3.973  1.00 53.14           H  
ATOM   1991  C   ARG A 128      22.968  13.488  -2.223  1.00 53.14           C  
ATOM   1992  CB  ARG A 128      22.748  15.552  -3.675  1.00 53.14           C  
ATOM   1993  HB2 ARG A 128      22.879  16.263  -2.860  1.00 53.14           H  
ATOM   1994  HB3 ARG A 128      23.736  15.267  -4.036  1.00 53.14           H  
ATOM   1995  O   ARG A 128      24.186  13.570  -2.358  1.00 53.14           O  
ATOM   1996  CG  ARG A 128      22.040  16.234  -4.848  1.00 53.14           C  
ATOM   1997  HG2 ARG A 128      21.972  15.532  -5.679  1.00 53.14           H  
ATOM   1998  HG3 ARG A 128      21.037  16.551  -4.561  1.00 53.14           H  
ATOM   1999  CD  ARG A 128      22.870  17.454  -5.264  1.00 53.14           C  
ATOM   2000  HD2 ARG A 128      23.912  17.150  -5.369  1.00 53.14           H  
ATOM   2001  HD3 ARG A 128      22.798  18.210  -4.482  1.00 53.14           H  
ATOM   2002  NE  ARG A 128      22.417  18.005  -6.549  1.00 53.14           N  
ATOM   2003  HE  ARG A 128      21.825  17.409  -7.110  1.00 53.14           H  
ATOM   2004  NH1 ARG A 128      23.683  19.922  -6.525  1.00 53.14           N  
ATOM   2005 HH11 ARG A 128      24.035  20.736  -7.008  1.00 53.14           H  
ATOM   2006 HH12 ARG A 128      24.020  19.666  -5.608  1.00 53.14           H  
ATOM   2007  NH2 ARG A 128      22.472  19.403  -8.331  1.00 53.14           N  
ATOM   2008 HH21 ARG A 128      22.880  20.184  -8.824  1.00 53.14           H  
ATOM   2009 HH22 ARG A 128      22.029  18.677  -8.875  1.00 53.14           H  
ATOM   2010  CZ  ARG A 128      22.853  19.110  -7.123  1.00 53.14           C  
ATOM   2011  N   THR A 129      22.445  12.773  -1.236  1.00 46.21           N  
ATOM   2012  H   THR A 129      21.447  12.615  -1.226  1.00 46.21           H  
ATOM   2013  CA  THR A 129      23.240  12.150  -0.181  1.00 46.21           C  
ATOM   2014  HA  THR A 129      24.261  12.526  -0.244  1.00 46.21           H  
ATOM   2015  C   THR A 129      23.328  10.640  -0.379  1.00 46.21           C  
ATOM   2016  CB  THR A 129      22.735  12.546   1.222  1.00 46.21           C  
ATOM   2017  HB  THR A 129      23.326  12.017   1.970  1.00 46.21           H  
ATOM   2018  O   THR A 129      22.369   9.974  -0.769  1.00 46.21           O  
ATOM   2019  CG2 THR A 129      22.881  14.052   1.451  1.00 46.21           C  
ATOM   2020 HG21 THR A 129      22.591  14.284   2.476  1.00 46.21           H  
ATOM   2021 HG22 THR A 129      22.236  14.604   0.768  1.00 46.21           H  
ATOM   2022 HG23 THR A 129      23.918  14.353   1.301  1.00 46.21           H  
ATOM   2023  OG1 THR A 129      21.374  12.225   1.385  1.00 46.21           O  
ATOM   2024  HG1 THR A 129      21.126  12.262   2.311  1.00 46.21           H  
ATOM   2025  N   ALA A 130      24.485  10.080  -0.020  1.00 47.07           N  
ATOM   2026  H   ALA A 130      25.239  10.695   0.252  1.00 47.07           H  
ATOM   2027  CA  ALA A 130      24.733   8.644   0.134  1.00 47.07           C  
ATOM   2028  HA  ALA A 130      24.529   8.149  -0.816  1.00 47.07           H  
ATOM   2029  C   ALA A 130      23.839   7.962   1.202  1.00 47.07           C  
ATOM   2030  CB  ALA A 130      26.225   8.487   0.466  1.00 47.07           C  
ATOM   2031  HB1 ALA A 130      26.831   8.942  -0.318  1.00 47.07           H  
ATOM   2032  HB2 ALA A 130      26.473   7.427   0.523  1.00 47.07           H  
ATOM   2033  HB3 ALA A 130      26.448   8.955   1.424  1.00 47.07           H  
ATOM   2034  O   ALA A 130      24.108   6.836   1.609  1.00 47.07           O  
ATOM   2035  N   GLU A 131      22.801   8.645   1.697  1.00 53.65           N  
ATOM   2036  H   GLU A 131      22.562   9.525   1.264  1.00 53.65           H  
ATOM   2037  CA  GLU A 131      21.870   8.139   2.706  1.00 53.65           C  
ATOM   2038  HA  GLU A 131      22.420   7.602   3.479  1.00 53.65           H  
ATOM   2039  C   GLU A 131      20.848   7.160   2.130  1.00 53.65           C  
ATOM   2040  CB  GLU A 131      21.122   9.310   3.355  1.00 53.65           C  
ATOM   2041  HB2 GLU A 131      20.325   8.917   3.987  1.00 53.65           H  
ATOM   2042  HB3 GLU A 131      20.669   9.910   2.566  1.00 53.65           H  
ATOM   2043  O   GLU A 131      20.244   6.407   2.889  1.00 53.65           O  
ATOM   2044  CG  GLU A 131      22.039  10.174   4.232  1.00 53.65           C  
ATOM   2045  HG2 GLU A 131      22.453   9.548   5.022  1.00 53.65           H  
ATOM   2046  HG3 GLU A 131      22.869  10.547   3.632  1.00 53.65           H  
ATOM   2047  CD  GLU A 131      21.299  11.366   4.850  1.00 53.65           C  
ATOM   2048  OE1 GLU A 131      21.765  11.854   5.901  1.00 53.65           O  
ATOM   2049  OE2 GLU A 131      20.325  11.839   4.219  1.00 53.65           O  
ATOM   2050  N   THR A 132      20.646   7.150   0.809  1.00 72.03           N  
ATOM   2051  H   THR A 132      21.194   7.771   0.230  1.00 72.03           H  
ATOM   2052  CA  THR A 132      19.776   6.153   0.176  1.00 72.03           C  
ATOM   2053  HA  THR A 132      19.050   5.811   0.914  1.00 72.03           H  
ATOM   2054  C   THR A 132      20.566   4.912  -0.205  1.00 72.03           C  
ATOM   2055  CB  THR A 132      18.955   6.715  -0.988  1.00 72.03           C  
ATOM   2056  HB  THR A 132      18.501   5.886  -1.530  1.00 72.03           H  
ATOM   2057  O   THR A 132      20.403   3.887   0.443  1.00 72.03           O  
ATOM   2058  CG2 THR A 132      17.842   7.631  -0.482  1.00 72.03           C  
ATOM   2059 HG21 THR A 132      17.272   8.009  -1.331  1.00 72.03           H  
ATOM   2060 HG22 THR A 132      18.263   8.468   0.075  1.00 72.03           H  
ATOM   2061 HG23 THR A 132      17.173   7.067   0.169  1.00 72.03           H  
ATOM   2062  OG1 THR A 132      19.761   7.459  -1.874  1.00 72.03           O  
ATOM   2063  HG1 THR A 132      19.892   8.335  -1.504  1.00 72.03           H  
ATOM   2064  N   TYR A 133      21.452   5.005  -1.198  1.00 83.65           N  
ATOM   2065  H   TYR A 133      21.546   5.889  -1.677  1.00 83.65           H  
ATOM   2066  CA  TYR A 133      22.234   3.865  -1.681  1.00 83.65           C  
ATOM   2067  HA  TYR A 133      21.908   2.964  -1.160  1.00 83.65           H  
ATOM   2068  C   TYR A 133      23.726   4.021  -1.409  1.00 83.65           C  
ATOM   2069  CB  TYR A 133      21.973   3.632  -3.170  1.00 83.65           C  
ATOM   2070  HB2 TYR A 133      22.596   2.805  -3.511  1.00 83.65           H  
ATOM   2071  HB3 TYR A 133      22.270   4.522  -3.724  1.00 83.65           H  
ATOM   2072  O   TYR A 133      24.314   5.091  -1.592  1.00 83.65           O  
ATOM   2073  CG  TYR A 133      20.530   3.298  -3.479  1.00 83.65           C  
ATOM   2074  CD1 TYR A 133      20.026   2.023  -3.163  1.00 83.65           C  
ATOM   2075  HD1 TYR A 133      20.673   1.294  -2.697  1.00 83.65           H  
ATOM   2076  CD2 TYR A 133      19.686   4.273  -4.044  1.00 83.65           C  
ATOM   2077  HD2 TYR A 133      20.070   5.260  -4.257  1.00 83.65           H  
ATOM   2078  CE1 TYR A 133      18.681   1.711  -3.440  1.00 83.65           C  
ATOM   2079  HE1 TYR A 133      18.276   0.739  -3.198  1.00 83.65           H  
ATOM   2080  CE2 TYR A 133      18.342   3.964  -4.322  1.00 83.65           C  
ATOM   2081  HE2 TYR A 133      17.699   4.715  -4.757  1.00 83.65           H  
ATOM   2082  OH  TYR A 133      16.551   2.382  -4.308  1.00 83.65           O  
ATOM   2083  HH  TYR A 133      16.100   3.181  -4.590  1.00 83.65           H  
ATOM   2084  CZ  TYR A 133      17.845   2.676  -4.031  1.00 83.65           C  
ATOM   2085  N   LYS A 134      24.359   2.913  -1.030  1.00 88.02           N  
ATOM   2086  H   LYS A 134      23.802   2.074  -0.949  1.00 88.02           H  
ATOM   2087  CA  LYS A 134      25.812   2.810  -0.903  1.00 88.02           C  
ATOM   2088  HA  LYS A 134      26.167   3.745  -0.469  1.00 88.02           H  
ATOM   2089  C   LYS A 134      26.458   2.645  -2.287  1.00 88.02           C  
ATOM   2090  CB  LYS A 134      26.173   1.657   0.042  1.00 88.02           C  
ATOM   2091  HB2 LYS A 134      27.256   1.534   0.071  1.00 88.02           H  
ATOM   2092  HB3 LYS A 134      25.735   0.734  -0.337  1.00 88.02           H  
ATOM   2093  O   LYS A 134      25.822   2.134  -3.214  1.00 88.02           O  
ATOM   2094  CG  LYS A 134      25.660   1.907   1.465  1.00 88.02           C  
ATOM   2095  HG2 LYS A 134      24.594   2.130   1.443  1.00 88.02           H  
ATOM   2096  HG3 LYS A 134      26.191   2.752   1.902  1.00 88.02           H  
ATOM   2097  CD  LYS A 134      25.874   0.657   2.317  1.00 88.02           C  
ATOM   2098  HD2 LYS A 134      26.939   0.441   2.400  1.00 88.02           H  
ATOM   2099  HD3 LYS A 134      25.368  -0.178   1.833  1.00 88.02           H  
ATOM   2100  CE  LYS A 134      25.264   0.890   3.697  1.00 88.02           C  
ATOM   2101  HE2 LYS A 134      25.838   1.656   4.218  1.00 88.02           H  
ATOM   2102  HE3 LYS A 134      24.251   1.266   3.554  1.00 88.02           H  
ATOM   2103  NZ  LYS A 134      25.226  -0.373   4.463  1.00 88.02           N  
ATOM   2104  HZ1 LYS A 134      26.157  -0.746   4.585  1.00 88.02           H  
ATOM   2105  HZ2 LYS A 134      24.673  -1.039   3.943  1.00 88.02           H  
ATOM   2106  HZ3 LYS A 134      24.785  -0.226   5.360  1.00 88.02           H  
ATOM   2107  N   PRO A 135      27.735   3.038  -2.451  1.00 89.85           N  
ATOM   2108  CA  PRO A 135      28.459   2.782  -3.689  1.00 89.85           C  
ATOM   2109  HA  PRO A 135      27.986   3.357  -4.485  1.00 89.85           H  
ATOM   2110  C   PRO A 135      28.437   1.296  -4.054  1.00 89.85           C  
ATOM   2111  CB  PRO A 135      29.887   3.285  -3.455  1.00 89.85           C  
ATOM   2112  HB2 PRO A 135      30.309   3.726  -4.358  1.00 89.85           H  
ATOM   2113  HB3 PRO A 135      30.521   2.474  -3.096  1.00 89.85           H  
ATOM   2114  O   PRO A 135      28.698   0.455  -3.193  1.00 89.85           O  
ATOM   2115  CG  PRO A 135      29.726   4.321  -2.342  1.00 89.85           C  
ATOM   2116  HG2 PRO A 135      30.636   4.426  -1.751  1.00 89.85           H  
ATOM   2117  HG3 PRO A 135      29.437   5.281  -2.770  1.00 89.85           H  
ATOM   2118  CD  PRO A 135      28.572   3.766  -1.509  1.00 89.85           C  
ATOM   2119  HD2 PRO A 135      28.033   4.587  -1.037  1.00 89.85           H  
ATOM   2120  HD3 PRO A 135      28.957   3.077  -0.757  1.00 89.85           H  
ATOM   2121  N   LYS A 136      28.162   0.990  -5.328  1.00 91.40           N  
ATOM   2122  H   LYS A 136      27.998   1.757  -5.964  1.00 91.40           H  
ATOM   2123  CA  LYS A 136      28.101  -0.378  -5.874  1.00 91.40           C  
ATOM   2124  HA  LYS A 136      27.747  -0.312  -6.902  1.00 91.40           H  
ATOM   2125  C   LYS A 136      27.090  -1.313  -5.188  1.00 91.40           C  
ATOM   2126  CB  LYS A 136      29.517  -0.977  -5.902  1.00 91.40           C  
ATOM   2127  HB2 LYS A 136      29.474  -2.002  -6.269  1.00 91.40           H  
ATOM   2128  HB3 LYS A 136      29.920  -1.024  -4.891  1.00 91.40           H  
ATOM   2129  O   LYS A 136      27.225  -2.529  -5.273  1.00 91.40           O  
ATOM   2130  CG  LYS A 136      30.471  -0.179  -6.794  1.00 91.40           C  
ATOM   2131  HG2 LYS A 136      30.659   0.804  -6.363  1.00 91.40           H  
ATOM   2132  HG3 LYS A 136      30.032  -0.064  -7.785  1.00 91.40           H  
ATOM   2133  CD  LYS A 136      31.782  -0.954  -6.905  1.00 91.40           C  
ATOM   2134  HD2 LYS A 136      32.216  -1.083  -5.914  1.00 91.40           H  
ATOM   2135  HD3 LYS A 136      31.567  -1.933  -7.334  1.00 91.40           H  
ATOM   2136  CE  LYS A 136      32.752  -0.204  -7.811  1.00 91.40           C  
ATOM   2137  HE2 LYS A 136      33.056   0.721  -7.322  1.00 91.40           H  
ATOM   2138  HE3 LYS A 136      32.226   0.051  -8.731  1.00 91.40           H  
ATOM   2139  NZ  LYS A 136      33.917  -1.063  -8.118  1.00 91.40           N  
ATOM   2140  HZ1 LYS A 136      34.399  -1.325  -7.270  1.00 91.40           H  
ATOM   2141  HZ2 LYS A 136      33.583  -1.905  -8.565  1.00 91.40           H  
ATOM   2142  HZ3 LYS A 136      34.550  -0.595  -8.751  1.00 91.40           H  
ATOM   2143  N   GLU A 137      26.089  -0.773  -4.496  1.00 92.79           N  
ATOM   2144  H   GLU A 137      26.031   0.234  -4.431  1.00 92.79           H  
ATOM   2145  CA  GLU A 137      25.060  -1.575  -3.819  1.00 92.79           C  
ATOM   2146  HA  GLU A 137      25.543  -2.408  -3.309  1.00 92.79           H  
ATOM   2147  C   GLU A 137      24.035  -2.173  -4.796  1.00 92.79           C  
ATOM   2148  CB  GLU A 137      24.378  -0.687  -2.772  1.00 92.79           C  
ATOM   2149  HB2 GLU A 137      25.163  -0.181  -2.210  1.00 92.79           H  
ATOM   2150  HB3 GLU A 137      23.767   0.062  -3.277  1.00 92.79           H  
ATOM   2151  O   GLU A 137      23.431  -3.213  -4.517  1.00 92.79           O  
ATOM   2152  CG  GLU A 137      23.521  -1.470  -1.767  1.00 92.79           C  
ATOM   2153  HG2 GLU A 137      24.136  -2.258  -1.333  1.00 92.79           H  
ATOM   2154  HG3 GLU A 137      22.688  -1.945  -2.286  1.00 92.79           H  
ATOM   2155  CD  GLU A 137      22.976  -0.579  -0.640  1.00 92.79           C  
ATOM   2156  OE1 GLU A 137      22.802  -1.103   0.487  1.00 92.79           O  
ATOM   2157  OE2 GLU A 137      22.772   0.631  -0.878  1.00 92.79           O  
ATOM   2158  N   ILE A 138      23.839  -1.528  -5.950  1.00 93.98           N  
ATOM   2159  H   ILE A 138      24.398  -0.709  -6.142  1.00 93.98           H  
ATOM   2160  CA  ILE A 138      22.905  -1.963  -6.986  1.00 93.98           C  
ATOM   2161  HA  ILE A 138      22.124  -2.564  -6.521  1.00 93.98           H  
ATOM   2162  C   ILE A 138      23.628  -2.845  -8.003  1.00 93.98           C  
ATOM   2163  CB  ILE A 138      22.165  -0.772  -7.620  1.00 93.98           C  
ATOM   2164  HB  ILE A 138      22.890  -0.134  -8.126  1.00 93.98           H  
ATOM   2165  O   ILE A 138      24.430  -2.359  -8.797  1.00 93.98           O  
ATOM   2166  CG1 ILE A 138      21.433   0.086  -6.562  1.00 93.98           C  
ATOM   2167 HG12 ILE A 138      21.075   0.998  -7.039  1.00 93.98           H  
ATOM   2168 HG13 ILE A 138      22.137   0.403  -5.792  1.00 93.98           H  
ATOM   2169  CG2 ILE A 138      21.165  -1.307  -8.658  1.00 93.98           C  
ATOM   2170 HG21 ILE A 138      20.548  -0.496  -9.044  1.00 93.98           H  
ATOM   2171 HG22 ILE A 138      21.698  -1.777  -9.485  1.00 93.98           H  
ATOM   2172 HG23 ILE A 138      20.519  -2.054  -8.197  1.00 93.98           H  
ATOM   2173  CD1 ILE A 138      20.244  -0.609  -5.882  1.00 93.98           C  
ATOM   2174 HD11 ILE A 138      19.434  -0.768  -6.594  1.00 93.98           H  
ATOM   2175 HD12 ILE A 138      19.869   0.031  -5.083  1.00 93.98           H  
ATOM   2176 HD13 ILE A 138      20.543  -1.566  -5.454  1.00 93.98           H  
ATOM   2177  N   GLU A 139      23.336  -4.144  -8.005  1.00 97.05           N  
ATOM   2178  H   GLU A 139      22.617  -4.475  -7.377  1.00 97.05           H  
ATOM   2179  CA  GLU A 139      23.991  -5.108  -8.891  1.00 97.05           C  
ATOM   2180  HA  GLU A 139      25.009  -4.773  -9.090  1.00 97.05           H  
ATOM   2181  C   GLU A 139      23.267  -5.224 -10.232  1.00 97.05           C  
ATOM   2182  CB  GLU A 139      24.083  -6.493  -8.240  1.00 97.05           C  
ATOM   2183  HB2 GLU A 139      23.095  -6.819  -7.914  1.00 97.05           H  
ATOM   2184  HB3 GLU A 139      24.433  -7.183  -9.008  1.00 97.05           H  
ATOM   2185  O   GLU A 139      22.121  -5.669 -10.302  1.00 97.05           O  
ATOM   2186  CG  GLU A 139      25.053  -6.538  -7.053  1.00 97.05           C  
ATOM   2187  HG2 GLU A 139      24.625  -5.976  -6.222  1.00 97.05           H  
ATOM   2188  HG3 GLU A 139      25.991  -6.065  -7.345  1.00 97.05           H  
ATOM   2189  CD  GLU A 139      25.351  -7.981  -6.623  1.00 97.05           C  
ATOM   2190  OE1 GLU A 139      25.409  -8.243  -5.405  1.00 97.05           O  
ATOM   2191  OE2 GLU A 139      25.592  -8.835  -7.520  1.00 97.05           O  
ATOM   2192  N   ILE A 140      23.966  -4.895 -11.318  1.00 97.63           N  
ATOM   2193  H   ILE A 140      24.918  -4.580 -11.198  1.00 97.63           H  
ATOM   2194  CA  ILE A 140      23.432  -4.953 -12.679  1.00 97.63           C  
ATOM   2195  HA  ILE A 140      22.379  -5.231 -12.648  1.00 97.63           H  
ATOM   2196  C   ILE A 140      24.161  -6.037 -13.460  1.00 97.63           C  
ATOM   2197  CB  ILE A 140      23.529  -3.571 -13.354  1.00 97.63           C  
ATOM   2198  HB  ILE A 140      24.584  -3.302 -13.421  1.00 97.63           H  
ATOM   2199  O   ILE A 140      25.366  -5.966 -13.672  1.00 97.63           O  
ATOM   2200  CG1 ILE A 140      22.830  -2.462 -12.536  1.00 97.63           C  
ATOM   2201 HG12 ILE A 140      23.345  -2.341 -11.584  1.00 97.63           H  
ATOM   2202 HG13 ILE A 140      22.932  -1.516 -13.068  1.00 97.63           H  
ATOM   2203  CG2 ILE A 140      22.969  -3.622 -14.786  1.00 97.63           C  
ATOM   2204 HG21 ILE A 140      23.563  -4.293 -15.406  1.00 97.63           H  
ATOM   2205 HG22 ILE A 140      23.014  -2.626 -15.226  1.00 97.63           H  
ATOM   2206 HG23 ILE A 140      21.934  -3.964 -14.771  1.00 97.63           H  
ATOM   2207  CD1 ILE A 140      21.340  -2.707 -12.251  1.00 97.63           C  
ATOM   2208 HD11 ILE A 140      20.950  -1.885 -11.651  1.00 97.63           H  
ATOM   2209 HD12 ILE A 140      21.202  -3.626 -11.682  1.00 97.63           H  
ATOM   2210 HD13 ILE A 140      20.773  -2.764 -13.180  1.00 97.63           H  
ATOM   2211  N   LYS A 141      23.423  -7.037 -13.934  1.00 97.78           N  
ATOM   2212  H   LYS A 141      22.429  -7.001 -13.760  1.00 97.78           H  
ATOM   2213  CA  LYS A 141      23.910  -8.082 -14.838  1.00 97.78           C  
ATOM   2214  HA  LYS A 141      24.998  -8.038 -14.896  1.00 97.78           H  
ATOM   2215  C   LYS A 141      23.357  -7.833 -16.238  1.00 97.78           C  
ATOM   2216  CB  LYS A 141      23.509  -9.466 -14.312  1.00 97.78           C  
ATOM   2217  HB2 LYS A 141      22.424  -9.508 -14.217  1.00 97.78           H  
ATOM   2218  HB3 LYS A 141      23.816 -10.215 -15.042  1.00 97.78           H  
ATOM   2219  O   LYS A 141      22.151  -7.683 -16.420  1.00 97.78           O  
ATOM   2220  CG  LYS A 141      24.154  -9.798 -12.957  1.00 97.78           C  
ATOM   2221  HG2 LYS A 141      23.888  -9.033 -12.228  1.00 97.78           H  
ATOM   2222  HG3 LYS A 141      25.238  -9.822 -13.067  1.00 97.78           H  
ATOM   2223  CD  LYS A 141      23.659 -11.156 -12.444  1.00 97.78           C  
ATOM   2224  HD2 LYS A 141      22.570 -11.137 -12.408  1.00 97.78           H  
ATOM   2225  HD3 LYS A 141      23.974 -11.942 -13.129  1.00 97.78           H  
ATOM   2226  CE  LYS A 141      24.208 -11.425 -11.038  1.00 97.78           C  
ATOM   2227  HE2 LYS A 141      23.986 -10.561 -10.412  1.00 97.78           H  
ATOM   2228  HE3 LYS A 141      25.292 -11.526 -11.094  1.00 97.78           H  
ATOM   2229  NZ  LYS A 141      23.600 -12.641 -10.442  1.00 97.78           N  
ATOM   2230  HZ1 LYS A 141      23.802 -13.461 -10.996  1.00 97.78           H  
ATOM   2231  HZ2 LYS A 141      22.597 -12.529 -10.391  1.00 97.78           H  
ATOM   2232  HZ3 LYS A 141      23.942 -12.787  -9.503  1.00 97.78           H  
ATOM   2233  N   CYS A 142      24.218  -7.823 -17.245  1.00 96.86           N  
ATOM   2234  H   CYS A 142      25.205  -7.910 -17.048  1.00 96.86           H  
ATOM   2235  CA  CYS A 142      23.799  -7.640 -18.635  1.00 96.86           C  
ATOM   2236  HA  CYS A 142      22.759  -7.948 -18.738  1.00 96.86           H  
ATOM   2237  C   CYS A 142      24.612  -8.523 -19.579  1.00 96.86           C  
ATOM   2238  CB  CYS A 142      23.881  -6.151 -19.002  1.00 96.86           C  
ATOM   2239  HB2 CYS A 142      23.230  -5.586 -18.334  1.00 96.86           H  
ATOM   2240  HB3 CYS A 142      23.537  -6.014 -20.027  1.00 96.86           H  
ATOM   2241  O   CYS A 142      25.770  -8.820 -19.309  1.00 96.86           O  
ATOM   2242  SG  CYS A 142      25.575  -5.512 -18.844  1.00 96.86           S  
ATOM   2243  HG  CYS A 142      25.286  -4.221 -19.025  1.00 96.86           H  
ATOM   2244  N   PHE A 143      24.026  -8.957 -20.692  1.00 96.12           N  
ATOM   2245  H   PHE A 143      23.082  -8.666 -20.903  1.00 96.12           H  
ATOM   2246  CA  PHE A 143      24.746  -9.750 -21.688  1.00 96.12           C  
ATOM   2247  HA  PHE A 143      25.459 -10.394 -21.175  1.00 96.12           H  
ATOM   2248  C   PHE A 143      25.542  -8.859 -22.643  1.00 96.12           C  
ATOM   2249  CB  PHE A 143      23.772 -10.654 -22.444  1.00 96.12           C  
ATOM   2250  HB2 PHE A 143      24.287 -11.084 -23.303  1.00 96.12           H  
ATOM   2251  HB3 PHE A 143      22.949 -10.048 -22.822  1.00 96.12           H  
ATOM   2252  O   PHE A 143      25.037  -7.857 -23.150  1.00 96.12           O  
ATOM   2253  CG  PHE A 143      23.220 -11.784 -21.602  1.00 96.12           C  
ATOM   2254  CD1 PHE A 143      24.077 -12.803 -21.141  1.00 96.12           C  
ATOM   2255  HD1 PHE A 143      25.127 -12.785 -21.394  1.00 96.12           H  
ATOM   2256  CD2 PHE A 143      21.854 -11.814 -21.268  1.00 96.12           C  
ATOM   2257  HD2 PHE A 143      21.186 -11.037 -21.607  1.00 96.12           H  
ATOM   2258  CE1 PHE A 143      23.570 -13.842 -20.342  1.00 96.12           C  
ATOM   2259  HE1 PHE A 143      24.228 -14.616 -19.977  1.00 96.12           H  
ATOM   2260  CE2 PHE A 143      21.348 -12.863 -20.486  1.00 96.12           C  
ATOM   2261  HE2 PHE A 143      20.298 -12.882 -20.231  1.00 96.12           H  
ATOM   2262  CZ  PHE A 143      22.205 -13.870 -20.012  1.00 96.12           C  
ATOM   2263  HZ  PHE A 143      21.816 -14.659 -19.386  1.00 96.12           H  
ATOM   2264  N   LYS A 144      26.786  -9.249 -22.932  1.00 95.49           N  
ATOM   2265  H   LYS A 144      27.145 -10.068 -22.462  1.00 95.49           H  
ATOM   2266  CA  LYS A 144      27.662  -8.537 -23.867  1.00 95.49           C  
ATOM   2267  HA  LYS A 144      27.826  -7.534 -23.472  1.00 95.49           H  
ATOM   2268  C   LYS A 144      27.003  -8.415 -25.247  1.00 95.49           C  
ATOM   2269  CB  LYS A 144      29.008  -9.271 -23.950  1.00 95.49           C  
ATOM   2270  HB2 LYS A 144      29.391  -9.434 -22.943  1.00 95.49           H  
ATOM   2271  HB3 LYS A 144      28.860 -10.246 -24.414  1.00 95.49           H  
ATOM   2272  O   LYS A 144      26.654  -9.419 -25.861  1.00 95.49           O  
ATOM   2273  CG  LYS A 144      30.045  -8.471 -24.753  1.00 95.49           C  
ATOM   2274  HG2 LYS A 144      29.690  -8.331 -25.774  1.00 95.49           H  
ATOM   2275  HG3 LYS A 144      30.187  -7.496 -24.288  1.00 95.49           H  
ATOM   2276  CD  LYS A 144      31.384  -9.215 -24.792  1.00 95.49           C  
ATOM   2277  HD2 LYS A 144      31.231 -10.199 -25.234  1.00 95.49           H  
ATOM   2278  HD3 LYS A 144      31.752  -9.341 -23.774  1.00 95.49           H  
ATOM   2279  CE  LYS A 144      32.406  -8.428 -25.621  1.00 95.49           C  
ATOM   2280  HE2 LYS A 144      32.002  -8.284 -26.623  1.00 95.49           H  
ATOM   2281  HE3 LYS A 144      32.541  -7.446 -25.168  1.00 95.49           H  
ATOM   2282  NZ  LYS A 144      33.704  -9.144 -25.692  1.00 95.49           N  
ATOM   2283  HZ1 LYS A 144      33.579 -10.058 -26.105  1.00 95.49           H  
ATOM   2284  HZ2 LYS A 144      34.370  -8.630 -26.250  1.00 95.49           H  
ATOM   2285  HZ3 LYS A 144      34.090  -9.273 -24.768  1.00 95.49           H  
ATOM   2286  N   GLY A 145      26.885  -7.185 -25.746  1.00 93.40           N  
ATOM   2287  H   GLY A 145      27.116  -6.405 -25.148  1.00 93.40           H  
ATOM   2288  CA  GLY A 145      26.345  -6.892 -27.079  1.00 93.40           C  
ATOM   2289  HA2 GLY A 145      26.778  -7.583 -27.803  1.00 93.40           H  
ATOM   2290  HA3 GLY A 145      26.632  -5.879 -27.362  1.00 93.40           H  
ATOM   2291  C   GLY A 145      24.820  -6.988 -27.202  1.00 93.40           C  
ATOM   2292  O   GLY A 145      24.305  -6.834 -28.306  1.00 93.40           O  
ATOM   2293  N   VAL A 146      24.096  -7.234 -26.105  1.00 92.62           N  
ATOM   2294  H   VAL A 146      24.565  -7.317 -25.215  1.00 92.62           H  
ATOM   2295  CA  VAL A 146      22.628  -7.204 -26.080  1.00 92.62           C  
ATOM   2296  HA  VAL A 146      22.251  -7.389 -27.086  1.00 92.62           H  
ATOM   2297  C   VAL A 146      22.167  -5.814 -25.654  1.00 92.62           C  
ATOM   2298  CB  VAL A 146      22.056  -8.303 -25.166  1.00 92.62           C  
ATOM   2299  HB  VAL A 146      22.420  -8.153 -24.149  1.00 92.62           H  
ATOM   2300  O   VAL A 146      22.686  -5.246 -24.694  1.00 92.62           O  
ATOM   2301  CG1 VAL A 146      20.522  -8.306 -25.141  1.00 92.62           C  
ATOM   2302 HG11 VAL A 146      20.126  -8.421 -26.150  1.00 92.62           H  
ATOM   2303 HG12 VAL A 146      20.152  -7.374 -24.713  1.00 92.62           H  
ATOM   2304 HG13 VAL A 146      20.163  -9.127 -24.521  1.00 92.62           H  
ATOM   2305  CG2 VAL A 146      22.497  -9.688 -25.657  1.00 92.62           C  
ATOM   2306 HG21 VAL A 146      22.080 -10.461 -25.012  1.00 92.62           H  
ATOM   2307 HG22 VAL A 146      23.584  -9.772 -25.636  1.00 92.62           H  
ATOM   2308 HG23 VAL A 146      22.138  -9.844 -26.674  1.00 92.62           H  
ATOM   2309  N   GLU A 147      21.188  -5.267 -26.369  1.00 91.02           N  
ATOM   2310  H   GLU A 147      20.803  -5.779 -27.150  1.00 91.02           H  
ATOM   2311  CA  GLU A 147      20.590  -3.973 -26.047  1.00 91.02           C  
ATOM   2312  HA  GLU A 147      21.377  -3.220 -26.073  1.00 91.02           H  
ATOM   2313  C   GLU A 147      19.969  -3.977 -24.641  1.00 91.02           C  
ATOM   2314  CB  GLU A 147      19.563  -3.625 -27.126  1.00 91.02           C  
ATOM   2315  HB2 GLU A 147      20.046  -3.717 -28.099  1.00 91.02           H  
ATOM   2316  HB3 GLU A 147      18.741  -4.339 -27.074  1.00 91.02           H  
ATOM   2317  O   GLU A 147      19.301  -4.932 -24.227  1.00 91.02           O  
ATOM   2318  CG  GLU A 147      19.015  -2.199 -26.982  1.00 91.02           C  
ATOM   2319  HG2 GLU A 147      19.851  -1.500 -27.007  1.00 91.02           H  
ATOM   2320  HG3 GLU A 147      18.520  -2.104 -26.016  1.00 91.02           H  
ATOM   2321  CD  GLU A 147      18.012  -1.845 -28.089  1.00 91.02           C  
ATOM   2322  OE1 GLU A 147      17.496  -0.711 -28.029  1.00 91.02           O  
ATOM   2323  OE2 GLU A 147      17.762  -2.707 -28.968  1.00 91.02           O  
ATOM   2324  N   LEU A 148      20.208  -2.902 -23.889  1.00 90.39           N  
ATOM   2325  H   LEU A 148      20.698  -2.123 -24.306  1.00 90.39           H  
ATOM   2326  CA  LEU A 148      19.799  -2.785 -22.494  1.00 90.39           C  
ATOM   2327  HA  LEU A 148      19.848  -3.768 -22.025  1.00 90.39           H  
ATOM   2328  C   LEU A 148      18.355  -2.296 -22.397  1.00 90.39           C  
ATOM   2329  CB  LEU A 148      20.760  -1.850 -21.742  1.00 90.39           C  
ATOM   2330  HB2 LEU A 148      20.717  -0.865 -22.208  1.00 90.39           H  
ATOM   2331  HB3 LEU A 148      20.409  -1.747 -20.715  1.00 90.39           H  
ATOM   2332  O   LEU A 148      18.066  -1.128 -22.643  1.00 90.39           O  
ATOM   2333  CG  LEU A 148      22.226  -2.316 -21.719  1.00 90.39           C  
ATOM   2334  HG  LEU A 148      22.586  -2.454 -22.739  1.00 90.39           H  
ATOM   2335  CD1 LEU A 148      23.077  -1.228 -21.067  1.00 90.39           C  
ATOM   2336 HD11 LEU A 148      24.097  -1.582 -20.917  1.00 90.39           H  
ATOM   2337 HD12 LEU A 148      23.110  -0.354 -21.716  1.00 90.39           H  
ATOM   2338 HD13 LEU A 148      22.649  -0.930 -20.109  1.00 90.39           H  
ATOM   2339  CD2 LEU A 148      22.415  -3.626 -20.955  1.00 90.39           C  
ATOM   2340 HD21 LEU A 148      21.874  -4.430 -21.455  1.00 90.39           H  
ATOM   2341 HD22 LEU A 148      23.474  -3.882 -20.953  1.00 90.39           H  
ATOM   2342 HD23 LEU A 148      22.060  -3.516 -19.931  1.00 90.39           H  
ATOM   2343  N   ASN A 149      17.472  -3.192 -21.974  1.00 88.11           N  
ATOM   2344  H   ASN A 149      17.798  -4.128 -21.781  1.00 88.11           H  
ATOM   2345  CA  ASN A 149      16.114  -2.892 -21.546  1.00 88.11           C  
ATOM   2346  HA  ASN A 149      16.057  -1.845 -21.246  1.00 88.11           H  
ATOM   2347  C   ASN A 149      15.791  -3.740 -20.311  1.00 88.11           C  
ATOM   2348  CB  ASN A 149      15.143  -3.108 -22.722  1.00 88.11           C  
ATOM   2349  HB2 ASN A 149      15.456  -2.470 -23.548  1.00 88.11           H  
ATOM   2350  HB3 ASN A 149      14.143  -2.784 -22.433  1.00 88.11           H  
ATOM   2351  O   ASN A 149      16.554  -4.634 -19.936  1.00 88.11           O  
ATOM   2352  CG  ASN A 149      15.052  -4.547 -23.203  1.00 88.11           C  
ATOM   2353  ND2 ASN A 149      15.220  -4.784 -24.482  1.00 88.11           N  
ATOM   2354 HD21 ASN A 149      15.445  -4.026 -25.110  1.00 88.11           H  
ATOM   2355 HD22 ASN A 149      15.147  -5.739 -24.802  1.00 88.11           H  
ATOM   2356  OD1 ASN A 149      14.782  -5.468 -22.446  1.00 88.11           O  
ATOM   2357  N   VAL A 150      14.649  -3.491 -19.669  1.00 89.63           N  
ATOM   2358  H   VAL A 150      14.068  -2.724 -19.974  1.00 89.63           H  
ATOM   2359  CA  VAL A 150      14.326  -4.194 -18.419  1.00 89.63           C  
ATOM   2360  HA  VAL A 150      15.138  -4.007 -17.716  1.00 89.63           H  
ATOM   2361  C   VAL A 150      14.256  -5.714 -18.627  1.00 89.63           C  
ATOM   2362  CB  VAL A 150      13.031  -3.653 -17.788  1.00 89.63           C  
ATOM   2363  HB  VAL A 150      12.180  -3.937 -18.407  1.00 89.63           H  
ATOM   2364  O   VAL A 150      14.741  -6.467 -17.787  1.00 89.63           O  
ATOM   2365  CG1 VAL A 150      12.845  -4.215 -16.375  1.00 89.63           C  
ATOM   2366 HG11 VAL A 150      12.873  -5.305 -16.377  1.00 89.63           H  
ATOM   2367 HG12 VAL A 150      13.646  -3.858 -15.728  1.00 89.63           H  
ATOM   2368 HG13 VAL A 150      11.895  -3.876 -15.963  1.00 89.63           H  
ATOM   2369  CG2 VAL A 150      13.051  -2.127 -17.630  1.00 89.63           C  
ATOM   2370 HG21 VAL A 150      13.098  -1.635 -18.602  1.00 89.63           H  
ATOM   2371 HG22 VAL A 150      12.144  -1.789 -17.128  1.00 89.63           H  
ATOM   2372 HG23 VAL A 150      13.916  -1.819 -17.044  1.00 89.63           H  
ATOM   2373  N   SER A 151      13.738  -6.189 -19.763  1.00 90.21           N  
ATOM   2374  H   SER A 151      13.556  -5.537 -20.513  1.00 90.21           H  
ATOM   2375  CA  SER A 151      13.618  -7.632 -20.033  1.00 90.21           C  
ATOM   2376  HA  SER A 151      13.170  -8.108 -19.161  1.00 90.21           H  
ATOM   2377  C   SER A 151      14.986  -8.290 -20.251  1.00 90.21           C  
ATOM   2378  CB  SER A 151      12.693  -7.908 -21.226  1.00 90.21           C  
ATOM   2379  HB2 SER A 151      13.164  -7.571 -22.150  1.00 90.21           H  
ATOM   2380  HB3 SER A 151      12.515  -8.981 -21.297  1.00 90.21           H  
ATOM   2381  O   SER A 151      15.226  -9.380 -19.731  1.00 90.21           O  
ATOM   2382  OG  SER A 151      11.451  -7.241 -21.060  1.00 90.21           O  
ATOM   2383  HG  SER A 151      11.581  -6.335 -21.348  1.00 90.21           H  
ATOM   2384  N   SER A 152      15.915  -7.624 -20.949  1.00 92.44           N  
ATOM   2385  H   SER A 152      15.690  -6.716 -21.328  1.00 92.44           H  
ATOM   2386  CA  SER A 152      17.274  -8.140 -21.142  1.00 92.44           C  
ATOM   2387  HA  SER A 152      17.185  -9.189 -21.424  1.00 92.44           H  
ATOM   2388  C   SER A 152      18.085  -8.142 -19.847  1.00 92.44           C  
ATOM   2389  CB  SER A 152      18.001  -7.427 -22.291  1.00 92.44           C  
ATOM   2390  HB2 SER A 152      17.383  -7.482 -23.187  1.00 92.44           H  
ATOM   2391  HB3 SER A 152      18.936  -7.951 -22.489  1.00 92.44           H  
ATOM   2392  O   SER A 152      18.767  -9.129 -19.565  1.00 92.44           O  
ATOM   2393  OG  SER A 152      18.293  -6.073 -22.016  1.00 92.44           O  
ATOM   2394  HG  SER A 152      18.664  -5.700 -22.819  1.00 92.44           H  
ATOM   2395  N   LEU A 153      17.928  -7.123 -19.000  1.00 95.15           N  
ATOM   2396  H   LEU A 153      17.384  -6.332 -19.314  1.00 95.15           H  
ATOM   2397  CA  LEU A 153      18.529  -7.079 -17.664  1.00 95.15           C  
ATOM   2398  HA  LEU A 153      19.603  -7.246 -17.747  1.00 95.15           H  
ATOM   2399  C   LEU A 153      17.987  -8.185 -16.750  1.00 95.15           C  
ATOM   2400  CB  LEU A 153      18.272  -5.694 -17.049  1.00 95.15           C  
ATOM   2401  HB2 LEU A 153      18.555  -5.713 -15.997  1.00 95.15           H  
ATOM   2402  HB3 LEU A 153      17.204  -5.485 -17.101  1.00 95.15           H  
ATOM   2403  O   LEU A 153      18.774  -8.891 -16.114  1.00 95.15           O  
ATOM   2404  CG  LEU A 153      19.039  -4.551 -17.732  1.00 95.15           C  
ATOM   2405  HG  LEU A 153      18.832  -4.540 -18.803  1.00 95.15           H  
ATOM   2406  CD1 LEU A 153      18.587  -3.216 -17.144  1.00 95.15           C  
ATOM   2407 HD11 LEU A 153      17.503  -3.124 -17.219  1.00 95.15           H  
ATOM   2408 HD12 LEU A 153      18.893  -3.139 -16.101  1.00 95.15           H  
ATOM   2409 HD13 LEU A 153      19.028  -2.402 -17.720  1.00 95.15           H  
ATOM   2410  CD2 LEU A 153      20.549  -4.695 -17.538  1.00 95.15           C  
ATOM   2411 HD21 LEU A 153      20.771  -4.910 -16.493  1.00 95.15           H  
ATOM   2412 HD22 LEU A 153      20.919  -5.512 -18.156  1.00 95.15           H  
ATOM   2413 HD23 LEU A 153      21.053  -3.773 -17.829  1.00 95.15           H  
ATOM   2414  N   LEU A 154      16.663  -8.377 -16.714  1.00 95.03           N  
ATOM   2415  H   LEU A 154      16.068  -7.745 -17.230  1.00 95.03           H  
ATOM   2416  CA  LEU A 154      16.042  -9.466 -15.957  1.00 95.03           C  
ATOM   2417  HA  LEU A 154      16.307  -9.376 -14.904  1.00 95.03           H  
ATOM   2418  C   LEU A 154      16.550 -10.824 -16.429  1.00 95.03           C  
ATOM   2419  CB  LEU A 154      14.516  -9.453 -16.112  1.00 95.03           C  
ATOM   2420  HB2 LEU A 154      14.269  -9.361 -17.170  1.00 95.03           H  
ATOM   2421  HB3 LEU A 154      14.160 -10.427 -15.778  1.00 95.03           H  
ATOM   2422  O   LEU A 154      16.933 -11.645 -15.606  1.00 95.03           O  
ATOM   2423  CG  LEU A 154      13.730  -8.392 -15.329  1.00 95.03           C  
ATOM   2424  HG  LEU A 154      13.925  -7.391 -15.714  1.00 95.03           H  
ATOM   2425  CD1 LEU A 154      12.249  -8.721 -15.531  1.00 95.03           C  
ATOM   2426 HD11 LEU A 154      11.609  -7.998 -15.026  1.00 95.03           H  
ATOM   2427 HD12 LEU A 154      12.026  -9.709 -15.130  1.00 95.03           H  
ATOM   2428 HD13 LEU A 154      12.014  -8.707 -16.596  1.00 95.03           H  
ATOM   2429  CD2 LEU A 154      14.054  -8.392 -13.840  1.00 95.03           C  
ATOM   2430 HD21 LEU A 154      13.281  -7.853 -13.293  1.00 95.03           H  
ATOM   2431 HD22 LEU A 154      15.005  -7.883 -13.686  1.00 95.03           H  
ATOM   2432 HD23 LEU A 154      14.120  -9.414 -13.464  1.00 95.03           H  
ATOM   2433  N   SER A 155      16.602 -11.059 -17.742  1.00 94.34           N  
ATOM   2434  H   SER A 155      16.236 -10.358 -18.371  1.00 94.34           H  
ATOM   2435  CA  SER A 155      17.057 -12.338 -18.297  1.00 94.34           C  
ATOM   2436  HA  SER A 155      16.385 -13.121 -17.944  1.00 94.34           H  
ATOM   2437  C   SER A 155      18.476 -12.705 -17.836  1.00 94.34           C  
ATOM   2438  CB  SER A 155      16.957 -12.296 -19.823  1.00 94.34           C  
ATOM   2439  HB2 SER A 155      16.960 -13.316 -20.206  1.00 94.34           H  
ATOM   2440  HB3 SER A 155      16.015 -11.830 -20.113  1.00 94.34           H  
ATOM   2441  O   SER A 155      18.744 -13.862 -17.513  1.00 94.34           O  
ATOM   2442  OG  SER A 155      18.030 -11.586 -20.407  1.00 94.34           O  
ATOM   2443  HG  SER A 155      18.111 -10.710 -20.023  1.00 94.34           H  
ATOM   2444  N   ALA A 156      19.355 -11.706 -17.699  1.00 95.82           N  
ATOM   2445  H   ALA A 156      19.058 -10.777 -17.961  1.00 95.82           H  
ATOM   2446  CA  ALA A 156      20.719 -11.843 -17.190  1.00 95.82           C  
ATOM   2447  HA  ALA A 156      21.171 -12.730 -17.634  1.00 95.82           H  
ATOM   2448  C   ALA A 156      20.799 -12.026 -15.657  1.00 95.82           C  
ATOM   2449  CB  ALA A 156      21.500 -10.615 -17.665  1.00 95.82           C  
ATOM   2450  HB1 ALA A 156      21.013  -9.713 -17.292  1.00 95.82           H  
ATOM   2451  HB2 ALA A 156      22.524 -10.653 -17.293  1.00 95.82           H  
ATOM   2452  HB3 ALA A 156      21.516 -10.578 -18.754  1.00 95.82           H  
ATOM   2453  O   ALA A 156      21.886 -12.216 -15.110  1.00 95.82           O  
ATOM   2454  N   GLY A 157      19.665 -11.980 -14.954  1.00 95.44           N  
ATOM   2455  H   GLY A 157      18.801 -11.830 -15.455  1.00 95.44           H  
ATOM   2456  CA  GLY A 157      19.564 -12.150 -13.506  1.00 95.44           C  
ATOM   2457  HA2 GLY A 157      18.592 -12.592 -13.284  1.00 95.44           H  
ATOM   2458  HA3 GLY A 157      20.336 -12.837 -13.160  1.00 95.44           H  
ATOM   2459  C   GLY A 157      19.672 -10.850 -12.706  1.00 95.44           C  
ATOM   2460  O   GLY A 157      19.912 -10.915 -11.500  1.00 95.44           O  
ATOM   2461  N   THR A 158      19.527  -9.682 -13.342  1.00 96.95           N  
ATOM   2462  H   THR A 158      19.323  -9.691 -14.331  1.00 96.95           H  
ATOM   2463  CA  THR A 158      19.324  -8.415 -12.617  1.00 96.95           C  
ATOM   2464  HA  THR A 158      20.087  -8.314 -11.845  1.00 96.95           H  
ATOM   2465  C   THR A 158      17.950  -8.433 -11.961  1.00 96.95           C  
ATOM   2466  CB  THR A 158      19.407  -7.192 -13.538  1.00 96.95           C  
ATOM   2467  HB  THR A 158      18.587  -7.208 -14.255  1.00 96.95           H  
ATOM   2468  O   THR A 158      16.982  -8.894 -12.564  1.00 96.95           O  
ATOM   2469  CG2 THR A 158      19.383  -5.862 -12.794  1.00 96.95           C  
ATOM   2470 HG21 THR A 158      18.401  -5.698 -12.350  1.00 96.95           H  
ATOM   2471 HG22 THR A 158      20.135  -5.857 -12.005  1.00 96.95           H  
ATOM   2472 HG23 THR A 158      19.584  -5.046 -13.489  1.00 96.95           H  
ATOM   2473  OG1 THR A 158      20.631  -7.197 -14.210  1.00 96.95           O  
ATOM   2474  HG1 THR A 158      20.536  -7.668 -15.041  1.00 96.95           H  
ATOM   2475  N   LYS A 159      17.834  -7.925 -10.735  1.00 97.24           N  
ATOM   2476  H   LYS A 159      18.637  -7.491 -10.302  1.00 97.24           H  
ATOM   2477  CA  LYS A 159      16.542  -7.869 -10.040  1.00 97.24           C  
ATOM   2478  HA  LYS A 159      15.998  -8.791 -10.245  1.00 97.24           H  
ATOM   2479  C   LYS A 159      15.695  -6.719 -10.573  1.00 97.24           C  
ATOM   2480  CB  LYS A 159      16.753  -7.768  -8.535  1.00 97.24           C  
ATOM   2481  HB2 LYS A 159      15.782  -7.755  -8.038  1.00 97.24           H  
ATOM   2482  HB3 LYS A 159      17.257  -6.826  -8.321  1.00 97.24           H  
ATOM   2483  O   LYS A 159      16.208  -5.755 -11.135  1.00 97.24           O  
ATOM   2484  CG  LYS A 159      17.565  -8.952  -7.992  1.00 97.24           C  
ATOM   2485  HG2 LYS A 159      18.482  -9.098  -8.564  1.00 97.24           H  
ATOM   2486  HG3 LYS A 159      16.965  -9.861  -8.028  1.00 97.24           H  
ATOM   2487  CD  LYS A 159      17.945  -8.632  -6.560  1.00 97.24           C  
ATOM   2488  HD2 LYS A 159      18.522  -7.708  -6.591  1.00 97.24           H  
ATOM   2489  HD3 LYS A 159      17.032  -8.500  -5.979  1.00 97.24           H  
ATOM   2490  CE  LYS A 159      18.824  -9.707  -5.936  1.00 97.24           C  
ATOM   2491  HE2 LYS A 159      19.817  -9.645  -6.381  1.00 97.24           H  
ATOM   2492  HE3 LYS A 159      18.398 -10.685  -6.158  1.00 97.24           H  
ATOM   2493  NZ  LYS A 159      18.882  -9.507  -4.475  1.00 97.24           N  
ATOM   2494  HZ1 LYS A 159      18.971  -8.524  -4.261  1.00 97.24           H  
ATOM   2495  HZ2 LYS A 159      17.986  -9.805  -4.115  1.00 97.24           H  
ATOM   2496  HZ3 LYS A 159      19.623 -10.054  -4.061  1.00 97.24           H  
ATOM   2497  N   ILE A 160      14.378  -6.808 -10.411  1.00 94.48           N  
ATOM   2498  H   ILE A 160      14.011  -7.594  -9.894  1.00 94.48           H  
ATOM   2499  CA  ILE A 160      13.459  -5.915 -11.128  1.00 94.48           C  
ATOM   2500  HA  ILE A 160      13.759  -5.947 -12.175  1.00 94.48           H  
ATOM   2501  C   ILE A 160      13.581  -4.443 -10.720  1.00 94.48           C  
ATOM   2502  CB  ILE A 160      12.017  -6.448 -11.046  1.00 94.48           C  
ATOM   2503  HB  ILE A 160      12.029  -7.470 -11.425  1.00 94.48           H  
ATOM   2504  O   ILE A 160      13.567  -3.579 -11.593  1.00 94.48           O  
ATOM   2505  CG1 ILE A 160      11.019  -5.656 -11.917  1.00 94.48           C  
ATOM   2506 HG12 ILE A 160      10.116  -6.262 -11.991  1.00 94.48           H  
ATOM   2507 HG13 ILE A 160      10.781  -4.708 -11.435  1.00 94.48           H  
ATOM   2508  CG2 ILE A 160      11.484  -6.513  -9.601  1.00 94.48           C  
ATOM   2509 HG21 ILE A 160      10.489  -6.958  -9.603  1.00 94.48           H  
ATOM   2510 HG22 ILE A 160      12.134  -7.130  -8.980  1.00 94.48           H  
ATOM   2511 HG23 ILE A 160      11.416  -5.515  -9.169  1.00 94.48           H  
ATOM   2512  CD1 ILE A 160      11.429  -5.366 -13.362  1.00 94.48           C  
ATOM   2513 HD11 ILE A 160      11.716  -6.293 -13.859  1.00 94.48           H  
ATOM   2514 HD12 ILE A 160      12.268  -4.671 -13.406  1.00 94.48           H  
ATOM   2515 HD13 ILE A 160      10.588  -4.921 -13.892  1.00 94.48           H  
ATOM   2516  N   LEU A 161      13.747  -4.128  -9.431  1.00 93.73           N  
ATOM   2517  H   LEU A 161      13.848  -4.857  -8.739  1.00 93.73           H  
ATOM   2518  CA  LEU A 161      13.918  -2.731  -9.017  1.00 93.73           C  
ATOM   2519  HA  LEU A 161      13.182  -2.116  -9.535  1.00 93.73           H  
ATOM   2520  C   LEU A 161      15.285  -2.186  -9.438  1.00 93.73           C  
ATOM   2521  CB  LEU A 161      13.699  -2.569  -7.508  1.00 93.73           C  
ATOM   2522  HB2 LEU A 161      13.861  -1.521  -7.259  1.00 93.73           H  
ATOM   2523  HB3 LEU A 161      14.461  -3.147  -6.985  1.00 93.73           H  
ATOM   2524  O   LEU A 161      15.367  -1.031  -9.843  1.00 93.73           O  
ATOM   2525  CG  LEU A 161      12.308  -2.980  -6.997  1.00 93.73           C  
ATOM   2526  HG  LEU A 161      12.174  -4.055  -7.123  1.00 93.73           H  
ATOM   2527  CD1 LEU A 161      12.199  -2.652  -5.508  1.00 93.73           C  
ATOM   2528 HD11 LEU A 161      11.254  -3.021  -5.110  1.00 93.73           H  
ATOM   2529 HD12 LEU A 161      12.256  -1.573  -5.362  1.00 93.73           H  
ATOM   2530 HD13 LEU A 161      13.026  -3.116  -4.970  1.00 93.73           H  
ATOM   2531  CD2 LEU A 161      11.164  -2.262  -7.716  1.00 93.73           C  
ATOM   2532 HD21 LEU A 161      11.138  -2.558  -8.765  1.00 93.73           H  
ATOM   2533 HD22 LEU A 161      11.305  -1.184  -7.648  1.00 93.73           H  
ATOM   2534 HD23 LEU A 161      10.217  -2.539  -7.253  1.00 93.73           H  
ATOM   2535  N   ASP A 162      16.320  -3.027  -9.430  1.00 94.48           N  
ATOM   2536  H   ASP A 162      16.188  -3.950  -9.043  1.00 94.48           H  
ATOM   2537  CA  ASP A 162      17.669  -2.665  -9.878  1.00 94.48           C  
ATOM   2538  HA  ASP A 162      17.992  -1.769  -9.349  1.00 94.48           H  
ATOM   2539  C   ASP A 162      17.675  -2.363 -11.385  1.00 94.48           C  
ATOM   2540  CB  ASP A 162      18.661  -3.800  -9.555  1.00 94.48           C  
ATOM   2541  HB2 ASP A 162      19.660  -3.492  -9.864  1.00 94.48           H  
ATOM   2542  HB3 ASP A 162      18.396  -4.679 -10.143  1.00 94.48           H  
ATOM   2543  O   ASP A 162      18.213  -1.346 -11.818  1.00 94.48           O  
ATOM   2544  CG  ASP A 162      18.710  -4.211  -8.079  1.00 94.48           C  
ATOM   2545  OD1 ASP A 162      18.219  -3.461  -7.205  1.00 94.48           O  
ATOM   2546  OD2 ASP A 162      19.123  -5.356  -7.798  1.00 94.48           O  
ATOM   2547  N   ALA A 163      17.001  -3.196 -12.186  1.00 93.33           N  
ATOM   2548  H   ALA A 163      16.602  -4.025 -11.769  1.00 93.33           H  
ATOM   2549  CA  ALA A 163      16.862  -3.010 -13.629  1.00 93.33           C  
ATOM   2550  HA  ALA A 163      17.858  -2.924 -14.063  1.00 93.33           H  
ATOM   2551  C   ALA A 163      16.087  -1.731 -13.979  1.00 93.33           C  
ATOM   2552  CB  ALA A 163      16.167  -4.247 -14.215  1.00 93.33           C  
ATOM   2553  HB1 ALA A 163      16.758  -5.140 -14.012  1.00 93.33           H  
ATOM   2554  HB2 ALA A 163      15.179  -4.369 -13.770  1.00 93.33           H  
ATOM   2555  HB3 ALA A 163      16.064  -4.132 -15.294  1.00 93.33           H  
ATOM   2556  O   ALA A 163      16.465  -1.002 -14.899  1.00 93.33           O  
ATOM   2557  N   VAL A 164      15.014  -1.444 -13.239  1.00 89.96           N  
ATOM   2558  H   VAL A 164      14.752  -2.101 -12.518  1.00 89.96           H  
ATOM   2559  CA  VAL A 164      14.222  -0.214 -13.376  1.00 89.96           C  
ATOM   2560  HA  VAL A 164      13.919  -0.091 -14.415  1.00 89.96           H  
ATOM   2561  C   VAL A 164      15.051   1.022 -13.009  1.00 89.96           C  
ATOM   2562  CB  VAL A 164      12.958  -0.344 -12.506  1.00 89.96           C  
ATOM   2563  HB  VAL A 164      13.220  -0.786 -11.545  1.00 89.96           H  
ATOM   2564  O   VAL A 164      15.056   2.007 -13.752  1.00 89.96           O  
ATOM   2565  CG1 VAL A 164      12.310   1.002 -12.228  1.00 89.96           C  
ATOM   2566 HG11 VAL A 164      12.238   1.570 -13.156  1.00 89.96           H  
ATOM   2567 HG12 VAL A 164      12.938   1.541 -11.519  1.00 89.96           H  
ATOM   2568 HG13 VAL A 164      11.325   0.864 -11.782  1.00 89.96           H  
ATOM   2569  CG2 VAL A 164      11.917  -1.241 -13.185  1.00 89.96           C  
ATOM   2570 HG21 VAL A 164      12.362  -2.204 -13.435  1.00 89.96           H  
ATOM   2571 HG22 VAL A 164      11.561  -0.770 -14.101  1.00 89.96           H  
ATOM   2572 HG23 VAL A 164      11.077  -1.409 -12.510  1.00 89.96           H  
ATOM   2573  N   LEU A 165      15.786   0.958 -11.895  1.00 88.46           N  
ATOM   2574  H   LEU A 165      15.741   0.123 -11.329  1.00 88.46           H  
ATOM   2575  CA  LEU A 165      16.671   2.029 -11.452  1.00 88.46           C  
ATOM   2576  HA  LEU A 165      16.078   2.939 -11.357  1.00 88.46           H  
ATOM   2577  C   LEU A 165      17.751   2.286 -12.511  1.00 88.46           C  
ATOM   2578  CB  LEU A 165      17.257   1.638 -10.079  1.00 88.46           C  
ATOM   2579  HB2 LEU A 165      17.999   0.853 -10.224  1.00 88.46           H  
ATOM   2580  HB3 LEU A 165      16.464   1.223  -9.457  1.00 88.46           H  
ATOM   2581  O   LEU A 165      17.877   3.394 -13.020  1.00 88.46           O  
ATOM   2582  CG  LEU A 165      17.895   2.794  -9.294  1.00 88.46           C  
ATOM   2583  HG  LEU A 165      18.581   3.348  -9.935  1.00 88.46           H  
ATOM   2584  CD1 LEU A 165      16.818   3.722  -8.735  1.00 88.46           C  
ATOM   2585 HD11 LEU A 165      17.295   4.557  -8.222  1.00 88.46           H  
ATOM   2586 HD12 LEU A 165      16.196   3.179  -8.023  1.00 88.46           H  
ATOM   2587 HD13 LEU A 165      16.180   4.091  -9.538  1.00 88.46           H  
ATOM   2588  CD2 LEU A 165      18.671   2.248  -8.102  1.00 88.46           C  
ATOM   2589 HD21 LEU A 165      19.092   3.069  -7.520  1.00 88.46           H  
ATOM   2590 HD22 LEU A 165      18.024   1.651  -7.460  1.00 88.46           H  
ATOM   2591 HD23 LEU A 165      19.486   1.622  -8.466  1.00 88.46           H  
ATOM   2592  N   TYR A 166      18.462   1.248 -12.939  1.00 91.20           N  
ATOM   2593  H   TYR A 166      18.313   0.345 -12.512  1.00 91.20           H  
ATOM   2594  CA  TYR A 166      19.521   1.378 -13.935  1.00 91.20           C  
ATOM   2595  HA  TYR A 166      20.249   2.104 -13.572  1.00 91.20           H  
ATOM   2596  C   TYR A 166      19.018   1.888 -15.287  1.00 91.20           C  
ATOM   2597  CB  TYR A 166      20.220   0.034 -14.077  1.00 91.20           C  
ATOM   2598  HB2 TYR A 166      19.507  -0.720 -14.409  1.00 91.20           H  
ATOM   2599  HB3 TYR A 166      20.583  -0.248 -13.088  1.00 91.20           H  
ATOM   2600  O   TYR A 166      19.652   2.755 -15.876  1.00 91.20           O  
ATOM   2601  CG  TYR A 166      21.407   0.072 -15.010  1.00 91.20           C  
ATOM   2602  CD1 TYR A 166      21.352  -0.585 -16.251  1.00 91.20           C  
ATOM   2603  HD1 TYR A 166      20.459  -1.118 -16.539  1.00 91.20           H  
ATOM   2604  CD2 TYR A 166      22.567   0.772 -14.632  1.00 91.20           C  
ATOM   2605  HD2 TYR A 166      22.597   1.293 -13.687  1.00 91.20           H  
ATOM   2606  CE1 TYR A 166      22.472  -0.566 -17.099  1.00 91.20           C  
ATOM   2607  HE1 TYR A 166      22.455  -1.106 -18.034  1.00 91.20           H  
ATOM   2608  CE2 TYR A 166      23.682   0.811 -15.487  1.00 91.20           C  
ATOM   2609  HE2 TYR A 166      24.563   1.363 -15.195  1.00 91.20           H  
ATOM   2610  OH  TYR A 166      24.704   0.169 -17.562  1.00 91.20           O  
ATOM   2611  HH  TYR A 166      25.385   0.759 -17.231  1.00 91.20           H  
ATOM   2612  CZ  TYR A 166      23.635   0.139 -16.726  1.00 91.20           C  
ATOM   2613  N   SER A 167      17.851   1.437 -15.758  1.00 86.72           N  
ATOM   2614  H   SER A 167      17.355   0.732 -15.232  1.00 86.72           H  
ATOM   2615  CA  SER A 167      17.274   1.933 -17.020  1.00 86.72           C  
ATOM   2616  HA  SER A 167      17.982   1.744 -17.827  1.00 86.72           H  
ATOM   2617  C   SER A 167      17.013   3.443 -16.995  1.00 86.72           C  
ATOM   2618  CB  SER A 167      15.971   1.203 -17.355  1.00 86.72           C  
ATOM   2619  HB2 SER A 167      15.579   1.584 -18.298  1.00 86.72           H  
ATOM   2620  HB3 SER A 167      15.235   1.383 -16.571  1.00 86.72           H  
ATOM   2621  O   SER A 167      17.129   4.093 -18.026  1.00 86.72           O  
ATOM   2622  OG  SER A 167      16.208  -0.189 -17.476  1.00 86.72           O  
ATOM   2623  HG  SER A 167      16.358  -0.529 -16.591  1.00 86.72           H  
ATOM   2624  N   THR A 168      16.727   3.995 -15.813  1.00 82.91           N  
ATOM   2625  H   THR A 168      16.697   3.389 -15.005  1.00 82.91           H  
ATOM   2626  CA  THR A 168      16.517   5.434 -15.598  1.00 82.91           C  
ATOM   2627  HA  THR A 168      15.978   5.858 -16.445  1.00 82.91           H  
ATOM   2628  C   THR A 168      17.838   6.197 -15.457  1.00 82.91           C  
ATOM   2629  CB  THR A 168      15.686   5.642 -14.321  1.00 82.91           C  
ATOM   2630  HB  THR A 168      16.291   5.370 -13.457  1.00 82.91           H  
ATOM   2631  O   THR A 168      17.973   7.325 -15.916  1.00 82.91           O  
ATOM   2632  CG2 THR A 168      15.215   7.083 -14.142  1.00 82.91           C  
ATOM   2633 HG21 THR A 168      14.305   7.241 -14.720  1.00 82.91           H  
ATOM   2634 HG22 THR A 168      15.025   7.272 -13.085  1.00 82.91           H  
ATOM   2635 HG23 THR A 168      15.970   7.800 -14.466  1.00 82.91           H  
ATOM   2636  OG1 THR A 168      14.530   4.824 -14.338  1.00 82.91           O  
ATOM   2637  HG1 THR A 168      14.804   3.909 -14.243  1.00 82.91           H  
ATOM   2638  N   TYR A 169      18.823   5.592 -14.793  1.00 84.53           N  
ATOM   2639  H   TYR A 169      18.643   4.666 -14.432  1.00 84.53           H  
ATOM   2640  CA  TYR A 169      20.014   6.288 -14.303  1.00 84.53           C  
ATOM   2641  HA  TYR A 169      19.880   7.365 -14.406  1.00 84.53           H  
ATOM   2642  C   TYR A 169      21.316   5.950 -15.034  1.00 84.53           C  
ATOM   2643  CB  TYR A 169      20.158   5.970 -12.821  1.00 84.53           C  
ATOM   2644  HB2 TYR A 169      21.161   6.239 -12.490  1.00 84.53           H  
ATOM   2645  HB3 TYR A 169      20.043   4.892 -12.703  1.00 84.53           H  
ATOM   2646  O   TYR A 169      22.337   6.549 -14.710  1.00 84.53           O  
ATOM   2647  CG  TYR A 169      19.202   6.689 -11.906  1.00 84.53           C  
ATOM   2648  CD1 TYR A 169      19.419   8.047 -11.666  1.00 84.53           C  
ATOM   2649  HD1 TYR A 169      20.196   8.580 -12.194  1.00 84.53           H  
ATOM   2650  CD2 TYR A 169      18.204   6.006 -11.187  1.00 84.53           C  
ATOM   2651  HD2 TYR A 169      18.023   4.957 -11.367  1.00 84.53           H  
ATOM   2652  CE1 TYR A 169      18.749   8.659 -10.607  1.00 84.53           C  
ATOM   2653  HE1 TYR A 169      19.054   9.654 -10.316  1.00 84.53           H  
ATOM   2654  CE2 TYR A 169      17.445   6.668 -10.208  1.00 84.53           C  
ATOM   2655  HE2 TYR A 169      16.656   6.177  -9.658  1.00 84.53           H  
ATOM   2656  OH  TYR A 169      17.188   8.557  -8.782  1.00 84.53           O  
ATOM   2657  HH  TYR A 169      17.633   9.381  -8.576  1.00 84.53           H  
ATOM   2658  CZ  TYR A 169      17.770   7.980  -9.863  1.00 84.53           C  
ATOM   2659  N   LYS A 170      21.314   5.025 -16.000  1.00 85.26           N  
ATOM   2660  H   LYS A 170      20.455   4.518 -16.161  1.00 85.26           H  
ATOM   2661  CA  LYS A 170      22.523   4.570 -16.717  1.00 85.26           C  
ATOM   2662  HA  LYS A 170      23.196   4.112 -15.993  1.00 85.26           H  
ATOM   2663  C   LYS A 170      23.335   5.703 -17.361  1.00 85.26           C  
ATOM   2664  CB  LYS A 170      22.146   3.509 -17.769  1.00 85.26           C  
ATOM   2665  HB2 LYS A 170      21.733   2.632 -17.272  1.00 85.26           H  
ATOM   2666  HB3 LYS A 170      23.055   3.197 -18.284  1.00 85.26           H  
ATOM   2667  O   LYS A 170      24.548   5.576 -17.486  1.00 85.26           O  
ATOM   2668  CG  LYS A 170      21.143   4.038 -18.808  1.00 85.26           C  
ATOM   2669  HG2 LYS A 170      21.568   4.919 -19.289  1.00 85.26           H  
ATOM   2670  HG3 LYS A 170      20.216   4.325 -18.312  1.00 85.26           H  
ATOM   2671  CD  LYS A 170      20.816   3.022 -19.902  1.00 85.26           C  
ATOM   2672  HD2 LYS A 170      21.738   2.715 -20.397  1.00 85.26           H  
ATOM   2673  HD3 LYS A 170      20.315   2.159 -19.464  1.00 85.26           H  
ATOM   2674  CE  LYS A 170      19.896   3.734 -20.899  1.00 85.26           C  
ATOM   2675  HE2 LYS A 170      19.003   4.066 -20.369  1.00 85.26           H  
ATOM   2676  HE3 LYS A 170      20.402   4.633 -21.251  1.00 85.26           H  
ATOM   2677  NZ  LYS A 170      19.523   2.868 -22.043  1.00 85.26           N  
ATOM   2678  HZ1 LYS A 170      18.911   3.387 -22.656  1.00 85.26           H  
ATOM   2679  HZ2 LYS A 170      19.028   2.045 -21.728  1.00 85.26           H  
ATOM   2680  HZ3 LYS A 170      20.348   2.607 -22.564  1.00 85.26           H  
ATOM   2681  N   ASP A 171      22.676   6.801 -17.731  1.00 85.11           N  
ATOM   2682  H   ASP A 171      21.669   6.785 -17.654  1.00 85.11           H  
ATOM   2683  CA  ASP A 171      23.294   7.977 -18.355  1.00 85.11           C  
ATOM   2684  HA  ASP A 171      24.265   7.690 -18.761  1.00 85.11           H  
ATOM   2685  C   ASP A 171      23.555   9.113 -17.338  1.00 85.11           C  
ATOM   2686  CB  ASP A 171      22.422   8.422 -19.545  1.00 85.11           C  
ATOM   2687  HB2 ASP A 171      22.903   9.262 -20.045  1.00 85.11           H  
ATOM   2688  HB3 ASP A 171      21.457   8.759 -19.166  1.00 85.11           H  
ATOM   2689  O   ASP A 171      24.035  10.192 -17.688  1.00 85.11           O  
ATOM   2690  CG  ASP A 171      22.207   7.296 -20.572  1.00 85.11           C  
ATOM   2691  OD1 ASP A 171      23.209   6.676 -20.991  1.00 85.11           O  
ATOM   2692  OD2 ASP A 171      21.035   7.010 -20.909  1.00 85.11           O  
ATOM   2693  N   SER A 172      23.245   8.893 -16.054  1.00 84.53           N  
ATOM   2694  H   SER A 172      22.968   7.959 -15.790  1.00 84.53           H  
ATOM   2695  CA  SER A 172      23.385   9.886 -14.990  1.00 84.53           C  
ATOM   2696  HA  SER A 172      23.325  10.879 -15.436  1.00 84.53           H  
ATOM   2697  C   SER A 172      24.728   9.761 -14.276  1.00 84.53           C  
ATOM   2698  CB  SER A 172      22.238   9.774 -13.986  1.00 84.53           C  
ATOM   2699  HB2 SER A 172      22.314   8.830 -13.447  1.00 84.53           H  
ATOM   2700  HB3 SER A 172      21.284   9.804 -14.512  1.00 84.53           H  
ATOM   2701  O   SER A 172      24.906   8.948 -13.367  1.00 84.53           O  
ATOM   2702  OG  SER A 172      22.314  10.857 -13.073  1.00 84.53           O  
ATOM   2703  HG  SER A 172      21.905  11.618 -13.491  1.00 84.53           H  
ATOM   2704  N   ASN A 173      25.657  10.660 -14.606  1.00 81.30           N  
ATOM   2705  H   ASN A 173      25.491  11.214 -15.435  1.00 81.30           H  
ATOM   2706  CA  ASN A 173      26.959  10.754 -13.934  1.00 81.30           C  
ATOM   2707  HA  ASN A 173      27.521   9.839 -14.123  1.00 81.30           H  
ATOM   2708  C   ASN A 173      26.848  10.887 -12.406  1.00 81.30           C  
ATOM   2709  CB  ASN A 173      27.732  11.946 -14.518  1.00 81.30           C  
ATOM   2710  HB2 ASN A 173      28.633  12.111 -13.928  1.00 81.30           H  
ATOM   2711  HB3 ASN A 173      27.117  12.845 -14.460  1.00 81.30           H  
ATOM   2712  O   ASN A 173      27.704  10.380 -11.687  1.00 81.30           O  
ATOM   2713  CG  ASN A 173      28.170  11.716 -15.951  1.00 81.30           C  
ATOM   2714  ND2 ASN A 173      28.349  12.766 -16.716  1.00 81.30           N  
ATOM   2715 HD21 ASN A 173      28.600  12.566 -17.673  1.00 81.30           H  
ATOM   2716 HD22 ASN A 173      28.173  13.699 -16.371  1.00 81.30           H  
ATOM   2717  OD1 ASN A 173      28.373  10.602 -16.398  1.00 81.30           O  
ATOM   2718  N   GLU A 174      25.790  11.537 -11.912  1.00 79.79           N  
ATOM   2719  H   GLU A 174      25.107  11.904 -12.560  1.00 79.79           H  
ATOM   2720  CA  GLU A 174      25.547  11.733 -10.478  1.00 79.79           C  
ATOM   2721  HA  GLU A 174      26.454  12.112 -10.008  1.00 79.79           H  
ATOM   2722  C   GLU A 174      25.180  10.434  -9.744  1.00 79.79           C  
ATOM   2723  CB  GLU A 174      24.428  12.771 -10.279  1.00 79.79           C  
ATOM   2724  HB2 GLU A 174      23.531  12.427 -10.796  1.00 79.79           H  
ATOM   2725  HB3 GLU A 174      24.210  12.838  -9.213  1.00 79.79           H  
ATOM   2726  O   GLU A 174      25.432  10.322  -8.548  1.00 79.79           O  
ATOM   2727  CG  GLU A 174      24.790  14.178 -10.790  1.00 79.79           C  
ATOM   2728  HG2 GLU A 174      24.932  14.137 -11.870  1.00 79.79           H  
ATOM   2729  HG3 GLU A 174      25.736  14.476 -10.337  1.00 79.79           H  
ATOM   2730  CD  GLU A 174      23.718  15.240 -10.466  1.00 79.79           C  
ATOM   2731  OE1 GLU A 174      24.022  16.447 -10.616  1.00 79.79           O  
ATOM   2732  OE2 GLU A 174      22.593  14.870 -10.064  1.00 79.79           O  
ATOM   2733  N   HIS A 175      24.618   9.443 -10.443  1.00 84.90           N  
ATOM   2734  H   HIS A 175      24.490   9.571 -11.437  1.00 84.90           H  
ATOM   2735  CA  HIS A 175      24.098   8.211  -9.839  1.00 84.90           C  
ATOM   2736  HA  HIS A 175      24.155   8.289  -8.753  1.00 84.90           H  
ATOM   2737  C   HIS A 175      24.910   6.976 -10.218  1.00 84.90           C  
ATOM   2738  CB  HIS A 175      22.619   8.049 -10.198  1.00 84.90           C  
ATOM   2739  HB2 HIS A 175      22.235   7.130  -9.755  1.00 84.90           H  
ATOM   2740  HB3 HIS A 175      22.516   7.973 -11.281  1.00 84.90           H  
ATOM   2741  O   HIS A 175      24.789   5.950  -9.559  1.00 84.90           O  
ATOM   2742  CG  HIS A 175      21.800   9.208  -9.699  1.00 84.90           C  
ATOM   2743  CD2 HIS A 175      21.133   9.293  -8.508  1.00 84.90           C  
ATOM   2744  HD2 HIS A 175      21.063   8.514  -7.763  1.00 84.90           H  
ATOM   2745  ND1 HIS A 175      21.671  10.427 -10.322  1.00 84.90           N  
ATOM   2746  HD1 HIS A 175      22.074  10.681 -11.212  1.00 84.90           H  
ATOM   2747  CE1 HIS A 175      20.981  11.243  -9.513  1.00 84.90           C  
ATOM   2748  HE1 HIS A 175      20.771  12.284  -9.712  1.00 84.90           H  
ATOM   2749  NE2 HIS A 175      20.591  10.580  -8.411  1.00 84.90           N  
ATOM   2750  N   ASN A 176      25.795   7.074 -11.213  1.00 85.69           N  
ATOM   2751  H   ASN A 176      25.766   7.909 -11.781  1.00 85.69           H  
ATOM   2752  CA  ASN A 176      26.626   5.964 -11.681  1.00 85.69           C  
ATOM   2753  HA  ASN A 176      25.973   5.214 -12.128  1.00 85.69           H  
ATOM   2754  C   ASN A 176      27.395   5.239 -10.561  1.00 85.69           C  
ATOM   2755  CB  ASN A 176      27.578   6.496 -12.770  1.00 85.69           C  
ATOM   2756  HB2 ASN A 176      28.010   7.447 -12.460  1.00 85.69           H  
ATOM   2757  HB3 ASN A 176      28.387   5.781 -12.919  1.00 85.69           H  
ATOM   2758  O   ASN A 176      27.654   4.044 -10.679  1.00 85.69           O  
ATOM   2759  CG  ASN A 176      26.887   6.663 -14.115  1.00 85.69           C  
ATOM   2760  ND2 ASN A 176      27.483   7.372 -15.044  1.00 85.69           N  
ATOM   2761 HD21 ASN A 176      28.364   7.841 -14.890  1.00 85.69           H  
ATOM   2762 HD22 ASN A 176      26.979   7.434 -15.918  1.00 85.69           H  
ATOM   2763  OD1 ASN A 176      25.827   6.126 -14.365  1.00 85.69           O  
ATOM   2764  N   PHE A 177      27.719   5.923  -9.456  1.00 88.27           N  
ATOM   2765  H   PHE A 177      27.427   6.888  -9.395  1.00 88.27           H  
ATOM   2766  CA  PHE A 177      28.420   5.325  -8.317  1.00 88.27           C  
ATOM   2767  HA  PHE A 177      29.333   4.867  -8.698  1.00 88.27           H  
ATOM   2768  C   PHE A 177      27.633   4.209  -7.604  1.00 88.27           C  
ATOM   2769  CB  PHE A 177      28.822   6.425  -7.319  1.00 88.27           C  
ATOM   2770  HB2 PHE A 177      29.638   6.039  -6.707  1.00 88.27           H  
ATOM   2771  HB3 PHE A 177      29.214   7.285  -7.862  1.00 88.27           H  
ATOM   2772  O   PHE A 177      28.254   3.376  -6.943  1.00 88.27           O  
ATOM   2773  CG  PHE A 177      27.709   6.881  -6.388  1.00 88.27           C  
ATOM   2774  CD1 PHE A 177      26.818   7.896  -6.779  1.00 88.27           C  
ATOM   2775  HD1 PHE A 177      26.927   8.382  -7.737  1.00 88.27           H  
ATOM   2776  CD2 PHE A 177      27.554   6.270  -5.128  1.00 88.27           C  
ATOM   2777  HD2 PHE A 177      28.234   5.487  -4.826  1.00 88.27           H  
ATOM   2778  CE1 PHE A 177      25.778   8.291  -5.919  1.00 88.27           C  
ATOM   2779  HE1 PHE A 177      25.096   9.070  -6.227  1.00 88.27           H  
ATOM   2780  CE2 PHE A 177      26.513   6.662  -4.268  1.00 88.27           C  
ATOM   2781  HE2 PHE A 177      26.378   6.178  -3.312  1.00 88.27           H  
ATOM   2782  CZ  PHE A 177      25.622   7.673  -4.666  1.00 88.27           C  
ATOM   2783  HZ  PHE A 177      24.813   7.968  -4.015  1.00 88.27           H  
ATOM   2784  N   ILE A 178      26.297   4.175  -7.710  1.00 90.06           N  
ATOM   2785  H   ILE A 178      25.830   4.878  -8.265  1.00 90.06           H  
ATOM   2786  CA  ILE A 178      25.464   3.175  -7.017  1.00 90.06           C  
ATOM   2787  HA  ILE A 178      25.878   3.029  -6.019  1.00 90.06           H  
ATOM   2788  C   ILE A 178      25.502   1.807  -7.704  1.00 90.06           C  
ATOM   2789  CB  ILE A 178      24.005   3.659  -6.817  1.00 90.06           C  
ATOM   2790  HB  ILE A 178      23.548   2.978  -6.099  1.00 90.06           H  
ATOM   2791  O   ILE A 178      25.198   0.804  -7.062  1.00 90.06           O  
ATOM   2792  CG1 ILE A 178      23.149   3.566  -8.102  1.00 90.06           C  
ATOM   2793 HG12 ILE A 178      23.709   3.923  -8.966  1.00 90.06           H  
ATOM   2794 HG13 ILE A 178      22.929   2.513  -8.284  1.00 90.06           H  
ATOM   2795  CG2 ILE A 178      23.990   5.047  -6.154  1.00 90.06           C  
ATOM   2796 HG21 ILE A 178      22.980   5.313  -5.843  1.00 90.06           H  
ATOM   2797 HG22 ILE A 178      24.615   5.022  -5.261  1.00 90.06           H  
ATOM   2798 HG23 ILE A 178      24.360   5.809  -6.840  1.00 90.06           H  
ATOM   2799  CD1 ILE A 178      21.808   4.307  -8.030  1.00 90.06           C  
ATOM   2800 HD11 ILE A 178      21.276   4.015  -7.124  1.00 90.06           H  
ATOM   2801 HD12 ILE A 178      21.973   5.385  -8.024  1.00 90.06           H  
ATOM   2802 HD13 ILE A 178      21.191   4.056  -8.893  1.00 90.06           H  
ATOM   2803  N   PHE A 179      25.879   1.753  -8.987  1.00 93.47           N  
ATOM   2804  H   PHE A 179      26.196   2.601  -9.435  1.00 93.47           H  
ATOM   2805  CA  PHE A 179      25.783   0.548  -9.809  1.00 93.47           C  
ATOM   2806  HA  PHE A 179      25.020  -0.096  -9.372  1.00 93.47           H  
ATOM   2807  C   PHE A 179      27.092  -0.250  -9.850  1.00 93.47           C  
ATOM   2808  CB  PHE A 179      25.309   0.905 -11.226  1.00 93.47           C  
ATOM   2809  HB2 PHE A 179      26.076   1.510 -11.709  1.00 93.47           H  
ATOM   2810  HB3 PHE A 179      25.209  -0.016 -11.799  1.00 93.47           H  
ATOM   2811  O   PHE A 179      28.161   0.287 -10.141  1.00 93.47           O  
ATOM   2812  CG  PHE A 179      23.983   1.638 -11.275  1.00 93.47           C  
ATOM   2813  CD1 PHE A 179      22.805   0.991 -10.865  1.00 93.47           C  
ATOM   2814  HD1 PHE A 179      22.846  -0.038 -10.540  1.00 93.47           H  
ATOM   2815  CD2 PHE A 179      23.926   2.969 -11.723  1.00 93.47           C  
ATOM   2816  HD2 PHE A 179      24.826   3.465 -12.056  1.00 93.47           H  
ATOM   2817  CE1 PHE A 179      21.581   1.679 -10.871  1.00 93.47           C  
ATOM   2818  HE1 PHE A 179      20.676   1.184 -10.552  1.00 93.47           H  
ATOM   2819  CE2 PHE A 179      22.705   3.663 -11.724  1.00 93.47           C  
ATOM   2820  HE2 PHE A 179      22.684   4.695 -12.043  1.00 93.47           H  
ATOM   2821  CZ  PHE A 179      21.536   3.019 -11.283  1.00 93.47           C  
ATOM   2822  HZ  PHE A 179      20.597   3.551 -11.231  1.00 93.47           H  
ATOM   2823  N   ASP A 180      26.989  -1.560  -9.638  1.00 96.29           N  
ATOM   2824  H   ASP A 180      26.090  -1.919  -9.350  1.00 96.29           H  
ATOM   2825  CA  ASP A 180      28.020  -2.551  -9.949  1.00 96.29           C  
ATOM   2826  HA  ASP A 180      28.960  -2.038 -10.151  1.00 96.29           H  
ATOM   2827  C   ASP A 180      27.613  -3.332 -11.204  1.00 96.29           C  
ATOM   2828  CB  ASP A 180      28.244  -3.483  -8.749  1.00 96.29           C  
ATOM   2829  HB2 ASP A 180      28.389  -2.873  -7.857  1.00 96.29           H  
ATOM   2830  HB3 ASP A 180      27.359  -4.097  -8.587  1.00 96.29           H  
ATOM   2831  O   ASP A 180      26.774  -4.235 -11.150  1.00 96.29           O  
ATOM   2832  CG  ASP A 180      29.475  -4.380  -8.940  1.00 96.29           C  
ATOM   2833  OD1 ASP A 180      30.468  -3.892  -9.533  1.00 96.29           O  
ATOM   2834  OD2 ASP A 180      29.446  -5.548  -8.485  1.00 96.29           O  
ATOM   2835  N   VAL A 181      28.163  -2.946 -12.360  1.00 96.62           N  
ATOM   2836  H   VAL A 181      28.863  -2.219 -12.333  1.00 96.62           H  
ATOM   2837  CA  VAL A 181      27.778  -3.511 -13.662  1.00 96.62           C  
ATOM   2838  HA  VAL A 181      26.760  -3.890 -13.573  1.00 96.62           H  
ATOM   2839  C   VAL A 181      28.679  -4.692 -14.029  1.00 96.62           C  
ATOM   2840  CB  VAL A 181      27.749  -2.450 -14.779  1.00 96.62           C  
ATOM   2841  HB  VAL A 181      28.761  -2.084 -14.955  1.00 96.62           H  
ATOM   2842  O   VAL A 181      29.875  -4.537 -14.274  1.00 96.62           O  
ATOM   2843  CG1 VAL A 181      27.206  -3.050 -16.085  1.00 96.62           C  
ATOM   2844 HG11 VAL A 181      26.210  -3.463 -15.922  1.00 96.62           H  
ATOM   2845 HG12 VAL A 181      27.868  -3.837 -16.445  1.00 96.62           H  
ATOM   2846 HG13 VAL A 181      27.149  -2.277 -16.851  1.00 96.62           H  
ATOM   2847  CG2 VAL A 181      26.861  -1.248 -14.418  1.00 96.62           C  
ATOM   2848 HG21 VAL A 181      26.866  -0.527 -15.235  1.00 96.62           H  
ATOM   2849 HG22 VAL A 181      25.836  -1.571 -14.236  1.00 96.62           H  
ATOM   2850 HG23 VAL A 181      27.242  -0.750 -13.525  1.00 96.62           H  
ATOM   2851  N   LYS A 182      28.080  -5.879 -14.135  1.00 96.91           N  
ATOM   2852  H   LYS A 182      27.099  -5.905 -13.898  1.00 96.91           H  
ATOM   2853  CA  LYS A 182      28.711  -7.146 -14.519  1.00 96.91           C  
ATOM   2854  HA  LYS A 182      29.793  -7.017 -14.532  1.00 96.91           H  
ATOM   2855  C   LYS A 182      28.258  -7.541 -15.925  1.00 96.91           C  
ATOM   2856  CB  LYS A 182      28.372  -8.225 -13.472  1.00 96.91           C  
ATOM   2857  HB2 LYS A 182      27.288  -8.313 -13.398  1.00 96.91           H  
ATOM   2858  HB3 LYS A 182      28.773  -9.183 -13.803  1.00 96.91           H  
ATOM   2859  O   LYS A 182      27.128  -7.990 -16.130  1.00 96.91           O  
ATOM   2860  CG  LYS A 182      28.947  -7.898 -12.081  1.00 96.91           C  
ATOM   2861  HG2 LYS A 182      30.036  -7.907 -12.130  1.00 96.91           H  
ATOM   2862  HG3 LYS A 182      28.626  -6.899 -11.789  1.00 96.91           H  
ATOM   2863  CD  LYS A 182      28.475  -8.883 -10.997  1.00 96.91           C  
ATOM   2864  HD2 LYS A 182      27.386  -8.934 -11.020  1.00 96.91           H  
ATOM   2865  HD3 LYS A 182      28.896  -9.872 -11.174  1.00 96.91           H  
ATOM   2866  CE  LYS A 182      28.920  -8.344  -9.628  1.00 96.91           C  
ATOM   2867  HE2 LYS A 182      28.676  -7.282  -9.598  1.00 96.91           H  
ATOM   2868  HE3 LYS A 182      30.004  -8.409  -9.544  1.00 96.91           H  
ATOM   2869  NZ  LYS A 182      28.262  -8.995  -8.461  1.00 96.91           N  
ATOM   2870  HZ1 LYS A 182      28.545  -8.509  -7.623  1.00 96.91           H  
ATOM   2871  HZ2 LYS A 182      28.481  -9.976  -8.364  1.00 96.91           H  
ATOM   2872  HZ3 LYS A 182      27.259  -8.875  -8.449  1.00 96.91           H  
ATOM   2873  N   VAL A 183      29.160  -7.400 -16.896  1.00 96.97           N  
ATOM   2874  H   VAL A 183      30.060  -7.010 -16.655  1.00 96.97           H  
ATOM   2875  CA  VAL A 183      28.917  -7.813 -18.286  1.00 96.97           C  
ATOM   2876  HA  VAL A 183      27.870  -7.623 -18.519  1.00 96.97           H  
ATOM   2877  C   VAL A 183      29.178  -9.313 -18.429  1.00 96.97           C  
ATOM   2878  CB  VAL A 183      29.755  -6.999 -19.289  1.00 96.97           C  
ATOM   2879  HB  VAL A 183      30.814  -7.199 -19.128  1.00 96.97           H  
ATOM   2880  O   VAL A 183      30.303  -9.783 -18.280  1.00 96.97           O  
ATOM   2881  CG1 VAL A 183      29.393  -7.385 -20.730  1.00 96.97           C  
ATOM   2882 HG11 VAL A 183      28.327  -7.231 -20.898  1.00 96.97           H  
ATOM   2883 HG12 VAL A 183      29.962  -6.773 -21.431  1.00 96.97           H  
ATOM   2884 HG13 VAL A 183      29.639  -8.432 -20.902  1.00 96.97           H  
ATOM   2885  CG2 VAL A 183      29.522  -5.490 -19.135  1.00 96.97           C  
ATOM   2886 HG21 VAL A 183      28.466  -5.257 -19.272  1.00 96.97           H  
ATOM   2887 HG22 VAL A 183      30.107  -4.944 -19.875  1.00 96.97           H  
ATOM   2888 HG23 VAL A 183      29.832  -5.156 -18.145  1.00 96.97           H  
ATOM   2889  N   LEU A 184      28.129 -10.066 -18.733  1.00 96.00           N  
ATOM   2890  H   LEU A 184      27.242  -9.594 -18.841  1.00 96.00           H  
ATOM   2891  CA  LEU A 184      28.140 -11.509 -18.909  1.00 96.00           C  
ATOM   2892  HA  LEU A 184      28.931 -11.929 -18.289  1.00 96.00           H  
ATOM   2893  C   LEU A 184      28.428 -11.878 -20.368  1.00 96.00           C  
ATOM   2894  CB  LEU A 184      26.796 -12.103 -18.447  1.00 96.00           C  
ATOM   2895  HB2 LEU A 184      26.019 -11.769 -19.134  1.00 96.00           H  
ATOM   2896  HB3 LEU A 184      26.861 -13.189 -18.522  1.00 96.00           H  
ATOM   2897  O   LEU A 184      27.817 -11.351 -21.299  1.00 96.00           O  
ATOM   2898  CG  LEU A 184      26.349 -11.741 -17.018  1.00 96.00           C  
ATOM   2899  HG  LEU A 184      26.153 -10.671 -16.952  1.00 96.00           H  
ATOM   2900  CD1 LEU A 184      25.051 -12.489 -16.713  1.00 96.00           C  
ATOM   2901 HD11 LEU A 184      25.215 -13.566 -16.755  1.00 96.00           H  
ATOM   2902 HD12 LEU A 184      24.289 -12.218 -17.444  1.00 96.00           H  
ATOM   2903 HD13 LEU A 184      24.690 -12.226 -15.719  1.00 96.00           H  
ATOM   2904  CD2 LEU A 184      27.385 -12.124 -15.959  1.00 96.00           C  
ATOM   2905 HD21 LEU A 184      27.623 -13.185 -16.029  1.00 96.00           H  
ATOM   2906 HD22 LEU A 184      28.291 -11.534 -16.097  1.00 96.00           H  
ATOM   2907 HD23 LEU A 184      26.988 -11.906 -14.967  1.00 96.00           H  
ATOM   2908  N   SER A 185      29.326 -12.837 -20.557  1.00 94.15           N  
ATOM   2909  H   SER A 185      29.808 -13.198 -19.746  1.00 94.15           H  
ATOM   2910  CA  SER A 185      29.604 -13.480 -21.844  1.00 94.15           C  
ATOM   2911  HA  SER A 185      28.747 -13.372 -22.509  1.00 94.15           H  
ATOM   2912  C   SER A 185      29.836 -14.976 -21.605  1.00 94.15           C  
ATOM   2913  CB  SER A 185      30.805 -12.792 -22.504  1.00 94.15           C  
ATOM   2914  HB2 SER A 185      30.591 -11.728 -22.606  1.00 94.15           H  
ATOM   2915  HB3 SER A 185      31.688 -12.910 -21.876  1.00 94.15           H  
ATOM   2916  O   SER A 185      30.969 -15.432 -21.751  1.00 94.15           O  
ATOM   2917  OG  SER A 185      31.062 -13.329 -23.785  1.00 94.15           O  
ATOM   2918  HG  SER A 185      31.264 -14.259 -23.659  1.00 94.15           H  
ATOM   2919  N   PRO A 186      28.813 -15.717 -21.133  1.00 92.82           N  
ATOM   2920  CA  PRO A 186      28.952 -17.142 -20.844  1.00 92.82           C  
ATOM   2921  HA  PRO A 186      29.781 -17.318 -20.158  1.00 92.82           H  
ATOM   2922  C   PRO A 186      29.193 -17.935 -22.133  1.00 92.82           C  
ATOM   2923  CB  PRO A 186      27.627 -17.535 -20.183  1.00 92.82           C  
ATOM   2924  HB2 PRO A 186      27.386 -18.587 -20.332  1.00 92.82           H  
ATOM   2925  HB3 PRO A 186      27.669 -17.305 -19.118  1.00 92.82           H  
ATOM   2926  O   PRO A 186      28.856 -17.460 -23.210  1.00 92.82           O  
ATOM   2927  CG  PRO A 186      26.616 -16.611 -20.865  1.00 92.82           C  
ATOM   2928  HG2 PRO A 186      25.724 -16.468 -20.255  1.00 92.82           H  
ATOM   2929  HG3 PRO A 186      26.352 -17.012 -21.843  1.00 92.82           H  
ATOM   2930  CD  PRO A 186      27.411 -15.316 -21.034  1.00 92.82           C  
ATOM   2931  HD2 PRO A 186      27.272 -14.688 -20.153  1.00 92.82           H  
ATOM   2932  HD3 PRO A 186      27.080 -14.792 -21.931  1.00 92.82           H  
ATOM   2933  N   ASP A 187      29.696 -19.165 -22.032  1.00 92.98           N  
ATOM   2934  H   ASP A 187      30.119 -19.462 -21.165  1.00 92.98           H  
ATOM   2935  CA  ASP A 187      29.846 -20.038 -23.209  1.00 92.98           C  
ATOM   2936  HA  ASP A 187      30.368 -19.495 -23.997  1.00 92.98           H  
ATOM   2937  C   ASP A 187      28.481 -20.486 -23.760  1.00 92.98           C  
ATOM   2938  CB  ASP A 187      30.683 -21.267 -22.830  1.00 92.98           C  
ATOM   2939  HB2 ASP A 187      30.161 -21.820 -22.048  1.00 92.98           H  
ATOM   2940  HB3 ASP A 187      30.771 -21.915 -23.702  1.00 92.98           H  
ATOM   2941  O   ASP A 187      28.272 -20.595 -24.972  1.00 92.98           O  
ATOM   2942  CG  ASP A 187      32.089 -20.915 -22.343  1.00 92.98           C  
ATOM   2943  OD1 ASP A 187      32.678 -19.957 -22.888  1.00 92.98           O  
ATOM   2944  OD2 ASP A 187      32.536 -21.598 -21.396  1.00 92.98           O  
ATOM   2945  N   PHE A 188      27.519 -20.703 -22.856  1.00 91.75           N  
ATOM   2946  H   PHE A 188      27.740 -20.517 -21.889  1.00 91.75           H  
ATOM   2947  CA  PHE A 188      26.171 -21.155 -23.177  1.00 91.75           C  
ATOM   2948  HA  PHE A 188      25.999 -20.982 -24.240  1.00 91.75           H  
ATOM   2949  C   PHE A 188      25.112 -20.374 -22.402  1.00 91.75           C  
ATOM   2950  CB  PHE A 188      26.026 -22.661 -22.904  1.00 91.75           C  
ATOM   2951  HB2 PHE A 188      25.007 -22.962 -23.147  1.00 91.75           H  
ATOM   2952  HB3 PHE A 188      26.176 -22.842 -21.840  1.00 91.75           H  
ATOM   2953  O   PHE A 188      25.329 -19.960 -21.262  1.00 91.75           O  
ATOM   2954  CG  PHE A 188      26.983 -23.533 -23.693  1.00 91.75           C  
ATOM   2955  CD1 PHE A 188      26.637 -23.979 -24.982  1.00 91.75           C  
ATOM   2956  HD1 PHE A 188      25.678 -23.718 -25.404  1.00 91.75           H  
ATOM   2957  CD2 PHE A 188      28.237 -23.873 -23.151  1.00 91.75           C  
ATOM   2958  HD2 PHE A 188      28.519 -23.520 -22.170  1.00 91.75           H  
ATOM   2959  CE1 PHE A 188      27.546 -24.746 -25.732  1.00 91.75           C  
ATOM   2960  HE1 PHE A 188      27.287 -25.073 -26.728  1.00 91.75           H  
ATOM   2961  CE2 PHE A 188      29.148 -24.635 -23.902  1.00 91.75           C  
ATOM   2962  HE2 PHE A 188      30.123 -24.861 -23.497  1.00 91.75           H  
ATOM   2963  CZ  PHE A 188      28.804 -25.070 -25.193  1.00 91.75           C  
ATOM   2964  HZ  PHE A 188      29.512 -25.640 -25.776  1.00 91.75           H  
ATOM   2965  N   VAL A 189      23.932 -20.242 -23.002  1.00 91.31           N  
ATOM   2966  H   VAL A 189      23.837 -20.623 -23.932  1.00 91.31           H  
ATOM   2967  CA  VAL A 189      22.723 -19.721 -22.358  1.00 91.31           C  
ATOM   2968  HA  VAL A 189      22.966 -19.443 -21.332  1.00 91.31           H  
ATOM   2969  C   VAL A 189      21.661 -20.805 -22.274  1.00 91.31           C  
ATOM   2970  CB  VAL A 189      22.183 -18.457 -23.046  1.00 91.31           C  
ATOM   2971  HB  VAL A 189      21.236 -18.192 -22.576  1.00 91.31           H  
ATOM   2972  O   VAL A 189      21.455 -21.565 -23.218  1.00 91.31           O  
ATOM   2973  CG1 VAL A 189      23.159 -17.307 -22.798  1.00 91.31           C  
ATOM   2974 HG11 VAL A 189      22.766 -16.388 -23.232  1.00 91.31           H  
ATOM   2975 HG12 VAL A 189      23.285 -17.154 -21.726  1.00 91.31           H  
ATOM   2976 HG13 VAL A 189      24.129 -17.547 -23.234  1.00 91.31           H  
ATOM   2977  CG2 VAL A 189      21.941 -18.614 -24.554  1.00 91.31           C  
ATOM   2978 HG21 VAL A 189      21.211 -19.403 -24.732  1.00 91.31           H  
ATOM   2979 HG22 VAL A 189      21.546 -17.684 -24.961  1.00 91.31           H  
ATOM   2980 HG23 VAL A 189      22.870 -18.861 -25.070  1.00 91.31           H  
ATOM   2981  N   ASP A 190      20.988 -20.875 -21.131  1.00 91.20           N  
ATOM   2982  H   ASP A 190      21.192 -20.204 -20.404  1.00 91.20           H  
ATOM   2983  CA  ASP A 190      19.865 -21.777 -20.902  1.00 91.20           C  
ATOM   2984  HA  ASP A 190      19.874 -22.579 -21.641  1.00 91.20           H  
ATOM   2985  C   ASP A 190      18.559 -20.994 -21.062  1.00 91.20           C  
ATOM   2986  CB  ASP A 190      20.019 -22.432 -19.523  1.00 91.20           C  
ATOM   2987  HB2 ASP A 190      20.002 -21.663 -18.751  1.00 91.20           H  
ATOM   2988  HB3 ASP A 190      20.994 -22.919 -19.483  1.00 91.20           H  
ATOM   2989  O   ASP A 190      18.268 -20.073 -20.295  1.00 91.20           O  
ATOM   2990  CG  ASP A 190      18.940 -23.478 -19.225  1.00 91.20           C  
ATOM   2991  OD1 ASP A 190      17.770 -23.284 -19.623  1.00 91.20           O  
ATOM   2992  OD2 ASP A 190      19.275 -24.496 -18.581  1.00 91.20           O  
ATOM   2993  N   SER A 191      17.773 -21.369 -22.071  1.00 89.53           N  
ATOM   2994  H   SER A 191      18.064 -22.161 -22.627  1.00 89.53           H  
ATOM   2995  CA  SER A 191      16.494 -20.722 -22.383  1.00 89.53           C  
ATOM   2996  HA  SER A 191      16.683 -19.685 -22.660  1.00 89.53           H  
ATOM   2997  C   SER A 191      15.523 -20.703 -21.198  1.00 89.53           C  
ATOM   2998  CB  SER A 191      15.834 -21.425 -23.573  1.00 89.53           C  
ATOM   2999  HB2 SER A 191      14.834 -21.017 -23.723  1.00 89.53           H  
ATOM   3000  HB3 SER A 191      16.421 -21.237 -24.471  1.00 89.53           H  
ATOM   3001  O   SER A 191      14.873 -19.684 -20.959  1.00 89.53           O  
ATOM   3002  OG  SER A 191      15.746 -22.825 -23.350  1.00 89.53           O  
ATOM   3003  HG  SER A 191      16.579 -23.229 -23.606  1.00 89.53           H  
ATOM   3004  N   LYS A 192      15.450 -21.783 -20.406  1.00 88.88           N  
ATOM   3005  H   LYS A 192      16.134 -22.514 -20.537  1.00 88.88           H  
ATOM   3006  CA  LYS A 192      14.563 -21.839 -19.237  1.00 88.88           C  
ATOM   3007  HA  LYS A 192      13.571 -21.486 -19.521  1.00 88.88           H  
ATOM   3008  C   LYS A 192      15.038 -20.909 -18.135  1.00 88.88           C  
ATOM   3009  CB  LYS A 192      14.447 -23.260 -18.681  1.00 88.88           C  
ATOM   3010  HB2 LYS A 192      13.983 -23.206 -17.696  1.00 88.88           H  
ATOM   3011  HB3 LYS A 192      15.442 -23.687 -18.556  1.00 88.88           H  
ATOM   3012  O   LYS A 192      14.201 -20.279 -17.503  1.00 88.88           O  
ATOM   3013  CG  LYS A 192      13.584 -24.171 -19.560  1.00 88.88           C  
ATOM   3014  HG2 LYS A 192      12.589 -23.741 -19.683  1.00 88.88           H  
ATOM   3015  HG3 LYS A 192      14.047 -24.284 -20.541  1.00 88.88           H  
ATOM   3016  CD  LYS A 192      13.473 -25.529 -18.864  1.00 88.88           C  
ATOM   3017  HD2 LYS A 192      12.863 -25.433 -17.966  1.00 88.88           H  
ATOM   3018  HD3 LYS A 192      14.475 -25.831 -18.559  1.00 88.88           H  
ATOM   3019  CE  LYS A 192      12.896 -26.606 -19.780  1.00 88.88           C  
ATOM   3020  HE2 LYS A 192      11.816 -26.475 -19.857  1.00 88.88           H  
ATOM   3021  HE3 LYS A 192      13.324 -26.479 -20.774  1.00 88.88           H  
ATOM   3022  NZ  LYS A 192      13.246 -27.947 -19.254  1.00 88.88           N  
ATOM   3023  HZ1 LYS A 192      14.247 -28.018 -19.142  1.00 88.88           H  
ATOM   3024  HZ2 LYS A 192      12.833 -28.087 -18.343  1.00 88.88           H  
ATOM   3025  HZ3 LYS A 192      12.949 -28.674 -19.889  1.00 88.88           H  
ATOM   3026  N   VAL A 193      16.349 -20.785 -17.926  1.00 92.08           N  
ATOM   3027  H   VAL A 193      16.974 -21.326 -18.506  1.00 92.08           H  
ATOM   3028  CA  VAL A 193      16.902 -19.853 -16.929  1.00 92.08           C  
ATOM   3029  HA  VAL A 193      16.419 -20.037 -15.970  1.00 92.08           H  
ATOM   3030  C   VAL A 193      16.582 -18.408 -17.311  1.00 92.08           C  
ATOM   3031  CB  VAL A 193      18.416 -20.057 -16.741  1.00 92.08           C  
ATOM   3032  HB  VAL A 193      18.915 -19.946 -17.704  1.00 92.08           H  
ATOM   3033  O   VAL A 193      16.082 -17.661 -16.472  1.00 92.08           O  
ATOM   3034  CG1 VAL A 193      19.020 -19.031 -15.773  1.00 92.08           C  
ATOM   3035 HG11 VAL A 193      18.961 -18.029 -16.198  1.00 92.08           H  
ATOM   3036 HG12 VAL A 193      18.482 -19.048 -14.825  1.00 92.08           H  
ATOM   3037 HG13 VAL A 193      20.070 -19.263 -15.594  1.00 92.08           H  
ATOM   3038  CG2 VAL A 193      18.716 -21.455 -16.181  1.00 92.08           C  
ATOM   3039 HG21 VAL A 193      18.277 -22.228 -16.812  1.00 92.08           H  
ATOM   3040 HG22 VAL A 193      19.794 -21.613 -16.144  1.00 92.08           H  
ATOM   3041 HG23 VAL A 193      18.311 -21.549 -15.174  1.00 92.08           H  
ATOM   3042  N   LEU A 194      16.788 -18.026 -18.579  1.00 91.42           N  
ATOM   3043  H   LEU A 194      17.190 -18.692 -19.223  1.00 91.42           H  
ATOM   3044  CA  LEU A 194      16.460 -16.677 -19.061  1.00 91.42           C  
ATOM   3045  HA  LEU A 194      17.041 -15.946 -18.498  1.00 91.42           H  
ATOM   3046  C   LEU A 194      14.980 -16.343 -18.829  1.00 91.42           C  
ATOM   3047  CB  LEU A 194      16.784 -16.546 -20.562  1.00 91.42           C  
ATOM   3048  HB2 LEU A 194      16.421 -15.575 -20.900  1.00 91.42           H  
ATOM   3049  HB3 LEU A 194      16.227 -17.308 -21.108  1.00 91.42           H  
ATOM   3050  O   LEU A 194      14.659 -15.300 -18.258  1.00 91.42           O  
ATOM   3051  CG  LEU A 194      18.265 -16.661 -20.956  1.00 91.42           C  
ATOM   3052  HG  LEU A 194      18.641 -17.653 -20.704  1.00 91.42           H  
ATOM   3053  CD1 LEU A 194      18.402 -16.464 -22.467  1.00 91.42           C  
ATOM   3054 HD11 LEU A 194      18.054 -15.470 -22.750  1.00 91.42           H  
ATOM   3055 HD12 LEU A 194      17.804 -17.212 -22.987  1.00 91.42           H  
ATOM   3056 HD13 LEU A 194      19.444 -16.576 -22.765  1.00 91.42           H  
ATOM   3057  CD2 LEU A 194      19.150 -15.631 -20.266  1.00 91.42           C  
ATOM   3058 HD21 LEU A 194      18.774 -14.626 -20.460  1.00 91.42           H  
ATOM   3059 HD22 LEU A 194      19.173 -15.818 -19.193  1.00 91.42           H  
ATOM   3060 HD23 LEU A 194      20.164 -15.717 -20.654  1.00 91.42           H  
ATOM   3061  N   VAL A 195      14.084 -17.247 -19.236  1.00 89.33           N  
ATOM   3062  H   VAL A 195      14.421 -18.075 -19.707  1.00 89.33           H  
ATOM   3063  CA  VAL A 195      12.633 -17.071 -19.078  1.00 89.33           C  
ATOM   3064  HA  VAL A 195      12.354 -16.103 -19.495  1.00 89.33           H  
ATOM   3065  C   VAL A 195      12.240 -17.046 -17.602  1.00 89.33           C  
ATOM   3066  CB  VAL A 195      11.864 -18.164 -19.846  1.00 89.33           C  
ATOM   3067  HB  VAL A 195      12.234 -19.144 -19.546  1.00 89.33           H  
ATOM   3068  O   VAL A 195      11.482 -16.169 -17.193  1.00 89.33           O  
ATOM   3069  CG1 VAL A 195      10.352 -18.111 -19.586  1.00 89.33           C  
ATOM   3070 HG11 VAL A 195       9.842 -18.841 -20.215  1.00 89.33           H  
ATOM   3071 HG12 VAL A 195      10.137 -18.363 -18.547  1.00 89.33           H  
ATOM   3072 HG13 VAL A 195       9.969 -17.112 -19.793  1.00 89.33           H  
ATOM   3073  CG2 VAL A 195      12.062 -17.998 -21.360  1.00 89.33           C  
ATOM   3074 HG21 VAL A 195      11.579 -18.819 -21.891  1.00 89.33           H  
ATOM   3075 HG22 VAL A 195      11.642 -17.050 -21.696  1.00 89.33           H  
ATOM   3076 HG23 VAL A 195      13.121 -18.007 -21.615  1.00 89.33           H  
ATOM   3077  N   SER A 196      12.788 -17.951 -16.789  1.00 92.11           N  
ATOM   3078  H   SER A 196      13.411 -18.641 -17.184  1.00 92.11           H  
ATOM   3079  CA  SER A 196      12.522 -18.018 -15.350  1.00 92.11           C  
ATOM   3080  HA  SER A 196      11.457 -18.191 -15.196  1.00 92.11           H  
ATOM   3081  C   SER A 196      12.903 -16.717 -14.649  1.00 92.11           C  
ATOM   3082  CB  SER A 196      13.294 -19.183 -14.727  1.00 92.11           C  
ATOM   3083  HB2 SER A 196      14.365 -18.984 -14.759  1.00 92.11           H  
ATOM   3084  HB3 SER A 196      13.087 -20.093 -15.292  1.00 92.11           H  
ATOM   3085  O   SER A 196      12.137 -16.228 -13.823  1.00 92.11           O  
ATOM   3086  OG  SER A 196      12.886 -19.404 -13.396  1.00 92.11           O  
ATOM   3087  HG  SER A 196      12.961 -18.601 -12.875  1.00 92.11           H  
ATOM   3088  N   ASN A 197      14.037 -16.106 -15.003  1.00 94.39           N  
ATOM   3089  H   ASN A 197      14.660 -16.563 -15.653  1.00 94.39           H  
ATOM   3090  CA  ASN A 197      14.446 -14.835 -14.408  1.00 94.39           C  
ATOM   3091  HA  ASN A 197      14.455 -14.941 -13.323  1.00 94.39           H  
ATOM   3092  C   ASN A 197      13.463 -13.699 -14.744  1.00 94.39           C  
ATOM   3093  CB  ASN A 197      15.862 -14.478 -14.872  1.00 94.39           C  
ATOM   3094  HB2 ASN A 197      15.902 -14.418 -15.959  1.00 94.39           H  
ATOM   3095  HB3 ASN A 197      16.092 -13.502 -14.445  1.00 94.39           H  
ATOM   3096  O   ASN A 197      13.092 -12.915 -13.865  1.00 94.39           O  
ATOM   3097  CG  ASN A 197      16.955 -15.398 -14.374  1.00 94.39           C  
ATOM   3098  ND2 ASN A 197      18.112 -15.364 -14.994  1.00 94.39           N  
ATOM   3099 HD21 ASN A 197      18.813 -16.009 -14.657  1.00 94.39           H  
ATOM   3100 HD22 ASN A 197      18.238 -14.804 -15.825  1.00 94.39           H  
ATOM   3101  OD1 ASN A 197      16.811 -16.114 -13.398  1.00 94.39           O  
ATOM   3102  N   ILE A 198      12.985 -13.638 -15.994  1.00 91.99           N  
ATOM   3103  H   ILE A 198      13.319 -14.313 -16.666  1.00 91.99           H  
ATOM   3104  CA  ILE A 198      11.961 -12.665 -16.411  1.00 91.99           C  
ATOM   3105  HA  ILE A 198      12.306 -11.667 -16.141  1.00 91.99           H  
ATOM   3106  C   ILE A 198      10.648 -12.906 -15.654  1.00 91.99           C  
ATOM   3107  CB  ILE A 198      11.752 -12.695 -17.944  1.00 91.99           C  
ATOM   3108  HB  ILE A 198      11.493 -13.711 -18.240  1.00 91.99           H  
ATOM   3109  O   ILE A 198      10.026 -11.962 -15.163  1.00 91.99           O  
ATOM   3110  CG1 ILE A 198      13.038 -12.276 -18.694  1.00 91.99           C  
ATOM   3111 HG12 ILE A 198      13.892 -12.823 -18.295  1.00 91.99           H  
ATOM   3112 HG13 ILE A 198      13.225 -11.214 -18.537  1.00 91.99           H  
ATOM   3113  CG2 ILE A 198      10.590 -11.762 -18.345  1.00 91.99           C  
ATOM   3114 HG21 ILE A 198      10.782 -10.750 -17.990  1.00 91.99           H  
ATOM   3115 HG22 ILE A 198      10.470 -11.734 -19.428  1.00 91.99           H  
ATOM   3116 HG23 ILE A 198       9.650 -12.122 -17.927  1.00 91.99           H  
ATOM   3117  CD1 ILE A 198      12.979 -12.556 -20.203  1.00 91.99           C  
ATOM   3118 HD11 ILE A 198      12.252 -11.907 -20.692  1.00 91.99           H  
ATOM   3119 HD12 ILE A 198      13.955 -12.360 -20.646  1.00 91.99           H  
ATOM   3120 HD13 ILE A 198      12.719 -13.599 -20.379  1.00 91.99           H  
ATOM   3121  N   GLU A 199      10.220 -14.162 -15.517  1.00 91.71           N  
ATOM   3122  H   GLU A 199      10.762 -14.904 -15.937  1.00 91.71           H  
ATOM   3123  CA  GLU A 199       9.007 -14.517 -14.776  1.00 91.71           C  
ATOM   3124  HA  GLU A 199       8.172 -13.944 -15.180  1.00 91.71           H  
ATOM   3125  C   GLU A 199       9.099 -14.163 -13.289  1.00 91.71           C  
ATOM   3126  CB  GLU A 199       8.682 -16.004 -14.937  1.00 91.71           C  
ATOM   3127  HB2 GLU A 199       7.909 -16.250 -14.208  1.00 91.71           H  
ATOM   3128  HB3 GLU A 199       9.565 -16.608 -14.730  1.00 91.71           H  
ATOM   3129  O   GLU A 199       8.144 -13.615 -12.732  1.00 91.71           O  
ATOM   3130  CG  GLU A 199       8.147 -16.313 -16.343  1.00 91.71           C  
ATOM   3131  HG2 GLU A 199       8.928 -16.142 -17.083  1.00 91.71           H  
ATOM   3132  HG3 GLU A 199       7.334 -15.620 -16.558  1.00 91.71           H  
ATOM   3133  CD  GLU A 199       7.608 -17.742 -16.482  1.00 91.71           C  
ATOM   3134  OE1 GLU A 199       7.228 -18.081 -17.630  1.00 91.71           O  
ATOM   3135  OE2 GLU A 199       7.446 -18.420 -15.437  1.00 91.71           O  
ATOM   3136  N   THR A 200      10.247 -14.403 -12.661  1.00 94.06           N  
ATOM   3137  H   THR A 200      10.959 -14.936 -13.140  1.00 94.06           H  
ATOM   3138  CA  THR A 200      10.516 -14.003 -11.278  1.00 94.06           C  
ATOM   3139  HA  THR A 200       9.760 -14.448 -10.630  1.00 94.06           H  
ATOM   3140  C   THR A 200      10.430 -12.487 -11.115  1.00 94.06           C  
ATOM   3141  CB  THR A 200      11.881 -14.541 -10.835  1.00 94.06           C  
ATOM   3142  HB  THR A 200      12.655 -14.235 -11.539  1.00 94.06           H  
ATOM   3143  O   THR A 200       9.722 -12.011 -10.223  1.00 94.06           O  
ATOM   3144  CG2 THR A 200      12.268 -14.104  -9.427  1.00 94.06           C  
ATOM   3145 HG21 THR A 200      12.428 -13.027  -9.392  1.00 94.06           H  
ATOM   3146 HG22 THR A 200      11.485 -14.384  -8.722  1.00 94.06           H  
ATOM   3147 HG23 THR A 200      13.199 -14.597  -9.146  1.00 94.06           H  
ATOM   3148  OG1 THR A 200      11.792 -15.942 -10.802  1.00 94.06           O  
ATOM   3149  HG1 THR A 200      12.657 -16.306 -10.600  1.00 94.06           H  
ATOM   3150  N   GLY A 201      11.050 -11.713 -12.014  1.00 93.44           N  
ATOM   3151  H   GLY A 201      11.622 -12.155 -12.720  1.00 93.44           H  
ATOM   3152  CA  GLY A 201      10.934 -10.251 -12.021  1.00 93.44           C  
ATOM   3153  HA2 GLY A 201      11.526  -9.854 -12.846  1.00 93.44           H  
ATOM   3154  HA3 GLY A 201      11.328  -9.853 -11.085  1.00 93.44           H  
ATOM   3155  C   GLY A 201       9.485  -9.774 -12.189  1.00 93.44           C  
ATOM   3156  O   GLY A 201       9.023  -8.904 -11.446  1.00 93.44           O  
ATOM   3157  N   ASN A 202       8.729 -10.408 -13.092  1.00 91.27           N  
ATOM   3158  H   ASN A 202       9.186 -11.087 -13.684  1.00 91.27           H  
ATOM   3159  CA  ASN A 202       7.302 -10.150 -13.302  1.00 91.27           C  
ATOM   3160  HA  ASN A 202       7.170  -9.097 -13.551  1.00 91.27           H  
ATOM   3161  C   ASN A 202       6.456 -10.424 -12.046  1.00 91.27           C  
ATOM   3162  CB  ASN A 202       6.801 -11.012 -14.480  1.00 91.27           C  
ATOM   3163  HB2 ASN A 202       5.718 -11.116 -14.416  1.00 91.27           H  
ATOM   3164  HB3 ASN A 202       7.237 -12.009 -14.422  1.00 91.27           H  
ATOM   3165  O   ASN A 202       5.546  -9.655 -11.731  1.00 91.27           O  
ATOM   3166  CG  ASN A 202       7.093 -10.424 -15.846  1.00 91.27           C  
ATOM   3167  ND2 ASN A 202       7.167 -11.228 -16.877  1.00 91.27           N  
ATOM   3168 HD21 ASN A 202       7.253 -12.226 -16.746  1.00 91.27           H  
ATOM   3169 HD22 ASN A 202       7.380 -10.786 -17.760  1.00 91.27           H  
ATOM   3170  OD1 ASN A 202       7.153  -9.227 -16.027  1.00 91.27           O  
ATOM   3171  N   ARG A 203       6.717 -11.511 -11.312  1.00 94.48           N  
ATOM   3172  H   ARG A 203       7.455 -12.126 -11.623  1.00 94.48           H  
ATOM   3173  CA  ARG A 203       6.008 -11.821 -10.056  1.00 94.48           C  
ATOM   3174  HA  ARG A 203       4.933 -11.718 -10.205  1.00 94.48           H  
ATOM   3175  C   ARG A 203       6.377 -10.824  -8.956  1.00 94.48           C  
ATOM   3176  CB  ARG A 203       6.306 -13.267  -9.623  1.00 94.48           C  
ATOM   3177  HB2 ARG A 203       5.920 -13.427  -8.617  1.00 94.48           H  
ATOM   3178  HB3 ARG A 203       7.386 -13.411  -9.594  1.00 94.48           H  
ATOM   3179  O   ARG A 203       5.486 -10.283  -8.298  1.00 94.48           O  
ATOM   3180  CG  ARG A 203       5.676 -14.318 -10.554  1.00 94.48           C  
ATOM   3181  HG2 ARG A 203       4.589 -14.242 -10.518  1.00 94.48           H  
ATOM   3182  HG3 ARG A 203       5.998 -14.134 -11.579  1.00 94.48           H  
ATOM   3183  CD  ARG A 203       6.104 -15.734 -10.141  1.00 94.48           C  
ATOM   3184  HD2 ARG A 203       5.500 -16.062  -9.295  1.00 94.48           H  
ATOM   3185  HD3 ARG A 203       7.147 -15.699  -9.824  1.00 94.48           H  
ATOM   3186  NE  ARG A 203       5.987 -16.705 -11.252  1.00 94.48           N  
ATOM   3187  HE  ARG A 203       5.454 -16.433 -12.066  1.00 94.48           H  
ATOM   3188  NH1 ARG A 203       7.365 -18.329 -10.371  1.00 94.48           N  
ATOM   3189 HH11 ARG A 203       7.394 -17.869  -9.473  1.00 94.48           H  
ATOM   3190 HH12 ARG A 203       7.918 -19.168 -10.472  1.00 94.48           H  
ATOM   3191  NH2 ARG A 203       6.634 -18.552 -12.454  1.00 94.48           N  
ATOM   3192 HH21 ARG A 203       7.226 -19.370 -12.493  1.00 94.48           H  
ATOM   3193 HH22 ARG A 203       6.444 -18.150 -13.361  1.00 94.48           H  
ATOM   3194  CZ  ARG A 203       6.650 -17.851 -11.352  1.00 94.48           C  
ATOM   3195  N   ALA A 204       7.665 -10.512  -8.815  1.00 96.01           N  
ATOM   3196  H   ALA A 204       8.342 -10.992  -9.390  1.00 96.01           H  
ATOM   3197  CA  ALA A 204       8.161  -9.564  -7.822  1.00 96.01           C  
ATOM   3198  HA  ALA A 204       7.874  -9.910  -6.829  1.00 96.01           H  
ATOM   3199  C   ALA A 204       7.541  -8.170  -7.995  1.00 96.01           C  
ATOM   3200  CB  ALA A 204       9.692  -9.545  -7.893  1.00 96.01           C  
ATOM   3201  HB1 ALA A 204      10.094  -8.878  -7.130  1.00 96.01           H  
ATOM   3202  HB2 ALA A 204      10.083 -10.547  -7.715  1.00 96.01           H  
ATOM   3203  HB3 ALA A 204      10.025  -9.211  -8.876  1.00 96.01           H  
ATOM   3204  O   ALA A 204       7.037  -7.599  -7.027  1.00 96.01           O  
ATOM   3205  N   ILE A 205       7.469  -7.648  -9.223  1.00 94.26           N  
ATOM   3206  H   ILE A 205       7.921  -8.129  -9.988  1.00 94.26           H  
ATOM   3207  CA  ILE A 205       6.900  -6.314  -9.450  1.00 94.26           C  
ATOM   3208  HA  ILE A 205       7.333  -5.673  -8.681  1.00 94.26           H  
ATOM   3209  C   ILE A 205       5.381  -6.268  -9.245  1.00 94.26           C  
ATOM   3210  CB  ILE A 205       7.356  -5.765 -10.808  1.00 94.26           C  
ATOM   3211  HB  ILE A 205       8.420  -5.994 -10.875  1.00 94.26           H  
ATOM   3212  O   ILE A 205       4.870  -5.307  -8.673  1.00 94.26           O  
ATOM   3213  CG1 ILE A 205       7.235  -4.237 -10.928  1.00 94.26           C  
ATOM   3214 HG12 ILE A 205       7.584  -3.956 -11.922  1.00 94.26           H  
ATOM   3215 HG13 ILE A 205       6.196  -3.929 -10.804  1.00 94.26           H  
ATOM   3216  CG2 ILE A 205       6.665  -6.456 -11.994  1.00 94.26           C  
ATOM   3217 HG21 ILE A 205       5.600  -6.227 -12.020  1.00 94.26           H  
ATOM   3218 HG22 ILE A 205       6.812  -7.533 -11.919  1.00 94.26           H  
ATOM   3219 HG23 ILE A 205       7.125  -6.127 -12.925  1.00 94.26           H  
ATOM   3220  CD1 ILE A 205       8.116  -3.448  -9.957  1.00 94.26           C  
ATOM   3221 HD11 ILE A 205       8.043  -2.385 -10.188  1.00 94.26           H  
ATOM   3222 HD12 ILE A 205       7.800  -3.607  -8.926  1.00 94.26           H  
ATOM   3223 HD13 ILE A 205       9.156  -3.757 -10.060  1.00 94.26           H  
ATOM   3224  N   LYS A 206       4.642  -7.331  -9.598  1.00 94.14           N  
ATOM   3225  H   LYS A 206       5.105  -8.095 -10.068  1.00 94.14           H  
ATOM   3226  CA  LYS A 206       3.207  -7.447  -9.267  1.00 94.14           C  
ATOM   3227  HA  LYS A 206       2.668  -6.593  -9.678  1.00 94.14           H  
ATOM   3228  C   LYS A 206       2.976  -7.424  -7.753  1.00 94.14           C  
ATOM   3229  CB  LYS A 206       2.636  -8.745  -9.853  1.00 94.14           C  
ATOM   3230  HB2 LYS A 206       3.274  -9.577  -9.554  1.00 94.14           H  
ATOM   3231  HB3 LYS A 206       1.644  -8.915  -9.432  1.00 94.14           H  
ATOM   3232  O   LYS A 206       2.043  -6.777  -7.273  1.00 94.14           O  
ATOM   3233  CG  LYS A 206       2.508  -8.719 -11.382  1.00 94.14           C  
ATOM   3234  HG2 LYS A 206       1.746  -7.997 -11.674  1.00 94.14           H  
ATOM   3235  HG3 LYS A 206       3.449  -8.409 -11.835  1.00 94.14           H  
ATOM   3236  CD  LYS A 206       2.119 -10.117 -11.885  1.00 94.14           C  
ATOM   3237  HD2 LYS A 206       2.801 -10.857 -11.468  1.00 94.14           H  
ATOM   3238  HD3 LYS A 206       1.106 -10.343 -11.552  1.00 94.14           H  
ATOM   3239  CE  LYS A 206       2.197 -10.187 -13.412  1.00 94.14           C  
ATOM   3240  HE2 LYS A 206       3.245 -10.129 -13.706  1.00 94.14           H  
ATOM   3241  HE3 LYS A 206       1.697  -9.312 -13.829  1.00 94.14           H  
ATOM   3242  NZ  LYS A 206       1.574 -11.433 -13.931  1.00 94.14           N  
ATOM   3243  HZ1 LYS A 206       1.623 -11.459 -14.940  1.00 94.14           H  
ATOM   3244  HZ2 LYS A 206       0.599 -11.482 -13.672  1.00 94.14           H  
ATOM   3245  HZ3 LYS A 206       2.039 -12.251 -13.564  1.00 94.14           H  
ATOM   3246  N   ALA A 207       3.832  -8.111  -6.995  1.00 95.86           N  
ATOM   3247  H   ALA A 207       4.563  -8.642  -7.445  1.00 95.86           H  
ATOM   3248  CA  ALA A 207       3.779  -8.088  -5.539  1.00 95.86           C  
ATOM   3249  HA  ALA A 207       2.761  -8.320  -5.227  1.00 95.86           H  
ATOM   3250  C   ALA A 207       4.115  -6.699  -4.979  1.00 95.86           C  
ATOM   3251  CB  ALA A 207       4.698  -9.178  -4.991  1.00 95.86           C  
ATOM   3252  HB1 ALA A 207       5.728  -9.001  -5.301  1.00 95.86           H  
ATOM   3253  HB2 ALA A 207       4.368 -10.141  -5.379  1.00 95.86           H  
ATOM   3254  HB3 ALA A 207       4.651  -9.189  -3.902  1.00 95.86           H  
ATOM   3255  O   ALA A 207       3.407  -6.235  -4.086  1.00 95.86           O  
ATOM   3256  N   ALA A 208       5.107  -6.004  -5.544  1.00 95.17           N  
ATOM   3257  H   ALA A 208       5.682  -6.460  -6.239  1.00 95.17           H  
ATOM   3258  CA  ALA A 208       5.430  -4.622  -5.193  1.00 95.17           C  
ATOM   3259  HA  ALA A 208       5.719  -4.586  -4.143  1.00 95.17           H  
ATOM   3260  C   ALA A 208       4.227  -3.679  -5.364  1.00 95.17           C  
ATOM   3261  CB  ALA A 208       6.626  -4.160  -6.026  1.00 95.17           C  
ATOM   3262  HB1 ALA A 208       6.455  -4.338  -7.088  1.00 95.17           H  
ATOM   3263  HB2 ALA A 208       7.527  -4.684  -5.708  1.00 95.17           H  
ATOM   3264  HB3 ALA A 208       6.769  -3.087  -5.892  1.00 95.17           H  
ATOM   3265  O   ALA A 208       3.906  -2.952  -4.428  1.00 95.17           O  
ATOM   3266  N   PHE A 209       3.490  -3.756  -6.480  1.00 94.54           N  
ATOM   3267  H   PHE A 209       3.825  -4.334  -7.238  1.00 94.54           H  
ATOM   3268  CA  PHE A 209       2.244  -2.993  -6.659  1.00 94.54           C  
ATOM   3269  HA  PHE A 209       2.477  -1.929  -6.631  1.00 94.54           H  
ATOM   3270  C   PHE A 209       1.234  -3.255  -5.537  1.00 94.54           C  
ATOM   3271  CB  PHE A 209       1.600  -3.323  -8.014  1.00 94.54           C  
ATOM   3272  HB2 PHE A 209       0.518  -3.212  -7.934  1.00 94.54           H  
ATOM   3273  HB3 PHE A 209       1.793  -4.361  -8.283  1.00 94.54           H  
ATOM   3274  O   PHE A 209       0.689  -2.316  -4.958  1.00 94.54           O  
ATOM   3275  CG  PHE A 209       2.056  -2.412  -9.125  1.00 94.54           C  
ATOM   3276  CD1 PHE A 209       1.461  -1.146  -9.274  1.00 94.54           C  
ATOM   3277  HD1 PHE A 209       0.668  -0.835  -8.611  1.00 94.54           H  
ATOM   3278  CD2 PHE A 209       3.084  -2.811  -9.995  1.00 94.54           C  
ATOM   3279  HD2 PHE A 209       3.542  -3.784  -9.894  1.00 94.54           H  
ATOM   3280  CE1 PHE A 209       1.872  -0.294 -10.312  1.00 94.54           C  
ATOM   3281  HE1 PHE A 209       1.396   0.666 -10.444  1.00 94.54           H  
ATOM   3282  CE2 PHE A 209       3.530  -1.942 -11.001  1.00 94.54           C  
ATOM   3283  HE2 PHE A 209       4.344  -2.233 -11.648  1.00 94.54           H  
ATOM   3284  CZ  PHE A 209       2.903  -0.699 -11.177  1.00 94.54           C  
ATOM   3285  HZ  PHE A 209       3.215  -0.056 -11.986  1.00 94.54           H  
ATOM   3286  N   CYS A 210       1.004  -4.524  -5.192  1.00 95.53           N  
ATOM   3287  H   CYS A 210       1.490  -5.252  -5.697  1.00 95.53           H  
ATOM   3288  CA  CYS A 210       0.083  -4.889  -4.115  1.00 95.53           C  
ATOM   3289  HA  CYS A 210      -0.891  -4.440  -4.309  1.00 95.53           H  
ATOM   3290  C   CYS A 210       0.548  -4.375  -2.745  1.00 95.53           C  
ATOM   3291  CB  CYS A 210      -0.067  -6.414  -4.077  1.00 95.53           C  
ATOM   3292  HB2 CYS A 210       0.918  -6.880  -4.073  1.00 95.53           H  
ATOM   3293  HB3 CYS A 210      -0.595  -6.698  -3.167  1.00 95.53           H  
ATOM   3294  O   CYS A 210      -0.279  -3.944  -1.943  1.00 95.53           O  
ATOM   3295  SG  CYS A 210      -1.013  -6.994  -5.509  1.00 95.53           S  
ATOM   3296  HG  CYS A 210      -0.193  -6.514  -6.448  1.00 95.53           H  
ATOM   3297  N   LEU A 211       1.849  -4.436  -2.451  1.00 95.16           N  
ATOM   3298  H   LEU A 211       2.486  -4.799  -3.145  1.00 95.16           H  
ATOM   3299  CA  LEU A 211       2.404  -3.946  -1.188  1.00 95.16           C  
ATOM   3300  HA  LEU A 211       1.810  -4.330  -0.359  1.00 95.16           H  
ATOM   3301  C   LEU A 211       2.312  -2.428  -1.095  1.00 95.16           C  
ATOM   3302  CB  LEU A 211       3.859  -4.409  -1.025  1.00 95.16           C  
ATOM   3303  HB2 LEU A 211       4.300  -3.879  -0.181  1.00 95.16           H  
ATOM   3304  HB3 LEU A 211       4.423  -4.135  -1.917  1.00 95.16           H  
ATOM   3305  O   LEU A 211       1.797  -1.916  -0.103  1.00 95.16           O  
ATOM   3306  CG  LEU A 211       4.010  -5.916  -0.776  1.00 95.16           C  
ATOM   3307  HG  LEU A 211       3.582  -6.479  -1.605  1.00 95.16           H  
ATOM   3308  CD1 LEU A 211       5.480  -6.275  -0.654  1.00 95.16           C  
ATOM   3309 HD11 LEU A 211       5.901  -5.783   0.223  1.00 95.16           H  
ATOM   3310 HD12 LEU A 211       6.019  -5.974  -1.553  1.00 95.16           H  
ATOM   3311 HD13 LEU A 211       5.567  -7.353  -0.518  1.00 95.16           H  
ATOM   3312  CD2 LEU A 211       3.339  -6.375   0.517  1.00 95.16           C  
ATOM   3313 HD21 LEU A 211       3.590  -7.417   0.715  1.00 95.16           H  
ATOM   3314 HD22 LEU A 211       2.258  -6.286   0.417  1.00 95.16           H  
ATOM   3315 HD23 LEU A 211       3.695  -5.761   1.345  1.00 95.16           H  
ATOM   3316  N   VAL A 212       2.713  -1.714  -2.147  1.00 94.96           N  
ATOM   3317  H   VAL A 212       3.125  -2.188  -2.938  1.00 94.96           H  
ATOM   3318  CA  VAL A 212       2.648  -0.257  -2.154  1.00 94.96           C  
ATOM   3319  HA  VAL A 212       3.184   0.104  -1.277  1.00 94.96           H  
ATOM   3320  C   VAL A 212       1.209   0.211  -2.003  1.00 94.96           C  
ATOM   3321  CB  VAL A 212       3.328   0.356  -3.386  1.00 94.96           C  
ATOM   3322  HB  VAL A 212       2.926  -0.078  -4.301  1.00 94.96           H  
ATOM   3323  O   VAL A 212       0.935   0.917  -1.041  1.00 94.96           O  
ATOM   3324  CG1 VAL A 212       3.079   1.866  -3.387  1.00 94.96           C  
ATOM   3325 HG11 VAL A 212       3.245   2.257  -2.382  1.00 94.96           H  
ATOM   3326 HG12 VAL A 212       2.060   2.089  -3.705  1.00 94.96           H  
ATOM   3327 HG13 VAL A 212       3.769   2.363  -4.068  1.00 94.96           H  
ATOM   3328  CG2 VAL A 212       4.840   0.110  -3.319  1.00 94.96           C  
ATOM   3329 HG21 VAL A 212       5.330   0.574  -4.175  1.00 94.96           H  
ATOM   3330 HG22 VAL A 212       5.253   0.530  -2.402  1.00 94.96           H  
ATOM   3331 HG23 VAL A 212       5.056  -0.958  -3.342  1.00 94.96           H  
ATOM   3332  N   TYR A 213       0.286  -0.236  -2.863  1.00 95.38           N  
ATOM   3333  H   TYR A 213       0.563  -0.863  -3.604  1.00 95.38           H  
ATOM   3334  CA  TYR A 213      -1.109   0.208  -2.796  1.00 95.38           C  
ATOM   3335  HA  TYR A 213      -1.127   1.297  -2.847  1.00 95.38           H  
ATOM   3336  C   TYR A 213      -1.785  -0.172  -1.481  1.00 95.38           C  
ATOM   3337  CB  TYR A 213      -1.923  -0.344  -3.977  1.00 95.38           C  
ATOM   3338  HB2 TYR A 213      -1.575  -1.343  -4.240  1.00 95.38           H  
ATOM   3339  HB3 TYR A 213      -2.962  -0.452  -3.666  1.00 95.38           H  
ATOM   3340  O   TYR A 213      -2.549   0.631  -0.952  1.00 95.38           O  
ATOM   3341  CG  TYR A 213      -1.908   0.557  -5.193  1.00 95.38           C  
ATOM   3342  CD1 TYR A 213      -2.953   1.484  -5.381  1.00 95.38           C  
ATOM   3343  HD1 TYR A 213      -3.758   1.540  -4.663  1.00 95.38           H  
ATOM   3344  CD2 TYR A 213      -0.847   0.499  -6.116  1.00 95.38           C  
ATOM   3345  HD2 TYR A 213      -0.030  -0.193  -5.972  1.00 95.38           H  
ATOM   3346  CE1 TYR A 213      -2.941   2.352  -6.489  1.00 95.38           C  
ATOM   3347  HE1 TYR A 213      -3.733   3.074  -6.625  1.00 95.38           H  
ATOM   3348  CE2 TYR A 213      -0.838   1.360  -7.228  1.00 95.38           C  
ATOM   3349  HE2 TYR A 213      -0.034   1.331  -7.949  1.00 95.38           H  
ATOM   3350  OH  TYR A 213      -1.861   3.100  -8.503  1.00 95.38           O  
ATOM   3351  HH  TYR A 213      -2.500   3.817  -8.484  1.00 95.38           H  
ATOM   3352  CZ  TYR A 213      -1.883   2.286  -7.419  1.00 95.38           C  
ATOM   3353  N   ASN A 214      -1.538  -1.370  -0.938  1.00 93.95           N  
ATOM   3354  H   ASN A 214      -0.937  -2.009  -1.439  1.00 93.95           H  
ATOM   3355  CA  ASN A 214      -2.351  -1.885   0.168  1.00 93.95           C  
ATOM   3356  HA  ASN A 214      -3.271  -1.301   0.204  1.00 93.95           H  
ATOM   3357  C   ASN A 214      -1.702  -1.705   1.546  1.00 93.95           C  
ATOM   3358  CB  ASN A 214      -2.762  -3.351  -0.078  1.00 93.95           C  
ATOM   3359  HB2 ASN A 214      -1.878  -3.988  -0.071  1.00 93.95           H  
ATOM   3360  HB3 ASN A 214      -3.396  -3.655   0.755  1.00 93.95           H  
ATOM   3361  O   ASN A 214      -2.409  -1.703   2.558  1.00 93.95           O  
ATOM   3362  CG  ASN A 214      -3.537  -3.593  -1.370  1.00 93.95           C  
ATOM   3363  ND2 ASN A 214      -4.398  -4.585  -1.402  1.00 93.95           N  
ATOM   3364 HD21 ASN A 214      -4.933  -4.627  -2.258  1.00 93.95           H  
ATOM   3365 HD22 ASN A 214      -4.608  -5.108  -0.564  1.00 93.95           H  
ATOM   3366  OD1 ASN A 214      -3.413  -2.923  -2.373  1.00 93.95           O  
ATOM   3367  N   GLN A 215      -0.377  -1.567   1.605  1.00 91.47           N  
ATOM   3368  H   GLN A 215       0.148  -1.592   0.743  1.00 91.47           H  
ATOM   3369  CA  GLN A 215       0.395  -1.438   2.848  1.00 91.47           C  
ATOM   3370  HA  GLN A 215      -0.291  -1.473   3.695  1.00 91.47           H  
ATOM   3371  C   GLN A 215       1.124  -0.096   2.966  1.00 91.47           C  
ATOM   3372  CB  GLN A 215       1.371  -2.615   3.017  1.00 91.47           C  
ATOM   3373  HB2 GLN A 215       2.190  -2.533   2.302  1.00 91.47           H  
ATOM   3374  HB3 GLN A 215       1.798  -2.555   4.018  1.00 91.47           H  
ATOM   3375  O   GLN A 215       1.529   0.266   4.067  1.00 91.47           O  
ATOM   3376  CG  GLN A 215       0.683  -3.978   2.850  1.00 91.47           C  
ATOM   3377  HG2 GLN A 215       0.359  -4.094   1.816  1.00 91.47           H  
ATOM   3378  HG3 GLN A 215      -0.196  -4.019   3.495  1.00 91.47           H  
ATOM   3379  CD  GLN A 215       1.583  -5.157   3.194  1.00 91.47           C  
ATOM   3380  NE2 GLN A 215       1.163  -6.367   2.900  1.00 91.47           N  
ATOM   3381 HE21 GLN A 215       1.847  -7.083   3.099  1.00 91.47           H  
ATOM   3382 HE22 GLN A 215       0.323  -6.495   2.354  1.00 91.47           H  
ATOM   3383  OE1 GLN A 215       2.658  -5.049   3.748  1.00 91.47           O  
ATOM   3384  N   GLY A 216       1.220   0.680   1.883  1.00 92.65           N  
ATOM   3385  H   GLY A 216       0.891   0.340   0.991  1.00 92.65           H  
ATOM   3386  CA  GLY A 216       1.788   2.025   1.906  1.00 92.65           C  
ATOM   3387  HA2 GLY A 216       1.288   2.616   1.139  1.00 92.65           H  
ATOM   3388  HA3 GLY A 216       1.601   2.492   2.872  1.00 92.65           H  
ATOM   3389  C   GLY A 216       3.287   2.090   1.632  1.00 92.65           C  
ATOM   3390  O   GLY A 216       3.865   3.158   1.807  1.00 92.65           O  
ATOM   3391  N   GLY A 217       3.920   0.994   1.211  1.00 93.12           N  
ATOM   3392  H   GLY A 217       3.408   0.130   1.108  1.00 93.12           H  
ATOM   3393  CA  GLY A 217       5.344   0.979   0.886  1.00 93.12           C  
ATOM   3394  HA2 GLY A 217       5.915   1.329   1.746  1.00 93.12           H  
ATOM   3395  HA3 GLY A 217       5.532   1.662   0.057  1.00 93.12           H  
ATOM   3396  C   GLY A 217       5.868  -0.399   0.499  1.00 93.12           C  
ATOM   3397  O   GLY A 217       5.155  -1.402   0.581  1.00 93.12           O  
ATOM   3398  N   LEU A 218       7.124  -0.421   0.063  1.00 93.19           N  
ATOM   3399  H   LEU A 218       7.629   0.452  -0.002  1.00 93.19           H  
ATOM   3400  CA  LEU A 218       7.890  -1.640  -0.172  1.00 93.19           C  
ATOM   3401  HA  LEU A 218       7.224  -2.379  -0.618  1.00 93.19           H  
ATOM   3402  C   LEU A 218       8.409  -2.239   1.147  1.00 93.19           C  
ATOM   3403  CB  LEU A 218       9.031  -1.320  -1.152  1.00 93.19           C  
ATOM   3404  HB2 LEU A 218       9.552  -0.429  -0.801  1.00 93.19           H  
ATOM   3405  HB3 LEU A 218       9.763  -2.128  -1.160  1.00 93.19           H  
ATOM   3406  O   LEU A 218       8.553  -1.521   2.140  1.00 93.19           O  
ATOM   3407  CG  LEU A 218       8.541  -1.085  -2.590  1.00 93.19           C  
ATOM   3408  HG  LEU A 218       7.764  -0.321  -2.602  1.00 93.19           H  
ATOM   3409  CD1 LEU A 218       9.706  -0.608  -3.446  1.00 93.19           C  
ATOM   3410 HD11 LEU A 218      10.526  -1.324  -3.399  1.00 93.19           H  
ATOM   3411 HD12 LEU A 218       9.394  -0.478  -4.483  1.00 93.19           H  
ATOM   3412 HD13 LEU A 218      10.058   0.348  -3.057  1.00 93.19           H  
ATOM   3413  CD2 LEU A 218       7.965  -2.342  -3.238  1.00 93.19           C  
ATOM   3414 HD21 LEU A 218       7.050  -2.652  -2.732  1.00 93.19           H  
ATOM   3415 HD22 LEU A 218       8.701  -3.145  -3.217  1.00 93.19           H  
ATOM   3416 HD23 LEU A 218       7.720  -2.098  -4.271  1.00 93.19           H  
ATOM   3417  N   PRO A 219       8.668  -3.557   1.183  1.00 92.67           N  
ATOM   3418  CA  PRO A 219       9.197  -4.204   2.373  1.00 92.67           C  
ATOM   3419  HA  PRO A 219       8.611  -3.919   3.246  1.00 92.67           H  
ATOM   3420  C   PRO A 219      10.659  -3.797   2.601  1.00 92.67           C  
ATOM   3421  CB  PRO A 219       9.025  -5.699   2.109  1.00 92.67           C  
ATOM   3422  HB2 PRO A 219       9.770  -6.294   2.638  1.00 92.67           H  
ATOM   3423  HB3 PRO A 219       8.020  -6.005   2.402  1.00 92.67           H  
ATOM   3424  O   PRO A 219      11.368  -3.478   1.649  1.00 92.67           O  
ATOM   3425  CG  PRO A 219       9.166  -5.817   0.590  1.00 92.67           C  
ATOM   3426  HG2 PRO A 219      10.220  -5.884   0.319  1.00 92.67           H  
ATOM   3427  HG3 PRO A 219       8.618  -6.674   0.197  1.00 92.67           H  
ATOM   3428  CD  PRO A 219       8.608  -4.495   0.068  1.00 92.67           C  
ATOM   3429  HD2 PRO A 219       9.220  -4.160  -0.770  1.00 92.67           H  
ATOM   3430  HD3 PRO A 219       7.574  -4.611  -0.259  1.00 92.67           H  
ATOM   3431  N   SER A 220      11.102  -3.842   3.861  1.00 91.48           N  
ATOM   3432  H   SER A 220      10.485  -4.202   4.575  1.00 91.48           H  
ATOM   3433  CA  SER A 220      12.515  -3.666   4.218  1.00 91.48           C  
ATOM   3434  HA  SER A 220      13.016  -3.240   3.349  1.00 91.48           H  
ATOM   3435  C   SER A 220      13.165  -5.008   4.533  1.00 91.48           C  
ATOM   3436  CB  SER A 220      12.720  -2.670   5.366  1.00 91.48           C  
ATOM   3437  HB2 SER A 220      12.458  -1.666   5.033  1.00 91.48           H  
ATOM   3438  HB3 SER A 220      12.067  -2.943   6.195  1.00 91.48           H  
ATOM   3439  O   SER A 220      12.514  -5.885   5.106  1.00 91.48           O  
ATOM   3440  OG  SER A 220      14.060  -2.680   5.835  1.00 91.48           O  
ATOM   3441  HG  SER A 220      14.656  -2.379   5.145  1.00 91.48           H  
ATOM   3442  N   LYS A 221      14.455  -5.148   4.215  1.00 87.28           N  
ATOM   3443  H   LYS A 221      14.895  -4.358   3.765  1.00 87.28           H  
ATOM   3444  CA  LYS A 221      15.283  -6.306   4.607  1.00 87.28           C  
ATOM   3445  HA  LYS A 221      14.782  -7.230   4.318  1.00 87.28           H  
ATOM   3446  C   LYS A 221      15.499  -6.424   6.119  1.00 87.28           C  
ATOM   3447  CB  LYS A 221      16.647  -6.218   3.906  1.00 87.28           C  
ATOM   3448  HB2 LYS A 221      17.072  -5.224   4.049  1.00 87.28           H  
ATOM   3449  HB3 LYS A 221      17.323  -6.948   4.351  1.00 87.28           H  
ATOM   3450  O   LYS A 221      15.856  -7.495   6.597  1.00 87.28           O  
ATOM   3451  CG  LYS A 221      16.523  -6.525   2.412  1.00 87.28           C  
ATOM   3452  HG2 LYS A 221      16.090  -7.519   2.299  1.00 87.28           H  
ATOM   3453  HG3 LYS A 221      15.867  -5.794   1.940  1.00 87.28           H  
ATOM   3454  CD  LYS A 221      17.889  -6.498   1.720  1.00 87.28           C  
ATOM   3455  HD2 LYS A 221      18.572  -7.182   2.222  1.00 87.28           H  
ATOM   3456  HD3 LYS A 221      18.293  -5.486   1.759  1.00 87.28           H  
ATOM   3457  CE  LYS A 221      17.695  -6.932   0.266  1.00 87.28           C  
ATOM   3458  HE2 LYS A 221      16.938  -6.292  -0.188  1.00 87.28           H  
ATOM   3459  HE3 LYS A 221      17.326  -7.957   0.244  1.00 87.28           H  
ATOM   3460  NZ  LYS A 221      18.937  -6.816  -0.520  1.00 87.28           N  
ATOM   3461  HZ1 LYS A 221      18.759  -7.020  -1.493  1.00 87.28           H  
ATOM   3462  HZ2 LYS A 221      19.244  -5.855  -0.563  1.00 87.28           H  
ATOM   3463  HZ3 LYS A 221      19.707  -7.370  -0.171  1.00 87.28           H  
ATOM   3464  N   THR A 222      15.307  -5.337   6.863  1.00 81.51           N  
ATOM   3465  H   THR A 222      15.047  -4.483   6.390  1.00 81.51           H  
ATOM   3466  CA  THR A 222      15.487  -5.305   8.325  1.00 81.51           C  
ATOM   3467  HA  THR A 222      16.285  -5.995   8.599  1.00 81.51           H  
ATOM   3468  C   THR A 222      14.249  -5.752   9.102  1.00 81.51           C  
ATOM   3469  CB  THR A 222      15.901  -3.908   8.803  1.00 81.51           C  
ATOM   3470  HB  THR A 222      16.045  -3.942   9.883  1.00 81.51           H  
ATOM   3471  O   THR A 222      14.343  -6.035  10.296  1.00 81.51           O  
ATOM   3472  CG2 THR A 222      17.210  -3.441   8.167  1.00 81.51           C  
ATOM   3473 HG21 THR A 222      17.502  -2.488   8.609  1.00 81.51           H  
ATOM   3474 HG22 THR A 222      17.089  -3.307   7.092  1.00 81.51           H  
ATOM   3475 HG23 THR A 222      17.993  -4.174   8.356  1.00 81.51           H  
ATOM   3476  OG1 THR A 222      14.900  -2.956   8.519  1.00 81.51           O  
ATOM   3477  HG1 THR A 222      14.851  -2.797   7.574  1.00 81.51           H  
ATOM   3478  N   ASN A 223      13.085  -5.827   8.449  1.00 66.49           N  
ATOM   3479  H   ASN A 223      13.084  -5.695   7.447  1.00 66.49           H  
ATOM   3480  CA  ASN A 223      11.847  -6.219   9.112  1.00 66.49           C  
ATOM   3481  HA  ASN A 223      11.812  -5.709  10.075  1.00 66.49           H  
ATOM   3482  C   ASN A 223      11.820  -7.725   9.420  1.00 66.49           C  
ATOM   3483  CB  ASN A 223      10.638  -5.762   8.276  1.00 66.49           C  
ATOM   3484  HB2 ASN A 223      10.833  -5.962   7.222  1.00 66.49           H  
ATOM   3485  HB3 ASN A 223       9.764  -6.345   8.568  1.00 66.49           H  
ATOM   3486  O   ASN A 223      12.308  -8.553   8.653  1.00 66.49           O  
ATOM   3487  CG  ASN A 223      10.289  -4.297   8.480  1.00 66.49           C  
ATOM   3488  ND2 ASN A 223       9.722  -3.652   7.488  1.00 66.49           N  
ATOM   3489 HD21 ASN A 223       9.612  -4.108   6.594  1.00 66.49           H  
ATOM   3490 HD22 ASN A 223       9.589  -2.662   7.637  1.00 66.49           H  
ATOM   3491  OD1 ASN A 223      10.434  -3.724   9.544  1.00 66.49           O  
ATOM   3492  N   GLU A 224      11.193  -8.073  10.548  1.00 61.28           N  
ATOM   3493  H   GLU A 224      10.893  -7.335  11.169  1.00 61.28           H  
ATOM   3494  CA  GLU A 224      10.960  -9.458  10.974  1.00 61.28           C  
ATOM   3495  HA  GLU A 224      11.916  -9.911  11.235  1.00 61.28           H  
ATOM   3496  C   GLU A 224      10.298 -10.305   9.878  1.00 61.28           C  
ATOM   3497  CB  GLU A 224      10.036  -9.483  12.197  1.00 61.28           C  
ATOM   3498  HB2 GLU A 224       9.130  -8.937  11.933  1.00 61.28           H  
ATOM   3499  HB3 GLU A 224       9.757 -10.515  12.412  1.00 61.28           H  
ATOM   3500  O   GLU A 224       9.497  -9.803   9.083  1.00 61.28           O  
ATOM   3501  CG  GLU A 224      10.658  -8.887  13.467  1.00 61.28           C  
ATOM   3502  HG2 GLU A 224      11.029  -7.886  13.250  1.00 61.28           H  
ATOM   3503  HG3 GLU A 224      11.499  -9.510  13.771  1.00 61.28           H  
ATOM   3504  CD  GLU A 224       9.622  -8.792  14.597  1.00 61.28           C  
ATOM   3505  OE1 GLU A 224      10.027  -8.933  15.768  1.00 61.28           O  
ATOM   3506  OE2 GLU A 224       8.428  -8.528  14.272  1.00 61.28           O  
ATOM   3507  N   GLU A 225      10.584 -11.611   9.905  1.00 74.70           N  
ATOM   3508  H   GLU A 225      11.250 -11.917  10.601  1.00 74.70           H  
ATOM   3509  CA  GLU A 225      10.046 -12.660   9.032  1.00 74.70           C  
ATOM   3510  HA  GLU A 225      10.304 -12.421   8.000  1.00 74.70           H  
ATOM   3511  C   GLU A 225       8.512 -12.778   9.109  1.00 74.70           C  
ATOM   3512  CB  GLU A 225      10.683 -14.011   9.394  1.00 74.70           C  
ATOM   3513  HB2 GLU A 225      10.106 -14.785   8.888  1.00 74.70           H  
ATOM   3514  HB3 GLU A 225      10.598 -14.176  10.468  1.00 74.70           H  
ATOM   3515  O   GLU A 225       7.947 -13.726   9.657  1.00 74.70           O  
ATOM   3516  CG  GLU A 225      12.150 -14.172   8.971  1.00 74.70           C  
ATOM   3517  HG2 GLU A 225      12.774 -13.527   9.590  1.00 74.70           H  
ATOM   3518  HG3 GLU A 225      12.246 -13.852   7.934  1.00 74.70           H  
ATOM   3519  CD  GLU A 225      12.622 -15.634   9.087  1.00 74.70           C  
ATOM   3520  OE1 GLU A 225      13.746 -15.928   8.635  1.00 74.70           O  
ATOM   3521  OE2 GLU A 225      11.824 -16.501   9.523  1.00 74.70           O  
ATOM   3522  N   ARG A 226       7.803 -11.804   8.543  1.00 81.64           N  
ATOM   3523  H   ARG A 226       8.312 -10.984   8.245  1.00 81.64           H  
ATOM   3524  CA  ARG A 226       6.347 -11.825   8.464  1.00 81.64           C  
ATOM   3525  HA  ARG A 226       5.996 -12.413   9.312  1.00 81.64           H  
ATOM   3526  C   ARG A 226       5.912 -12.530   7.184  1.00 81.64           C  
ATOM   3527  CB  ARG A 226       5.761 -10.418   8.610  1.00 81.64           C  
ATOM   3528  HB2 ARG A 226       6.206  -9.758   7.866  1.00 81.64           H  
ATOM   3529  HB3 ARG A 226       4.683 -10.458   8.451  1.00 81.64           H  
ATOM   3530  O   ARG A 226       6.483 -12.270   6.116  1.00 81.64           O  
ATOM   3531  CG  ARG A 226       6.044  -9.888  10.022  1.00 81.64           C  
ATOM   3532  HG2 ARG A 226       5.615 -10.563  10.764  1.00 81.64           H  
ATOM   3533  HG3 ARG A 226       7.121  -9.842  10.181  1.00 81.64           H  
ATOM   3534  CD  ARG A 226       5.466  -8.490  10.222  1.00 81.64           C  
ATOM   3535  HD2 ARG A 226       4.380  -8.553  10.281  1.00 81.64           H  
ATOM   3536  HD3 ARG A 226       5.752  -7.872   9.372  1.00 81.64           H  
ATOM   3537  NE  ARG A 226       6.016  -7.899  11.450  1.00 81.64           N  
ATOM   3538  HE  ARG A 226       6.690  -8.449  11.965  1.00 81.64           H  
ATOM   3539  NH1 ARG A 226       5.019  -5.838  11.330  1.00 81.64           N  
ATOM   3540 HH11 ARG A 226       4.599  -6.115  10.455  1.00 81.64           H  
ATOM   3541 HH12 ARG A 226       5.014  -4.877  11.642  1.00 81.64           H  
ATOM   3542  NH2 ARG A 226       6.529  -6.299  12.941  1.00 81.64           N  
ATOM   3543 HH21 ARG A 226       7.153  -6.954  13.390  1.00 81.64           H  
ATOM   3544 HH22 ARG A 226       6.505  -5.355  13.302  1.00 81.64           H  
ATOM   3545  CZ  ARG A 226       5.845  -6.677  11.901  1.00 81.64           C  
ATOM   3546  N   PRO A 227       4.887 -13.395   7.261  1.00 84.80           N  
ATOM   3547  CA  PRO A 227       4.300 -13.975   6.069  1.00 84.80           C  
ATOM   3548  HA  PRO A 227       5.063 -14.493   5.488  1.00 84.80           H  
ATOM   3549  C   PRO A 227       3.677 -12.868   5.217  1.00 84.80           C  
ATOM   3550  CB  PRO A 227       3.266 -14.988   6.567  1.00 84.80           C  
ATOM   3551  HB2 PRO A 227       2.416 -15.076   5.891  1.00 84.80           H  
ATOM   3552  HB3 PRO A 227       3.747 -15.958   6.696  1.00 84.80           H  
ATOM   3553  O   PRO A 227       3.009 -11.961   5.725  1.00 84.80           O  
ATOM   3554  CG  PRO A 227       2.856 -14.439   7.933  1.00 84.80           C  
ATOM   3555  HG2 PRO A 227       2.508 -15.229   8.599  1.00 84.80           H  
ATOM   3556  HG3 PRO A 227       2.086 -13.677   7.806  1.00 84.80           H  
ATOM   3557  CD  PRO A 227       4.138 -13.789   8.448  1.00 84.80           C  
ATOM   3558  HD2 PRO A 227       4.720 -14.515   9.016  1.00 84.80           H  
ATOM   3559  HD3 PRO A 227       3.888 -12.932   9.074  1.00 84.80           H  
ATOM   3560  N   LEU A 228       3.877 -12.954   3.904  1.00 90.90           N  
ATOM   3561  H   LEU A 228       4.455 -13.700   3.545  1.00 90.90           H  
ATOM   3562  CA  LEU A 228       3.220 -12.057   2.961  1.00 90.90           C  
ATOM   3563  HA  LEU A 228       3.343 -11.035   3.319  1.00 90.90           H  
ATOM   3564  C   LEU A 228       1.714 -12.341   2.905  1.00 90.90           C  
ATOM   3565  CB  LEU A 228       3.894 -12.186   1.587  1.00 90.90           C  
ATOM   3566  HB2 LEU A 228       3.305 -11.668   0.830  1.00 90.90           H  
ATOM   3567  HB3 LEU A 228       3.929 -13.243   1.323  1.00 90.90           H  
ATOM   3568  O   LEU A 228       1.222 -13.400   3.307  1.00 90.90           O  
ATOM   3569  CG  LEU A 228       5.328 -11.631   1.563  1.00 90.90           C  
ATOM   3570  HG  LEU A 228       5.883 -11.996   2.427  1.00 90.90           H  
ATOM   3571  CD1 LEU A 228       6.026 -12.127   0.309  1.00 90.90           C  
ATOM   3572 HD11 LEU A 228       7.069 -11.813   0.343  1.00 90.90           H  
ATOM   3573 HD12 LEU A 228       6.013 -13.216   0.298  1.00 90.90           H  
ATOM   3574 HD13 LEU A 228       5.550 -11.743  -0.593  1.00 90.90           H  
ATOM   3575  CD2 LEU A 228       5.344 -10.100   1.567  1.00 90.90           C  
ATOM   3576 HD21 LEU A 228       4.949  -9.718   2.509  1.00 90.90           H  
ATOM   3577 HD22 LEU A 228       6.371  -9.749   1.472  1.00 90.90           H  
ATOM   3578 HD23 LEU A 228       4.768  -9.711   0.727  1.00 90.90           H  
ATOM   3579  N   SER A 229       0.948 -11.386   2.371  1.00 90.94           N  
ATOM   3580  H   SER A 229       1.395 -10.536   2.059  1.00 90.94           H  
ATOM   3581  CA  SER A 229      -0.496 -11.580   2.209  1.00 90.94           C  
ATOM   3582  HA  SER A 229      -0.913 -11.726   3.206  1.00 90.94           H  
ATOM   3583  C   SER A 229      -0.798 -12.836   1.382  1.00 90.94           C  
ATOM   3584  CB  SER A 229      -1.162 -10.343   1.599  1.00 90.94           C  
ATOM   3585  HB2 SER A 229      -2.234 -10.395   1.793  1.00 90.94           H  
ATOM   3586  HB3 SER A 229      -0.772  -9.445   2.080  1.00 90.94           H  
ATOM   3587  O   SER A 229      -0.068 -13.149   0.440  1.00 90.94           O  
ATOM   3588  OG  SER A 229      -0.968 -10.260   0.201  1.00 90.94           O  
ATOM   3589  HG  SER A 229      -0.026 -10.263   0.016  1.00 90.94           H  
ATOM   3590  N   LYS A 230      -1.907 -13.522   1.697  1.00 92.58           N  
ATOM   3591  H   LYS A 230      -2.411 -13.245   2.528  1.00 92.58           H  
ATOM   3592  CA  LYS A 230      -2.356 -14.736   0.991  1.00 92.58           C  
ATOM   3593  HA  LYS A 230      -1.662 -15.550   1.204  1.00 92.58           H  
ATOM   3594  C   LYS A 230      -2.346 -14.572  -0.533  1.00 92.58           C  
ATOM   3595  CB  LYS A 230      -3.757 -15.130   1.503  1.00 92.58           C  
ATOM   3596  HB2 LYS A 230      -3.747 -15.149   2.593  1.00 92.58           H  
ATOM   3597  HB3 LYS A 230      -4.494 -14.398   1.172  1.00 92.58           H  
ATOM   3598  O   LYS A 230      -1.889 -15.458  -1.234  1.00 92.58           O  
ATOM   3599  CG  LYS A 230      -4.157 -16.522   1.003  1.00 92.58           C  
ATOM   3600  HG2 LYS A 230      -4.173 -16.529  -0.087  1.00 92.58           H  
ATOM   3601  HG3 LYS A 230      -3.389 -17.214   1.350  1.00 92.58           H  
ATOM   3602  CD  LYS A 230      -5.523 -17.009   1.517  1.00 92.58           C  
ATOM   3603  HD2 LYS A 230      -5.504 -17.074   2.605  1.00 92.58           H  
ATOM   3604  HD3 LYS A 230      -6.309 -16.328   1.191  1.00 92.58           H  
ATOM   3605  CE  LYS A 230      -5.750 -18.399   0.914  1.00 92.58           C  
ATOM   3606  HE2 LYS A 230      -4.897 -19.023   1.180  1.00 92.58           H  
ATOM   3607  HE3 LYS A 230      -5.726 -18.319  -0.172  1.00 92.58           H  
ATOM   3608  NZ  LYS A 230      -6.983 -19.096   1.336  1.00 92.58           N  
ATOM   3609  HZ1 LYS A 230      -7.813 -18.598   1.048  1.00 92.58           H  
ATOM   3610  HZ2 LYS A 230      -6.978 -19.999   0.882  1.00 92.58           H  
ATOM   3611  HZ3 LYS A 230      -6.974 -19.267   2.331  1.00 92.58           H  
ATOM   3612  N   PHE A 231      -2.771 -13.410  -1.030  1.00 94.17           N  
ATOM   3613  H   PHE A 231      -3.093 -12.706  -0.382  1.00 94.17           H  
ATOM   3614  CA  PHE A 231      -2.771 -13.101  -2.462  1.00 94.17           C  
ATOM   3615  HA  PHE A 231      -3.367 -13.846  -2.990  1.00 94.17           H  
ATOM   3616  C   PHE A 231      -1.365 -13.133  -3.080  1.00 94.17           C  
ATOM   3617  CB  PHE A 231      -3.417 -11.724  -2.657  1.00 94.17           C  
ATOM   3618  HB2 PHE A 231      -2.819 -10.967  -2.150  1.00 94.17           H  
ATOM   3619  HB3 PHE A 231      -4.406 -11.729  -2.198  1.00 94.17           H  
ATOM   3620  O   PHE A 231      -1.163 -13.733  -4.128  1.00 94.17           O  
ATOM   3621  CG  PHE A 231      -3.569 -11.342  -4.112  1.00 94.17           C  
ATOM   3622  CD1 PHE A 231      -2.594 -10.552  -4.752  1.00 94.17           C  
ATOM   3623  HD1 PHE A 231      -1.724 -10.204  -4.215  1.00 94.17           H  
ATOM   3624  CD2 PHE A 231      -4.679 -11.810  -4.840  1.00 94.17           C  
ATOM   3625  HD2 PHE A 231      -5.410 -12.455  -4.374  1.00 94.17           H  
ATOM   3626  CE1 PHE A 231      -2.750 -10.208  -6.106  1.00 94.17           C  
ATOM   3627  HE1 PHE A 231      -2.018  -9.591  -6.606  1.00 94.17           H  
ATOM   3628  CE2 PHE A 231      -4.825 -11.472  -6.196  1.00 94.17           C  
ATOM   3629  HE2 PHE A 231      -5.666 -11.841  -6.763  1.00 94.17           H  
ATOM   3630  CZ  PHE A 231      -3.859 -10.674  -6.828  1.00 94.17           C  
ATOM   3631  HZ  PHE A 231      -3.964 -10.427  -7.874  1.00 94.17           H  
ATOM   3632  N   ILE A 232      -0.370 -12.528  -2.426  1.00 94.98           N  
ATOM   3633  H   ILE A 232      -0.545 -12.162  -1.501  1.00 94.98           H  
ATOM   3634  CA  ILE A 232       1.008 -12.533  -2.940  1.00 94.98           C  
ATOM   3635  HA  ILE A 232       0.992 -12.217  -3.984  1.00 94.98           H  
ATOM   3636  C   ILE A 232       1.565 -13.961  -2.926  1.00 94.98           C  
ATOM   3637  CB  ILE A 232       1.898 -11.543  -2.156  1.00 94.98           C  
ATOM   3638  HB  ILE A 232       1.818 -11.769  -1.093  1.00 94.98           H  
ATOM   3639  O   ILE A 232       2.069 -14.427  -3.943  1.00 94.98           O  
ATOM   3640  CG1 ILE A 232       1.419 -10.090  -2.394  1.00 94.98           C  
ATOM   3641 HG12 ILE A 232       0.344 -10.026  -2.222  1.00 94.98           H  
ATOM   3642 HG13 ILE A 232       1.602  -9.810  -3.432  1.00 94.98           H  
ATOM   3643  CG2 ILE A 232       3.371 -11.696  -2.573  1.00 94.98           C  
ATOM   3644 HG21 ILE A 232       3.468 -11.589  -3.653  1.00 94.98           H  
ATOM   3645 HG22 ILE A 232       3.757 -12.673  -2.284  1.00 94.98           H  
ATOM   3646 HG23 ILE A 232       3.997 -10.947  -2.088  1.00 94.98           H  
ATOM   3647  CD1 ILE A 232       2.089  -9.052  -1.487  1.00 94.98           C  
ATOM   3648 HD11 ILE A 232       3.142  -8.938  -1.745  1.00 94.98           H  
ATOM   3649 HD12 ILE A 232       1.999  -9.351  -0.443  1.00 94.98           H  
ATOM   3650 HD13 ILE A 232       1.599  -8.088  -1.626  1.00 94.98           H  
ATOM   3651  N   ARG A 233       1.410 -14.663  -1.799  1.00 95.53           N  
ATOM   3652  H   ARG A 233       0.944 -14.217  -1.022  1.00 95.53           H  
ATOM   3653  CA  ARG A 233       1.906 -16.033  -1.618  1.00 95.53           C  
ATOM   3654  HA  ARG A 233       2.972 -16.075  -1.842  1.00 95.53           H  
ATOM   3655  C   ARG A 233       1.263 -17.008  -2.597  1.00 95.53           C  
ATOM   3656  CB  ARG A 233       1.702 -16.471  -0.159  1.00 95.53           C  
ATOM   3657  HB2 ARG A 233       0.656 -16.343   0.121  1.00 95.53           H  
ATOM   3658  HB3 ARG A 233       1.940 -17.530  -0.061  1.00 95.53           H  
ATOM   3659  O   ARG A 233       1.958 -17.651  -3.361  1.00 95.53           O  
ATOM   3660  CG  ARG A 233       2.596 -15.664   0.795  1.00 95.53           C  
ATOM   3661  HG2 ARG A 233       3.602 -15.597   0.381  1.00 95.53           H  
ATOM   3662  HG3 ARG A 233       2.195 -14.654   0.885  1.00 95.53           H  
ATOM   3663  CD  ARG A 233       2.699 -16.288   2.190  1.00 95.53           C  
ATOM   3664  HD2 ARG A 233       3.360 -15.675   2.802  1.00 95.53           H  
ATOM   3665  HD3 ARG A 233       3.159 -17.270   2.083  1.00 95.53           H  
ATOM   3666  NE  ARG A 233       1.377 -16.367   2.840  1.00 95.53           N  
ATOM   3667  HE  ARG A 233       0.754 -15.599   2.635  1.00 95.53           H  
ATOM   3668  NH1 ARG A 233       1.764 -18.074   4.349  1.00 95.53           N  
ATOM   3669 HH11 ARG A 233       1.423 -18.782   4.983  1.00 95.53           H  
ATOM   3670 HH12 ARG A 233       2.614 -18.316   3.859  1.00 95.53           H  
ATOM   3671  NH2 ARG A 233      -0.264 -17.242   4.146  1.00 95.53           N  
ATOM   3672 HH21 ARG A 233      -0.948 -16.756   3.584  1.00 95.53           H  
ATOM   3673 HH22 ARG A 233      -0.547 -17.976   4.780  1.00 95.53           H  
ATOM   3674  CZ  ARG A 233       0.980 -17.223   3.767  1.00 95.53           C  
ATOM   3675  N   GLU A 234      -0.061 -17.076  -2.642  1.00 94.74           N  
ATOM   3676  H   GLU A 234      -0.594 -16.490  -2.016  1.00 94.74           H  
ATOM   3677  CA  GLU A 234      -0.776 -18.142  -3.355  1.00 94.74           C  
ATOM   3678  HA  GLU A 234      -0.136 -19.021  -3.428  1.00 94.74           H  
ATOM   3679  C   GLU A 234      -1.175 -17.775  -4.790  1.00 94.74           C  
ATOM   3680  CB  GLU A 234      -2.016 -18.547  -2.550  1.00 94.74           C  
ATOM   3681  HB2 GLU A 234      -2.560 -19.302  -3.116  1.00 94.74           H  
ATOM   3682  HB3 GLU A 234      -2.664 -17.678  -2.429  1.00 94.74           H  
ATOM   3683  O   GLU A 234      -1.244 -18.657  -5.639  1.00 94.74           O  
ATOM   3684  CG  GLU A 234      -1.663 -19.127  -1.169  1.00 94.74           C  
ATOM   3685  HG2 GLU A 234      -1.063 -18.406  -0.614  1.00 94.74           H  
ATOM   3686  HG3 GLU A 234      -1.069 -20.031  -1.306  1.00 94.74           H  
ATOM   3687  CD  GLU A 234      -2.911 -19.457  -0.343  1.00 94.74           C  
ATOM   3688  OE1 GLU A 234      -2.790 -19.531   0.902  1.00 94.74           O  
ATOM   3689  OE2 GLU A 234      -4.023 -19.530  -0.914  1.00 94.74           O  
ATOM   3690  N   THR A 235      -1.431 -16.496  -5.092  1.00 93.51           N  
ATOM   3691  H   THR A 235      -1.354 -15.796  -4.368  1.00 93.51           H  
ATOM   3692  CA  THR A 235      -1.862 -16.068  -6.437  1.00 93.51           C  
ATOM   3693  HA  THR A 235      -2.302 -16.921  -6.953  1.00 93.51           H  
ATOM   3694  C   THR A 235      -0.689 -15.612  -7.298  1.00 93.51           C  
ATOM   3695  CB  THR A 235      -2.946 -14.974  -6.376  1.00 93.51           C  
ATOM   3696  HB  THR A 235      -2.521 -14.039  -6.012  1.00 93.51           H  
ATOM   3697  O   THR A 235      -0.592 -16.030  -8.450  1.00 93.51           O  
ATOM   3698  CG2 THR A 235      -3.569 -14.684  -7.739  1.00 93.51           C  
ATOM   3699 HG21 THR A 235      -4.369 -13.952  -7.626  1.00 93.51           H  
ATOM   3700 HG22 THR A 235      -3.972 -15.597  -8.177  1.00 93.51           H  
ATOM   3701 HG23 THR A 235      -2.819 -14.265  -8.410  1.00 93.51           H  
ATOM   3702  OG1 THR A 235      -3.987 -15.368  -5.504  1.00 93.51           O  
ATOM   3703  HG1 THR A 235      -4.182 -16.286  -5.704  1.00 93.51           H  
ATOM   3704  N   ILE A 236       0.205 -14.775  -6.759  1.00 94.23           N  
ATOM   3705  H   ILE A 236       0.081 -14.489  -5.798  1.00 94.23           H  
ATOM   3706  CA  ILE A 236       1.332 -14.228  -7.532  1.00 94.23           C  
ATOM   3707  HA  ILE A 236       0.995 -14.064  -8.556  1.00 94.23           H  
ATOM   3708  C   ILE A 236       2.484 -15.234  -7.620  1.00 94.23           C  
ATOM   3709  CB  ILE A 236       1.796 -12.859  -6.982  1.00 94.23           C  
ATOM   3710  HB  ILE A 236       2.133 -12.985  -5.954  1.00 94.23           H  
ATOM   3711  O   ILE A 236       2.952 -15.516  -8.722  1.00 94.23           O  
ATOM   3712  CG1 ILE A 236       0.636 -11.836  -6.986  1.00 94.23           C  
ATOM   3713 HG12 ILE A 236       0.238 -11.734  -7.996  1.00 94.23           H  
ATOM   3714 HG13 ILE A 236      -0.164 -12.203  -6.342  1.00 94.23           H  
ATOM   3715  CG2 ILE A 236       2.996 -12.335  -7.791  1.00 94.23           C  
ATOM   3716 HG21 ILE A 236       2.719 -12.197  -8.836  1.00 94.23           H  
ATOM   3717 HG22 ILE A 236       3.355 -11.392  -7.379  1.00 94.23           H  
ATOM   3718 HG23 ILE A 236       3.831 -13.033  -7.728  1.00 94.23           H  
ATOM   3719  CD1 ILE A 236       1.044 -10.451  -6.471  1.00 94.23           C  
ATOM   3720 HD11 ILE A 236       0.157  -9.857  -6.249  1.00 94.23           H  
ATOM   3721 HD12 ILE A 236       1.641 -10.553  -5.565  1.00 94.23           H  
ATOM   3722 HD13 ILE A 236       1.624  -9.927  -7.231  1.00 94.23           H  
ATOM   3723  N   PHE A 237       2.935 -15.764  -6.479  1.00 94.55           N  
ATOM   3724  H   PHE A 237       2.545 -15.441  -5.605  1.00 94.55           H  
ATOM   3725  CA  PHE A 237       4.095 -16.663  -6.415  1.00 94.55           C  
ATOM   3726  HA  PHE A 237       4.707 -16.527  -7.306  1.00 94.55           H  
ATOM   3727  C   PHE A 237       3.739 -18.148  -6.404  1.00 94.55           C  
ATOM   3728  CB  PHE A 237       4.966 -16.279  -5.219  1.00 94.55           C  
ATOM   3729  HB2 PHE A 237       4.345 -16.117  -4.337  1.00 94.55           H  
ATOM   3730  HB3 PHE A 237       5.641 -17.105  -4.994  1.00 94.55           H  
ATOM   3731  O   PHE A 237       4.530 -18.950  -6.878  1.00 94.55           O  
ATOM   3732  CG  PHE A 237       5.807 -15.056  -5.508  1.00 94.55           C  
ATOM   3733  CD1 PHE A 237       7.026 -15.211  -6.190  1.00 94.55           C  
ATOM   3734  HD1 PHE A 237       7.369 -16.197  -6.468  1.00 94.55           H  
ATOM   3735  CD2 PHE A 237       5.381 -13.774  -5.116  1.00 94.55           C  
ATOM   3736  HD2 PHE A 237       4.448 -13.660  -4.584  1.00 94.55           H  
ATOM   3737  CE1 PHE A 237       7.816 -14.090  -6.481  1.00 94.55           C  
ATOM   3738  HE1 PHE A 237       8.750 -14.223  -7.008  1.00 94.55           H  
ATOM   3739  CE2 PHE A 237       6.192 -12.655  -5.378  1.00 94.55           C  
ATOM   3740  HE2 PHE A 237       5.897 -11.675  -5.034  1.00 94.55           H  
ATOM   3741  CZ  PHE A 237       7.412 -12.815  -6.057  1.00 94.55           C  
ATOM   3742  HZ  PHE A 237       8.059 -11.969  -6.236  1.00 94.55           H  
ATOM   3743  N   ARG A 238       2.535 -18.507  -5.941  1.00 93.16           N  
ATOM   3744  H   ARG A 238       1.989 -17.779  -5.503  1.00 93.16           H  
ATOM   3745  CA  ARG A 238       2.097 -19.900  -5.731  1.00 93.16           C  
ATOM   3746  HA  ARG A 238       1.110 -19.868  -5.270  1.00 93.16           H  
ATOM   3747  C   ARG A 238       2.973 -20.659  -4.721  1.00 93.16           C  
ATOM   3748  CB  ARG A 238       1.942 -20.642  -7.068  1.00 93.16           C  
ATOM   3749  HB2 ARG A 238       1.495 -21.618  -6.878  1.00 93.16           H  
ATOM   3750  HB3 ARG A 238       2.927 -20.810  -7.504  1.00 93.16           H  
ATOM   3751  O   ARG A 238       3.112 -21.873  -4.799  1.00 93.16           O  
ATOM   3752  CG  ARG A 238       1.062 -19.887  -8.071  1.00 93.16           C  
ATOM   3753  HG2 ARG A 238       0.048 -19.809  -7.681  1.00 93.16           H  
ATOM   3754  HG3 ARG A 238       1.459 -18.888  -8.252  1.00 93.16           H  
ATOM   3755  CD  ARG A 238       1.050 -20.645  -9.395  1.00 93.16           C  
ATOM   3756  HD2 ARG A 238       0.643 -21.642  -9.225  1.00 93.16           H  
ATOM   3757  HD3 ARG A 238       2.077 -20.739  -9.748  1.00 93.16           H  
ATOM   3758  NE  ARG A 238       0.244 -19.936 -10.401  1.00 93.16           N  
ATOM   3759  HE  ARG A 238      -0.159 -19.057 -10.111  1.00 93.16           H  
ATOM   3760  NH1 ARG A 238       0.575 -21.430 -12.110  1.00 93.16           N  
ATOM   3761 HH11 ARG A 238       1.179 -21.965 -11.503  1.00 93.16           H  
ATOM   3762 HH12 ARG A 238       0.436 -21.717 -13.068  1.00 93.16           H  
ATOM   3763  NH2 ARG A 238      -0.706 -19.631 -12.446  1.00 93.16           N  
ATOM   3764 HH21 ARG A 238      -0.857 -19.936 -13.396  1.00 93.16           H  
ATOM   3765 HH22 ARG A 238      -1.135 -18.781 -12.108  1.00 93.16           H  
ATOM   3766  CZ  ARG A 238       0.042 -20.334 -11.643  1.00 93.16           C  
ATOM   3767  N   GLU A 239       3.490 -19.940  -3.731  1.00 92.17           N  
ATOM   3768  H   GLU A 239       3.271 -18.955  -3.718  1.00 92.17           H  
ATOM   3769  CA  GLU A 239       4.357 -20.436  -2.664  1.00 92.17           C  
ATOM   3770  HA  GLU A 239       4.452 -21.520  -2.725  1.00 92.17           H  
ATOM   3771  C   GLU A 239       3.776 -20.060  -1.300  1.00 92.17           C  
ATOM   3772  CB  GLU A 239       5.753 -19.833  -2.811  1.00 92.17           C  
ATOM   3773  HB2 GLU A 239       6.310 -20.049  -1.899  1.00 92.17           H  
ATOM   3774  HB3 GLU A 239       5.665 -18.753  -2.924  1.00 92.17           H  
ATOM   3775  O   GLU A 239       3.761 -18.890  -0.906  1.00 92.17           O  
ATOM   3776  CG  GLU A 239       6.517 -20.413  -4.005  1.00 92.17           C  
ATOM   3777  HG2 GLU A 239       6.655 -21.483  -3.850  1.00 92.17           H  
ATOM   3778  HG3 GLU A 239       5.929 -20.270  -4.912  1.00 92.17           H  
ATOM   3779  CD  GLU A 239       7.882 -19.736  -4.173  1.00 92.17           C  
ATOM   3780  OE1 GLU A 239       8.403 -19.775  -5.306  1.00 92.17           O  
ATOM   3781  OE2 GLU A 239       8.365 -19.143  -3.183  1.00 92.17           O  
ATOM   3782  N   LYS A 240       3.282 -21.058  -0.559  1.00 90.74           N  
ATOM   3783  H   LYS A 240       3.356 -22.001  -0.914  1.00 90.74           H  
ATOM   3784  CA  LYS A 240       2.606 -20.829   0.726  1.00 90.74           C  
ATOM   3785  HA  LYS A 240       1.846 -20.062   0.582  1.00 90.74           H  
ATOM   3786  C   LYS A 240       3.546 -20.281   1.797  1.00 90.74           C  
ATOM   3787  CB  LYS A 240       1.914 -22.106   1.230  1.00 90.74           C  
ATOM   3788  HB2 LYS A 240       1.545 -21.920   2.239  1.00 90.74           H  
ATOM   3789  HB3 LYS A 240       2.643 -22.915   1.285  1.00 90.74           H  
ATOM   3790  O   LYS A 240       3.080 -19.518   2.629  1.00 90.74           O  
ATOM   3791  CG  LYS A 240       0.726 -22.536   0.353  1.00 90.74           C  
ATOM   3792  HG2 LYS A 240       1.092 -22.826  -0.633  1.00 90.74           H  
ATOM   3793  HG3 LYS A 240       0.032 -21.702   0.243  1.00 90.74           H  
ATOM   3794  CD  LYS A 240      -0.015 -23.724   0.989  1.00 90.74           C  
ATOM   3795  HD2 LYS A 240       0.707 -24.509   1.215  1.00 90.74           H  
ATOM   3796  HD3 LYS A 240      -0.481 -23.400   1.919  1.00 90.74           H  
ATOM   3797  CE  LYS A 240      -1.085 -24.292   0.046  1.00 90.74           C  
ATOM   3798  HE2 LYS A 240      -0.590 -24.590  -0.878  1.00 90.74           H  
ATOM   3799  HE3 LYS A 240      -1.815 -23.518  -0.192  1.00 90.74           H  
ATOM   3800  NZ  LYS A 240      -1.768 -25.472   0.637  1.00 90.74           N  
ATOM   3801  HZ1 LYS A 240      -2.018 -26.160  -0.059  1.00 90.74           H  
ATOM   3802  HZ2 LYS A 240      -1.194 -25.958   1.310  1.00 90.74           H  
ATOM   3803  HZ3 LYS A 240      -2.653 -25.248   1.069  1.00 90.74           H  
ATOM   3804  N   ASP A 241       4.838 -20.580   1.767  1.00 91.17           N  
ATOM   3805  H   ASP A 241       5.167 -21.248   1.085  1.00 91.17           H  
ATOM   3806  CA  ASP A 241       5.763 -20.190   2.841  1.00 91.17           C  
ATOM   3807  HA  ASP A 241       5.182 -19.913   3.721  1.00 91.17           H  
ATOM   3808  C   ASP A 241       6.597 -18.943   2.529  1.00 91.17           C  
ATOM   3809  CB  ASP A 241       6.595 -21.404   3.267  1.00 91.17           C  
ATOM   3810  HB2 ASP A 241       7.171 -21.765   2.415  1.00 91.17           H  
ATOM   3811  HB3 ASP A 241       7.288 -21.115   4.058  1.00 91.17           H  
ATOM   3812  O   ASP A 241       7.459 -18.577   3.324  1.00 91.17           O  
ATOM   3813  CG  ASP A 241       5.685 -22.511   3.803  1.00 91.17           C  
ATOM   3814  OD1 ASP A 241       4.768 -22.175   4.591  1.00 91.17           O  
ATOM   3815  OD2 ASP A 241       5.874 -23.666   3.375  1.00 91.17           O  
ATOM   3816  N   LEU A 242       6.306 -18.247   1.422  1.00 92.28           N  
ATOM   3817  H   LEU A 242       5.613 -18.620   0.789  1.00 92.28           H  
ATOM   3818  CA  LEU A 242       7.046 -17.055   1.007  1.00 92.28           C  
ATOM   3819  HA  LEU A 242       8.096 -17.335   0.930  1.00 92.28           H  
ATOM   3820  C   LEU A 242       6.929 -15.922   2.045  1.00 92.28           C  
ATOM   3821  CB  LEU A 242       6.558 -16.627  -0.388  1.00 92.28           C  
ATOM   3822  HB2 LEU A 242       5.518 -16.308  -0.308  1.00 92.28           H  
ATOM   3823  HB3 LEU A 242       6.588 -17.488  -1.056  1.00 92.28           H  
ATOM   3824  O   LEU A 242       5.830 -15.427   2.352  1.00 92.28           O  
ATOM   3825  CG  LEU A 242       7.393 -15.496  -1.015  1.00 92.28           C  
ATOM   3826  HG  LEU A 242       7.608 -14.730  -0.270  1.00 92.28           H  
ATOM   3827  CD1 LEU A 242       8.711 -16.012  -1.581  1.00 92.28           C  
ATOM   3828 HD11 LEU A 242       9.305 -15.187  -1.972  1.00 92.28           H  
ATOM   3829 HD12 LEU A 242       8.525 -16.723  -2.386  1.00 92.28           H  
ATOM   3830 HD13 LEU A 242       9.284 -16.525  -0.808  1.00 92.28           H  
ATOM   3831  CD2 LEU A 242       6.608 -14.849  -2.154  1.00 92.28           C  
ATOM   3832 HD21 LEU A 242       7.204 -14.056  -2.605  1.00 92.28           H  
ATOM   3833 HD22 LEU A 242       6.409 -15.613  -2.906  1.00 92.28           H  
ATOM   3834 HD23 LEU A 242       5.666 -14.442  -1.785  1.00 92.28           H  
ATOM   3835  N   LYS A 243       8.075 -15.480   2.565  1.00 92.54           N  
ATOM   3836  H   LYS A 243       8.932 -15.932   2.279  1.00 92.54           H  
ATOM   3837  CA  LYS A 243       8.185 -14.420   3.575  1.00 92.54           C  
ATOM   3838  HA  LYS A 243       7.211 -14.264   4.040  1.00 92.54           H  
ATOM   3839  C   LYS A 243       8.602 -13.092   2.955  1.00 92.54           C  
ATOM   3840  CB  LYS A 243       9.171 -14.859   4.671  1.00 92.54           C  
ATOM   3841  HB2 LYS A 243       9.339 -14.035   5.364  1.00 92.54           H  
ATOM   3842  HB3 LYS A 243      10.128 -15.109   4.213  1.00 92.54           H  
ATOM   3843  O   LYS A 243       9.039 -13.004   1.809  1.00 92.54           O  
ATOM   3844  CG  LYS A 243       8.654 -16.056   5.479  1.00 92.54           C  
ATOM   3845  HG2 LYS A 243       7.811 -15.738   6.092  1.00 92.54           H  
ATOM   3846  HG3 LYS A 243       8.325 -16.850   4.808  1.00 92.54           H  
ATOM   3847  CD  LYS A 243       9.766 -16.615   6.366  1.00 92.54           C  
ATOM   3848  HD2 LYS A 243      10.558 -17.010   5.730  1.00 92.54           H  
ATOM   3849  HD3 LYS A 243      10.182 -15.811   6.975  1.00 92.54           H  
ATOM   3850  CE  LYS A 243       9.226 -17.729   7.264  1.00 92.54           C  
ATOM   3851  HE2 LYS A 243       8.869 -18.541   6.630  1.00 92.54           H  
ATOM   3852  HE3 LYS A 243       8.383 -17.340   7.835  1.00 92.54           H  
ATOM   3853  NZ  LYS A 243      10.279 -18.212   8.187  1.00 92.54           N  
ATOM   3854  HZ1 LYS A 243      10.646 -17.464   8.758  1.00 92.54           H  
ATOM   3855  HZ2 LYS A 243      11.086 -18.539   7.674  1.00 92.54           H  
ATOM   3856  HZ3 LYS A 243       9.947 -18.934   8.810  1.00 92.54           H  
ATOM   3857  N   SER A 244       8.481 -12.027   3.750  1.00 92.55           N  
ATOM   3858  H   SER A 244       8.050 -12.154   4.654  1.00 92.55           H  
ATOM   3859  CA  SER A 244       8.887 -10.679   3.337  1.00 92.55           C  
ATOM   3860  HA  SER A 244       8.272 -10.377   2.489  1.00 92.55           H  
ATOM   3861  C   SER A 244      10.350 -10.611   2.880  1.00 92.55           C  
ATOM   3862  CB  SER A 244       8.643  -9.693   4.481  1.00 92.55           C  
ATOM   3863  HB2 SER A 244       7.631  -9.829   4.861  1.00 92.55           H  
ATOM   3864  HB3 SER A 244       9.350  -9.874   5.291  1.00 92.55           H  
ATOM   3865  O   SER A 244      10.632  -9.958   1.881  1.00 92.55           O  
ATOM   3866  OG  SER A 244       8.775  -8.367   4.017  1.00 92.55           O  
ATOM   3867  HG  SER A 244       9.701  -8.199   3.830  1.00 92.55           H  
ATOM   3868  N   ASN A 245      11.264 -11.307   3.563  1.00 92.44           N  
ATOM   3869  H   ASN A 245      10.977 -11.825   4.381  1.00 92.44           H  
ATOM   3870  CA  ASN A 245      12.694 -11.277   3.236  1.00 92.44           C  
ATOM   3871  HA  ASN A 245      12.995 -10.239   3.095  1.00 92.44           H  
ATOM   3872  C   ASN A 245      13.020 -11.981   1.915  1.00 92.44           C  
ATOM   3873  CB  ASN A 245      13.498 -11.856   4.415  1.00 92.44           C  
ATOM   3874  HB2 ASN A 245      13.096 -12.825   4.709  1.00 92.44           H  
ATOM   3875  HB3 ASN A 245      14.534 -11.997   4.107  1.00 92.44           H  
ATOM   3876  O   ASN A 245      13.864 -11.488   1.167  1.00 92.44           O  
ATOM   3877  CG  ASN A 245      13.505 -10.912   5.605  1.00 92.44           C  
ATOM   3878  ND2 ASN A 245      13.851 -11.375   6.780  1.00 92.44           N  
ATOM   3879 HD21 ASN A 245      14.178 -12.322   6.910  1.00 92.44           H  
ATOM   3880 HD22 ASN A 245      13.853 -10.683   7.516  1.00 92.44           H  
ATOM   3881  OD1 ASN A 245      13.168  -9.748   5.491  1.00 92.44           O  
ATOM   3882  N   ASP A 246      12.305 -13.062   1.592  1.00 93.48           N  
ATOM   3883  H   ASP A 246      11.646 -13.447   2.253  1.00 93.48           H  
ATOM   3884  CA  ASP A 246      12.437 -13.739   0.301  1.00 93.48           C  
ATOM   3885  HA  ASP A 246      13.476 -14.035   0.154  1.00 93.48           H  
ATOM   3886  C   ASP A 246      12.040 -12.776  -0.823  1.00 93.48           C  
ATOM   3887  CB  ASP A 246      11.567 -15.004   0.262  1.00 93.48           C  
ATOM   3888  HB2 ASP A 246      10.518 -14.706   0.262  1.00 93.48           H  
ATOM   3889  HB3 ASP A 246      11.767 -15.541  -0.666  1.00 93.48           H  
ATOM   3890  O   ASP A 246      12.809 -12.538  -1.751  1.00 93.48           O  
ATOM   3891  CG  ASP A 246      11.812 -15.944   1.443  1.00 93.48           C  
ATOM   3892  OD1 ASP A 246      12.993 -16.228   1.741  1.00 93.48           O  
ATOM   3893  OD2 ASP A 246      10.804 -16.292   2.102  1.00 93.48           O  
ATOM   3894  N   LEU A 247      10.894 -12.099  -0.684  1.00 95.32           N  
ATOM   3895  H   LEU A 247      10.307 -12.315   0.109  1.00 95.32           H  
ATOM   3896  CA  LEU A 247      10.471 -11.087  -1.653  1.00 95.32           C  
ATOM   3897  HA  LEU A 247      10.465 -11.561  -2.634  1.00 95.32           H  
ATOM   3898  C   LEU A 247      11.450  -9.906  -1.736  1.00 95.32           C  
ATOM   3899  CB  LEU A 247       9.044 -10.636  -1.322  1.00 95.32           C  
ATOM   3900  HB2 LEU A 247       9.021 -10.272  -0.295  1.00 95.32           H  
ATOM   3901  HB3 LEU A 247       8.396 -11.508  -1.402  1.00 95.32           H  
ATOM   3902  O   LEU A 247      11.708  -9.420  -2.836  1.00 95.32           O  
ATOM   3903  CG  LEU A 247       8.504  -9.536  -2.252  1.00 95.32           C  
ATOM   3904  HG  LEU A 247       9.135  -8.650  -2.179  1.00 95.32           H  
ATOM   3905  CD1 LEU A 247       8.416  -9.980  -3.713  1.00 95.32           C  
ATOM   3906 HD11 LEU A 247       7.966  -9.191  -4.315  1.00 95.32           H  
ATOM   3907 HD12 LEU A 247       7.829 -10.895  -3.788  1.00 95.32           H  
ATOM   3908 HD13 LEU A 247       9.417 -10.167  -4.103  1.00 95.32           H  
ATOM   3909  CD2 LEU A 247       7.103  -9.144  -1.803  1.00 95.32           C  
ATOM   3910 HD21 LEU A 247       6.425  -9.988  -1.927  1.00 95.32           H  
ATOM   3911 HD22 LEU A 247       7.147  -8.858  -0.752  1.00 95.32           H  
ATOM   3912 HD23 LEU A 247       6.757  -8.301  -2.401  1.00 95.32           H  
ATOM   3913  N   CYS A 248      12.034  -9.459  -0.619  1.00 95.43           N  
ATOM   3914  H   CYS A 248      11.758  -9.849   0.271  1.00 95.43           H  
ATOM   3915  CA  CYS A 248      13.067  -8.423  -0.652  1.00 95.43           C  
ATOM   3916  HA  CYS A 248      12.633  -7.536  -1.113  1.00 95.43           H  
ATOM   3917  C   CYS A 248      14.265  -8.842  -1.514  1.00 95.43           C  
ATOM   3918  CB  CYS A 248      13.557  -8.080   0.762  1.00 95.43           C  
ATOM   3919  HB2 CYS A 248      13.856  -8.990   1.283  1.00 95.43           H  
ATOM   3920  HB3 CYS A 248      14.424  -7.425   0.676  1.00 95.43           H  
ATOM   3921  O   CYS A 248      14.774  -8.035  -2.294  1.00 95.43           O  
ATOM   3922  SG  CYS A 248      12.297  -7.208   1.725  1.00 95.43           S  
ATOM   3923  HG  CYS A 248      12.959  -7.136   2.883  1.00 95.43           H  
ATOM   3924  N   ALA A 249      14.696 -10.101  -1.399  1.00 94.77           N  
ATOM   3925  H   ALA A 249      14.227 -10.723  -0.756  1.00 94.77           H  
ATOM   3926  CA  ALA A 249      15.785 -10.645  -2.199  1.00 94.77           C  
ATOM   3927  HA  ALA A 249      16.638  -9.973  -2.106  1.00 94.77           H  
ATOM   3928  C   ALA A 249      15.433 -10.733  -3.693  1.00 94.77           C  
ATOM   3929  CB  ALA A 249      16.191 -12.008  -1.628  1.00 94.77           C  
ATOM   3930  HB1 ALA A 249      16.431 -11.915  -0.569  1.00 94.77           H  
ATOM   3931  HB2 ALA A 249      15.378 -12.725  -1.743  1.00 94.77           H  
ATOM   3932  HB3 ALA A 249      17.064 -12.387  -2.160  1.00 94.77           H  
ATOM   3933  O   ALA A 249      16.330 -10.558  -4.514  1.00 94.77           O  
ATOM   3934  N   LEU A 250      14.162 -10.934  -4.049  1.00 95.92           N  
ATOM   3935  H   LEU A 250      13.500 -11.155  -3.319  1.00 95.92           H  
ATOM   3936  CA  LEU A 250      13.693 -10.935  -5.442  1.00 95.92           C  
ATOM   3937  HA  LEU A 250      14.429 -11.444  -6.065  1.00 95.92           H  
ATOM   3938  C   LEU A 250      13.527  -9.524  -6.033  1.00 95.92           C  
ATOM   3939  CB  LEU A 250      12.362 -11.703  -5.526  1.00 95.92           C  
ATOM   3940  HB2 LEU A 250      12.027 -11.687  -6.563  1.00 95.92           H  
ATOM   3941  HB3 LEU A 250      11.619 -11.178  -4.927  1.00 95.92           H  
ATOM   3942  O   LEU A 250      13.626  -9.343  -7.246  1.00 95.92           O  
ATOM   3943  CG  LEU A 250      12.418 -13.171  -5.061  1.00 95.92           C  
ATOM   3944  HG  LEU A 250      12.706 -13.223  -4.011  1.00 95.92           H  
ATOM   3945  CD1 LEU A 250      11.029 -13.786  -5.199  1.00 95.92           C  
ATOM   3946 HD11 LEU A 250      10.308 -13.226  -4.604  1.00 95.92           H  
ATOM   3947 HD12 LEU A 250      10.742 -13.782  -6.251  1.00 95.92           H  
ATOM   3948 HD13 LEU A 250      11.049 -14.815  -4.840  1.00 95.92           H  
ATOM   3949  CD2 LEU A 250      13.419 -14.006  -5.854  1.00 95.92           C  
ATOM   3950 HD21 LEU A 250      14.434 -13.670  -5.646  1.00 95.92           H  
ATOM   3951 HD22 LEU A 250      13.344 -15.051  -5.553  1.00 95.92           H  
ATOM   3952 HD23 LEU A 250      13.218 -13.923  -6.923  1.00 95.92           H  
ATOM   3953  N   LEU A 251      13.262  -8.522  -5.191  1.00 96.34           N  
ATOM   3954  H   LEU A 251      13.134  -8.754  -4.216  1.00 96.34           H  
ATOM   3955  CA  LEU A 251      13.012  -7.146  -5.621  1.00 96.34           C  
ATOM   3956  HA  LEU A 251      12.429  -7.172  -6.542  1.00 96.34           H  
ATOM   3957  C   LEU A 251      14.295  -6.379  -5.965  1.00 96.34           C  
ATOM   3958  CB  LEU A 251      12.205  -6.413  -4.534  1.00 96.34           C  
ATOM   3959  HB2 LEU A 251      12.641  -6.649  -3.564  1.00 96.34           H  
ATOM   3960  HB3 LEU A 251      12.306  -5.338  -4.684  1.00 96.34           H  
ATOM   3961  O   LEU A 251      14.333  -5.739  -7.016  1.00 96.34           O  
ATOM   3962  CG  LEU A 251      10.706  -6.753  -4.512  1.00 96.34           C  
ATOM   3963  HG  LEU A 251      10.566  -7.834  -4.512  1.00 96.34           H  
ATOM   3964  CD1 LEU A 251      10.073  -6.168  -3.246  1.00 96.34           C  
ATOM   3965 HD11 LEU A 251      10.232  -5.091  -3.213  1.00 96.34           H  
ATOM   3966 HD12 LEU A 251      10.535  -6.623  -2.370  1.00 96.34           H  
ATOM   3967 HD13 LEU A 251       9.004  -6.382  -3.233  1.00 96.34           H  
ATOM   3968  CD2 LEU A 251       9.962  -6.170  -5.715  1.00 96.34           C  
ATOM   3969 HD21 LEU A 251      10.036  -5.082  -5.715  1.00 96.34           H  
ATOM   3970 HD22 LEU A 251      10.378  -6.553  -6.647  1.00 96.34           H  
ATOM   3971 HD23 LEU A 251       8.915  -6.469  -5.660  1.00 96.34           H  
ATOM   3972  N   SER A 252      15.314  -6.420  -5.095  1.00 95.65           N  
ATOM   3973  H   SER A 252      15.216  -6.979  -4.260  1.00 95.65           H  
ATOM   3974  CA  SER A 252      16.523  -5.584  -5.223  1.00 95.65           C  
ATOM   3975  HA  SER A 252      16.758  -5.459  -6.280  1.00 95.65           H  
ATOM   3976  C   SER A 252      17.764  -6.180  -4.539  1.00 95.65           C  
ATOM   3977  CB  SER A 252      16.239  -4.195  -4.640  1.00 95.65           C  
ATOM   3978  HB2 SER A 252      15.363  -3.766  -5.126  1.00 95.65           H  
ATOM   3979  HB3 SER A 252      16.027  -4.289  -3.575  1.00 95.65           H  
ATOM   3980  O   SER A 252      17.682  -6.994  -3.605  1.00 95.65           O  
ATOM   3981  OG  SER A 252      17.327  -3.313  -4.804  1.00 95.65           O  
ATOM   3982  HG  SER A 252      17.610  -3.294  -5.721  1.00 95.65           H  
ATOM   3983  N   SER A 253      18.956  -5.829  -5.027  1.00 95.71           N  
ATOM   3984  H   SER A 253      18.996  -5.266  -5.865  1.00 95.71           H  
ATOM   3985  CA  SER A 253      20.232  -6.111  -4.363  1.00 95.71           C  
ATOM   3986  HA  SER A 253      20.250  -7.147  -4.025  1.00 95.71           H  
ATOM   3987  C   SER A 253      20.403  -5.229  -3.127  1.00 95.71           C  
ATOM   3988  CB  SER A 253      21.402  -5.940  -5.332  1.00 95.71           C  
ATOM   3989  HB2 SER A 253      21.245  -6.573  -6.206  1.00 95.71           H  
ATOM   3990  HB3 SER A 253      22.335  -6.227  -4.847  1.00 95.71           H  
ATOM   3991  O   SER A 253      20.836  -5.737  -2.092  1.00 95.71           O  
ATOM   3992  OG  SER A 253      21.478  -4.604  -5.738  1.00 95.71           O  
ATOM   3993  HG  SER A 253      22.173  -4.162  -5.245  1.00 95.71           H  
ATOM   3994  N   ALA A 254      19.924  -3.986  -3.170  1.00 92.48           N  
ATOM   3995  H   ALA A 254      19.551  -3.658  -4.050  1.00 92.48           H  
ATOM   3996  CA  ALA A 254      19.799  -3.090  -2.023  1.00 92.48           C  
ATOM   3997  HA  ALA A 254      20.676  -3.197  -1.385  1.00 92.48           H  
ATOM   3998  C   ALA A 254      18.549  -3.407  -1.178  1.00 92.48           C  
ATOM   3999  CB  ALA A 254      19.781  -1.655  -2.550  1.00 92.48           C  
ATOM   4000  HB1 ALA A 254      19.771  -0.945  -1.724  1.00 92.48           H  
ATOM   4001  HB2 ALA A 254      18.898  -1.503  -3.171  1.00 92.48           H  
ATOM   4002  HB3 ALA A 254      20.674  -1.466  -3.146  1.00 92.48           H  
ATOM   4003  O   ALA A 254      17.830  -4.377  -1.437  1.00 92.48           O  
ATOM   4004  N   ASP A 255      18.305  -2.634  -0.117  1.00 92.48           N  
ATOM   4005  H   ASP A 255      18.907  -1.840   0.050  1.00 92.48           H  
ATOM   4006  CA  ASP A 255      17.040  -2.701   0.620  1.00 92.48           C  
ATOM   4007  HA  ASP A 255      16.817  -3.751   0.810  1.00 92.48           H  
ATOM   4008  C   ASP A 255      15.899  -2.085  -0.227  1.00 92.48           C  
ATOM   4009  CB  ASP A 255      17.174  -2.037   2.007  1.00 92.48           C  
ATOM   4010  HB2 ASP A 255      18.077  -2.413   2.488  1.00 92.48           H  
ATOM   4011  HB3 ASP A 255      17.265  -0.956   1.902  1.00 92.48           H  
ATOM   4012  O   ASP A 255      15.955  -0.891  -0.530  1.00 92.48           O  
ATOM   4013  CG  ASP A 255      15.975  -2.364   2.907  1.00 92.48           C  
ATOM   4014  OD1 ASP A 255      14.931  -2.771   2.364  1.00 92.48           O  
ATOM   4015  OD2 ASP A 255      16.097  -2.381   4.150  1.00 92.48           O  
ATOM   4016  N   PRO A 256      14.847  -2.845  -0.609  1.00 93.22           N  
ATOM   4017  CA  PRO A 256      13.751  -2.312  -1.419  1.00 93.22           C  
ATOM   4018  HA  PRO A 256      14.156  -1.999  -2.381  1.00 93.22           H  
ATOM   4019  C   PRO A 256      13.017  -1.126  -0.788  1.00 93.22           C  
ATOM   4020  CB  PRO A 256      12.775  -3.471  -1.631  1.00 93.22           C  
ATOM   4021  HB2 PRO A 256      11.994  -3.452  -0.872  1.00 93.22           H  
ATOM   4022  HB3 PRO A 256      12.330  -3.447  -2.626  1.00 93.22           H  
ATOM   4023  O   PRO A 256      12.385  -0.365  -1.518  1.00 93.22           O  
ATOM   4024  CG  PRO A 256      13.634  -4.710  -1.429  1.00 93.22           C  
ATOM   4025  HG2 PRO A 256      13.026  -5.537  -1.063  1.00 93.22           H  
ATOM   4026  HG3 PRO A 256      14.145  -4.969  -2.356  1.00 93.22           H  
ATOM   4027  CD  PRO A 256      14.647  -4.269  -0.381  1.00 93.22           C  
ATOM   4028  HD2 PRO A 256      14.230  -4.425   0.614  1.00 93.22           H  
ATOM   4029  HD3 PRO A 256      15.567  -4.840  -0.505  1.00 93.22           H  
ATOM   4030  N   SER A 257      13.091  -0.928   0.533  1.00 90.68           N  
ATOM   4031  H   SER A 257      13.618  -1.573   1.105  1.00 90.68           H  
ATOM   4032  CA  SER A 257      12.485   0.246   1.175  1.00 90.68           C  
ATOM   4033  HA  SER A 257      11.442   0.299   0.862  1.00 90.68           H  
ATOM   4034  C   SER A 257      13.138   1.570   0.768  1.00 90.68           C  
ATOM   4035  CB  SER A 257      12.499   0.101   2.696  1.00 90.68           C  
ATOM   4036  HB2 SER A 257      11.946   0.929   3.139  1.00 90.68           H  
ATOM   4037  HB3 SER A 257      11.999  -0.829   2.962  1.00 90.68           H  
ATOM   4038  O   SER A 257      12.531   2.622   0.951  1.00 90.68           O  
ATOM   4039  OG  SER A 257      13.811   0.090   3.222  1.00 90.68           O  
ATOM   4040  HG  SER A 257      14.266   0.907   3.009  1.00 90.68           H  
ATOM   4041  N   LEU A 258      14.356   1.528   0.217  1.00 88.86           N  
ATOM   4042  H   LEU A 258      14.802   0.629   0.109  1.00 88.86           H  
ATOM   4043  CA  LEU A 258      15.066   2.689  -0.330  1.00 88.86           C  
ATOM   4044  HA  LEU A 258      14.930   3.548   0.328  1.00 88.86           H  
ATOM   4045  C   LEU A 258      14.535   3.088  -1.714  1.00 88.86           C  
ATOM   4046  CB  LEU A 258      16.562   2.349  -0.422  1.00 88.86           C  
ATOM   4047  HB2 LEU A 258      17.097   3.203  -0.836  1.00 88.86           H  
ATOM   4048  HB3 LEU A 258      16.683   1.524  -1.124  1.00 88.86           H  
ATOM   4049  O   LEU A 258      14.745   4.213  -2.170  1.00 88.86           O  
ATOM   4050  CG  LEU A 258      17.212   1.961   0.919  1.00 88.86           C  
ATOM   4051  HG  LEU A 258      16.609   1.208   1.424  1.00 88.86           H  
ATOM   4052  CD1 LEU A 258      18.578   1.338   0.645  1.00 88.86           C  
ATOM   4053 HD11 LEU A 258      19.135   1.938  -0.074  1.00 88.86           H  
ATOM   4054 HD12 LEU A 258      18.440   0.349   0.208  1.00 88.86           H  
ATOM   4055 HD13 LEU A 258      19.153   1.248   1.567  1.00 88.86           H  
ATOM   4056  CD2 LEU A 258      17.323   3.163   1.857  1.00 88.86           C  
ATOM   4057 HD21 LEU A 258      17.844   2.869   2.768  1.00 88.86           H  
ATOM   4058 HD22 LEU A 258      17.895   3.954   1.373  1.00 88.86           H  
ATOM   4059 HD23 LEU A 258      16.332   3.534   2.121  1.00 88.86           H  
ATOM   4060  N   PHE A 259      13.828   2.180  -2.391  1.00 88.81           N  
ATOM   4061  H   PHE A 259      13.639   1.288  -1.956  1.00 88.81           H  
ATOM   4062  CA  PHE A 259      13.264   2.445  -3.703  1.00 88.81           C  
ATOM   4063  HA  PHE A 259      14.043   2.932  -4.289  1.00 88.81           H  
ATOM   4064  C   PHE A 259      12.057   3.393  -3.590  1.00 88.81           C  
ATOM   4065  CB  PHE A 259      12.933   1.125  -4.400  1.00 88.81           C  
ATOM   4066  HB2 PHE A 259      13.806   0.473  -4.349  1.00 88.81           H  
ATOM   4067  HB3 PHE A 259      12.124   0.628  -3.865  1.00 88.81           H  
ATOM   4068  O   PHE A 259      11.193   3.197  -2.722  1.00 88.81           O  
ATOM   4069  CG  PHE A 259      12.539   1.288  -5.850  1.00 88.81           C  
ATOM   4070  CD1 PHE A 259      11.198   1.532  -6.195  1.00 88.81           C  
ATOM   4071  HD1 PHE A 259      10.444   1.584  -5.423  1.00 88.81           H  
ATOM   4072  CD2 PHE A 259      13.523   1.228  -6.855  1.00 88.81           C  
ATOM   4073  HD2 PHE A 259      14.555   1.042  -6.595  1.00 88.81           H  
ATOM   4074  CE1 PHE A 259      10.842   1.700  -7.542  1.00 88.81           C  
ATOM   4075  HE1 PHE A 259       9.805   1.844  -7.809  1.00 88.81           H  
ATOM   4076  CE2 PHE A 259      13.167   1.412  -8.202  1.00 88.81           C  
ATOM   4077  HE2 PHE A 259      13.923   1.359  -8.970  1.00 88.81           H  
ATOM   4078  CZ  PHE A 259      11.825   1.653  -8.544  1.00 88.81           C  
ATOM   4079  HZ  PHE A 259      11.548   1.791  -9.578  1.00 88.81           H  
ATOM   4080  N   PRO A 260      11.945   4.409  -4.469  1.00 83.73           N  
ATOM   4081  CA  PRO A 260      10.930   5.456  -4.374  1.00 83.73           C  
ATOM   4082  HA  PRO A 260      10.938   5.876  -3.368  1.00 83.73           H  
ATOM   4083  C   PRO A 260       9.525   4.918  -4.664  1.00 83.73           C  
ATOM   4084  CB  PRO A 260      11.386   6.538  -5.355  1.00 83.73           C  
ATOM   4085  HB2 PRO A 260      10.564   7.126  -5.764  1.00 83.73           H  
ATOM   4086  HB3 PRO A 260      12.103   7.184  -4.847  1.00 83.73           H  
ATOM   4087  O   PRO A 260       8.979   5.063  -5.754  1.00 83.73           O  
ATOM   4088  CG  PRO A 260      12.125   5.747  -6.425  1.00 83.73           C  
ATOM   4089  HG2 PRO A 260      11.407   5.262  -7.086  1.00 83.73           H  
ATOM   4090  HG3 PRO A 260      12.825   6.368  -6.984  1.00 83.73           H  
ATOM   4091  CD  PRO A 260      12.841   4.696  -5.586  1.00 83.73           C  
ATOM   4092  HD2 PRO A 260      13.777   5.106  -5.205  1.00 83.73           H  
ATOM   4093  HD3 PRO A 260      13.040   3.816  -6.198  1.00 83.73           H  
ATOM   4094  N   SER A 261       8.898   4.327  -3.647  1.00 90.11           N  
ATOM   4095  H   SER A 261       9.471   4.172  -2.830  1.00 90.11           H  
ATOM   4096  CA  SER A 261       7.624   3.602  -3.742  1.00 90.11           C  
ATOM   4097  HA  SER A 261       7.757   2.751  -4.410  1.00 90.11           H  
ATOM   4098  C   SER A 261       6.464   4.451  -4.289  1.00 90.11           C  
ATOM   4099  CB  SER A 261       7.251   3.069  -2.357  1.00 90.11           C  
ATOM   4100  HB2 SER A 261       6.263   2.612  -2.403  1.00 90.11           H  
ATOM   4101  HB3 SER A 261       7.216   3.897  -1.649  1.00 90.11           H  
ATOM   4102  O   SER A 261       5.491   3.908  -4.802  1.00 90.11           O  
ATOM   4103  OG  SER A 261       8.177   2.104  -1.892  1.00 90.11           O  
ATOM   4104  HG  SER A 261       9.079   2.422  -1.975  1.00 90.11           H  
ATOM   4105  N   GLN A 262       6.559   5.783  -4.240  1.00 88.54           N  
ATOM   4106  H   GLN A 262       7.413   6.180  -3.876  1.00 88.54           H  
ATOM   4107  CA  GLN A 262       5.570   6.695  -4.830  1.00 88.54           C  
ATOM   4108  HA  GLN A 262       4.605   6.535  -4.349  1.00 88.54           H  
ATOM   4109  C   GLN A 262       5.369   6.469  -6.339  1.00 88.54           C  
ATOM   4110  CB  GLN A 262       6.006   8.148  -4.592  1.00 88.54           C  
ATOM   4111  HB2 GLN A 262       7.002   8.300  -5.007  1.00 88.54           H  
ATOM   4112  HB3 GLN A 262       5.313   8.808  -5.114  1.00 88.54           H  
ATOM   4113  O   GLN A 262       4.273   6.716  -6.843  1.00 88.54           O  
ATOM   4114  CG  GLN A 262       6.009   8.532  -3.106  1.00 88.54           C  
ATOM   4115  HG2 GLN A 262       4.999   8.396  -2.717  1.00 88.54           H  
ATOM   4116  HG3 GLN A 262       6.699   7.899  -2.548  1.00 88.54           H  
ATOM   4117  CD  GLN A 262       6.363   9.988  -2.850  1.00 88.54           C  
ATOM   4118  NE2 GLN A 262       6.375  10.418  -1.607  1.00 88.54           N  
ATOM   4119 HE21 GLN A 262       6.639  11.385  -1.487  1.00 88.54           H  
ATOM   4120 HE22 GLN A 262       6.154   9.809  -0.832  1.00 88.54           H  
ATOM   4121  OE1 GLN A 262       6.631  10.763  -3.751  1.00 88.54           O  
ATOM   4122  N   VAL A 263       6.381   5.958  -7.057  1.00 85.67           N  
ATOM   4123  H   VAL A 263       7.257   5.761  -6.596  1.00 85.67           H  
ATOM   4124  CA  VAL A 263       6.286   5.687  -8.503  1.00 85.67           C  
ATOM   4125  HA  VAL A 263       6.078   6.637  -8.996  1.00 85.67           H  
ATOM   4126  C   VAL A 263       5.132   4.755  -8.854  1.00 85.67           C  
ATOM   4127  CB  VAL A 263       7.614   5.143  -9.067  1.00 85.67           C  
ATOM   4128  HB  VAL A 263       8.396   5.859  -8.813  1.00 85.67           H  
ATOM   4129  O   VAL A 263       4.443   4.978  -9.846  1.00 85.67           O  
ATOM   4130  CG1 VAL A 263       8.011   3.768  -8.520  1.00 85.67           C  
ATOM   4131 HG11 VAL A 263       7.381   2.978  -8.928  1.00 85.67           H  
ATOM   4132 HG12 VAL A 263       9.044   3.584  -8.817  1.00 85.67           H  
ATOM   4133 HG13 VAL A 263       7.937   3.733  -7.433  1.00 85.67           H  
ATOM   4134  CG2 VAL A 263       7.590   4.979 -10.593  1.00 85.67           C  
ATOM   4135 HG21 VAL A 263       8.608   4.986 -10.981  1.00 85.67           H  
ATOM   4136 HG22 VAL A 263       7.017   5.773 -11.072  1.00 85.67           H  
ATOM   4137 HG23 VAL A 263       7.116   4.040 -10.878  1.00 85.67           H  
ATOM   4138  N   PHE A 264       4.852   3.767  -8.001  1.00 89.89           N  
ATOM   4139  H   PHE A 264       5.413   3.677  -7.167  1.00 89.89           H  
ATOM   4140  CA  PHE A 264       3.795   2.788  -8.242  1.00 89.89           C  
ATOM   4141  HA  PHE A 264       3.964   2.316  -9.210  1.00 89.89           H  
ATOM   4142  C   PHE A 264       2.405   3.427  -8.297  1.00 89.89           C  
ATOM   4143  CB  PHE A 264       3.853   1.704  -7.165  1.00 89.89           C  
ATOM   4144  HB2 PHE A 264       3.823   2.184  -6.187  1.00 89.89           H  
ATOM   4145  HB3 PHE A 264       2.962   1.081  -7.248  1.00 89.89           H  
ATOM   4146  O   PHE A 264       1.550   2.921  -9.013  1.00 89.89           O  
ATOM   4147  CG  PHE A 264       5.072   0.808  -7.251  1.00 89.89           C  
ATOM   4148  CD1 PHE A 264       4.995  -0.395  -7.970  1.00 89.89           C  
ATOM   4149  HD1 PHE A 264       4.073  -0.669  -8.462  1.00 89.89           H  
ATOM   4150  CD2 PHE A 264       6.285   1.167  -6.636  1.00 89.89           C  
ATOM   4151  HD2 PHE A 264       6.364   2.096  -6.091  1.00 89.89           H  
ATOM   4152  CE1 PHE A 264       6.114  -1.234  -8.070  1.00 89.89           C  
ATOM   4153  HE1 PHE A 264       6.036  -2.153  -8.631  1.00 89.89           H  
ATOM   4154  CE2 PHE A 264       7.407   0.330  -6.731  1.00 89.89           C  
ATOM   4155  HE2 PHE A 264       8.338   0.615  -6.263  1.00 89.89           H  
ATOM   4156  CZ  PHE A 264       7.324  -0.870  -7.455  1.00 89.89           C  
ATOM   4157  HZ  PHE A 264       8.193  -1.506  -7.544  1.00 89.89           H  
ATOM   4158  N   LEU A 265       2.180   4.549  -7.600  1.00 90.60           N  
ATOM   4159  H   LEU A 265       2.950   4.967  -7.097  1.00 90.60           H  
ATOM   4160  CA  LEU A 265       0.902   5.269  -7.642  1.00 90.60           C  
ATOM   4161  HA  LEU A 265       0.086   4.547  -7.613  1.00 90.60           H  
ATOM   4162  C   LEU A 265       0.710   6.089  -8.921  1.00 90.60           C  
ATOM   4163  CB  LEU A 265       0.781   6.211  -6.439  1.00 90.60           C  
ATOM   4164  HB2 LEU A 265       1.582   6.948  -6.496  1.00 90.60           H  
ATOM   4165  HB3 LEU A 265      -0.163   6.748  -6.525  1.00 90.60           H  
ATOM   4166  O   LEU A 265      -0.423   6.420  -9.263  1.00 90.60           O  
ATOM   4167  CG  LEU A 265       0.826   5.538  -5.065  1.00 90.60           C  
ATOM   4168  HG  LEU A 265       1.798   5.068  -4.915  1.00 90.60           H  
ATOM   4169  CD1 LEU A 265       0.654   6.637  -4.024  1.00 90.60           C  
ATOM   4170 HD11 LEU A 265       0.789   6.190  -3.039  1.00 90.60           H  
ATOM   4171 HD12 LEU A 265      -0.337   7.086  -4.101  1.00 90.60           H  
ATOM   4172 HD13 LEU A 265       1.411   7.408  -4.166  1.00 90.60           H  
ATOM   4173  CD2 LEU A 265      -0.273   4.490  -4.862  1.00 90.60           C  
ATOM   4174 HD21 LEU A 265      -0.255   4.125  -3.835  1.00 90.60           H  
ATOM   4175 HD22 LEU A 265      -0.098   3.643  -5.526  1.00 90.60           H  
ATOM   4176 HD23 LEU A 265      -1.249   4.923  -5.077  1.00 90.60           H  
ATOM   4177  N   LYS A 266       1.801   6.434  -9.616  1.00 86.09           N  
ATOM   4178  H   LYS A 266       2.697   6.099  -9.291  1.00 86.09           H  
ATOM   4179  CA  LYS A 266       1.759   7.204 -10.868  1.00 86.09           C  
ATOM   4180  HA  LYS A 266       0.895   7.869 -10.843  1.00 86.09           H  
ATOM   4181  C   LYS A 266       1.554   6.320 -12.101  1.00 86.09           C  
ATOM   4182  CB  LYS A 266       3.021   8.067 -11.006  1.00 86.09           C  
ATOM   4183  HB2 LYS A 266       2.952   8.609 -11.949  1.00 86.09           H  
ATOM   4184  HB3 LYS A 266       3.895   7.417 -11.048  1.00 86.09           H  
ATOM   4185  O   LYS A 266       1.297   6.833 -13.187  1.00 86.09           O  
ATOM   4186  CG  LYS A 266       3.201   9.084  -9.864  1.00 86.09           C  
ATOM   4187  HG2 LYS A 266       3.562   8.567  -8.975  1.00 86.09           H  
ATOM   4188  HG3 LYS A 266       2.247   9.561  -9.636  1.00 86.09           H  
ATOM   4189  CD  LYS A 266       4.206  10.165 -10.283  1.00 86.09           C  
ATOM   4190  HD2 LYS A 266       5.068   9.671 -10.732  1.00 86.09           H  
ATOM   4191  HD3 LYS A 266       3.751  10.795 -11.048  1.00 86.09           H  
ATOM   4192  CE  LYS A 266       4.690  11.042  -9.123  1.00 86.09           C  
ATOM   4193  HE2 LYS A 266       4.974  10.396  -8.292  1.00 86.09           H  
ATOM   4194  HE3 LYS A 266       3.861  11.667  -8.792  1.00 86.09           H  
ATOM   4195  NZ  LYS A 266       5.851  11.886  -9.526  1.00 86.09           N  
ATOM   4196  HZ1 LYS A 266       6.643  11.318  -9.792  1.00 86.09           H  
ATOM   4197  HZ2 LYS A 266       5.619  12.473 -10.314  1.00 86.09           H  
ATOM   4198  HZ3 LYS A 266       6.142  12.483  -8.766  1.00 86.09           H  
ATOM   4199  N   ILE A 267       1.661   5.001 -11.948  1.00 85.51           N  
ATOM   4200  H   ILE A 267       1.830   4.644 -11.018  1.00 85.51           H  
ATOM   4201  CA  ILE A 267       1.436   4.036 -13.024  1.00 85.51           C  
ATOM   4202  HA  ILE A 267       1.670   4.510 -13.977  1.00 85.51           H  
ATOM   4203  C   ILE A 267      -0.041   3.647 -13.024  1.00 85.51           C  
ATOM   4204  CB  ILE A 267       2.360   2.812 -12.875  1.00 85.51           C  
ATOM   4205  HB  ILE A 267       2.130   2.335 -11.923  1.00 85.51           H  
ATOM   4206  O   ILE A 267      -0.585   3.202 -12.014  1.00 85.51           O  
ATOM   4207  CG1 ILE A 267       3.848   3.234 -12.875  1.00 85.51           C  
ATOM   4208 HG12 ILE A 267       4.180   3.458 -13.889  1.00 85.51           H  
ATOM   4209 HG13 ILE A 267       3.988   4.136 -12.280  1.00 85.51           H  
ATOM   4210  CG2 ILE A 267       2.099   1.806 -14.014  1.00 85.51           C  
ATOM   4211 HG21 ILE A 267       1.095   1.389 -13.932  1.00 85.51           H  
ATOM   4212 HG22 ILE A 267       2.210   2.297 -14.981  1.00 85.51           H  
ATOM   4213 HG23 ILE A 267       2.808   0.979 -13.967  1.00 85.51           H  
ATOM   4214  CD1 ILE A 267       4.751   2.165 -12.260  1.00 85.51           C  
ATOM   4215 HD11 ILE A 267       5.708   2.618 -11.999  1.00 85.51           H  
ATOM   4216 HD12 ILE A 267       4.315   1.794 -11.333  1.00 85.51           H  
ATOM   4217 HD13 ILE A 267       4.904   1.341 -12.958  1.00 85.51           H  
ATOM   4218  N   ALA A 268      -0.697   3.794 -14.173  1.00 85.63           N  
ATOM   4219  H   ALA A 268      -0.212   4.165 -14.978  1.00 85.63           H  
ATOM   4220  CA  ALA A 268      -2.098   3.431 -14.313  1.00 85.63           C  
ATOM   4221  HA  ALA A 268      -2.662   3.966 -13.549  1.00 85.63           H  
ATOM   4222  C   ALA A 268      -2.291   1.920 -14.092  1.00 85.63           C  
ATOM   4223  CB  ALA A 268      -2.598   3.900 -15.683  1.00 85.63           C  
ATOM   4224  HB1 ALA A 268      -3.674   3.743 -15.760  1.00 85.63           H  
ATOM   4225  HB2 ALA A 268      -2.102   3.346 -16.480  1.00 85.63           H  
ATOM   4226  HB3 ALA A 268      -2.403   4.965 -15.810  1.00 85.63           H  
ATOM   4227  O   ALA A 268      -1.663   1.095 -14.755  1.00 85.63           O  
ATOM   4228  N   LEU A 269      -3.199   1.549 -13.182  1.00 89.13           N  
ATOM   4229  H   LEU A 269      -3.616   2.275 -12.617  1.00 89.13           H  
ATOM   4230  CA  LEU A 269      -3.489   0.144 -12.858  1.00 89.13           C  
ATOM   4231  HA  LEU A 269      -2.552  -0.353 -12.608  1.00 89.13           H  
ATOM   4232  C   LEU A 269      -4.096  -0.652 -14.028  1.00 89.13           C  
ATOM   4233  CB  LEU A 269      -4.445   0.067 -11.653  1.00 89.13           C  
ATOM   4234  HB2 LEU A 269      -5.351   0.625 -11.891  1.00 89.13           H  
ATOM   4235  HB3 LEU A 269      -4.721  -0.979 -11.524  1.00 89.13           H  
ATOM   4236  O   LEU A 269      -4.247  -1.866 -13.916  1.00 89.13           O  
ATOM   4237  CG  LEU A 269      -3.911   0.538 -10.293  1.00 89.13           C  
ATOM   4238  HG  LEU A 269      -3.701   1.607 -10.321  1.00 89.13           H  
ATOM   4239  CD1 LEU A 269      -4.993   0.255  -9.247  1.00 89.13           C  
ATOM   4240 HD11 LEU A 269      -4.653   0.600  -8.271  1.00 89.13           H  
ATOM   4241 HD12 LEU A 269      -5.193  -0.816  -9.196  1.00 89.13           H  
ATOM   4242 HD13 LEU A 269      -5.910   0.779  -9.516  1.00 89.13           H  
ATOM   4243  CD2 LEU A 269      -2.668  -0.231  -9.866  1.00 89.13           C  
ATOM   4244 HD21 LEU A 269      -2.864  -1.303  -9.896  1.00 89.13           H  
ATOM   4245 HD22 LEU A 269      -2.402   0.034  -8.842  1.00 89.13           H  
ATOM   4246 HD23 LEU A 269      -1.828   0.027 -10.512  1.00 89.13           H  
ATOM   4247  N   GLU A 270      -4.495   0.010 -15.114  1.00 87.18           N  
ATOM   4248  H   GLU A 270      -4.324   1.004 -15.155  1.00 87.18           H  
ATOM   4249  CA  GLU A 270      -4.925  -0.627 -16.369  1.00 87.18           C  
ATOM   4250  HA  GLU A 270      -5.652  -1.408 -16.145  1.00 87.18           H  
ATOM   4251  C   GLU A 270      -3.770  -1.316 -17.109  1.00 87.18           C  
ATOM   4252  CB  GLU A 270      -5.625   0.422 -17.246  1.00 87.18           C  
ATOM   4253  HB2 GLU A 270      -6.407   0.876 -16.638  1.00 87.18           H  
ATOM   4254  HB3 GLU A 270      -6.097  -0.074 -18.093  1.00 87.18           H  
ATOM   4255  O   GLU A 270      -4.001  -2.256 -17.860  1.00 87.18           O  
ATOM   4256  CG  GLU A 270      -4.671   1.514 -17.768  1.00 87.18           C  
ATOM   4257  HG2 GLU A 270      -3.998   1.806 -16.962  1.00 87.18           H  
ATOM   4258  HG3 GLU A 270      -4.063   1.092 -18.568  1.00 87.18           H  
ATOM   4259  CD  GLU A 270      -5.388   2.772 -18.283  1.00 87.18           C  
ATOM   4260  OE1 GLU A 270      -4.661   3.741 -18.599  1.00 87.18           O  
ATOM   4261  OE2 GLU A 270      -6.640   2.796 -18.258  1.00 87.18           O  
ATOM   4262  N   ASN A 271      -2.527  -0.928 -16.809  1.00 84.75           N  
ATOM   4263  H   ASN A 271      -2.405  -0.131 -16.201  1.00 84.75           H  
ATOM   4264  CA  ASN A 271      -1.320  -1.578 -17.317  1.00 84.75           C  
ATOM   4265  HA  ASN A 271      -1.488  -1.875 -18.352  1.00 84.75           H  
ATOM   4266  C   ASN A 271      -0.960  -2.857 -16.535  1.00 84.75           C  
ATOM   4267  CB  ASN A 271      -0.168  -0.560 -17.279  1.00 84.75           C  
ATOM   4268  HB2 ASN A 271       0.746  -1.058 -17.603  1.00 84.75           H  
ATOM   4269  HB3 ASN A 271      -0.018  -0.212 -16.257  1.00 84.75           H  
ATOM   4270  O   ASN A 271       0.065  -3.485 -16.792  1.00 84.75           O  
ATOM   4271  CG  ASN A 271      -0.366   0.637 -18.193  1.00 84.75           C  
ATOM   4272  ND2 ASN A 271       0.466   1.642 -18.063  1.00 84.75           N  
ATOM   4273 HD21 ASN A 271       0.514   2.201 -18.903  1.00 84.75           H  
ATOM   4274 HD22 ASN A 271       1.255   1.544 -17.441  1.00 84.75           H  
ATOM   4275  OD1 ASN A 271      -1.199   0.682 -19.076  1.00 84.75           O  
ATOM   4276  N   LEU A 272      -1.757  -3.237 -15.531  1.00 86.50           N  
ATOM   4277  H   LEU A 272      -2.635  -2.751 -15.420  1.00 86.50           H  
ATOM   4278  CA  LEU A 272      -1.539  -4.444 -14.737  1.00 86.50           C  
ATOM   4279  HA  LEU A 272      -0.537  -4.821 -14.941  1.00 86.50           H  
ATOM   4280  C   LEU A 272      -2.546  -5.532 -15.114  1.00 86.50           C  
ATOM   4281  CB  LEU A 272      -1.640  -4.139 -13.236  1.00 86.50           C  
ATOM   4282  HB2 LEU A 272      -1.451  -5.059 -12.683  1.00 86.50           H  
ATOM   4283  HB3 LEU A 272      -2.662  -3.826 -13.020  1.00 86.50           H  
ATOM   4284  O   LEU A 272      -3.692  -5.215 -15.439  1.00 86.50           O  
ATOM   4285  CG  LEU A 272      -0.682  -3.057 -12.728  1.00 86.50           C  
ATOM   4286  HG  LEU A 272      -0.922  -2.103 -13.197  1.00 86.50           H  
ATOM   4287  CD1 LEU A 272      -0.865  -2.921 -11.221  1.00 86.50           C  
ATOM   4288 HD11 LEU A 272      -0.427  -1.976 -10.901  1.00 86.50           H  
ATOM   4289 HD12 LEU A 272      -1.927  -2.927 -10.978  1.00 86.50           H  
ATOM   4290 HD13 LEU A 272      -0.375  -3.743 -10.700  1.00 86.50           H  
ATOM   4291  CD2 LEU A 272       0.778  -3.404 -12.991  1.00 86.50           C  
ATOM   4292 HD21 LEU A 272       1.397  -2.625 -12.546  1.00 86.50           H  
ATOM   4293 HD22 LEU A 272       1.032  -4.371 -12.558  1.00 86.50           H  
ATOM   4294 HD23 LEU A 272       0.963  -3.415 -14.065  1.00 86.50           H  
ATOM   4295  N   PRO A 273      -2.180  -6.819 -14.960  1.00 88.69           N  
ATOM   4296  CA  PRO A 273      -3.146  -7.908 -15.023  1.00 88.69           C  
ATOM   4297  HA  PRO A 273      -3.491  -8.011 -16.052  1.00 88.69           H  
ATOM   4298  C   PRO A 273      -4.340  -7.661 -14.098  1.00 88.69           C  
ATOM   4299  CB  PRO A 273      -2.386  -9.165 -14.609  1.00 88.69           C  
ATOM   4300  HB2 PRO A 273      -2.454  -9.303 -13.530  1.00 88.69           H  
ATOM   4301  HB3 PRO A 273      -2.747 -10.050 -15.132  1.00 88.69           H  
ATOM   4302  O   PRO A 273      -4.183  -7.123 -12.992  1.00 88.69           O  
ATOM   4303  CG  PRO A 273      -0.945  -8.831 -14.975  1.00 88.69           C  
ATOM   4304  HG2 PRO A 273      -0.247  -9.407 -14.369  1.00 88.69           H  
ATOM   4305  HG3 PRO A 273      -0.783  -9.010 -16.038  1.00 88.69           H  
ATOM   4306  CD  PRO A 273      -0.848  -7.336 -14.684  1.00 88.69           C  
ATOM   4307  HD2 PRO A 273      -0.098  -6.882 -15.331  1.00 88.69           H  
ATOM   4308  HD3 PRO A 273      -0.602  -7.174 -13.635  1.00 88.69           H  
ATOM   4309  N   THR A 274      -5.528  -8.073 -14.542  1.00 91.57           N  
ATOM   4310  H   THR A 274      -5.580  -8.522 -15.445  1.00 91.57           H  
ATOM   4311  CA  THR A 274      -6.798  -7.774 -13.873  1.00 91.57           C  
ATOM   4312  HA  THR A 274      -6.961  -6.697 -13.911  1.00 91.57           H  
ATOM   4313  C   THR A 274      -6.789  -8.186 -12.405  1.00 91.57           C  
ATOM   4314  CB  THR A 274      -7.959  -8.467 -14.600  1.00 91.57           C  
ATOM   4315  HB  THR A 274      -7.846  -9.547 -14.509  1.00 91.57           H  
ATOM   4316  O   THR A 274      -7.213  -7.401 -11.562  1.00 91.57           O  
ATOM   4317  CG2 THR A 274      -9.330  -8.062 -14.060  1.00 91.57           C  
ATOM   4318 HG21 THR A 274      -9.444  -8.405 -13.031  1.00 91.57           H  
ATOM   4319 HG22 THR A 274      -9.444  -6.979 -14.092  1.00 91.57           H  
ATOM   4320 HG23 THR A 274     -10.107  -8.527 -14.666  1.00 91.57           H  
ATOM   4321  OG1 THR A 274      -7.932  -8.128 -15.968  1.00 91.57           O  
ATOM   4322  HG1 THR A 274      -8.118  -7.191 -16.067  1.00 91.57           H  
ATOM   4323  N   GLU A 275      -6.238  -9.353 -12.058  1.00 91.78           N  
ATOM   4324  H   GLU A 275      -5.872  -9.966 -12.773  1.00 91.78           H  
ATOM   4325  CA  GLU A 275      -6.181  -9.817 -10.671  1.00 91.78           C  
ATOM   4326  HA  GLU A 275      -7.199  -9.804 -10.282  1.00 91.78           H  
ATOM   4327  C   GLU A 275      -5.365  -8.886  -9.759  1.00 91.78           C  
ATOM   4328  CB  GLU A 275      -5.694 -11.281 -10.600  1.00 91.78           C  
ATOM   4329  HB2 GLU A 275      -6.369 -11.907 -11.184  1.00 91.78           H  
ATOM   4330  HB3 GLU A 275      -5.811 -11.594  -9.562  1.00 91.78           H  
ATOM   4331  O   GLU A 275      -5.765  -8.615  -8.623  1.00 91.78           O  
ATOM   4332  CG  GLU A 275      -4.234 -11.600 -10.999  1.00 91.78           C  
ATOM   4333  HG2 GLU A 275      -4.000 -12.580 -10.583  1.00 91.78           H  
ATOM   4334  HG3 GLU A 275      -3.562 -10.895 -10.510  1.00 91.78           H  
ATOM   4335  CD  GLU A 275      -3.933 -11.655 -12.508  1.00 91.78           C  
ATOM   4336  OE1 GLU A 275      -2.742 -11.870 -12.840  1.00 91.78           O  
ATOM   4337  OE2 GLU A 275      -4.863 -11.420 -13.311  1.00 91.78           O  
ATOM   4338  N   VAL A 276      -4.254  -8.340 -10.263  1.00 92.63           N  
ATOM   4339  H   VAL A 276      -4.053  -8.513 -11.238  1.00 92.63           H  
ATOM   4340  CA  VAL A 276      -3.386  -7.410  -9.524  1.00 92.63           C  
ATOM   4341  HA  VAL A 276      -3.246  -7.786  -8.511  1.00 92.63           H  
ATOM   4342  C   VAL A 276      -4.061  -6.045  -9.421  1.00 92.63           C  
ATOM   4343  CB  VAL A 276      -2.002  -7.288 -10.192  1.00 92.63           C  
ATOM   4344  HB  VAL A 276      -2.120  -6.866 -11.191  1.00 92.63           H  
ATOM   4345  O   VAL A 276      -4.164  -5.490  -8.329  1.00 92.63           O  
ATOM   4346  CG1 VAL A 276      -1.058  -6.382  -9.392  1.00 92.63           C  
ATOM   4347 HG11 VAL A 276      -0.106  -6.286  -9.913  1.00 92.63           H  
ATOM   4348 HG12 VAL A 276      -1.485  -5.386  -9.279  1.00 92.63           H  
ATOM   4349 HG13 VAL A 276      -0.880  -6.807  -8.404  1.00 92.63           H  
ATOM   4350  CG2 VAL A 276      -1.321  -8.656 -10.326  1.00 92.63           C  
ATOM   4351 HG21 VAL A 276      -1.896  -9.302 -10.988  1.00 92.63           H  
ATOM   4352 HG22 VAL A 276      -1.226  -9.129  -9.349  1.00 92.63           H  
ATOM   4353 HG23 VAL A 276      -0.333  -8.523 -10.768  1.00 92.63           H  
ATOM   4354  N   SER A 277      -4.594  -5.542 -10.538  1.00 93.11           N  
ATOM   4355  H   SER A 277      -4.497  -6.081 -11.387  1.00 93.11           H  
ATOM   4356  CA  SER A 277      -5.331  -4.275 -10.604  1.00 93.11           C  
ATOM   4357  HA  SER A 277      -4.657  -3.458 -10.345  1.00 93.11           H  
ATOM   4358  C   SER A 277      -6.513  -4.260  -9.628  1.00 93.11           C  
ATOM   4359  CB  SER A 277      -5.824  -4.071 -12.040  1.00 93.11           C  
ATOM   4360  HB2 SER A 277      -6.598  -4.802 -12.274  1.00 93.11           H  
ATOM   4361  HB3 SER A 277      -4.993  -4.229 -12.728  1.00 93.11           H  
ATOM   4362  O   SER A 277      -6.661  -3.334  -8.826  1.00 93.11           O  
ATOM   4363  OG  SER A 277      -6.329  -2.764 -12.241  1.00 93.11           O  
ATOM   4364  HG  SER A 277      -5.757  -2.407 -12.924  1.00 93.11           H  
ATOM   4365  N   SER A 278      -7.320  -5.325  -9.621  1.00 93.22           N  
ATOM   4366  H   SER A 278      -7.181  -6.046 -10.315  1.00 93.22           H  
ATOM   4367  CA  SER A 278      -8.424  -5.503  -8.678  1.00 93.22           C  
ATOM   4368  HA  SER A 278      -9.107  -4.658  -8.768  1.00 93.22           H  
ATOM   4369  C   SER A 278      -7.926  -5.543  -7.236  1.00 93.22           C  
ATOM   4370  CB  SER A 278      -9.196  -6.787  -8.998  1.00 93.22           C  
ATOM   4371  HB2 SER A 278      -8.503  -7.626  -9.053  1.00 93.22           H  
ATOM   4372  HB3 SER A 278      -9.927  -6.983  -8.213  1.00 93.22           H  
ATOM   4373  O   SER A 278      -8.491  -4.861  -6.379  1.00 93.22           O  
ATOM   4374  OG  SER A 278      -9.869  -6.650 -10.233  1.00 93.22           O  
ATOM   4375  HG  SER A 278     -10.730  -6.247 -10.098  1.00 93.22           H  
ATOM   4376  N   ARG A 279      -6.840  -6.272  -6.946  1.00 93.69           N  
ATOM   4377  H   ARG A 279      -6.394  -6.801  -7.681  1.00 93.69           H  
ATOM   4378  CA  ARG A 279      -6.298  -6.352  -5.583  1.00 93.69           C  
ATOM   4379  HA  ARG A 279      -7.127  -6.652  -4.942  1.00 93.69           H  
ATOM   4380  C   ARG A 279      -5.807  -5.003  -5.054  1.00 93.69           C  
ATOM   4381  CB  ARG A 279      -5.184  -7.410  -5.527  1.00 93.69           C  
ATOM   4382  HB2 ARG A 279      -5.572  -8.360  -5.893  1.00 93.69           H  
ATOM   4383  HB3 ARG A 279      -4.363  -7.109  -6.178  1.00 93.69           H  
ATOM   4384  O   ARG A 279      -6.059  -4.708  -3.881  1.00 93.69           O  
ATOM   4385  CG  ARG A 279      -4.635  -7.612  -4.107  1.00 93.69           C  
ATOM   4386  HG2 ARG A 279      -4.207  -6.683  -3.730  1.00 93.69           H  
ATOM   4387  HG3 ARG A 279      -3.832  -8.348  -4.146  1.00 93.69           H  
ATOM   4388  CD  ARG A 279      -5.728  -8.111  -3.157  1.00 93.69           C  
ATOM   4389  HD2 ARG A 279      -6.149  -9.029  -3.566  1.00 93.69           H  
ATOM   4390  HD3 ARG A 279      -6.514  -7.358  -3.087  1.00 93.69           H  
ATOM   4391  NE  ARG A 279      -5.202  -8.363  -1.807  1.00 93.69           N  
ATOM   4392  HE  ARG A 279      -4.207  -8.239  -1.688  1.00 93.69           H  
ATOM   4393  NH1 ARG A 279      -7.213  -8.930  -0.860  1.00 93.69           N  
ATOM   4394 HH11 ARG A 279      -7.649  -8.806  -1.762  1.00 93.69           H  
ATOM   4395 HH12 ARG A 279      -7.770  -9.214  -0.066  1.00 93.69           H  
ATOM   4396  NH2 ARG A 279      -5.362  -8.902   0.395  1.00 93.69           N  
ATOM   4397 HH21 ARG A 279      -5.926  -9.164   1.190  1.00 93.69           H  
ATOM   4398 HH22 ARG A 279      -4.366  -8.756   0.486  1.00 93.69           H  
ATOM   4399  CZ  ARG A 279      -5.926  -8.730  -0.767  1.00 93.69           C  
ATOM   4400  N   CYS A 280      -5.152  -4.200  -5.892  1.00 93.83           N  
ATOM   4401  H   CYS A 280      -4.912  -4.558  -6.806  1.00 93.83           H  
ATOM   4402  CA  CYS A 280      -4.714  -2.844  -5.553  1.00 93.83           C  
ATOM   4403  HA  CYS A 280      -4.079  -2.874  -4.668  1.00 93.83           H  
ATOM   4404  C   CYS A 280      -5.907  -1.931  -5.222  1.00 93.83           C  
ATOM   4405  CB  CYS A 280      -3.883  -2.287  -6.719  1.00 93.83           C  
ATOM   4406  HB2 CYS A 280      -3.709  -1.220  -6.576  1.00 93.83           H  
ATOM   4407  HB3 CYS A 280      -4.419  -2.431  -7.657  1.00 93.83           H  
ATOM   4408  O   CYS A 280      -5.860  -1.175  -4.255  1.00 93.83           O  
ATOM   4409  SG  CYS A 280      -2.279  -3.135  -6.808  1.00 93.83           S  
ATOM   4410  HG  CYS A 280      -1.670  -2.463  -5.827  1.00 93.83           H  
ATOM   4411  N   LYS A 281      -7.018  -2.049  -5.963  1.00 92.42           N  
ATOM   4412  H   LYS A 281      -6.987  -2.674  -6.756  1.00 92.42           H  
ATOM   4413  CA  LYS A 281      -8.239  -1.249  -5.745  1.00 92.42           C  
ATOM   4414  HA  LYS A 281      -7.957  -0.204  -5.611  1.00 92.42           H  
ATOM   4415  C   LYS A 281      -9.009  -1.629  -4.474  1.00 92.42           C  
ATOM   4416  CB  LYS A 281      -9.147  -1.356  -6.983  1.00 92.42           C  
ATOM   4417  HB2 LYS A 281     -10.107  -0.889  -6.765  1.00 92.42           H  
ATOM   4418  HB3 LYS A 281      -9.320  -2.407  -7.213  1.00 92.42           H  
ATOM   4419  O   LYS A 281      -9.689  -0.787  -3.903  1.00 92.42           O  
ATOM   4420  CG  LYS A 281      -8.534  -0.653  -8.204  1.00 92.42           C  
ATOM   4421  HG2 LYS A 281      -8.522   0.421  -8.020  1.00 92.42           H  
ATOM   4422  HG3 LYS A 281      -7.506  -0.985  -8.346  1.00 92.42           H  
ATOM   4423  CD  LYS A 281      -9.321  -0.921  -9.492  1.00 92.42           C  
ATOM   4424  HD2 LYS A 281     -10.334  -0.531  -9.388  1.00 92.42           H  
ATOM   4425  HD3 LYS A 281      -9.359  -1.996  -9.666  1.00 92.42           H  
ATOM   4426  CE  LYS A 281      -8.608  -0.237 -10.666  1.00 92.42           C  
ATOM   4427  HE2 LYS A 281      -7.576  -0.587 -10.685  1.00 92.42           H  
ATOM   4428  HE3 LYS A 281      -8.591   0.838 -10.487  1.00 92.42           H  
ATOM   4429  NZ  LYS A 281      -9.252  -0.537 -11.969  1.00 92.42           N  
ATOM   4430  HZ1 LYS A 281      -9.176  -1.523 -12.173  1.00 92.42           H  
ATOM   4431  HZ2 LYS A 281      -8.780  -0.048 -12.716  1.00 92.42           H  
ATOM   4432  HZ3 LYS A 281     -10.225  -0.265 -11.974  1.00 92.42           H  
ATOM   4433  N   MET A 282      -8.915  -2.877  -4.010  1.00 88.01           N  
ATOM   4434  H   MET A 282      -8.389  -3.535  -4.567  1.00 88.01           H  
ATOM   4435  CA  MET A 282      -9.748  -3.380  -2.905  1.00 88.01           C  
ATOM   4436  HA  MET A 282     -10.785  -3.102  -3.093  1.00 88.01           H  
ATOM   4437  C   MET A 282      -9.395  -2.844  -1.510  1.00 88.01           C  
ATOM   4438  CB  MET A 282      -9.649  -4.910  -2.841  1.00 88.01           C  
ATOM   4439  HB2 MET A 282      -9.978  -5.247  -1.858  1.00 88.01           H  
ATOM   4440  HB3 MET A 282      -8.611  -5.217  -2.966  1.00 88.01           H  
ATOM   4441  O   MET A 282     -10.217  -2.927  -0.598  1.00 88.01           O  
ATOM   4442  CG  MET A 282     -10.520  -5.617  -3.877  1.00 88.01           C  
ATOM   4443  HG2 MET A 282     -11.560  -5.323  -3.736  1.00 88.01           H  
ATOM   4444  HG3 MET A 282     -10.225  -5.305  -4.878  1.00 88.01           H  
ATOM   4445  SD  MET A 282     -10.398  -7.423  -3.765  1.00 88.01           S  
ATOM   4446  CE  MET A 282     -11.525  -7.713  -2.375  1.00 88.01           C  
ATOM   4447  HE1 MET A 282     -11.598  -8.783  -2.186  1.00 88.01           H  
ATOM   4448  HE2 MET A 282     -12.515  -7.332  -2.624  1.00 88.01           H  
ATOM   4449  HE3 MET A 282     -11.158  -7.208  -1.481  1.00 88.01           H  
ATOM   4450  N   SER A 283      -8.150  -2.443  -1.255  1.00 85.34           N  
ATOM   4451  H   SER A 283      -7.501  -2.359  -2.024  1.00 85.34           H  
ATOM   4452  CA  SER A 283      -7.688  -2.158   0.116  1.00 85.34           C  
ATOM   4453  HA  SER A 283      -8.500  -1.686   0.668  1.00 85.34           H  
ATOM   4454  C   SER A 283      -6.547  -1.154   0.143  1.00 85.34           C  
ATOM   4455  CB  SER A 283      -7.304  -3.454   0.845  1.00 85.34           C  
ATOM   4456  HB2 SER A 283      -6.647  -4.048   0.209  1.00 85.34           H  
ATOM   4457  HB3 SER A 283      -6.784  -3.222   1.775  1.00 85.34           H  
ATOM   4458  O   SER A 283      -5.518  -1.409   0.762  1.00 85.34           O  
ATOM   4459  OG  SER A 283      -8.461  -4.197   1.172  1.00 85.34           O  
ATOM   4460  HG  SER A 283      -9.157  -3.925   0.569  1.00 85.34           H  
ATOM   4461  N   ILE A 284      -6.756  -0.011  -0.503  1.00 92.88           N  
ATOM   4462  H   ILE A 284      -7.620   0.107  -1.014  1.00 92.88           H  
ATOM   4463  CA  ILE A 284      -5.777   1.073  -0.578  1.00 92.88           C  
ATOM   4464  HA  ILE A 284      -4.886   0.669  -1.058  1.00 92.88           H  
ATOM   4465  C   ILE A 284      -5.398   1.548   0.833  1.00 92.88           C  
ATOM   4466  CB  ILE A 284      -6.306   2.210  -1.481  1.00 92.88           C  
ATOM   4467  HB  ILE A 284      -7.227   2.604  -1.049  1.00 92.88           H  
ATOM   4468  O   ILE A 284      -6.263   1.841   1.671  1.00 92.88           O  
ATOM   4469  CG1 ILE A 284      -6.614   1.633  -2.880  1.00 92.88           C  
ATOM   4470 HG12 ILE A 284      -5.697   1.218  -3.300  1.00 92.88           H  
ATOM   4471 HG13 ILE A 284      -7.342   0.825  -2.795  1.00 92.88           H  
ATOM   4472  CG2 ILE A 284      -5.284   3.354  -1.604  1.00 92.88           C  
ATOM   4473 HG21 ILE A 284      -5.705   4.176  -2.183  1.00 92.88           H  
ATOM   4474 HG22 ILE A 284      -4.385   2.995  -2.103  1.00 92.88           H  
ATOM   4475 HG23 ILE A 284      -5.025   3.757  -0.625  1.00 92.88           H  
ATOM   4476  CD1 ILE A 284      -7.201   2.618  -3.882  1.00 92.88           C  
ATOM   4477 HD11 ILE A 284      -8.102   3.076  -3.473  1.00 92.88           H  
ATOM   4478 HD12 ILE A 284      -6.470   3.376  -4.164  1.00 92.88           H  
ATOM   4479 HD13 ILE A 284      -7.489   2.046  -4.764  1.00 92.88           H  
ATOM   4480  N   ALA A 285      -4.098   1.621   1.114  1.00 91.65           N  
ATOM   4481  H   ALA A 285      -3.441   1.373   0.388  1.00 91.65           H  
ATOM   4482  CA  ALA A 285      -3.561   2.075   2.388  1.00 91.65           C  
ATOM   4483  HA  ALA A 285      -3.940   1.409   3.164  1.00 91.65           H  
ATOM   4484  C   ALA A 285      -4.029   3.505   2.702  1.00 91.65           C  
ATOM   4485  CB  ALA A 285      -2.034   1.961   2.374  1.00 91.65           C  
ATOM   4486  HB1 ALA A 285      -1.612   2.688   1.681  1.00 91.65           H  
ATOM   4487  HB2 ALA A 285      -1.737   0.963   2.050  1.00 91.65           H  
ATOM   4488  HB3 ALA A 285      -1.627   2.146   3.368  1.00 91.65           H  
ATOM   4489  O   ALA A 285      -4.364   4.284   1.816  1.00 91.65           O  
ATOM   4490  N   GLY A 286      -4.094   3.860   3.986  1.00 90.09           N  
ATOM   4491  H   GLY A 286      -3.731   3.215   4.674  1.00 90.09           H  
ATOM   4492  CA  GLY A 286      -4.583   5.174   4.431  1.00 90.09           C  
ATOM   4493  HA2 GLY A 286      -4.227   5.941   3.743  1.00 90.09           H  
ATOM   4494  HA3 GLY A 286      -4.172   5.397   5.416  1.00 90.09           H  
ATOM   4495  C   GLY A 286      -6.111   5.311   4.505  1.00 90.09           C  
ATOM   4496  O   GLY A 286      -6.604   6.087   5.316  1.00 90.09           O  
ATOM   4497  N   ASN A 287      -6.885   4.480   3.800  1.00 92.07           N  
ATOM   4498  H   ASN A 287      -6.435   3.918   3.092  1.00 92.07           H  
ATOM   4499  CA  ASN A 287      -8.353   4.583   3.745  1.00 92.07           C  
ATOM   4500  HA  ASN A 287      -8.620   5.626   3.916  1.00 92.07           H  
ATOM   4501  C   ASN A 287      -9.075   3.789   4.850  1.00 92.07           C  
ATOM   4502  CB  ASN A 287      -8.828   4.254   2.322  1.00 92.07           C  
ATOM   4503  HB2 ASN A 287      -9.916   4.274   2.275  1.00 92.07           H  
ATOM   4504  HB3 ASN A 287      -8.491   3.264   2.015  1.00 92.07           H  
ATOM   4505  O   ASN A 287     -10.074   3.110   4.618  1.00 92.07           O  
ATOM   4506  CG  ASN A 287      -8.325   5.304   1.359  1.00 92.07           C  
ATOM   4507  ND2 ASN A 287      -7.283   5.016   0.619  1.00 92.07           N  
ATOM   4508 HD21 ASN A 287      -6.945   5.742   0.004  1.00 92.07           H  
ATOM   4509 HD22 ASN A 287      -6.832   4.113   0.659  1.00 92.07           H  
ATOM   4510  OD1 ASN A 287      -8.819   6.416   1.344  1.00 92.07           O  
ATOM   4511  N   LYS A 288      -8.556   3.810   6.086  1.00 91.16           N  
ATOM   4512  H   LYS A 288      -7.778   4.434   6.245  1.00 91.16           H  
ATOM   4513  CA  LYS A 288      -9.221   3.140   7.226  1.00 91.16           C  
ATOM   4514  HA  LYS A 288      -9.426   2.098   6.981  1.00 91.16           H  
ATOM   4515  C   LYS A 288     -10.598   3.747   7.517  1.00 91.16           C  
ATOM   4516  CB  LYS A 288      -8.349   3.173   8.488  1.00 91.16           C  
ATOM   4517  HB2 LYS A 288      -7.995   4.189   8.662  1.00 91.16           H  
ATOM   4518  HB3 LYS A 288      -8.978   2.892   9.332  1.00 91.16           H  
ATOM   4519  O   LYS A 288     -11.563   3.001   7.616  1.00 91.16           O  
ATOM   4520  CG  LYS A 288      -7.155   2.206   8.442  1.00 91.16           C  
ATOM   4521  HG2 LYS A 288      -6.455   2.509   7.663  1.00 91.16           H  
ATOM   4522  HG3 LYS A 288      -7.514   1.197   8.240  1.00 91.16           H  
ATOM   4523  CD  LYS A 288      -6.459   2.230   9.811  1.00 91.16           C  
ATOM   4524  HD2 LYS A 288      -6.075   3.232  10.000  1.00 91.16           H  
ATOM   4525  HD3 LYS A 288      -7.203   2.010  10.576  1.00 91.16           H  
ATOM   4526  CE  LYS A 288      -5.317   1.217   9.948  1.00 91.16           C  
ATOM   4527  HE2 LYS A 288      -4.491   1.507   9.298  1.00 91.16           H  
ATOM   4528  HE3 LYS A 288      -5.682   0.238   9.639  1.00 91.16           H  
ATOM   4529  NZ  LYS A 288      -4.872   1.153  11.366  1.00 91.16           N  
ATOM   4530  HZ1 LYS A 288      -4.515   2.041  11.688  1.00 91.16           H  
ATOM   4531  HZ2 LYS A 288      -5.653   0.942  11.971  1.00 91.16           H  
ATOM   4532  HZ3 LYS A 288      -4.167   0.446  11.517  1.00 91.16           H  
ATOM   4533  N   ALA A 289     -10.695   5.078   7.559  1.00 94.35           N  
ATOM   4534  H   ALA A 289      -9.856   5.629   7.450  1.00 94.35           H  
ATOM   4535  CA  ALA A 289     -11.936   5.785   7.880  1.00 94.35           C  
ATOM   4536  HA  ALA A 289     -12.258   5.488   8.878  1.00 94.35           H  
ATOM   4537  C   ALA A 289     -13.087   5.447   6.914  1.00 94.35           C  
ATOM   4538  CB  ALA A 289     -11.647   7.289   7.903  1.00 94.35           C  
ATOM   4539  HB1 ALA A 289     -11.289   7.626   6.930  1.00 94.35           H  
ATOM   4540  HB2 ALA A 289     -12.568   7.821   8.142  1.00 94.35           H  
ATOM   4541  HB3 ALA A 289     -10.905   7.516   8.667  1.00 94.35           H  
ATOM   4542  O   ALA A 289     -14.186   5.157   7.369  1.00 94.35           O  
ATOM   4543  N   MET A 290     -12.838   5.388   5.600  1.00 94.60           N  
ATOM   4544  H   MET A 290     -11.933   5.671   5.252  1.00 94.60           H  
ATOM   4545  CA  MET A 290     -13.860   4.959   4.632  1.00 94.60           C  
ATOM   4546  HA  MET A 290     -14.725   5.620   4.688  1.00 94.60           H  
ATOM   4547  C   MET A 290     -14.351   3.532   4.900  1.00 94.60           C  
ATOM   4548  CB  MET A 290     -13.304   4.995   3.209  1.00 94.60           C  
ATOM   4549  HB2 MET A 290     -12.385   4.411   3.162  1.00 94.60           H  
ATOM   4550  HB3 MET A 290     -14.035   4.514   2.559  1.00 94.60           H  
ATOM   4551  O   MET A 290     -15.550   3.265   4.884  1.00 94.60           O  
ATOM   4552  CG  MET A 290     -13.037   6.384   2.637  1.00 94.60           C  
ATOM   4553  HG2 MET A 290     -12.204   6.861   3.153  1.00 94.60           H  
ATOM   4554  HG3 MET A 290     -13.932   7.000   2.722  1.00 94.60           H  
ATOM   4555  SD  MET A 290     -12.637   6.151   0.894  1.00 94.60           S  
ATOM   4556  CE  MET A 290     -12.332   7.811   0.281  1.00 94.60           C  
ATOM   4557  HE1 MET A 290     -12.624   7.848  -0.768  1.00 94.60           H  
ATOM   4558  HE2 MET A 290     -11.257   7.989   0.312  1.00 94.60           H  
ATOM   4559  HE3 MET A 290     -12.890   8.548   0.859  1.00 94.60           H  
ATOM   4560  N   ARG A 291     -13.431   2.604   5.194  1.00 93.90           N  
ATOM   4561  H   ARG A 291     -12.460   2.883   5.217  1.00 93.90           H  
ATOM   4562  CA  ARG A 291     -13.788   1.209   5.488  1.00 93.90           C  
ATOM   4563  HA  ARG A 291     -14.465   0.853   4.711  1.00 93.90           H  
ATOM   4564  C   ARG A 291     -14.569   1.080   6.800  1.00 93.90           C  
ATOM   4565  CB  ARG A 291     -12.537   0.326   5.497  1.00 93.90           C  
ATOM   4566  HB2 ARG A 291     -11.840   0.673   6.261  1.00 93.90           H  
ATOM   4567  HB3 ARG A 291     -12.870  -0.684   5.737  1.00 93.90           H  
ATOM   4568  O   ARG A 291     -15.484   0.264   6.881  1.00 93.90           O  
ATOM   4569  CG  ARG A 291     -11.838   0.223   4.137  1.00 93.90           C  
ATOM   4570  HG2 ARG A 291     -11.537   1.206   3.776  1.00 93.90           H  
ATOM   4571  HG3 ARG A 291     -12.544  -0.194   3.419  1.00 93.90           H  
ATOM   4572  CD  ARG A 291     -10.617  -0.704   4.210  1.00 93.90           C  
ATOM   4573  HD2 ARG A 291     -10.329  -0.949   3.188  1.00 93.90           H  
ATOM   4574  HD3 ARG A 291     -10.893  -1.625   4.723  1.00 93.90           H  
ATOM   4575  NE  ARG A 291      -9.474  -0.060   4.886  1.00 93.90           N  
ATOM   4576  HE  ARG A 291      -9.601   0.917   5.109  1.00 93.90           H  
ATOM   4577  NH1 ARG A 291      -7.980  -1.785   4.601  1.00 93.90           N  
ATOM   4578 HH11 ARG A 291      -7.027  -2.119   4.588  1.00 93.90           H  
ATOM   4579 HH12 ARG A 291      -8.706  -2.320   4.146  1.00 93.90           H  
ATOM   4580  NH2 ARG A 291      -7.288   0.132   5.500  1.00 93.90           N  
ATOM   4581 HH21 ARG A 291      -7.458   1.106   5.705  1.00 93.90           H  
ATOM   4582 HH22 ARG A 291      -6.345  -0.227   5.445  1.00 93.90           H  
ATOM   4583  CZ  ARG A 291      -8.262  -0.575   5.001  1.00 93.90           C  
ATOM   4584  N   TYR A 292     -14.238   1.894   7.801  1.00 95.91           N  
ATOM   4585  H   TYR A 292     -13.437   2.499   7.684  1.00 95.91           H  
ATOM   4586  CA  TYR A 292     -15.000   1.992   9.047  1.00 95.91           C  
ATOM   4587  HA  TYR A 292     -15.154   0.996   9.460  1.00 95.91           H  
ATOM   4588  C   TYR A 292     -16.397   2.565   8.800  1.00 95.91           C  
ATOM   4589  CB  TYR A 292     -14.224   2.834  10.074  1.00 95.91           C  
ATOM   4590  HB2 TYR A 292     -14.022   3.810   9.633  1.00 95.91           H  
ATOM   4591  HB3 TYR A 292     -14.860   2.983  10.946  1.00 95.91           H  
ATOM   4592  O   TYR A 292     -17.364   2.003   9.300  1.00 95.91           O  
ATOM   4593  CG  TYR A 292     -12.893   2.285  10.559  1.00 95.91           C  
ATOM   4594  CD1 TYR A 292     -12.521   0.947  10.323  1.00 95.91           C  
ATOM   4595  HD1 TYR A 292     -13.178   0.263   9.806  1.00 95.91           H  
ATOM   4596  CD2 TYR A 292     -12.018   3.132  11.273  1.00 95.91           C  
ATOM   4597  HD2 TYR A 292     -12.303   4.153  11.478  1.00 95.91           H  
ATOM   4598  CE1 TYR A 292     -11.276   0.478  10.764  1.00 95.91           C  
ATOM   4599  HE1 TYR A 292     -10.983  -0.547  10.593  1.00 95.91           H  
ATOM   4600  CE2 TYR A 292     -10.782   2.647  11.749  1.00 95.91           C  
ATOM   4601  HE2 TYR A 292     -10.129   3.286  12.325  1.00 95.91           H  
ATOM   4602  OH  TYR A 292      -9.211   0.809  11.875  1.00 95.91           O  
ATOM   4603  HH  TYR A 292      -8.782   1.334  12.555  1.00 95.91           H  
ATOM   4604  CZ  TYR A 292     -10.406   1.316  11.479  1.00 95.91           C  
ATOM   4605  N   ALA A 293     -16.523   3.609   7.977  1.00 96.92           N  
ATOM   4606  H   ALA A 293     -15.689   4.047   7.614  1.00 96.92           H  
ATOM   4607  CA  ALA A 293     -17.806   4.211   7.628  1.00 96.92           C  
ATOM   4608  HA  ALA A 293     -18.308   4.514   8.547  1.00 96.92           H  
ATOM   4609  C   ALA A 293     -18.732   3.211   6.907  1.00 96.92           C  
ATOM   4610  CB  ALA A 293     -17.533   5.473   6.800  1.00 96.92           C  
ATOM   4611  HB1 ALA A 293     -16.873   6.144   7.350  1.00 96.92           H  
ATOM   4612  HB2 ALA A 293     -18.469   5.995   6.602  1.00 96.92           H  
ATOM   4613  HB3 ALA A 293     -17.071   5.212   5.847  1.00 96.92           H  
ATOM   4614  O   ALA A 293     -19.873   3.025   7.330  1.00 96.92           O  
ATOM   4615  N   LEU A 294     -18.217   2.484   5.904  1.00 95.68           N  
ATOM   4616  H   LEU A 294     -17.291   2.720   5.577  1.00 95.68           H  
ATOM   4617  CA  LEU A 294     -18.963   1.432   5.197  1.00 95.68           C  
ATOM   4618  HA  LEU A 294     -19.853   1.866   4.741  1.00 95.68           H  
ATOM   4619  C   LEU A 294     -19.448   0.311   6.125  1.00 95.68           C  
ATOM   4620  CB  LEU A 294     -18.066   0.791   4.124  1.00 95.68           C  
ATOM   4621  HB2 LEU A 294     -18.508  -0.170   3.859  1.00 95.68           H  
ATOM   4622  HB3 LEU A 294     -17.088   0.589   4.559  1.00 95.68           H  
ATOM   4623  O   LEU A 294     -20.536  -0.235   5.937  1.00 95.68           O  
ATOM   4624  CG  LEU A 294     -17.877   1.577   2.818  1.00 95.68           C  
ATOM   4625  HG  LEU A 294     -17.391   2.532   3.016  1.00 95.68           H  
ATOM   4626  CD1 LEU A 294     -16.979   0.723   1.915  1.00 95.68           C  
ATOM   4627 HD11 LEU A 294     -15.961   0.722   2.304  1.00 95.68           H  
ATOM   4628 HD12 LEU A 294     -16.978   1.119   0.900  1.00 95.68           H  
ATOM   4629 HD13 LEU A 294     -17.355  -0.299   1.862  1.00 95.68           H  
ATOM   4630  CD2 LEU A 294     -19.201   1.827   2.095  1.00 95.68           C  
ATOM   4631 HD21 LEU A 294     -19.828   2.504   2.675  1.00 95.68           H  
ATOM   4632 HD22 LEU A 294     -19.018   2.301   1.130  1.00 95.68           H  
ATOM   4633 HD23 LEU A 294     -19.735   0.890   1.936  1.00 95.68           H  
ATOM   4634  N   LEU A 295     -18.637  -0.068   7.116  1.00 95.58           N  
ATOM   4635  H   LEU A 295     -17.743   0.391   7.215  1.00 95.58           H  
ATOM   4636  CA  LEU A 295     -19.057  -1.040   8.119  1.00 95.58           C  
ATOM   4637  HA  LEU A 295     -19.512  -1.884   7.599  1.00 95.58           H  
ATOM   4638  C   LEU A 295     -20.138  -0.440   9.031  1.00 95.58           C  
ATOM   4639  CB  LEU A 295     -17.823  -1.542   8.887  1.00 95.58           C  
ATOM   4640  HB2 LEU A 295     -17.132  -2.006   8.184  1.00 95.58           H  
ATOM   4641  HB3 LEU A 295     -17.320  -0.688   9.341  1.00 95.58           H  
ATOM   4642  O   LEU A 295     -21.179  -1.063   9.228  1.00 95.58           O  
ATOM   4643  CG  LEU A 295     -18.166  -2.547   9.999  1.00 95.58           C  
ATOM   4644  HG  LEU A 295     -18.822  -2.060  10.721  1.00 95.58           H  
ATOM   4645  CD1 LEU A 295     -18.837  -3.820   9.463  1.00 95.58           C  
ATOM   4646 HD11 LEU A 295     -18.984  -4.517  10.287  1.00 95.58           H  
ATOM   4647 HD12 LEU A 295     -18.206  -4.276   8.700  1.00 95.58           H  
ATOM   4648 HD13 LEU A 295     -19.815  -3.571   9.050  1.00 95.58           H  
ATOM   4649  CD2 LEU A 295     -16.910  -2.966  10.750  1.00 95.58           C  
ATOM   4650 HD21 LEU A 295     -16.395  -2.079  11.121  1.00 95.58           H  
ATOM   4651 HD22 LEU A 295     -17.200  -3.572  11.608  1.00 95.58           H  
ATOM   4652 HD23 LEU A 295     -16.250  -3.542  10.101  1.00 95.58           H  
ATOM   4653  N   ALA A 296     -19.907   0.773   9.536  1.00 96.87           N  
ATOM   4654  H   ALA A 296     -19.035   1.225   9.303  1.00 96.87           H  
ATOM   4655  CA  ALA A 296     -20.783   1.481  10.463  1.00 96.87           C  
ATOM   4656  HA  ALA A 296     -20.900   0.878  11.363  1.00 96.87           H  
ATOM   4657  C   ALA A 296     -22.184   1.755   9.892  1.00 96.87           C  
ATOM   4658  CB  ALA A 296     -20.089   2.783  10.875  1.00 96.87           C  
ATOM   4659  HB1 ALA A 296     -19.136   2.554  11.351  1.00 96.87           H  
ATOM   4660  HB2 ALA A 296     -19.917   3.411  10.001  1.00 96.87           H  
ATOM   4661  HB3 ALA A 296     -20.710   3.329  11.585  1.00 96.87           H  
ATOM   4662  O   ALA A 296     -23.139   1.866  10.656  1.00 96.87           O  
ATOM   4663  N   GLN A 297     -22.354   1.853   8.568  1.00 95.99           N  
ATOM   4664  H   GLN A 297     -21.534   1.849   7.978  1.00 95.99           H  
ATOM   4665  CA  GLN A 297     -23.672   2.026   7.936  1.00 95.99           C  
ATOM   4666  HA  GLN A 297     -24.116   2.963   8.273  1.00 95.99           H  
ATOM   4667  C   GLN A 297     -24.689   0.933   8.288  1.00 95.99           C  
ATOM   4668  CB  GLN A 297     -23.525   2.091   6.412  1.00 95.99           C  
ATOM   4669  HB2 GLN A 297     -24.492   1.866   5.962  1.00 95.99           H  
ATOM   4670  HB3 GLN A 297     -22.809   1.345   6.066  1.00 95.99           H  
ATOM   4671  O   GLN A 297     -25.884   1.187   8.222  1.00 95.99           O  
ATOM   4672  CG  GLN A 297     -23.111   3.486   5.933  1.00 95.99           C  
ATOM   4673  HG2 GLN A 297     -23.743   4.233   6.414  1.00 95.99           H  
ATOM   4674  HG3 GLN A 297     -22.075   3.684   6.211  1.00 95.99           H  
ATOM   4675  CD  GLN A 297     -23.272   3.637   4.424  1.00 95.99           C  
ATOM   4676  NE2 GLN A 297     -23.442   4.840   3.926  1.00 95.99           N  
ATOM   4677 HE21 GLN A 297     -23.512   5.652   4.522  1.00 95.99           H  
ATOM   4678 HE22 GLN A 297     -23.646   4.888   2.938  1.00 95.99           H  
ATOM   4679  OE1 GLN A 297     -23.283   2.681   3.666  1.00 95.99           O  
ATOM   4680  N   LYS A 298     -24.232  -0.260   8.679  1.00 95.75           N  
ATOM   4681  H   LYS A 298     -23.232  -0.382   8.762  1.00 95.75           H  
ATOM   4682  CA  LYS A 298     -25.095  -1.423   8.935  1.00 95.75           C  
ATOM   4683  HA  LYS A 298     -25.953  -1.382   8.263  1.00 95.75           H  
ATOM   4684  C   LYS A 298     -25.696  -1.459  10.339  1.00 95.75           C  
ATOM   4685  CB  LYS A 298     -24.305  -2.708   8.659  1.00 95.75           C  
ATOM   4686  HB2 LYS A 298     -23.465  -2.773   9.350  1.00 95.75           H  
ATOM   4687  HB3 LYS A 298     -24.953  -3.571   8.815  1.00 95.75           H  
ATOM   4688  O   LYS A 298     -26.442  -2.386  10.633  1.00 95.75           O  
ATOM   4689  CG  LYS A 298     -23.794  -2.723   7.216  1.00 95.75           C  
ATOM   4690  HG2 LYS A 298     -23.120  -1.882   7.056  1.00 95.75           H  
ATOM   4691  HG3 LYS A 298     -24.643  -2.625   6.541  1.00 95.75           H  
ATOM   4692  CD  LYS A 298     -23.034  -4.005   6.887  1.00 95.75           C  
ATOM   4693  HD2 LYS A 298     -23.706  -4.858   6.975  1.00 95.75           H  
ATOM   4694  HD3 LYS A 298     -22.185  -4.111   7.563  1.00 95.75           H  
ATOM   4695  CE  LYS A 298     -22.561  -3.825   5.444  1.00 95.75           C  
ATOM   4696  HE2 LYS A 298     -23.431  -3.574   4.837  1.00 95.75           H  
ATOM   4697  HE3 LYS A 298     -21.892  -2.965   5.402  1.00 95.75           H  
ATOM   4698  NZ  LYS A 298     -21.903  -5.029   4.895  1.00 95.75           N  
ATOM   4699  HZ1 LYS A 298     -21.683  -4.857   3.924  1.00 95.75           H  
ATOM   4700  HZ2 LYS A 298     -21.042  -5.215   5.390  1.00 95.75           H  
ATOM   4701  HZ3 LYS A 298     -22.540  -5.812   4.929  1.00 95.75           H  
ATOM   4702  N   PHE A 299     -25.327  -0.512  11.197  1.00 97.50           N  
ATOM   4703  H   PHE A 299     -24.780   0.267  10.858  1.00 97.50           H  
ATOM   4704  CA  PHE A 299     -25.649  -0.541  12.619  1.00 97.50           C  
ATOM   4705  HA  PHE A 299     -26.268  -1.412  12.833  1.00 97.50           H  
ATOM   4706  C   PHE A 299     -26.448   0.678  13.046  1.00 97.50           C  
ATOM   4707  CB  PHE A 299     -24.366  -0.677  13.444  1.00 97.50           C  
ATOM   4708  HB2 PHE A 299     -24.631  -0.775  14.496  1.00 97.50           H  
ATOM   4709  HB3 PHE A 299     -23.769   0.228  13.332  1.00 97.50           H  
ATOM   4710  O   PHE A 299     -26.426   1.724  12.388  1.00 97.50           O  
ATOM   4711  CG  PHE A 299     -23.541  -1.878  13.050  1.00 97.50           C  
ATOM   4712  CD1 PHE A 299     -23.978  -3.172  13.379  1.00 97.50           C  
ATOM   4713  HD1 PHE A 299     -24.885  -3.302  13.951  1.00 97.50           H  
ATOM   4714  CD2 PHE A 299     -22.380  -1.705  12.285  1.00 97.50           C  
ATOM   4715  HD2 PHE A 299     -22.060  -0.708  12.019  1.00 97.50           H  
ATOM   4716  CE1 PHE A 299     -23.253  -4.292  12.939  1.00 97.50           C  
ATOM   4717  HE1 PHE A 299     -23.594  -5.283  13.199  1.00 97.50           H  
ATOM   4718  CE2 PHE A 299     -21.663  -2.821  11.835  1.00 97.50           C  
ATOM   4719  HE2 PHE A 299     -20.785  -2.681  11.221  1.00 97.50           H  
ATOM   4720  CZ  PHE A 299     -22.105  -4.114  12.149  1.00 97.50           C  
ATOM   4721  HZ  PHE A 299     -21.565  -4.973  11.779  1.00 97.50           H  
ATOM   4722  N   ASP A 300     -27.117   0.505  14.180  1.00 96.93           N  
ATOM   4723  H   ASP A 300     -27.072  -0.398  14.631  1.00 96.93           H  
ATOM   4724  CA  ASP A 300     -28.011   1.478  14.785  1.00 96.93           C  
ATOM   4725  HA  ASP A 300     -28.868   1.606  14.124  1.00 96.93           H  
ATOM   4726  C   ASP A 300     -27.344   2.849  14.985  1.00 96.93           C  
ATOM   4727  CB  ASP A 300     -28.516   0.876  16.096  1.00 96.93           C  
ATOM   4728  HB2 ASP A 300     -28.880  -0.135  15.912  1.00 96.93           H  
ATOM   4729  HB3 ASP A 300     -27.692   0.812  16.807  1.00 96.93           H  
ATOM   4730  O   ASP A 300     -26.209   2.963  15.473  1.00 96.93           O  
ATOM   4731  CG  ASP A 300     -29.657   1.688  16.686  1.00 96.93           C  
ATOM   4732  OD1 ASP A 300     -30.623   1.917  15.934  1.00 96.93           O  
ATOM   4733  OD2 ASP A 300     -29.539   2.018  17.888  1.00 96.93           O  
ATOM   4734  N   LYS A 301     -28.045   3.899  14.554  1.00 96.34           N  
ATOM   4735  H   LYS A 301     -29.022   3.750  14.349  1.00 96.34           H  
ATOM   4736  CA  LYS A 301     -27.555   5.280  14.593  1.00 96.34           C  
ATOM   4737  HA  LYS A 301     -26.465   5.273  14.602  1.00 96.34           H  
ATOM   4738  C   LYS A 301     -27.974   5.941  15.891  1.00 96.34           C  
ATOM   4739  CB  LYS A 301     -28.038   6.077  13.370  1.00 96.34           C  
ATOM   4740  HB2 LYS A 301     -29.126   6.147  13.398  1.00 96.34           H  
ATOM   4741  HB3 LYS A 301     -27.637   7.088  13.440  1.00 96.34           H  
ATOM   4742  O   LYS A 301     -29.024   5.629  16.432  1.00 96.34           O  
ATOM   4743  CG  LYS A 301     -27.617   5.478  12.018  1.00 96.34           C  
ATOM   4744  HG2 LYS A 301     -27.880   6.184  11.230  1.00 96.34           H  
ATOM   4745  HG3 LYS A 301     -28.163   4.551  11.845  1.00 96.34           H  
ATOM   4746  CD  LYS A 301     -26.114   5.192  11.965  1.00 96.34           C  
ATOM   4747  HD2 LYS A 301     -25.886   4.392  12.669  1.00 96.34           H  
ATOM   4748  HD3 LYS A 301     -25.565   6.091  12.245  1.00 96.34           H  
ATOM   4749  CE  LYS A 301     -25.691   4.738  10.575  1.00 96.34           C  
ATOM   4750  HE2 LYS A 301     -25.901   5.539   9.867  1.00 96.34           H  
ATOM   4751  HE3 LYS A 301     -26.277   3.862  10.297  1.00 96.34           H  
ATOM   4752  NZ  LYS A 301     -24.252   4.410  10.592  1.00 96.34           N  
ATOM   4753  HZ1 LYS A 301     -24.119   3.527  11.063  1.00 96.34           H  
ATOM   4754  HZ2 LYS A 301     -23.896   4.316   9.651  1.00 96.34           H  
ATOM   4755  HZ3 LYS A 301     -23.736   5.122  11.089  1.00 96.34           H  
ATOM   4756  N   ASP A 302     -27.142   6.850  16.385  1.00 94.82           N  
ATOM   4757  H   ASP A 302     -26.307   7.096  15.874  1.00 94.82           H  
ATOM   4758  CA  ASP A 302     -27.497   7.593  17.591  1.00 94.82           C  
ATOM   4759  HA  ASP A 302     -27.873   6.871  18.316  1.00 94.82           H  
ATOM   4760  C   ASP A 302     -28.639   8.573  17.293  1.00 94.82           C  
ATOM   4761  CB  ASP A 302     -26.266   8.291  18.203  1.00 94.82           C  
ATOM   4762  HB2 ASP A 302     -26.220   9.317  17.839  1.00 94.82           H  
ATOM   4763  HB3 ASP A 302     -25.359   7.783  17.875  1.00 94.82           H  
ATOM   4764  O   ASP A 302     -28.796   9.059  16.160  1.00 94.82           O  
ATOM   4765  CG  ASP A 302     -26.275   8.323  19.738  1.00 94.82           C  
ATOM   4766  OD1 ASP A 302     -27.355   8.097  20.323  1.00 94.82           O  
ATOM   4767  OD2 ASP A 302     -25.182   8.522  20.323  1.00 94.82           O  
ATOM   4768  N   GLU A 303     -29.398   8.901  18.330  1.00 92.06           N  
ATOM   4769  H   GLU A 303     -29.156   8.510  19.229  1.00 92.06           H  
ATOM   4770  CA  GLU A 303     -30.467   9.893  18.309  1.00 92.06           C  
ATOM   4771  HA  GLU A 303     -30.296  10.590  17.489  1.00 92.06           H  
ATOM   4772  C   GLU A 303     -30.433  10.685  19.614  1.00 92.06           C  
ATOM   4773  CB  GLU A 303     -31.846   9.250  18.094  1.00 92.06           C  
ATOM   4774  HB2 GLU A 303     -32.597  10.032  18.214  1.00 92.06           H  
ATOM   4775  HB3 GLU A 303     -32.017   8.480  18.847  1.00 92.06           H  
ATOM   4776  O   GLU A 303     -30.452  10.129  20.711  1.00 92.06           O  
ATOM   4777  CG  GLU A 303     -31.987   8.646  16.687  1.00 92.06           C  
ATOM   4778  HG2 GLU A 303     -31.326   7.783  16.601  1.00 92.06           H  
ATOM   4779  HG3 GLU A 303     -31.662   9.391  15.961  1.00 92.06           H  
ATOM   4780  CD  GLU A 303     -33.418   8.214  16.337  1.00 92.06           C  
ATOM   4781  OE1 GLU A 303     -33.618   7.891  15.144  1.00 92.06           O  
ATOM   4782  OE2 GLU A 303     -34.301   8.274  17.222  1.00 92.06           O  
ATOM   4783  N   VAL A 304     -30.373  12.014  19.508  1.00 86.97           N  
ATOM   4784  H   VAL A 304     -30.425  12.443  18.595  1.00 86.97           H  
ATOM   4785  CA  VAL A 304     -30.408  12.864  20.700  1.00 86.97           C  
ATOM   4786  HA  VAL A 304     -29.844  12.367  21.490  1.00 86.97           H  
ATOM   4787  C   VAL A 304     -31.856  12.990  21.153  1.00 86.97           C  
ATOM   4788  CB  VAL A 304     -29.757  14.240  20.478  1.00 86.97           C  
ATOM   4789  HB  VAL A 304     -30.376  14.848  19.819  1.00 86.97           H  
ATOM   4790  O   VAL A 304     -32.678  13.578  20.452  1.00 86.97           O  
ATOM   4791  CG1 VAL A 304     -29.584  14.966  21.816  1.00 86.97           C  
ATOM   4792 HG11 VAL A 304     -30.535  14.989  22.348  1.00 86.97           H  
ATOM   4793 HG12 VAL A 304     -29.255  15.990  21.640  1.00 86.97           H  
ATOM   4794 HG13 VAL A 304     -28.853  14.446  22.436  1.00 86.97           H  
ATOM   4795  CG2 VAL A 304     -28.361  14.115  19.861  1.00 86.97           C  
ATOM   4796 HG21 VAL A 304     -27.836  15.068  19.927  1.00 86.97           H  
ATOM   4797 HG22 VAL A 304     -28.462  13.854  18.807  1.00 86.97           H  
ATOM   4798 HG23 VAL A 304     -27.784  13.349  20.378  1.00 86.97           H  
ATOM   4799  N   SER A 305     -32.165  12.452  22.332  1.00 87.56           N  
ATOM   4800  H   SER A 305     -31.462  11.920  22.823  1.00 87.56           H  
ATOM   4801  CA  SER A 305     -33.479  12.619  22.956  1.00 87.56           C  
ATOM   4802  HA  SER A 305     -34.247  12.349  22.232  1.00 87.56           H  
ATOM   4803  C   SER A 305     -33.701  14.072  23.376  1.00 87.56           C  
ATOM   4804  CB  SER A 305     -33.623  11.698  24.167  1.00 87.56           C  
ATOM   4805  HB2 SER A 305     -32.893  11.976  24.927  1.00 87.56           H  
ATOM   4806  HB3 SER A 305     -34.624  11.799  24.587  1.00 87.56           H  
ATOM   4807  O   SER A 305     -32.790  14.727  23.889  1.00 87.56           O  
ATOM   4808  OG  SER A 305     -33.408  10.353  23.783  1.00 87.56           O  
ATOM   4809  HG  SER A 305     -33.183  10.311  22.851  1.00 87.56           H  
ATOM   4810  N   VAL A 306     -34.920  14.570  23.164  1.00 88.10           N  
ATOM   4811  H   VAL A 306     -35.631  13.966  22.776  1.00 88.10           H  
ATOM   4812  CA  VAL A 306     -35.332  15.894  23.644  1.00 88.10           C  
ATOM   4813  HA  VAL A 306     -34.597  16.622  23.299  1.00 88.10           H  
ATOM   4814  C   VAL A 306     -35.360  15.859  25.176  1.00 88.10           C  
ATOM   4815  CB  VAL A 306     -36.708  16.299  23.082  1.00 88.10           C  
ATOM   4816  HB  VAL A 306     -37.464  15.594  23.428  1.00 88.10           H  
ATOM   4817  O   VAL A 306     -35.979  14.950  25.731  1.00 88.10           O  
ATOM   4818  CG1 VAL A 306     -37.105  17.712  23.527  1.00 88.10           C  
ATOM   4819 HG11 VAL A 306     -37.200  17.752  24.612  1.00 88.10           H  
ATOM   4820 HG12 VAL A 306     -36.359  18.439  23.206  1.00 88.10           H  
ATOM   4821 HG13 VAL A 306     -38.074  17.975  23.102  1.00 88.10           H  
ATOM   4822  CG2 VAL A 306     -36.703  16.288  21.546  1.00 88.10           C  
ATOM   4823 HG21 VAL A 306     -37.683  16.590  21.176  1.00 88.10           H  
ATOM   4824 HG22 VAL A 306     -35.946  16.980  21.178  1.00 88.10           H  
ATOM   4825 HG23 VAL A 306     -36.493  15.287  21.171  1.00 88.10           H  
ATOM   4826  N   PRO A 307     -34.682  16.786  25.873  1.00 85.00           N  
ATOM   4827  CA  PRO A 307     -34.660  16.788  27.328  1.00 85.00           C  
ATOM   4828  HA  PRO A 307     -34.408  15.792  27.692  1.00 85.00           H  
ATOM   4829  C   PRO A 307     -36.024  17.189  27.900  1.00 85.00           C  
ATOM   4830  CB  PRO A 307     -33.546  17.761  27.723  1.00 85.00           C  
ATOM   4831  HB2 PRO A 307     -32.597  17.227  27.772  1.00 85.00           H  
ATOM   4832  HB3 PRO A 307     -33.754  18.261  28.669  1.00 85.00           H  
ATOM   4833  O   PRO A 307     -36.672  18.112  27.404  1.00 85.00           O  
ATOM   4834  CG  PRO A 307     -33.520  18.740  26.556  1.00 85.00           C  
ATOM   4835  HG2 PRO A 307     -32.550  19.225  26.448  1.00 85.00           H  
ATOM   4836  HG3 PRO A 307     -34.306  19.477  26.723  1.00 85.00           H  
ATOM   4837  CD  PRO A 307     -33.871  17.873  25.349  1.00 85.00           C  
ATOM   4838  HD2 PRO A 307     -32.961  17.459  24.916  1.00 85.00           H  
ATOM   4839  HD3 PRO A 307     -34.414  18.464  24.611  1.00 85.00           H  
ATOM   4840  N   ASP A 308     -36.412  16.521  28.983  1.00 83.47           N  
ATOM   4841  H   ASP A 308     -35.845  15.755  29.318  1.00 83.47           H  
ATOM   4842  CA  ASP A 308     -37.591  16.834  29.787  1.00 83.47           C  
ATOM   4843  HA  ASP A 308     -38.016  17.776  29.439  1.00 83.47           H  
ATOM   4844  C   ASP A 308     -37.167  16.951  31.267  1.00 83.47           C  
ATOM   4845  CB  ASP A 308     -38.668  15.757  29.571  1.00 83.47           C  
ATOM   4846  HB2 ASP A 308     -38.859  15.663  28.502  1.00 83.47           H  
ATOM   4847  HB3 ASP A 308     -38.300  14.797  29.934  1.00 83.47           H  
ATOM   4848  O   ASP A 308     -36.667  15.967  31.824  1.00 83.47           O  
ATOM   4849  CG  ASP A 308     -39.994  16.092  30.266  1.00 83.47           C  
ATOM   4850  OD1 ASP A 308     -40.166  17.268  30.667  1.00 83.47           O  
ATOM   4851  OD2 ASP A 308     -40.837  15.176  30.363  1.00 83.47           O  
ATOM   4852  N   PRO A 309     -37.277  18.134  31.908  1.00 83.46           N  
ATOM   4853  CA  PRO A 309     -37.792  19.395  31.369  1.00 83.46           C  
ATOM   4854  HA  PRO A 309     -38.691  19.215  30.780  1.00 83.46           H  
ATOM   4855  C   PRO A 309     -36.777  20.161  30.500  1.00 83.46           C  
ATOM   4856  CB  PRO A 309     -38.208  20.202  32.601  1.00 83.46           C  
ATOM   4857  HB2 PRO A 309     -38.160  21.278  32.430  1.00 83.46           H  
ATOM   4858  HB3 PRO A 309     -39.214  19.909  32.900  1.00 83.46           H  
ATOM   4859  O   PRO A 309     -35.567  20.167  30.749  1.00 83.46           O  
ATOM   4860  CG  PRO A 309     -37.209  19.749  33.664  1.00 83.46           C  
ATOM   4861  HG2 PRO A 309     -37.606  19.872  34.672  1.00 83.46           H  
ATOM   4862  HG3 PRO A 309     -36.275  20.300  33.550  1.00 83.46           H  
ATOM   4863  CD  PRO A 309     -36.979  18.278  33.325  1.00 83.46           C  
ATOM   4864  HD2 PRO A 309     -35.949  17.991  33.539  1.00 83.46           H  
ATOM   4865  HD3 PRO A 309     -37.667  17.655  33.896  1.00 83.46           H  
ATOM   4866  N   MET A 310     -37.289  20.899  29.510  1.00 87.01           N  
ATOM   4867  H   MET A 310     -38.281  20.821  29.337  1.00 87.01           H  
ATOM   4868  CA  MET A 310     -36.503  21.767  28.624  1.00 87.01           C  
ATOM   4869  HA  MET A 310     -35.589  21.236  28.356  1.00 87.01           H  
ATOM   4870  C   MET A 310     -36.106  23.073  29.336  1.00 87.01           C  
ATOM   4871  CB  MET A 310     -37.296  22.009  27.326  1.00 87.01           C  
ATOM   4872  HB2 MET A 310     -38.177  22.611  27.550  1.00 87.01           H  
ATOM   4873  HB3 MET A 310     -37.639  21.050  26.939  1.00 87.01           H  
ATOM   4874  O   MET A 310     -36.758  24.107  29.202  1.00 87.01           O  
ATOM   4875  CG  MET A 310     -36.487  22.702  26.220  1.00 87.01           C  
ATOM   4876  HG2 MET A 310     -36.060  23.629  26.602  1.00 87.01           H  
ATOM   4877  HG3 MET A 310     -37.183  22.959  25.421  1.00 87.01           H  
ATOM   4878  SD  MET A 310     -35.167  21.687  25.500  1.00 87.01           S  
ATOM   4879  CE  MET A 310     -34.799  22.615  23.993  1.00 87.01           C  
ATOM   4880  HE1 MET A 310     -35.690  22.656  23.366  1.00 87.01           H  
ATOM   4881  HE2 MET A 310     -33.997  22.118  23.447  1.00 87.01           H  
ATOM   4882  HE3 MET A 310     -34.493  23.628  24.252  1.00 87.01           H  
ATOM   4883  N   THR A 311     -35.028  23.032  30.121  1.00 88.43           N  
ATOM   4884  H   THR A 311     -34.589  22.133  30.257  1.00 88.43           H  
ATOM   4885  CA  THR A 311     -34.396  24.243  30.682  1.00 88.43           C  
ATOM   4886  HA  THR A 311     -35.185  24.944  30.957  1.00 88.43           H  
ATOM   4887  C   THR A 311     -33.511  24.937  29.640  1.00 88.43           C  
ATOM   4888  CB  THR A 311     -33.588  23.945  31.955  1.00 88.43           C  
ATOM   4889  HB  THR A 311     -33.224  24.891  32.357  1.00 88.43           H  
ATOM   4890  O   THR A 311     -33.102  24.313  28.665  1.00 88.43           O  
ATOM   4891  CG2 THR A 311     -34.417  23.252  33.035  1.00 88.43           C  
ATOM   4892 HG21 THR A 311     -35.289  23.860  33.274  1.00 88.43           H  
ATOM   4893 HG22 THR A 311     -33.815  23.133  33.936  1.00 88.43           H  
ATOM   4894 HG23 THR A 311     -34.751  22.271  32.697  1.00 88.43           H  
ATOM   4895  OG1 THR A 311     -32.478  23.128  31.676  1.00 88.43           O  
ATOM   4896  HG1 THR A 311     -32.739  22.228  31.885  1.00 88.43           H  
ATOM   4897  N   ALA A 312     -33.163  26.217  29.835  1.00 86.15           N  
ATOM   4898  H   ALA A 312     -33.544  26.719  30.624  1.00 86.15           H  
ATOM   4899  CA  ALA A 312     -32.281  26.940  28.907  1.00 86.15           C  
ATOM   4900  HA  ALA A 312     -32.761  26.976  27.929  1.00 86.15           H  
ATOM   4901  C   ALA A 312     -30.918  26.238  28.718  1.00 86.15           C  
ATOM   4902  CB  ALA A 312     -32.106  28.378  29.412  1.00 86.15           C  
ATOM   4903  HB1 ALA A 312     -31.479  28.934  28.715  1.00 86.15           H  
ATOM   4904  HB2 ALA A 312     -31.631  28.381  30.394  1.00 86.15           H  
ATOM   4905  HB3 ALA A 312     -33.076  28.870  29.477  1.00 86.15           H  
ATOM   4906  O   ALA A 312     -30.460  26.067  27.588  1.00 86.15           O  
ATOM   4907  N   THR A 313     -30.309  25.766  29.813  1.00 89.51           N  
ATOM   4908  H   THR A 313     -30.693  25.989  30.720  1.00 89.51           H  
ATOM   4909  CA  THR A 313     -29.047  25.009  29.785  1.00 89.51           C  
ATOM   4910  HA  THR A 313     -28.307  25.582  29.225  1.00 89.51           H  
ATOM   4911  C   THR A 313     -29.216  23.662  29.085  1.00 89.51           C  
ATOM   4912  CB  THR A 313     -28.504  24.786  31.205  1.00 89.51           C  
ATOM   4913  HB  THR A 313     -29.144  24.078  31.733  1.00 89.51           H  
ATOM   4914  O   THR A 313     -28.455  23.353  28.170  1.00 89.51           O  
ATOM   4915  CG2 THR A 313     -27.070  24.262  31.210  1.00 89.51           C  
ATOM   4916 HG21 THR A 313     -26.720  24.139  32.235  1.00 89.51           H  
ATOM   4917 HG22 THR A 313     -27.020  23.290  30.719  1.00 89.51           H  
ATOM   4918 HG23 THR A 313     -26.414  24.956  30.684  1.00 89.51           H  
ATOM   4919  OG1 THR A 313     -28.507  26.004  31.914  1.00 89.51           O  
ATOM   4920  HG1 THR A 313     -27.947  25.884  32.684  1.00 89.51           H  
ATOM   4921  N   ALA A 314     -30.249  22.889  29.447  1.00 88.08           N  
ATOM   4922  H   ALA A 314     -30.877  23.199  30.174  1.00 88.08           H  
ATOM   4923  CA  ALA A 314     -30.522  21.601  28.805  1.00 88.08           C  
ATOM   4924  HA  ALA A 314     -29.638  20.971  28.897  1.00 88.08           H  
ATOM   4925  C   ALA A 314     -30.819  21.762  27.305  1.00 88.08           C  
ATOM   4926  CB  ALA A 314     -31.687  20.914  29.527  1.00 88.08           C  
ATOM   4927  HB1 ALA A 314     -31.857  19.933  29.084  1.00 88.08           H  
ATOM   4928  HB2 ALA A 314     -31.442  20.779  30.581  1.00 88.08           H  
ATOM   4929  HB3 ALA A 314     -32.596  21.507  29.427  1.00 88.08           H  
ATOM   4930  O   ALA A 314     -30.389  20.941  26.497  1.00 88.08           O  
ATOM   4931  N   GLY A 315     -31.495  22.847  26.920  1.00 89.15           N  
ATOM   4932  H   GLY A 315     -31.866  23.454  27.637  1.00 89.15           H  
ATOM   4933  CA  GLY A 315     -31.774  23.189  25.532  1.00 89.15           C  
ATOM   4934  HA2 GLY A 315     -32.275  22.347  25.054  1.00 89.15           H  
ATOM   4935  HA3 GLY A 315     -32.431  24.058  25.509  1.00 89.15           H  
ATOM   4936  C   GLY A 315     -30.512  23.513  24.734  1.00 89.15           C  
ATOM   4937  O   GLY A 315     -30.346  22.995  23.630  1.00 89.15           O  
ATOM   4938  N   ALA A 316     -29.595  24.308  25.294  1.00 89.90           N
[truncated: 158,850 more chars]
