# Supplementary material for: Using structure prediction of negative sense RNA virus nucleoproteins to assess evolutionary relationships
Source: bioRxiv. 2024 May 22:2024.02.16.580771. Originally published 2024 Feb 17. Preprint. [Version 2] doi: 10.1101/2024.02.16.580771 (PMC10888975; doi:10.1101/2024.02.16.580771)
Supplement: Supplement 2 — Supplementary File 2: Full NSV Dataset NP AlphaFold PDBs (.pdb files) [file media-2.zip › Full NSV Dataset NP AlphaFold PDBs/JoV.pdb]

ATOM      1  N   MET A   1      -2.378  30.707 -32.401  1.00 29.67           N  
ATOM      2  H   MET A   1      -2.671  31.473 -32.991  1.00 29.67           H  
ATOM      3  H2  MET A   1      -1.416  30.846 -32.128  1.00 29.67           H  
ATOM      4  H3  MET A   1      -2.445  29.844 -32.922  1.00 29.67           H  
ATOM      5  CA  MET A   1      -3.240  30.622 -31.203  1.00 29.67           C  
ATOM      6  HA  MET A   1      -3.147  31.530 -30.608  1.00 29.67           H  
ATOM      7  C   MET A   1      -2.748  29.466 -30.347  1.00 29.67           C  
ATOM      8  CB  MET A   1      -4.722  30.440 -31.582  1.00 29.67           C  
ATOM      9  HB2 MET A   1      -5.236  29.927 -30.769  1.00 29.67           H  
ATOM     10  HB3 MET A   1      -4.808  29.826 -32.478  1.00 29.67           H  
ATOM     11  O   MET A   1      -3.061  28.319 -30.639  1.00 29.67           O  
ATOM     12  CG  MET A   1      -5.439  31.776 -31.792  1.00 29.67           C  
ATOM     13  HG2 MET A   1      -5.400  32.344 -30.863  1.00 29.67           H  
ATOM     14  HG3 MET A   1      -4.935  32.347 -32.572  1.00 29.67           H  
ATOM     15  SD  MET A   1      -7.173  31.560 -32.264  1.00 29.67           S  
ATOM     16  CE  MET A   1      -7.797  33.250 -32.039  1.00 29.67           C  
ATOM     17  HE1 MET A   1      -7.674  33.554 -31.000  1.00 29.67           H  
ATOM     18  HE2 MET A   1      -7.251  33.935 -32.688  1.00 29.67           H  
ATOM     19  HE3 MET A   1      -8.855  33.282 -32.297  1.00 29.67           H  
ATOM     20  N   GLU A   2      -1.893  29.752 -29.364  1.00 23.43           N  
ATOM     21  H   GLU A   2      -1.675  30.709 -29.125  1.00 23.43           H  
ATOM     22  CA  GLU A   2      -1.431  28.757 -28.390  1.00 23.43           C  
ATOM     23  HA  GLU A   2      -1.213  27.816 -28.894  1.00 23.43           H  
ATOM     24  C   GLU A   2      -2.541  28.505 -27.366  1.00 23.43           C  
ATOM     25  CB  GLU A   2      -0.145  29.231 -27.689  1.00 23.43           C  
ATOM     26  HB2 GLU A   2      -0.014  28.645 -26.779  1.00 23.43           H  
ATOM     27  HB3 GLU A   2      -0.247  30.281 -27.414  1.00 23.43           H  
ATOM     28  O   GLU A   2      -2.900  29.390 -26.595  1.00 23.43           O  
ATOM     29  CG  GLU A   2       1.102  29.027 -28.560  1.00 23.43           C  
ATOM     30  HG2 GLU A   2       1.008  29.634 -29.461  1.00 23.43           H  
ATOM     31  HG3 GLU A   2       1.144  27.981 -28.865  1.00 23.43           H  
ATOM     32  CD  GLU A   2       2.392  29.407 -27.817  1.00 23.43           C  
ATOM     33  OE1 GLU A   2       3.348  28.602 -27.884  1.00 23.43           O  
ATOM     34  OE2 GLU A   2       2.398  30.489 -27.194  1.00 23.43           O  
ATOM     35  N   LEU A   3      -3.114  27.300 -27.384  1.00 26.65           N  
ATOM     36  H   LEU A   3      -2.814  26.632 -28.080  1.00 26.65           H  
ATOM     37  CA  LEU A   3      -4.006  26.839 -26.326  1.00 26.65           C  
ATOM     38  HA  LEU A   3      -4.641  27.669 -26.017  1.00 26.65           H  
ATOM     39  C   LEU A   3      -3.157  26.439 -25.121  1.00 26.65           C  
ATOM     40  CB  LEU A   3      -4.910  25.702 -26.831  1.00 26.65           C  
ATOM     41  HB2 LEU A   3      -4.314  25.028 -27.448  1.00 26.65           H  
ATOM     42  HB3 LEU A   3      -5.278  25.131 -25.979  1.00 26.65           H  
ATOM     43  O   LEU A   3      -2.479  25.405 -25.122  1.00 26.65           O  
ATOM     44  CG  LEU A   3      -6.119  26.218 -27.634  1.00 26.65           C  
ATOM     45  HG  LEU A   3      -5.795  26.989 -28.332  1.00 26.65           H  
ATOM     46  CD1 LEU A   3      -6.730  25.072 -28.439  1.00 26.65           C  
ATOM     47 HD11 LEU A   3      -7.581  25.441 -29.011  1.00 26.65           H  
ATOM     48 HD12 LEU A   3      -7.065  24.279 -27.770  1.00 26.65           H  
ATOM     49 HD13 LEU A   3      -5.992  24.676 -29.136  1.00 26.65           H  
ATOM     50  CD2 LEU A   3      -7.210  26.786 -26.720  1.00 26.65           C  
ATOM     51 HD21 LEU A   3      -7.549  26.029 -26.014  1.00 26.65           H  
ATOM     52 HD22 LEU A   3      -6.832  27.647 -26.168  1.00 26.65           H  
ATOM     53 HD23 LEU A   3      -8.056  27.118 -27.322  1.00 26.65           H  
ATOM     54  N   ASP A   4      -3.211  27.310 -24.121  1.00 28.53           N  
ATOM     55  H   ASP A   4      -3.703  28.174 -24.295  1.00 28.53           H  
ATOM     56  CA  ASP A   4      -2.611  27.179 -22.805  1.00 28.53           C  
ATOM     57  HA  ASP A   4      -1.531  27.255 -22.927  1.00 28.53           H  
ATOM     58  C   ASP A   4      -2.969  25.806 -22.207  1.00 28.53           C  
ATOM     59  CB  ASP A   4      -3.112  28.372 -21.957  1.00 28.53           C  
ATOM     60  HB2 ASP A   4      -3.371  29.197 -22.621  1.00 28.53           H  
ATOM     61  HB3 ASP A   4      -4.021  28.092 -21.424  1.00 28.53           H  
ATOM     62  O   ASP A   4      -4.124  25.498 -21.895  1.00 28.53           O  
ATOM     63  CG  ASP A   4      -2.085  28.922 -20.965  1.00 28.53           C  
ATOM     64  OD1 ASP A   4      -0.967  28.358 -20.890  1.00 28.53           O  
ATOM     65  OD2 ASP A   4      -2.439  29.892 -20.263  1.00 28.53           O  
ATOM     66  N   LYS A   5      -1.981  24.909 -22.124  1.00 29.85           N  
ATOM     67  H   LYS A   5      -1.056  25.229 -22.374  1.00 29.85           H  
ATOM     68  CA  LYS A   5      -2.176  23.593 -21.505  1.00 29.85           C  
ATOM     69  HA  LYS A   5      -3.075  23.152 -21.936  1.00 29.85           H  
ATOM     70  C   LYS A   5      -2.394  23.819 -20.011  1.00 29.85           C  
ATOM     71  CB  LYS A   5      -0.969  22.677 -21.739  1.00 29.85           C  
ATOM     72  HB2 LYS A   5      -1.031  21.829 -21.056  1.00 29.85           H  
ATOM     73  HB3 LYS A   5      -0.055  23.229 -21.522  1.00 29.85           H  
ATOM     74  O   LYS A   5      -1.542  24.463 -19.395  1.00 29.85           O  
ATOM     75  CG  LYS A   5      -0.934  22.144 -23.174  1.00 29.85           C  
ATOM     76  HG2 LYS A   5      -1.805  21.511 -23.346  1.00 29.85           H  
ATOM     77  HG3 LYS A   5      -0.966  22.983 -23.870  1.00 29.85           H  
ATOM     78  CD  LYS A   5       0.346  21.342 -23.418  1.00 29.85           C  
ATOM     79  HD2 LYS A   5       0.391  20.490 -22.739  1.00 29.85           H  
ATOM     80  HD3 LYS A   5       1.199  21.997 -23.243  1.00 29.85           H  
ATOM     81  CE  LYS A   5       0.344  20.866 -24.872  1.00 29.85           C  
ATOM     82  HE2 LYS A   5      -0.378  20.057 -24.985  1.00 29.85           H  
ATOM     83  HE3 LYS A   5       0.003  21.694 -25.493  1.00 29.85           H  
ATOM     84  NZ  LYS A   5       1.696  20.453 -25.314  1.00 29.85           N  
ATOM     85  HZ1 LYS A   5       2.315  21.249 -25.249  1.00 29.85           H  
ATOM     86  HZ2 LYS A   5       1.668  20.188 -26.288  1.00 29.85           H  
ATOM     87  HZ3 LYS A   5       2.057  19.702 -24.744  1.00 29.85           H  
ATOM     88  N   PRO A   6      -3.428  23.230 -19.381  1.00 27.41           N  
ATOM     89  CA  PRO A   6      -3.598  23.370 -17.946  1.00 27.41           C  
ATOM     90  HA  PRO A   6      -3.693  24.424 -17.687  1.00 27.41           H  
ATOM     91  C   PRO A   6      -2.359  22.783 -17.265  1.00 27.41           C  
ATOM     92  CB  PRO A   6      -4.907  22.652 -17.601  1.00 27.41           C  
ATOM     93  HB2 PRO A   6      -4.868  22.168 -16.625  1.00 27.41           H  
ATOM     94  HB3 PRO A   6      -5.727  23.370 -17.633  1.00 27.41           H  
ATOM     95  O   PRO A   6      -2.058  21.589 -17.396  1.00 27.41           O  
ATOM     96  CG  PRO A   6      -5.081  21.641 -18.735  1.00 27.41           C  
ATOM     97  HG2 PRO A   6      -6.133  21.429 -18.928  1.00 27.41           H  
ATOM     98  HG3 PRO A   6      -4.547  20.723 -18.488  1.00 27.41           H  
ATOM     99  CD  PRO A   6      -4.411  22.313 -19.934  1.00 27.41           C  
ATOM    100  HD2 PRO A   6      -5.150  22.884 -20.497  1.00 27.41           H  
ATOM    101  HD3 PRO A   6      -3.946  21.563 -20.573  1.00 27.41           H  
ATOM    102  N   LYS A   7      -1.597  23.650 -16.585  1.00 32.37           N  
ATOM    103  H   LYS A   7      -1.856  24.625 -16.630  1.00 32.37           H  
ATOM    104  CA  LYS A   7      -0.472  23.255 -15.735  1.00 32.37           C  
ATOM    105  HA  LYS A   7       0.316  22.827 -16.355  1.00 32.37           H  
ATOM    106  C   LYS A   7      -0.994  22.183 -14.782  1.00 32.37           C  
ATOM    107  CB  LYS A   7       0.079  24.473 -14.963  1.00 32.37           C  
ATOM    108  HB2 LYS A   7       0.639  24.114 -14.100  1.00 32.37           H  
ATOM    109  HB3 LYS A   7      -0.753  25.072 -14.593  1.00 32.37           H  
ATOM    110  O   LYS A   7      -1.860  22.452 -13.955  1.00 32.37           O  
ATOM    111  CG  LYS A   7       1.021  25.353 -15.805  1.00 32.37           C  
ATOM    112  HG2 LYS A   7       0.506  25.663 -16.714  1.00 32.37           H  
ATOM    113  HG3 LYS A   7       1.900  24.772 -16.082  1.00 32.37           H  
ATOM    114  CD  LYS A   7       1.461  26.608 -15.029  1.00 32.37           C  
ATOM    115  HD2 LYS A   7       1.936  26.316 -14.093  1.00 32.37           H  
ATOM    116  HD3 LYS A   7       0.572  27.198 -14.803  1.00 32.37           H  
ATOM    117  CE  LYS A   7       2.435  27.456 -15.863  1.00 32.37           C  
ATOM    118  HE2 LYS A   7       2.010  27.577 -16.859  1.00 32.37           H  
ATOM    119  HE3 LYS A   7       3.378  26.920 -15.969  1.00 32.37           H  
ATOM    120  NZ  LYS A   7       2.662  28.802 -15.269  1.00 32.37           N  
ATOM    121  HZ1 LYS A   7       3.284  29.347 -15.849  1.00 32.37           H  
ATOM    122  HZ2 LYS A   7       3.036  28.752 -14.332  1.00 32.37           H  
ATOM    123  HZ3 LYS A   7       1.792  29.313 -15.238  1.00 32.37           H  
ATOM    124  N   ARG A   8      -0.490  20.950 -14.921  1.00 40.36           N  
ATOM    125  H   ARG A   8       0.147  20.796 -15.690  1.00 40.36           H  
ATOM    126  CA  ARG A   8      -0.763  19.869 -13.961  1.00 40.36           C  
ATOM    127  HA  ARG A   8      -1.823  19.622 -14.013  1.00 40.36           H  
ATOM    128  C   ARG A   8      -0.444  20.407 -12.561  1.00 40.36           C  
ATOM    129  CB  ARG A   8       0.095  18.625 -14.247  1.00 40.36           C  
ATOM    130  HB2 ARG A   8       1.142  18.919 -14.320  1.00 40.36           H  
ATOM    131  HB3 ARG A   8      -0.004  17.943 -13.403  1.00 40.36           H  
ATOM    132  O   ARG A   8       0.632  20.998 -12.419  1.00 40.36           O  
ATOM    133  CG  ARG A   8      -0.318  17.875 -15.522  1.00 40.36           C  
ATOM    134  HG2 ARG A   8      -1.363  17.576 -15.440  1.00 40.36           H  
ATOM    135  HG3 ARG A   8      -0.205  18.533 -16.383  1.00 40.36           H  
ATOM    136  CD  ARG A   8       0.557  16.625 -15.714  1.00 40.36           C  
ATOM    137  HD2 ARG A   8       0.422  15.982 -14.844  1.00 40.36           H  
ATOM    138  HD3 ARG A   8       1.602  16.931 -15.766  1.00 40.36           H  
ATOM    139  NE  ARG A   8       0.202  15.884 -16.946  1.00 40.36           N  
ATOM    140  HE  ARG A   8      -0.362  16.386 -17.616  1.00 40.36           H  
ATOM    141  NH1 ARG A   8       1.145  13.847 -16.416  1.00 40.36           N  
ATOM    142 HH11 ARG A   8       1.397  14.226 -15.515  1.00 40.36           H  
ATOM    143 HH12 ARG A   8       1.111  12.849 -16.566  1.00 40.36           H  
ATOM    144  NH2 ARG A   8      -0.010  14.051 -18.299  1.00 40.36           N  
ATOM    145 HH21 ARG A   8      -0.614  14.569 -18.922  1.00 40.36           H  
ATOM    146 HH22 ARG A   8       0.024  13.048 -18.409  1.00 40.36           H  
ATOM    147  CZ  ARG A   8       0.455  14.611 -17.218  1.00 40.36           C  
ATOM    148  N   PRO A   9      -1.309  20.204 -11.552  1.00 33.14           N  
ATOM    149  CA  PRO A   9      -0.993  20.647 -10.209  1.00 33.14           C  
ATOM    150  HA  PRO A   9      -0.830  21.724 -10.203  1.00 33.14           H  
ATOM    151  C   PRO A   9       0.291  19.933  -9.789  1.00 33.14           C  
ATOM    152  CB  PRO A   9      -2.210  20.329  -9.334  1.00 33.14           C  
ATOM    153  HB2 PRO A   9      -1.918  19.878  -8.386  1.00 33.14           H  
ATOM    154  HB3 PRO A   9      -2.766  21.247  -9.147  1.00 33.14           H  
ATOM    155  O   PRO A   9       0.358  18.701  -9.753  1.00 33.14           O  
ATOM    156  CG  PRO A   9      -3.073  19.370 -10.158  1.00 33.14           C  
ATOM    157  HG2 PRO A   9      -4.121  19.666 -10.116  1.00 33.14           H  
ATOM    158  HG3 PRO A   9      -2.959  18.355  -9.778  1.00 33.14           H  
ATOM    159  CD  PRO A   9      -2.548  19.447 -11.592  1.00 33.14           C  
ATOM    160  HD2 PRO A   9      -2.370  18.440 -11.970  1.00 33.14           H  
ATOM    161  HD3 PRO A   9      -3.273  19.964 -12.220  1.00 33.14           H  
ATOM    162  N   ARG A  10       1.355  20.715  -9.570  1.00 36.64           N  
ATOM    163  H   ARG A  10       1.210  21.712  -9.631  1.00 36.64           H  
ATOM    164  CA  ARG A  10       2.523  20.230  -8.839  1.00 36.64           C  
ATOM    165  HA  ARG A  10       2.939  19.356  -9.342  1.00 36.64           H  
ATOM    166  C   ARG A  10       1.991  19.791  -7.481  1.00 36.64           C  
ATOM    167  CB  ARG A  10       3.589  21.332  -8.700  1.00 36.64           C  
ATOM    168  HB2 ARG A  10       3.111  22.269  -8.415  1.00 36.64           H  
ATOM    169  HB3 ARG A  10       4.273  21.050  -7.899  1.00 36.64           H  
ATOM    170  O   ARG A  10       1.223  20.529  -6.876  1.00 36.64           O  
ATOM    171  CG  ARG A  10       4.410  21.529  -9.985  1.00 36.64           C  
ATOM    172  HG2 ARG A  10       4.905  20.592 -10.238  1.00 36.64           H  
ATOM    173  HG3 ARG A  10       3.745  21.812 -10.800  1.00 36.64           H  
ATOM    174  CD  ARG A  10       5.467  22.624  -9.785  1.00 36.64           C  
ATOM    175  HD2 ARG A  10       6.077  22.365  -8.919  1.00 36.64           H  
ATOM    176  HD3 ARG A  10       4.957  23.565  -9.577  1.00 36.64           H  
ATOM    177  NE  ARG A  10       6.341  22.781 -10.969  1.00 36.64           N  
ATOM    178  HE  ARG A  10       6.172  22.159 -11.747  1.00 36.64           H  
ATOM    179  NH1 ARG A  10       7.609  24.521 -10.162  1.00 36.64           N  
ATOM    180 HH11 ARG A  10       8.363  25.186 -10.264  1.00 36.64           H  
ATOM    181 HH12 ARG A  10       7.061  24.530  -9.313  1.00 36.64           H  
ATOM    182  NH2 ARG A  10       8.055  23.687 -12.179  1.00 36.64           N  
ATOM    183 HH21 ARG A  10       7.888  23.041 -12.937  1.00 36.64           H  
ATOM    184 HH22 ARG A  10       8.809  24.356 -12.248  1.00 36.64           H  
ATOM    185  CZ  ARG A  10       7.326  23.658 -11.097  1.00 36.64           C  
ATOM    186  N   PHE A  11       2.346  18.580  -7.060  1.00 45.74           N  
ATOM    187  H   PHE A  11       2.962  18.025  -7.636  1.00 45.74           H  
ATOM    188  CA  PHE A  11       2.031  18.085  -5.727  1.00 45.74           C  
ATOM    189  HA  PHE A  11       0.955  18.148  -5.567  1.00 45.74           H  
ATOM    190  C   PHE A  11       2.734  19.016  -4.740  1.00 45.74           C  
ATOM    191  CB  PHE A  11       2.469  16.614  -5.612  1.00 45.74           C  
ATOM    192  HB2 PHE A  11       2.339  16.128  -6.580  1.00 45.74           H  
ATOM    193  HB3 PHE A  11       3.528  16.550  -5.361  1.00 45.74           H  
ATOM    194  O   PHE A  11       3.954  18.968  -4.591  1.00 45.74           O  
ATOM    195  CG  PHE A  11       1.652  15.837  -4.607  1.00 45.74           C  
ATOM    196  CD1 PHE A  11       2.099  15.668  -3.283  1.00 45.74           C  
ATOM    197  HD1 PHE A  11       3.054  16.067  -2.977  1.00 45.74           H  
ATOM    198  CD2 PHE A  11       0.388  15.354  -4.989  1.00 45.74           C  
ATOM    199  HD2 PHE A  11       0.023  15.514  -5.993  1.00 45.74           H  
ATOM    200  CE1 PHE A  11       1.267  15.051  -2.332  1.00 45.74           C  
ATOM    201  HE1 PHE A  11       1.586  14.989  -1.302  1.00 45.74           H  
ATOM    202  CE2 PHE A  11      -0.450  14.766  -4.033  1.00 45.74           C  
ATOM    203  HE2 PHE A  11      -1.464  14.507  -4.300  1.00 45.74           H  
ATOM    204  CZ  PHE A  11      -0.024  14.639  -2.701  1.00 45.74           C  
ATOM    205  HZ  PHE A  11      -0.714  14.286  -1.950  1.00 45.74           H  
ATOM    206  N   ASP A  12       1.976  19.968  -4.223  1.00 41.40           N  
ATOM    207  H   ASP A  12       0.993  19.991  -4.453  1.00 41.40           H  
ATOM    208  CA  ASP A  12       2.475  21.062  -3.417  1.00 41.40           C  
ATOM    209  HA  ASP A  12       3.498  21.287  -3.719  1.00 41.40           H  
ATOM    210  C   ASP A  12       2.507  20.596  -1.956  1.00 41.40           C  
ATOM    211  CB  ASP A  12       1.616  22.299  -3.735  1.00 41.40           C  
ATOM    212  HB2 ASP A  12       1.568  22.407  -4.818  1.00 41.40           H  
ATOM    213  HB3 ASP A  12       0.595  22.134  -3.389  1.00 41.40           H  
ATOM    214  O   ASP A  12       1.716  19.733  -1.545  1.00 41.40           O  
ATOM    215  CG  ASP A  12       2.168  23.613  -3.187  1.00 41.40           C  
ATOM    216  OD1 ASP A  12       3.320  23.589  -2.692  1.00 41.40           O  
ATOM    217  OD2 ASP A  12       1.435  24.616  -3.293  1.00 41.40           O  
ATOM    218  N   LYS A  13       3.440  21.136  -1.164  1.00 43.91           N  
ATOM    219  H   LYS A  13       3.931  21.933  -1.544  1.00 43.91           H  
ATOM    220  CA  LYS A  13       3.602  20.810   0.268  1.00 43.91           C  
ATOM    221  HA  LYS A  13       3.865  19.758   0.378  1.00 43.91           H  
ATOM    222  C   LYS A  13       2.290  20.996   1.059  1.00 43.91           C  
ATOM    223  CB  LYS A  13       4.726  21.677   0.862  1.00 43.91           C  
ATOM    224  HB2 LYS A  13       4.676  21.600   1.949  1.00 43.91           H  
ATOM    225  HB3 LYS A  13       4.555  22.719   0.593  1.00 43.91           H  
ATOM    226  O   LYS A  13       2.123  20.434   2.134  1.00 43.91           O  
ATOM    227  CG  LYS A  13       6.139  21.251   0.423  1.00 43.91           C  
ATOM    228  HG2 LYS A  13       6.318  20.225   0.745  1.00 43.91           H  
ATOM    229  HG3 LYS A  13       6.223  21.304  -0.662  1.00 43.91           H  
ATOM    230  CD  LYS A  13       7.187  22.178   1.062  1.00 43.91           C  
ATOM    231  HD2 LYS A  13       7.041  23.189   0.681  1.00 43.91           H  
ATOM    232  HD3 LYS A  13       7.031  22.186   2.141  1.00 43.91           H  
ATOM    233  CE  LYS A  13       8.619  21.714   0.768  1.00 43.91           C  
ATOM    234  HE2 LYS A  13       8.726  20.690   1.127  1.00 43.91           H  
ATOM    235  HE3 LYS A  13       8.771  21.712  -0.311  1.00 43.91           H  
ATOM    236  NZ  LYS A  13       9.615  22.594   1.434  1.00 43.91           N  
ATOM    237  HZ1 LYS A  13       9.468  22.590   2.433  1.00 43.91           H  
ATOM    238  HZ2 LYS A  13      10.558  22.276   1.260  1.00 43.91           H  
ATOM    239  HZ3 LYS A  13       9.526  23.548   1.114  1.00 43.91           H  
ATOM    240  N   THR A  14       1.328  21.717   0.485  1.00 50.37           N  
ATOM    241  H   THR A  14       1.539  22.116  -0.418  1.00 50.37           H  
ATOM    242  CA  THR A  14      -0.044  21.916   0.962  1.00 50.37           C  
ATOM    243  HA  THR A  14      -0.007  22.367   1.954  1.00 50.37           H  
ATOM    244  C   THR A  14      -0.874  20.631   1.091  1.00 50.37           C  
ATOM    245  CB  THR A  14      -0.762  22.895   0.016  1.00 50.37           C  
ATOM    246  HB  THR A  14      -1.807  22.991   0.310  1.00 50.37           H  
ATOM    247  O   THR A  14      -1.760  20.589   1.938  1.00 50.37           O  
ATOM    248  CG2 THR A  14      -0.116  24.281   0.021  1.00 50.37           C  
ATOM    249 HG21 THR A  14      -0.091  24.672   1.038  1.00 50.37           H  
ATOM    250 HG22 THR A  14       0.900  24.243  -0.373  1.00 50.37           H  
ATOM    251 HG23 THR A  14      -0.703  24.961  -0.596  1.00 50.37           H  
ATOM    252  OG1 THR A  14      -0.680  22.436  -1.310  1.00 50.37           O  
ATOM    253  HG1 THR A  14      -0.665  23.211  -1.875  1.00 50.37           H  
ATOM    254  N   THR A  15      -0.587  19.566   0.329  1.00 59.37           N  
ATOM    255  H   THR A  15       0.127  19.684  -0.375  1.00 59.37           H  
ATOM    256  CA  THR A  15      -1.377  18.312   0.366  1.00 59.37           C  
ATOM    257  HA  THR A  15      -2.422  18.592   0.496  1.00 59.37           H  
ATOM    258  C   THR A  15      -1.035  17.397   1.550  1.00 59.37           C  
ATOM    259  CB  THR A  15      -1.270  17.483  -0.934  1.00 59.37           C  
ATOM    260  HB  THR A  15      -0.679  16.589  -0.735  1.00 59.37           H  
ATOM    261  O   THR A  15      -1.914  16.692   2.040  1.00 59.37           O  
ATOM    262  CG2 THR A  15      -2.655  17.056  -1.428  1.00 59.37           C  
ATOM    263 HG21 THR A  15      -2.553  16.443  -2.323  1.00 59.37           H  
ATOM    264 HG22 THR A  15      -3.247  17.939  -1.666  1.00 59.37           H  
ATOM    265 HG23 THR A  15      -3.162  16.478  -0.655  1.00 59.37           H  
ATOM    266  OG1 THR A  15      -0.662  18.162  -2.017  1.00 59.37           O  
ATOM    267  HG1 THR A  15       0.179  18.535  -1.743  1.00 59.37           H  
ATOM    268  N   GLU A  16       0.217  17.398   2.028  1.00 64.47           N  
ATOM    269  H   GLU A  16       0.891  18.046   1.646  1.00 64.47           H  
ATOM    270  CA  GLU A  16       0.628  16.586   3.191  1.00 64.47           C  
ATOM    271  HA  GLU A  16       0.231  15.578   3.075  1.00 64.47           H  
ATOM    272  C   GLU A  16       0.006  17.125   4.491  1.00 64.47           C  
ATOM    273  CB  GLU A  16       2.166  16.462   3.275  1.00 64.47           C  
ATOM    274  HB2 GLU A  16       2.617  17.448   3.170  1.00 64.47           H  
ATOM    275  HB3 GLU A  16       2.426  16.059   4.254  1.00 64.47           H  
ATOM    276  O   GLU A  16      -0.463  16.342   5.311  1.00 64.47           O  
ATOM    277  CG  GLU A  16       2.719  15.506   2.195  1.00 64.47           C  
ATOM    278  HG2 GLU A  16       2.493  15.923   1.214  1.00 64.47           H  
ATOM    279  HG3 GLU A  16       2.187  14.558   2.273  1.00 64.47           H  
ATOM    280  CD  GLU A  16       4.237  15.223   2.273  1.00 64.47           C  
ATOM    281  OE1 GLU A  16       4.685  14.281   1.563  1.00 64.47           O  
ATOM    282  OE2 GLU A  16       4.953  15.957   2.984  1.00 64.47           O  
ATOM    283  N   ASN A  17      -0.155  18.447   4.614  1.00 76.41           N  
ATOM    284  H   ASN A  17       0.300  19.043   3.937  1.00 76.41           H  
ATOM    285  CA  ASN A  17      -0.820  19.082   5.761  1.00 76.41           C  
ATOM    286  HA  ASN A  17      -0.375  18.696   6.677  1.00 76.41           H  
ATOM    287  C   ASN A  17      -2.331  18.783   5.847  1.00 76.41           C  
ATOM    288  CB  ASN A  17      -0.576  20.601   5.694  1.00 76.41           C  
ATOM    289  HB2 ASN A  17      -0.925  20.984   4.734  1.00 76.41           H  
ATOM    290  HB3 ASN A  17      -1.148  21.085   6.485  1.00 76.41           H  
ATOM    291  O   ASN A  17      -2.947  19.018   6.882  1.00 76.41           O  
ATOM    292  CG  ASN A  17       0.877  20.996   5.888  1.00 76.41           C  
ATOM    293  ND2 ASN A  17       1.204  22.246   5.667  1.00 76.41           N  
ATOM    294 HD21 ASN A  17       2.165  22.476   5.879  1.00 76.41           H  
ATOM    295 HD22 ASN A  17       0.496  22.942   5.478  1.00 76.41           H  
ATOM    296  OD1 ASN A  17       1.738  20.212   6.236  1.00 76.41           O  
ATOM    297  N   GLN A  18      -2.949  18.283   4.771  1.00 89.01           N  
ATOM    298  H   GLN A  18      -2.391  18.096   3.950  1.00 89.01           H  
ATOM    299  CA  GLN A  18      -4.372  17.916   4.740  1.00 89.01           C  
ATOM    300  HA  GLN A  18      -4.902  18.475   5.511  1.00 89.01           H  
ATOM    301  C   GLN A  18      -4.606  16.432   5.056  1.00 89.01           C  
ATOM    302  CB  GLN A  18      -4.980  18.287   3.375  1.00 89.01           C  
ATOM    303  HB2 GLN A  18      -6.020  17.965   3.344  1.00 89.01           H  
ATOM    304  HB3 GLN A  18      -4.442  17.753   2.592  1.00 89.01           H  
ATOM    305  O   GLN A  18      -5.756  16.011   5.177  1.00 89.01           O  
ATOM    306  CG  GLN A  18      -4.925  19.792   3.067  1.00 89.01           C  
ATOM    307  HG2 GLN A  18      -3.884  20.116   3.072  1.00 89.01           H  
ATOM    308  HG3 GLN A  18      -5.311  19.970   2.063  1.00 89.01           H  
ATOM    309  CD  GLN A  18      -5.724  20.650   4.044  1.00 89.01           C  
ATOM    310  NE2 GLN A  18      -5.148  21.718   4.552  1.00 89.01           N  
ATOM    311 HE21 GLN A  18      -4.187  21.934   4.325  1.00 89.01           H  
ATOM    312 HE22 GLN A  18      -5.667  22.237   5.246  1.00 89.01           H  
ATOM    313  OE1 GLN A  18      -6.876  20.392   4.365  1.00 89.01           O  
ATOM    314  N   VAL A  19      -3.543  15.628   5.185  1.00 92.32           N  
ATOM    315  H   VAL A  19      -2.620  16.036   5.138  1.00 92.32           H  
ATOM    316  CA  VAL A  19      -3.637  14.185   5.453  1.00 92.32           C  
ATOM    317  HA  VAL A  19      -4.212  13.734   4.645  1.00 92.32           H  
ATOM    318  C   VAL A  19      -4.432  13.880   6.732  1.00 92.32           C  
ATOM    319  CB  VAL A  19      -2.242  13.525   5.433  1.00 92.32           C  
ATOM    320  HB  VAL A  19      -1.543  14.093   6.047  1.00 92.32           H  
ATOM    321  O   VAL A  19      -5.364  13.080   6.624  1.00 92.32           O  
ATOM    322  CG1 VAL A  19      -2.262  12.084   5.944  1.00 92.32           C  
ATOM    323 HG11 VAL A  19      -1.278  11.633   5.819  1.00 92.32           H  
ATOM    324 HG12 VAL A  19      -3.011  11.505   5.403  1.00 92.32           H  
ATOM    325 HG13 VAL A  19      -2.489  12.076   7.010  1.00 92.32           H  
ATOM    326  CG2 VAL A  19      -1.701  13.495   3.997  1.00 92.32           C  
ATOM    327 HG21 VAL A  19      -2.328  12.860   3.372  1.00 92.32           H  
ATOM    328 HG22 VAL A  19      -1.694  14.504   3.584  1.00 92.32           H  
ATOM    329 HG23 VAL A  19      -0.680  13.114   4.000  1.00 92.32           H  
ATOM    330  N   PRO A  20      -4.178  14.536   7.887  1.00 95.16           N  
ATOM    331  CA  PRO A  20      -5.002  14.375   9.090  1.00 95.16           C  
ATOM    332  HA  PRO A  20      -4.841  13.379   9.503  1.00 95.16           H  
ATOM    333  C   PRO A  20      -6.500  14.568   8.834  1.00 95.16           C  
ATOM    334  CB  PRO A  20      -4.476  15.427  10.075  1.00 95.16           C  
ATOM    335  HB2 PRO A  20      -4.621  15.128  11.113  1.00 95.16           H  
ATOM    336  HB3 PRO A  20      -4.962  16.388   9.910  1.00 95.16           H  
ATOM    337  O   PRO A  20      -7.311  13.690   9.118  1.00 95.16           O  
ATOM    338  CG  PRO A  20      -3.005  15.563   9.701  1.00 95.16           C  
ATOM    339  HG2 PRO A  20      -2.425  14.757  10.151  1.00 95.16           H  
ATOM    340  HG3 PRO A  20      -2.600  16.531   9.997  1.00 95.16           H  
ATOM    341  CD  PRO A  20      -3.040  15.407   8.184  1.00 95.16           C  
ATOM    342  HD2 PRO A  20      -2.093  14.981   7.852  1.00 95.16           H  
ATOM    343  HD3 PRO A  20      -3.194  16.385   7.728  1.00 95.16           H  
ATOM    344  N   LYS A  21      -6.857  15.690   8.196  1.00 95.20           N  
ATOM    345  H   LYS A  21      -6.121  16.345   7.973  1.00 95.20           H  
ATOM    346  CA  LYS A  21      -8.243  16.069   7.900  1.00 95.20           C  
ATOM    347  HA  LYS A  21      -8.815  16.047   8.828  1.00 95.20           H  
ATOM    348  C   LYS A  21      -8.920  15.093   6.937  1.00 95.20           C  
ATOM    349  CB  LYS A  21      -8.229  17.501   7.348  1.00 95.20           C  
ATOM    350  HB2 LYS A  21      -7.649  17.523   6.425  1.00 95.20           H  
ATOM    351  HB3 LYS A  21      -7.736  18.147   8.075  1.00 95.20           H  
ATOM    352  O   LYS A  21     -10.091  14.770   7.109  1.00 95.20           O  
ATOM    353  CG  LYS A  21      -9.632  18.056   7.072  1.00 95.20           C  
ATOM    354  HG2 LYS A  21     -10.209  18.070   7.996  1.00 95.20           H  
ATOM    355  HG3 LYS A  21     -10.140  17.430   6.337  1.00 95.20           H  
ATOM    356  CD  LYS A  21      -9.510  19.476   6.513  1.00 95.20           C  
ATOM    357  HD2 LYS A  21      -8.911  19.442   5.603  1.00 95.20           H  
ATOM    358  HD3 LYS A  21      -9.006  20.105   7.247  1.00 95.20           H  
ATOM    359  CE  LYS A  21     -10.883  20.059   6.187  1.00 95.20           C  
ATOM    360  HE2 LYS A  21     -11.486  20.061   7.096  1.00 95.20           H  
ATOM    361  HE3 LYS A  21     -11.358  19.408   5.453  1.00 95.20           H  
ATOM    362  NZ  LYS A  21     -10.757  21.431   5.645  1.00 95.20           N  
ATOM    363  HZ1 LYS A  21     -11.658  21.814   5.396  1.00 95.20           H  
ATOM    364  HZ2 LYS A  21     -10.332  22.033   6.336  1.00 95.20           H  
ATOM    365  HZ3 LYS A  21     -10.156  21.426   4.833  1.00 95.20           H  
ATOM    366  N   MET A  22      -8.209  14.619   5.912  1.00 96.06           N  
ATOM    367  H   MET A  22      -7.252  14.926   5.812  1.00 96.06           H  
ATOM    368  CA  MET A  22      -8.756  13.642   4.963  1.00 96.06           C  
ATOM    369  HA  MET A  22      -9.716  14.011   4.599  1.00 96.06           H  
ATOM    370  C   MET A  22      -9.026  12.291   5.631  1.00 96.06           C  
ATOM    371  CB  MET A  22      -7.821  13.457   3.761  1.00 96.06           C  
ATOM    372  HB2 MET A  22      -6.804  13.285   4.111  1.00 96.06           H  
ATOM    373  HB3 MET A  22      -8.144  12.579   3.200  1.00 96.06           H  
ATOM    374  O   MET A  22     -10.076  11.696   5.382  1.00 96.06           O  
ATOM    375  CG  MET A  22      -7.859  14.659   2.811  1.00 96.06           C  
ATOM    376  HG2 MET A  22      -7.482  15.542   3.326  1.00 96.06           H  
ATOM    377  HG3 MET A  22      -8.898  14.847   2.541  1.00 96.06           H  
ATOM    378  SD  MET A  22      -6.924  14.430   1.270  1.00 96.06           S  
ATOM    379  CE  MET A  22      -5.232  14.413   1.921  1.00 96.06           C  
ATOM    380  HE1 MET A  22      -4.523  14.377   1.094  1.00 96.06           H  
ATOM    381  HE2 MET A  22      -5.055  15.319   2.501  1.00 96.06           H  
ATOM    382  HE3 MET A  22      -5.091  13.540   2.558  1.00 96.06           H  
ATOM    383  N   TYR A  23      -8.120  11.828   6.499  1.00 97.36           N  
ATOM    384  H   TYR A  23      -7.282  12.364   6.673  1.00 97.36           H  
ATOM    385  CA  TYR A  23      -8.347  10.632   7.307  1.00 97.36           C  
ATOM    386  HA  TYR A  23      -8.560   9.789   6.649  1.00 97.36           H  
ATOM    387  C   TYR A  23      -9.556  10.790   8.233  1.00 97.36           C  
ATOM    388  CB  TYR A  23      -7.109  10.312   8.149  1.00 97.36           C  
ATOM    389  HB2 TYR A  23      -6.676  11.231   8.546  1.00 97.36           H  
ATOM    390  HB3 TYR A  23      -7.457   9.729   9.001  1.00 97.36           H  
ATOM    391  O   TYR A  23     -10.439   9.934   8.224  1.00 97.36           O  
ATOM    392  CG  TYR A  23      -6.042   9.477   7.477  1.00 97.36           C  
ATOM    393  CD1 TYR A  23      -6.355   8.182   7.025  1.00 97.36           C  
ATOM    394  HD1 TYR A  23      -7.365   7.817   7.136  1.00 97.36           H  
ATOM    395  CD2 TYR A  23      -4.718   9.942   7.410  1.00 97.36           C  
ATOM    396  HD2 TYR A  23      -4.475  10.916   7.810  1.00 97.36           H  
ATOM    397  CE1 TYR A  23      -5.354   7.358   6.475  1.00 97.36           C  
ATOM    398  HE1 TYR A  23      -5.580   6.355   6.143  1.00 97.36           H  
ATOM    399  CE2 TYR A  23      -3.707   9.116   6.885  1.00 97.36           C  
ATOM    400  HE2 TYR A  23      -2.682   9.456   6.887  1.00 97.36           H  
ATOM    401  OH  TYR A  23      -3.037   7.024   5.952  1.00 97.36           O  
ATOM    402  HH  TYR A  23      -2.175   7.425   6.086  1.00 97.36           H  
ATOM    403  CZ  TYR A  23      -4.026   7.826   6.417  1.00 97.36           C  
ATOM    404  N   GLU A  24      -9.629  11.894   8.976  1.00 97.74           N  
ATOM    405  H   GLU A  24      -8.842  12.528   8.976  1.00 97.74           H  
ATOM    406  CA  GLU A  24     -10.714  12.178   9.919  1.00 97.74           C  
ATOM    407  HA  GLU A  24     -10.752  11.393  10.674  1.00 97.74           H  
ATOM    408  C   GLU A  24     -12.079  12.231   9.225  1.00 97.74           C  
ATOM    409  CB  GLU A  24     -10.401  13.507  10.614  1.00 97.74           C  
ATOM    410  HB2 GLU A  24      -9.415  13.439  11.072  1.00 97.74           H  
ATOM    411  HB3 GLU A  24     -10.382  14.298   9.863  1.00 97.74           H  
ATOM    412  O   GLU A  24     -13.038  11.588   9.661  1.00 97.74           O  
ATOM    413  CG  GLU A  24     -11.424  13.856  11.702  1.00 97.74           C  
ATOM    414  HG2 GLU A  24     -11.443  13.046  12.432  1.00 97.74           H  
ATOM    415  HG3 GLU A  24     -12.414  13.935  11.253  1.00 97.74           H  
ATOM    416  CD  GLU A  24     -11.094  15.181  12.401  1.00 97.74           C  
ATOM    417  OE1 GLU A  24     -11.659  15.395  13.493  1.00 97.74           O  
ATOM    418  OE2 GLU A  24     -10.326  15.981  11.814  1.00 97.74           O  
ATOM    419  N   GLN A  25     -12.170  12.934   8.094  1.00 97.84           N  
ATOM    420  H   GLN A  25     -11.362  13.458   7.789  1.00 97.84           H  
ATOM    421  CA  GLN A  25     -13.414  13.022   7.334  1.00 97.84           C  
ATOM    422  HA  GLN A  25     -14.213  13.327   8.010  1.00 97.84           H  
ATOM    423  C   GLN A  25     -13.823  11.668   6.750  1.00 97.84           C  
ATOM    424  CB  GLN A  25     -13.288  14.069   6.227  1.00 97.84           C  
ATOM    425  HB2 GLN A  25     -12.372  13.897   5.660  1.00 97.84           H  
ATOM    426  HB3 GLN A  25     -14.148  13.970   5.564  1.00 97.84           H  
ATOM    427  O   GLN A  25     -15.000  11.319   6.811  1.00 97.84           O  
ATOM    428  CG  GLN A  25     -13.275  15.493   6.789  1.00 97.84           C  
ATOM    429  HG2 GLN A  25     -12.404  15.640   7.427  1.00 97.84           H  
ATOM    430  HG3 GLN A  25     -14.163  15.641   7.404  1.00 97.84           H  
ATOM    431  CD  GLN A  25     -13.282  16.555   5.701  1.00 97.84           C  
ATOM    432  NE2 GLN A  25     -13.014  17.789   6.049  1.00 97.84           N  
ATOM    433 HE21 GLN A  25     -13.294  18.476   5.364  1.00 97.84           H  
ATOM    434 HE22 GLN A  25     -12.888  17.977   7.033  1.00 97.84           H  
ATOM    435  OE1 GLN A  25     -13.615  16.344   4.547  1.00 97.84           O  
ATOM    436  N   PHE A  26     -12.877  10.875   6.234  1.00 98.41           N  
ATOM    437  H   PHE A  26     -11.916  11.187   6.242  1.00 98.41           H  
ATOM    438  CA  PHE A  26     -13.176   9.529   5.742  1.00 98.41           C  
ATOM    439  HA  PHE A  26     -13.996   9.599   5.028  1.00 98.41           H  
ATOM    440  C   PHE A  26     -13.647   8.609   6.883  1.00 98.41           C  
ATOM    441  CB  PHE A  26     -11.948   8.967   5.008  1.00 98.41           C  
ATOM    442  HB2 PHE A  26     -11.178   8.705   5.733  1.00 98.41           H  
ATOM    443  HB3 PHE A  26     -11.539   9.750   4.369  1.00 98.41           H  
ATOM    444  O   PHE A  26     -14.662   7.927   6.741  1.00 98.41           O  
ATOM    445  CG  PHE A  26     -12.249   7.764   4.134  1.00 98.41           C  
ATOM    446  CD1 PHE A  26     -12.354   6.479   4.697  1.00 98.41           C  
ATOM    447  HD1 PHE A  26     -12.217   6.338   5.759  1.00 98.41           H  
ATOM    448  CD2 PHE A  26     -12.442   7.933   2.748  1.00 98.41           C  
ATOM    449  HD2 PHE A  26     -12.375   8.920   2.315  1.00 98.41           H  
ATOM    450  CE1 PHE A  26     -12.659   5.374   3.882  1.00 98.41           C  
ATOM    451  HE1 PHE A  26     -12.754   4.391   4.319  1.00 98.41           H  
ATOM    452  CE2 PHE A  26     -12.738   6.825   1.932  1.00 98.41           C  
ATOM    453  HE2 PHE A  26     -12.904   6.958   0.873  1.00 98.41           H  
ATOM    454  CZ  PHE A  26     -12.854   5.545   2.503  1.00 98.41           C  
ATOM    455  HZ  PHE A  26     -13.108   4.692   1.892  1.00 98.41           H  
ATOM    456  N   GLN A  27     -12.968   8.637   8.037  1.00 98.52           N  
ATOM    457  H   GLN A  27     -12.150   9.226   8.101  1.00 98.52           H  
ATOM    458  CA  GLN A  27     -13.343   7.862   9.224  1.00 98.52           C  
ATOM    459  HA  GLN A  27     -13.369   6.807   8.952  1.00 98.52           H  
ATOM    460  C   GLN A  27     -14.731   8.259   9.744  1.00 98.52           C  
ATOM    461  CB  GLN A  27     -12.300   8.065  10.336  1.00 98.52           C  
ATOM    462  HB2 GLN A  27     -11.293   7.957   9.933  1.00 98.52           H  
ATOM    463  HB3 GLN A  27     -12.397   9.074  10.737  1.00 98.52           H  
ATOM    464  O   GLN A  27     -15.527   7.390  10.094  1.00 98.52           O  
ATOM    465  CG  GLN A  27     -12.493   7.039  11.465  1.00 98.52           C  
ATOM    466  HG2 GLN A  27     -12.183   6.056  11.111  1.00 98.52           H  
ATOM    467  HG3 GLN A  27     -13.545   6.973  11.743  1.00 98.52           H  
ATOM    468  CD  GLN A  27     -11.728   7.397  12.730  1.00 98.52           C  
ATOM    469  NE2 GLN A  27     -10.791   6.593  13.161  1.00 98.52           N  
ATOM    470 HE21 GLN A  27     -10.266   6.852  13.983  1.00 98.52           H  
ATOM    471 HE22 GLN A  27     -10.479   5.821  12.589  1.00 98.52           H  
ATOM    472  OE1 GLN A  27     -12.039   8.363  13.403  1.00 98.52           O  
ATOM    473  N   THR A  28     -15.044   9.557   9.754  1.00 98.44           N  
ATOM    474  H   THR A  28     -14.318  10.219   9.521  1.00 98.44           H  
ATOM    475  CA  THR A  28     -16.358  10.077  10.161  1.00 98.44           C  
ATOM    476  HA  THR A  28     -16.546   9.807  11.200  1.00 98.44           H  
ATOM    477  C   THR A  28     -17.471   9.470   9.312  1.00 98.44           C  
ATOM    478  CB  THR A  28     -16.394  11.609  10.056  1.00 98.44           C  
ATOM    479  HB  THR A  28     -16.161  11.918   9.037  1.00 98.44           H  
ATOM    480  O   THR A  28     -18.471   9.005   9.855  1.00 98.44           O  
ATOM    481  CG2 THR A  28     -17.749  12.201  10.451  1.00 98.44           C  
ATOM    482 HG21 THR A  28     -18.524  11.897   9.747  1.00 98.44           H  
ATOM    483 HG22 THR A  28     -18.021  11.871  11.453  1.00 98.44           H  
ATOM    484 HG23 THR A  28     -17.682  13.289  10.447  1.00 98.44           H  
ATOM    485  OG1 THR A  28     -15.444  12.164  10.929  1.00 98.44           O  
ATOM    486  HG1 THR A  28     -14.560  11.987  10.601  1.00 98.44           H  
ATOM    487  N   GLN A  29     -17.283   9.392   7.990  1.00 98.57           N  
ATOM    488  H   GLN A  29     -16.427   9.750   7.592  1.00 98.57           H  
ATOM    489  CA  GLN A  29     -18.273   8.765   7.109  1.00 98.57           C  
ATOM    490  HA  GLN A  29     -19.253   9.191   7.322  1.00 98.57           H  
ATOM    491  C   GLN A  29     -18.393   7.257   7.346  1.00 98.57           C  
ATOM    492  CB  GLN A  29     -17.933   9.028   5.639  1.00 98.57           C  
ATOM    493  HB2 GLN A  29     -16.954   8.610   5.408  1.00 98.57           H  
ATOM    494  HB3 GLN A  29     -18.671   8.517   5.021  1.00 98.57           H  
ATOM    495  O   GLN A  29     -19.500   6.724   7.321  1.00 98.57           O  
ATOM    496  CG  GLN A  29     -17.936  10.513   5.267  1.00 98.57           C  
ATOM    497  HG2 GLN A  29     -17.107  11.024   5.756  1.00 98.57           H  
ATOM    498  HG3 GLN A  29     -17.774  10.579   4.192  1.00 98.57           H  
ATOM    499  CD  GLN A  29     -19.233  11.232   5.608  1.00 98.57           C  
ATOM    500  NE2 GLN A  29     -19.188  12.258   6.429  1.00 98.57           N  
ATOM    501 HE21 GLN A  29     -18.309  12.562   6.824  1.00 98.57           H  
ATOM    502 HE22 GLN A  29     -20.076  12.677   6.663  1.00 98.57           H  
ATOM    503  OE1 GLN A  29     -20.306  10.873   5.155  1.00 98.57           O  
ATOM    504  N   MET A  30     -17.279   6.567   7.619  1.00 98.64           N  
ATOM    505  H   MET A  30     -16.394   7.053   7.616  1.00 98.64           H  
ATOM    506  CA  MET A  30     -17.315   5.144   7.971  1.00 98.64           C  
ATOM    507  HA  MET A  30     -17.828   4.600   7.178  1.00 98.64           H  
ATOM    508  C   MET A  30     -18.106   4.903   9.263  1.00 98.64           C  
ATOM    509  CB  MET A  30     -15.899   4.575   8.126  1.00 98.64           C  
ATOM    510  HB2 MET A  30     -15.989   3.572   8.542  1.00 98.64           H  
ATOM    511  HB3 MET A  30     -15.324   5.178   8.829  1.00 98.64           H  
ATOM    512  O   MET A  30     -18.978   4.038   9.295  1.00 98.64           O  
ATOM    513  CG  MET A  30     -15.135   4.487   6.802  1.00 98.64           C  
ATOM    514  HG2 MET A  30     -15.034   5.487   6.382  1.00 98.64           H  
ATOM    515  HG3 MET A  30     -15.708   3.885   6.097  1.00 98.64           H  
ATOM    516  SD  MET A  30     -13.478   3.769   6.953  1.00 98.64           S  
ATOM    517  CE  MET A  30     -13.886   2.089   7.494  1.00 98.64           C  
ATOM    518  HE1 MET A  30     -14.600   1.638   6.805  1.00 98.64           H  
ATOM    519  HE2 MET A  30     -14.325   2.116   8.491  1.00 98.64           H  
ATOM    520  HE3 MET A  30     -12.981   1.482   7.520  1.00 98.64           H  
ATOM    521  N   LYS A  31     -17.833   5.684  10.314  1.00 98.40           N  
ATOM    522  H   LYS A  31     -17.112   6.383  10.208  1.00 98.40           H  
ATOM    523  CA  LYS A  31     -18.521   5.581  11.608  1.00 98.40           C  
ATOM    524  HA  LYS A  31     -18.466   4.552  11.964  1.00 98.40           H  
ATOM    525  C   LYS A  31     -20.014   5.890  11.478  1.00 98.40           C  
ATOM    526  CB  LYS A  31     -17.841   6.500  12.637  1.00 98.40           C  
ATOM    527  HB2 LYS A  31     -17.688   7.486  12.197  1.00 98.40           H  
ATOM    528  HB3 LYS A  31     -18.499   6.611  13.498  1.00 98.40           H  
ATOM    529  O   LYS A  31     -20.823   5.124  11.988  1.00 98.40           O  
ATOM    530  CG  LYS A  31     -16.497   5.933  13.128  1.00 98.40           C  
ATOM    531  HG2 LYS A  31     -16.686   5.002  13.663  1.00 98.40           H  
ATOM    532  HG3 LYS A  31     -15.850   5.718  12.278  1.00 98.40           H  
ATOM    533  CD  LYS A  31     -15.779   6.918  14.065  1.00 98.40           C  
ATOM    534  HD2 LYS A  31     -15.483   7.794  13.487  1.00 98.40           H  
ATOM    535  HD3 LYS A  31     -16.460   7.231  14.856  1.00 98.40           H  
ATOM    536  CE  LYS A  31     -14.535   6.270  14.695  1.00 98.40           C  
ATOM    537  HE2 LYS A  31     -13.947   5.791  13.913  1.00 98.40           H  
ATOM    538  HE3 LYS A  31     -14.862   5.486  15.379  1.00 98.40           H  
ATOM    539  NZ  LYS A  31     -13.687   7.257  15.416  1.00 98.40           N  
ATOM    540  HZ1 LYS A  31     -13.261   7.902  14.766  1.00 98.40           H  
ATOM    541  HZ2 LYS A  31     -14.209   7.786  16.100  1.00 98.40           H  
ATOM    542  HZ3 LYS A  31     -12.912   6.797  15.872  1.00 98.40           H  
ATOM    543  N   ALA A  32     -20.377   6.944  10.744  1.00 98.17           N  
ATOM    544  H   ALA A  32     -19.658   7.549  10.373  1.00 98.17           H  
ATOM    545  CA  ALA A  32     -21.774   7.306  10.506  1.00 98.17           C  
ATOM    546  HA  ALA A  32     -22.264   7.465  11.466  1.00 98.17           H  
ATOM    547  C   ALA A  32     -22.548   6.192   9.776  1.00 98.17           C  
ATOM    548  CB  ALA A  32     -21.807   8.623   9.720  1.00 98.17           C  
ATOM    549  HB1 ALA A  32     -21.299   9.404  10.287  1.00 98.17           H  
ATOM    550  HB2 ALA A  32     -21.315   8.500   8.755  1.00 98.17           H  
ATOM    551  HB3 ALA A  32     -22.842   8.923   9.558  1.00 98.17           H  
ATOM    552  O   ALA A  32     -23.643   5.822  10.197  1.00 98.17           O  
ATOM    553  N   LEU A  33     -21.961   5.610   8.722  1.00 98.13           N  
ATOM    554  H   LEU A  33     -21.068   5.960   8.406  1.00 98.13           H  
ATOM    555  CA  LEU A  33     -22.592   4.523   7.968  1.00 98.13           C  
ATOM    556  HA  LEU A  33     -23.604   4.837   7.711  1.00 98.13           H  
ATOM    557  C   LEU A  33     -22.715   3.232   8.795  1.00 98.13           C  
ATOM    558  CB  LEU A  33     -21.790   4.296   6.675  1.00 98.13           C  
ATOM    559  HB2 LEU A  33     -21.675   5.250   6.159  1.00 98.13           H  
ATOM    560  HB3 LEU A  33     -20.797   3.935   6.942  1.00 98.13           H  
ATOM    561  O   LEU A  33     -23.724   2.537   8.715  1.00 98.13           O  
ATOM    562  CG  LEU A  33     -22.446   3.292   5.709  1.00 98.13           C  
ATOM    563  HG  LEU A  33     -22.602   2.339   6.214  1.00 98.13           H  
ATOM    564  CD1 LEU A  33     -23.785   3.794   5.166  1.00 98.13           C  
ATOM    565 HD11 LEU A  33     -24.162   3.114   4.402  1.00 98.13           H  
ATOM    566 HD12 LEU A  33     -24.524   3.827   5.967  1.00 98.13           H  
ATOM    567 HD13 LEU A  33     -23.683   4.792   4.741  1.00 98.13           H  
ATOM    568  CD2 LEU A  33     -21.524   3.047   4.515  1.00 98.13           C  
ATOM    569 HD21 LEU A  33     -21.968   2.276   3.886  1.00 98.13           H  
ATOM    570 HD22 LEU A  33     -21.396   3.967   3.945  1.00 98.13           H  
ATOM    571 HD23 LEU A  33     -20.553   2.692   4.861  1.00 98.13           H  
ATOM    572  N   ALA A  34     -21.711   2.909   9.613  1.00 98.09           N  
ATOM    573  H   ALA A  34     -20.884   3.488   9.630  1.00 98.09           H  
ATOM    574  CA  ALA A  34     -21.777   1.751  10.503  1.00 98.09           C  
ATOM    575  HA  ALA A  34     -22.069   0.878   9.919  1.00 98.09           H  
ATOM    576  C   ALA A  34     -22.821   1.927  11.613  1.00 98.09           C  
ATOM    577  CB  ALA A  34     -20.386   1.503  11.074  1.00 98.09           C  
ATOM    578  HB1 ALA A  34     -19.713   1.321  10.237  1.00 98.09           H  
ATOM    579  HB2 ALA A  34     -20.404   0.625  11.719  1.00 98.09           H  
ATOM    580  HB3 ALA A  34     -20.046   2.368  11.645  1.00 98.09           H  
ATOM    581  O   ALA A  34     -23.565   0.991  11.902  1.00 98.09           O  
ATOM    582  N   GLN A  35     -22.925   3.130  12.187  1.00 97.57           N  
ATOM    583  H   GLN A  35     -22.268   3.851  11.924  1.00 97.57           H  
ATOM    584  CA  GLN A  35     -23.928   3.460  13.200  1.00 97.57           C  
ATOM    585  HA  GLN A  35     -23.819   2.769  14.036  1.00 97.57           H  
ATOM    586  C   GLN A  35     -25.351   3.307  12.655  1.00 97.57           C  
ATOM    587  CB  GLN A  35     -23.676   4.888  13.703  1.00 97.57           C  
ATOM    588  HB2 GLN A  35     -22.652   4.952  14.073  1.00 97.57           H  
ATOM    589  HB3 GLN A  35     -23.791   5.592  12.879  1.00 97.57           H  
ATOM    590  O   GLN A  35     -26.210   2.758  13.340  1.00 97.57           O  
ATOM    591  CG  GLN A  35     -24.631   5.283  14.840  1.00 97.57           C  
ATOM    592  HG2 GLN A  35     -25.660   5.261  14.483  1.00 97.57           H  
ATOM    593  HG3 GLN A  35     -24.535   4.564  15.653  1.00 97.57           H  
ATOM    594  CD  GLN A  35     -24.356   6.679  15.390  1.00 97.57           C  
ATOM    595  NE2 GLN A  35     -25.055   7.082  16.427  1.00 97.57           N  
ATOM    596 HE21 GLN A  35     -25.758   6.485  16.840  1.00 97.57           H  
ATOM    597 HE22 GLN A  35     -24.855   8.013  16.762  1.00 97.57           H  
ATOM    598  OE1 GLN A  35     -23.524   7.433  14.913  1.00 97.57           O  
ATOM    599  N   GLN A  36     -25.589   3.729  11.411  1.00 95.48           N  
ATOM    600  H   GLN A  36     -24.852   4.209  10.915  1.00 95.48           H  
ATOM    601  CA  GLN A  36     -26.876   3.559  10.740  1.00 95.48           C  
ATOM    602  HA  GLN A  36     -27.641   4.106  11.290  1.00 95.48           H  
ATOM    603  C   GLN A  36     -27.319   2.087  10.662  1.00 95.48           C  
ATOM    604  CB  GLN A  36     -26.738   4.160   9.341  1.00 95.48           C  
ATOM    605  HB2 GLN A  36     -26.468   5.212   9.427  1.00 95.48           H  
ATOM    606  HB3 GLN A  36     -25.941   3.641   8.809  1.00 95.48           H  
ATOM    607  O   GLN A  36     -28.501   1.800  10.824  1.00 95.48           O  
ATOM    608  CG  GLN A  36     -28.019   4.038   8.515  1.00 95.48           C  
ATOM    609  HG2 GLN A  36     -28.362   3.004   8.494  1.00 95.48           H  
ATOM    610  HG3 GLN A  36     -28.803   4.656   8.954  1.00 95.48           H  
ATOM    611  CD  GLN A  36     -27.790   4.461   7.081  1.00 95.48           C  
ATOM    612  NE2 GLN A  36     -28.697   4.122   6.206  1.00 95.48           N  
ATOM    613 HE21 GLN A  36     -29.540   3.642   6.488  1.00 95.48           H  
ATOM    614 HE22 GLN A  36     -28.526   4.496   5.284  1.00 95.48           H  
ATOM    615  OE1 GLN A  36     -26.816   5.093   6.711  1.00 95.48           O  
ATOM    616  N   GLY A  37     -26.385   1.164  10.411  1.00 93.59           N  
ATOM    617  H   GLY A  37     -25.434   1.476  10.273  1.00 93.59           H  
ATOM    618  CA  GLY A  37     -26.664  -0.272  10.310  1.00 93.59           C  
ATOM    619  HA2 GLY A  37     -27.680  -0.424   9.946  1.00 93.59           H  
ATOM    620  HA3 GLY A  37     -25.979  -0.710   9.585  1.00 93.59           H  
ATOM    621  C   GLY A  37     -26.510  -1.057  11.616  1.00 93.59           C  
ATOM    622  O   GLY A  37     -26.609  -2.280  11.578  1.00 93.59           O  
ATOM    623  N   ASN A  38     -26.213  -0.394  12.743  1.00 95.83           N  
ATOM    624  H   ASN A  38     -26.194   0.615  12.705  1.00 95.83           H  
ATOM    625  CA  ASN A  38     -25.798  -1.035  14.000  1.00 95.83           C  
ATOM    626  HA  ASN A  38     -25.382  -0.245  14.626  1.00 95.83           H  
ATOM    627  C   ASN A  38     -24.657  -2.062  13.809  1.00 95.83           C  
ATOM    628  CB  ASN A  38     -27.033  -1.593  14.728  1.00 95.83           C  
ATOM    629  HB2 ASN A  38     -27.398  -2.466  14.188  1.00 95.83           H  
ATOM    630  HB3 ASN A  38     -27.821  -0.840  14.746  1.00 95.83           H  
ATOM    631  O   ASN A  38     -24.667  -3.167  14.354  1.00 95.83           O  
ATOM    632  CG  ASN A  38     -26.729  -1.980  16.164  1.00 95.83           C  
ATOM    633  ND2 ASN A  38     -27.412  -2.967  16.693  1.00 95.83           N  
ATOM    634 HD21 ASN A  38     -28.067  -3.488  16.127  1.00 95.83           H  
ATOM    635 HD22 ASN A  38     -27.180  -3.210  17.645  1.00 95.83           H  
ATOM    636  OD1 ASN A  38     -25.908  -1.384  16.844  1.00 95.83           O  
ATOM    637  N   ILE A  39     -23.678  -1.708  12.976  1.00 97.52           N  
ATOM    638  H   ILE A  39     -23.715  -0.779  12.581  1.00 97.52           H  
ATOM    639  CA  ILE A  39     -22.549  -2.565  12.609  1.00 97.52           C  
ATOM    640  HA  ILE A  39     -22.832  -3.608  12.749  1.00 97.52           H  
ATOM    641  C   ILE A  39     -21.369  -2.257  13.532  1.00 97.52           C  
ATOM    642  CB  ILE A  39     -22.200  -2.364  11.118  1.00 97.52           C  
ATOM    643  HB  ILE A  39     -22.041  -1.299  10.952  1.00 97.52           H  
ATOM    644  O   ILE A  39     -20.921  -1.113  13.624  1.00 97.52           O  
ATOM    645  CG1 ILE A  39     -23.353  -2.846  10.209  1.00 97.52           C  
ATOM    646 HG12 ILE A  39     -24.316  -2.614  10.665  1.00 97.52           H  
ATOM    647 HG13 ILE A  39     -23.304  -3.928  10.085  1.00 97.52           H  
ATOM    648  CG2 ILE A  39     -20.909  -3.108  10.731  1.00 97.52           C  
ATOM    649 HG21 ILE A  39     -20.064  -2.719  11.298  1.00 97.52           H  
ATOM    650 HG22 ILE A  39     -21.025  -4.174  10.928  1.00 97.52           H  
ATOM    651 HG23 ILE A  39     -20.696  -2.962   9.672  1.00 97.52           H  
ATOM    652  CD1 ILE A  39     -23.342  -2.176   8.835  1.00 97.52           C  
ATOM    653 HD11 ILE A  39     -24.180  -2.551   8.248  1.00 97.52           H  
ATOM    654 HD12 ILE A  39     -22.412  -2.401   8.315  1.00 97.52           H  
ATOM    655 HD13 ILE A  39     -23.441  -1.096   8.950  1.00 97.52           H  
ATOM    656  N   ASP A  40     -20.807  -3.287  14.167  1.00 97.24           N  
ATOM    657  H   ASP A  40     -21.242  -4.196  14.102  1.00 97.24           H  
ATOM    658  CA  ASP A  40     -19.568  -3.145  14.936  1.00 97.24           C  
ATOM    659  HA  ASP A  40     -19.668  -2.274  15.583  1.00 97.24           H  
ATOM    660  C   ASP A  40     -18.386  -2.893  13.982  1.00 97.24           C  
ATOM    661  CB  ASP A  40     -19.349  -4.364  15.854  1.00 97.24           C  
ATOM    662  HB2 ASP A  40     -20.236  -4.502  16.472  1.00 97.24           H  
ATOM    663  HB3 ASP A  40     -19.218  -5.258  15.245  1.00 97.24           H  
ATOM    664  O   ASP A  40     -17.857  -3.818  13.355  1.00 97.24           O  
ATOM    665  CG  ASP A  40     -18.134  -4.198  16.781  1.00 97.24           C  
ATOM    666  OD1 ASP A  40     -17.436  -3.162  16.677  1.00 97.24           O  
ATOM    667  OD2 ASP A  40     -17.850  -5.110  17.599  1.00 97.24           O  
ATOM    668  N   ILE A  41     -17.984  -1.624  13.866  1.00 97.88           N  
ATOM    669  H   ILE A  41     -18.542  -0.925  14.334  1.00 97.88           H  
ATOM    670  CA  ILE A  41     -16.867  -1.175  13.022  1.00 97.88           C  
ATOM    671  HA  ILE A  41     -16.980  -1.672  12.058  1.00 97.88           H  
ATOM    672  C   ILE A  41     -15.497  -1.609  13.574  1.00 97.88           C  
ATOM    673  CB  ILE A  41     -16.967   0.355  12.798  1.00 97.88           C  
ATOM    674  HB  ILE A  41     -18.013   0.605  12.618  1.00 97.88           H  
ATOM    675  O   ILE A  41     -14.494  -1.507  12.874  1.00 97.88           O  
ATOM    676  CG1 ILE A  41     -16.161   0.850  11.578  1.00 97.88           C  
ATOM    677 HG12 ILE A  41     -16.077   1.936  11.619  1.00 97.88           H  
ATOM    678 HG13 ILE A  41     -15.155   0.433  11.619  1.00 97.88           H  
ATOM    679  CG2 ILE A  41     -16.513   1.140  14.043  1.00 97.88           C  
ATOM    680 HG21 ILE A  41     -16.733   2.199  13.910  1.00 97.88           H  
ATOM    681 HG22 ILE A  41     -17.047   0.788  14.925  1.00 97.88           H  
ATOM    682 HG23 ILE A  41     -15.441   1.023  14.202  1.00 97.88           H  
ATOM    683  CD1 ILE A  41     -16.759   0.491  10.218  1.00 97.88           C  
ATOM    684 HD11 ILE A  41     -17.662   1.081  10.060  1.00 97.88           H  
ATOM    685 HD12 ILE A  41     -16.048   0.758   9.436  1.00 97.88           H  
ATOM    686 HD13 ILE A  41     -16.991  -0.572  10.155  1.00 97.88           H  
ATOM    687  N   THR A  42     -15.425  -2.123  14.808  1.00 97.86           N  
ATOM    688  H   THR A  42     -16.273  -2.237  15.344  1.00 97.86           H  
ATOM    689  CA  THR A  42     -14.173  -2.664  15.367  1.00 97.86           C  
ATOM    690  HA  THR A  42     -13.360  -1.988  15.103  1.00 97.86           H  
ATOM    691  C   THR A  42     -13.803  -4.020  14.774  1.00 97.86           C  
ATOM    692  CB  THR A  42     -14.190  -2.760  16.901  1.00 97.86           C  
ATOM    693  HB  THR A  42     -13.192  -3.046  17.233  1.00 97.86           H  
ATOM    694  O   THR A  42     -12.708  -4.513  15.019  1.00 97.86           O  
ATOM    695  CG2 THR A  42     -14.551  -1.428  17.558  1.00 97.86           C  
ATOM    696 HG21 THR A  42     -13.872  -0.652  17.204  1.00 97.86           H  
ATOM    697 HG22 THR A  42     -14.443  -1.521  18.639  1.00 97.86           H  
ATOM    698 HG23 THR A  42     -15.580  -1.151  17.326  1.00 97.86           H  
ATOM    699  OG1 THR A  42     -15.060  -3.760  17.385  1.00 97.86           O  
ATOM    700  HG1 THR A  42     -15.951  -3.498  17.143  1.00 97.86           H  
ATOM    701  N   ILE A  43     -14.690  -4.638  13.990  1.00 98.02           N  
ATOM    702  H   ILE A  43     -15.574  -4.179  13.821  1.00 98.02           H  
ATOM    703  CA  ILE A  43     -14.432  -5.900  13.296  1.00 98.02           C  
ATOM    704  HA  ILE A  43     -13.714  -6.483  13.873  1.00 98.02           H  
ATOM    705  C   ILE A  43     -13.811  -5.619  11.936  1.00 98.02           C  
ATOM    706  CB  ILE A  43     -15.720  -6.728  13.178  1.00 98.02           C  
ATOM    707  HB  ILE A  43     -16.480  -6.118  12.688  1.00 98.02           H  
ATOM    708  O   ILE A  43     -14.354  -4.857  11.134  1.00 98.02           O  
ATOM    709  CG1 ILE A  43     -16.218  -7.076  14.592  1.00 98.02           C  
ATOM    710 HG12 ILE A  43     -16.304  -6.166  15.186  1.00 98.02           H  
ATOM    711 HG13 ILE A  43     -15.509  -7.738  15.089  1.00 98.02           H  
ATOM    712  CG2 ILE A  43     -15.488  -7.987  12.322  1.00 98.02           C  
ATOM    713 HG21 ILE A  43     -14.605  -8.517  12.679  1.00 98.02           H  
ATOM    714 HG22 ILE A  43     -16.350  -8.653  12.366  1.00 98.02           H  
ATOM    715 HG23 ILE A  43     -15.335  -7.713  11.278  1.00 98.02           H  
ATOM    716  CD1 ILE A  43     -17.597  -7.720  14.591  1.00 98.02           C  
ATOM    717 HD11 ILE A  43     -17.528  -8.784  14.365  1.00 98.02           H  
ATOM    718 HD12 ILE A  43     -18.253  -7.228  13.873  1.00 98.02           H  
ATOM    719 HD13 ILE A  43     -18.020  -7.567  15.584  1.00 98.02           H  
ATOM    720  N   ASP A  44     -12.700  -6.285  11.648  1.00 97.64           N  
ATOM    721  H   ASP A  44     -12.316  -6.914  12.340  1.00 97.64           H  
ATOM    722  CA  ASP A  44     -11.902  -6.016  10.462  1.00 97.64           C  
ATOM    723  HA  ASP A  44     -11.618  -4.966  10.518  1.00 97.64           H  
ATOM    724  C   ASP A  44     -12.663  -6.188   9.140  1.00 97.64           C  
ATOM    725  CB  ASP A  44     -10.627  -6.864  10.505  1.00 97.64           C  
ATOM    726  HB2 ASP A  44     -10.180  -6.818  11.498  1.00 97.64           H  
ATOM    727  HB3 ASP A  44      -9.941  -6.371   9.816  1.00 97.64           H  
ATOM    728  O   ASP A  44     -12.594  -5.315   8.275  1.00 97.64           O  
ATOM    729  CG  ASP A  44     -10.822  -8.334  10.095  1.00 97.64           C  
ATOM    730  OD1 ASP A  44     -11.788  -8.959  10.581  1.00 97.64           O  
ATOM    731  OD2 ASP A  44     -10.039  -8.830   9.250  1.00 97.64           O  
ATOM    732  N   HIS A  45     -13.431  -7.271   8.989  1.00 97.48           N  
ATOM    733  H   HIS A  45     -13.337  -7.997   9.684  1.00 97.48           H  
ATOM    734  CA  HIS A  45     -14.287  -7.484   7.818  1.00 97.48           C  
ATOM    735  HA  HIS A  45     -13.680  -7.424   6.914  1.00 97.48           H  
ATOM    736  C   HIS A  45     -15.350  -6.386   7.691  1.00 97.48           C  
ATOM    737  CB  HIS A  45     -14.924  -8.883   7.881  1.00 97.48           C  
ATOM    738  HB2 HIS A  45     -15.374  -9.028   8.864  1.00 97.48           H  
ATOM    739  HB3 HIS A  45     -14.150  -9.640   7.749  1.00 97.48           H  
ATOM    740  O   HIS A  45     -15.563  -5.859   6.599  1.00 97.48           O  
ATOM    741  CG  HIS A  45     -15.995  -9.074   6.832  1.00 97.48           C  
ATOM    742  CD2 HIS A  45     -17.309  -8.763   7.021  1.00 97.48           C  
ATOM    743  HD2 HIS A  45     -17.751  -8.411   7.942  1.00 97.48           H  
ATOM    744  ND1 HIS A  45     -15.787  -9.352   5.474  1.00 97.48           N  
ATOM    745  CE1 HIS A  45     -16.984  -9.175   4.895  1.00 97.48           C  
ATOM    746  HE1 HIS A  45     -17.168  -9.213   3.832  1.00 97.48           H  
ATOM    747  NE2 HIS A  45     -17.915  -8.821   5.793  1.00 97.48           N  
ATOM    748  HE2 HIS A  45     -18.860  -8.521   5.598  1.00 97.48           H  
ATOM    749  N   ASN A  46     -15.998  -6.007   8.795  1.00 98.37           N  
ATOM    750  H   ASN A  46     -15.710  -6.389   9.685  1.00 98.37           H  
ATOM    751  CA  ASN A  46     -17.048  -4.990   8.770  1.00 98.37           C  
ATOM    752  HA  ASN A  46     -17.791  -5.276   8.025  1.00 98.37           H  
ATOM    753  C   ASN A  46     -16.489  -3.630   8.343  1.00 98.37           C  
ATOM    754  CB  ASN A  46     -17.718  -4.888  10.149  1.00 98.37           C  
ATOM    755  HB2 ASN A  46     -18.364  -4.010  10.154  1.00 98.37           H  
ATOM    756  HB3 ASN A  46     -16.960  -4.730  10.917  1.00 98.37           H  
ATOM    757  O   ASN A  46     -17.065  -2.964   7.480  1.00 98.37           O  
ATOM    758  CG  ASN A  46     -18.568  -6.082  10.534  1.00 98.37           C  
ATOM    759  ND2 ASN A  46     -19.106  -6.054  11.727  1.00 98.37           N  
ATOM    760 HD21 ASN A  46     -18.875  -5.297  12.354  1.00 98.37           H  
ATOM    761 HD22 ASN A  46     -19.652  -6.844  12.041  1.00 98.37           H  
ATOM    762  OD1 ASN A  46     -18.755  -7.027   9.779  1.00 98.37           O  
ATOM    763  N   ALA A  47     -15.339  -3.244   8.896  1.00 98.46           N  
ATOM    764  H   ALA A  47     -14.927  -3.823   9.614  1.00 98.46           H  
ATOM    765  CA  ALA A  47     -14.651  -2.019   8.523  1.00 98.46           C  
ATOM    766  HA  ALA A  47     -15.342  -1.183   8.636  1.00 98.46           H  
ATOM    767  C   ALA A  47     -14.180  -2.018   7.062  1.00 98.46           C  
ATOM    768  CB  ALA A  47     -13.487  -1.823   9.485  1.00 98.46           C  
ATOM    769  HB1 ALA A  47     -12.801  -2.666   9.407  1.00 98.46           H  
ATOM    770  HB2 ALA A  47     -13.860  -1.769  10.508  1.00 98.46           H  
ATOM    771  HB3 ALA A  47     -12.977  -0.890   9.247  1.00 98.46           H  
ATOM    772  O   ALA A  47     -14.261  -0.982   6.402  1.00 98.46           O  
ATOM    773  N   ASP A  48     -13.740  -3.161   6.531  1.00 97.93           N  
ATOM    774  H   ASP A  48     -13.650  -3.969   7.130  1.00 97.93           H  
ATOM    775  CA  ASP A  48     -13.355  -3.297   5.122  1.00 97.93           C  
ATOM    776  HA  ASP A  48     -12.621  -2.527   4.888  1.00 97.93           H  
ATOM    777  C   ASP A  48     -14.545  -3.098   4.165  1.00 97.93           C  
ATOM    778  CB  ASP A  48     -12.687  -4.664   4.910  1.00 97.93           C  
ATOM    779  HB2 ASP A  48     -11.909  -4.802   5.660  1.00 97.93           H  
ATOM    780  HB3 ASP A  48     -13.424  -5.458   5.034  1.00 97.93           H  
ATOM    781  O   ASP A  48     -14.438  -2.373   3.169  1.00 97.93           O  
ATOM    782  CG  ASP A  48     -12.036  -4.768   3.530  1.00 97.93           C  
ATOM    783  OD1 ASP A  48     -11.180  -3.902   3.240  1.00 97.93           O  
ATOM    784  OD2 ASP A  48     -12.377  -5.718   2.785  1.00 97.93           O  
ATOM    785  N   VAL A  49     -15.710  -3.673   4.493  1.00 98.14           N  
ATOM    786  H   VAL A  49     -15.730  -4.259   5.316  1.00 98.14           H  
ATOM    787  CA  VAL A  49     -16.949  -3.486   3.718  1.00 98.14           C  
ATOM    788  HA  VAL A  49     -16.734  -3.698   2.671  1.00 98.14           H  
ATOM    789  C   VAL A  49     -17.421  -2.033   3.784  1.00 98.14           C  
ATOM    790  CB  VAL A  49     -18.054  -4.457   4.180  1.00 98.14           C  
ATOM    791  HB  VAL A  49     -18.194  -4.358   5.256  1.00 98.14           H  
ATOM    792  O   VAL A  49     -17.638  -1.419   2.738  1.00 98.14           O  
ATOM    793  CG1 VAL A  49     -19.393  -4.196   3.473  1.00 98.14           C  
ATOM    794 HG11 VAL A  49     -20.126  -4.935   3.796  1.00 98.14           H  
ATOM    795 HG12 VAL A  49     -19.273  -4.251   2.391  1.00 98.14           H  
ATOM    796 HG13 VAL A  49     -19.780  -3.212   3.739  1.00 98.14           H  
ATOM    797  CG2 VAL A  49     -17.674  -5.910   3.870  1.00 98.14           C  
ATOM    798 HG21 VAL A  49     -17.544  -6.040   2.795  1.00 98.14           H  
ATOM    799 HG22 VAL A  49     -16.746  -6.173   4.379  1.00 98.14           H  
ATOM    800 HG23 VAL A  49     -18.465  -6.569   4.228  1.00 98.14           H  
ATOM    801  N   ILE A  50     -17.517  -1.448   4.983  1.00 98.66           N  
ATOM    802  H   ILE A  50     -17.307  -1.998   5.804  1.00 98.66           H  
ATOM    803  CA  ILE A  50     -17.918  -0.045   5.164  1.00 98.66           C  
ATOM    804  HA  ILE A  50     -18.894   0.104   4.701  1.00 98.66           H  
ATOM    805  C   ILE A  50     -16.951   0.900   4.437  1.00 98.66           C  
ATOM    806  CB  ILE A  50     -18.029   0.283   6.671  1.00 98.66           C  
ATOM    807  HB  ILE A  50     -17.124  -0.081   7.159  1.00 98.66           H  
ATOM    808  O   ILE A  50     -17.383   1.769   3.679  1.00 98.66           O  
ATOM    809  CG1 ILE A  50     -19.229  -0.416   7.348  1.00 98.66           C  
ATOM    810 HG12 ILE A  50     -19.159  -0.263   8.425  1.00 98.66           H  
ATOM    811 HG13 ILE A  50     -19.158  -1.491   7.179  1.00 98.66           H  
ATOM    812  CG2 ILE A  50     -18.096   1.795   6.928  1.00 98.66           C  
ATOM    813 HG21 ILE A  50     -17.133   2.255   6.706  1.00 98.66           H  
ATOM    814 HG22 ILE A  50     -18.325   1.974   7.979  1.00 98.66           H  
ATOM    815 HG23 ILE A  50     -18.869   2.261   6.316  1.00 98.66           H  
ATOM    816  CD1 ILE A  50     -20.619   0.050   6.893  1.00 98.66           C  
ATOM    817 HD11 ILE A  50     -20.758   1.106   7.124  1.00 98.66           H  
ATOM    818 HD12 ILE A  50     -21.379  -0.515   7.432  1.00 98.66           H  
ATOM    819 HD13 ILE A  50     -20.756  -0.118   5.825  1.00 98.66           H  
ATOM    820  N   GLY A  51     -15.640   0.709   4.595  1.00 98.35           N  
ATOM    821  H   GLY A  51     -15.327  -0.030   5.208  1.00 98.35           H  
ATOM    822  CA  GLY A  51     -14.626   1.527   3.928  1.00 98.35           C  
ATOM    823  HA2 GLY A  51     -13.642   1.193   4.257  1.00 98.35           H  
ATOM    824  HA3 GLY A  51     -14.755   2.572   4.210  1.00 98.35           H  
ATOM    825  C   GLY A  51     -14.684   1.418   2.404  1.00 98.35           C  
ATOM    826  O   GLY A  51     -14.527   2.419   1.701  1.00 98.35           O  
ATOM    827  N   SER A  52     -15.009   0.233   1.881  1.00 97.96           N  
ATOM    828  H   SER A  52     -15.095  -0.556   2.506  1.00 97.96           H  
ATOM    829  CA  SER A  52     -15.239   0.017   0.450  1.00 97.96           C  
ATOM    830  HA  SER A  52     -14.370   0.381  -0.098  1.00 97.96           H  
ATOM    831  C   SER A  52     -16.466   0.773  -0.071  1.00 97.96           C  
ATOM    832  CB  SER A  52     -15.389  -1.476   0.152  1.00 97.96           C  
ATOM    833  HB2 SER A  52     -16.177  -1.911   0.767  1.00 97.96           H  
ATOM    834  HB3 SER A  52     -15.656  -1.604  -0.897  1.00 97.96           H  
ATOM    835  O   SER A  52     -16.406   1.331  -1.171  1.00 97.96           O  
ATOM    836  OG  SER A  52     -14.168  -2.145   0.393  1.00 97.96           O  
ATOM    837  HG  SER A  52     -14.091  -2.288   1.339  1.00 97.96           H  
ATOM    838  N   ILE A  53     -17.550   0.851   0.711  1.00 98.25           N  
ATOM    839  H   ILE A  53     -17.541   0.357   1.591  1.00 98.25           H  
ATOM    840  CA  ILE A  53     -18.750   1.634   0.371  1.00 98.25           C  
ATOM    841  HA  ILE A  53     -19.078   1.353  -0.630  1.00 98.25           H  
ATOM    842  C   ILE A  53     -18.420   3.133   0.334  1.00 98.25           C  
ATOM    843  CB  ILE A  53     -19.909   1.322   1.349  1.00 98.25           C  
ATOM    844  HB  ILE A  53     -19.561   1.468   2.371  1.00 98.25           H  
ATOM    845  O   ILE A  53     -18.700   3.800  -0.664  1.00 98.25           O  
ATOM    846  CG1 ILE A  53     -20.386  -0.140   1.195  1.00 98.25           C  
ATOM    847 HG12 ILE A  53     -19.527  -0.807   1.125  1.00 98.25           H  
ATOM    848 HG13 ILE A  53     -20.955  -0.243   0.271  1.00 98.25           H  
ATOM    849  CG2 ILE A  53     -21.079   2.289   1.098  1.00 98.25           C  
ATOM    850 HG21 ILE A  53     -20.831   3.290   1.449  1.00 98.25           H  
ATOM    851 HG22 ILE A  53     -21.302   2.328   0.032  1.00 98.25           H  
ATOM    852 HG23 ILE A  53     -21.975   1.964   1.627  1.00 98.25           H  
ATOM    853  CD1 ILE A  53     -21.244  -0.623   2.372  1.00 98.25           C  
ATOM    854 HD11 ILE A  53     -20.720  -0.451   3.313  1.00 98.25           H  
ATOM    855 HD12 ILE A  53     -21.426  -1.693   2.269  1.00 98.25           H  
ATOM    856 HD13 ILE A  53     -22.205  -0.109   2.389  1.00 98.25           H  
ATOM    857  N   VAL A  54     -17.741   3.656   1.362  1.00 98.35           N  
ATOM    858  H   VAL A  54     -17.554   3.065   2.159  1.00 98.35           H  
ATOM    859  CA  VAL A  54     -17.311   5.068   1.403  1.00 98.35           C  
ATOM    860  HA  VAL A  54     -18.193   5.699   1.293  1.00 98.35           H  
ATOM    861  C   VAL A  54     -16.375   5.386   0.227  1.00 98.35           C  
ATOM    862  CB  VAL A  54     -16.642   5.416   2.750  1.00 98.35           C  
ATOM    863  HB  VAL A  54     -15.757   4.794   2.877  1.00 98.35           H  
ATOM    864  O   VAL A  54     -16.560   6.382  -0.472  1.00 98.35           O  
ATOM    865  CG1 VAL A  54     -16.216   6.890   2.806  1.00 98.35           C  
ATOM    866 HG11 VAL A  54     -17.085   7.540   2.707  1.00 98.35           H  
ATOM    867 HG12 VAL A  54     -15.729   7.093   3.760  1.00 98.35           H  
ATOM    868 HG13 VAL A  54     -15.506   7.122   2.013  1.00 98.35           H  
ATOM    869  CG2 VAL A  54     -17.574   5.183   3.948  1.00 98.35           C  
ATOM    870 HG21 VAL A  54     -17.056   5.445   4.871  1.00 98.35           H  
ATOM    871 HG22 VAL A  54     -17.879   4.139   4.013  1.00 98.35           H  
ATOM    872 HG23 VAL A  54     -18.471   5.798   3.874  1.00 98.35           H  
ATOM    873  N   MET A  55     -15.411   4.511  -0.080  1.00 97.76           N  
ATOM    874  H   MET A  55     -15.282   3.716   0.530  1.00 97.76           H  
ATOM    875  CA  MET A  55     -14.539   4.657  -1.252  1.00 97.76           C  
ATOM    876  HA  MET A  55     -14.027   5.617  -1.181  1.00 97.76           H  
ATOM    877  C   MET A  55     -15.330   4.641  -2.567  1.00 97.76           C  
ATOM    878  CB  MET A  55     -13.488   3.537  -1.238  1.00 97.76           C  
ATOM    879  HB2 MET A  55     -12.917   3.608  -0.312  1.00 97.76           H  
ATOM    880  HB3 MET A  55     -13.992   2.571  -1.246  1.00 97.76           H  
ATOM    881  O   MET A  55     -15.019   5.400  -3.493  1.00 97.76           O  
ATOM    882  CG  MET A  55     -12.523   3.588  -2.435  1.00 97.76           C  
ATOM    883  HG2 MET A  55     -13.099   3.494  -3.355  1.00 97.76           H  
ATOM    884  HG3 MET A  55     -11.865   2.720  -2.388  1.00 97.76           H  
ATOM    885  SD  MET A  55     -11.488   5.073  -2.566  1.00 97.76           S  
ATOM    886  CE  MET A  55     -10.362   4.833  -1.162  1.00 97.76           C  
ATOM    887  HE1 MET A  55      -9.658   5.664  -1.121  1.00 97.76           H  
ATOM    888  HE2 MET A  55      -9.800   3.908  -1.283  1.00 97.76           H  
ATOM    889  HE3 MET A  55     -10.928   4.811  -0.230  1.00 97.76           H  
ATOM    890  N   ALA A  56     -16.352   3.789  -2.685  1.00 96.98           N  
ATOM    891  H   ALA A  56     -16.571   3.183  -1.908  1.00 96.98           H  
ATOM    892  CA  ALA A  56     -17.225   3.746  -3.852  1.00 96.98           C  
ATOM    893  HA  ALA A  56     -16.598   3.623  -4.735  1.00 96.98           H  
ATOM    894  C   ALA A  56     -17.992   5.065  -4.037  1.00 96.98           C  
ATOM    895  CB  ALA A  56     -18.147   2.525  -3.761  1.00 96.98           C  
ATOM    896  HB1 ALA A  56     -18.788   2.470  -4.641  1.00 96.98           H  
ATOM    897  HB2 ALA A  56     -17.557   1.612  -3.683  1.00 96.98           H  
ATOM    898  HB3 ALA A  56     -18.786   2.597  -2.880  1.00 96.98           H  
ATOM    899  O   ALA A  56     -18.030   5.565  -5.164  1.00 96.98           O  
ATOM    900  N   ALA A  57     -18.480   5.665  -2.948  1.00 97.36           N  
ATOM    901  H   ALA A  57     -18.446   5.170  -2.068  1.00 97.36           H  
ATOM    902  CA  ALA A  57     -19.105   6.984  -2.952  1.00 97.36           C  
ATOM    903  HA  ALA A  57     -19.921   6.985  -3.674  1.00 97.36           H  
ATOM    904  C   ALA A  57     -18.105   8.073  -3.378  1.00 97.36           C  
ATOM    905  CB  ALA A  57     -19.703   7.252  -1.567  1.00 97.36           C  
ATOM    906  HB1 ALA A  57     -20.154   8.244  -1.545  1.00 97.36           H  
ATOM    907  HB2 ALA A  57     -18.933   7.205  -0.797  1.00 97.36           H  
ATOM    908  HB3 ALA A  57     -20.473   6.513  -1.344  1.00 97.36           H  
ATOM    909  O   ALA A  57     -18.356   8.795  -4.338  1.00 97.36           O  
ATOM    910  N   CYS A  58     -16.912   8.137  -2.775  1.00 96.84           N  
ATOM    911  H   CYS A  58     -16.772   7.563  -1.955  1.00 96.84           H  
ATOM    912  CA  CYS A  58     -15.846   9.090  -3.136  1.00 96.84           C  
ATOM    913  HA  CYS A  58     -16.154  10.108  -2.900  1.00 96.84           H  
ATOM    914  C   CYS A  58     -15.448   9.054  -4.620  1.00 96.84           C  
ATOM    915  CB  CYS A  58     -14.605   8.755  -2.307  1.00 96.84           C  
ATOM    916  HB2 CYS A  58     -13.759   9.319  -2.698  1.00 96.84           H  
ATOM    917  HB3 CYS A  58     -14.388   7.688  -2.362  1.00 96.84           H  
ATOM    918  O   CYS A  58     -15.016  10.053  -5.201  1.00 96.84           O  
ATOM    919  SG  CYS A  58     -14.863   9.242  -0.591  1.00 96.84           S  
ATOM    920  HG  CYS A  58     -13.711   8.801  -0.078  1.00 96.84           H  
ATOM    921  N   THR A  59     -15.578   7.883  -5.239  1.00 93.62           N  
ATOM    922  H   THR A  59     -15.982   7.125  -4.708  1.00 93.62           H  
ATOM    923  CA  THR A  59     -15.151   7.626  -6.613  1.00 93.62           C  
ATOM    924  HA  THR A  59     -14.549   8.470  -6.951  1.00 93.62           H  
ATOM    925  C   THR A  59     -16.309   7.548  -7.596  1.00 93.62           C  
ATOM    926  CB  THR A  59     -14.253   6.384  -6.699  1.00 93.62           C  
ATOM    927  HB  THR A  59     -14.018   6.165  -7.741  1.00 93.62           H  
ATOM    928  O   THR A  59     -16.078   7.046  -8.690  1.00 93.62           O  
ATOM    929  CG2 THR A  59     -12.933   6.579  -5.966  1.00 93.62           C  
ATOM    930 HG21 THR A  59     -12.337   5.670  -6.044  1.00 93.62           H  
ATOM    931 HG22 THR A  59     -13.104   6.795  -4.911  1.00 93.62           H  
ATOM    932 HG23 THR A  59     -12.383   7.409  -6.411  1.00 93.62           H  
ATOM    933  OG1 THR A  59     -14.874   5.253  -6.140  1.00 93.62           O  
ATOM    934  HG1 THR A  59     -14.917   5.422  -5.196  1.00 93.62           H  
ATOM    935  N   ASP A  60     -17.506   8.038  -7.248  1.00 91.06           N  
ATOM    936  H   ASP A  60     -17.634   8.373  -6.304  1.00 91.06           H  
ATOM    937  CA  ASP A  60     -18.692   8.071  -8.123  1.00 91.06           C  
ATOM    938  HA  ASP A  60     -19.571   8.176  -7.488  1.00 91.06           H  
ATOM    939  C   ASP A  60     -18.869   6.734  -8.870  1.00 91.06           C  
ATOM    940  CB  ASP A  60     -18.638   9.328  -9.006  1.00 91.06           C  
ATOM    941  HB2 ASP A  60     -17.709   9.331  -9.576  1.00 91.06           H  
ATOM    942  HB3 ASP A  60     -18.619  10.209  -8.363  1.00 91.06           H  
ATOM    943  O   ASP A  60     -18.775   6.632 -10.105  1.00 91.06           O  
ATOM    944  CG  ASP A  60     -19.824   9.460  -9.959  1.00 91.06           C  
ATOM    945  OD1 ASP A  60     -20.966   9.259  -9.498  1.00 91.06           O  
ATOM    946  OD2 ASP A  60     -19.543   9.748 -11.149  1.00 91.06           O  
ATOM    947  N   ASN A  61     -18.947   5.659  -8.076  1.00 91.26           N  
ATOM    948  H   ASN A  61     -18.982   5.803  -7.076  1.00 91.26           H  
ATOM    949  CA  ASN A  61     -19.165   4.319  -8.590  1.00 91.26           C  
ATOM    950  HA  ASN A  61     -18.530   4.188  -9.466  1.00 91.26           H  
ATOM    951  C   ASN A  61     -20.623   4.161  -9.019  1.00 91.26           C  
ATOM    952  CB  ASN A  61     -18.793   3.253  -7.545  1.00 91.26           C  
ATOM    953  HB2 ASN A  61     -19.567   3.211  -6.779  1.00 91.26           H  
ATOM    954  HB3 ASN A  61     -17.858   3.534  -7.059  1.00 91.26           H  
ATOM    955  O   ASN A  61     -21.518   4.260  -8.191  1.00 91.26           O  
ATOM    956  CG  ASN A  61     -18.670   1.882  -8.196  1.00 91.26           C  
ATOM    957  ND2 ASN A  61     -18.145   0.891  -7.519  1.00 91.26           N  
ATOM    958 HD21 ASN A  61     -18.306   0.865  -6.522  1.00 91.26           H  
ATOM    959 HD22 ASN A  61     -18.226   0.012  -8.010  1.00 91.26           H  
ATOM    960  OD1 ASN A  61     -18.961   1.713  -9.364  1.00 91.26           O  
ATOM    961  N   ARG A  62     -20.850   3.836 -10.293  1.00 87.79           N  
ATOM    962  H   ARG A  62     -20.051   3.654 -10.883  1.00 87.79           H  
ATOM    963  CA  ARG A  62     -22.200   3.644 -10.844  1.00 87.79           C  
ATOM    964  HA  ARG A  62     -22.832   4.480 -10.546  1.00 87.79           H  
ATOM    965  C   ARG A  62     -22.904   2.403 -10.301  1.00 87.79           C  
ATOM    966  CB  ARG A  62     -22.130   3.566 -12.369  1.00 87.79           C  
ATOM    967  HB2 ARG A  62     -23.131   3.373 -12.755  1.00 87.79           H  
ATOM    968  HB3 ARG A  62     -21.484   2.738 -12.661  1.00 87.79           H  
ATOM    969  O   ARG A  62     -24.117   2.307 -10.410  1.00 87.79           O  
ATOM    970  CG  ARG A  62     -21.610   4.872 -12.973  1.00 87.79           C  
ATOM    971  HG2 ARG A  62     -22.263   5.693 -12.677  1.00 87.79           H  
ATOM    972  HG3 ARG A  62     -20.598   5.074 -12.623  1.00 87.79           H  
ATOM    973  CD  ARG A  62     -21.600   4.746 -14.494  1.00 87.79           C  
ATOM    974  HD2 ARG A  62     -22.619   4.547 -14.826  1.00 87.79           H  
ATOM    975  HD3 ARG A  62     -20.963   3.908 -14.775  1.00 87.79           H  
ATOM    976  NE  ARG A  62     -21.101   5.985 -15.112  1.00 87.79           N  
ATOM    977  HE  ARG A  62     -20.784   6.699 -14.472  1.00 87.79           H  
ATOM    978  NH1 ARG A  62     -21.653   5.456 -17.270  1.00 87.79           N  
ATOM    979 HH11 ARG A  62     -22.033   4.592 -16.910  1.00 87.79           H  
ATOM    980 HH12 ARG A  62     -21.922   5.802 -18.181  1.00 87.79           H  
ATOM    981  NH2 ARG A  62     -20.771   7.457 -16.812  1.00 87.79           N  
ATOM    982 HH21 ARG A  62     -20.506   8.148 -16.124  1.00 87.79           H  
ATOM    983 HH22 ARG A  62     -20.898   7.727 -17.776  1.00 87.79           H  
ATOM    984  CZ  ARG A  62     -21.168   6.289 -16.392  1.00 87.79           C  
ATOM    985  N   GLU A  63     -22.139   1.464  -9.755  1.00 90.33           N  
ATOM    986  H   GLU A  63     -21.136   1.583  -9.766  1.00 90.33           H  
ATOM    987  CA  GLU A  63     -22.665   0.252  -9.125  1.00 90.33           C  
ATOM    988  HA  GLU A  63     -23.543  -0.101  -9.667  1.00 90.33           H  
ATOM    989  C   GLU A  63     -23.104   0.491  -7.676  1.00 90.33           C  
ATOM    990  CB  GLU A  63     -21.591  -0.839  -9.174  1.00 90.33           C  
ATOM    991  HB2 GLU A  63     -21.943  -1.719  -8.635  1.00 90.33           H  
ATOM    992  HB3 GLU A  63     -20.700  -0.459  -8.675  1.00 90.33           H  
ATOM    993  O   GLU A  63     -23.797  -0.349  -7.114  1.00 90.33           O  
ATOM    994  CG  GLU A  63     -21.250  -1.253 -10.615  1.00 90.33           C  
ATOM    995  HG2 GLU A  63     -22.128  -1.719 -11.061  1.00 90.33           H  
ATOM    996  HG3 GLU A  63     -21.009  -0.366 -11.202  1.00 90.33           H  
ATOM    997  CD  GLU A  63     -20.054  -2.210 -10.697  1.00 90.33           C  
ATOM    998  OE1 GLU A  63     -19.787  -2.668 -11.830  1.00 90.33           O  
ATOM    999  OE2 GLU A  63     -19.352  -2.383  -9.673  1.00 90.33           O  
ATOM   1000  N   LEU A  64     -22.723   1.622  -7.065  1.00 93.97           N  
ATOM   1001  H   LEU A  64     -22.294   2.357  -7.610  1.00 93.97           H  
ATOM   1002  CA  LEU A  64     -23.166   1.953  -5.717  1.00 93.97           C  
ATOM   1003  HA  LEU A  64     -23.127   1.040  -5.123  1.00 93.97           H  
ATOM   1004  C   LEU A  64     -24.618   2.435  -5.764  1.00 93.97           C  
ATOM   1005  CB  LEU A  64     -22.229   2.998  -5.088  1.00 93.97           C  
ATOM   1006  HB2 LEU A  64     -21.201   2.637  -5.140  1.00 93.97           H  
ATOM   1007  HB3 LEU A  64     -22.302   3.924  -5.659  1.00 93.97           H  
ATOM   1008  O   LEU A  64     -24.908   3.511  -6.288  1.00 93.97           O  
ATOM   1009  CG  LEU A  64     -22.583   3.294  -3.621  1.00 93.97           C  
ATOM   1010  HG  LEU A  64     -23.636   3.563  -3.535  1.00 93.97           H  
ATOM   1011  CD1 LEU A  64     -22.297   2.079  -2.741  1.00 93.97           C  
ATOM   1012 HD11 LEU A  64     -22.938   1.243  -3.021  1.00 93.97           H  
ATOM   1013 HD12 LEU A  64     -22.541   2.335  -1.710  1.00 93.97           H  
ATOM   1014 HD13 LEU A  64     -21.251   1.781  -2.805  1.00 93.97           H  
ATOM   1015  CD2 LEU A  64     -21.746   4.455  -3.096  1.00 93.97           C  
ATOM   1016 HD21 LEU A  64     -21.921   5.339  -3.709  1.00 93.97           H  
ATOM   1017 HD22 LEU A  64     -20.689   4.186  -3.102  1.00 93.97           H  
ATOM   1018 HD23 LEU A  64     -22.055   4.684  -2.077  1.00 93.97           H  
ATOM   1019  N   ARG A  65     -25.527   1.631  -5.215  1.00 93.97           N  
ATOM   1020  H   ARG A  65     -25.217   0.751  -4.827  1.00 93.97           H  
ATOM   1021  CA  ARG A  65     -26.952   1.959  -5.130  1.00 93.97           C  
ATOM   1022  HA  ARG A  65     -27.218   2.580  -5.986  1.00 93.97           H  
ATOM   1023  C   ARG A  65     -27.246   2.766  -3.870  1.00 93.97           C  
ATOM   1024  CB  ARG A  65     -27.791   0.677  -5.178  1.00 93.97           C  
ATOM   1025  HB2 ARG A  65     -28.848   0.937  -5.124  1.00 93.97           H  
ATOM   1026  HB3 ARG A  65     -27.547   0.064  -4.311  1.00 93.97           H  
ATOM   1027  O   ARG A  65     -26.585   2.593  -2.848  1.00 93.97           O  
ATOM   1028  CG  ARG A  65     -27.539  -0.139  -6.453  1.00 93.97           C  
ATOM   1029  HG2 ARG A  65     -26.491  -0.433  -6.505  1.00 93.97           H  
ATOM   1030  HG3 ARG A  65     -27.794   0.456  -7.330  1.00 93.97           H  
ATOM   1031  CD  ARG A  65     -28.393  -1.402  -6.415  1.00 93.97           C  
ATOM   1032  HD2 ARG A  65     -28.182  -1.927  -5.483  1.00 93.97           H  
ATOM   1033  HD3 ARG A  65     -29.448  -1.127  -6.421  1.00 93.97           H  
ATOM   1034  NE  ARG A  65     -28.101  -2.282  -7.560  1.00 93.97           N  
ATOM   1035  HE  ARG A  65     -27.545  -1.894  -8.309  1.00 93.97           H  
ATOM   1036  NH1 ARG A  65     -29.025  -4.167  -6.640  1.00 93.97           N  
ATOM   1037 HH11 ARG A  65     -28.983  -3.722  -5.734  1.00 93.97           H  
ATOM   1038 HH12 ARG A  65     -29.209  -5.160  -6.653  1.00 93.97           H  
ATOM   1039  NH2 ARG A  65     -28.196  -4.241  -8.713  1.00 93.97           N  
ATOM   1040 HH21 ARG A  65     -27.702  -3.813  -9.483  1.00 93.97           H  
ATOM   1041 HH22 ARG A  65     -28.455  -5.217  -8.737  1.00 93.97           H  
ATOM   1042  CZ  ARG A  65     -28.441  -3.555  -7.631  1.00 93.97           C  
ATOM   1043  N   ALA A  66     -28.271   3.617  -3.949  1.00 93.22           N  
ATOM   1044  H   ALA A  66     -28.762   3.704  -4.827  1.00 93.22           H  
ATOM   1045  CA  ALA A  66     -28.723   4.428  -2.819  1.00 93.22           C  
ATOM   1046  HA  ALA A  66     -27.908   5.077  -2.498  1.00 93.22           H  
ATOM   1047  C   ALA A  66     -29.108   3.556  -1.617  1.00 93.22           C  
ATOM   1048  CB  ALA A  66     -29.896   5.305  -3.269  1.00 93.22           C  
ATOM   1049  HB1 ALA A  66     -29.583   5.959  -4.082  1.00 93.22           H  
ATOM   1050  HB2 ALA A  66     -30.223   5.921  -2.432  1.00 93.22           H  
ATOM   1051  HB3 ALA A  66     -30.731   4.685  -3.596  1.00 93.22           H  
ATOM   1052  O   ALA A  66     -28.708   3.870  -0.509  1.00 93.22           O  
ATOM   1053  N   LYS A  67     -29.791   2.429  -1.847  1.00 95.42           N  
ATOM   1054  H   LYS A  67     -30.063   2.213  -2.795  1.00 95.42           H  
ATOM   1055  CA  LYS A  67     -30.016   1.378  -0.850  1.00 95.42           C  
ATOM   1056  HA  LYS A  67     -29.400   1.573   0.028  1.00 95.42           H  
ATOM   1057  C   LYS A  67     -29.582   0.037  -1.421  1.00 95.42           C  
ATOM   1058  CB  LYS A  67     -31.482   1.347  -0.403  1.00 95.42           C  
ATOM   1059  HB2 LYS A  67     -31.616   0.502   0.273  1.00 95.42           H  
ATOM   1060  HB3 LYS A  67     -32.129   1.202  -1.267  1.00 95.42           H  
ATOM   1061  O   LYS A  67     -29.919  -0.269  -2.567  1.00 95.42           O  
ATOM   1062  CG  LYS A  67     -31.875   2.636   0.331  1.00 95.42           C  
ATOM   1063  HG2 LYS A  67     -31.831   3.485  -0.350  1.00 95.42           H  
ATOM   1064  HG3 LYS A  67     -31.183   2.803   1.157  1.00 95.42           H  
ATOM   1065  CD  LYS A  67     -33.292   2.508   0.888  1.00 95.42           C  
ATOM   1066  HD2 LYS A  67     -33.998   2.356   0.072  1.00 95.42           H  
ATOM   1067  HD3 LYS A  67     -33.327   1.644   1.553  1.00 95.42           H  
ATOM   1068  CE  LYS A  67     -33.656   3.770   1.671  1.00 95.42           C  
ATOM   1069  HE2 LYS A  67     -33.719   4.620   0.992  1.00 95.42           H  
ATOM   1070  HE3 LYS A  67     -32.853   3.985   2.376  1.00 95.42           H  
ATOM   1071  NZ  LYS A  67     -34.927   3.565   2.400  1.00 95.42           N  
ATOM   1072  HZ1 LYS A  67     -35.690   3.403   1.758  1.00 95.42           H  
ATOM   1073  HZ2 LYS A  67     -34.836   2.749   2.988  1.00 95.42           H  
ATOM   1074  HZ3 LYS A  67     -35.124   4.365   2.985  1.00 95.42           H  
ATOM   1075  N   ASP A  68     -28.810  -0.724  -0.655  1.00 95.59           N  
ATOM   1076  H   ASP A  68     -28.580  -0.405   0.275  1.00 95.59           H  
ATOM   1077  CA  ASP A  68     -28.404  -2.083  -1.023  1.00 95.59           C  
ATOM   1078  HA  ASP A  68     -29.243  -2.552  -1.536  1.00 95.59           H  
ATOM   1079  C   ASP A  68     -28.090  -2.922   0.219  1.00 95.59           C  
ATOM   1080  CB  ASP A  68     -27.188  -2.055  -1.972  1.00 95.59           C  
ATOM   1081  HB2 ASP A  68     -27.157  -1.098  -2.494  1.00 95.59           H  
ATOM   1082  HB3 ASP A  68     -26.268  -2.132  -1.392  1.00 95.59           H  
ATOM   1083  O   ASP A  68     -27.841  -2.381   1.300  1.00 95.59           O  
ATOM   1084  CG  ASP A  68     -27.206  -3.180  -3.017  1.00 95.59           C  
ATOM   1085  OD1 ASP A  68     -27.964  -4.161  -2.841  1.00 95.59           O  
ATOM   1086  OD2 ASP A  68     -26.517  -3.019  -4.050  1.00 95.59           O  
ATOM   1087  N   SER A  69     -28.080  -4.243   0.049  1.00 96.36           N  
ATOM   1088  H   SER A  69     -28.172  -4.584  -0.897  1.00 96.36           H  
ATOM   1089  CA  SER A  69     -27.759  -5.200   1.110  1.00 96.36           C  
ATOM   1090  HA  SER A  69     -27.957  -4.741   2.079  1.00 96.36           H  
ATOM   1091  C   SER A  69     -26.288  -5.609   1.078  1.00 96.36           C  
ATOM   1092  CB  SER A  69     -28.653  -6.434   1.007  1.00 96.36           C  
ATOM   1093  HB2 SER A  69     -28.273  -7.210   1.671  1.00 96.36           H  
ATOM   1094  HB3 SER A  69     -28.648  -6.810  -0.016  1.00 96.36           H  
ATOM   1095  O   SER A  69     -25.770  -6.057   0.055  1.00 96.36           O  
ATOM   1096  OG  SER A  69     -29.972  -6.115   1.399  1.00 96.36           O  
ATOM   1097  HG  SER A  69     -30.285  -5.359   0.896  1.00 96.36           H  
ATOM   1098  N   TYR A  70     -25.624  -5.521   2.229  1.00 97.13           N  
ATOM   1099  H   TYR A  70     -26.115  -5.152   3.031  1.00 97.13           H  
ATOM   1100  CA  TYR A  70     -24.227  -5.916   2.413  1.00 97.13           C  
ATOM   1101  HA  TYR A  70     -23.871  -6.427   1.518  1.00 97.13           H  
ATOM   1102  C   TYR A  70     -24.098  -6.879   3.591  1.00 97.13           C  
ATOM   1103  CB  TYR A  70     -23.354  -4.678   2.632  1.00 97.13           C  
ATOM   1104  HB2 TYR A  70     -22.319  -4.989   2.772  1.00 97.13           H  
ATOM   1105  HB3 TYR A  70     -23.681  -4.184   3.547  1.00 97.13           H  
ATOM   1106  O   TYR A  70     -24.888  -6.827   4.525  1.00 97.13           O  
ATOM   1107  CG  TYR A  70     -23.414  -3.650   1.527  1.00 97.13           C  
ATOM   1108  CD1 TYR A  70     -22.497  -3.697   0.461  1.00 97.13           C  
ATOM   1109  HD1 TYR A  70     -21.758  -4.483   0.418  1.00 97.13           H  
ATOM   1110  CD2 TYR A  70     -24.396  -2.641   1.578  1.00 97.13           C  
ATOM   1111  HD2 TYR A  70     -25.120  -2.625   2.379  1.00 97.13           H  
ATOM   1112  CE1 TYR A  70     -22.562  -2.728  -0.559  1.00 97.13           C  
ATOM   1113  HE1 TYR A  70     -21.885  -2.761  -1.399  1.00 97.13           H  
ATOM   1114  CE2 TYR A  70     -24.464  -1.674   0.562  1.00 97.13           C  
ATOM   1115  HE2 TYR A  70     -25.237  -0.920   0.597  1.00 97.13           H  
ATOM   1116  OH  TYR A  70     -23.626  -0.800  -1.503  1.00 97.13           O  
ATOM   1117  HH  TYR A  70     -24.428  -0.281  -1.408  1.00 97.13           H  
ATOM   1118  CZ  TYR A  70     -23.550  -1.722  -0.511  1.00 97.13           C  
ATOM   1119  N   TYR A  71     -23.098  -7.760   3.564  1.00 97.50           N  
ATOM   1120  H   TYR A  71     -22.440  -7.736   2.798  1.00 97.50           H  
ATOM   1121  CA  TYR A  71     -22.945  -8.796   4.586  1.00 97.50           C  
ATOM   1122  HA  TYR A  71     -23.892  -8.915   5.112  1.00 97.50           H  
ATOM   1123  C   TYR A  71     -21.881  -8.447   5.630  1.00 97.50           C  
ATOM   1124  CB  TYR A  71     -22.646 -10.143   3.945  1.00 97.50           C  
ATOM   1125  HB2 TYR A  71     -22.361 -10.807   4.762  1.00 97.50           H  
ATOM   1126  HB3 TYR A  71     -21.805 -10.038   3.260  1.00 97.50           H  
ATOM   1127  O   TYR A  71     -20.721  -8.174   5.289  1.00 97.50           O  
ATOM   1128  CG  TYR A  71     -23.795 -10.804   3.220  1.00 97.50           C  
ATOM   1129  CD1 TYR A  71     -24.503 -11.845   3.851  1.00 97.50           C  
ATOM   1130  HD1 TYR A  71     -24.246 -12.150   4.855  1.00 97.50           H  
ATOM   1131  CD2 TYR A  71     -24.133 -10.410   1.911  1.00 97.50           C  
ATOM   1132  HD2 TYR A  71     -23.597  -9.609   1.424  1.00 97.50           H  
ATOM   1133  CE1 TYR A  71     -25.551 -12.495   3.176  1.00 97.50           C  
ATOM   1134  HE1 TYR A  71     -26.094 -13.291   3.665  1.00 97.50           H  
ATOM   1135  CE2 TYR A  71     -25.185 -11.055   1.235  1.00 97.50           C  
ATOM   1136  HE2 TYR A  71     -25.470 -10.752   0.238  1.00 97.50           H  
ATOM   1137  OH  TYR A  71     -26.905 -12.716   1.205  1.00 97.50           O  
ATOM   1138  HH  TYR A  71     -27.352 -13.365   1.754  1.00 97.50           H  
ATOM   1139  CZ  TYR A  71     -25.893 -12.098   1.865  1.00 97.50           C  
ATOM   1140  N   PHE A  72     -22.269  -8.552   6.899  1.00 97.99           N  
ATOM   1141  H   PHE A  72     -23.225  -8.827   7.078  1.00 97.99           H  
ATOM   1142  CA  PHE A  72     -21.472  -8.193   8.070  1.00 97.99           C  
ATOM   1143  HA  PHE A  72     -20.438  -8.014   7.776  1.00 97.99           H  
ATOM   1144  C   PHE A  72     -21.481  -9.301   9.116  1.00 97.99           C  
ATOM   1145  CB  PHE A  72     -22.027  -6.903   8.684  1.00 97.99           C  
ATOM   1146  HB2 PHE A  72     -23.050  -7.078   9.017  1.00 97.99           H  
ATOM   1147  HB3 PHE A  72     -21.443  -6.638   9.565  1.00 97.99           H  
ATOM   1148  O   PHE A  72     -22.423 -10.085   9.201  1.00 97.99           O  
ATOM   1149  CG  PHE A  72     -22.009  -5.739   7.724  1.00 97.99           C  
ATOM   1150  CD1 PHE A  72     -20.821  -5.025   7.504  1.00 97.99           C  
ATOM   1151  HD1 PHE A  72     -19.927  -5.299   8.045  1.00 97.99           H  
ATOM   1152  CD2 PHE A  72     -23.174  -5.392   7.024  1.00 97.99           C  
ATOM   1153  HD2 PHE A  72     -24.082  -5.957   7.176  1.00 97.99           H  
ATOM   1154  CE1 PHE A  72     -20.798  -3.963   6.586  1.00 97.99           C  
ATOM   1155  HE1 PHE A  72     -19.883  -3.412   6.424  1.00 97.99           H  
ATOM   1156  CE2 PHE A  72     -23.160  -4.312   6.129  1.00 97.99           C  
ATOM   1157  HE2 PHE A  72     -24.078  -4.024   5.639  1.00 97.99           H  
ATOM   1158  CZ  PHE A  72     -21.967  -3.607   5.894  1.00 97.99           C  
ATOM   1159  HZ  PHE A  72     -21.956  -2.780   5.199  1.00 97.99           H  
ATOM   1160  N   TYR A  73     -20.448  -9.328   9.951  1.00 97.27           N  
ATOM   1161  H   TYR A  73     -19.745  -8.608   9.864  1.00 97.27           H  
ATOM   1162  CA  TYR A  73     -20.462 -10.105  11.182  1.00 97.27           C  
ATOM   1163  HA  TYR A  73     -21.001 -11.037  11.016  1.00 97.27           H  
ATOM   1164  C   TYR A  73     -21.189  -9.320  12.270  1.00 97.27           C  
ATOM   1165  CB  TYR A  73     -19.034 -10.466  11.589  1.00 97.27           C  
ATOM   1166  HB2 TYR A  73     -18.391  -9.590  11.502  1.00 97.27           H  
ATOM   1167  HB3 TYR A  73     -19.029 -10.776  12.634  1.00 97.27           H  
ATOM   1168  O   TYR A  73     -20.704  -8.276  12.713  1.00 97.27           O  
ATOM   1169  CG  TYR A  73     -18.486 -11.602  10.759  1.00 97.27           C  
ATOM   1170  CD1 TYR A  73     -18.874 -12.917  11.075  1.00 97.27           C  
ATOM   1171  HD1 TYR A  73     -19.546 -13.105  11.900  1.00 97.27           H  
ATOM   1172  CD2 TYR A  73     -17.635 -11.353   9.665  1.00 97.27           C  
ATOM   1173  HD2 TYR A  73     -17.348 -10.338   9.429  1.00 97.27           H  
ATOM   1174  CE1 TYR A  73     -18.375 -13.992  10.329  1.00 97.27           C  
ATOM   1175  HE1 TYR A  73     -18.642 -15.010  10.571  1.00 97.27           H  
ATOM   1176  CE2 TYR A  73     -17.171 -12.428   8.882  1.00 97.27           C  
ATOM   1177  HE2 TYR A  73     -16.531 -12.255   8.029  1.00 97.27           H  
ATOM   1178  OH  TYR A  73     -17.126 -14.809   8.515  1.00 97.27           O  
ATOM   1179  HH  TYR A  73     -17.055 -14.574   7.587  1.00 97.27           H  
ATOM   1180  CZ  TYR A  73     -17.533 -13.747   9.236  1.00 97.27           C  
ATOM   1181  N   ILE A  74     -22.343  -9.829  12.692  1.00 95.37           N  
ATOM   1182  H   ILE A  74     -22.667 -10.684  12.262  1.00 95.37           H  
ATOM   1183  CA  ILE A  74     -23.168  -9.268  13.763  1.00 95.37           C  
ATOM   1184  HA  ILE A  74     -22.711  -8.349  14.128  1.00 95.37           H  
ATOM   1185  C   ILE A  74     -23.192 -10.264  14.917  1.00 95.37           C  
ATOM   1186  CB  ILE A  74     -24.585  -8.920  13.252  1.00 95.37           C  
ATOM   1187  HB  ILE A  74     -25.060  -9.844  12.923  1.00 95.37           H  
ATOM   1188  O   ILE A  74     -23.302 -11.474  14.707  1.00 95.37           O  
ATOM   1189  CG1 ILE A  74     -24.564  -7.960  12.037  1.00 95.37           C  
ATOM   1190 HG12 ILE A  74     -25.589  -7.808  11.700  1.00 95.37           H  
ATOM   1191 HG13 ILE A  74     -24.033  -8.436  11.212  1.00 95.37           H  
ATOM   1192  CG2 ILE A  74     -25.451  -8.330  14.381  1.00 95.37           C  
ATOM   1193 HG21 ILE A  74     -25.653  -9.083  15.142  1.00 95.37           H  
ATOM   1194 HG22 ILE A  74     -24.959  -7.475  14.846  1.00 95.37           H  
ATOM   1195 HG23 ILE A  74     -26.411  -8.005  13.980  1.00 95.37           H  
ATOM   1196  CD1 ILE A  74     -23.935  -6.579  12.285  1.00 95.37           C  
ATOM   1197 HD11 ILE A  74     -22.892  -6.678  12.586  1.00 95.37           H  
ATOM   1198 HD12 ILE A  74     -24.489  -6.038  13.053  1.00 95.37           H  
ATOM   1199 HD13 ILE A  74     -23.975  -6.001  11.362  1.00 95.37           H  
ATOM   1200  N   LYS A  75     -23.051  -9.754  16.141  1.00 91.43           N  
ATOM   1201  H   LYS A  75     -23.035  -8.750  16.248  1.00 91.43           H  
ATOM   1202  CA  LYS A  75     -23.144 -10.580  17.340  1.00 91.43           C  
ATOM   1203  HA  LYS A  75     -22.690 -11.549  17.132  1.00 91.43           H  
ATOM   1204  C   LYS A  75     -24.615 -10.808  17.665  1.00 91.43           C  
ATOM   1205  CB  LYS A  75     -22.389  -9.922  18.500  1.00 91.43           C  
ATOM   1206  HB2 LYS A  75     -22.996  -9.133  18.944  1.00 91.43           H  
ATOM   1207  HB3 LYS A  75     -21.465  -9.475  18.132  1.00 91.43           H  
ATOM   1208  O   LYS A  75     -25.336  -9.845  17.907  1.00 91.43           O  
ATOM   1209  CG  LYS A  75     -22.036 -10.975  19.553  1.00 91.43           C  
ATOM   1210  HG2 LYS A  75     -21.433 -11.756  19.090  1.00 91.43           H  
ATOM   1211  HG3 LYS A  75     -22.954 -11.419  19.938  1.00 91.43           H  
ATOM   1212  CD  LYS A  75     -21.249 -10.348  20.705  1.00 91.43           C  
ATOM   1213  HD2 LYS A  75     -21.879  -9.608  21.199  1.00 91.43           H  
ATOM   1214  HD3 LYS A  75     -20.350  -9.869  20.318  1.00 91.43           H  
ATOM   1215  CE  LYS A  75     -20.873 -11.460  21.685  1.00 91.43           C  
ATOM   1216  HE2 LYS A  75     -20.192 -12.152  21.191  1.00 91.43           H  
ATOM   1217  HE3 LYS A  75     -21.778 -12.017  21.926  1.00 91.43           H  
ATOM   1218  NZ  LYS A  75     -20.279 -10.918  22.928  1.00 91.43           N  
ATOM   1219  HZ1 LYS A  75     -20.953 -10.317  23.380  1.00 91.43           H  
ATOM   1220  HZ2 LYS A  75     -20.071 -11.677  23.562  1.00 91.43           H  
ATOM   1221  HZ3 LYS A  75     -19.437 -10.395  22.731  1.00 91.43           H  
ATOM   1222  N   ASP A  76     -25.031 -12.063  17.688  1.00 87.27           N  
ATOM   1223  H   ASP A  76     -24.361 -12.797  17.508  1.00 87.27           H  
ATOM   1224  CA  ASP A  76     -26.365 -12.485  18.104  1.00 87.27           C  
ATOM   1225  HA  ASP A  76     -26.961 -11.619  18.388  1.00 87.27           H  
ATOM   1226  C   ASP A  76     -26.209 -13.388  19.335  1.00 87.27           C  
ATOM   1227  CB  ASP A  76     -27.073 -13.161  16.923  1.00 87.27           C  
ATOM   1228  HB2 ASP A  76     -26.530 -14.065  16.646  1.00 87.27           H  
ATOM   1229  HB3 ASP A  76     -27.059 -12.484  16.069  1.00 87.27           H  
ATOM   1230  O   ASP A  76     -25.772 -14.537  19.242  1.00 87.27           O  
ATOM   1231  CG  ASP A  76     -28.529 -13.515  17.231  1.00 87.27           C  
ATOM   1232  OD1 ASP A  76     -29.065 -13.009  18.238  1.00 87.27           O  
ATOM   1233  OD2 ASP A  76     -29.091 -14.302  16.432  1.00 87.27           O  
ATOM   1234  N   GLY A  77     -26.435 -12.816  20.521  1.00 86.37           N  
ATOM   1235  H   GLY A  77     -26.838 -11.890  20.529  1.00 86.37           H  
ATOM   1236  CA  GLY A  77     -26.112 -13.463  21.794  1.00 86.37           C  
ATOM   1237  HA2 GLY A  77     -26.644 -14.413  21.849  1.00 86.37           H  
ATOM   1238  HA3 GLY A  77     -26.452 -12.835  22.616  1.00 86.37           H  
ATOM   1239  C   GLY A  77     -24.606 -13.715  21.963  1.00 86.37           C  
ATOM   1240  O   GLY A  77     -23.808 -12.775  22.043  1.00 86.37           O  
ATOM   1241  N   SER A  78     -24.210 -14.987  22.064  1.00 82.70           N  
ATOM   1242  H   SER A  78     -24.903 -15.716  21.976  1.00 82.70           H  
ATOM   1243  CA  SER A  78     -22.811 -15.431  22.176  1.00 82.70           C  
ATOM   1244  HA  SER A  78     -22.220 -14.633  22.625  1.00 82.70           H  
ATOM   1245  C   SER A  78     -22.157 -15.760  20.829  1.00 82.70           C  
ATOM   1246  CB  SER A  78     -22.719 -16.649  23.105  1.00 82.70           C  
ATOM   1247  HB2 SER A  78     -22.966 -16.348  24.123  1.00 82.70           H  
ATOM   1248  HB3 SER A  78     -21.704 -17.046  23.090  1.00 82.70           H  
ATOM   1249  O   SER A  78     -20.932 -15.890  20.780  1.00 82.70           O  
ATOM   1250  OG  SER A  78     -23.630 -17.642  22.684  1.00 82.70           O  
ATOM   1251  HG  SER A  78     -23.305 -18.516  22.912  1.00 82.70           H  
ATOM   1252  N   GLU A  79     -22.931 -15.855  19.745  1.00 87.87           N  
ATOM   1253  H   GLU A  79     -23.917 -15.654  19.823  1.00 87.87           H  
ATOM   1254  CA  GLU A  79     -22.451 -16.278  18.428  1.00 87.87           C  
ATOM   1255  HA  GLU A  79     -21.468 -16.734  18.543  1.00 87.87           H  
ATOM   1256  C   GLU A  79     -22.287 -15.102  17.459  1.00 87.87           C  
ATOM   1257  CB  GLU A  79     -23.369 -17.353  17.829  1.00 87.87           C  
ATOM   1258  HB2 GLU A  79     -24.388 -16.971  17.776  1.00 87.87           H  
ATOM   1259  HB3 GLU A  79     -23.024 -17.566  16.817  1.00 87.87           H  
ATOM   1260  O   GLU A  79     -22.970 -14.080  17.540  1.00 87.87           O  
ATOM   1261  CG  GLU A  79     -23.340 -18.661  18.637  1.00 87.87           C  
ATOM   1262  HG2 GLU A  79     -22.300 -18.946  18.791  1.00 87.87           H  
ATOM   1263  HG3 GLU A  79     -23.791 -18.488  19.614  1.00 87.87           H  
ATOM   1264  CD  GLU A  79     -24.077 -19.812  17.934  1.00 87.87           C  
ATOM   1265  OE1 GLU A  79     -23.838 -20.967  18.350  1.00 87.87           O  
ATOM   1266  OE2 GLU A  79     -24.848 -19.536  16.983  1.00 87.87           O  
ATOM   1267  N   TRP A  80     -21.366 -15.256  16.508  1.00 91.81           N  
ATOM   1268  H   TRP A  80     -20.903 -16.151  16.437  1.00 91.81           H  
ATOM   1269  CA  TRP A  80     -21.193 -14.325  15.396  1.00 91.81           C  
ATOM   1270  HA  TRP A  80     -21.650 -13.366  15.640  1.00 91.81           H  
ATOM   1271  C   TRP A  80     -21.887 -14.878  14.159  1.00 91.81           C  
ATOM   1272  CB  TRP A  80     -19.705 -14.085  15.137  1.00 91.81           C  
ATOM   1273  HB2 TRP A  80     -19.198 -15.041  15.002  1.00 91.81           H  
ATOM   1274  HB3 TRP A  80     -19.603 -13.523  14.209  1.00 91.81           H  
ATOM   1275  O   TRP A  80     -21.556 -15.972  13.705  1.00 91.81           O  
ATOM   1276  CG  TRP A  80     -19.026 -13.306  16.212  1.00 91.81           C  
ATOM   1277  CD1 TRP A  80     -18.295 -13.819  17.223  1.00 91.81           C  
ATOM   1278  HD1 TRP A  80     -18.116 -14.873  17.370  1.00 91.81           H  
ATOM   1279  CD2 TRP A  80     -19.080 -11.872  16.443  1.00 91.81           C  
ATOM   1280  CE2 TRP A  80     -18.290 -11.569  17.592  1.00 91.81           C  
ATOM   1281  CE3 TRP A  80     -19.731 -10.801  15.801  1.00 91.81           C  
ATOM   1282  HE3 TRP A  80     -20.344 -10.998  14.935  1.00 91.81           H  
ATOM   1283  NE1 TRP A  80     -17.822 -12.794  18.019  1.00 91.81           N  
ATOM   1284  HE1 TRP A  80     -17.248 -12.955  18.835  1.00 91.81           H  
ATOM   1285  CH2 TRP A  80     -18.812  -9.217  17.421  1.00 91.81           C  
ATOM   1286  HH2 TRP A  80     -18.725  -8.199  17.771  1.00 91.81           H  
ATOM   1287  CZ2 TRP A  80     -18.138 -10.262  18.076  1.00 91.81           C  
ATOM   1288  HZ2 TRP A  80     -17.524 -10.068  18.943  1.00 91.81           H  
ATOM   1289  CZ3 TRP A  80     -19.608  -9.491  16.292  1.00 91.81           C  
ATOM   1290  HZ3 TRP A  80     -20.124  -8.686  15.790  1.00 91.81           H  
ATOM   1291  N   LYS A  81     -22.814 -14.105  13.592  1.00 93.77           N  
ATOM   1292  H   LYS A  81     -23.034 -13.220  14.025  1.00 93.77           H  
ATOM   1293  CA  LYS A  81     -23.552 -14.472  12.380  1.00 93.77           C  
ATOM   1294  HA  LYS A  81     -23.284 -15.490  12.095  1.00 93.77           H  
ATOM   1295  C   LYS A  81     -23.161 -13.566  11.220  1.00 93.77           C  
ATOM   1296  CB  LYS A  81     -25.063 -14.452  12.654  1.00 93.77           C  
ATOM   1297  HB2 LYS A  81     -25.594 -14.628  11.718  1.00 93.77           H  
ATOM   1298  HB3 LYS A  81     -25.353 -13.474  13.037  1.00 93.77           H  
ATOM   1299  O   LYS A  81     -23.001 -12.359  11.397  1.00 93.77           O  
ATOM   1300  CG  LYS A  81     -25.458 -15.543  13.663  1.00 93.77           C  
ATOM   1301  HG2 LYS A  81     -25.117 -16.511  13.296  1.00 93.77           H  
ATOM   1302  HG3 LYS A  81     -24.978 -15.345  14.621  1.00 93.77           H  
ATOM   1303  CD  LYS A  81     -26.975 -15.598  13.876  1.00 93.77           C  
ATOM   1304  HD2 LYS A  81     -27.473 -15.814  12.931  1.00 93.77           H  
ATOM   1305  HD3 LYS A  81     -27.318 -14.634  14.252  1.00 93.77           H  
ATOM   1306  CE  LYS A  81     -27.298 -16.694  14.898  1.00 93.77           C  
ATOM   1307  HE2 LYS A  81     -27.007 -17.665  14.498  1.00 93.77           H  
ATOM   1308  HE3 LYS A  81     -26.699 -16.519  15.791  1.00 93.77           H  
ATOM   1309  NZ  LYS A  81     -28.731 -16.689  15.272  1.00 93.77           N  
ATOM   1310  HZ1 LYS A  81     -29.341 -16.831  14.480  1.00 93.77           H  
ATOM   1311  HZ2 LYS A  81     -28.961 -15.796  15.684  1.00 93.77           H  
ATOM   1312  HZ3 LYS A  81     -28.912 -17.374  15.992  1.00 93.77           H  
ATOM   1313  N   TYR A  82     -23.001 -14.162  10.040  1.00 96.07           N  
ATOM   1314  H   TYR A  82     -23.153 -15.160   9.984  1.00 96.07           H  
ATOM   1315  CA  TYR A  82     -22.743 -13.442   8.797  1.00 96.07           C  
ATOM   1316  HA  TYR A  82     -22.193 -12.531   9.037  1.00 96.07           H  
ATOM   1317  C   TYR A  82     -24.071 -13.042   8.148  1.00 96.07           C  
ATOM   1318  CB  TYR A  82     -21.858 -14.286   7.873  1.00 96.07           C  
ATOM   1319  HB2 TYR A  82     -22.418 -15.146   7.506  1.00 96.07           H  
ATOM   1320  HB3 TYR A  82     -21.015 -14.668   8.449  1.00 96.07           H  
ATOM   1321  O   TYR A  82     -24.705 -13.839   7.456  1.00 96.07           O  
ATOM   1322  CG  TYR A  82     -21.296 -13.495   6.710  1.00 96.07           C  
ATOM   1323  CD1 TYR A  82     -21.630 -13.809   5.378  1.00 96.07           C  
ATOM   1324  HD1 TYR A  82     -22.340 -14.598   5.177  1.00 96.07           H  
ATOM   1325  CD2 TYR A  82     -20.403 -12.445   6.982  1.00 96.07           C  
ATOM   1326  HD2 TYR A  82     -20.135 -12.216   8.003  1.00 96.07           H  
ATOM   1327  CE1 TYR A  82     -21.038 -13.096   4.314  1.00 96.07           C  
ATOM   1328  HE1 TYR A  82     -21.301 -13.320   3.291  1.00 96.07           H  
ATOM   1329  CE2 TYR A  82     -19.832 -11.719   5.930  1.00 96.07           C  
ATOM   1330  HE2 TYR A  82     -19.130 -10.934   6.171  1.00 96.07           H  
ATOM   1331  OH  TYR A  82     -19.580 -11.308   3.596  1.00 96.07           O  
ATOM   1332  HH  TYR A  82     -19.181 -10.533   3.999  1.00 96.07           H  
ATOM   1333  CZ  TYR A  82     -20.133 -12.049   4.594  1.00 96.07           C  
ATOM   1334  N   THR A  83     -24.505 -11.814   8.406  1.00 95.72           N  
ATOM   1335  H   THR A  83     -23.905 -11.209   8.948  1.00 95.72           H  
ATOM   1336  CA  THR A  83     -25.879 -11.360   8.169  1.00 95.72           C  
ATOM   1337  HA  THR A  83     -26.469 -12.190   7.780  1.00 95.72           H  
ATOM   1338  C   THR A  83     -25.912 -10.232   7.145  1.00 95.72           C  
ATOM   1339  CB  THR A  83     -26.528 -10.929   9.494  1.00 95.72           C  
ATOM   1340  HB  THR A  83     -25.998 -10.065   9.895  1.00 95.72           H  
ATOM   1341  O   THR A  83     -25.060  -9.342   7.163  1.00 95.72           O  
ATOM   1342  CG2 THR A  83     -28.012 -10.596   9.358  1.00 95.72           C  
ATOM   1343 HG21 THR A  83     -28.138  -9.687   8.771  1.00 95.72           H  
ATOM   1344 HG22 THR A  83     -28.443 -10.418  10.343  1.00 95.72           H  
ATOM   1345 HG23 THR A  83     -28.542 -11.419   8.879  1.00 95.72           H  
ATOM   1346  OG1 THR A  83     -26.450 -11.986  10.424  1.00 95.72           O  
ATOM   1347  HG1 THR A  83     -26.813 -11.666  11.253  1.00 95.72           H  
ATOM   1348  N   ALA A  84     -26.902 -10.263   6.252  1.00 97.25           N  
ATOM   1349  H   ALA A  84     -27.597 -10.994   6.320  1.00 97.25           H  
ATOM   1350  CA  ALA A  84     -27.177  -9.165   5.334  1.00 97.25           C  
ATOM   1351  HA  ALA A  84     -26.234  -8.822   4.910  1.00 97.25           H  
ATOM   1352  C   ALA A  84     -27.838  -7.994   6.081  1.00 97.25           C  
ATOM   1353  CB  ALA A  84     -28.050  -9.672   4.182  1.00 97.25           C  
ATOM   1354  HB1 ALA A  84     -27.541 -10.479   3.654  1.00 97.25           H  
ATOM   1355  HB2 ALA A  84     -29.004 -10.033   4.567  1.00 97.25           H  
ATOM   1356  HB3 ALA A  84     -28.240  -8.857   3.483  1.00 97.25           H  
ATOM   1357  O   ALA A  84     -28.811  -8.187   6.807  1.00 97.25           O  
ATOM   1358  N   VAL A  85     -27.320  -6.785   5.883  1.00 97.29           N  
ATOM   1359  H   VAL A  85     -26.498  -6.716   5.301  1.00 97.29           H  
ATOM   1360  CA  VAL A  85     -27.842  -5.529   6.432  1.00 97.29           C  
ATOM   1361  HA  VAL A  85     -28.799  -5.712   6.920  1.00 97.29           H  
ATOM   1362  C   VAL A  85     -28.062  -4.566   5.271  1.00 97.29           C  
ATOM   1363  CB  VAL A  85     -26.875  -4.930   7.475  1.00 97.29           C  
ATOM   1364  HB  VAL A  85     -25.933  -4.692   6.982  1.00 97.29           H  
ATOM   1365  O   VAL A  85     -27.154  -4.347   4.463  1.00 97.29           O  
ATOM   1366  CG1 VAL A  85     -27.419  -3.634   8.087  1.00 97.29           C  
ATOM   1367 HG11 VAL A  85     -28.386  -3.815   8.557  1.00 97.29           H  
ATOM   1368 HG12 VAL A  85     -27.531  -2.867   7.320  1.00 97.29           H  
ATOM   1369 HG13 VAL A  85     -26.727  -3.260   8.841  1.00 97.29           H  
ATOM   1370  CG2 VAL A  85     -26.590  -5.911   8.623  1.00 97.29           C  
ATOM   1371 HG21 VAL A  85     -25.928  -5.444   9.353  1.00 97.29           H  
ATOM   1372 HG22 VAL A  85     -26.105  -6.811   8.246  1.00 97.29           H  
ATOM   1373 HG23 VAL A  85     -27.523  -6.188   9.113  1.00 97.29           H  
ATOM   1374  N   GLU A  86     -29.263  -3.998   5.177  1.00 97.25           N  
ATOM   1375  H   GLU A  86     -29.961  -4.199   5.879  1.00 97.25           H  
ATOM   1376  CA  GLU A  86     -29.560  -2.937   4.215  1.00 97.25           C  
ATOM   1377  HA  GLU A  86     -29.088  -3.194   3.266  1.00 97.25           H  
ATOM   1378  C   GLU A  86     -28.962  -1.612   4.704  1.00 97.25           C  
ATOM   1379  CB  GLU A  86     -31.073  -2.827   3.954  1.00 97.25           C  
ATOM   1380  HB2 GLU A  86     -31.456  -3.809   3.675  1.00 97.25           H  
ATOM   1381  HB3 GLU A  86     -31.580  -2.499   4.862  1.00 97.25           H  
ATOM   1382  O   GLU A  86     -29.189  -1.198   5.841  1.00 97.25           O  
ATOM   1383  CG  GLU A  86     -31.365  -1.839   2.813  1.00 97.25           C  
ATOM   1384  HG2 GLU A  86     -30.832  -2.165   1.920  1.00 97.25           H  
ATOM   1385  HG3 GLU A  86     -30.980  -0.855   3.078  1.00 97.25           H  
ATOM   1386  CD  GLU A  86     -32.862  -1.719   2.496  1.00 97.25           C  
ATOM   1387  OE1 GLU A  86     -33.483  -0.731   2.960  1.00 97.25           O  
ATOM   1388  OE2 GLU A  86     -33.354  -2.563   1.715  1.00 97.25           O  
ATOM   1389  N   LEU A  87     -28.201  -0.940   3.842  1.00 97.34           N  
ATOM   1390  H   LEU A  87     -28.062  -1.335   2.923  1.00 97.34           H  
ATOM   1391  CA  LEU A  87     -27.610   0.365   4.127  1.00 97.34           C  
ATOM   1392  HA  LEU A  87     -27.939   0.710   5.107  1.00 97.34           H  
ATOM   1393  C   LEU A  87     -28.081   1.406   3.113  1.00 97.34           C  
ATOM   1394  CB  LEU A  87     -26.075   0.258   4.135  1.00 97.34           C  
ATOM   1395  HB2 LEU A  87     -25.664   1.266   4.200  1.00 97.34           H  
ATOM   1396  HB3 LEU A  87     -25.755  -0.170   3.185  1.00 97.34           H  
ATOM   1397  O   LEU A  87     -28.061   1.155   1.908  1.00 97.34           O  
ATOM   1398  CG  LEU A  87     -25.487  -0.579   5.284  1.00 97.34           C  
ATOM   1399  HG  LEU A  87     -25.878  -1.596   5.245  1.00 97.34           H  
ATOM   1400  CD1 LEU A  87     -23.966  -0.640   5.126  1.00 97.34           C  
ATOM   1401 HD11 LEU A  87     -23.543  -1.204   5.957  1.00 97.34           H  
ATOM   1402 HD12 LEU A  87     -23.719  -1.141   4.190  1.00 97.34           H  
ATOM   1403 HD13 LEU A  87     -23.550   0.367   5.129  1.00 97.34           H  
ATOM   1404  CD2 LEU A  87     -25.792   0.026   6.656  1.00 97.34           C  
ATOM   1405 HD21 LEU A  87     -25.467   1.066   6.699  1.00 97.34           H  
ATOM   1406 HD22 LEU A  87     -25.275  -0.542   7.429  1.00 97.34           H  
ATOM   1407 HD23 LEU A  87     -26.861  -0.034   6.861  1.00 97.34           H  
ATOM   1408  N   ASP A  88     -28.431   2.597   3.604  1.00 97.20           N  
ATOM   1409  H   ASP A  88     -28.379   2.725   4.605  1.00 97.20           H  
ATOM   1410  CA  ASP A  88     -28.659   3.781   2.768  1.00 97.20           C  
ATOM   1411  HA  ASP A  88     -28.981   3.438   1.785  1.00 97.20           H  
ATOM   1412  C   ASP A  88     -27.352   4.565   2.610  1.00 97.20           C  
ATOM   1413  CB  ASP A  88     -29.795   4.666   3.313  1.00 97.20           C  
ATOM   1414  HB2 ASP A  88     -30.631   4.031   3.607  1.00 97.20           H  
ATOM   1415  HB3 ASP A  88     -29.456   5.232   4.180  1.00 97.20           H  
ATOM   1416  O   ASP A  88     -26.789   5.078   3.574  1.00 97.20           O  
ATOM   1417  CG  ASP A  88     -30.289   5.715   2.321  1.00 97.20           C  
ATOM   1418  OD1 ASP A  88     -29.489   6.189   1.480  1.00 97.20           O  
ATOM   1419  OD2 ASP A  88     -31.485   6.059   2.413  1.00 97.20           O  
ATOM   1420  N   THR A  89     -26.861   4.667   1.382  1.00 97.05           N  
ATOM   1421  H   THR A  89     -27.422   4.283   0.635  1.00 97.05           H  
ATOM   1422  CA  THR A  89     -25.595   5.318   1.038  1.00 97.05           C  
ATOM   1423  HA  THR A  89     -25.005   5.394   1.952  1.00 97.05           H  
ATOM   1424  C   THR A  89     -25.785   6.749   0.527  1.00 97.05           C  
ATOM   1425  CB  THR A  89     -24.779   4.463   0.059  1.00 97.05           C  
ATOM   1426  HB  THR A  89     -23.776   4.885  -0.004  1.00 97.05           H  
ATOM   1427  O   THR A  89     -24.820   7.392   0.101  1.00 97.05           O  
ATOM   1428  CG2 THR A  89     -24.659   3.009   0.521  1.00 97.05           C  
ATOM   1429 HG21 THR A  89     -24.277   2.980   1.542  1.00 97.05           H  
ATOM   1430 HG22 THR A  89     -25.631   2.517   0.497  1.00 97.05           H  
ATOM   1431 HG23 THR A  89     -23.979   2.460  -0.129  1.00 97.05           H  
ATOM   1432  OG1 THR A  89     -25.345   4.492  -1.230  1.00 97.05           O  
ATOM   1433  HG1 THR A  89     -25.832   3.679  -1.384  1.00 97.05           H  
ATOM   1434  N   SER A  90     -27.008   7.288   0.572  1.00 96.68           N  
ATOM   1435  H   SER A  90     -27.769   6.722   0.919  1.00 96.68           H  
ATOM   1436  CA  SER A  90     -27.339   8.617   0.042  1.00 96.68           C  
ATOM   1437  HA  SER A  90     -27.073   8.643  -1.015  1.00 96.68           H  
ATOM   1438  C   SER A  90     -26.562   9.726   0.748  1.00 96.68           C  
ATOM   1439  CB  SER A  90     -28.842   8.890   0.151  1.00 96.68           C  
ATOM   1440  HB2 SER A  90     -29.069   9.850  -0.311  1.00 96.68           H  
ATOM   1441  HB3 SER A  90     -29.143   8.921   1.199  1.00 96.68           H  
ATOM   1442  O   SER A  90     -25.983  10.585   0.082  1.00 96.68           O  
ATOM   1443  OG  SER A  90     -29.562   7.873  -0.508  1.00 96.68           O  
ATOM   1444  HG  SER A  90     -29.680   7.180   0.145  1.00 96.68           H  
ATOM   1445  N   THR A  91     -26.466   9.673   2.080  1.00 96.09           N  
ATOM   1446  H   THR A  91     -27.007   8.975   2.571  1.00 96.09           H  
ATOM   1447  CA  THR A  91     -25.748  10.674   2.889  1.00 96.09           C  
ATOM   1448  HA  THR A  91     -26.160  11.659   2.670  1.00 96.09           H  
ATOM   1449  C   THR A  91     -24.257  10.710   2.557  1.00 96.09           C  
ATOM   1450  CB  THR A  91     -25.958  10.402   4.387  1.00 96.09           C  
ATOM   1451  HB  THR A  91     -25.540   9.428   4.644  1.00 96.09           H  
ATOM   1452  O   THR A  91     -23.715  11.776   2.259  1.00 96.09           O  
ATOM   1453  CG2 THR A  91     -25.335  11.473   5.280  1.00 96.09           C  
ATOM   1454 HG21 THR A  91     -25.577  11.266   6.322  1.00 96.09           H  
ATOM   1455 HG22 THR A  91     -24.251  11.473   5.173  1.00 96.09           H  
ATOM   1456 HG23 THR A  91     -25.726  12.455   5.011  1.00 96.09           H  
ATOM   1457  OG1 THR A  91     -27.340  10.391   4.644  1.00 96.09           O  
ATOM   1458  HG1 THR A  91     -27.483  10.053   5.531  1.00 96.09           H  
ATOM   1459  N   VAL A  92     -23.592   9.548   2.513  1.00 97.31           N  
ATOM   1460  H   VAL A  92     -24.087   8.698   2.744  1.00 97.31           H  
ATOM   1461  CA  VAL A  92     -22.163   9.472   2.162  1.00 97.31           C  
ATOM   1462  HA  VAL A  92     -21.639  10.215   2.762  1.00 97.31           H  
ATOM   1463  C   VAL A  92     -21.916   9.835   0.695  1.00 97.31           C  
ATOM   1464  CB  VAL A  92     -21.561   8.102   2.530  1.00 97.31           C  
ATOM   1465  HB  VAL A  92     -21.740   7.935   3.593  1.00 97.31           H  
ATOM   1466  O   VAL A  92     -20.926  10.492   0.370  1.00 97.31           O  
ATOM   1467  CG1 VAL A  92     -22.160   6.915   1.766  1.00 97.31           C  
ATOM   1468 HG11 VAL A  92     -23.219   6.832   2.011  1.00 97.31           H  
ATOM   1469 HG12 VAL A  92     -22.031   7.027   0.690  1.00 97.31           H  
ATOM   1470 HG13 VAL A  92     -21.675   5.993   2.086  1.00 97.31           H  
ATOM   1471  CG2 VAL A  92     -20.047   8.102   2.317  1.00 97.31           C  
ATOM   1472 HG21 VAL A  92     -19.802   8.192   1.259  1.00 97.31           H  
ATOM   1473 HG22 VAL A  92     -19.635   7.167   2.697  1.00 97.31           H  
ATOM   1474 HG23 VAL A  92     -19.602   8.934   2.862  1.00 97.31           H  
ATOM   1475  N   THR A  93     -22.836   9.481  -0.205  1.00 97.37           N  
ATOM   1476  H   THR A  93     -23.616   8.917   0.103  1.00 97.37           H  
ATOM   1477  CA  THR A  93     -22.769   9.871  -1.620  1.00 97.37           C  
ATOM   1478  HA  THR A  93     -21.796   9.589  -2.022  1.00 97.37           H  
ATOM   1479  C   THR A  93     -22.902  11.381  -1.782  1.00 97.37           C  
ATOM   1480  CB  THR A  93     -23.841   9.142  -2.439  1.00 97.37           C  
ATOM   1481  HB  THR A  93     -24.832   9.351  -2.036  1.00 97.37           H  
ATOM   1482  O   THR A  93     -22.174  11.979  -2.576  1.00 97.37           O  
ATOM   1483  CG2 THR A  93     -23.808   9.523  -3.921  1.00 97.37           C  
ATOM   1484 HG21 THR A  93     -24.119  10.560  -4.042  1.00 97.37           H  
ATOM   1485 HG22 THR A  93     -24.497   8.880  -4.468  1.00 97.37           H  
ATOM   1486 HG23 THR A  93     -22.800   9.386  -4.314  1.00 97.37           H  
ATOM   1487  OG1 THR A  93     -23.596   7.760  -2.380  1.00 97.37           O  
ATOM   1488  HG1 THR A  93     -24.038   7.422  -1.598  1.00 97.37           H  
ATOM   1489  N   GLN A  94     -23.791  12.018  -1.019  1.00 96.77           N  
ATOM   1490  H   GLN A  94     -24.383  11.481  -0.402  1.00 96.77           H  
ATOM   1491  CA  GLN A  94     -23.957  13.465  -1.038  1.00 96.77           C  
ATOM   1492  HA  GLN A  94     -24.057  13.768  -2.080  1.00 96.77           H  
ATOM   1493  C   GLN A  94     -22.721  14.178  -0.481  1.00 96.77           C  
ATOM   1494  CB  GLN A  94     -25.245  13.844  -0.291  1.00 96.77           C  
ATOM   1495  HB2 GLN A  94     -26.083  13.297  -0.725  1.00 96.77           H  
ATOM   1496  HB3 GLN A  94     -25.158  13.555   0.756  1.00 96.77           H  
ATOM   1497  O   GLN A  94     -22.212  15.087  -1.134  1.00 96.77           O  
ATOM   1498  CG  GLN A  94     -25.548  15.348  -0.367  1.00 96.77           C  
ATOM   1499  HG2 GLN A  94     -26.480  15.544   0.163  1.00 96.77           H  
ATOM   1500  HG3 GLN A  94     -24.759  15.900   0.143  1.00 96.77           H  
ATOM   1501  CD  GLN A  94     -25.691  15.882  -1.793  1.00 96.77           C  
ATOM   1502  NE2 GLN A  94     -25.496  17.166  -1.990  1.00 96.77           N  
ATOM   1503 HE21 GLN A  94     -25.283  17.771  -1.209  1.00 96.77           H  
ATOM   1504 HE22 GLN A  94     -25.656  17.517  -2.923  1.00 96.77           H  
ATOM   1505  OE1 GLN A  94     -25.962  15.174  -2.756  1.00 96.77           O  
ATOM   1506  N   TRP A  95     -22.176  13.719   0.652  1.00 97.62           N  
ATOM   1507  H   TRP A  95     -22.653  12.991   1.164  1.00 97.62           H  
ATOM   1508  CA  TRP A  95     -20.910  14.234   1.182  1.00 97.62           C  
ATOM   1509  HA  TRP A  95     -21.019  15.296   1.400  1.00 97.62           H  
ATOM   1510  C   TRP A  95     -19.770  14.100   0.164  1.00 97.62           C  
ATOM   1511  CB  TRP A  95     -20.549  13.500   2.480  1.00 97.62           C  
ATOM   1512  HB2 TRP A  95     -21.212  13.834   3.278  1.00 97.62           H  
ATOM   1513  HB3 TRP A  95     -20.710  12.431   2.346  1.00 97.62           H  
ATOM   1514  O   TRP A  95     -19.006  15.043  -0.050  1.00 97.62           O  
ATOM   1515  CG  TRP A  95     -19.124  13.698   2.901  1.00 97.62           C  
ATOM   1516  CD1 TRP A  95     -18.636  14.743   3.606  1.00 97.62           C  
ATOM   1517  HD1 TRP A  95     -19.232  15.556   3.995  1.00 97.62           H  
ATOM   1518  CD2 TRP A  95     -17.976  12.852   2.592  1.00 97.62           C  
ATOM   1519  CE2 TRP A  95     -16.809  13.453   3.150  1.00 97.62           C  
ATOM   1520  CE3 TRP A  95     -17.809  11.630   1.908  1.00 97.62           C  
ATOM   1521  HE3 TRP A  95     -18.677  11.131   1.503  1.00 97.62           H  
ATOM   1522  NE1 TRP A  95     -17.267  14.607   3.748  1.00 97.62           N  
ATOM   1523  HE1 TRP A  95     -16.687  15.265   4.248  1.00 97.62           H  
ATOM   1524  CH2 TRP A  95     -15.410  11.635   2.382  1.00 97.62           C  
ATOM   1525  HH2 TRP A  95     -14.444  11.158   2.315  1.00 97.62           H  
ATOM   1526  CZ2 TRP A  95     -15.537  12.873   3.033  1.00 97.62           C  
ATOM   1527  HZ2 TRP A  95     -14.671  13.366   3.449  1.00 97.62           H  
ATOM   1528  CZ3 TRP A  95     -16.547  11.015   1.832  1.00 97.62           C  
ATOM   1529  HZ3 TRP A  95     -16.467  10.039   1.376  1.00 97.62           H  
ATOM   1530  N   ALA A  96     -19.666  12.953  -0.511  1.00 97.42           N  
ATOM   1531  H   ALA A  96     -20.273  12.187  -0.259  1.00 97.42           H  
ATOM   1532  CA  ALA A  96     -18.651  12.742  -1.532  1.00 97.42           C  
ATOM   1533  HA  ALA A  96     -17.671  12.918  -1.087  1.00 97.42           H  
ATOM   1534  C   ALA A  96     -18.819  13.724  -2.703  1.00 97.42           C  
ATOM   1535  CB  ALA A  96     -18.714  11.287  -2.000  1.00 97.42           C  
ATOM   1536  HB1 ALA A  96     -19.720  11.041  -2.342  1.00 97.42           H  
ATOM   1537  HB2 ALA A  96     -18.444  10.623  -1.179  1.00 97.42           H  
ATOM   1538  HB3 ALA A  96     -18.020  11.148  -2.829  1.00 97.42           H  
ATOM   1539  O   ALA A  96     -17.833  14.304  -3.163  1.00 97.42           O  
ATOM   1540  N   LYS A  97     -20.052  13.962  -3.166  1.00 96.27           N  
ATOM   1541  H   LYS A  97     -20.821  13.464  -2.741  1.00 96.27           H  
ATOM   1542  CA  LYS A  97     -20.344  14.928  -4.237  1.00 96.27           C  
ATOM   1543  HA  LYS A  97     -19.800  14.642  -5.137  1.00 96.27           H  
ATOM   1544  C   LYS A  97     -19.884  16.343  -3.886  1.00 96.27           C  
ATOM   1545  CB  LYS A  97     -21.840  14.915  -4.572  1.00 96.27           C  
ATOM   1546  HB2 LYS A  97     -22.088  15.819  -5.130  1.00 96.27           H  
ATOM   1547  HB3 LYS A  97     -22.425  14.918  -3.652  1.00 96.27           H  
ATOM   1548  O   LYS A  97     -19.276  16.997  -4.731  1.00 96.27           O  
ATOM   1549  CG  LYS A  97     -22.221  13.705  -5.433  1.00 96.27           C  
ATOM   1550  HG2 LYS A  97     -21.854  12.784  -4.980  1.00 96.27           H  
ATOM   1551  HG3 LYS A  97     -21.771  13.813  -6.420  1.00 96.27           H  
ATOM   1552  CD  LYS A  97     -23.743  13.634  -5.578  1.00 96.27           C  
ATOM   1553  HD2 LYS A  97     -24.107  14.555  -6.033  1.00 96.27           H  
ATOM   1554  HD3 LYS A  97     -24.185  13.534  -4.587  1.00 96.27           H  
ATOM   1555  CE  LYS A  97     -24.144  12.434  -6.438  1.00 96.27           C  
ATOM   1556  HE2 LYS A  97     -23.723  12.555  -7.436  1.00 96.27           H  
ATOM   1557  HE3 LYS A  97     -23.710  11.535  -6.000  1.00 96.27           H  
ATOM   1558  NZ  LYS A  97     -25.621  12.308  -6.503  1.00 96.27           N  
ATOM   1559  HZ1 LYS A  97     -26.000  12.218  -5.571  1.00 96.27           H  
ATOM   1560  HZ2 LYS A  97     -25.892  11.492  -7.033  1.00 96.27           H  
ATOM   1561  HZ3 LYS A  97     -26.035  13.131  -6.918  1.00 96.27           H  
ATOM   1562  N   THR A  98     -20.128  16.794  -2.657  1.00 95.32           N  
ATOM   1563  H   THR A  98     -20.648  16.209  -2.018  1.00 95.32           H  
ATOM   1564  CA  THR A  98     -19.821  18.167  -2.223  1.00 95.32           C  
ATOM   1565  HA  THR A  98     -19.985  18.849  -3.058  1.00 95.32           H  
ATOM   1566  C   THR A  98     -18.371  18.363  -1.784  1.00 95.32           C  
ATOM   1567  CB  THR A  98     -20.759  18.600  -1.085  1.00 95.32           C  
ATOM   1568  HB  THR A  98     -20.489  19.605  -0.761  1.00 95.32           H  
ATOM   1569  O   THR A  98     -17.814  19.439  -1.975  1.00 95.32           O  
ATOM   1570  CG2 THR A  98     -22.222  18.610  -1.533  1.00 95.32           C  
ATOM   1571 HG21 THR A  98     -22.343  19.284  -2.381  1.00 95.32           H  
ATOM   1572 HG22 THR A  98     -22.547  17.608  -1.813  1.00 95.32           H  
ATOM   1573 HG23 THR A  98     -22.842  18.964  -0.709  1.00 95.32           H  
ATOM   1574  OG1 THR A  98     -20.653  17.719   0.011  1.00 95.32           O  
ATOM   1575  HG1 THR A  98     -19.862  17.941   0.509  1.00 95.32           H  
ATOM   1576  N   THR A  99     -17.740  17.336  -1.210  1.00 95.02           N  
ATOM   1577  H   THR A  99     -18.294  16.519  -0.999  1.00 95.02           H  
ATOM   1578  CA  THR A  99     -16.449  17.474  -0.506  1.00 95.02           C  
ATOM   1579  HA  THR A  99     -16.211  18.531  -0.385  1.00 95.02           H  
ATOM   1580  C   THR A  99     -15.283  16.834  -1.258  1.00 95.02           C  
ATOM   1581  CB  THR A  99     -16.558  16.870   0.903  1.00 95.02           C  
ATOM   1582  HB  THR A  99     -16.610  15.784   0.824  1.00 95.02           H  
ATOM   1583  O   THR A  99     -14.137  17.240  -1.082  1.00 95.02           O  
ATOM   1584  CG2 THR A  99     -15.387  17.238   1.810  1.00 95.02           C  
ATOM   1585 HG21 THR A  99     -14.479  16.735   1.478  1.00 95.02           H  
ATOM   1586 HG22 THR A  99     -15.601  16.915   2.829  1.00 95.02           H  
ATOM   1587 HG23 THR A  99     -15.233  18.317   1.804  1.00 95.02           H  
ATOM   1588  OG1 THR A  99     -17.736  17.322   1.536  1.00 95.02           O  
ATOM   1589  HG1 THR A  99     -18.217  16.529   1.785  1.00 95.02           H  
ATOM   1590  N   VAL A 100     -15.554  15.846  -2.117  1.00 95.24           N  
ATOM   1591  H   VAL A 100     -16.519  15.564  -2.212  1.00 95.24           H  
ATOM   1592  CA  VAL A 100     -14.522  15.024  -2.776  1.00 95.24           C  
ATOM   1593  HA  VAL A 100     -13.532  15.341  -2.448  1.00 95.24           H  
ATOM   1594  C   VAL A 100     -14.555  15.172  -4.295  1.00 95.24           C  
ATOM   1595  CB  VAL A 100     -14.693  13.543  -2.369  1.00 95.24           C  
ATOM   1596  HB  VAL A 100     -15.677  13.190  -2.675  1.00 95.24           H  
ATOM   1597  O   VAL A 100     -13.512  15.255  -4.942  1.00 95.24           O  
ATOM   1598  CG1 VAL A 100     -13.669  12.635  -3.051  1.00 95.24           C  
ATOM   1599 HG11 VAL A 100     -13.792  11.618  -2.678  1.00 95.24           H  
ATOM   1600 HG12 VAL A 100     -13.832  12.624  -4.129  1.00 95.24           H  
ATOM   1601 HG13 VAL A 100     -12.662  12.988  -2.828  1.00 95.24           H  
ATOM   1602  CG2 VAL A 100     -14.576  13.350  -0.853  1.00 95.24           C  
ATOM   1603 HG21 VAL A 100     -14.666  12.294  -0.596  1.00 95.24           H  
ATOM   1604 HG22 VAL A 100     -15.375  13.882  -0.335  1.00 95.24           H  
ATOM   1605 HG23 VAL A 100     -13.616  13.723  -0.497  1.00 95.24           H  
ATOM   1606  N   GLN A 101     -15.747  15.169  -4.891  1.00 93.34           N  
ATOM   1607  H   GLN A 101     -16.567  15.096  -4.306  1.00 93.34           H  
ATOM   1608  CA  GLN A 101     -15.921  15.040  -6.338  1.00 93.34           C  
ATOM   1609  HA  GLN A 101     -15.070  14.480  -6.727  1.00 93.34           H  
ATOM   1610  C   GLN A 101     -15.952  16.379  -7.090  1.00 93.34           C  
ATOM   1611  CB  GLN A 101     -17.185  14.236  -6.640  1.00 93.34           C  
ATOM   1612  HB2 GLN A 101     -18.030  14.801  -6.246  1.00 93.34           H  
ATOM   1613  HB3 GLN A 101     -17.307  14.172  -7.721  1.00 93.34           H  
ATOM   1614  O   GLN A 101     -16.043  16.371  -8.326  1.00 93.34           O  
ATOM   1615  CG  GLN A 101     -17.216  12.802  -6.079  1.00 93.34           C  
ATOM   1616  HG2 GLN A 101     -17.008  12.798  -5.009  1.00 93.34           H  
ATOM   1617  HG3 GLN A 101     -16.457  12.196  -6.574  1.00 93.34           H  
ATOM   1618  CD  GLN A 101     -18.585  12.172  -6.314  1.00 93.34           C  
ATOM   1619  NE2 GLN A 101     -18.894  11.033  -5.755  1.00 93.34           N  
ATOM   1620 HE21 GLN A 101     -19.824  10.691  -5.950  1.00 93.34           H  
ATOM   1621 HE22 GLN A 101     -18.307  10.538  -5.098  1.00 93.34           H  
ATOM   1622  OE1 GLN A 101     -19.416  12.680  -7.044  1.00 93.34           O  
ATOM   1623  N   THR A 102     -15.849  17.512  -6.395  1.00 91.37           N  
ATOM   1624  H   THR A 102     -15.763  17.479  -5.390  1.00 91.37           H  
ATOM   1625  CA  THR A 102     -15.741  18.821  -7.051  1.00 91.37           C  
ATOM   1626  HA  THR A 102     -16.554  18.878  -7.776  1.00 91.37           H  
ATOM   1627  C   THR A 102     -14.400  18.935  -7.792  1.00 91.37           C  
ATOM   1628  CB  THR A 102     -15.944  20.003  -6.092  1.00 91.37           C  
ATOM   1629  HB  THR A 102     -16.067  20.907  -6.690  1.00 91.37           H  
ATOM   1630  O   THR A 102     -13.412  18.327  -7.363  1.00 91.37           O  
ATOM   1631  CG2 THR A 102     -17.183  19.838  -5.213  1.00 91.37           C  
ATOM   1632 HG21 THR A 102     -18.064  19.680  -5.835  1.00 91.37           H  
ATOM   1633 HG22 THR A 102     -17.065  18.993  -4.534  1.00 91.37           H  
ATOM   1634 HG23 THR A 102     -17.330  20.742  -4.622  1.00 91.37           H  
ATOM   1635  OG1 THR A 102     -14.833  20.173  -5.253  1.00 91.37           O  
ATOM   1636  HG1 THR A 102     -14.726  21.124  -5.174  1.00 91.37           H  
ATOM   1637  N   PRO A 103     -14.329  19.639  -8.937  1.00 87.05           N  
ATOM   1638  CA  PRO A 103     -13.083  19.802  -9.690  1.00 87.05           C  
ATOM   1639  HA  PRO A 103     -12.813  18.845 -10.136  1.00 87.05           H  
ATOM   1640  C   PRO A 103     -11.903  20.293  -8.836  1.00 87.05           C  
ATOM   1641  CB  PRO A 103     -13.417  20.802 -10.802  1.00 87.05           C  
ATOM   1642  HB2 PRO A 103     -12.842  20.607 -11.707  1.00 87.05           H  
ATOM   1643  HB3 PRO A 103     -13.244  21.822 -10.458  1.00 87.05           H  
ATOM   1644  O   PRO A 103     -10.786  19.804  -9.004  1.00 87.05           O  
ATOM   1645  CG  PRO A 103     -14.914  20.599 -11.026  1.00 87.05           C  
ATOM   1646  HG2 PRO A 103     -15.382  21.487 -11.451  1.00 87.05           H  
ATOM   1647  HG3 PRO A 103     -15.077  19.731 -11.664  1.00 87.05           H  
ATOM   1648  CD  PRO A 103     -15.428  20.311  -9.620  1.00 87.05           C  
ATOM   1649  HD2 PRO A 103     -16.322  19.690  -9.679  1.00 87.05           H  
ATOM   1650  HD3 PRO A 103     -15.652  21.250  -9.113  1.00 87.05           H  
ATOM   1651  N   GLU A 104     -12.172  21.186  -7.886  1.00 85.91           N  
ATOM   1652  H   GLU A 104     -13.117  21.539  -7.827  1.00 85.91           H  
ATOM   1653  CA  GLU A 104     -11.200  21.801  -6.980  1.00 85.91           C  
ATOM   1654  HA  GLU A 104     -10.351  22.168  -7.557  1.00 85.91           H  
ATOM   1655  C   GLU A 104     -10.668  20.780  -5.962  1.00 85.91           C  
ATOM   1656  CB  GLU A 104     -11.845  22.998  -6.245  1.00 85.91           C  
ATOM   1657  HB2 GLU A 104     -11.069  23.468  -5.641  1.00 85.91           H  
ATOM   1658  HB3 GLU A 104     -12.606  22.632  -5.555  1.00 85.91           H  
ATOM   1659  O   GLU A 104      -9.462  20.677  -5.739  1.00 85.91           O  
ATOM   1660  CG  GLU A 104     -12.461  24.091  -7.146  1.00 85.91           C  
ATOM   1661  HG2 GLU A 104     -11.704  24.412  -7.862  1.00 85.91           H  
ATOM   1662  HG3 GLU A 104     -12.710  24.947  -6.519  1.00 85.91           H  
ATOM   1663  CD  GLU A 104     -13.733  23.643  -7.891  1.00 85.91           C  
ATOM   1664  OE1 GLU A 104     -13.928  24.087  -9.041  1.00 85.91           O  
ATOM   1665  OE2 GLU A 104     -14.433  22.732  -7.377  1.00 85.91           O  
ATOM   1666  N   ASN A 105     -11.556  19.957  -5.395  1.00 90.49           N  
ATOM   1667  H   ASN A 105     -12.529  20.069  -5.641  1.00 90.49           H  
ATOM   1668  CA  ASN A 105     -11.215  19.008  -4.334  1.00 90.49           C  
ATOM   1669  HA  ASN A 105     -10.436  19.448  -3.711  1.00 90.49           H  
ATOM   1670  C   ASN A 105     -10.640  17.689  -4.864  1.00 90.49           C  
ATOM   1671  CB  ASN A 105     -12.462  18.792  -3.465  1.00 90.49           C  
ATOM   1672  HB2 ASN A 105     -13.317  18.532  -4.090  1.00 90.49           H  
ATOM   1673  HB3 ASN A 105     -12.302  17.958  -2.781  1.00 90.49           H  
ATOM   1674  O   ASN A 105      -9.849  17.038  -4.177  1.00 90.49           O  
ATOM   1675  CG  ASN A 105     -12.780  20.002  -2.602  1.00 90.49           C  
ATOM   1676  ND2 ASN A 105     -14.027  20.231  -2.270  1.00 90.49           N  
ATOM   1677 HD21 ASN A 105     -14.776  19.670  -2.650  1.00 90.49           H  
ATOM   1678 HD22 ASN A 105     -14.201  21.050  -1.706  1.00 90.49           H  
ATOM   1679  OD1 ASN A 105     -11.905  20.747  -2.197  1.00 90.49           O  
ATOM   1680  N   LYS A 106     -10.965  17.303  -6.105  1.00 90.15           N  
ATOM   1681  H   LYS A 106     -11.660  17.854  -6.589  1.00 90.15           H  
ATOM   1682  CA  LYS A 106     -10.433  16.089  -6.749  1.00 90.15           C  
ATOM   1683  HA  LYS A 106     -10.755  15.219  -6.177  1.00 90.15           H  
ATOM   1684  C   LYS A 106      -8.907  16.057  -6.770  1.00 90.15           C  
ATOM   1685  CB  LYS A 106     -10.968  15.989  -8.184  1.00 90.15           C  
ATOM   1686  HB2 LYS A 106     -10.300  15.359  -8.771  1.00 90.15           H  
ATOM   1687  HB3 LYS A 106     -10.995  16.979  -8.639  1.00 90.15           H  
ATOM   1688  O   LYS A 106      -8.324  15.000  -6.534  1.00 90.15           O  
ATOM   1689  CG  LYS A 106     -12.358  15.355  -8.214  1.00 90.15           C  
ATOM   1690  HG2 LYS A 106     -13.039  15.892  -7.553  1.00 90.15           H  
ATOM   1691  HG3 LYS A 106     -12.276  14.332  -7.847  1.00 90.15           H  
ATOM   1692  CD  LYS A 106     -12.928  15.346  -9.633  1.00 90.15           C  
ATOM   1693  HD2 LYS A 106     -13.175  16.373  -9.902  1.00 90.15           H  
ATOM   1694  HD3 LYS A 106     -12.190  14.955 -10.333  1.00 90.15           H  
ATOM   1695  CE  LYS A 106     -14.175  14.460  -9.664  1.00 90.15           C  
ATOM   1696  HE2 LYS A 106     -14.598  14.438  -8.660  1.00 90.15           H  
ATOM   1697  HE3 LYS A 106     -13.884  13.442  -9.923  1.00 90.15           H  
ATOM   1698  NZ  LYS A 106     -15.204  14.977 -10.589  1.00 90.15           N  
ATOM   1699  HZ1 LYS A 106     -14.828  15.188 -11.503  1.00 90.15           H  
ATOM   1700  HZ2 LYS A 106     -15.568  15.822 -10.172  1.00 90.15           H  
ATOM   1701  HZ3 LYS A 106     -15.990  14.345 -10.646  1.00 90.15           H  
ATOM   1702  N   GLY A 107      -8.264  17.199  -7.031  1.00 86.86           N  
ATOM   1703  H   GLY A 107      -8.819  18.031  -7.172  1.00 86.86           H  
ATOM   1704  CA  GLY A 107      -6.803  17.314  -7.065  1.00 86.86           C  
ATOM   1705  HA2 GLY A 107      -6.401  16.645  -7.827  1.00 86.86           H  
ATOM   1706  HA3 GLY A 107      -6.542  18.340  -7.325  1.00 86.86           H  
ATOM   1707  C   GLY A 107      -6.130  16.986  -5.729  1.00 86.86           C  
ATOM   1708  O   GLY A 107      -5.021  16.459  -5.727  1.00 86.86           O  
ATOM   1709  N   MET A 108      -6.822  17.229  -4.615  1.00 88.11           N  
ATOM   1710  H   MET A 108      -7.738  17.644  -4.708  1.00 88.11           H  
ATOM   1711  CA  MET A 108      -6.360  16.945  -3.254  1.00 88.11           C  
ATOM   1712  HA  MET A 108      -5.274  17.028  -3.212  1.00 88.11           H  
ATOM   1713  C   MET A 108      -6.741  15.528  -2.803  1.00 88.11           C  
ATOM   1714  CB  MET A 108      -6.962  18.016  -2.334  1.00 88.11           C  
ATOM   1715  HB2 MET A 108      -6.631  19.000  -2.665  1.00 88.11           H  
ATOM   1716  HB3 MET A 108      -8.049  17.980  -2.417  1.00 88.11           H  
ATOM   1717  O   MET A 108      -5.890  14.767  -2.343  1.00 88.11           O  
ATOM   1718  CG  MET A 108      -6.573  17.845  -0.863  1.00 88.11           C  
ATOM   1719  HG2 MET A 108      -6.828  16.841  -0.525  1.00 88.11           H  
ATOM   1720  HG3 MET A 108      -5.494  17.971  -0.769  1.00 88.11           H  
ATOM   1721  SD  MET A 108      -7.384  19.029   0.242  1.00 88.11           S  
ATOM   1722  CE  MET A 108      -9.097  18.436   0.172  1.00 88.11           C  
ATOM   1723  HE1 MET A 108      -9.700  18.999   0.884  1.00 88.11           H  
ATOM   1724  HE2 MET A 108      -9.127  17.378   0.434  1.00 88.11           H  
ATOM   1725  HE3 MET A 108      -9.507  18.583  -0.827  1.00 88.11           H  
ATOM   1726  N   TRP A 109      -8.007  15.141  -2.981  1.00 95.04           N  
ATOM   1727  H   TRP A 109      -8.663  15.819  -3.342  1.00 95.04           H  
ATOM   1728  CA  TRP A 109      -8.537  13.873  -2.480  1.00 95.04           C  
ATOM   1729  HA  TRP A 109      -8.192  13.718  -1.457  1.00 95.04           H  
ATOM   1730  C   TRP A 109      -8.106  12.659  -3.287  1.00 95.04           C  
ATOM   1731  CB  TRP A 109     -10.062  13.925  -2.471  1.00 95.04           C  
ATOM   1732  HB2 TRP A 109     -10.431  14.424  -3.367  1.00 95.04           H  
ATOM   1733  HB3 TRP A 109     -10.437  12.902  -2.488  1.00 95.04           H  
ATOM   1734  O   TRP A 109      -7.819  11.610  -2.718  1.00 95.04           O  
ATOM   1735  CG  TRP A 109     -10.637  14.563  -1.260  1.00 95.04           C  
ATOM   1736  CD1 TRP A 109     -11.066  15.836  -1.156  1.00 95.04           C  
ATOM   1737  HD1 TRP A 109     -11.031  16.563  -1.954  1.00 95.04           H  
ATOM   1738  CD2 TRP A 109     -10.852  13.954   0.044  1.00 95.04           C  
ATOM   1739  CE2 TRP A 109     -11.463  14.922   0.892  1.00 95.04           C  
ATOM   1740  CE3 TRP A 109     -10.597  12.675   0.584  1.00 95.04           C  
ATOM   1741  HE3 TRP A 109     -10.115  11.928  -0.028  1.00 95.04           H  
ATOM   1742  NE1 TRP A 109     -11.595  16.044   0.101  1.00 95.04           N  
ATOM   1743  HE1 TRP A 109     -12.111  16.875   0.351  1.00 95.04           H  
ATOM   1744  CH2 TRP A 109     -11.569  13.342   2.718  1.00 95.04           C  
ATOM   1745  HH2 TRP A 109     -11.839  13.089   3.732  1.00 95.04           H  
ATOM   1746  CZ2 TRP A 109     -11.822  14.627   2.210  1.00 95.04           C  
ATOM   1747  HZ2 TRP A 109     -12.293  15.380   2.824  1.00 95.04           H  
ATOM   1748  CZ3 TRP A 109     -10.950  12.373   1.912  1.00 95.04           C  
ATOM   1749  HZ3 TRP A 109     -10.737  11.399   2.328  1.00 95.04           H  
ATOM   1750  N   TYR A 110      -8.078  12.742  -4.618  1.00 94.94           N  
ATOM   1751  H   TYR A 110      -8.266  13.625  -5.069  1.00 94.94           H  
ATOM   1752  CA  TYR A 110      -7.820  11.552  -5.433  1.00 94.94           C  
ATOM   1753  HA  TYR A 110      -8.503  10.767  -5.108  1.00 94.94           H  
ATOM   1754  C   TYR A 110      -6.414  10.989  -5.214  1.00 94.94           C  
ATOM   1755  CB  TYR A 110      -8.100  11.806  -6.919  1.00 94.94           C  
ATOM   1756  HB2 TYR A 110      -7.613  12.723  -7.249  1.00 94.94           H  
ATOM   1757  HB3 TYR A 110      -7.642  10.987  -7.473  1.00 94.94           H  
ATOM   1758  O   TYR A 110      -6.269   9.767  -5.262  1.00 94.94           O  
ATOM   1759  CG  TYR A 110      -9.561  11.832  -7.331  1.00 94.94           C  
ATOM   1760  CD1 TYR A 110     -10.602  12.051  -6.400  1.00 94.94           C  
ATOM   1761  HD1 TYR A 110     -10.400  12.271  -5.362  1.00 94.94           H  
ATOM   1762  CD2 TYR A 110      -9.881  11.568  -8.677  1.00 94.94           C  
ATOM   1763  HD2 TYR A 110      -9.090  11.396  -9.393  1.00 94.94           H  
ATOM   1764  CE1 TYR A 110     -11.943  11.959  -6.799  1.00 94.94           C  
ATOM   1765  HE1 TYR A 110     -12.728  12.107  -6.072  1.00 94.94           H  
ATOM   1766  CE2 TYR A 110     -11.226  11.504  -9.088  1.00 94.94           C  
ATOM   1767  HE2 TYR A 110     -11.473  11.295 -10.118  1.00 94.94           H  
ATOM   1768  OH  TYR A 110     -13.561  11.578  -8.511  1.00 94.94           O  
ATOM   1769  HH  TYR A 110     -14.118  11.617  -7.731  1.00 94.94           H  
ATOM   1770  CZ  TYR A 110     -12.258  11.681  -8.142  1.00 94.94           C  
ATOM   1771  N   PRO A 111      -5.373  11.804  -4.962  1.00 93.63           N  
ATOM   1772  CA  PRO A 111      -4.080  11.279  -4.549  1.00 93.63           C  
ATOM   1773  HA  PRO A 111      -3.750  10.593  -5.329  1.00 93.63           H  
ATOM   1774  C   PRO A 111      -4.087  10.537  -3.208  1.00 93.63           C  
ATOM   1775  CB  PRO A 111      -3.145  12.485  -4.508  1.00 93.63           C  
ATOM   1776  HB2 PRO A 111      -3.150  12.933  -3.514  1.00 93.63           H  
ATOM   1777  HB3 PRO A 111      -2.132  12.223  -4.813  1.00 93.63           H  
ATOM   1778  O   PRO A 111      -3.346   9.567  -3.070  1.00 93.63           O  
ATOM   1779  CG  PRO A 111      -3.755  13.460  -5.503  1.00 93.63           C  
ATOM   1780  HG2 PRO A 111      -3.434  13.209  -6.514  1.00 93.63           H  
ATOM   1781  HG3 PRO A 111      -3.494  14.491  -5.265  1.00 93.63           H  
ATOM   1782  CD  PRO A 111      -5.247  13.208  -5.341  1.00 93.63           C  
ATOM   1783  HD2 PRO A 111      -5.634  13.844  -4.545  1.00 93.63           H  
ATOM   1784  HD3 PRO A 111      -5.762  13.434  -6.274  1.00 93.63           H  
ATOM   1785  N   PHE A 112      -4.900  10.969  -2.239  1.00 95.51           N  
ATOM   1786  H   PHE A 112      -5.472  11.783  -2.412  1.00 95.51           H  
ATOM   1787  CA  PHE A 112      -5.097  10.281  -0.957  1.00 95.51           C  
ATOM   1788  HA  PHE A 112      -4.131  10.017  -0.527  1.00 95.51           H  
ATOM   1789  C   PHE A 112      -5.878   8.973  -1.146  1.00 95.51           C  
ATOM   1790  CB  PHE A 112      -5.809  11.238   0.016  1.00 95.51           C  
ATOM   1791  HB2 PHE A 112      -6.666  11.697  -0.476  1.00 95.51           H  
ATOM   1792  HB3 PHE A 112      -5.120  12.042   0.271  1.00 95.51           H  
ATOM   1793  O   PHE A 112      -5.412   7.904  -0.757  1.00 95.51           O  
ATOM   1794  CG  PHE A 112      -6.302  10.587   1.295  1.00 95.51           C  
ATOM   1795  CD1 PHE A 112      -7.622  10.105   1.391  1.00 95.51           C  
ATOM   1796  HD1 PHE A 112      -8.306  10.225   0.564  1.00 95.51           H  
ATOM   1797  CD2 PHE A 112      -5.442  10.472   2.399  1.00 95.51           C  
ATOM   1798  HD2 PHE A 112      -4.460  10.922   2.359  1.00 95.51           H  
ATOM   1799  CE1 PHE A 112      -8.060   9.475   2.569  1.00 95.51           C  
ATOM   1800  HE1 PHE A 112      -9.075   9.116   2.653  1.00 95.51           H  
ATOM   1801  CE2 PHE A 112      -5.869   9.823   3.569  1.00 95.51           C  
ATOM   1802  HE2 PHE A 112      -5.213   9.743   4.423  1.00 95.51           H  
ATOM   1803  CZ  PHE A 112      -7.178   9.319   3.652  1.00 95.51           C  
ATOM   1804  HZ  PHE A 112      -7.515   8.843   4.560  1.00 95.51           H  
ATOM   1805  N   LEU A 113      -7.023   9.038  -1.832  1.00 97.15           N  
ATOM   1806  H   LEU A 113      -7.339   9.955  -2.114  1.00 97.15           H  
ATOM   1807  CA  LEU A 113      -7.898   7.892  -2.089  1.00 97.15           C  
ATOM   1808  HA  LEU A 113      -8.177   7.445  -1.135  1.00 97.15           H  
ATOM   1809  C   LEU A 113      -7.213   6.802  -2.916  1.00 97.15           C  
ATOM   1810  CB  LEU A 113      -9.160   8.368  -2.822  1.00 97.15           C  
ATOM   1811  HB2 LEU A 113      -9.737   7.494  -3.126  1.00 97.15           H  
ATOM   1812  HB3 LEU A 113      -8.849   8.888  -3.728  1.00 97.15           H  
ATOM   1813  O   LEU A 113      -7.467   5.623  -2.688  1.00 97.15           O  
ATOM   1814  CG  LEU A 113     -10.076   9.292  -2.005  1.00 97.15           C  
ATOM   1815  HG  LEU A 113      -9.511  10.140  -1.619  1.00 97.15           H  
ATOM   1816  CD1 LEU A 113     -11.159   9.821  -2.940  1.00 97.15           C  
ATOM   1817 HD11 LEU A 113     -11.827  10.468  -2.370  1.00 97.15           H  
ATOM   1818 HD12 LEU A 113     -10.701  10.413  -3.733  1.00 97.15           H  
ATOM   1819 HD13 LEU A 113     -11.712   8.991  -3.378  1.00 97.15           H  
ATOM   1820  CD2 LEU A 113     -10.740   8.591  -0.821  1.00 97.15           C  
ATOM   1821 HD21 LEU A 113     -11.334   7.744  -1.165  1.00 97.15           H  
ATOM   1822 HD22 LEU A 113     -11.388   9.295  -0.299  1.00 97.15           H  
ATOM   1823 HD23 LEU A 113      -9.986   8.245  -0.114  1.00 97.15           H  
ATOM   1824  N   ALA A 114      -6.336   7.176  -3.855  1.00 96.70           N  
ATOM   1825  H   ALA A 114      -6.206   8.162  -4.032  1.00 96.70           H  
ATOM   1826  CA  ALA A 114      -5.516   6.221  -4.593  1.00 96.70           C  
ATOM   1827  HA  ALA A 114      -6.165   5.526  -5.126  1.00 96.70           H  
ATOM   1828  C   ALA A 114      -4.651   5.386  -3.644  1.00 96.70           C  
ATOM   1829  CB  ALA A 114      -4.657   6.973  -5.615  1.00 96.70           C  
ATOM   1830  HB1 ALA A 114      -5.294   7.510  -6.319  1.00 96.70           H  
ATOM   1831  HB2 ALA A 114      -4.013   7.690  -5.105  1.00 96.70           H  
ATOM   1832  HB3 ALA A 114      -4.042   6.263  -6.169  1.00 96.70           H  
ATOM   1833  O   ALA A 114      -4.697   4.164  -3.711  1.00 96.70           O  
ATOM   1834  N   LEU A 115      -3.921   6.027  -2.727  1.00 95.84           N  
ATOM   1835  H   LEU A 115      -4.000   7.031  -2.653  1.00 95.84           H  
ATOM   1836  CA  LEU A 115      -3.055   5.328  -1.775  1.00 95.84           C  
ATOM   1837  HA  LEU A 115      -2.421   4.626  -2.317  1.00 95.84           H  
ATOM   1838  C   LEU A 115      -3.862   4.501  -0.766  1.00 95.84           C  
ATOM   1839  CB  LEU A 115      -2.160   6.338  -1.046  1.00 95.84           C  
ATOM   1840  HB2 LEU A 115      -2.789   7.008  -0.460  1.00 95.84           H  
ATOM   1841  HB3 LEU A 115      -1.526   5.770  -0.365  1.00 95.84           H  
ATOM   1842  O   LEU A 115      -3.503   3.362  -0.485  1.00 95.84           O  
ATOM   1843  CG  LEU A 115      -1.231   7.172  -1.939  1.00 95.84           C  
ATOM   1844  HG  LEU A 115      -1.810   7.654  -2.727  1.00 95.84           H  
ATOM   1845  CD1 LEU A 115      -0.573   8.266  -1.103  1.00 95.84           C  
ATOM   1846 HD11 LEU A 115      -0.085   7.818  -0.237  1.00 95.84           H  
ATOM   1847 HD12 LEU A 115       0.177   8.796  -1.691  1.00 95.84           H  
ATOM   1848 HD13 LEU A 115      -1.334   8.962  -0.748  1.00 95.84           H  
ATOM   1849  CD2 LEU A 115      -0.159   6.316  -2.610  1.00 95.84           C  
ATOM   1850 HD21 LEU A 115      -0.622   5.619  -3.308  1.00 95.84           H  
ATOM   1851 HD22 LEU A 115       0.393   5.746  -1.863  1.00 95.84           H  
ATOM   1852 HD23 LEU A 115       0.532   6.950  -3.165  1.00 95.84           H  
ATOM   1853  N   LEU A 116      -4.989   5.035  -0.285  1.00 97.46           N  
ATOM   1854  H   LEU A 116      -5.195   5.998  -0.507  1.00 97.46           H  
ATOM   1855  CA  LEU A 116      -5.907   4.312   0.598  1.00 97.46           C  
ATOM   1856  HA  LEU A 116      -5.355   3.966   1.472  1.00 97.46           H  
ATOM   1857  C   LEU A 116      -6.482   3.057  -0.071  1.00 97.46           C  
ATOM   1858  CB  LEU A 116      -7.002   5.292   1.053  1.00 97.46           C  
ATOM   1859  HB2 LEU A 116      -7.511   5.680   0.172  1.00 97.46           H  
ATOM   1860  HB3 LEU A 116      -6.529   6.129   1.567  1.00 97.46           H  
ATOM   1861  O   LEU A 116      -6.588   2.007   0.567  1.00 97.46           O  
ATOM   1862  CG  LEU A 116      -8.054   4.671   1.988  1.00 97.46           C  
ATOM   1863  HG  LEU A 116      -8.559   3.863   1.459  1.00 97.46           H  
ATOM   1864  CD1 LEU A 116      -7.445   4.119   3.273  1.00 97.46           C  
ATOM   1865 HD11 LEU A 116      -6.879   4.893   3.792  1.00 97.46           H  
ATOM   1866 HD12 LEU A 116      -6.783   3.279   3.062  1.00 97.46           H  
ATOM   1867 HD13 LEU A 116      -8.231   3.755   3.936  1.00 97.46           H  
ATOM   1868  CD2 LEU A 116      -9.095   5.726   2.359  1.00 97.46           C  
ATOM   1869 HD21 LEU A 116      -8.614   6.543   2.899  1.00 97.46           H  
ATOM   1870 HD22 LEU A 116      -9.579   6.121   1.466  1.00 97.46           H  
ATOM   1871 HD23 LEU A 116      -9.851   5.289   3.011  1.00 97.46           H  
ATOM   1872  N   GLN A 117      -6.825   3.142  -1.360  1.00 96.97           N  
ATOM   1873  H   GLN A 117      -6.738   4.030  -1.832  1.00 96.97           H  
ATOM   1874  CA  GLN A 117      -7.303   1.986  -2.112  1.00 96.97           C  
ATOM   1875  HA  GLN A 117      -8.030   1.470  -1.486  1.00 96.97           H  
ATOM   1876  C   GLN A 117      -6.181   0.983  -2.400  1.00 96.97           C  
ATOM   1877  CB  GLN A 117      -8.019   2.430  -3.398  1.00 96.97           C  
ATOM   1878  HB2 GLN A 117      -8.743   3.208  -3.155  1.00 96.97           H  
ATOM   1879  HB3 GLN A 117      -7.301   2.831  -4.113  1.00 96.97           H  
ATOM   1880  O   GLN A 117      -6.440  -0.212  -2.311  1.00 96.97           O  
ATOM   1881  CG  GLN A 117      -8.768   1.239  -4.012  1.00 96.97           C  
ATOM   1882  HG2 GLN A 117      -9.322   0.727  -3.225  1.00 96.97           H  
ATOM   1883  HG3 GLN A 117      -8.057   0.527  -4.432  1.00 96.97           H  
ATOM   1884  CD  GLN A 117      -9.742   1.644  -5.106  1.00 96.97           C  
ATOM   1885  NE2 GLN A 117     -11.014   1.357  -4.948  1.00 96.97           N  
ATOM   1886 HE21 GLN A 117     -11.316   0.905  -4.097  1.00 96.97           H  
ATOM   1887 HE22 GLN A 117     -11.630   1.607  -5.708  1.00 96.97           H  
ATOM   1888  OE1 GLN A 117      -9.406   2.192  -6.143  1.00 96.97           O  
ATOM   1889  N   ILE A 118      -4.957   1.438  -2.702  1.00 95.93           N  
ATOM   1890  H   ILE A 118      -4.813   2.435  -2.776  1.00 95.93           H  
ATOM   1891  CA  ILE A 118      -3.790   0.552  -2.844  1.00 95.93           C  
ATOM   1892  HA  ILE A 118      -4.002  -0.188  -3.615  1.00 95.93           H  
ATOM   1893  C   ILE A 118      -3.585  -0.235  -1.536  1.00 95.93           C  
ATOM   1894  CB  ILE A 118      -2.527   1.346  -3.278  1.00 95.93           C  
ATOM   1895  HB  ILE A 118      -2.398   2.195  -2.607  1.00 95.93           H  
ATOM   1896  O   ILE A 118      -3.608  -1.461  -1.570  1.00 95.93           O  
ATOM   1897  CG1 ILE A 118      -2.618   1.861  -4.731  1.00 95.93           C  
ATOM   1898 HG12 ILE A 118      -2.645   1.012  -5.415  1.00 95.93           H  
ATOM   1899 HG13 ILE A 118      -3.546   2.419  -4.854  1.00 95.93           H  
ATOM   1900  CG2 ILE A 118      -1.281   0.464  -3.177  1.00 95.93           C  
ATOM   1901 HG21 ILE A 118      -1.349  -0.394  -3.845  1.00 95.93           H  
ATOM   1902 HG22 ILE A 118      -1.184   0.096  -2.156  1.00 95.93           H  
ATOM   1903 HG23 ILE A 118      -0.373   1.025  -3.396  1.00 95.93           H  
ATOM   1904  CD1 ILE A 118      -1.488   2.806  -5.161  1.00 95.93           C  
ATOM   1905 HD11 ILE A 118      -1.384   3.613  -4.436  1.00 95.93           H  
ATOM   1906 HD12 ILE A 118      -1.726   3.235  -6.134  1.00 95.93           H  
ATOM   1907 HD13 ILE A 118      -0.546   2.265  -5.248  1.00 95.93           H  
ATOM   1908  N   SER A 119      -3.492   0.456  -0.393  1.00 97.01           N  
ATOM   1909  H   SER A 119      -3.480   1.465  -0.448  1.00 97.01           H  
ATOM   1910  CA  SER A 119      -3.331  -0.155   0.939  1.00 97.01           C  
ATOM   1911  HA  SER A 119      -2.399  -0.718   0.976  1.00 97.01           H  
ATOM   1912  C   SER A 119      -4.421  -1.176   1.253  1.00 97.01           C  
ATOM   1913  CB  SER A 119      -3.246   0.950   2.001  1.00 97.01           C  
ATOM   1914  HB2 SER A 119      -2.310   1.492   1.868  1.00 97.01           H  
ATOM   1915  HB3 SER A 119      -4.078   1.644   1.878  1.00 97.01           H  
ATOM   1916  O   SER A 119      -4.133  -2.333   1.555  1.00 97.01           O  
ATOM   1917  OG  SER A 119      -3.292   0.413   3.304  1.00 97.01           O  
ATOM   1918  HG  SER A 119      -2.764   0.959   3.890  1.00 97.01           H  
ATOM   1919  N   SER A 120      -5.689  -0.803   1.081  1.00 97.16           N  
ATOM   1920  H   SER A 120      -5.877   0.156   0.824  1.00 97.16           H  
ATOM   1921  CA  SER A 120      -6.806  -1.695   1.415  1.00 97.16           C  
ATOM   1922  HA  SER A 120      -6.637  -2.095   2.415  1.00 97.16           H  
ATOM   1923  C   SER A 120      -6.911  -2.904   0.471  1.00 97.16           C  
ATOM   1924  CB  SER A 120      -8.117  -0.906   1.459  1.00 97.16           C  
ATOM   1925  HB2 SER A 120      -8.905  -1.552   1.846  1.00 97.16           H  
ATOM   1926  HB3 SER A 120      -8.386  -0.579   0.455  1.00 97.16           H  
ATOM   1927  O   SER A 120      -7.347  -3.978   0.880  1.00 97.16           O  
ATOM   1928  OG  SER A 120      -7.983   0.229   2.304  1.00 97.16           O  
ATOM   1929  HG  SER A 120      -7.479   0.896   1.832  1.00 97.16           H  
ATOM   1930  N   LYS A 121      -6.471  -2.780  -0.791  1.00 95.18           N  
ATOM   1931  H   LYS A 121      -6.083  -1.892  -1.076  1.00 95.18           H  
ATOM   1932  CA  LYS A 121      -6.466  -3.887  -1.765  1.00 95.18           C  
ATOM   1933  HA  LYS A 121      -7.311  -4.538  -1.544  1.00 95.18           H  
ATOM   1934  C   LYS A 121      -5.263  -4.831  -1.649  1.00 95.18           C  
ATOM   1935  CB  LYS A 121      -6.610  -3.334  -3.194  1.00 95.18           C  
ATOM   1936  HB2 LYS A 121      -6.402  -4.149  -3.887  1.00 95.18           H  
ATOM   1937  HB3 LYS A 121      -5.858  -2.563  -3.364  1.00 95.18           H  
ATOM   1938  O   LYS A 121      -5.292  -5.912  -2.250  1.00 95.18           O  
ATOM   1939  CG  LYS A 121      -8.006  -2.781  -3.542  1.00 95.18           C  
ATOM   1940  HG2 LYS A 121      -7.999  -2.466  -4.585  1.00 95.18           H  
ATOM   1941  HG3 LYS A 121      -8.250  -1.923  -2.915  1.00 95.18           H  
ATOM   1942  CD  LYS A 121      -9.070  -3.867  -3.345  1.00 95.18           C  
ATOM   1943  HD2 LYS A 121      -8.684  -4.808  -3.735  1.00 95.18           H  
ATOM   1944  HD3 LYS A 121      -9.253  -3.991  -2.277  1.00 95.18           H  
ATOM   1945  CE  LYS A 121     -10.402  -3.581  -4.029  1.00 95.18           C  
ATOM   1946  HE2 LYS A 121     -10.835  -2.667  -3.624  1.00 95.18           H  
ATOM   1947  HE3 LYS A 121     -10.219  -3.455  -5.096  1.00 95.18           H  
ATOM   1948  NZ  LYS A 121     -11.296  -4.744  -3.794  1.00 95.18           N  
ATOM   1949  HZ1 LYS A 121     -11.560  -4.811  -2.822  1.00 95.18           H  
ATOM   1950  HZ2 LYS A 121     -12.120  -4.743  -4.378  1.00 95.18           H  
ATOM   1951  HZ3 LYS A 121     -10.808  -5.613  -3.961  1.00 95.18           H  
ATOM   1952  N   THR A 122      -4.243  -4.494  -0.860  1.00 94.21           N  
ATOM   1953  H   THR A 122      -4.211  -3.567  -0.461  1.00 94.21           H  
ATOM   1954  CA  THR A 122      -3.093  -5.379  -0.620  1.00 94.21           C  
ATOM   1955  HA  THR A 122      -2.641  -5.626  -1.581  1.00 94.21           H  
ATOM   1956  C   THR A 122      -3.518  -6.698   0.038  1.00 94.21           C  
ATOM   1957  CB  THR A 122      -2.021  -4.660   0.210  1.00 94.21           C  
ATOM   1958  HB  THR A 122      -2.454  -4.343   1.159  1.00 94.21           H  
ATOM   1959  O   THR A 122      -3.089  -7.756  -0.420  1.00 94.21           O  
ATOM   1960  CG2 THR A 122      -0.797  -5.531   0.479  1.00 94.21           C  
ATOM   1961 HG21 THR A 122       0.004  -4.929   0.908  1.00 94.21           H  
ATOM   1962 HG22 THR A 122      -1.059  -6.303   1.201  1.00 94.21           H  
ATOM   1963 HG23 THR A 122      -0.446  -5.994  -0.444  1.00 94.21           H  
ATOM   1964  OG1 THR A 122      -1.550  -3.530  -0.485  1.00 94.21           O  
ATOM   1965  HG1 THR A 122      -0.592  -3.585  -0.504  1.00 94.21           H  
ATOM   1966  N   LYS A 123      -4.445  -6.676   1.015  1.00 94.00           N  
ATOM   1967  H   LYS A 123      -4.726  -5.775   1.374  1.00 94.00           H  
ATOM   1968  CA  LYS A 123      -5.005  -7.893   1.649  1.00 94.00           C  
ATOM   1969  HA  LYS A 123      -4.194  -8.419   2.153  1.00 94.00           H  
ATOM   1970  C   LYS A 123      -5.555  -8.881   0.617  1.00 94.00           C  
ATOM   1971  CB  LYS A 123      -6.063  -7.497   2.709  1.00 94.00           C  
ATOM   1972  HB2 LYS A 123      -5.554  -6.924   3.484  1.00 94.00           H  
ATOM   1973  HB3 LYS A 123      -6.804  -6.844   2.248  1.00 94.00           H  
ATOM   1974  O   LYS A 123      -5.198 -10.053   0.630  1.00 94.00           O  
ATOM   1975  CG  LYS A 123      -6.806  -8.682   3.377  1.00 94.00           C  
ATOM   1976  HG2 LYS A 123      -7.472  -9.141   2.645  1.00 94.00           H  
ATOM   1977  HG3 LYS A 123      -6.087  -9.438   3.692  1.00 94.00           H  
ATOM   1978  CD  LYS A 123      -7.645  -8.246   4.601  1.00 94.00           C  
ATOM   1979  HD2 LYS A 123      -8.430  -7.567   4.266  1.00 94.00           H  
ATOM   1980  HD3 LYS A 123      -6.996  -7.705   5.289  1.00 94.00           H  
ATOM   1981  CE  LYS A 123      -8.282  -9.432   5.363  1.00 94.00           C  
ATOM   1982  HE2 LYS A 123      -7.483 -10.105   5.674  1.00 94.00           H  
ATOM   1983  HE3 LYS A 123      -8.931  -9.982   4.681  1.00 94.00           H  
ATOM   1984  NZ  LYS A 123      -9.063  -9.009   6.571  1.00 94.00           N  
ATOM   1985  HZ1 LYS A 123      -8.512  -8.506   7.252  1.00 94.00           H  
ATOM   1986  HZ2 LYS A 123      -9.424  -9.778   7.117  1.00 94.00           H  
ATOM   1987  HZ3 LYS A 123      -9.857  -8.425   6.351  1.00 94.00           H  
ATOM   1988  N   GLU A 124      -6.383  -8.408  -0.313  1.00 92.16           N  
ATOM   1989  H   GLU A 124      -6.597  -7.421  -0.297  1.00 92.16           H  
ATOM   1990  CA  GLU A 124      -6.969  -9.251  -1.366  1.00 92.16           C  
ATOM   1991  HA  GLU A 124      -7.478 -10.092  -0.894  1.00 92.16           H  
ATOM   1992  C   GLU A 124      -5.890  -9.839  -2.294  1.00 92.16           C  
ATOM   1993  CB  GLU A 124      -8.007  -8.418  -2.144  1.00 92.16           C  
ATOM   1994  HB2 GLU A 124      -8.668  -7.930  -1.428  1.00 92.16           H  
ATOM   1995  HB3 GLU A 124      -7.495  -7.648  -2.721  1.00 92.16           H  
ATOM   1996  O   GLU A 124      -5.938 -11.022  -2.633  1.00 92.16           O  
ATOM   1997  CG  GLU A 124      -8.866  -9.274  -3.085  1.00 92.16           C  
ATOM   1998  HG2 GLU A 124      -8.210  -9.775  -3.798  1.00 92.16           H  
ATOM   1999  HG3 GLU A 124      -9.368 -10.031  -2.483  1.00 92.16           H  
ATOM   2000  CD  GLU A 124      -9.937  -8.500  -3.876  1.00 92.16           C  
ATOM   2001  OE1 GLU A 124     -10.612  -9.170  -4.688  1.00 92.16           O  
ATOM   2002  OE2 GLU A 124     -10.119  -7.267  -3.679  1.00 92.16           O  
ATOM   2003  N   THR A 125      -4.888  -9.030  -2.650  1.00 90.78           N  
ATOM   2004  H   THR A 125      -4.908  -8.078  -2.315  1.00 90.78           H  
ATOM   2005  CA  THR A 125      -3.756  -9.455  -3.489  1.00 90.78           C  
ATOM   2006  HA  THR A 125      -4.142  -9.828  -4.437  1.00 90.78           H  
ATOM   2007  C   THR A 125      -2.967 -10.595  -2.838  1.00 90.78           C  
ATOM   2008  CB  THR A 125      -2.825  -8.267  -3.791  1.00 90.78           C  
ATOM   2009  HB  THR A 125      -2.367  -7.915  -2.867  1.00 90.78           H  
ATOM   2010  O   THR A 125      -2.684 -11.594  -3.500  1.00 90.78           O  
ATOM   2011  CG2 THR A 125      -1.707  -8.643  -4.765  1.00 90.78           C  
ATOM   2012 HG21 THR A 125      -1.028  -9.357  -4.298  1.00 90.78           H  
ATOM   2013 HG22 THR A 125      -2.122  -9.088  -5.669  1.00 90.78           H  
ATOM   2014 HG23 THR A 125      -1.132  -7.755  -5.029  1.00 90.78           H  
ATOM   2015  OG1 THR A 125      -3.572  -7.203  -4.356  1.00 90.78           O  
ATOM   2016  HG1 THR A 125      -4.078  -6.799  -3.648  1.00 90.78           H  
ATOM   2017  N   ILE A 126      -2.665 -10.484  -1.539  1.00 93.13           N  
ATOM   2018  H   ILE A 126      -2.932  -9.639  -1.055  1.00 93.13           H  
ATOM   2019  CA  ILE A 126      -1.894 -11.493  -0.796  1.00 93.13           C  
ATOM   2020  HA  ILE A 126      -1.021 -11.762  -1.390  1.00 93.13           H  
ATOM   2021  C   ILE A 126      -2.696 -12.784  -0.598  1.00 93.13           C  
ATOM   2022  CB  ILE A 126      -1.398 -10.918   0.555  1.00 93.13           C  
ATOM   2023  HB  ILE A 126      -2.259 -10.557   1.117  1.00 93.13           H  
ATOM   2024  O   ILE A 126      -2.159 -13.880  -0.755  1.00 93.13           O  
ATOM   2025  CG1 ILE A 126      -0.433  -9.734   0.314  1.00 93.13           C  
ATOM   2026 HG12 ILE A 126      -0.882  -9.021  -0.378  1.00 93.13           H  
ATOM   2027 HG13 ILE A 126       0.479 -10.099  -0.157  1.00 93.13           H  
ATOM   2028  CG2 ILE A 126      -0.704 -12.020   1.383  1.00 93.13           C  
ATOM   2029 HG21 ILE A 126      -1.420 -12.782   1.692  1.00 93.13           H  
ATOM   2030 HG22 ILE A 126       0.090 -12.488   0.802  1.00 93.13           H  
ATOM   2031 HG23 ILE A 126      -0.263 -11.616   2.294  1.00 93.13           H  
ATOM   2032  CD1 ILE A 126      -0.070  -8.955   1.584  1.00 93.13           C  
ATOM   2033 HD11 ILE A 126       0.505  -9.569   2.277  1.00 93.13           H  
ATOM   2034 HD12 ILE A 126       0.542  -8.097   1.306  1.00 93.13           H  
ATOM   2035 HD13 ILE A 126      -0.977  -8.603   2.077  1.00 93.13           H  
ATOM   2036  N   LEU A 127      -3.987 -12.678  -0.271  1.00 92.52           N  
ATOM   2037  H   LEU A 127      -4.375 -11.756  -0.133  1.00 92.52           H  
ATOM   2038  CA  LEU A 127      -4.813 -13.851   0.024  1.00 92.52           C  
ATOM   2039  HA  LEU A 127      -4.288 -14.471   0.750  1.00 92.52           H  
ATOM   2040  C   LEU A 127      -5.042 -14.743  -1.204  1.00 92.52           C  
ATOM   2041  CB  LEU A 127      -6.153 -13.397   0.627  1.00 92.52           C  
ATOM   2042  HB2 LEU A 127      -6.833 -14.249   0.641  1.00 92.52           H  
ATOM   2043  HB3 LEU A 127      -6.589 -12.638  -0.022  1.00 92.52           H  
ATOM   2044  O   LEU A 127      -5.007 -15.970  -1.062  1.00 92.52           O  
ATOM   2045  CG  LEU A 127      -6.055 -12.842   2.062  1.00 92.52           C  
ATOM   2046  HG  LEU A 127      -5.358 -12.005   2.099  1.00 92.52           H  
ATOM   2047  CD1 LEU A 127      -7.435 -12.346   2.501  1.00 92.52           C  
ATOM   2048 HD11 LEU A 127      -8.142 -13.175   2.502  1.00 92.52           H  
ATOM   2049 HD12 LEU A 127      -7.777 -11.568   1.818  1.00 92.52           H  
ATOM   2050 HD13 LEU A 127      -7.368 -11.934   3.508  1.00 92.52           H  
ATOM   2051  CD2 LEU A 127      -5.570 -13.892   3.061  1.00 92.52           C  
ATOM   2052 HD21 LEU A 127      -6.157 -14.805   2.960  1.00 92.52           H  
ATOM   2053 HD22 LEU A 127      -4.518 -14.117   2.888  1.00 92.52           H  
ATOM   2054 HD23 LEU A 127      -5.668 -13.515   4.079  1.00 92.52           H  
ATOM   2055  N   TRP A 128      -5.277 -14.141  -2.378  1.00 87.86           N  
ATOM   2056  H   TRP A 128      -5.287 -13.131  -2.395  1.00 87.86           H  
ATOM   2057  CA  TRP A 128      -5.762 -14.860  -3.563  1.00 87.86           C  
ATOM   2058  HA  TRP A 128      -6.056 -15.867  -3.264  1.00 87.86           H  
ATOM   2059  C   TRP A 128      -4.751 -15.055  -4.694  1.00 87.86           C  
ATOM   2060  CB  TRP A 128      -7.010 -14.164  -4.117  1.00 87.86           C  
ATOM   2061  HB2 TRP A 128      -7.383 -14.751  -4.956  1.00 87.86           H  
ATOM   2062  HB3 TRP A 128      -6.723 -13.183  -4.497  1.00 87.86           H  
ATOM   2063  O   TRP A 128      -5.004 -15.922  -5.523  1.00 87.86           O  
ATOM   2064  CG  TRP A 128      -8.141 -14.000  -3.154  1.00 87.86           C  
ATOM   2065  CD1 TRP A 128      -8.601 -12.820  -2.692  1.00 87.86           C  
ATOM   2066  HD1 TRP A 128      -8.192 -11.862  -2.978  1.00 87.86           H  
ATOM   2067  CD2 TRP A 128      -8.935 -15.025  -2.486  1.00 87.86           C  
ATOM   2068  CE2 TRP A 128      -9.863 -14.378  -1.615  1.00 87.86           C  
ATOM   2069  CE3 TRP A 128      -8.948 -16.436  -2.512  1.00 87.86           C  
ATOM   2070  HE3 TRP A 128      -8.240 -16.957  -3.138  1.00 87.86           H  
ATOM   2071  NE1 TRP A 128      -9.619 -13.032  -1.787  1.00 87.86           N  
ATOM   2072  HE1 TRP A 128     -10.076 -12.285  -1.285  1.00 87.86           H  
ATOM   2073  CH2 TRP A 128     -10.732 -16.498  -0.839  1.00 87.86           C  
ATOM   2074  HH2 TRP A 128     -11.375 -17.068  -0.185  1.00 87.86           H  
ATOM   2075  CZ2 TRP A 128     -10.755 -15.093  -0.803  1.00 87.86           C  
ATOM   2076  HZ2 TRP A 128     -11.423 -14.575  -0.131  1.00 87.86           H  
ATOM   2077  CZ3 TRP A 128      -9.835 -17.164  -1.695  1.00 87.86           C  
ATOM   2078  HZ3 TRP A 128      -9.803 -18.243  -1.688  1.00 87.86           H  
ATOM   2079  N   GLN A 129      -3.672 -14.263  -4.769  1.00 84.93           N  
ATOM   2080  H   GLN A 129      -3.523 -13.580  -4.040  1.00 84.93           H  
ATOM   2081  CA  GLN A 129      -2.582 -14.435  -5.749  1.00 84.93           C  
ATOM   2082  HA  GLN A 129      -2.013 -13.506  -5.779  1.00 84.93           H  
ATOM   2083  C   GLN A 129      -3.056 -14.698  -7.198  1.00 84.93           C  
ATOM   2084  CB  GLN A 129      -1.626 -15.533  -5.264  1.00 84.93           C  
ATOM   2085  HB2 GLN A 129      -0.859 -15.693  -6.021  1.00 84.93           H  
ATOM   2086  HB3 GLN A 129      -2.186 -16.462  -5.157  1.00 84.93           H  
ATOM   2087  O   GLN A 129      -2.647 -15.653  -7.847  1.00 84.93           O  
ATOM   2088  CG  GLN A 129      -0.915 -15.215  -3.946  1.00 84.93           C  
ATOM   2089  HG2 GLN A 129      -1.641 -15.054  -3.149  1.00 84.93           H  
ATOM   2090  HG3 GLN A 129      -0.310 -14.316  -4.062  1.00 84.93           H  
ATOM   2091  CD  GLN A 129      -0.033 -16.394  -3.559  1.00 84.93           C  
ATOM   2092  NE2 GLN A 129       1.245 -16.216  -3.362  1.00 84.93           N  
ATOM   2093 HE21 GLN A 129       1.783 -17.064  -3.255  1.00 84.93           H  
ATOM   2094 HE22 GLN A 129       1.671 -15.322  -3.561  1.00 84.93           H  
ATOM   2095  OE1 GLN A 129      -0.478 -17.517  -3.424  1.00 84.93           O  
ATOM   2096  N   LYS A 130      -3.964 -13.864  -7.723  1.00 84.94           N  
ATOM   2097  H   LYS A 130      -4.280 -13.096  -7.149  1.00 84.94           H  
ATOM   2098  CA  LYS A 130      -4.599 -14.102  -9.039  1.00 84.94           C  
ATOM   2099  HA  LYS A 130      -4.719 -15.178  -9.162  1.00 84.94           H  
ATOM   2100  C   LYS A 130      -3.762 -13.688 -10.258  1.00 84.94           C  
ATOM   2101  CB  LYS A 130      -5.998 -13.465  -9.079  1.00 84.94           C  
ATOM   2102  HB2 LYS A 130      -5.926 -12.410  -8.814  1.00 84.94           H  
ATOM   2103  HB3 LYS A 130      -6.393 -13.535 -10.093  1.00 84.94           H  
ATOM   2104  O   LYS A 130      -4.248 -13.840 -11.371  1.00 84.94           O  
ATOM   2105  CG  LYS A 130      -6.977 -14.180  -8.142  1.00 84.94           C  
ATOM   2106  HG2 LYS A 130      -6.640 -14.070  -7.111  1.00 84.94           H  
ATOM   2107  HG3 LYS A 130      -7.010 -15.240  -8.395  1.00 84.94           H  
ATOM   2108  CD  LYS A 130      -8.379 -13.580  -8.284  1.00 84.94           C  
ATOM   2109  HD2 LYS A 130      -8.343 -12.530  -7.997  1.00 84.94           H  
ATOM   2110  HD3 LYS A 130      -8.699 -13.658  -9.323  1.00 84.94           H  
ATOM   2111  CE  LYS A 130      -9.364 -14.330  -7.385  1.00 84.94           C  
ATOM   2112  HE2 LYS A 130      -9.408 -15.370  -7.709  1.00 84.94           H  
ATOM   2113  HE3 LYS A 130      -8.983 -14.314  -6.364  1.00 84.94           H  
ATOM   2114  NZ  LYS A 130     -10.708 -13.705  -7.436  1.00 84.94           N  
ATOM   2115  HZ1 LYS A 130     -10.654 -12.751  -7.111  1.00 84.94           H  
ATOM   2116  HZ2 LYS A 130     -11.353 -14.205  -6.842  1.00 84.94           H  
ATOM   2117  HZ3 LYS A 130     -11.060 -13.704  -8.383  1.00 84.94           H  
ATOM   2118  N   TYR A 131      -2.579 -13.107 -10.048  1.00 89.28           N  
ATOM   2119  H   TYR A 131      -2.233 -13.134  -9.100  1.00 89.28           H  
ATOM   2120  CA  TYR A 131      -1.623 -12.653 -11.073  1.00 89.28           C  
ATOM   2121  HA  TYR A 131      -1.073 -11.823 -10.629  1.00 89.28           H  
ATOM   2122  C   TYR A 131      -2.231 -12.080 -12.384  1.00 89.28           C  
ATOM   2123  CB  TYR A 131      -0.603 -13.777 -11.322  1.00 89.28           C  
ATOM   2124  HB2 TYR A 131       0.204 -13.391 -11.944  1.00 89.28           H  
ATOM   2125  HB3 TYR A 131      -1.094 -14.576 -11.878  1.00 89.28           H  
ATOM   2126  O   TYR A 131      -1.798 -12.444 -13.480  1.00 89.28           O  
ATOM   2127  CG  TYR A 131       0.031 -14.359 -10.069  1.00 89.28           C  
ATOM   2128  CD1 TYR A 131       0.789 -13.541  -9.217  1.00 89.28           C  
ATOM   2129  HD1 TYR A 131       0.948 -12.509  -9.494  1.00 89.28           H  
ATOM   2130  CD2 TYR A 131      -0.115 -15.722  -9.760  1.00 89.28           C  
ATOM   2131  HD2 TYR A 131      -0.697 -16.366 -10.402  1.00 89.28           H  
ATOM   2132  CE1 TYR A 131       1.397 -14.051  -8.059  1.00 89.28           C  
ATOM   2133  HE1 TYR A 131       2.002 -13.412  -7.433  1.00 89.28           H  
ATOM   2134  CE2 TYR A 131       0.491 -16.248  -8.603  1.00 89.28           C  
ATOM   2135  HE2 TYR A 131       0.378 -17.293  -8.352  1.00 89.28           H  
ATOM   2136  OH  TYR A 131       1.849 -15.934  -6.651  1.00 89.28           O  
ATOM   2137  HH  TYR A 131       2.503 -15.337  -6.282  1.00 89.28           H  
ATOM   2138  CZ  TYR A 131       1.251 -15.418  -7.754  1.00 89.28           C  
ATOM   2139  N   PRO A 132      -3.268 -11.215 -12.329  1.00 93.13           N  
ATOM   2140  CA  PRO A 132      -4.049 -10.867 -13.517  1.00 93.13           C  
ATOM   2141  HA  PRO A 132      -4.431 -11.775 -13.983  1.00 93.13           H  
ATOM   2142  C   PRO A 132      -3.244 -10.093 -14.567  1.00 93.13           C  
ATOM   2143  CB  PRO A 132      -5.217 -10.027 -12.988  1.00 93.13           C  
ATOM   2144  HB2 PRO A 132      -5.541  -9.272 -13.705  1.00 93.13           H  
ATOM   2145  HB3 PRO A 132      -6.046 -10.686 -12.733  1.00 93.13           H  
ATOM   2146  O   PRO A 132      -3.551 -10.176 -15.757  1.00 93.13           O  
ATOM   2147  CG  PRO A 132      -4.655  -9.397 -11.713  1.00 93.13           C  
ATOM   2148  HG2 PRO A 132      -4.033  -8.537 -11.960  1.00 93.13           H  
ATOM   2149  HG3 PRO A 132      -5.446  -9.117 -11.016  1.00 93.13           H  
ATOM   2150  CD  PRO A 132      -3.786 -10.518 -11.158  1.00 93.13           C  
ATOM   2151  HD2 PRO A 132      -2.989 -10.114 -10.535  1.00 93.13           H  
ATOM   2152  HD3 PRO A 132      -4.416 -11.188 -10.573  1.00 93.13           H  
ATOM   2153  N   VAL A 133      -2.236  -9.319 -14.149  1.00 94.13           N  
ATOM   2154  H   VAL A 133      -1.947  -9.365 -13.182  1.00 94.13           H  
ATOM   2155  CA  VAL A 133      -1.478  -8.463 -15.066  1.00 94.13           C  
ATOM   2156  HA  VAL A 133      -2.172  -8.034 -15.789  1.00 94.13           H  
ATOM   2157  C   VAL A 133      -0.475  -9.276 -15.869  1.00 94.13           C  
ATOM   2158  CB  VAL A 133      -0.801  -7.310 -14.309  1.00 94.13           C  
ATOM   2159  HB  VAL A 133      -0.165  -7.712 -13.519  1.00 94.13           H  
ATOM   2160  O   VAL A 133      -0.434  -9.144 -17.091  1.00 94.13           O  
ATOM   2161  CG1 VAL A 133       0.072  -6.438 -15.220  1.00 94.13           C  
ATOM   2162 HG11 VAL A 133      -0.508  -6.070 -16.066  1.00 94.13           H  
ATOM   2163 HG12 VAL A 133       0.913  -7.025 -15.589  1.00 94.13           H  
ATOM   2164 HG13 VAL A 133       0.472  -5.596 -14.655  1.00 94.13           H  
ATOM   2165  CG2 VAL A 133      -1.872  -6.410 -13.678  1.00 94.13           C  
ATOM   2166 HG21 VAL A 133      -2.620  -6.134 -14.421  1.00 94.13           H  
ATOM   2167 HG22 VAL A 133      -2.350  -6.945 -12.858  1.00 94.13           H  
ATOM   2168 HG23 VAL A 133      -1.410  -5.507 -13.279  1.00 94.13           H  
ATOM   2169  N   THR A 134       0.309 -10.127 -15.211  1.00 92.26           N  
ATOM   2170  H   THR A 134       0.238 -10.185 -14.205  1.00 92.26           H  
ATOM   2171  CA  THR A 134       1.254 -11.027 -15.886  1.00 92.26           C  
ATOM   2172  HA  THR A 134       1.900 -10.435 -16.534  1.00 92.26           H  
ATOM   2173  C   THR A 134       0.537 -12.028 -16.786  1.00 92.26           C  
ATOM   2174  CB  THR A 134       2.152 -11.771 -14.891  1.00 92.26           C  
ATOM   2175  HB  THR A 134       2.657 -12.590 -15.403  1.00 92.26           H  
ATOM   2176  O   THR A 134       0.982 -12.219 -17.914  1.00 92.26           O  
ATOM   2177  CG2 THR A 134       3.213 -10.854 -14.287  1.00 92.26           C  
ATOM   2178 HG21 THR A 134       2.761  -9.966 -13.845  1.00 92.26           H  
ATOM   2179 HG22 THR A 134       3.914 -10.550 -15.065  1.00 92.26           H  
ATOM   2180 HG23 THR A 134       3.761 -11.403 -13.521  1.00 92.26           H  
ATOM   2181  OG1 THR A 134       1.387 -12.292 -13.839  1.00 92.26           O  
ATOM   2182  HG1 THR A 134       1.162 -11.562 -13.257  1.00 92.26           H  
ATOM   2183  N   MET A 135      -0.618 -12.566 -16.373  1.00 94.38           N  
ATOM   2184  H   MET A 135      -0.900 -12.421 -15.414  1.00 94.38           H  
ATOM   2185  CA  MET A 135      -1.442 -13.427 -17.232  1.00 94.38           C  
ATOM   2186  HA  MET A 135      -0.857 -14.303 -17.515  1.00 94.38           H  
ATOM   2187  C   MET A 135      -1.862 -12.734 -18.537  1.00 94.38           C  
ATOM   2188  CB  MET A 135      -2.694 -13.896 -16.478  1.00 94.38           C  
ATOM   2189  HB2 MET A 135      -3.165 -13.048 -15.981  1.00 94.38           H  
ATOM   2190  HB3 MET A 135      -3.397 -14.297 -17.208  1.00 94.38           H  
ATOM   2191  O   MET A 135      -1.687 -13.296 -19.613  1.00 94.38           O  
ATOM   2192  CG  MET A 135      -2.396 -14.992 -15.450  1.00 94.38           C  
ATOM   2193  HG2 MET A 135      -1.674 -14.614 -14.726  1.00 94.38           H  
ATOM   2194  HG3 MET A 135      -1.942 -15.842 -15.959  1.00 94.38           H  
ATOM   2195  SD  MET A 135      -3.861 -15.575 -14.546  1.00 94.38           S  
ATOM   2196  CE  MET A 135      -4.811 -16.337 -15.889  1.00 94.38           C  
ATOM   2197  HE1 MET A 135      -4.189 -17.064 -16.411  1.00 94.38           H  
ATOM   2198  HE2 MET A 135      -5.681 -16.844 -15.471  1.00 94.38           H  
ATOM   2199  HE3 MET A 135      -5.147 -15.572 -16.590  1.00 94.38           H  
ATOM   2200  N   GLU A 136      -2.382 -11.504 -18.481  1.00 94.72           N  
ATOM   2201  H   GLU A 136      -2.531 -11.078 -17.577  1.00 94.72           H  
ATOM   2202  CA  GLU A 136      -2.836 -10.788 -19.687  1.00 94.72           C  
ATOM   2203  HA  GLU A 136      -3.383 -11.489 -20.317  1.00 94.72           H  
ATOM   2204  C   GLU A 136      -1.681 -10.227 -20.539  1.00 94.72           C  
ATOM   2205  CB  GLU A 136      -3.793  -9.674 -19.254  1.00 94.72           C  
ATOM   2206  HB2 GLU A 136      -3.239  -8.899 -18.725  1.00 94.72           H  
ATOM   2207  HB3 GLU A 136      -4.529 -10.106 -18.575  1.00 94.72           H  
ATOM   2208  O   GLU A 136      -1.796 -10.028 -21.757  1.00 94.72           O  
ATOM   2209  CG  GLU A 136      -4.532  -9.059 -20.454  1.00 94.72           C  
ATOM   2210  HG2 GLU A 136      -5.039  -9.850 -21.007  1.00 94.72           H  
ATOM   2211  HG3 GLU A 136      -3.814  -8.580 -21.119  1.00 94.72           H  
ATOM   2212  CD  GLU A 136      -5.562  -8.015 -20.030  1.00 94.72           C  
ATOM   2213  OE1 GLU A 136      -5.871  -7.102 -20.833  1.00 94.72           O  
ATOM   2214  OE2 GLU A 136      -6.013  -8.027 -18.867  1.00 94.72           O  
ATOM   2215  N   LEU A 137      -0.540  -9.957 -19.905  1.00 94.42           N  
ATOM   2216  H   LEU A 137      -0.500 -10.097 -18.906  1.00 94.42           H  
ATOM   2217  CA  LEU A 137       0.684  -9.599 -20.610  1.00 94.42           C  
ATOM   2218  HA  LEU A 137       0.417  -8.978 -21.465  1.00 94.42           H  
ATOM   2219  C   LEU A 137       1.409 -10.809 -21.209  1.00 94.42           C  
ATOM   2220  CB  LEU A 137       1.601  -8.771 -19.698  1.00 94.42           C  
ATOM   2221  HB2 LEU A 137       2.582  -8.701 -20.169  1.00 94.42           H  
ATOM   2222  HB3 LEU A 137       1.725  -9.300 -18.753  1.00 94.42           H  
ATOM   2223  O   LEU A 137       2.262 -10.567 -22.059  1.00 94.42           O  
ATOM   2224  CG  LEU A 137       1.108  -7.339 -19.432  1.00 94.42           C  
ATOM   2225  HG  LEU A 137       0.133  -7.359 -18.945  1.00 94.42           H  
ATOM   2226  CD1 LEU A 137       2.092  -6.627 -18.507  1.00 94.42           C  
ATOM   2227 HD11 LEU A 137       1.714  -5.636 -18.257  1.00 94.42           H  
ATOM   2228 HD12 LEU A 137       3.066  -6.539 -18.989  1.00 94.42           H  
ATOM   2229 HD13 LEU A 137       2.200  -7.202 -17.588  1.00 94.42           H  
ATOM   2230  CD2 LEU A 137       1.003  -6.516 -20.721  1.00 94.42           C  
ATOM   2231 HD21 LEU A 137       0.096  -6.807 -21.252  1.00 94.42           H  
ATOM   2232 HD22 LEU A 137       0.945  -5.455 -20.479  1.00 94.42           H  
ATOM   2233 HD23 LEU A 137       1.883  -6.681 -21.342  1.00 94.42           H  
ATOM   2234  N   GLU A 138       1.021 -12.038 -20.848  1.00 94.01           N  
ATOM   2235  H   GLU A 138       0.278 -12.117 -20.169  1.00 94.01           H  
ATOM   2236  CA  GLU A 138       1.688 -13.300 -21.212  1.00 94.01           C  
ATOM   2237  HA  GLU A 138       1.162 -14.102 -20.694  1.00 94.01           H  
ATOM   2238  C   GLU A 138       3.135 -13.355 -20.683  1.00 94.01           C  
ATOM   2239  CB  GLU A 138       1.548 -13.593 -22.719  1.00 94.01           C  
ATOM   2240  HB2 GLU A 138       2.074 -14.518 -22.954  1.00 94.01           H  
ATOM   2241  HB3 GLU A 138       2.029 -12.786 -23.272  1.00 94.01           H  
ATOM   2242  O   GLU A 138       4.083 -13.687 -21.389  1.00 94.01           O  
ATOM   2243  CG  GLU A 138       0.086 -13.742 -23.188  1.00 94.01           C  
ATOM   2244  HG2 GLU A 138      -0.545 -13.035 -22.649  1.00 94.01           H  
ATOM   2245  HG3 GLU A 138      -0.263 -14.746 -22.947  1.00 94.01           H  
ATOM   2246  CD  GLU A 138      -0.086 -13.472 -24.693  1.00 94.01           C  
ATOM   2247  OE1 GLU A 138      -1.199 -13.038 -25.081  1.00 94.01           O  
ATOM   2248  OE2 GLU A 138       0.907 -13.539 -25.448  1.00 94.01           O  
ATOM   2249  N   LEU A 139       3.308 -12.976 -19.415  1.00 92.61           N  
ATOM   2250  H   LEU A 139       2.473 -12.782 -18.880  1.00 92.61           H  
ATOM   2251  CA  LEU A 139       4.585 -12.917 -18.702  1.00 92.61           C  
ATOM   2252  HA  LEU A 139       5.398 -13.160 -19.387  1.00 92.61           H  
ATOM   2253  C   LEU A 139       4.641 -13.942 -17.563  1.00 92.61           C  
ATOM   2254  CB  LEU A 139       4.784 -11.492 -18.158  1.00 92.61           C  
ATOM   2255  HB2 LEU A 139       3.908 -11.233 -17.563  1.00 92.61           H  
ATOM   2256  HB3 LEU A 139       5.645 -11.484 -17.490  1.00 92.61           H  
ATOM   2257  O   LEU A 139       3.615 -14.436 -17.099  1.00 92.61           O  
ATOM   2258  CG  LEU A 139       4.993 -10.413 -19.232  1.00 92.61           C  
ATOM   2259  HG  LEU A 139       4.157 -10.409 -19.930  1.00 92.61           H  
ATOM   2260  CD1 LEU A 139       5.055  -9.048 -18.542  1.00 92.61           C  
ATOM   2261 HD11 LEU A 139       5.865  -9.044 -17.813  1.00 92.61           H  
ATOM   2262 HD12 LEU A 139       5.221  -8.267 -19.284  1.00 92.61           H  
ATOM   2263 HD13 LEU A 139       4.115  -8.860 -18.022  1.00 92.61           H  
ATOM   2264  CD2 LEU A 139       6.291 -10.634 -20.009  1.00 92.61           C  
ATOM   2265 HD21 LEU A 139       6.515  -9.764 -20.627  1.00 92.61           H  
ATOM   2266 HD22 LEU A 139       7.121 -10.801 -19.323  1.00 92.61           H  
ATOM   2267 HD23 LEU A 139       6.182 -11.499 -20.663  1.00 92.61           H  
ATOM   2268  N   ASN A 140       5.850 -14.217 -17.063  1.00 88.00           N  
ATOM   2269  H   ASN A 140       6.658 -13.766 -17.466  1.00 88.00           H  
ATOM   2270  CA  ASN A 140       6.035 -15.068 -15.888  1.00 88.00           C  
ATOM   2271  HA  ASN A 140       5.579 -16.032 -16.116  1.00 88.00           H  
ATOM   2272  C   ASN A 140       5.350 -14.446 -14.643  1.00 88.00           C  
ATOM   2273  CB  ASN A 140       7.541 -15.312 -15.671  1.00 88.00           C  
ATOM   2274  HB2 ASN A 140       8.022 -14.396 -15.331  1.00 88.00           H  
ATOM   2275  HB3 ASN A 140       7.992 -15.612 -16.617  1.00 88.00           H  
ATOM   2276  O   ASN A 140       5.613 -13.273 -14.350  1.00 88.00           O  
ATOM   2277  CG  ASN A 140       7.806 -16.399 -14.641  1.00 88.00           C  
ATOM   2278  ND2 ASN A 140       8.729 -17.294 -14.898  1.00 88.00           N  
ATOM   2279 HD21 ASN A 140       8.864 -18.009 -14.197  1.00 88.00           H  
ATOM   2280 HD22 ASN A 140       9.273 -17.259 -15.748  1.00 88.00           H  
ATOM   2281  OD1 ASN A 140       7.173 -16.482 -13.605  1.00 88.00           O  
ATOM   2282  N   PRO A 141       4.526 -15.200 -13.883  1.00 87.27           N  
ATOM   2283  CA  PRO A 141       3.864 -14.715 -12.667  1.00 87.27           C  
ATOM   2284  HA  PRO A 141       3.147 -13.944 -12.951  1.00 87.27           H  
ATOM   2285  C   PRO A 141       4.795 -14.137 -11.593  1.00 87.27           C  
ATOM   2286  CB  PRO A 141       3.100 -15.921 -12.114  1.00 87.27           C  
ATOM   2287  HB2 PRO A 141       2.190 -15.615 -11.597  1.00 87.27           H  
ATOM   2288  HB3 PRO A 141       3.740 -16.500 -11.447  1.00 87.27           H  
ATOM   2289  O   PRO A 141       4.366 -13.291 -10.809  1.00 87.27           O  
ATOM   2290  CG  PRO A 141       2.792 -16.745 -13.358  1.00 87.27           C  
ATOM   2291  HG2 PRO A 141       1.923 -16.329 -13.867  1.00 87.27           H  
ATOM   2292  HG3 PRO A 141       2.636 -17.797 -13.122  1.00 87.27           H  
ATOM   2293  CD  PRO A 141       4.036 -16.535 -14.214  1.00 87.27           C  
ATOM   2294  HD2 PRO A 141       4.787 -17.282 -13.959  1.00 87.27           H  
ATOM   2295  HD3 PRO A 141       3.760 -16.614 -15.266  1.00 87.27           H  
ATOM   2296  N   THR A 142       6.078 -14.526 -11.567  1.00 83.88           N  
ATOM   2297  H   THR A 142       6.399 -15.203 -12.244  1.00 83.88           H  
ATOM   2298  CA  THR A 142       7.080 -13.967 -10.636  1.00 83.88           C  
ATOM   2299  HA  THR A 142       6.743 -14.144  -9.614  1.00 83.88           H  
ATOM   2300  C   THR A 142       7.265 -12.453 -10.786  1.00 83.88           C  
ATOM   2301  CB  THR A 142       8.450 -14.640 -10.810  1.00 83.88           C  
ATOM   2302  HB  THR A 142       9.161 -14.166 -10.134  1.00 83.88           H  
ATOM   2303  O   THR A 142       7.716 -11.786  -9.857  1.00 83.88           O  
ATOM   2304  CG2 THR A 142       8.413 -16.134 -10.484  1.00 83.88           C  
ATOM   2305 HG21 THR A 142       7.710 -16.660 -11.130  1.00 83.88           H  
ATOM   2306 HG22 THR A 142       9.407 -16.564 -10.609  1.00 83.88           H  
ATOM   2307 HG23 THR A 142       8.105 -16.270  -9.448  1.00 83.88           H  
ATOM   2308  OG1 THR A 142       8.919 -14.488 -12.131  1.00 83.88           O  
ATOM   2309  HG1 THR A 142       9.739 -14.983 -12.192  1.00 83.88           H  
ATOM   2310  N   LEU A 143       6.868 -11.882 -11.926  1.00 87.99           N  
ATOM   2311  H   LEU A 143       6.510 -12.490 -12.650  1.00 87.99           H  
ATOM   2312  CA  LEU A 143       6.964 -10.453 -12.217  1.00 87.99           C  
ATOM   2313  HA  LEU A 143       7.848 -10.058 -11.717  1.00 87.99           H  
ATOM   2314  C   LEU A 143       5.778  -9.637 -11.676  1.00 87.99           C  
ATOM   2315  CB  LEU A 143       7.144 -10.283 -13.735  1.00 87.99           C  
ATOM   2316  HB2 LEU A 143       6.282 -10.723 -14.237  1.00 87.99           H  
ATOM   2317  HB3 LEU A 143       7.164  -9.221 -13.976  1.00 87.99           H  
ATOM   2318  O   LEU A 143       5.829  -8.405 -11.714  1.00 87.99           O  
ATOM   2319  CG  LEU A 143       8.433 -10.928 -14.281  1.00 87.99           C  
ATOM   2320  HG  LEU A 143       8.521 -11.960 -13.941  1.00 87.99           H  
ATOM   2321  CD1 LEU A 143       8.399 -10.948 -15.805  1.00 87.99           C  
ATOM   2322 HD11 LEU A 143       8.332  -9.925 -16.175  1.00 87.99           H  
ATOM   2323 HD12 LEU A 143       9.307 -11.412 -16.187  1.00 87.99           H  
ATOM   2324 HD13 LEU A 143       7.538 -11.527 -16.139  1.00 87.99           H  
ATOM   2325  CD2 LEU A 143       9.667 -10.145 -13.831  1.00 87.99           C  
ATOM   2326 HD21 LEU A 143       9.561  -9.089 -14.080  1.00 87.99           H  
ATOM   2327 HD22 LEU A 143      10.556 -10.542 -14.321  1.00 87.99           H  
ATOM   2328 HD23 LEU A 143       9.797 -10.250 -12.754  1.00 87.99           H  
ATOM   2329  N   GLU A 144       4.729 -10.271 -11.133  1.00 89.88           N  
ATOM   2330  H   GLU A 144       4.731 -11.281 -11.106  1.00 89.88           H  
ATOM   2331  CA  GLU A 144       3.534  -9.564 -10.633  1.00 89.88           C  
ATOM   2332  HA  GLU A 144       3.121  -8.978 -11.454  1.00 89.88           H  
ATOM   2333  C   GLU A 144       3.859  -8.595  -9.484  1.00 89.88           C  
ATOM   2334  CB  GLU A 144       2.462 -10.562 -10.175  1.00 89.88           C  
ATOM   2335  HB2 GLU A 144       2.778 -10.987  -9.222  1.00 89.88           H  
ATOM   2336  HB3 GLU A 144       2.393 -11.378 -10.894  1.00 89.88           H  
ATOM   2337  O   GLU A 144       3.126  -7.633  -9.257  1.00 89.88           O  
ATOM   2338  CG  GLU A 144       1.060  -9.923  -9.993  1.00 89.88           C  
ATOM   2339  HG2 GLU A 144       1.135  -8.970  -9.469  1.00 89.88           H  
ATOM   2340  HG3 GLU A 144       0.457 -10.542  -9.329  1.00 89.88           H  
ATOM   2341  CD  GLU A 144       0.270  -9.713 -11.295  1.00 89.88           C  
ATOM   2342  OE1 GLU A 144      -0.839  -9.139 -11.227  1.00 89.88           O  
ATOM   2343  OE2 GLU A 144       0.712 -10.157 -12.377  1.00 89.88           O  
ATOM   2344  N   VAL A 145       4.996  -8.763  -8.801  1.00 87.34           N  
ATOM   2345  H   VAL A 145       5.576  -9.556  -9.033  1.00 87.34           H  
ATOM   2346  CA  VAL A 145       5.483  -7.796  -7.802  1.00 87.34           C  
ATOM   2347  HA  VAL A 145       4.751  -7.762  -6.996  1.00 87.34           H  
ATOM   2348  C   VAL A 145       5.588  -6.364  -8.366  1.00 87.34           C  
ATOM   2349  CB  VAL A 145       6.812  -8.297  -7.203  1.00 87.34           C  
ATOM   2350  HB  VAL A 145       6.668  -9.335  -6.903  1.00 87.34           H  
ATOM   2351  O   VAL A 145       5.372  -5.390  -7.646  1.00 87.34           O  
ATOM   2352  CG1 VAL A 145       7.981  -8.256  -8.195  1.00 87.34           C  
ATOM   2353 HG11 VAL A 145       8.859  -8.713  -7.738  1.00 87.34           H  
ATOM   2354 HG12 VAL A 145       8.226  -7.229  -8.463  1.00 87.34           H  
ATOM   2355 HG13 VAL A 145       7.738  -8.822  -9.095  1.00 87.34           H  
ATOM   2356  CG2 VAL A 145       7.179  -7.513  -5.943  1.00 87.34           C  
ATOM   2357 HG21 VAL A 145       6.355  -7.559  -5.231  1.00 87.34           H  
ATOM   2358 HG22 VAL A 145       8.063  -7.955  -5.485  1.00 87.34           H  
ATOM   2359 HG23 VAL A 145       7.393  -6.472  -6.185  1.00 87.34           H  
ATOM   2360  N   TYR A 146       5.802  -6.209  -9.680  1.00 92.99           N  
ATOM   2361  H   TYR A 146       5.951  -7.043 -10.230  1.00 92.99           H  
ATOM   2362  CA  TYR A 146       5.833  -4.914 -10.377  1.00 92.99           C  
ATOM   2363  HA  TYR A 146       6.124  -4.155  -9.652  1.00 92.99           H  
ATOM   2364  C   TYR A 146       4.474  -4.466 -10.943  1.00 92.99           C  
ATOM   2365  CB  TYR A 146       6.911  -4.941 -11.464  1.00 92.99           C  
ATOM   2366  HB2 TYR A 146       6.972  -3.959 -11.932  1.00 92.99           H  
ATOM   2367  HB3 TYR A 146       6.618  -5.661 -12.228  1.00 92.99           H  
ATOM   2368  O   TYR A 146       4.394  -3.461 -11.659  1.00 92.99           O  
ATOM   2369  CG  TYR A 146       8.285  -5.296 -10.947  1.00 92.99           C  
ATOM   2370  CD1 TYR A 146       8.933  -4.451 -10.023  1.00 92.99           C  
ATOM   2371  HD1 TYR A 146       8.455  -3.543  -9.685  1.00 92.99           H  
ATOM   2372  CD2 TYR A 146       8.894  -6.494 -11.360  1.00 92.99           C  
ATOM   2373  HD2 TYR A 146       8.397  -7.154 -12.056  1.00 92.99           H  
ATOM   2374  CE1 TYR A 146      10.186  -4.814  -9.496  1.00 92.99           C  
ATOM   2375  HE1 TYR A 146      10.672  -4.194  -8.758  1.00 92.99           H  
ATOM   2376  CE2 TYR A 146      10.145  -6.858 -10.836  1.00 92.99           C  
ATOM   2377  HE2 TYR A 146      10.615  -7.782 -11.137  1.00 92.99           H  
ATOM   2378  OH  TYR A 146      11.958  -6.419  -9.342  1.00 92.99           O  
ATOM   2379  HH  TYR A 146      12.384  -5.721  -8.840  1.00 92.99           H  
ATOM   2380  CZ  TYR A 146      10.784  -6.029  -9.892  1.00 92.99           C  
ATOM   2381  N   ALA A 147       3.393  -5.176 -10.616  1.00 93.44           N  
ATOM   2382  H   ALA A 147       3.529  -6.007 -10.058  1.00 93.44           H  
ATOM   2383  CA  ALA A 147       2.013  -4.848 -10.962  1.00 93.44           C  
ATOM   2384  HA  ALA A 147       2.037  -4.121 -11.774  1.00 93.44           H  
ATOM   2385  C   ALA A 147       1.251  -4.176  -9.795  1.00 93.44           C  
ATOM   2386  CB  ALA A 147       1.320  -6.097 -11.515  1.00 93.44           C  
ATOM   2387  HB1 ALA A 147       0.330  -5.833 -11.885  1.00 93.44           H  
ATOM   2388  HB2 ALA A 147       1.904  -6.531 -12.327  1.00 93.44           H  
ATOM   2389  HB3 ALA A 147       1.197  -6.840 -10.727  1.00 93.44           H  
ATOM   2390  O   ALA A 147       0.024  -4.293  -9.684  1.00 93.44           O  
ATOM   2391  N   ASN A 148       1.964  -3.451  -8.918  1.00 89.96           N  
ATOM   2392  H   ASN A 148       2.971  -3.474  -8.984  1.00 89.96           H  
ATOM   2393  CA  ASN A 148       1.346  -2.740  -7.796  1.00 89.96           C  
ATOM   2394  HA  ASN A 148       0.891  -3.498  -7.158  1.00 89.96           H  
ATOM   2395  C   ASN A 148       0.230  -1.788  -8.266  1.00 89.96           C  
ATOM   2396  CB  ASN A 148       2.394  -1.981  -6.958  1.00 89.96           C  
ATOM   2397  HB2 ASN A 148       3.205  -2.652  -6.679  1.00 89.96           H  
ATOM   2398  HB3 ASN A 148       2.801  -1.149  -7.532  1.00 89.96           H  
ATOM   2399  O   ASN A 148       0.356  -1.103  -9.283  1.00 89.96           O  
ATOM   2400  CG  ASN A 148       1.762  -1.453  -5.674  1.00 89.96           C  
ATOM   2401  ND2 ASN A 148       2.184  -0.332  -5.149  1.00 89.96           N  
ATOM   2402 HD21 ASN A 148       2.954   0.187  -5.547  1.00 89.96           H  
ATOM   2403 HD22 ASN A 148       1.840  -0.153  -4.217  1.00 89.96           H  
ATOM   2404  OD1 ASN A 148       0.822  -2.030  -5.156  1.00 89.96           O  
ATOM   2405  N   GLY A 149      -0.874  -1.727  -7.524  1.00 91.12           N  
ATOM   2406  H   GLY A 149      -0.860  -2.199  -6.632  1.00 91.12           H  
ATOM   2407  CA  GLY A 149      -2.011  -0.872  -7.861  1.00 91.12           C  
ATOM   2408  HA2 GLY A 149      -1.656   0.143  -8.038  1.00 91.12           H  
ATOM   2409  HA3 GLY A 149      -2.682  -0.855  -7.002  1.00 91.12           H  
ATOM   2410  C   GLY A 149      -2.823  -1.322  -9.085  1.00 91.12           C  
ATOM   2411  O   GLY A 149      -3.591  -0.521  -9.617  1.00 91.12           O  
ATOM   2412  N   HIS A 150      -2.708  -2.574  -9.549  1.00 93.30           N  
ATOM   2413  H   HIS A 150      -1.997  -3.182  -9.170  1.00 93.30           H  
ATOM   2414  CA  HIS A 150      -3.554  -3.080 -10.643  1.00 93.30           C  
ATOM   2415  HA  HIS A 150      -3.417  -2.425 -11.504  1.00 93.30           H  
ATOM   2416  C   HIS A 150      -5.054  -3.066 -10.290  1.00 93.30           C  
ATOM   2417  CB  HIS A 150      -3.113  -4.491 -11.064  1.00 93.30           C  
ATOM   2418  HB2 HIS A 150      -2.036  -4.499 -11.235  1.00 93.30           H  
ATOM   2419  HB3 HIS A 150      -3.599  -4.734 -12.008  1.00 93.30           H  
ATOM   2420  O   HIS A 150      -5.886  -2.768 -11.149  1.00 93.30           O  
ATOM   2421  CG  HIS A 150      -3.450  -5.576 -10.073  1.00 93.30           C  
ATOM   2422  CD2 HIS A 150      -4.622  -6.280 -10.003  1.00 93.30           C  
ATOM   2423  HD2 HIS A 150      -5.471  -6.168 -10.661  1.00 93.30           H  
ATOM   2424  ND1 HIS A 150      -2.641  -6.030  -9.059  1.00 93.30           N  
ATOM   2425  HD1 HIS A 150      -1.653  -5.841  -8.964  1.00 93.30           H  
ATOM   2426  CE1 HIS A 150      -3.318  -6.975  -8.382  1.00 93.30           C  
ATOM   2427  HE1 HIS A 150      -2.922  -7.549  -7.558  1.00 93.30           H  
ATOM   2428  NE2 HIS A 150      -4.545  -7.140  -8.907  1.00 93.30           N  
ATOM   2429  N   SER A 151      -5.380  -3.343  -9.023  1.00 90.97           N  
ATOM   2430  H   SER A 151      -4.628  -3.593  -8.397  1.00 90.97           H  
ATOM   2431  CA  SER A 151      -6.733  -3.524  -8.479  1.00 90.97           C  
ATOM   2432  HA  SER A 151      -7.351  -4.008  -9.235  1.00 90.97           H  
ATOM   2433  C   SER A 151      -7.444  -2.223  -8.084  1.00 90.97           C  
ATOM   2434  CB  SER A 151      -6.642  -4.467  -7.272  1.00 90.97           C  
ATOM   2435  HB2 SER A 151      -6.311  -5.448  -7.612  1.00 90.97           H  
ATOM   2436  HB3 SER A 151      -7.619  -4.571  -6.799  1.00 90.97           H  
ATOM   2437  O   SER A 151      -8.611  -2.253  -7.684  1.00 90.97           O  
ATOM   2438  OG  SER A 151      -5.703  -3.956  -6.343  1.00 90.97           O  
ATOM   2439  HG  SER A 151      -5.379  -4.687  -5.813  1.00 90.97           H  
ATOM   2440  N   ILE A 152      -6.775  -1.070  -8.201  1.00 92.59           N  
ATOM   2441  H   ILE A 152      -5.830  -1.099  -8.556  1.00 92.59           H  
ATOM   2442  CA  ILE A 152      -7.391   0.233  -7.923  1.00 92.59           C  
ATOM   2443  HA  ILE A 152      -8.143   0.074  -7.151  1.00 92.59           H  
ATOM   2444  C   ILE A 152      -8.134   0.765  -9.151  1.00 92.59           C  
ATOM   2445  CB  ILE A 152      -6.398   1.257  -7.334  1.00 92.59           C  
ATOM   2446  HB  ILE A 152      -6.990   2.041  -6.861  1.00 92.59           H  
ATOM   2447  O   ILE A 152      -7.823   0.431 -10.295  1.00 92.59           O  
ATOM   2448  CG1 ILE A 152      -5.555   1.963  -8.416  1.00 92.59           C  
ATOM   2449 HG12 ILE A 152      -5.127   1.227  -9.096  1.00 92.59           H  
ATOM   2450 HG13 ILE A 152      -6.221   2.600  -8.998  1.00 92.59           H  
ATOM   2451  CG2 ILE A 152      -5.582   0.604  -6.210  1.00 92.59           C  
ATOM   2452 HG21 ILE A 152      -6.192  -0.097  -5.641  1.00 92.59           H  
ATOM   2453 HG22 ILE A 152      -4.727   0.067  -6.619  1.00 92.59           H  
ATOM   2454 HG23 ILE A 152      -5.248   1.380  -5.522  1.00 92.59           H  
ATOM   2455  CD1 ILE A 152      -4.439   2.863  -7.879  1.00 92.59           C  
ATOM   2456 HD11 ILE A 152      -3.645   2.250  -7.451  1.00 92.59           H  
ATOM   2457 HD12 ILE A 152      -4.020   3.457  -8.691  1.00 92.59           H  
ATOM   2458 HD13 ILE A 152      -4.836   3.536  -7.119  1.00 92.59           H  
ATOM   2459  N   LYS A 153      -9.105   1.651  -8.929  1.00 90.67           N  
ATOM   2460  H   LYS A 153      -9.272   1.921  -7.970  1.00 90.67           H  
ATOM   2461  CA  LYS A 153      -9.916   2.237 -10.003  1.00 90.67           C  
ATOM   2462  HA  LYS A 153     -10.331   1.418 -10.590  1.00 90.67           H  
ATOM   2463  C   LYS A 153      -9.062   3.085 -10.947  1.00 90.67           C  
ATOM   2464  CB  LYS A 153     -11.063   3.062  -9.401  1.00 90.67           C  
ATOM   2465  HB2 LYS A 153     -11.597   3.560 -10.209  1.00 90.67           H  
ATOM   2466  HB3 LYS A 153     -10.655   3.819  -8.731  1.00 90.67           H  
ATOM   2467  O   LYS A 153      -8.274   3.917 -10.502  1.00 90.67           O  
ATOM   2468  CG  LYS A 153     -12.052   2.174  -8.633  1.00 90.67           C  
ATOM   2469  HG2 LYS A 153     -12.428   1.401  -9.304  1.00 90.67           H  
ATOM   2470  HG3 LYS A 153     -11.543   1.690  -7.799  1.00 90.67           H  
ATOM   2471  CD  LYS A 153     -13.235   2.982  -8.093  1.00 90.67           C  
ATOM   2472  HD2 LYS A 153     -12.871   3.747  -7.407  1.00 90.67           H  
ATOM   2473  HD3 LYS A 153     -13.759   3.455  -8.923  1.00 90.67           H  
ATOM   2474  CE  LYS A 153     -14.182   2.032  -7.353  1.00 90.67           C  
ATOM   2475  HE2 LYS A 153     -14.377   1.164  -7.983  1.00 90.67           H  
ATOM   2476  HE3 LYS A 153     -13.692   1.678  -6.446  1.00 90.67           H  
ATOM   2477  NZ  LYS A 153     -15.460   2.686  -7.010  1.00 90.67           N  
ATOM   2478  HZ1 LYS A 153     -16.035   2.070  -6.453  1.00 90.67           H  
ATOM   2479  HZ2 LYS A 153     -15.982   2.914  -7.844  1.00 90.67           H  
ATOM   2480  HZ3 LYS A 153     -15.302   3.546  -6.505  1.00 90.67           H  
ATOM   2481  N   ASP A 154      -9.311   2.988 -12.253  1.00 86.19           N  
ATOM   2482  H   ASP A 154      -9.863   2.202 -12.568  1.00 86.19           H  
ATOM   2483  CA  ASP A 154      -8.537   3.716 -13.274  1.00 86.19           C  
ATOM   2484  HA  ASP A 154      -7.499   3.389 -13.222  1.00 86.19           H  
ATOM   2485  C   ASP A 154      -8.519   5.236 -13.073  1.00 86.19           C  
ATOM   2486  CB  ASP A 154      -9.081   3.391 -14.672  1.00 86.19           C  
ATOM   2487  HB2 ASP A 154      -8.611   4.060 -15.393  1.00 86.19           H  
ATOM   2488  HB3 ASP A 154     -10.155   3.578 -14.690  1.00 86.19           H  
ATOM   2489  O   ASP A 154      -7.500   5.891 -13.291  1.00 86.19           O  
ATOM   2490  CG  ASP A 154      -8.796   1.954 -15.113  1.00 86.19           C  
ATOM   2491  OD1 ASP A 154      -7.864   1.334 -14.542  1.00 86.19           O  
ATOM   2492  OD2 ASP A 154      -9.522   1.506 -16.020  1.00 86.19           O  
ATOM   2493  N   ARG A 155      -9.620   5.807 -12.569  1.00 85.90           N  
ATOM   2494  H   ARG A 155     -10.415   5.206 -12.407  1.00 85.90           H  
ATOM   2495  CA  ARG A 155      -9.700   7.241 -12.246  1.00 85.90           C  
ATOM   2496  HA  ARG A 155      -9.371   7.791 -13.128  1.00 85.90           H  
ATOM   2497  C   ARG A 155      -8.740   7.682 -11.130  1.00 85.90           C  
ATOM   2498  CB  ARG A 155     -11.157   7.646 -11.963  1.00 85.90           C  
ATOM   2499  HB2 ARG A 155     -11.199   8.734 -11.910  1.00 85.90           H  
ATOM   2500  HB3 ARG A 155     -11.778   7.332 -12.802  1.00 85.90           H  
ATOM   2501  O   ARG A 155      -8.379   8.853 -11.090  1.00 85.90           O  
ATOM   2502  CG  ARG A 155     -11.736   7.073 -10.657  1.00 85.90           C  
ATOM   2503  HG2 ARG A 155     -11.713   5.984 -10.674  1.00 85.90           H  
ATOM   2504  HG3 ARG A 155     -11.134   7.423  -9.818  1.00 85.90           H  
ATOM   2505  CD  ARG A 155     -13.175   7.561 -10.437  1.00 85.90           C  
ATOM   2506  HD2 ARG A 155     -13.442   7.378  -9.396  1.00 85.90           H  
ATOM   2507  HD3 ARG A 155     -13.207   8.639 -10.597  1.00 85.90           H  
ATOM   2508  NE  ARG A 155     -14.166   6.883 -11.304  1.00 85.90           N  
ATOM   2509  HE  ARG A 155     -13.921   5.975 -11.672  1.00 85.90           H  
ATOM   2510  NH1 ARG A 155     -15.880   8.408 -11.060  1.00 85.90           N  
ATOM   2511 HH11 ARG A 155     -16.878   8.564 -11.054  1.00 85.90           H  
ATOM   2512 HH12 ARG A 155     -15.319   8.951 -10.420  1.00 85.90           H  
ATOM   2513  NH2 ARG A 155     -16.321   6.466 -11.984  1.00 85.90           N  
ATOM   2514 HH21 ARG A 155     -17.277   6.677 -11.736  1.00 85.90           H  
ATOM   2515 HH22 ARG A 155     -16.091   5.511 -12.218  1.00 85.90           H  
ATOM   2516  CZ  ARG A 155     -15.433   7.254 -11.453  1.00 85.90           C  
ATOM   2517  N   LEU A 156      -8.325   6.764 -10.254  1.00 92.42           N  
ATOM   2518  H   LEU A 156      -8.608   5.806 -10.403  1.00 92.42           H  
ATOM   2519  CA  LEU A 156      -7.351   7.003  -9.185  1.00 92.42           C  
ATOM   2520  HA  LEU A 156      -7.377   8.052  -8.890  1.00 92.42           H  
ATOM   2521  C   LEU A 156      -5.910   6.729  -9.642  1.00 92.42           C  
ATOM   2522  CB  LEU A 156      -7.713   6.139  -7.963  1.00 92.42           C  
ATOM   2523  HB2 LEU A 156      -7.729   5.089  -8.256  1.00 92.42           H  
ATOM   2524  HB3 LEU A 156      -6.917   6.248  -7.226  1.00 92.42           H  
ATOM   2525  O   LEU A 156      -4.984   7.384  -9.177  1.00 92.42           O  
ATOM   2526  CG  LEU A 156      -9.047   6.483  -7.275  1.00 92.42           C  
ATOM   2527  HG  LEU A 156      -9.870   6.315  -7.969  1.00 92.42           H  
ATOM   2528  CD1 LEU A 156      -9.238   5.568  -6.073  1.00 92.42           C  
ATOM   2529 HD11 LEU A 156     -10.145   5.822  -5.526  1.00 92.42           H  
ATOM   2530 HD12 LEU A 156      -9.309   4.538  -6.425  1.00 92.42           H  
ATOM   2531 HD13 LEU A 156      -8.395   5.650  -5.387  1.00 92.42           H  
ATOM   2532  CD2 LEU A 156      -9.110   7.929  -6.782  1.00 92.42           C  
ATOM   2533 HD21 LEU A 156      -8.250   8.136  -6.145  1.00 92.42           H  
ATOM   2534 HD22 LEU A 156      -9.112   8.620  -7.625  1.00 92.42           H  
ATOM   2535 HD23 LEU A 156     -10.020   8.091  -6.205  1.00 92.42           H  
ATOM   2536  N   LYS A 157      -5.690   5.839 -10.618  1.00 91.53           N  
ATOM   2537  H   LYS A 157      -6.467   5.288 -10.953  1.00 91.53           H  
ATOM   2538  CA  LYS A 157      -4.341   5.596 -11.171  1.00 91.53           C  
ATOM   2539  HA  LYS A 157      -3.688   5.260 -10.365  1.00 91.53           H  
ATOM   2540  C   LYS A 157      -3.703   6.879 -11.723  1.00 91.53           C  
ATOM   2541  CB  LYS A 157      -4.394   4.500 -12.249  1.00 91.53           C  
ATOM   2542  HB2 LYS A 157      -5.101   4.790 -13.026  1.00 91.53           H  
ATOM   2543  HB3 LYS A 157      -3.409   4.414 -12.708  1.00 91.53           H  
ATOM   2544  O   LYS A 157      -2.505   7.092 -11.569  1.00 91.53           O  
ATOM   2545  CG  LYS A 157      -4.786   3.123 -11.684  1.00 91.53           C  
ATOM   2546  HG2 LYS A 157      -4.046   2.799 -10.952  1.00 91.53           H  
ATOM   2547  HG3 LYS A 157      -5.759   3.195 -11.198  1.00 91.53           H  
ATOM   2548  CD  LYS A 157      -4.880   2.073 -12.794  1.00 91.53           C  
ATOM   2549  HD2 LYS A 157      -5.644   2.414 -13.493  1.00 91.53           H  
ATOM   2550  HD3 LYS A 157      -3.925   1.988 -13.313  1.00 91.53           H  
ATOM   2551  CE  LYS A 157      -5.285   0.700 -12.244  1.00 91.53           C  
ATOM   2552  HE2 LYS A 157      -4.421   0.226 -11.778  1.00 91.53           H  
ATOM   2553  HE3 LYS A 157      -6.028   0.849 -11.460  1.00 91.53           H  
ATOM   2554  NZ  LYS A 157      -5.866  -0.181 -13.290  1.00 91.53           N  
ATOM   2555  HZ1 LYS A 157      -6.148  -1.060 -12.879  1.00 91.53           H  
ATOM   2556  HZ2 LYS A 157      -5.232  -0.356 -14.056  1.00 91.53           H  
ATOM   2557  HZ3 LYS A 157      -6.686   0.246 -13.695  1.00 91.53           H  
ATOM   2558  N   ASN A 158      -4.506   7.777 -12.299  1.00 87.77           N  
ATOM   2559  H   ASN A 158      -5.476   7.517 -12.415  1.00 87.77           H  
ATOM   2560  CA  ASN A 158      -4.033   9.052 -12.850  1.00 87.77           C  
ATOM   2561  HA  ASN A 158      -3.140   8.862 -13.444  1.00 87.77           H  
ATOM   2562  C   ASN A 158      -3.622  10.093 -11.793  1.00 87.77           C  
ATOM   2563  CB  ASN A 158      -5.123   9.622 -13.773  1.00 87.77           C  
ATOM   2564  HB2 ASN A 158      -6.075   9.640 -13.244  1.00 87.77           H  
ATOM   2565  HB3 ASN A 158      -4.865  10.646 -14.044  1.00 87.77           H  
ATOM   2566  O   ASN A 158      -2.859  11.001 -12.123  1.00 87.77           O  
ATOM   2567  CG  ASN A 158      -5.270   8.843 -15.067  1.00 87.77           C  
ATOM   2568  ND2 ASN A 158      -6.421   8.905 -15.690  1.00 87.77           N  
ATOM   2569 HD21 ASN A 158      -6.500   8.331 -16.517  1.00 87.77           H  
ATOM   2570 HD22 ASN A 158      -7.199   9.408 -15.287  1.00 87.77           H  
ATOM   2571  OD1 ASN A 158      -4.358   8.197 -15.551  1.00 87.77           O  
ATOM   2572  N   SER A 159      -4.099   9.986 -10.546  1.00 90.57           N  
ATOM   2573  H   SER A 159      -4.672   9.194 -10.294  1.00 90.57           H  
ATOM   2574  CA  SER A 159      -3.720  10.906  -9.461  1.00 90.57           C  
ATOM   2575  HA  SER A 159      -3.567  11.902  -9.877  1.00 90.57           H  
ATOM   2576  C   SER A 159      -2.409  10.497  -8.778  1.00 90.57           C  
ATOM   2577  CB  SER A 159      -4.848  11.009  -8.431  1.00 90.57           C  
ATOM   2578  HB2 SER A 159      -4.593  11.776  -7.700  1.00 90.57           H  
ATOM   2579  HB3 SER A 159      -5.777  11.288  -8.930  1.00 90.57           H  
ATOM   2580  O   SER A 159      -1.682  11.357  -8.283  1.00 90.57           O  
ATOM   2581  OG  SER A 159      -5.004   9.769  -7.780  1.00 90.57           O  
ATOM   2582  HG  SER A 159      -5.525   9.836  -6.977  1.00 90.57           H  
ATOM   2583  N   ARG A 160      -2.068   9.197  -8.795  1.00 90.48           N  
ATOM   2584  H   ARG A 160      -2.770   8.555  -9.134  1.00 90.48           H  
ATOM   2585  CA  ARG A 160      -0.803   8.630  -8.279  1.00 90.48           C  
ATOM   2586  HA  ARG A 160      -0.086   9.436  -8.124  1.00 90.48           H  
ATOM   2587  C   ARG A 160      -0.142   7.659  -9.265  1.00 90.48           C  
ATOM   2588  CB  ARG A 160      -1.048   7.943  -6.929  1.00 90.48           C  
ATOM   2589  HB2 ARG A 160      -1.857   7.220  -7.041  1.00 90.48           H  
ATOM   2590  HB3 ARG A 160      -0.155   7.399  -6.622  1.00 90.48           H  
ATOM   2591  O   ARG A 160       0.135   6.509  -8.931  1.00 90.48           O  
ATOM   2592  CG  ARG A 160      -1.397   8.903  -5.800  1.00 90.48           C  
ATOM   2593  HG2 ARG A 160      -1.699   8.299  -4.945  1.00 90.48           H  
ATOM   2594  HG3 ARG A 160      -2.239   9.524  -6.106  1.00 90.48           H  
ATOM   2595  CD  ARG A 160      -0.221   9.789  -5.384  1.00 90.48           C  
ATOM   2596  HD2 ARG A 160       0.682   9.180  -5.325  1.00 90.48           H  
ATOM   2597  HD3 ARG A 160      -0.083  10.573  -6.128  1.00 90.48           H  
ATOM   2598  NE  ARG A 160      -0.482  10.374  -4.063  1.00 90.48           N  
ATOM   2599  HE  ARG A 160      -1.234   9.960  -3.531  1.00 90.48           H  
ATOM   2600  NH1 ARG A 160       1.178  11.969  -4.057  1.00 90.48           N  
ATOM   2601 HH11 ARG A 160       1.595  12.769  -3.604  1.00 90.48           H  
ATOM   2602 HH12 ARG A 160       1.516  11.639  -4.950  1.00 90.48           H  
ATOM   2603  NH2 ARG A 160      -0.149  11.716  -2.280  1.00 90.48           N  
ATOM   2604 HH21 ARG A 160       0.409  12.409  -1.802  1.00 90.48           H  
ATOM   2605 HH22 ARG A 160      -0.823  11.177  -1.756  1.00 90.48           H  
ATOM   2606  CZ  ARG A 160       0.186  11.350  -3.480  1.00 90.48           C  
ATOM   2607  N   PRO A 161       0.196   8.108 -10.478  1.00 91.36           N  
ATOM   2608  CA  PRO A 161       0.674   7.204 -11.517  1.00 91.36           C  
ATOM   2609  HA  PRO A 161      -0.023   6.374 -11.627  1.00 91.36           H  
ATOM   2610  C   PRO A 161       2.053   6.605 -11.218  1.00 91.36           C  
ATOM   2611  CB  PRO A 161       0.653   8.039 -12.791  1.00 91.36           C  
ATOM   2612  HB2 PRO A 161      -0.319   7.933 -13.274  1.00 91.36           H  
ATOM   2613  HB3 PRO A 161       1.445   7.732 -13.474  1.00 91.36           H  
ATOM   2614  O   PRO A 161       2.410   5.609 -11.823  1.00 91.36           O  
ATOM   2615  CG  PRO A 161       0.813   9.476 -12.284  1.00 91.36           C  
ATOM   2616  HG2 PRO A 161       1.865   9.699 -12.108  1.00 91.36           H  
ATOM   2617  HG3 PRO A 161       0.347  10.196 -12.956  1.00 91.36           H  
ATOM   2618  CD  PRO A 161       0.075   9.467 -10.963  1.00 91.36           C  
ATOM   2619  HD2 PRO A 161       0.508  10.189 -10.271  1.00 91.36           H  
ATOM   2620  HD3 PRO A 161      -0.977   9.691 -11.140  1.00 91.36           H  
ATOM   2621  N   ARG A 162       2.840   7.174 -10.297  1.00 90.51           N  
ATOM   2622  H   ARG A 162       2.478   7.961  -9.777  1.00 90.51           H  
ATOM   2623  CA  ARG A 162       4.133   6.599  -9.883  1.00 90.51           C  
ATOM   2624  HA  ARG A 162       4.567   6.037 -10.711  1.00 90.51           H  
ATOM   2625  C   ARG A 162       4.023   5.577  -8.749  1.00 90.51           C  
ATOM   2626  CB  ARG A 162       5.098   7.712  -9.488  1.00 90.51           C  
ATOM   2627  HB2 ARG A 162       5.996   7.262  -9.065  1.00 90.51           H  
ATOM   2628  HB3 ARG A 162       4.626   8.322  -8.718  1.00 90.51           H  
ATOM   2629  O   ARG A 162       4.977   4.841  -8.535  1.00 90.51           O  
ATOM   2630  CG  ARG A 162       5.512   8.593 -10.672  1.00 90.51           C  
ATOM   2631  HG2 ARG A 162       4.638   9.081 -11.104  1.00 90.51           H  
ATOM   2632  HG3 ARG A 162       6.019   7.991 -11.426  1.00 90.51           H  
ATOM   2633  CD  ARG A 162       6.464   9.641 -10.109  1.00 90.51           C  
ATOM   2634  HD2 ARG A 162       7.333   9.132  -9.693  1.00 90.51           H  
ATOM   2635  HD3 ARG A 162       5.943  10.157  -9.303  1.00 90.51           H  
ATOM   2636  NE  ARG A 162       6.904  10.646 -11.089  1.00 90.51           N  
ATOM   2637  HE  ARG A 162       6.607  10.541 -12.048  1.00 90.51           H  
ATOM   2638  NH1 ARG A 162       8.156  11.780  -9.543  1.00 90.51           N  
ATOM   2639 HH11 ARG A 162       7.865  11.122  -8.835  1.00 90.51           H  
ATOM   2640 HH12 ARG A 162       8.628  12.614  -9.224  1.00 90.51           H  
ATOM   2641  NH2 ARG A 162       7.952  12.612 -11.598  1.00 90.51           N  
ATOM   2642 HH21 ARG A 162       8.553  13.365 -11.295  1.00 90.51           H  
ATOM   2643 HH22 ARG A 162       7.490  12.643 -12.496  1.00 90.51           H  
ATOM   2644  CZ  ARG A 162       7.674  11.663 -10.747  1.00 90.51           C  
ATOM   2645  N   SER A 163       2.893   5.528  -8.044  1.00 91.73           N  
ATOM   2646  H   SER A 163       2.153   6.184  -8.248  1.00 91.73           H  
ATOM   2647  CA  SER A 163       2.596   4.481  -7.053  1.00 91.73           C  
ATOM   2648  HA  SER A 163       3.514   4.181  -6.548  1.00 91.73           H  
ATOM   2649  C   SER A 163       2.007   3.228  -7.710  1.00 91.73           C  
ATOM   2650  CB  SER A 163       1.629   5.015  -5.992  1.00 91.73           C  
ATOM   2651  HB2 SER A 163       1.478   4.256  -5.225  1.00 91.73           H  
ATOM   2652  HB3 SER A 163       0.669   5.243  -6.454  1.00 91.73           H  
ATOM   2653  O   SER A 163       2.035   2.153  -7.127  1.00 91.73           O  
ATOM   2654  OG  SER A 163       2.165   6.185  -5.398  1.00 91.73           O  
ATOM   2655  HG  SER A 163       2.938   5.900  -4.905  1.00 91.73           H  
ATOM   2656  N   VAL A 164       1.497   3.362  -8.938  1.00 93.92           N  
ATOM   2657  H   VAL A 164       1.511   4.283  -9.352  1.00 93.92           H  
ATOM   2658  CA  VAL A 164       1.054   2.252  -9.789  1.00 93.92           C  
ATOM   2659  HA  VAL A 164       0.608   1.475  -9.167  1.00 93.92           H  
ATOM   2660  C   VAL A 164       2.262   1.662 -10.513  1.00 93.92           C  
ATOM   2661  CB  VAL A 164      -0.003   2.747 -10.790  1.00 93.92           C  
ATOM   2662  HB  VAL A 164       0.414   3.570 -11.370  1.00 93.92           H  
ATOM   2663  O   VAL A 164       3.030   2.407 -11.118  1.00 93.92           O  
ATOM   2664  CG1 VAL A 164      -0.445   1.650 -11.757  1.00 93.92           C  
ATOM   2665 HG11 VAL A 164       0.392   1.392 -12.406  1.00 93.92           H  
ATOM   2666 HG12 VAL A 164      -1.261   2.006 -12.387  1.00 93.92           H  
ATOM   2667 HG13 VAL A 164      -0.767   0.767 -11.205  1.00 93.92           H  
ATOM   2668  CG2 VAL A 164      -1.250   3.268 -10.070  1.00 93.92           C  
ATOM   2669 HG21 VAL A 164      -1.736   2.454  -9.532  1.00 93.92           H  
ATOM   2670 HG22 VAL A 164      -1.936   3.688 -10.806  1.00 93.92           H  
ATOM   2671 HG23 VAL A 164      -0.989   4.056  -9.363  1.00 93.92           H  
ATOM   2672  N   GLY A 165       2.435   0.346 -10.457  1.00 93.60           N  
ATOM   2673  H   GLY A 165       1.733  -0.206  -9.985  1.00 93.60           H  
ATOM   2674  CA  GLY A 165       3.597  -0.355 -10.994  1.00 93.60           C  
ATOM   2675  HA2 GLY A 165       3.551  -1.399 -10.685  1.00 93.60           H  
ATOM   2676  HA3 GLY A 165       4.491   0.086 -10.552  1.00 93.60           H  
ATOM   2677  C   GLY A 165       3.710  -0.298 -12.527  1.00 93.60           C  
ATOM   2678  O   GLY A 165       2.700  -0.157 -13.227  1.00 93.60           O  
ATOM   2679  N   PRO A 166       4.931  -0.418 -13.079  1.00 95.28           N  
ATOM   2680  CA  PRO A 166       5.172  -0.288 -14.516  1.00 95.28           C  
ATOM   2681  HA  PRO A 166       4.845   0.697 -14.850  1.00 95.28           H  
ATOM   2682  C   PRO A 166       4.436  -1.338 -15.359  1.00 95.28           C  
ATOM   2683  CB  PRO A 166       6.691  -0.383 -14.687  1.00 95.28           C  
ATOM   2684  HB2 PRO A 166       7.121   0.618 -14.654  1.00 95.28           H  
ATOM   2685  HB3 PRO A 166       6.976  -0.883 -15.613  1.00 95.28           H  
ATOM   2686  O   PRO A 166       3.985  -1.013 -16.456  1.00 95.28           O  
ATOM   2687  CG  PRO A 166       7.141  -1.168 -13.460  1.00 95.28           C  
ATOM   2688  HG2 PRO A 166       8.179  -0.942 -13.219  1.00 95.28           H  
ATOM   2689  HG3 PRO A 166       7.005  -2.235 -13.635  1.00 95.28           H  
ATOM   2690  CD  PRO A 166       6.178  -0.690 -12.376  1.00 95.28           C  
ATOM   2691  HD2 PRO A 166       6.059  -1.461 -11.615  1.00 95.28           H  
ATOM   2692  HD3 PRO A 166       6.553   0.229 -11.928  1.00 95.28           H  
ATOM   2693  N   LEU A 167       4.224  -2.562 -14.857  1.00 96.33           N  
ATOM   2694  H   LEU A 167       4.576  -2.797 -13.940  1.00 96.33           H  
ATOM   2695  CA  LEU A 167       3.477  -3.578 -15.613  1.00 96.33           C  
ATOM   2696  HA  LEU A 167       3.898  -3.646 -16.616  1.00 96.33           H  
ATOM   2697  C   LEU A 167       2.002  -3.200 -15.802  1.00 96.33           C  
ATOM   2698  CB  LEU A 167       3.602  -4.954 -14.945  1.00 96.33           C  
ATOM   2699  HB2 LEU A 167       3.231  -4.890 -13.922  1.00 96.33           H  
ATOM   2700  HB3 LEU A 167       2.959  -5.646 -15.488  1.00 96.33           H  
ATOM   2701  O   LEU A 167       1.425  -3.483 -16.848  1.00 96.33           O  
ATOM   2702  CG  LEU A 167       5.018  -5.551 -14.926  1.00 96.33           C  
ATOM   2703  HG  LEU A 167       5.654  -4.941 -14.284  1.00 96.33           H  
ATOM   2704  CD1 LEU A 167       4.937  -6.959 -14.355  1.00 96.33           C  
ATOM   2705 HD11 LEU A 167       4.456  -6.941 -13.377  1.00 96.33           H  
ATOM   2706 HD12 LEU A 167       4.374  -7.616 -15.018  1.00 96.33           H  
ATOM   2707 HD13 LEU A 167       5.945  -7.356 -14.231  1.00 96.33           H  
ATOM   2708  CD2 LEU A 167       5.659  -5.637 -16.312  1.00 96.33           C  
ATOM   2709 HD21 LEU A 167       6.594  -6.194 -16.246  1.00 96.33           H  
ATOM   2710 HD22 LEU A 167       4.993  -6.151 -17.006  1.00 96.33           H  
ATOM   2711 HD23 LEU A 167       5.891  -4.638 -16.681  1.00 96.33           H  
ATOM   2712  N   VAL A 168       1.395  -2.486 -14.848  1.00 95.61           N  
ATOM   2713  H   VAL A 168       1.931  -2.220 -14.034  1.00 95.61           H  
ATOM   2714  CA  VAL A 168       0.011  -1.996 -14.983  1.00 95.61           C  
ATOM   2715  HA  VAL A 168      -0.631  -2.835 -15.253  1.00 95.61           H  
ATOM   2716  C   VAL A 168      -0.087  -0.951 -16.095  1.00 95.61           C  
ATOM   2717  CB  VAL A 168      -0.501  -1.391 -13.664  1.00 95.61           C  
ATOM   2718  HB  VAL A 168       0.081  -0.494 -13.450  1.00 95.61           H  
ATOM   2719  O   VAL A 168      -1.014  -0.980 -16.905  1.00 95.61           O  
ATOM   2720  CG1 VAL A 168      -1.981  -0.990 -13.748  1.00 95.61           C  
ATOM   2721 HG11 VAL A 168      -2.306  -0.589 -12.788  1.00 95.61           H  
ATOM   2722 HG12 VAL A 168      -2.123  -0.222 -14.508  1.00 95.61           H  
ATOM   2723 HG13 VAL A 168      -2.583  -1.862 -14.000  1.00 95.61           H  
ATOM   2724  CG2 VAL A 168      -0.328  -2.357 -12.491  1.00 95.61           C  
ATOM   2725 HG21 VAL A 168      -0.737  -3.335 -12.743  1.00 95.61           H  
ATOM   2726 HG22 VAL A 168      -0.821  -1.967 -11.601  1.00 95.61           H  
ATOM   2727 HG23 VAL A 168       0.732  -2.453 -12.257  1.00 95.61           H  
ATOM   2728  N   HIS A 169       0.886  -0.040 -16.172  1.00 95.65           N  
ATOM   2729  H   HIS A 169       1.628  -0.072 -15.487  1.00 95.65           H  
ATOM   2730  CA  HIS A 169       0.949   0.960 -17.241  1.00 95.65           C  
ATOM   2731  HA  HIS A 169      -0.002   1.489 -17.296  1.00 95.65           H  
ATOM   2732  C   HIS A 169       1.189   0.324 -18.610  1.00 95.65           C  
ATOM   2733  CB  HIS A 169       2.049   1.971 -16.934  1.00 95.65           C  
ATOM   2734  HB2 HIS A 169       2.973   1.432 -16.723  1.00 95.65           H  
ATOM   2735  HB3 HIS A 169       2.212   2.605 -17.806  1.00 95.65           H  
ATOM   2736  O   HIS A 169       0.552   0.730 -19.582  1.00 95.65           O  
ATOM   2737  CG  HIS A 169       1.747   2.853 -15.762  1.00 95.65           C  
ATOM   2738  CD2 HIS A 169       2.495   2.906 -14.631  1.00 95.65           C  
ATOM   2739  HD2 HIS A 169       3.383   2.329 -14.415  1.00 95.65           H  
ATOM   2740  ND1 HIS A 169       0.657   3.721 -15.639  1.00 95.65           N  
ATOM   2741  CE1 HIS A 169       0.777   4.260 -14.416  1.00 95.65           C  
ATOM   2742  HE1 HIS A 169       0.085   4.968 -13.985  1.00 95.65           H  
ATOM   2743  NE2 HIS A 169       1.877   3.799 -13.802  1.00 95.65           N  
ATOM   2744  HE2 HIS A 169       2.204   4.063 -12.883  1.00 95.65           H  
ATOM   2745  N   LEU A 170       2.055  -0.692 -18.692  1.00 95.54           N  
ATOM   2746  H   LEU A 170       2.571  -0.961 -17.867  1.00 95.54           H  
ATOM   2747  CA  LEU A 170       2.252  -1.463 -19.921  1.00 95.54           C  
ATOM   2748  HA  LEU A 170       2.494  -0.780 -20.735  1.00 95.54           H  
ATOM   2749  C   LEU A 170       0.985  -2.193 -20.349  1.00 95.54           C  
ATOM   2750  CB  LEU A 170       3.377  -2.488 -19.744  1.00 95.54           C  
ATOM   2751  HB2 LEU A 170       3.280  -3.238 -20.529  1.00 95.54           H  
ATOM   2752  HB3 LEU A 170       3.253  -2.999 -18.789  1.00 95.54           H  
ATOM   2753  O   LEU A 170       0.621  -2.131 -21.520  1.00 95.54           O  
ATOM   2754  CG  LEU A 170       4.791  -1.909 -19.830  1.00 95.54           C  
ATOM   2755  HG  LEU A 170       4.943  -1.166 -19.047  1.00 95.54           H  
ATOM   2756  CD1 LEU A 170       5.768  -3.055 -19.625  1.00 95.54           C  
ATOM   2757 HD11 LEU A 170       5.502  -3.907 -20.252  1.00 95.54           H  
ATOM   2758 HD12 LEU A 170       5.772  -3.361 -18.579  1.00 95.54           H  
ATOM   2759 HD13 LEU A 170       6.763  -2.729 -19.928  1.00 95.54           H  
ATOM   2760  CD2 LEU A 170       5.102  -1.276 -21.187  1.00 95.54           C  
ATOM   2761 HD21 LEU A 170       4.450  -0.427 -21.391  1.00 95.54           H  
ATOM   2762 HD22 LEU A 170       6.130  -0.914 -21.175  1.00 95.54           H  
ATOM   2763 HD23 LEU A 170       4.998  -2.017 -21.980  1.00 95.54           H  
ATOM   2764  N   LEU A 171       0.274  -2.821 -19.412  1.00 95.31           N  
ATOM   2765  H   LEU A 171       0.658  -2.902 -18.481  1.00 95.31           H  
ATOM   2766  CA  LEU A 171      -1.003  -3.463 -19.696  1.00 95.31           C  
ATOM   2767  HA  LEU A 171      -0.840  -4.220 -20.463  1.00 95.31           H  
ATOM   2768  C   LEU A 171      -2.018  -2.464 -20.256  1.00 95.31           C  
ATOM   2769  CB  LEU A 171      -1.512  -4.139 -18.413  1.00 95.31           C  
ATOM   2770  HB2 LEU A 171      -1.601  -3.396 -17.620  1.00 95.31           H  
ATOM   2771  HB3 LEU A 171      -0.783  -4.885 -18.098  1.00 95.31           H  
ATOM   2772  O   LEU A 171      -2.687  -2.739 -21.251  1.00 95.31           O  
ATOM   2773  CG  LEU A 171      -2.875  -4.818 -18.602  1.00 95.31           C  
ATOM   2774  HG  LEU A 171      -3.616  -4.082 -18.912  1.00 95.31           H  
ATOM   2775  CD1 LEU A 171      -2.781  -5.908 -19.660  1.00 95.31           C  
ATOM   2776 HD11 LEU A 171      -2.575  -5.496 -20.648  1.00 95.31           H  
ATOM   2777 HD12 LEU A 171      -3.750  -6.405 -19.708  1.00 95.31           H  
ATOM   2778 HD13 LEU A 171      -2.027  -6.647 -19.388  1.00 95.31           H  
ATOM   2779  CD2 LEU A 171      -3.357  -5.431 -17.292  1.00 95.31           C  
ATOM   2780 HD21 LEU A 171      -3.424  -4.667 -16.517  1.00 95.31           H  
ATOM   2781 HD22 LEU A 171      -2.662  -6.211 -16.981  1.00 95.31           H  
ATOM   2782 HD23 LEU A 171      -4.334  -5.892 -17.438  1.00 95.31           H  
ATOM   2783  N   HIS A 172      -2.105  -1.274 -19.662  1.00 93.12           N  
ATOM   2784  H   HIS A 172      -1.544  -1.108 -18.839  1.00 93.12           H  
ATOM   2785  CA  HIS A 172      -2.965  -0.210 -20.170  1.00 93.12           C  
ATOM   2786  HA  HIS A 172      -3.988  -0.579 -20.236  1.00 93.12           H  
ATOM   2787  C   HIS A 172      -2.553   0.222 -21.582  1.00 93.12           C  
ATOM   2788  CB  HIS A 172      -2.932   0.977 -19.204  1.00 93.12           C  
ATOM   2789  HB2 HIS A 172      -3.389   1.830 -19.706  1.00 93.12           H  
ATOM   2790  HB3 HIS A 172      -1.900   1.241 -18.978  1.00 93.12           H  
ATOM   2791  O   HIS A 172      -3.414   0.375 -22.447  1.00 93.12           O  
ATOM   2792  CG  HIS A 172      -3.675   0.769 -17.909  1.00 93.12           C  
ATOM   2793  CD2 HIS A 172      -4.120  -0.402 -17.346  1.00 93.12           C  
ATOM   2794  HD2 HIS A 172      -3.953  -1.398 -17.729  1.00 93.12           H  
ATOM   2795  ND1 HIS A 172      -4.107   1.788 -17.101  1.00 93.12           N  
ATOM   2796  HD1 HIS A 172      -3.972   2.775 -17.272  1.00 93.12           H  
ATOM   2797  CE1 HIS A 172      -4.846   1.255 -16.122  1.00 93.12           C  
ATOM   2798  HE1 HIS A 172      -5.441   1.831 -15.428  1.00 93.12           H  
ATOM   2799  NE2 HIS A 172      -4.860  -0.083 -16.199  1.00 93.12           N  
ATOM   2800  N   LEU A 173      -1.253   0.368 -21.848  1.00 93.87           N  
ATOM   2801  H   LEU A 173      -0.586   0.222 -21.104  1.00 93.87           H  
ATOM   2802  CA  LEU A 173      -0.747   0.697 -23.179  1.00 93.87           C  
ATOM   2803  HA  LEU A 173      -1.262   1.598 -23.510  1.00 93.87           H  
ATOM   2804  C   LEU A 173      -1.068  -0.409 -24.208  1.00 93.87           C  
ATOM   2805  CB  LEU A 173       0.757   1.005 -23.066  1.00 93.87           C  
ATOM   2806  HB2 LEU A 173       0.907   1.741 -22.275  1.00 93.87           H  
ATOM   2807  HB3 LEU A 173       1.281   0.099 -22.762  1.00 93.87           H  
ATOM   2808  O   LEU A 173      -1.527  -0.083 -25.302  1.00 93.87           O  
ATOM   2809  CG  LEU A 173       1.408   1.546 -24.353  1.00 93.87           C  
ATOM   2810  HG  LEU A 173       1.286   0.822 -25.158  1.00 93.87           H  
ATOM   2811  CD1 LEU A 173       0.797   2.884 -24.786  1.00 93.87           C  
ATOM   2812 HD11 LEU A 173       1.356   3.267 -25.640  1.00 93.87           H  
ATOM   2813 HD12 LEU A 173      -0.237   2.734 -25.094  1.00 93.87           H  
ATOM   2814 HD13 LEU A 173       0.850   3.603 -23.968  1.00 93.87           H  
ATOM   2815  CD2 LEU A 173       2.900   1.760 -24.106  1.00 93.87           C  
ATOM   2816 HD21 LEU A 173       3.380   2.094 -25.026  1.00 93.87           H  
ATOM   2817 HD22 LEU A 173       3.060   2.500 -23.322  1.00 93.87           H  
ATOM   2818 HD23 LEU A 173       3.361   0.817 -23.812  1.00 93.87           H  
ATOM   2819  N   LYS A 174      -0.925  -1.693 -23.838  1.00 93.41           N  
ATOM   2820  H   LYS A 174      -0.507  -1.866 -22.935  1.00 93.41           H  
ATOM   2821  CA  LYS A 174      -1.259  -2.871 -24.669  1.00 93.41           C  
ATOM   2822  HA  LYS A 174      -0.768  -2.768 -25.636  1.00 93.41           H  
ATOM   2823  C   LYS A 174      -2.758  -2.950 -24.959  1.00 93.41           C  
ATOM   2824  CB  LYS A 174      -0.729  -4.160 -23.989  1.00 93.41           C  
ATOM   2825  HB2 LYS A 174      -1.346  -4.383 -23.118  1.00 93.41           H  
ATOM   2826  HB3 LYS A 174       0.283  -3.974 -23.631  1.00 93.41           H  
ATOM   2827  O   LYS A 174      -3.173  -3.222 -26.081  1.00 93.41           O  
ATOM   2828  CG  LYS A 174      -0.678  -5.408 -24.906  1.00 93.41           C  
ATOM   2829  HG2 LYS A 174      -1.677  -5.617 -25.289  1.00 93.41           H  
ATOM   2830  HG3 LYS A 174      -0.020  -5.197 -25.748  1.00 93.41           H  
ATOM   2831  CD  LYS A 174      -0.154  -6.663 -24.158  1.00 93.41           C  
ATOM   2832  HD2 LYS A 174      -0.863  -6.907 -23.367  1.00 93.41           H  
ATOM   2833  HD3 LYS A 174       0.803  -6.414 -23.698  1.00 93.41           H  
ATOM   2834  CE  LYS A 174       0.050  -7.916 -25.045  1.00 93.41           C  
ATOM   2835  HE2 LYS A 174       0.833  -7.696 -25.770  1.00 93.41           H  
ATOM   2836  HE3 LYS A 174      -0.870  -8.103 -25.599  1.00 93.41           H  
ATOM   2837  NZ  LYS A 174       0.423  -9.157 -24.280  1.00 93.41           N  
ATOM   2838  HZ1 LYS A 174       1.302  -9.076 -23.789  1.00 93.41           H  
ATOM   2839  HZ2 LYS A 174       0.543  -9.965 -24.874  1.00 93.41           H  
ATOM   2840  HZ3 LYS A 174      -0.266  -9.431 -23.593  1.00 93.41           H  
ATOM   2841  N   ARG A 175      -3.609  -2.646 -23.978  1.00 91.45           N  
ATOM   2842  H   ARG A 175      -3.226  -2.493 -23.056  1.00 91.45           H  
ATOM   2843  CA  ARG A 175      -5.065  -2.560 -24.187  1.00 91.45           C  
ATOM   2844  HA  ARG A 175      -5.413  -3.473 -24.669  1.00 91.45           H  
ATOM   2845  C   ARG A 175      -5.436  -1.421 -25.143  1.00 91.45           C  
ATOM   2846  CB  ARG A 175      -5.774  -2.420 -22.836  1.00 91.45           C  
ATOM   2847  HB2 ARG A 175      -5.288  -1.636 -22.255  1.00 91.45           H  
ATOM   2848  HB3 ARG A 175      -6.807  -2.120 -23.013  1.00 91.45           H  
ATOM   2849  O   ARG A 175      -6.281  -1.617 -26.009  1.00 91.45           O  
ATOM   2850  CG  ARG A 175      -5.789  -3.732 -22.032  1.00 91.45           C  
ATOM   2851  HG2 ARG A 175      -6.410  -4.465 -22.548  1.00 91.45           H  
ATOM   2852  HG3 ARG A 175      -4.783  -4.136 -21.925  1.00 91.45           H  
ATOM   2853  CD  ARG A 175      -6.373  -3.446 -20.646  1.00 91.45           C  
ATOM   2854  HD2 ARG A 175      -5.689  -2.784 -20.114  1.00 91.45           H  
ATOM   2855  HD3 ARG A 175      -7.333  -2.944 -20.768  1.00 91.45           H  
ATOM   2856  NE  ARG A 175      -6.579  -4.667 -19.856  1.00 91.45           N  
ATOM   2857  HE  ARG A 175      -6.345  -5.553 -20.281  1.00 91.45           H  
ATOM   2858  NH1 ARG A 175      -7.354  -3.676 -17.941  1.00 91.45           N  
ATOM   2859 HH11 ARG A 175      -7.729  -3.779 -17.009  1.00 91.45           H  
ATOM   2860 HH12 ARG A 175      -7.198  -2.768 -18.356  1.00 91.45           H  
ATOM   2861  NH2 ARG A 175      -7.262  -5.874 -18.046  1.00 91.45           N  
ATOM   2862 HH21 ARG A 175      -7.562  -5.970 -17.086  1.00 91.45           H  
ATOM   2863 HH22 ARG A 175      -6.917  -6.708 -18.500  1.00 91.45           H  
ATOM   2864  CZ  ARG A 175      -7.057  -4.742 -18.630  1.00 91.45           C  
ATOM   2865  N   LEU A 176      -4.770  -0.267 -25.039  1.00 88.81           N  
ATOM   2866  H   LEU A 176      -4.096  -0.184 -24.291  1.00 88.81           H  
ATOM   2867  CA  LEU A 176      -4.970   0.885 -25.933  1.00 88.81           C  
ATOM   2868  HA  LEU A 176      -6.040   1.058 -26.047  1.00 88.81           H  
ATOM   2869  C   LEU A 176      -4.426   0.679 -27.355  1.00 88.81           C  
ATOM   2870  CB  LEU A 176      -4.293   2.129 -25.327  1.00 88.81           C  
ATOM   2871  HB2 LEU A 176      -3.254   1.880 -25.114  1.00 88.81           H  
ATOM   2872  HB3 LEU A 176      -4.290   2.924 -26.073  1.00 88.81           H  
ATOM   2873  O   LEU A 176      -4.817   1.422 -28.259  1.00 88.81           O  
ATOM   2874  CG  LEU A 176      -4.940   2.685 -24.053  1.00 88.81           C  
ATOM   2875  HG  LEU A 176      -5.070   1.899 -23.309  1.00 88.81           H  
ATOM   2876  CD1 LEU A 176      -4.054   3.785 -23.477  1.00 88.81           C  
ATOM   2877 HD11 LEU A 176      -3.073   3.364 -23.261  1.00 88.81           H  
ATOM   2878 HD12 LEU A 176      -3.953   4.606 -24.187  1.00 88.81           H  
ATOM   2879 HD13 LEU A 176      -4.492   4.146 -22.546  1.00 88.81           H  
ATOM   2880  CD2 LEU A 176      -6.307   3.283 -24.325  1.00 88.81           C  
ATOM   2881 HD21 LEU A 176      -6.943   2.493 -24.724  1.00 88.81           H  
ATOM   2882 HD22 LEU A 176      -6.736   3.647 -23.391  1.00 88.81           H  
ATOM   2883 HD23 LEU A 176      -6.233   4.098 -25.045  1.00 88.81           H  
ATOM   2884  N   SER A 177      -3.488  -0.251 -27.563  1.00 84.09           N  
ATOM   2885  H   SER A 177      -3.104  -0.755 -26.777  1.00 84.09           H  
ATOM   2886  CA  SER A 177      -3.040  -0.648 -28.904  1.00 84.09           C  
ATOM   2887  HA  SER A 177      -3.064   0.224 -29.557  1.00 84.09           H  
ATOM   2888  C   SER A 177      -3.977  -1.678 -29.536  1.00 84.09           C  
ATOM   2889  CB  SER A 177      -1.590  -1.150 -28.891  1.00 84.09           C  
ATOM   2890  HB2 SER A 177      -1.283  -1.372 -29.913  1.00 84.09           H  
ATOM   2891  HB3 SER A 177      -0.940  -0.372 -28.490  1.00 84.09           H  
ATOM   2892  O   SER A 177      -4.210  -1.600 -30.737  1.00 84.09           O  
ATOM   2893  OG  SER A 177      -1.460  -2.312 -28.107  1.00 84.09           O  
ATOM   2894  HG  SER A 177      -0.596  -2.707 -28.247  1.00 84.09           H  
ATOM   2895  N   LYS A 178      -4.568  -2.580 -28.737  1.00 83.79           N  
ATOM   2896  H   LYS A 178      -4.232  -2.639 -27.787  1.00 83.79           H  
ATOM   2897  CA  LYS A 178      -5.536  -3.589 -29.202  1.00 83.79           C  
ATOM   2898  HA  LYS A 178      -5.201  -3.981 -30.163  1.00 83.79           H  
ATOM   2899  C   LYS A 178      -6.942  -3.030 -29.464  1.00 83.79           C  
ATOM   2900  CB  LYS A 178      -5.600  -4.753 -28.195  1.00 83.79           C  
ATOM   2901  HB2 LYS A 178      -5.765  -4.357 -27.193  1.00 83.79           H  
ATOM   2902  HB3 LYS A 178      -6.452  -5.381 -28.455  1.00 83.79           H  
ATOM   2903  O   LYS A 178      -7.601  -3.477 -30.396  1.00 83.79           O  
ATOM   2904  CG  LYS A 178      -4.339  -5.639 -28.200  1.00 83.79           C  
ATOM   2905  HG2 LYS A 178      -4.179  -6.017 -29.210  1.00 83.79           H  
ATOM   2906  HG3 LYS A 178      -3.467  -5.054 -27.908  1.00 83.79           H  
ATOM   2907  CD  LYS A 178      -4.500  -6.834 -27.240  1.00 83.79           C  
ATOM   2908  HD2 LYS A 178      -4.622  -6.462 -26.223  1.00 83.79           H  
ATOM   2909  HD3 LYS A 178      -5.397  -7.386 -27.522  1.00 83.79           H  
ATOM   2910  CE  LYS A 178      -3.288  -7.782 -27.301  1.00 83.79           C  
ATOM   2911  HE2 LYS A 178      -2.410  -7.250 -26.936  1.00 83.79           H  
ATOM   2912  HE3 LYS A 178      -3.108  -8.033 -28.346  1.00 83.79           H  
ATOM   2913  NZ  LYS A 178      -3.503  -9.041 -26.525  1.00 83.79           N  
ATOM   2914  HZ1 LYS A 178      -4.311  -9.541 -26.868  1.00 83.79           H  
ATOM   2915  HZ2 LYS A 178      -2.732  -9.685 -26.623  1.00 83.79           H  
ATOM   2916  HZ3 LYS A 178      -3.650  -8.873 -25.540  1.00 83.79           H  
ATOM   2917  N   ALA A 179      -7.424  -2.085 -28.653  1.00 80.86           N  
ATOM   2918  H   ALA A 179      -6.864  -1.793 -27.864  1.00 80.86           H  
ATOM   2919  CA  ALA A 179      -8.780  -1.545 -28.771  1.00 80.86           C  
ATOM   2920  HA  ALA A 179      -9.125  -1.680 -29.796  1.00 80.86           H  
ATOM   2921  C   ALA A 179      -8.842  -0.043 -28.456  1.00 80.86           C  
ATOM   2922  CB  ALA A 179      -9.714  -2.345 -27.853  1.00 80.86           C  
ATOM   2923  HB1 ALA A 179      -9.387  -2.249 -26.818  1.00 80.86           H  
ATOM   2924  HB2 ALA A 179     -10.733  -1.970 -27.946  1.00 80.86           H  
ATOM   2925  HB3 ALA A 179      -9.698  -3.397 -28.138  1.00 80.86           H  
ATOM   2926  O   ALA A 179      -8.347   0.420 -27.427  1.00 80.86           O  
ATOM   2927  N   VAL A 180      -9.515   0.728 -29.319  1.00 76.73           N  
ATOM   2928  H   VAL A 180      -9.909   0.299 -30.144  1.00 76.73           H  
ATOM   2929  CA  VAL A 180      -9.761   2.158 -29.080  1.00 76.73           C  
ATOM   2930  HA  VAL A 180      -8.827   2.600 -28.732  1.00 76.73           H  
ATOM   2931  C   VAL A 180     -10.842   2.309 -28.002  1.00 76.73           C  
ATOM   2932  CB  VAL A 180     -10.153   2.913 -30.365  1.00 76.73           C  
ATOM   2933  HB  VAL A 180     -11.072   2.492 -30.774  1.00 76.73           H  
ATOM   2934  O   VAL A 180     -11.971   1.853 -28.212  1.00 76.73           O  
ATOM   2935  CG1 VAL A 180     -10.377   4.405 -30.073  1.00 76.73           C  
ATOM   2936 HG11 VAL A 180     -10.516   4.953 -31.005  1.00 76.73           H  
ATOM   2937 HG12 VAL A 180      -9.520   4.821 -29.544  1.00 76.73           H  
ATOM   2938 HG13 VAL A 180     -11.272   4.538 -29.465  1.00 76.73           H  
ATOM   2939  CG2 VAL A 180      -9.050   2.798 -31.424  1.00 76.73           C  
ATOM   2940 HG21 VAL A 180      -8.111   3.192 -31.037  1.00 76.73           H  
ATOM   2941 HG22 VAL A 180      -9.332   3.357 -32.316  1.00 76.73           H  
ATOM   2942 HG23 VAL A 180      -8.907   1.757 -31.713  1.00 76.73           H  
ATOM   2943  N   PRO A 181     -10.557   2.958 -26.855  1.00 77.37           N  
ATOM   2944  CA  PRO A 181     -11.570   3.153 -25.830  1.00 77.37           C  
ATOM   2945  HA  PRO A 181     -11.969   2.177 -25.552  1.00 77.37           H  
ATOM   2946  C   PRO A 181     -12.696   4.044 -26.335  1.00 77.37           C  
ATOM   2947  CB  PRO A 181     -10.887   3.778 -24.614  1.00 77.37           C  
ATOM   2948  HB2 PRO A 181     -11.124   4.839 -24.544  1.00 77.37           H  
ATOM   2949  HB3 PRO A 181     -11.182   3.274 -23.694  1.00 77.37           H  
ATOM   2950  O   PRO A 181     -12.489   4.957 -27.136  1.00 77.37           O  
ATOM   2951  CG  PRO A 181      -9.405   3.583 -24.892  1.00 77.37           C  
ATOM   2952  HG2 PRO A 181      -8.817   4.405 -24.483  1.00 77.37           H  
ATOM   2953  HG3 PRO A 181      -9.108   2.628 -24.458  1.00 77.37           H  
ATOM   2954  CD  PRO A 181      -9.288   3.503 -26.412  1.00 77.37           C  
ATOM   2955  HD2 PRO A 181      -9.166   4.503 -26.830  1.00 77.37           H  
ATOM   2956  HD3 PRO A 181      -8.445   2.868 -26.682  1.00 77.37           H  
ATOM   2957  N   LYS A 182     -13.897   3.815 -25.812  1.00 78.12           N  
ATOM   2958  H   LYS A 182     -13.984   3.070 -25.135  1.00 78.12           H  
ATOM   2959  CA  LYS A 182     -15.068   4.640 -26.103  1.00 78.12           C  
ATOM   2960  HA  LYS A 182     -14.950   5.067 -27.099  1.00 78.12           H  
ATOM   2961  C   LYS A 182     -15.150   5.808 -25.123  1.00 78.12           C  
ATOM   2962  CB  LYS A 182     -16.337   3.771 -26.112  1.00 78.12           C  
ATOM   2963  HB2 LYS A 182     -16.414   3.240 -25.163  1.00 78.12           H  
ATOM   2964  HB3 LYS A 182     -17.207   4.419 -26.216  1.00 78.12           H  
ATOM   2965  O   LYS A 182     -14.928   5.647 -23.924  1.00 78.12           O  
ATOM   2966  CG  LYS A 182     -16.328   2.762 -27.275  1.00 78.12           C  
ATOM   2967  HG2 LYS A 182     -16.343   3.313 -28.216  1.00 78.12           H  
ATOM   2968  HG3 LYS A 182     -15.417   2.165 -27.241  1.00 78.12           H  
ATOM   2969  CD  LYS A 182     -17.531   1.808 -27.228  1.00 78.12           C  
ATOM   2970  HD2 LYS A 182     -17.479   1.212 -26.316  1.00 78.12           H  
ATOM   2971  HD3 LYS A 182     -18.457   2.383 -27.224  1.00 78.12           H  
ATOM   2972  CE  LYS A 182     -17.503   0.880 -28.451  1.00 78.12           C  
ATOM   2973  HE2 LYS A 182     -17.479   1.500 -29.348  1.00 78.12           H  
ATOM   2974  HE3 LYS A 182     -16.579   0.302 -28.430  1.00 78.12           H  
ATOM   2975  NZ  LYS A 182     -18.675  -0.033 -28.507  1.00 78.12           N  
ATOM   2976  HZ1 LYS A 182     -18.618  -0.621 -29.327  1.00 78.12           H  
ATOM   2977  HZ2 LYS A 182     -19.538   0.488 -28.568  1.00 78.12           H  
ATOM   2978  HZ3 LYS A 182     -18.705  -0.642 -27.702  1.00 78.12           H  
ATOM   2979  N   ASN A 183     -15.529   6.980 -25.615  1.00 70.28           N  
ATOM   2980  H   ASN A 183     -15.696   7.037 -26.610  1.00 70.28           H  
ATOM   2981  CA  ASN A 183     -15.903   8.117 -24.790  1.00 70.28           C  
ATOM   2982  HA  ASN A 183     -15.063   8.372 -24.145  1.00 70.28           H  
ATOM   2983  C   ASN A 183     -17.105   7.731 -23.908  1.00 70.28           C  
ATOM   2984  CB  ASN A 183     -16.184   9.299 -25.727  1.00 70.28           C  
ATOM   2985  HB2 ASN A 183     -15.298   9.486 -26.334  1.00 70.28           H  
ATOM   2986  HB3 ASN A 183     -16.987   9.015 -26.407  1.00 70.28           H  
ATOM   2987  O   ASN A 183     -18.121   7.227 -24.390  1.00 70.28           O  
ATOM   2988  CG  ASN A 183     -16.573  10.581 -25.008  1.00 70.28           C  
ATOM   2989  ND2 ASN A 183     -15.989  11.695 -25.377  1.00 70.28           N  
ATOM   2990 HD21 ASN A 183     -15.347  11.709 -26.156  1.00 70.28           H  
ATOM   2991 HD22 ASN A 183     -16.275  12.553 -24.927  1.00 70.28           H  
ATOM   2992  OD1 ASN A 183     -17.395  10.596 -24.101  1.00 70.28           O  
ATOM   2993  N   SER A 184     -16.999   7.961 -22.599  1.00 69.43           N  
ATOM   2994  H   SER A 184     -16.169   8.418 -22.249  1.00 69.43           H  
ATOM   2995  CA  SER A 184     -18.004   7.518 -21.627  1.00 69.43           C  
ATOM   2996  HA  SER A 184     -18.168   6.452 -21.778  1.00 69.43           H  
ATOM   2997  C   SER A 184     -19.364   8.210 -21.779  1.00 69.43           C  
ATOM   2998  CB  SER A 184     -17.462   7.713 -20.208  1.00 69.43           C  
ATOM   2999  HB2 SER A 184     -18.196   7.359 -19.485  1.00 69.43           H  
ATOM   3000  HB3 SER A 184     -16.549   7.129 -20.095  1.00 69.43           H  
ATOM   3001  O   SER A 184     -20.371   7.606 -21.395  1.00 69.43           O  
ATOM   3002  OG  SER A 184     -17.179   9.079 -19.970  1.00 69.43           O  
ATOM   3003  HG  SER A 184     -16.636   9.152 -19.182  1.00 69.43           H  
ATOM   3004  N   LYS A 185     -19.395   9.427 -22.348  1.00 72.13           N  
ATOM   3005  H   LYS A 185     -18.514   9.809 -22.660  1.00 72.13           H  
ATOM   3006  CA  LYS A 185     -20.605  10.222 -22.608  1.00 72.13           C  
ATOM   3007  HA  LYS A 185     -21.371   9.973 -21.874  1.00 72.13           H  
ATOM   3008  C   LYS A 185     -21.221   9.909 -23.972  1.00 72.13           C  
ATOM   3009  CB  LYS A 185     -20.299  11.729 -22.501  1.00 72.13           C  
ATOM   3010  HB2 LYS A 185     -21.200  12.274 -22.786  1.00 72.13           H  
ATOM   3011  HB3 LYS A 185     -19.514  11.993 -23.209  1.00 72.13           H  
ATOM   3012  O   LYS A 185     -22.420   9.688 -24.046  1.00 72.13           O  
ATOM   3013  CG  LYS A 185     -19.888  12.187 -21.091  1.00 72.13           C  
ATOM   3014  HG2 LYS A 185     -20.661  11.895 -20.381  1.00 72.13           H  
ATOM   3015  HG3 LYS A 185     -18.948  11.712 -20.809  1.00 72.13           H  
ATOM   3016  CD  LYS A 185     -19.720  13.716 -21.054  1.00 72.13           C  
ATOM   3017  HD2 LYS A 185     -18.940  14.006 -21.758  1.00 72.13           H  
ATOM   3018  HD3 LYS A 185     -20.657  14.178 -21.366  1.00 72.13           H  
ATOM   3019  CE  LYS A 185     -19.356  14.215 -19.648  1.00 72.13           C  
ATOM   3020  HE2 LYS A 185     -18.406  13.769 -19.354  1.00 72.13           H  
ATOM   3021  HE3 LYS A 185     -20.121  13.872 -18.952  1.00 72.13           H  
ATOM   3022  NZ  LYS A 185     -19.265  15.700 -19.601  1.00 72.13           N  
ATOM   3023  HZ1 LYS A 185     -20.144  16.120 -19.868  1.00 72.13           H  
ATOM   3024  HZ2 LYS A 185     -19.049  16.028 -18.670  1.00 72.13           H  
ATOM   3025  HZ3 LYS A 185     -18.558  16.047 -20.233  1.00 72.13           H  
ATOM   3026  N   THR A 186     -20.415   9.857 -25.034  1.00 77.91           N  
ATOM   3027  H   THR A 186     -19.435  10.067 -24.908  1.00 77.91           H  
ATOM   3028  CA  THR A 186     -20.929   9.702 -26.412  1.00 77.91           C  
ATOM   3029  HA  THR A 186     -21.967  10.032 -26.439  1.00 77.91           H  
ATOM   3030  C   THR A 186     -20.938   8.260 -26.913  1.00 77.91           C  
ATOM   3031  CB  THR A 186     -20.163  10.586 -27.408  1.00 77.91           C  
ATOM   3032  HB  THR A 186     -20.631  10.504 -28.390  1.00 77.91           H  
ATOM   3033  O   THR A 186     -21.491   7.993 -27.975  1.00 77.91           O  
ATOM   3034  CG2 THR A 186     -20.136  12.058 -27.001  1.00 77.91           C  
ATOM   3035 HG21 THR A 186     -19.561  12.197 -26.086  1.00 77.91           H  
ATOM   3036 HG22 THR A 186     -19.687  12.651 -27.797  1.00 77.91           H  
ATOM   3037 HG23 THR A 186     -21.155  12.411 -26.842  1.00 77.91           H  
ATOM   3038  OG1 THR A 186     -18.825  10.165 -27.502  1.00 77.91           O  
ATOM   3039  HG1 THR A 186     -18.377  10.789 -28.078  1.00 77.91           H  
ATOM   3040  N   LYS A 187     -20.296   7.326 -26.193  1.00 79.34           N  
ATOM   3041  H   LYS A 187     -19.812   7.646 -25.366  1.00 79.34           H  
ATOM   3042  CA  LYS A 187     -20.075   5.916 -26.581  1.00 79.34           C  
ATOM   3043  HA  LYS A 187     -19.405   5.482 -25.840  1.00 79.34           H  
ATOM   3044  C   LYS A 187     -19.327   5.716 -27.910  1.00 79.34           C  
ATOM   3045  CB  LYS A 187     -21.399   5.126 -26.542  1.00 79.34           C  
ATOM   3046  HB2 LYS A 187     -21.191   4.077 -26.751  1.00 79.34           H  
ATOM   3047  HB3 LYS A 187     -22.052   5.487 -27.337  1.00 79.34           H  
ATOM   3048  O   LYS A 187     -19.087   4.573 -28.298  1.00 79.34           O  
ATOM   3049  CG  LYS A 187     -22.169   5.208 -25.215  1.00 79.34           C  
ATOM   3050  HG2 LYS A 187     -23.081   4.619 -25.321  1.00 79.34           H  
ATOM   3051  HG3 LYS A 187     -22.460   6.239 -25.016  1.00 79.34           H  
ATOM   3052  CD  LYS A 187     -21.363   4.663 -24.031  1.00 79.34           C  
ATOM   3053  HD2 LYS A 187     -21.010   3.660 -24.269  1.00 79.34           H  
ATOM   3054  HD3 LYS A 187     -20.512   5.316 -23.836  1.00 79.34           H  
ATOM   3055  CE  LYS A 187     -22.266   4.617 -22.798  1.00 79.34           C  
ATOM   3056  HE2 LYS A 187     -23.146   4.020 -23.038  1.00 79.34           H  
ATOM   3057  HE3 LYS A 187     -22.605   5.629 -22.576  1.00 79.34           H  
ATOM   3058  NZ  LYS A 187     -21.557   4.038 -21.635  1.00 79.34           N  
ATOM   3059  HZ1 LYS A 187     -20.795   4.644 -21.366  1.00 79.34           H  
ATOM   3060  HZ2 LYS A 187     -21.199   3.123 -21.869  1.00 79.34           H  
ATOM   3061  HZ3 LYS A 187     -22.203   3.931 -20.866  1.00 79.34           H  
ATOM   3062  N   ARG A 188     -18.906   6.798 -28.571  1.00 82.43           N  
ATOM   3063  H   ARG A 188     -19.159   7.695 -28.180  1.00 82.43           H  
ATOM   3064  CA  ARG A 188     -18.070   6.793 -29.777  1.00 82.43           C  
ATOM   3065  HA  ARG A 188     -18.417   5.995 -30.433  1.00 82.43           H  
ATOM   3066  C   ARG A 188     -16.610   6.510 -29.414  1.00 82.43           C  
ATOM   3067  CB  ARG A 188     -18.197   8.137 -30.514  1.00 82.43           C  
ATOM   3068  HB2 ARG A 188     -17.510   8.146 -31.360  1.00 82.43           H  
ATOM   3069  HB3 ARG A 188     -17.916   8.949 -29.844  1.00 82.43           H  
ATOM   3070  O   ARG A 188     -16.225   6.803 -28.279  1.00 82.43           O  
ATOM   3071  CG  ARG A 188     -19.621   8.370 -31.041  1.00 82.43           C  
ATOM   3072  HG2 ARG A 188     -20.318   8.431 -30.205  1.00 82.43           H  
ATOM   3073  HG3 ARG A 188     -19.909   7.536 -31.680  1.00 82.43           H  
ATOM   3074  CD  ARG A 188     -19.710   9.670 -31.846  1.00 82.43           C  
ATOM   3075  HD2 ARG A 188     -19.387  10.500 -31.218  1.00 82.43           H  
ATOM   3076  HD3 ARG A 188     -19.041   9.596 -32.703  1.00 82.43           H  
ATOM   3077  NE  ARG A 188     -21.088   9.915 -32.312  1.00 82.43           N  
ATOM   3078  HE  ARG A 188     -21.798   9.260 -32.016  1.00 82.43           H  
ATOM   3079  NH1 ARG A 188     -20.660  11.791 -33.573  1.00 82.43           N  
ATOM   3080 HH11 ARG A 188     -20.987  12.514 -34.198  1.00 82.43           H  
ATOM   3081 HH12 ARG A 188     -19.676  11.733 -33.352  1.00 82.43           H  
ATOM   3082  NH2 ARG A 188     -22.736  10.990 -33.461  1.00 82.43           N  
ATOM   3083 HH21 ARG A 188     -23.419  10.308 -33.161  1.00 82.43           H  
ATOM   3084 HH22 ARG A 188     -23.030  11.725 -34.089  1.00 82.43           H  
ATOM   3085  CZ  ARG A 188     -21.485  10.893 -33.109  1.00 82.43           C  
ATOM   3086  N   PRO A 189     -15.793   5.968 -30.334  1.00 82.68           N  
ATOM   3087  CA  PRO A 189     -14.346   5.888 -30.142  1.00 82.68           C  
ATOM   3088  HA  PRO A 189     -14.126   5.137 -29.384  1.00 82.68           H  
ATOM   3089  C   PRO A 189     -13.772   7.245 -29.714  1.00 82.68           C  
ATOM   3090  CB  PRO A 189     -13.778   5.428 -31.490  1.00 82.68           C  
ATOM   3091  HB2 PRO A 189     -12.916   4.773 -31.364  1.00 82.68           H  
ATOM   3092  HB3 PRO A 189     -13.513   6.291 -32.102  1.00 82.68           H  
ATOM   3093  O   PRO A 189     -14.235   8.289 -30.177  1.00 82.68           O  
ATOM   3094  CG  PRO A 189     -14.946   4.689 -32.139  1.00 82.68           C  
ATOM   3095  HG2 PRO A 189     -14.870   4.686 -33.226  1.00 82.68           H  
ATOM   3096  HG3 PRO A 189     -14.995   3.670 -31.754  1.00 82.68           H  
ATOM   3097  CD  PRO A 189     -16.157   5.481 -31.657  1.00 82.68           C  
ATOM   3098  HD2 PRO A 189     -16.330   6.325 -32.324  1.00 82.68           H  
ATOM   3099  HD3 PRO A 189     -17.033   4.833 -31.626  1.00 82.68           H  
ATOM   3100  N   LEU A 190     -12.807   7.240 -28.794  1.00 81.49           N  
ATOM   3101  H   LEU A 190     -12.492   6.355 -28.423  1.00 81.49           H  
ATOM   3102  CA  LEU A 190     -12.084   8.451 -28.413  1.00 81.49           C  
ATOM   3103  HA  LEU A 190     -12.796   9.178 -28.023  1.00 81.49           H  
ATOM   3104  C   LEU A 190     -11.415   9.074 -29.641  1.00 81.49           C  
ATOM   3105  CB  LEU A 190     -11.019   8.127 -27.350  1.00 81.49           C  
ATOM   3106  HB2 LEU A 190     -10.503   7.216 -27.653  1.00 81.49           H  
ATOM   3107  HB3 LEU A 190     -10.278   8.926 -27.341  1.00 81.49           H  
ATOM   3108  O   LEU A 190     -10.844   8.366 -30.469  1.00 81.49           O  
ATOM   3109  CG  LEU A 190     -11.559   7.960 -25.921  1.00 81.49           C  
ATOM   3110  HG  LEU A 190     -12.386   7.250 -25.909  1.00 81.49           H  
ATOM   3111  CD1 LEU A 190     -10.437   7.434 -25.028  1.00 81.49           C  
ATOM   3112 HD11 LEU A 190      -9.648   8.182 -24.948  1.00 81.49           H  
ATOM   3113 HD12 LEU A 190     -10.826   7.206 -24.035  1.00 81.49           H  
ATOM   3114 HD13 LEU A 190     -10.011   6.533 -25.470  1.00 81.49           H  
ATOM   3115  CD2 LEU A 190     -12.031   9.288 -25.319  1.00 81.49           C  
ATOM   3116 HD21 LEU A 190     -12.343   9.131 -24.287  1.00 81.49           H  
ATOM   3117 HD22 LEU A 190     -12.877   9.675 -25.887  1.00 81.49           H  
ATOM   3118 HD23 LEU A 190     -11.222  10.018 -25.344  1.00 81.49           H  
ATOM   3119  N   GLU A 191     -11.448  10.402 -29.716  1.00 84.79           N  
ATOM   3120  H   GLU A 191     -11.966  10.932 -29.029  1.00 84.79           H  
ATOM   3121  CA  GLU A 191     -10.733  11.150 -30.747  1.00 84.79           C  
ATOM   3122  HA  GLU A 191     -11.122  10.861 -31.723  1.00 84.79           H  
ATOM   3123  C   GLU A 191      -9.233  10.827 -30.717  1.00 84.79           C  
ATOM   3124  CB  GLU A 191     -10.949  12.657 -30.562  1.00 84.79           C  
ATOM   3125  HB2 GLU A 191     -10.650  12.934 -29.551  1.00 84.79           H  
ATOM   3126  HB3 GLU A 191     -10.315  13.186 -31.273  1.00 84.79           H  
ATOM   3127  O   GLU A 191      -8.643  10.609 -29.651  1.00 84.79           O  
ATOM   3128  CG  GLU A 191     -12.411  13.064 -30.804  1.00 84.79           C  
ATOM   3129  HG2 GLU A 191     -13.049  12.518 -30.109  1.00 84.79           H  
ATOM   3130  HG3 GLU A 191     -12.689  12.776 -31.818  1.00 84.79           H  
ATOM   3131  CD  GLU A 191     -12.652  14.567 -30.614  1.00 84.79           C  
ATOM   3132  OE1 GLU A 191     -13.833  14.956 -30.742  1.00 84.79           O  
ATOM   3133  OE2 GLU A 191     -11.682  15.286 -30.279  1.00 84.79           O  
ATOM   3134  N   SER A 192      -8.602  10.821 -31.892  1.00 83.43           N  
ATOM   3135  H   SER A 192      -9.118  11.071 -32.724  1.00 83.43           H  
ATOM   3136  CA  SER A 192      -7.187  10.466 -32.065  1.00 83.43           C  
ATOM   3137  HA  SER A 192      -7.049   9.427 -31.766  1.00 83.43           H  
ATOM   3138  C   SER A 192      -6.253  11.326 -31.205  1.00 83.43           C  
ATOM   3139  CB  SER A 192      -6.811  10.596 -33.546  1.00 83.43           C  
ATOM   3140  HB2 SER A 192      -7.381   9.870 -34.126  1.00 83.43           H  
ATOM   3141  HB3 SER A 192      -5.748  10.392 -33.673  1.00 83.43           H  
ATOM   3142  O   SER A 192      -5.306  10.806 -30.614  1.00 83.43           O  
ATOM   3143  OG  SER A 192      -7.109  11.901 -34.009  1.00 83.43           O  
ATOM   3144  HG  SER A 192      -6.926  11.952 -34.950  1.00 83.43           H  
ATOM   3145  N   SER A 193      -6.558  12.618 -31.058  1.00 85.83           N  
ATOM   3146  H   SER A 193      -7.356  12.965 -31.570  1.00 85.83           H  
ATOM   3147  CA  SER A 193      -5.830  13.570 -30.209  1.00 85.83           C  
ATOM   3148  HA  SER A 193      -4.782  13.576 -30.506  1.00 85.83           H  
ATOM   3149  C   SER A 193      -5.899  13.199 -28.720  1.00 85.83           C  
ATOM   3150  CB  SER A 193      -6.407  14.975 -30.440  1.00 85.83           C  
ATOM   3151  HB2 SER A 193      -5.863  15.703 -29.837  1.00 85.83           H  
ATOM   3152  HB3 SER A 193      -6.308  15.238 -31.493  1.00 85.83           H  
ATOM   3153  O   SER A 193      -4.876  13.192 -28.029  1.00 85.83           O  
ATOM   3154  OG  SER A 193      -7.776  14.981 -30.077  1.00 85.83           O  
ATOM   3155  HG  SER A 193      -8.241  15.726 -30.466  1.00 85.83           H  
ATOM   3156  N   ALA A 194      -7.083  12.825 -28.227  1.00 84.36           N  
ATOM   3157  H   ALA A 194      -7.877  12.879 -28.850  1.00 84.36           H  
ATOM   3158  CA  ALA A 194      -7.305  12.396 -26.850  1.00 84.36           C  
ATOM   3159  HA  ALA A 194      -6.867  13.136 -26.180  1.00 84.36           H  
ATOM   3160  C   ALA A 194      -6.625  11.048 -26.566  1.00 84.36           C  
ATOM   3161  CB  ALA A 194      -8.816  12.342 -26.590  1.00 84.36           C  
ATOM   3162  HB1 ALA A 194      -9.287  11.608 -27.244  1.00 84.36           H  
ATOM   3163  HB2 ALA A 194      -8.999  12.065 -25.551  1.00 84.36           H  
ATOM   3164  HB3 ALA A 194      -9.257  13.320 -26.781  1.00 84.36           H  
ATOM   3165  O   ALA A 194      -5.952  10.898 -25.543  1.00 84.36           O  
ATOM   3166  N   LEU A 195      -6.732  10.089 -27.492  1.00 86.11           N  
ATOM   3167  H   LEU A 195      -7.303  10.276 -28.304  1.00 86.11           H  
ATOM   3168  CA  LEU A 195      -6.047   8.799 -27.400  1.00 86.11           C  
ATOM   3169  HA  LEU A 195      -6.341   8.326 -26.462  1.00 86.11           H  
ATOM   3170  C   LEU A 195      -4.521   8.972 -27.376  1.00 86.11           C  
ATOM   3171  CB  LEU A 195      -6.500   7.912 -28.573  1.00 86.11           C  
ATOM   3172  HB2 LEU A 195      -7.584   7.805 -28.533  1.00 86.11           H  
ATOM   3173  HB3 LEU A 195      -6.253   8.414 -29.508  1.00 86.11           H  
ATOM   3174  O   LEU A 195      -3.848   8.372 -26.535  1.00 86.11           O  
ATOM   3175  CG  LEU A 195      -5.857   6.511 -28.585  1.00 86.11           C  
ATOM   3176  HG  LEU A 195      -4.773   6.602 -28.649  1.00 86.11           H  
ATOM   3177  CD1 LEU A 195      -6.205   5.707 -27.332  1.00 86.11           C  
ATOM   3178 HD11 LEU A 195      -5.861   4.679 -27.442  1.00 86.11           H  
ATOM   3179 HD12 LEU A 195      -5.720   6.144 -26.460  1.00 86.11           H  
ATOM   3180 HD13 LEU A 195      -7.286   5.706 -27.186  1.00 86.11           H  
ATOM   3181  CD2 LEU A 195      -6.331   5.735 -29.810  1.00 86.11           C  
ATOM   3182 HD21 LEU A 195      -5.901   4.733 -29.818  1.00 86.11           H  
ATOM   3183 HD22 LEU A 195      -7.418   5.656 -29.805  1.00 86.11           H  
ATOM   3184 HD23 LEU A 195      -6.026   6.256 -30.718  1.00 86.11           H  
ATOM   3185  N   HIS A 196      -3.975   9.825 -28.246  1.00 87.47           N  
ATOM   3186  H   HIS A 196      -4.569  10.259 -28.939  1.00 87.47           H  
ATOM   3187  CA  HIS A 196      -2.552  10.159 -28.257  1.00 87.47           C  
ATOM   3188  HA  HIS A 196      -1.978   9.239 -28.367  1.00 87.47           H  
ATOM   3189  C   HIS A 196      -2.116  10.814 -26.938  1.00 87.47           C  
ATOM   3190  CB  HIS A 196      -2.247  11.059 -29.462  1.00 87.47           C  
ATOM   3191  HB2 HIS A 196      -2.847  11.967 -29.402  1.00 87.47           H  
ATOM   3192  HB3 HIS A 196      -2.520  10.535 -30.378  1.00 87.47           H  
ATOM   3193  O   HIS A 196      -1.094  10.436 -26.368  1.00 87.47           O  
ATOM   3194  CG  HIS A 196      -0.790  11.436 -29.540  1.00 87.47           C  
ATOM   3195  CD2 HIS A 196      -0.232  12.616 -29.127  1.00 87.47           C  
ATOM   3196  HD2 HIS A 196      -0.773  13.458 -28.722  1.00 87.47           H  
ATOM   3197  ND1 HIS A 196       0.242  10.631 -29.966  1.00 87.47           N  
ATOM   3198  HD1 HIS A 196       0.165   9.711 -30.376  1.00 87.47           H  
ATOM   3199  CE1 HIS A 196       1.392  11.307 -29.807  1.00 87.47           C  
ATOM   3200  HE1 HIS A 196       2.370  10.927 -30.063  1.00 87.47           H  
ATOM   3201  NE2 HIS A 196       1.156  12.524 -29.280  1.00 87.47           N  
ATOM   3202  N   GLY A 197      -2.916  11.738 -26.394  1.00 88.97           N  
ATOM   3203  H   GLY A 197      -3.727  12.036 -26.918  1.00 88.97           H  
ATOM   3204  CA  GLY A 197      -2.663  12.355 -25.090  1.00 88.97           C  
ATOM   3205  HA2 GLY A 197      -3.471  13.056 -24.878  1.00 88.97           H  
ATOM   3206  HA3 GLY A 197      -1.721  12.903 -25.129  1.00 88.97           H  
ATOM   3207  C   GLY A 197      -2.595  11.342 -23.941  1.00 88.97           C  
ATOM   3208  O   GLY A 197      -1.705  11.434 -23.090  1.00 88.97           O  
ATOM   3209  N   ILE A 198      -3.487  10.344 -23.936  1.00 88.71           N  
ATOM   3210  H   ILE A 198      -4.203  10.348 -24.648  1.00 88.71           H  
ATOM   3211  CA  ILE A 198      -3.490   9.254 -22.948  1.00 88.71           C  
ATOM   3212  HA  ILE A 198      -3.445   9.691 -21.950  1.00 88.71           H  
ATOM   3213  C   ILE A 198      -2.241   8.378 -23.104  1.00 88.71           C  
ATOM   3214  CB  ILE A 198      -4.797   8.430 -23.041  1.00 88.71           C  
ATOM   3215  HB  ILE A 198      -4.927   8.104 -24.073  1.00 88.71           H  
ATOM   3216  O   ILE A 198      -1.523   8.182 -22.119  1.00 88.71           O  
ATOM   3217  CG1 ILE A 198      -6.016   9.289 -22.629  1.00 88.71           C  
ATOM   3218 HG12 ILE A 198      -6.013   9.432 -21.548  1.00 88.71           H  
ATOM   3219 HG13 ILE A 198      -5.948  10.277 -23.084  1.00 88.71           H  
ATOM   3220  CG2 ILE A 198      -4.727   7.180 -22.142  1.00 88.71           C  
ATOM   3221 HG21 ILE A 198      -5.648   6.602 -22.218  1.00 88.71           H  
ATOM   3222 HG22 ILE A 198      -3.914   6.525 -22.455  1.00 88.71           H  
ATOM   3223 HG23 ILE A 198      -4.569   7.467 -21.102  1.00 88.71           H  
ATOM   3224  CD1 ILE A 198      -7.359   8.680 -23.050  1.00 88.71           C  
ATOM   3225 HD11 ILE A 198      -8.161   9.380 -22.817  1.00 88.71           H  
ATOM   3226 HD12 ILE A 198      -7.358   8.490 -24.123  1.00 88.71           H  
ATOM   3227 HD13 ILE A 198      -7.546   7.749 -22.514  1.00 88.71           H  
ATOM   3228  N   LYS A 199      -1.936   7.909 -24.325  1.00 90.72           N  
ATOM   3229  H   LYS A 199      -2.562   8.129 -25.087  1.00 90.72           H  
ATOM   3230  CA  LYS A 199      -0.737   7.097 -24.615  1.00 90.72           C  
ATOM   3231  HA  LYS A 199      -0.771   6.179 -24.027  1.00 90.72           H  
ATOM   3232  C   LYS A 199       0.541   7.821 -24.190  1.00 90.72           C  
ATOM   3233  CB  LYS A 199      -0.674   6.721 -26.108  1.00 90.72           C  
ATOM   3234  HB2 LYS A 199      -0.825   7.611 -26.719  1.00 90.72           H  
ATOM   3235  HB3 LYS A 199       0.321   6.332 -26.320  1.00 90.72           H  
ATOM   3236  O   LYS A 199       1.323   7.278 -23.413  1.00 90.72           O  
ATOM   3237  CG  LYS A 199      -1.699   5.643 -26.501  1.00 90.72           C  
ATOM   3238  HG2 LYS A 199      -2.711   6.021 -26.356  1.00 90.72           H  
ATOM   3239  HG3 LYS A 199      -1.561   4.773 -25.860  1.00 90.72           H  
ATOM   3240  CD  LYS A 199      -1.519   5.213 -27.968  1.00 90.72           C  
ATOM   3241  HD2 LYS A 199      -1.684   6.071 -28.620  1.00 90.72           H  
ATOM   3242  HD3 LYS A 199      -0.499   4.854 -28.107  1.00 90.72           H  
ATOM   3243  CE  LYS A 199      -2.505   4.091 -28.325  1.00 90.72           C  
ATOM   3244  HE2 LYS A 199      -2.391   3.286 -27.599  1.00 90.72           H  
ATOM   3245  HE3 LYS A 199      -3.524   4.469 -28.238  1.00 90.72           H  
ATOM   3246  NZ  LYS A 199      -2.279   3.547 -29.690  1.00 90.72           N  
ATOM   3247  HZ1 LYS A 199      -2.397   4.254 -30.402  1.00 90.72           H  
ATOM   3248  HZ2 LYS A 199      -2.931   2.798 -29.875  1.00 90.72           H  
ATOM   3249  HZ3 LYS A 199      -1.346   3.170 -29.775  1.00 90.72           H  
ATOM   3250  N   LYS A 200       0.690   9.092 -24.577  1.00 92.17           N  
ATOM   3251  H   LYS A 200       0.015   9.459 -25.232  1.00 92.17           H  
ATOM   3252  CA  LYS A 200       1.819   9.948 -24.186  1.00 92.17           C  
ATOM   3253  HA  LYS A 200       2.739   9.479 -24.535  1.00 92.17           H  
ATOM   3254  C   LYS A 200       1.934  10.112 -22.671  1.00 92.17           C  
ATOM   3255  CB  LYS A 200       1.658  11.302 -24.888  1.00 92.17           C  
ATOM   3256  HB2 LYS A 200       1.588  11.120 -25.960  1.00 92.17           H  
ATOM   3257  HB3 LYS A 200       0.734  11.781 -24.561  1.00 92.17           H  
ATOM   3258  O   LYS A 200       3.042  10.155 -22.135  1.00 92.17           O  
ATOM   3259  CG  LYS A 200       2.844  12.239 -24.624  1.00 92.17           C  
ATOM   3260  HG2 LYS A 200       2.856  12.547 -23.578  1.00 92.17           H  
ATOM   3261  HG3 LYS A 200       3.770  11.712 -24.853  1.00 92.17           H  
ATOM   3262  CD  LYS A 200       2.741  13.478 -25.516  1.00 92.17           C  
ATOM   3263  HD2 LYS A 200       2.670  13.145 -26.551  1.00 92.17           H  
ATOM   3264  HD3 LYS A 200       1.841  14.042 -25.269  1.00 92.17           H  
ATOM   3265  CE  LYS A 200       3.985  14.355 -25.348  1.00 92.17           C  
ATOM   3266  HE2 LYS A 200       4.858  13.703 -25.352  1.00 92.17           H  
ATOM   3267  HE3 LYS A 200       3.942  14.862 -24.384  1.00 92.17           H  
ATOM   3268  NZ  LYS A 200       4.095  15.323 -26.466  1.00 92.17           N  
ATOM   3269  HZ1 LYS A 200       4.933  15.881 -26.396  1.00 92.17           H  
ATOM   3270  HZ2 LYS A 200       3.276  15.911 -26.537  1.00 92.17           H  
ATOM   3271  HZ3 LYS A 200       4.160  14.812 -27.335  1.00 92.17           H  
ATOM   3272  N   SER A 201       0.808  10.209 -21.958  1.00 91.97           N  
ATOM   3273  H   SER A 201      -0.076  10.187 -22.447  1.00 91.97           H  
ATOM   3274  CA  SER A 201       0.825  10.269 -20.495  1.00 91.97           C  
ATOM   3275  HA  SER A 201       1.519  11.060 -20.208  1.00 91.97           H  
ATOM   3276  C   SER A 201       1.353   8.965 -19.897  1.00 91.97           C  
ATOM   3277  CB  SER A 201      -0.548  10.631 -19.920  1.00 91.97           C  
ATOM   3278  HB2 SER A 201      -0.984  11.432 -20.517  1.00 91.97           H  
ATOM   3279  HB3 SER A 201      -1.215   9.770 -19.948  1.00 91.97           H  
ATOM   3280  O   SER A 201       2.274   9.027 -19.083  1.00 91.97           O  
ATOM   3281  OG  SER A 201      -0.388  11.098 -18.584  1.00 91.97           O  
ATOM   3282  HG  SER A 201      -0.423  10.341 -17.996  1.00 91.97           H  
ATOM   3283  N   ILE A 202       0.828   7.809 -20.323  1.00 93.31           N  
ATOM   3284  H   ILE A 202       0.109   7.844 -21.032  1.00 93.31           H  
ATOM   3285  CA  ILE A 202       1.248   6.473 -19.859  1.00 93.31           C  
ATOM   3286  HA  ILE A 202       1.110   6.409 -18.779  1.00 93.31           H  
ATOM   3287  C   ILE A 202       2.741   6.248 -20.127  1.00 93.31           C  
ATOM   3288  CB  ILE A 202       0.374   5.376 -20.515  1.00 93.31           C  
ATOM   3289  HB  ILE A 202       0.378   5.522 -21.595  1.00 93.31           H  
ATOM   3290  O   ILE A 202       3.492   5.963 -19.196  1.00 93.31           O  
ATOM   3291  CG1 ILE A 202      -1.079   5.476 -19.997  1.00 93.31           C  
ATOM   3292 HG12 ILE A 202      -1.116   5.175 -18.950  1.00 93.31           H  
ATOM   3293 HG13 ILE A 202      -1.422   6.509 -20.056  1.00 93.31           H  
ATOM   3294  CG2 ILE A 202       0.925   3.973 -20.215  1.00 93.31           C  
ATOM   3295 HG21 ILE A 202       1.924   3.837 -20.631  1.00 93.31           H  
ATOM   3296 HG22 ILE A 202       0.953   3.812 -19.137  1.00 93.31           H  
ATOM   3297 HG23 ILE A 202       0.291   3.206 -20.659  1.00 93.31           H  
ATOM   3298  CD1 ILE A 202      -2.070   4.626 -20.797  1.00 93.31           C  
ATOM   3299 HD11 ILE A 202      -1.871   3.562 -20.667  1.00 93.31           H  
ATOM   3300 HD12 ILE A 202      -1.993   4.890 -21.852  1.00 93.31           H  
ATOM   3301 HD13 ILE A 202      -3.083   4.832 -20.450  1.00 93.31           H  
ATOM   3302  N   VAL A 203       3.195   6.487 -21.360  1.00 94.61           N  
ATOM   3303  H   VAL A 203       2.522   6.702 -22.082  1.00 94.61           H  
ATOM   3304  CA  VAL A 203       4.612   6.399 -21.753  1.00 94.61           C  
ATOM   3305  HA  VAL A 203       4.969   5.381 -21.597  1.00 94.61           H  
ATOM   3306  C   VAL A 203       5.481   7.328 -20.906  1.00 94.61           C  
ATOM   3307  CB  VAL A 203       4.754   6.738 -23.249  1.00 94.61           C  
ATOM   3308  HB  VAL A 203       4.223   7.668 -23.454  1.00 94.61           H  
ATOM   3309  O   VAL A 203       6.540   6.937 -20.416  1.00 94.61           O  
ATOM   3310  CG1 VAL A 203       6.218   6.927 -23.655  1.00 94.61           C  
ATOM   3311 HG11 VAL A 203       6.281   6.995 -24.742  1.00 94.61           H  
ATOM   3312 HG12 VAL A 203       6.804   6.070 -23.323  1.00 94.61           H  
ATOM   3313 HG13 VAL A 203       6.616   7.848 -23.230  1.00 94.61           H  
ATOM   3314  CG2 VAL A 203       4.142   5.625 -24.105  1.00 94.61           C  
ATOM   3315 HG21 VAL A 203       3.119   5.406 -23.801  1.00 94.61           H  
ATOM   3316 HG22 VAL A 203       4.123   5.947 -25.147  1.00 94.61           H  
ATOM   3317 HG23 VAL A 203       4.738   4.716 -24.028  1.00 94.61           H  
ATOM   3318  N   GLY A 204       5.022   8.558 -20.666  1.00 94.28           N  
ATOM   3319  H   GLY A 204       4.169   8.850 -21.122  1.00 94.28           H  
ATOM   3320  CA  GLY A 204       5.717   9.497 -19.794  1.00 94.28           C  
ATOM   3321  HA2 GLY A 204       6.726   9.655 -20.174  1.00 94.28           H  
ATOM   3322  HA3 GLY A 204       5.178  10.444 -19.811  1.00 94.28           H  
ATOM   3323  C   GLY A 204       5.815   9.020 -18.340  1.00 94.28           C  
ATOM   3324  O   GLY A 204       6.789   9.349 -17.666  1.00 94.28           O  
ATOM   3325  N   HIS A 205       4.828   8.281 -17.822  1.00 93.21           N  
ATOM   3326  H   HIS A 205       4.067   8.006 -18.427  1.00 93.21           H  
ATOM   3327  CA  HIS A 205       4.898   7.670 -16.490  1.00 93.21           C  
ATOM   3328  HA  HIS A 205       5.315   8.400 -15.797  1.00 93.21           H  
ATOM   3329  C   HIS A 205       5.879   6.498 -16.468  1.00 93.21           C  
ATOM   3330  CB  HIS A 205       3.497   7.302 -15.972  1.00 93.21           C  
ATOM   3331  HB2 HIS A 205       2.985   6.668 -16.696  1.00 93.21           H  
ATOM   3332  HB3 HIS A 205       3.598   6.732 -15.048  1.00 93.21           H  
ATOM   3333  O   HIS A 205       6.795   6.540 -15.649  1.00 93.21           O  
ATOM   3334  CG  HIS A 205       2.669   8.531 -15.689  1.00 93.21           C  
ATOM   3335  CD2 HIS A 205       1.523   8.922 -16.324  1.00 93.21           C  
ATOM   3336  HD2 HIS A 205       1.012   8.363 -17.094  1.00 93.21           H  
ATOM   3337  ND1 HIS A 205       2.957   9.489 -14.746  1.00 93.21           N  
ATOM   3338  HD1 HIS A 205       3.520   9.316 -13.926  1.00 93.21           H  
ATOM   3339  CE1 HIS A 205       2.050  10.475 -14.872  1.00 93.21           C  
ATOM   3340  HE1 HIS A 205       1.970  11.328 -14.214  1.00 93.21           H  
ATOM   3341  NE2 HIS A 205       1.172  10.194 -15.842  1.00 93.21           N  
ATOM   3342  N   LEU A 206       5.780   5.572 -17.425  1.00 94.16           N  
ATOM   3343  H   LEU A 206       4.996   5.622 -18.059  1.00 94.16           H  
ATOM   3344  CA  LEU A 206       6.712   4.452 -17.600  1.00 94.16           C  
ATOM   3345  HA  LEU A 206       6.629   3.781 -16.745  1.00 94.16           H  
ATOM   3346  C   LEU A 206       8.173   4.916 -17.653  1.00 94.16           C  
ATOM   3347  CB  LEU A 206       6.342   3.697 -18.890  1.00 94.16           C  
ATOM   3348  HB2 LEU A 206       6.161   4.418 -19.687  1.00 94.16           H  
ATOM   3349  HB3 LEU A 206       7.186   3.079 -19.196  1.00 94.16           H  
ATOM   3350  O   LEU A 206       8.985   4.478 -16.846  1.00 94.16           O  
ATOM   3351  CG  LEU A 206       5.118   2.783 -18.747  1.00 94.16           C  
ATOM   3352  HG  LEU A 206       4.306   3.335 -18.274  1.00 94.16           H  
ATOM   3353  CD1 LEU A 206       4.649   2.311 -20.123  1.00 94.16           C  
ATOM   3354 HD11 LEU A 206       4.377   3.168 -20.739  1.00 94.16           H  
ATOM   3355 HD12 LEU A 206       5.445   1.753 -20.615  1.00 94.16           H  
ATOM   3356 HD13 LEU A 206       3.776   1.667 -20.015  1.00 94.16           H  
ATOM   3357  CD2 LEU A 206       5.470   1.558 -17.907  1.00 94.16           C  
ATOM   3358 HD21 LEU A 206       5.604   1.834 -16.861  1.00 94.16           H  
ATOM   3359 HD22 LEU A 206       6.379   1.086 -18.279  1.00 94.16           H  
ATOM   3360 HD23 LEU A 206       4.664   0.828 -17.979  1.00 94.16           H  
ATOM   3361  N   LYS A 207       8.504   5.893 -18.509  1.00 94.08           N  
ATOM   3362  H   LYS A 207       7.797   6.194 -19.164  1.00 94.08           H  
ATOM   3363  CA  LYS A 207       9.874   6.433 -18.639  1.00 94.08           C  
ATOM   3364  HA  LYS A 207      10.556   5.610 -18.854  1.00 94.08           H  
ATOM   3365  C   LYS A 207      10.412   7.091 -17.364  1.00 94.08           C  
ATOM   3366  CB  LYS A 207       9.927   7.447 -19.794  1.00 94.08           C  
ATOM   3367  HB2 LYS A 207      10.866   7.998 -19.741  1.00 94.08           H  
ATOM   3368  HB3 LYS A 207       9.107   8.156 -19.688  1.00 94.08           H  
ATOM   3369  O   LYS A 207      11.623   7.173 -17.187  1.00 94.08           O  
ATOM   3370  CG  LYS A 207       9.857   6.773 -21.170  1.00 94.08           C  
ATOM   3371  HG2 LYS A 207      10.740   6.148 -21.308  1.00 94.08           H  
ATOM   3372  HG3 LYS A 207       8.971   6.139 -21.218  1.00 94.08           H  
ATOM   3373  CD  LYS A 207       9.780   7.809 -22.300  1.00 94.08           C  
ATOM   3374  HD2 LYS A 207       8.852   8.373 -22.197  1.00 94.08           H  
ATOM   3375  HD3 LYS A 207      10.631   8.487 -22.245  1.00 94.08           H  
ATOM   3376  CE  LYS A 207       9.795   7.075 -23.644  1.00 94.08           C  
ATOM   3377  HE2 LYS A 207       9.126   6.216 -23.591  1.00 94.08           H  
ATOM   3378  HE3 LYS A 207      10.793   6.673 -23.819  1.00 94.08           H  
ATOM   3379  NZ  LYS A 207       9.390   7.920 -24.799  1.00 94.08           N  
ATOM   3380  HZ1 LYS A 207       9.614   7.392 -25.631  1.00 94.08           H  
ATOM   3381  HZ2 LYS A 207       9.912   8.782 -24.871  1.00 94.08           H  
ATOM   3382  HZ3 LYS A 207       8.392   8.055 -24.867  1.00 94.08           H  
ATOM   3383  N   ARG A 208       9.530   7.603 -16.494  1.00 91.44           N  
ATOM   3384  H   ARG A 208       8.553   7.439 -16.692  1.00 91.44           H  
ATOM   3385  CA  ARG A 208       9.906   8.181 -15.190  1.00 91.44           C  
ATOM   3386  HA  ARG A 208      10.882   8.660 -15.275  1.00 91.44           H  
ATOM   3387  C   ARG A 208      10.081   7.132 -14.097  1.00 91.44           C  
ATOM   3388  CB  ARG A 208       8.861   9.203 -14.736  1.00 91.44           C  
ATOM   3389  HB2 ARG A 208       9.009   9.401 -13.674  1.00 91.44           H  
ATOM   3390  HB3 ARG A 208       7.864   8.783 -14.866  1.00 91.44           H  
ATOM   3391  O   ARG A 208      10.719   7.441 -13.094  1.00 91.44           O  
ATOM   3392  CG  ARG A 208       8.985  10.531 -15.486  1.00 91.44           C  
ATOM   3393  HG2 ARG A 208       8.800  10.395 -16.552  1.00 91.44           H  
ATOM   3394  HG3 ARG A 208       9.998  10.913 -15.360  1.00 91.44           H  
ATOM   3395  CD  ARG A 208       8.004  11.542 -14.891  1.00 91.44           C  
ATOM   3396  HD2 ARG A 208       8.185  11.567 -13.817  1.00 91.44           H  
ATOM   3397  HD3 ARG A 208       8.238  12.529 -15.290  1.00 91.44           H  
ATOM   3398  NE  ARG A 208       6.593  11.173 -15.147  1.00 91.44           N  
ATOM   3399  HE  ARG A 208       6.305  10.261 -14.823  1.00 91.44           H  
ATOM   3400  NH1 ARG A 208       6.202  12.706 -16.813  1.00 91.44           N  
ATOM   3401 HH11 ARG A 208       7.174  12.977 -16.774  1.00 91.44           H  
ATOM   3402 HH12 ARG A 208       5.623  13.041 -17.571  1.00 91.44           H  
ATOM   3403  NH2 ARG A 208       4.613  11.268 -16.302  1.00 91.44           N  
ATOM   3404 HH21 ARG A 208       4.300  10.392 -15.910  1.00 91.44           H  
ATOM   3405 HH22 ARG A 208       4.094  11.606 -17.100  1.00 91.44           H  
ATOM   3406  CZ  ARG A 208       5.812  11.712 -16.070  1.00 91.44           C  
ATOM   3407  N   GLN A 209       9.463   5.965 -14.255  1.00 93.00           N  
ATOM   3408  H   GLN A 209       8.937   5.801 -15.102  1.00 93.00           H  
ATOM   3409  CA  GLN A 209       9.612   4.838 -13.340  1.00 93.00           C  
ATOM   3410  HA  GLN A 209       9.767   5.208 -12.327  1.00 93.00           H  
ATOM   3411  C   GLN A 209      10.833   4.000 -13.712  1.00 93.00           C  
ATOM   3412  CB  GLN A 209       8.339   3.989 -13.332  1.00 93.00           C  
ATOM   3413  HB2 GLN A 209       8.513   3.099 -12.727  1.00 93.00           H  
ATOM   3414  HB3 GLN A 209       8.090   3.677 -14.346  1.00 93.00           H  
ATOM   3415  O   GLN A 209      11.612   3.644 -12.838  1.00 93.00           O  
ATOM   3416  CG  GLN A 209       7.173   4.773 -12.726  1.00 93.00           C  
ATOM   3417  HG2 GLN A 209       6.946   5.651 -13.330  1.00 93.00           H  
ATOM   3418  HG3 GLN A 209       7.437   5.119 -11.727  1.00 93.00           H  
ATOM   3419  CD  GLN A 209       5.930   3.915 -12.658  1.00 93.00           C  
ATOM   3420  NE2 GLN A 209       5.500   3.557 -11.473  1.00 93.00           N  
ATOM   3421 HE21 GLN A 209       4.641   3.027 -11.436  1.00 93.00           H  
ATOM   3422 HE22 GLN A 209       6.046   3.729 -10.642  1.00 93.00           H  
ATOM   3423  OE1 GLN A 209       5.331   3.597 -13.671  1.00 93.00           O  
ATOM   3424  N   CYS A 210      11.048   3.746 -15.000  1.00 91.49           N  
ATOM   3425  H   CYS A 210      10.343   3.992 -15.680  1.00 91.49           H  
ATOM   3426  CA  CYS A 210      12.232   3.050 -15.482  1.00 91.49           C  
ATOM   3427  HA  CYS A 210      12.414   2.182 -14.848  1.00 91.49           H  
ATOM   3428  C   CYS A 210      13.462   3.955 -15.400  1.00 91.49           C  
ATOM   3429  CB  CYS A 210      11.975   2.532 -16.895  1.00 91.49           C  
ATOM   3430  HB2 CYS A 210      12.878   2.063 -17.285  1.00 91.49           H  
ATOM   3431  HB3 CYS A 210      11.682   3.353 -17.550  1.00 91.49           H  
ATOM   3432  O   CYS A 210      13.493   5.074 -15.933  1.00 91.49           O  
ATOM   3433  SG  CYS A 210      10.648   1.304 -16.787  1.00 91.49           S  
ATOM   3434  HG  CYS A 210      11.397   0.304 -16.312  1.00 91.49           H  
ATOM   3435  N   ILE A 211      14.471   3.461 -14.695  1.00 85.39           N  
ATOM   3436  H   ILE A 211      14.379   2.541 -14.290  1.00 85.39           H  
ATOM   3437  CA  ILE A 211      15.750   4.147 -14.532  1.00 85.39           C  
ATOM   3438  HA  ILE A 211      15.587   5.223 -14.580  1.00 85.39           H  
ATOM   3439  C   ILE A 211      16.712   3.819 -15.659  1.00 85.39           C  
ATOM   3440  CB  ILE A 211      16.375   3.844 -13.164  1.00 85.39           C  
ATOM   3441  HB  ILE A 211      17.348   4.333 -13.133  1.00 85.39           H  
ATOM   3442  O   ILE A 211      17.474   4.708 -16.038  1.00 85.39           O  
ATOM   3443  CG1 ILE A 211      16.595   2.334 -12.923  1.00 85.39           C  
ATOM   3444 HG12 ILE A 211      17.295   1.965 -13.672  1.00 85.39           H  
ATOM   3445 HG13 ILE A 211      15.656   1.791 -13.024  1.00 85.39           H  
ATOM   3446  CG2 ILE A 211      15.504   4.491 -12.083  1.00 85.39           C  
ATOM   3447 HG21 ILE A 211      16.129   4.582 -11.195  1.00 85.39           H  
ATOM   3448 HG22 ILE A 211      15.190   5.491 -12.380  1.00 85.39           H  
ATOM   3449 HG23 ILE A 211      14.633   3.870 -11.871  1.00 85.39           H  
ATOM   3450  CD1 ILE A 211      17.186   2.001 -11.555  1.00 85.39           C  
ATOM   3451 HD11 ILE A 211      18.066   2.618 -11.370  1.00 85.39           H  
ATOM   3452 HD12 ILE A 211      17.463   0.947 -11.530  1.00 85.39           H  
ATOM   3453 HD13 ILE A 211      16.447   2.177 -10.773  1.00 85.39           H  
ATOM   3454  N   GLY A 212      16.619   2.602 -16.203  1.00 86.37           N  
ATOM   3455  H   GLY A 212      15.944   1.936 -15.854  1.00 86.37           H  
ATOM   3456  CA  GLY A 212      17.542   2.133 -17.212  1.00 86.37           C  
ATOM   3457  HA2 GLY A 212      18.538   2.403 -16.861  1.00 86.37           H  
ATOM   3458  HA3 GLY A 212      17.492   1.050 -17.327  1.00 86.37           H  
ATOM   3459  C   GLY A 212      17.317   2.789 -18.564  1.00 86.37           C  
ATOM   3460  O   GLY A 212      16.181   3.064 -18.973  1.00 86.37           O  
ATOM   3461  N   ASP A 213      18.408   3.051 -19.265  1.00 84.49           N  
ATOM   3462  H   ASP A 213      19.285   2.688 -18.920  1.00 84.49           H  
ATOM   3463  CA  ASP A 213      18.348   3.728 -20.555  1.00 84.49           C  
ATOM   3464  HA  ASP A 213      17.597   4.516 -20.499  1.00 84.49           H  
ATOM   3465  C   ASP A 213      17.841   2.783 -21.647  1.00 84.49           C  
ATOM   3466  CB  ASP A 213      19.698   4.391 -20.844  1.00 84.49           C  
ATOM   3467  HB2 ASP A 213      20.509   3.692 -20.639  1.00 84.49           H  
ATOM   3468  HB3 ASP A 213      19.733   4.658 -21.900  1.00 84.49           H  
ATOM   3469  O   ASP A 213      16.974   3.174 -22.439  1.00 84.49           O  
ATOM   3470  CG  ASP A 213      19.889   5.679 -20.025  1.00 84.49           C  
ATOM   3471  OD1 ASP A 213      18.879   6.270 -19.545  1.00 84.49           O  
ATOM   3472  OD2 ASP A 213      20.991   6.273 -20.087  1.00 84.49           O  
ATOM   3473  N   THR A 214      18.226   1.508 -21.580  1.00 88.22           N  
ATOM   3474  H   THR A 214      18.939   1.242 -20.915  1.00 88.22           H  
ATOM   3475  CA  THR A 214      17.720   0.466 -22.480  1.00 88.22           C  
ATOM   3476  HA  THR A 214      17.839   0.818 -23.505  1.00 88.22           H  
ATOM   3477  C   THR A 214      16.234   0.187 -22.234  1.00 88.22           C  
ATOM   3478  CB  THR A 214      18.518  -0.836 -22.329  1.00 88.22           C  
ATOM   3479  HB  THR A 214      18.130  -1.420 -21.494  1.00 88.22           H  
ATOM   3480  O   THR A 214      15.447   0.070 -23.176  1.00 88.22           O  
ATOM   3481  CG2 THR A 214      18.389  -1.636 -23.620  1.00 88.22           C  
ATOM   3482 HG21 THR A 214      18.859  -1.092 -24.439  1.00 88.22           H  
ATOM   3483 HG22 THR A 214      17.341  -1.814 -23.859  1.00 88.22           H  
ATOM   3484 HG23 THR A 214      18.900  -2.593 -23.505  1.00 88.22           H  
ATOM   3485  OG1 THR A 214      19.882  -0.579 -22.106  1.00 88.22           O  
ATOM   3486  HG1 THR A 214      20.022  -0.507 -21.159  1.00 88.22           H  
ATOM   3487  N   GLN A 215      15.793   0.198 -20.968  1.00 91.99           N  
ATOM   3488  H   GLN A 215      16.480   0.302 -20.235  1.00 91.99           H  
ATOM   3489  CA  GLN A 215      14.369   0.091 -20.618  1.00 91.99           C  
ATOM   3490  HA  GLN A 215      13.981  -0.859 -20.985  1.00 91.99           H  
ATOM   3491  C   GLN A 215      13.544   1.219 -21.257  1.00 91.99           C  
ATOM   3492  CB  GLN A 215      14.183   0.158 -19.094  1.00 91.99           C  
ATOM   3493  HB2 GLN A 215      14.677   1.053 -18.715  1.00 91.99           H  
ATOM   3494  HB3 GLN A 215      13.118   0.251 -18.881  1.00 91.99           H  
ATOM   3495  O   GLN A 215      12.447   0.990 -21.769  1.00 91.99           O  
ATOM   3496  CG  GLN A 215      14.700  -1.064 -18.329  1.00 91.99           C  
ATOM   3497  HG2 GLN A 215      15.764  -1.206 -18.515  1.00 91.99           H  
ATOM   3498  HG3 GLN A 215      14.168  -1.945 -18.688  1.00 91.99           H  
ATOM   3499  CD  GLN A 215      14.484  -0.917 -16.821  1.00 91.99           C  
ATOM   3500  NE2 GLN A 215      14.248  -2.003 -16.124  1.00 91.99           N  
ATOM   3501 HE21 GLN A 215      14.292  -2.900 -16.585  1.00 91.99           H  
ATOM   3502 HE22 GLN A 215      14.297  -1.944 -15.117  1.00 91.99           H  
ATOM   3503  OE1 GLN A 215      14.494   0.178 -16.260  1.00 91.99           O  
ATOM   3504  N   ARG A 216      14.062   2.456 -21.259  1.00 93.25           N  
ATOM   3505  H   ARG A 216      14.976   2.580 -20.848  1.00 93.25           H  
ATOM   3506  CA  ARG A 216      13.392   3.609 -21.890  1.00 93.25           C  
ATOM   3507  HA  ARG A 216      12.352   3.636 -21.568  1.00 93.25           H  
ATOM   3508  C   ARG A 216      13.349   3.503 -23.413  1.00 93.25           C  
ATOM   3509  CB  ARG A 216      14.084   4.909 -21.478  1.00 93.25           C  
ATOM   3510  HB2 ARG A 216      15.154   4.815 -21.663  1.00 93.25           H  
ATOM   3511  HB3 ARG A 216      13.705   5.725 -22.094  1.00 93.25           H  
ATOM   3512  O   ARG A 216      12.380   3.987 -24.000  1.00 93.25           O  
ATOM   3513  CG  ARG A 216      13.842   5.262 -20.008  1.00 93.25           C  
ATOM   3514  HG2 ARG A 216      12.796   5.528 -19.859  1.00 93.25           H  
ATOM   3515  HG3 ARG A 216      14.088   4.417 -19.365  1.00 93.25           H  
ATOM   3516  CD  ARG A 216      14.739   6.446 -19.659  1.00 93.25           C  
ATOM   3517  HD2 ARG A 216      14.475   7.302 -20.279  1.00 93.25           H  
ATOM   3518  HD3 ARG A 216      15.768   6.158 -19.876  1.00 93.25           H  
ATOM   3519  NE  ARG A 216      14.617   6.802 -18.243  1.00 93.25           N  
ATOM   3520  HE  ARG A 216      13.797   6.485 -17.746  1.00 93.25           H  
ATOM   3521  NH1 ARG A 216      16.766   7.617 -17.966  1.00 93.25           N  
ATOM   3522 HH11 ARG A 216      17.523   7.703 -17.303  1.00 93.25           H  
ATOM   3523 HH12 ARG A 216      17.099   7.144 -18.794  1.00 93.25           H  
ATOM   3524  NH2 ARG A 216      15.380   7.390 -16.221  1.00 93.25           N  
ATOM   3525 HH21 ARG A 216      14.593   6.856 -15.883  1.00 93.25           H  
ATOM   3526 HH22 ARG A 216      16.194   7.476 -15.629  1.00 93.25           H  
ATOM   3527  CZ  ARG A 216      15.591   7.282 -17.498  1.00 93.25           C  
ATOM   3528  N   MET A 217      14.352   2.884 -24.035  1.00 90.51           N  
ATOM   3529  H   MET A 217      15.135   2.561 -23.484  1.00 90.51           H  
ATOM   3530  CA  MET A 217      14.352   2.583 -25.470  1.00 90.51           C  
ATOM   3531  HA  MET A 217      14.105   3.490 -26.022  1.00 90.51           H  
ATOM   3532  C   MET A 217      13.285   1.543 -25.824  1.00 90.51           C  
ATOM   3533  CB  MET A 217      15.739   2.117 -25.926  1.00 90.51           C  
ATOM   3534  HB2 MET A 217      15.662   1.733 -26.944  1.00 90.51           H  
ATOM   3535  HB3 MET A 217      16.092   1.308 -25.286  1.00 90.51           H  
ATOM   3536  O   MET A 217      12.490   1.796 -26.726  1.00 90.51           O  
ATOM   3537  CG  MET A 217      16.760   3.258 -25.907  1.00 90.51           C  
ATOM   3538  HG2 MET A 217      16.707   3.764 -24.943  1.00 90.51           H  
ATOM   3539  HG3 MET A 217      16.513   3.978 -26.686  1.00 90.51           H  
ATOM   3540  SD  MET A 217      18.469   2.712 -26.129  1.00 90.51           S  
ATOM   3541  CE  MET A 217      18.491   2.157 -27.858  1.00 90.51           C  
ATOM   3542  HE1 MET A 217      19.129   1.276 -27.932  1.00 90.51           H  
ATOM   3543  HE2 MET A 217      17.489   1.903 -28.202  1.00 90.51           H  
ATOM   3544  HE3 MET A 217      18.906   2.943 -28.488  1.00 90.51           H  
ATOM   3545  N   MET A 218      13.174   0.451 -25.060  1.00 94.18           N  
ATOM   3546  H   MET A 218      13.885   0.273 -24.366  1.00 94.18           H  
ATOM   3547  CA  MET A 218      12.095  -0.538 -25.226  1.00 94.18           C  
ATOM   3548  HA  MET A 218      12.140  -0.960 -26.230  1.00 94.18           H  
ATOM   3549  C   MET A 218      10.705   0.097 -25.051  1.00 94.18           C  
ATOM   3550  CB  MET A 218      12.271  -1.676 -24.212  1.00 94.18           C  
ATOM   3551  HB2 MET A 218      12.303  -1.256 -23.207  1.00 94.18           H  
ATOM   3552  HB3 MET A 218      11.411  -2.344 -24.275  1.00 94.18           H  
ATOM   3553  O   MET A 218       9.786  -0.176 -25.816  1.00 94.18           O  
ATOM   3554  CG  MET A 218      13.536  -2.506 -24.441  1.00 94.18           C  
ATOM   3555  HG2 MET A 218      14.399  -1.846 -24.520  1.00 94.18           H  
ATOM   3556  HG3 MET A 218      13.438  -3.054 -25.379  1.00 94.18           H  
ATOM   3557  SD  MET A 218      13.841  -3.677 -23.094  1.00 94.18           S  
ATOM   3558  CE  MET A 218      15.422  -4.358 -23.647  1.00 94.18           C  
ATOM   3559  HE1 MET A 218      15.272  -4.984 -24.526  1.00 94.18           H  
ATOM   3560  HE2 MET A 218      16.114  -3.552 -23.893  1.00 94.18           H  
ATOM   3561  HE3 MET A 218      15.859  -4.956 -22.847  1.00 94.18           H  
ATOM   3562  N   ILE A 219      10.545   1.038 -24.108  1.00 95.18           N  
ATOM   3563  H   ILE A 219      11.299   1.180 -23.451  1.00 95.18           H  
ATOM   3564  CA  ILE A 219       9.283   1.784 -23.951  1.00 95.18           C  
ATOM   3565  HA  ILE A 219       8.483   1.055 -23.827  1.00 95.18           H  
ATOM   3566  C   ILE A 219       8.914   2.584 -25.214  1.00 95.18           C  
ATOM   3567  CB  ILE A 219       9.311   2.668 -22.680  1.00 95.18           C  
ATOM   3568  HB  ILE A 219      10.215   3.277 -22.698  1.00 95.18           H  
ATOM   3569  O   ILE A 219       7.725   2.728 -25.507  1.00 95.18           O  
ATOM   3570  CG1 ILE A 219       9.304   1.808 -21.398  1.00 95.18           C  
ATOM   3571 HG12 ILE A 219       8.290   1.462 -21.203  1.00 95.18           H  
ATOM   3572 HG13 ILE A 219       9.919   0.918 -21.535  1.00 95.18           H  
ATOM   3573  CG2 ILE A 219       8.087   3.604 -22.630  1.00 95.18           C  
ATOM   3574 HG21 ILE A 219       8.027   4.137 -21.682  1.00 95.18           H  
ATOM   3575 HG22 ILE A 219       7.175   3.022 -22.761  1.00 95.18           H  
ATOM   3576 HG23 ILE A 219       8.156   4.332 -23.439  1.00 95.18           H  
ATOM   3577  CD1 ILE A 219       9.823   2.558 -20.163  1.00 95.18           C  
ATOM   3578 HD11 ILE A 219       9.366   3.543 -20.068  1.00 95.18           H  
ATOM   3579 HD12 ILE A 219       9.577   1.974 -19.276  1.00 95.18           H  
ATOM   3580 HD13 ILE A 219      10.905   2.671 -20.219  1.00 95.18           H  
ATOM   3581  N   ASN A 220       9.890   3.096 -25.974  1.00 92.75           N  
ATOM   3582  H   ASN A 220      10.849   2.879 -25.743  1.00 92.75           H  
ATOM   3583  CA  ASN A 220       9.608   3.757 -27.256  1.00 92.75           C  
ATOM   3584  HA  ASN A 220       8.849   4.524 -27.102  1.00 92.75           H  
ATOM   3585  C   ASN A 220       9.037   2.772 -28.287  1.00 92.75           C  
ATOM   3586  CB  ASN A 220      10.871   4.423 -27.828  1.00 92.75           C  
ATOM   3587  HB2 ASN A 220      11.629   3.666 -28.027  1.00 92.75           H  
ATOM   3588  HB3 ASN A 220      10.618   4.871 -28.789  1.00 92.75           H  
ATOM   3589  O   ASN A 220       8.136   3.149 -29.029  1.00 92.75           O  
ATOM   3590  CG  ASN A 220      11.460   5.518 -26.969  1.00 92.75           C  
ATOM   3591  ND2 ASN A 220      12.756   5.705 -27.010  1.00 92.75           N  
ATOM   3592 HD21 ASN A 220      13.315   5.096 -27.591  1.00 92.75           H  
ATOM   3593 HD22 ASN A 220      13.167   6.417 -26.424  1.00 92.75           H  
ATOM   3594  OD1 ASN A 220      10.773   6.260 -26.289  1.00 92.75           O  
ATOM   3595  N   GLN A 221       9.509   1.520 -28.305  1.00 92.50           N  
ATOM   3596  H   GLN A 221      10.228   1.253 -27.648  1.00 92.50           H  
ATOM   3597  CA  GLN A 221       8.966   0.475 -29.184  1.00 92.50           C  
ATOM   3598  HA  GLN A 221       8.972   0.832 -30.213  1.00 92.50           H  
ATOM   3599  C   GLN A 221       7.510   0.144 -28.825  1.00 92.50           C  
ATOM   3600  CB  GLN A 221       9.834  -0.790 -29.105  1.00 92.50           C  
ATOM   3601  HB2 GLN A 221       9.869  -1.151 -28.077  1.00 92.50           H  
ATOM   3602  HB3 GLN A 221       9.367  -1.573 -29.702  1.00 92.50           H  
ATOM   3603  O   GLN A 221       6.645   0.090 -29.702  1.00 92.50           O  
ATOM   3604  CG  GLN A 221      11.260  -0.582 -29.628  1.00 92.50           C  
ATOM   3605  HG2 GLN A 221      11.211  -0.269 -30.671  1.00 92.50           H  
ATOM   3606  HG3 GLN A 221      11.768   0.191 -29.052  1.00 92.50           H  
ATOM   3607  CD  GLN A 221      12.070  -1.867 -29.520  1.00 92.50           C  
ATOM   3608  NE2 GLN A 221      12.832  -2.218 -30.530  1.00 92.50           N  
ATOM   3609 HE21 GLN A 221      12.674  -1.796 -31.434  1.00 92.50           H  
ATOM   3610 HE22 GLN A 221      13.200  -3.156 -30.466  1.00 92.50           H  
ATOM   3611  OE1 GLN A 221      12.053  -2.556 -28.513  1.00 92.50           O  
ATOM   3612  N   PHE A 222       7.191   0.044 -27.527  1.00 94.17           N  
ATOM   3613  H   PHE A 222       7.943  -0.002 -26.855  1.00 94.17           H  
ATOM   3614  CA  PHE A 222       5.809  -0.182 -27.081  1.00 94.17           C  
ATOM   3615  HA  PHE A 222       5.432  -1.076 -27.579  1.00 94.17           H  
ATOM   3616  C   PHE A 222       4.873   0.975 -27.465  1.00 94.17           C  
ATOM   3617  CB  PHE A 222       5.761  -0.409 -25.559  1.00 94.17           C  
ATOM   3618  HB2 PHE A 222       4.739  -0.673 -25.288  1.00 94.17           H  
ATOM   3619  HB3 PHE A 222       6.000   0.534 -25.066  1.00 94.17           H  
ATOM   3620  O   PHE A 222       3.702   0.750 -27.779  1.00 94.17           O  
ATOM   3621  CG  PHE A 222       6.678  -1.486 -25.005  1.00 94.17           C  
ATOM   3622  CD1 PHE A 222       6.905  -2.674 -25.719  1.00 94.17           C  
ATOM   3623  HD1 PHE A 222       6.381  -2.850 -26.647  1.00 94.17           H  
ATOM   3624  CD2 PHE A 222       7.306  -1.308 -23.760  1.00 94.17           C  
ATOM   3625  HD2 PHE A 222       7.113  -0.416 -23.183  1.00 94.17           H  
ATOM   3626  CE1 PHE A 222       7.817  -3.632 -25.248  1.00 94.17           C  
ATOM   3627  HE1 PHE A 222       8.022  -4.514 -25.836  1.00 94.17           H  
ATOM   3628  CE2 PHE A 222       8.199  -2.276 -23.267  1.00 94.17           C  
ATOM   3629  HE2 PHE A 222       8.698  -2.126 -22.321  1.00 94.17           H  
ATOM   3630  CZ  PHE A 222       8.474  -3.427 -24.025  1.00 94.17           C  
ATOM   3631  HZ  PHE A 222       9.196  -4.150 -23.675  1.00 94.17           H  
ATOM   3632  N   GLU A 223       5.370   2.219 -27.468  1.00 91.30           N  
ATOM   3633  H   GLU A 223       6.339   2.339 -27.209  1.00 91.30           H  
ATOM   3634  CA  GLU A 223       4.614   3.396 -27.921  1.00 91.30           C  
ATOM   3635  HA  GLU A 223       3.682   3.438 -27.358  1.00 91.30           H  
ATOM   3636  C   GLU A 223       4.224   3.293 -29.406  1.00 91.30           C  
ATOM   3637  CB  GLU A 223       5.413   4.683 -27.616  1.00 91.30           C  
ATOM   3638  HB2 GLU A 223       6.359   4.666 -28.157  1.00 91.30           H  
ATOM   3639  HB3 GLU A 223       5.632   4.701 -26.549  1.00 91.30           H  
ATOM   3640  O   GLU A 223       3.104   3.670 -29.764  1.00 91.30           O  
ATOM   3641  CG  GLU A 223       4.667   5.978 -27.992  1.00 91.30           C  
ATOM   3642  HG2 GLU A 223       4.597   6.047 -29.077  1.00 91.30           H  
ATOM   3643  HG3 GLU A 223       3.653   5.912 -27.597  1.00 91.30           H  
ATOM   3644  CD  GLU A 223       5.326   7.267 -27.452  1.00 91.30           C  
ATOM   3645  OE1 GLU A 223       4.572   8.248 -27.229  1.00 91.30           O  
ATOM   3646  OE2 GLU A 223       6.552   7.292 -27.176  1.00 91.30           O  
ATOM   3647  N   THR A 224       5.099   2.728 -30.247  1.00 88.22           N  
ATOM   3648  H   THR A 224       6.001   2.442 -29.894  1.00 88.22           H  
ATOM   3649  CA  THR A 224       4.849   2.490 -31.680  1.00 88.22           C  
ATOM   3650  HA  THR A 224       4.182   3.274 -32.039  1.00 88.22           H  
ATOM   3651  C   THR A 224       4.128   1.172 -31.970  1.00 88.22           C  
ATOM   3652  CB  THR A 224       6.139   2.601 -32.511  1.00 88.22           C  
ATOM   3653  HB  THR A 224       5.905   2.441 -33.564  1.00 88.22           H  
ATOM   3654  O   THR A 224       3.789   0.907 -33.120  1.00 88.22           O  
ATOM   3655  CG2 THR A 224       6.776   3.984 -32.364  1.00 88.22           C  
ATOM   3656 HG21 THR A 224       7.648   4.046 -33.016  1.00 88.22           H  
ATOM   3657 HG22 THR A 224       6.061   4.753 -32.653  1.00 88.22           H  
ATOM   3658 HG23 THR A 224       7.096   4.149 -31.336  1.00 88.22           H  
ATOM   3659  OG1 THR A 224       7.109   1.666 -32.109  1.00 88.22           O  
ATOM   3660  HG1 THR A 224       6.853   0.790 -32.407  1.00 88.22           H  
ATOM   3661  N   GLY A 225       3.833   0.369 -30.943  1.00 89.59           N  
ATOM   3662  H   GLY A 225       4.197   0.621 -30.035  1.00 89.59           H  
ATOM   3663  CA  GLY A 225       3.078  -0.879 -31.059  1.00 89.59           C  
ATOM   3664  HA2 GLY A 225       2.365  -0.800 -31.880  1.00 89.59           H  
ATOM   3665  HA3 GLY A 225       2.527  -1.028 -30.131  1.00 89.59           H  
ATOM   3666  C   GLY A 225       3.922  -2.133 -31.296  1.00 89.59           C  
ATOM   3667  O   GLY A 225       3.341  -3.193 -31.517  1.00 89.59           O  
ATOM   3668  N   ASP A 226       5.248  -2.035 -31.214  1.00 92.79           N  
ATOM   3669  H   ASP A 226       5.656  -1.157 -30.929  1.00 92.79           H  
ATOM   3670  CA  ASP A 226       6.150  -3.187 -31.226  1.00 92.79           C  
ATOM   3671  HA  ASP A 226       5.730  -3.977 -31.850  1.00 92.79           H  
ATOM   3672  C   ASP A 226       6.308  -3.731 -29.801  1.00 92.79           C  
ATOM   3673  CB  ASP A 226       7.491  -2.783 -31.852  1.00 92.79           C  
ATOM   3674  HB2 ASP A 226       7.859  -1.884 -31.357  1.00 92.79           H  
ATOM   3675  HB3 ASP A 226       7.326  -2.539 -32.901  1.00 92.79           H  
ATOM   3676  O   ASP A 226       6.797  -3.037 -28.914  1.00 92.79           O  
ATOM   3677  CG  ASP A 226       8.560  -3.880 -31.763  1.00 92.79           C  
ATOM   3678  OD1 ASP A 226       8.216  -5.048 -31.448  1.00 92.79           O  
ATOM   3679  OD2 ASP A 226       9.736  -3.541 -31.997  1.00 92.79           O  
ATOM   3680  N   TRP A 227       5.868  -4.973 -29.584  1.00 94.05           N  
ATOM   3681  H   TRP A 227       5.558  -5.493 -30.393  1.00 94.05           H  
ATOM   3682  CA  TRP A 227       5.872  -5.655 -28.284  1.00 94.05           C  
ATOM   3683  HA  TRP A 227       6.134  -4.932 -27.511  1.00 94.05           H  
ATOM   3684  C   TRP A 227       6.925  -6.764 -28.183  1.00 94.05           C  
ATOM   3685  CB  TRP A 227       4.462  -6.178 -27.968  1.00 94.05           C  
ATOM   3686  HB2 TRP A 227       4.168  -6.893 -28.736  1.00 94.05           H  
ATOM   3687  HB3 TRP A 227       4.485  -6.709 -27.016  1.00 94.05           H  
ATOM   3688  O   TRP A 227       6.939  -7.485 -27.187  1.00 94.05           O  
ATOM   3689  CG  TRP A 227       3.421  -5.110 -27.866  1.00 94.05           C  
ATOM   3690  CD1 TRP A 227       2.674  -4.647 -28.890  1.00 94.05           C  
ATOM   3691  HD1 TRP A 227       2.750  -5.004 -29.907  1.00 94.05           H  
ATOM   3692  CD2 TRP A 227       3.085  -4.280 -26.718  1.00 94.05           C  
ATOM   3693  CE2 TRP A 227       2.144  -3.292 -27.138  1.00 94.05           C  
ATOM   3694  CE3 TRP A 227       3.522  -4.236 -25.377  1.00 94.05           C  
ATOM   3695  HE3 TRP A 227       4.267  -4.944 -25.046  1.00 94.05           H  
ATOM   3696  NE1 TRP A 227       1.931  -3.563 -28.475  1.00 94.05           N  
ATOM   3697  HE1 TRP A 227       1.495  -2.948 -29.147  1.00 94.05           H  
ATOM   3698  CH2 TRP A 227       2.124  -2.289 -24.938  1.00 94.05           C  
ATOM   3699  HH2 TRP A 227       1.792  -1.523 -24.253  1.00 94.05           H  
ATOM   3700  CZ2 TRP A 227       1.676  -2.294 -26.270  1.00 94.05           C  
ATOM   3701  HZ2 TRP A 227       1.008  -1.525 -26.628  1.00 94.05           H  
ATOM   3702  CZ3 TRP A 227       3.035  -3.260 -24.490  1.00 94.05           C  
ATOM   3703  HZ3 TRP A 227       3.393  -3.236 -23.471  1.00 94.05           H  
ATOM   3704  N   SER A 228       7.801  -6.909 -29.182  1.00 91.71           N  
ATOM   3705  H   SER A 228       7.799  -6.239 -29.938  1.00 91.71           H  
ATOM   3706  CA  SER A 228       8.814  -7.975 -29.240  1.00 91.71           C  
ATOM   3707  HA  SER A 228       8.310  -8.941 -29.280  1.00 91.71           H  
ATOM   3708  C   SER A 228       9.736  -7.992 -28.012  1.00 91.71           C  
ATOM   3709  CB  SER A 228       9.642  -7.816 -30.519  1.00 91.71           C  
ATOM   3710  HB2 SER A 228      10.409  -8.590 -30.549  1.00 91.71           H  
ATOM   3711  HB3 SER A 228       8.997  -7.927 -31.391  1.00 91.71           H  
ATOM   3712  O   SER A 228      10.062  -9.056 -27.491  1.00 91.71           O  
ATOM   3713  OG  SER A 228      10.259  -6.543 -30.555  1.00 91.71           O  
ATOM   3714  HG  SER A 228       9.673  -5.924 -30.997  1.00 91.71           H  
ATOM   3715  N   ALA A 229      10.071  -6.816 -27.474  1.00 92.91           N  
ATOM   3716  H   ALA A 229       9.862  -5.994 -28.022  1.00 92.91           H  
ATOM   3717  CA  ALA A 229      10.912  -6.662 -26.289  1.00 92.91           C  
ATOM   3718  HA  ALA A 229      11.662  -7.453 -26.303  1.00 92.91           H  
ATOM   3719  C   ALA A 229      10.162  -6.791 -24.944  1.00 92.91           C  
ATOM   3720  CB  ALA A 229      11.653  -5.324 -26.411  1.00 92.91           C  
ATOM   3721  HB1 ALA A 229      12.368  -5.223 -25.594  1.00 92.91           H  
ATOM   3722  HB2 ALA A 229      10.947  -4.495 -26.374  1.00 92.91           H  
ATOM   3723  HB3 ALA A 229      12.197  -5.285 -27.355  1.00 92.91           H  
ATOM   3724  O   ALA A 229      10.766  -6.563 -23.898  1.00 92.91           O  
ATOM   3725  N   LEU A 230       8.861  -7.123 -24.920  1.00 93.99           N  
ATOM   3726  H   LEU A 230       8.406  -7.337 -25.795  1.00 93.99           H  
ATOM   3727  CA  LEU A 230       8.049  -7.111 -23.689  1.00 93.99           C  
ATOM   3728  HA  LEU A 230       8.088  -6.105 -23.269  1.00 93.99           H  
ATOM   3729  C   LEU A 230       8.594  -8.058 -22.609  1.00 93.99           C  
ATOM   3730  CB  LEU A 230       6.581  -7.433 -24.037  1.00 93.99           C  
ATOM   3731  HB2 LEU A 230       6.212  -6.668 -24.719  1.00 93.99           H  
ATOM   3732  HB3 LEU A 230       6.553  -8.389 -24.559  1.00 93.99           H  
ATOM   3733  O   LEU A 230       8.708  -7.657 -21.451  1.00 93.99           O  
ATOM   3734  CG  LEU A 230       5.629  -7.518 -22.826  1.00 93.99           C  
ATOM   3735  HG  LEU A 230       5.976  -8.297 -22.147  1.00 93.99           H  
ATOM   3736  CD1 LEU A 230       5.540  -6.200 -22.051  1.00 93.99           C  
ATOM   3737 HD11 LEU A 230       6.509  -5.969 -21.609  1.00 93.99           H  
ATOM   3738 HD12 LEU A 230       4.813  -6.298 -21.245  1.00 93.99           H  
ATOM   3739 HD13 LEU A 230       5.248  -5.390 -22.719  1.00 93.99           H  
ATOM   3740  CD2 LEU A 230       4.220  -7.901 -23.282  1.00 93.99           C  
ATOM   3741 HD21 LEU A 230       3.584  -8.041 -22.408  1.00 93.99           H  
ATOM   3742 HD22 LEU A 230       4.266  -8.848 -23.818  1.00 93.99           H  
ATOM   3743 HD23 LEU A 230       3.811  -7.129 -23.934  1.00 93.99           H  
ATOM   3744  N   SER A 231       8.952  -9.287 -22.987  1.00 91.78           N  
ATOM   3745  H   SER A 231       8.846  -9.532 -23.961  1.00 91.78           H  
ATOM   3746  CA  SER A 231       9.512 -10.282 -22.062  1.00 91.78           C  
ATOM   3747  HA  SER A 231       8.832 -10.412 -21.220  1.00 91.78           H  
ATOM   3748  C   SER A 231      10.861  -9.822 -21.495  1.00 91.78           C  
ATOM   3749  CB  SER A 231       9.634 -11.632 -22.777  1.00 91.78           C  
ATOM   3750  HB2 SER A 231      10.329 -11.549 -23.613  1.00 91.78           H  
ATOM   3751  HB3 SER A 231       8.656 -11.925 -23.159  1.00 91.78           H  
ATOM   3752  O   SER A 231      11.053  -9.792 -20.280  1.00 91.78           O  
ATOM   3753  OG  SER A 231      10.089 -12.614 -21.875  1.00 91.78           O  
ATOM   3754  HG  SER A 231      10.131 -13.461 -22.326  1.00 91.78           H  
ATOM   3755  N   THR A 232      11.755  -9.344 -22.366  1.00 91.36           N  
ATOM   3756  H   THR A 232      11.550  -9.406 -23.353  1.00 91.36           H  
ATOM   3757  CA  THR A 232      13.069  -8.797 -22.002  1.00 91.36           C  
ATOM   3758  HA  THR A 232      13.642  -9.559 -21.474  1.00 91.36           H  
ATOM   3759  C   THR A 232      12.958  -7.579 -21.083  1.00 91.36           C  
ATOM   3760  CB  THR A 232      13.818  -8.413 -23.284  1.00 91.36           C  
ATOM   3761  HB  THR A 232      13.268  -7.623 -23.794  1.00 91.36           H  
ATOM   3762  O   THR A 232      13.620  -7.521 -20.047  1.00 91.36           O  
ATOM   3763  CG2 THR A 232      15.231  -7.924 -23.020  1.00 91.36           C  
ATOM   3764 HG21 THR A 232      15.729  -7.710 -23.966  1.00 91.36           H  
ATOM   3765 HG22 THR A 232      15.168  -7.000 -22.446  1.00 91.36           H  
ATOM   3766 HG23 THR A 232      15.801  -8.664 -22.457  1.00 91.36           H  
ATOM   3767  OG1 THR A 232      13.891  -9.524 -24.144  1.00 91.36           O  
ATOM   3768  HG1 THR A 232      14.554 -10.130 -23.806  1.00 91.36           H  
ATOM   3769  N   PHE A 233      12.082  -6.624 -21.410  1.00 94.86           N  
ATOM   3770  H   PHE A 233      11.590  -6.700 -22.289  1.00 94.86           H  
ATOM   3771  CA  PHE A 233      11.794  -5.474 -20.557  1.00 94.86           C  
ATOM   3772  HA  PHE A 233      12.706  -4.891 -20.423  1.00 94.86           H  
ATOM   3773  C   PHE A 233      11.314  -5.922 -19.177  1.00 94.86           C  
ATOM   3774  CB  PHE A 233      10.726  -4.585 -21.213  1.00 94.86           C  
ATOM   3775  HB2 PHE A 233      11.129  -4.163 -22.133  1.00 94.86           H  
ATOM   3776  HB3 PHE A 233       9.867  -5.199 -21.484  1.00 94.86           H  
ATOM   3777  O   PHE A 233      11.813  -5.434 -18.165  1.00 94.86           O  
ATOM   3778  CG  PHE A 233      10.249  -3.461 -20.311  1.00 94.86           C  
ATOM   3779  CD1 PHE A 233       9.204  -3.686 -19.395  1.00 94.86           C  
ATOM   3780  HD1 PHE A 233       8.718  -4.650 -19.355  1.00 94.86           H  
ATOM   3781  CD2 PHE A 233      10.888  -2.209 -20.341  1.00 94.86           C  
ATOM   3782  HD2 PHE A 233      11.709  -2.040 -21.023  1.00 94.86           H  
ATOM   3783  CE1 PHE A 233       8.812  -2.673 -18.505  1.00 94.86           C  
ATOM   3784  HE1 PHE A 233       8.032  -2.863 -17.782  1.00 94.86           H  
ATOM   3785  CE2 PHE A 233      10.458  -1.178 -19.487  1.00 94.86           C  
ATOM   3786  HE2 PHE A 233      10.940  -0.213 -19.529  1.00 94.86           H  
ATOM   3787  CZ  PHE A 233       9.414  -1.409 -18.574  1.00 94.86           C  
ATOM   3788  HZ  PHE A 233       9.080  -0.623 -17.913  1.00 94.86           H  
ATOM   3789  N   ALA A 234      10.349  -6.842 -19.121  1.00 91.64           N  
ATOM   3790  H   ALA A 234       9.996  -7.242 -19.979  1.00 91.64           H  
ATOM   3791  CA  ALA A 234       9.749  -7.256 -17.863  1.00 91.64           C  
ATOM   3792  HA  ALA A 234       9.453  -6.361 -17.317  1.00 91.64           H  
ATOM   3793  C   ALA A 234      10.757  -8.008 -16.979  1.00 91.64           C  
ATOM   3794  CB  ALA A 234       8.485  -8.056 -18.175  1.00 91.64           C  
ATOM   3795  HB1 ALA A 234       7.874  -7.521 -18.901  1.00 91.64           H  
ATOM   3796  HB2 ALA A 234       8.746  -9.036 -18.575  1.00 91.64           H  
ATOM   3797  HB3 ALA A 234       7.902  -8.159 -17.259  1.00 91.64           H  
ATOM   3798  O   ALA A 234      10.845  -7.712 -15.790  1.00 91.64           O  
ATOM   3799  N   ALA A 235      11.583  -8.882 -17.563  1.00 89.38           N  
ATOM   3800  H   ALA A 235      11.453  -9.092 -18.542  1.00 89.38           H  
ATOM   3801  CA  ALA A 235      12.686  -9.543 -16.867  1.00 89.38           C  
ATOM   3802  HA  ALA A 235      12.288 -10.087 -16.011  1.00 89.38           H  
ATOM   3803  C   ALA A 235      13.724  -8.539 -16.334  1.00 89.38           C  
ATOM   3804  CB  ALA A 235      13.326 -10.551 -17.828  1.00 89.38           C  
ATOM   3805  HB1 ALA A 235      12.578 -11.270 -18.165  1.00 89.38           H  
ATOM   3806  HB2 ALA A 235      13.739 -10.035 -18.695  1.00 89.38           H  
ATOM   3807  HB3 ALA A 235      14.126 -11.086 -17.317  1.00 89.38           H  
ATOM   3808  O   ALA A 235      14.179  -8.672 -15.199  1.00 89.38           O  
ATOM   3809  N   SER A 236      14.035  -7.484 -17.099  1.00 92.08           N  
ATOM   3810  H   SER A 236      13.693  -7.461 -18.049  1.00 92.08           H  
ATOM   3811  CA  SER A 236      14.983  -6.446 -16.671  1.00 92.08           C  
ATOM   3812  HA  SER A 236      15.942  -6.930 -16.486  1.00 92.08           H  
ATOM   3813  C   SER A 236      14.575  -5.740 -15.371  1.00 92.08           C  
ATOM   3814  CB  SER A 236      15.202  -5.411 -17.781  1.00 92.08           C  
ATOM   3815  HB2 SER A 236      15.247  -5.909 -18.750  1.00 92.08           H  
ATOM   3816  HB3 SER A 236      16.160  -4.920 -17.608  1.00 92.08           H  
ATOM   3817  O   SER A 236      15.446  -5.246 -14.661  1.00 92.08           O  
ATOM   3818  OG  SER A 236      14.189  -4.415 -17.795  1.00 92.08           O  
ATOM   3819  HG  SER A 236      13.343  -4.845 -17.943  1.00 92.08           H  
ATOM   3820  N   LEU A 237      13.278  -5.706 -15.022  1.00 91.18           N  
ATOM   3821  H   LEU A 237      12.614  -6.196 -15.605  1.00 91.18           H  
ATOM   3822  CA  LEU A 237      12.788  -5.058 -13.797  1.00 91.18           C  
ATOM   3823  HA  LEU A 237      13.164  -4.036 -13.770  1.00 91.18           H  
ATOM   3824  C   LEU A 237      13.305  -5.737 -12.519  1.00 91.18           C  
ATOM   3825  CB  LEU A 237      11.246  -5.031 -13.780  1.00 91.18           C  
ATOM   3826  HB2 LEU A 237      10.921  -4.611 -12.828  1.00 91.18           H  
ATOM   3827  HB3 LEU A 237      10.888  -6.060 -13.812  1.00 91.18           H  
ATOM   3828  O   LEU A 237      13.371  -5.074 -11.487  1.00 91.18           O  
ATOM   3829  CG  LEU A 237      10.573  -4.232 -14.911  1.00 91.18           C  
ATOM   3830  HG  LEU A 237      10.922  -4.595 -15.877  1.00 91.18           H  
ATOM   3831  CD1 LEU A 237       9.057  -4.429 -14.839  1.00 91.18           C  
ATOM   3832 HD11 LEU A 237       8.834  -5.490 -14.955  1.00 91.18           H  
ATOM   3833 HD12 LEU A 237       8.684  -4.094 -13.871  1.00 91.18           H  
ATOM   3834 HD13 LEU A 237       8.572  -3.878 -15.644  1.00 91.18           H  
ATOM   3835  CD2 LEU A 237      10.845  -2.728 -14.814  1.00 91.18           C  
ATOM   3836 HD21 LEU A 237      11.918  -2.546 -14.878  1.00 91.18           H  
ATOM   3837 HD22 LEU A 237      10.469  -2.341 -13.867  1.00 91.18           H  
ATOM   3838 HD23 LEU A 237      10.361  -2.218 -15.647  1.00 91.18           H  
ATOM   3839  N   LEU A 238      13.689  -7.019 -12.591  1.00 85.50           N  
ATOM   3840  H   LEU A 238      13.625  -7.486 -13.484  1.00 85.50           H  
ATOM   3841  CA  LEU A 238      14.257  -7.779 -11.471  1.00 85.50           C  
ATOM   3842  HA  LEU A 238      13.622  -7.663 -10.592  1.00 85.50           H  
ATOM   3843  C   LEU A 238      15.645  -7.263 -11.063  1.00 85.50           C  
ATOM   3844  CB  LEU A 238      14.310  -9.273 -11.844  1.00 85.50           C  
ATOM   3845  HB2 LEU A 238      14.878  -9.379 -12.768  1.00 85.50           H  
ATOM   3846  HB3 LEU A 238      14.854  -9.810 -11.067  1.00 85.50           H  
ATOM   3847  O   LEU A 238      15.943  -7.188  -9.871  1.00 85.50           O  
ATOM   3848  CG  LEU A 238      12.930  -9.937 -12.018  1.00 85.50           C  
ATOM   3849  HG  LEU A 238      12.308  -9.329 -12.674  1.00 85.50           H  
ATOM   3850  CD1 LEU A 238      13.088 -11.320 -12.650  1.00 85.50           C  
ATOM   3851 HD11 LEU A 238      12.113 -11.797 -12.752  1.00 85.50           H  
ATOM   3852 HD12 LEU A 238      13.730 -11.944 -12.029  1.00 85.50           H  
ATOM   3853 HD13 LEU A 238      13.537 -11.218 -13.638  1.00 85.50           H  
ATOM   3854  CD2 LEU A 238      12.215 -10.120 -10.676  1.00 85.50           C  
ATOM   3855 HD21 LEU A 238      12.798 -10.780 -10.034  1.00 85.50           H  
ATOM   3856 HD22 LEU A 238      11.230 -10.561 -10.833  1.00 85.50           H  
ATOM   3857 HD23 LEU A 238      12.096  -9.164 -10.166  1.00 85.50           H  
ATOM   3858  N   ALA A 239      16.466  -6.866 -12.039  1.00 82.57           N  
ATOM   3859  H   ALA A 239      16.136  -6.938 -12.991  1.00 82.57           H  
ATOM   3860  CA  ALA A 239      17.806  -6.321 -11.814  1.00 82.57           C  
ATOM   3861  HA  ALA A 239      18.181  -6.662 -10.848  1.00 82.57           H  
ATOM   3862  C   ALA A 239      17.800  -4.782 -11.783  1.00 82.57           C  
ATOM   3863  CB  ALA A 239      18.738  -6.874 -12.899  1.00 82.57           C  
ATOM   3864  HB1 ALA A 239      19.735  -6.451 -12.774  1.00 82.57           H  
ATOM   3865  HB2 ALA A 239      18.804  -7.959 -12.815  1.00 82.57           H  
ATOM   3866  HB3 ALA A 239      18.363  -6.612 -13.888  1.00 82.57           H  
ATOM   3867  O   ALA A 239      18.257  -4.157 -10.826  1.00 82.57           O  
ATOM   3868  N   ILE A 240      17.219  -4.157 -12.809  1.00 87.54           N  
ATOM   3869  H   ILE A 240      16.810  -4.732 -13.532  1.00 87.54           H  
ATOM   3870  CA  ILE A 240      17.078  -2.707 -12.961  1.00 87.54           C  
ATOM   3871  HA  ILE A 240      17.855  -2.218 -12.373  1.00 87.54           H  
ATOM   3872  C   ILE A 240      15.714  -2.296 -12.390  1.00 87.54           C  
ATOM   3873  CB  ILE A 240      17.272  -2.277 -14.431  1.00 87.54           C  
ATOM   3874  HB  ILE A 240      16.415  -2.640 -14.998  1.00 87.54           H  
ATOM   3875  O   ILE A 240      14.743  -2.033 -13.114  1.00 87.54           O  
ATOM   3876  CG1 ILE A 240      18.524  -2.885 -15.098  1.00 87.54           C  
ATOM   3877 HG12 ILE A 240      19.426  -2.475 -14.642  1.00 87.54           H  
ATOM   3878 HG13 ILE A 240      18.535  -3.965 -14.951  1.00 87.54           H  
ATOM   3879  CG2 ILE A 240      17.317  -0.738 -14.494  1.00 87.54           C  
ATOM   3880 HG21 ILE A 240      18.180  -0.372 -13.939  1.00 87.54           H  
ATOM   3881 HG22 ILE A 240      17.390  -0.403 -15.528  1.00 87.54           H  
ATOM   3882 HG23 ILE A 240      16.404  -0.314 -14.075  1.00 87.54           H  
ATOM   3883  CD1 ILE A 240      18.564  -2.652 -16.613  1.00 87.54           C  
ATOM   3884 HD11 ILE A 240      19.406  -3.198 -17.037  1.00 87.54           H  
ATOM   3885 HD12 ILE A 240      17.645  -3.019 -17.070  1.00 87.54           H  
ATOM   3886 HD13 ILE A 240      18.684  -1.593 -16.843  1.00 87.54           H  
ATOM   3887  N   LYS A 241      15.635  -2.293 -11.057  1.00 88.21           N  
ATOM   3888  H   LYS A 241      16.456  -2.598 -10.554  1.00 88.21           H  
ATOM   3889  CA  LYS A 241      14.386  -2.089 -10.317  1.00 88.21           C  
ATOM   3890  HA  LYS A 241      13.693  -2.851 -10.675  1.00 88.21           H  
ATOM   3891  C   LYS A 241      13.769  -0.705 -10.586  1.00 88.21           C  
ATOM   3892  CB  LYS A 241      14.609  -2.332  -8.821  1.00 88.21           C  
ATOM   3893  HB2 LYS A 241      13.720  -2.015  -8.276  1.00 88.21           H  
ATOM   3894  HB3 LYS A 241      15.458  -1.732  -8.495  1.00 88.21           H  
ATOM   3895  O   LYS A 241      14.457   0.316 -10.489  1.00 88.21           O  
ATOM   3896  CG  LYS A 241      14.880  -3.812  -8.501  1.00 88.21           C  
ATOM   3897  HG2 LYS A 241      14.027  -4.412  -8.815  1.00 88.21           H  
ATOM   3898  HG3 LYS A 241      15.768  -4.153  -9.034  1.00 88.21           H  
ATOM   3899  CD  LYS A 241      15.100  -3.992  -6.995  1.00 88.21           C  
ATOM   3900  HD2 LYS A 241      15.971  -3.408  -6.700  1.00 88.21           H  
ATOM   3901  HD3 LYS A 241      14.229  -3.618  -6.456  1.00 88.21           H  
ATOM   3902  CE  LYS A 241      15.337  -5.460  -6.616  1.00 88.21           C  
ATOM   3903  HE2 LYS A 241      16.267  -5.796  -7.074  1.00 88.21           H  
ATOM   3904  HE3 LYS A 241      14.530  -6.071  -7.020  1.00 88.21           H  
ATOM   3905  NZ  LYS A 241      15.406  -5.622  -5.141  1.00 88.21           N  
ATOM   3906  HZ1 LYS A 241      16.128  -5.029  -4.757  1.00 88.21           H  
ATOM   3907  HZ2 LYS A 241      15.602  -6.568  -4.846  1.00 88.21           H  
ATOM   3908  HZ3 LYS A 241      14.580  -5.274  -4.675  1.00 88.21           H  
ATOM   3909  N   PRO A 242      12.463  -0.630 -10.899  1.00 90.95           N  
ATOM   3910  CA  PRO A 242      11.798   0.625 -11.222  1.00 90.95           C  
ATOM   3911  HA  PRO A 242      12.383   1.173 -11.960  1.00 90.95           H  
ATOM   3912  C   PRO A 242      11.603   1.507  -9.982  1.00 90.95           C  
ATOM   3913  CB  PRO A 242      10.456   0.210 -11.836  1.00 90.95           C  
ATOM   3914  HB2 PRO A 242       9.679   0.959 -11.685  1.00 90.95           H  
ATOM   3915  HB3 PRO A 242      10.590   0.007 -12.899  1.00 90.95           H  
ATOM   3916  O   PRO A 242      11.454   1.033  -8.858  1.00 90.95           O  
ATOM   3917  CG  PRO A 242      10.144  -1.094 -11.096  1.00 90.95           C  
ATOM   3918  HG2 PRO A 242       9.741  -0.874 -10.108  1.00 90.95           H  
ATOM   3919  HG3 PRO A 242       9.465  -1.747 -11.646  1.00 90.95           H  
ATOM   3920  CD  PRO A 242      11.518  -1.737 -10.955  1.00 90.95           C  
ATOM   3921  HD2 PRO A 242      11.559  -2.339 -10.048  1.00 90.95           H  
ATOM   3922  HD3 PRO A 242      11.735  -2.356 -11.826  1.00 90.95           H  
ATOM   3923  N   ARG A 243      11.483   2.817 -10.199  1.00 90.64           N  
ATOM   3924  H   ARG A 243      11.650   3.142 -11.141  1.00 90.64           H  
ATOM   3925  CA  ARG A 243      10.970   3.763  -9.207  1.00 90.64           C  
ATOM   3926  HA  ARG A 243      11.446   3.552  -8.249  1.00 90.64           H  
ATOM   3927  C   ARG A 243       9.462   3.571  -9.028  1.00 90.64           C  
ATOM   3928  CB  ARG A 243      11.339   5.190  -9.630  1.00 90.64           C  
ATOM   3929  HB2 ARG A 243      11.001   5.371 -10.650  1.00 90.64           H  
ATOM   3930  HB3 ARG A 243      12.424   5.291  -9.610  1.00 90.64           H  
ATOM   3931  O   ARG A 243       8.675   3.956  -9.897  1.00 90.64           O  
ATOM   3932  CG  ARG A 243      10.714   6.238  -8.703  1.00 90.64           C  
ATOM   3933  HG2 ARG A 243      11.070   6.082  -7.685  1.00 90.64           H  
ATOM   3934  HG3 ARG A 243       9.627   6.155  -8.710  1.00 90.64           H  
ATOM   3935  CD  ARG A 243      11.084   7.638  -9.177  1.00 90.64           C  
ATOM   3936  HD2 ARG A 243      10.694   7.783 -10.184  1.00 90.64           H  
ATOM   3937  HD3 ARG A 243      12.170   7.723  -9.196  1.00 90.64           H  
ATOM   3938  NE  ARG A 243      10.520   8.640  -8.262  1.00 90.64           N  
ATOM   3939  HE  ARG A 243      10.132   8.293  -7.396  1.00 90.64           H  
ATOM   3940  NH1 ARG A 243      11.298  10.495  -9.337  1.00 90.64           N  
ATOM   3941 HH11 ARG A 243      11.641  11.440  -9.245  1.00 90.64           H  
ATOM   3942 HH12 ARG A 243      11.714   9.862 -10.006  1.00 90.64           H  
ATOM   3943  NH2 ARG A 243      10.229  10.695  -7.374  1.00 90.64           N  
ATOM   3944 HH21 ARG A 243      10.500  11.661  -7.258  1.00 90.64           H  
ATOM   3945 HH22 ARG A 243       9.584  10.268  -6.724  1.00 90.64           H  
ATOM   3946  CZ  ARG A 243      10.678   9.940  -8.331  1.00 90.64           C  
ATOM   3947  N   ILE A 244       9.068   3.072  -7.863  1.00 89.85           N  
ATOM   3948  H   ILE A 244       9.776   2.748  -7.220  1.00 89.85           H  
ATOM   3949  CA  ILE A 244       7.677   3.025  -7.400  1.00 89.85           C  
ATOM   3950  HA  ILE A 244       7.025   3.440  -8.169  1.00 89.85           H  
ATOM   3951  C   ILE A 244       7.570   3.924  -6.165  1.00 89.85           C  
ATOM   3952  CB  ILE A 244       7.226   1.566  -7.158  1.00 89.85           C  
ATOM   3953  HB  ILE A 244       7.889   1.113  -6.421  1.00 89.85           H  
ATOM   3954  O   ILE A 244       8.345   3.792  -5.226  1.00 89.85           O  
ATOM   3955  CG1 ILE A 244       7.321   0.759  -8.479  1.00 89.85           C  
ATOM   3956 HG12 ILE A 244       6.655   1.198  -9.221  1.00 89.85           H  
ATOM   3957 HG13 ILE A 244       8.338   0.818  -8.866  1.00 89.85           H  
ATOM   3958  CG2 ILE A 244       5.789   1.538  -6.602  1.00 89.85           C  
ATOM   3959 HG21 ILE A 244       5.735   2.082  -5.659  1.00 89.85           H  
ATOM   3960 HG22 ILE A 244       5.493   0.512  -6.381  1.00 89.85           H  
ATOM   3961 HG23 ILE A 244       5.091   1.973  -7.317  1.00 89.85           H  
ATOM   3962  CD1 ILE A 244       6.993  -0.734  -8.346  1.00 89.85           C  
ATOM   3963 HD11 ILE A 244       5.937  -0.877  -8.116  1.00 89.85           H  
ATOM   3964 HD12 ILE A 244       7.603  -1.180  -7.560  1.00 89.85           H  
ATOM   3965 HD13 ILE A 244       7.211  -1.236  -9.289  1.00 89.85           H  
ATOM   3966  N   GLU A 245       6.655   4.894  -6.188  1.00 90.44           N  
ATOM   3967  H   GLU A 245       6.017   4.922  -6.971  1.00 90.44           H  
ATOM   3968  CA  GLU A 245       6.466   5.832  -5.076  1.00 90.44           C  
ATOM   3969  HA  GLU A 245       7.436   6.020  -4.615  1.00 90.44           H  
ATOM   3970  C   GLU A 245       5.584   5.219  -3.981  1.00 90.44           C  
ATOM   3971  CB  GLU A 245       5.917   7.187  -5.573  1.00 90.44           C  
ATOM   3972  HB2 GLU A 245       5.120   7.016  -6.296  1.00 90.44           H  
ATOM   3973  HB3 GLU A 245       5.503   7.729  -4.722  1.00 90.44           H  
ATOM   3974  O   GLU A 245       4.351   5.276  -4.066  1.00 90.44           O  
ATOM   3975  CG  GLU A 245       7.018   8.064  -6.196  1.00 90.44           C  
ATOM   3976  HG2 GLU A 245       7.497   7.513  -7.005  1.00 90.44           H  
ATOM   3977  HG3 GLU A 245       7.764   8.252  -5.424  1.00 90.44           H  
ATOM   3978  CD  GLU A 245       6.546   9.426  -6.739  1.00 90.44           C  
ATOM   3979  OE1 GLU A 245       7.402  10.148  -7.325  1.00 90.44           O  
ATOM   3980  OE2 GLU A 245       5.339   9.744  -6.679  1.00 90.44           O  
ATOM   3981  N   ASN A 246       6.219   4.675  -2.941  1.00 89.86           N  
ATOM   3982  H   ASN A 246       7.227   4.616  -2.957  1.00 89.86           H  
ATOM   3983  CA  ASN A 246       5.541   4.103  -1.781  1.00 89.86           C  
ATOM   3984  HA  ASN A 246       4.630   3.615  -2.129  1.00 89.86           H  
ATOM   3985  C   ASN A 246       5.122   5.177  -0.770  1.00 89.86           C  
ATOM   3986  CB  ASN A 246       6.418   3.013  -1.149  1.00 89.86           C  
ATOM   3987  HB2 ASN A 246       5.925   2.595  -0.272  1.00 89.86           H  
ATOM   3988  HB3 ASN A 246       7.371   3.437  -0.831  1.00 89.86           H  
ATOM   3989  O   ASN A 246       5.722   6.250  -0.668  1.00 89.86           O  
ATOM   3990  CG  ASN A 246       6.652   1.874  -2.122  1.00 89.86           C  
ATOM   3991  ND2 ASN A 246       7.886   1.579  -2.449  1.00 89.86           N  
ATOM   3992 HD21 ASN A 246       8.661   2.105  -2.072  1.00 89.86           H  
ATOM   3993 HD22 ASN A 246       8.016   0.763  -3.029  1.00 89.86           H  
ATOM   3994  OD1 ASN A 246       5.718   1.291  -2.645  1.00 89.86           O  
ATOM   3995  N   HIS A 247       4.056   4.873  -0.035  1.00 92.49           N  
ATOM   3996  H   HIS A 247       3.657   3.950  -0.127  1.00 92.49           H  
ATOM   3997  CA  HIS A 247       3.492   5.698   1.028  1.00 92.49           C  
ATOM   3998  HA  HIS A 247       4.267   6.320   1.478  1.00 92.49           H  
ATOM   3999  C   HIS A 247       2.919   4.771   2.091  1.00 92.49           C  
ATOM   4000  CB  HIS A 247       2.366   6.586   0.481  1.00 92.49           C  
ATOM   4001  HB2 HIS A 247       1.876   7.089   1.315  1.00 92.49           H  
ATOM   4002  HB3 HIS A 247       1.619   5.948   0.010  1.00 92.49           H  
ATOM   4003  O   HIS A 247       2.341   3.740   1.751  1.00 92.49           O  
ATOM   4004  CG  HIS A 247       2.817   7.629  -0.508  1.00 92.49           C  
ATOM   4005  CD2 HIS A 247       3.030   8.957  -0.255  1.00 92.49           C  
ATOM   4006  HD2 HIS A 247       2.889   9.443   0.699  1.00 92.49           H  
ATOM   4007  ND1 HIS A 247       3.107   7.418  -1.837  1.00 92.49           N  
ATOM   4008  HD1 HIS A 247       3.152   6.520  -2.297  1.00 92.49           H  
ATOM   4009  CE1 HIS A 247       3.511   8.582  -2.363  1.00 92.49           C  
ATOM   4010  HE1 HIS A 247       3.851   8.709  -3.380  1.00 92.49           H  
ATOM   4011  NE2 HIS A 247       3.472   9.562  -1.442  1.00 92.49           N  
ATOM   4012  N   PHE A 248       3.040   5.159   3.354  1.00 95.29           N  
ATOM   4013  H   PHE A 248       3.515   6.022   3.579  1.00 95.29           H  
ATOM   4014  CA  PHE A 248       2.473   4.401   4.456  1.00 95.29           C  
ATOM   4015  HA  PHE A 248       2.424   3.349   4.177  1.00 95.29           H  
ATOM   4016  C   PHE A 248       1.051   4.876   4.736  1.00 95.29           C  
ATOM   4017  CB  PHE A 248       3.392   4.517   5.665  1.00 95.29           C  
ATOM   4018  HB2 PHE A 248       3.447   5.568   5.950  1.00 95.29           H  
ATOM   4019  HB3 PHE A 248       2.949   3.948   6.481  1.00 95.29           H  
ATOM   4020  O   PHE A 248       0.830   6.060   4.999  1.00 95.29           O  
ATOM   4021  CG  PHE A 248       4.807   4.012   5.488  1.00 95.29           C  
ATOM   4022  CD1 PHE A 248       5.165   3.106   4.464  1.00 95.29           C  
ATOM   4023  HD1 PHE A 248       4.440   2.757   3.743  1.00 95.29           H  
ATOM   4024  CD2 PHE A 248       5.774   4.419   6.421  1.00 95.29           C  
ATOM   4025  HD2 PHE A 248       5.512   5.088   7.227  1.00 95.29           H  
ATOM   4026  CE1 PHE A 248       6.474   2.600   4.388  1.00 95.29           C  
ATOM   4027  HE1 PHE A 248       6.733   1.875   3.630  1.00 95.29           H  
ATOM   4028  CE2 PHE A 248       7.079   3.920   6.331  1.00 95.29           C  
ATOM   4029  HE2 PHE A 248       7.809   4.214   7.071  1.00 95.29           H  
ATOM   4030  CZ  PHE A 248       7.436   3.013   5.322  1.00 95.29           C  
ATOM   4031  HZ  PHE A 248       8.440   2.615   5.286  1.00 95.29           H  
ATOM   4032  N   VAL A 249       0.074   3.978   4.613  1.00 96.04           N  
ATOM   4033  H   VAL A 249       0.325   3.019   4.421  1.00 96.04           H  
ATOM   4034  CA  VAL A 249      -1.351   4.338   4.666  1.00 96.04           C  
ATOM   4035  HA  VAL A 249      -1.451   5.274   5.216  1.00 96.04           H  
ATOM   4036  C   VAL A 249      -2.151   3.292   5.419  1.00 96.04           C  
ATOM   4037  CB  VAL A 249      -1.928   4.555   3.252  1.00 96.04           C  
ATOM   4038  HB  VAL A 249      -1.777   3.658   2.651  1.00 96.04           H  
ATOM   4039  O   VAL A 249      -2.102   2.114   5.077  1.00 96.04           O  
ATOM   4040  CG1 VAL A 249      -3.430   4.870   3.266  1.00 96.04           C  
ATOM   4041 HG11 VAL A 249      -3.998   4.002   3.602  1.00 96.04           H  
ATOM   4042 HG12 VAL A 249      -3.644   5.715   3.920  1.00 96.04           H  
ATOM   4043 HG13 VAL A 249      -3.754   5.129   2.259  1.00 96.04           H  
ATOM   4044  CG2 VAL A 249      -1.220   5.727   2.562  1.00 96.04           C  
ATOM   4045 HG21 VAL A 249      -1.119   6.559   3.259  1.00 96.04           H  
ATOM   4046 HG22 VAL A 249      -0.230   5.415   2.228  1.00 96.04           H  
ATOM   4047 HG23 VAL A 249      -1.800   6.075   1.707  1.00 96.04           H  
ATOM   4048  N   LEU A 250      -2.939   3.725   6.403  1.00 97.84           N  
ATOM   4049  H   LEU A 250      -2.984   4.716   6.593  1.00 97.84           H  
ATOM   4050  CA  LEU A 250      -3.811   2.830   7.161  1.00 97.84           C  
ATOM   4051  HA  LEU A 250      -3.203   2.002   7.525  1.00 97.84           H  
ATOM   4052  C   LEU A 250      -4.928   2.284   6.248  1.00 97.84           C  
ATOM   4053  CB  LEU A 250      -4.395   3.562   8.384  1.00 97.84           C  
ATOM   4054  HB2 LEU A 250      -5.032   2.863   8.926  1.00 97.84           H  
ATOM   4055  HB3 LEU A 250      -5.028   4.377   8.030  1.00 97.84           H  
ATOM   4056  O   LEU A 250      -5.691   3.088   5.704  1.00 97.84           O  
ATOM   4057  CG  LEU A 250      -3.360   4.144   9.365  1.00 97.84           C  
ATOM   4058  HG  LEU A 250      -2.760   4.897   8.853  1.00 97.84           H  
ATOM   4059  CD1 LEU A 250      -4.097   4.827  10.514  1.00 97.84           C  
ATOM   4060 HD11 LEU A 250      -3.375   5.301  11.178  1.00 97.84           H  
ATOM   4061 HD12 LEU A 250      -4.763   5.598  10.126  1.00 97.84           H  
ATOM   4062 HD13 LEU A 250      -4.677   4.101  11.085  1.00 97.84           H  
ATOM   4063  CD2 LEU A 250      -2.425   3.081   9.946  1.00 97.84           C  
ATOM   4064 HD21 LEU A 250      -1.773   3.537  10.691  1.00 97.84           H  
ATOM   4065 HD22 LEU A 250      -3.003   2.291  10.424  1.00 97.84           H  
ATOM   4066 HD23 LEU A 250      -1.796   2.658   9.163  1.00 97.84           H  
ATOM   4067  N   PRO A 251      -5.060   0.954   6.064  1.00 97.96           N  
ATOM   4068  CA  PRO A 251      -6.188   0.370   5.341  1.00 97.96           C  
ATOM   4069  HA  PRO A 251      -6.290   0.830   4.358  1.00 97.96           H  
ATOM   4070  C   PRO A 251      -7.487   0.576   6.128  1.00 97.96           C  
ATOM   4071  CB  PRO A 251      -5.841  -1.114   5.182  1.00 97.96           C  
ATOM   4072  HB2 PRO A 251      -6.725  -1.748   5.127  1.00 97.96           H  
ATOM   4073  HB3 PRO A 251      -5.226  -1.252   4.292  1.00 97.96           H  
ATOM   4074  O   PRO A 251      -7.444   0.884   7.323  1.00 97.96           O  
ATOM   4075  CG  PRO A 251      -5.002  -1.401   6.424  1.00 97.96           C  
ATOM   4076  HG2 PRO A 251      -4.338  -2.252   6.277  1.00 97.96           H  
ATOM   4077  HG3 PRO A 251      -5.655  -1.559   7.283  1.00 97.96           H  
ATOM   4078  CD  PRO A 251      -4.217  -0.103   6.602  1.00 97.96           C  
ATOM   4079  HD2 PRO A 251      -3.292  -0.154   6.027  1.00 97.96           H  
ATOM   4080  HD3 PRO A 251      -4.000   0.058   7.658  1.00 97.96           H  
ATOM   4081  N   TYR A 252      -8.644   0.361   5.491  1.00 98.55           N  
ATOM   4082  H   TYR A 252      -8.622   0.127   4.508  1.00 98.55           H  
ATOM   4083  CA  TYR A 252      -9.952   0.648   6.103  1.00 98.55           C  
ATOM   4084  HA  TYR A 252     -10.043   1.732   6.168  1.00 98.55           H  
ATOM   4085  C   TYR A 252     -10.119   0.130   7.542  1.00 98.55           C  
ATOM   4086  CB  TYR A 252     -11.112   0.137   5.235  1.00 98.55           C  
ATOM   4087  HB2 TYR A 252     -11.151  -0.952   5.268  1.00 98.55           H  
ATOM   4088  HB3 TYR A 252     -12.041   0.493   5.679  1.00 98.55           H  
ATOM   4089  O   TYR A 252     -10.553   0.923   8.377  1.00 98.55           O  
ATOM   4090  CG  TYR A 252     -11.098   0.568   3.787  1.00 98.55           C  
ATOM   4091  CD1 TYR A 252     -10.866   1.917   3.457  1.00 98.55           C  
ATOM   4092  HD1 TYR A 252     -10.698   2.647   4.235  1.00 98.55           H  
ATOM   4093  CD2 TYR A 252     -11.369  -0.372   2.773  1.00 98.55           C  
ATOM   4094  HD2 TYR A 252     -11.567  -1.403   3.023  1.00 98.55           H  
ATOM   4095  CE1 TYR A 252     -10.860   2.315   2.111  1.00 98.55           C  
ATOM   4096  HE1 TYR A 252     -10.699   3.355   1.865  1.00 98.55           H  
ATOM   4097  CE2 TYR A 252     -11.360   0.024   1.424  1.00 98.55           C  
ATOM   4098  HE2 TYR A 252     -11.552  -0.703   0.649  1.00 98.55           H  
ATOM   4099  OH  TYR A 252     -10.999   1.746  -0.205  1.00 98.55           O  
ATOM   4100  HH  TYR A 252     -10.783   2.681  -0.235  1.00 98.55           H  
ATOM   4101  CZ  TYR A 252     -11.077   1.362   1.094  1.00 98.55           C  
ATOM   4102  N   PRO A 253      -9.731  -1.117   7.889  1.00 98.46           N  
ATOM   4103  CA  PRO A 253      -9.887  -1.614   9.255  1.00 98.46           C  
ATOM   4104  HA  PRO A 253     -10.939  -1.550   9.533  1.00 98.46           H  
ATOM   4105  C   PRO A 253      -9.099  -0.828  10.304  1.00 98.46           C  
ATOM   4106  CB  PRO A 253      -9.485  -3.090   9.198  1.00 98.46           C  
ATOM   4107  HB2 PRO A 253     -10.078  -3.688   9.890  1.00 98.46           H  
ATOM   4108  HB3 PRO A 253      -8.421  -3.208   9.403  1.00 98.46           H  
ATOM   4109  O   PRO A 253      -9.639  -0.496  11.352  1.00 98.46           O  
ATOM   4110  CG  PRO A 253      -9.777  -3.468   7.749  1.00 98.46           C  
ATOM   4111  HG2 PRO A 253      -9.233  -4.358   7.432  1.00 98.46           H  
ATOM   4112  HG3 PRO A 253     -10.850  -3.592   7.602  1.00 98.46           H  
ATOM   4113  CD  PRO A 253      -9.310  -2.216   7.025  1.00 98.46           C  
ATOM   4114  HD2 PRO A 253      -8.222  -2.220   6.954  1.00 98.46           H  
ATOM   4115  HD3 PRO A 253      -9.743  -2.188   6.025  1.00 98.46           H  
ATOM   4116  N   LEU A 254      -7.847  -0.474  10.008  1.00 98.54           N  
ATOM   4117  H   LEU A 254      -7.504  -0.668   9.078  1.00 98.54           H  
ATOM   4118  CA  LEU A 254      -6.990   0.290  10.919  1.00 98.54           C  
ATOM   4119  HA  LEU A 254      -7.111  -0.092  11.933  1.00 98.54           H  
ATOM   4120  C   LEU A 254      -7.392   1.768  10.963  1.00 98.54           C  
ATOM   4121  CB  LEU A 254      -5.525   0.117  10.485  1.00 98.54           C  
ATOM   4122  HB2 LEU A 254      -5.449   0.365   9.426  1.00 98.54           H  
ATOM   4123  HB3 LEU A 254      -4.910   0.827  11.038  1.00 98.54           H  
ATOM   4124  O   LEU A 254      -7.412   2.369  12.032  1.00 98.54           O  
ATOM   4125  CG  LEU A 254      -4.967  -1.301  10.719  1.00 98.54           C  
ATOM   4126  HG  LEU A 254      -5.661  -2.045  10.328  1.00 98.54           H  
ATOM   4127  CD1 LEU A 254      -3.640  -1.461   9.981  1.00 98.54           C  
ATOM   4128 HD11 LEU A 254      -3.035  -2.239  10.446  1.00 98.54           H  
ATOM   4129 HD12 LEU A 254      -3.092  -0.519   9.996  1.00 98.54           H  
ATOM   4130 HD13 LEU A 254      -3.826  -1.755   8.948  1.00 98.54           H  
ATOM   4131  CD2 LEU A 254      -4.739  -1.583  12.203  1.00 98.54           C  
ATOM   4132 HD21 LEU A 254      -4.347  -2.592  12.333  1.00 98.54           H  
ATOM   4133 HD22 LEU A 254      -4.027  -0.871  12.620  1.00 98.54           H  
ATOM   4134 HD23 LEU A 254      -5.678  -1.515  12.752  1.00 98.54           H  
ATOM   4135  N   LEU A 255      -7.778   2.340   9.817  1.00 98.25           N  
ATOM   4136  H   LEU A 255      -7.741   1.784   8.974  1.00 98.25           H  
ATOM   4137  CA  LEU A 255      -8.313   3.699   9.726  1.00 98.25           C  
ATOM   4138  HA  LEU A 255      -7.568   4.394  10.113  1.00 98.25           H  
ATOM   4139  C   LEU A 255      -9.572   3.841  10.589  1.00 98.25           C  
ATOM   4140  CB  LEU A 255      -8.567   4.017   8.240  1.00 98.25           C  
ATOM   4141  HB2 LEU A 255      -7.630   3.838   7.714  1.00 98.25           H  
ATOM   4142  HB3 LEU A 255      -9.301   3.317   7.840  1.00 98.25           H  
ATOM   4143  O   LEU A 255      -9.687   4.807  11.338  1.00 98.25           O  
ATOM   4144  CG  LEU A 255      -9.023   5.457   7.919  1.00 98.25           C  
ATOM   4145  HG  LEU A 255      -8.402   6.168   8.464  1.00 98.25           H  
ATOM   4146  CD1 LEU A 255      -8.857   5.700   6.417  1.00 98.25           C  
ATOM   4147 HD11 LEU A 255      -7.817   5.544   6.131  1.00 98.25           H  
ATOM   4148 HD12 LEU A 255      -9.149   6.719   6.163  1.00 98.25           H  
ATOM   4149 HD13 LEU A 255      -9.482   5.003   5.859  1.00 98.25           H  
ATOM   4150  CD2 LEU A 255     -10.498   5.734   8.211  1.00 98.25           C  
ATOM   4151 HD21 LEU A 255     -10.679   5.768   9.285  1.00 98.25           H  
ATOM   4152 HD22 LEU A 255     -11.119   4.958   7.762  1.00 98.25           H  
ATOM   4153 HD23 LEU A 255     -10.778   6.708   7.808  1.00 98.25           H  
ATOM   4154  N   ALA A 256     -10.498   2.882  10.524  1.00 98.37           N  
ATOM   4155  H   ALA A 256     -10.347   2.107   9.895  1.00 98.37           H  
ATOM   4156  CA  ALA A 256     -11.777   2.942  11.228  1.00 98.37           C  
ATOM   4157  HA  ALA A 256     -12.337   3.806  10.873  1.00 98.37           H  
ATOM   4158  C   ALA A 256     -11.638   3.054  12.753  1.00 98.37           C  
ATOM   4159  CB  ALA A 256     -12.564   1.682  10.884  1.00 98.37           C  
ATOM   4160  HB1 ALA A 256     -12.623   1.555   9.803  1.00 98.37           H  
ATOM   4161  HB2 ALA A 256     -13.568   1.794  11.292  1.00 98.37           H  
ATOM   4162  HB3 ALA A 256     -12.092   0.801  11.319  1.00 98.37           H  
ATOM   4163  O   ALA A 256     -12.425   3.751  13.396  1.00 98.37           O  
ATOM   4164  N   VAL A 257     -10.624   2.387  13.308  1.00 98.08           N  
ATOM   4165  H   VAL A 257     -10.047   1.822  12.701  1.00 98.08           H  
ATOM   4166  CA  VAL A 257     -10.387   2.281  14.754  1.00 98.08           C  
ATOM   4167  HA  VAL A 257     -11.284   2.612  15.278  1.00 98.08           H  
ATOM   4168  C   VAL A 257      -9.252   3.177  15.254  1.00 98.08           C  
ATOM   4169  CB  VAL A 257     -10.153   0.819  15.160  1.00 98.08           C  
ATOM   4170  HB  VAL A 257     -10.136   0.779  16.249  1.00 98.08           H  
ATOM   4171  O   VAL A 257      -8.941   3.166  16.444  1.00 98.08           O  
ATOM   4172  CG1 VAL A 257     -11.286  -0.101  14.687  1.00 98.08           C  
ATOM   4173 HG11 VAL A 257     -12.238   0.248  15.089  1.00 98.08           H  
ATOM   4174 HG12 VAL A 257     -11.104  -1.117  15.036  1.00 98.08           H  
ATOM   4175 HG13 VAL A 257     -11.341  -0.129  13.598  1.00 98.08           H  
ATOM   4176  CG2 VAL A 257      -8.812   0.284  14.652  1.00 98.08           C  
ATOM   4177 HG21 VAL A 257      -7.991   0.937  14.946  1.00 98.08           H  
ATOM   4178 HG22 VAL A 257      -8.641  -0.688  15.114  1.00 98.08           H  
ATOM   4179 HG23 VAL A 257      -8.820   0.187  13.566  1.00 98.08           H  
ATOM   4180  N   CYS A 258      -8.622   3.938  14.356  1.00 97.82           N  
ATOM   4181  H   CYS A 258      -8.880   3.846  13.384  1.00 97.82           H  
ATOM   4182  CA  CYS A 258      -7.559   4.875  14.693  1.00 97.82           C  
ATOM   4183  HA  CYS A 258      -6.736   4.304  15.124  1.00 97.82           H  
ATOM   4184  C   CYS A 258      -8.076   5.921  15.701  1.00 97.82           C  
ATOM   4185  CB  CYS A 258      -7.059   5.522  13.399  1.00 97.82           C  
ATOM   4186  HB2 CYS A 258      -6.810   4.738  12.684  1.00 97.82           H  
ATOM   4187  HB3 CYS A 258      -7.834   6.161  12.976  1.00 97.82           H  
ATOM   4188  O   CYS A 258      -9.082   6.582  15.412  1.00 97.82           O  
ATOM   4189  SG  CYS A 258      -5.565   6.492  13.723  1.00 97.82           S  
ATOM   4190  HG  CYS A 258      -6.106   7.635  14.153  1.00 97.82           H  
ATOM   4191  N   PRO A 259      -7.434   6.080  16.872  1.00 95.11           N  
ATOM   4192  CA  PRO A 259      -7.948   6.940  17.939  1.00 95.11           C  
ATOM   4193  HA  PRO A 259      -9.005   6.734  18.106  1.00 95.11           H  
ATOM   4194  C   PRO A 259      -7.800   8.436  17.634  1.00 95.11           C  
ATOM   4195  CB  PRO A 259      -7.157   6.533  19.187  1.00 95.11           C  
ATOM   4196  HB2 PRO A 259      -7.676   5.717  19.691  1.00 95.11           H  
ATOM   4197  HB3 PRO A 259      -7.009   7.366  19.874  1.00 95.11           H  
ATOM   4198  O   PRO A 259      -8.652   9.223  18.030  1.00 95.11           O  
ATOM   4199  CG  PRO A 259      -5.830   6.019  18.625  1.00 95.11           C  
ATOM   4200  HG2 PRO A 259      -5.342   5.316  19.300  1.00 95.11           H  
ATOM   4201  HG3 PRO A 259      -5.168   6.858  18.409  1.00 95.11           H  
ATOM   4202  CD  PRO A 259      -6.254   5.350  17.322  1.00 95.11           C  
ATOM   4203  HD2 PRO A 259      -5.444   5.408  16.595  1.00 95.11           H  
ATOM   4204  HD3 PRO A 259      -6.520   4.310  17.512  1.00 95.11           H  
ATOM   4205  N   SER A 260      -6.739   8.829  16.925  1.00 95.13           N  
ATOM   4206  H   SER A 260      -6.072   8.135  16.622  1.00 95.13           H  
ATOM   4207  CA  SER A 260      -6.467  10.216  16.538  1.00 95.13           C  
ATOM   4208  HA  SER A 260      -7.410  10.743  16.399  1.00 95.13           H  
ATOM   4209  C   SER A 260      -5.688  10.259  15.224  1.00 95.13           C  
ATOM   4210  CB  SER A 260      -5.676  10.928  17.643  1.00 95.13           C  
ATOM   4211  HB2 SER A 260      -6.265  10.932  18.561  1.00 95.13           H  
ATOM   4212  HB3 SER A 260      -4.740  10.400  17.822  1.00 95.13           H  
ATOM   4213  O   SER A 260      -4.927   9.343  14.918  1.00 95.13           O  
ATOM   4214  OG  SER A 260      -5.398  12.262  17.257  1.00 95.13           O  
ATOM   4215  HG  SER A 260      -5.019  12.734  18.002  1.00 95.13           H  
ATOM   4216  N   PHE A 261      -5.871  11.332  14.455  1.00 96.41           N  
ATOM   4217  H   PHE A 261      -6.490  12.050  14.803  1.00 96.41           H  
ATOM   4218  CA  PHE A 261      -5.075  11.635  13.260  1.00 96.41           C  
ATOM   4219  HA  PHE A 261      -4.394  10.805  13.074  1.00 96.41           H  
ATOM   4220  C   PHE A 261      -4.172  12.858  13.454  1.00 96.41           C  
ATOM   4221  CB  PHE A 261      -5.987  11.763  12.034  1.00 96.41           C  
ATOM   4222  HB2 PHE A 261      -5.372  11.976  11.159  1.00 96.41           H  
ATOM   4223  HB3 PHE A 261      -6.661  12.608  12.176  1.00 96.41           H  
ATOM   4224  O   PHE A 261      -3.615  13.379  12.487  1.00 96.41           O  
ATOM   4225  CG  PHE A 261      -6.785  10.514  11.733  1.00 96.41           C  
ATOM   4226  CD1 PHE A 261      -6.132   9.352  11.278  1.00 96.41           C  
ATOM   4227  HD1 PHE A 261      -5.059   9.349  11.156  1.00 96.41           H  
ATOM   4228  CD2 PHE A 261      -8.178  10.505  11.921  1.00 96.41           C  
ATOM   4229  HD2 PHE A 261      -8.679  11.386  12.295  1.00 96.41           H  
ATOM   4230  CE1 PHE A 261      -6.875   8.193  10.990  1.00 96.41           C  
ATOM   4231  HE1 PHE A 261      -6.370   7.299  10.655  1.00 96.41           H  
ATOM   4232  CE2 PHE A 261      -8.919   9.348  11.631  1.00 96.41           C  
ATOM   4233  HE2 PHE A 261      -9.988   9.350  11.789  1.00 96.41           H  
ATOM   4234  CZ  PHE A 261      -8.271   8.194  11.157  1.00 96.41           C  
ATOM   4235  HZ  PHE A 261      -8.844   7.303  10.946  1.00 96.41           H  
ATOM   4236  N   GLU A 262      -4.013  13.332  14.690  1.00 92.65           N  
ATOM   4237  H   GLU A 262      -4.466  12.867  15.464  1.00 92.65           H  
ATOM   4238  CA  GLU A 262      -3.076  14.407  15.003  1.00 92.65           C  
ATOM   4239  HA  GLU A 262      -3.382  15.296  14.452  1.00 92.65           H  
ATOM   4240  C   GLU A 262      -1.655  14.021  14.566  1.00 92.65           C  
ATOM   4241  CB  GLU A 262      -3.148  14.734  16.495  1.00 92.65           C  
ATOM   4242  HB2 GLU A 262      -2.790  13.880  17.071  1.00 92.65           H  
ATOM   4243  HB3 GLU A 262      -4.189  14.927  16.755  1.00 92.65           H  
ATOM   4244  O   GLU A 262      -1.177  12.918  14.836  1.00 92.65           O  
ATOM   4245  CG  GLU A 262      -2.314  15.978  16.831  1.00 92.65           C  
ATOM   4246  HG2 GLU A 262      -2.648  16.800  16.197  1.00 92.65           H  
ATOM   4247  HG3 GLU A 262      -1.268  15.780  16.599  1.00 92.65           H  
ATOM   4248  CD  GLU A 262      -2.428  16.392  18.303  1.00 92.65           C  
ATOM   4249  OE1 GLU A 262      -1.826  17.438  18.629  1.00 92.65           O  
ATOM   4250  OE2 GLU A 262      -3.107  15.672  19.070  1.00 92.65           O  
ATOM   4251  N   GLY A 263      -1.001  14.913  13.816  1.00 91.02           N  
ATOM   4252  H   GLY A 263      -1.425  15.818  13.667  1.00 91.02           H  
ATOM   4253  CA  GLY A 263       0.330  14.661  13.258  1.00 91.02           C  
ATOM   4254  HA2 GLY A 263       0.989  14.332  14.061  1.00 91.02           H  
ATOM   4255  HA3 GLY A 263       0.724  15.593  12.852  1.00 91.02           H  
ATOM   4256  C   GLY A 263       0.378  13.603  12.148  1.00 91.02           C  
ATOM   4257  O   GLY A 263       1.477  13.195  11.765  1.00 91.02           O  
ATOM   4258  N   ALA A 264      -0.773  13.164  11.615  1.00 94.86           N  
ATOM   4259  H   ALA A 264      -1.647  13.467  12.021  1.00 94.86           H  
ATOM   4260  CA  ALA A 264      -0.810  12.115  10.605  1.00 94.86           C  
ATOM   4261  HA  ALA A 264      -0.360  11.240  11.075  1.00 94.86           H  
ATOM   4262  C   ALA A 264       0.050  12.432   9.383  1.00 94.86           C  
ATOM   4263  CB  ALA A 264      -2.240  11.732  10.209  1.00 94.86           C  
ATOM   4264  HB1 ALA A 264      -2.797  11.422  11.093  1.00 94.86           H  
ATOM   4265  HB2 ALA A 264      -2.739  12.575   9.732  1.00 94.86           H  
ATOM   4266  HB3 ALA A 264      -2.211  10.894   9.512  1.00 94.86           H  
ATOM   4267  O   ALA A 264      -0.092  13.463   8.725  1.00 94.86           O  
ATOM   4268  N   SER A 265       0.914  11.477   9.051  1.00 92.13           N  
ATOM   4269  H   SER A 265       0.939  10.652   9.632  1.00 92.13           H  
ATOM   4270  CA  SER A 265       1.832  11.533   7.923  1.00 92.13           C  
ATOM   4271  HA  SER A 265       1.512  12.308   7.226  1.00 92.13           H  
ATOM   4272  C   SER A 265       1.846  10.192   7.208  1.00 92.13           C  
ATOM   4273  CB  SER A 265       3.237  11.866   8.418  1.00 92.13           C  
ATOM   4274  HB2 SER A 265       3.223  12.811   8.961  1.00 92.13           H  
ATOM   4275  HB3 SER A 265       3.544  11.069   9.097  1.00 92.13           H  
ATOM   4276  O   SER A 265       1.617   9.147   7.806  1.00 92.13           O  
ATOM   4277  OG  SER A 265       4.153  11.941   7.333  1.00 92.13           O  
ATOM   4278  HG  SER A 265       4.375  12.869   7.229  1.00 92.13           H  
ATOM   4279  N   MET A 266       2.161  10.216   5.917  1.00 89.71           N  
ATOM   4280  H   MET A 266       2.391  11.110   5.508  1.00 89.71           H  
ATOM   4281  CA  MET A 266       2.331   9.003   5.116  1.00 89.71           C  
ATOM   4282  HA  MET A 266       1.806   8.183   5.604  1.00 89.71           H  
ATOM   4283  C   MET A 266       3.794   8.558   5.007  1.00 89.71           C  
ATOM   4284  CB  MET A 266       1.702   9.207   3.736  1.00 89.71           C  
ATOM   4285  HB2 MET A 266       2.167  10.060   3.241  1.00 89.71           H  
ATOM   4286  HB3 MET A 266       1.876   8.315   3.135  1.00 89.71           H  
ATOM   4287  O   MET A 266       4.117   7.723   4.161  1.00 89.71           O  
ATOM   4288  CG  MET A 266       0.193   9.420   3.812  1.00 89.71           C  
ATOM   4289  HG2 MET A 266      -0.023  10.312   4.399  1.00 89.71           H  
ATOM   4290  HG3 MET A 266      -0.250   8.559   4.314  1.00 89.71           H  
ATOM   4291  SD  MET A 266      -0.561   9.602   2.178  1.00 89.71           S  
ATOM   4292  CE  MET A 266      -2.287   9.465   2.684  1.00 89.71           C  
ATOM   4293  HE1 MET A 266      -2.543  10.300   3.336  1.00 89.71           H  
ATOM   4294  HE2 MET A 266      -2.920   9.464   1.797  1.00 89.71           H  
ATOM   4295  HE3 MET A 266      -2.441   8.531   3.225  1.00 89.71           H  
ATOM   4296  N   SER A 267       4.701   9.162   5.783  1.00 88.88           N  
ATOM   4297  H   SER A 267       4.386   9.890   6.409  1.00 88.88           H  
ATOM   4298  CA  SER A 267       6.141   8.906   5.661  1.00 88.88           C  
ATOM   4299  HA  SER A 267       6.269   7.889   5.291  1.00 88.88           H  
ATOM   4300  C   SER A 267       6.957   8.960   6.950  1.00 88.88           C  
ATOM   4301  CB  SER A 267       6.757   9.873   4.640  1.00 88.88           C  
ATOM   4302  HB2 SER A 267       6.341   9.650   3.657  1.00 88.88           H  
ATOM   4303  HB3 SER A 267       7.835   9.721   4.592  1.00 88.88           H  
ATOM   4304  O   SER A 267       8.145   8.660   6.891  1.00 88.88           O  
ATOM   4305  OG  SER A 267       6.489  11.229   4.945  1.00 88.88           O  
ATOM   4306  HG  SER A 267       6.669  11.394   5.873  1.00 88.88           H  
ATOM   4307  N   SER A 268       6.379   9.384   8.074  1.00 90.40           N  
ATOM   4308  H   SER A 268       5.382   9.549   8.098  1.00 90.40           H  
ATOM   4309  CA  SER A 268       7.085   9.459   9.359  1.00 90.40           C  
ATOM   4310  HA  SER A 268       8.160   9.460   9.184  1.00 90.40           H  
ATOM   4311  C   SER A 268       6.788   8.252  10.252  1.00 90.40           C  
ATOM   4312  CB  SER A 268       6.747  10.772  10.081  1.00 90.40           C  
ATOM   4313  HB2 SER A 268       6.878  11.611   9.397  1.00 90.40           H  
ATOM   4314  HB3 SER A 268       7.428  10.903  10.922  1.00 90.40           H  
ATOM   4315  O   SER A 268       5.934   7.418   9.938  1.00 90.40           O  
ATOM   4316  OG  SER A 268       5.421  10.754  10.564  1.00 90.40           O  
ATOM   4317  HG  SER A 268       5.288  11.501  11.152  1.00 90.40           H  
ATOM   4318  N   GLU A 269       7.458   8.209  11.406  1.00 94.58           N  
ATOM   4319  H   GLU A 269       8.203   8.868  11.578  1.00 94.58           H  
ATOM   4320  CA  GLU A 269       7.221   7.225  12.465  1.00 94.58           C  
ATOM   4321  HA  GLU A 269       7.443   6.236  12.062  1.00 94.58           H  
ATOM   4322  C   GLU A 269       5.770   7.221  12.988  1.00 94.58           C  
ATOM   4323  CB  GLU A 269       8.212   7.480  13.608  1.00 94.58           C  
ATOM   4324  HB2 GLU A 269       9.199   7.666  13.185  1.00 94.58           H  
ATOM   4325  HB3 GLU A 269       7.900   8.364  14.164  1.00 94.58           H  
ATOM   4326  O   GLU A 269       5.328   6.219  13.545  1.00 94.58           O  
ATOM   4327  CG  GLU A 269       8.296   6.266  14.543  1.00 94.58           C  
ATOM   4328  HG2 GLU A 269       8.498   5.378  13.945  1.00 94.58           H  
ATOM   4329  HG3 GLU A 269       7.335   6.126  15.038  1.00 94.58           H  
ATOM   4330  CD  GLU A 269       9.367   6.405  15.626  1.00 94.58           C  
ATOM   4331  OE1 GLU A 269       9.784   5.349  16.150  1.00 94.58           O  
ATOM   4332  OE2 GLU A 269       9.747   7.547  15.964  1.00 94.58           O  
ATOM   4333  N   TRP A 270       4.989   8.286  12.740  1.00 95.33           N  
ATOM   4334  H   TRP A 270       5.396   9.060  12.233  1.00 95.33           H  
ATOM   4335  CA  TRP A 270       3.578   8.387  13.142  1.00 95.33           C  
ATOM   4336  HA  TRP A 270       3.523   8.510  14.224  1.00 95.33           H  
ATOM   4337  C   TRP A 270       2.767   7.135  12.793  1.00 95.33           C  
ATOM   4338  CB  TRP A 270       2.924   9.609  12.478  1.00 95.33           C  
ATOM   4339  HB2 TRP A 270       3.401  10.516  12.850  1.00 95.33           H  
ATOM   4340  HB3 TRP A 270       3.086   9.558  11.402  1.00 95.33           H  
ATOM   4341  O   TRP A 270       1.940   6.690  13.584  1.00 95.33           O  
ATOM   4342  CG  TRP A 270       1.446   9.704  12.718  1.00 95.33           C  
ATOM   4343  CD1 TRP A 270       0.851  10.325  13.760  1.00 95.33           C  
ATOM   4344  HD1 TRP A 270       1.363  10.870  14.540  1.00 95.33           H  
ATOM   4345  CD2 TRP A 270       0.356   9.111  11.945  1.00 95.33           C  
ATOM   4346  CE2 TRP A 270      -0.876   9.366  12.617  1.00 95.33           C  
ATOM   4347  CE3 TRP A 270       0.284   8.426  10.715  1.00 95.33           C  
ATOM   4348  HE3 TRP A 270       1.201   8.255  10.170  1.00 95.33           H  
ATOM   4349  NE1 TRP A 270      -0.516  10.143  13.697  1.00 95.33           N  
ATOM   4350  HE1 TRP A 270      -1.148  10.560  14.365  1.00 95.33           H  
ATOM   4351  CH2 TRP A 270      -2.139   8.202  10.907  1.00 95.33           C  
ATOM   4352  HH2 TRP A 270      -3.079   7.830  10.527  1.00 95.33           H  
ATOM   4353  CZ2 TRP A 270      -2.105   8.904  12.125  1.00 95.33           C  
ATOM   4354  HZ2 TRP A 270      -3.006   9.068  12.698  1.00 95.33           H  
ATOM   4355  CZ3 TRP A 270      -0.947   7.977  10.196  1.00 95.33           C  
ATOM   4356  HZ3 TRP A 270      -0.975   7.443   9.258  1.00 95.33           H  
ATOM   4357  N   VAL A 271       3.005   6.531  11.625  1.00 95.32           N  
ATOM   4358  H   VAL A 271       3.741   6.894  11.035  1.00 95.32           H  
ATOM   4359  CA  VAL A 271       2.263   5.330  11.219  1.00 95.32           C  
ATOM   4360  HA  VAL A 271       1.198   5.536  11.321  1.00 95.32           H  
ATOM   4361  C   VAL A 271       2.578   4.150  12.142  1.00 95.32           C  
ATOM   4362  CB  VAL A 271       2.542   4.967   9.752  1.00 95.32           C  
ATOM   4363  HB  VAL A 271       3.599   4.736   9.621  1.00 95.32           H  
ATOM   4364  O   VAL A 271       1.673   3.418  12.529  1.00 95.32           O  
ATOM   4365  CG1 VAL A 271       1.709   3.753   9.337  1.00 95.32           C  
ATOM   4366 HG11 VAL A 271       0.657   3.921   9.570  1.00 95.32           H  
ATOM   4367 HG12 VAL A 271       1.812   3.573   8.267  1.00 95.32           H  
ATOM   4368 HG13 VAL A 271       2.055   2.864   9.864  1.00 95.32           H  
ATOM   4369  CG2 VAL A 271       2.168   6.121   8.816  1.00 95.32           C  
ATOM   4370 HG21 VAL A 271       2.800   6.988   9.011  1.00 95.32           H  
ATOM   4371 HG22 VAL A 271       2.306   5.827   7.776  1.00 95.32           H  
ATOM   4372 HG23 VAL A 271       1.118   6.379   8.951  1.00 95.32           H  
ATOM   4373  N   PHE A 272       3.838   3.987  12.541  1.00 96.92           N  
ATOM   4374  H   PHE A 272       4.503   4.721  12.342  1.00 96.92           H  
ATOM   4375  CA  PHE A 272       4.276   2.911  13.428  1.00 96.92           C  
ATOM   4376  HA  PHE A 272       3.909   1.958  13.048  1.00 96.92           H  
ATOM   4377  C   PHE A 272       3.721   3.086  14.842  1.00 96.92           C  
ATOM   4378  CB  PHE A 272       5.807   2.865  13.463  1.00 96.92           C  
ATOM   4379  HB2 PHE A 272       6.096   2.089  14.172  1.00 96.92           H  
ATOM   4380  HB3 PHE A 272       6.211   3.810  13.828  1.00 96.92           H  
ATOM   4381  O   PHE A 272       3.145   2.150  15.398  1.00 96.92           O  
ATOM   4382  CG  PHE A 272       6.449   2.521  12.145  1.00 96.92           C  
ATOM   4383  CD1 PHE A 272       6.764   1.184  11.863  1.00 96.92           C  
ATOM   4384  HD1 PHE A 272       6.578   0.414  12.597  1.00 96.92           H  
ATOM   4385  CD2 PHE A 272       6.700   3.520  11.189  1.00 96.92           C  
ATOM   4386  HD2 PHE A 272       6.443   4.547  11.404  1.00 96.92           H  
ATOM   4387  CE1 PHE A 272       7.282   0.844  10.607  1.00 96.92           C  
ATOM   4388  HE1 PHE A 272       7.428  -0.199  10.365  1.00 96.92           H  
ATOM   4389  CE2 PHE A 272       7.279   3.188   9.956  1.00 96.92           C  
ATOM   4390  HE2 PHE A 272       7.489   3.966   9.237  1.00 96.92           H  
ATOM   4391  CZ  PHE A 272       7.558   1.846   9.657  1.00 96.92           C  
ATOM   4392  HZ  PHE A 272       7.940   1.591   8.680  1.00 96.92           H  
ATOM   4393  N   THR A 273       3.828   4.292  15.407  1.00 96.88           N  
ATOM   4394  H   THR A 273       4.281   5.037  14.897  1.00 96.88           H  
ATOM   4395  CA  THR A 273       3.264   4.594  16.732  1.00 96.88           C  
ATOM   4396  HA  THR A 273       3.649   3.870  17.451  1.00 96.88           H  
ATOM   4397  C   THR A 273       1.743   4.459  16.742  1.00 96.88           C  
ATOM   4398  CB  THR A 273       3.655   5.996  17.218  1.00 96.88           C  
ATOM   4399  HB  THR A 273       3.141   6.203  18.156  1.00 96.88           H  
ATOM   4400  O   THR A 273       1.188   3.923  17.698  1.00 96.88           O  
ATOM   4401  CG2 THR A 273       5.155   6.135  17.447  1.00 96.88           C  
ATOM   4402 HG21 THR A 273       5.388   7.141  17.796  1.00 96.88           H  
ATOM   4403 HG22 THR A 273       5.477   5.424  18.209  1.00 96.88           H  
ATOM   4404 HG23 THR A 273       5.697   5.950  16.519  1.00 96.88           H  
ATOM   4405  OG1 THR A 273       3.298   6.975  16.277  1.00 96.88           O  
ATOM   4406  HG1 THR A 273       3.636   7.814  16.599  1.00 96.88           H  
ATOM   4407  N   THR A 274       1.063   4.847  15.662  1.00 97.45           N  
ATOM   4408  H   THR A 274       1.566   5.356  14.949  1.00 97.45           H  
ATOM   4409  CA  THR A 274      -0.392   4.687  15.522  1.00 97.45           C  
ATOM   4410  HA  THR A 274      -0.879   5.163  16.373  1.00 97.45           H  
ATOM   4411  C   THR A 274      -0.812   3.216  15.512  1.00 97.45           C  
ATOM   4412  CB  THR A 274      -0.894   5.383  14.253  1.00 97.45           C  
ATOM   4413  HB  THR A 274      -0.390   4.977  13.376  1.00 97.45           H  
ATOM   4414  O   THR A 274      -1.782   2.851  16.177  1.00 97.45           O  
ATOM   4415  CG2 THR A 274      -2.401   5.252  14.064  1.00 97.45           C  
ATOM   4416 HG21 THR A 274      -2.913   5.522  14.988  1.00 97.45           H  
ATOM   4417 HG22 THR A 274      -2.718   5.933  13.275  1.00 97.45           H  
ATOM   4418 HG23 THR A 274      -2.663   4.232  13.781  1.00 97.45           H  
ATOM   4419  OG1 THR A 274      -0.629   6.757  14.340  1.00 97.45           O  
ATOM   4420  HG1 THR A 274       0.303   6.886  14.149  1.00 97.45           H  
ATOM   4421  N   LEU A 275      -0.082   2.339  14.813  1.00 97.67           N  
ATOM   4422  H   LEU A 275       0.710   2.674  14.282  1.00 97.67           H  
ATOM   4423  CA  LEU A 275      -0.364   0.899  14.839  1.00 97.67           C  
ATOM   4424  HA  LEU A 275      -1.412   0.738  14.586  1.00 97.67           H  
ATOM   4425  C   LEU A 275      -0.168   0.294  16.236  1.00 97.67           C  
ATOM   4426  CB  LEU A 275       0.525   0.163  13.829  1.00 97.67           C  
ATOM   4427  HB2 LEU A 275       0.416  -0.907  14.007  1.00 97.67           H  
ATOM   4428  HB3 LEU A 275       1.561   0.439  14.025  1.00 97.67           H  
ATOM   4429  O   LEU A 275      -0.982  -0.528  16.663  1.00 97.67           O  
ATOM   4430  CG  LEU A 275       0.236   0.414  12.345  1.00 97.67           C  
ATOM   4431  HG  LEU A 275       0.374   1.468  12.102  1.00 97.67           H  
ATOM   4432  CD1 LEU A 275       1.215  -0.417  11.517  1.00 97.67           C  
ATOM   4433 HD11 LEU A 275       1.055  -0.251  10.451  1.00 97.67           H  
ATOM   4434 HD12 LEU A 275       2.233  -0.123  11.771  1.00 97.67           H  
ATOM   4435 HD13 LEU A 275       1.089  -1.477  11.737  1.00 97.67           H  
ATOM   4436  CD2 LEU A 275      -1.183   0.040  11.942  1.00 97.67           C  
ATOM   4437 HD21 LEU A 275      -1.365  -1.018  12.130  1.00 97.67           H  
ATOM   4438 HD22 LEU A 275      -1.293   0.264  10.881  1.00 97.67           H  
ATOM   4439 HD23 LEU A 275      -1.904   0.648  12.488  1.00 97.67           H  
ATOM   4440  N   GLU A 276       0.866   0.714  16.971  1.00 97.16           N  
ATOM   4441  H   GLU A 276       1.519   1.370  16.566  1.00 97.16           H  
ATOM   4442  CA  GLU A 276       1.056   0.290  18.363  1.00 97.16           C  
ATOM   4443  HA  GLU A 276       1.027  -0.798  18.414  1.00 97.16           H  
ATOM   4444  C   GLU A 276      -0.055   0.803  19.283  1.00 97.16           C  
ATOM   4445  CB  GLU A 276       2.405   0.755  18.913  1.00 97.16           C  
ATOM   4446  HB2 GLU A 276       2.555   1.810  18.685  1.00 97.16           H  
ATOM   4447  HB3 GLU A 276       2.386   0.635  19.996  1.00 97.16           H  
ATOM   4448  O   GLU A 276      -0.513   0.055  20.142  1.00 97.16           O  
ATOM   4449  CG  GLU A 276       3.571  -0.072  18.370  1.00 97.16           C  
ATOM   4450  HG2 GLU A 276       3.727   0.176  17.320  1.00 97.16           H  
ATOM   4451  HG3 GLU A 276       3.328  -1.131  18.451  1.00 97.16           H  
ATOM   4452  CD  GLU A 276       4.848   0.207  19.155  1.00 97.16           C  
ATOM   4453  OE1 GLU A 276       5.697  -0.708  19.294  1.00 97.16           O  
ATOM   4454  OE2 GLU A 276       5.021   1.350  19.639  1.00 97.16           O  
ATOM   4455  N   GLN A 277      -0.539   2.034  19.088  1.00 97.30           N  
ATOM   4456  H   GLN A 277      -0.091   2.624  18.401  1.00 97.30           H  
ATOM   4457  CA  GLN A 277      -1.682   2.567  19.836  1.00 97.30           C  
ATOM   4458  HA  GLN A 277      -1.475   2.488  20.903  1.00 97.30           H  
ATOM   4459  C   GLN A 277      -2.962   1.767  19.562  1.00 97.30           C  
ATOM   4460  CB  GLN A 277      -1.906   4.043  19.488  1.00 97.30           C  
ATOM   4461  HB2 GLN A 277      -1.910   4.162  18.404  1.00 97.30           H  
ATOM   4462  HB3 GLN A 277      -2.885   4.345  19.862  1.00 97.30           H  
ATOM   4463  O   GLN A 277      -3.659   1.399  20.504  1.00 97.30           O  
ATOM   4464  CG  GLN A 277      -0.857   4.981  20.103  1.00 97.30           C  
ATOM   4465  HG2 GLN A 277      -0.950   4.957  21.188  1.00 97.30           H  
ATOM   4466  HG3 GLN A 277       0.148   4.645  19.846  1.00 97.30           H  
ATOM   4467  CD  GLN A 277      -1.030   6.422  19.630  1.00 97.30           C  
ATOM   4468  NE2 GLN A 277      -0.146   7.318  20.010  1.00 97.30           N  
ATOM   4469 HE21 GLN A 277      -0.306   8.257  19.676  1.00 97.30           H  
ATOM   4470 HE22 GLN A 277       0.638   7.064  20.594  1.00 97.30           H  
ATOM   4471  OE1 GLN A 277      -1.965   6.779  18.933  1.00 97.30           O  
ATOM   4472  N   ILE A 278      -3.255   1.440  18.297  1.00 98.06           N  
ATOM   4473  H   ILE A 278      -2.656   1.796  17.565  1.00 98.06           H  
ATOM   4474  CA  ILE A 278      -4.403   0.590  17.927  1.00 98.06           C  
ATOM   4475  HA  ILE A 278      -5.314   1.050  18.309  1.00 98.06           H  
ATOM   4476  C   ILE A 278      -4.292  -0.794  18.590  1.00 98.06           C  
ATOM   4477  CB  ILE A 278      -4.518   0.480  16.386  1.00 98.06           C  
ATOM   4478  HB  ILE A 278      -3.544   0.204  15.984  1.00 98.06           H  
ATOM   4479  O   ILE A 278      -5.282  -1.309  19.116  1.00 98.06           O  
ATOM   4480  CG1 ILE A 278      -4.942   1.837  15.772  1.00 98.06           C  
ATOM   4481 HG12 ILE A 278      -5.986   2.035  16.016  1.00 98.06           H  
ATOM   4482 HG13 ILE A 278      -4.351   2.640  16.211  1.00 98.06           H  
ATOM   4483  CG2 ILE A 278      -5.531  -0.612  15.987  1.00 98.06           C  
ATOM   4484 HG21 ILE A 278      -5.167  -1.598  16.276  1.00 98.06           H  
ATOM   4485 HG22 ILE A 278      -5.679  -0.628  14.907  1.00 98.06           H  
ATOM   4486 HG23 ILE A 278      -6.488  -0.428  16.476  1.00 98.06           H  
ATOM   4487  CD1 ILE A 278      -4.760   1.913  14.249  1.00 98.06           C  
ATOM   4488 HD11 ILE A 278      -4.979   2.927  13.912  1.00 98.06           H  
ATOM   4489 HD12 ILE A 278      -3.730   1.671  13.985  1.00 98.06           H  
ATOM   4490 HD13 ILE A 278      -5.440   1.229  13.741  1.00 98.06           H  
ATOM   4491  N   SER A 279      -3.089  -1.376  18.590  1.00 97.78           N  
ATOM   4492  H   SER A 279      -2.341  -0.894  18.112  1.00 97.78           H  
ATOM   4493  CA  SER A 279      -2.767  -2.645  19.256  1.00 97.78           C  
ATOM   4494  HA  SER A 279      -3.423  -3.429  18.876  1.00 97.78           H  
ATOM   4495  C   SER A 279      -2.974  -2.564  20.777  1.00 97.78           C  
ATOM   4496  CB  SER A 279      -1.321  -3.012  18.890  1.00 97.78           C  
ATOM   4497  HB2 SER A 279      -1.282  -3.263  17.830  1.00 97.78           H  
ATOM   4498  HB3 SER A 279      -0.681  -2.145  19.052  1.00 97.78           H  
ATOM   4499  O   SER A 279      -3.680  -3.393  21.355  1.00 97.78           O  
ATOM   4500  OG  SER A 279      -0.797  -4.086  19.645  1.00 97.78           O  
ATOM   4501  HG  SER A 279       0.092  -3.837  19.908  1.00 97.78           H  
ATOM   4502  N   ALA A 280      -2.442  -1.527  21.432  1.00 97.81           N  
ATOM   4503  H   ALA A 280      -1.881  -0.871  20.909  1.00 97.81           H  
ATOM   4504  CA  ALA A 280      -2.540  -1.325  22.879  1.00 97.81           C  
ATOM   4505  HA  ALA A 280      -2.174  -2.221  23.381  1.00 97.81           H  
ATOM   4506  C   ALA A 280      -3.984  -1.091  23.352  1.00 97.81           C  
ATOM   4507  CB  ALA A 280      -1.635  -0.148  23.262  1.00 97.81           C  
ATOM   4508  HB1 ALA A 280      -1.669   0.004  24.341  1.00 97.81           H  
ATOM   4509  HB2 ALA A 280      -1.970   0.761  22.763  1.00 97.81           H  
ATOM   4510  HB3 ALA A 280      -0.608  -0.359  22.966  1.00 97.81           H  
ATOM   4511  O   ALA A 280      -4.397  -1.645  24.371  1.00 97.81           O  
ATOM   4512  N   LEU A 281      -4.768  -0.325  22.586  1.00 97.70           N  
ATOM   4513  H   LEU A 281      -4.353   0.128  21.784  1.00 97.70           H  
ATOM   4514  CA  LEU A 281      -6.193  -0.096  22.842  1.00 97.70           C  
ATOM   4515  HA  LEU A 281      -6.335   0.113  23.902  1.00 97.70           H  
ATOM   4516  C   LEU A 281      -7.065  -1.321  22.527  1.00 97.70           C  
ATOM   4517  CB  LEU A 281      -6.662   1.115  22.020  1.00 97.70           C  
ATOM   4518  HB2 LEU A 281      -7.747   1.180  22.097  1.00 97.70           H  
ATOM   4519  HB3 LEU A 281      -6.406   0.935  20.976  1.00 97.70           H  
ATOM   4520  O   LEU A 281      -8.238  -1.345  22.896  1.00 97.70           O  
ATOM   4521  CG  LEU A 281      -6.086   2.474  22.448  1.00 97.70           C  
ATOM   4522  HG  LEU A 281      -4.997   2.429  22.484  1.00 97.70           H  
ATOM   4523  CD1 LEU A 281      -6.498   3.533  21.425  1.00 97.70           C  
ATOM   4524 HD11 LEU A 281      -6.112   3.255  20.444  1.00 97.70           H  
ATOM   4525 HD12 LEU A 281      -6.075   4.497  21.707  1.00 97.70           H  
ATOM   4526 HD13 LEU A 281      -7.585   3.612  21.383  1.00 97.70           H  
ATOM   4527  CD2 LEU A 281      -6.603   2.905  23.822  1.00 97.70           C  
ATOM   4528 HD21 LEU A 281      -6.227   3.900  24.059  1.00 97.70           H  
ATOM   4529 HD22 LEU A 281      -7.692   2.921  23.827  1.00 97.70           H  
ATOM   4530 HD23 LEU A 281      -6.247   2.216  24.588  1.00 97.70           H  
ATOM   4531  N   LYS A 282      -6.507  -2.346  21.862  1.00 97.71           N  
ATOM   4532  H   LYS A 282      -5.531  -2.261  21.616  1.00 97.71           H  
ATOM   4533  CA  LYS A 282      -7.216  -3.562  21.433  1.00 97.71           C  
ATOM   4534  HA  LYS A 282      -6.535  -4.118  20.789  1.00 97.71           H  
ATOM   4535  C   LYS A 282      -8.445  -3.248  20.568  1.00 97.71           C  
ATOM   4536  CB  LYS A 282      -7.541  -4.442  22.654  1.00 97.71           C  
ATOM   4537  HB2 LYS A 282      -8.248  -3.921  23.300  1.00 97.71           H  
ATOM   4538  HB3 LYS A 282      -8.019  -5.358  22.307  1.00 97.71           H  
ATOM   4539  O   LYS A 282      -9.446  -3.962  20.612  1.00 97.71           O  
ATOM   4540  CG  LYS A 282      -6.297  -4.822  23.465  1.00 97.71           C  
ATOM   4541  HG2 LYS A 282      -5.828  -3.924  23.866  1.00 97.71           H  
ATOM   4542  HG3 LYS A 282      -5.584  -5.334  22.819  1.00 97.71           H  
ATOM   4543  CD  LYS A 282      -6.686  -5.734  24.631  1.00 97.71           C  
ATOM   4544  HD2 LYS A 282      -7.392  -5.205  25.272  1.00 97.71           H  
ATOM   4545  HD3 LYS A 282      -7.154  -6.640  24.245  1.00 97.71           H  
ATOM   4546  CE  LYS A 282      -5.429  -6.090  25.426  1.00 97.71           C  
ATOM   4547  HE2 LYS A 282      -4.947  -5.161  25.731  1.00 97.71           H  
ATOM   4548  HE3 LYS A 282      -4.737  -6.616  24.768  1.00 97.71           H  
ATOM   4549  NZ  LYS A 282      -5.750  -6.914  26.616  1.00 97.71           N  
ATOM   4550  HZ1 LYS A 282      -6.373  -6.406  27.228  1.00 97.71           H  
ATOM   4551  HZ2 LYS A 282      -4.908  -7.123  27.134  1.00 97.71           H  
ATOM   4552  HZ3 LYS A 282      -6.193  -7.781  26.346  1.00 97.71           H  
ATOM   4553  N   SER A 283      -8.359  -2.179  19.775  1.00 96.70           N  
ATOM   4554  H   SER A 283      -7.514  -1.627  19.829  1.00 96.70           H  
ATOM   4555  CA  SER A 283      -9.514  -1.592  19.086  1.00 96.70           C  
ATOM   4556  HA  SER A 283     -10.359  -1.596  19.775  1.00 96.70           H  
ATOM   4557  C   SER A 283      -9.950  -2.347  17.831  1.00 96.70           C  
ATOM   4558  CB  SER A 283      -9.241  -0.137  18.700  1.00 96.70           C  
ATOM   4559  HB2 SER A 283     -10.165   0.299  18.322  1.00 96.70           H  
ATOM   4560  HB3 SER A 283      -8.476  -0.099  17.924  1.00 96.70           H  
ATOM   4561  O   SER A 283     -11.052  -2.103  17.354  1.00 96.70           O  
ATOM   4562  OG  SER A 283      -8.819   0.620  19.808  1.00 96.70           O  
ATOM   4563  HG  SER A 283      -8.739   1.538  19.539  1.00 96.70           H  
ATOM   4564  N   LEU A 284      -9.114  -3.234  17.276  1.00 98.16           N  
ATOM   4565  H   LEU A 284      -8.231  -3.400  17.736  1.00 98.16           H  
ATOM   4566  CA  LEU A 284      -9.424  -4.009  16.069  1.00 98.16           C  
ATOM   4567  HA  LEU A 284     -10.380  -3.668  15.672  1.00 98.16           H  
ATOM   4568  C   LEU A 284      -9.551  -5.501  16.393  1.00 98.16           C  
ATOM   4569  CB  LEU A 284      -8.348  -3.756  14.995  1.00 98.16           C  
ATOM   4570  HB2 LEU A 284      -8.229  -2.684  14.839  1.00 98.16           H  
ATOM   4571  HB3 LEU A 284      -7.395  -4.132  15.367  1.00 98.16           H  
ATOM   4572  O   LEU A 284      -8.572  -6.142  16.774  1.00 98.16           O  
ATOM   4573  CG  LEU A 284      -8.640  -4.406  13.631  1.00 98.16           C  
ATOM   4574  HG  LEU A 284      -8.766  -5.481  13.756  1.00 98.16           H  
ATOM   4575  CD1 LEU A 284      -9.889  -3.825  12.972  1.00 98.16           C  
ATOM   4576 HD11 LEU A 284     -10.019  -4.283  11.991  1.00 98.16           H  
ATOM   4577 HD12 LEU A 284      -9.805  -2.743  12.871  1.00 98.16           H  
ATOM   4578 HD13 LEU A 284     -10.776  -4.063  13.559  1.00 98.16           H  
ATOM   4579  CD2 LEU A 284      -7.478  -4.164  12.668  1.00 98.16           C  
ATOM   4580 HD21 LEU A 284      -6.544  -4.510  13.110  1.00 98.16           H  
ATOM   4581 HD22 LEU A 284      -7.647  -4.716  11.743  1.00 98.16           H  
ATOM   4582 HD23 LEU A 284      -7.396  -3.101  12.445  1.00 98.16           H  
ATOM   4583  N   LYS A 285     -10.739  -6.066  16.185  1.00 97.86           N  
ATOM   4584  H   LYS A 285     -11.471  -5.465  15.834  1.00 97.86           H  
ATOM   4585  CA  LYS A 285     -11.030  -7.503  16.248  1.00 97.86           C  
ATOM   4586  HA  LYS A 285     -10.357  -7.982  16.958  1.00 97.86           H  
ATOM   4587  C   LYS A 285     -10.808  -8.118  14.871  1.00 97.86           C  
ATOM   4588  CB  LYS A 285     -12.479  -7.735  16.698  1.00 97.86           C  
ATOM   4589  HB2 LYS A 285     -12.683  -8.806  16.704  1.00 97.86           H  
ATOM   4590  HB3 LYS A 285     -13.138  -7.271  15.965  1.00 97.86           H  
ATOM   4591  O   LYS A 285     -11.345  -7.633  13.877  1.00 97.86           O  
ATOM   4592  CG  LYS A 285     -12.794  -7.160  18.087  1.00 97.86           C  
ATOM   4593  HG2 LYS A 285     -12.271  -7.729  18.856  1.00 97.86           H  
ATOM   4594  HG3 LYS A 285     -12.473  -6.119  18.134  1.00 97.86           H  
ATOM   4595  CD  LYS A 285     -14.308  -7.208  18.329  1.00 97.86           C  
ATOM   4596  HD2 LYS A 285     -14.638  -8.239  18.461  1.00 97.86           H  
ATOM   4597  HD3 LYS A 285     -14.806  -6.787  17.456  1.00 97.86           H  
ATOM   4598  CE  LYS A 285     -14.688  -6.361  19.545  1.00 97.86           C  
ATOM   4599  HE2 LYS A 285     -14.107  -5.439  19.502  1.00 97.86           H  
ATOM   4600  HE3 LYS A 285     -14.427  -6.888  20.462  1.00 97.86           H  
ATOM   4601  NZ  LYS A 285     -16.129  -6.004  19.508  1.00 97.86           N  
ATOM   4602  HZ1 LYS A 285     -16.744  -6.805  19.506  1.00 97.86           H  
ATOM   4603  HZ2 LYS A 285     -16.384  -5.357  20.240  1.00 97.86           H  
ATOM   4604  HZ3 LYS A 285     -16.363  -5.515  18.656  1.00 97.86           H  
ATOM   4605  N   MET A 286     -10.040  -9.197  14.817  1.00 97.10           N  
ATOM   4606  H   MET A 286      -9.696  -9.587  15.683  1.00 97.10           H  
ATOM   4607  CA  MET A 286      -9.675  -9.867  13.571  1.00 97.10           C  
ATOM   4608  HA  MET A 286      -9.851  -9.201  12.727  1.00 97.10           H  
ATOM   4609  C   MET A 286     -10.504 -11.126  13.358  1.00 97.10           C  
ATOM   4610  CB  MET A 286      -8.190 -10.225  13.588  1.00 97.10           C  
ATOM   4611  HB2 MET A 286      -7.970 -10.797  12.686  1.00 97.10           H  
ATOM   4612  HB3 MET A 286      -7.977 -10.850  14.456  1.00 97.10           H  
ATOM   4613  O   MET A 286     -10.668 -11.924  14.284  1.00 97.10           O  
ATOM   4614  CG  MET A 286      -7.292  -8.986  13.628  1.00 97.10           C  
ATOM   4615  HG2 MET A 286      -7.449  -8.399  12.723  1.00 97.10           H  
ATOM   4616  HG3 MET A 286      -7.566  -8.370  14.485  1.00 97.10           H  
ATOM   4617  SD  MET A 286      -5.536  -9.385  13.778  1.00 97.10           S  
ATOM   4618  CE  MET A 286      -5.260 -10.264  12.229  1.00 97.10           C  
ATOM   4619  HE1 MET A 286      -4.215 -10.573  12.181  1.00 97.10           H  
ATOM   4620  HE2 MET A 286      -5.879 -11.160  12.188  1.00 97.10           H  
ATOM   4621  HE3 MET A 286      -5.482  -9.610  11.385  1.00 97.10           H  
ATOM   4622  N   PHE A 287     -10.969 -11.327  12.127  1.00 96.63           N  
ATOM   4623  H   PHE A 287     -10.909 -10.581  11.448  1.00 96.63           H  
ATOM   4624  CA  PHE A 287     -11.628 -12.552  11.695  1.00 96.63           C  
ATOM   4625  HA  PHE A 287     -11.738 -13.215  12.554  1.00 96.63           H  
ATOM   4626  C   PHE A 287     -10.774 -13.296  10.664  1.00 96.63           C  
ATOM   4627  CB  PHE A 287     -13.040 -12.251  11.173  1.00 96.63           C  
ATOM   4628  HB2 PHE A 287     -13.015 -11.365  10.538  1.00 96.63           H  
ATOM   4629  HB3 PHE A 287     -13.354 -13.084  10.544  1.00 96.63           H  
ATOM   4630  O   PHE A 287     -10.129 -12.704   9.796  1.00 96.63           O  
ATOM   4631  CG  PHE A 287     -14.088 -12.061  12.257  1.00 96.63           C  
ATOM   4632  CD1 PHE A 287     -15.225 -12.892  12.289  1.00 96.63           C  
ATOM   4633  HD1 PHE A 287     -15.362 -13.665  11.547  1.00 96.63           H  
ATOM   4634  CD2 PHE A 287     -13.947 -11.049  13.228  1.00 96.63           C  
ATOM   4635  HD2 PHE A 287     -13.107 -10.371  13.192  1.00 96.63           H  
ATOM   4636  CE1 PHE A 287     -16.208 -12.707  13.276  1.00 96.63           C  
ATOM   4637  HE1 PHE A 287     -17.085 -13.338  13.283  1.00 96.63           H  
ATOM   4638  CE2 PHE A 287     -14.921 -10.876  14.226  1.00 96.63           C  
ATOM   4639  HE2 PHE A 287     -14.813 -10.089  14.957  1.00 96.63           H  
ATOM   4640  CZ  PHE A 287     -16.060 -11.696  14.240  1.00 96.63           C  
ATOM   4641  HZ  PHE A 287     -16.826 -11.543  14.986  1.00 96.63           H  
ATOM   4642  N   GLY A 288     -10.786 -14.623  10.737  1.00 96.10           N  
ATOM   4643  H   GLY A 288     -11.311 -15.067  11.477  1.00 96.10           H  
ATOM   4644  CA  GLY A 288     -10.086 -15.479   9.787  1.00 96.10           C  
ATOM   4645  HA2 GLY A 288     -10.300 -15.128   8.777  1.00 96.10           H  
ATOM   4646  HA3 GLY A 288      -9.010 -15.403   9.948  1.00 96.10           H  
ATOM   4647  C   GLY A 288     -10.506 -16.944   9.892  1.00 96.10           C  
ATOM   4648  O   GLY A 288     -11.394 -17.260  10.677  1.00 96.10           O  
ATOM   4649  N   PRO A 289      -9.913 -17.840   9.088  1.00 94.90           N  
ATOM   4650  CA  PRO A 289     -10.318 -19.245   9.027  1.00 94.90           C  
ATOM   4651  HA  PRO A 289     -11.351 -19.297   8.682  1.00 94.90           H  
ATOM   4652  C   PRO A 289     -10.223 -19.973  10.376  1.00 94.90           C  
ATOM   4653  CB  PRO A 289      -9.403 -19.872   7.966  1.00 94.90           C  
ATOM   4654  HB2 PRO A 289      -9.896 -20.681   7.428  1.00 94.90           H  
ATOM   4655  HB3 PRO A 289      -8.489 -20.247   8.426  1.00 94.90           H  
ATOM   4656  O   PRO A 289     -11.189 -20.593  10.817  1.00 94.90           O  
ATOM   4657  CG  PRO A 289      -9.068 -18.695   7.051  1.00 94.90           C  
ATOM   4658  HG2 PRO A 289      -8.140 -18.850   6.501  1.00 94.90           H  
ATOM   4659  HG3 PRO A 289      -9.892 -18.512   6.361  1.00 94.90           H  
ATOM   4660  CD  PRO A 289      -8.968 -17.531   8.029  1.00 94.90           C  
ATOM   4661  HD2 PRO A 289      -9.231 -16.603   7.522  1.00 94.90           H  
ATOM   4662  HD3 PRO A 289      -7.962 -17.469   8.444  1.00 94.90           H  
ATOM   4663  N   ASP A 290      -9.075 -19.856  11.045  1.00 95.02           N  
ATOM   4664  H   ASP A 290      -8.323 -19.326  10.627  1.00 95.02           H  
ATOM   4665  CA  ASP A 290      -8.776 -20.470  12.339  1.00 95.02           C  
ATOM   4666  HA  ASP A 290      -9.629 -20.328  13.003  1.00 95.02           H  
ATOM   4667  C   ASP A 290      -7.550 -19.790  12.989  1.00 95.02           C  
ATOM   4668  CB  ASP A 290      -8.556 -21.985  12.154  1.00 95.02           C  
ATOM   4669  HB2 ASP A 290      -8.384 -22.445  13.127  1.00 95.02           H  
ATOM   4670  HB3 ASP A 290      -9.457 -22.437  11.740  1.00 95.02           H  
ATOM   4671  O   ASP A 290      -6.967 -18.857  12.427  1.00 95.02           O  
ATOM   4672  CG  ASP A 290      -7.369 -22.282  11.244  1.00 95.02           C  
ATOM   4673  OD1 ASP A 290      -6.244 -21.939  11.668  1.00 95.02           O  
ATOM   4674  OD2 ASP A 290      -7.578 -22.790  10.126  1.00 95.02           O  
ATOM   4675  N   ALA A 291      -7.161 -20.243  14.186  1.00 94.82           N  
ATOM   4676  H   ALA A 291      -7.624 -21.059  14.560  1.00 94.82           H  
ATOM   4677  CA  ALA A 291      -6.091 -19.640  14.981  1.00 94.82           C  
ATOM   4678  HA  ALA A 291      -6.365 -18.607  15.196  1.00 94.82           H  
ATOM   4679  C   ALA A 291      -4.718 -19.595  14.277  1.00 94.82           C  
ATOM   4680  CB  ALA A 291      -6.004 -20.396  16.312  1.00 94.82           C  
ATOM   4681  HB1 ALA A 291      -6.963 -20.355  16.829  1.00 94.82           H  
ATOM   4682  HB2 ALA A 291      -5.245 -19.935  16.943  1.00 94.82           H  
ATOM   4683  HB3 ALA A 291      -5.731 -21.436  16.135  1.00 94.82           H  
ATOM   4684  O   ALA A 291      -3.950 -18.669  14.545  1.00 94.82           O  
ATOM   4685  N   SER A 292      -4.421 -20.521  13.353  1.00 94.72           N  
ATOM   4686  H   SER A 292      -5.137 -21.169  13.059  1.00 94.72           H  
ATOM   4687  CA  SER A 292      -3.150 -20.537  12.606  1.00 94.72           C  
ATOM   4688  HA  SER A 292      -2.327 -20.541  13.321  1.00 94.72           H  
ATOM   4689  C   SER A 292      -2.972 -19.299  11.720  1.00 94.72           C  
ATOM   4690  CB  SER A 292      -3.031 -21.806  11.750  1.00 94.72           C  
ATOM   4691  HB2 SER A 292      -2.013 -21.871  11.364  1.00 94.72           H  
ATOM   4692  HB3 SER A 292      -3.221 -22.685  12.366  1.00 94.72           H  
ATOM   4693  O   SER A 292      -1.853 -18.863  11.463  1.00 94.72           O  
ATOM   4694  OG  SER A 292      -3.925 -21.791  10.655  1.00 94.72           O  
ATOM   4695  HG  SER A 292      -4.815 -21.935  10.987  1.00 94.72           H  
ATOM   4696  N   TRP A 293      -4.074 -18.661  11.316  1.00 96.44           N  
ATOM   4697  H   TRP A 293      -4.967 -19.065  11.563  1.00 96.44           H  
ATOM   4698  CA  TRP A 293      -4.055 -17.474  10.465  1.00 96.44           C  
ATOM   4699  HA  TRP A 293      -3.252 -17.580   9.735  1.00 96.44           H  
ATOM   4700  C   TRP A 293      -3.793 -16.171  11.213  1.00 96.44           C  
ATOM   4701  CB  TRP A 293      -5.379 -17.382   9.709  1.00 96.44           C  
ATOM   4702  HB2 TRP A 293      -5.482 -16.380   9.293  1.00 96.44           H  
ATOM   4703  HB3 TRP A 293      -6.214 -17.532  10.392  1.00 96.44           H  
ATOM   4704  O   TRP A 293      -3.563 -15.152  10.563  1.00 96.44           O  
ATOM   4705  CG  TRP A 293      -5.481 -18.336   8.573  1.00 96.44           C  
ATOM   4706  CD1 TRP A 293      -5.821 -19.641   8.652  1.00 96.44           C  
ATOM   4707  HD1 TRP A 293      -6.053 -20.178   9.560  1.00 96.44           H  
ATOM   4708  CD2 TRP A 293      -5.159 -18.081   7.176  1.00 96.44           C  
ATOM   4709  CE2 TRP A 293      -5.390 -19.280   6.443  1.00 96.44           C  
ATOM   4710  CE3 TRP A 293      -4.673 -16.962   6.464  1.00 96.44           C  
ATOM   4711  HE3 TRP A 293      -4.453 -16.054   7.006  1.00 96.44           H  
ATOM   4712  NE1 TRP A 293      -5.789 -20.199   7.392  1.00 96.44           N  
ATOM   4713  HE1 TRP A 293      -5.964 -21.182   7.242  1.00 96.44           H  
ATOM   4714  CH2 TRP A 293      -4.685 -18.230   4.378  1.00 96.44           C  
ATOM   4715  HH2 TRP A 293      -4.477 -18.296   3.320  1.00 96.44           H  
ATOM   4716  CZ2 TRP A 293      -5.193 -19.350   5.060  1.00 96.44           C  
ATOM   4717  HZ2 TRP A 293      -5.392 -20.277   4.544  1.00 96.44           H  
ATOM   4718  CZ3 TRP A 293      -4.417 -17.040   5.080  1.00 96.44           C  
ATOM   4719  HZ3 TRP A 293      -4.007 -16.189   4.558  1.00 96.44           H  
ATOM   4720  N   LYS A 294      -3.853 -16.154  12.552  1.00 96.59           N  
ATOM   4721  H   LYS A 294      -3.989 -17.032  13.033  1.00 96.59           H  
ATOM   4722  CA  LYS A 294      -3.781 -14.907  13.328  1.00 96.59           C  
ATOM   4723  HA  LYS A 294      -4.607 -14.263  13.026  1.00 96.59           H  
ATOM   4724  C   LYS A 294      -2.501 -14.126  13.028  1.00 96.59           C  
ATOM   4725  CB  LYS A 294      -3.918 -15.212  14.828  1.00 96.59           C  
ATOM   4726  HB2 LYS A 294      -4.892 -15.666  15.015  1.00 96.59           H  
ATOM   4727  HB3 LYS A 294      -3.143 -15.914  15.137  1.00 96.59           H  
ATOM   4728  O   LYS A 294      -2.580 -12.959  12.651  1.00 96.59           O  
ATOM   4729  CG  LYS A 294      -3.787 -13.919  15.645  1.00 96.59           C  
ATOM   4730  HG2 LYS A 294      -4.522 -13.205  15.273  1.00 96.59           H  
ATOM   4731  HG3 LYS A 294      -2.789 -13.501  15.517  1.00 96.59           H  
ATOM   4732  CD  LYS A 294      -4.010 -14.144  17.145  1.00 96.59           C  
ATOM   4733  HD2 LYS A 294      -3.344 -14.935  17.492  1.00 96.59           H  
ATOM   4734  HD3 LYS A 294      -5.033 -14.489  17.295  1.00 96.59           H  
ATOM   4735  CE  LYS A 294      -3.761 -12.891  18.006  1.00 96.59           C  
ATOM   4736  HE2 LYS A 294      -4.382 -12.964  18.898  1.00 96.59           H  
ATOM   4737  HE3 LYS A 294      -2.718 -12.891  18.324  1.00 96.59           H  
ATOM   4738  NZ  LYS A 294      -4.026 -11.615  17.293  1.00 96.59           N  
ATOM   4739  HZ1 LYS A 294      -4.819 -11.672  16.671  1.00 96.59           H  
ATOM   4740  HZ2 LYS A 294      -3.217 -11.356  16.747  1.00 96.59           H  
ATOM   4741  HZ3 LYS A 294      -4.155 -10.827  17.911  1.00 96.59           H  
ATOM   4742  N   ALA A 295      -1.352 -14.785  13.169  1.00 96.96           N  
ATOM   4743  H   ALA A 295      -1.387 -15.755  13.448  1.00 96.96           H  
ATOM   4744  CA  ALA A 295      -0.043 -14.175  12.962  1.00 96.96           C  
ATOM   4745  HA  ALA A 295       0.062 -13.325  13.637  1.00 96.96           H  
ATOM   4746  C   ALA A 295       0.115 -13.654  11.524  1.00 96.96           C  
ATOM   4747  CB  ALA A 295       1.021 -15.223  13.314  1.00 96.96           C  
ATOM   4748  HB1 ALA A 295       2.018 -14.825  13.126  1.00 96.96           H  
ATOM   4749  HB2 ALA A 295       0.892 -16.116  12.703  1.00 96.96           H  
ATOM   4750  HB3 ALA A 295       0.944 -15.494  14.367  1.00 96.96           H  
ATOM   4751  O   ALA A 295       0.503 -12.506  11.324  1.00 96.96           O  
ATOM   4752  N   PHE A 296      -0.287 -14.452  10.532  1.00 97.35           N  
ATOM   4753  H   PHE A 296      -0.558 -15.400  10.749  1.00 97.35           H  
ATOM   4754  CA  PHE A 296      -0.207 -14.060   9.126  1.00 97.35           C  
ATOM   4755  HA  PHE A 296       0.807 -13.712   8.930  1.00 97.35           H  
ATOM   4756  C   PHE A 296      -1.168 -12.919   8.759  1.00 97.35           C  
ATOM   4757  CB  PHE A 296      -0.473 -15.290   8.254  1.00 97.35           C  
ATOM   4758  HB2 PHE A 296       0.187 -16.097   8.573  1.00 97.35           H  
ATOM   4759  HB3 PHE A 296      -1.501 -15.623   8.399  1.00 97.35           H  
ATOM   4760  O   PHE A 296      -0.838 -12.055   7.953  1.00 97.35           O  
ATOM   4761  CG  PHE A 296      -0.216 -15.037   6.782  1.00 97.35           C  
ATOM   4762  CD1 PHE A 296      -1.248 -15.147   5.833  1.00 97.35           C  
ATOM   4763  HD1 PHE A 296      -2.244 -15.411   6.156  1.00 97.35           H  
ATOM   4764  CD2 PHE A 296       1.078 -14.687   6.360  1.00 97.35           C  
ATOM   4765  HD2 PHE A 296       1.864 -14.545   7.087  1.00 97.35           H  
ATOM   4766  CE1 PHE A 296      -0.974 -14.947   4.467  1.00 97.35           C  
ATOM   4767  HE1 PHE A 296      -1.765 -15.052   3.738  1.00 97.35           H  
ATOM   4768  CE2 PHE A 296       1.357 -14.499   4.999  1.00 97.35           C  
ATOM   4769  HE2 PHE A 296       2.363 -14.246   4.699  1.00 97.35           H  
ATOM   4770  CZ  PHE A 296       0.330 -14.626   4.050  1.00 97.35           C  
ATOM   4771  HZ  PHE A 296       0.553 -14.469   3.004  1.00 97.35           H  
ATOM   4772  N   LEU A 297      -2.363 -12.858   9.353  1.00 97.46           N  
ATOM   4773  H   LEU A 297      -2.622 -13.591   9.998  1.00 97.46           H  
ATOM   4774  CA  LEU A 297      -3.286 -11.743   9.124  1.00 97.46           C  
ATOM   4775  HA  LEU A 297      -3.351 -11.573   8.049  1.00 97.46           H  
ATOM   4776  C   LEU A 297      -2.762 -10.429   9.726  1.00 97.46           C  
ATOM   4777  CB  LEU A 297      -4.684 -12.096   9.655  1.00 97.46           C  
ATOM   4778  HB2 LEU A 297      -5.271 -11.180   9.717  1.00 97.46           H  
ATOM   4779  HB3 LEU A 297      -4.573 -12.511  10.657  1.00 97.46           H  
ATOM   4780  O   LEU A 297      -2.998  -9.373   9.143  1.00 97.46           O  
ATOM   4781  CG  LEU A 297      -5.473 -13.083   8.782  1.00 97.46           C  
ATOM   4782  HG  LEU A 297      -4.843 -13.928   8.503  1.00 97.46           H  
ATOM   4783  CD1 LEU A 297      -6.681 -13.598   9.561  1.00 97.46           C  
ATOM   4784 HD11 LEU A 297      -7.315 -12.773   9.884  1.00 97.46           H  
ATOM   4785 HD12 LEU A 297      -7.254 -14.287   8.941  1.00 97.46           H  
ATOM   4786 HD13 LEU A 297      -6.314 -14.143  10.431  1.00 97.46           H  
ATOM   4787  CD2 LEU A 297      -6.012 -12.421   7.510  1.00 97.46           C  
ATOM   4788 HD21 LEU A 297      -6.483 -13.173   6.877  1.00 97.46           H  
ATOM   4789 HD22 LEU A 297      -5.196 -11.960   6.954  1.00 97.46           H  
ATOM   4790 HD23 LEU A 297      -6.739 -11.653   7.774  1.00 97.46           H  
ATOM   4791  N   GLU A 298      -2.031 -10.473  10.845  1.00 97.79           N  
ATOM   4792  H   GLU A 298      -1.873 -11.365  11.290  1.00 97.79           H  
ATOM   4793  CA  GLU A 298      -1.315  -9.299  11.371  1.00 97.79           C  
ATOM   4794  HA  GLU A 298      -2.012  -8.470  11.497  1.00 97.79           H  
ATOM   4795  C   GLU A 298      -0.233  -8.843  10.387  1.00 97.79           C  
ATOM   4796  CB  GLU A 298      -0.671  -9.604  12.730  1.00 97.79           C  
ATOM   4797  HB2 GLU A 298      -0.043 -10.489  12.626  1.00 97.79           H  
ATOM   4798  HB3 GLU A 298      -0.031  -8.768  13.014  1.00 97.79           H  
ATOM   4799  O   GLU A 298      -0.157  -7.659  10.060  1.00 97.79           O  
ATOM   4800  CG  GLU A 298      -1.696  -9.821  13.847  1.00 97.79           C  
ATOM   4801  HG2 GLU A 298      -2.167  -8.867  14.081  1.00 97.79           H  
ATOM   4802  HG3 GLU A 298      -2.477 -10.498  13.500  1.00 97.79           H  
ATOM   4803  CD  GLU A 298      -1.088 -10.421  15.119  1.00 97.79           C  
ATOM   4804  OE1 GLU A 298      -1.881 -10.521  16.090  1.00 97.79           O  
ATOM   4805  OE2 GLU A 298       0.104 -10.823  15.109  1.00 97.79           O  
ATOM   4806  N   GLU A 299       0.538  -9.785   9.839  1.00 97.91           N  
ATOM   4807  H   GLU A 299       0.453 -10.732  10.179  1.00 97.91           H  
ATOM   4808  CA  GLU A 299       1.547  -9.524   8.804  1.00 97.91           C  
ATOM   4809  HA  GLU A 299       2.259  -8.786   9.176  1.00 97.91           H  
ATOM   4810  C   GLU A 299       0.919  -8.942   7.529  1.00 97.91           C  
ATOM   4811  CB  GLU A 299       2.323 -10.816   8.501  1.00 97.91           C  
ATOM   4812  HB2 GLU A 299       1.615 -11.609   8.259  1.00 97.91           H  
ATOM   4813  HB3 GLU A 299       2.968 -10.658   7.637  1.00 97.91           H  
ATOM   4814  O   GLU A 299       1.452  -7.998   6.949  1.00 97.91           O  
ATOM   4815  CG  GLU A 299       3.192 -11.246   9.695  1.00 97.91           C  
ATOM   4816  HG2 GLU A 299       4.093 -10.632   9.719  1.00 97.91           H  
ATOM   4817  HG3 GLU A 299       2.659 -11.045  10.624  1.00 97.91           H  
ATOM   4818  CD  GLU A 299       3.576 -12.730   9.678  1.00 97.91           C  
ATOM   4819  OE1 GLU A 299       3.817 -13.261  10.788  1.00 97.91           O  
ATOM   4820  OE2 GLU A 299       3.595 -13.373   8.606  1.00 97.91           O  
ATOM   4821  N   ILE A 300      -0.272  -9.398   7.124  1.00 97.69           N  
ATOM   4822  H   ILE A 300      -0.635 -10.219   7.587  1.00 97.69           H  
ATOM   4823  CA  ILE A 300      -1.023  -8.799   6.011  1.00 97.69           C  
ATOM   4824  HA  ILE A 300      -0.378  -8.801   5.132  1.00 97.69           H  
ATOM   4825  C   ILE A 300      -1.368  -7.331   6.288  1.00 97.69           C  
ATOM   4826  CB  ILE A 300      -2.282  -9.634   5.681  1.00 97.69           C  
ATOM   4827  HB  ILE A 300      -2.784  -9.907   6.609  1.00 97.69           H  
ATOM   4828  O   ILE A 300      -1.301  -6.512   5.365  1.00 97.69           O  
ATOM   4829  CG1 ILE A 300      -1.865 -10.920   4.937  1.00 97.69           C  
ATOM   4830 HG12 ILE A 300      -1.430 -10.639   3.978  1.00 97.69           H  
ATOM   4831 HG13 ILE A 300      -1.091 -11.437   5.504  1.00 97.69           H  
ATOM   4832  CG2 ILE A 300      -3.275  -8.831   4.820  1.00 97.69           C  
ATOM   4833 HG21 ILE A 300      -3.673  -7.985   5.381  1.00 97.69           H  
ATOM   4834 HG22 ILE A 300      -4.125  -9.458   4.550  1.00 97.69           H  
ATOM   4835 HG23 ILE A 300      -2.776  -8.473   3.919  1.00 97.69           H  
ATOM   4836  CD1 ILE A 300      -2.999 -11.921   4.680  1.00 97.69           C  
ATOM   4837 HD11 ILE A 300      -3.444 -12.229   5.627  1.00 97.69           H  
ATOM   4838 HD12 ILE A 300      -3.759 -11.501   4.020  1.00 97.69           H  
ATOM   4839 HD13 ILE A 300      -2.587 -12.801   4.186  1.00 97.69           H  
ATOM   4840  N   TYR A 301      -1.726  -6.963   7.521  1.00 98.02           N  
ATOM   4841  H   TYR A 301      -1.756  -7.661   8.251  1.00 98.02           H  
ATOM   4842  CA  TYR A 301      -1.941  -5.555   7.870  1.00 98.02           C  
ATOM   4843  HA  TYR A 301      -2.611  -5.121   7.128  1.00 98.02           H  
ATOM   4844  C   TYR A 301      -0.646  -4.749   7.791  1.00 98.02           C  
ATOM   4845  CB  TYR A 301      -2.603  -5.411   9.247  1.00 98.02           C  
ATOM   4846  HB2 TYR A 301      -2.103  -6.062   9.964  1.00 98.02           H  
ATOM   4847  HB3 TYR A 301      -2.480  -4.385   9.593  1.00 98.02           H  
ATOM   4848  O   TYR A 301      -0.671  -3.645   7.248  1.00 98.02           O  
ATOM   4849  CG  TYR A 301      -4.082  -5.715   9.216  1.00 98.02           C  
ATOM   4850  CD1 TYR A 301      -4.928  -4.897   8.444  1.00 98.02           C  
ATOM   4851  HD1 TYR A 301      -4.522  -4.028   7.948  1.00 98.02           H  
ATOM   4852  CD2 TYR A 301      -4.599  -6.837   9.890  1.00 98.02           C  
ATOM   4853  HD2 TYR A 301      -3.949  -7.455  10.491  1.00 98.02           H  
ATOM   4854  CE1 TYR A 301      -6.276  -5.241   8.275  1.00 98.02           C  
ATOM   4855  HE1 TYR A 301      -6.907  -4.645   7.632  1.00 98.02           H  
ATOM   4856  CE2 TYR A 301      -5.947  -7.195   9.711  1.00 98.02           C  
ATOM   4857  HE2 TYR A 301      -6.353  -8.086  10.167  1.00 98.02           H  
ATOM   4858  OH  TYR A 301      -8.012  -6.833   8.569  1.00 98.02           O  
ATOM   4859  HH  TYR A 301      -8.552  -6.116   8.230  1.00 98.02           H  
ATOM   4860  CZ  TYR A 301      -6.766  -6.415   8.876  1.00 98.02           C  
ATOM   4861  N   ILE A 302       0.482  -5.316   8.225  1.00 97.67           N  
ATOM   4862  H   ILE A 302       0.422  -6.226   8.659  1.00 97.67           H  
ATOM   4863  CA  ILE A 302       1.811  -4.710   8.057  1.00 97.67           C  
ATOM   4864  HA  ILE A 302       1.806  -3.727   8.528  1.00 97.67           H  
ATOM   4865  C   ILE A 302       2.101  -4.482   6.563  1.00 97.67           C  
ATOM   4866  CB  ILE A 302       2.888  -5.570   8.764  1.00 97.67           C  
ATOM   4867  HB  ILE A 302       2.838  -6.591   8.385  1.00 97.67           H  
ATOM   4868  O   ILE A 302       2.382  -3.355   6.156  1.00 97.67           O  
ATOM   4869  CG1 ILE A 302       2.620  -5.602  10.287  1.00 97.67           C  
ATOM   4870 HG12 ILE A 302       1.607  -5.957  10.475  1.00 97.67           H  
ATOM   4871 HG13 ILE A 302       2.679  -4.586  10.679  1.00 97.67           H  
ATOM   4872  CG2 ILE A 302       4.309  -5.053   8.490  1.00 97.67           C  
ATOM   4873 HG21 ILE A 302       4.494  -4.926   7.424  1.00 97.67           H  
ATOM   4874 HG22 ILE A 302       5.042  -5.775   8.850  1.00 97.67           H  
ATOM   4875 HG23 ILE A 302       4.477  -4.115   9.021  1.00 97.67           H  
ATOM   4876  CD1 ILE A 302       3.566  -6.504  11.090  1.00 97.67           C  
ATOM   4877 HD11 ILE A 302       3.207  -6.579  12.116  1.00 97.67           H  
ATOM   4878 HD12 ILE A 302       3.595  -7.502  10.653  1.00 97.67           H  
ATOM   4879 HD13 ILE A 302       4.570  -6.080  11.108  1.00 97.67           H  
ATOM   4880  N   HIS A 303       1.933  -5.499   5.714  1.00 97.02           N  
ATOM   4881  H   HIS A 303       1.742  -6.415   6.096  1.00 97.02           H  
ATOM   4882  CA  HIS A 303       2.124  -5.369   4.267  1.00 97.02           C  
ATOM   4883  HA  HIS A 303       3.139  -5.018   4.078  1.00 97.02           H  
ATOM   4884  C   HIS A 303       1.183  -4.348   3.623  1.00 97.02           C  
ATOM   4885  CB  HIS A 303       1.942  -6.728   3.587  1.00 97.02           C  
ATOM   4886  HB2 HIS A 303       1.940  -6.574   2.508  1.00 97.02           H  
ATOM   4887  HB3 HIS A 303       0.977  -7.148   3.870  1.00 97.02           H  
ATOM   4888  O   HIS A 303       1.590  -3.617   2.720  1.00 97.02           O  
ATOM   4889  CG  HIS A 303       3.028  -7.722   3.892  1.00 97.02           C  
ATOM   4890  CD2 HIS A 303       2.859  -8.987   4.386  1.00 97.02           C  
ATOM   4891  HD2 HIS A 303       1.924  -9.446   4.673  1.00 97.02           H  
ATOM   4892  ND1 HIS A 303       4.373  -7.564   3.644  1.00 97.02           N  
ATOM   4893  HD1 HIS A 303       4.851  -6.720   3.361  1.00 97.02           H  
ATOM   4894  CE1 HIS A 303       4.995  -8.709   3.965  1.00 97.02           C  
ATOM   4895  HE1 HIS A 303       6.054  -8.896   3.867  1.00 97.02           H  
ATOM   4896  NE2 HIS A 303       4.109  -9.603   4.420  1.00 97.02           N  
ATOM   4897  N   SER A 304      -0.066  -4.275   4.083  1.00 97.26           N  
ATOM   4898  H   SER A 304      -0.332  -4.916   4.817  1.00 97.26           H  
ATOM   4899  CA  SER A 304      -1.057  -3.316   3.583  1.00 97.26           C  
ATOM   4900  HA  SER A 304      -1.104  -3.382   2.496  1.00 97.26           H  
ATOM   4901  C   SER A 304      -0.658  -1.881   3.921  1.00 97.26           C  
ATOM   4902  CB  SER A 304      -2.444  -3.639   4.150  1.00 97.26           C  
ATOM   4903  HB2 SER A 304      -3.166  -2.919   3.765  1.00 97.26           H  
ATOM   4904  HB3 SER A 304      -2.423  -3.557   5.236  1.00 97.26           H  
ATOM   4905  O   SER A 304      -0.659  -1.014   3.045  1.00 97.26           O  
ATOM   4906  OG  SER A 304      -2.844  -4.952   3.788  1.00 97.26           O  
ATOM   4907  HG  SER A 304      -2.294  -5.563   4.285  1.00 97.26           H  
ATOM   4908  N   VAL A 305      -0.238  -1.643   5.168  1.00 97.84           N  
ATOM   4909  H   VAL A 305      -0.214  -2.409   5.826  1.00 97.84           H  
ATOM   4910  CA  VAL A 305       0.169  -0.318   5.642  1.00 97.84           C  
ATOM   4911  HA  VAL A 305      -0.608   0.393   5.362  1.00 97.84           H  
ATOM   4912  C   VAL A 305       1.452   0.152   4.973  1.00 97.84           C  
ATOM   4913  CB  VAL A 305       0.309  -0.291   7.173  1.00 97.84           C  
ATOM   4914  HB  VAL A 305       0.983  -1.086   7.492  1.00 97.84           H  
ATOM   4915  O   VAL A 305       1.488   1.272   4.467  1.00 97.84           O  
ATOM   4916  CG1 VAL A 305       0.854   1.055   7.659  1.00 97.84           C  
ATOM   4917 HG11 VAL A 305       0.282   1.873   7.221  1.00 97.84           H  
ATOM   4918 HG12 VAL A 305       0.784   1.115   8.745  1.00 97.84           H  
ATOM   4919 HG13 VAL A 305       1.905   1.156   7.386  1.00 97.84           H  
ATOM   4920  CG2 VAL A 305      -1.047  -0.483   7.856  1.00 97.84           C  
ATOM   4921 HG21 VAL A 305      -1.644   0.424   7.760  1.00 97.84           H  
ATOM   4922 HG22 VAL A 305      -1.590  -1.321   7.418  1.00 97.84           H  
ATOM   4923 HG23 VAL A 305      -0.879  -0.705   8.909  1.00 97.84           H  
ATOM   4924  N   PHE A 306       2.487  -0.689   4.954  1.00 95.72           N  
ATOM   4925  H   PHE A 306       2.385  -1.586   5.406  1.00 95.72           H  
ATOM   4926  CA  PHE A 306       3.831  -0.303   4.514  1.00 95.72           C  
ATOM   4927  HA  PHE A 306       3.918   0.778   4.619  1.00 95.72           H  
ATOM   4928  C   PHE A 306       4.117  -0.600   3.040  1.00 95.72           C  
ATOM   4929  CB  PHE A 306       4.878  -0.920   5.449  1.00 95.72           C  
ATOM   4930  HB2 PHE A 306       4.842  -2.006   5.355  1.00 95.72           H  
ATOM   4931  HB3 PHE A 306       5.870  -0.594   5.137  1.00 95.72           H  
ATOM   4932  O   PHE A 306       5.193  -0.259   2.555  1.00 95.72           O  
ATOM   4933  CG  PHE A 306       4.688  -0.521   6.900  1.00 95.72           C  
ATOM   4934  CD1 PHE A 306       4.851   0.817   7.295  1.00 95.72           C  
ATOM   4935  HD1 PHE A 306       5.172   1.557   6.576  1.00 95.72           H  
ATOM   4936  CD2 PHE A 306       4.315  -1.479   7.856  1.00 95.72           C  
ATOM   4937  HD2 PHE A 306       4.204  -2.510   7.555  1.00 95.72           H  
ATOM   4938  CE1 PHE A 306       4.614   1.200   8.624  1.00 95.72           C
[truncated: 185,580 more chars]
