# Supplementary material for: Using structure prediction of negative sense RNA virus nucleoproteins to assess evolutionary relationships
Source: bioRxiv. 2024 May 22:2024.02.16.580771. Originally published 2024 Feb 17. Preprint. [Version 2] doi: 10.1101/2024.02.16.580771 (PMC10888975; doi:10.1101/2024.02.16.580771)
Supplement: Supplement 2 — Supplementary File 2: Full NSV Dataset NP AlphaFold PDBs (.pdb files) [file media-2.zip › Full NSV Dataset NP AlphaFold PDBs/BGV.pdb]

ATOM      1  N   MET A   1      26.657  -6.512  12.123  1.00 29.77           N  
ATOM      2  H   MET A   1      26.510  -7.228  11.425  1.00 29.77           H  
ATOM      3  H2  MET A   1      25.770  -6.250  12.528  1.00 29.77           H  
ATOM      4  H3  MET A   1      27.250  -6.897  12.844  1.00 29.77           H  
ATOM      5  CA  MET A   1      27.329  -5.338  11.524  1.00 29.77           C  
ATOM      6  HA  MET A   1      26.741  -4.940  10.697  1.00 29.77           H  
ATOM      7  C   MET A   1      28.668  -5.798  10.976  1.00 29.77           C  
ATOM      8  CB  MET A   1      27.564  -4.216  12.558  1.00 29.77           C  
ATOM      9  HB2 MET A   1      27.878  -4.638  13.512  1.00 29.77           H  
ATOM     10  HB3 MET A   1      28.371  -3.583  12.190  1.00 29.77           H  
ATOM     11  O   MET A   1      29.563  -6.041  11.768  1.00 29.77           O  
ATOM     12  CG  MET A   1      26.353  -3.306  12.773  1.00 29.77           C  
ATOM     13  HG2 MET A   1      25.574  -3.842  13.315  1.00 29.77           H  
ATOM     14  HG3 MET A   1      25.960  -3.017  11.798  1.00 29.77           H  
ATOM     15  SD  MET A   1      26.784  -1.783  13.659  1.00 29.77           S  
ATOM     16  CE  MET A   1      26.013  -2.062  15.276  1.00 29.77           C  
ATOM     17  HE1 MET A   1      26.209  -1.206  15.921  1.00 29.77           H  
ATOM     18  HE2 MET A   1      24.936  -2.179  15.156  1.00 29.77           H  
ATOM     19  HE3 MET A   1      26.431  -2.958  15.736  1.00 29.77           H  
ATOM     20  N   ALA A   2      28.793  -5.978   9.662  1.00 23.21           N  
ATOM     21  H   ALA A   2      28.030  -5.775   9.032  1.00 23.21           H  
ATOM     22  CA  ALA A   2      30.070  -6.264   9.012  1.00 23.21           C  
ATOM     23  HA  ALA A   2      30.892  -6.164   9.721  1.00 23.21           H  
ATOM     24  C   ALA A   2      30.258  -5.219   7.908  1.00 23.21           C  
ATOM     25  CB  ALA A   2      30.074  -7.708   8.494  1.00 23.21           C  
ATOM     26  HB1 ALA A   2      29.266  -7.857   7.778  1.00 23.21           H  
ATOM     27  HB2 ALA A   2      29.955  -8.404   9.325  1.00 23.21           H  
ATOM     28  HB3 ALA A   2      31.023  -7.915   7.999  1.00 23.21           H  
ATOM     29  O   ALA A   2      29.464  -5.157   6.972  1.00 23.21           O  
ATOM     30  N   ALA A   3      31.239  -4.335   8.082  1.00 27.51           N  
ATOM     31  H   ALA A   3      31.875  -4.459   8.857  1.00 27.51           H  
ATOM     32  CA  ALA A   3      31.620  -3.358   7.074  1.00 27.51           C  
ATOM     33  HA  ALA A   3      30.728  -2.972   6.580  1.00 27.51           H  
ATOM     34  C   ALA A   3      32.497  -4.066   6.034  1.00 27.51           C  
ATOM     35  CB  ALA A   3      32.339  -2.189   7.762  1.00 27.51           C  
ATOM     36  HB1 ALA A   3      33.234  -2.546   8.271  1.00 27.51           H  
ATOM     37  HB2 ALA A   3      31.675  -1.714   8.485  1.00 27.51           H  
ATOM     38  HB3 ALA A   3      32.632  -1.452   7.014  1.00 27.51           H  
ATOM     39  O   ALA A   3      33.556  -4.586   6.376  1.00 27.51           O  
ATOM     40  N   ALA A   4      32.049  -4.112   4.781  1.00 28.65           N  
ATOM     41  H   ALA A   4      31.154  -3.700   4.558  1.00 28.65           H  
ATOM     42  CA  ALA A   4      32.879  -4.571   3.676  1.00 28.65           C  
ATOM     43  HA  ALA A   4      33.403  -5.479   3.974  1.00 28.65           H  
ATOM     44  C   ALA A   4      33.920  -3.484   3.362  1.00 28.65           C  
ATOM     45  CB  ALA A   4      31.984  -4.914   2.480  1.00 28.65           C  
ATOM     46  HB1 ALA A   4      32.601  -5.273   1.656  1.00 28.65           H  
ATOM     47  HB2 ALA A   4      31.439  -4.029   2.152  1.00 28.65           H  
ATOM     48  HB3 ALA A   4      31.277  -5.696   2.757  1.00 28.65           H  
ATOM     49  O   ALA A   4      33.568  -2.372   2.967  1.00 28.65           O  
ATOM     50  N   ILE A   5      35.194  -3.800   3.589  1.00 30.82           N  
ATOM     51  H   ILE A   5      35.399  -4.728   3.929  1.00 30.82           H  
ATOM     52  CA  ILE A   5      36.339  -2.937   3.287  1.00 30.82           C  
ATOM     53  HA  ILE A   5      36.028  -1.893   3.308  1.00 30.82           H  
ATOM     54  C   ILE A   5      36.800  -3.291   1.872  1.00 30.82           C  
ATOM     55  CB  ILE A   5      37.460  -3.136   4.341  1.00 30.82           C  
ATOM     56  HB  ILE A   5      37.780  -4.177   4.306  1.00 30.82           H  
ATOM     57  O   ILE A   5      37.203  -4.425   1.630  1.00 30.82           O  
ATOM     58  CG1 ILE A   5      36.946  -2.838   5.772  1.00 30.82           C  
ATOM     59 HG12 ILE A   5      36.038  -3.411   5.962  1.00 30.82           H  
ATOM     60 HG13 ILE A   5      36.695  -1.780   5.856  1.00 30.82           H  
ATOM     61  CG2 ILE A   5      38.675  -2.247   4.008  1.00 30.82           C  
ATOM     62 HG21 ILE A   5      39.487  -2.436   4.709  1.00 30.82           H  
ATOM     63 HG22 ILE A   5      39.053  -2.479   3.012  1.00 30.82           H  
ATOM     64 HG23 ILE A   5      38.398  -1.194   4.051  1.00 30.82           H  
ATOM     65  CD1 ILE A   5      37.934  -3.209   6.886  1.00 30.82           C  
ATOM     66 HD11 ILE A   5      38.248  -4.246   6.774  1.00 30.82           H  
ATOM     67 HD12 ILE A   5      38.806  -2.556   6.859  1.00 30.82           H  
ATOM     68 HD13 ILE A   5      37.445  -3.090   7.853  1.00 30.82           H  
ATOM     69  N   LEU A   6      36.735  -2.340   0.939  1.00 28.43           N  
ATOM     70  H   LEU A   6      36.389  -1.427   1.197  1.00 28.43           H  
ATOM     71  CA  LEU A   6      37.308  -2.488  -0.402  1.00 28.43           C  
ATOM     72  HA  LEU A   6      37.722  -3.491  -0.502  1.00 28.43           H  
ATOM     73  C   LEU A   6      38.445  -1.471  -0.588  1.00 28.43           C  
ATOM     74  CB  LEU A   6      36.224  -2.318  -1.483  1.00 28.43           C  
ATOM     75  HB2 LEU A   6      36.713  -2.194  -2.449  1.00 28.43           H  
ATOM     76  HB3 LEU A   6      35.672  -1.401  -1.275  1.00 28.43           H  
ATOM     77  O   LEU A   6      38.231  -0.284  -0.321  1.00 28.43           O  
ATOM     78  CG  LEU A   6      35.233  -3.493  -1.594  1.00 28.43           C  
ATOM     79  HG  LEU A   6      34.801  -3.702  -0.615  1.00 28.43           H  
ATOM     80  CD1 LEU A   6      34.098  -3.112  -2.547  1.00 28.43           C  
ATOM     81 HD11 LEU A   6      33.384  -3.933  -2.613  1.00 28.43           H  
ATOM     82 HD12 LEU A   6      33.584  -2.227  -2.172  1.00 28.43           H  
ATOM     83 HD13 LEU A   6      34.499  -2.905  -3.539  1.00 28.43           H  
ATOM     84  CD2 LEU A   6      35.894  -4.764  -2.134  1.00 28.43           C  
ATOM     85 HD21 LEU A   6      36.380  -4.563  -3.089  1.00 28.43           H  
ATOM     86 HD22 LEU A   6      35.143  -5.541  -2.273  1.00 28.43           H  
ATOM     87 HD23 LEU A   6      36.631  -5.136  -1.422  1.00 28.43           H  
ATOM     88  N   PRO A   7      39.640  -1.889  -1.043  1.00 33.74           N  
ATOM     89  CA  PRO A   7      40.713  -0.968  -1.390  1.00 33.74           C  
ATOM     90  HA  PRO A   7      40.827  -0.215  -0.610  1.00 33.74           H  
ATOM     91  C   PRO A   7      40.402  -0.271  -2.722  1.00 33.74           C  
ATOM     92  CB  PRO A   7      41.980  -1.827  -1.444  1.00 33.74           C  
ATOM     93  HB2 PRO A   7      42.711  -1.440  -2.154  1.00 33.74           H  
ATOM     94  HB3 PRO A   7      42.417  -1.888  -0.447  1.00 33.74           H  
ATOM     95  O   PRO A   7      40.017  -0.911  -3.697  1.00 33.74           O  
ATOM     96  CG  PRO A   7      41.464  -3.206  -1.854  1.00 33.74           C  
ATOM     97  HG2 PRO A   7      42.098  -4.005  -1.470  1.00 33.74           H  
ATOM     98  HG3 PRO A   7      41.402  -3.263  -2.941  1.00 33.74           H  
ATOM     99  CD  PRO A   7      40.057  -3.268  -1.262  1.00 33.74           C  
ATOM    100  HD2 PRO A   7      40.083  -3.796  -0.309  1.00 33.74           H  
ATOM    101  HD3 PRO A   7      39.387  -3.777  -1.956  1.00 33.74           H  
ATOM    102  N   VAL A   8      40.591   1.050  -2.775  1.00 31.46           N  
ATOM    103  H   VAL A   8      40.905   1.521  -1.939  1.00 31.46           H  
ATOM    104  CA  VAL A   8      40.495   1.842  -4.011  1.00 31.46           C  
ATOM    105  HA  VAL A   8      40.253   1.187  -4.848  1.00 31.46           H  
ATOM    106  C   VAL A   8      41.859   2.470  -4.280  1.00 31.46           C  
ATOM    107  CB  VAL A   8      39.384   2.912  -3.925  1.00 31.46           C  
ATOM    108  HB  VAL A   8      39.622   3.617  -3.128  1.00 31.46           H  
ATOM    109  O   VAL A   8      42.319   3.307  -3.504  1.00 31.46           O  
ATOM    110  CG1 VAL A   8      39.260   3.691  -5.243  1.00 31.46           C  
ATOM    111 HG11 VAL A   8      38.457   4.424  -5.165  1.00 31.46           H  
ATOM    112 HG12 VAL A   8      40.188   4.219  -5.461  1.00 31.46           H  
ATOM    113 HG13 VAL A   8      39.038   3.006  -6.061  1.00 31.46           H  
ATOM    114  CG2 VAL A   8      38.012   2.294  -3.619  1.00 31.46           C  
ATOM    115 HG21 VAL A   8      38.028   1.810  -2.643  1.00 31.46           H  
ATOM    116 HG22 VAL A   8      37.764   1.548  -4.375  1.00 31.46           H  
ATOM    117 HG23 VAL A   8      37.244   3.067  -3.607  1.00 31.46           H  
ATOM    118  N   SER A   9      42.513   2.087  -5.377  1.00 33.49           N  
ATOM    119  H   SER A   9      42.121   1.359  -5.957  1.00 33.49           H  
ATOM    120  CA  SER A   9      43.747   2.724  -5.850  1.00 33.49           C  
ATOM    121  HA  SER A   9      44.287   3.134  -4.997  1.00 33.49           H  
ATOM    122  C   SER A   9      43.429   3.865  -6.820  1.00 33.49           C  
ATOM    123  CB  SER A   9      44.668   1.694  -6.515  1.00 33.49           C  
ATOM    124  HB2 SER A   9      45.570   2.190  -6.875  1.00 33.49           H  
ATOM    125  HB3 SER A   9      44.953   0.938  -5.784  1.00 33.49           H  
ATOM    126  O   SER A   9      42.656   3.687  -7.760  1.00 33.49           O  
ATOM    127  OG  SER A   9      44.012   1.067  -7.598  1.00 33.49           O  
ATOM    128  HG  SER A   9      43.648   1.731  -8.188  1.00 33.49           H  
ATOM    129  N   ARG A  10      44.055   5.033  -6.633  1.00 34.05           N  
ATOM    130  H   ARG A  10      44.717   5.086  -5.872  1.00 34.05           H  
ATOM    131  CA  ARG A  10      44.048   6.150  -7.594  1.00 34.05           C  
ATOM    132  HA  ARG A  10      43.437   5.861  -8.449  1.00 34.05           H  
ATOM    133  C   ARG A  10      45.479   6.373  -8.098  1.00 34.05           C  
ATOM    134  CB  ARG A  10      43.435   7.404  -6.930  1.00 34.05           C  
ATOM    135  HB2 ARG A  10      44.230   7.998  -6.479  1.00 34.05           H  
ATOM    136  HB3 ARG A  10      42.760   7.090  -6.134  1.00 34.05           H  
ATOM    137  O   ARG A  10      46.412   6.249  -7.314  1.00 34.05           O  
ATOM    138  CG  ARG A  10      42.623   8.268  -7.908  1.00 34.05           C  
ATOM    139  HG2 ARG A  10      41.788   7.679  -8.287  1.00 34.05           H  
ATOM    140  HG3 ARG A  10      43.256   8.565  -8.744  1.00 34.05           H  
ATOM    141  CD  ARG A  10      42.080   9.528  -7.213  1.00 34.05           C  
ATOM    142  HD2 ARG A  10      42.927  10.144  -6.911  1.00 34.05           H  
ATOM    143  HD3 ARG A  10      41.530   9.225  -6.322  1.00 34.05           H  
ATOM    144  NE  ARG A  10      41.183  10.301  -8.098  1.00 34.05           N  
ATOM    145  HE  ARG A  10      40.884   9.839  -8.945  1.00 34.05           H  
ATOM    146  NH1 ARG A  10      41.026  12.207  -6.824  1.00 34.05           N  
ATOM    147 HH11 ARG A  10      40.665  13.142  -6.696  1.00 34.05           H  
ATOM    148 HH12 ARG A  10      41.656  11.791  -6.153  1.00 34.05           H  
ATOM    149  NH2 ARG A  10      39.903  12.072  -8.745  1.00 34.05           N  
ATOM    150 HH21 ARG A  10      39.542  13.004  -8.596  1.00 34.05           H  
ATOM    151 HH22 ARG A  10      39.637  11.576  -9.584  1.00 34.05           H  
ATOM    152  CZ  ARG A  10      40.710  11.518  -7.886  1.00 34.05           C  
ATOM    153  N   ASN A  11      45.638   6.740  -9.370  1.00 37.22           N  
ATOM    154  H   ASN A  11      44.815   6.740  -9.957  1.00 37.22           H  
ATOM    155  CA  ASN A  11      46.921   7.009 -10.045  1.00 37.22           C  
ATOM    156  HA  ASN A  11      47.599   6.180  -9.849  1.00 37.22           H  
ATOM    157  C   ASN A  11      47.646   8.281  -9.535  1.00 37.22           C  
ATOM    158  CB  ASN A  11      46.668   7.086 -11.577  1.00 37.22           C  
ATOM    159  HB2 ASN A  11      45.776   7.678 -11.785  1.00 37.22           H  
ATOM    160  HB3 ASN A  11      47.510   7.582 -12.059  1.00 37.22           H  
ATOM    161  O   ASN A  11      47.797   9.232 -10.292  1.00 37.22           O  
ATOM    162  CG  ASN A  11      46.571   5.746 -12.272  1.00 37.22           C  
ATOM    163  ND2 ASN A  11      46.110   5.716 -13.500  1.00 37.22           N  
ATOM    164 HD21 ASN A  11      46.110   4.809 -13.944  1.00 37.22           H  
ATOM    165 HD22 ASN A  11      45.901   6.562 -14.010  1.00 37.22           H  
ATOM    166  OD1 ASN A  11      46.917   4.718 -11.728  1.00 37.22           O  
ATOM    167  N   MET A  12      48.065   8.336  -8.264  1.00 35.82           N  
ATOM    168  H   MET A  12      47.850   7.544  -7.675  1.00 35.82           H  
ATOM    169  CA  MET A  12      48.991   9.336  -7.687  1.00 35.82           C  
ATOM    170  HA  MET A  12      49.830   9.462  -8.371  1.00 35.82           H  
ATOM    171  C   MET A  12      49.590   8.798  -6.366  1.00 35.82           C  
ATOM    172  CB  MET A  12      48.275  10.695  -7.513  1.00 35.82           C  
ATOM    173  HB2 MET A  12      48.645  11.214  -6.629  1.00 35.82           H  
ATOM    174  HB3 MET A  12      47.209  10.530  -7.355  1.00 35.82           H  
ATOM    175  O   MET A  12      48.993   7.899  -5.774  1.00 35.82           O  
ATOM    176  CG  MET A  12      48.473  11.596  -8.747  1.00 35.82           C  
ATOM    177  HG2 MET A  12      49.074  11.070  -9.489  1.00 35.82           H  
ATOM    178  HG3 MET A  12      47.504  11.792  -9.207  1.00 35.82           H  
ATOM    179  SD  MET A  12      49.332  13.162  -8.462  1.00 35.82           S  
ATOM    180  CE  MET A  12      47.928  14.303  -8.468  1.00 35.82           C  
ATOM    181  HE1 MET A  12      47.228  14.029  -7.679  1.00 35.82           H  
ATOM    182  HE2 MET A  12      47.428  14.258  -9.436  1.00 35.82           H  
ATOM    183  HE3 MET A  12      48.288  15.318  -8.300  1.00 35.82           H  
ATOM    184  N   PRO A  13      50.775   9.271  -5.917  1.00 41.54           N  
ATOM    185  CA  PRO A  13      51.683   8.492  -5.073  1.00 41.54           C  
ATOM    186  HA  PRO A  13      51.966   7.601  -5.633  1.00 41.54           H  
ATOM    187  C   PRO A  13      51.064   8.033  -3.749  1.00 41.54           C  
ATOM    188  CB  PRO A  13      52.947   9.339  -4.877  1.00 41.54           C  
ATOM    189  HB2 PRO A  13      53.348   9.261  -3.866  1.00 41.54           H  
ATOM    190  HB3 PRO A  13      53.700   9.040  -5.606  1.00 41.54           H  
ATOM    191  O   PRO A  13      50.348   8.772  -3.071  1.00 41.54           O  
ATOM    192  CG  PRO A  13      52.477  10.758  -5.186  1.00 41.54           C  
ATOM    193  HG2 PRO A  13      53.289  11.382  -5.559  1.00 41.54           H  
ATOM    194  HG3 PRO A  13      52.032  11.197  -4.293  1.00 41.54           H  
ATOM    195  CD  PRO A  13      51.395  10.545  -6.242  1.00 41.54           C  
ATOM    196  HD2 PRO A  13      51.850  10.486  -7.231  1.00 41.54           H  
ATOM    197  HD3 PRO A  13      50.689  11.374  -6.202  1.00 41.54           H  
ATOM    198  N   VAL A  14      51.387   6.779  -3.426  1.00 43.21           N  
ATOM    199  H   VAL A  14      52.021   6.318  -4.063  1.00 43.21           H  
ATOM    200  CA  VAL A  14      50.874   5.924  -2.350  1.00 43.21           C  
ATOM    201  HA  VAL A  14      49.872   5.592  -2.619  1.00 43.21           H  
ATOM    202  C   VAL A  14      50.795   6.671  -1.013  1.00 43.21           C  
ATOM    203  CB  VAL A  14      51.777   4.668  -2.251  1.00 43.21           C  
ATOM    204  HB  VAL A  14      52.796   4.985  -2.031  1.00 43.21           H  
ATOM    205  O   VAL A  14      51.766   6.795  -0.271  1.00 43.21           O  
ATOM    206  CG1 VAL A  14      51.326   3.686  -1.162  1.00 43.21           C  
ATOM    207 HG11 VAL A  14      51.417   4.142  -0.176  1.00 43.21           H  
ATOM    208 HG12 VAL A  14      50.293   3.380  -1.326  1.00 43.21           H  
ATOM    209 HG13 VAL A  14      51.962   2.801  -1.176  1.00 43.21           H  
ATOM    210  CG2 VAL A  14      51.807   3.877  -3.572  1.00 43.21           C  
ATOM    211 HG21 VAL A  14      50.836   3.420  -3.759  1.00 43.21           H  
ATOM    212 HG22 VAL A  14      52.076   4.505  -4.422  1.00 43.21           H  
ATOM    213 HG23 VAL A  14      52.553   3.085  -3.499  1.00 43.21           H  
ATOM    214  N   ARG A  15      49.597   7.154  -0.683  1.00 44.08           N  
ATOM    215  H   ARG A  15      48.890   7.143  -1.404  1.00 44.08           H  
ATOM    216  CA  ARG A  15      49.157   7.369   0.696  1.00 44.08           C  
ATOM    217  HA  ARG A  15      49.920   7.012   1.388  1.00 44.08           H  
ATOM    218  C   ARG A  15      47.929   6.501   0.897  1.00 44.08           C  
ATOM    219  CB  ARG A  15      48.870   8.856   0.981  1.00 44.08           C  
ATOM    220  HB2 ARG A  15      48.126   8.915   1.775  1.00 44.08           H  
ATOM    221  HB3 ARG A  15      48.460   9.332   0.090  1.00 44.08           H  
ATOM    222  O   ARG A  15      46.879   6.800   0.330  1.00 44.08           O  
ATOM    223  CG  ARG A  15      50.125   9.605   1.454  1.00 44.08           C  
ATOM    224  HG2 ARG A  15      50.881   9.588   0.669  1.00 44.08           H  
ATOM    225  HG3 ARG A  15      50.520   9.100   2.336  1.00 44.08           H  
ATOM    226  CD  ARG A  15      49.784  11.059   1.816  1.00 44.08           C  
ATOM    227  HD2 ARG A  15      49.564  11.597   0.894  1.00 44.08           H  
ATOM    228  HD3 ARG A  15      48.898  11.060   2.452  1.00 44.08           H  
ATOM    229  NE  ARG A  15      50.889  11.718   2.541  1.00 44.08           N  
ATOM    230  HE  ARG A  15      51.676  11.129   2.774  1.00 44.08           H  
ATOM    231  NH1 ARG A  15      50.004  13.834   2.653  1.00 44.08           N  
ATOM    232 HH11 ARG A  15      49.328  13.559   1.955  1.00 44.08           H  
ATOM    233 HH12 ARG A  15      50.100  14.797   2.943  1.00 44.08           H  
ATOM    234  NH2 ARG A  15      51.943  13.400   3.662  1.00 44.08           N  
ATOM    235 HH21 ARG A  15      51.996  14.360   3.973  1.00 44.08           H  
ATOM    236 HH22 ARG A  15      52.694  12.768   3.900  1.00 44.08           H  
ATOM    237  CZ  ARG A  15      50.940  12.974   2.951  1.00 44.08           C  
ATOM    238  N   GLU A  16      48.066   5.444   1.692  1.00 42.85           N  
ATOM    239  H   GLU A  16      48.971   5.218   2.078  1.00 42.85           H  
ATOM    240  CA  GLU A  16      46.926   4.663   2.166  1.00 42.85           C  
ATOM    241  HA  GLU A  16      46.394   4.235   1.317  1.00 42.85           H  
ATOM    242  C   GLU A  16      45.984   5.604   2.919  1.00 42.85           C  
ATOM    243  CB  GLU A  16      47.388   3.511   3.068  1.00 42.85           C  
ATOM    244  HB2 GLU A  16      48.063   3.900   3.830  1.00 42.85           H  
ATOM    245  HB3 GLU A  16      46.510   3.087   3.557  1.00 42.85           H  
ATOM    246  O   GLU A  16      46.296   6.130   3.988  1.00 42.85           O  
ATOM    247  CG  GLU A  16      48.084   2.402   2.266  1.00 42.85           C  
ATOM    248  HG2 GLU A  16      48.962   2.822   1.775  1.00 42.85           H  
ATOM    249  HG3 GLU A  16      47.400   2.054   1.492  1.00 42.85           H  
ATOM    250  CD  GLU A  16      48.516   1.214   3.140  1.00 42.85           C  
ATOM    251  OE1 GLU A  16      48.926   0.199   2.539  1.00 42.85           O  
ATOM    252  OE2 GLU A  16      48.441   1.338   4.383  1.00 42.85           O  
ATOM    253  N   ARG A  17      44.844   5.906   2.302  1.00 47.80           N  
ATOM    254  H   ARG A  17      44.676   5.499   1.392  1.00 47.80           H  
ATOM    255  CA  ARG A  17      43.764   6.653   2.934  1.00 47.80           C  
ATOM    256  HA  ARG A  17      44.061   6.960   3.937  1.00 47.80           H  
ATOM    257  C   ARG A  17      42.587   5.713   3.088  1.00 47.80           C  
ATOM    258  CB  ARG A  17      43.398   7.905   2.128  1.00 47.80           C  
ATOM    259  HB2 ARG A  17      42.436   8.269   2.488  1.00 47.80           H  
ATOM    260  HB3 ARG A  17      43.294   7.648   1.074  1.00 47.80           H  
ATOM    261  O   ARG A  17      41.953   5.345   2.104  1.00 47.80           O  
ATOM    262  CG  ARG A  17      44.434   9.024   2.293  1.00 47.80           C  
ATOM    263  HG2 ARG A  17      45.381   8.722   1.845  1.00 47.80           H  
ATOM    264  HG3 ARG A  17      44.585   9.219   3.355  1.00 47.80           H  
ATOM    265  CD  ARG A  17      43.916  10.297   1.612  1.00 47.80           C  
ATOM    266  HD2 ARG A  17      43.846  10.110   0.541  1.00 47.80           H  
ATOM    267  HD3 ARG A  17      42.920  10.513   1.998  1.00 47.80           H  
ATOM    268  NE  ARG A  17      44.796  11.454   1.863  1.00 47.80           N  
ATOM    269  HE  ARG A  17      45.624  11.266   2.409  1.00 47.80           H  
ATOM    270  NH1 ARG A  17      43.526  13.018   0.763  1.00 47.80           N  
ATOM    271 HH11 ARG A  17      42.867  12.289   0.527  1.00 47.80           H  
ATOM    272 HH12 ARG A  17      43.350  13.973   0.485  1.00 47.80           H  
ATOM    273  NH2 ARG A  17      45.404  13.649   1.782  1.00 47.80           N  
ATOM    274 HH21 ARG A  17      45.205  14.597   1.495  1.00 47.80           H  
ATOM    275 HH22 ARG A  17      46.149  13.461   2.436  1.00 47.80           H  
ATOM    276  CZ  ARG A  17      44.575  12.695   1.466  1.00 47.80           C  
ATOM    277  N   THR A  18      42.274   5.372   4.328  1.00 50.66           N  
ATOM    278  H   THR A  18      42.922   5.571   5.077  1.00 50.66           H  
ATOM    279  CA  THR A  18      41.035   4.675   4.662  1.00 50.66           C  
ATOM    280  HA  THR A  18      40.871   3.880   3.935  1.00 50.66           H  
ATOM    281  C   THR A  18      39.888   5.675   4.588  1.00 50.66           C  
ATOM    282  CB  THR A  18      41.118   4.033   6.053  1.00 50.66           C  
ATOM    283  HB  THR A  18      41.071   4.801   6.825  1.00 50.66           H  
ATOM    284  O   THR A  18      39.832   6.626   5.367  1.00 50.66           O  
ATOM    285  CG2 THR A  18      40.001   3.015   6.271  1.00 50.66           C  
ATOM    286 HG21 THR A  18      39.030   3.506   6.201  1.00 50.66           H  
ATOM    287 HG22 THR A  18      40.062   2.227   5.521  1.00 50.66           H  
ATOM    288 HG23 THR A  18      40.096   2.573   7.263  1.00 50.66           H  
ATOM    289  OG1 THR A  18      42.343   3.351   6.166  1.00 50.66           O  
ATOM    290  HG1 THR A  18      42.333   2.811   6.960  1.00 50.66           H  
ATOM    291  N   VAL A  19      38.971   5.484   3.641  1.00 51.27           N  
ATOM    292  H   VAL A  19      39.088   4.716   2.995  1.00 51.27           H  
ATOM    293  CA  VAL A  19      37.724   6.252   3.593  1.00 51.27           C  
ATOM    294  HA  VAL A  19      37.874   7.220   4.072  1.00 51.27           H  
ATOM    295  C   VAL A  19      36.682   5.486   4.400  1.00 51.27           C  
ATOM    296  CB  VAL A  19      37.270   6.536   2.149  1.00 51.27           C  
ATOM    297  HB  VAL A  19      37.073   5.597   1.631  1.00 51.27           H  
ATOM    298  O   VAL A  19      36.142   4.483   3.942  1.00 51.27           O  
ATOM    299  CG1 VAL A  19      35.996   7.393   2.139  1.00 51.27           C  
ATOM    300 HG11 VAL A  19      35.177   6.853   2.613  1.00 51.27           H  
ATOM    301 HG12 VAL A  19      35.706   7.607   1.110  1.00 51.27           H  
ATOM    302 HG13 VAL A  19      36.164   8.331   2.669  1.00 51.27           H  
ATOM    303  CG2 VAL A  19      38.354   7.303   1.375  1.00 51.27           C  
ATOM    304 HG21 VAL A  19      38.596   8.233   1.889  1.00 51.27           H  
ATOM    305 HG22 VAL A  19      39.254   6.694   1.289  1.00 51.27           H  
ATOM    306 HG23 VAL A  19      37.998   7.524   0.368  1.00 51.27           H  
ATOM    307  N   ALA A  20      36.417   5.939   5.624  1.00 54.47           N  
ATOM    308  H   ALA A  20      36.926   6.739   5.971  1.00 54.47           H  
ATOM    309  CA  ALA A  20      35.318   5.416   6.424  1.00 54.47           C  
ATOM    310  HA  ALA A  20      35.266   4.335   6.294  1.00 54.47           H  
ATOM    311  C   ALA A  20      33.995   6.029   5.938  1.00 54.47           C  
ATOM    312  CB  ALA A  20      35.596   5.692   7.906  1.00 54.47           C  
ATOM    313  HB1 ALA A  20      36.533   5.219   8.201  1.00 54.47           H  
ATOM    314  HB2 ALA A  20      34.787   5.282   8.511  1.00 54.47           H  
ATOM    315  HB3 ALA A  20      35.662   6.765   8.082  1.00 54.47           H  
ATOM    316  O   ALA A  20      33.787   7.238   6.037  1.00 54.47           O  
ATOM    317  N   GLY A  21      33.098   5.196   5.409  1.00 51.48           N  
ATOM    318  H   GLY A  21      33.351   4.224   5.311  1.00 51.48           H  
ATOM    319  CA  GLY A  21      31.706   5.564   5.157  1.00 51.48           C  
ATOM    320  HA2 GLY A  21      31.331   5.006   4.299  1.00 51.48           H  
ATOM    321  HA3 GLY A  21      31.629   6.629   4.935  1.00 51.48           H  
ATOM    322  C   GLY A  21      30.845   5.222   6.370  1.00 51.48           C  
ATOM    323  O   GLY A  21      30.862   4.087   6.839  1.00 51.48           O  
ATOM    324  N   SER A  22      30.085   6.185   6.887  1.00 50.61           N  
ATOM    325  H   SER A  22      30.104   7.099   6.456  1.00 50.61           H  
ATOM    326  CA  SER A  22      29.111   5.939   7.954  1.00 50.61           C  
ATOM    327  HA  SER A  22      29.459   5.121   8.585  1.00 50.61           H  
ATOM    328  C   SER A  22      27.764   5.548   7.341  1.00 50.61           C  
ATOM    329  CB  SER A  22      28.998   7.181   8.838  1.00 50.61           C  
ATOM    330  HB2 SER A  22      28.568   8.005   8.269  1.00 50.61           H  
ATOM    331  HB3 SER A  22      29.993   7.466   9.181  1.00 50.61           H  
ATOM    332  O   SER A  22      27.133   6.364   6.671  1.00 50.61           O  
ATOM    333  OG  SER A  22      28.193   6.900   9.957  1.00 50.61           O  
ATOM    334  HG  SER A  22      28.244   7.641  10.565  1.00 50.61           H  
ATOM    335  N   VAL A  23      27.316   4.305   7.549  1.00 53.62           N  
ATOM    336  H   VAL A  23      27.902   3.671   8.072  1.00 53.62           H  
ATOM    337  CA  VAL A  23      25.953   3.862   7.204  1.00 53.62           C  
ATOM    338  HA  VAL A  23      25.485   4.607   6.561  1.00 53.62           H  
ATOM    339  C   VAL A  23      25.149   3.795   8.500  1.00 53.62           C  
ATOM    340  CB  VAL A  23      25.939   2.530   6.420  1.00 53.62           C  
ATOM    341  HB  VAL A  23      26.343   1.732   7.044  1.00 53.62           H  
ATOM    342  O   VAL A  23      25.171   2.799   9.214  1.00 53.62           O  
ATOM    343  CG1 VAL A  23      24.508   2.161   5.997  1.00 53.62           C  
ATOM    344 HG11 VAL A  23      23.885   2.000   6.877  1.00 53.62           H  
ATOM    345 HG12 VAL A  23      24.525   1.234   5.425  1.00 53.62           H  
ATOM    346 HG13 VAL A  23      24.080   2.952   5.382  1.00 53.62           H  
ATOM    347  CG2 VAL A  23      26.788   2.620   5.144  1.00 53.62           C  
ATOM    348 HG21 VAL A  23      27.833   2.793   5.401  1.00 53.62           H  
ATOM    349 HG22 VAL A  23      26.727   1.684   4.589  1.00 53.62           H  
ATOM    350 HG23 VAL A  23      26.437   3.438   4.514  1.00 53.62           H  
ATOM    351  N   THR A  24      24.467   4.887   8.838  1.00 53.00           N  
ATOM    352  H   THR A  24      24.565   5.712   8.263  1.00 53.00           H  
ATOM    353  CA  THR A  24      23.737   5.070  10.109  1.00 53.00           C  
ATOM    354  HA  THR A  24      24.230   4.480  10.883  1.00 53.00           H  
ATOM    355  C   THR A  24      22.287   4.587  10.083  1.00 53.00           C  
ATOM    356  CB  THR A  24      23.780   6.547  10.542  1.00 53.00           C  
ATOM    357  HB  THR A  24      22.965   6.773  11.229  1.00 53.00           H  
ATOM    358  O   THR A  24      21.579   4.719  11.080  1.00 53.00           O  
ATOM    359  CG2 THR A  24      25.090   6.863  11.251  1.00 53.00           C  
ATOM    360 HG21 THR A  24      25.094   6.385  12.231  1.00 53.00           H  
ATOM    361 HG22 THR A  24      25.915   6.461  10.664  1.00 53.00           H  
ATOM    362 HG23 THR A  24      25.207   7.939  11.380  1.00 53.00           H  
ATOM    363  OG1 THR A  24      23.679   7.395   9.415  1.00 53.00           O  
ATOM    364  HG1 THR A  24      23.843   8.291   9.717  1.00 53.00           H  
ATOM    365  N   ALA A  25      21.804   4.035   8.967  1.00 59.14           N  
ATOM    366  H   ALA A  25      22.435   3.865   8.197  1.00 59.14           H  
ATOM    367  CA  ALA A  25      20.409   3.624   8.853  1.00 59.14           C  
ATOM    368  HA  ALA A  25      19.822   4.308   9.467  1.00 59.14           H  
ATOM    369  C   ALA A  25      20.203   2.179   9.354  1.00 59.14           C  
ATOM    370  CB  ALA A  25      19.940   3.828   7.409  1.00 59.14           C  
ATOM    371  HB1 ALA A  25      18.874   3.615   7.336  1.00 59.14           H  
ATOM    372  HB2 ALA A  25      20.489   3.160   6.746  1.00 59.14           H  
ATOM    373  HB3 ALA A  25      20.118   4.860   7.106  1.00 59.14           H  
ATOM    374  O   ALA A  25      20.893   1.278   8.875  1.00 59.14           O  
ATOM    375  N   PRO A  26      19.224   1.918  10.246  1.00 65.02           N  
ATOM    376  CA  PRO A  26      18.889   0.556  10.658  1.00 65.02           C  
ATOM    377  HA  PRO A  26      19.768   0.109  11.123  1.00 65.02           H  
ATOM    378  C   PRO A  26      18.467  -0.293   9.446  1.00 65.02           C  
ATOM    379  CB  PRO A  26      17.777   0.688  11.706  1.00 65.02           C  
ATOM    380  HB2 PRO A  26      17.037  -0.108  11.627  1.00 65.02           H  
ATOM    381  HB3 PRO A  26      18.221   0.691  12.702  1.00 65.02           H  
ATOM    382  O   PRO A  26      17.893   0.261   8.494  1.00 65.02           O  
ATOM    383  CG  PRO A  26      17.163   2.059  11.424  1.00 65.02           C  
ATOM    384  HG2 PRO A  26      16.739   2.505  12.324  1.00 65.02           H  
ATOM    385  HG3 PRO A  26      16.403   1.961  10.650  1.00 65.02           H  
ATOM    386  CD  PRO A  26      18.336   2.875  10.887  1.00 65.02           C  
ATOM    387  HD2 PRO A  26      18.861   3.357  11.711  1.00 65.02           H  
ATOM    388  HD3 PRO A  26      17.965   3.623  10.186  1.00 65.02           H  
ATOM    389  N   PRO A  27      18.745  -1.610   9.455  1.00 83.38           N  
ATOM    390  CA  PRO A  27      18.436  -2.490   8.335  1.00 83.38           C  
ATOM    391  HA  PRO A  27      18.939  -2.128   7.438  1.00 83.38           H  
ATOM    392  C   PRO A  27      16.929  -2.538   8.063  1.00 83.38           C  
ATOM    393  CB  PRO A  27      19.013  -3.861   8.707  1.00 83.38           C  
ATOM    394  HB2 PRO A  27      18.419  -4.684   8.310  1.00 83.38           H  
ATOM    395  HB3 PRO A  27      20.041  -3.931   8.352  1.00 83.38           H  
ATOM    396  O   PRO A  27      16.106  -2.274   8.944  1.00 83.38           O  
ATOM    397  CG  PRO A  27      19.002  -3.842  10.234  1.00 83.38           C  
ATOM    398  HG2 PRO A  27      18.009  -4.109  10.595  1.00 83.38           H  
ATOM    399  HG3 PRO A  27      19.755  -4.510  10.654  1.00 83.38           H  
ATOM    400  CD  PRO A  27      19.292  -2.379  10.564  1.00 83.38           C  
ATOM    401  HD2 PRO A  27      20.369  -2.219  10.619  1.00 83.38           H  
ATOM    402  HD3 PRO A  27      18.821  -2.112  11.510  1.00 83.38           H  
ATOM    403  N   VAL A  28      16.575  -2.840   6.815  1.00 89.62           N  
ATOM    404  H   VAL A  28      17.295  -3.124   6.166  1.00 89.62           H  
ATOM    405  CA  VAL A  28      15.184  -3.118   6.440  1.00 89.62           C  
ATOM    406  HA  VAL A  28      14.554  -2.308   6.808  1.00 89.62           H  
ATOM    407  C   VAL A  28      14.700  -4.397   7.119  1.00 89.62           C  
ATOM    408  CB  VAL A  28      14.998  -3.203   4.915  1.00 89.62           C  
ATOM    409  HB  VAL A  28      13.941  -3.378   4.717  1.00 89.62           H  
ATOM    410  O   VAL A  28      15.505  -5.247   7.496  1.00 89.62           O  
ATOM    411  CG1 VAL A  28      15.381  -1.871   4.263  1.00 89.62           C  
ATOM    412 HG11 VAL A  28      16.454  -1.697   4.344  1.00 89.62           H  
ATOM    413 HG12 VAL A  28      14.842  -1.061   4.755  1.00 89.62           H  
ATOM    414 HG13 VAL A  28      15.109  -1.905   3.208  1.00 89.62           H  
ATOM    415  CG2 VAL A  28      15.808  -4.322   4.251  1.00 89.62           C  
ATOM    416 HG21 VAL A  28      15.591  -4.347   3.183  1.00 89.62           H  
ATOM    417 HG22 VAL A  28      16.878  -4.177   4.397  1.00 89.62           H  
ATOM    418 HG23 VAL A  28      15.518  -5.287   4.665  1.00 89.62           H  
ATOM    419  N   GLN A  29      13.389  -4.511   7.290  1.00 93.70           N  
ATOM    420  H   GLN A  29      12.778  -3.782   6.950  1.00 93.70           H  
ATOM    421  CA  GLN A  29      12.739  -5.659   7.905  1.00 93.70           C  
ATOM    422  HA  GLN A  29      13.474  -6.436   8.114  1.00 93.70           H  
ATOM    423  C   GLN A  29      11.708  -6.253   6.952  1.00 93.70           C  
ATOM    424  CB  GLN A  29      12.089  -5.238   9.227  1.00 93.70           C  
ATOM    425  HB2 GLN A  29      11.433  -4.389   9.036  1.00 93.70           H  
ATOM    426  HB3 GLN A  29      11.491  -6.064   9.614  1.00 93.70           H  
ATOM    427  O   GLN A  29      11.092  -5.534   6.156  1.00 93.70           O  
ATOM    428  CG  GLN A  29      13.131  -4.851  10.285  1.00 93.70           C  
ATOM    429  HG2 GLN A  29      13.741  -5.726  10.512  1.00 93.70           H  
ATOM    430  HG3 GLN A  29      13.785  -4.068   9.903  1.00 93.70           H  
ATOM    431  CD  GLN A  29      12.492  -4.339  11.566  1.00 93.70           C  
ATOM    432  NE2 GLN A  29      13.196  -4.370  12.674  1.00 93.70           N  
ATOM    433 HE21 GLN A  29      14.091  -4.839  12.671  1.00 93.70           H  
ATOM    434 HE22 GLN A  29      12.693  -4.162  13.524  1.00 93.70           H  
ATOM    435  OE1 GLN A  29      11.370  -3.861  11.605  1.00 93.70           O  
ATOM    436  N   TYR A  30      11.526  -7.560   7.094  1.00 94.97           N  
ATOM    437  H   TYR A  30      12.043  -8.053   7.808  1.00 94.97           H  
ATOM    438  CA  TYR A  30      10.657  -8.391   6.282  1.00 94.97           C  
ATOM    439  HA  TYR A  30      10.187  -7.792   5.501  1.00 94.97           H  
ATOM    440  C   TYR A  30       9.590  -9.047   7.166  1.00 94.97           C  
ATOM    441  CB  TYR A  30      11.522  -9.446   5.597  1.00 94.97           C  
ATOM    442  HB2 TYR A  30      12.124  -9.969   6.341  1.00 94.97           H  
ATOM    443  HB3 TYR A  30      10.863 -10.192   5.152  1.00 94.97           H  
ATOM    444  O   TYR A  30       9.937  -9.544   8.244  1.00 94.97           O  
ATOM    445  CG  TYR A  30      12.419  -8.873   4.521  1.00 94.97           C  
ATOM    446  CD1 TYR A  30      11.875  -8.526   3.273  1.00 94.97           C  
ATOM    447  HD1 TYR A  30      10.835  -8.729   3.065  1.00 94.97           H  
ATOM    448  CD2 TYR A  30      13.790  -8.676   4.772  1.00 94.97           C  
ATOM    449  HD2 TYR A  30      14.206  -8.976   5.722  1.00 94.97           H  
ATOM    450  CE1 TYR A  30      12.696  -7.967   2.280  1.00 94.97           C  
ATOM    451  HE1 TYR A  30      12.272  -7.735   1.314  1.00 94.97           H  
ATOM    452  CE2 TYR A  30      14.619  -8.134   3.773  1.00 94.97           C  
ATOM    453  HE2 TYR A  30      15.676  -8.010   3.958  1.00 94.97           H  
ATOM    454  OH  TYR A  30      14.887  -7.239   1.576  1.00 94.97           O  
ATOM    455  HH  TYR A  30      15.807  -7.453   1.750  1.00 94.97           H  
ATOM    456  CZ  TYR A  30      14.072  -7.771   2.523  1.00 94.97           C  
ATOM    457  N   PRO A  31       8.309  -9.057   6.750  1.00 94.58           N  
ATOM    458  CA  PRO A  31       7.244  -9.776   7.448  1.00 94.58           C  
ATOM    459  HA  PRO A  31       7.039  -9.274   8.394  1.00 94.58           H  
ATOM    460  C   PRO A  31       7.556 -11.247   7.733  1.00 94.58           C  
ATOM    461  CB  PRO A  31       6.023  -9.656   6.535  1.00 94.58           C  
ATOM    462  HB2 PRO A  31       6.049 -10.424   5.763  1.00 94.58           H  
ATOM    463  HB3 PRO A  31       5.089  -9.705   7.096  1.00 94.58           H  
ATOM    464  O   PRO A  31       7.189 -11.736   8.800  1.00 94.58           O  
ATOM    465  CG  PRO A  31       6.238  -8.292   5.895  1.00 94.58           C  
ATOM    466  HG2 PRO A  31       5.966  -7.522   6.617  1.00 94.58           H  
ATOM    467  HG3 PRO A  31       5.687  -8.178   4.962  1.00 94.58           H  
ATOM    468  CD  PRO A  31       7.741  -8.240   5.685  1.00 94.58           C  
ATOM    469  HD2 PRO A  31       7.980  -8.647   4.703  1.00 94.58           H  
ATOM    470  HD3 PRO A  31       8.084  -7.207   5.745  1.00 94.58           H  
ATOM    471  N   SER A  32       8.296 -11.926   6.848  1.00 93.88           N  
ATOM    472  H   SER A  32       8.573 -11.471   5.990  1.00 93.88           H  
ATOM    473  CA  SER A  32       8.716 -13.325   7.033  1.00 93.88           C  
ATOM    474  HA  SER A  32       7.841 -13.975   7.007  1.00 93.88           H  
ATOM    475  C   SER A  32       9.427 -13.582   8.361  1.00 93.88           C  
ATOM    476  CB  SER A  32       9.631 -13.750   5.886  1.00 93.88           C  
ATOM    477  HB2 SER A  32       9.933 -14.789   6.022  1.00 93.88           H  
ATOM    478  HB3 SER A  32       9.093 -13.663   4.943  1.00 93.88           H  
ATOM    479  O   SER A  32       9.199 -14.607   8.998  1.00 93.88           O  
ATOM    480  OG  SER A  32      10.778 -12.923   5.853  1.00 93.88           O  
ATOM    481  HG  SER A  32      10.804 -12.569   4.961  1.00 93.88           H  
ATOM    482  N   THR A  33      10.231 -12.627   8.838  1.00 94.66           N  
ATOM    483  H   THR A  33      10.342 -11.793   8.280  1.00 94.66           H  
ATOM    484  CA  THR A  33      10.911 -12.734  10.137  1.00 94.66           C  
ATOM    485  HA  THR A  33      11.476 -13.666  10.172  1.00 94.66           H  
ATOM    486  C   THR A  33       9.909 -12.758  11.291  1.00 94.66           C  
ATOM    487  CB  THR A  33      11.873 -11.555  10.327  1.00 94.66           C  
ATOM    488  HB  THR A  33      11.299 -10.629  10.368  1.00 94.66           H  
ATOM    489  O   THR A  33      10.108 -13.476  12.270  1.00 94.66           O  
ATOM    490  CG2 THR A  33      12.719 -11.666  11.596  1.00 94.66           C  
ATOM    491 HG21 THR A  33      13.246 -12.620  11.607  1.00 94.66           H  
ATOM    492 HG22 THR A  33      13.443 -10.852  11.623  1.00 94.66           H  
ATOM    493 HG23 THR A  33      12.083 -11.598  12.479  1.00 94.66           H  
ATOM    494  OG1 THR A  33      12.766 -11.473   9.239  1.00 94.66           O  
ATOM    495  HG1 THR A  33      12.458 -12.094   8.576  1.00 94.66           H  
ATOM    496  N   TRP A  34       8.819 -11.993  11.184  1.00 95.47           N  
ATOM    497  H   TRP A  34       8.637 -11.527  10.307  1.00 95.47           H  
ATOM    498  CA  TRP A  34       7.748 -12.028  12.175  1.00 95.47           C  
ATOM    499  HA  TRP A  34       8.195 -11.998  13.169  1.00 95.47           H  
ATOM    500  C   TRP A  34       6.961 -13.339  12.091  1.00 95.47           C  
ATOM    501  CB  TRP A  34       6.843 -10.797  12.042  1.00 95.47           C  
ATOM    502  HB2 TRP A  34       7.454  -9.897  12.098  1.00 95.47           H  
ATOM    503  HB3 TRP A  34       6.354 -10.809  11.068  1.00 95.47           H  
ATOM    504  O   TRP A  34       6.746 -13.953  13.133  1.00 95.47           O  
ATOM    505  CG  TRP A  34       5.783 -10.727  13.098  1.00 95.47           C  
ATOM    506  CD1 TRP A  34       5.888 -10.109  14.295  1.00 95.47           C  
ATOM    507  HD1 TRP A  34       6.757  -9.562  14.631  1.00 95.47           H  
ATOM    508  CD2 TRP A  34       4.474 -11.371  13.101  1.00 95.47           C  
ATOM    509  CE2 TRP A  34       3.837 -11.114  14.349  1.00 95.47           C  
ATOM    510  CE3 TRP A  34       3.765 -12.150  12.168  1.00 95.47           C  
ATOM    511  HE3 TRP A  34       4.225 -12.347  11.212  1.00 95.47           H  
ATOM    512  NE1 TRP A  34       4.749 -10.349  15.043  1.00 95.47           N  
ATOM    513  HE1 TRP A  34       4.664 -10.130  16.025  1.00 95.47           H  
ATOM    514  CH2 TRP A  34       1.895 -12.410  13.719  1.00 95.47           C  
ATOM    515  HH2 TRP A  34       0.937 -12.847  13.957  1.00 95.47           H  
ATOM    516  CZ2 TRP A  34       2.573 -11.627  14.669  1.00 95.47           C  
ATOM    517  HZ2 TRP A  34       2.142 -11.462  15.645  1.00 95.47           H  
ATOM    518  CZ3 TRP A  34       2.486 -12.656  12.468  1.00 95.47           C  
ATOM    519  HZ3 TRP A  34       1.959 -13.264  11.747  1.00 95.47           H  
ATOM    520  N   PHE A  35       6.614 -13.798  10.880  1.00 94.32           N  
ATOM    521  H   PHE A  35       6.818 -13.228  10.072  1.00 94.32           H  
ATOM    522  CA  PHE A  35       5.899 -15.065  10.658  1.00 94.32           C  
ATOM    523  HA  PHE A  35       4.942 -15.032  11.178  1.00 94.32           H  
ATOM    524  C   PHE A  35       6.653 -16.259  11.251  1.00 94.32           C  
ATOM    525  CB  PHE A  35       5.646 -15.270   9.149  1.00 94.32           C  
ATOM    526  HB2 PHE A  35       5.167 -16.238   9.008  1.00 94.32           H  
ATOM    527  HB3 PHE A  35       6.607 -15.313   8.637  1.00 94.32           H  
ATOM    528  O   PHE A  35       6.076 -17.045  11.992  1.00 94.32           O  
ATOM    529  CG  PHE A  35       4.777 -14.219   8.474  1.00 94.32           C  
ATOM    530  CD1 PHE A  35       3.649 -13.696   9.131  1.00 94.32           C  
ATOM    531  HD1 PHE A  35       3.371 -14.077  10.102  1.00 94.32           H  
ATOM    532  CD2 PHE A  35       5.063 -13.780   7.167  1.00 94.32           C  
ATOM    533  HD2 PHE A  35       5.856 -14.242   6.597  1.00 94.32           H  
ATOM    534  CE1 PHE A  35       2.870 -12.691   8.538  1.00 94.32           C  
ATOM    535  HE1 PHE A  35       2.012 -12.298   9.063  1.00 94.32           H  
ATOM    536  CE2 PHE A  35       4.285 -12.776   6.568  1.00 94.32           C  
ATOM    537  HE2 PHE A  35       4.502 -12.461   5.557  1.00 94.32           H  
ATOM    538  CZ  PHE A  35       3.193 -12.221   7.255  1.00 94.32           C  
ATOM    539  HZ  PHE A  35       2.579 -11.474   6.775  1.00 94.32           H  
ATOM    540  N   GLN A  36       7.967 -16.341  11.027  1.00 94.42           N  
ATOM    541  H   GLN A  36       8.387 -15.676  10.394  1.00 94.42           H  
ATOM    542  CA  GLN A  36       8.812 -17.396  11.600  1.00 94.42           C  
ATOM    543  HA  GLN A  36       8.415 -18.371  11.313  1.00 94.42           H  
ATOM    544  C   GLN A  36       8.855 -17.354  13.133  1.00 94.42           C  
ATOM    545  CB  GLN A  36      10.235 -17.246  11.051  1.00 94.42           C  
ATOM    546  HB2 GLN A  36      10.908 -17.892  11.614  1.00 94.42           H  
ATOM    547  HB3 GLN A  36      10.558 -16.214  11.188  1.00 94.42           H  
ATOM    548  O   GLN A  36       8.830 -18.395  13.783  1.00 94.42           O  
ATOM    549  CG  GLN A  36      10.335 -17.626   9.567  1.00 94.42           C  
ATOM    550  HG2 GLN A  36       9.541 -17.141   9.000  1.00 94.42           H  
ATOM    551  HG3 GLN A  36      10.204 -18.703   9.464  1.00 94.42           H  
ATOM    552  CD  GLN A  36      11.672 -17.232   8.948  1.00 94.42           C  
ATOM    553  NE2 GLN A  36      11.814 -17.376   7.650  1.00 94.42           N  
ATOM    554 HE21 GLN A  36      11.043 -17.710   7.088  1.00 94.42           H  
ATOM    555 HE22 GLN A  36      12.694 -17.078   7.255  1.00 94.42           H  
ATOM    556  OE1 GLN A  36      12.611 -16.791   9.595  1.00 94.42           O  
ATOM    557  N   ALA A  37       8.922 -16.156  13.721  1.00 95.55           N  
ATOM    558  H   ALA A  37       8.941 -15.331  13.139  1.00 95.55           H  
ATOM    559  CA  ALA A  37       8.963 -15.991  15.173  1.00 95.55           C  
ATOM    560  HA  ALA A  37       9.657 -16.724  15.586  1.00 95.55           H  
ATOM    561  C   ALA A  37       7.604 -16.241  15.857  1.00 95.55           C  
ATOM    562  CB  ALA A  37       9.512 -14.592  15.473  1.00 95.55           C  
ATOM    563  HB1 ALA A  37       9.539 -14.436  16.552  1.00 95.55           H  
ATOM    564  HB2 ALA A  37       8.875 -13.835  15.014  1.00 95.55           H  
ATOM    565  HB3 ALA A  37      10.521 -14.500  15.070  1.00 95.55           H  
ATOM    566  O   ALA A  37       7.574 -16.516  17.054  1.00 95.55           O  
ATOM    567  N   HIS A  38       6.500 -16.148  15.110  1.00 95.13           N  
ATOM    568  H   HIS A  38       6.612 -15.925  14.131  1.00 95.13           H  
ATOM    569  CA  HIS A  38       5.124 -16.225  15.610  1.00 95.13           C  
ATOM    570  HA  HIS A  38       5.136 -16.600  16.633  1.00 95.13           H  
ATOM    571  C   HIS A  38       4.299 -17.224  14.785  1.00 95.13           C  
ATOM    572  CB  HIS A  38       4.493 -14.821  15.633  1.00 95.13           C  
ATOM    573  HB2 HIS A  38       4.392 -14.457  14.611  1.00 95.13           H  
ATOM    574  HB3 HIS A  38       3.494 -14.873  16.066  1.00 95.13           H  
ATOM    575  O   HIS A  38       3.147 -16.957  14.446  1.00 95.13           O  
ATOM    576  CG  HIS A  38       5.267 -13.810  16.428  1.00 95.13           C  
ATOM    577  CD2 HIS A  38       5.040 -13.391  17.712  1.00 95.13           C  
ATOM    578  HD2 HIS A  38       4.252 -13.741  18.363  1.00 95.13           H  
ATOM    579  ND1 HIS A  38       6.347 -13.119  15.954  1.00 95.13           N  
ATOM    580  HD1 HIS A  38       6.710 -13.227  15.017  1.00 95.13           H  
ATOM    581  CE1 HIS A  38       6.787 -12.315  16.932  1.00 95.13           C  
ATOM    582  HE1 HIS A  38       7.638 -11.655  16.851  1.00 95.13           H  
ATOM    583  NE2 HIS A  38       6.008 -12.419  18.019  1.00 95.13           N  
ATOM    584  N   ALA A  39       4.893 -18.361  14.415  1.00 94.10           N  
ATOM    585  H   ALA A  39       5.861 -18.512  14.660  1.00 94.10           H  
ATOM    586  CA  ALA A  39       4.233 -19.360  13.578  1.00 94.10           C  
ATOM    587  HA  ALA A  39       3.995 -18.899  12.620  1.00 94.10           H  
ATOM    588  C   ALA A  39       2.923 -19.841  14.228  1.00 94.10           C  
ATOM    589  CB  ALA A  39       5.205 -20.514  13.316  1.00 94.10           C  
ATOM    590  HB1 ALA A  39       4.751 -21.217  12.617  1.00 94.10           H  
ATOM    591  HB2 ALA A  39       6.126 -20.130  12.876  1.00 94.10           H  
ATOM    592  HB3 ALA A  39       5.431 -21.034  14.247  1.00 94.10           H  
ATOM    593  O   ALA A  39       2.885 -20.148  15.424  1.00 94.10           O  
ATOM    594  N   GLY A  40       1.832 -19.847  13.457  1.00 93.76           N  
ATOM    595  H   GLY A  40       1.920 -19.595  12.483  1.00 93.76           H  
ATOM    596  CA  GLY A  40       0.497 -20.212  13.937  1.00 93.76           C  
ATOM    597  HA2 GLY A  40      -0.156 -20.352  13.075  1.00 93.76           H  
ATOM    598  HA3 GLY A  40       0.561 -21.160  14.472  1.00 93.76           H  
ATOM    599  C   GLY A  40      -0.165 -19.185  14.863  1.00 93.76           C  
ATOM    600  O   GLY A  40      -1.242 -19.456  15.396  1.00 93.76           O  
ATOM    601  N   GLN A  41       0.442 -18.011  15.073  1.00 95.36           N  
ATOM    602  H   GLN A  41       1.325 -17.835  14.615  1.00 95.36           H  
ATOM    603  CA  GLN A  41      -0.104 -16.961  15.933  1.00 95.36           C  
ATOM    604  HA  GLN A  41      -0.904 -17.388  16.537  1.00 95.36           H  
ATOM    605  C   GLN A  41      -0.714 -15.816  15.122  1.00 95.36           C  
ATOM    606  CB  GLN A  41       0.944 -16.431  16.917  1.00 95.36           C  
ATOM    607  HB2 GLN A  41       1.730 -15.939  16.345  1.00 95.36           H  
ATOM    608  HB3 GLN A  41       0.474 -15.685  17.559  1.00 95.36           H  
ATOM    609  O   GLN A  41      -0.261 -15.455  14.030  1.00 95.36           O  
ATOM    610  CG  GLN A  41       1.558 -17.524  17.804  1.00 95.36           C  
ATOM    611  HG2 GLN A  41       2.046 -18.271  17.178  1.00 95.36           H  
ATOM    612  HG3 GLN A  41       0.764 -18.015  18.367  1.00 95.36           H  
ATOM    613  CD  GLN A  41       2.594 -16.989  18.787  1.00 95.36           C  
ATOM    614  NE2 GLN A  41       3.190 -17.849  19.581  1.00 95.36           N  
ATOM    615 HE21 GLN A  41       3.904 -17.463  20.183  1.00 95.36           H  
ATOM    616 HE22 GLN A  41       3.009 -18.838  19.481  1.00 95.36           H  
ATOM    617  OE1 GLN A  41       2.908 -15.814  18.864  1.00 95.36           O  
ATOM    618  N   LYS A  42      -1.752 -15.216  15.707  1.00 96.66           N  
ATOM    619  H   LYS A  42      -1.982 -15.515  16.644  1.00 96.66           H  
ATOM    620  CA  LYS A  42      -2.403 -14.005  15.205  1.00 96.66           C  
ATOM    621  HA  LYS A  42      -2.304 -13.973  14.120  1.00 96.66           H  
ATOM    622  C   LYS A  42      -1.696 -12.776  15.765  1.00 96.66           C  
ATOM    623  CB  LYS A  42      -3.900 -14.020  15.559  1.00 96.66           C  
ATOM    624  HB2 LYS A  42      -4.366 -13.097  15.213  1.00 96.66           H  
ATOM    625  HB3 LYS A  42      -4.012 -14.078  16.642  1.00 96.66           H  
ATOM    626  O   LYS A  42      -1.004 -12.841  16.776  1.00 96.66           O  
ATOM    627  CG  LYS A  42      -4.614 -15.212  14.907  1.00 96.66           C  
ATOM    628  HG2 LYS A  42      -4.522 -15.135  13.824  1.00 96.66           H  
ATOM    629  HG3 LYS A  42      -4.137 -16.139  15.229  1.00 96.66           H  
ATOM    630  CD  LYS A  42      -6.097 -15.287  15.283  1.00 96.66           C  
ATOM    631  HD2 LYS A  42      -6.208 -15.304  16.368  1.00 96.66           H  
ATOM    632  HD3 LYS A  42      -6.611 -14.416  14.875  1.00 96.66           H  
ATOM    633  CE  LYS A  42      -6.653 -16.585  14.677  1.00 96.66           C  
ATOM    634  HE2 LYS A  42      -6.434 -16.577  13.609  1.00 96.66           H  
ATOM    635  HE3 LYS A  42      -6.120 -17.433  15.106  1.00 96.66           H  
ATOM    636  NZ  LYS A  42      -8.112 -16.756  14.871  1.00 96.66           N  
ATOM    637  HZ1 LYS A  42      -8.353 -16.844  15.848  1.00 96.66           H  
ATOM    638  HZ2 LYS A  42      -8.594 -15.956  14.486  1.00 96.66           H  
ATOM    639  HZ3 LYS A  42      -8.423 -17.577  14.371  1.00 96.66           H  
ATOM    640  N   VAL A  43      -1.899 -11.629  15.132  1.00 96.69           N  
ATOM    641  H   VAL A  43      -2.479 -11.634  14.305  1.00 96.69           H  
ATOM    642  CA  VAL A  43      -1.403 -10.354  15.667  1.00 96.69           C  
ATOM    643  HA  VAL A  43      -0.338 -10.470  15.869  1.00 96.69           H  
ATOM    644  C   VAL A  43      -2.084 -10.013  16.996  1.00 96.69           C  
ATOM    645  CB  VAL A  43      -1.567  -9.215  14.649  1.00 96.69           C  
ATOM    646  HB  VAL A  43      -1.248  -8.284  15.117  1.00 96.69           H  
ATOM    647  O   VAL A  43      -3.308 -10.072  17.097  1.00 96.69           O  
ATOM    648  CG1 VAL A  43      -0.647  -9.471  13.452  1.00 96.69           C  
ATOM    649 HG11 VAL A  43       0.381  -9.605  13.789  1.00 96.69           H  
ATOM    650 HG12 VAL A  43      -0.683  -8.619  12.773  1.00 96.69           H  
ATOM    651 HG13 VAL A  43      -0.960 -10.363  12.910  1.00 96.69           H  
ATOM    652  CG2 VAL A  43      -3.011  -9.039  14.153  1.00 96.69           C  
ATOM    653 HG21 VAL A  43      -3.049  -8.313  13.341  1.00 96.69           H  
ATOM    654 HG22 VAL A  43      -3.650  -8.685  14.962  1.00 96.69           H  
ATOM    655 HG23 VAL A  43      -3.413  -9.977  13.771  1.00 96.69           H  
ATOM    656  N   SER A  44      -1.304  -9.626  18.005  1.00 96.81           N  
ATOM    657  H   SER A  44      -0.315  -9.825  17.951  1.00 96.81           H  
ATOM    658  CA  SER A  44      -1.841  -9.261  19.320  1.00 96.81           C  
ATOM    659  HA  SER A  44      -2.665  -9.938  19.548  1.00 96.81           H  
ATOM    660  C   SER A  44      -2.353  -7.822  19.383  1.00 96.81           C  
ATOM    661  CB  SER A  44      -0.806  -9.458  20.425  1.00 96.81           C  
ATOM    662  HB2 SER A  44       0.056  -8.814  20.253  1.00 96.81           H  
ATOM    663  HB3 SER A  44      -1.262  -9.185  21.376  1.00 96.81           H  
ATOM    664  O   SER A  44      -1.681  -6.894  18.908  1.00 96.81           O  
ATOM    665  OG  SER A  44      -0.382 -10.798  20.481  1.00 96.81           O  
ATOM    666  HG  SER A  44      -0.151 -10.964  21.398  1.00 96.81           H  
ATOM    667  N   ILE A  45      -3.504  -7.626  20.026  1.00 98.28           N  
ATOM    668  H   ILE A  45      -4.000  -8.449  20.338  1.00 98.28           H  
ATOM    669  CA  ILE A  45      -4.095  -6.332  20.387  1.00 98.28           C  
ATOM    670  HA  ILE A  45      -3.373  -5.538  20.196  1.00 98.28           H  
ATOM    671  C   ILE A  45      -4.401  -6.352  21.884  1.00 98.28           C  
ATOM    672  CB  ILE A  45      -5.372  -6.039  19.564  1.00 98.28           C  
ATOM    673  HB  ILE A  45      -6.110  -6.812  19.777  1.00 98.28           H  
ATOM    674  O   ILE A  45      -5.089  -7.248  22.369  1.00 98.28           O  
ATOM    675  CG1 ILE A  45      -5.062  -6.062  18.050  1.00 98.28           C  
ATOM    676 HG12 ILE A  45      -4.640  -7.031  17.782  1.00 98.28           H  
ATOM    677 HG13 ILE A  45      -4.319  -5.296  17.829  1.00 98.28           H  
ATOM    678  CG2 ILE A  45      -5.953  -4.670  19.967  1.00 98.28           C  
ATOM    679 HG21 ILE A  45      -5.230  -3.885  19.747  1.00 98.28           H  
ATOM    680 HG22 ILE A  45      -6.205  -4.650  21.027  1.00 98.28           H  
ATOM    681 HG23 ILE A  45      -6.871  -4.470  19.414  1.00 98.28           H  
ATOM    682  CD1 ILE A  45      -6.280  -5.843  17.145  1.00 98.28           C  
ATOM    683 HD11 ILE A  45      -6.012  -6.077  16.114  1.00 98.28           H  
ATOM    684 HD12 ILE A  45      -6.598  -4.802  17.186  1.00 98.28           H  
ATOM    685 HD13 ILE A  45      -7.098  -6.493  17.454  1.00 98.28           H  
ATOM    686  N   THR A  46      -3.900  -5.361  22.618  1.00 97.83           N  
ATOM    687  H   THR A  46      -3.369  -4.634  22.160  1.00 97.83           H  
ATOM    688  CA  THR A  46      -4.052  -5.304  24.075  1.00 97.83           C  
ATOM    689  HA  THR A  46      -4.145  -6.325  24.443  1.00 97.83           H  
ATOM    690  C   THR A  46      -5.308  -4.527  24.479  1.00 97.83           C  
ATOM    691  CB  THR A  46      -2.815  -4.692  24.739  1.00 97.83           C  
ATOM    692  HB  THR A  46      -2.809  -3.618  24.556  1.00 97.83           H  
ATOM    693  O   THR A  46      -5.519  -3.406  24.014  1.00 97.83           O  
ATOM    694  CG2 THR A  46      -2.800  -4.934  26.241  1.00 97.83           C  
ATOM    695 HG21 THR A  46      -1.886  -4.524  26.672  1.00 97.83           H  
ATOM    696 HG22 THR A  46      -2.833  -6.008  26.425  1.00 97.83           H  
ATOM    697 HG23 THR A  46      -3.667  -4.466  26.705  1.00 97.83           H  
ATOM    698  OG1 THR A  46      -1.609  -5.226  24.236  1.00 97.83           O  
ATOM    699  HG1 THR A  46      -1.607  -6.176  24.373  1.00 97.83           H  
ATOM    700  N   ILE A  47      -6.104  -5.089  25.390  1.00 97.11           N  
ATOM    701  H   ILE A  47      -5.837  -5.995  25.750  1.00 97.11           H  
ATOM    702  CA  ILE A  47      -7.360  -4.523  25.908  1.00 97.11           C  
ATOM    703  HA  ILE A  47      -7.403  -3.461  25.666  1.00 97.11           H  
ATOM    704  C   ILE A  47      -7.433  -4.633  27.437  1.00 97.11           C  
ATOM    705  CB  ILE A  47      -8.581  -5.211  25.259  1.00 97.11           C  
ATOM    706  HB  ILE A  47      -9.477  -4.814  25.736  1.00 97.11           H  
ATOM    707  O   ILE A  47      -6.699  -5.404  28.049  1.00 97.11           O  
ATOM    708  CG1 ILE A  47      -8.562  -6.742  25.470  1.00 97.11           C  
ATOM    709 HG12 ILE A  47      -8.205  -6.978  26.473  1.00 97.11           H  
ATOM    710 HG13 ILE A  47      -7.881  -7.204  24.757  1.00 97.11           H  
ATOM    711  CG2 ILE A  47      -8.655  -4.848  23.764  1.00 97.11           C  
ATOM    712 HG21 ILE A  47      -8.606  -3.765  23.648  1.00 97.11           H  
ATOM    713 HG22 ILE A  47      -7.818  -5.292  23.226  1.00 97.11           H  
ATOM    714 HG23 ILE A  47      -9.591  -5.201  23.331  1.00 97.11           H  
ATOM    715  CD1 ILE A  47      -9.946  -7.372  25.326  1.00 97.11           C  
ATOM    716 HD11 ILE A  47      -9.863  -8.457  25.397  1.00 97.11           H  
ATOM    717 HD12 ILE A  47     -10.599  -7.014  26.122  1.00 97.11           H  
ATOM    718 HD13 ILE A  47     -10.374  -7.103  24.360  1.00 97.11           H  
ATOM    719  N   TYR A  48      -8.322  -3.873  28.071  1.00 95.77           N  
ATOM    720  H   TYR A  48      -8.956  -3.306  27.525  1.00 95.77           H  
ATOM    721  CA  TYR A  48      -8.574  -3.984  29.504  1.00 95.77           C  
ATOM    722  HA  TYR A  48      -7.628  -4.197  30.001  1.00 95.77           H  
ATOM    723  C   TYR A  48      -9.508  -5.150  29.819  1.00 95.77           C  
ATOM    724  CB  TYR A  48      -9.117  -2.661  30.062  1.00 95.77           C  
ATOM    725  HB2 TYR A  48      -9.963  -2.332  29.458  1.00 95.77           H  
ATOM    726  HB3 TYR A  48      -9.480  -2.831  31.076  1.00 95.77           H  
ATOM    727  O   TYR A  48     -10.593  -5.263  29.248  1.00 95.77           O  
ATOM    728  CG  TYR A  48      -8.063  -1.576  30.125  1.00 95.77           C  
ATOM    729  CD1 TYR A  48      -6.894  -1.812  30.872  1.00 95.77           C  
ATOM    730  HD1 TYR A  48      -6.775  -2.738  31.415  1.00 95.77           H  
ATOM    731  CD2 TYR A  48      -8.223  -0.360  29.432  1.00 95.77           C  
ATOM    732  HD2 TYR A  48      -9.126  -0.174  28.870  1.00 95.77           H  
ATOM    733  CE1 TYR A  48      -5.868  -0.859  30.904  1.00 95.77           C  
ATOM    734  HE1 TYR A  48      -4.969  -1.069  31.465  1.00 95.77           H  
ATOM    735  CE2 TYR A  48      -7.197   0.606  29.475  1.00 95.77           C  
ATOM    736  HE2 TYR A  48      -7.288   1.552  28.962  1.00 95.77           H  
ATOM    737  OH  TYR A  48      -5.004   1.251  30.244  1.00 95.77           O  
ATOM    738  HH  TYR A  48      -4.391   1.061  30.958  1.00 95.77           H  
ATOM    739  CZ  TYR A  48      -6.018   0.351  30.206  1.00 95.77           C  
ATOM    740  N   GLN A  49      -9.102  -5.978  30.781  1.00 91.88           N  
ATOM    741  H   GLN A  49      -8.179  -5.853  31.171  1.00 91.88           H  
ATOM    742  CA  GLN A  49      -9.916  -7.077  31.292  1.00 91.88           C  
ATOM    743  HA  GLN A  49     -10.171  -7.725  30.453  1.00 91.88           H  
ATOM    744  C   GLN A  49     -11.221  -6.570  31.923  1.00 91.88           C  
ATOM    745  CB  GLN A  49      -9.097  -7.917  32.287  1.00 91.88           C  
ATOM    746  HB2 GLN A  49      -9.619  -8.857  32.463  1.00 91.88           H  
ATOM    747  HB3 GLN A  49      -8.131  -8.147  31.838  1.00 91.88           H  
ATOM    748  O   GLN A  49     -11.287  -5.449  32.446  1.00 91.88           O  
ATOM    749  CG  GLN A  49      -8.848  -7.230  33.641  1.00 91.88           C  
ATOM    750  HG2 GLN A  49      -9.797  -7.094  34.160  1.00 91.88           H  
ATOM    751  HG3 GLN A  49      -8.405  -6.248  33.476  1.00 91.88           H  
ATOM    752  CD  GLN A  49      -7.923  -8.034  34.549  1.00 91.88           C  
ATOM    753  NE2 GLN A  49      -7.703  -7.593  35.769  1.00 91.88           N  
ATOM    754 HE21 GLN A  49      -7.038  -8.140  36.297  1.00 91.88           H  
ATOM    755 HE22 GLN A  49      -8.160  -6.776  36.148  1.00 91.88           H  
ATOM    756  OE1 GLN A  49      -7.375  -9.061  34.207  1.00 91.88           O  
ATOM    757  N   ASN A  50     -12.250  -7.423  31.931  1.00 86.48           N  
ATOM    758  H   ASN A  50     -12.106  -8.330  31.511  1.00 86.48           H  
ATOM    759  CA  ASN A  50     -13.527  -7.181  32.619  1.00 86.48           C  
ATOM    760  HA  ASN A  50     -14.231  -7.931  32.256  1.00 86.48           H  
ATOM    761  C   ASN A  50     -14.173  -5.818  32.294  1.00 86.48           C  
ATOM    762  CB  ASN A  50     -13.343  -7.417  34.131  1.00 86.48           C  
ATOM    763  HB2 ASN A  50     -12.624  -6.698  34.524  1.00 86.48           H  
ATOM    764  HB3 ASN A  50     -14.293  -7.264  34.643  1.00 86.48           H  
ATOM    765  O   ASN A  50     -14.815  -5.209  33.150  1.00 86.48           O  
ATOM    766  CG  ASN A  50     -12.888  -8.826  34.438  1.00 86.48           C  
ATOM    767  ND2 ASN A  50     -11.917  -8.997  35.304  1.00 86.48           N  
ATOM    768 HD21 ASN A  50     -11.467  -8.211  35.750  1.00 86.48           H  
ATOM    769 HD22 ASN A  50     -11.594  -9.949  35.407  1.00 86.48           H  
ATOM    770  OD1 ASN A  50     -13.400  -9.790  33.906  1.00 86.48           O  
ATOM    771  N   THR A  51     -13.970  -5.316  31.073  1.00 89.34           N  
ATOM    772  H   THR A  51     -13.404  -5.844  30.423  1.00 89.34           H  
ATOM    773  CA  THR A  51     -14.479  -4.018  30.623  1.00 89.34           C  
ATOM    774  HA  THR A  51     -15.191  -3.631  31.353  1.00 89.34           H  
ATOM    775  C   THR A  51     -15.205  -4.200  29.295  1.00 89.34           C  
ATOM    776  CB  THR A  51     -13.341  -2.994  30.507  1.00 89.34           C  
ATOM    777  HB  THR A  51     -12.648  -3.312  29.729  1.00 89.34           H  
ATOM    778  O   THR A  51     -14.605  -4.591  28.299  1.00 89.34           O  
ATOM    779  CG2 THR A  51     -13.872  -1.593  30.199  1.00 89.34           C  
ATOM    780 HG21 THR A  51     -13.034  -0.900  30.124  1.00 89.34           H  
ATOM    781 HG22 THR A  51     -14.411  -1.598  29.251  1.00 89.34           H  
ATOM    782 HG23 THR A  51     -14.538  -1.266  30.998  1.00 89.34           H  
ATOM    783  OG1 THR A  51     -12.631  -2.901  31.725  1.00 89.34           O  
ATOM    784  HG1 THR A  51     -12.194  -3.746  31.854  1.00 89.34           H  
ATOM    785  N   ASN A  52     -16.513  -3.938  29.278  1.00 90.51           N  
ATOM    786  H   ASN A  52     -16.935  -3.574  30.120  1.00 90.51           H  
ATOM    787  CA  ASN A  52     -17.337  -4.033  28.067  1.00 90.51           C  
ATOM    788  HA  ASN A  52     -16.857  -4.725  27.375  1.00 90.51           H  
ATOM    789  C   ASN A  52     -17.423  -2.681  27.326  1.00 90.51           C  
ATOM    790  CB  ASN A  52     -18.702  -4.647  28.441  1.00 90.51           C  
ATOM    791  HB2 ASN A  52     -18.528  -5.599  28.942  1.00 90.51           H  
ATOM    792  HB3 ASN A  52     -19.272  -4.853  27.535  1.00 90.51           H  
ATOM    793  O   ASN A  52     -16.902  -1.666  27.800  1.00 90.51           O  
ATOM    794  CG  ASN A  52     -19.550  -3.763  29.334  1.00 90.51           C  
ATOM    795  ND2 ASN A  52     -20.418  -4.332  30.134  1.00 90.51           N  
ATOM    796 HD21 ASN A  52     -20.525  -5.337  30.138  1.00 90.51           H  
ATOM    797 HD22 ASN A  52     -20.978  -3.722  30.712  1.00 90.51           H  
ATOM    798  OD1 ASN A  52     -19.451  -2.551  29.330  1.00 90.51           O  
ATOM    799  N   ALA A  53     -18.108  -2.649  26.175  1.00 93.51           N  
ATOM    800  H   ALA A  53     -18.549  -3.490  25.831  1.00 93.51           H  
ATOM    801  CA  ALA A  53     -18.214  -1.441  25.354  1.00 93.51           C  
ATOM    802  HA  ALA A  53     -17.207  -1.130  25.073  1.00 93.51           H  
ATOM    803  C   ALA A  53     -18.882  -0.275  26.099  1.00 93.51           C  
ATOM    804  CB  ALA A  53     -18.996  -1.757  24.076  1.00 93.51           C  
ATOM    805  HB1 ALA A  53     -18.772  -1.009  23.315  1.00 93.51           H  
ATOM    806  HB2 ALA A  53     -18.735  -2.746  23.698  1.00 93.51           H  
ATOM    807  HB3 ALA A  53     -20.067  -1.740  24.276  1.00 93.51           H  
ATOM    808  O   ALA A  53     -18.434   0.860  25.984  1.00 93.51           O  
ATOM    809  N   ARG A  54     -19.924  -0.551  26.893  1.00 92.83           N  
ATOM    810  H   ARG A  54     -20.223  -1.515  26.934  1.00 92.83           H  
ATOM    811  CA  ARG A  54     -20.644   0.444  27.712  1.00 92.83           C  
ATOM    812  HA  ARG A  54     -21.047   1.239  27.085  1.00 92.83           H  
ATOM    813  C   ARG A  54     -19.735   1.128  28.724  1.00 92.83           C  
ATOM    814  CB  ARG A  54     -21.789  -0.252  28.456  1.00 92.83           C  
ATOM    815  HB2 ARG A  54     -21.414  -1.114  29.008  1.00 92.83           H  
ATOM    816  HB3 ARG A  54     -22.211   0.435  29.190  1.00 92.83           H  
ATOM    817  O   ARG A  54     -19.663   2.354  28.784  1.00 92.83           O  
ATOM    818  CG  ARG A  54     -22.889  -0.710  27.504  1.00 92.83           C  
ATOM    819  HG2 ARG A  54     -23.291   0.165  26.994  1.00 92.83           H  
ATOM    820  HG3 ARG A  54     -22.490  -1.418  26.778  1.00 92.83           H  
ATOM    821  CD  ARG A  54     -24.006  -1.369  28.304  1.00 92.83           C  
ATOM    822  HD2 ARG A  54     -24.456  -0.611  28.945  1.00 92.83           H  
ATOM    823  HD3 ARG A  54     -23.580  -2.151  28.933  1.00 92.83           H  
ATOM    824  NE  ARG A  54     -25.020  -1.958  27.415  1.00 92.83           N  
ATOM    825  HE  ARG A  54     -24.725  -2.153  26.469  1.00 92.83           H  
ATOM    826  NH1 ARG A  54     -26.609  -2.224  29.037  1.00 92.83           N  
ATOM    827 HH11 ARG A  54     -26.008  -1.714  29.668  1.00 92.83           H  
ATOM    828 HH12 ARG A  54     -27.541  -2.477  29.332  1.00 92.83           H  
ATOM    829  NH2 ARG A  54     -27.045  -2.887  26.947  1.00 92.83           N  
ATOM    830 HH21 ARG A  54     -26.731  -3.091  26.009  1.00 92.83           H  
ATOM    831 HH22 ARG A  54     -27.957  -3.191  27.256  1.00 92.83           H  
ATOM    832  CZ  ARG A  54     -26.218  -2.351  27.800  1.00 92.83           C  
ATOM    833  N   GLN A  55     -19.005   0.325  29.490  1.00 91.27           N  
ATOM    834  H   GLN A  55     -19.108  -0.672  29.363  1.00 91.27           H  
ATOM    835  CA  GLN A  55     -18.082   0.818  30.504  1.00 91.27           C  
ATOM    836  HA  GLN A  55     -18.614   1.490  31.177  1.00 91.27           H  
ATOM    837  C   GLN A  55     -16.938   1.605  29.864  1.00 91.27           C  
ATOM    838  CB  GLN A  55     -17.533  -0.362  31.307  1.00 91.27           C  
ATOM    839  HB2 GLN A  55     -16.761   0.010  31.981  1.00 91.27           H  
ATOM    840  HB3 GLN A  55     -17.077  -1.079  30.624  1.00 91.27           H  
ATOM    841  O   GLN A  55     -16.629   2.708  30.317  1.00 91.27           O  
ATOM    842  CG  GLN A  55     -18.615  -1.069  32.139  1.00 91.27           C  
ATOM    843  HG2 GLN A  55     -19.407  -1.459  31.500  1.00 91.27           H  
ATOM    844  HG3 GLN A  55     -19.087  -0.354  32.814  1.00 91.27           H  
ATOM    845  CD  GLN A  55     -18.037  -2.217  32.951  1.00 91.27           C  
ATOM    846  NE2 GLN A  55     -18.780  -2.764  33.883  1.00 91.27           N  
ATOM    847 HE21 GLN A  55     -19.720  -2.433  34.052  1.00 91.27           H  
ATOM    848 HE22 GLN A  55     -18.372  -3.534  34.394  1.00 91.27           H  
ATOM    849  OE1 GLN A  55     -16.892  -2.611  32.804  1.00 91.27           O  
ATOM    850  N   ALA A  56     -16.357   1.079  28.781  1.00 93.05           N  
ATOM    851  H   ALA A  56     -16.650   0.169  28.455  1.00 93.05           H  
ATOM    852  CA  ALA A  56     -15.298   1.764  28.052  1.00 93.05           C  
ATOM    853  HA  ALA A  56     -14.499   1.992  28.758  1.00 93.05           H  
ATOM    854  C   ALA A  56     -15.782   3.101  27.465  1.00 93.05           C  
ATOM    855  CB  ALA A  56     -14.740   0.820  26.983  1.00 93.05           C  
ATOM    856  HB1 ALA A  56     -14.422  -0.117  27.439  1.00 93.05           H  
ATOM    857  HB2 ALA A  56     -15.501   0.609  26.232  1.00 93.05           H  
ATOM    858  HB3 ALA A  56     -13.873   1.284  26.512  1.00 93.05           H  
ATOM    859  O   ALA A  56     -15.100   4.110  27.624  1.00 93.05           O  
ATOM    860  N   PHE A  57     -16.982   3.135  26.874  1.00 93.41           N  
ATOM    861  H   PHE A  57     -17.499   2.273  26.775  1.00 93.41           H  
ATOM    862  CA  PHE A  57     -17.590   4.347  26.324  1.00 93.41           C  
ATOM    863  HA  PHE A  57     -16.935   4.751  25.552  1.00 93.41           H  
ATOM    864  C   PHE A  57     -17.769   5.436  27.385  1.00 93.41           C  
ATOM    865  CB  PHE A  57     -18.932   3.996  25.674  1.00 93.41           C  
ATOM    866  HB2 PHE A  57     -19.610   3.590  26.425  1.00 93.41           H  
ATOM    867  HB3 PHE A  57     -18.771   3.219  24.927  1.00 93.41           H  
ATOM    868  O   PHE A  57     -17.281   6.547  27.193  1.00 93.41           O  
ATOM    869  CG  PHE A  57     -19.588   5.178  24.997  1.00 93.41           C  
ATOM    870  CD1 PHE A  57     -20.642   5.857  25.633  1.00 93.41           C  
ATOM    871  HD1 PHE A  57     -20.983   5.537  26.606  1.00 93.41           H  
ATOM    872  CD2 PHE A  57     -19.114   5.633  23.753  1.00 93.41           C  
ATOM    873  HD2 PHE A  57     -18.278   5.145  23.273  1.00 93.41           H  
ATOM    874  CE1 PHE A  57     -21.230   6.980  25.027  1.00 93.41           C  
ATOM    875  HE1 PHE A  57     -22.018   7.517  25.534  1.00 93.41           H  
ATOM    876  CE2 PHE A  57     -19.702   6.757  23.150  1.00 93.41           C  
ATOM    877  HE2 PHE A  57     -19.325   7.142  22.214  1.00 93.41           H  
ATOM    878  CZ  PHE A  57     -20.758   7.430  23.783  1.00 93.41           C  
ATOM    879  HZ  PHE A  57     -21.179   8.314  23.327  1.00 93.41           H  
ATOM    880  N   SER A  58     -18.356   5.097  28.542  1.00 91.20           N  
ATOM    881  H   SER A  58     -18.770   4.178  28.618  1.00 91.20           H  
ATOM    882  CA  SER A  58     -18.531   6.048  29.653  1.00 91.20           C  
ATOM    883  HA  SER A  58     -19.184   6.856  29.321  1.00 91.20           H  
ATOM    884  C   SER A  58     -17.212   6.703  30.066  1.00 91.20           C  
ATOM    885  CB  SER A  58     -19.197   5.358  30.857  1.00 91.20           C  
ATOM    886  HB2 SER A  58     -19.557   6.128  31.539  1.00 91.20           H  
ATOM    887  HB3 SER A  58     -20.060   4.787  30.515  1.00 91.20           H  
ATOM    888  O   SER A  58     -17.126   7.909  30.294  1.00 91.20           O  
ATOM    889  OG  SER A  58     -18.321   4.501  31.581  1.00 91.20           O  
ATOM    890  HG  SER A  58     -17.908   3.879  30.977  1.00 91.20           H  
ATOM    891  N   ARG A  59     -16.129   5.919  30.079  1.00 89.69           N  
ATOM    892  H   ARG A  59     -16.240   4.944  29.839  1.00 89.69           H  
ATOM    893  CA  ARG A  59     -14.816   6.421  30.463  1.00 89.69           C  
ATOM    894  HA  ARG A  59     -14.984   7.088  31.308  1.00 89.69           H  
ATOM    895  C   ARG A  59     -14.182   7.274  29.369  1.00 89.69           C  
ATOM    896  CB  ARG A  59     -13.944   5.236  30.903  1.00 89.69           C  
ATOM    897  HB2 ARG A  59     -13.763   4.580  30.051  1.00 89.69           H  
ATOM    898  HB3 ARG A  59     -14.487   4.658  31.651  1.00 89.69           H  
ATOM    899  O   ARG A  59     -13.564   8.290  29.686  1.00 89.69           O  
ATOM    900  CG  ARG A  59     -12.605   5.674  31.511  1.00 89.69           C  
ATOM    901  HG2 ARG A  59     -12.022   6.231  30.777  1.00 89.69           H  
ATOM    902  HG3 ARG A  59     -12.046   4.783  31.797  1.00 89.69           H  
ATOM    903  CD  ARG A  59     -12.830   6.550  32.748  1.00 89.69           C  
ATOM    904  HD2 ARG A  59     -13.467   6.016  33.454  1.00 89.69           H  
ATOM    905  HD3 ARG A  59     -13.335   7.467  32.446  1.00 89.69           H  
ATOM    906  NE  ARG A  59     -11.565   6.901  33.405  1.00 89.69           N  
ATOM    907  HE  ARG A  59     -10.793   6.259  33.293  1.00 89.69           H  
ATOM    908  NH1 ARG A  59     -12.263   8.880  34.375  1.00 89.69           N  
ATOM    909 HH11 ARG A  59     -13.204   8.783  34.022  1.00 89.69           H  
ATOM    910 HH12 ARG A  59     -12.111   9.649  35.012  1.00 89.69           H  
ATOM    911  NH2 ARG A  59     -10.220   8.109  34.761  1.00 89.69           N  
ATOM    912 HH21 ARG A  59     -10.102   8.901  35.376  1.00 89.69           H  
ATOM    913 HH22 ARG A  59      -9.693   7.266  34.938  1.00 89.69           H  
ATOM    914  CZ  ARG A  59     -11.363   7.961  34.163  1.00 89.69           C  
ATOM    915  N   ILE A  60     -14.347   6.900  28.101  1.00 91.09           N  
ATOM    916  H   ILE A  60     -14.891   6.069  27.917  1.00 91.09           H  
ATOM    917  CA  ILE A  60     -13.858   7.686  26.962  1.00 91.09           C  
ATOM    918  HA  ILE A  60     -12.789   7.853  27.090  1.00 91.09           H  
ATOM    919  C   ILE A  60     -14.522   9.065  26.944  1.00 91.09           C  
ATOM    920  CB  ILE A  60     -14.066   6.930  25.633  1.00 91.09           C  
ATOM    921  HB  ILE A  60     -15.104   6.607  25.566  1.00 91.09           H  
ATOM    922  O   ILE A  60     -13.818  10.059  26.782  1.00 91.09           O  
ATOM    923  CG1 ILE A  60     -13.142   5.695  25.572  1.00 91.09           C  
ATOM    924 HG12 ILE A  60     -12.125   6.009  25.337  1.00 91.09           H  
ATOM    925 HG13 ILE A  60     -13.111   5.207  26.546  1.00 91.09           H  
ATOM    926  CG2 ILE A  60     -13.755   7.854  24.439  1.00 91.09           C  
ATOM    927 HG21 ILE A  60     -13.718   7.287  23.509  1.00 91.09           H  
ATOM    928 HG22 ILE A  60     -14.534   8.610  24.336  1.00 91.09           H  
ATOM    929 HG23 ILE A  60     -12.794   8.348  24.582  1.00 91.09           H  
ATOM    930  CD1 ILE A  60     -13.601   4.647  24.553  1.00 91.09           C  
ATOM    931 HD11 ILE A  60     -12.896   3.816  24.562  1.00 91.09           H  
ATOM    932 HD12 ILE A  60     -13.647   5.064  23.547  1.00 91.09           H  
ATOM    933 HD13 ILE A  60     -14.590   4.279  24.827  1.00 91.09           H  
ATOM    934  N   THR A  61     -15.830   9.150  27.198  1.00 87.69           N  
ATOM    935  H   THR A  61     -16.375   8.302  27.254  1.00 87.69           H  
ATOM    936  CA  THR A  61     -16.566  10.423  27.274  1.00 87.69           C  
ATOM    937  HA  THR A  61     -16.526  10.910  26.300  1.00 87.69           H  
ATOM    938  C   THR A  61     -15.951  11.384  28.298  1.00 87.69           C  
ATOM    939  CB  THR A  61     -18.042  10.150  27.602  1.00 87.69           C  
ATOM    940  HB  THR A  61     -18.123   9.660  28.572  1.00 87.69           H  
ATOM    941  O   THR A  61     -15.757  12.565  28.007  1.00 87.69           O  
ATOM    942  CG2 THR A  61     -18.892  11.417  27.597  1.00 87.69           C  
ATOM    943 HG21 THR A  61     -18.615  12.054  28.437  1.00 87.69           H  
ATOM    944 HG22 THR A  61     -18.752  11.959  26.661  1.00 87.69           H  
ATOM    945 HG23 THR A  61     -19.943  11.150  27.703  1.00 87.69           H  
ATOM    946  OG1 THR A  61     -18.563   9.302  26.607  1.00 87.69           O  
ATOM    947  HG1 THR A  61     -19.316   8.836  26.976  1.00 87.69           H  
ATOM    948  N   GLN A  62     -15.529  10.885  29.464  1.00 83.59           N  
ATOM    949  H   GLN A  62     -15.756   9.927  29.688  1.00 83.59           H  
ATOM    950  CA  GLN A  62     -14.816  11.707  30.447  1.00 83.59           C  
ATOM    951  HA  GLN A  62     -15.374  12.629  30.608  1.00 83.59           H  
ATOM    952  C   GLN A  62     -13.406  12.104  30.004  1.00 83.59           C  
ATOM    953  CB  GLN A  62     -14.702  10.966  31.776  1.00 83.59           C  
ATOM    954  HB2 GLN A  62     -14.256   9.982  31.627  1.00 83.59           H  
ATOM    955  HB3 GLN A  62     -14.046  11.546  32.425  1.00 83.59           H  
ATOM    956  O   GLN A  62     -13.005  13.257  30.178  1.00 83.59           O  
ATOM    957  CG  GLN A  62     -16.056  10.821  32.465  1.00 83.59           C  
ATOM    958  HG2 GLN A  62     -16.663  10.076  31.950  1.00 83.59           H  
ATOM    959  HG3 GLN A  62     -16.587  11.773  32.429  1.00 83.59           H  
ATOM    960  CD  GLN A  62     -15.886  10.419  33.920  1.00 83.59           C  
ATOM    961  NE2 GLN A  62     -16.915  10.594  34.709  1.00 83.59           N  
ATOM    962 HE21 GLN A  62     -17.791  10.872  34.291  1.00 83.59           H  
ATOM    963 HE22 GLN A  62     -16.856  10.249  35.656  1.00 83.59           H  
ATOM    964  OE1 GLN A  62     -14.840   9.956  34.368  1.00 83.59           O  
ATOM    965  N   LEU A  63     -12.636  11.163  29.444  1.00 85.26           N  
ATOM    966  H   LEU A  63     -13.024  10.239  29.316  1.00 85.26           H  
ATOM    967  CA  LEU A  63     -11.285  11.450  28.954  1.00 85.26           C  
ATOM    968  HA  LEU A  63     -10.700  11.890  29.761  1.00 85.26           H  
ATOM    969  C   LEU A  63     -11.314  12.489  27.828  1.00 85.26           C  
ATOM    970  CB  LEU A  63     -10.600  10.160  28.474  1.00 85.26           C  
ATOM    971  HB2 LEU A  63      -9.672  10.435  27.972  1.00 85.26           H  
ATOM    972  HB3 LEU A  63     -11.239   9.683  27.730  1.00 85.26           H  
ATOM    973  O   LEU A  63     -10.434  13.349  27.769  1.00 85.26           O  
ATOM    974  CG  LEU A  63     -10.260   9.135  29.570  1.00 85.26           C  
ATOM    975  HG  LEU A  63     -11.173   8.781  30.048  1.00 85.26           H  
ATOM    976  CD1 LEU A  63      -9.556   7.948  28.917  1.00 85.26           C  
ATOM    977 HD11 LEU A  63     -10.172   7.577  28.099  1.00 85.26           H  
ATOM    978 HD12 LEU A  63      -8.588   8.251  28.518  1.00 85.26           H  
ATOM    979 HD13 LEU A  63      -9.410   7.151  29.646  1.00 85.26           H  
ATOM    980  CD2 LEU A  63      -9.336   9.679  30.657  1.00 85.26           C  
ATOM    981 HD21 LEU A  63      -8.409  10.039  30.209  1.00 85.26           H  
ATOM    982 HD22 LEU A  63      -9.821  10.490  31.199  1.00 85.26           H  
ATOM    983 HD23 LEU A  63      -9.099   8.886  31.366  1.00 85.26           H  
ATOM    984  N   ARG A  64     -12.351  12.459  26.987  1.00 80.88           N  
ATOM    985  H   ARG A  64     -12.999  11.689  27.077  1.00 80.88           H  
ATOM    986  CA  ARG A  64     -12.591  13.418  25.906  1.00 80.88           C  
ATOM    987  HA  ARG A  64     -11.748  13.412  25.215  1.00 80.88           H  
ATOM    988  C   ARG A  64     -12.723  14.841  26.409  1.00 80.88           C  
ATOM    989  CB  ARG A  64     -13.857  12.999  25.153  1.00 80.88           C  
ATOM    990  HB2 ARG A  64     -13.762  11.969  24.810  1.00 80.88           H  
ATOM    991  HB3 ARG A  64     -14.709  13.053  25.830  1.00 80.88           H  
ATOM    992  O   ARG A  64     -12.070  15.722  25.858  1.00 80.88           O  
ATOM    993  CG  ARG A  64     -14.120  13.904  23.944  1.00 80.88           C  
ATOM    994  HG2 ARG A  64     -13.325  13.764  23.211  1.00 80.88           H  
ATOM    995  HG3 ARG A  64     -14.152  14.955  24.231  1.00 80.88           H  
ATOM    996  CD  ARG A  64     -15.454  13.539  23.309  1.00 80.88           C  
ATOM    997  HD2 ARG A  64     -15.452  12.470  23.094  1.00 80.88           H  
ATOM    998  HD3 ARG A  64     -15.536  14.074  22.362  1.00 80.88           H  
ATOM    999  NE  ARG A  64     -16.611  13.905  24.158  1.00 80.88           N  
ATOM   1000  HE  ARG A  64     -16.510  14.669  24.811  1.00 80.88           H  
ATOM   1001  NH1 ARG A  64     -18.044  12.401  23.229  1.00 80.88           N  
ATOM   1002 HH11 ARG A  64     -18.953  12.242  22.819  1.00 80.88           H  
ATOM   1003 HH12 ARG A  64     -17.283  11.890  22.803  1.00 80.88           H  
ATOM   1004  NH2 ARG A  64     -18.880  14.076  24.411  1.00 80.88           N  
ATOM   1005 HH21 ARG A  64     -18.798  14.930  24.945  1.00 80.88           H  
ATOM   1006 HH22 ARG A  64     -19.742  13.881  23.922  1.00 80.88           H  
ATOM   1007  CZ  ARG A  64     -17.836  13.457  23.950  1.00 80.88           C  
ATOM   1008  N   ASN A  65     -13.493  15.061  27.474  1.00 75.32           N  
ATOM   1009  H   ASN A  65     -14.026  14.289  27.847  1.00 75.32           H  
ATOM   1010  CA  ASN A  65     -13.654  16.394  28.065  1.00 75.32           C  
ATOM   1011  HA  ASN A  65     -14.041  17.072  27.304  1.00 75.32           H  
ATOM   1012  C   ASN A  65     -12.311  16.988  28.534  1.00 75.32           C  
ATOM   1013  CB  ASN A  65     -14.678  16.307  29.210  1.00 75.32           C  
ATOM   1014  HB2 ASN A  65     -14.358  15.552  29.928  1.00 75.32           H  
ATOM   1015  HB3 ASN A  65     -14.719  17.268  29.722  1.00 75.32           H  
ATOM   1016  O   ASN A  65     -12.153  18.204  28.574  1.00 75.32           O  
ATOM   1017  CG  ASN A  65     -16.083  15.982  28.728  1.00 75.32           C  
ATOM   1018  ND2 ASN A  65     -16.941  15.531  29.612  1.00 75.32           N  
ATOM   1019 HD21 ASN A  65     -17.842  15.245  29.258  1.00 75.32           H  
ATOM   1020 HD22 ASN A  65     -16.663  15.357  30.568  1.00 75.32           H  
ATOM   1021  OD1 ASN A  65     -16.432  16.137  27.568  1.00 75.32           O  
ATOM   1022  N   ASN A  66     -11.324  16.129  28.811  1.00 75.82           N  
ATOM   1023  H   ASN A  66     -11.537  15.143  28.750  1.00 75.82           H  
ATOM   1024  CA  ASN A  66      -9.968  16.507  29.210  1.00 75.82           C  
ATOM   1025  HA  ASN A  66      -9.971  17.550  29.524  1.00 75.82           H  
ATOM   1026  C   ASN A  66      -8.939  16.399  28.063  1.00 75.82           C  
ATOM   1027  CB  ASN A  66      -9.585  15.642  30.423  1.00 75.82           C  
ATOM   1028  HB2 ASN A  66      -8.575  15.896  30.744  1.00 75.82           H  
ATOM   1029  HB3 ASN A  66      -9.598  14.592  30.128  1.00 75.82           H  
ATOM   1030  O   ASN A  66      -7.741  16.556  28.300  1.00 75.82           O  
ATOM   1031  CG  ASN A  66     -10.508  15.838  31.611  1.00 75.82           C  
ATOM   1032  ND2 ASN A  66     -10.626  14.847  32.461  1.00 75.82           N  
ATOM   1033 HD21 ASN A  66     -10.200  13.953  32.260  1.00 75.82           H  
ATOM   1034 HD22 ASN A  66     -11.314  14.984  33.188  1.00 75.82           H  
ATOM   1035  OD1 ASN A  66     -11.117  16.872  31.819  1.00 75.82           O  
ATOM   1036  N   GLY A  67      -9.369  16.077  26.836  1.00 77.61           N  
ATOM   1037  H   GLY A  67     -10.365  15.992  26.692  1.00 77.61           H  
ATOM   1038  CA  GLY A  67      -8.500  15.870  25.672  1.00 77.61           C  
ATOM   1039  HA2 GLY A  67      -7.897  16.764  25.517  1.00 77.61           H  
ATOM   1040  HA3 GLY A  67      -9.131  15.722  24.796  1.00 77.61           H  
ATOM   1041  C   GLY A  67      -7.553  14.666  25.781  1.00 77.61           C  
ATOM   1042  O   GLY A  67      -6.562  14.593  25.052  1.00 77.61           O  
ATOM   1043  N   GLN A  68      -7.814  13.727  26.693  1.00 87.32           N  
ATOM   1044  H   GLN A  68      -8.688  13.797  27.194  1.00 87.32           H  
ATOM   1045  CA  GLN A  68      -6.972  12.559  26.956  1.00 87.32           C  
ATOM   1046  HA  GLN A  68      -5.936  12.833  26.757  1.00 87.32           H  
ATOM   1047  C   GLN A  68      -7.316  11.386  26.025  1.00 87.32           C  
ATOM   1048  CB  GLN A  68      -7.069  12.164  28.439  1.00 87.32           C  
ATOM   1049  HB2 GLN A  68      -8.115  12.020  28.708  1.00 87.32           H  
ATOM   1050  HB3 GLN A  68      -6.537  11.225  28.592  1.00 87.32           H  
ATOM   1051  O   GLN A  68      -8.460  11.223  25.600  1.00 87.32           O  
ATOM   1052  CG  GLN A  68      -6.452  13.233  29.357  1.00 87.32           C  
ATOM   1053  HG2 GLN A  68      -7.000  14.169  29.250  1.00 87.32           H  
ATOM   1054  HG3 GLN A  68      -5.420  13.407  29.052  1.00 87.32           H  
ATOM   1055  CD  GLN A  68      -6.463  12.851  30.834  1.00 87.32           C  
ATOM   1056  NE2 GLN A  68      -5.671  13.506  31.653  1.00 87.32           N  
ATOM   1057 HE21 GLN A  68      -5.730  13.240  32.625  1.00 87.32           H  
ATOM   1058 HE22 GLN A  68      -5.111  14.277  31.319  1.00 87.32           H  
ATOM   1059  OE1 GLN A  68      -7.176  11.981  31.297  1.00 87.32           O  
ATOM   1060  N   TRP A  69      -6.310  10.563  25.722  1.00 91.53           N  
ATOM   1061  H   TRP A  69      -5.417  10.702  26.173  1.00 91.53           H  
ATOM   1062  CA  TRP A  69      -6.431   9.364  24.889  1.00 91.53           C  
ATOM   1063  HA  TRP A  69      -7.480   9.107  24.741  1.00 91.53           H  
ATOM   1064  C   TRP A  69      -5.718   8.202  25.554  1.00 91.53           C  
ATOM   1065  CB  TRP A  69      -5.791   9.608  23.532  1.00 91.53           C  
ATOM   1066  HB2 TRP A  69      -6.280  10.468  23.076  1.00 91.53           H  
ATOM   1067  HB3 TRP A  69      -4.741   9.832  23.720  1.00 91.53           H  
ATOM   1068  O   TRP A  69      -4.543   8.313  25.913  1.00 91.53           O  
ATOM   1069  CG  TRP A  69      -5.797   8.487  22.545  1.00 91.53           C  
ATOM   1070  CD1 TRP A  69      -4.860   7.514  22.425  1.00 91.53           C  
ATOM   1071  HD1 TRP A  69      -3.997   7.397  23.064  1.00 91.53           H  
ATOM   1072  CD2 TRP A  69      -6.745   8.267  21.464  1.00 91.53           C  
ATOM   1073  CE2 TRP A  69      -6.325   7.124  20.723  1.00 91.53           C  
ATOM   1074  CE3 TRP A  69      -7.912   8.931  21.029  1.00 91.53           C  
ATOM   1075  HE3 TRP A  69      -8.272   9.794  21.569  1.00 91.53           H  
ATOM   1076  NE1 TRP A  69      -5.169   6.712  21.343  1.00 91.53           N  
ATOM   1077  HE1 TRP A  69      -4.593   5.958  20.996  1.00 91.53           H  
ATOM   1078  CH2 TRP A  69      -8.192   7.331  19.203  1.00 91.53           C  
ATOM   1079  HH2 TRP A  69      -8.741   6.985  18.341  1.00 91.53           H  
ATOM   1080  CZ2 TRP A  69      -7.031   6.654  19.610  1.00 91.53           C  
ATOM   1081  HZ2 TRP A  69      -6.667   5.801  19.056  1.00 91.53           H  
ATOM   1082  CZ3 TRP A  69      -8.629   8.464  19.912  1.00 91.53           C  
ATOM   1083  HZ3 TRP A  69      -9.528   8.974  19.598  1.00 91.53           H  
ATOM   1084  N   ASP A  70      -6.424   7.087  25.660  1.00 93.47           N  
ATOM   1085  H   ASP A  70      -7.366   7.065  25.294  1.00 93.47           H  
ATOM   1086  CA  ASP A  70      -5.896   5.831  26.161  1.00 93.47           C  
ATOM   1087  HA  ASP A  70      -4.828   5.920  26.355  1.00 93.47           H  
ATOM   1088  C   ASP A  70      -6.101   4.753  25.095  1.00 93.47           C  
ATOM   1089  CB  ASP A  70      -6.576   5.502  27.491  1.00 93.47           C  
ATOM   1090  HB2 ASP A  70      -6.417   6.339  28.171  1.00 93.47           H  
ATOM   1091  HB3 ASP A  70      -7.651   5.397  27.345  1.00 93.47           H  
ATOM   1092  O   ASP A  70      -7.221   4.319  24.836  1.00 93.47           O  
ATOM   1093  CG  ASP A  70      -6.012   4.233  28.135  1.00 93.47           C  
ATOM   1094  OD1 ASP A  70      -5.580   3.306  27.404  1.00 93.47           O  
ATOM   1095  OD2 ASP A  70      -6.003   4.215  29.380  1.00 93.47           O  
ATOM   1096  N   ASP A  71      -5.002   4.327  24.473  1.00 95.35           N  
ATOM   1097  H   ASP A  71      -4.116   4.715  24.763  1.00 95.35           H  
ATOM   1098  CA  ASP A  71      -5.009   3.362  23.371  1.00 95.35           C  
ATOM   1099  HA  ASP A  71      -5.566   3.778  22.532  1.00 95.35           H  
ATOM   1100  C   ASP A  71      -5.668   2.027  23.750  1.00 95.35           C  
ATOM   1101  CB  ASP A  71      -3.553   3.137  22.941  1.00 95.35           C  
ATOM   1102  HB2 ASP A  71      -2.995   2.733  23.786  1.00 95.35           H  
ATOM   1103  HB3 ASP A  71      -3.111   4.100  22.685  1.00 95.35           H  
ATOM   1104  O   ASP A  71      -6.417   1.464  22.954  1.00 95.35           O  
ATOM   1105  CG  ASP A  71      -3.396   2.195  21.741  1.00 95.35           C  
ATOM   1106  OD1 ASP A  71      -4.111   2.358  20.728  1.00 95.35           O  
ATOM   1107  OD2 ASP A  71      -2.471   1.355  21.773  1.00 95.35           O  
ATOM   1108  N   LYS A  72      -5.441   1.530  24.975  1.00 95.86           N  
ATOM   1109  H   LYS A  72      -5.040   2.145  25.669  1.00 95.86           H  
ATOM   1110  CA  LYS A  72      -6.020   0.253  25.415  1.00 95.86           C  
ATOM   1111  HA  LYS A  72      -5.910  -0.493  24.629  1.00 95.86           H  
ATOM   1112  C   LYS A  72      -7.512   0.397  25.671  1.00 95.86           C  
ATOM   1113  CB  LYS A  72      -5.334  -0.255  26.683  1.00 95.86           C  
ATOM   1114  HB2 LYS A  72      -5.862  -1.145  27.023  1.00 95.86           H  
ATOM   1115  HB3 LYS A  72      -5.407   0.511  27.456  1.00 95.86           H  
ATOM   1116  O   LYS A  72      -8.276  -0.502  25.330  1.00 95.86           O  
ATOM   1117  CG  LYS A  72      -3.858  -0.599  26.472  1.00 95.86           C  
ATOM   1118  HG2 LYS A  72      -3.747  -1.252  25.606  1.00 95.86           H  
ATOM   1119  HG3 LYS A  72      -3.291   0.318  26.311  1.00 95.86           H  
ATOM   1120  CD  LYS A  72      -3.353  -1.325  27.723  1.00 95.86           C  
ATOM   1121  HD2 LYS A  72      -3.854  -2.292  27.753  1.00 95.86           H  
ATOM   1122  HD3 LYS A  72      -3.631  -0.771  28.619  1.00 95.86           H  
ATOM   1123  CE  LYS A  72      -1.840  -1.556  27.701  1.00 95.86           C  
ATOM   1124  HE2 LYS A  72      -1.563  -1.964  26.729  1.00 95.86           H  
ATOM   1125  HE3 LYS A  72      -1.601  -2.304  28.457  1.00 95.86           H  
ATOM   1126  NZ  LYS A  72      -1.110  -0.297  27.983  1.00 95.86           N  
ATOM   1127  HZ1 LYS A  72      -0.112  -0.455  27.976  1.00 95.86           H  
ATOM   1128  HZ2 LYS A  72      -1.350   0.394  27.287  1.00 95.86           H  
ATOM   1129  HZ3 LYS A  72      -1.389   0.064  28.884  1.00 95.86           H  
ATOM   1130  N   LEU A  73      -7.945   1.528  26.230  1.00 95.08           N  
ATOM   1131  H   LEU A  73      -7.260   2.224  26.487  1.00 95.08           H  
ATOM   1132  CA  LEU A  73      -9.364   1.800  26.454  1.00 95.08           C  
ATOM   1133  HA  LEU A  73      -9.798   0.949  26.980  1.00 95.08           H  
ATOM   1134  C   LEU A  73     -10.122   1.962  25.131  1.00 95.08           C  
ATOM   1135  CB  LEU A  73      -9.503   3.053  27.322  1.00 95.08           C  
ATOM   1136  HB2 LEU A  73      -9.148   3.903  26.739  1.00 95.08           H  
ATOM   1137  HB3 LEU A  73      -8.878   2.961  28.210  1.00 95.08           H  
ATOM   1138  O   LEU A  73     -11.190   1.374  24.972  1.00 95.08           O  
ATOM   1139  CG  LEU A  73     -10.948   3.336  27.760  1.00 95.08           C  
ATOM   1140  HG  LEU A  73     -11.596   3.401  26.886  1.00 95.08           H  
ATOM   1141  CD1 LEU A  73     -11.493   2.265  28.705  1.00 95.08           C  
ATOM   1142 HD11 LEU A  73     -12.440   2.601  29.127  1.00 95.08           H  
ATOM   1143 HD12 LEU A  73     -10.788   2.089  29.518  1.00 95.08           H  
ATOM   1144 HD13 LEU A  73     -11.663   1.336  28.161  1.00 95.08           H  
ATOM   1145  CD2 LEU A  73     -10.973   4.682  28.472  1.00 95.08           C  
ATOM   1146 HD21 LEU A  73     -12.005   4.952  28.698  1.00 95.08           H  
ATOM   1147 HD22 LEU A  73     -10.563   5.436  27.801  1.00 95.08           H  
ATOM   1148 HD23 LEU A  73     -10.380   4.638  29.385  1.00 95.08           H  
ATOM   1149  N   ILE A  74      -9.548   2.694  24.169  1.00 96.26           N  
ATOM   1150  H   ILE A  74      -8.679   3.164  24.379  1.00 96.26           H  
ATOM   1151  CA  ILE A  74     -10.100   2.824  22.813  1.00 96.26           C  
ATOM   1152  HA  ILE A  74     -11.120   3.203  22.884  1.00 96.26           H  
ATOM   1153  C   ILE A  74     -10.193   1.448  22.149  1.00 96.26           C  
ATOM   1154  CB  ILE A  74      -9.259   3.814  21.971  1.00 96.26           C  
ATOM   1155  HB  ILE A  74      -8.215   3.505  22.027  1.00 96.26           H  
ATOM   1156  O   ILE A  74     -11.247   1.098  21.621  1.00 96.26           O  
ATOM   1157  CG1 ILE A  74      -9.337   5.267  22.498  1.00 96.26           C  
ATOM   1158 HG12 ILE A  74      -8.630   5.876  21.935  1.00 96.26           H  
ATOM   1159 HG13 ILE A  74      -9.024   5.296  23.542  1.00 96.26           H  
ATOM   1160  CG2 ILE A  74      -9.664   3.775  20.485  1.00 96.26           C  
ATOM   1161 HG21 ILE A  74     -10.743   3.891  20.383  1.00 96.26           H  
ATOM   1162 HG22 ILE A  74      -9.163   4.576  19.942  1.00 96.26           H  
ATOM   1163 HG23 ILE A  74      -9.367   2.828  20.034  1.00 96.26           H  
ATOM   1164  CD1 ILE A  74     -10.710   5.942  22.426  1.00 96.26           C  
ATOM   1165 HD11 ILE A  74     -11.430   5.385  23.026  1.00 96.26           H  
ATOM   1166 HD12 ILE A  74     -11.058   6.002  21.395  1.00 96.26           H  
ATOM   1167 HD13 ILE A  74     -10.633   6.954  22.824  1.00 96.26           H  
ATOM   1168  N   ALA A  75      -9.141   0.630  22.234  1.00 97.83           N  
ATOM   1169  H   ALA A  75      -8.280   0.972  22.635  1.00 97.83           H  
ATOM   1170  CA  ALA A  75      -9.158  -0.723  21.687  1.00 97.83           C  
ATOM   1171  HA  ALA A  75      -9.415  -0.648  20.631  1.00 97.83           H  
ATOM   1172  C   ALA A  75     -10.216  -1.620  22.352  1.00 97.83           C  
ATOM   1173  CB  ALA A  75      -7.750  -1.311  21.813  1.00 97.83           C  
ATOM   1174  HB1 ALA A  75      -7.451  -1.363  22.860  1.00 97.83           H  
ATOM   1175  HB2 ALA A  75      -7.050  -0.675  21.271  1.00 97.83           H  
ATOM   1176  HB3 ALA A  75      -7.725  -2.317  21.393  1.00 97.83           H  
ATOM   1177  O   ALA A  75     -10.926  -2.354  21.665  1.00 97.83           O  
ATOM   1178  N   THR A  76     -10.368  -1.513  23.675  1.00 97.23           N  
ATOM   1179  H   THR A  76      -9.730  -0.901  24.163  1.00 97.23           H  
ATOM   1180  CA  THR A  76     -11.390  -2.231  24.456  1.00 97.23           C  
ATOM   1181  HA  THR A  76     -11.272  -3.304  24.307  1.00 97.23           H  
ATOM   1182  C   THR A  76     -12.794  -1.842  24.007  1.00 97.23           C  
ATOM   1183  CB  THR A  76     -11.249  -1.926  25.955  1.00 97.23           C  
ATOM   1184  HB  THR A  76     -11.444  -0.869  26.136  1.00 97.23           H  
ATOM   1185  O   THR A  76     -13.627  -2.712  23.754  1.00 97.23           O  
ATOM   1186  CG2 THR A  76     -12.192  -2.749  26.824  1.00 97.23           C  
ATOM   1187 HG21 THR A  76     -13.232  -2.509  26.603  1.00 97.23           H  
ATOM   1188 HG22 THR A  76     -11.993  -2.513  27.869  1.00 97.23           H  
ATOM   1189 HG23 THR A  76     -12.024  -3.814  26.662  1.00 97.23           H  
ATOM   1190  OG1 THR A  76      -9.947  -2.221  26.394  1.00 97.23           O  
ATOM   1191  HG1 THR A  76      -9.348  -1.611  25.958  1.00 97.23           H  
ATOM   1192  N   PHE A  77     -13.048  -0.540  23.849  1.00 97.36           N  
ATOM   1193  H   PHE A  77     -12.322   0.127  24.070  1.00 97.36           H  
ATOM   1194  CA  PHE A  77     -14.312  -0.029  23.330  1.00 97.36           C  
ATOM   1195  HA  PHE A  77     -15.126  -0.375  23.967  1.00 97.36           H  
ATOM   1196  C   PHE A  77     -14.589  -0.553  21.921  1.00 97.36           C  
ATOM   1197  CB  PHE A  77     -14.292   1.504  23.344  1.00 97.36           C  
ATOM   1198  HB2 PHE A  77     -13.365   1.862  22.898  1.00 97.36           H  
ATOM   1199  HB3 PHE A  77     -14.317   1.851  24.377  1.00 97.36           H  
ATOM   1200  O   PHE A  77     -15.652  -1.117  21.681  1.00 97.36           O  
ATOM   1201  CG  PHE A  77     -15.459   2.113  22.600  1.00 97.36           C  
ATOM   1202  CD1 PHE A  77     -15.266   2.688  21.330  1.00 97.36           C  
ATOM   1203  HD1 PHE A  77     -14.277   2.741  20.901  1.00 97.36           H  
ATOM   1204  CD2 PHE A  77     -16.752   2.031  23.146  1.00 97.36           C  
ATOM   1205  HD2 PHE A  77     -16.902   1.577  24.114  1.00 97.36           H  
ATOM   1206  CE1 PHE A  77     -16.368   3.181  20.612  1.00 97.36           C  
ATOM   1207  HE1 PHE A  77     -16.232   3.627  19.638  1.00 97.36           H  
ATOM   1208  CE2 PHE A  77     -17.850   2.526  22.426  1.00 97.36           C  
ATOM   1209  HE2 PHE A  77     -18.847   2.458  22.836  1.00 97.36           H  
ATOM   1210  CZ  PHE A  77     -17.656   3.109  21.166  1.00 97.36           C  
ATOM   1211  HZ  PHE A  77     -18.499   3.504  20.618  1.00 97.36           H  
ATOM   1212  N   MET A  78     -13.628  -0.416  21.004  1.00 98.08           N  
ATOM   1213  H   MET A  78     -12.770   0.046  21.270  1.00 98.08           H  
ATOM   1214  CA  MET A  78     -13.802  -0.836  19.616  1.00 98.08           C  
ATOM   1215  HA  MET A  78     -14.686  -0.342  19.215  1.00 98.08           H  
ATOM   1216  C   MET A  78     -14.054  -2.343  19.501  1.00 98.08           C  
ATOM   1217  CB  MET A  78     -12.587  -0.425  18.781  1.00 98.08           C  
ATOM   1218  HB2 MET A  78     -11.679  -0.762  19.280  1.00 98.08           H  
ATOM   1219  HB3 MET A  78     -12.659  -0.917  17.811  1.00 98.08           H  
ATOM   1220  O   MET A  78     -14.979  -2.731  18.794  1.00 98.08           O  
ATOM   1221  CG  MET A  78     -12.489   1.086  18.549  1.00 98.08           C  
ATOM   1222  HG2 MET A  78     -12.348   1.587  19.506  1.00 98.08           H  
ATOM   1223  HG3 MET A  78     -13.421   1.452  18.119  1.00 98.08           H  
ATOM   1224  SD  MET A  78     -11.124   1.555  17.453  1.00 98.08           S  
ATOM   1225  CE  MET A  78     -11.894   1.256  15.838  1.00 98.08           C  
ATOM   1226  HE1 MET A  78     -11.175   1.477  15.050  1.00 98.08           H  
ATOM   1227  HE2 MET A  78     -12.763   1.904  15.722  1.00 98.08           H  
ATOM   1228  HE3 MET A  78     -12.211   0.216  15.757  1.00 98.08           H  
ATOM   1229  N   LYS A  79     -13.313  -3.190  20.232  1.00 97.57           N  
ATOM   1230  H   LYS A  79     -12.564  -2.816  20.797  1.00 97.57           H  
ATOM   1231  CA  LYS A  79     -13.599  -4.633  20.305  1.00 97.57           C  
ATOM   1232  HA  LYS A  79     -13.552  -5.062  19.304  1.00 97.57           H  
ATOM   1233  C   LYS A  79     -15.008  -4.893  20.833  1.00 97.57           C  
ATOM   1234  CB  LYS A  79     -12.575  -5.340  21.203  1.00 97.57           C  
ATOM   1235  HB2 LYS A  79     -12.681  -4.969  22.222  1.00 97.57           H  
ATOM   1236  HB3 LYS A  79     -11.566  -5.105  20.863  1.00 97.57           H  
ATOM   1237  O   LYS A  79     -15.752  -5.653  20.227  1.00 97.57           O  
ATOM   1238  CG  LYS A  79     -12.783  -6.868  21.181  1.00 97.57           C  
ATOM   1239  HG2 LYS A  79     -12.398  -7.273  20.245  1.00 97.57           H  
ATOM   1240  HG3 LYS A  79     -13.842  -7.117  21.250  1.00 97.57           H  
ATOM   1241  CD  LYS A  79     -12.080  -7.531  22.365  1.00 97.57           C  
ATOM   1242  HD2 LYS A  79     -12.457  -7.113  23.298  1.00 97.57           H  
ATOM   1243  HD3 LYS A  79     -11.015  -7.315  22.288  1.00 97.57           H  
ATOM   1244  CE  LYS A  79     -12.268  -9.053  22.373  1.00 97.57           C  
ATOM   1245  HE2 LYS A  79     -11.539  -9.487  23.058  1.00 97.57           H  
ATOM   1246  HE3 LYS A  79     -12.055  -9.434  21.374  1.00 97.57           H  
ATOM   1247  NZ  LYS A  79     -13.637  -9.447  22.794  1.00 97.57           N  
ATOM   1248  HZ1 LYS A  79     -14.351  -9.032  22.212  1.00 97.57           H  
ATOM   1249  HZ2 LYS A  79     -13.854  -9.138  23.731  1.00 97.57           H  
ATOM   1250  HZ3 LYS A  79     -13.788 -10.443  22.726  1.00 97.57           H  
ATOM   1251  N   GLY A  80     -15.383  -4.239  21.933  1.00 96.86           N  
ATOM   1252  H   GLY A  80     -14.719  -3.630  22.389  1.00 96.86           H  
ATOM   1253  CA  GLY A  80     -16.709  -4.395  22.522  1.00 96.86           C  
ATOM   1254  HA2 GLY A  80     -16.853  -5.435  22.816  1.00 96.86           H  
ATOM   1255  HA3 GLY A  80     -16.770  -3.762  23.407  1.00 96.86           H  
ATOM   1256  C   GLY A  80     -17.832  -4.007  21.556  1.00 96.86           C  
ATOM   1257  O   GLY A  80     -18.856  -4.679  21.518  1.00 96.86           O  
ATOM   1258  N   VAL A  81     -17.640  -2.969  20.735  1.00 97.39           N  
ATOM   1259  H   VAL A  81     -16.796  -2.424  20.838  1.00 97.39           H  
ATOM   1260  CA  VAL A  81     -18.593  -2.606  19.676  1.00 97.39           C  
ATOM   1261  HA  VAL A  81     -19.592  -2.581  20.112  1.00 97.39           H  
ATOM   1262  C   VAL A  81     -18.630  -3.669  18.578  1.00 97.39           C  
ATOM   1263  CB  VAL A  81     -18.295  -1.207  19.100  1.00 97.39           C  
ATOM   1264  HB  VAL A  81     -17.254  -1.156  18.782  1.00 97.39           H  
ATOM   1265  O   VAL A  81     -19.714  -3.979  18.101  1.00 97.39           O  
ATOM   1266  CG1 VAL A  81     -19.192  -0.845  17.910  1.00 97.39           C  
ATOM   1267 HG11 VAL A  81     -20.232  -0.781  18.229  1.00 97.39           H  
ATOM   1268 HG12 VAL A  81     -18.914   0.137  17.526  1.00 97.39           H  
ATOM   1269 HG13 VAL A  81     -19.079  -1.560  17.094  1.00 97.39           H  
ATOM   1270  CG2 VAL A  81     -18.555  -0.133  20.163  1.00 97.39           C  
ATOM   1271 HG21 VAL A  81     -18.365   0.856  19.745  1.00 97.39           H  
ATOM   1272 HG22 VAL A  81     -19.589  -0.183  20.505  1.00 97.39           H  
ATOM   1273 HG23 VAL A  81     -17.895  -0.273  21.020  1.00 97.39           H  
ATOM   1274  N   LEU A  82     -17.506  -4.267  18.181  1.00 96.75           N  
ATOM   1275  H   LEU A  82     -16.626  -3.996  18.597  1.00 96.75           H  
ATOM   1276  CA  LEU A  82     -17.537  -5.383  17.227  1.00 96.75           C  
ATOM   1277  HA  LEU A  82     -18.050  -5.059  16.322  1.00 96.75           H  
ATOM   1278  C   LEU A  82     -18.347  -6.571  17.774  1.00 96.75           C  
ATOM   1279  CB  LEU A  82     -16.108  -5.820  16.864  1.00 96.75           C  
ATOM   1280  HB2 LEU A  82     -15.584  -6.111  17.774  1.00 96.75           H  
ATOM   1281  HB3 LEU A  82     -16.179  -6.705  16.232  1.00 96.75           H  
ATOM   1282  O   LEU A  82     -19.150  -7.144  17.042  1.00 96.75           O  
ATOM   1283  CG  LEU A  82     -15.278  -4.763  16.123  1.00 96.75           C  
ATOM   1284  HG  LEU A  82     -15.281  -3.821  16.672  1.00 96.75           H  
ATOM   1285  CD1 LEU A  82     -13.827  -5.227  15.978  1.00 96.75           C  
ATOM   1286 HD11 LEU A  82     -13.791  -6.162  15.419  1.00 96.75           H  
ATOM   1287 HD12 LEU A  82     -13.397  -5.381  16.968  1.00 96.75           H  
ATOM   1288 HD13 LEU A  82     -13.246  -4.466  15.458  1.00 96.75           H  
ATOM   1289  CD2 LEU A  82     -15.831  -4.484  14.735  1.00 96.75           C  
ATOM   1290 HD21 LEU A  82     -16.811  -4.012  14.817  1.00 96.75           H  
ATOM   1291 HD22 LEU A  82     -15.918  -5.405  14.158  1.00 96.75           H  
ATOM   1292 HD23 LEU A  82     -15.161  -3.786  14.233  1.00 96.75           H  
ATOM   1293  N   ASP A  83     -18.183  -6.891  19.060  1.00 94.95           N  
ATOM   1294  H   ASP A  83     -17.466  -6.406  19.579  1.00 94.95           H  
ATOM   1295  CA  ASP A  83     -18.873  -8.010  19.715  1.00 94.95           C  
ATOM   1296  HA  ASP A  83     -18.788  -8.893  19.082  1.00 94.95           H  
ATOM   1297  C   ASP A  83     -20.379  -7.741  19.929  1.00 94.95           C  
ATOM   1298  CB  ASP A  83     -18.196  -8.320  21.063  1.00 94.95           C  
ATOM   1299  HB2 ASP A  83     -18.234  -7.427  21.688  1.00 94.95           H  
ATOM   1300  HB3 ASP A  83     -18.775  -9.095  21.565  1.00 94.95           H  
ATOM   1301  O   ASP A  83     -21.204  -8.626  19.707  1.00 94.95           O  
ATOM   1302  CG  ASP A  83     -16.741  -8.807  20.980  1.00 94.95           C  
ATOM   1303  OD1 ASP A  83     -16.327  -9.422  19.973  1.00 94.95           O  
ATOM   1304  OD2 ASP A  83     -16.009  -8.615  21.983  1.00 94.95           O  
ATOM   1305  N   GLU A  84     -20.766  -6.522  20.333  1.00 94.88           N  
ATOM   1306  H   GLU A  84     -20.044  -5.847  20.543  1.00 94.88           H  
ATOM   1307  CA  GLU A  84     -22.174  -6.133  20.547  1.00 94.88           C  
ATOM   1308  HA  GLU A  84     -22.666  -6.914  21.128  1.00 94.88           H  
ATOM   1309  C   GLU A  84     -22.979  -6.008  19.238  1.00 94.88           C  
ATOM   1310  CB  GLU A  84     -22.264  -4.802  21.339  1.00 94.88           C  
ATOM   1311  HB2 GLU A  84     -23.279  -4.414  21.249  1.00 94.88           H  
ATOM   1312  HB3 GLU A  84     -21.591  -4.071  20.891  1.00 94.88           H  
ATOM   1313  O   GLU A  84     -24.207  -5.927  19.289  1.00 94.88           O  
ATOM   1314  CG  GLU A  84     -21.960  -4.928  22.846  1.00 94.88           C  
ATOM   1315  HG2 GLU A  84     -22.649  -5.660  23.268  1.00 94.88           H  
ATOM   1316  HG3 GLU A  84     -20.951  -5.319  22.976  1.00 94.88           H  
ATOM   1317  CD  GLU A  84     -22.099  -3.611  23.654  1.00 94.88           C  
ATOM   1318  OE1 GLU A  84     -21.700  -3.608  24.844  1.00 94.88           O  
ATOM   1319  OE2 GLU A  84     -22.660  -2.588  23.169  1.00 94.88           O  
ATOM   1320  N   ASN A  85     -22.310  -5.964  18.079  1.00 93.72           N  
ATOM   1321  H   ASN A  85     -21.308  -6.093  18.116  1.00 93.72           H  
ATOM   1322  CA  ASN A  85     -22.910  -5.675  16.770  1.00 93.72           C  
ATOM   1323  HA  ASN A  85     -23.996  -5.676  16.872  1.00 93.72           H  
ATOM   1324  C   ASN A  85     -22.598  -6.765  15.745  1.00 93.72           C  
ATOM   1325  CB  ASN A  85     -22.483  -4.274  16.310  1.00 93.72           C  
ATOM   1326  HB2 ASN A  85     -21.404  -4.259  16.150  1.00 93.72           H  
ATOM   1327  HB3 ASN A  85     -22.979  -4.031  15.370  1.00 93.72           H  
ATOM   1328  O   ASN A  85     -22.184  -6.478  14.620  1.00 93.72           O  
ATOM   1329  CG  ASN A  85     -22.875  -3.244  17.337  1.00 93.72           C  
ATOM   1330  ND2 ASN A  85     -21.978  -2.540  17.953  1.00 93.72           N  
ATOM   1331 HD21 ASN A  85     -21.029  -2.872  17.858  1.00 93.72           H  
ATOM   1332 HD22 ASN A  85     -22.287  -2.048  18.779  1.00 93.72           H  
ATOM   1333  OD1 ASN A  85     -24.018  -3.064  17.679  1.00 93.72           O  
ATOM   1334  N   ALA A  86     -22.779  -8.025  16.140  1.00 89.73           N  
ATOM   1335  H   ALA A  86     -23.089  -8.185  17.088  1.00 89.73           H  
ATOM   1336  CA  ALA A  86     -22.504  -9.179  15.291  1.00 89.73           C  
ATOM   1337  HA  ALA A  86     -21.429  -9.235  15.123  1.00 89.73           H  
ATOM   1338  C   ALA A  86     -23.187  -9.077  13.913  1.00 89.73           C  
ATOM   1339  CB  ALA A  86     -22.952 -10.433  16.048  1.00 89.73           C  
ATOM   1340  HB1 ALA A  86     -22.692 -11.316  15.464  1.00 89.73           H  
ATOM   1341  HB2 ALA A  86     -22.442 -10.485  17.010  1.00 89.73           H  
ATOM   1342  HB3 ALA A  86     -24.030 -10.410  16.207  1.00 89.73           H  
ATOM   1343  O   ALA A  86     -22.596  -9.449  12.904  1.00 89.73           O  
ATOM   1344  N   GLU A  87     -24.379  -8.486  13.831  1.00 89.75           N  
ATOM   1345  H   GLU A  87     -24.783  -8.075  14.660  1.00 89.75           H  
ATOM   1346  CA  GLU A  87     -25.110  -8.324  12.575  1.00 89.75           C  
ATOM   1347  HA  GLU A  87     -25.096  -9.289  12.069  1.00 89.75           H  
ATOM   1348  C   GLU A  87     -24.470  -7.329  11.589  1.00 89.75           C  
ATOM   1349  CB  GLU A  87     -26.584  -8.001  12.880  1.00 89.75           C  
ATOM   1350  HB2 GLU A  87     -26.937  -8.644  13.686  1.00 89.75           H  
ATOM   1351  HB3 GLU A  87     -27.155  -8.275  11.993  1.00 89.75           H  
ATOM   1352  O   GLU A  87     -24.840  -7.310  10.420  1.00 89.75           O  
ATOM   1353  CG  GLU A  87     -26.945  -6.542  13.202  1.00 89.75           C  
ATOM   1354  HG2 GLU A  87     -26.619  -5.905  12.380  1.00 89.75           H  
ATOM   1355  HG3 GLU A  87     -28.034  -6.486  13.204  1.00 89.75           H  
ATOM   1356  CD  GLU A  87     -26.462  -5.971  14.541  1.00 89.75           C  
ATOM   1357  OE1 GLU A  87     -26.806  -4.787  14.768  1.00 89.75           O  
ATOM   1358  OE2 GLU A  87     -25.806  -6.669  15.345  1.00 89.75           O  
ATOM   1359  N   TRP A  88     -23.516  -6.500  12.031  1.00 92.13           N  
ATOM   1360  H   TRP A  88     -23.250  -6.561  13.003  1.00 92.13           H  
ATOM   1361  CA  TRP A  88     -22.730  -5.612  11.159  1.00 92.13           C  
ATOM   1362  HA  TRP A  88     -23.304  -5.362  10.267  1.00 92.13           H  
ATOM   1363  C   TRP A  88     -21.427  -6.236  10.665  1.00 92.13           C  
ATOM   1364  CB  TRP A  88     -22.390  -4.320  11.913  1.00 92.13           C  
ATOM   1365  HB2 TRP A  88     -21.518  -3.864  11.445  1.00 92.13           H  
ATOM   1366  HB3 TRP A  88     -22.105  -4.555  12.939  1.00 92.13           H  
ATOM   1367  O   TRP A  88     -20.817  -5.704   9.737  1.00 92.13           O  
ATOM   1368  CG  TRP A  88     -23.450  -3.273  11.938  1.00 92.13           C  
ATOM   1369  CD1 TRP A  88     -24.784  -3.477  11.917  1.00 92.13           C  
ATOM   1370  HD1 TRP A  88     -25.247  -4.453  11.890  1.00 92.13           H  
ATOM   1371  CD2 TRP A  88     -23.269  -1.832  11.982  1.00 92.13           C  
ATOM   1372  CE2 TRP A  88     -24.556  -1.216  11.977  1.00 92.13           C  
ATOM   1373  CE3 TRP A  88     -22.140  -0.990  12.020  1.00 92.13           C  
ATOM   1374  HE3 TRP A  88     -21.155  -1.433  12.029  1.00 92.13           H  
ATOM   1375  NE1 TRP A  88     -25.445  -2.268  11.938  1.00 92.13           N  
ATOM   1376  HE1 TRP A  88     -26.452  -2.198  11.967  1.00 92.13           H  
ATOM   1377  CH2 TRP A  88     -23.571   0.986  12.061  1.00 92.13           C  
ATOM   1378  HH2 TRP A  88     -23.676   2.059  12.112  1.00 92.13           H  
ATOM   1379  CZ2 TRP A  88     -24.716   0.175  12.000  1.00 92.13           C  
ATOM   1380  HZ2 TRP A  88     -25.698   0.624  11.970  1.00 92.13           H  
ATOM   1381  CZ3 TRP A  88     -22.291   0.406  12.073  1.00 92.13           C  
ATOM   1382  HZ3 TRP A  88     -21.417   1.037  12.140  1.00 92.13           H  
ATOM   1383  N   PHE A  89     -20.967  -7.298  11.323  1.00 94.74           N  
ATOM   1384  H   PHE A  89     -21.544  -7.697  12.050  1.00 94.74           H  
ATOM   1385  CA  PHE A  89     -19.590  -7.768  11.202  1.00 94.74           C  
ATOM   1386  HA  PHE A  89     -19.144  -7.336  10.307  1.00 94.74           H  
ATOM   1387  C   PHE A  89     -19.478  -9.281  11.007  1.00 94.74           C  
ATOM   1388  CB  PHE A  89     -18.791  -7.276  12.419  1.00 94.74           C  
ATOM   1389  HB2 PHE A  89     -17.759  -7.609  12.311  1.00 94.74           H  
ATOM   1390  HB3 PHE A  89     -19.198  -7.739  13.318  1.00 94.74           H  
ATOM   1391  O   PHE A  89     -18.380  -9.818  11.092  1.00 94.74           O  
ATOM   1392  CG  PHE A  89     -18.750  -5.771  12.594  1.00 94.74           C  
ATOM   1393  CD1 PHE A  89     -18.136  -4.961  11.618  1.00 94.74           C  
ATOM   1394  HD1 PHE A  89     -17.693  -5.418  10.745  1.00 94.74           H  
ATOM   1395  CD2 PHE A  89     -19.330  -5.176  13.728  1.00 94.74           C  
ATOM   1396  HD2 PHE A  89     -19.783  -5.794  14.489  1.00 94.74           H  
ATOM   1397  CE1 PHE A  89     -18.132  -3.562  11.761  1.00 94.74           C  
ATOM   1398  HE1 PHE A  89     -17.681  -2.944  11.000  1.00 94.74           H  
ATOM   1399  CE2 PHE A  89     -19.336  -3.778  13.868  1.00 94.74           C  
ATOM   1400  HE2 PHE A  89     -19.796  -3.326  14.734  1.00 94.74           H  
ATOM   1401  CZ  PHE A  89     -18.744  -2.972  12.882  1.00 94.74           C  
ATOM   1402  HZ  PHE A  89     -18.770  -1.898  12.986  1.00 94.74           H  
ATOM   1403  N   GLN A  90     -20.581  -9.977  10.743  1.00 94.62           N  
ATOM   1404  H   GLN A  90     -21.463  -9.487  10.691  1.00 94.62           H  
ATOM   1405  CA  GLN A  90     -20.567 -11.387  10.370  1.00 94.62           C  
ATOM   1406  HA  GLN A  90     -19.731 -11.883  10.863  1.00 94.62           H  
ATOM   1407  C   GLN A  90     -20.367 -11.544   8.868  1.00 94.62           C  
ATOM   1408  CB  GLN A  90     -21.860 -12.066  10.827  1.00 94.62           C  
ATOM   1409  HB2 GLN A  90     -22.030 -12.961  10.228  1.00 94.62           H  
ATOM   1410  HB3 GLN A  90     -22.703 -11.391  10.679  1.00 94.62           H  
ATOM   1411  O   GLN A  90     -21.049 -10.924   8.055  1.00 94.62           O  
ATOM   1412  CG  GLN A  90     -21.759 -12.482  12.300  1.00 94.62           C  
ATOM   1413  HG2 GLN A  90     -20.972 -13.229  12.398  1.00 94.62           H  
ATOM   1414  HG3 GLN A  90     -21.473 -11.630  12.917  1.00 94.62           H  
ATOM   1415  CD  GLN A  90     -23.053 -13.074  12.840  1.00 94.62           C  
ATOM   1416  NE2 GLN A  90     -23.043 -13.563  14.060  1.00 94.62           N  
ATOM   1417 HE21 GLN A  90     -22.192 -13.565  14.603  1.00 94.62           H  
ATOM   1418 HE22 GLN A  90     -23.911 -13.980  14.366  1.00 94.62           H  
ATOM   1419  OE1 GLN A  90     -24.091 -13.140  12.204  1.00 94.62           O  
ATOM   1420  N   SER A  91     -19.437 -12.409   8.486  1.00 95.08           N  
ATOM   1421  H   SER A  91     -18.878 -12.886   9.180  1.00 95.08           H  
ATOM   1422  CA  SER A  91     -19.277 -12.785   7.092  1.00 95.08           C  
ATOM   1423  HA  SER A  91     -19.241 -11.870   6.500  1.00 95.08           H  
ATOM   1424  C   SER A  91     -20.450 -13.646   6.607  1.00 95.08           C  
ATOM   1425  CB  SER A  91     -17.952 -13.521   6.894  1.00 95.08           C  
ATOM   1426  HB2 SER A  91     -17.145 -12.929   7.325  1.00 95.08           H  
ATOM   1427  HB3 SER A  91     -17.782 -13.632   5.823  1.00 95.08           H  
ATOM   1428  O   SER A  91     -21.099 -14.333   7.397  1.00 95.08           O  
ATOM   1429  OG  SER A  91     -17.955 -14.807   7.480  1.00 95.08           O  
ATOM   1430  HG  SER A  91     -18.388 -15.400   6.862  1.00 95.08           H  
ATOM   1431  N   PRO A  92     -20.676 -13.727   5.288  1.00 93.95           N  
ATOM   1432  CA  PRO A  92     -21.267 -14.928   4.711  1.00 93.95           C  
ATOM   1433  HA  PRO A  92     -22.295 -15.013   5.063  1.00 93.95           H  
ATOM   1434  C   PRO A  92     -20.448 -16.175   5.110  1.00 93.95           C  
ATOM   1435  CB  PRO A  92     -21.247 -14.706   3.194  1.00 93.95           C  
ATOM   1436  HB2 PRO A  92     -22.162 -15.066   2.724  1.00 93.95           H  
ATOM   1437  HB3 PRO A  92     -20.380 -15.200   2.756  1.00 93.95           H  
ATOM   1438  O   PRO A  92     -19.255 -16.033   5.411  1.00 93.95           O  
ATOM   1439  CG  PRO A  92     -21.090 -13.191   3.042  1.00 93.95           C  
ATOM   1440  HG2 PRO A  92     -20.599 -12.925   2.106  1.00 93.95           H  
ATOM   1441  HG3 PRO A  92     -22.067 -12.713   3.115  1.00 93.95           H  
ATOM   1442  CD  PRO A  92     -20.245 -12.809   4.253  1.00 93.95           C  
ATOM   1443  HD2 PRO A  92     -19.188 -12.971   4.037  1.00 93.95           H  
ATOM   1444  HD3 PRO A  92     -20.428 -11.773   4.536  1.00 93.95           H  
ATOM   1445  N   PRO A  93     -21.039 -17.383   5.084  1.00 96.31           N  
ATOM   1446  CA  PRO A  93     -20.288 -18.620   5.273  1.00 96.31           C  
ATOM   1447  HA  PRO A  93     -19.966 -18.679   6.312  1.00 96.31           H  
ATOM   1448  C   PRO A  93     -19.069 -18.679   4.346  1.00 96.31           C  
ATOM   1449  CB  PRO A  93     -21.273 -19.757   4.992  1.00 96.31           C  
ATOM   1450  HB2 PRO A  93     -21.251 -20.028   3.937  1.00 96.31           H  
ATOM   1451  HB3 PRO A  93     -21.072 -20.629   5.615  1.00 96.31           H  
ATOM   1452  O   PRO A  93     -19.154 -18.324   3.164  1.00 96.31           O  
ATOM   1453  CG  PRO A  93     -22.623 -19.127   5.329  1.00 96.31           C  
ATOM   1454  HG2 PRO A  93     -22.781 -19.163   6.407  1.00 96.31           H  
ATOM   1455  HG3 PRO A  93     -23.441 -19.619   4.803  1.00 96.31           H  
ATOM   1456  CD  PRO A  93     -22.449 -17.676   4.883  1.00 96.31           C  
ATOM   1457  HD2 PRO A  93     -23.085 -17.025   5.484  1.00 96.31           H  
ATOM   1458  HD3 PRO A  93     -22.692 -17.582   3.824  1.00 96.31           H  
ATOM   1459  N   LEU A  94     -17.925 -19.082   4.894  1.00 96.60           N  
ATOM   1460  H   LEU A  94     -17.916 -19.316   5.876  1.00 96.60           H  
ATOM   1461  CA  LEU A  94     -16.682 -19.180   4.141  1.00 96.60           C  
ATOM   1462  HA  LEU A  94     -16.502 -18.225   3.646  1.00 96.60           H  
ATOM   1463  C   LEU A  94     -16.778 -20.255   3.051  1.00 96.60           C  
ATOM   1464  CB  LEU A  94     -15.527 -19.482   5.106  1.00 96.60           C  
ATOM   1465  HB2 LEU A  94     -14.664 -19.803   4.522  1.00 96.60           H  
ATOM   1466  HB3 LEU A  94     -15.826 -20.323   5.732  1.00 96.60           H  
ATOM   1467  O   LEU A  94     -17.183 -21.383   3.305  1.00 96.60           O  
ATOM   1468  CG  LEU A  94     -15.088 -18.321   6.016  1.00 96.60           C  
ATOM   1469  HG  LEU A  94     -15.924 -17.971   6.622  1.00 96.60           H  
ATOM   1470  CD1 LEU A  94     -13.966 -18.785   6.943  1.00 96.60           C  
ATOM   1471 HD11 LEU A  94     -13.625 -17.962   7.571  1.00 96.60           H  
ATOM   1472 HD12 LEU A  94     -14.353 -19.577   7.584  1.00 96.60           H  
ATOM   1473 HD13 LEU A  94     -13.136 -19.182   6.359  1.00 96.60           H  
ATOM   1474  CD2 LEU A  94     -14.544 -17.138   5.212  1.00 96.60           C  
ATOM   1475 HD21 LEU A  94     -13.788 -17.494   4.512  1.00 96.60           H  
ATOM   1476 HD22 LEU A  94     -14.095 -16.418   5.895  1.00 96.60           H  
ATOM   1477 HD23 LEU A  94     -15.361 -16.660   4.671  1.00 96.60           H  
ATOM   1478  N   ILE A  95     -16.344 -19.912   1.839  1.00 95.05           N  
ATOM   1479  H   ILE A  95     -16.069 -18.953   1.684  1.00 95.05           H  
ATOM   1480  CA  ILE A  95     -16.271 -20.852   0.705  1.00 95.05           C  
ATOM   1481  HA  ILE A  95     -17.113 -21.541   0.769  1.00 95.05           H  
ATOM   1482  C   ILE A  95     -15.008 -21.725   0.728  1.00 95.05           C  
ATOM   1483  CB  ILE A  95     -16.377 -20.089  -0.634  1.00 95.05           C  
ATOM   1484  HB  ILE A  95     -16.265 -20.818  -1.437  1.00 95.05           H  
ATOM   1485  O   ILE A  95     -14.943 -22.750   0.057  1.00 95.05           O  
ATOM   1486  CG1 ILE A  95     -15.261 -19.026  -0.789  1.00 95.05           C  
ATOM   1487 HG12 ILE A  95     -14.293 -19.492  -0.600  1.00 95.05           H  
ATOM   1488 HG13 ILE A  95     -15.402 -18.229  -0.059  1.00 95.05           H  
ATOM   1489  CG2 ILE A  95     -17.780 -19.469  -0.766  1.00 95.05           C  
ATOM   1490 HG21 ILE A  95     -17.925 -19.067  -1.768  1.00 95.05           H  
ATOM   1491 HG22 ILE A  95     -18.533 -20.238  -0.595  1.00 95.05           H  
ATOM   1492 HG23 ILE A  95     -17.921 -18.677  -0.030  1.00 95.05           H  
ATOM   1493  CD1 ILE A  95     -15.188 -18.400  -2.185  1.00 95.05           C  
ATOM   1494 HD11 ILE A  95     -15.069 -19.182  -2.935  1.00 95.05           H  
ATOM   1495 HD12 ILE A  95     -14.328 -17.732  -2.233  1.00 95.05           H  
ATOM   1496 HD13 ILE A  95     -16.089 -17.824  -2.394  1.00 95.05           H  
ATOM   1497  N   GLU A  96     -13.994 -21.296   1.473  1.00 95.06           N  
ATOM   1498  H   GLU A  96     -14.147 -20.495   2.070  1.00 95.06           H  
ATOM   1499  CA  GLU A  96     -12.681 -21.924   1.594  1.00 95.06           C  
ATOM   1500  HA  GLU A  96     -12.775 -23.000   1.453  1.00 95.06           H  
ATOM   1501  C   GLU A  96     -12.126 -21.658   2.997  1.00 95.06           C  
ATOM   1502  CB  GLU A  96     -11.727 -21.408   0.502  1.00 95.06           C  
ATOM   1503  HB2 GLU A  96     -10.813 -22.001   0.529  1.00 95.06           H  
ATOM   1504  HB3 GLU A  96     -12.200 -21.553  -0.470  1.00 95.06           H  
ATOM   1505  O   GLU A  96     -12.500 -20.672   3.642  1.00 95.06           O  
ATOM   1506  CG  GLU A  96     -11.363 -19.924   0.676  1.00 95.06           C  
ATOM   1507  HG2 GLU A  96     -12.279 -19.340   0.771  1.00 95.06           H  
ATOM   1508  HG3 GLU A  96     -10.801 -19.801   1.602  1.00 95.06           H  
ATOM   1509  CD  GLU A  96     -10.532 -19.331  -0.466  1.00 95.06           C  
ATOM   1510  OE1 GLU A  96     -10.346 -18.088  -0.390  1.00 95.06           O  
ATOM   1511  OE2 GLU A  96     -10.121 -20.077  -1.385  1.00 95.06           O  
ATOM   1512  N   ASP A  97     -11.207 -22.507   3.455  1.00 96.67           N  
ATOM   1513  H   ASP A  97     -10.934 -23.295   2.887  1.00 96.67           H  
ATOM   1514  CA  ASP A  97     -10.495 -22.279   4.709  1.00 96.67           C  
ATOM   1515  HA  ASP A  97     -11.219 -22.218   5.521  1.00 96.67           H  
ATOM   1516  C   ASP A  97      -9.731 -20.951   4.650  1.00 96.67           C  
ATOM   1517  CB  ASP A  97      -9.519 -23.432   4.999  1.00 96.67           C  
ATOM   1518  HB2 ASP A  97      -8.794 -23.084   5.734  1.00 96.67           H  
ATOM   1519  HB3 ASP A  97      -8.973 -23.687   4.091  1.00 96.67           H  
ATOM   1520  O   ASP A  97      -8.895 -20.726   3.772  1.00 96.67           O  
ATOM   1521  CG  ASP A  97     -10.167 -24.695   5.574  1.00 96.67           C  
ATOM   1522  OD1 ASP A  97     -11.407 -24.755   5.706  1.00 96.67           O  
ATOM   1523  OD2 ASP A  97      -9.396 -25.590   5.999  1.00 96.67           O  
ATOM   1524  N   TRP A  98      -9.972 -20.076   5.625  1.00 96.88           N  
ATOM   1525  H   TRP A  98     -10.636 -20.327   6.344  1.00 96.88           H  
ATOM   1526  CA  TRP A  98      -9.221 -18.837   5.756  1.00 96.88           C  
ATOM   1527  HA  TRP A  98      -8.767 -18.608   4.792  1.00 96.88           H  
ATOM   1528  C   TRP A  98      -8.102 -19.022   6.774  1.00 96.88           C  
ATOM   1529  CB  TRP A  98     -10.147 -17.670   6.082  1.00 96.88           C  
ATOM   1530  HB2 TRP A  98     -10.567 -17.812   7.077  1.00 96.88           H  
ATOM   1531  HB3 TRP A  98     -10.978 -17.689   5.376  1.00 96.88           H  
ATOM   1532  O   TRP A  98      -8.329 -19.053   7.986  1.00 96.88           O  
ATOM   1533  CG  TRP A  98      -9.519 -16.309   6.000  1.00 96.88           C  
ATOM   1534  CD1 TRP A  98      -8.305 -15.986   5.484  1.00 96.88           C  
ATOM   1535  HD1 TRP A  98      -7.593 -16.673   5.052  1.00 96.88           H  
ATOM   1536  CD2 TRP A  98     -10.122 -15.044   6.388  1.00 96.88           C  
ATOM   1537  CE2 TRP A  98      -9.224 -13.987   6.059  1.00 96.88           C  
ATOM   1538  CE3 TRP A  98     -11.363 -14.687   6.950  1.00 96.88           C  
ATOM   1539  HE3 TRP A  98     -12.055 -15.475   7.210  1.00 96.88           H  
ATOM   1540  NE1 TRP A  98      -8.123 -14.617   5.530  1.00 96.88           N  
ATOM   1541  HE1 TRP A  98      -7.328 -14.145   5.123  1.00 96.88           H  
ATOM   1542  CH2 TRP A  98     -10.800 -12.318   6.802  1.00 96.88           C  
ATOM   1543  HH2 TRP A  98     -11.065 -11.283   6.962  1.00 96.88           H  
ATOM   1544  CZ2 TRP A  98      -9.553 -12.639   6.243  1.00 96.88           C  
ATOM   1545  HZ2 TRP A  98      -8.854 -11.870   5.949  1.00 96.88           H  
ATOM   1546  CZ3 TRP A  98     -11.694 -13.338   7.171  1.00 96.88           C  
ATOM   1547  HZ3 TRP A  98     -12.640 -13.086   7.626  1.00 96.88           H  
ATOM   1548  N   ILE A  99      -6.879 -19.152   6.266  1.00 95.50           N  
ATOM   1549  H   ILE A  99      -6.782 -19.161   5.260  1.00 95.50           H  
ATOM   1550  CA  ILE A  99      -5.670 -19.366   7.062  1.00 95.50           C  
ATOM   1551  HA  ILE A  99      -5.932 -19.371   8.120  1.00 95.50           H  
ATOM   1552  C   ILE A  99      -4.715 -18.202   6.818  1.00 95.50           C  
ATOM   1553  CB  ILE A  99      -5.028 -20.732   6.733  1.00 95.50           C  
ATOM   1554  HB  ILE A  99      -4.746 -20.736   5.680  1.00 95.50           H  
ATOM   1555  O   ILE A  99      -4.413 -17.866   5.675  1.00 95.50           O  
ATOM   1556  CG1 ILE A  99      -6.037 -21.882   6.973  1.00 95.50           C  
ATOM   1557 HG12 ILE A  99      -6.292 -21.926   8.032  1.00 95.50           H  
ATOM   1558 HG13 ILE A  99      -6.954 -21.686   6.418  1.00 95.50           H  
ATOM   1559  CG2 ILE A  99      -3.757 -20.940   7.581  1.00 95.50           C  
ATOM   1560 HG21 ILE A  99      -3.035 -20.145   7.392  1.00 95.50           H  
ATOM   1561 HG22 ILE A  99      -4.012 -20.954   8.641  1.00 95.50           H  
ATOM   1562 HG23 ILE A  99      -3.276 -21.881   7.317  1.00 95.50           H  
ATOM   1563  CD1 ILE A  99      -5.545 -23.260   6.518  1.00 95.50           C  
ATOM   1564 HD11 ILE A  99      -5.233 -23.216   5.474  1.00 95.50           H  
ATOM   1565 HD12 ILE A  99      -6.359 -23.979   6.611  1.00 95.50           H  
ATOM   1566 HD13 ILE A  99      -4.714 -23.598   7.138  1.00 95.50           H  
ATOM   1567  N   VAL A 100      -4.217 -17.599   7.896  1.00 93.32           N  
ATOM   1568  H   VAL A 100      -4.482 -17.948   8.806  1.00 93.32           H  
ATOM   1569  CA  VAL A 100      -3.263 -16.485   7.841  1.00 93.32           C  
ATOM   1570  HA  VAL A 100      -2.854 -16.404   6.833  1.00 93.32           H  
ATOM   1571  C   VAL A 100      -2.122 -16.781   8.800  1.00 93.32           C  
ATOM   1572  CB  VAL A 100      -3.938 -15.148   8.194  1.00 93.32           C  
ATOM   1573  HB  VAL A 100      -4.290 -15.177   9.225  1.00 93.32           H  
ATOM   1574  O   VAL A 100      -2.372 -17.031   9.975  1.00 93.32           O  
ATOM   1575  CG1 VAL A 100      -2.935 -13.998   8.046  1.00 93.32           C  
ATOM   1576 HG11 VAL A 100      -2.112 -14.132   8.748  1.00 93.32           H  
ATOM   1577 HG12 VAL A 100      -3.424 -13.050   8.270  1.00 93.32           H  
ATOM   1578 HG13 VAL A 100      -2.540 -13.980   7.030  1.00 93.32           H  
ATOM   1579  CG2 VAL A 100      -5.136 -14.857   7.281  1.00 93.32           C  
ATOM   1580 HG21 VAL A 100      -4.819 -14.826   6.239  1.00 93.32           H  
ATOM   1581 HG22 VAL A 100      -5.894 -15.633   7.391  1.00 93.32           H  
ATOM   1582 HG23 VAL A 100      -5.599 -13.909   7.556  1.00 93.32           H  
ATOM   1583  N   ASN A 101      -0.874 -16.749   8.320  1.00 93.23           N  
ATOM   1584  H   ASN A 101      -0.727 -16.491   7.355  1.00 93.23           H  
ATOM   1585  CA  ASN A 101       0.300 -17.111   9.127  1.00 93.23           C  
ATOM   1586  HA  ASN A 101       1.141 -17.237   8.446  1.00 93.23           H  
ATOM   1587  C   ASN A 101       0.135 -18.470   9.848  1.00 93.23           C  
ATOM   1588  CB  ASN A 101       0.639 -15.945  10.071  1.00 93.23           C  
ATOM   1589  HB2 ASN A 101      -0.175 -15.803  10.782  1.00 93.23           H  
ATOM   1590  HB3 ASN A 101       0.773 -15.030   9.494  1.00 93.23           H  
ATOM   1591  O   ASN A 101       0.369 -18.585  11.049  1.00 93.23           O  
ATOM   1592  CG  ASN A 101       1.921 -16.210  10.836  1.00 93.23           C  
ATOM   1593  ND2 ASN A 101       1.942 -15.926  12.115  1.00 93.23           N  
ATOM   1594 HD21 ASN A 101       2.734 -16.251  12.652  1.00 93.23           H  
ATOM   1595 HD22 ASN A 101       1.088 -15.715  12.610  1.00 93.23           H  
ATOM   1596  OD1 ASN A 101       2.912 -16.640  10.273  1.00 93.23           O  
ATOM   1597  N   GLU A 102      -0.365 -19.479   9.126  1.00 93.19           N  
ATOM   1598  H   GLU A 102      -0.526 -19.313   8.143  1.00 93.19           H  
ATOM   1599  CA  GLU A 102      -0.698 -20.819   9.651  1.00 93.19           C  
ATOM   1600  HA  GLU A 102      -1.088 -21.407   8.820  1.00 93.19           H  
ATOM   1601  C   GLU A 102      -1.812 -20.843  10.722  1.00 93.19           C  
ATOM   1602  CB  GLU A 102       0.573 -21.549  10.132  1.00 93.19           C  
ATOM   1603  HB2 GLU A 102       0.945 -21.061  11.033  1.00 93.19           H  
ATOM   1604  HB3 GLU A 102       0.306 -22.573  10.392  1.00 93.19           H  
ATOM   1605  O   GLU A 102      -2.276 -21.914  11.112  1.00 93.19           O  
ATOM   1606  CG  GLU A 102       1.696 -21.590   9.080  1.00 93.19           C  
ATOM   1607  HG2 GLU A 102       1.917 -20.579   8.737  1.00 93.19           H  
ATOM   1608  HG3 GLU A 102       1.347 -22.164   8.222  1.00 93.19           H  
ATOM   1609  CD  GLU A 102       3.004 -22.199   9.611  1.00 93.19           C  
ATOM   1610  OE1 GLU A 102       3.967 -22.239   8.812  1.00 93.19           O  
ATOM   1611  OE2 GLU A 102       3.047 -22.602  10.796  1.00 93.19           O  
ATOM   1612  N   ALA A 103      -2.307 -19.683  11.165  1.00 93.95           N  
ATOM   1613  H   ALA A 103      -1.902 -18.823  10.824  1.00 93.95           H  
ATOM   1614  CA  ALA A 103      -3.421 -19.571  12.090  1.00 93.95           C  
ATOM   1615  HA  ALA A 103      -3.347 -20.386  12.810  1.00 93.95           H  
ATOM   1616  C   ALA A 103      -4.750 -19.691  11.336  1.00 93.95           C  
ATOM   1617  CB  ALA A 103      -3.320 -18.254  12.869  1.00 93.95           C  
ATOM   1618  HB1 ALA A 103      -2.315 -18.139  13.277  1.00 93.95           H  
ATOM   1619  HB2 ALA A 103      -3.532 -17.409  12.214  1.00 93.95           H  
ATOM   1620  HB3 ALA A 103      -4.039 -18.260  13.689  1.00 93.95           H  
ATOM   1621  O   ALA A 103      -5.024 -18.950  10.389  1.00 93.95           O  
ATOM   1622  N   VAL A 104      -5.611 -20.598  11.794  1.00 95.99           N  
ATOM   1623  H   VAL A 104      -5.318 -21.202  12.549  1.00 95.99           H  
ATOM   1624  CA  VAL A 104      -6.968 -20.737  11.259  1.00 95.99           C  
ATOM   1625  HA  VAL A 104      -6.914 -20.701  10.171  1.00 95.99           H  
ATOM   1626  C   VAL A 104      -7.814 -19.548  11.731  1.00 95.99           C  
ATOM   1627  CB  VAL A 104      -7.590 -22.094  11.641  1.00 95.99           C  
ATOM   1628  HB  VAL A 104      -7.695 -22.149  12.725  1.00 95.99           H  
ATOM   1629  O   VAL A 104      -7.995 -19.320  12.935  1.00 95.99           O  
ATOM   1630  CG1 VAL A 104      -8.973 -22.274  11.003  1.00 95.99           C  
ATOM   1631 HG11 VAL A 104      -9.660 -21.511  11.368  1.00 95.99           H  
ATOM   1632 HG12 VAL A 104      -9.385 -23.248  11.269  1.00 95.99           H  
ATOM   1633 HG13 VAL A 104      -8.905 -22.199   9.917  1.00 95.99           H  
ATOM   1634  CG2 VAL A 104      -6.709 -23.268  11.182  1.00 95.99           C  
ATOM   1635 HG21 VAL A 104      -5.730 -23.225  11.659  1.00 95.99           H  
ATOM   1636 HG22 VAL A 104      -6.578 -23.234  10.100  1.00 95.99           H  
ATOM   1637 HG23 VAL A 104      -7.182 -24.211  11.456  1.00 95.99           H  
ATOM   1638  N   ILE A 105      -8.311 -18.761  10.777  1.00 96.70           N  
ATOM   1639  H   ILE A 105      -8.086 -18.970   9.815  1.00 96.70           H  
ATOM   1640  CA  ILE A 105      -9.294 -17.699  11.020  1.00 96.70           C  
ATOM   1641  HA  ILE A 105      -9.120 -17.268  12.006  1.00 96.70           H  
ATOM   1642  C   ILE A 105     -10.701 -18.298  11.033  1.00 96.70           C  
ATOM   1643  CB  ILE A 105      -9.168 -16.565   9.977  1.00 96.70           C  
ATOM   1644  HB  ILE A 105      -9.460 -16.955   9.002  1.00 96.70           H  
ATOM   1645  O   ILE A 105     -11.468 -18.006  11.946  1.00 96.70           O  
ATOM   1646  CG1 ILE A 105      -7.732 -16.009   9.829  1.00 96.70           C  
ATOM   1647 HG12 ILE A 105      -7.763 -15.130   9.185  1.00 96.70           H  
ATOM   1648 HG13 ILE A 105      -7.117 -16.750   9.318  1.00 96.70           H  
ATOM   1649  CG2 ILE A 105     -10.148 -15.426  10.312  1.00 96.70           C  
ATOM   1650 HG21 ILE A 105     -11.175 -15.787  10.274  1.00 96.70           H  
ATOM   1651 HG22 ILE A 105      -9.951 -15.019  11.304  1.00 96.70           H  
ATOM   1652 HG23 ILE A 105     -10.056 -14.633   9.569  1.00 96.70           H  
ATOM   1653  CD1 ILE A 105      -7.031 -15.635  11.142  1.00 96.70           C  
ATOM   1654 HD11 ILE A 105      -6.123 -15.073  10.920  1.00 96.70           H  
ATOM   1655 HD12 ILE A 105      -6.751 -16.546  11.670  1.00 96.70           H  
ATOM   1656 HD13 ILE A 105      -7.680 -15.024  11.769  1.00 96.70           H  
ATOM   1657  N   GLY A 106     -10.995 -19.169  10.066  1.00 96.59           N  
ATOM   1658  H   GLY A 106     -10.307 -19.335   9.345  1.00 96.59           H  
ATOM   1659  CA  GLY A 106     -12.221 -19.961   9.973  1.00 96.59           C  
ATOM   1660  HA2 GLY A 106     -13.065 -19.330   9.695  1.00 96.59           H  
ATOM   1661  HA3 GLY A 106     -12.443 -20.418  10.937  1.00 96.59           H  
ATOM   1662  C   GLY A 106     -12.076 -21.065   8.925  1.00 96.59           C  
ATOM   1663  O   GLY A 106     -11.209 -20.983   8.049  1.00 96.59           O  
ATOM   1664  N   ARG A 107     -12.886 -22.113   9.045  1.00 97.41           N  
ATOM   1665  H   ARG A 107     -13.582 -22.089   9.776  1.00 97.41           H  
ATOM   1666  CA  ARG A 107     -12.997 -23.215   8.083  1.00 97.41           C  
ATOM   1667  HA  ARG A 107     -12.081 -23.299   7.499  1.00 97.41           H  
ATOM   1668  C   ARG A 107     -14.119 -22.953   7.085  1.00 97.41           C  
ATOM   1669  CB  ARG A 107     -13.258 -24.527   8.841  1.00 97.41           C  
ATOM   1670  HB2 ARG A 107     -13.421 -25.332   8.125  1.00 97.41           H  
ATOM   1671  HB3 ARG A 107     -14.172 -24.420   9.425  1.00 97.41           H  
ATOM   1672  O   ARG A 107     -14.933 -22.057   7.288  1.00 97.41           O  
ATOM   1673  CG  ARG A 107     -12.119 -24.938   9.781  1.00 97.41           C  
ATOM   1674  HG2 ARG A 107     -12.440 -25.825  10.327  1.00 97.41           H  
ATOM   1675  HG3 ARG A 107     -11.922 -24.145  10.502  1.00 97.41           H  
ATOM   1676  CD  ARG A 107     -10.836 -25.272   9.010  1.00 97.41           C  
ATOM   1677  HD2 ARG A 107     -11.077 -25.989   8.225  1.00 97.41           H  
ATOM   1678  HD3 ARG A 107     -10.452 -24.368   8.538  1.00 97.41           H  
ATOM   1679  NE  ARG A 107      -9.814 -25.831   9.913  1.00 97.41           N  
ATOM   1680  HE  ARG A 107      -9.991 -25.723  10.902  1.00 97.41           H  
ATOM   1681  NH1 ARG A 107      -8.408 -26.661   8.287  1.00 97.41           N  
ATOM   1682 HH11 ARG A 107      -7.557 -27.112   7.984  1.00 97.41           H  
ATOM   1683 HH12 ARG A 107      -8.980 -26.263   7.556  1.00 97.41           H  
ATOM   1684  NH2 ARG A 107      -7.895 -26.925  10.435  1.00 97.41           N  
ATOM   1685 HH21 ARG A 107      -8.102 -26.795  11.416  1.00 97.41           H  
ATOM   1686 HH22 ARG A 107      -7.051 -27.386  10.128  1.00 97.41           H  
ATOM   1687  CZ  ARG A 107      -8.720 -26.465   9.534  1.00 97.41           C  
ATOM   1688  N   VAL A 108     -14.169 -23.750   6.021  1.00 97.37           N  
ATOM   1689  H   VAL A 108     -13.399 -24.386   5.873  1.00 97.37           H  
ATOM   1690  CA  VAL A 108     -15.343 -23.817   5.132  1.00 97.37           C  
ATOM   1691  HA  VAL A 108     -15.372 -22.910   4.528  1.00 97.37           H  
ATOM   1692  C   VAL A 108     -16.637 -23.883   5.956  1.00 97.37           C  
ATOM   1693  CB  VAL A 108     -15.252 -25.030   4.188  1.00 97.37           C  
ATOM   1694  HB  VAL A 108     -15.167 -25.944   4.776  1.00 97.37           H  
ATOM   1695  O   VAL A 108     -16.695 -24.582   6.966  1.00 97.37           O  
ATOM   1696  CG1 VAL A 108     -16.468 -25.145   3.261  1.00 97.37           C  
ATOM   1697 HG11 VAL A 108     -17.359 -25.389   3.839  1.00 97.37           H  
ATOM   1698 HG12 VAL A 108     -16.318 -25.945   2.537  1.00 97.37           H  
ATOM   1699 HG13 VAL A 108     -16.635 -24.207   2.731  1.00 97.37           H  
ATOM   1700  CG2 VAL A 108     -14.030 -24.921   3.272  1.00 97.37           C  
ATOM   1701 HG21 VAL A 108     -13.113 -24.821   3.853  1.00 97.37           H  
ATOM   1702 HG22 VAL A 108     -14.160 -24.052   2.627  1.00 97.37           H  
ATOM   1703 HG23 VAL A 108     -13.951 -25.816   2.655  1.00 97.37           H  
ATOM   1704  N   ASP A 109     -17.646 -23.135   5.516  1.00 96.88           N  
ATOM   1705  H   ASP A 109     -17.505 -22.642   4.646  1.00 96.88           H  
ATOM   1706  CA  ASP A 109     -18.961 -22.948   6.140  1.00 96.88           C  
ATOM   1707  HA  ASP A 109     -19.524 -22.329   5.442  1.00 96.88           H  
ATOM   1708  C   ASP A 109     -18.987 -22.159   7.465  1.00 96.88           C  
ATOM   1709  CB  ASP A 109     -19.735 -24.278   6.225  1.00 96.88           C  
ATOM   1710  HB2 ASP A 109     -19.231 -24.959   6.910  1.00 96.88           H  
ATOM   1711  HB3 ASP A 109     -20.724 -24.079   6.637  1.00 96.88           H  
ATOM   1712  O   ASP A 109     -20.072 -21.794   7.928  1.00 96.88           O  
ATOM   1713  CG  ASP A 109     -19.929 -24.955   4.864  1.00 96.88           C  
ATOM   1714  OD1 ASP A 109     -20.264 -24.234   3.895  1.00 96.88           O  
ATOM   1715  OD2 ASP A 109     -19.811 -26.202   4.806  1.00 96.88           O  
ATOM   1716  N   ASP A 110     -17.835 -21.800   8.046  1.00 97.14           N  
ATOM   1717  H   ASP A 110     -16.962 -22.139   7.668  1.00 97.14           H  
ATOM   1718  CA  ASP A 110     -17.810 -20.940   9.232  1.00 97.14           C  
ATOM   1719  HA  ASP A 110     -18.516 -21.354   9.952  1.00 97.14           H  
ATOM   1720  C   ASP A 110     -18.269 -19.513   8.895  1.00 97.14           C  
ATOM   1721  CB  ASP A 110     -16.431 -20.885   9.919  1.00 97.14           C  
ATOM   1722  HB2 ASP A 110     -16.453 -20.071  10.643  1.00 97.14           H  
ATOM   1723  HB3 ASP A 110     -15.665 -20.625   9.188  1.00 97.14           H  
ATOM   1724  O   ASP A 110     -17.960 -18.950   7.841  1.00 97.14           O  
ATOM   1725  CG  ASP A 110     -16.020 -22.143  10.694  1.00 97.14           C  
ATOM   1726  OD1 ASP A 110     -16.898 -22.958  11.048  1.00 97.14           O  
ATOM   1727  OD2 ASP A 110     -14.812 -22.221  11.034  1.00 97.14           O  
ATOM   1728  N   VAL A 111     -18.961 -18.891   9.850  1.00 96.56           N  
ATOM   1729  H   VAL A 111     -19.168 -19.417  10.686  1.00 96.56           H  
ATOM   1730  CA  VAL A 111     -19.240 -17.451   9.859  1.00 96.56           C  
ATOM   1731  HA  VAL A 111     -19.121 -17.048   8.853  1.00 96.56           H  
ATOM   1732  C   VAL A 111     -18.219 -16.779  10.766  1.00 96.56           C  
ATOM   1733  CB  VAL A 111     -20.685 -17.169  10.302  1.00 96.56           C  
ATOM   1734  HB  VAL A 111     -20.887 -17.694  11.236  1.00 96.56           H  
ATOM   1735  O   VAL A 111     -18.162 -17.052  11.966  1.00 96.56           O  
ATOM   1736  CG1 VAL A 111     -20.928 -15.672  10.531  1.00 96.56           C  
ATOM   1737 HG11 VAL A 111     -20.391 -15.345  11.421  1.00 96.56           H  
ATOM   1738 HG12 VAL A 111     -21.991 -15.484  10.680  1.00 96.56           H  
ATOM   1739 HG13 VAL A 111     -20.575 -15.101   9.673  1.00 96.56           H  
ATOM   1740  CG2 VAL A 111     -21.672 -17.672   9.241  1.00 96.56           C  
ATOM   1741 HG21 VAL A 111     -21.535 -18.741   9.076  1.00 96.56           H  
ATOM   1742 HG22 VAL A 111     -21.505 -17.145   8.302  1.00 96.56           H  
ATOM   1743 HG23 VAL A 111     -22.695 -17.499   9.573  1.00 96.56           H  
ATOM   1744  N   VAL A 112     -17.411 -15.887  10.197  1.00 96.27           N  
ATOM   1745  H   VAL A 112     -17.552 -15.666   9.222  1.00 96.27           H  
ATOM   1746  CA  VAL A 112     -16.319 -15.212  10.905  1.00 96.27           C  
ATOM   1747  HA  VAL A 112     -16.235 -15.642  11.903  1.00 96.27           H  
ATOM   1748  C   VAL A 112     -16.610 -13.729  11.101  1.00 96.27           C  
ATOM   1749  CB  VAL A 112     -14.959 -15.444  10.220  1.00 96.27           C  
ATOM   1750  HB  VAL A 112     -14.202 -14.901  10.787  1.00 96.27           H  
ATOM   1751  O   VAL A 112     -17.387 -13.124  10.365  1.00 96.27           O  
ATOM   1752  CG1 VAL A 112     -14.571 -16.925  10.241  1.00 96.27           C  
ATOM   1753 HG11 VAL A 112     -14.597 -17.305  11.262  1.00 96.27           H  
ATOM   1754 HG12 VAL A 112     -15.259 -17.511   9.631  1.00 96.27           H  
ATOM   1755 HG13 VAL A 112     -13.559 -17.044   9.853  1.00 96.27           H  
ATOM   1756  CG2 VAL A 112     -14.906 -14.945   8.774  1.00 96.27           C  
ATOM   1757 HG21 VAL A 112     -15.229 -13.905   8.714  1.00 96.27           H  
ATOM   1758 HG22 VAL A 112     -15.549 -15.559   8.144  1.00 96.27           H  
ATOM   1759 HG23 VAL A 112     -13.883 -15.025   8.406  1.00 96.27           H  
ATOM   1760  N   ALA A 113     -15.945 -13.133  12.088  1.00 96.74           N  
ATOM   1761  H   ALA A 113     -15.303 -13.691  12.633  1.00 96.74           H  
ATOM   1762  CA  ALA A 113     -15.987 -11.702  12.369  1.00 96.74           C  
ATOM   1763  HA  ALA A 113     -16.552 -11.210  11.578  1.00 96.74           H  
ATOM   1764  C   ALA A 113     -14.568 -11.105  12.368  1.00 96.74           C  
ATOM   1765  CB  ALA A 113     -16.722 -11.494  13.702  1.00 96.74           C  
ATOM   1766  HB1 ALA A 113     -16.835 -10.431  13.916  1.00 96.74           H  
ATOM   1767  HB2 ALA A 113     -17.717 -11.935  13.639  1.00 96.74           H  
ATOM   1768  HB3 ALA A 113     -16.170 -11.968  14.514  1.00 96.74           H  
ATOM   1769  O   ALA A 113     -13.599 -11.848  12.556  1.00 96.74           O  
ATOM   1770  N   PRO A 114     -14.399  -9.774  12.224  1.00 97.33           N  
ATOM   1771  CA  PRO A 114     -13.092  -9.119  12.275  1.00 97.33           C  
ATOM   1772  HA  PRO A 114     -12.518  -9.414  11.397  1.00 97.33           H  
ATOM   1773  C   PRO A 114     -12.293  -9.457  13.538  1.00 97.33           C  
ATOM   1774  CB  PRO A 114     -13.377  -7.614  12.222  1.00 97.33           C  
ATOM   1775  HB2 PRO A 114     -13.445  -7.206  13.231  1.00 97.33           H  
ATOM   1776  HB3 PRO A 114     -12.613  -7.083  11.654  1.00 97.33           H  
ATOM   1777  O   PRO A 114     -11.069  -9.540  13.492  1.00 97.33           O  
ATOM   1778  CG  PRO A 114     -14.744  -7.508  11.557  1.00 97.33           C  
ATOM   1779  HG2 PRO A 114     -14.621  -7.469  10.475  1.00 97.33           H  
ATOM   1780  HG3 PRO A 114     -15.296  -6.634  11.903  1.00 97.33           H  
ATOM   1781  CD  PRO A 114     -15.442  -8.803  11.956  1.00 97.33           C  
ATOM   1782  HD2 PRO A 114     -16.083  -9.128  11.136  1.00 97.33           H  
ATOM   1783  HD3 PRO A 114     -16.015  -8.644  12.869  1.00 97.33           H  
ATOM   1784  N   THR A 115     -12.968  -9.697  14.667  1.00 97.06           N  
ATOM   1785  H   THR A 115     -13.977  -9.686  14.651  1.00 97.06           H  
ATOM   1786  CA  THR A 115     -12.319 -10.065  15.933  1.00 97.06           C  
ATOM   1787  HA  THR A 115     -11.572  -9.304  16.159  1.00 97.06           H  
ATOM   1788  C   THR A 115     -11.561 -11.389  15.864  1.00 97.06           C  
ATOM   1789  CB  THR A 115     -13.328 -10.104  17.090  1.00 97.06           C  
ATOM   1790  HB  THR A 115     -12.836 -10.475  17.989  1.00 97.06           H  
ATOM   1791  O   THR A 115     -10.622 -11.570  16.636  1.00 97.06           O  
ATOM   1792  CG2 THR A 115     -13.904  -8.720  17.380  1.00 97.06           C  
ATOM   1793 HG21 THR A 115     -14.479  -8.751  18.305  1.00 97.06           H  
ATOM   1794 HG22 THR A 115     -14.560  -8.409  16.567  1.00 97.06           H  
ATOM   1795 HG23 THR A 115     -13.100  -7.994  17.498  1.00 97.06           H  
ATOM   1796  OG1 THR A 115     -14.411 -10.938  16.759  1.00 97.06           O  
ATOM   1797  HG1 THR A 115     -15.069 -10.831  17.450  1.00 97.06           H  
ATOM   1798  N   ALA A 116     -11.885 -12.272  14.911  1.00 96.64           N  
ATOM   1799  H   ALA A 116     -12.652 -12.053  14.291  1.00 96.64           H  
ATOM   1800  CA  ALA A 116     -11.170 -13.524  14.674  1.00 96.64           C  
ATOM   1801  HA  ALA A 116     -11.023 -14.016  15.636  1.00 96.64           H  
ATOM   1802  C   ALA A 116      -9.778 -13.328  14.042  1.00 96.64           C  
ATOM   1803  CB  ALA A 116     -12.047 -14.433  13.801  1.00 96.64           C  
ATOM   1804  HB1 ALA A 116     -12.156 -14.008  12.804  1.00 96.64           H  
ATOM   1805  HB2 ALA A 116     -13.032 -14.550  14.253  1.00 96.64           H  
ATOM   1806  HB3 ALA A 116     -11.587 -15.417  13.709  1.00 96.64           H  
ATOM   1807  O   ALA A 116      -8.986 -14.270  14.040  1.00 96.64           O  
ATOM   1808  N   LEU A 117      -9.460 -12.135  13.525  1.00 97.32           N  
ATOM   1809  H   LEU A 117     -10.158 -11.405  13.556  1.00 97.32           H  
ATOM   1810  CA  LEU A 117      -8.190 -11.823  12.853  1.00 97.32           C  
ATOM   1811  HA  LEU A 117      -7.828 -12.718  12.347  1.00 97.32           H  
ATOM   1812  C   LEU A 117      -7.068 -11.395  13.804  1.00 97.32           C  
ATOM   1813  CB  LEU A 117      -8.433 -10.719  11.812  1.00 97.32           C  
ATOM   1814  HB2 LEU A 117      -8.886  -9.870  12.323  1.00 97.32           H  
ATOM   1815  HB3 LEU A 117      -7.477 -10.381  11.411  1.00 97.32           H  
ATOM   1816  O   LEU A 117      -5.940 -11.197  13.354  1.00 97.32           O  
ATOM   1817  CG  LEU A 117      -9.321 -11.142  10.635  1.00 97.32           C  
ATOM   1818  HG  LEU A 117     -10.230 -11.620  10.997  1.00 97.32           H  
ATOM   1819  CD1 LEU A 117      -9.713  -9.911   9.821  1.00 97.32           C  
ATOM   1820 HD11 LEU A 117     -10.334 -10.213   8.978  1.00 97.32           H  
ATOM   1821 HD12 LEU A 117      -8.820  -9.407   9.451  1.00 97.32           H  
ATOM   1822 HD13 LEU A 117     -10.282  -9.225  10.448  1.00 97.32           H  
ATOM   1823  CD2 LEU A 117      -8.560 -12.108   9.732  1.00 97.32           C  
ATOM   1824 HD21 LEU A 117      -7.646 -11.641   9.363  1.00 97.32           H  
ATOM   1825 HD22 LEU A 117      -9.189 -12.393   8.889  1.00 97.32           H  
ATOM   1826 HD23 LEU A 117      -8.305 -13.017  10.275  1.00 97.32           H  
ATOM   1827  N   ALA A 118      -7.352 -11.244  15.096  1.00 97.36           N  
ATOM   1828  H   ALA A 118      -8.287 -11.454  15.415  1.00 97.36           H  
ATOM   1829  CA  ALA A 118      -6.382 -10.833  16.102  1.00 97.36           C  
ATOM   1830  HA  ALA A 118      -5.372 -10.940  15.705  1.00 97.36           H  
ATOM   1831  C   ALA A 118      -6.474 -11.709  17.353  1.00 97.36           C  
ATOM   1832  CB  ALA A 118      -6.600  -9.353  16.433  1.00 97.36           C  
ATOM   1833  HB1 ALA A 118      -6.425  -8.745  15.544  1.00 97.36           H  
ATOM   1834  HB2 ALA A 118      -7.617  -9.195  16.791  1.00 97.36           H  
ATOM   1835  HB3 ALA A 118      -5.901  -9.046  17.211  1.00 97.36           H  
ATOM   1836  O   ALA A 118      -7.514 -12.295  17.655  1.00 97.36           O  
ATOM   1837  N   GLN A 119      -5.372 -11.773  18.094  1.00 96.93           N  
ATOM   1838  H   GLN A 119      -4.574 -11.230  17.795  1.00 96.93           H  
ATOM   1839  CA  GLN A 119      -5.353 -12.264  19.462  1.00 96.93           C  
ATOM   1840  HA  GLN A 119      -6.166 -12.978  19.600  1.00 96.93           H  
ATOM   1841  C   GLN A 119      -5.578 -11.085  20.412  1.00 96.93           C  
ATOM   1842  CB  GLN A 119      -4.034 -13.000  19.715  1.00 96.93           C  
ATOM   1843  HB2 GLN A 119      -3.194 -12.327  19.545  1.00 96.93           H  
ATOM   1844  HB3 GLN A 119      -3.968 -13.827  19.008  1.00 96.93           H  
ATOM   1845  O   GLN A 119      -4.915 -10.055  20.301  1.00 96.93           O  
ATOM   1846  CG  GLN A 119      -3.953 -13.562  21.143  1.00 96.93           C  
ATOM   1847  HG2 GLN A 119      -3.864 -12.740  21.853  1.00 96.93           H  
ATOM   1848  HG3 GLN A 119      -4.865 -14.115  21.368  1.00 96.93           H  
ATOM   1849  CD  GLN A 119      -2.771 -14.503  21.339  1.00 96.93           C  
ATOM   1850  NE2 GLN A 119      -2.551 -14.976  22.544  1.00 96.93           N  
ATOM   1851 HE21 GLN A 119      -1.726 -15.552  22.634  1.00 96.93           H  
ATOM   1852 HE22 GLN A 119      -3.068 -14.624  23.337  1.00 96.93           H  
ATOM   1853  OE1 GLN A 119      -2.057 -14.875  20.425  1.00 96.93           O  
ATOM   1854  N   TRP A 120      -6.516 -11.229  21.343  1.00 97.05           N  
ATOM   1855  H   TRP A 120      -7.018 -12.103  21.409  1.00 97.05           H  
ATOM   1856  CA  TRP A 120      -6.868 -10.175  22.293  1.00 97.05           C  
ATOM   1857  HA  TRP A 120      -6.509  -9.214  21.923  1.00 97.05           H  
ATOM   1858  C   TRP A 120      -6.183 -10.447  23.630  1.00 97.05           C  
ATOM   1859  CB  TRP A 120      -8.391 -10.065  22.392  1.00 97.05           C  
ATOM   1860  HB2 TRP A 120      -8.795 -10.995  22.792  1.00 97.05           H  
ATOM   1861  HB3 TRP A 120      -8.637  -9.268  23.093  1.00 97.05           H  
ATOM   1862  O   TRP A 120      -6.523 -11.403  24.322  1.00 97.05           O  
ATOM   1863  CG  TRP A 120      -9.053  -9.767  21.079  1.00 97.05           C  
ATOM   1864  CD1 TRP A 120      -9.537 -10.685  20.212  1.00 97.05           C  
ATOM   1865  HD1 TRP A 120      -9.509 -11.755  20.359  1.00 97.05           H  
ATOM   1866  CD2 TRP A 120      -9.230  -8.475  20.425  1.00 97.05           C  
ATOM   1867  CE2 TRP A 120      -9.874  -8.686  19.168  1.00 97.05           C  
ATOM   1868  CE3 TRP A 120      -8.904  -7.146  20.768  1.00 97.05           C  
ATOM   1869  HE3 TRP A 120      -8.382  -6.961  21.696  1.00 97.05           H  
ATOM   1870  NE1 TRP A 120     -10.001 -10.057  19.074  1.00 97.05           N  
ATOM   1871  HE1 TRP A 120     -10.268 -10.572  18.247  1.00 97.05           H  
ATOM   1872  CH2 TRP A 120      -9.925  -6.308  18.715  1.00 97.05           C  
ATOM   1873  HH2 TRP A 120     -10.201  -5.480  18.080  1.00 97.05           H  
ATOM   1874  CZ2 TRP A 120     -10.211  -7.624  18.317  1.00 97.05           C  
ATOM   1875  HZ2 TRP A 120     -10.683  -7.809  17.363  1.00 97.05           H  
ATOM   1876  CZ3 TRP A 120      -9.263  -6.072  19.933  1.00 97.05           C  
ATOM   1877  HZ3 TRP A 120      -9.036  -5.060  20.232  1.00 97.05           H  
ATOM   1878  N   GLU A 121      -5.185  -9.634  23.960  1.00 96.85           N  
ATOM   1879  H   GLU A 121      -4.990  -8.848  23.356  1.00 96.85           H  
ATOM   1880  CA  GLU A 121      -4.419  -9.745  25.200  1.00 96.85           C  
ATOM   1881  HA  GLU A 121      -4.439 -10.776  25.554  1.00 96.85           H  
ATOM   1882  C   GLU A 121      -5.044  -8.862  26.273  1.00 96.85           C  
ATOM   1883  CB  GLU A 121      -2.955  -9.356  24.972  1.00 96.85           C  
ATOM   1884  HB2 GLU A 121      -2.461  -9.276  25.940  1.00 96.85           H  
ATOM   1885  HB3 GLU A 121      -2.919  -8.384  24.480  1.00 96.85           H  
ATOM   1886  O   GLU A 121      -5.068  -7.635  26.157  1.00 96.85           O  
ATOM   1887  CG  GLU A 121      -2.202 -10.390  24.123  1.00 96.85           C  
ATOM   1888  HG2 GLU A 121      -2.717 -10.514  23.171  1.00 96.85           H  
ATOM   1889  HG3 GLU A 121      -2.215 -11.348  24.643  1.00 96.85           H  
ATOM   1890  CD  GLU A 121      -0.748  -9.978  23.845  1.00 96.85           C  
ATOM   1891  OE1 GLU A 121      -0.067 -10.754  23.135  1.00 96.85           O  
ATOM   1892  OE2 GLU A 121      -0.344  -8.860  24.244  1.00 96.85           O  
ATOM   1893  N   GLU A 122      -5.552  -9.486  27.326  1.00 95.50           N  
ATOM   1894  H   GLU A 122      -5.531 -10.495  27.371  1.00 95.50           H  
ATOM   1895  CA  GLU A 122      -6.164  -8.771  28.435  1.00 95.50           C  
ATOM   1896  HA  GLU A 122      -6.663  -7.884  28.047  1.00 95.50           H  
ATOM   1897  C   GLU A 122      -5.104  -8.305  29.436  1.00 95.50           C  
ATOM   1898  CB  GLU A 122      -7.242  -9.632  29.097  1.00 95.50           C  
ATOM   1899  HB2 GLU A 122      -7.624  -9.077  29.954  1.00 95.50           H  
ATOM   1900  HB3 GLU A 122      -6.809 -10.570  29.444  1.00 95.50           H  
ATOM   1901  O   GLU A 122      -4.229  -9.066  29.850  1.00 95.50           O  
ATOM   1902  CG  GLU A 122      -8.403  -9.917  28.131  1.00 95.50           C  
ATOM   1903  HG2 GLU A 122      -8.044 -10.540  27.313  1.00 95.50           H  
ATOM   1904  HG3 GLU A 122      -8.741  -8.969  27.711  1.00 95.50           H  
ATOM   1905  CD  GLU A 122      -9.605 -10.602  28.797  1.00 95.50           C  
ATOM   1906  OE1 GLU A 122     -10.536 -10.964  28.041  1.00 95.50           O  
ATOM   1907  OE2 GLU A 122      -9.632 -10.698  30.045  1.00 95.50           O  
ATOM   1908  N   VAL A 123      -5.190  -7.038  29.837  1.00 95.30           N  
ATOM   1909  H   VAL A 123      -5.890  -6.452  29.404  1.00 95.30           H  
ATOM   1910  CA  VAL A 123      -4.378  -6.470  30.915  1.00 95.30           C  
ATOM   1911  HA  VAL A 123      -3.769  -7.264  31.345  1.00 95.30           H  
ATOM   1912  C   VAL A 123      -5.252  -5.951  32.039  1.00 95.30           C  
ATOM   1913  CB  VAL A 123      -3.414  -5.375  30.434  1.00 95.30           C  
ATOM   1914  HB  VAL A 123      -2.864  -5.009  31.301  1.00 95.30           H  
ATOM   1915  O   VAL A 123      -6.416  -5.588  31.839  1.00 95.30           O  
ATOM   1916  CG1 VAL A 123      -2.379  -5.945  29.464  1.00 95.30           C  
ATOM   1917 HG11 VAL A 123      -1.697  -5.165  29.125  1.00 95.30           H  
ATOM   1918 HG12 VAL A 123      -2.883  -6.401  28.612  1.00 95.30           H  
ATOM   1919 HG13 VAL A 123      -1.806  -6.725  29.965  1.00 95.30           H  
ATOM   1920  CG2 VAL A 123      -4.107  -4.167  29.800  1.00 95.30           C  
ATOM   1921 HG21 VAL A 123      -3.370  -3.374  29.670  1.00 95.30           H  
ATOM   1922 HG22 VAL A 123      -4.897  -3.801  30.455  1.00 95.30           H  
ATOM   1923 HG23 VAL A 123      -4.539  -4.447  28.839  1.00 95.30           H  
ATOM   1924  N   GLU A 124      -4.659  -5.867  33.227  1.00 91.12           N  
ATOM   1925  H   GLU A 124      -3.721  -6.222  33.344  1.00 91.12           H  
ATOM   1926  CA  GLU A 124      -5.343  -5.333  34.392  1.00 91.12           C  
ATOM   1927  HA  GLU A 124      -6.203  -5.977  34.582  1.00 91.12           H  
ATOM   1928  C   GLU A 124      -5.871  -3.922  34.143  1.00 91.12           C  
ATOM   1929  CB  GLU A 124      -4.468  -5.360  35.647  1.00 91.12           C  
ATOM   1930  HB2 GLU A 124      -5.013  -4.848  36.440  1.00 91.12           H  
ATOM   1931  HB3 GLU A 124      -3.539  -4.824  35.456  1.00 91.12           H  
ATOM   1932  O   GLU A 124      -5.171  -3.026  33.660  1.00 91.12           O  
ATOM   1933  CG  GLU A 124      -4.162  -6.790  36.114  1.00 91.12           C  
ATOM   1934  HG2 GLU A 124      -5.086  -7.367  36.121  1.00 91.12           H  
ATOM   1935  HG3 GLU A 124      -3.478  -7.255  35.404  1.00 91.12           H  
ATOM   1936  CD  GLU A 124      -3.546  -6.826  37.520  1.00 91.12           C  
ATOM   1937  OE1 GLU A 124      -3.612  -7.908  38.142  1.00 91.12           O  
ATOM   1938  OE2 GLU A 124      -3.032  -5.777  37.971  1.00 91.12           O  
ATOM   1939  N   ARG A 125      -7.142  -3.741  34.495  1.00 84.41           N  
ATOM   1940  H   ARG A 125      -7.640  -4.530  34.884  1.00 84.41           H  
ATOM   1941  CA  ARG A 125      -7.814  -2.452  34.479  1.00 84.41           C  
ATOM   1942  HA  ARG A 125      -7.623  -1.970  33.520  1.00 84.41           H  
ATOM   1943  C   ARG A 125      -7.270  -1.588  35.625  1.00 84.41           C  
ATOM   1944  CB  ARG A 125      -9.321  -2.684  34.600  1.00 84.41           C  
ATOM   1945  HB2 ARG A 125      -9.524  -3.174  35.552  1.00 84.41           H  
ATOM   1946  HB3 ARG A 125      -9.644  -3.346  33.797  1.00 84.41           H  
ATOM   1947  O   ARG A 125      -7.333  -2.018  36.778  1.00 84.41           O  
ATOM   1948  CG  ARG A 125     -10.127  -1.381  34.520  1.00 84.41           C  
ATOM   1949  HG2 ARG A 125     -10.047  -0.955  33.520  1.00 84.41           H  
ATOM   1950  HG3 ARG A 125      -9.767  -0.667  35.261  1.00 84.41           H  
ATOM   1951  CD  ARG A 125     -11.581  -1.721  34.837  1.00 84.41           C  
ATOM   1952  HD2 ARG A 125     -11.891  -2.520  34.163  1.00 84.41           H  
ATOM   1953  HD3 ARG A 125     -11.637  -2.096  35.859  1.00 84.41           H  
ATOM   1954  NE  ARG A 125     -12.502  -0.578  34.702  1.00 84.41           N  
ATOM   1955  HE  ARG A 125     -12.128   0.360  34.709  1.00 84.41           H  
ATOM   1956  NH1 ARG A 125     -14.404  -1.867  34.570  1.00 84.41           N  
ATOM   1957 HH11 ARG A 125     -15.336  -1.976  34.197  1.00 84.41           H  
ATOM   1958 HH12 ARG A 125     -13.829  -2.697  34.606  1.00 84.41           H  
ATOM   1959  NH2 ARG A 125     -14.582   0.309  34.381  1.00 84.41           N  
ATOM   1960 HH21 ARG A 125     -15.583   0.184  34.331  1.00 84.41           H  
ATOM   1961 HH22 ARG A 125     -14.183   1.236  34.354  1.00 84.41           H  
ATOM   1962  CZ  ARG A 125     -13.810  -0.709  34.568  1.00 84.41           C  
ATOM   1963  N   PRO A 126      -6.785  -0.367  35.349  1.00 82.80           N  
ATOM   1964  CA  PRO A 126      -6.411   0.582  36.388  1.00 82.80           C  
ATOM   1965  HA  PRO A 126      -5.585   0.160  36.959  1.00 82.80           H  
ATOM   1966  C   PRO A 126      -7.585   0.889  37.326  1.00 82.80           C  
ATOM   1967  CB  PRO A 126      -5.927   1.825  35.635  1.00 82.80           C  
ATOM   1968  HB2 PRO A 126      -5.160   2.367  36.188  1.00 82.80           H  
ATOM   1969  HB3 PRO A 126      -6.773   2.472  35.404  1.00 82.80           H  
ATOM   1970  O   PRO A 126      -8.714   1.072  36.877  1.00 82.80           O  
ATOM   1971  CG  PRO A 126      -5.391   1.242  34.331  1.00 82.80           C  
ATOM   1972  HG2 PRO A 126      -4.409   0.802  34.505  1.00 82.80           H  
ATOM   1973  HG3 PRO A 126      -5.336   1.977  33.528  1.00 82.80           H  
ATOM   1974  CD  PRO A 126      -6.398   0.137  34.045  1.00 82.80           C  
ATOM   1975  HD2 PRO A 126      -7.274   0.527  33.527  1.00 82.80           H  
ATOM   1976  HD3 PRO A 126      -5.916  -0.645  33.457  1.00 82.80           H  
ATOM   1977  N   GLN A 127      -7.317   1.000  38.629  1.00 72.83           N  
ATOM   1978  H   GLN A 127      -6.380   0.792  38.943  1.00 72.83           H  
ATOM   1979  CA  GLN A 127      -8.350   1.245  39.652  1.00 72.83           C  
ATOM   1980  HA  GLN A 127      -9.074   0.430  39.633  1.00 72.83           H  
ATOM   1981  C   GLN A 127      -9.139   2.547  39.429  1.00 72.83           C  
ATOM   1982  CB  GLN A 127      -7.687   1.292  41.037  1.00 72.83           C  
ATOM   1983  HB2 GLN A 127      -8.425   1.630  41.766  1.00 72.83           H  
ATOM   1984  HB3 GLN A 127      -6.872   2.015  41.019  1.00 72.83           H  
ATOM   1985  O   GLN A 127     -10.275   2.676  39.856  1.00 72.83           O  
ATOM   1986  CG  GLN A 127      -7.158  -0.075  41.499  1.00 72.83           C  
ATOM   1987  HG2 GLN A 127      -6.434  -0.456  40.778  1.00 72.83           H  
ATOM   1988  HG3 GLN A 127      -7.991  -0.776  41.551  1.00 72.83           H  
ATOM   1989  CD  GLN A 127      -6.482  -0.017  42.867  1.00 72.83           C  
ATOM   1990  NE2 GLN A 127      -6.131  -1.149  43.434  1.00 72.83           N  
ATOM   1991 HE21 GLN A 127      -5.687  -1.075  44.338  1.00 72.83           H  
ATOM   1992 HE22 GLN A 127      -6.314  -2.032  42.978  1.00 72.83           H  
ATOM   1993  OE1 GLN A 127      -6.230   1.028  43.443  1.00 72.83           O  
ATOM   1994  N   ASN A 128      -8.563   3.522  38.726  1.00 71.42           N  
ATOM   1995  H   ASN A 128      -7.664   3.334  38.307  1.00 71.42           H  
ATOM   1996  CA  ASN A 128      -9.205   4.795  38.393  1.00 71.42           C  
ATOM   1997  HA  ASN A 128      -9.907   5.038  39.190  1.00 71.42           H  
ATOM   1998  C   ASN A 128     -10.033   4.747  37.093  1.00 71.42           C  
ATOM   1999  CB  ASN A 128      -8.125   5.890  38.357  1.00 71.42           C  
ATOM   2000  HB2 ASN A 128      -8.616   6.858  38.264  1.00 71.42           H  
ATOM   2001  HB3 ASN A 128      -7.566   5.883  39.294  1.00 71.42           H  
ATOM   2002  O   ASN A 128     -10.297   5.798  36.501  1.00 71.42           O  
ATOM   2003  CG  ASN A 128      -7.149   5.722  37.204  1.00 71.42           C  
ATOM   2004  ND2 ASN A 128      -6.445   6.763  36.835  1.00 71.42           N  
ATOM   2005 HD21 ASN A 128      -6.525   7.640  37.329  1.00 71.42           H  
ATOM   2006 HD22 ASN A 128      -5.793   6.608  36.079  1.00 71.42           H  
ATOM   2007  OD1 ASN A 128      -6.980   4.664  36.627  1.00 71.42           O  
ATOM   2008  N   MET A 129     -10.383   3.556  36.602  1.00 68.98           N  
ATOM   2009  H   MET A 129     -10.078   2.726  37.090  1.00 68.98           H  
ATOM   2010  CA  MET A 129     -11.179   3.382  35.386  1.00 68.98           C  
ATOM   2011  HA  MET A 129     -11.300   4.349  34.898  1.00 68.98           H  
ATOM   2012  C   MET A 129     -12.606   2.921  35.634  1.00 68.98           C  
ATOM   2013  CB  MET A 129     -10.476   2.452  34.385  1.00 68.98           C  
ATOM   2014  HB2 MET A 129     -11.172   2.117  33.616  1.00 68.98           H  
ATOM   2015  HB3 MET A 129     -10.088   1.565  34.886  1.00 68.98           H  
ATOM   2016  O   MET A 129     -13.243   2.566  34.651  1.00 68.98           O  
ATOM   2017  CG  MET A 129      -9.365   3.168  33.646  1.00 68.98           C  
ATOM   2018  HG2 MET A 129      -8.525   3.312  34.325  1.00 68.98           H  
ATOM   2019  HG3 MET A 129      -9.716   4.142  33.307  1.00 68.98           H  
ATOM   2020  SD  MET A 129      -8.846   2.223  32.205  1.00 68.98           S  
ATOM   2021  CE  MET A 129      -7.359   3.176  31.871  1.00 68.98           C  
ATOM   2022  HE1 MET A 129      -7.638   4.148  31.464  1.00 68.98           H  
ATOM   2023  HE2 MET A 129      -6.788   3.331  32.787  1.00 68.98           H  
ATOM   2024  HE3 MET A 129      -6.745   2.665  31.130  1.00 68.98           H  
ATOM   2025  N   ASP A 130     -13.117   2.893  36.865  1.00 72.77           N  
ATOM   2026  H   ASP A 130     -12.543   3.152  37.655  1.00 72.77           H  
ATOM   2027  CA  ASP A 130     -14.482   2.424  37.144  1.00 72.77           C  
ATOM   2028  HA  ASP A 130     -14.488   1.358  36.919  1.00 72.77           H  
ATOM   2029  C   ASP A 130     -15.547   3.097  36.253  1.00 72.77           C  
ATOM   2030  CB  ASP A 130     -14.828   2.593  38.630  1.00 72.77           C  
ATOM   2031  HB2 ASP A 130     -15.902   2.458  38.760  1.00 72.77           H  
ATOM   2032  HB3 ASP A 130     -14.574   3.604  38.947  1.00 72.77           H  
ATOM   2033  O   ASP A 130     -15.381   4.260  35.864  1.00 72.77           O  
ATOM   2034  CG  ASP A 130     -14.119   1.566  39.517  1.00 72.77           C  
ATOM   2035  OD1 ASP A 130     -13.853   0.450  39.012  1.00 72.77           O  
ATOM   2036  OD2 ASP A 130     -13.872   1.907  40.692  1.00 72.77           O  
ATOM   2037  N   PRO A 131     -16.615   2.367  35.868  1.00 68.95           N  
ATOM   2038  CA  PRO A 131     -17.634   2.898  34.974  1.00 68.95           C  
ATOM   2039  HA  PRO A 131     -17.169   3.186  34.031  1.00 68.95           H  
ATOM   2040  C   PRO A 131     -18.322   4.102  35.600  1.00 68.95           C  
ATOM   2041  CB  PRO A 131     -18.650   1.778  34.731  1.00 68.95           C  
ATOM   2042  HB2 PRO A 131     -18.915   1.714  33.676  1.00 68.95           H  
ATOM   2043  HB3 PRO A 131     -19.547   1.941  35.328  1.00 68.95           H  
ATOM   2044  O   PRO A 131     -18.580   4.134  36.805  1.00 68.95           O  
ATOM   2045  CG  PRO A 131     -17.943   0.521  35.232  1.00 68.95           C  
ATOM   2046  HG2 PRO A 131     -18.649  -0.213  35.621  1.00 68.95           H  
ATOM   2047  HG3 PRO A 131     -17.345   0.092  34.427  1.00 68.95           H  
ATOM   2048  CD  PRO A 131     -17.016   1.044  36.322  1.00 68.95           C  
ATOM   2049  HD2 PRO A 131     -16.183   0.357  36.469  1.00 68.95           H  
ATOM   2050  HD3 PRO A 131     -17.572   1.147  37.255  1.00 68.95           H  
ATOM   2051  N   VAL A 132     -18.671   5.066  34.761  1.00 74.86           N  
ATOM   2052  H   VAL A 132     -18.498   4.949  33.772  1.00 74.86           H  
ATOM   2053  CA  VAL A 132     -19.363   6.273  35.201  1.00 74.86           C  
ATOM   2054  HA  VAL A 132     -19.089   6.480  36.235  1.00 74.86           H  
ATOM   2055  C   VAL A 132     -20.862   6.017  35.072  1.00 74.86           C  
ATOM   2056  CB  VAL A 132     -18.938   7.488  34.380  1.00 74.86           C  
ATOM   2057  HB  VAL A 132     -19.283   7.362  33.354  1.00 74.86           H  
ATOM   2058  O   VAL A 132     -21.328   5.737  33.962  1.00 74.86           O  
ATOM   2059  CG1 VAL A 132     -19.568   8.763  34.959  1.00 74.86           C  
ATOM   2060 HG11 VAL A 132     -20.655   8.678  34.973  1.00 74.86           H  
ATOM   2061 HG12 VAL A 132     -19.331   9.605  34.309  1.00 74.86           H  
ATOM   2062 HG13 VAL A 132     -19.203   8.951  35.969  1.00 74.86           H  
ATOM   2063  CG2 VAL A 132     -17.409   7.603  34.344  1.00 74.86           C  
ATOM   2064 HG21 VAL A 132     -17.021   7.943  35.304  1.00 74.86           H  
ATOM   2065 HG22 VAL A 132     -17.159   8.283  33.530  1.00 74.86           H  
ATOM   2066 HG23 VAL A 132     -16.929   6.659  34.085  1.00 74.86           H  
ATOM   2067  N   PRO A 133     -21.638   6.093  36.168  1.00 72.20           N  
ATOM   2068  CA  PRO A 133     -23.074   5.864  36.101  1.00 72.20           C  
ATOM   2069  HA  PRO A 133     -23.242   4.829  35.804  1.00 72.20           H  
ATOM   2070  C   PRO A 133     -23.747   6.807  35.096  1.00 72.20           C  
ATOM   2071  CB  PRO A 133     -23.595   6.074  37.527  1.00 72.20           C  
ATOM   2072  HB2 PRO A 133     -24.417   5.397  37.758  1.00 72.20           H  
ATOM   2073  HB3 PRO A 133     -23.906   7.110  37.665  1.00 72.20           H  
ATOM   2074  O   PRO A 133     -23.467   8.002  35.086  1.00 72.20           O  
ATOM   2075  CG  PRO A 133     -22.371   5.800  38.401  1.00 72.20           C  
ATOM   2076  HG2 PRO A 133     -22.428   6.322  39.357  1.00 72.20           H  
ATOM   2077  HG3 PRO A 133     -22.264   4.726  38.554  1.00 72.20           H  
ATOM   2078  CD  PRO A 133     -21.217   6.310  37.545  1.00 72.20           C  
ATOM   2079  HD2 PRO A 133     -21.068   7.376  37.715  1.00 72.20           H  
ATOM   2080  HD3 PRO A 133     -20.312   5.754  37.790  1.00 72.20           H  
ATOM   2081  N   ASN A 134     -24.674   6.272  34.296  1.00 76.66           N  
ATOM   2082  H   ASN A 134     -24.839   5.279  34.378  1.00 76.66           H  
ATOM   2083  CA  ASN A 134     -25.493   7.000  33.313  1.00 76.66           C  
ATOM   2084  HA  ASN A 134     -26.175   6.264  32.887  1.00 76.66           H  
ATOM   2085  C   ASN A 134     -24.759   7.590  32.089  1.00 76.66           C  
ATOM   2086  CB  ASN A 134     -26.381   8.044  34.019  1.00 76.66           C  
ATOM   2087  HB2 ASN A 134     -27.092   8.453  33.302  1.00 76.66           H  
ATOM   2088  HB3 ASN A 134     -25.758   8.867  34.366  1.00 76.66           H  
ATOM   2089  O   ASN A 134     -25.389   8.292  31.304  1.00 76.66           O  
ATOM   2090  CG  ASN A 134     -27.174   7.475  35.175  1.00 76.66           C  
ATOM   2091  ND2 ASN A 134     -27.245   8.184  36.277  1.00 76.66           N  
ATOM   2092 HD21 ASN A 134     -26.743   9.059  36.335  1.00 76.66           H  
ATOM   2093 HD22 ASN A 134     -27.781   7.785  37.034  1.00 76.66           H  
ATOM   2094  OD1 ASN A 134     -27.736   6.396  35.119  1.00 76.66           O  
ATOM   2095  N   GLU A 135     -23.480   7.274  31.865  1.00 81.91           N  
ATOM   2096  H   GLU A 135     -22.970   6.785  32.586  1.00 81.91           H  
ATOM   2097  CA  GLU A 135     -22.725   7.711  30.671  1.00 81.91           C  
ATOM   2098  HA  GLU A 135     -23.346   8.387  30.083  1.00 81.91           H  
ATOM   2099  C   GLU A 135     -22.391   6.550  29.710  1.00 81.91           C  
ATOM   2100  CB  GLU A 135     -21.483   8.522  31.081  1.00 81.91           C  
ATOM   2101  HB2 GLU A 135     -20.893   7.940  31.789  1.00 81.91           H  
ATOM   2102  HB3 GLU A 135     -20.880   8.708  30.193  1.00 81.91           H  
ATOM   2103  O   GLU A 135     -21.539   6.665  28.837  1.00 81.91           O  
ATOM   2104  CG  GLU A 135     -21.839   9.883  31.703  1.00 81.91           C  
ATOM   2105  HG2 GLU A 135     -22.488  10.422  31.013  1.00 81.91           H  
ATOM   2106  HG3 GLU A 135     -22.393   9.715  32.627  1.00 81.91           H  
ATOM   2107  CD  GLU A 135     -20.606  10.759  32.008  1.00 81.91           C  
ATOM   2108  OE1 GLU A 135     -20.781  11.796  32.687  1.00 81.91           O  
ATOM   2109  OE2 GLU A 135     -19.475  10.405  31.598  1.00 81.91           O  
ATOM   2110  N   GLU A 136     -23.064   5.405  29.840  1.00 84.05           N  
ATOM   2111  H   GLU A 136     -23.733   5.347  30.595  1.00 84.05           H  
ATOM   2112  CA  GLU A 136     -22.800   4.186  29.050  1.00 84.05           C  
ATOM   2113  HA  GLU A 136     -21.730   3.978  29.062  1.00 84.05           H  
ATOM   2114  C   GLU A 136     -23.209   4.278  27.564  1.00 84.05           C  
ATOM   2115  CB  GLU A 136     -23.538   3.016  29.713  1.00 84.05           C  
ATOM   2116  HB2 GLU A 136     -24.589   3.279  29.839  1.00 84.05           H  
ATOM   2117  HB3 GLU A 136     -23.487   2.156  29.046  1.00 84.05           H  
ATOM   2118  O   GLU A 136     -22.806   3.442  26.741  1.00 84.05           O  
ATOM   2119  CG  GLU A 136     -22.936   2.646  31.080  1.00 84.05           C  
ATOM   2120  HG2 GLU A 136     -23.085   3.476  31.771  1.00 84.05           H  
ATOM   2121  HG3 GLU A 136     -21.863   2.498  30.955  1.00 84.05           H  
ATOM   2122  CD  GLU A 136     -23.542   1.370  31.691  1.00 84.05           C  
ATOM   2123  OE1 GLU A 136     -23.047   0.965  32.766  1.00 84.05           O  
ATOM   2124  OE2 GLU A 136     -24.442   0.755  31.065  1.00 84.05           O  
ATOM   2125  N   GLY A 137     -24.013   5.289  27.223  1.00 86.69           N  
ATOM   2126  H   GLY A 137     -24.251   5.947  27.952  1.00 86.69           H  
ATOM   2127  CA  GLY A 137     -24.611   5.478  25.903  1.00 86.69           C  
ATOM   2128  HA2 GLY A 137     -25.115   6.444  25.877  1.00 86.69           H  
ATOM   2129  HA3 GLY A 137     -23.827   5.484  25.146  1.00 86.69           H  
ATOM   2130  C   GLY A 137     -25.625   4.388  25.539  1.00 86.69           C  
ATOM   2131  O   GLY A 137     -25.674   3.308  26.130  1.00 86.69           O  
ATOM   2132  N   GLU A 138     -26.444   4.638  24.523  1.00 92.08           N  
ATOM   2133  H   GLU A 138     -26.407   5.536  24.062  1.00 92.08           H  
ATOM   2134  CA  GLU A 138     -27.240   3.581  23.897  1.00 92.08           C  
ATOM   2135  HA  GLU A 138     -27.500   2.833  24.646  1.00 92.08           H  
ATOM   2136  C   GLU A 138     -26.433   2.866  22.806  1.00 92.08           C  
ATOM   2137  CB  GLU A 138     -28.561   4.135  23.361  1.00 92.08           C  
ATOM   2138  HB2 GLU A 138     -29.062   3.340  22.808  1.00 92.08           H  
ATOM   2139  HB3 GLU A 138     -28.361   4.964  22.683  1.00 92.08           H  
ATOM   2140  O   GLU A 138     -25.364   3.318  22.389  1.00 92.08           O  
ATOM   2141  CG  GLU A 138     -29.483   4.591  24.504  1.00 92.08           C  
ATOM   2142  HG2 GLU A 138     -29.034   5.449  25.004  1.00 92.08           H  
ATOM   2143  HG3 GLU A 138     -29.564   3.779  25.226  1.00 92.08           H  
ATOM   2144  CD  GLU A 138     -30.889   4.964  24.015  1.00 92.08           C  
ATOM   2145  OE1 GLU A 138     -31.741   5.229  24.890  1.00 92.08           O  
ATOM   2146  OE2 GLU A 138     -31.111   4.932  22.782  1.00 92.08           O  
ATOM   2147  N   LEU A 139     -26.943   1.727  22.328  1.00 92.17           N  
ATOM   2148  H   LEU A 139     -27.854   1.437  22.653  1.00 92.17           H  
ATOM   2149  CA  LEU A 139     -26.284   0.935  21.285  1.00 92.17           C  
ATOM   2150  HA  LEU A 139     -25.315   0.607  21.662  1.00 92.17           H  
ATOM   2151  C   LEU A 139     -26.018   1.763  20.016  1.00 92.17           C  
ATOM   2152  CB  LEU A 139     -27.166  -0.291  20.999  1.00 92.17           C  
ATOM   2153  HB2 LEU A 139     -28.111   0.052  20.579  1.00 92.17           H  
ATOM   2154  HB3 LEU A 139     -27.384  -0.792  21.943  1.00 92.17           H  
ATOM   2155  O   LEU A 139     -24.918   1.708  19.472  1.00 92.17           O  
ATOM   2156  CG  LEU A 139     -26.550  -1.320  20.037  1.00 92.17           C  
ATOM   2157  HG  LEU A 139     -26.301  -0.830  19.095  1.00 92.17           H  
ATOM   2158  CD1 LEU A 139     -25.290  -1.962  20.619  1.00 92.17           C  
ATOM   2159 HD11 LEU A 139     -25.489  -2.367  21.612  1.00 92.17           H  
ATOM   2160 HD12 LEU A 139     -24.964  -2.787  19.986  1.00 92.17           H  
ATOM   2161 HD13 LEU A 139     -24.479  -1.236  20.672  1.00 92.17           H  
ATOM   2162  CD2 LEU A 139     -27.593  -2.403  19.776  1.00 92.17           C  
ATOM   2163 HD21 LEU A 139     -27.139  -3.255  19.271  1.00 92.17           H  
ATOM   2164 HD22 LEU A 139     -28.396  -2.008  19.153  1.00 92.17           H  
ATOM   2165 HD23 LEU A 139     -28.007  -2.768  20.716  1.00 92.17           H  
ATOM   2166  N   GLY A 140     -26.992   2.572  19.584  1.00 92.86           N  
ATOM   2167  H   GLY A 140     -27.859   2.598  20.102  1.00 92.86           H  
ATOM   2168  CA  GLY A 140     -26.850   3.465  18.430  1.00 92.86           C  
ATOM   2169  HA2 GLY A 140     -26.613   2.880  17.542  1.00 92.86           H  
ATOM   2170  HA3 GLY A 140     -27.794   3.984  18.263  1.00 92.86           H  
ATOM   2171  C   GLY A 140     -25.759   4.523  18.620  1.00 92.86           C  
ATOM   2172  O   GLY A 140     -24.945   4.721  17.722  1.00 92.86           O  
ATOM   2173  N   THR A 141     -25.677   5.132  19.806  1.00 93.19           N  
ATOM   2174  H   THR A 141     -26.381   4.952  20.508  1.00 93.19           H  
ATOM   2175  CA  THR A 141     -24.629   6.109  20.148  1.00 93.19           C  
ATOM   2176  HA  THR A 141     -24.642   6.921  19.421  1.00 93.19           H  
ATOM   2177  C   THR A 141     -23.243   5.472  20.105  1.00 93.19           C  
ATOM   2178  CB  THR A 141     -24.865   6.698  21.546  1.00 93.19           C  
ATOM   2179  HB  THR A 141     -24.655   5.935  22.296  1.00 93.19           H  
ATOM   2180  O   THR A 141     -22.347   5.992  19.449  1.00 93.19           O  
ATOM   2181  CG2 THR A 141     -23.991   7.916  21.824  1.00 93.19           C  
ATOM   2182 HG21 THR A 141     -24.167   8.691  21.078  1.00 93.19           H  
ATOM   2183 HG22 THR A 141     -24.209   8.312  22.816  1.00 93.19           H  
ATOM   2184 HG23 THR A 141     -22.938   7.638  21.784  1.00 93.19           H  
ATOM   2185  OG1 THR A 141     -26.208   7.094  21.695  1.00 93.19           O  
ATOM   2186  HG1 THR A 141     -26.284   7.983  21.340  1.00 93.19           H  
ATOM   2187  N   ARG A 142     -23.063   4.292  20.718  1.00 94.75           N  
ATOM   2188  H   ARG A 142     -23.838   3.895  21.231  1.00 94.75           H  
ATOM   2189  CA  ARG A 142     -21.771   3.583  20.679  1.00 94.75           C  
ATOM   2190  HA  ARG A 142     -20.994   4.266  21.021  1.00 94.75           H  
ATOM   2191  C   ARG A 142     -21.370   3.186  19.257  1.00 94.75           C  
ATOM   2192  CB  ARG A 142     -21.789   2.349  21.593  1.00 94.75           C  
ATOM   2193  HB2 ARG A 142     -20.883   1.775  21.402  1.00 94.75           H  
ATOM   2194  HB3 ARG A 142     -22.649   1.724  21.351  1.00 94.75           H  
ATOM   2195  O   ARG A 142     -20.205   3.335  18.898  1.00 94.75           O  
ATOM   2196  CG  ARG A 142     -21.816   2.721  23.081  1.00 94.75           C  
ATOM   2197  HG2 ARG A 142     -21.060   3.484  23.268  1.00 94.75           H  
ATOM   2198  HG3 ARG A 142     -22.787   3.144  23.342  1.00 94.75           H  
ATOM   2199  CD  ARG A 142     -21.499   1.507  23.975  1.00 94.75           C  
ATOM   2200  HD2 ARG A 142     -21.458   1.846  25.011  1.00 94.75           H  
ATOM   2201  HD3 ARG A 142     -20.510   1.127  23.719  1.00 94.75           H  
ATOM   2202  NE  ARG A 142     -22.481   0.409  23.847  1.00 94.75           N  
ATOM   2203  HE  ARG A 142     -22.186  -0.461  23.427  1.00 94.75           H  
ATOM   2204  NH1 ARG A 142     -24.176   1.449  24.952  1.00 94.75           N  
ATOM   2205 HH11 ARG A 142     -23.544   2.182  25.239  1.00 94.75           H  
ATOM   2206 HH12 ARG A 142     -25.113   1.542  25.320  1.00 94.75           H  
ATOM   2207  NH2 ARG A 142     -24.488  -0.583  24.027  1.00 94.75           N  
ATOM   2208 HH21 ARG A 142     -25.483  -0.531  24.193  1.00 94.75           H  
ATOM   2209 HH22 ARG A 142     -24.034  -1.375  23.595  1.00 94.75           H  
ATOM   2210  CZ  ARG A 142     -23.722   0.438  24.272  1.00 94.75           C  
ATOM   2211  N   ARG A 143     -22.316   2.715  18.435  1.00 95.21           N  
ATOM   2212  H   ARG A 143     -23.249   2.602  18.805  1.00 95.21           H  
ATOM   2213  CA  ARG A 143     -22.069   2.414  17.009  1.00 95.21           C  
ATOM   2214  HA  ARG A 143     -21.273   1.676  16.914  1.00 95.21           H  
ATOM   2215  C   ARG A 143     -21.603   3.652  16.251  1.00 95.21           C  
ATOM   2216  CB  ARG A 143     -23.343   1.890  16.331  1.00 95.21           C  
ATOM   2217  HB2 ARG A 143     -23.208   1.929  15.250  1.00 95.21           H  
ATOM   2218  HB3 ARG A 143     -24.179   2.542  16.585  1.00 95.21           H  
ATOM   2219  O   ARG A 143     -20.604   3.598  15.541  1.00 95.21           O  
ATOM   2220  CG  ARG A 143     -23.689   0.450  16.702  1.00 95.21           C  
ATOM   2221  HG2 ARG A 143     -23.706   0.336  17.786  1.00 95.21           H  
ATOM   2222  HG3 ARG A 143     -22.937  -0.225  16.294  1.00 95.21           H  
ATOM   2223  CD  ARG A 143     -25.065   0.102  16.117  1.00 95.21           C  
ATOM   2224  HD2 ARG A 143     -25.779   0.882  16.380  1.00 95.21           H  
ATOM   2225  HD3 ARG A 143     -24.984   0.036  15.032  1.00 95.21           H  
ATOM   2226  NE  ARG A 143     -25.526  -1.168  16.671  1.00 95.21           N  
ATOM   2227  HE  ARG A 143     -24.943  -1.569  17.392  1.00 95.21           H  
ATOM   2228  NH1 ARG A 143     -27.209  -1.793  15.237  1.00 95.21           N  
ATOM   2229 HH11 ARG A 143     -27.643  -2.625  14.862  1.00 95.21           H  
ATOM   2230 HH12 ARG A 143     -27.090  -0.944  14.703  1.00 95.21           H  
ATOM   2231  NH2 ARG A 143     -26.528  -3.179  16.806  1.00 95.21           N  
ATOM   2232 HH21 ARG A 143     -25.770  -3.448  17.417  1.00 95.21           H  
ATOM   2233 HH22 ARG A 143     -26.859  -3.933  16.222  1.00 95.21           H  
ATOM   2234  CZ  ARG A 143     -26.424  -2.024  16.240  1.00 95.21           C  
ATOM   2235  N   SER A 144     -22.315   4.758  16.418  1.00 95.62           N  
ATOM   2236  H   SER A 144     -23.129   4.722  17.016  1.00 95.62           H  
ATOM   2237  CA  SER A 144     -22.007   6.018  15.753  1.00 95.62           C  
ATOM   2238  HA  SER A 144     -21.988   5.860  14.675  1.00 95.62           H  
ATOM   2239  C   SER A 144     -20.634   6.562  16.168  1.00 95.62           C  
ATOM   2240  CB  SER A 144     -23.134   6.990  16.067  1.00 95.62           C  
ATOM   2241  HB2 SER A 144     -23.229   7.120  17.145  1.00 95.62           H  
ATOM   2242  HB3 SER A 144     -24.072   6.604  15.669  1.00 95.62           H  
ATOM   2243  O   SER A 144     -19.811   6.880  15.309  1.00 95.62           O  
ATOM   2244  OG  SER A 144     -22.851   8.218  15.466  1.00 95.62           O  
ATOM   2245  HG  SER A 144     -22.662   8.801  16.205  1.00 95.62           H  
ATOM   2246  N   PHE A 145     -20.316   6.539  17.465  1.00 95.49           N  
ATOM   2247  H   PHE A 145     -21.045   6.368  18.143  1.00 95.49           H  
ATOM   2248  CA  PHE A 145     -18.999   6.930  17.962  1.00 95.49           C  
ATOM   2249  HA  PHE A 145     -18.790   7.942  17.617  1.00 95.49           H  
ATOM   2250  C   PHE A 145     -17.870   6.023  17.444  1.00 95.49           C  
ATOM   2251  CB  PHE A 145     -19.032   6.948  19.491  1.00 95.49           C  
ATOM   2252  HB2 PHE A 145     -19.866   7.567  19.821  1.00 95.49           H  
ATOM   2253  HB3 PHE A 145     -19.205   5.938  19.862  1.00 95.49           H  
ATOM   2254  O   PHE A 145     -16.803   6.504  17.068  1.00 95.49           O  
ATOM   2255  CG  PHE A 145     -17.759   7.508  20.090  1.00 95.49           C  
ATOM   2256  CD1 PHE A 145     -16.863   6.665  20.768  1.00 95.49           C  
ATOM   2257  HD1 PHE A 145     -17.106   5.621  20.897  1.00 95.49           H  
ATOM   2258  CD2 PHE A 145     -17.463   8.876  19.960  1.00 95.49           C  
ATOM   2259  HD2 PHE A 145     -18.167   9.535  19.473  1.00 95.49           H  
ATOM   2260  CE1 PHE A 145     -15.667   7.174  21.295  1.00 95.49           C  
ATOM   2261  HE1 PHE A 145     -14.991   6.513  21.818  1.00 95.49           H  
ATOM   2262  CE2 PHE A 145     -16.260   9.389  20.478  1.00 95.49           C  
ATOM   2263  HE2 PHE A 145     -16.041  10.440  20.362  1.00 95.49           H  
ATOM   2264  CZ  PHE A 145     -15.358   8.537  21.142  1.00 95.49           C  
ATOM   2265  HZ  PHE A 145     -14.437   8.932  21.542  1.00 95.49           H  
ATOM   2266  N   PHE A 146     -18.095   4.708  17.352  1.00 96.79           N  
ATOM   2267  H   PHE A 146     -18.977   4.348  17.688  1.00 96.79           H  
ATOM   2268  CA  PHE A 146     -17.144   3.776  16.736  1.00 96.79           C  
ATOM   2269  HA  PHE A 146     -16.189   3.839  17.259  1.00 96.79           H  
ATOM   2270  C   PHE A 146     -16.867   4.108  15.266  1.00 96.79           C  
ATOM   2271  CB  PHE A 146     -17.690   2.357  16.882  1.00 96.79           C  
ATOM   2272  HB2 PHE A 146     -17.629   2.082  17.935  1.00 96.79           H  
ATOM   2273  HB3 PHE A 146     -18.745   2.345  16.609  1.00 96.79           H  
ATOM   2274  O   PHE A 146     -15.708   4.114  14.844  1.00 96.79           O  
ATOM   2275  CG  PHE A 146     -16.983   1.303  16.054  1.00 96.79           C  
ATOM   2276  CD1 PHE A 146     -17.473   0.959  14.780  1.00 96.79           C  
ATOM   2277  HD1 PHE A 146     -18.334   1.468  14.374  1.00 96.79           H  
ATOM   2278  CD2 PHE A 146     -15.864   0.637  16.579  1.00 96.79           C  
ATOM   2279  HD2 PHE A 146     -15.508   0.893  17.566  1.00 96.79           H  
ATOM   2280  CE1 PHE A 146     -16.846  -0.057  14.041  1.00 96.79           C  
ATOM   2281  HE1 PHE A 146     -17.212  -0.313  13.057  1.00 96.79           H  
ATOM   2282  CE2 PHE A 146     -15.239  -0.383  15.841  1.00 96.79           C  
ATOM   2283  HE2 PHE A 146     -14.403  -0.926  16.258  1.00 96.79           H  
ATOM   2284  CZ  PHE A 146     -15.736  -0.732  14.575  1.00 96.79           C  
ATOM   2285  HZ  PHE A 146     -15.273  -1.527  14.009  1.00 96.79           H  
ATOM   2286  N   LEU A 147     -17.910   4.425  14.494  1.00 96.86           N  
ATOM   2287  H   LEU A 147     -18.834   4.410  14.901  1.00 96.86           H  
ATOM   2288  CA  LEU A 147     -17.760   4.866  13.110  1.00 96.86           C  
ATOM   2289  HA  LEU A 147     -17.193   4.116  12.558  1.00 96.86           H  
ATOM   2290  C   LEU A 147     -16.946   6.158  13.022  1.00 96.86           C  
ATOM   2291  CB  LEU A 147     -19.144   5.038  12.470  1.00 96.86           C  
ATOM   2292  HB2 LEU A 147     -19.025   5.567  11.524  1.00 96.86           H  
ATOM   2293  HB3 LEU A 147     -19.760   5.668  13.113  1.00 96.86           H  
ATOM   2294  O   LEU A 147     -16.039   6.237  12.194  1.00 96.86           O  
ATOM   2295  CG  LEU A 147     -19.895   3.730  12.189  1.00 96.86           C  
ATOM   2296  HG  LEU A 147     -20.008   3.147  13.103  1.00 96.86           H  
ATOM   2297  CD1 LEU A 147     -21.280   4.091  11.656  1.00 96.86           C  
ATOM   2298 HD11 LEU A 147     -21.809   3.198  11.324  1.00 96.86           H  
ATOM   2299 HD12 LEU A 147     -21.864   4.571  12.442  1.00 96.86           H  
ATOM   2300 HD13 LEU A 147     -21.188   4.779  10.816  1.00 96.86           H  
ATOM   2301  CD2 LEU A 147     -19.170   2.866  11.153  1.00 96.86           C  
ATOM   2302 HD21 LEU A 147     -18.211   2.525  11.546  1.00 96.86           H  
ATOM   2303 HD22 LEU A 147     -19.767   1.983  10.926  1.00 96.86           H  
ATOM   2304 HD23 LEU A 147     -19.008   3.437  10.239  1.00 96.86           H  
ATOM   2305  N   ALA A 148     -17.196   7.120  13.913  1.00 95.66           N  
ATOM   2306  H   ALA A 148     -17.984   7.013  14.536  1.00 95.66           H  
ATOM   2307  CA  ALA A 148     -16.416   8.349  13.988  1.00 95.66           C  
ATOM   2308  HA  ALA A 148     -16.451   8.842  13.016  1.00 95.66           H  
ATOM   2309  C   ALA A 148     -14.936   8.043  14.286  1.00 95.66           C  
ATOM   2310  CB  ALA A 148     -17.072   9.281  15.016  1.00 95.66           C  
ATOM   2311  HB1 ALA A 148     -16.989   8.867  16.021  1.00 95.66           H  
ATOM   2312  HB2 ALA A 148     -18.126   9.415  14.774  1.00 95.66           H  
ATOM   2313  HB3 ALA A 148     -16.590  10.259  14.995  1.00 95.66           H  
ATOM   2314  O   ALA A 148     -14.047   8.491  13.563  1.00 95.66           O  
ATOM   2315  N   LEU A 149     -14.638   7.187  15.270  1.00 96.17           N  
ATOM   2316  H   LEU A 149     -15.393   6.835  15.842  1.00 96.17           H  
ATOM   2317  CA  LEU A 149     -13.258   6.783  15.564  1.00 96.17           C  
ATOM   2318  HA  LEU A 149     -12.696   7.671  15.853  1.00 96.17           H  
ATOM   2319  C   LEU A 149     -12.540   6.198  14.341  1.00 96.17           C  
ATOM   2320  CB  LEU A 149     -13.225   5.759  16.708  1.00 96.17           C  
ATOM   2321  HB2 LEU A 149     -13.933   4.961  16.484  1.00 96.17           H  
ATOM   2322  HB3 LEU A 149     -12.232   5.310  16.735  1.00 96.17           H  
ATOM   2323  O   LEU A 149     -11.356   6.471  14.151  1.00 96.17           O  
ATOM   2324  CG  LEU A 149     -13.525   6.314  18.109  1.00 96.17           C  
ATOM   2325  HG  LEU A 149     -14.513   6.773  18.133  1.00 96.17           H  
ATOM   2326  CD1 LEU A 149     -13.496   5.138  19.086  1.00 96.17           C  
ATOM   2327 HD11 LEU A 149     -12.512   4.670  19.079  1.00 96.17           H  
ATOM   2328 HD12 LEU A 149     -13.727   5.488  20.092  1.00 96.17           H  
ATOM   2329 HD13 LEU A 149     -14.245   4.405  18.787  1.00 96.17           H  
ATOM   2330  CD2 LEU A 149     -12.490   7.344  18.567  1.00 96.17           C  
ATOM   2331 HD21 LEU A 149     -11.483   6.939  18.475  1.00 96.17           H  
ATOM   2332 HD22 LEU A 149     -12.586   8.250  17.969  1.00 96.17           H  
ATOM   2333 HD23 LEU A 149     -12.680   7.610  19.607  1.00 96.17           H  
ATOM   2334  N   ILE A 150     -13.224   5.431  13.490  1.00 96.46           N  
ATOM   2335  H   ILE A 150     -14.195   5.241  13.694  1.00 96.46           H  
ATOM   2336  CA  ILE A 150     -12.623   4.862  12.274  1.00 96.46           C  
ATOM   2337  HA  ILE A 150     -11.706   4.345  12.558  1.00 96.46           H  
ATOM   2338  C   ILE A 150     -12.205   5.956  11.274  1.00 96.46           C  
ATOM   2339  CB  ILE A 150     -13.579   3.815  11.658  1.00 96.46           C  
ATOM   2340  HB  ILE A 150     -14.571   4.259  11.568  1.00 96.46           H  
ATOM   2341  O   ILE A 150     -11.194   5.797  10.582  1.00 96.46           O  
ATOM   2342  CG1 ILE A 150     -13.692   2.566  12.550  1.00 96.46           C  
ATOM   2343 HG12 ILE A 150     -13.769   2.849  13.600  1.00 96.46           H  
ATOM   2344 HG13 ILE A 150     -12.796   1.957  12.435  1.00 96.46           H  
ATOM   2345  CG2 ILE A 150     -13.123   3.387  10.252  1.00 96.46           C  
ATOM   2346 HG21 ILE A 150     -12.040   3.456  10.150  1.00 96.46           H  
ATOM   2347 HG22 ILE A 150     -13.401   2.359  10.021  1.00 96.46           H  
ATOM   2348 HG23 ILE A 150     -13.618   4.044   9.537  1.00 96.46           H  
ATOM   2349  CD1 ILE A 150     -14.922   1.723  12.200  1.00 96.46           C  
ATOM   2350 HD11 ILE A 150     -14.795   0.739  12.650  1.00 96.46           H  
ATOM   2351 HD12 ILE A 150     -15.818   2.203  12.596  1.00 96.46           H  
ATOM   2352 HD13 ILE A 150     -15.045   1.586  11.126  1.00 96.46           H  
ATOM   2353  N   THR A 151     -12.906   7.095  11.209  1.00 95.23           N  
ATOM   2354  H   THR A 151     -13.685   7.235  11.836  1.00 95.23           H  
ATOM   2355  CA  THR A 151     -12.577   8.157  10.242  1.00 95.23           C  
ATOM   2356  HA  THR A 151     -12.439   7.679   9.272  1.00 95.23           H  
ATOM   2357  C   THR A 151     -11.264   8.874  10.553  1.00 95.23           C  
ATOM   2358  CB  THR A 151     -13.704   9.188  10.053  1.00 95.23           C  
ATOM   2359  HB  THR A 151     -13.457   9.788   9.177  1.00 95.23           H  
ATOM   2360  O   THR A 151     -10.587   9.317   9.618  1.00 95.23           O  
ATOM   2361  CG2 THR A 151     -15.061   8.536   9.805  1.00 95.23           C  
ATOM   2362 HG21 THR A 151     -15.445   8.114  10.734  1.00 95.23           H  
ATOM   2363 HG22 THR A 151     -14.976   7.749   9.055  1.00 95.23           H  
ATOM   2364 HG23 THR A 151     -15.768   9.290   9.460  1.00 95.23           H  
ATOM   2365  OG1 THR A 151     -13.862  10.065  11.142  1.00 95.23           O  
ATOM   2366  HG1 THR A 151     -13.103  10.646  11.233  1.00 95.23           H  
ATOM   2367  N   ILE A 152     -10.874   8.949  11.834  1.00 94.44           N  
ATOM   2368  H   ILE A 152     -11.499   8.555  12.524  1.00 94.44           H  
ATOM   2369  CA  ILE A 152      -9.723   9.733  12.318  1.00 94.44           C  
ATOM   2370  HA  ILE A 152      -9.940  10.789  12.160  1.00 94.44           H  
ATOM   2371  C   ILE A 152      -8.449   9.406  11.528  1.00 94.44           C  
ATOM   2372  CB  ILE A 152      -9.509   9.510  13.838  1.00 94.44           C  
ATOM   2373  HB  ILE A 152      -9.445   8.437  14.021  1.00 94.44           H  
ATOM   2374  O   ILE A 152      -7.758  10.315  11.062  1.00 94.44           O  
ATOM   2375  CG1 ILE A 152     -10.703  10.049  14.656  1.00 94.44           C  
ATOM   2376 HG12 ILE A 152     -11.628   9.630  14.261  1.00 94.44           H  
ATOM   2377 HG13 ILE A 152     -10.754  11.134  14.557  1.00 94.44           H  
ATOM   2378  CG2 ILE A 152      -8.187  10.141  14.320  1.00 94.44           C  
ATOM   2379 HG21 ILE A 152      -8.050   9.986  15.390  1.00 94.44           H  
ATOM   2380 HG22 ILE A 152      -8.198  11.212  14.115  1.00 94.44           H  
ATOM   2381 HG23 ILE A 152      -7.330   9.681  13.829  1.00 94.44           H  
ATOM   2382  CD1 ILE A 152     -10.640   9.686  16.145  1.00 94.44           C  
ATOM   2383 HD11 ILE A 152      -9.845  10.241  16.644  1.00 94.44           H  
ATOM   2384 HD12 ILE A 152     -11.587   9.944  16.620  1.00 94.44           H  
ATOM   2385 HD13 ILE A 152     -10.467   8.616  16.262  1.00 94.44           H  
ATOM   2386  N   TYR A 153      -8.144   8.122  11.317  1.00 95.53           N  
ATOM   2387  H   TYR A 153      -8.741   7.420  11.731  1.00 95.53           H  
ATOM   2388  CA  TYR A 153      -6.899   7.699  10.670  1.00 95.53           C  
ATOM   2389  HA  TYR A 153      -6.064   8.034  11.285  1.00 95.53           H  
ATOM   2390  C   TYR A 153      -6.703   8.325   9.281  1.00 95.53           C  
ATOM   2391  CB  TYR A 153      -6.860   6.170  10.619  1.00 95.53           C  
ATOM   2392  HB2 TYR A 153      -7.746   5.804  10.100  1.00 95.53           H  
ATOM   2393  HB3 TYR A 153      -6.903   5.810  11.647  1.00 95.53           H  
ATOM   2394  O   TYR A 153      -5.690   8.983   9.022  1.00 95.53           O  
ATOM   2395  CG  TYR A 153      -5.619   5.589   9.965  1.00 95.53           C  
ATOM   2396  CD1 TYR A 153      -5.652   5.206   8.612  1.00 95.53           C  
ATOM   2397  HD1 TYR A 153      -6.567   5.295   8.045  1.00 95.53           H  
ATOM   2398  CD2 TYR A 153      -4.440   5.408  10.716  1.00 95.53           C  
ATOM   2399  HD2 TYR A 153      -4.426   5.662  11.766  1.00 95.53           H  
ATOM   2400  CE1 TYR A 153      -4.500   4.666   8.014  1.00 95.53           C  
ATOM   2401  HE1 TYR A 153      -4.518   4.323   6.990  1.00 95.53           H  
ATOM   2402  CE2 TYR A 153      -3.283   4.866  10.116  1.00 95.53           C  
ATOM   2403  HE2 TYR A 153      -2.384   4.707  10.694  1.00 95.53           H  
ATOM   2404  OH  TYR A 153      -2.220   4.012   8.108  1.00 95.53           O  
ATOM   2405  HH  TYR A 153      -1.472   3.800   8.672  1.00 95.53           H  
ATOM   2406  CZ  TYR A 153      -3.312   4.503   8.754  1.00 95.53           C  
ATOM   2407  N   ARG A 154      -7.685   8.194   8.378  1.00 94.08           N  
ATOM   2408  H   ARG A 154      -8.527   7.714   8.661  1.00 94.08           H  
ATOM   2409  CA  ARG A 154      -7.570   8.750   7.019  1.00 94.08           C  
ATOM   2410  HA  ARG A 154      -6.580   8.492   6.643  1.00 94.08           H  
ATOM   2411  C   ARG A 154      -7.636  10.276   7.008  1.00 94.08           C  
ATOM   2412  CB  ARG A 154      -8.608   8.093   6.102  1.00 94.08           C  
ATOM   2413  HB2 ARG A 154      -9.612   8.267   6.489  1.00 94.08           H  
ATOM   2414  HB3 ARG A 154      -8.406   7.022   6.108  1.00 94.08           H  
ATOM   2415  O   ARG A 154      -6.938  10.900   6.201  1.00 94.08           O  
ATOM   2416  CG  ARG A 154      -8.517   8.584   4.649  1.00 94.08           C  
ATOM   2417  HG2 ARG A 154      -8.872   9.613   4.596  1.00 94.08           H  
ATOM   2418  HG3 ARG A 154      -7.479   8.558   4.318  1.00 94.08           H  
ATOM   2419  CD  ARG A 154      -9.365   7.711   3.715  1.00 94.08           C  
ATOM   2420  HD2 ARG A 154     -10.393   7.733   4.076  1.00 94.08           H  
ATOM   2421  HD3 ARG A 154      -9.017   6.679   3.765  1.00 94.08           H  
ATOM   2422  NE  ARG A 154      -9.317   8.204   2.321  1.00 94.08           N  
ATOM   2423  HE  ARG A 154      -9.005   9.158   2.207  1.00 94.08           H  
ATOM   2424  NH1 ARG A 154     -10.252   6.396   1.225  1.00 94.08           N  
ATOM   2425 HH11 ARG A 154     -10.616   5.958   0.391  1.00 94.08           H  
ATOM   2426 HH12 ARG A 154     -10.513   6.014   2.123  1.00 94.08           H  
ATOM   2427  NH2 ARG A 154      -9.618   8.147   0.063  1.00 94.08           N  
ATOM   2428 HH21 ARG A 154      -9.962   7.661  -0.752  1.00 94.08           H  
ATOM   2429 HH22 ARG A 154      -9.277   9.095  -0.010  1.00 94.08           H  
ATOM   2430  CZ  ARG A 154      -9.730   7.579   1.228  1.00 94.08           C  
ATOM   2431  N   GLN A 155      -8.417  10.883   7.898  1.00 92.00           N  
ATOM   2432  H   GLN A 155      -8.947  10.318   8.546  1.00 92.00           H  
ATOM   2433  CA  GLN A 155      -8.500  12.342   8.027  1.00 92.00           C  
ATOM   2434  HA  GLN A 155      -8.775  12.776   7.066  1.00 92.00           H  
ATOM   2435  C   GLN A 155      -7.138  12.935   8.427  1.00 92.00           C  
ATOM   2436  CB  GLN A 155      -9.595  12.699   9.043  1.00 92.00           C  
ATOM   2437  HB2 GLN A 155      -9.391  12.185   9.982  1.00 92.00           H  
ATOM   2438  HB3 GLN A 155      -9.573  13.773   9.233  1.00 92.00           H  
ATOM   2439  O   GLN A 155      -6.620  13.818   7.740  1.00 92.00           O  
ATOM   2440  CG  GLN A 155     -10.999  12.320   8.537  1.00 92.00           C  
ATOM   2441  HG2 GLN A 155     -11.253  12.919   7.662  1.00 92.00           H  
ATOM   2442  HG3 GLN A 155     -11.021  11.282   8.206  1.00 92.00           H  
ATOM   2443  CD  GLN A 155     -12.078  12.488   9.598  1.00 92.00           C  
ATOM   2444  NE2 GLN A 155     -13.310  12.749   9.225  1.00 92.00           N  
ATOM   2445 HE21 GLN A 155     -13.585  12.837   8.257  1.00 92.00           H  
ATOM   2446 HE22 GLN A 155     -13.974  12.789   9.986  1.00 92.00           H  
ATOM   2447  OE1 GLN A 155     -11.861  12.289  10.775  1.00 92.00           O  
ATOM   2448  N   VAL A 156      -6.490  12.380   9.456  1.00 92.44           N  
ATOM   2449  H   VAL A 156      -6.966  11.669   9.993  1.00 92.44           H  
ATOM   2450  CA  VAL A 156      -5.155  12.812   9.907  1.00 92.44           C  
ATOM   2451  HA  VAL A 156      -5.196  13.878  10.132  1.00 92.44           H  
ATOM   2452  C   VAL A 156      -4.101  12.625   8.810  1.00 92.44           C  
ATOM   2453  CB  VAL A 156      -4.760  12.069  11.200  1.00 92.44           C  
ATOM   2454  HB  VAL A 156      -4.872  10.996  11.049  1.00 92.44           H  
ATOM   2455  O   VAL A 156      -3.299  13.533   8.556  1.00 92.44           O  
ATOM   2456  CG1 VAL A 156      -3.310  12.357  11.616  1.00 92.44           C  
ATOM   2457 HG11 VAL A 156      -2.613  11.942  10.888  1.00 92.44           H  
ATOM   2458 HG12 VAL A 156      -3.155  13.432  11.711  1.00 92.44           H  
ATOM   2459 HG13 VAL A 156      -3.118  11.883  12.579  1.00 92.44           H  
ATOM   2460  CG2 VAL A 156      -5.650  12.508  12.369  1.00 92.44           C  
ATOM   2461 HG21 VAL A 156      -6.702  12.330  12.146  1.00 92.44           H  
ATOM   2462 HG22 VAL A 156      -5.514  13.572  12.560  1.00 92.44           H  
ATOM   2463 HG23 VAL A 156      -5.397  11.943  13.266  1.00 92.44           H  
ATOM   2464  N   LEU A 157      -4.101  11.480   8.116  1.00 91.05           N  
ATOM   2465  H   LEU A 157      -4.750  10.755   8.388  1.00 91.05           H  
ATOM   2466  CA  LEU A 157      -3.134  11.213   7.046  1.00 91.05           C  
ATOM   2467  HA  LEU A 157      -2.129  11.365   7.438  1.00 91.05           H  
ATOM   2468  C   LEU A 157      -3.273  12.176   5.864  1.00 91.05           C  
ATOM   2469  CB  LEU A 157      -3.278   9.767   6.543  1.00 91.05           C  
ATOM   2470  HB2 LEU A 157      -4.330   9.566   6.339  1.00 91.05           H  
ATOM   2471  HB3 LEU A 157      -2.741   9.691   5.598  1.00 91.05           H  
ATOM   2472  O   LEU A 157      -2.266  12.666   5.354  1.00 91.05           O  
ATOM   2473  CG  LEU A 157      -2.739   8.670   7.478  1.00 91.05           C  
ATOM   2474  HG  LEU A 157      -3.332   8.615   8.391  1.00 91.05           H  
ATOM   2475  CD1 LEU A 157      -2.834   7.344   6.728  1.00 91.05           C  
ATOM   2476 HD11 LEU A 157      -2.304   7.386   5.777  1.00 91.05           H  
ATOM   2477 HD12 LEU A 157      -3.883   7.102   6.560  1.00 91.05           H  
ATOM   2478 HD13 LEU A 157      -2.398   6.554   7.340  1.00 91.05           H  
ATOM   2479  CD2 LEU A 157      -1.276   8.888   7.876  1.00 91.05           C  
ATOM   2480 HD21 LEU A 157      -0.928   8.018   8.431  1.00 91.05           H  
ATOM   2481 HD22 LEU A 157      -0.661   9.035   6.989  1.00 91.05           H  
ATOM   2482 HD23 LEU A 157      -1.202   9.748   8.542  1.00 91.05           H  
ATOM   2483  N   THR A 158      -4.497  12.450   5.418  1.00 89.39           N  
ATOM   2484  H   THR A 158      -5.289  12.040   5.892  1.00 89.39           H  
ATOM   2485  CA  THR A 158      -4.729  13.296   4.238  1.00 89.39           C  
ATOM   2486  HA  THR A 158      -4.011  13.014   3.468  1.00 89.39           H  
ATOM   2487  C   THR A 158      -4.468  14.774   4.515  1.00 89.39           C  
ATOM   2488  CB  THR A 158      -6.123  13.083   3.644  1.00 89.39           C  
ATOM   2489  HB  THR A 158      -6.267  13.818   2.852  1.00 89.39           H  
ATOM   2490  O   THR A 158      -3.766  15.405   3.724  1.00 89.39           O  
ATOM   2491  CG2 THR A 158      -6.283  11.691   3.024  1.00 89.39           C  
ATOM   2492 HG21 THR A 158      -6.896  11.048   3.656  1.00 89.39           H  
ATOM   2493 HG22 THR A 158      -5.312  11.218   2.873  1.00 89.39           H  
ATOM   2494 HG23 THR A 158      -6.770  11.798   2.054  1.00 89.39           H  
ATOM   2495  OG1 THR A 158      -7.110  13.255   4.629  1.00 89.39           O  
ATOM   2496  HG1 THR A 158      -7.110  12.494   5.214  1.00 89.39           H  
ATOM   2497  N   ARG A 159      -4.896  15.299   5.673  1.00 86.47           N  
ATOM   2498  H   ARG A 159      -5.489  14.733   6.262  1.00 86.47           H  
ATOM   2499  CA  ARG A 159      -4.597  16.684   6.092  1.00 86.47           C  
ATOM   2500  HA  ARG A 159      -4.927  17.377   5.318  1.00 86.47           H  
ATOM   2501  C   ARG A 159      -3.103  16.939   6.272  1.00 86.47           C  
ATOM   2502  CB  ARG A 159      -5.330  17.006   7.402  1.00 86.47           C  
ATOM   2503  HB2 ARG A 159      -4.972  17.967   7.772  1.00 86.47           H  
ATOM   2504  HB3 ARG A 159      -5.087  16.244   8.143  1.00 86.47           H  
ATOM   2505  O   ARG A 159      -2.628  18.031   5.986  1.00 86.47           O  
ATOM   2506  CG  ARG A 159      -6.855  17.096   7.239  1.00 86.47           C  
ATOM   2507  HG2 ARG A 159      -7.251  16.153   6.861  1.00 86.47           H  
ATOM   2508  HG3 ARG A 159      -7.108  17.892   6.539  1.00 86.47           H  
ATOM   2509  CD  ARG A 159      -7.471  17.402   8.607  1.00 86.47           C  
ATOM   2510  HD2 ARG A 159      -7.055  16.707   9.336  1.00 86.47           H  
ATOM   2511  HD3 ARG A 159      -7.201  18.418   8.897  1.00 86.47           H  
ATOM   2512  NE  ARG A 159      -8.937  17.258   8.621  1.00 86.47           N  
ATOM   2513  HE  ARG A 159      -9.403  16.921   7.790  1.00 86.47           H  
ATOM   2514  NH1 ARG A 159      -9.203  17.773  10.836  1.00 86.47           N  
ATOM   2515 HH11 ARG A 159      -9.747  17.592  11.667  1.00 86.47           H  
ATOM   2516 HH12 ARG A 159      -8.224  17.996  10.947  1.00 86.47           H  
ATOM   2517  NH2 ARG A 159     -10.928  16.991   9.708  1.00 86.47           N  
ATOM   2518 HH21 ARG A 159     -11.034  16.147  10.253  1.00 86.47           H  
ATOM   2519 HH22 ARG A 159     -11.499  17.597  10.279  1.00 86.47           H  
ATOM   2520  CZ  ARG A 159      -9.682  17.352   9.708  1.00 86.47           C  
ATOM   2521  N   THR A 160      -2.350  15.919   6.693  1.00 84.79           N  
ATOM   2522  H   THR A 160      -2.824  15.065   6.951  1.00 84.79           H  
ATOM   2523  CA  THR A 160      -0.883  15.996   6.791  1.00 84.79           C  
ATOM   2524  HA  THR A 160      -0.610  16.840   7.424  1.00 84.79           H  
ATOM   2525  C   THR A 160      -0.215  16.204   5.428  1.00 84.79           C  
ATOM   2526  CB  THR A 160      -0.329  14.706   7.412  1.00 84.79           C  
ATOM   2527  HB  THR A 160      -0.675  13.848   6.836  1.00 84.79           H  
ATOM   2528  O   THR A 160       0.859  16.796   5.357  1.00 84.79           O  
ATOM   2529  CG2 THR A 160       1.197  14.663   7.458  1.00 84.79           C  
ATOM   2530 HG21 THR A 160       1.572  15.550   7.969  1.00 84.79           H  
ATOM   2531 HG22 THR A 160       1.507  13.733   7.936  1.00 84.79           H  
ATOM   2532 HG23 THR A 160       1.603  14.634   6.447  1.00 84.79           H  
ATOM   2533  OG1 THR A 160      -0.761  14.559   8.744  1.00 84.79           O  
ATOM   2534  HG1 THR A 160      -1.690  14.316   8.723  1.00 84.79           H  
ATOM   2535  N   ILE A 161      -0.806  15.673   4.355  1.00 80.84           N  
ATOM   2536  H   ILE A 161      -1.712  15.242   4.467  1.00 80.84           H  
ATOM   2537  CA  ILE A 161      -0.243  15.763   3.004  1.00 80.84           C  
ATOM   2538  HA  ILE A 161       0.843  15.690   3.060  1.00 80.84           H  
ATOM   2539  C   ILE A 161      -0.564  17.127   2.393  1.00 80.84           C  
ATOM   2540  CB  ILE A 161      -0.767  14.603   2.126  1.00 80.84           C  
ATOM   2541  HB  ILE A 161      -1.856  14.608   2.155  1.00 80.84           H  
ATOM   2542  O   ILE A 161       0.324  17.792   1.863  1.00 80.84           O  
ATOM   2543  CG1 ILE A 161      -0.264  13.245   2.666  1.00 80.84           C  
ATOM   2544 HG12 ILE A 161       0.799  13.139   2.449  1.00 80.84           H  
ATOM   2545 HG13 ILE A 161      -0.376  13.211   3.750  1.00 80.84           H  
ATOM   2546  CG2 ILE A 161      -0.330  14.777   0.658  1.00 80.84           C  
ATOM   2547 HG21 ILE A 161      -0.679  13.941   0.052  1.00 80.84           H  
ATOM   2548 HG22 ILE A 161      -0.768  15.682   0.237  1.00 80.84           H  
ATOM   2549 HG23 ILE A 161       0.756  14.846   0.598  1.00 80.84           H  
ATOM   2550  CD1 ILE A 161      -1.019  12.040   2.092  1.00 80.84           C  
ATOM   2551 HD11 ILE A 161      -0.683  11.134   2.597  1.00 80.84           H  
ATOM   2552 HD12 ILE A 161      -0.826  11.934   1.024  1.00 80.84           H  
ATOM   2553 HD13 ILE A 161      -2.089  12.158   2.260  1.00 80.84           H  
ATOM   2554  N   ASN A 162      -1.837  17.512   2.430  1.00 84.34           N  
ATOM   2555  H   ASN A 162      -2.512  16.916   2.888  1.00 84.34           H  
ATOM   2556  CA  ASN A 162      -2.332  18.785   1.929  1.00 84.34           C  
ATOM   2557  HA  ASN A 162      -1.619  19.572   2.175  1.00 84.34           H  
ATOM   2558  C   ASN A 162      -3.657  19.088   2.638  1.00 84.34           C  
ATOM   2559  CB  ASN A 162      -2.467  18.686   0.397  1.00 84.34           C  
ATOM   2560  HB2 ASN A 162      -3.069  17.814   0.138  1.00 84.34           H  
ATOM   2561  HB3 ASN A 162      -1.478  18.552  -0.040  1.00 84.34           H  
ATOM   2562  O   ASN A 162      -4.544  18.235   2.674  1.00 84.34           O  
ATOM   2563  CG  ASN A 162      -3.116  19.911  -0.214  1.00 84.34           C  
ATOM   2564  ND2 ASN A 162      -2.408  20.698  -0.984  1.00 84.34           N  
ATOM   2565 HD21 ASN A 162      -1.420  20.551  -1.135  1.00 84.34           H  
ATOM   2566 HD22 ASN A 162      -2.891  21.525  -1.307  1.00 84.34           H  
ATOM   2567  OD1 ASN A 162      -4.277  20.181   0.002  1.00 84.34           O  
ATOM   2568  N   VAL A 163      -3.774  20.286   3.212  1.00 86.61           N  
ATOM   2569  H   VAL A 163      -3.022  20.953   3.120  1.00 86.61           H  
ATOM   2570  CA  VAL A 163      -4.920  20.662   4.051  1.00 86.61           C  
ATOM   2571  HA  VAL A 163      -5.039  19.907   4.828  1.00 86.61           H  
ATOM   2572  C   VAL A 163      -6.221  20.666   3.245  1.00 86.61           C  
ATOM   2573  CB  VAL A 163      -4.668  22.014   4.748  1.00 86.61           C  
ATOM   2574  HB  VAL A 163      -4.478  22.777   3.993  1.00 86.61           H  
ATOM   2575  O   VAL A 163      -7.179  20.028   3.673  1.00 86.61           O  
ATOM   2576  CG1 VAL A 163      -5.863  22.454   5.602  1.00 86.61           C  
ATOM   2577 HG11 VAL A 163      -5.629  23.392   6.106  1.00 86.61           H  
ATOM   2578 HG12 VAL A 163      -6.104  21.692   6.342  1.00 86.61           H  
ATOM   2579 HG13 VAL A 163      -6.730  22.632   4.966  1.00 86.61           H  
ATOM   2580  CG2 VAL A 163      -3.442  21.919   5.670  1.00 86.61           C  
ATOM   2581 HG21 VAL A 163      -3.294  22.870   6.182  1.00 86.61           H  
ATOM   2582 HG22 VAL A 163      -2.543  21.702   5.093  1.00 86.61           H  
ATOM   2583 HG23 VAL A 163      -3.590  21.133   6.411  1.00 86.61           H  
ATOM   2584  N   ASP A 164      -6.235  21.283   2.062  1.00 87.57           N  
ATOM   2585  H   ASP A 164      -5.424  21.814   1.777  1.00 87.57           H  
ATOM   2586  CA  ASP A 164      -7.433  21.411   1.217  1.00 87.57           C  
ATOM   2587  HA  ASP A 164      -8.238  21.853   1.804  1.00 87.57           H  
ATOM   2588  C   ASP A 164      -7.908  20.049   0.691  1.00 87.57           C  
ATOM   2589  CB  ASP A 164      -7.137  22.342   0.026  1.00 87.57           C  
ATOM   2590  HB2 ASP A 164      -6.409  21.861  -0.627  1.00 87.57           H  
ATOM   2591  HB3 ASP A 164      -8.056  22.478  -0.545  1.00 87.57           H  
ATOM   2592  O   ASP A 164      -9.084  19.694   0.779  1.00 87.57           O  
ATOM   2593  CG  ASP A 164      -6.605  23.720   0.427  1.00 87.57           C  
ATOM   2594  OD1 ASP A 164      -6.956  24.191   1.530  1.00 87.57           O  
ATOM   2595  OD2 ASP A 164      -5.788  24.254  -0.355  1.00 87.57           O  
ATOM   2596  N   TYR A 165      -6.973  19.228   0.206  1.00 85.75           N  
ATOM   2597  H   TYR A 165      -6.026  19.578   0.165  1.00 85.75           H  
ATOM   2598  CA  TYR A 165      -7.258  17.850  -0.192  1.00 85.75           C  
ATOM   2599  HA  TYR A 165      -8.045  17.854  -0.946  1.00 85.75           H  
ATOM   2600  C   TYR A 165      -7.757  17.019   0.995  1.00 85.75           C  
ATOM   2601  CB  TYR A 165      -5.993  17.219  -0.781  1.00 85.75           C  
ATOM   2602  HB2 TYR A 165      -5.186  17.347  -0.059  1.00 85.75           H  
ATOM   2603  HB3 TYR A 165      -5.720  17.749  -1.693  1.00 85.75           H  
ATOM   2604  O   TYR A 165      -8.697  16.237   0.856  1.00 85.75           O  
ATOM   2605  CG  TYR A 165      -6.136  15.740  -1.089  1.00 85.75           C  
ATOM   2606  CD1 TYR A 165      -5.446  14.785  -0.315  1.00 85.75           C  
ATOM   2607  HD1 TYR A 165      -4.808  15.112   0.492  1.00 85.75           H  
ATOM   2608  CD2 TYR A 165      -7.007  15.321  -2.113  1.00 85.75           C  
ATOM   2609  HD2 TYR A 165      -7.559  16.056  -2.681  1.00 85.75           H  
ATOM   2610  CE1 TYR A 165      -5.613  13.411  -0.577  1.00 85.75           C  
ATOM   2611  HE1 TYR A 165      -5.088  12.682   0.023  1.00 85.75           H  
ATOM   2612  CE2 TYR A 165      -7.183  13.949  -2.373  1.00 85.75           C  
ATOM   2613  HE2 TYR A 165      -7.863  13.621  -3.145  1.00 85.75           H  
ATOM   2614  OH  TYR A 165      -6.662  11.668  -1.851  1.00 85.75           O  
ATOM   2615  HH  TYR A 165      -6.093  11.132  -1.294  1.00 85.75           H  
ATOM   2616  CZ  TYR A 165      -6.486  12.994  -1.607  1.00 85.75           C  
ATOM   2617  N   GLY A 166      -7.145  17.200   2.167  1.00 87.22           N  
ATOM   2618  H   GLY A 166      -6.389  17.867   2.217  1.00 87.22           H  
ATOM   2619  CA  GLY A 166      -7.566  16.557   3.403  1.00 87.22           C  
ATOM   2620  HA2 GLY A 166      -7.504  15.475   3.292  1.00 87.22           H  
ATOM   2621  HA3 GLY A 166      -6.910  16.880   4.212  1.00 87.22           H  
ATOM   2622  C   GLY A 166      -9.000  16.906   3.780  1.00 87.22           C  
ATOM   2623  O   GLY A 166      -9.763  16.006   4.111  1.00 87.22           O  
ATOM   2624  N   GLN A 167      -9.395  18.176   3.667  1.00 88.58           N  
ATOM   2625  H   GLN A 167      -8.723  18.869   3.370  1.00 88.58           H  
ATOM   2626  CA  GLN A 167     -10.766  18.617   3.934  1.00 88.58           C  
ATOM   2627  HA  GLN A 167     -11.045  18.323   4.946  1.00 88.58           H  
ATOM   2628  C   GLN A 167     -11.779  17.968   2.985  1.00 88.58           C  
ATOM   2629  CB  GLN A 167     -10.852  20.145   3.827  1.00 88.58           C  
ATOM   2630  HB2 GLN A 167     -11.902  20.435   3.799  1.00 88.58           H  
ATOM   2631  HB3 GLN A 167     -10.385  20.471   2.897  1.00 88.58           H  
ATOM   2632  O   GLN A 167     -12.796  17.448   3.445  1.00 88.58           O  
ATOM   2633  CG  GLN A 167     -10.192  20.862   5.014  1.00 88.58           C  
ATOM   2634  HG2 GLN A 167     -10.724  20.599   5.928  1.00 88.58           H  
ATOM   2635  HG3 GLN A 167      -9.156  20.543   5.121  1.00 88.58           H  
ATOM   2636  CD  GLN A 167     -10.217  22.379   4.857  1.00 88.58           C  
ATOM   2637  NE2 GLN A 167      -9.736  23.120   5.829  1.00 88.58           N  
ATOM   2638 HE21 GLN A 167      -9.744  24.112   5.640  1.00 88.58           H  
ATOM   2639 HE22 GLN A 167      -9.329  22.710   6.657  1.00 88.58           H  
ATOM   2640  OE1 GLN A 167     -10.683  22.936   3.881  1.00 88.58           O  
ATOM   2641  N   GLU A 168     -11.493  17.924   1.681  1.00 90.83           N  
ATOM   2642  H   GLU A 168     -10.672  18.409   1.349  1.00 90.83           H  
ATOM   2643  CA  GLU A 168     -12.397  17.296   0.709  1.00 90.83           C  
ATOM   2644  HA  GLU A 168     -13.392  17.720   0.844  1.00 90.83           H  
ATOM   2645  C   GLU A 168     -12.521  15.780   0.934  1.00 90.83           C  
ATOM   2646  CB  GLU A 168     -11.920  17.632  -0.714  1.00 90.83           C  
ATOM   2647  HB2 GLU A 168     -10.877  17.330  -0.813  1.00 90.83           H  
ATOM   2648  HB3 GLU A 168     -11.966  18.713  -0.851  1.00 90.83           H  
ATOM   2649  O   GLU A 168     -13.616  15.221   0.855  1.00 90.83           O  
ATOM   2650  CG  GLU A 168     -12.715  16.958  -1.847  1.00 90.83           C  
ATOM   2651  HG2 GLU A 168     -12.287  17.285  -2.795  1.00 90.83           H  
ATOM   2652  HG3 GLU A 168     -12.554  15.881  -1.791  1.00 90.83           H  
ATOM   2653  CD  GLU A 168     -14.231  17.234  -1.880  1.00 90.83           C  
ATOM   2654  OE1 GLU A 168     -14.920  16.511  -2.647  1.00 90.83           O  
ATOM   2655  OE2 GLU A 168     -14.759  18.111  -1.165  1.00 90.83           O  
ATOM   2656  N   VAL A 169     -11.420  15.099   1.268  1.00 89.96           N  
ATOM   2657  H   VAL A 169     -10.545  15.600   1.323  1.00 89.96           H  
ATOM   2658  CA  VAL A 169     -11.459  13.672   1.622  1.00 89.96           C  
ATOM   2659  HA  VAL A 169     -12.006  13.143   0.841  1.00 89.96           H  
ATOM   2660  C   VAL A 169     -12.238  13.447   2.918  1.00 89.96           C  
ATOM   2661  CB  VAL A 169     -10.043  13.077   1.700  1.00 89.96           C  
ATOM   2662  HB  VAL A 169      -9.415  13.698   2.338  1.00 89.96           H  
ATOM   2663  O   VAL A 169     -13.088  12.557   2.948  1.00 89.96           O  
ATOM   2664  CG1 VAL A 169     -10.039  11.645   2.256  1.00 89.96           C  
ATOM   2665 HG11 VAL A 169     -10.287  11.679   3.317  1.00 89.96           H  
ATOM   2666 HG12 VAL A 169     -10.775  11.035   1.732  1.00 89.96           H  
ATOM   2667 HG13 VAL A 169      -9.045  11.211   2.159  1.00 89.96           H  
ATOM   2668  CG2 VAL A 169      -9.419  13.006   0.301  1.00 89.96           C  
ATOM   2669 HG21 VAL A 169      -9.389  14.000  -0.146  1.00 89.96           H  
ATOM   2670 HG22 VAL A 169     -10.004  12.352  -0.345  1.00 89.96           H  
ATOM   2671 HG23 VAL A 169      -8.395  12.639   0.376  1.00 89.96           H  
ATOM   2672  N   SER A 170     -11.999  14.250   3.961  1.00 90.31           N  
ATOM   2673  H   SER A 170     -11.270  14.945   3.889  1.00 90.31           H  
ATOM   2674  CA  SER A 170     -12.754  14.194   5.219  1.00 90.31           C  
ATOM   2675  HA  SER A 170     -12.580  13.234   5.705  1.00 90.31           H  
ATOM   2676  C   SER A 170     -14.253  14.331   4.972  1.00 90.31           C  
ATOM   2677  CB  SER A 170     -12.347  15.322   6.179  1.00 90.31           C  
ATOM   2678  HB2 SER A 170     -12.386  16.282   5.664  1.00 90.31           H  
ATOM   2679  HB3 SER A 170     -13.065  15.350   6.999  1.00 90.31           H  
ATOM   2680  O   SER A 170     -15.026  13.532   5.498  1.00 90.31           O  
ATOM   2681  OG  SER A 170     -11.061  15.140   6.734  1.00 90.31           O  
ATOM   2682  HG  SER A 170     -11.119  15.409   7.654  1.00 90.31           H  
ATOM   2683  N   ARG A 171     -14.655  15.302   4.141  1.00 91.59           N  
ATOM   2684  H   ARG A 171     -13.956  15.925   3.762  1.00 91.59           H  
ATOM   2685  CA  ARG A 171     -16.056  15.546   3.791  1.00 91.59           C  
ATOM   2686  HA  ARG A 171     -16.624  15.733   4.702  1.00 91.59           H  
ATOM   2687  C   ARG A 171     -16.689  14.322   3.133  1.00 91.59           C  
ATOM   2688  CB  ARG A 171     -16.133  16.786   2.892  1.00 91.59           C  
ATOM   2689  HB2 ARG A 171     -15.670  16.560   1.931  1.00 91.59           H  
ATOM   2690  HB3 ARG A 171     -15.580  17.604   3.354  1.00 91.59           H  
ATOM   2691  O   ARG A 171     -17.727  13.868   3.590  1.00 91.59           O  
ATOM   2692  CG  ARG A 171     -17.583  17.238   2.685  1.00 91.59           C  
ATOM   2693  HG2 ARG A 171     -18.197  16.397   2.362  1.00 91.59           H  
ATOM   2694  HG3 ARG A 171     -17.981  17.606   3.630  1.00 91.59           H  
ATOM   2695  CD  ARG A 171     -17.674  18.353   1.637  1.00 91.59           C  
ATOM   2696  HD2 ARG A 171     -18.692  18.743   1.630  1.00 91.59           H  
ATOM   2697  HD3 ARG A 171     -17.004  19.165   1.919  1.00 91.59           H  
ATOM   2698  NE  ARG A 171     -17.323  17.874   0.286  1.00 91.59           N  
ATOM   2699  HE  ARG A 171     -16.411  18.110  -0.079  1.00 91.59           H  
ATOM   2700  NH1 ARG A 171     -19.315  16.798  -0.212  1.00 91.59           N  
ATOM   2701 HH11 ARG A 171     -19.554  16.647   0.758  1.00 91.59           H  
ATOM   2702 HH12 ARG A 171     -19.875  16.248  -0.848  1.00 91.59           H  
ATOM   2703  NH2 ARG A 171     -17.684  16.954  -1.734  1.00 91.59           N  
ATOM   2704 HH21 ARG A 171     -16.719  17.165  -1.949  1.00 91.59           H  
ATOM   2705 HH22 ARG A 171     -18.273  16.471  -2.398  1.00 91.59           H  
ATOM   2706  CZ  ARG A 171     -18.119  17.219  -0.537  1.00 91.59           C  
ATOM   2707  N   ARG A 172     -16.029  13.725   2.133  1.00 92.50           N  
ATOM   2708  H   ARG A 172     -15.169  14.154   1.823  1.00 92.50           H  
ATOM   2709  CA  ARG A 172     -16.536  12.518   1.449  1.00 92.50           C  
ATOM   2710  HA  ARG A 172     -17.535  12.721   1.063  1.00 92.50           H  
ATOM   2711  C   ARG A 172     -16.699  11.317   2.378  1.00 92.50           C  
ATOM   2712  CB  ARG A 172     -15.605  12.130   0.298  1.00 92.50           C  
ATOM   2713  HB2 ARG A 172     -15.898  11.150  -0.078  1.00 92.50           H  
ATOM   2714  HB3 ARG A 172     -14.582  12.067   0.668  1.00 92.50           H  
ATOM   2715  O   ARG A 172     -17.656  10.569   2.226  1.00 92.50           O  
ATOM   2716  CG  ARG A 172     -15.680  13.132  -0.854  1.00 92.50           C  
ATOM   2717  HG2 ARG A 172     -15.436  14.133  -0.500  1.00 92.50           H  
ATOM   2718  HG3 ARG A 172     -16.689  13.143  -1.266  1.00 92.50           H  
ATOM   2719  CD  ARG A 172     -14.688  12.715  -1.939  1.00 92.50           C  
ATOM   2720  HD2 ARG A 172     -15.032  11.784  -2.389  1.00 92.50           H  
ATOM   2721  HD3 ARG A 172     -13.709  12.564  -1.485  1.00 92.50           H  
ATOM   2722  NE  ARG A 172     -14.586  13.771  -2.947  1.00 92.50           N  
ATOM   2723  HE  ARG A 172     -14.854  14.699  -2.651  1.00 92.50           H  
ATOM   2724  NH1 ARG A 172     -13.689  12.580  -4.692  1.00 92.50           N  
ATOM   2725 HH11 ARG A 172     -13.408  12.555  -5.662  1.00 92.50           H  
ATOM   2726 HH12 ARG A 172     -13.781  11.738  -4.142  1.00 92.50           H  
ATOM   2727  NH2 ARG A 172     -14.120  14.786  -4.873  1.00 92.50           N  
ATOM   2728 HH21 ARG A 172     -14.440  15.613  -4.390  1.00 92.50           H  
ATOM   2729 HH22 ARG A 172     -13.813  14.825  -5.835  1.00 92.50           H  
ATOM   2730  CZ  ARG A 172     -14.128  13.696  -4.172  1.00 92.50           C  
ATOM   2731  N   ILE A 173     -15.766  11.122   3.312  1.00 92.79           N  
ATOM   2732  H   ILE A 173     -14.999  11.776   3.364  1.00 92.79           H  
ATOM   2733  CA  ILE A 173     -15.856  10.043   4.309  1.00 92.79           C  
ATOM   2734  HA  ILE A 173     -16.028   9.094   3.801  1.00 92.79           H  
ATOM   2735  C   ILE A 173     -17.055  10.285   5.226  1.00 92.79           C  
ATOM   2736  CB  ILE A 173     -14.548   9.941   5.124  1.00 92.79           C  
ATOM   2737  HB  ILE A 173     -14.332  10.925   5.541  1.00 92.79           H  
ATOM   2738  O   ILE A 173     -17.857   9.382   5.433  1.00 92.79           O  
ATOM   2739  CG1 ILE A 173     -13.368   9.514   4.225  1.00 92.79           C  
ATOM   2740 HG12 ILE A 173     -13.437   8.450   3.999  1.00 92.79           H  
ATOM   2741 HG13 ILE A 173     -13.404  10.053   3.278  1.00 92.79           H  
ATOM   2742  CG2 ILE A 173     -14.688   8.949   6.293  1.00 92.79           C  
ATOM   2743 HG21 ILE A 173     -14.995   7.969   5.927  1.00 92.79           H  
ATOM   2744 HG22 ILE A 173     -13.751   8.851   6.840  1.00 92.79           H  
ATOM   2745 HG23 ILE A 173     -15.441   9.296   7.000  1.00 92.79           H  
ATOM   2746  CD1 ILE A 173     -12.015   9.808   4.876  1.00 92.79           C  
ATOM   2747 HD11 ILE A 173     -11.994  10.828   5.261  1.00 92.79           H  
ATOM   2748 HD12 ILE A 173     -11.817   9.106   5.687  1.00 92.79           H  
ATOM   2749 HD13 ILE A 173     -11.239   9.714   4.116  1.00 92.79           H  
ATOM   2750  N   ILE A 174     -17.184  11.509   5.744  1.00 92.32           N  
ATOM   2751  H   ILE A 174     -16.498  12.210   5.504  1.00 92.32           H  
ATOM   2752  CA  ILE A 174     -18.276  11.903   6.636  1.00 92.32           C  
ATOM   2753  HA  ILE A 174     -18.285  11.239   7.501  1.00 92.32           H  
ATOM   2754  C   ILE A 174     -19.634  11.737   5.949  1.00 92.32           C  
ATOM   2755  CB  ILE A 174     -18.040  13.350   7.124  1.00 92.32           C  
ATOM   2756  HB  ILE A 174     -17.681  13.946   6.285  1.00 92.32           H  
ATOM   2757  O   ILE A 174     -20.532  11.135   6.534  1.00 92.32           O  
ATOM   2758  CG1 ILE A 174     -16.945  13.349   8.216  1.00 92.32           C  
ATOM   2759 HG12 ILE A 174     -17.346  12.918   9.133  1.00 92.32           H  
ATOM   2760 HG13 ILE A 174     -16.114  12.722   7.893  1.00 92.32           H  
ATOM   2761  CG2 ILE A 174     -19.353  13.995   7.604  1.00 92.32           C  
ATOM   2762 HG21 ILE A 174     -19.165  14.881   8.212  1.00 92.32           H  
ATOM   2763 HG22 ILE A 174     -19.934  14.302   6.735  1.00 92.32           H  
ATOM   2764 HG23 ILE A 174     -19.935  13.264   8.165  1.00 92.32           H  
ATOM   2765  CD1 ILE A 174     -16.377  14.742   8.518  1.00 92.32           C  
ATOM   2766 HD11 ILE A 174     -15.977  15.186   7.606  1.00 92.32           H  
ATOM   2767 HD12 ILE A 174     -15.574  14.653   9.249  1.00 92.32           H  
ATOM   2768 HD13 ILE A 174     -17.145  15.397   8.930  1.00 92.32           H  
ATOM   2769  N   ASP A 175     -19.776  12.243   4.724  1.00 93.33           N  
ATOM   2770  H   ASP A 175     -19.020  12.783   4.328  1.00 93.33           H  
ATOM   2771  CA  ASP A 175     -21.022  12.156   3.962  1.00 93.33           C  
ATOM   2772  HA  ASP A 175     -21.825  12.614   4.538  1.00 93.33           H  
ATOM   2773  C   ASP A 175     -21.410  10.684   3.746  1.00 93.33           C  
ATOM   2774  CB  ASP A 175     -20.884  12.929   2.633  1.00 93.33           C  
ATOM   2775  HB2 ASP A 175     -20.014  12.556   2.092  1.00 93.33           H  
ATOM   2776  HB3 ASP A 175     -21.765  12.724   2.025  1.00 93.33           H  
ATOM   2777  O   ASP A 175     -22.538  10.299   4.039  1.00 93.33           O  
ATOM   2778  CG  ASP A 175     -20.765  14.460   2.787  1.00 93.33           C  
ATOM   2779  OD1 ASP A 175     -21.100  14.990   3.875  1.00 93.33           O  
ATOM   2780  OD2 ASP A 175     -20.326  15.119   1.805  1.00 93.33           O  
ATOM   2781  N   ASN A 176     -20.452   9.831   3.366  1.00 93.59           N  
ATOM   2782  H   ASN A 176     -19.529  10.193   3.173  1.00 93.59           H  
ATOM   2783  CA  ASN A 176     -20.693   8.398   3.192  1.00 93.59           C  
ATOM   2784  HA  ASN A 176     -21.537   8.274   2.513  1.00 93.59           H  
ATOM   2785  C   ASN A 176     -21.073   7.676   4.498  1.00 93.59           C  
ATOM   2786  CB  ASN A 176     -19.436   7.778   2.564  1.00 93.59           C  
ATOM   2787  HB2 ASN A 176     -19.216   8.282   1.622  1.00 93.59           H  
ATOM   2788  HB3 ASN A 176     -18.589   7.905   3.237  1.00 93.59           H  
ATOM   2789  O   ASN A 176     -21.899   6.771   4.482  1.00 93.59           O  
ATOM   2790  CG  ASN A 176     -19.616   6.300   2.291  1.00 93.59           C  
ATOM   2791  ND2 ASN A 176     -20.413   5.948   1.310  1.00 93.59           N  
ATOM   2792 HD21 ASN A 176     -21.042   6.634   0.915  1.00 93.59           H  
ATOM   2793 HD22 ASN A 176     -20.634   4.965   1.251  1.00 93.59           H  
ATOM   2794  OD1 ASN A 176     -19.031   5.450   2.938  1.00 93.59           O  
ATOM   2795  N   PHE A 177     -20.483   8.062   5.630  1.00 95.25           N  
ATOM   2796  H   PHE A 177     -19.784   8.790   5.587  1.00 95.25           H  
ATOM   2797  CA  PHE A 177     -20.744   7.413   6.918  1.00 95.25           C  
ATOM   2798  HA  PHE A 177     -20.806   6.335   6.771  1.00 95.25           H  
ATOM   2799  C   PHE A 177     -22.085   7.829   7.536  1.00 95.25           C  
ATOM   2800  CB  PHE A 177     -19.582   7.698   7.874  1.00 95.25           C  
ATOM   2801  HB2 PHE A 177     -19.229   8.717   7.716  1.00 95.25           H  
ATOM   2802  HB3 PHE A 177     -19.978   7.625   8.887  1.00 95.25           H  
ATOM   2803  O   PHE A 177     -22.661   7.063   8.308  1.00 95.25           O  
ATOM   2804  CG  PHE A 177     -18.402   6.748   7.799  1.00 95.25           C  
ATOM   2805  CD1 PHE A 177     -17.775   6.333   8.990  1.00 95.25           C  
ATOM   2806  HD1 PHE A 177     -18.091   6.745   9.937  1.00 95.25           H  
ATOM   2807  CD2 PHE A 177     -17.953   6.228   6.572  1.00 95.25           C  
ATOM   2808  HD2 PHE A 177     -18.429   6.504   5.643  1.00 95.25           H  
ATOM   2809  CE1 PHE A 177     -16.732   5.394   8.963  1.00 95.25           C  
ATOM   2810  HE1 PHE A 177     -16.269   5.080   9.888  1.00 95.25           H  
ATOM   2811  CE2 PHE A 177     -16.933   5.267   6.553  1.00 95.25           C  
ATOM   2812  HE2 PHE A 177     -16.696   4.774   5.621  1.00 95.25           H  
ATOM   2813  CZ  PHE A 177     -16.308   4.858   7.740  1.00 95.25           C  
ATOM   2814  HZ  PHE A 177     -15.535   4.104   7.720  1.00 95.25           H  
ATOM   2815  N   LYS A 178     -22.596   9.020   7.205  1.00 93.57           N  
ATOM   2816  H   LYS A 178     -22.051   9.614   6.596  1.00 93.57           H  
ATOM   2817  CA  LYS A 178     -23.939   9.470   7.608  1.00 93.57           C  
ATOM   2818  HA  LYS A 178     -24.092   9.294   8.673  1.00 93.57           H  
ATOM   2819  C   LYS A 178     -25.055   8.734   6.873  1.00 93.57           C  
ATOM   2820  CB  LYS A 178     -24.074  10.961   7.313  1.00 93.57           C  
ATOM   2821  HB2 LYS A 178     -25.127  11.237   7.365  1.00 93.57           H  
ATOM   2822  HB3 LYS A 178     -23.725  11.152   6.298  1.00 93.57           H  
ATOM   2823  O   LYS A 178     -26.163   8.621   7.394  1.00 93.57           O  
ATOM   2824  CG  LYS A 178     -23.308  11.829   8.310  1.00 93.57           C  
ATOM   2825  HG2 LYS A 178     -22.277  11.492   8.418  1.00 93.57           H  
ATOM   2826  HG3 LYS A 178     -23.804  11.800   9.280  1.00 93.57           H  
ATOM   2827  CD  LYS A 178     -23.338  13.248   7.761  1.00 93.57           C  
ATOM   2828  HD2 LYS A 178     -24.370  13.541   7.567  1.00 93.57           H  
ATOM   2829  HD3 LYS A 178     -22.779  13.271   6.826  1.00 93.57           H  
ATOM   2830  CE  LYS A 178     -22.720  14.221   8.747  1.00 93.57           C  
ATOM   2831  HE2 LYS A 178     -23.327  14.254   9.652  1.00 93.57           H  
ATOM   2832  HE3 LYS A 178     -21.724  13.873   9.020  1.00 93.57           H  
ATOM   2833  NZ  LYS A 178     -22.651  15.552   8.112  1.00 93.57           N  
ATOM   2834  HZ1 LYS A 178     -22.046  15.530   7.304  1.00 93.57           H  
ATOM   2835  HZ2 LYS A 178     -22.302  16.212   8.791  1.00 93.57           H  
ATOM   2836  HZ3 LYS A 178     -23.573  15.854   7.831  1.00 93.57           H  
ATOM   2837  N   GLU A 179     -24.784   8.264   5.660  1.00 92.24           N  
ATOM   2838  H   GLU A 179     -23.860   8.403   5.278  1.00 92.24           H  
ATOM   2839  CA  GLU A 179     -25.755   7.529   4.858  1.00 92.24           C  
ATOM   2840  HA  GLU A 179     -26.701   8.069   4.894  1.00 92.24           H  
ATOM   2841  C   GLU A 179     -26.027   6.126   5.424  1.00 92.24           C  
ATOM   2842  CB  GLU A 179     -25.310   7.481   3.386  1.00 92.24           C  
ATOM   2843  HB2 GLU A 179     -24.275   7.143   3.332  1.00 92.24           H  
ATOM   2844  HB3 GLU A 179     -25.937   6.768   2.851  1.00 92.24           H  
ATOM   2845  O   GLU A 179     -25.233   5.532   6.163  1.00 92.24           O  
ATOM   2846  CG  GLU A 179     -25.456   8.853   2.704  1.00 92.24           C  
ATOM   2847  HG2 GLU A 179     -24.894   9.599   3.265  1.00 92.24           H  
ATOM   2848  HG3 GLU A 179     -26.507   9.139   2.745  1.00 92.24           H  
ATOM   2849  CD  GLU A 179     -24.993   8.872   1.235  1.00 92.24           C  
ATOM   2850  OE1 GLU A 179     -25.198   9.925   0.587  1.00 92.24           O  
ATOM   2851  OE2 GLU A 179     -24.446   7.853   0.752  1.00 92.24           O  
ATOM   2852  N   GLN A 180     -27.188   5.571   5.071  1.00 87.77           N  
ATOM   2853  H   GLN A 180     -27.761   6.056   4.395  1.00 87.77           H  
ATOM   2854  CA  GLN A 180     -27.466   4.161   5.322  1.00 87.77           C  
ATOM   2855  HA  GLN A 180     -27.241   3.962   6.370  1.00 87.77           H  
ATOM   2856  C   GLN A 180     -26.531   3.298   4.451  1.00 87.77           C  
ATOM   2857  CB  GLN A 180     -28.951   3.847   5.068  1.00 87.77           C  
ATOM   2858  HB2 GLN A 180     -29.107   2.769   5.086  1.00 87.77           H  
ATOM   2859  HB3 GLN A 180     -29.224   4.202   4.074  1.00 87.77           H  
ATOM   2860  O   GLN A 180     -26.278   3.648   3.300  1.00 87.77           O  
ATOM   2861  CG  GLN A 180     -29.877   4.502   6.108  1.00 87.77           C  
ATOM   2862  HG2 GLN A 180     -30.913   4.297   5.837  1.00 87.77           H  
ATOM   2863  HG3 GLN A 180     -29.736   5.582   6.086  1.00 87.77           H  
ATOM   2864  CD  GLN A 180     -29.652   3.991   7.531  1.00 87.77           C  
ATOM   2865  NE2 GLN A 180     -29.817   4.821   8.537  1.00 87.77           N  
ATOM   2866 HE21 GLN A 180     -29.613   4.447   9.453  1.00 87.77           H  
ATOM   2867 HE22 GLN A 180     -30.032   5.795   8.381  1.00 87.77           H  
ATOM   2868  OE1 GLN A 180     -29.318   2.843   7.768  1.00 87.77           O  
ATOM   2869  N   PRO A 181     -26.020   2.171   4.971  1.00 88.82           N  
ATOM   2870  CA  PRO A 181     -26.524   1.475   6.149  1.00 88.82           C  
ATOM   2871  HA  PRO A 181     -27.548   1.772   6.377  1.00 88.82           H  
ATOM   2872  C   PRO A 181     -25.683   1.710   7.424  1.00 88.82           C  
ATOM   2873  CB  PRO A 181     -26.567   0.035   5.646  1.00 88.82           C  
ATOM   2874  HB2 PRO A 181     -27.378  -0.067   4.925  1.00 88.82           H  
ATOM   2875  HB3 PRO A 181     -26.727  -0.697   6.438  1.00 88.82           H  
ATOM   2876  O   PRO A 181     -25.731   0.873   8.326  1.00 88.82           O  
ATOM   2877  CG  PRO A 181     -25.233  -0.085   4.912  1.00 88.82           C  
ATOM   2878  HG2 PRO A 181     -25.230  -0.912   4.202  1.00 88.82           H  
ATOM   2879  HG3 PRO A 181     -24.411  -0.173   5.623  1.00 88.82           H  
ATOM   2880  CD  PRO A 181     -25.158   1.270   4.206  1.00 88.82           C  
ATOM   2881  HD2 PRO A 181     -24.131   1.635   4.184  1.00 88.82           H  
ATOM   2882  HD3 PRO A 181     -25.538   1.170   3.190  1.00 88.82           H  
ATOM   2883  N   LEU A 182     -24.887   2.792   7.480  1.00 92.68           N  
ATOM   2884  H   LEU A 182     -24.911   3.447   6.711  1.00 92.68           H  
ATOM   2885  CA  LEU A 182     -24.000   3.138   8.602  1.00 92.68           C  
ATOM   2886  HA  LEU A 182     -23.785   2.242   9.183  1.00 92.68           H  
ATOM   2887  C   LEU A 182     -24.653   4.119   9.588  1.00 92.68           C  
ATOM   2888  CB  LEU A 182     -22.677   3.714   8.051  1.00 92.68           C  
ATOM   2889  HB2 LEU A 182     -22.085   4.089   8.886  1.00 92.68           H  
ATOM   2890  HB3 LEU A 182     -22.914   4.566   7.413  1.00 92.68           H  
ATOM   2891  O   LEU A 182     -24.658   3.858  10.788  1.00 92.68           O  
ATOM   2892  CG  LEU A 182     -21.805   2.739   7.242  1.00 92.68           C  
ATOM   2893  HG  LEU A 182     -22.380   2.350   6.401  1.00 92.68           H  
ATOM   2894  CD1 LEU A 182     -20.575   3.471   6.701  1.00 92.68           C  
ATOM   2895 HD11 LEU A 182     -20.891   4.225   5.981  1.00 92.68           H  
ATOM   2896 HD12 LEU A 182     -20.029   3.952   7.513  1.00 92.68           H  
ATOM   2897 HD13 LEU A 182     -19.913   2.768   6.195  1.00 92.68           H  
ATOM   2898  CD2 LEU A 182     -21.301   1.563   8.076  1.00 92.68           C  
ATOM   2899 HD21 LEU A 182     -22.117   1.092   8.624  1.00 92.68           H  
ATOM   2900 HD22 LEU A 182     -20.843   0.824   7.418  1.00 92.68           H  
ATOM   2901 HD23 LEU A 182     -20.559   1.915   8.794  1.00 92.68           H  
ATOM   2902  N   GLY A 183     -25.240   5.215   9.098  1.00 91.80           N  
ATOM   2903  H   GLY A 183     -25.147   5.408   8.111  1.00 91.80           H  
ATOM   2904  CA  GLY A 183     -26.044   6.130   9.917  1.00 91.80           C  
ATOM   2905  HA2 GLY A 183     -26.461   6.899   9.268  1.00 91.80           H  
ATOM   2906  HA3 GLY A 183     -26.869   5.573  10.363  1.00 91.80           H  
ATOM   2907  C   GLY A 183     -25.287   6.840  11.050  1.00 91.80           C  
ATOM   2908  O   GLY A 183     -25.849   7.016  12.129  1.00 91.80           O  
ATOM   2909  N   MET A 184     -24.026   7.231  10.834  1.00 94.66           N  
ATOM   2910  H   MET A 184     -23.625   7.047   9.925  1.00 94.66           H  
ATOM   2911  CA  MET A 184     -23.222   7.987  11.805  1.00 94.66           C  
ATOM   2912  HA  MET A 184     -23.192   7.423  12.737  1.00 94.66           H  
ATOM   2913  C   MET A 184     -23.831   9.371  12.098  1.00 94.66           C  
ATOM   2914  CB  MET A 184     -21.787   8.117  11.272  1.00 94.66           C  
ATOM   2915  HB2 MET A 184     -21.402   7.119  11.064  1.00 94.66           H  
ATOM   2916  HB3 MET A 184     -21.815   8.678  10.338  1.00 94.66           H  
ATOM   2917  O   MET A 184     -24.169  10.122  11.182  1.00 94.66           O  
ATOM   2918  CG  MET A 184     -20.819   8.812  12.238  1.00 94.66           C  
ATOM   2919  HG2 MET A 184     -20.884   8.321  13.208  1.00 94.66           H  
ATOM   2920  HG3 MET A 184     -21.113   9.854  12.365  1.00 94.66           H  
ATOM   2921  SD  MET A 184     -19.087   8.754  11.695  1.00 94.66           S  
ATOM   2922  CE  MET A 184     -19.074   9.834  10.243  1.00 94.66           C  
ATOM   2923  HE1 MET A 184     -20.013   9.762   9.695  1.00 94.66           H  
ATOM   2924  HE2 MET A 184     -18.244   9.545   9.599  1.00 94.66           H  
ATOM   2925  HE3 MET A 184     -18.917  10.870  10.544  1.00 94.66           H  
ATOM   2926  N   SER A 185     -23.933   9.729  13.377  1.00 93.58           N  
ATOM   2927  H   SER A 185     -23.592   9.079  14.071  1.00 93.58           H  
ATOM   2928  CA  SER A 185     -24.439  11.016  13.861  1.00 93.58           C  
ATOM   2929  HA  SER A 185     -25.371  11.234  13.340  1.00 93.58           H  
ATOM   2930  C   SER A 185     -23.456  12.157  13.603  1.00 93.58           C  
ATOM   2931  CB  SER A 185     -24.741  10.951  15.363  1.00 93.58           C  
ATOM   2932  HB2 SER A 185     -25.458  10.154  15.561  1.00 93.58           H  
ATOM   2933  HB3 SER A 185     -23.817  10.750  15.905  1.00 93.58           H  
ATOM   2934  O   SER A 185     -22.240  11.994  13.685  1.00 93.58           O  
ATOM   2935  OG  SER A 185     -25.269  12.193  15.796  1.00 93.58           O  
ATOM   2936  HG  SER A 185     -25.412  12.154  16.745  1.00 93.58           H  
ATOM   2937  N   GLN A 186     -23.990  13.355  13.351  1.00 90.09           N  
ATOM   2938  H   GLN A 186     -24.995  13.437  13.412  1.00 90.09           H  
ATOM   2939  CA  GLN A 186     -23.186  14.576  13.271  1.00 90.09           C  
ATOM   2940  HA  GLN A 186     -22.374  14.400  12.566  1.00 90.09           H  
ATOM   2941  C   GLN A 186     -22.540  14.941  14.614  1.00 90.09           C  
ATOM   2942  CB  GLN A 186     -24.061  15.725  12.747  1.00 90.09           C  
ATOM   2943  HB2 GLN A 186     -24.475  15.441  11.779  1.00 90.09           H  
ATOM   2944  HB3 GLN A 186     -24.890  15.882  13.437  1.00 90.09           H  
ATOM   2945  O   GLN A 186     -21.460  15.535  14.618  1.00 90.09           O  
ATOM   2946  CG  GLN A 186     -23.303  17.056  12.589  1.00 90.09           C  
ATOM   2947  HG2 GLN A 186     -22.965  17.409  13.563  1.00 90.09           H  
ATOM   2948  HG3 GLN A 186     -23.993  17.804  12.199  1.00 90.09           H  
ATOM   2949  CD  GLN A 186     -22.122  16.956  11.631  1.00 90.09           C  
ATOM   2950  NE2 GLN A 186     -20.898  17.145  12.063  1.00 90.09           N  
ATOM   2951 HE21 GLN A 186     -20.130  17.066  11.412  1.00 90.09           H  
ATOM   2952 HE22 GLN A 186     -20.713  17.274  13.047  1.00 90.09           H  
ATOM   2953  OE1 GLN A 186     -22.283  16.709  10.449  1.00 90.09           O  
ATOM   2954  N   ASP A 187     -23.174  14.591  15.732  1.00 89.22           N  
ATOM   2955  H   ASP A 187     -24.051  14.094  15.677  1.00 89.22           H  
ATOM   2956  CA  ASP A 187     -22.662  14.933  17.058  1.00 89.22           C  
ATOM   2957  HA  ASP A 187     -22.434  15.999  17.082  1.00 89.22           H  
ATOM   2958  C   ASP A 187     -21.346  14.199  17.332  1.00 89.22           C  
ATOM   2959  CB  ASP A 187     -23.732  14.665  18.126  1.00 89.22           C  
ATOM   2960  HB2 ASP A 187     -24.046  13.623  18.067  1.00 89.22           H  
ATOM   2961  HB3 ASP A 187     -23.292  14.833  19.109  1.00 89.22           H  
ATOM   2962  O   ASP A 187     -20.346  14.847  17.630  1.00 89.22           O  
ATOM   2963  CG  ASP A 187     -24.951  15.587  17.981  1.00 89.22           C  
ATOM   2964  OD1 ASP A 187     -24.787  16.710  17.444  1.00 89.22           O  
ATOM   2965  OD2 ASP A 187     -26.051  15.145  18.375  1.00 89.22           O  
ATOM   2966  N   ASP A 188     -21.284  12.888  17.078  1.00 89.10           N  
ATOM   2967  H   ASP A 188     -22.137  12.397  16.851  1.00 89.10           H  
ATOM   2968  CA  ASP A 188     -20.061  12.092  17.264  1.00 89.10           C  
ATOM   2969  HA  ASP A 188     -19.752  12.159  18.307  1.00 89.10           H  
ATOM   2970  C   ASP A 188     -18.896  12.581  16.385  1.00 89.10           C  
ATOM   2971  CB  ASP A 188     -20.347  10.620  16.952  1.00 89.10           C  
ATOM   2972  HB2 ASP A 188     -19.407  10.069  16.979  1.00 89.10           H  
ATOM   2973  HB3 ASP A 188     -20.754  10.535  15.945  1.00 89.10           H  
ATOM   2974  O   ASP A 188     -17.738  12.557  16.800  1.00 89.10           O  
ATOM   2975  CG  ASP A 188     -21.303   9.988  17.963  1.00 89.10           C  
ATOM   2976  OD1 ASP A 188     -20.923   9.850  19.136  1.00 89.10           O  
ATOM   2977  OD2 ASP A 188     -22.404   9.583  17.527  1.00 89.10           O  
ATOM   2978  N   ILE A 189     -19.186  13.094  15.183  1.00 86.26           N  
ATOM   2979  H   ILE A 189     -20.156  13.089  14.901  1.00 86.26           H  
ATOM   2980  CA  ILE A 189     -18.175  13.705  14.301  1.00 86.26           C  
ATOM   2981  HA  ILE A 189     -17.379  12.981  14.123  1.00 86.26           H  
ATOM   2982  C   ILE A 189     -17.555  14.936  14.952  1.00 86.26           C  
ATOM   2983  CB  ILE A 189     -18.790  14.109  12.947  1.00 86.26           C  
ATOM   2984  HB  ILE A 189     -19.639  14.768  13.130  1.00 86.26           H  
ATOM   2985  O   ILE A 189     -16.347  15.152  14.861  1.00 86.26           O  
ATOM   2986  CG1 ILE A 189     -19.291  12.850  12.231  1.00 86.26           C  
ATOM   2987 HG12 ILE A 189     -19.915  12.254  12.897  1.00 86.26           H  
ATOM   2988 HG13 ILE A 189     -18.423  12.246  11.967  1.00 86.26           H  
ATOM   2989  CG2 ILE A 189     -17.782  14.871  12.057  1.00 86.26           C  
ATOM   2990 HG21 ILE A 189     -18.231  15.129  11.098  1.00 86.26           H  
ATOM   2991 HG22 ILE A 189     -16.895  14.258  11.895  1.00 86.26           H  
ATOM   2992 HG23 ILE A 189     -17.484  15.808  12.530  1.00 86.26           H  
ATOM   2993  CD1 ILE A 189     -20.114  13.175  10.987  1.00 86.26           C  
ATOM   2994 HD11 ILE A 189     -20.653  12.290  10.651  1.00 86.26           H  
ATOM   2995 HD12 ILE A 189     -20.831  13.969  11.195  1.00 86.26           H  
ATOM   2996 HD13 ILE A 189     -19.429  13.507  10.206  1.00 86.26           H  
ATOM   2997  N   ASN A 190     -18.382  15.770  15.578  1.00 87.69           N  
ATOM   2998  H   ASN A 190     -19.349  15.499  15.687  1.00 87.69           H  
ATOM   2999  CA  ASN A 190     -17.903  16.960  16.268  1.00 87.69           C  
ATOM   3000  HA  ASN A 190     -17.239  17.519  15.608  1.00 87.69           H  
ATOM   3001  C   ASN A 190     -17.089  16.560  17.505  1.00 87.69           C  
ATOM   3002  CB  ASN A 190     -19.104  17.845  16.625  1.00 87.69           C  
ATOM   3003  HB2 ASN A 190     -19.780  17.292  17.278  1.00 87.69           H  
ATOM   3004  HB3 ASN A 190     -18.751  18.717  17.176  1.00 87.69           H  
ATOM   3005  O   ASN A 190     -16.058  17.166  17.794  1.00 87.69           O  
ATOM   3006  CG  ASN A 190     -19.876  18.341  15.416  1.00 87.69           C  
ATOM   3007  ND2 ASN A 190     -21.132  18.673  15.598  1.00 87.69           N  
ATOM   3008 HD21 ASN A 190     -21.662  18.990  14.799  1.00 87.69           H  
ATOM   3009 HD22 ASN A 190     -21.582  18.454  16.476  1.00 87.69           H  
ATOM   3010  OD1 ASN A 190     -19.378  18.461  14.304  1.00 87.69           O  
ATOM   3011  N   GLU A 191     -17.512  15.502  18.194  1.00 84.85           N  
ATOM   3012  H   GLU A 191     -18.380  15.067  17.916  1.00 84.85           H  
ATOM   3013  CA  GLU A 191     -16.869  15.004  19.407  1.00 84.85           C  
ATOM   3014  HA  GLU A 191     -16.753  15.831  20.108  1.00 84.85           H  
ATOM   3015  C   GLU A 191     -15.463  14.435  19.167  1.00 84.85           C  
ATOM   3016  CB  GLU A 191     -17.776  13.951  20.048  1.00 84.85           C  
ATOM   3017  HB2 GLU A 191     -18.044  13.200  19.305  1.00 84.85           H  
ATOM   3018  HB3 GLU A 191     -17.217  13.456  20.843  1.00 84.85           H  
ATOM   3019  O   GLU A 191     -14.591  14.590  20.024  1.00 84.85           O  
ATOM   3020  CG  GLU A 191     -19.043  14.580  20.655  1.00 84.85           C  
ATOM   3021  HG2 GLU A 191     -18.722  15.305  21.403  1.00 84.85           H  
ATOM   3022  HG3 GLU A 191     -19.610  15.131  19.905  1.00 84.85           H  
ATOM   3023  CD  GLU A 191     -19.949  13.546  21.333  1.00 84.85           C  
ATOM   3024  OE1 GLU A 191     -20.657  13.950  22.283  1.00 84.85           O  
ATOM   3025  OE2 GLU A 191     -19.713  12.333  21.168  1.00 84.85           O  
ATOM   3026  N   ILE A 192     -15.199  13.829  18.005  1.00 86.68           N  
ATOM   3027  H   ILE A 192     -15.969  13.651  17.375  1.00 86.68           H  
ATOM   3028  CA  ILE A 192     -13.866  13.296  17.678  1.00 86.68           C  
ATOM   3029  HA  ILE A 192     -13.436  12.898  18.597  1.00 86.68           H  
ATOM   3030  C   ILE A 192     -12.866  14.349  17.179  1.00 86.68           C  
ATOM   3031  CB  ILE A 192     -13.937  12.128  16.679  1.00 86.68           C  
ATOM   3032  HB  ILE A 192     -12.912  11.809  16.490  1.00 86.68           H  
ATOM   3033  O   ILE A 192     -11.685  14.027  17.052  1.00 86.68           O  
ATOM   3034  CG1 ILE A 192     -14.540  12.586  15.336  1.00 86.68           C  
ATOM   3035 HG12 ILE A 192     -14.225  13.602  15.098  1.00 86.68           H  
ATOM   3036 HG13 ILE A 192     -15.627  12.575  15.413  1.00 86.68           H  
ATOM   3037  CG2 ILE A 192     -14.674  10.926  17.298  1.00 86.68           C  
ATOM   3038 HG21 ILE A 192     -15.724  11.162  17.468  1.00 86.68           H  
ATOM   3039 HG22 ILE A 192     -14.218  10.658  18.251  1.00 86.68           H  
ATOM   3040 HG23 ILE A 192     -14.612  10.064  16.633  1.00 86.68           H  
ATOM   3041  CD1 ILE A 192     -14.121  11.711  14.164  1.00 86.68           C  
ATOM   3042 HD11 ILE A 192     -14.347  10.673  14.409  1.00 86.68           H  
ATOM   3043 HD12 ILE A 192     -14.675  12.002  13.271  1.00 86.68           H  
ATOM   3044 HD13 ILE A 192     -13.053  11.823  13.976  1.00 86.68           H  
ATOM   3045  N   GLN A 193     -13.275  15.597  16.908  1.00 82.22           N  
ATOM   3046  H   GLN A 193     -14.251  15.823  17.036  1.00 82.22           H  
ATOM   3047  CA  GLN A 193     -12.367  16.624  16.361  1.00 82.22           C  
ATOM   3048  HA  GLN A 193     -11.999  16.288  15.391  1.00 82.22           H  
ATOM   3049  C   GLN A 193     -11.137  16.854  17.253  1.00 82.22           C  
ATOM   3050  CB  GLN A 193     -13.105  17.956  16.164  1.00 82.22           C  
ATOM   3051  HB2 GLN A 193     -12.368  18.728  15.941  1.00 82.22           H  
ATOM   3052  HB3 GLN A 193     -13.623  18.229  17.083  1.00 82.22           H  
ATOM   3053  O   GLN A 193     -10.027  17.038  16.755  1.00 82.22           O  
ATOM   3054  CG  GLN A 193     -14.101  17.904  15.000  1.00 82.22           C  
ATOM   3055  HG2 GLN A 193     -13.577  17.603  14.092  1.00 82.22           H  
ATOM   3056  HG3 GLN A 193     -14.862  17.155  15.218  1.00 82.22           H  
ATOM   3057  CD  GLN A 193     -14.798  19.236  14.742  1.00 82.22           C  
ATOM   3058  NE2 GLN A 193     -15.674  19.291  13.763  1.00 82.22           N  
ATOM   3059 HE21 GLN A 193     -15.967  18.434  13.317  1.00 82.22           H  
ATOM   3060 HE22 GLN A 193     -16.206  20.148  13.704  1.00 82.22           H  
ATOM   3061  OE1 GLN A 193     -14.584  20.249  15.386  1.00 82.22           O  
ATOM   3062  N   GLY A 194     -11.305  16.763  18.577  1.00 79.24           N  
ATOM   3063  H   GLY A 194     -12.237  16.576  18.918  1.00 79.24           H  
ATOM   3064  CA  GLY A 194     -10.205  16.862  19.545  1.00 79.24           C  
ATOM   3065  HA2 GLY A 194     -10.627  16.885  20.550  1.00 79.24           H  
ATOM   3066  HA3 GLY A 194      -9.664  17.793  19.373  1.00 79.24           H  
ATOM   3067  C   GLY A 194      -9.194  15.707  19.487  1.00 79.24           C  
ATOM   3068  O   GLY A 194      -8.111  15.804  20.064  1.00 79.24           O  
ATOM   3069  N   TYR A 195      -9.519  14.620  18.784  1.00 85.67           N  
ATOM   3070  H   TYR A 195     -10.415  14.603  18.318  1.00 85.67           H  
ATOM   3071  CA  TYR A 195      -8.677  13.435  18.624  1.00 85.67           C  
ATOM   3072  HA  TYR A 195      -7.854  13.478  19.337  1.00 85.67           H  
ATOM   3073  C   TYR A 195      -7.992  13.340  17.259  1.00 85.67           C  
ATOM   3074  CB  TYR A 195      -9.509  12.181  18.923  1.00 85.67           C  
ATOM   3075  HB2 TYR A 195      -8.882  11.306  18.754  1.00 85.67           H  
ATOM   3076  HB3 TYR A 195     -10.333  12.129  18.211  1.00 85.67           H  
ATOM   3077  O   TYR A 195      -7.173  12.443  17.062  1.00 85.67           O  
ATOM   3078  CG  TYR A 195     -10.065  12.063  20.332  1.00 85.67           C  
ATOM   3079  CD1 TYR A 195      -9.362  12.591  21.438  1.00 85.67           C  
ATOM   3080  HD1 TYR A 195      -8.461  13.171  21.300  1.00 85.67           H  
ATOM   3081  CD2 TYR A 195     -11.253  11.335  20.543  1.00 85.67           C  
ATOM   3082  HD2 TYR A 195     -11.799  10.934  19.702  1.00 85.67           H  
ATOM   3083  CE1 TYR A 195      -9.806  12.338  22.745  1.00 85.67           C  
ATOM   3084  HE1 TYR A 195      -9.248  12.705  23.593  1.00 85.67           H  
ATOM   3085  CE2 TYR A 195     -11.705  11.088  21.853  1.00 85.67           C  
ATOM   3086  HE2 TYR A 195     -12.591  10.494  22.028  1.00 85.67           H  
ATOM   3087  OH  TYR A 195     -11.295  11.185  24.209  1.00 85.67           O  
ATOM   3088  HH  TYR A 195     -10.598  11.389  24.836  1.00 85.67           H  
ATOM   3089  CZ  TYR A 195     -10.959  11.555  22.952  1.00 85.67           C  
ATOM   3090  N   GLU A 196      -8.252  14.266  16.332  1.00 86.10           N  
ATOM   3091  H   GLU A 196      -8.933  14.980  16.549  1.00 86.10           H  
ATOM   3092  CA  GLU A 196      -7.657  14.282  14.989  1.00 86.10           C  
ATOM   3093  HA  GLU A 196      -7.666  13.261  14.606  1.00 86.10           H  
ATOM   3094  C   GLU A 196      -6.177  14.729  14.998  1.00 86.10           C  
ATOM   3095  CB  GLU A 196      -8.508  15.131  14.027  1.00 86.10           C  
ATOM   3096  HB2 GLU A 196      -7.992  15.174  13.068  1.00 86.10           H  
ATOM   3097  HB3 GLU A 196      -8.567  16.145  14.424  1.00 86.10           H  
ATOM   3098  O   GLU A 196      -5.790  15.711  14.359  1.00 86.10           O  
ATOM   3099  CG  GLU A 196      -9.929  14.607  13.752  1.00 86.10           C  
ATOM   3100  HG2 GLU A 196     -10.499  14.587  14.680  1.00 86.10           H  
ATOM   3101  HG3 GLU A 196      -9.859  13.591  13.365  1.00 86.10           H  
ATOM   3102  CD  GLU A 196     -10.633  15.519  12.727  1.00 86.10           C  
ATOM   3103  OE1 GLU A 196     -11.087  15.065  11.654  1.00 86.10           O  
ATOM   3104  OE2 GLU A 196     -10.580  16.761  12.865  1.00 86.10           O  
ATOM   3105  N   SER A 197      -5.310  13.994  15.700  1.00 88.28           N  
ATOM   3106  H   SER A 197      -5.676  13.204  16.212  1.00 88.28           H  
ATOM   3107  CA  SER A 197      -3.868  14.247  15.754  1.00 88.28           C  
ATOM   3108  HA  SER A 197      -3.621  14.945  14.954  1.00 88.28           H  
ATOM   3109  C   SER A 197      -3.047  12.981  15.498  1.00 88.28           C  
ATOM   3110  CB  SER A 197      -3.488  14.944  17.069  1.00 88.28           C  
ATOM   3111  HB2 SER A 197      -4.323  15.554  17.416  1.00 88.28           H  
ATOM   3112  HB3 SER A 197      -2.641  15.604  16.882  1.00 88.28           H  
ATOM   3113  O   SER A 197      -3.470  11.860  15.775  1.00 88.28           O  
ATOM   3114  OG  SER A 197      -3.114  14.023  18.074  1.00 88.28           O  
ATOM   3115  HG  SER A 197      -3.020  14.502  18.901  1.00 88.28           H  
ATOM   3116  N   LYS A 198      -1.824  13.153  14.974  1.00 89.75           N  
ATOM   3117  H   LYS A 198      -1.520  14.098  14.786  1.00 89.75           H  
ATOM   3118  CA  LYS A 198      -0.909  12.028  14.698  1.00 89.75           C  
ATOM   3119  HA  LYS A 198      -1.396  11.320  14.027  1.00 89.75           H  
ATOM   3120  C   LYS A 198      -0.554  11.227  15.948  1.00 89.75           C  
ATOM   3121  CB  LYS A 198       0.389  12.527  14.064  1.00 89.75           C  
ATOM   3122  HB2 LYS A 198       1.111  11.710  14.078  1.00 89.75           H  
ATOM   3123  HB3 LYS A 198       0.792  13.345  14.661  1.00 89.75           H  
ATOM   3124  O   LYS A 198      -0.324  10.030  15.847  1.00 89.75           O  
ATOM   3125  CG  LYS A 198       0.206  12.975  12.613  1.00 89.75           C  
ATOM   3126  HG2 LYS A 198      -0.466  13.832  12.571  1.00 89.75           H  
ATOM   3127  HG3 LYS A 198      -0.206  12.157  12.022  1.00 89.75           H  
ATOM   3128  CD  LYS A 198       1.581  13.363  12.072  1.00 89.75           C  
ATOM   3129  HD2 LYS A 198       1.999  14.147  12.703  1.00 89.75           H  
ATOM   3130  HD3 LYS A 198       2.239  12.494  12.095  1.00 89.75           H  
ATOM   3131  CE  LYS A 198       1.452  13.874  10.645  1.00 89.75           C  
ATOM   3132  HE2 LYS A 198       0.706  14.668  10.626  1.00 89.75           H  
ATOM   3133  HE3 LYS A 198       1.083  13.069  10.009  1.00 89.75           H  
ATOM   3134  NZ  LYS A 198       2.753  14.389  10.160  1.00 89.75           N  
ATOM   3135  HZ1 LYS A 198       3.453  13.661  10.178  1.00 89.75           H  
ATOM   3136  HZ2 LYS A 198       3.054  15.151  10.750  1.00 89.75           H  
ATOM   3137  HZ3 LYS A 198       2.646  14.744   9.220  1.00 89.75           H  
ATOM   3138  N   GLU A 199      -0.510  11.879  17.106  1.00 90.83           N  
ATOM   3139  H   GLU A 199      -0.764  12.856  17.121  1.00 90.83           H  
ATOM   3140  CA  GLU A 199      -0.187  11.247  18.389  1.00 90.83           C  
ATOM   3141  HA  GLU A 199       0.733  10.671  18.300  1.00 90.83           H  
ATOM   3142  C   GLU A 199      -1.282  10.280  18.857  1.00 90.83           C  
ATOM   3143  CB  GLU A 199       0.013  12.338  19.449  1.00 90.83           C  
ATOM   3144  HB2 GLU A 199       0.188  11.861  20.413  1.00 90.83           H  
ATOM   3145  HB3 GLU A 199      -0.901  12.929  19.515  1.00 90.83           H  
ATOM   3146  O   GLU A 199      -1.016   9.414  19.686  1.00 90.83           O  
ATOM   3147  CG  GLU A 199       1.199  13.263  19.132  1.00 90.83           C  
ATOM   3148  HG2 GLU A 199       1.077  13.674  18.130  1.00 90.83           H  
ATOM   3149  HG3 GLU A 199       2.115  12.673  19.144  1.00 90.83           H  
ATOM   3150  CD  GLU A 199       1.324  14.430  20.122  1.00 90.83           C  
ATOM   3151  OE1 GLU A 199       2.144  15.324  19.818  1.00 90.83           O  
ATOM   3152  OE2 GLU A 199       0.590  14.433  21.136  1.00 90.83           O  
ATOM   3153  N   ARG A 200      -2.507  10.413  18.326  1.00 90.58           N  
ATOM   3154  H   ARG A 200      -2.668  11.153  17.658  1.00 90.58           H  
ATOM   3155  CA  ARG A 200      -3.631   9.511  18.613  1.00 90.58           C  
ATOM   3156  HA  ARG A 200      -3.481   9.046  19.588  1.00 90.58           H  
ATOM   3157  C   ARG A 200      -3.719   8.326  17.648  1.00 90.58           C  
ATOM   3158  CB  ARG A 200      -4.959  10.291  18.660  1.00 90.58           C  
ATOM   3159  HB2 ARG A 200      -5.744   9.591  18.946  1.00 90.58           H  
ATOM   3160  HB3 ARG A 200      -5.201  10.645  17.658  1.00 90.58           H  
ATOM   3161  O   ARG A 200      -4.525   7.432  17.864  1.00 90.58           O  
ATOM   3162  CG  ARG A 200      -5.031  11.487  19.629  1.00 90.58           C  
ATOM   3163  HG2 ARG A 200      -4.626  12.372  19.138  1.00 90.58           H  
ATOM   3164  HG3 ARG A 200      -6.082  11.680  19.841  1.00 90.58           H  
ATOM   3165  CD  ARG A 200      -4.285  11.265  20.949  1.00 90.58           C  
ATOM   3166  HD2 ARG A 200      -3.214  11.300  20.748  1.00 90.58           H  
ATOM   3167  HD3 ARG A 200      -4.525  10.265  21.311  1.00 90.58           H  
ATOM   3168  NE  ARG A 200      -4.615  12.274  21.981  1.00 90.58           N  
ATOM   3169  HE  ARG A 200      -5.355  12.928  21.772  1.00 90.58           H  
ATOM   3170  NH1 ARG A 200      -3.069  11.574  23.521  1.00 90.58           N  
ATOM   3171 HH11 ARG A 200      -2.598  11.681  24.408  1.00 90.58           H  
ATOM   3172 HH12 ARG A 200      -2.757  10.883  22.854  1.00 90.58           H  
ATOM   3173  NH2 ARG A 200      -4.381  13.273  24.035  1.00 90.58           N  
ATOM   3174 HH21 ARG A 200      -5.205  13.844  23.912  1.00 90.58           H  
ATOM   3175 HH22 ARG A 200      -3.852  13.405  24.884  1.00 90.58           H  
ATOM   3176  CZ  ARG A 200      -4.031  12.376  23.164  1.00 90.58           C  
ATOM   3177  N   LEU A 201      -2.867   8.259  16.620  1.00 94.22           N  
ATOM   3178  H   LEU A 201      -2.182   8.995  16.521  1.00 94.22           H  
ATOM   3179  CA  LEU A 201      -2.759   7.087  15.741  1.00 94.22           C  
ATOM   3180  HA  LEU A 201      -3.754   6.660  15.611  1.00 94.22           H  
ATOM   3181  C   LEU A 201      -1.908   5.997  16.413  1.00 94.22           C  
ATOM   3182  CB  LEU A 201      -2.242   7.487  14.349  1.00 94.22           C  
ATOM   3183  HB2 LEU A 201      -2.266   6.596  13.723  1.00 94.22           H  
ATOM   3184  HB3 LEU A 201      -1.202   7.801  14.439  1.00 94.22           H  
ATOM   3185  O   LEU A 201      -0.808   5.671  15.970  1.00 94.22           O  
ATOM   3186  CG  LEU A 201      -3.022   8.611  13.644  1.00 94.22           C  
ATOM   3187  HG  LEU A 201      -2.833   9.555  14.155  1.00 94.22           H  
ATOM   3188  CD1 LEU A 201      -2.511   8.731  12.206  1.00 94.22           C  
ATOM   3189 HD11 LEU A 201      -3.052   9.521  11.685  1.00 94.22           H  
ATOM   3190 HD12 LEU A 201      -2.671   7.791  11.677  1.00 94.22           H  
ATOM   3191 HD13 LEU A 201      -1.445   8.961  12.217  1.00 94.22           H  
ATOM   3192  CD2 LEU A 201      -4.532   8.384  13.602  1.00 94.22           C  
ATOM   3193 HD21 LEU A 201      -4.756   7.423  13.139  1.00 94.22           H  
ATOM   3194 HD22 LEU A 201      -5.011   9.186  13.040  1.00 94.22           H  
ATOM   3195 HD23 LEU A 201      -4.941   8.399  14.612  1.00 94.22           H  
ATOM   3196  N   THR A 202      -2.397   5.496  17.544  1.00 95.85           N  
ATOM   3197  H   THR A 202      -3.305   5.810  17.853  1.00 95.85           H  
ATOM   3198  CA  THR A 202      -1.694   4.558  18.421  1.00 95.85           C  
ATOM   3199  HA  THR A 202      -0.636   4.819  18.417  1.00 95.85           H  
ATOM   3200  C   THR A 202      -1.793   3.110  17.936  1.00 95.85           C  
ATOM   3201  CB  THR A 202      -2.202   4.702  19.861  1.00 95.85           C  
ATOM   3202  HB  THR A 202      -1.803   3.893  20.472  1.00 95.85           H  
ATOM   3203  O   THR A 202      -2.665   2.756  17.143  1.00 95.85           O  
ATOM   3204  CG2 THR A 202      -1.780   6.028  20.488  1.00 95.85           C  
ATOM   3205 HG21 THR A 202      -2.222   6.863  19.943  1.00 95.85           H  
ATOM   3206 HG22 THR A 202      -2.111   6.066  21.526  1.00 95.85           H  
ATOM   3207 HG23 THR A 202      -0.694   6.123  20.459  1.00 95.85           H  
ATOM   3208  OG1 THR A 202      -3.608   4.705  19.903  1.00 95.85           O  
ATOM   3209  HG1 THR A 202      -3.890   3.804  20.075  1.00 95.85           H  
ATOM   3210  N   THR A 203      -0.875   2.259  18.401  1.00 95.72           N  
ATOM   3211  H   THR A 203      -0.165   2.606  19.031  1.00 95.72           H  
ATOM   3212  CA  THR A 203      -0.680   0.902  17.873  1.00 95.72           C  
ATOM   3213  HA  THR A 203      -0.400   0.982  16.823  1.00 95.72           H  
ATOM   3214  C   THR A 203      -1.933   0.026  17.937  1.00 95.72           C  
ATOM   3215  CB  THR A 203       0.462   0.196  18.619  1.00 95.72           C  
ATOM   3216  HB  THR A 203       0.172   0.051  19.660  1.00 95.72           H  
ATOM   3217  O   THR A 203      -2.269  -0.591  16.928  1.00 95.72           O  
ATOM   3218  CG2 THR A 203       0.830  -1.161  18.017  1.00 95.72           C  
ATOM   3219 HG21 THR A 203       1.692  -1.578  18.538  1.00 95.72           H  
ATOM   3220 HG22 THR A 203      -0.007  -1.851  18.124  1.00 95.72           H  
ATOM   3221 HG23 THR A 203       1.063  -1.043  16.959  1.00 95.72           H  
ATOM   3222  OG1 THR A 203       1.631   0.986  18.590  1.00 95.72           O  
ATOM   3223  HG1 THR A 203       2.308   0.511  19.078  1.00 95.72           H  
ATOM   3224  N   ASN A 204      -2.625  -0.072  19.082  1.00 97.57           N  
ATOM   3225  H   ASN A 204      -2.407   0.516  19.874  1.00 97.57           H  
ATOM   3226  CA  ASN A 204      -3.795  -0.955  19.176  1.00 97.57           C  
ATOM   3227  HA  ASN A 204      -3.537  -1.927  18.756  1.00 97.57           H  
ATOM   3228  C   ASN A 204      -4.959  -0.420  18.342  1.00 97.57           C  
ATOM   3229  CB  ASN A 204      -4.216  -1.176  20.634  1.00 97.57           C  
ATOM   3230  HB2 ASN A 204      -4.447  -0.227  21.117  1.00 97.57           H  
ATOM   3231  HB3 ASN A 204      -5.128  -1.773  20.650  1.00 97.57           H  
ATOM   3232  O   ASN A 204      -5.559  -1.180  17.584  1.00 97.57           O  
ATOM   3233  CG  ASN A 204      -3.184  -1.944  21.427  1.00 97.57           C  
ATOM   3234  ND2 ASN A 204      -2.648  -1.366  22.470  1.00 97.57           N  
ATOM   3235 HD21 ASN A 204      -1.946  -1.897  22.965  1.00 97.57           H  
ATOM   3236 HD22 ASN A 204      -2.746  -0.362  22.528  1.00 97.57           H  
ATOM   3237  OD1 ASN A 204      -2.805  -3.055  21.092  1.00 97.57           O  
ATOM   3238  N   TYR A 205      -5.220   0.887  18.413  1.00 97.95           N  
ATOM   3239  H   TYR A 205      -4.735   1.435  19.109  1.00 97.95           H  
ATOM   3240  CA  TYR A 205      -6.210   1.554  17.569  1.00 97.95           C  
ATOM   3241  HA  TYR A 205      -7.203   1.184  17.827  1.00 97.95           H  
ATOM   3242  C   TYR A 205      -5.992   1.256  16.075  1.00 97.95           C  
ATOM   3243  CB  TYR A 205      -6.164   3.060  17.861  1.00 97.95           C  
ATOM   3244  HB2 TYR A 205      -6.603   3.242  18.842  1.00 97.95           H  
ATOM   3245  HB3 TYR A 205      -5.125   3.386  17.905  1.00 97.95           H  
ATOM   3246  O   TYR A 205      -6.901   0.775  15.397  1.00 97.95           O  
ATOM   3247  CG  TYR A 205      -6.889   3.900  16.830  1.00 97.95           C  
ATOM   3248  CD1 TYR A 205      -6.147   4.660  15.908  1.00 97.95           C  
ATOM   3249  HD1 TYR A 205      -5.070   4.680  15.976  1.00 97.95           H  
ATOM   3250  CD2 TYR A 205      -8.295   3.880  16.760  1.00 97.95           C  
ATOM   3251  HD2 TYR A 205      -8.861   3.289  17.465  1.00 97.95           H  
ATOM   3252  CE1 TYR A 205      -6.808   5.390  14.907  1.00 97.95           C  
ATOM   3253  HE1 TYR A 205      -6.250   5.974  14.190  1.00 97.95           H  
ATOM   3254  CE2 TYR A 205      -8.963   4.621  15.765  1.00 97.95           C  
ATOM   3255  HE2 TYR A 205     -10.041   4.601  15.704  1.00 97.95           H  
ATOM   3256  OH  TYR A 205      -8.815   6.076  13.844  1.00 97.95           O  
ATOM   3257  HH  TYR A 205      -9.766   6.118  13.970  1.00 97.95           H  
ATOM   3258  CZ  TYR A 205      -8.213   5.374  14.835  1.00 97.95           C  
ATOM   3259  N   VAL A 206      -4.776   1.457  15.559  1.00 98.08           N  
ATOM   3260  H   VAL A 206      -4.055   1.836  16.157  1.00 98.08           H  
ATOM   3261  CA  VAL A 206      -4.482   1.231  14.137  1.00 98.08           C  
ATOM   3262  HA  VAL A 206      -5.250   1.734  13.551  1.00 98.08           H  
ATOM   3263  C   VAL A 206      -4.556  -0.255  13.759  1.00 98.08           C  
ATOM   3264  CB  VAL A 206      -3.128   1.852  13.755  1.00 98.08           C  
ATOM   3265  HB  VAL A 206      -2.346   1.457  14.403  1.00 98.08           H  
ATOM   3266  O   VAL A 206      -5.055  -0.582  12.678  1.00 98.08           O  
ATOM   3267  CG1 VAL A 206      -2.786   1.523  12.308  1.00 98.08           C  
ATOM   3268 HG11 VAL A 206      -1.896   2.078  12.012  1.00 98.08           H  
ATOM   3269 HG12 VAL A 206      -3.611   1.782  11.644  1.00 98.08           H  
ATOM   3270 HG13 VAL A 206      -2.569   0.457  12.241  1.00 98.08           H  
ATOM   3271  CG2 VAL A 206      -3.155   3.381  13.870  1.00 98.08           C  
ATOM   3272 HG21 VAL A 206      -3.342   3.676  14.903  1.00 98.08           H  
ATOM   3273 HG22 VAL A 206      -3.939   3.789  13.232  1.00 98.08           H  
ATOM   3274 HG23 VAL A 206      -2.188   3.789  13.575  1.00 98.08           H  
ATOM   3275  N   LYS A 207      -4.142  -1.175  14.641  1.00 98.55           N  
ATOM   3276  H   LYS A 207      -3.720  -0.860  15.503  1.00 98.55           H  
ATOM   3277  CA  LYS A 207      -4.305  -2.623  14.415  1.00 98.55           C  
ATOM   3278  HA  LYS A 207      -3.792  -2.896  13.493  1.00 98.55           H  
ATOM   3279  C   LYS A 207      -5.769  -3.018  14.226  1.00 98.55           C  
ATOM   3280  CB  LYS A 207      -3.703  -3.418  15.578  1.00 98.55           C  
ATOM   3281  HB2 LYS A 207      -4.114  -4.427  15.553  1.00 98.55           H  
ATOM   3282  HB3 LYS A 207      -3.988  -2.959  16.525  1.00 98.55           H  
ATOM   3283  O   LYS A 207      -6.057  -3.832  13.349  1.00 98.55           O  
ATOM   3284  CG  LYS A 207      -2.180  -3.538  15.487  1.00 98.55           C  
ATOM   3285  HG2 LYS A 207      -1.938  -4.144  14.615  1.00 98.55           H  
ATOM   3286  HG3 LYS A 207      -1.715  -2.558  15.385  1.00 98.55           H  
ATOM   3287  CD  LYS A 207      -1.657  -4.242  16.740  1.00 98.55           C  
ATOM   3288  HD2 LYS A 207      -1.831  -3.609  17.610  1.00 98.55           H  
ATOM   3289  HD3 LYS A 207      -2.201  -5.178  16.867  1.00 98.55           H  
ATOM   3290  CE  LYS A 207      -0.170  -4.561  16.608  1.00 98.55           C  
ATOM   3291  HE2 LYS A 207      -0.040  -5.175  15.717  1.00 98.55           H  
ATOM   3292  HE3 LYS A 207       0.395  -3.639  16.473  1.00 98.55           H  
ATOM   3293  NZ  LYS A 207       0.295  -5.313  17.797  1.00 98.55           N  
ATOM   3294  HZ1 LYS A 207       0.280  -4.739  18.628  1.00 98.55           H  
ATOM   3295  HZ2 LYS A 207       1.209  -5.716  17.647  1.00 98.55           H  
ATOM   3296  HZ3 LYS A 207      -0.352  -6.064  17.992  1.00 98.55           H  
ATOM   3297  N   ILE A 208      -6.693  -2.406  14.973  1.00 98.53           N  
ATOM   3298  H   ILE A 208      -6.386  -1.759  15.684  1.00 98.53           H  
ATOM   3299  CA  ILE A 208      -8.135  -2.634  14.791  1.00 98.53           C  
ATOM   3300  HA  ILE A 208      -8.312  -3.707  14.853  1.00 98.53           H  
ATOM   3301  C   ILE A 208      -8.594  -2.167  13.402  1.00 98.53           C  
ATOM   3302  CB  ILE A 208      -8.963  -2.005  15.928  1.00 98.53           C  
ATOM   3303  HB  ILE A 208      -8.716  -0.947  16.022  1.00 98.53           H  
ATOM   3304  O   ILE A 208      -9.339  -2.872  12.723  1.00 98.53           O  
ATOM   3305  CG1 ILE A 208      -8.617  -2.732  17.244  1.00 98.53           C  
ATOM   3306 HG12 ILE A 208      -7.544  -2.667  17.425  1.00 98.53           H  
ATOM   3307 HG13 ILE A 208      -8.874  -3.787  17.156  1.00 98.53           H  
ATOM   3308  CG2 ILE A 208     -10.469  -2.130  15.627  1.00 98.53           C  
ATOM   3309 HG21 ILE A 208     -10.735  -1.559  14.738  1.00 98.53           H  
ATOM   3310 HG22 ILE A 208     -11.055  -1.728  16.453  1.00 98.53           H  
ATOM   3311 HG23 ILE A 208     -10.739  -3.176  15.475  1.00 98.53           H  
ATOM   3312  CD1 ILE A 208      -9.311  -2.160  18.475  1.00 98.53           C  
ATOM   3313 HD11 ILE A 208      -8.857  -2.594  19.366  1.00 98.53           H  
ATOM   3314 HD12 ILE A 208     -10.366  -2.432  18.469  1.00 98.53           H  
ATOM   3315 HD13 ILE A 208      -9.196  -1.076  18.490  1.00 98.53           H  
ATOM   3316  N   LEU A 209      -8.106  -1.020  12.923  1.00 98.57           N  
ATOM   3317  H   LEU A 209      -7.505  -0.464  13.515  1.00 98.57           H  
ATOM   3318  CA  LEU A 209      -8.414  -0.560  11.563  1.00 98.57           C  
ATOM   3319  HA  LEU A 209      -9.497  -0.534  11.439  1.00 98.57           H  
ATOM   3320  C   LEU A 209      -7.867  -1.501  10.484  1.00 98.57           C  
ATOM   3321  CB  LEU A 209      -7.861   0.849  11.329  1.00 98.57           C  
ATOM   3322  HB2 LEU A 209      -6.771   0.810  11.349  1.00 98.57           H  
ATOM   3323  HB3 LEU A 209      -8.161   1.157  10.327  1.00 98.57           H  
ATOM   3324  O   LEU A 209      -8.492  -1.660   9.436  1.00 98.57           O  
ATOM   3325  CG  LEU A 209      -8.320   1.917  12.327  1.00 98.57           C  
ATOM   3326  HG  LEU A 209      -7.896   1.710  13.309  1.00 98.57           H  
ATOM   3327  CD1 LEU A 209      -7.775   3.248  11.836  1.00 98.57           C  
ATOM   3328 HD11 LEU A 209      -8.183   3.483  10.853  1.00 98.57           H  
ATOM   3329 HD12 LEU A 209      -6.687   3.209  11.790  1.00 98.57           H  
ATOM   3330 HD13 LEU A 209      -8.072   4.026  12.539  1.00 98.57           H  
ATOM   3331  CD2 LEU A 209      -9.839   2.026  12.459  1.00 98.57           C  
ATOM   3332 HD21 LEU A 209     -10.291   2.248  11.492  1.00 98.57           H  
ATOM   3333 HD22 LEU A 209     -10.248   1.095  12.852  1.00 98.57           H  
ATOM   3334 HD23 LEU A 209     -10.078   2.823  13.163  1.00 98.57           H  
ATOM   3335  N   CYS A 210      -6.714  -2.129  10.727  1.00 98.52           N  
ATOM   3336  H   CYS A 210      -6.232  -1.926  11.591  1.00 98.52           H  
ATOM   3337  CA  CYS A 210      -6.137  -3.111   9.809  1.00 98.52           C  
ATOM   3338  HA  CYS A 210      -6.083  -2.681   8.809  1.00 98.52           H  
ATOM   3339  C   CYS A 210      -7.007  -4.364   9.705  1.00 98.52           C  
ATOM   3340  CB  CYS A 210      -4.721  -3.486  10.249  1.00 98.52           C  
ATOM   3341  HB2 CYS A 210      -4.738  -3.881  11.265  1.00 98.52           H  
ATOM   3342  HB3 CYS A 210      -4.337  -4.257   9.582  1.00 98.52           H  
ATOM   3343  O   CYS A 210      -7.318  -4.777   8.592  1.00 98.52           O  
ATOM   3344  SG  CYS A 210      -3.636  -2.042  10.167  1.00 98.52           S  
ATOM   3345  HG  CYS A 210      -4.211  -1.347  11.152  1.00 98.52           H  
ATOM   3346  N   ILE A 211      -7.443  -4.943  10.832  1.00 98.04           N  
ATOM   3347  H   ILE A 211      -7.156  -4.566  11.724  1.00 98.04           H  
ATOM   3348  CA  ILE A 211      -8.313  -6.133  10.804  1.00 98.04           C  
ATOM   3349  HA  ILE A 211      -7.858  -6.857  10.128  1.00 98.04           H  
ATOM   3350  C   ILE A 211      -9.694  -5.821  10.211  1.00 98.04           C  
ATOM   3351  CB  ILE A 211      -8.426  -6.824  12.181  1.00 98.04           C  
ATOM   3352  HB  ILE A 211      -9.077  -7.689  12.054  1.00 98.04           H  
ATOM   3353  O   ILE A 211     -10.258  -6.659   9.513  1.00 98.04           O  
ATOM   3354  CG1 ILE A 211      -9.061  -5.919  13.249  1.00 98.04           C  
ATOM   3355 HG12 ILE A 211      -8.376  -5.082  13.392  1.00 98.04           H  
ATOM   3356 HG13 ILE A 211     -10.018  -5.540  12.891  1.00 98.04           H  
ATOM   3357  CG2 ILE A 211      -7.038  -7.325  12.621  1.00 98.04           C  
ATOM   3358 HG21 ILE A 211      -6.569  -7.883  11.810  1.00 98.04           H  
ATOM   3359 HG22 ILE A 211      -6.394  -6.492  12.902  1.00 98.04           H  
ATOM   3360 HG23 ILE A 211      -7.142  -8.002  13.469  1.00 98.04           H  
ATOM   3361  CD1 ILE A 211      -9.316  -6.565  14.614  1.00 98.04           C  
ATOM   3362 HD11 ILE A 211      -9.975  -7.426  14.502  1.00 98.04           H  
ATOM   3363 HD12 ILE A 211      -8.378  -6.882  15.070  1.00 98.04           H  
ATOM   3364 HD13 ILE A 211      -9.794  -5.839  15.272  1.00 98.04           H  
ATOM   3365  N   LEU A 212     -10.207  -4.600  10.407  1.00 98.09           N  
ATOM   3366  H   LEU A 212      -9.725  -3.973  11.035  1.00 98.09           H  
ATOM   3367  CA  LEU A 212     -11.428  -4.128   9.751  1.00 98.09           C  
ATOM   3368  HA  LEU A 212     -12.231  -4.842   9.933  1.00 98.09           H  
ATOM   3369  C   LEU A 212     -11.264  -4.041   8.230  1.00 98.09           C  
ATOM   3370  CB  LEU A 212     -11.812  -2.753  10.319  1.00 98.09           C  
ATOM   3371  HB2 LEU A 212     -10.911  -2.147  10.416  1.00 98.09           H  
ATOM   3372  HB3 LEU A 212     -12.463  -2.247   9.605  1.00 98.09           H  
ATOM   3373  O   LEU A 212     -12.094  -4.578   7.495  1.00 98.09           O  
ATOM   3374  CG  LEU A 212     -12.535  -2.810  11.671  1.00 98.09           C  
ATOM   3375  HG  LEU A 212     -11.955  -3.386  12.392  1.00 98.09           H  
ATOM   3376  CD1 LEU A 212     -12.699  -1.385  12.199  1.00 98.09           C  
ATOM   3377 HD11 LEU A 212     -13.154  -1.410  13.189  1.00 98.09           H  
ATOM   3378 HD12 LEU A 212     -13.324  -0.805  11.520  1.00 98.09           H  
ATOM   3379 HD13 LEU A 212     -11.721  -0.912  12.286  1.00 98.09           H  
ATOM   3380  CD2 LEU A 212     -13.916  -3.447  11.506  1.00 98.09           C  
ATOM   3381 HD21 LEU A 212     -14.561  -3.174  12.341  1.00 98.09           H  
ATOM   3382 HD22 LEU A 212     -13.826  -4.532  11.465  1.00 98.09           H  
ATOM   3383 HD23 LEU A 212     -14.393  -3.090  10.593  1.00 98.09           H  
ATOM   3384  N   ASP A 213     -10.194  -3.399   7.746  1.00 98.41           N  
ATOM   3385  H   ASP A 213      -9.545  -2.963   8.385  1.00 98.41           H  
ATOM   3386  CA  ASP A 213      -9.944  -3.325   6.303  1.00 98.41           C  
ATOM   3387  HA  ASP A 213     -10.828  -2.901   5.828  1.00 98.41           H  
ATOM   3388  C   ASP A 213      -9.717  -4.714   5.705  1.00 98.41           C  
ATOM   3389  CB  ASP A 213      -8.738  -2.440   5.964  1.00 98.41           C  
ATOM   3390  HB2 ASP A 213      -8.805  -1.490   6.495  1.00 98.41           H  
ATOM   3391  HB3 ASP A 213      -7.821  -2.933   6.285  1.00 98.41           H  
ATOM   3392  O   ASP A 213     -10.243  -5.003   4.637  1.00 98.41           O  
ATOM   3393  CG  ASP A 213      -8.707  -2.171   4.452  1.00 98.41           C  
ATOM   3394  OD1 ASP A 213      -9.591  -1.430   3.967  1.00 98.41           O  
ATOM   3395  OD2 ASP A 213      -7.857  -2.745   3.731  1.00 98.41           O  
ATOM   3396  N   MET A 214      -8.968  -5.574   6.398  1.00 97.99           N  
ATOM   3397  H   MET A 214      -8.553  -5.248   7.259  1.00 97.99           H  
ATOM   3398  CA  MET A 214      -8.669  -6.943   5.981  1.00 97.99           C  
ATOM   3399  HA  MET A 214      -8.176  -6.922   5.009  1.00 97.99           H  
ATOM   3400  C   MET A 214      -9.944  -7.777   5.839  1.00 97.99           C  
ATOM   3401  CB  MET A 214      -7.706  -7.544   7.009  1.00 97.99           C  
ATOM   3402  HB2 MET A 214      -8.202  -7.584   7.979  1.00 97.99           H  
ATOM   3403  HB3 MET A 214      -6.838  -6.890   7.102  1.00 97.99           H  
ATOM   3404  O   MET A 214     -10.137  -8.425   4.809  1.00 97.99           O  
ATOM   3405  CG  MET A 214      -7.203  -8.943   6.667  1.00 97.99           C  
ATOM   3406  HG2 MET A 214      -6.697  -8.931   5.701  1.00 97.99           H  
ATOM   3407  HG3 MET A 214      -8.047  -9.631   6.618  1.00 97.99           H  
ATOM   3408  SD  MET A 214      -6.052  -9.517   7.938  1.00 97.99           S  
ATOM   3409  CE  MET A 214      -5.789 -11.203   7.366  1.00 97.99           C  
ATOM   3410  HE1 MET A 214      -5.247 -11.756   8.133  1.00 97.99           H  
ATOM   3411  HE2 MET A 214      -6.743 -11.692   7.171  1.00 97.99           H  
ATOM   3412  HE3 MET A 214      -5.195 -11.171   6.453  1.00 97.99           H  
ATOM   3413  N   PHE A 215     -10.847  -7.694   6.820  1.00 97.83           N  
ATOM   3414  H   PHE A 215     -10.620  -7.152   7.642  1.00 97.83           H  
ATOM   3415  CA  PHE A 215     -12.151  -8.350   6.781  1.00 97.83           C  
ATOM   3416  HA  PHE A 215     -12.008  -9.425   6.668  1.00 97.83           H  
ATOM   3417  C   PHE A 215     -12.983  -7.890   5.579  1.00 97.83           C  
ATOM   3418  CB  PHE A 215     -12.873  -8.096   8.108  1.00 97.83           C  
ATOM   3419  HB2 PHE A 215     -12.950  -7.023   8.283  1.00 97.83           H  
ATOM   3420  HB3 PHE A 215     -12.280  -8.516   8.921  1.00 97.83           H  
ATOM   3421  O   PHE A 215     -13.348  -8.698   4.724  1.00 97.83           O  
ATOM   3422  CG  PHE A 215     -14.258  -8.700   8.159  1.00 97.83           C  
ATOM   3423  CD1 PHE A 215     -15.384  -7.912   7.849  1.00 97.83           C  
ATOM   3424  HD1 PHE A 215     -15.269  -6.872   7.584  1.00 97.83           H  
ATOM   3425  CD2 PHE A 215     -14.422 -10.048   8.529  1.00 97.83           C  
ATOM   3426  HD2 PHE A 215     -13.565 -10.655   8.779  1.00 97.83           H  
ATOM   3427  CE1 PHE A 215     -16.671  -8.473   7.903  1.00 97.83           C  
ATOM   3428  HE1 PHE A 215     -17.542  -7.874   7.682  1.00 97.83           H  
ATOM   3429  CE2 PHE A 215     -15.711 -10.604   8.587  1.00 97.83           C  
ATOM   3430  HE2 PHE A 215     -15.853 -11.631   8.887  1.00 97.83           H  
ATOM   3431  CZ  PHE A 215     -16.832  -9.818   8.270  1.00 97.83           C  
ATOM   3432  HZ  PHE A 215     -17.824 -10.241   8.335  1.00 97.83           H  
ATOM   3433  N   PHE A 216     -13.221  -6.584   5.441  1.00 97.38           N  
ATOM   3434  H   PHE A 216     -12.885  -5.946   6.149  1.00 97.38           H  
ATOM   3435  CA  PHE A 216     -14.027  -6.067   4.332  1.00 97.38           C  
ATOM   3436  HA  PHE A 216     -14.917  -6.689   4.236  1.00 97.38           H  
ATOM   3437  C   PHE A 216     -13.314  -6.150   2.972  1.00 97.38           C  
ATOM   3438  CB  PHE A 216     -14.479  -4.639   4.655  1.00 97.38           C  
ATOM   3439  HB2 PHE A 216     -13.598  -4.045   4.898  1.00 97.38           H  
ATOM   3440  HB3 PHE A 216     -14.946  -4.217   3.766  1.00 97.38           H  
ATOM   3441  O   PHE A 216     -13.956  -6.034   1.929  1.00 97.38           O  
ATOM   3442  CG  PHE A 216     -15.487  -4.527   5.780  1.00 97.38           C  
ATOM   3443  CD1 PHE A 216     -16.713  -5.214   5.694  1.00 97.38           C  
ATOM   3444  HD1 PHE A 216     -16.935  -5.840   4.842  1.00 97.38           H  
ATOM   3445  CD2 PHE A 216     -15.218  -3.714   6.898  1.00 97.38           C  
ATOM   3446  HD2 PHE A 216     -14.282  -3.181   6.971  1.00 97.38           H  
ATOM   3447  CE1 PHE A 216     -17.657  -5.100   6.728  1.00 97.38           C  
ATOM   3448  HE1 PHE A 216     -18.586  -5.648   6.682  1.00 97.38           H  
ATOM   3449  CE2 PHE A 216     -16.169  -3.595   7.927  1.00 97.38           C  
ATOM   3450  HE2 PHE A 216     -15.965  -2.971   8.784  1.00 97.38           H  
ATOM   3451  CZ  PHE A 216     -17.387  -4.290   7.842  1.00 97.38           C  
ATOM   3452  HZ  PHE A 216     -18.120  -4.209   8.632  1.00 97.38           H  
ATOM   3453  N   ASN A 217     -11.992  -6.347   2.941  1.00 96.90           N  
ATOM   3454  H   ASN A 217     -11.478  -6.317   3.809  1.00 96.90           H  
ATOM   3455  CA  ASN A 217     -11.263  -6.635   1.709  1.00 96.90           C  
ATOM   3456  HA  ASN A 217     -11.605  -5.944   0.938  1.00 96.90           H  
ATOM   3457  C   ASN A 217     -11.568  -8.038   1.178  1.00 96.90           C  
ATOM   3458  CB  ASN A 217      -9.756  -6.426   1.921  1.00 96.90           C  
ATOM   3459  HB2 ASN A 217      -9.569  -5.418   2.292  1.00 96.90           H  
ATOM   3460  HB3 ASN A 217      -9.383  -7.132   2.664  1.00 96.90           H  
ATOM   3461  O   ASN A 217     -11.646  -8.197  -0.041  1.00 96.90           O  
ATOM   3462  CG  ASN A 217      -8.989  -6.598   0.627  1.00 96.90           C  
ATOM   3463  ND2 ASN A 217      -8.435  -7.762   0.382  1.00 96.90           N  
ATOM   3464 HD21 ASN A 217      -8.585  -8.536   1.015  1.00 96.90           H  
ATOM   3465 HD22 ASN A 217      -8.040  -7.915  -0.535  1.00 96.90           H  
ATOM   3466  OD1 ASN A 217      -8.889  -5.677  -0.177  1.00 96.90           O  
ATOM   3467  N   LYS A 218     -11.748  -9.026   2.067  1.00 96.21           N  
ATOM   3468  H   LYS A 218     -11.640  -8.821   3.050  1.00 96.21           H  
ATOM   3469  CA  LYS A 218     -12.223 -10.366   1.691  1.00 96.21           C  
ATOM   3470  HA  LYS A 218     -11.713 -10.674   0.778  1.00 96.21           H  
ATOM   3471  C   LYS A 218     -13.719 -10.333   1.352  1.00 96.21           C  
ATOM   3472  CB  LYS A 218     -11.868 -11.385   2.798  1.00 96.21           C  
ATOM   3473  HB2 LYS A 218     -10.828 -11.243   3.092  1.00 96.21           H  
ATOM   3474  HB3 LYS A 218     -12.498 -11.220   3.672  1.00 96.21           H  
ATOM   3475  O   LYS A 218     -14.123 -10.863   0.324  1.00 96.21           O  
ATOM   3476  CG  LYS A 218     -12.036 -12.837   2.306  1.00 96.21           C  
ATOM   3477  HG2 LYS A 218     -13.083 -13.008   2.055  1.00 96.21           H  
ATOM   3478  HG3 LYS A 218     -11.438 -12.975   1.405  1.00 96.21           H  
ATOM   3479  CD  LYS A 218     -11.603 -13.889   3.343  1.00 96.21           C  
ATOM   3480  HD2 LYS A 218     -10.555 -13.745   3.607  1.00 96.21           H  
ATOM   3481  HD3 LYS A 218     -12.207 -13.750   4.241  1.00 96.21           H  
ATOM   3482  CE  LYS A 218     -11.821 -15.332   2.830  1.00 96.21           C  
ATOM   3483  HE2 LYS A 218     -12.725 -15.349   2.221  1.00 96.21           H  
ATOM   3484  HE3 LYS A 218     -11.994 -15.981   3.688  1.00 96.21           H  
ATOM   3485  NZ  LYS A 218     -10.672 -15.881   2.045  1.00 96.21           N  
ATOM   3486  HZ1 LYS A 218     -10.076 -16.460   2.620  1.00 96.21           H  
ATOM   3487  HZ2 LYS A 218     -10.923 -16.451   1.249  1.00 96.21           H  
ATOM   3488  HZ3 LYS A 218     -10.022 -15.169   1.744  1.00 96.21           H  
ATOM   3489  N   PHE A 219     -14.525  -9.617   2.140  1.00 96.07           N  
ATOM   3490  H   PHE A 219     -14.130  -9.254   2.996  1.00 96.07           H  
ATOM   3491  CA  PHE A 219     -15.982  -9.516   1.961  1.00 96.07           C  
ATOM   3492  HA  PHE A 219     -16.298 -10.293   1.264  1.00 96.07           H  
ATOM   3493  C   PHE A 219     -16.418  -8.181   1.340  1.00 96.07           C  
ATOM   3494  CB  PHE A 219     -16.686  -9.817   3.290  1.00 96.07           C  
ATOM   3495  HB2 PHE A 219     -17.761  -9.875   3.116  1.00 96.07           H  
ATOM   3496  HB3 PHE A 219     -16.503  -8.999   3.986  1.00 96.07           H  
ATOM   3497  O   PHE A 219     -17.121  -7.380   1.955  1.00 96.07           O  
ATOM   3498  CG  PHE A 219     -16.236 -11.117   3.920  1.00 96.07           C  
ATOM   3499  CD1 PHE A 219     -16.534 -12.347   3.304  1.00 96.07           C  
ATOM   3500  HD1 PHE A 219     -17.121 -12.378   2.398  1.00 96.07           H  
ATOM   3501  CD2 PHE A 219     -15.475 -11.089   5.101  1.00 96.07           C  
ATOM   3502  HD2 PHE A 219     -15.261 -10.151   5.592  1.00 96.07           H  
ATOM   3503  CE1 PHE A 219     -16.064 -13.546   3.868  1.00 96.07           C  
ATOM   3504  HE1 PHE A 219     -16.308 -14.494   3.412  1.00 96.07           H  
ATOM   3505  CE2 PHE A 219     -14.999 -12.284   5.656  1.00 96.07           C  
ATOM   3506  HE2 PHE A 219     -14.429 -12.262   6.573  1.00 96.07           H  
ATOM   3507  CZ  PHE A 219     -15.291 -13.510   5.041  1.00 96.07           C  
ATOM   3508  HZ  PHE A 219     -14.949 -14.428   5.496  1.00 96.07           H  
ATOM   3509  N   GLN A 220     -16.011  -7.928   0.094  1.00 94.55           N  
ATOM   3510  H   GLN A 220     -15.426  -8.616  -0.359  1.00 94.55           H  
ATOM   3511  CA  GLN A 220     -16.239  -6.632  -0.571  1.00 94.55           C  
ATOM   3512  HA  GLN A 220     -15.854  -5.844   0.076  1.00 94.55           H  
ATOM   3513  C   GLN A 220     -17.723  -6.319  -0.815  1.00 94.55           C  
ATOM   3514  CB  GLN A 220     -15.477  -6.578  -1.903  1.00 94.55           C  
ATOM   3515  HB2 GLN A 220     -15.636  -5.600  -2.359  1.00 94.55           H  
ATOM   3516  HB3 GLN A 220     -15.861  -7.343  -2.577  1.00 94.55           H  
ATOM   3517  O   GLN A 220     -18.107  -5.151  -0.857  1.00 94.55           O  
ATOM   3518  CG  GLN A 220     -13.974  -6.793  -1.695  1.00 94.55           C  
ATOM   3519  HG2 GLN A 220     -13.591  -6.060  -0.985  1.00 94.55           H  
ATOM   3520  HG3 GLN A 220     -13.822  -7.789  -1.278  1.00 94.55           H  
ATOM   3521  CD  GLN A 220     -13.155  -6.706  -2.974  1.00 94.55           C  
ATOM   3522  NE2 GLN A 220     -11.972  -7.276  -2.960  1.00 94.55           N  
ATOM   3523 HE21 GLN A 220     -11.703  -7.810  -2.146  1.00 94.55           H  
ATOM   3524 HE22 GLN A 220     -11.485  -7.328  -3.844  1.00 94.55           H  
ATOM   3525  OE1 GLN A 220     -13.529  -6.113  -3.972  1.00 94.55           O  
ATOM   3526  N   THR A 221     -18.560  -7.350  -0.946  1.00 93.62           N  
ATOM   3527  H   THR A 221     -18.186  -8.287  -0.905  1.00 93.62           H  
ATOM   3528  CA  THR A 221     -20.011  -7.230  -1.159  1.00 93.62           C  
ATOM   3529  HA  THR A 221     -20.211  -6.331  -1.741  1.00 93.62           H  
ATOM   3530  C   THR A 221     -20.810  -7.089   0.138  1.00 93.62           C  
ATOM   3531  CB  THR A 221     -20.539  -8.433  -1.953  1.00 93.62           C  
ATOM   3532  HB  THR A 221     -21.619  -8.351  -2.076  1.00 93.62           H  
ATOM   3533  O   THR A 221     -22.034  -6.997   0.081  1.00 93.62           O  
ATOM   3534  CG2 THR A 221     -19.901  -8.532  -3.340  1.00 93.62           C  
ATOM   3535 HG21 THR A 221     -18.830  -8.716  -3.257  1.00 93.62           H  
ATOM   3536 HG22 THR A 221     -20.358  -9.357  -3.886  1.00 93.62           H  
ATOM   3537 HG23 THR A 221     -20.071  -7.607  -3.890  1.00 93.62           H  
ATOM   3538  OG1 THR A 221     -20.232  -9.624  -1.264  1.00 93.62           O  
ATOM   3539  HG1 THR A 221     -21.028  -9.911  -0.811  1.00 93.62           H  
ATOM   3540  N   HIS A 222     -20.152  -7.093   1.302  1.00 94.95           N  
ATOM   3541  H   HIS A 222     -19.144  -7.147   1.296  1.00 94.95           H  
ATOM   3542  CA  HIS A 222     -20.809  -6.875   2.588  1.00 94.95           C  
ATOM   3543  HA  HIS A 222     -21.611  -7.605   2.698  1.00 94.95           H  
ATOM   3544  C   HIS A 222     -21.424  -5.466   2.639  1.00 94.95           C  
ATOM   3545  CB  HIS A 222     -19.780  -7.111   3.702  1.00 94.95           C  
ATOM   3546  HB2 HIS A 222     -19.258  -8.047   3.502  1.00 94.95           H  
ATOM   3547  HB3 HIS A 222     -19.044  -6.307   3.691  1.00 94.95           H  
ATOM   3548  O   HIS A 222     -20.816  -4.505   2.174  1.00 94.95           O  
ATOM   3549  CG  HIS A 222     -20.369  -7.207   5.081  1.00 94.95           C  
ATOM   3550  CD2 HIS A 222     -20.358  -8.300   5.905  1.00 94.95           C  
ATOM   3551  HD2 HIS A 222     -19.927  -9.267   5.690  1.00 94.95           H  
ATOM   3552  ND1 HIS A 222     -21.034  -6.212   5.753  1.00 94.95           N  
ATOM   3553  HD1 HIS A 222     -21.415  -5.366   5.353  1.00 94.95           H  
ATOM   3554  CE1 HIS A 222     -21.436  -6.694   6.937  1.00 94.95           C  
ATOM   3555  HE1 HIS A 222     -22.076  -6.178   7.637  1.00 94.95           H  
ATOM   3556  NE2 HIS A 222     -21.022  -7.954   7.079  1.00 94.95           N  
ATOM   3557  N   ASP A 223     -22.605  -5.308   3.237  1.00 92.98           N  
ATOM   3558  H   ASP A 223     -23.030  -6.098   3.701  1.00 92.98           H  
ATOM   3559  CA  ASP A 223     -23.346  -4.034   3.256  1.00 92.98           C  
ATOM   3560  HA  ASP A 223     -23.505  -3.727   2.222  1.00 92.98           H  
ATOM   3561  C   ASP A 223     -22.576  -2.886   3.949  1.00 92.98           C  
ATOM   3562  CB  ASP A 223     -24.731  -4.270   3.892  1.00 92.98           C  
ATOM   3563  HB2 ASP A 223     -25.202  -5.133   3.422  1.00 92.98           H  
ATOM   3564  HB3 ASP A 223     -25.352  -3.399   3.684  1.00 92.98           H  
ATOM   3565  O   ASP A 223     -22.637  -1.735   3.524  1.00 92.98           O  
ATOM   3566  CG  ASP A 223     -24.681  -4.490   5.408  1.00 92.98           C  
ATOM   3567  OD1 ASP A 223     -23.662  -5.031   5.881  1.00 92.98           O  
ATOM   3568  OD2 ASP A 223     -25.589  -3.990   6.108  1.00 92.98           O  
ATOM   3569  N   LYS A 224     -21.807  -3.208   4.995  1.00 95.24           N  
ATOM   3570  H   LYS A 224     -22.099  -4.052   5.466  1.00 95.24           H  
ATOM   3571  CA  LYS A 224     -20.887  -2.305   5.701  1.00 95.24           C  
ATOM   3572  HA  LYS A 224     -21.307  -1.300   5.664  1.00 95.24           H  
ATOM   3573  C   LYS A 224     -19.493  -2.175   5.075  1.00 95.24           C  
ATOM   3574  CB  LYS A 224     -20.754  -2.717   7.180  1.00 95.24           C  
ATOM   3575  HB2 LYS A 224     -20.177  -1.948   7.695  1.00 95.24           H  
ATOM   3576  HB3 LYS A 224     -20.188  -3.646   7.241  1.00 95.24           H  
ATOM   3577  O   LYS A 224     -18.647  -1.491   5.650  1.00 95.24           O  
ATOM   3578  CG  LYS A 224     -22.050  -2.913   7.972  1.00 95.24           C  
ATOM   3579  HG2 LYS A 224     -21.795  -2.901   9.032  1.00 95.24           H  
ATOM   3580  HG3 LYS A 224     -22.459  -3.899   7.754  1.00 95.24           H  
ATOM   3581  CD  LYS A 224     -23.122  -1.858   7.700  1.00 95.24           C  
ATOM   3582  HD2 LYS A 224     -22.715  -0.856   7.831  1.00 95.24           H  
ATOM   3583  HD3 LYS A 224     -23.486  -1.980   6.680  1.00 95.24           H  
ATOM   3584  CE  LYS A 224     -24.254  -2.092   8.696  1.00 95.24           C  
ATOM   3585  HE2 LYS A 224     -24.202  -1.340   9.483  1.00 95.24           H  
ATOM   3586  HE3 LYS A 224     -24.111  -3.071   9.154  1.00 95.24           H  
ATOM   3587  NZ  LYS A 224     -25.566  -2.068   8.038  1.00 95.24           N  
ATOM   3588  HZ1 LYS A 224     -25.782  -1.123   7.753  1.00 95.24           H  
ATOM   3589  HZ2 LYS A 224     -26.281  -2.405   8.667  1.00 95.24           H  
ATOM   3590  HZ3 LYS A 224     -25.563  -2.703   7.252  1.00 95.24           H  
ATOM   3591  N   SER A 225     -19.215  -2.780   3.915  1.00 94.96           N  
ATOM   3592  H   SER A 225     -19.944  -3.278   3.425  1.00 94.96           H  
ATOM   3593  CA  SER A 225     -17.873  -2.723   3.305  1.00 94.96           C  
ATOM   3594  HA  SER A 225     -17.162  -3.096   4.042  1.00 94.96           H  
ATOM   3595  C   SER A 225     -17.431  -1.297   2.949  1.00 94.96           C  
ATOM   3596  CB  SER A 225     -17.781  -3.631   2.075  1.00 94.96           C  
ATOM   3597  HB2 SER A 225     -16.732  -3.771   1.813  1.00 94.96           H  
ATOM   3598  HB3 SER A 225     -18.210  -4.606   2.303  1.00 94.96           H  
ATOM   3599  O   SER A 225     -16.234  -1.028   2.831  1.00 94.96           O  
ATOM   3600  OG  SER A 225     -18.450  -3.053   0.972  1.00 94.96           O  
ATOM   3601  HG  SER A 225     -18.571  -3.741   0.313  1.00 94.96           H  
ATOM   3602  N   THR A 226     -18.369  -0.349   2.871  1.00 94.67           N  
ATOM   3603  H   THR A 226     -19.332  -0.631   2.983  1.00 94.67           H  
ATOM   3604  CA  THR A 226     -18.106   1.088   2.703  1.00 94.67           C  
ATOM   3605  HA  THR A 226     -17.563   1.234   1.769  1.00 94.67           H  
ATOM   3606  C   THR A 226     -17.250   1.689   3.817  1.00 94.67           C  
ATOM   3607  CB  THR A 226     -19.416   1.879   2.619  1.00 94.67           C  
ATOM   3608  HB  THR A 226     -19.187   2.944   2.564  1.00 94.67           H  
ATOM   3609  O   THR A 226     -16.530   2.652   3.550  1.00 94.67           O  
ATOM   3610  CG2 THR A 226     -20.243   1.489   1.396  1.00 94.67           C  
ATOM   3611 HG21 THR A 226     -20.562   0.449   1.468  1.00 94.67           H  
ATOM   3612 HG22 THR A 226     -19.650   1.622   0.490  1.00 94.67           H  
ATOM   3613 HG23 THR A 226     -21.127   2.123   1.337  1.00 94.67           H  
ATOM   3614  OG1 THR A 226     -20.195   1.625   3.762  1.00 94.67           O  
ATOM   3615  HG1 THR A 226     -20.930   2.243   3.760  1.00 94.67           H  
ATOM   3616  N   ILE A 227     -17.198   1.076   5.013  1.00 96.01           N  
ATOM   3617  H   ILE A 227     -17.822   0.297   5.169  1.00 96.01           H  
ATOM   3618  CA  ILE A 227     -16.264   1.443   6.097  1.00 96.01           C  
ATOM   3619  HA  ILE A 227     -16.535   2.434   6.459  1.00 96.01           H  
ATOM   3620  C   ILE A 227     -14.820   1.525   5.582  1.00 96.01           C  
ATOM   3621  CB  ILE A 227     -16.384   0.442   7.276  1.00 96.01           C  
ATOM   3622  HB  ILE A 227     -16.356  -0.572   6.877  1.00 96.01           H  
ATOM   3623  O   ILE A 227     -14.032   2.362   6.035  1.00 96.01           O  
ATOM   3624  CG1 ILE A 227     -17.735   0.663   7.993  1.00 96.01           C  
ATOM   3625 HG12 ILE A 227     -18.535   0.629   7.254  1.00 96.01           H  
ATOM   3626 HG13 ILE A 227     -17.749   1.653   8.447  1.00 96.01           H  
ATOM   3627  CG2 ILE A 227     -15.223   0.586   8.282  1.00 96.01           C  
ATOM   3628 HG21 ILE A 227     -15.348  -0.106   9.115  1.00 96.01           H  
ATOM   3629 HG22 ILE A 227     -14.269   0.339   7.814  1.00 96.01           H  
ATOM   3630 HG23 ILE A 227     -15.191   1.607   8.663  1.00 96.01           H  
ATOM   3631  CD1 ILE A 227     -18.064  -0.380   9.070  1.00 96.01           C  
ATOM   3632 HD11 ILE A 227     -17.403  -0.271   9.930  1.00 96.01           H  
ATOM   3633 HD12 ILE A 227     -19.090  -0.236   9.408  1.00 96.01           H  
ATOM   3634 HD13 ILE A 227     -17.969  -1.384   8.655  1.00 96.01           H  
ATOM   3635  N   ARG A 228     -14.482   0.729   4.558  1.00 96.41           N  
ATOM   3636  H   ARG A 228     -15.185   0.100   4.198  1.00 96.41           H  
ATOM   3637  CA  ARG A 228     -13.170   0.759   3.914  1.00 96.41           C  
ATOM   3638  HA  ARG A 228     -12.417   0.518   4.664  1.00 96.41           H  
ATOM   3639  C   ARG A 228     -12.780   2.111   3.354  1.00 96.41           C  
ATOM   3640  CB  ARG A 228     -13.083  -0.282   2.808  1.00 96.41           C  
ATOM   3641  HB2 ARG A 228     -13.893  -0.142   2.092  1.00 96.41           H  
ATOM   3642  HB3 ARG A 228     -12.137  -0.135   2.286  1.00 96.41           H  
ATOM   3643  O   ARG A 228     -11.590   2.387   3.270  1.00 96.41           O  
ATOM   3644  CG  ARG A 228     -13.124  -1.697   3.389  1.00 96.41           C  
ATOM   3645  HG2 ARG A 228     -12.406  -1.794   4.203  1.00 96.41           H  
ATOM   3646  HG3 ARG A 228     -14.118  -1.916   3.778  1.00 96.41           H  
ATOM   3647  CD  ARG A 228     -12.773  -2.680   2.282  1.00 96.41           C  
ATOM   3648  HD2 ARG A 228     -12.978  -3.691   2.635  1.00 96.41           H  
ATOM   3649  HD3 ARG A 228     -13.395  -2.478   1.410  1.00 96.41           H  
ATOM   3650  NE  ARG A 228     -11.345  -2.581   1.958  1.00 96.41           N  
ATOM   3651  HE  ARG A 228     -10.747  -2.189   2.672  1.00 96.41           H  
ATOM   3652  NH1 ARG A 228     -11.412  -3.628  -0.082  1.00 96.41           N  
ATOM   3653 HH11 ARG A 228     -10.910  -4.104  -0.818  1.00 96.41           H  
ATOM   3654 HH12 ARG A 228     -12.416  -3.699  -0.005  1.00 96.41           H  
ATOM   3655  NH2 ARG A 228      -9.454  -3.076   0.859  1.00 96.41           N  
ATOM   3656 HH21 ARG A 228      -9.019  -3.755   0.250  1.00 96.41           H  
ATOM   3657 HH22 ARG A 228      -8.978  -2.776   1.697  1.00 96.41           H  
ATOM   3658  CZ  ARG A 228     -10.750  -3.082   0.904  1.00 96.41           C  
ATOM   3659  N   ILE A 229     -13.710   3.005   3.020  1.00 95.06           N  
ATOM   3660  H   ILE A 229     -14.685   2.782   3.156  1.00 95.06           H  
ATOM   3661  CA  ILE A 229     -13.315   4.358   2.615  1.00 95.06           C  
ATOM   3662  HA  ILE A 229     -12.663   4.244   1.750  1.00 95.06           H  
ATOM   3663  C   ILE A 229     -12.491   5.046   3.716  1.00 95.06           C  
ATOM   3664  CB  ILE A 229     -14.530   5.199   2.175  1.00 95.06           C  
ATOM   3665  HB  ILE A 229     -15.185   4.562   1.580  1.00 95.06           H  
ATOM   3666  O   ILE A 229     -11.618   5.838   3.392  1.00 95.06           O  
ATOM   3667  CG1 ILE A 229     -14.071   6.371   1.282  1.00 95.06           C  
ATOM   3668 HG12 ILE A 229     -13.390   7.017   1.837  1.00 95.06           H  
ATOM   3669 HG13 ILE A 229     -13.533   5.964   0.426  1.00 95.06           H  
ATOM   3670  CG2 ILE A 229     -15.314   5.694   3.391  1.00 95.06           C  
ATOM   3671 HG21 ILE A 229     -16.317   6.001   3.095  1.00 95.06           H  
ATOM   3672 HG22 ILE A 229     -15.406   4.862   4.089  1.00 95.06           H  
ATOM   3673 HG23 ILE A 229     -14.812   6.525   3.885  1.00 95.06           H  
ATOM   3674  CD1 ILE A 229     -15.222   7.232   0.749  1.00 95.06           C  
ATOM   3675 HD11 ILE A 229     -15.932   6.610   0.204  1.00 95.06           H  
ATOM   3676 HD12 ILE A 229     -15.734   7.736   1.569  1.00 95.06           H  
ATOM   3677 HD13 ILE A 229     -14.822   7.989   0.075  1.00 95.06           H  
ATOM   3678  N   ALA A 230     -12.661   4.717   4.994  1.00 96.10           N  
ATOM   3679  H   ALA A 230     -13.369   4.041   5.240  1.00 96.10           H  
ATOM   3680  CA  ALA A 230     -11.817   5.240   6.063  1.00 96.10           C  
ATOM   3681  HA  ALA A 230     -11.473   6.243   5.808  1.00 96.10           H  
ATOM   3682  C   ALA A 230     -10.566   4.378   6.318  1.00 96.10           C  
ATOM   3683  CB  ALA A 230     -12.691   5.369   7.301  1.00 96.10           C  
ATOM   3684  HB1 ALA A 230     -13.493   6.088   7.131  1.00 96.10           H  
ATOM   3685  HB2 ALA A 230     -12.086   5.694   8.148  1.00 96.10           H  
ATOM   3686  HB3 ALA A 230     -13.127   4.394   7.518  1.00 96.10           H  
ATOM   3687  O   ALA A 230      -9.489   4.927   6.544  1.00 96.10           O  
ATOM   3688  N   THR A 231     -10.666   3.048   6.234  1.00 97.09           N  
ATOM   3689  H   THR A 231     -11.573   2.635   6.071  1.00 97.09           H  
ATOM   3690  CA  THR A 231      -9.564   2.140   6.611  1.00 97.09           C  
ATOM   3691  HA  THR A 231      -8.956   2.633   7.369  1.00 97.09           H  
ATOM   3692  C   THR A 231      -8.611   1.782   5.472  1.00 97.09           C  
ATOM   3693  CB  THR A 231     -10.091   0.855   7.257  1.00 97.09           C  
ATOM   3694  HB  THR A 231      -9.245   0.251   7.585  1.00 97.09           H  
ATOM   3695  O   THR A 231      -7.476   1.411   5.744  1.00 97.09           O  
ATOM   3696  CG2 THR A 231     -10.968   1.141   8.472  1.00 97.09           C  
ATOM   3697 HG21 THR A 231     -11.196   0.202   8.976  1.00 97.09           H  
ATOM   3698 HG22 THR A 231     -10.437   1.794   9.165  1.00 97.09           H  
ATOM   3699 HG23 THR A 231     -11.903   1.610   8.165  1.00 97.09           H  
ATOM   3700  OG1 THR A 231     -10.874   0.140   6.331  1.00 97.09           O  
ATOM   3701  HG1 THR A 231     -10.306  -0.361   5.741  1.00 97.09           H  
ATOM   3702  N   LEU A 232      -9.004   1.958   4.206  1.00 96.04           N  
ATOM   3703  H   LEU A 232      -9.973   2.203   4.059  1.00 96.04           H  
ATOM   3704  CA  LEU A 232      -8.220   1.595   3.015  1.00 96.04           C  
ATOM   3705  HA  LEU A 232      -8.207   0.506   2.965  1.00 96.04           H  
ATOM   3706  C   LEU A 232      -6.749   2.053   3.047  1.00 96.04           C  
ATOM   3707  CB  LEU A 232      -8.946   2.133   1.762  1.00 96.04           C  
ATOM   3708  HB2 LEU A 232      -9.038   3.216   1.838  1.00 96.04           H  
ATOM   3709  HB3 LEU A 232      -9.947   1.703   1.740  1.00 96.04           H  
ATOM   3710  O   LEU A 232      -5.899   1.298   2.574  1.00 96.04           O  
ATOM   3711  CG  LEU A 232      -8.316   1.777   0.407  1.00 96.04           C  
ATOM   3712  HG  LEU A 232      -7.265   2.066   0.389  1.00 96.04           H  
ATOM   3713  CD1 LEU A 232      -8.445   0.282   0.119  1.00 96.04           C  
ATOM   3714 HD11 LEU A 232      -8.031   0.054  -0.863  1.00 96.04           H  
ATOM   3715 HD12 LEU A 232      -9.491  -0.022   0.149  1.00 96.04           H  
ATOM   3716 HD13 LEU A 232      -7.891  -0.287   0.867  1.00 96.04           H  
ATOM   3717  CD2 LEU A 232      -9.035   2.551  -0.702  1.00 96.04           C  
ATOM   3718 HD21 LEU A 232      -8.601   2.290  -1.667  1.00 96.04           H  
ATOM   3719 HD22 LEU A 232      -8.919   3.623  -0.537  1.00 96.04           H  
ATOM   3720 HD23 LEU A 232     -10.093   2.291  -0.706  1.00 96.04           H  
ATOM   3721  N   PRO A 233      -6.387   3.238   3.588  1.00 95.37           N  
ATOM   3722  CA  PRO A 233      -4.989   3.665   3.621  1.00 95.37           C  
ATOM   3723  HA  PRO A 233      -4.591   3.580   2.610  1.00 95.37           H  
ATOM   3724  C   PRO A 233      -4.070   2.847   4.546  1.00 95.37           C  
ATOM   3725  CB  PRO A 233      -5.006   5.145   4.017  1.00 95.37           C  
ATOM   3726  HB2 PRO A 233      -4.796   5.260   5.081  1.00 95.37           H  
ATOM   3727  HB3 PRO A 233      -4.287   5.721   3.433  1.00 95.37           H  
ATOM   3728  O   PRO A 233      -2.856   3.039   4.463  1.00 95.37           O  
ATOM   3729  CG  PRO A 233      -6.435   5.595   3.746  1.00 95.37           C  
ATOM   3730  HG2 PRO A 233      -6.545   5.888   2.702  1.00 95.37           H  
ATOM   3731  HG3 PRO A 233      -6.719   6.404   4.419  1.00 95.37           H  
ATOM   3732  CD  PRO A 233      -7.243   4.336   4.018  1.00 95.37           C  
ATOM   3733  HD2 PRO A 233      -8.187   4.374   3.475  1.00 95.37           H  
ATOM   3734  HD3 PRO A 233      -7.427   4.248   5.088  1.00 95.37           H  
ATOM   3735  N   THR A 234      -4.602   1.972   5.413  1.00 97.18           N  
ATOM   3736  H   THR A 234      -5.603   1.842   5.449  1.00 97.18           H  
ATOM   3737  CA  THR A 234      -3.783   1.027   6.202  1.00 97.18           C  
ATOM   3738  HA  THR A 234      -2.957   1.566   6.664  1.00 97.18           H  
ATOM   3739  C   THR A 234      -3.185  -0.065   5.312  1.00 97.18           C  
ATOM   3740  CB  THR A 234      -4.588   0.343   7.322  1.00 97.18           C  
ATOM   3741  HB  THR A 234      -3.913  -0.309   7.877  1.00 97.18           H  
ATOM   3742  O   THR A 234      -2.092  -0.570   5.579  1.00 97.18           O  
ATOM   3743  CG2 THR A 234      -5.218   1.319   8.314  1.00 97.18           C  
ATOM   3744 HG21 THR A 234      -5.756   0.760   9.080  1.00 97.18           H  
ATOM   3745 HG22 THR A 234      -5.908   1.997   7.811  1.00 97.18           H  
ATOM   3746 HG23 THR A 234      -4.430   1.893   8.802  1.00 97.18           H  
ATOM   3747  OG1 THR A 234      -5.615  -0.450   6.778  1.00 97.18           O  
ATOM   3748  HG1 THR A 234      -6.333  -0.488   7.414  1.00 97.18           H  
ATOM   3749  N   ARG A 235      -3.867  -0.399   4.209  1.00 97.36           N  
ATOM   3750  H   ARG A 235      -4.746   0.072   4.044  1.00 97.36           H  
ATOM   3751  CA  ARG A 235      -3.459  -1.433   3.263  1.00 97.36           C  
ATOM   3752  HA  ARG A 235      -3.122  -2.289   3.847  1.00 97.36           H  
ATOM   3753  C   ARG A 235      -2.303  -0.963   2.383  1.00 97.36           C  
ATOM   3754  CB  ARG A 235      -4.680  -1.855   2.439  1.00 97.36           C  
ATOM   3755  HB2 ARG A 235      -4.919  -1.079   1.712  1.00 97.36           H  
ATOM   3756  HB3 ARG A 235      -5.533  -1.975   3.107  1.00 97.36           H  
ATOM   3757  O   ARG A 235      -2.314   0.128   1.818  1.00 97.36           O  
ATOM   3758  CG  ARG A 235      -4.429  -3.180   1.721  1.00 97.36           C  
ATOM   3759  HG2 ARG A 235      -4.179  -3.946   2.454  1.00 97.36           H  
ATOM   3760  HG3 ARG A 235      -3.595  -3.063   1.029  1.00 97.36           H  
ATOM   3761  CD  ARG A 235      -5.673  -3.612   0.945  1.00 97.36           C  
ATOM   3762  HD2 ARG A 235      -5.994  -2.792   0.302  1.00 97.36           H  
ATOM   3763  HD3 ARG A 235      -6.481  -3.827   1.643  1.00 97.36           H  
ATOM   3764  NE  ARG A 235      -5.381  -4.788   0.113  1.00 97.36           N  
ATOM   3765  HE  ARG A 235      -5.173  -4.623  -0.861  1.00 97.36           H  
ATOM   3766  NH1 ARG A 235      -5.695  -6.466   1.685  1.00 97.36           N  
ATOM   3767 HH11 ARG A 235      -5.647  -7.458   1.871  1.00 97.36           H  
ATOM   3768 HH12 ARG A 235      -6.043  -5.838   2.395  1.00 97.36           H  
ATOM   3769  NH2 ARG A 235      -4.947  -6.950  -0.341  1.00 97.36           N  
ATOM   3770 HH21 ARG A 235      -4.516  -6.722  -1.225  1.00 97.36           H  
ATOM   3771 HH22 ARG A 235      -4.931  -7.904  -0.009  1.00 97.36           H  
ATOM   3772  CZ  ARG A 235      -5.356  -6.049   0.498  1.00 97.36           C  
ATOM   3773  N   TYR A 236      -1.298  -1.820   2.252  1.00 96.60           N  
ATOM   3774  H   TYR A 236      -1.351  -2.660   2.809  1.00 96.60           H  
ATOM   3775  CA  TYR A 236      -0.015  -1.577   1.589  1.00 96.60           C  
ATOM   3776  HA  TYR A 236       0.638  -2.398   1.887  1.00 96.60           H  
ATOM   3777  C   TYR A 236       0.708  -0.315   2.079  1.00 96.60           C  
ATOM   3778  CB  TYR A 236      -0.172  -1.665   0.067  1.00 96.60           C  
ATOM   3779  HB2 TYR A 236      -0.874  -0.899  -0.264  1.00 96.60           H  
ATOM   3780  HB3 TYR A 236       0.786  -1.448  -0.404  1.00 96.60           H  
ATOM   3781  O   TYR A 236       1.544   0.265   1.371  1.00 96.60           O  
ATOM   3782  CG  TYR A 236      -0.622  -3.026  -0.423  1.00 96.60           C  
ATOM   3783  CD1 TYR A 236       0.232  -4.141  -0.301  1.00 96.60           C  
ATOM   3784  HD1 TYR A 236       1.208  -4.034   0.150  1.00 96.60           H  
ATOM   3785  CD2 TYR A 236      -1.888  -3.173  -1.017  1.00 96.60           C  
ATOM   3786  HD2 TYR A 236      -2.536  -2.315  -1.128  1.00 96.60           H  
ATOM   3787  CE1 TYR A 236      -0.185  -5.407  -0.759  1.00 96.60           C  
ATOM   3788  HE1 TYR A 236       0.462  -6.266  -0.659  1.00 96.60           H  
ATOM   3789  CE2 TYR A 236      -2.306  -4.434  -1.477  1.00 96.60           C  
ATOM   3790  HE2 TYR A 236      -3.262  -4.554  -1.965  1.00 96.60           H  
ATOM   3791  OH  TYR A 236      -1.905  -6.764  -1.774  1.00 96.60           O  
ATOM   3792  HH  TYR A 236      -1.249  -7.461  -1.698  1.00 96.60           H  
ATOM   3793  CZ  TYR A 236      -1.462  -5.555  -1.342  1.00 96.60           C  
ATOM   3794  N   ARG A 237       0.426   0.119   3.314  1.00 95.11           N  
ATOM   3795  H   ARG A 237      -0.252  -0.388   3.865  1.00 95.11           H  
ATOM   3796  CA  ARG A 237       1.142   1.229   3.931  1.00 95.11           C  
ATOM   3797  HA  ARG A 237       1.055   2.081   3.257  1.00 95.11           H  
ATOM   3798  C   ARG A 237       2.611   0.850   4.092  1.00 95.11           C  
ATOM   3799  CB  ARG A 237       0.496   1.579   5.274  1.00 95.11           C  
ATOM   3800  HB2 ARG A 237       0.627   0.740   5.958  1.00 95.11           H  
ATOM   3801  HB3 ARG A 237      -0.574   1.740   5.145  1.00 95.11           H  
ATOM   3802  O   ARG A 237       2.955  -0.173   4.670  1.00 95.11           O  
ATOM   3803  CG  ARG A 237       1.124   2.829   5.895  1.00 95.11           C  
ATOM   3804  HG2 ARG A 237       0.832   2.859   6.945  1.00 95.11           H  
ATOM   3805  HG3 ARG A 237       2.211   2.771   5.855  1.00 95.11           H  
ATOM   3806  CD  ARG A 237       0.658   4.123   5.228  1.00 95.11           C  
ATOM   3807  HD2 ARG A 237      -0.424   4.195   5.341  1.00 95.11           H  
ATOM   3808  HD3 ARG A 237       0.904   4.089   4.167  1.00 95.11           H  
ATOM   3809  NE  ARG A 237       1.302   5.281   5.872  1.00 95.11           N  
ATOM   3810  HE  ARG A 237       1.560   5.130   6.836  1.00 95.11           H  
ATOM   3811  NH1 ARG A 237       0.898   6.807   4.216  1.00 95.11           N  
ATOM   3812 HH11 ARG A 237       0.318   6.105   3.780  1.00 95.11           H  
ATOM   3813 HH12 ARG A 237       0.908   7.757   3.874  1.00 95.11           H  
ATOM   3814  NH2 ARG A 237       2.010   7.432   6.054  1.00 95.11           N  
ATOM   3815 HH21 ARG A 237       2.034   8.382   5.713  1.00 95.11           H  
ATOM   3816 HH22 ARG A 237       2.315   7.212   6.992  1.00 95.11           H  
ATOM   3817  CZ  ARG A 237       1.404   6.498   5.378  1.00 95.11           C  
ATOM   3818  N   GLY A 238       3.492   1.701   3.570  1.00 93.31           N  
ATOM   3819  H   GLY A 238       3.132   2.499   3.067  1.00 93.31           H  
ATOM   3820  CA  GLY A 238       4.927   1.419   3.542  1.00 93.31           C  
ATOM   3821  HA2 GLY A 238       5.476   2.359   3.502  1.00 93.31           H  
ATOM   3822  HA3 GLY A 238       5.212   0.898   4.456  1.00 93.31           H  
ATOM   3823  C   GLY A 238       5.379   0.550   2.364  1.00 93.31           C  
ATOM   3824  O   GLY A 238       6.578   0.355   2.228  1.00 93.31           O  
ATOM   3825  N   CYS A 239       4.483   0.132   1.463  1.00 95.78           N  
ATOM   3826  H   CYS A 239       3.501   0.259   1.665  1.00 95.78           H  
ATOM   3827  CA  CYS A 239       4.792  -0.727   0.311  1.00 95.78           C  
ATOM   3828  HA  CYS A 239       5.819  -1.079   0.411  1.00 95.78           H  
ATOM   3829  C   CYS A 239       4.730   0.030  -1.029  1.00 95.78           C  
ATOM   3830  CB  CYS A 239       3.898  -1.975   0.347  1.00 95.78           C  
ATOM   3831  HB2 CYS A 239       4.201  -2.664  -0.441  1.00 95.78           H  
ATOM   3832  HB3 CYS A 239       2.858  -1.692   0.184  1.00 95.78           H  
ATOM   3833  O   CYS A 239       4.249  -0.479  -2.042  1.00 95.78           O  
ATOM   3834  SG  CYS A 239       4.061  -2.812   1.947  1.00 95.78           S  
ATOM   3835  HG  CYS A 239       3.527  -3.990   1.610  1.00 95.78           H  
ATOM   3836  N   ALA A 240       5.169   1.292  -1.046  1.00 95.08           N  
ATOM   3837  H   ALA A 240       5.548   1.665  -0.187  1.00 95.08           H  
ATOM   3838  CA  ALA A 240       5.041   2.158  -2.220  1.00 95.08           C  
ATOM   3839  HA  ALA A 240       3.992   2.182  -2.514  1.00 95.08           H  
ATOM   3840  C   ALA A 240       5.832   1.651  -3.442  1.00 95.08           C  
ATOM   3841  CB  ALA A 240       5.447   3.582  -1.830  1.00 95.08           C  
ATOM   3842  HB1 ALA A 240       6.496   3.603  -1.534  1.00 95.08           H  
ATOM   3843  HB2 ALA A 240       4.825   3.932  -1.006  1.00 95.08           H  
ATOM   3844  HB3 ALA A 240       5.301   4.247  -2.682  1.00 95.08           H  
ATOM   3845  O   ALA A 240       5.326   1.748  -4.551  1.00 95.08           O  
ATOM   3846  N   ALA A 241       7.029   1.080  -3.260  1.00 94.78           N  
ATOM   3847  H   ALA A 241       7.350   0.874  -2.325  1.00 94.78           H  
ATOM   3848  CA  ALA A 241       7.784   0.508  -4.378  1.00 94.78           C  
ATOM   3849  HA  ALA A 241       7.791   1.220  -5.203  1.00 94.78           H  
ATOM   3850  C   ALA A 241       7.105  -0.764  -4.909  1.00 94.78           C  
ATOM   3851  CB  ALA A 241       9.236   0.271  -3.944  1.00 94.78           C  
ATOM   3852  HB1 ALA A 241       9.285  -0.483  -3.158  1.00 94.78           H  
ATOM   3853  HB2 ALA A 241       9.676   1.202  -3.587  1.00 94.78           H  
ATOM   3854  HB3 ALA A 241       9.813  -0.084  -4.798  1.00 94.78           H  
ATOM   3855  O   ALA A 241       6.901  -0.894  -6.111  1.00 94.78           O  
ATOM   3856  N   PHE A 242       6.657  -1.645  -4.012  1.00 94.00           N  
ATOM   3857  H   PHE A 242       6.860  -1.484  -3.036  1.00 94.00           H  
ATOM   3858  CA  PHE A 242       5.936  -2.868  -4.380  1.00 94.00           C  
ATOM   3859  HA  PHE A 242       6.565  -3.473  -5.033  1.00 94.00           H  
ATOM   3860  C   PHE A 242       4.633  -2.582  -5.147  1.00 94.00           C  
ATOM   3861  CB  PHE A 242       5.674  -3.654  -3.094  1.00 94.00           C  
ATOM   3862  HB2 PHE A 242       5.117  -3.029  -2.396  1.00 94.00           H  
ATOM   3863  HB3 PHE A 242       6.638  -3.891  -2.645  1.00 94.00           H  
ATOM   3864  O   PHE A 242       4.376  -3.165  -6.195  1.00 94.00           O  
ATOM   3865  CG  PHE A 242       4.925  -4.950  -3.296  1.00 94.00           C  
ATOM   3866  CD1 PHE A 242       3.524  -4.997  -3.156  1.00 94.00           C  
ATOM   3867  HD1 PHE A 242       2.967  -4.107  -2.902  1.00 94.00           H  
ATOM   3868  CD2 PHE A 242       5.637  -6.115  -3.635  1.00 94.00           C  
ATOM   3869  HD2 PHE A 242       6.711  -6.098  -3.744  1.00 94.00           H  
ATOM   3870  CE1 PHE A 242       2.838  -6.207  -3.363  1.00 94.00           C  
ATOM   3871  HE1 PHE A 242       1.763  -6.252  -3.269  1.00 94.00           H  
ATOM   3872  CE2 PHE A 242       4.950  -7.324  -3.834  1.00 94.00           C  
ATOM   3873  HE2 PHE A 242       5.497  -8.220  -4.087  1.00 94.00           H  
ATOM   3874  CZ  PHE A 242       3.552  -7.370  -3.700  1.00 94.00           C  
ATOM   3875  HZ  PHE A 242       3.031  -8.303  -3.855  1.00 94.00           H  
ATOM   3876  N   THR A 243       3.823  -1.629  -4.677  1.00 94.41           N  
ATOM   3877  H   THR A 243       4.064  -1.185  -3.802  1.00 94.41           H  
ATOM   3878  CA  THR A 243       2.570  -1.269  -5.368  1.00 94.41           C  
ATOM   3879  HA  THR A 243       2.038  -2.191  -5.605  1.00 94.41           H  
ATOM   3880  C   THR A 243       2.808  -0.566  -6.705  1.00 94.41           C  
ATOM   3881  CB  THR A 243       1.640  -0.416  -4.496  1.00 94.41           C  
ATOM   3882  HB  THR A 243       0.788  -0.101  -5.099  1.00 94.41           H  
ATOM   3883  O   THR A 243       2.069  -0.817  -7.656  1.00 94.41           O  
ATOM   3884  CG2 THR A 243       1.113  -1.188  -3.290  1.00 94.41           C  
ATOM   3885 HG21 THR A 243       0.452  -0.546  -2.707  1.00 94.41           H  
ATOM   3886 HG22 THR A 243       1.932  -1.537  -2.660  1.00 94.41           H  
ATOM   3887 HG23 THR A 243       0.543  -2.053  -3.631  1.00 94.41           H  
ATOM   3888  OG1 THR A 243       2.289   0.732  -3.998  1.00 94.41           O  
ATOM   3889  HG1 THR A 243       2.939   0.406  -3.371  1.00 94.41           H  
ATOM   3890  N   SER A 244       3.842   0.277  -6.812  1.00 95.52           N  
ATOM   3891  H   SER A 244       4.385   0.506  -5.991  1.00 95.52           H  
ATOM   3892  CA  SER A 244       4.220   0.910  -8.082  1.00 95.52           C  
ATOM   3893  HA  SER A 244       3.339   1.384  -8.515  1.00 95.52           H  
ATOM   3894  C   SER A 244       4.733  -0.102  -9.113  1.00 95.52           C  
ATOM   3895  CB  SER A 244       5.275   1.996  -7.856  1.00 95.52           C  
ATOM   3896  HB2 SER A 244       6.099   1.586  -7.273  1.00 95.52           H  
ATOM   3897  HB3 SER A 244       5.654   2.327  -8.823  1.00 95.52           H  
ATOM   3898  O   SER A 244       4.510   0.102 -10.303  1.00 95.52           O  
ATOM   3899  OG  SER A 244       4.723   3.114  -7.178  1.00 95.52           O  
ATOM   3900  HG  SER A 244       5.292   3.868  -7.346  1.00 95.52           H  
ATOM   3901  N   TYR A 245       5.356  -1.201  -8.677  1.00 93.85           N  
ATOM   3902  H   TYR A 245       5.562  -1.290  -7.693  1.00 93.85           H  
ATOM   3903  CA  TYR A 245       5.813  -2.277  -9.563  1.00 93.85           C  
ATOM   3904  HA  TYR A 245       6.441  -1.862 -10.352  1.00 93.85           H  
ATOM   3905  C   TYR A 245       4.644  -2.964 -10.272  1.00 93.85           C  
ATOM   3906  CB  TYR A 245       6.659  -3.260  -8.744  1.00 93.85           C  
ATOM   3907  HB2 TYR A 245       7.519  -2.729  -8.334  1.00 93.85           H  
ATOM   3908  HB3 TYR A 245       6.078  -3.633  -7.901  1.00 93.85           H  
ATOM   3909  O   TYR A 245       4.622  -3.038 -11.502  1.00 93.85           O  
ATOM   3910  CG  TYR A 245       7.152  -4.451  -9.529  1.00 93.85           C  
ATOM   3911  CD1 TYR A 245       6.370  -5.622  -9.585  1.00 93.85           C  
ATOM   3912  HD1 TYR A 245       5.421  -5.675  -9.073  1.00 93.85           H  
ATOM   3913  CD2 TYR A 245       8.399  -4.394 -10.181  1.00 93.85           C  
ATOM   3914  HD2 TYR A 245       8.993  -3.493 -10.138  1.00 93.85           H  
ATOM   3915  CE1 TYR A 245       6.844  -6.744 -10.284  1.00 93.85           C  
ATOM   3916  HE1 TYR A 245       6.281  -7.665 -10.309  1.00 93.85           H  
ATOM   3917  CE2 TYR A 245       8.880  -5.521 -10.874  1.00 93.85           C  
ATOM   3918  HE2 TYR A 245       9.847  -5.497 -11.354  1.00 93.85           H  
ATOM   3919  OH  TYR A 245       8.580  -7.815 -11.500  1.00 93.85           O  
ATOM   3920  HH  TYR A 245       9.452  -7.704 -11.886  1.00 93.85           H  
ATOM   3921  CZ  TYR A 245       8.101  -6.697 -10.914  1.00 93.85           C  
ATOM   3922  N   GLY A 246       3.627  -3.380  -9.510  1.00 90.91           N  
ATOM   3923  H   GLY A 246       3.712  -3.300  -8.507  1.00 90.91           H  
ATOM   3924  CA  GLY A 246       2.417  -3.977 -10.081  1.00 90.91           C  
ATOM   3925  HA2 GLY A 246       2.686  -4.865 -10.652  1.00 90.91           H  
ATOM   3926  HA3 GLY A 246       1.747  -4.269  -9.273  1.00 90.91           H  
ATOM   3927  C   GLY A 246       1.667  -3.015 -11.008  1.00 90.91           C  
ATOM   3928  O   GLY A 246       1.243  -3.404 -12.094  1.00 90.91           O  
ATOM   3929  N   GLU A 247       1.551  -1.738 -10.626  1.00 91.75           N  
ATOM   3930  H   GLU A 247       1.914  -1.456  -9.727  1.00 91.75           H  
ATOM   3931  CA  GLU A 247       0.910  -0.740 -11.489  1.00 91.75           C  
ATOM   3932  HA  GLU A 247      -0.072  -1.117 -11.772  1.00 91.75           H  
ATOM   3933  C   GLU A 247       1.685  -0.518 -12.790  1.00 91.75           C  
ATOM   3934  CB  GLU A 247       0.714   0.585 -10.739  1.00 91.75           C  
ATOM   3935  HB2 GLU A 247       1.683   0.996 -10.455  1.00 91.75           H  
ATOM   3936  HB3 GLU A 247       0.135   0.387  -9.837  1.00 91.75           H  
ATOM   3937  O   GLU A 247       1.069  -0.412 -13.849  1.00 91.75           O  
ATOM   3938  CG  GLU A 247      -0.045   1.604 -11.616  1.00 91.75           C  
ATOM   3939  HG2 GLU A 247      -0.952   1.134 -11.995  1.00 91.75           H  
ATOM   3940  HG3 GLU A 247       0.575   1.880 -12.470  1.00 91.75           H  
ATOM   3941  CD  GLU A 247      -0.433   2.888 -10.883  1.00 91.75           C  
ATOM   3942  OE1 GLU A 247      -1.134   3.735 -11.490  1.00 91.75           O  
ATOM   3943  OE2 GLU A 247      -0.063   3.036  -9.700  1.00 91.75           O  
ATOM   3944  N   LEU A 248       3.017  -0.470 -12.745  1.00 93.65           N  
ATOM   3945  H   LEU A 248       3.492  -0.570 -11.860  1.00 93.65           H  
ATOM   3946  CA  LEU A 248       3.813  -0.291 -13.953  1.00 93.65           C  
ATOM   3947  HA  LEU A 248       3.455   0.612 -14.448  1.00 93.65           H  
ATOM   3948  C   LEU A 248       3.625  -1.453 -14.936  1.00 93.65           C  
ATOM   3949  CB  LEU A 248       5.288  -0.097 -13.578  1.00 93.65           C  
ATOM   3950  HB2 LEU A 248       5.632  -0.973 -13.029  1.00 93.65           H  
ATOM   3951  HB3 LEU A 248       5.379   0.772 -12.926  1.00 93.65           H  
ATOM   3952  O   LEU A 248       3.439  -1.195 -16.123  1.00 93.65           O  
ATOM   3953  CG  LEU A 248       6.184   0.098 -14.814  1.00 93.65           C  
ATOM   3954  HG  LEU A 248       6.120  -0.776 -15.462  1.00 93.65           H  
ATOM   3955  CD1 LEU A 248       5.810   1.350 -15.611  1.00 93.65           C  
ATOM   3956 HD11 LEU A 248       6.519   1.460 -16.432  1.00 93.65           H  
ATOM   3957 HD12 LEU A 248       4.818   1.237 -16.048  1.00 93.65           H  
ATOM   3958 HD13 LEU A 248       5.846   2.233 -14.973  1.00 93.65           H  
ATOM   3959  CD2 LEU A 248       7.631   0.241 -14.370  1.00 93.65           C  
ATOM   3960 HD21 LEU A 248       7.923  -0.630 -13.785  1.00 93.65           H  
ATOM   3961 HD22 LEU A 248       8.282   0.307 -15.242  1.00 93.65           H  
ATOM   3962 HD23 LEU A 248       7.725   1.143 -13.765  1.00 93.65           H  
ATOM   3963  N   ALA A 249       3.619  -2.699 -14.453  1.00 90.92           N  
ATOM   3964  H   ALA A 249       3.787  -2.840 -13.467  1.00 90.92           H  
ATOM   3965  CA  ALA A 249       3.382  -3.875 -15.293  1.00 90.92           C  
ATOM   3966  HA  ALA A 249       4.164  -3.932 -16.050  1.00 90.92           H  
ATOM   3967  C   ALA A 249       2.032  -3.782 -16.030  1.00 90.92           C  
ATOM   3968  CB  ALA A 249       3.471  -5.128 -14.414  1.00 90.92           C  
ATOM   3969  HB1 ALA A 249       2.699  -5.108 -13.644  1.00 90.92           H  
ATOM   3970  HB2 ALA A 249       3.332  -6.014 -15.034  1.00 90.92           H  
ATOM   3971  HB3 ALA A 249       4.449  -5.182 -13.937  1.00 90.92           H  
ATOM   3972  O   ALA A 249       1.990  -3.886 -17.256  1.00 90.92           O  
ATOM   3973  N   ILE A 250       0.953  -3.449 -15.303  1.00 90.59           N  
ATOM   3974  H   ILE A 250       1.068  -3.373 -14.303  1.00 90.59           H  
ATOM   3975  CA  ILE A 250      -0.386  -3.222 -15.880  1.00 90.59           C  
ATOM   3976  HA  ILE A 250      -0.726  -4.141 -16.357  1.00 90.59           H  
ATOM   3977  C   ILE A 250      -0.339  -2.141 -16.964  1.00 90.59           C  
ATOM   3978  CB  ILE A 250      -1.393  -2.829 -14.768  1.00 90.59           C  
ATOM   3979  HB  ILE A 250      -0.963  -2.013 -14.188  1.00 90.59           H  
ATOM   3980  O   ILE A 250      -0.964  -2.269 -18.013  1.00 90.59           O  
ATOM   3981  CG1 ILE A 250      -1.638  -4.024 -13.821  1.00 90.59           C  
ATOM   3982 HG12 ILE A 250      -2.206  -4.792 -14.344  1.00 90.59           H  
ATOM   3983 HG13 ILE A 250      -0.683  -4.465 -13.533  1.00 90.59           H  
ATOM   3984  CG2 ILE A 250      -2.736  -2.335 -15.351  1.00 90.59           C  
ATOM   3985 HG21 ILE A 250      -3.442  -2.103 -14.554  1.00 90.59           H  
ATOM   3986 HG22 ILE A 250      -3.164  -3.106 -15.992  1.00 90.59           H  
ATOM   3987 HG23 ILE A 250      -2.596  -1.426 -15.936  1.00 90.59           H  
ATOM   3988  CD1 ILE A 250      -2.373  -3.649 -12.526  1.00 90.59           C  
ATOM   3989 HD11 ILE A 250      -1.855  -2.831 -12.027  1.00 90.59           H  
ATOM   3990 HD12 ILE A 250      -3.404  -3.363 -12.733  1.00 90.59           H  
ATOM   3991 HD13 ILE A 250      -2.386  -4.514 -11.863  1.00 90.59           H  
ATOM   3992  N   ARG A 251       0.399  -1.057 -16.718  1.00 89.83           N  
ATOM   3993  H   ARG A 251       0.905  -1.025 -15.844  1.00 89.83           H  
ATOM   3994  CA  ARG A 251       0.460   0.091 -17.627  1.00 89.83           C  
ATOM   3995  HA  ARG A 251      -0.542   0.299 -18.005  1.00 89.83           H  
ATOM   3996  C   ARG A 251       1.296  -0.156 -18.873  1.00 89.83           C  
ATOM   3997  CB  ARG A 251       1.006   1.292 -16.867  1.00 89.83           C  
ATOM   3998  HB2 ARG A 251       1.963   1.028 -16.416  1.00 89.83           H  
ATOM   3999  HB3 ARG A 251       1.174   2.093 -17.587  1.00 89.83           H  
ATOM   4000  O   ARG A 251       1.018   0.462 -19.894  1.00 89.83           O  
ATOM   4001  CG  ARG A 251       0.048   1.773 -15.771  1.00 89.83           C  
ATOM   4002  HG2 ARG A 251       0.586   2.409 -15.068  1.00 89.83           H  
ATOM   4003  HG3 ARG A 251      -0.358   0.929 -15.215  1.00 89.83           H  
ATOM   4004  CD  ARG A 251      -1.135   2.534 -16.353  1.00 89.83           C  
ATOM   4005  HD2 ARG A 251      -0.772   3.360 -16.964  1.00 89.83           H  
ATOM   4006  HD3 ARG A 251      -1.712   1.853 -16.978  1.00 89.83           H  
ATOM   4007  NE  ARG A 251      -1.965   3.055 -15.259  1.00 89.83           N  
ATOM   4008  HE  ARG A 251      -1.523   3.132 -14.354  1.00 89.83           H  
ATOM   4009  NH1 ARG A 251      -3.937   3.221 -16.424  1.00 89.83           N  
ATOM   4010 HH11 ARG A 251      -3.477   2.844 -17.240  1.00 89.83           H  
ATOM   4011 HH12 ARG A 251      -4.930   3.401 -16.442  1.00 89.83           H  
ATOM   4012  NH2 ARG A 251      -3.848   3.759 -14.245  1.00 89.83           N  
ATOM   4013 HH21 ARG A 251      -3.324   3.794 -13.383  1.00 89.83           H  
ATOM   4014 HH22 ARG A 251      -4.845   3.922 -14.244  1.00 89.83           H  
ATOM   4015  CZ  ARG A 251      -3.247   3.342 -15.320  1.00 89.83           C  
ATOM   4016  N   LEU A 252       2.300  -1.019 -18.778  1.00 88.02           N  
ATOM   4017  H   LEU A 252       2.488  -1.432 -17.876  1.00 88.02           H  
ATOM   4018  CA  LEU A 252       3.079  -1.488 -19.920  1.00 88.02           C  
ATOM   4019  HA  LEU A 252       3.194  -0.679 -20.641  1.00 88.02           H  
ATOM   4020  C   LEU A 252       2.369  -2.614 -20.684  1.00 88.02           C  
ATOM   4021  CB  LEU A 252       4.467  -1.926 -19.421  1.00 88.02           C  
ATOM   4022  HB2 LEU A 252       4.325  -2.616 -18.589  1.00 88.02           H  
ATOM   4023  HB3 LEU A 252       4.977  -2.464 -20.220  1.00 88.02           H  
ATOM   4024  O   LEU A 252       2.807  -2.957 -21.776  1.00 88.02           O  
ATOM   4025  CG  LEU A 252       5.375  -0.775 -18.956  1.00 88.02           C  
ATOM   4026  HG  LEU A 252       4.868  -0.185 -18.192  1.00 88.02           H  
ATOM   4027  CD1 LEU A 252       6.656  -1.353 -18.355  1.00 88.02           C  
ATOM   4028 HD11 LEU A 252       7.300  -0.551 -17.994  1.00 88.02           H  
ATOM   4029 HD12 LEU A 252       6.397  -2.005 -17.522  1.00 88.02           H  
ATOM   4030 HD13 LEU A 252       7.190  -1.933 -19.107  1.00 88.02           H  
ATOM   4031  CD2 LEU A 252       5.780   0.152 -20.102  1.00 88.02           C  
ATOM   4032 HD21 LEU A 252       6.448   0.931 -19.734  1.00 88.02           H  
ATOM   4033 HD22 LEU A 252       4.901   0.615 -20.550  1.00 88.02           H  
ATOM   4034 HD23 LEU A 252       6.299  -0.427 -20.865  1.00 88.02           H  
ATOM   4035  N   GLY A 253       1.290  -3.179 -20.131  1.00 86.92           N  
ATOM   4036  H   GLY A 253       0.994  -2.876 -19.215  1.00 86.92           H  
ATOM   4037  CA  GLY A 253       0.577  -4.302 -20.738  1.00 86.92           C  
ATOM   4038  HA2 GLY A 253      -0.349  -4.472 -20.188  1.00 86.92           H  
ATOM   4039  HA3 GLY A 253       0.334  -4.066 -21.773  1.00 86.92           H  
ATOM   4040  C   GLY A 253       1.384  -5.601 -20.721  1.00 86.92           C  
ATOM   4041  O   GLY A 253       1.179  -6.452 -21.578  1.00 86.92           O  
ATOM   4042  N   ILE A 254       2.312  -5.749 -19.769  1.00 86.25           N  
ATOM   4043  H   ILE A 254       2.361  -5.053 -19.040  1.00 86.25           H  
ATOM   4044  CA  ILE A 254       3.158  -6.940 -19.638  1.00 86.25           C  
ATOM   4045  HA  ILE A 254       2.900  -7.636 -20.436  1.00 86.25           H  
ATOM   4046  C   ILE A 254       2.869  -7.667 -18.329  1.00 86.25           C  
ATOM   4047  CB  ILE A 254       4.662  -6.619 -19.809  1.00 86.25           C  
ATOM   4048  HB  ILE A 254       5.195  -7.569 -19.797  1.00 86.25           H  
ATOM   4049  O   ILE A 254       2.454  -7.072 -17.334  1.00 86.25           O  
ATOM   4050  CG1 ILE A 254       5.220  -5.762 -18.652  1.00 86.25           C  
ATOM   4051 HG12 ILE A 254       5.049  -6.277 -17.707  1.00 86.25           H  
ATOM   4052 HG13 ILE A 254       4.692  -4.809 -18.617  1.00 86.25           H  
ATOM   4053  CG2 ILE A 254       4.912  -5.977 -21.186  1.00 86.25           C  
ATOM   4054 HG21 ILE A 254       5.980  -5.933 -21.401  1.00 86.25           H  
ATOM   4055 HG22 ILE A 254       4.430  -6.569 -21.964  1.00 86.25           H  
ATOM   4056 HG23 ILE A 254       4.501  -4.968 -21.216  1.00 86.25           H  
ATOM   4057  CD1 ILE A 254       6.726  -5.499 -18.760  1.00 86.25           C  
ATOM   4058 HD11 ILE A 254       7.070  -5.005 -17.852  1.00 86.25           H  
ATOM   4059 HD12 ILE A 254       7.262  -6.441 -18.872  1.00 86.25           H  
ATOM   4060 HD13 ILE A 254       6.940  -4.850 -19.609  1.00 86.25           H  
ATOM   4061  N   GLU A 255       3.136  -8.968 -18.314  1.00 83.04           N  
ATOM   4062  H   GLU A 255       3.443  -9.418 -19.165  1.00 83.04           H  
ATOM   4063  CA  GLU A 255       3.093  -9.749 -17.082  1.00 83.04           C  
ATOM   4064  HA  GLU A 255       2.093  -9.661 -16.655  1.00 83.04           H  
ATOM   4065  C   GLU A 255       4.150  -9.241 -16.087  1.00 83.04           C  
ATOM   4066  CB  GLU A 255       3.361 -11.221 -17.378  1.00 83.04           C  
ATOM   4067  HB2 GLU A 255       4.276 -11.286 -17.968  1.00 83.04           H  
ATOM   4068  HB3 GLU A 255       3.517 -11.746 -16.435  1.00 83.04           H  
ATOM   4069  O   GLU A 255       5.292  -8.995 -16.496  1.00 83.04           O  
ATOM   4070  CG  GLU A 255       2.211 -11.909 -18.123  1.00 83.04           C  
ATOM   4071  HG2 GLU A 255       1.818 -11.237 -18.886  1.00 83.04           H  
ATOM   4072  HG3 GLU A 255       1.410 -12.142 -17.422  1.00 83.04           H  
ATOM   4073  CD  GLU A 255       2.722 -13.185 -18.794  1.00 83.04           C  
ATOM   4074  OE1 GLU A 255       2.406 -13.367 -19.990  1.00 83.04           O  
ATOM   4075  OE2 GLU A 255       3.613 -13.849 -18.225  1.00 83.04           O  
ATOM   4076  N   PRO A 256       3.830  -9.142 -14.780  1.00 85.06           N  
ATOM   4077  CA  PRO A 256       4.779  -8.677 -13.771  1.00 85.06           C  
ATOM   4078  HA  PRO A 256       4.972  -7.618 -13.940  1.00 85.06           H  
ATOM   4079  C   PRO A 256       6.117  -9.421 -13.808  1.00 85.06           C  
ATOM   4080  CB  PRO A 256       4.062  -8.848 -12.428  1.00 85.06           C  
ATOM   4081  HB2 PRO A 256       4.232  -9.849 -12.032  1.00 85.06           H  
ATOM   4082  HB3 PRO A 256       4.375  -8.093 -11.708  1.00 85.06           H  
ATOM   4083  O   PRO A 256       7.158  -8.785 -13.732  1.00 85.06           O  
ATOM   4084  CG  PRO A 256       2.589  -8.693 -12.800  1.00 85.06           C  
ATOM   4085  HG2 PRO A 256       2.339  -7.634 -12.871  1.00 85.06           H  
ATOM   4086  HG3 PRO A 256       1.936  -9.195 -12.087  1.00 85.06           H  
ATOM   4087  CD  PRO A 256       2.512  -9.331 -14.184  1.00 85.06           C  
ATOM   4088  HD2 PRO A 256       1.733  -8.837 -14.765  1.00 85.06           H  
ATOM   4089  HD3 PRO A 256       2.302 -10.397 -14.094  1.00 85.06           H  
ATOM   4090  N   ILE A 257       6.111 -10.737 -14.043  1.00 85.10           N  
ATOM   4091  H   ILE A 257       5.222 -11.203 -14.152  1.00 85.10           H  
ATOM   4092  CA  ILE A 257       7.330 -11.560 -14.103  1.00 85.10           C  
ATOM   4093  HA  ILE A 257       7.860 -11.417 -13.161  1.00 85.10           H  
ATOM   4094  C   ILE A 257       8.312 -11.153 -15.217  1.00 85.10           C  
ATOM   4095  CB  ILE A 257       6.935 -13.050 -14.204  1.00 85.10           C  
ATOM   4096  HB  ILE A 257       6.156 -13.227 -13.462  1.00 85.10           H  
ATOM   4097  O   ILE A 257       9.500 -11.437 -15.108  1.00 85.10           O  
ATOM   4098  CG1 ILE A 257       8.128 -13.959 -13.841  1.00 85.10           C  
ATOM   4099 HG12 ILE A 257       8.860 -13.955 -14.649  1.00 85.10           H  
ATOM   4100 HG13 ILE A 257       8.612 -13.570 -12.945  1.00 85.10           H  
ATOM   4101  CG2 ILE A 257       6.357 -13.399 -15.590  1.00 85.10           C  
ATOM   4102 HG21 ILE A 257       7.143 -13.396 -16.344  1.00 85.10           H  
ATOM   4103 HG22 ILE A 257       5.578 -12.693 -15.878  1.00 85.10           H  
ATOM   4104 HG23 ILE A 257       5.908 -14.392 -15.569  1.00 85.10           H  
ATOM   4105  CD1 ILE A 257       7.723 -15.409 -13.555  1.00 85.10           C  
ATOM   4106 HD11 ILE A 257       7.315 -15.874 -14.452  1.00 85.10           H  
ATOM   4107 HD12 ILE A 257       8.601 -15.972 -13.240  1.00 85.10           H  
ATOM   4108 HD13 ILE A 257       6.980 -15.438 -12.758  1.00 85.10           H  
ATOM   4109  N   LYS A 258       7.844 -10.461 -16.266  1.00 84.41           N  
ATOM   4110  H   LYS A 258       6.865 -10.213 -16.265  1.00 84.41           H  
ATOM   4111  CA  LYS A 258       8.671  -9.991 -17.395  1.00 84.41           C  
ATOM   4112  HA  LYS A 258       9.522 -10.661 -17.518  1.00 84.41           H  
ATOM   4113  C   LYS A 258       9.265  -8.600 -17.154  1.00 84.41           C  
ATOM   4114  CB  LYS A 258       7.844 -10.012 -18.696  1.00 84.41           C  
ATOM   4115  HB2 LYS A 258       8.470  -9.654 -19.513  1.00 84.41           H  
ATOM   4116  HB3 LYS A 258       6.996  -9.336 -18.593  1.00 84.41           H  
ATOM   4117  O   LYS A 258      10.220  -8.212 -17.821  1.00 84.41           O  
ATOM   4118  CG  LYS A 258       7.336 -11.418 -19.058  1.00 84.41           C  
ATOM   4119  HG2 LYS A 258       6.747 -11.809 -18.228  1.00 84.41           H  
ATOM   4120  HG3 LYS A 258       8.189 -12.077 -19.217  1.00 84.41           H  
ATOM   4121  CD  LYS A 258       6.446 -11.427 -20.312  1.00 84.41           C  
ATOM   4122  HD2 LYS A 258       7.025 -11.129 -21.186  1.00 84.41           H  
ATOM   4123  HD3 LYS A 258       5.619 -10.733 -20.165  1.00 84.41           H  
ATOM   4124  CE  LYS A 258       5.900 -12.853 -20.500  1.00 84.41           C  
ATOM   4125  HE2 LYS A 258       5.593 -13.226 -19.523  1.00 84.41           H  
ATOM   4126  HE3 LYS A 258       6.701 -13.502 -20.856  1.00 84.41           H  
ATOM   4127  NZ  LYS A 258       4.719 -12.937 -21.400  1.00 84.41           N  
ATOM   4128  HZ1 LYS A 258       4.346 -13.875 -21.375  1.00 84.41           H  
ATOM   4129  HZ2 LYS A 258       4.891 -12.648 -22.352  1.00 84.41           H  
ATOM   4130  HZ3 LYS A 258       3.926 -12.455 -21.003  1.00 84.41           H  
ATOM   4131  N   LEU A 259       8.723  -7.838 -16.200  1.00 88.31           N  
ATOM   4132  H   LEU A 259       7.978  -8.239 -15.647  1.00 88.31           H  
ATOM   4133  CA  LEU A 259       9.177  -6.483 -15.877  1.00 88.31           C  
ATOM   4134  HA  LEU A 259       9.092  -5.900 -16.793  1.00 88.31           H  
ATOM   4135  C   LEU A 259      10.662  -6.400 -15.448  1.00 88.31           C  
ATOM   4136  CB  LEU A 259       8.211  -5.888 -14.829  1.00 88.31           C  
ATOM   4137  HB2 LEU A 259       8.290  -6.471 -13.911  1.00 88.31           H  
ATOM   4138  HB3 LEU A 259       7.193  -5.997 -15.201  1.00 88.31           H  
ATOM   4139  O   LEU A 259      11.315  -5.431 -15.842  1.00 88.31           O  
ATOM   4140  CG  LEU A 259       8.434  -4.409 -14.463  1.00 88.31           C  
ATOM   4141  HG  LEU A 259       9.409  -4.300 -13.987  1.00 88.31           H  
ATOM   4142  CD1 LEU A 259       8.355  -3.484 -15.672  1.00 88.31           C  
ATOM   4143 HD11 LEU A 259       9.165  -3.732 -16.358  1.00 88.31           H  
ATOM   4144 HD12 LEU A 259       8.483  -2.449 -15.357  1.00 88.31           H  
ATOM   4145 HD13 LEU A 259       7.391  -3.598 -16.167  1.00 88.31           H  
ATOM   4146  CD2 LEU A 259       7.358  -3.926 -13.490  1.00 88.31           C  
ATOM   4147 HD21 LEU A 259       7.660  -2.981 -13.038  1.00 88.31           H  
ATOM   4148 HD22 LEU A 259       7.199  -4.662 -12.703  1.00 88.31           H  
ATOM   4149 HD23 LEU A 259       6.410  -3.791 -14.010  1.00 88.31           H  
ATOM   4150  N   PRO A 260      11.244  -7.371 -14.706  1.00 89.13           N  
ATOM   4151  CA  PRO A 260      12.652  -7.324 -14.307  1.00 89.13           C  
ATOM   4152  HA  PRO A 260      12.818  -6.410 -13.737  1.00 89.13           H  
ATOM   4153  C   PRO A 260      13.623  -7.347 -15.488  1.00 89.13           C  
ATOM   4154  CB  PRO A 260      12.882  -8.531 -13.391  1.00 89.13           C  
ATOM   4155  HB2 PRO A 260      13.244  -9.383 -13.967  1.00 89.13           H  
ATOM   4156  HB3 PRO A 260      13.573  -8.295 -12.582  1.00 89.13           H  
ATOM   4157  O   PRO A 260      14.687  -6.743 -15.396  1.00 89.13           O  
ATOM   4158  CG  PRO A 260      11.484  -8.834 -12.871  1.00 89.13           C  
ATOM   4159  HG2 PRO A 260      11.379  -9.868 -12.542  1.00 89.13           H  
ATOM   4160  HG3 PRO A 260      11.232  -8.131 -12.077  1.00 89.13           H  
ATOM   4161  CD  PRO A 260      10.626  -8.530 -14.086  1.00 89.13           C  
ATOM   4162  HD2 PRO A 260       9.595  -8.345 -13.786  1.00 89.13           H  
ATOM   4163  HD3 PRO A 260      10.681  -9.366 -14.783  1.00 89.13           H  
ATOM   4164  N   SER A 261      13.249  -7.958 -16.619  1.00 87.47           N  
ATOM   4165  H   SER A 261      12.383  -8.476 -16.650  1.00 87.47           H  
ATOM   4166  CA  SER A 261      14.081  -7.980 -17.830  1.00 87.47           C  
ATOM   4167  HA  SER A 261      15.052  -8.403 -17.575  1.00 87.47           H  
ATOM   4168  C   SER A 261      14.329  -6.581 -18.408  1.00 87.47           C  
ATOM   4169  CB  SER A 261      13.445  -8.875 -18.903  1.00 87.47           C  
ATOM   4170  HB2 SER A 261      14.136  -8.963 -19.742  1.00 87.47           H  
ATOM   4171  HB3 SER A 261      12.516  -8.428 -19.256  1.00 87.47           H  
ATOM   4172  O   SER A 261      15.278  -6.388 -19.159  1.00 87.47           O  
ATOM   4173  OG  SER A 261      13.177 -10.162 -18.375  1.00 87.47           O  
ATOM   4174  HG  SER A 261      13.219 -10.816 -19.077  1.00 87.47           H  
ATOM   4175  N   LEU A 262      13.509  -5.586 -18.042  1.00 91.79           N  
ATOM   4176  H   LEU A 262      12.759  -5.805 -17.402  1.00 91.79           H  
ATOM   4177  CA  LEU A 262      13.688  -4.184 -18.434  1.00 91.79           C  
ATOM   4178  HA  LEU A 262      14.128  -4.153 -19.430  1.00 91.79           H  
ATOM   4179  C   LEU A 262      14.660  -3.417 -17.516  1.00 91.79           C  
ATOM   4180  CB  LEU A 262      12.314  -3.488 -18.482  1.00 91.79           C  
ATOM   4181  HB2 LEU A 262      11.895  -3.483 -17.476  1.00 91.79           H  
ATOM   4182  HB3 LEU A 262      12.473  -2.450 -18.776  1.00 91.79           H  
ATOM   4183  O   LEU A 262      14.949  -2.247 -17.770  1.00 91.79           O  
ATOM   4184  CG  LEU A 262      11.281  -4.106 -19.442  1.00 91.79           C  
ATOM   4185  HG  LEU A 262      11.055  -5.127 -19.136  1.00 91.79           H  
ATOM   4186  CD1 LEU A 262       9.983  -3.300 -19.405  1.00 91.79           C  
ATOM   4187 HD11 LEU A 262       9.223  -3.807 -20.000  1.00 91.79           H  
ATOM   4188 HD12 LEU A 262      10.145  -2.299 -19.807  1.00 91.79           H  
ATOM   4189 HD13 LEU A 262       9.623  -3.216 -18.380  1.00 91.79           H  
ATOM   4190  CD2 LEU A 262      11.778  -4.107 -20.887  1.00 91.79           C  
ATOM   4191 HD21 LEU A 262      10.966  -4.342 -21.574  1.00 91.79           H  
ATOM   4192 HD22 LEU A 262      12.205  -3.139 -21.149  1.00 91.79           H  
ATOM   4193 HD23 LEU A 262      12.533  -4.886 -20.995  1.00 91.79           H  
ATOM   4194  N   ILE A 263      15.150  -4.023 -16.431  1.00 92.10           N  
ATOM   4195  H   ILE A 263      14.937  -4.998 -16.280  1.00 92.10           H  
ATOM   4196  CA  ILE A 263      16.055  -3.366 -15.485  1.00 92.10           C  
ATOM   4197  HA  ILE A 263      15.742  -2.328 -15.378  1.00 92.10           H  
ATOM   4198  C   ILE A 263      17.481  -3.374 -16.045  1.00 92.10           C  
ATOM   4199  CB  ILE A 263      15.963  -4.012 -14.085  1.00 92.10           C  
ATOM   4200  HB  ILE A 263      16.168  -5.080 -14.167  1.00 92.10           H  
ATOM   4201  O   ILE A 263      18.165  -4.391 -16.039  1.00 92.10           O  
ATOM   4202  CG1 ILE A 263      14.543  -3.813 -13.500  1.00 92.10           C  
ATOM   4203 HG12 ILE A 263      14.349  -2.749 -13.364  1.00 92.10           H  
ATOM   4204 HG13 ILE A 263      13.807  -4.193 -14.209  1.00 92.10           H  
ATOM   4205  CG2 ILE A 263      17.034  -3.394 -13.172  1.00 92.10           C  
ATOM   4206 HG21 ILE A 263      16.908  -3.754 -12.150  1.00 92.10           H  
ATOM   4207 HG22 ILE A 263      18.030  -3.702 -13.493  1.00 92.10           H  
ATOM   4208 HG23 ILE A 263      16.961  -2.307 -13.206  1.00 92.10           H  
ATOM   4209  CD1 ILE A 263      14.299  -4.541 -12.171  1.00 92.10           C  
ATOM   4210 HD11 ILE A 263      14.885  -4.094 -11.368  1.00 92.10           H  
ATOM   4211 HD12 ILE A 263      14.564  -5.594 -12.269  1.00 92.10           H  
ATOM   4212 HD13 ILE A 263      13.244  -4.466 -11.909  1.00 92.10           H  
ATOM   4213  N   LEU A 264      17.950  -2.203 -16.485  1.00 91.24           N  
ATOM   4214  H   LEU A 264      17.270  -1.465 -16.598  1.00 91.24           H  
ATOM   4215  CA  LEU A 264      19.262  -2.060 -17.139  1.00 91.24           C  
ATOM   4216  HA  LEU A 264      19.588  -3.044 -17.476  1.00 91.24           H  
ATOM   4217  C   LEU A 264      20.382  -1.547 -16.217  1.00 91.24           C  
ATOM   4218  CB  LEU A 264      19.134  -1.174 -18.394  1.00 91.24           C  
ATOM   4219  HB2 LEU A 264      20.071  -1.239 -18.947  1.00 91.24           H  
ATOM   4220  HB3 LEU A 264      19.016  -0.136 -18.083  1.00 91.24           H  
ATOM   4221  O   LEU A 264      21.499  -1.326 -16.677  1.00 91.24           O  
ATOM   4222  CG  LEU A 264      17.986  -1.530 -19.355  1.00 91.24           C  
ATOM   4223  HG  LEU A 264      17.034  -1.379 -18.847  1.00 91.24           H  
ATOM   4224  CD1 LEU A 264      18.015  -0.583 -20.552  1.00 91.24           C  
ATOM   4225 HD11 LEU A 264      17.183  -0.822 -21.215  1.00 91.24           H  
ATOM   4226 HD12 LEU A 264      18.949  -0.699 -21.101  1.00 91.24           H  
ATOM   4227 HD13 LEU A 264      17.909   0.448 -20.215  1.00 91.24           H  
ATOM   4228  CD2 LEU A 264      18.068  -2.970 -19.858  1.00 91.24           C  
ATOM   4229 HD21 LEU A 264      17.916  -3.671 -19.038  1.00 91.24           H  
ATOM   4230 HD22 LEU A 264      19.039  -3.157 -20.318  1.00 91.24           H  
ATOM   4231 HD23 LEU A 264      17.288  -3.143 -20.599  1.00 91.24           H  
ATOM   4232  N   THR A 265      20.105  -1.290 -14.933  1.00 90.97           N  
ATOM   4233  H   THR A 265      19.200  -1.553 -14.571  1.00 90.97           H  
ATOM   4234  CA  THR A 265      21.101  -0.727 -14.002  1.00 90.97           C  
ATOM   4235  HA  THR A 265      22.080  -0.786 -14.476  1.00 90.97           H  
ATOM   4236  C   THR A 265      21.205  -1.524 -12.709  1.00 90.97           C  
ATOM   4237  CB  THR A 265      20.875   0.762 -13.683  1.00 90.97           C  
ATOM   4238  HB  THR A 265      21.741   1.125 -13.128  1.00 90.97           H  
ATOM   4239  O   THR A 265      20.213  -1.984 -12.142  1.00 90.97           O  
ATOM   4240  CG2 THR A 265      20.710   1.636 -14.922  1.00 90.97           C  
ATOM   4241 HG21 THR A 265      21.565   1.496 -15.584  1.00 90.97           H  
ATOM   4242 HG22 THR A 265      19.799   1.357 -15.451  1.00 90.97           H  
ATOM   4243 HG23 THR A 265      20.661   2.686 -14.633  1.00 90.97           H  
ATOM   4244  OG1 THR A 265      19.735   0.957 -12.884  1.00 90.97           O  
ATOM   4245  HG1 THR A 265      19.568   1.902 -12.862  1.00 90.97           H  
ATOM   4246  N   VAL A 266      22.431  -1.622 -12.187  1.00 89.77           N  
ATOM   4247  H   VAL A 266      23.205  -1.275 -12.735  1.00 89.77           H  
ATOM   4248  CA  VAL A 266      22.733  -2.344 -10.939  1.00 89.77           C  
ATOM   4249  HA  VAL A 266      22.386  -3.373 -11.041  1.00 89.77           H  
ATOM   4250  C   VAL A 266      22.005  -1.737  -9.735  1.00 89.77           C  
ATOM   4251  CB  VAL A 266      24.257  -2.366 -10.696  1.00 89.77           C  
ATOM   4252  HB  VAL A 266      24.625  -1.340 -10.680  1.00 89.77           H  
ATOM   4253  O   VAL A 266      21.591  -2.464  -8.836  1.00 89.77           O  
ATOM   4254  CG1 VAL A 266      24.637  -3.024  -9.362  1.00 89.77           C  
ATOM   4255 HG11 VAL A 266      24.205  -4.024  -9.313  1.00 89.77           H  
ATOM   4256 HG12 VAL A 266      24.268  -2.424  -8.531  1.00 89.77           H  
ATOM   4257 HG13 VAL A 266      25.722  -3.098  -9.286  1.00 89.77           H  
ATOM   4258  CG2 VAL A 266      24.984  -3.121 -11.816  1.00 89.77           C  
ATOM   4259 HG21 VAL A 266      26.056  -3.148 -11.620  1.00 89.77           H  
ATOM   4260 HG22 VAL A 266      24.831  -2.631 -12.777  1.00 89.77           H  
ATOM   4261 HG23 VAL A 266      24.611  -4.143 -11.881  1.00 89.77           H  
ATOM   4262  N   ALA A 267      21.839  -0.411  -9.692  1.00 90.36           N  
ATOM   4263  H   ALA A 267      22.159   0.144 -10.472  1.00 90.36           H  
ATOM   4264  CA  ALA A 267      21.144   0.263  -8.593  1.00 90.36           C  
ATOM   4265  HA  ALA A 267      21.606  -0.028  -7.649  1.00 90.36           H  
ATOM   4266  C   ALA A 267      19.663  -0.142  -8.516  1.00 90.36           C  
ATOM   4267  CB  ALA A 267      21.308   1.778  -8.767  1.00 90.36           C  
ATOM   4268  HB1 ALA A 267      20.818   2.297  -7.942  1.00 90.36           H  
ATOM   4269  HB2 ALA A 267      22.364   2.047  -8.773  1.00 90.36           H  
ATOM   4270  HB3 ALA A 267      20.851   2.106  -9.700  1.00 90.36           H  
ATOM   4271  O   ALA A 267      19.157  -0.431  -7.432  1.00 90.36           O  
ATOM   4272  N   VAL A 268      18.989  -0.214  -9.668  1.00 93.91           N  
ATOM   4273  H   VAL A 268      19.473  -0.015 -10.532  1.00 93.91           H  
ATOM   4274  CA  VAL A 268      17.587  -0.638  -9.760  1.00 93.91           C  
ATOM   4275  HA  VAL A 268      17.009  -0.129  -8.988  1.00 93.91           H  
ATOM   4276  C   VAL A 268      17.457  -2.136  -9.487  1.00 93.91           C  
ATOM   4277  CB  VAL A 268      17.001  -0.247 -11.128  1.00 93.91           C  
ATOM   4278  HB  VAL A 268      17.628  -0.665 -11.915  1.00 93.91           H  
ATOM   4279  O   VAL A 268      16.569  -2.522  -8.732  1.00 93.91           O  
ATOM   4280  CG1 VAL A 268      15.563  -0.742 -11.304  1.00 93.91           C  
ATOM   4281 HG11 VAL A 268      15.528  -1.831 -11.292  1.00 93.91           H  
ATOM   4282 HG12 VAL A 268      15.160  -0.400 -12.258  1.00 93.91           H  
ATOM   4283 HG13 VAL A 268      14.939  -0.372 -10.491  1.00 93.91           H  
ATOM   4284  CG2 VAL A 268      16.966   1.278 -11.296  1.00 93.91           C  
ATOM   4285 HG21 VAL A 268      16.258   1.714 -10.592  1.00 93.91           H  
ATOM   4286 HG22 VAL A 268      17.949   1.717 -11.121  1.00 93.91           H  
ATOM   4287 HG23 VAL A 268      16.653   1.520 -12.311  1.00 93.91           H  
ATOM   4288  N   ALA A 269      18.372  -2.964 -10.004  1.00 91.03           N  
ATOM   4289  H   ALA A 269      19.047  -2.600 -10.661  1.00 91.03           H  
ATOM   4290  CA  ALA A 269      18.381  -4.407  -9.747  1.00 91.03           C  
ATOM   4291  HA  ALA A 269      17.437  -4.834 -10.085  1.00 91.03           H  
ATOM   4292  C   ALA A 269      18.510  -4.721  -8.247  1.00 91.03           C  
ATOM   4293  CB  ALA A 269      19.511  -5.046 -10.561  1.00 91.03           C  
ATOM   4294  HB1 ALA A 269      20.478  -4.655 -10.244  1.00 91.03           H  
ATOM   4295  HB2 ALA A 269      19.498  -6.125 -10.408  1.00 91.03           H  
ATOM   4296  HB3 ALA A 269      19.367  -4.844 -11.623  1.00 91.03           H  
ATOM   4297  O   ALA A 269      17.703  -5.461  -7.701  1.00 91.03           O  
ATOM   4298  N   LYS A 270      19.431  -4.052  -7.539  1.00 91.58           N  
ATOM   4299  H   LYS A 270      20.070  -3.455  -8.045  1.00 91.58           H  
ATOM   4300  CA  LYS A 270      19.584  -4.200  -6.080  1.00 91.58           C  
ATOM   4301  HA  LYS A 270      19.772  -5.250  -5.853  1.00 91.58           H  
ATOM   4302  C   LYS A 270      18.335  -3.816  -5.293  1.00 91.58           C  
ATOM   4303  CB  LYS A 270      20.744  -3.328  -5.589  1.00 91.58           C  
ATOM   4304  HB2 LYS A 270      20.671  -3.220  -4.507  1.00 91.58           H  
ATOM   4305  HB3 LYS A 270      20.667  -2.338  -6.038  1.00 91.58           H  
ATOM   4306  O   LYS A 270      18.101  -4.360  -4.219  1.00 91.58           O  
ATOM   4307  CG  LYS A 270      22.102  -3.949  -5.912  1.00 91.58           C  
ATOM   4308  HG2 LYS A 270      22.190  -4.902  -5.390  1.00 91.58           H  
ATOM   4309  HG3 LYS A 270      22.192  -4.129  -6.983  1.00 91.58           H  
ATOM   4310  CD  LYS A 270      23.219  -3.009  -5.451  1.00 91.58           C  
ATOM   4311  HD2 LYS A 270      23.139  -2.068  -5.996  1.00 91.58           H  
ATOM   4312  HD3 LYS A 270      23.121  -2.826  -4.381  1.00 91.58           H  
ATOM   4313  CE  LYS A 270      24.562  -3.676  -5.748  1.00 91.58           C  
ATOM   4314  HE2 LYS A 270      24.609  -3.889  -6.815  1.00 91.58           H  
ATOM   4315  HE3 LYS A 270      24.596  -4.633  -5.227  1.00 91.58           H  
ATOM   4316  NZ  LYS A 270      25.703  -2.821  -5.340  1.00 91.58           N  
ATOM   4317  HZ1 LYS A 270      26.569  -3.287  -5.569  1.00 91.58           H  
ATOM   4318  HZ2 LYS A 270      25.672  -1.943  -5.838  1.00 91.58           H  
ATOM   4319  HZ3 LYS A 270      25.676  -2.651  -4.345  1.00 91.58           H  
ATOM   4320  N   ASP A 271      17.581  -2.825  -5.759  1.00 94.21           N  
ATOM   4321  H   ASP A 271      17.831  -2.409  -6.645  1.00 94.21           H  
ATOM   4322  CA  ASP A 271      16.311  -2.451  -5.137  1.00 94.21           C  
ATOM   4323  HA  ASP A 271      16.417  -2.464  -4.052  1.00 94.21           H  
ATOM   4324  C   ASP A 271      15.203  -3.460  -5.469  1.00 94.21           C  
ATOM   4325  CB  ASP A 271      15.919  -1.032  -5.569  1.00 94.21           C  
ATOM   4326  HB2 ASP A 271      14.857  -0.896  -5.363  1.00 94.21           H  
ATOM   4327  HB3 ASP A 271      16.077  -0.927  -6.642  1.00 94.21           H  
ATOM   4328  O   ASP A 271      14.372  -3.746  -4.611  1.00 94.21           O  
ATOM   4329  CG  ASP A 271      16.667   0.093  -4.852  1.00 94.21           C  
ATOM   4330  OD1 ASP A 271      17.317  -0.145  -3.808  1.00 94.21           O  
ATOM   4331  OD2 ASP A 271      16.503   1.258  -5.282  1.00 94.21           O  
ATOM   4332  N   PHE A 272      15.211  -4.030  -6.677  1.00 92.95           N  
ATOM   4333  H   PHE A 272      15.924  -3.761  -7.339  1.00 92.95           H  
ATOM   4334  CA  PHE A 272      14.303  -5.106  -7.068  1.00 92.95           C  
ATOM   4335  HA  PHE A 272      13.280  -4.791  -6.865  1.00 92.95           H  
ATOM   4336  C   PHE A 272      14.531  -6.377  -6.239  1.00 92.95           C  
ATOM   4337  CB  PHE A 272      14.411  -5.357  -8.576  1.00 92.95           C  
ATOM   4338  HB2 PHE A 272      15.445  -5.576  -8.843  1.00 92.95           H  
ATOM   4339  HB3 PHE A 272      14.113  -4.452  -9.104  1.00 92.95           H  
ATOM   4340  O   PHE A 272      13.573  -6.908  -5.680  1.00 92.95           O  
ATOM   4341  CG  PHE A 272      13.534  -6.502  -9.029  1.00 92.95           C  
ATOM   4342  CD1 PHE A 272      14.104  -7.759  -9.308  1.00 92.95           C  
ATOM   4343  HD1 PHE A 272      15.173  -7.901  -9.248  1.00 92.95           H  
ATOM   4344  CD2 PHE A 272      12.137  -6.341  -9.063  1.00 92.95           C  
ATOM   4345  HD2 PHE A 272      11.693  -5.387  -8.819  1.00 92.95           H  
ATOM   4346  CE1 PHE A 272      13.277  -8.853  -9.612  1.00 92.95           C  
ATOM   4347  HE1 PHE A 272      13.715  -9.822  -9.800  1.00 92.95           H  
ATOM   4348  CE2 PHE A 272      11.312  -7.444  -9.341  1.00 92.95           C  
ATOM   4349  HE2 PHE A 272      10.237  -7.346  -9.294  1.00 92.95           H  
ATOM   4350  CZ  PHE A 272      11.881  -8.699  -9.611  1.00 92.95           C  
ATOM   4351  HZ  PHE A 272      11.246  -9.554  -9.791  1.00 92.95           H  
ATOM   4352  N   ASP A 273      15.784  -6.790  -6.042  1.00 90.98           N  
ATOM   4353  H   ASP A 273      16.516  -6.383  -6.606  1.00 90.98           H  
ATOM   4354  CA  ASP A 273      16.133  -7.954  -5.215  1.00 90.98           C  
ATOM   4355  HA  ASP A 273      15.705  -8.853  -5.659  1.00 90.98           H  
ATOM   4356  C   ASP A 273      15.593  -7.836  -3.781  1.00 90.98           C  
ATOM   4357  CB  ASP A 273      17.661  -8.113  -5.155  1.00 90.98           C  
ATOM   4358  HB2 ASP A 273      17.899  -8.884  -4.423  1.00 90.98           H  
ATOM   4359  HB3 ASP A 273      18.100  -7.179  -4.803  1.00 90.98           H  
ATOM   4360  O   ASP A 273      15.187  -8.828  -3.182  1.00 90.98           O  
ATOM   4361  CG  ASP A 273      18.316  -8.513  -6.480  1.00 90.98           C  
ATOM   4362  OD1 ASP A 273      17.615  -9.088  -7.340  1.00 90.98           O  
ATOM   4363  OD2 ASP A 273      19.533  -8.233  -6.598  1.00 90.98           O  
ATOM   4364  N   LYS A 274      15.530  -6.616  -3.224  1.00 89.47           N  
ATOM   4365  H   LYS A 274      15.845  -5.835  -3.782  1.00 89.47           H  
ATOM   4366  CA  LYS A 274      14.954  -6.382  -1.886  1.00 89.47           C  
ATOM   4367  HA  LYS A 274      15.399  -7.079  -1.175  1.00 89.47           H  
ATOM   4368  C   LYS A 274      13.453  -6.628  -1.836  1.00 89.47           C  
ATOM   4369  CB  LYS A 274      15.171  -4.942  -1.423  1.00 89.47           C  
ATOM   4370  HB2 LYS A 274      14.732  -4.285  -2.174  1.00 89.47           H  
ATOM   4371  HB3 LYS A 274      14.623  -4.787  -0.494  1.00 89.47           H  
ATOM   4372  O   LYS A 274      12.950  -6.996  -0.785  1.00 89.47           O  
ATOM   4373  CG  LYS A 274      16.629  -4.558  -1.176  1.00 89.47           C  
ATOM   4374  HG2 LYS A 274      16.999  -5.045  -0.274  1.00 89.47           H  
ATOM   4375  HG3 LYS A 274      17.242  -4.870  -2.022  1.00 89.47           H  
ATOM   4376  CD  LYS A 274      16.675  -3.035  -1.017  1.00 89.47           C  
ATOM   4377  HD2 LYS A 274      16.054  -2.583  -1.790  1.00 89.47           H  
ATOM   4378  HD3 LYS A 274      16.268  -2.754  -0.046  1.00 89.47           H  
ATOM   4379  CE  LYS A 274      18.087  -2.485  -1.181  1.00 89.47           C  
ATOM   4380  HE2 LYS A 274      18.537  -2.957  -2.055  1.00 89.47           H  
ATOM   4381  HE3 LYS A 274      18.673  -2.742  -0.299  1.00 89.47           H  
ATOM   4382  NZ  LYS A 274      18.019  -1.019  -1.385  1.00 89.47           N  
ATOM   4383  HZ1 LYS A 274      17.318  -0.573  -0.810  1.00 89.47           H  
ATOM   4384  HZ2 LYS A 274      18.917  -0.561  -1.322  1.00 89.47           H  
ATOM   4385  HZ3 LYS A 274      17.693  -0.835  -2.323  1.00 89.47           H  
ATOM   4386  N   ILE A 275      12.713  -6.338  -2.905  1.00 90.46           N  
ATOM   4387  H   ILE A 275      13.181  -6.079  -3.762  1.00 90.46           H  
ATOM   4388  CA  ILE A 275      11.254  -6.530  -2.909  1.00 90.46           C  
ATOM   4389  HA  ILE A 275      10.899  -6.501  -1.879  1.00 90.46           H  
ATOM   4390  C   ILE A 275      10.851  -7.913  -3.423  1.00 90.46           C  
ATOM   4391  CB  ILE A 275      10.514  -5.400  -3.647  1.00 90.46           C  
ATOM   4392  HB  ILE A 275       9.448  -5.579  -3.508  1.00 90.46           H  
ATOM   4393  O   ILE A 275       9.710  -8.313  -3.218  1.00 90.46           O  
ATOM   4394  CG1 ILE A 275      10.793  -5.378  -5.163  1.00 90.46           C  
ATOM   4395 HG12 ILE A 275      11.789  -4.971  -5.337  1.00 90.46           H  
ATOM   4396 HG13 ILE A 275      10.759  -6.390  -5.565  1.00 90.46           H  
ATOM   4397  CG2 ILE A 275      10.852  -4.043  -3.003  1.00 90.46           C  
ATOM   4398 HG21 ILE A 275      11.870  -3.760  -3.271  1.00 90.46           H  
ATOM   4399 HG22 ILE A 275      10.790  -4.129  -1.918  1.00 90.46           H  
ATOM   4400 HG23 ILE A 275      10.161  -3.275  -3.350  1.00 90.46           H  
ATOM   4401  CD1 ILE A 275       9.770  -4.545  -5.941  1.00 90.46           C  
ATOM   4402 HD11 ILE A 275       9.827  -3.496  -5.650  1.00 90.46           H  
ATOM   4403 HD12 ILE A 275       8.765  -4.919  -5.747  1.00 90.46           H  
ATOM   4404 HD13 ILE A 275       9.972  -4.635  -7.008  1.00 90.46           H  
ATOM   4405  N   ASN A 276      11.772  -8.627  -4.072  1.00 88.07           N  
ATOM   4406  H   ASN A 276      12.672  -8.201  -4.238  1.00 88.07           H  
ATOM   4407  CA  ASN A 276      11.562  -9.943  -4.663  1.00 88.07           C  
ATOM   4408  HA  ASN A 276      10.490 -10.130  -4.728  1.00 88.07           H  
ATOM   4409  C   ASN A 276      12.142 -11.060  -3.775  1.00 88.07           C  
ATOM   4410  CB  ASN A 276      12.118  -9.918  -6.094  1.00 88.07           C  
ATOM   4411  HB2 ASN A 276      13.207  -9.888  -6.067  1.00 88.07           H  
ATOM   4412  HB3 ASN A 276      11.763  -9.029  -6.614  1.00 88.07           H  
ATOM   4413  O   ASN A 276      12.934 -11.889  -4.221  1.00 88.07           O  
ATOM   4414  CG  ASN A 276      11.644 -11.125  -6.876  1.00 88.07           C  
ATOM   4415  ND2 ASN A 276      12.540 -11.947  -7.366  1.00 88.07           N  
ATOM   4416 HD21 ASN A 276      13.506 -11.834  -7.094  1.00 88.07           H  
ATOM   4417 HD22 ASN A 276      12.182 -12.786  -7.800  1.00 88.07           H  
ATOM   4418  OD1 ASN A 276      10.459 -11.338  -7.057  1.00 88.07           O  
ATOM   4419  N   VAL A 277      11.772 -11.048  -2.493  1.00 87.90           N  
ATOM   4420  H   VAL A 277      11.077 -10.373  -2.209  1.00 87.90           H  
ATOM   4421  CA  VAL A 277      12.170 -12.067  -1.514  1.00 87.90           C  
ATOM   4422  HA  VAL A 277      13.052 -12.586  -1.888  1.00 87.90           H  
ATOM   4423  C   VAL A 277      11.050 -13.102  -1.377  1.00 87.90           C  
ATOM   4424  CB  VAL A 277      12.560 -11.426  -0.167  1.00 87.90           C  
ATOM   4425  HB  VAL A 277      11.718 -10.851   0.218  1.00 87.90           H  
ATOM   4426  O   VAL A 277       9.873 -12.755  -1.298  1.00 87.90           O  
ATOM   4427  CG1 VAL A 277      12.962 -12.472   0.879  1.00 87.90           C  
ATOM   4428 HG11 VAL A 277      13.278 -11.972   1.795  1.00 87.90           H  
ATOM   4429 HG12 VAL A 277      12.102 -13.089   1.138  1.00 87.90           H  
ATOM   4430 HG13 VAL A 277      13.771 -13.100   0.506  1.00 87.90           H  
ATOM   4431  CG2 VAL A 277      13.758 -10.481  -0.347  1.00 87.90           C  
ATOM   4432 HG21 VAL A 277      14.040 -10.053   0.616  1.00 87.90           H  
ATOM   4433 HG22 VAL A 277      14.604 -11.020  -0.771  1.00 87.90           H  
ATOM   4434 HG23 VAL A 277      13.492  -9.664  -1.017  1.00 87.90           H  
ATOM   4435  N   ASN A 278      11.417 -14.383  -1.354  1.00 84.76           N  
ATOM   4436  H   ASN A 278      12.403 -14.597  -1.414  1.00 84.76           H  
ATOM   4437  CA  ASN A 278      10.471 -15.490  -1.197  1.00 84.76           C  
ATOM   4438  HA  ASN A 278       9.591 -15.283  -1.805  1.00 84.76           H  
ATOM   4439  C   ASN A 278      10.005 -15.645   0.260  1.00 84.76           C  
ATOM   4440  CB  ASN A 278      11.124 -16.790  -1.702  1.00 84.76           C  
ATOM   4441  HB2 ASN A 278      10.476 -17.635  -1.471  1.00 84.76           H  
ATOM   4442  HB3 ASN A 278      12.072 -16.939  -1.183  1.00 84.76           H  
ATOM   4443  O   ASN A 278      10.747 -15.342   1.191  1.00 84.76           O  
ATOM   4444  CG  ASN A 278      11.351 -16.799  -3.201  1.00 84.76           C  
ATOM   4445  ND2 ASN A 278      12.383 -17.462  -3.667  1.00 84.76           N  
ATOM   4446 HD21 ASN A 278      12.487 -17.442  -4.671  1.00 84.76           H  
ATOM   4447 HD22 ASN A 278      13.007 -17.964  -3.051  1.00 84.76           H  
ATOM   4448  OD1 ASN A 278      10.604 -16.239  -3.977  1.00 84.76           O  
ATOM   4449  N   GLY A 279       8.807 -16.207   0.461  1.00 84.87           N  
ATOM   4450  H   GLY A 279       8.242 -16.445  -0.342  1.00 84.87           H  
ATOM   4451  CA  GLY A 279       8.287 -16.538   1.799  1.00 84.87           C  
ATOM   4452  HA2 GLY A 279       7.493 -17.277   1.693  1.00 84.87           H  
ATOM   4453  HA3 GLY A 279       9.084 -16.974   2.401  1.00 84.87           H  
ATOM   4454  C   GLY A 279       7.712 -15.347   2.573  1.00 84.87           C  
ATOM   4455  O   GLY A 279       7.484 -15.431   3.776  1.00 84.87           O  
ATOM   4456  N   GLU A 280       7.465 -14.236   1.884  1.00 90.60           N  
ATOM   4457  H   GLU A 280       7.755 -14.211   0.917  1.00 90.60           H  
ATOM   4458  CA  GLU A 280       6.935 -12.997   2.459  1.00 90.60           C  
ATOM   4459  HA  GLU A 280       7.315 -12.878   3.474  1.00 90.60           H  
ATOM   4460  C   GLU A 280       5.404 -12.993   2.570  1.00 90.60           C  
ATOM   4461  CB  GLU A 280       7.445 -11.828   1.604  1.00 90.60           C  
ATOM   4462  HB2 GLU A 280       7.007 -10.893   1.953  1.00 90.60           H  
ATOM   4463  HB3 GLU A 280       7.131 -11.981   0.572  1.00 90.60           H  
ATOM   4464  O   GLU A 280       4.841 -12.054   3.131  1.00 90.60           O  
ATOM   4465  CG  GLU A 280       8.981 -11.735   1.650  1.00 90.60           C  
ATOM   4466  HG2 GLU A 280       9.423 -12.691   1.369  1.00 90.60           H  
ATOM   4467  HG3 GLU A 280       9.325 -11.019   0.904  1.00 90.60           H  
ATOM   4468  CD  GLU A 280       9.491 -11.330   3.033  1.00 90.60           C  
ATOM   4469  OE1 GLU A 280      10.476 -11.931   3.509  1.00 90.60           O  
ATOM   4470  OE2 GLU A 280       8.900 -10.407   3.644  1.00 90.60           O  
ATOM   4471  N   GLN A 281       4.735 -14.032   2.051  1.00 89.47           N  
ATOM   4472  H   GLN A 281       5.271 -14.771   1.619  1.00 89.47           H  
ATOM   4473  CA  GLN A 281       3.273 -14.144   1.961  1.00 89.47           C  
ATOM   4474  HA  GLN A 281       3.060 -15.032   1.366  1.00 89.47           H  
ATOM   4475  C   GLN A 281       2.635 -12.970   1.192  1.00 89.47           C  
ATOM   4476  CB  GLN A 281       2.648 -14.379   3.352  1.00 89.47           C  
ATOM   4477  HB2 GLN A 281       1.570 -14.493   3.236  1.00 89.47           H  
ATOM   4478  HB3 GLN A 281       2.826 -13.507   3.981  1.00 89.47           H  
ATOM   4479  O   GLN A 281       1.508 -12.560   1.472  1.00 89.47           O  
ATOM   4480  CG  GLN A 281       3.182 -15.636   4.058  1.00 89.47           C  
ATOM   4481  HG2 GLN A 281       2.959 -16.508   3.443  1.00 89.47           H  
ATOM   4482  HG3 GLN A 281       4.264 -15.563   4.171  1.00 89.47           H  
ATOM   4483  CD  GLN A 281       2.586 -15.850   5.450  1.00 89.47           C  
ATOM   4484  NE2 GLN A 281       2.891 -16.964   6.080  1.00 89.47           N  
ATOM   4485 HE21 GLN A 281       2.642 -17.010   7.058  1.00 89.47           H  
ATOM   4486 HE22 GLN A 281       3.483 -17.656   5.644  1.00 89.47           H  
ATOM   4487  OE1 GLN A 281       1.883 -15.030   6.022  1.00 89.47           O  
ATOM   4488  N   ALA A 282       3.354 -12.395   0.222  1.00 88.43           N  
ATOM   4489  H   ALA A 282       4.205 -12.861  -0.060  1.00 88.43           H  
ATOM   4490  CA  ALA A 282       2.886 -11.255  -0.569  1.00 88.43           C  
ATOM   4491  HA  ALA A 282       2.506 -10.499   0.118  1.00 88.43           H  
ATOM   4492  C   ALA A 282       1.725 -11.624  -1.513  1.00 88.43           C  
ATOM   4493  CB  ALA A 282       4.082 -10.673  -1.330  1.00 88.43           C  
ATOM   4494  HB1 ALA A 282       4.867 -10.396  -0.626  1.00 88.43           H  
ATOM   4495  HB2 ALA A 282       4.472 -11.414  -2.029  1.00 88.43           H  
ATOM   4496  HB3 ALA A 282       3.768  -9.787  -1.882  1.00 88.43           H  
ATOM   4497  O   ALA A 282       0.915 -10.768  -1.879  1.00 88.43           O  
ATOM   4498  N   GLU A 283       1.641 -12.902  -1.872  1.00 87.68           N  
ATOM   4499  H   GLU A 283       2.407 -13.499  -1.594  1.00 87.68           H  
ATOM   4500  CA  GLU A 283       0.582 -13.543  -2.643  1.00 87.68           C  
ATOM   4501  HA  GLU A 283       0.362 -12.917  -3.507  1.00 87.68           H  
ATOM   4502  C   GLU A 283      -0.737 -13.690  -1.865  1.00 87.68           C  
ATOM   4503  CB  GLU A 283       1.095 -14.902  -3.171  1.00 87.68           C  
ATOM   4504  HB2 GLU A 283       0.329 -15.291  -3.842  1.00 87.68           H  
ATOM   4505  HB3 GLU A 283       1.984 -14.734  -3.779  1.00 87.68           H  
ATOM   4506  O   GLU A 283      -1.804 -13.739  -2.476  1.00 87.68           O  
ATOM   4507  CG  GLU A 283       1.397 -16.007  -2.131  1.00 87.68           C  
ATOM   4508  HG2 GLU A 283       0.552 -16.089  -1.447  1.00 87.68           H  
ATOM   4509  HG3 GLU A 283       1.453 -16.950  -2.674  1.00 87.68           H  
ATOM   4510  CD  GLU A 283       2.701 -15.859  -1.318  1.00 87.68           C  
ATOM   4511  OE1 GLU A 283       2.925 -16.706  -0.428  1.00 87.68           O  
ATOM   4512  OE2 GLU A 283       3.458 -14.878  -1.510  1.00 87.68           O  
ATOM   4513  N   GLN A 284      -0.694 -13.693  -0.526  1.00 90.16           N  
ATOM   4514  H   GLN A 284       0.201 -13.581  -0.071  1.00 90.16           H  
ATOM   4515  CA  GLN A 284      -1.885 -13.768   0.322  1.00 90.16           C  
ATOM   4516  HA  GLN A 284      -2.610 -14.434  -0.147  1.00 90.16           H  
ATOM   4517  C   GLN A 284      -2.543 -12.385   0.437  1.00 90.16           C  
ATOM   4518  CB  GLN A 284      -1.540 -14.368   1.694  1.00 90.16           C  
ATOM   4519  HB2 GLN A 284      -2.438 -14.344   2.310  1.00 90.16           H  
ATOM   4520  HB3 GLN A 284      -0.774 -13.764   2.180  1.00 90.16           H  
ATOM   4521  O   GLN A 284      -2.289 -11.605   1.361  1.00 90.16           O  
ATOM   4522  CG  GLN A 284      -1.060 -15.825   1.595  1.00 90.16           C  
ATOM   4523  HG2 GLN A 284      -0.103 -15.867   1.075  1.00 90.16           H  
ATOM   4524  HG3 GLN A 284      -1.789 -16.398   1.021  1.00 90.16           H  
ATOM   4525  CD  GLN A 284      -0.894 -16.480   2.963  1.00 90.16           C  
ATOM   4526  NE2 GLN A 284      -0.932 -17.792   3.030  1.00 90.16           N  
ATOM   4527 HE21 GLN A 284      -0.877 -18.196   3.954  1.00 90.16           H  
ATOM   4528 HE22 GLN A 284      -1.081 -18.342   2.196  1.00 90.16           H  
ATOM   4529  OE1 GLN A 284      -0.735 -15.843   3.993  1.00 90.16           O  
ATOM   4530  N   LEU A 285      -3.400 -12.053  -0.534  1.00 88.77           N  
ATOM   4531  H   LEU A 285      -3.507 -12.716  -1.288  1.00 88.77           H  
ATOM   4532  CA  LEU A 285      -4.067 -10.747  -0.620  1.00 88.77           C  
ATOM   4533  HA  LEU A 285      -3.299  -9.974  -0.637  1.00 88.77           H  
ATOM   4534  C   LEU A 285      -4.967 -10.453   0.592  1.00 88.77           C  
ATOM   4535  CB  LEU A 285      -4.897 -10.680  -1.916  1.00 88.77           C  
ATOM   4536  HB2 LEU A 285      -5.429  -9.729  -1.935  1.00 88.77           H  
ATOM   4537  HB3 LEU A 285      -5.642 -11.474  -1.886  1.00 88.77           H  
ATOM   4538  O   LEU A 285      -5.129  -9.295   0.983  1.00 88.77           O  
ATOM   4539  CG  LEU A 285      -4.095 -10.815  -3.224  1.00 88.77           C  
ATOM   4540  HG  LEU A 285      -3.602 -11.787  -3.256  1.00 88.77           H  
ATOM   4541  CD1 LEU A 285      -5.055 -10.720  -4.411  1.00 88.77           C  
ATOM   4542 HD11 LEU A 285      -5.798 -11.514  -4.339  1.00 88.77           H  
ATOM   4543 HD12 LEU A 285      -5.556  -9.752  -4.427  1.00 88.77           H  
ATOM   4544 HD13 LEU A 285      -4.501 -10.861  -5.339  1.00 88.77           H  
ATOM   4545  CD2 LEU A 285      -3.043  -9.712  -3.372  1.00 88.77           C  
ATOM   4546 HD21 LEU A 285      -2.269  -9.844  -2.616  1.00 88.77           H  
ATOM   4547 HD22 LEU A 285      -2.565  -9.804  -4.347  1.00 88.77           H  
ATOM   4548 HD23 LEU A 285      -3.503  -8.729  -3.281  1.00 88.77           H  
ATOM   4549  N   ASP A 286      -5.550 -11.475   1.192  1.00 91.84           N  
ATOM   4550  H   ASP A 286      -5.413 -12.405   0.822  1.00 91.84           H  
ATOM   4551  CA  ASP A 286      -6.363 -11.441   2.406  1.00 91.84           C  
ATOM   4552  HA  ASP A 286      -6.650 -10.409   2.611  1.00 91.84           H  
ATOM   4553  C   ASP A 286      -5.582 -11.914   3.647  1.00 91.84           C  
ATOM   4554  CB  ASP A 286      -7.657 -12.230   2.159  1.00 91.84           C  
ATOM   4555  HB2 ASP A 286      -8.189 -11.771   1.325  1.00 91.84           H  
ATOM   4556  HB3 ASP A 286      -8.297 -12.143   3.037  1.00 91.84           H  
ATOM   4557  O   ASP A 286      -6.188 -12.332   4.633  1.00 91.84           O  
ATOM   4558  CG  ASP A 286      -7.431 -13.712   1.837  1.00 91.84           C  
ATOM   4559  OD1 ASP A 286      -6.335 -14.053   1.337  1.00 91.84           O  
ATOM   4560  OD2 ASP A 286      -8.404 -14.468   2.047  1.00 91.84           O  
ATOM   4561  N   GLY A 287      -4.245 -11.824   3.600  1.00 94.42           N  
ATOM   4562  H   GLY A 287      -3.830 -11.553   2.720  1.00 94.42           H  
ATOM   4563  CA  GLY A 287      -3.321 -12.098   4.702  1.00 94.42           C  
ATOM   4564  HA2 GLY A 287      -2.468 -12.649   4.305  1.00 94.42           H  
ATOM   4565  HA3 GLY A 287      -3.808 -12.735   5.439  1.00 94.42           H  
ATOM   4566  C   GLY A 287      -2.800 -10.837   5.407  1.00 94.42           C  
ATOM   4567  O   GLY A 287      -3.267  -9.718   5.177  1.00 94.42           O  
ATOM   4568  N   TYR A 288      -1.802 -11.006   6.282  1.00 97.26           N  
ATOM   4569  H   TYR A 288      -1.481 -11.946   6.464  1.00 97.26           H  
ATOM   4570  CA  TYR A 288      -1.224  -9.902   7.061  1.00 97.26           C  
ATOM   4571  HA  TYR A 288      -2.028  -9.221   7.341  1.00 97.26           H  
ATOM   4572  C   TYR A 288      -0.209  -9.044   6.289  1.00 97.26           C  
ATOM   4573  CB  TYR A 288      -0.580 -10.444   8.345  1.00 97.26           C  
ATOM   4574  HB2 TYR A 288       0.180 -11.176   8.070  1.00 97.26           H  
ATOM   4575  HB3 TYR A 288      -0.083  -9.611   8.841  1.00 97.26           H  
ATOM   4576  O   TYR A 288      -0.004  -7.883   6.649  1.00 97.26           O  
ATOM   4577  CG  TYR A 288      -1.493 -11.033   9.403  1.00 97.26           C  
ATOM   4578  CD1 TYR A 288      -2.756 -10.463   9.672  1.00 97.26           C  
ATOM   4579  HD1 TYR A 288      -3.131  -9.634   9.090  1.00 97.26           H  
ATOM   4580  CD2 TYR A 288      -1.028 -12.102  10.193  1.00 97.26           C  
ATOM   4581  HD2 TYR A 288      -0.060 -12.543  10.006  1.00 97.26           H  
ATOM   4582  CE1 TYR A 288      -3.549 -10.961  10.722  1.00 97.26           C  
ATOM   4583  HE1 TYR A 288      -4.513 -10.523  10.934  1.00 97.26           H  
ATOM   4584  CE2 TYR A 288      -1.824 -12.613  11.233  1.00 97.26           C  
ATOM   4585  HE2 TYR A 288      -1.477 -13.441  11.833  1.00 97.26           H  
ATOM   4586  OH  TYR A 288      -3.804 -12.497  12.552  1.00 97.26           O  
ATOM   4587  HH  TYR A 288      -4.615 -12.002  12.685  1.00 97.26           H  
ATOM   4588  CZ  TYR A 288      -3.080 -12.037  11.503  1.00 97.26           C  
ATOM   4589  N   PHE A 289       0.410  -9.562   5.219  1.00 96.46           N  
ATOM   4590  H   PHE A 289       0.197 -10.512   4.952  1.00 96.46           H  
ATOM   4591  CA  PHE A 289       1.445  -8.848   4.457  1.00 96.46           C  
ATOM   4592  HA  PHE A 289       2.305  -8.713   5.113  1.00 96.46           H  
ATOM   4593  C   PHE A 289       1.033  -7.439   3.985  1.00 96.46           C  
ATOM   4594  CB  PHE A 289       1.917  -9.698   3.268  1.00 96.46           C  
ATOM   4595  HB2 PHE A 289       1.071 -10.061   2.685  1.00 96.46           H  
ATOM   4596  HB3 PHE A 289       2.427 -10.582   3.652  1.00 96.46           H  
ATOM   4597  O   PHE A 289       1.819  -6.500   4.179  1.00 96.46           O  
ATOM   4598  CG  PHE A 289       2.858  -8.946   2.346  1.00 96.46           C  
ATOM   4599  CD1 PHE A 289       2.368  -8.193   1.258  1.00 96.46           C  
ATOM   4600  HD1 PHE A 289       1.309  -8.184   1.046  1.00 96.46           H  
ATOM   4601  CD2 PHE A 289       4.238  -9.001   2.586  1.00 96.46           C  
ATOM   4602  HD2 PHE A 289       4.622  -9.605   3.395  1.00 96.46           H  
ATOM   4603  CE1 PHE A 289       3.263  -7.510   0.412  1.00 96.46           C  
ATOM   4604  HE1 PHE A 289       2.897  -6.981  -0.456  1.00 96.46           H  
ATOM   4605  CE2 PHE A 289       5.128  -8.337   1.733  1.00 96.46           C  
ATOM   4606  HE2 PHE A 289       6.189  -8.466   1.887  1.00 96.46           H  
ATOM   4607  CZ  PHE A 289       4.646  -7.586   0.647  1.00 96.46           C  
ATOM   4608  HZ  PHE A 289       5.342  -7.119  -0.034  1.00 96.46           H  
ATOM   4609  N   PRO A 290      -0.176  -7.222   3.418  1.00 97.26           N  
ATOM   4610  CA  PRO A 290      -0.613  -5.887   3.020  1.00 97.26           C  
ATOM   4611  HA  PRO A 290       0.058  -5.522   2.242  1.00 97.26           H  
ATOM   4612  C   PRO A 290      -0.617  -4.885   4.178  1.00 97.26           C  
ATOM   4613  CB  PRO A 290      -2.018  -6.065   2.434  1.00 97.26           C  
ATOM   4614  HB2 PRO A 290      -2.203  -5.371   1.613  1.00 97.26           H  
ATOM   4615  HB3 PRO A 290      -2.770  -5.941   3.213  1.00 97.26           H  
ATOM   4616  O   PRO A 290      -0.437  -3.696   3.949  1.00 97.26           O  
ATOM   4617  CG  PRO A 290      -2.026  -7.515   1.959  1.00 97.26           C  
ATOM   4618  HG2 PRO A 290      -3.034  -7.927   1.924  1.00 97.26           H  
ATOM   4619  HG3 PRO A 290      -1.535  -7.597   0.989  1.00 97.26           H  
ATOM   4620  CD  PRO A 290      -1.181  -8.201   3.022  1.00 97.26           C  
ATOM   4621  HD2 PRO A 290      -0.760  -9.120   2.615  1.00 97.26           H  
ATOM   4622  HD3 PRO A 290      -1.807  -8.422   3.887  1.00 97.26           H  
ATOM   4623  N   TYR A 291      -0.769  -5.336   5.420  1.00 97.75           N  
ATOM   4624  H   TYR A 291      -0.851  -6.331   5.569  1.00 97.75           H  
ATOM   4625  CA  TYR A 291      -0.857  -4.481   6.603  1.00 97.75           C  
ATOM   4626  HA  TYR A 291      -1.013  -3.449   6.289  1.00 97.75           H  
ATOM   4627  C   TYR A 291       0.433  -4.491   7.436  1.00 97.75           C  
ATOM   4628  CB  TYR A 291      -2.092  -4.888   7.411  1.00 97.75           C  
ATOM   4629  HB2 TYR A 291      -1.916  -5.875   7.838  1.00 97.75           H  
ATOM   4630  HB3 TYR A 291      -2.231  -4.172   8.221  1.00 97.75           H  
ATOM   4631  O   TYR A 291       0.433  -4.032   8.574  1.00 97.75           O  
ATOM   4632  CG  TYR A 291      -3.365  -4.934   6.595  1.00 97.75           C  
ATOM   4633  CD1 TYR A 291      -4.073  -3.746   6.338  1.00 97.75           C  
ATOM   4634  HD1 TYR A 291      -3.738  -2.812   6.764  1.00 97.75           H  
ATOM   4635  CD2 TYR A 291      -3.808  -6.155   6.049  1.00 97.75           C  
ATOM   4636  HD2 TYR A 291      -3.281  -7.075   6.256  1.00 97.75           H  
ATOM   4637  CE1 TYR A 291      -5.214  -3.773   5.517  1.00 97.75           C  
ATOM   4638  HE1 TYR A 291      -5.748  -2.857   5.311  1.00 97.75           H  
ATOM   4639  CE2 TYR A 291      -4.939  -6.182   5.217  1.00 97.75           C  
ATOM   4640  HE2 TYR A 291      -5.274  -7.117   4.793  1.00 97.75           H  
ATOM   4641  OH  TYR A 291      -6.684  -5.020   4.073  1.00 97.75           O  
ATOM   4642  HH  TYR A 291      -7.124  -4.168   4.024  1.00 97.75           H  
ATOM   4643  CZ  TYR A 291      -5.644  -4.991   4.947  1.00 97.75           C  
ATOM   4644  N   GLN A 292       1.546  -4.988   6.882  1.00 96.55           N  
ATOM   4645  H   GLN A 292       1.455  -5.386   5.958  1.00 96.55           H  
ATOM   4646  CA  GLN A 292       2.776  -5.301   7.620  1.00 96.55           C  
ATOM   4647  HA  GLN A 292       2.562  -6.167   8.246  1.00 96.55           H  
ATOM   4648  C   GLN A 292       3.305  -4.201   8.550  1.00 96.55           C  
ATOM   4649  CB  GLN A 292       3.888  -5.687   6.633  1.00 96.55           C  
ATOM   4650  HB2 GLN A 292       3.604  -6.599   6.108  1.00 96.55           H  
ATOM   4651  HB3 GLN A 292       4.778  -5.895   7.226  1.00 96.55           H  
ATOM   4652  O   GLN A 292       3.827  -4.500   9.624  1.00 96.55           O  
ATOM   4653  CG  GLN A 292       4.246  -4.592   5.608  1.00 96.55           C  
ATOM   4654  HG2 GLN A 292       3.372  -4.350   5.004  1.00 96.55           H  
ATOM   4655  HG3 GLN A 292       4.571  -3.686   6.119  1.00 96.55           H  
ATOM   4656  CD  GLN A 292       5.383  -5.003   4.688  1.00 96.55           C  
ATOM   4657  NE2 GLN A 292       5.090  -5.578   3.549  1.00 96.55           N  
ATOM   4658 HE21 GLN A 292       4.147  -5.902   3.386  1.00 96.55           H  
ATOM   4659 HE22 GLN A 292       5.843  -5.926   2.974  1.00 96.55           H  
ATOM   4660  OE1 GLN A 292       6.552  -4.766   4.961  1.00 96.55           O  
ATOM   4661  N   LEU A 293       3.209  -2.937   8.134  1.00 96.01           N  
ATOM   4662  H   LEU A 293       2.738  -2.759   7.258  1.00 96.01           H  
ATOM   4663  CA  LEU A 293       3.728  -1.813   8.905  1.00 96.01           C  
ATOM   4664  HA  LEU A 293       4.695  -2.092   9.324  1.00 96.01           H  
ATOM   4665  C   LEU A 293       2.797  -1.491  10.076  1.00 96.01           C  
ATOM   4666  CB  LEU A 293       3.898  -0.609   7.962  1.00 96.01           C  
ATOM   4667  HB2 LEU A 293       2.913  -0.302   7.611  1.00 96.01           H  
ATOM   4668  HB3 LEU A 293       4.480  -0.915   7.092  1.00 96.01           H  
ATOM   4669  O   LEU A 293       3.243  -1.346  11.208  1.00 96.01           O  
ATOM   4670  CG  LEU A 293       4.588   0.597   8.627  1.00 96.01           C  
ATOM   4671  HG  LEU A 293       4.102   0.839   9.572  1.00 96.01           H  
ATOM   4672  CD1 LEU A 293       6.075   0.330   8.879  1.00 96.01           C  
ATOM   4673 HD11 LEU A 293       6.174  -0.468   9.614  1.00 96.01           H  
ATOM   4674 HD12 LEU A 293       6.545   1.221   9.296  1.00 96.01           H  
ATOM   4675 HD13 LEU A 293       6.570   0.039   7.953  1.00 96.01           H  
ATOM   4676  CD2 LEU A 293       4.479   1.816   7.712  1.00 96.01           C  
ATOM   4677 HD21 LEU A 293       3.425   2.080   7.631  1.00 96.01           H  
ATOM   4678 HD22 LEU A 293       4.885   1.586   6.727  1.00 96.01           H  
ATOM   4679 HD23 LEU A 293       5.011   2.657   8.158  1.00 96.01           H  
ATOM   4680  N   GLU A 294       1.503  -1.411   9.788  1.00 96.22           N  
ATOM   4681  H   GLU A 294       1.198  -1.667   8.860  1.00 96.22           H  
ATOM   4682  CA  GLU A 294       0.479  -0.951  10.725  1.00 96.22           C  
ATOM   4683  HA  GLU A 294       0.885  -0.149  11.341  1.00 96.22           H  
ATOM   4684  C   GLU A 294       0.056  -2.051  11.713  1.00 96.22           C  
ATOM   4685  CB  GLU A 294      -0.697  -0.408   9.897  1.00 96.22           C  
ATOM   4686  HB2 GLU A 294      -1.524  -0.159  10.561  1.00 96.22           H  
ATOM   4687  HB3 GLU A 294      -1.034  -1.204   9.232  1.00 96.22           H  
ATOM   4688  O   GLU A 294      -0.260  -1.771  12.868  1.00 96.22           O  
ATOM   4689  CG  GLU A 294      -0.388   0.826   9.025  1.00 96.22           C  
ATOM   4690  HG2 GLU A 294       0.416   0.577   8.333  1.00 96.22           H  
ATOM   4691  HG3 GLU A 294      -1.272   1.032   8.421  1.00 96.22           H  
ATOM   4692  CD  GLU A 294      -0.006   2.115   9.782  1.00 96.22           C  
ATOM   4693  OE1 GLU A 294       0.035   3.188   9.126  1.00 96.22           O  
ATOM   4694  OE2 GLU A 294       0.286   2.072  10.988  1.00 96.22           O  
ATOM   4695  N   LEU A 295       0.171  -3.324  11.318  1.00 97.37           N  
ATOM   4696  H   LEU A 295       0.380  -3.505  10.347  1.00 97.37           H  
ATOM   4697  CA  LEU A 295       0.102  -4.463  12.237  1.00 97.37           C  
ATOM   4698  HA  LEU A 295      -0.705  -4.275  12.946  1.00 97.37           H  
ATOM   4699  C   LEU A 295       1.365  -4.625  13.094  1.00 97.37           C  
ATOM   4700  CB  LEU A 295      -0.210  -5.750  11.457  1.00 97.37           C  
ATOM   4701  HB2 LEU A 295       0.483  -5.839  10.621  1.00 97.37           H  
ATOM   4702  HB3 LEU A 295      -0.038  -6.601  12.116  1.00 97.37           H  
ATOM   4703  O   LEU A 295       1.373  -5.414  14.040  1.00 97.37           O  
ATOM   4704  CG  LEU A 295      -1.653  -5.834  10.932  1.00 97.37           C  
ATOM   4705  HG  LEU A 295      -1.820  -5.024  10.223  1.00 97.37           H  
ATOM   4706  CD1 LEU A 295      -1.860  -7.165  10.211  1.00 97.37           C  
ATOM   4707 HD11 LEU A 295      -1.089  -7.306   9.454  1.00 97.37           H  
ATOM   4708 HD12 LEU A 295      -1.815  -7.993  10.919  1.00 97.37           H  
ATOM   4709 HD13 LEU A 295      -2.838  -7.172   9.730  1.00 97.37           H  
ATOM   4710  CD2 LEU A 295      -2.689  -5.713  12.051  1.00 97.37           C  
ATOM   4711 HD21 LEU A 295      -2.789  -4.666  12.337  1.00 97.37           H  
ATOM   4712 HD22 LEU A 295      -3.661  -6.069  11.709  1.00 97.37           H  
ATOM   4713 HD23 LEU A 295      -2.373  -6.289  12.920  1.00 97.37           H  
ATOM   4714  N   GLY A 296       2.429  -3.877  12.796  1.00 95.50           N  
ATOM   4715  H   GLY A 296       2.343  -3.189  12.061  1.00 95.50           H  
ATOM   4716  CA  GLY A 296       3.683  -3.927  13.540  1.00 95.50           C  
ATOM   4717  HA2 GLY A 296       3.474  -3.864  14.607  1.00 95.50           H  
ATOM   4718  HA3 GLY A 296       4.285  -3.065  13.248  1.00 95.50           H  
ATOM   4719  C   GLY A 296       4.517  -5.184  13.286  1.00 95.50           C  
ATOM   4720  O   GLY A 296       5.379  -5.496  14.105  1.00 95.50           O  
ATOM   4721  N   LEU A 297       4.302  -5.883  12.163  1.00 95.80           N  
ATOM   4722  H   LEU A 297       3.610  -5.538  11.513  1.00 95.80           H  
ATOM   4723  CA  LEU A 297       5.165  -6.998  11.737  1.00 95.80           C  
ATOM   4724  HA  LEU A 297       5.232  -7.729  12.542  1.00 95.80           H  
ATOM   4725  C   LEU A 297       6.576  -6.485  11.424  1.00 95.80           C  
ATOM   4726  CB  LEU A 297       4.611  -7.689  10.475  1.00 95.80           C  
ATOM   4727  HB2 LEU A 297       4.881  -7.088   9.607  1.00 95.80           H  
ATOM   4728  HB3 LEU A 297       5.120  -8.648  10.374  1.00 95.80           H  
ATOM   4729  O   LEU A 297       7.577  -7.151  11.676  1.00 95.80           O  
ATOM   4730  CG  LEU A 297       3.098  -7.928  10.411  1.00 95.80           C  
ATOM   4731  HG  LEU A 297       2.595  -6.963  10.358  1.00 95.80           H  
ATOM   4732  CD1 LEU A 297       2.789  -8.701   9.131  1.00 95.80           C  
ATOM   4733 HD11 LEU A 297       3.359  -8.307   8.289  1.00 95.80           H  
ATOM   4734 HD12 LEU A 297       3.037  -9.755   9.256  1.00 95.80           H  
ATOM   4735 HD13 LEU A 297       1.729  -8.590   8.903  1.00 95.80           H  
ATOM   4736  CD2 LEU A 297       2.540  -8.693  11.604  1.00 95.80           C  
ATOM   4737 HD21 LEU A 297       3.032  -9.662  11.680  1.00 95.80           H  
ATOM   4738 HD22 LEU A 297       2.694  -8.138  12.530  1.00 95.80           H  
ATOM   4739 HD23 LEU A 297       1.471  -8.859  11.465  1.00 95.80           H  
ATOM   4740  N   VAL A 298       6.644  -5.264  10.884  1.00 95.13           N  
ATOM   4741  H   VAL A 298       5.770  -4.793  10.701  1.00 95.13           H  
ATOM   4742  CA  VAL A 298       7.884  -4.544  10.600  1.00 95.13           C  
ATOM   4743  HA  VAL A 298       8.697  -5.035  11.135  1.00 95.13           H  
ATOM   4744  C   VAL A 298       7.798  -3.110  11.110  1.00 95.13           C  
ATOM   4745  CB  VAL A 298       8.234  -4.577   9.099  1.00 95.13           C  
ATOM   4746  HB  VAL A 298       9.195  -4.076   8.977  1.00 95.13           H  
ATOM   4747  O   VAL A 298       6.755  -2.469  11.049  1.00 95.13           O  
ATOM   4748  CG1 VAL A 298       8.385  -6.010   8.581  1.00 95.13           C  
ATOM   4749 HG11 VAL A 298       9.070  -6.571   9.217  1.00 95.13           H  
ATOM   4750 HG12 VAL A 298       8.778  -5.992   7.564  1.00 95.13           H  
ATOM   4751 HG13 VAL A 298       7.421  -6.519   8.576  1.00 95.13           H  
ATOM   4752  CG2 VAL A 298       7.229  -3.838   8.207  1.00 95.13           C  
ATOM   4753 HG21 VAL A 298       6.242  -4.289   8.312  1.00 95.13           H  
ATOM   4754 HG22 VAL A 298       7.543  -3.917   7.167  1.00 95.13           H  
ATOM   4755 HG23 VAL A 298       7.170  -2.784   8.477  1.00 95.13           H  
ATOM   4756  N   LYS A 299       8.929  -2.560  11.556  1.00 92.69           N  
ATOM   4757  H   LYS A 299       9.727  -3.172  11.649  1.00 92.69           H  
ATOM   4758  CA  LYS A 299       9.094  -1.128  11.868  1.00 92.69           C  
ATOM   4759  HA  LYS A 299       8.122  -0.696  12.104  1.00 92.69           H  
ATOM   4760  C   LYS A 299       9.638  -0.341  10.676  1.00 92.69           C  
ATOM   4761  CB  LYS A 299      10.017  -0.965  13.087  1.00 92.69           C  
ATOM   4762  HB2 LYS A 299      10.986  -1.413  12.871  1.00 92.69           H  
ATOM   4763  HB3 LYS A 299      10.162   0.100  13.271  1.00 92.69           H  
ATOM   4764  O   LYS A 299       9.420   0.863  10.570  1.00 92.69           O  
ATOM   4765  CG  LYS A 299       9.425  -1.605  14.350  1.00 92.69           C  
ATOM   4766  HG2 LYS A 299       8.451  -1.160  14.551  1.00 92.69           H  
ATOM   4767  HG3 LYS A 299       9.294  -2.676  14.193  1.00 92.69           H  
ATOM   4768  CD  LYS A 299      10.337  -1.394  15.564  1.00 92.69           C  
ATOM   4769  HD2 LYS A 299      11.307  -1.852  15.370  1.00 92.69           H  
ATOM   4770  HD3 LYS A 299      10.464  -0.326  15.742  1.00 92.69           H  
ATOM   4771  CE  LYS A 299       9.686  -2.053  16.787  1.00 92.69           C  
ATOM   4772  HE2 LYS A 299       8.707  -1.600  16.942  1.00 92.69           H  
ATOM   4773  HE3 LYS A 299       9.518  -3.107  16.565  1.00 92.69           H  
ATOM   4774  NZ  LYS A 299      10.512  -1.916  18.014  1.00 92.69           N  
ATOM   4775  HZ1 LYS A 299      10.040  -2.358  18.790  1.00 92.69           H  
ATOM   4776  HZ2 LYS A 299      11.406  -2.371  17.896  1.00 92.69           H  
ATOM   4777  HZ3 LYS A 299      10.652  -0.942  18.245  1.00 92.69           H  
ATOM   4778  N   LYS A 300      10.373  -1.013   9.783  1.00 92.01           N  
ATOM   4779  H   LYS A 300      10.520  -1.996   9.965  1.00 92.01           H  
ATOM   4780  CA  LYS A 300      10.986  -0.417   8.590  1.00 92.01           C  
ATOM   4781  HA  LYS A 300      10.470   0.515   8.363  1.00 92.01           H  
ATOM   4782  C   LYS A 300      10.825  -1.340   7.382  1.00 92.01           C  
ATOM   4783  CB  LYS A 300      12.455  -0.083   8.901  1.00 92.01           C  
ATOM   4784  HB2 LYS A 300      13.014  -0.999   9.093  1.00 92.01           H  
ATOM   4785  HB3 LYS A 300      12.493   0.539   9.795  1.00 92.01           H  
ATOM   4786  O   LYS A 300      11.641  -2.227   7.163  1.00 92.01           O  
ATOM   4787  CG  LYS A 300      13.100   0.683   7.738  1.00 92.01           C  
ATOM   4788  HG2 LYS A 300      12.508   1.570   7.516  1.00 92.01           H  
ATOM   4789  HG3 LYS A 300      13.122   0.039   6.858  1.00 92.01           H  
ATOM   4790  CD  LYS A 300      14.533   1.105   8.068  1.00 92.01           C  
ATOM   4791  HD2 LYS A 300      14.531   1.782   8.922  1.00 92.01           H  
ATOM   4792  HD3 LYS A 300      15.120   0.219   8.309  1.00 92.01           H  
ATOM   4793  CE  LYS A 300      15.130   1.801   6.841  1.00 92.01           C  
ATOM   4794  HE2 LYS A 300      14.540   2.682   6.591  1.00 92.01           H  
ATOM   4795  HE3 LYS A 300      15.068   1.111   5.999  1.00 92.01           H  
ATOM   4796  NZ  LYS A 300      16.544   2.169   7.051  1.00 92.01           N  
ATOM   4797  HZ1 LYS A 300      16.635   2.896   7.747  1.00 92.01           H  
ATOM   4798  HZ2 LYS A 300      17.056   1.364   7.382  1.00 92.01           H  
ATOM   4799  HZ3 LYS A 300      16.955   2.462   6.176  1.00 92.01           H  
ATOM   4800  N   SER A 301       9.788  -1.091   6.587  1.00 94.85           N  
ATOM   4801  H   SER A 301       9.143  -0.364   6.863  1.00 94.85           H  
ATOM   4802  CA  SER A 301       9.422  -1.937   5.444  1.00 94.85           C  
ATOM   4803  HA  SER A 301       9.328  -2.965   5.791  1.00 94.85           H  
ATOM   4804  C   SER A 301      10.459  -1.907   4.313  1.00 94.85           C  
ATOM   4805  CB  SER A 301       8.057  -1.498   4.907  1.00 94.85           C  
ATOM   4806  HB2 SER A 301       8.121  -0.477   4.531  1.00 94.85           H  
ATOM   4807  HB3 SER A 301       7.312  -1.545   5.701  1.00 94.85           H  
ATOM   4808  O   SER A 301      10.818  -0.828   3.821  1.00 94.85           O  
ATOM   4809  OG  SER A 301       7.671  -2.347   3.858  1.00 94.85           O  
ATOM   4810  HG  SER A 301       7.250  -3.126   4.230  1.00 94.85           H  
ATOM   4811  N   ALA A 302      10.904  -3.084   3.861  1.00 93.73           N  
ATOM   4812  H   ALA A 302      10.622  -3.930   4.335  1.00 93.73           H  
ATOM   4813  CA  ALA A 302      11.757  -3.241   2.677  1.00 93.73           C  
ATOM   4814  HA  ALA A 302      12.685  -2.689   2.826  1.00 93.73           H  
ATOM   4815  C   ALA A 302      11.100  -2.702   1.389  1.00 93.73           C  
ATOM   4816  CB  ALA A 302      12.099  -4.729   2.546  1.00 93.73           C  
ATOM   4817  HB1 ALA A 302      11.194  -5.313   2.378  1.00 93.73           H  
ATOM   4818  HB2 ALA A 302      12.768  -4.884   1.700  1.00 93.73           H  
ATOM   4819  HB3 ALA A 302      12.588  -5.092   3.450  1.00 93.73           H  
ATOM   4820  O   ALA A 302      11.783  -2.168   0.520  1.00 93.73           O  
ATOM   4821  N   TYR A 303       9.768  -2.717   1.326  1.00 95.88           N  
ATOM   4822  H   TYR A 303       9.284  -3.166   2.091  1.00 95.88           H  
ATOM   4823  CA  TYR A 303       8.949  -2.407   0.148  1.00 95.88           C  
ATOM   4824  HA  TYR A 303       9.478  -2.763  -0.736  1.00 95.88           H  
ATOM   4825  C   TYR A 303       8.672  -0.906  -0.067  1.00 95.88           C  
ATOM   4826  CB  TYR A 303       7.649  -3.210   0.281  1.00 95.88           C  
ATOM   4827  HB2 TYR A 303       7.056  -3.095  -0.626  1.00 95.88           H  
ATOM   4828  HB3 TYR A 303       7.068  -2.797   1.106  1.00 95.88           H  
ATOM   4829  O   TYR A 303       7.886  -0.518  -0.940  1.00 95.88           O  
ATOM   4830  CG  TYR A 303       7.875  -4.686   0.550  1.00 95.88           C  
ATOM   4831  CD1 TYR A 303       8.181  -5.566  -0.502  1.00 95.88           C  
ATOM   4832  HD1 TYR A 303       8.216  -5.222  -1.525  1.00 95.88           H  
ATOM   4833  CD2 TYR A 303       7.841  -5.164   1.875  1.00 95.88           C  
ATOM   4834  HD2 TYR A 303       7.600  -4.495   2.687  1.00 95.88           H  
ATOM   4835  CE1 TYR A 303       8.455  -6.917  -0.223  1.00 95.88           C  
ATOM   4836  HE1 TYR A 303       8.681  -7.617  -1.014  1.00 95.88           H  
ATOM   4837  CE2 TYR A 303       8.132  -6.508   2.160  1.00 95.88           C  
ATOM   4838  HE2 TYR A 303       8.125  -6.878   3.175  1.00 95.88           H  
ATOM   4839  OH  TYR A 303       8.715  -8.688   1.346  1.00 95.88           O  
ATOM   4840  HH  TYR A 303       8.676  -9.004   2.251  1.00 95.88           H  
ATOM   4841  CZ  TYR A 303       8.445  -7.387   1.106  1.00 95.88           C  
ATOM   4842  N   SER A 304       9.282  -0.035   0.741  1.00 95.00           N  
ATOM   4843  H   SER A 304       9.927  -0.418   1.418  1.00 95.00           H  
ATOM   4844  CA  SER A 304       9.021   1.407   0.719  1.00 95.00           C  
ATOM   4845  HA  SER A 304       7.968   1.545   0.477  1.00 95.00           H  
ATOM   4846  C   SER A 304       9.829   2.149  -0.347  1.00 95.00           C  
ATOM   4847  CB  SER A 304       9.239   2.026   2.105  1.00 95.00           C  
ATOM   4848  HB2 SER A 304       8.694   1.456   2.858  1.00 95.00           H  
ATOM   4849  HB3 SER A 304       8.855   3.046   2.101  1.00 95.00           H  
ATOM   4850  O   SER A 304      10.961   1.786  -0.660  1.00 95.00           O  
ATOM   4851  OG  SER A 304      10.606   2.056   2.452  1.00 95.00           O  
ATOM   4852  HG  SER A 304      10.823   1.182   2.785  1.00 95.00           H  
ATOM   4853  N   ALA A 305       9.292   3.274  -0.832  1.00 94.13           N  
ATOM   4854  H   ALA A 305       8.346   3.515  -0.575  1.00 94.13           H  
ATOM   4855  CA  ALA A 305      10.002   4.172  -1.751  1.00 94.13           C  
ATOM   4856  HA  ALA A 305      10.223   3.639  -2.676  1.00 94.13           H  
ATOM   4857  C   ALA A 305      11.337   4.689  -1.180  1.00 94.13           C  
ATOM   4858  CB  ALA A 305       9.077   5.354  -2.065  1.00 94.13           C  
ATOM   4859  HB1 ALA A 305       8.856   5.918  -1.159  1.00 94.13           H  
ATOM   4860  HB2 ALA A 305       8.148   4.994  -2.506  1.00 94.13           H  
ATOM   4861  HB3 ALA A 305       9.566   6.013  -2.782  1.00 94.13           H  
ATOM   4862  O   ALA A 305      12.265   4.969  -1.927  1.00 94.13           O  
ATOM   4863  N   GLY A 306      11.440   4.820   0.148  1.00 92.60           N  
ATOM   4864  H   GLY A 306      10.663   4.525   0.721  1.00 92.60           H  
ATOM   4865  CA  GLY A 306      12.667   5.271   0.809  1.00 92.60           C  
ATOM   4866  HA2 GLY A 306      13.074   6.129   0.274  1.00 92.60           H  
ATOM   4867  HA3 GLY A 306      12.428   5.577   1.828  1.00 92.60           H  
ATOM   4868  C   GLY A 306      13.760   4.202   0.887  1.00 92.60           C  
ATOM   4869  O   GLY A 306      14.935   4.551   0.916  1.00 92.60           O  
ATOM   4870  N   ASN A 307      13.392   2.916   0.914  1.00 92.65           N  
ATOM   4871  H   ASN A 307      12.410   2.689   0.852  1.00 92.65           H  
ATOM   4872  CA  ASN A 307      14.350   1.805   0.964  1.00 92.65           C  
ATOM   4873  HA  ASN A 307      15.305   2.173   1.339  1.00 92.65           H  
ATOM   4874  C   ASN A 307      14.661   1.206  -0.417  1.00 92.65           C  
ATOM   4875  CB  ASN A 307      13.838   0.746   1.951  1.00 92.65           C  
ATOM   4876  HB2 ASN A 307      14.460  -0.145   1.865  1.00 92.65           H  
ATOM   4877  HB3 ASN A 307      12.820   0.461   1.684  1.00 92.65           H  
ATOM   4878  O   ASN A 307      15.704   0.562  -0.566  1.00 92.65           O  
ATOM   4879  CG  ASN A 307      13.896   1.216   3.395  1.00 92.65           C  
ATOM   4880  ND2 ASN A 307      12.983   0.778   4.223  1.00 92.65           N  
ATOM   4881 HD21 ASN A 307      12.309   0.091   3.916  1.00 92.65           H  
ATOM   4882 HD22 ASN A 307      12.965   1.149   5.162  1.00 92.65           H  
ATOM   4883  OD1 ASN A 307      14.763   1.956   3.837  1.00 92.65           O  
ATOM   4884  N   CYS A 308      13.801   1.475  -1.404  1.00 94.48           N  
ATOM   4885  H   CYS A 308      12.929   1.921  -1.160  1.00 94.48           H  
ATOM   4886  CA  CYS A 308      13.981   1.137  -2.816  1.00 94.48           C  
ATOM   4887  HA  CYS A 308      14.955   0.666  -2.954  1.00 94.48           H  
ATOM   4888  C   CYS A 308      13.963   2.399  -3.713  1.00 94.48           C  
ATOM   4889  CB  CYS A 308      12.907   0.111  -3.202  1.00 94.48           C  
ATOM   4890  HB2 CYS A 308      11.912   0.518  -3.019  1.00 94.48           H  
ATOM   4891  HB3 CYS A 308      13.000  -0.123  -4.263  1.00 94.48           H  
ATOM   4892  O   CYS A 308      13.093   2.520  -4.584  1.00 94.48           O  
ATOM   4893  SG  CYS A 308      13.139  -1.418  -2.256  1.00 94.48           S  
ATOM   4894  HG  CYS A 308      12.460  -1.121  -1.145  1.00 94.48           H  
ATOM   4895  N   PRO A 309      14.851   3.388  -3.474  1.00 95.85           N  
ATOM   4896  CA  PRO A 309      14.775   4.702  -4.112  1.00 95.85           C  
ATOM   4897  HA  PRO A 309      13.781   5.125  -3.962  1.00 95.85           H  
ATOM   4898  C   PRO A 309      15.043   4.676  -5.625  1.00 95.85           C  
ATOM   4899  CB  PRO A 309      15.803   5.555  -3.356  1.00 95.85           C  
ATOM   4900  HB2 PRO A 309      16.251   6.333  -3.974  1.00 95.85           H  
ATOM   4901  HB3 PRO A 309      15.331   5.998  -2.479  1.00 95.85           H  
ATOM   4902  O   PRO A 309      14.392   5.410  -6.368  1.00 95.85           O  
ATOM   4903  CG  PRO A 309      16.850   4.544  -2.899  1.00 95.85           C  
ATOM   4904  HG2 PRO A 309      17.523   4.303  -3.722  1.00 95.85           H  
ATOM   4905  HG3 PRO A 309      17.409   4.900  -2.034  1.00 95.85           H  
ATOM   4906  CD  PRO A 309      15.987   3.335  -2.561  1.00 95.85           C  
ATOM   4907  HD2 PRO A 309      15.636   3.434  -1.533  1.00 95.85           H  
ATOM   4908  HD3 PRO A 309      16.558   2.415  -2.685  1.00 95.85           H  
ATOM   4909  N   SER A 310      15.963   3.835  -6.098  1.00 96.73           N  
ATOM   4910  H   SER A 310      16.367   3.151  -5.474  1.00 96.73           H  
ATOM   4911  CA  SER A 310      16.328   3.727  -7.518  1.00 96.73           C  
ATOM   4912  HA  SER A 310      16.453   4.729  -7.928  1.00 96.73           H  
ATOM   4913  C   SER A 310      15.208   3.058  -8.300  1.00 96.73           C  
ATOM   4914  CB  SER A 310      17.645   2.959  -7.742  1.00 96.73           C  
ATOM   4915  HB2 SER A 310      18.221   3.461  -8.520  1.00 96.73           H  
ATOM   4916  HB3 SER A 310      17.432   1.945  -8.080  1.00 96.73           H  
ATOM   4917  O   SER A 310      14.765   3.599  -9.309  1.00 96.73           O  
ATOM   4918  OG  SER A 310      18.421   2.870  -6.567  1.00 96.73           O  
ATOM   4919  HG  SER A 310      18.002   2.187  -6.038  1.00 96.73           H  
ATOM   4920  N   LEU A 311      14.683   1.936  -7.794  1.00 96.58           N  
ATOM   4921  H   LEU A 311      15.099   1.550  -6.959  1.00 96.58           H  
ATOM   4922  CA  LEU A 311      13.540   1.260  -8.412  1.00 96.58           C  
ATOM   4923  HA  LEU A 311      13.790   1.047  -9.451  1.00 96.58           H  
ATOM   4924  C   LEU A 311      12.305   2.165  -8.441  1.00 96.58           C  
ATOM   4925  CB  LEU A 311      13.275  -0.064  -7.677  1.00 96.58           C  
ATOM   4926  HB2 LEU A 311      13.094   0.154  -6.624  1.00 96.58           H  
ATOM   4927  HB3 LEU A 311      14.168  -0.685  -7.757  1.00 96.58           H  
ATOM   4928  O   LEU A 311      11.657   2.290  -9.478  1.00 96.58           O  
ATOM   4929  CG  LEU A 311      12.091  -0.881  -8.220  1.00 96.58           C  
ATOM   4930  HG  LEU A 311      11.189  -0.270  -8.207  1.00 96.58           H  
ATOM   4931  CD1 LEU A 311      12.329  -1.384  -9.642  1.00 96.58           C  
ATOM   4932 HD11 LEU A 311      13.223  -2.006  -9.677  1.00 96.58           H  
ATOM   4933 HD12 LEU A 311      11.476  -1.980  -9.969  1.00 96.58           H  
ATOM   4934 HD13 LEU A 311      12.439  -0.546 -10.331  1.00 96.58           H  
ATOM   4935  CD2 LEU A 311      11.844  -2.080  -7.316  1.00 96.58           C  
ATOM   4936 HD21 LEU A 311      12.733  -2.710  -7.294  1.00 96.58           H  
ATOM   4937 HD22 LEU A 311      11.006  -2.657  -7.706  1.00 96.58           H  
ATOM   4938 HD23 LEU A 311      11.614  -1.753  -6.301  1.00 96.58           H
[truncated: 252,567 more chars]
