# Supplementary material for: Using structure prediction of negative sense RNA virus nucleoproteins to assess evolutionary relationships
Source: bioRxiv. 2024 May 22:2024.02.16.580771. Originally published 2024 Feb 17. Preprint. [Version 2] doi: 10.1101/2024.02.16.580771 (PMC10888975; doi:10.1101/2024.02.16.580771)
Supplement: Supplement 2 — Supplementary File 2: Full NSV Dataset NP AlphaFold PDBs (.pdb files) [file media-2.zip › Full NSV Dataset NP AlphaFold PDBs/JAQV.pdb]

ATOM      1  N   MET A   1     -77.989  -1.564 -24.256  1.00 36.49           N  
ATOM      2  H   MET A   1     -77.442  -2.137 -24.881  1.00 36.49           H  
ATOM      3  H2  MET A   1     -78.937  -1.910 -24.216  1.00 36.49           H  
ATOM      4  H3  MET A   1     -77.575  -1.615 -23.336  1.00 36.49           H  
ATOM      5  CA  MET A   1     -77.968  -0.158 -24.703  1.00 36.49           C  
ATOM      6  HA  MET A   1     -78.329  -0.088 -25.729  1.00 36.49           H  
ATOM      7  C   MET A   1     -76.530   0.306 -24.685  1.00 36.49           C  
ATOM      8  CB  MET A   1     -78.835   0.750 -23.823  1.00 36.49           C  
ATOM      9  HB2 MET A   1     -78.566   1.790 -24.008  1.00 36.49           H  
ATOM     10  HB3 MET A   1     -78.656   0.529 -22.770  1.00 36.49           H  
ATOM     11  O   MET A   1     -75.887   0.238 -23.647  1.00 36.49           O  
ATOM     12  CG  MET A   1     -80.322   0.583 -24.142  1.00 36.49           C  
ATOM     13  HG2 MET A   1     -80.503   0.872 -25.178  1.00 36.49           H  
ATOM     14  HG3 MET A   1     -80.601  -0.463 -24.018  1.00 36.49           H  
ATOM     15  SD  MET A   1     -81.379   1.579 -23.069  1.00 36.49           S  
ATOM     16  CE  MET A   1     -83.015   1.021 -23.615  1.00 36.49           C  
ATOM     17  HE1 MET A   1     -83.783   1.550 -23.051  1.00 36.49           H  
ATOM     18  HE2 MET A   1     -83.119  -0.050 -23.441  1.00 36.49           H  
ATOM     19  HE3 MET A   1     -83.143   1.234 -24.676  1.00 36.49           H  
ATOM     20  N   SER A   2     -76.028   0.650 -25.860  1.00 37.40           N  
ATOM     21  H   SER A   2     -76.608   0.622 -26.687  1.00 37.40           H  
ATOM     22  CA  SER A   2     -74.682   1.144 -26.123  1.00 37.40           C  
ATOM     23  HA  SER A   2     -73.948   0.450 -25.714  1.00 37.40           H  
ATOM     24  C   SER A   2     -74.502   2.524 -25.490  1.00 37.40           C  
ATOM     25  CB  SER A   2     -74.492   1.246 -27.649  1.00 37.40           C  
ATOM     26  HB2 SER A   2     -74.778   2.243 -27.986  1.00 37.40           H  
ATOM     27  HB3 SER A   2     -73.442   1.086 -27.895  1.00 37.40           H  
ATOM     28  O   SER A   2     -75.353   3.390 -25.683  1.00 37.40           O  
ATOM     29  OG  SER A   2     -75.308   0.302 -28.338  1.00 37.40           O  
ATOM     30  HG  SER A   2     -75.104   0.358 -29.274  1.00 37.40           H  
ATOM     31  N   ALA A   3     -73.407   2.732 -24.764  1.00 29.44           N  
ATOM     32  H   ALA A   3     -72.736   1.986 -24.649  1.00 29.44           H  
ATOM     33  CA  ALA A   3     -72.997   4.036 -24.252  1.00 29.44           C  
ATOM     34  HA  ALA A   3     -73.525   4.806 -24.815  1.00 29.44           H  
ATOM     35  C   ALA A   3     -71.487   4.229 -24.494  1.00 29.44           C  
ATOM     36  CB  ALA A   3     -73.403   4.159 -22.779  1.00 29.44           C  
ATOM     37  HB1 ALA A   3     -72.924   3.371 -22.198  1.00 29.44           H  
ATOM     38  HB2 ALA A   3     -74.485   4.064 -22.688  1.00 29.44           H  
ATOM     39  HB3 ALA A   3     -73.099   5.124 -22.373  1.00 29.44           H  
ATOM     40  O   ALA A   3     -70.756   3.238 -24.563  1.00 29.44           O  
ATOM     41  N   PRO A   4     -71.035   5.473 -24.716  1.00 34.75           N  
ATOM     42  CA  PRO A   4     -70.033   5.777 -25.730  1.00 34.75           C  
ATOM     43  HA  PRO A   4     -70.123   5.046 -26.533  1.00 34.75           H  
ATOM     44  C   PRO A   4     -68.597   5.759 -25.211  1.00 34.75           C  
ATOM     45  CB  PRO A   4     -70.392   7.164 -26.290  1.00 34.75           C  
ATOM     46  HB2 PRO A   4     -69.643   7.898 -25.993  1.00 34.75           H  
ATOM     47  HB3 PRO A   4     -70.480   7.144 -27.376  1.00 34.75           H  
ATOM     48  O   PRO A   4     -68.309   6.072 -24.059  1.00 34.75           O  
ATOM     49  CG  PRO A   4     -71.726   7.521 -25.637  1.00 34.75           C  
ATOM     50  HG2 PRO A   4     -72.547   7.180 -26.267  1.00 34.75           H  
ATOM     51  HG3 PRO A   4     -71.809   8.590 -25.439  1.00 34.75           H  
ATOM     52  CD  PRO A   4     -71.698   6.711 -24.354  1.00 34.75           C  
ATOM     53  HD2 PRO A   4     -72.713   6.585 -23.977  1.00 34.75           H  
ATOM     54  HD3 PRO A   4     -71.096   7.228 -23.607  1.00 34.75           H  
ATOM     55  N   THR A   5     -67.700   5.479 -26.150  1.00 41.34           N  
ATOM     56  H   THR A   5     -68.055   5.248 -27.067  1.00 41.34           H  
ATOM     57  CA  THR A   5     -66.264   5.752 -26.128  1.00 41.34           C  
ATOM     58  HA  THR A   5     -65.777   5.138 -25.371  1.00 41.34           H  
ATOM     59  C   THR A   5     -65.980   7.228 -25.837  1.00 41.34           C  
ATOM     60  CB  THR A   5     -65.696   5.400 -27.518  1.00 41.34           C  
ATOM     61  HB  THR A   5     -64.719   5.866 -27.647  1.00 41.34           H  
ATOM     62  O   THR A   5     -66.117   8.076 -26.718  1.00 41.34           O  
ATOM     63  CG2 THR A   5     -65.543   3.893 -27.707  1.00 41.34           C  
ATOM     64 HG21 THR A   5     -64.854   3.496 -26.961  1.00 41.34           H  
ATOM     65 HG22 THR A   5     -66.509   3.398 -27.609  1.00 41.34           H  
ATOM     66 HG23 THR A   5     -65.139   3.694 -28.700  1.00 41.34           H  
ATOM     67  OG1 THR A   5     -66.580   5.853 -28.527  1.00 41.34           O  
ATOM     68  HG1 THR A   5     -66.551   6.812 -28.490  1.00 41.34           H  
ATOM     69  N   GLY A   6     -65.557   7.522 -24.608  1.00 31.39           N  
ATOM     70  H   GLY A   6     -65.586   6.793 -23.909  1.00 31.39           H  
ATOM     71  CA  GLY A   6     -64.851   8.749 -24.253  1.00 31.39           C  
ATOM     72  HA2 GLY A   6     -65.130   9.057 -23.245  1.00 31.39           H  
ATOM     73  HA3 GLY A   6     -65.101   9.556 -24.942  1.00 31.39           H  
ATOM     74  C   GLY A   6     -63.350   8.484 -24.279  1.00 31.39           C  
ATOM     75  O   GLY A   6     -62.828   7.779 -23.418  1.00 31.39           O  
ATOM     76  N   VAL A   7     -62.679   9.010 -25.299  1.00 35.08           N  
ATOM     77  H   VAL A   7     -63.197   9.573 -25.959  1.00 35.08           H  
ATOM     78  CA  VAL A   7     -61.219   9.057 -25.402  1.00 35.08           C  
ATOM     79  HA  VAL A   7     -60.806   8.052 -25.310  1.00 35.08           H  
ATOM     80  C   VAL A   7     -60.707   9.920 -24.247  1.00 35.08           C  
ATOM     81  CB  VAL A   7     -60.821   9.646 -26.776  1.00 35.08           C  
ATOM     82  HB  VAL A   7     -61.253  10.642 -26.878  1.00 35.08           H  
ATOM     83  O   VAL A   7     -60.974  11.116 -24.214  1.00 35.08           O  
ATOM     84  CG1 VAL A   7     -59.304   9.759 -26.955  1.00 35.08           C  
ATOM     85 HG11 VAL A   7     -58.829   8.786 -26.835  1.00 35.08           H  
ATOM     86 HG12 VAL A   7     -59.073  10.156 -27.943  1.00 35.08           H  
ATOM     87 HG13 VAL A   7     -58.891  10.453 -26.222  1.00 35.08           H  
ATOM     88  CG2 VAL A   7     -61.368   8.777 -27.922  1.00 35.08           C  
ATOM     89 HG21 VAL A   7     -60.984   7.761 -27.835  1.00 35.08           H  
ATOM     90 HG22 VAL A   7     -61.053   9.196 -28.877  1.00 35.08           H  
ATOM     91 HG23 VAL A   7     -62.458   8.759 -27.906  1.00 35.08           H  
ATOM     92  N   MET A   8     -60.012   9.319 -23.279  1.00 31.60           N  
ATOM     93  H   MET A   8     -59.880   8.319 -23.333  1.00 31.60           H  
ATOM     94  CA  MET A   8     -59.084  10.073 -22.438  1.00 31.60           C  
ATOM     95  HA  MET A   8     -59.443  11.094 -22.308  1.00 31.60           H  
ATOM     96  C   MET A   8     -57.769  10.138 -23.197  1.00 31.60           C  
ATOM     97  CB  MET A   8     -58.904   9.451 -21.044  1.00 31.60           C  
ATOM     98  HB2 MET A   8     -59.003   8.367 -21.104  1.00 31.60           H  
ATOM     99  HB3 MET A   8     -57.904   9.685 -20.678  1.00 31.60           H  
ATOM    100  O   MET A   8     -57.129   9.107 -23.414  1.00 31.60           O  
ATOM    101  CG  MET A   8     -59.909  10.033 -20.044  1.00 31.60           C  
ATOM    102  HG2 MET A   8     -60.919   9.814 -20.390  1.00 31.60           H  
ATOM    103  HG3 MET A   8     -59.787  11.116 -20.030  1.00 31.60           H  
ATOM    104  SD  MET A   8     -59.730   9.436 -18.338  1.00 31.60           S  
ATOM    105  CE  MET A   8     -60.265   7.718 -18.548  1.00 31.60           C  
ATOM    106  HE1 MET A   8     -59.567   7.190 -19.197  1.00 31.60           H  
ATOM    107  HE2 MET A   8     -61.261   7.696 -18.989  1.00 31.60           H  
ATOM    108  HE3 MET A   8     -60.289   7.227 -17.575  1.00 31.60           H  
ATOM    109  N   ASP A   9     -57.420  11.350 -23.620  1.00 29.31           N  
ATOM    110  H   ASP A   9     -58.055  12.122 -23.473  1.00 29.31           H  
ATOM    111  CA  ASP A   9     -56.101  11.696 -24.122  1.00 29.31           C  
ATOM    112  HA  ASP A   9     -55.953  11.238 -25.099  1.00 29.31           H  
ATOM    113  C   ASP A   9     -55.041  11.152 -23.163  1.00 29.31           C  
ATOM    114  CB  ASP A   9     -55.974  13.225 -24.263  1.00 29.31           C  
ATOM    115  HB2 ASP A   9     -56.477  13.718 -23.431  1.00 29.31           H  
ATOM    116  HB3 ASP A   9     -54.918  13.491 -24.216  1.00 29.31           H  
ATOM    117  O   ASP A   9     -54.935  11.548 -22.001  1.00 29.31           O  
ATOM    118  CG  ASP A   9     -56.511  13.742 -25.599  1.00 29.31           C  
ATOM    119  OD1 ASP A   9     -56.174  13.114 -26.630  1.00 29.31           O  
ATOM    120  OD2 ASP A   9     -57.258  14.744 -25.581  1.00 29.31           O  
ATOM    121  N   ILE A  10     -54.263  10.193 -23.660  1.00 33.41           N  
ATOM    122  H   ILE A  10     -54.437   9.898 -24.610  1.00 33.41           H  
ATOM    123  CA  ILE A  10     -52.996   9.833 -23.046  1.00 33.41           C  
ATOM    124  HA  ILE A  10     -53.119   9.757 -21.966  1.00 33.41           H  
ATOM    125  C   ILE A  10     -52.082  11.010 -23.356  1.00 33.41           C  
ATOM    126  CB  ILE A  10     -52.467   8.485 -23.588  1.00 33.41           C  
ATOM    127  HB  ILE A  10     -52.395   8.549 -24.673  1.00 33.41           H  
ATOM    128  O   ILE A  10     -51.535  11.094 -24.457  1.00 33.41           O  
ATOM    129  CG1 ILE A  10     -53.452   7.348 -23.228  1.00 33.41           C  
ATOM    130 HG12 ILE A  10     -54.446   7.604 -23.594  1.00 33.41           H  
ATOM    131 HG13 ILE A  10     -53.513   7.249 -22.144  1.00 33.41           H  
ATOM    132  CG2 ILE A  10     -51.062   8.185 -23.025  1.00 33.41           C  
ATOM    133 HG21 ILE A  10     -51.107   8.088 -21.940  1.00 33.41           H  
ATOM    134 HG22 ILE A  10     -50.374   8.992 -23.275  1.00 33.41           H  
ATOM    135 HG23 ILE A  10     -50.663   7.269 -23.462  1.00 33.41           H  
ATOM    136  CD1 ILE A  10     -53.090   5.985 -23.833  1.00 33.41           C  
ATOM    137 HD11 ILE A  10     -52.951   6.083 -24.910  1.00 33.41           H  
ATOM    138 HD12 ILE A  10     -52.181   5.593 -23.378  1.00 33.41           H  
ATOM    139 HD13 ILE A  10     -53.901   5.283 -23.644  1.00 33.41           H  
ATOM    140  N   ASP A  11     -51.948  11.920 -22.391  1.00 31.39           N  
ATOM    141  H   ASP A  11     -52.597  11.904 -21.618  1.00 31.39           H  
ATOM    142  CA  ASP A  11     -50.892  12.922 -22.398  1.00 31.39           C  
ATOM    143  HA  ASP A  11     -51.103  13.651 -23.181  1.00 31.39           H  
ATOM    144  C   ASP A  11     -49.578  12.214 -22.735  1.00 31.39           C  
ATOM    145  CB  ASP A  11     -50.787  13.641 -21.038  1.00 31.39           C  
ATOM    146  HB2 ASP A  11     -51.109  12.971 -20.241  1.00 31.39           H  
ATOM    147  HB3 ASP A  11     -49.740  13.882 -20.853  1.00 31.39           H  
ATOM    148  O   ASP A  11     -49.093  11.345 -21.999  1.00 31.39           O  
ATOM    149  CG  ASP A  11     -51.561  14.962 -20.958  1.00 31.39           C  
ATOM    150  OD1 ASP A  11     -51.710  15.618 -22.012  1.00 31.39           O  
ATOM    151  OD2 ASP A  11     -51.907  15.344 -19.818  1.00 31.39           O  
ATOM    152  N   GLN A  12     -49.028  12.560 -23.900  1.00 31.79           N  
ATOM    153  H   GLN A  12     -49.533  13.221 -24.473  1.00 31.79           H  
ATOM    154  CA  GLN A  12     -47.695  12.159 -24.303  1.00 31.79           C  
ATOM    155  HA  GLN A  12     -47.660  11.075 -24.417  1.00 31.79           H  
ATOM    156  C   GLN A  12     -46.744  12.578 -23.188  1.00 31.79           C  
ATOM    157  CB  GLN A  12     -47.308  12.833 -25.628  1.00 31.79           C  
ATOM    158  HB2 GLN A  12     -46.221  12.840 -25.710  1.00 31.79           H  
ATOM    159  HB3 GLN A  12     -47.654  13.866 -25.625  1.00 31.79           H  
ATOM    160  O   GLN A  12     -46.500  13.765 -22.967  1.00 31.79           O  
ATOM    161  CG  GLN A  12     -47.862  12.096 -26.855  1.00 31.79           C  
ATOM    162  HG2 GLN A  12     -47.477  11.076 -26.862  1.00 31.79           H  
ATOM    163  HG3 GLN A  12     -48.949  12.053 -26.792  1.00 31.79           H  
ATOM    164  CD  GLN A  12     -47.481  12.778 -28.167  1.00 31.79           C  
ATOM    165  NE2 GLN A  12     -47.581  12.093 -29.285  1.00 31.79           N  
ATOM    166 HE21 GLN A  12     -47.381  12.615 -30.126  1.00 31.79           H  
ATOM    167 HE22 GLN A  12     -47.994  11.171 -29.286  1.00 31.79           H  
ATOM    168  OE1 GLN A  12     -47.079  13.926 -28.231  1.00 31.79           O  
ATOM    169  N   ALA A  13     -46.214  11.587 -22.474  1.00 32.50           N  
ATOM    170  H   ALA A  13     -46.594  10.659 -22.598  1.00 32.50           H  
ATOM    171  CA  ALA A  13     -45.187  11.796 -21.477  1.00 32.50           C  
ATOM    172  HA  ALA A  13     -45.565  12.488 -20.726  1.00 32.50           H  
ATOM    173  C   ALA A  13     -43.973  12.428 -22.165  1.00 32.50           C  
ATOM    174  CB  ALA A  13     -44.866  10.463 -20.789  1.00 32.50           C  
ATOM    175  HB1 ALA A  13     -44.090  10.620 -20.041  1.00 32.50           H  
ATOM    176  HB2 ALA A  13     -45.762  10.078 -20.301  1.00 32.50           H  
ATOM    177  HB3 ALA A  13     -44.515   9.738 -21.524  1.00 32.50           H  
ATOM    178  O   ALA A  13     -43.146  11.749 -22.776  1.00 32.50           O  
ATOM    179  N   SER A  14     -43.874  13.752 -22.054  1.00 35.25           N  
ATOM    180  H   SER A  14     -44.687  14.253 -21.726  1.00 35.25           H  
ATOM    181  CA  SER A  14     -42.623  14.463 -22.247  1.00 35.25           C  
ATOM    182  HA  SER A  14     -42.338  14.378 -23.296  1.00 35.25           H  
ATOM    183  C   SER A  14     -41.566  13.771 -21.387  1.00 35.25           C  
ATOM    184  CB  SER A  14     -42.768  15.953 -21.904  1.00 35.25           C  
ATOM    185  HB2 SER A  14     -41.808  16.443 -22.065  1.00 35.25           H  
ATOM    186  HB3 SER A  14     -43.504  16.407 -22.568  1.00 35.25           H  
ATOM    187  O   SER A  14     -41.807  13.421 -20.226  1.00 35.25           O  
ATOM    188  OG  SER A  14     -43.163  16.160 -20.560  1.00 35.25           O  
ATOM    189  HG  SER A  14     -44.119  16.247 -20.537  1.00 35.25           H  
ATOM    190  N   THR A  15     -40.395  13.526 -21.970  1.00 40.49           N  
ATOM    191  H   THR A  15     -40.289  13.756 -22.948  1.00 40.49           H  
ATOM    192  CA  THR A  15     -39.198  13.038 -21.283  1.00 40.49           C  
ATOM    193  HA  THR A  15     -39.440  12.122 -20.745  1.00 40.49           H  
ATOM    194  C   THR A  15     -38.736  14.078 -20.262  1.00 40.49           C  
ATOM    195  CB  THR A  15     -38.085  12.735 -22.301  1.00 40.49           C  
ATOM    196  HB  THR A  15     -37.130  12.645 -21.784  1.00 40.49           H  
ATOM    197  O   THR A  15     -37.754  14.787 -20.465  1.00 40.49           O  
ATOM    198  CG2 THR A  15     -38.332  11.434 -23.062  1.00 40.49           C  
ATOM    199 HG21 THR A  15     -37.526  11.274 -23.777  1.00 40.49           H  
ATOM    200 HG22 THR A  15     -38.364  10.597 -22.364  1.00 40.49           H  
ATOM    201 HG23 THR A  15     -39.278  11.491 -23.600  1.00 40.49           H  
ATOM    202  OG1 THR A  15     -38.010  13.776 -23.249  1.00 40.49           O  
ATOM    203  HG1 THR A  15     -37.721  14.559 -22.774  1.00 40.49           H  
ATOM    204  N   SER A  16     -39.475  14.206 -19.164  1.00 39.23           N  
ATOM    205  H   SER A  16     -40.332  13.674 -19.116  1.00 39.23           H  
ATOM    206  CA  SER A  16     -39.081  14.963 -17.992  1.00 39.23           C  
ATOM    207  HA  SER A  16     -38.528  15.844 -18.319  1.00 39.23           H  
ATOM    208  C   SER A  16     -38.141  14.083 -17.175  1.00 39.23           C  
ATOM    209  CB  SER A  16     -40.297  15.479 -17.208  1.00 39.23           C  
ATOM    210  HB2 SER A  16     -39.950  15.959 -16.293  1.00 39.23           H  
ATOM    211  HB3 SER A  16     -40.820  16.221 -17.812  1.00 39.23           H  
ATOM    212  O   SER A  16     -38.436  12.936 -16.825  1.00 39.23           O  
ATOM    213  OG  SER A  16     -41.204  14.449 -16.872  1.00 39.23           O  
ATOM    214  HG  SER A  16     -41.786  14.304 -17.621  1.00 39.23           H  
ATOM    215  N   SER A  17     -36.939  14.598 -16.935  1.00 41.84           N  
ATOM    216  H   SER A  17     -36.756  15.551 -17.216  1.00 41.84           H  
ATOM    217  CA  SER A  17     -35.961  13.973 -16.058  1.00 41.84           C  
ATOM    218  HA  SER A  17     -35.642  13.029 -16.500  1.00 41.84           H  
ATOM    219  C   SER A  17     -36.613  13.693 -14.702  1.00 41.84           C  
ATOM    220  CB  SER A  17     -34.737  14.890 -15.924  1.00 41.84           C  
ATOM    221  HB2 SER A  17     -34.101  14.535 -15.113  1.00 41.84           H  
ATOM    222  HB3 SER A  17     -34.171  14.855 -16.855  1.00 41.84           H  
ATOM    223  O   SER A  17     -37.186  14.584 -14.075  1.00 41.84           O  
ATOM    224  OG  SER A  17     -35.123  16.232 -15.682  1.00 41.84           O  
ATOM    225  HG  SER A  17     -34.348  16.799 -15.680  1.00 41.84           H  
ATOM    226  N   LYS A  18     -36.553  12.437 -14.236  1.00 36.33           N  
ATOM    227  H   LYS A  18     -36.145  11.726 -14.826  1.00 36.33           H  
ATOM    228  CA  LYS A  18     -37.029  12.092 -12.889  1.00 36.33           C  
ATOM    229  HA  LYS A  18     -38.106  12.260 -12.873  1.00 36.33           H  
ATOM    230  C   LYS A  18     -36.356  13.031 -11.877  1.00 36.33           C  
ATOM    231  CB  LYS A  18     -36.726  10.628 -12.534  1.00 36.33           C  
ATOM    232  HB2 LYS A  18     -35.697  10.393 -12.805  1.00 36.33           H  
ATOM    233  HB3 LYS A  18     -36.829  10.509 -11.456  1.00 36.33           H  
ATOM    234  O   LYS A  18     -35.128  13.136 -11.911  1.00 36.33           O  
ATOM    235  CG  LYS A  18     -37.688   9.649 -13.217  1.00 36.33           C  
ATOM    236  HG2 LYS A  18     -38.712   9.906 -12.944  1.00 36.33           H  
ATOM    237  HG3 LYS A  18     -37.582   9.731 -14.299  1.00 36.33           H  
ATOM    238  CD  LYS A  18     -37.398   8.204 -12.784  1.00 36.33           C  
ATOM    239  HD2 LYS A  18     -37.483   8.127 -11.701  1.00 36.33           H  
ATOM    240  HD3 LYS A  18     -36.385   7.938 -13.088  1.00 36.33           H  
ATOM    241  CE  LYS A  18     -38.408   7.262 -13.451  1.00 36.33           C  
ATOM    242  HE2 LYS A  18     -39.411   7.548 -13.135  1.00 36.33           H  
ATOM    243  HE3 LYS A  18     -38.356   7.410 -14.530  1.00 36.33           H  
ATOM    244  NZ  LYS A  18     -38.153   5.835 -13.124  1.00 36.33           N  
ATOM    245  HZ1 LYS A  18     -38.835   5.254 -13.590  1.00 36.33           H  
ATOM    246  HZ2 LYS A  18     -38.228   5.674 -12.130  1.00 36.33           H  
ATOM    247  HZ3 LYS A  18     -37.238   5.554 -13.445  1.00 36.33           H  
ATOM    248  N   PRO A  19     -37.107  13.687 -10.976  1.00 42.93           N  
ATOM    249  CA  PRO A  19     -36.533  14.654 -10.053  1.00 42.93           C  
ATOM    250  HA  PRO A  19     -36.050  15.444 -10.628  1.00 42.93           H  
ATOM    251  C   PRO A  19     -35.488  13.988  -9.151  1.00 42.93           C  
ATOM    252  CB  PRO A  19     -37.712  15.263  -9.285  1.00 42.93           C  
ATOM    253  HB2 PRO A  19     -37.480  15.426  -8.232  1.00 42.93           H  
ATOM    254  HB3 PRO A  19     -37.996  16.204  -9.756  1.00 42.93           H  
ATOM    255  O   PRO A  19     -35.770  13.034  -8.420  1.00 42.93           O  
ATOM    256  CG  PRO A  19     -38.844  14.252  -9.465  1.00 42.93           C  
ATOM    257  HG2 PRO A  19     -39.823  14.731  -9.447  1.00 42.93           H  
ATOM    258  HG3 PRO A  19     -38.776  13.490  -8.689  1.00 42.93           H  
ATOM    259  CD  PRO A  19     -38.550  13.620 -10.821  1.00 42.93           C  
ATOM    260  HD2 PRO A  19     -39.023  14.203 -11.611  1.00 42.93           H  
ATOM    261  HD3 PRO A  19     -38.912  12.593 -10.839  1.00 42.93           H  
ATOM    262  N   THR A  20     -34.260  14.496  -9.213  1.00 44.59           N  
ATOM    263  H   THR A  20     -34.055  15.172  -9.935  1.00 44.59           H  
ATOM    264  CA  THR A  20     -33.132  14.010  -8.418  1.00 44.59           C  
ATOM    265  HA  THR A  20     -33.126  12.921  -8.472  1.00 44.59           H  
ATOM    266  C   THR A  20     -33.309  14.448  -6.965  1.00 44.59           C  
ATOM    267  CB  THR A  20     -31.792  14.526  -8.978  1.00 44.59           C  
ATOM    268  HB  THR A  20     -31.585  15.523  -8.588  1.00 44.59           H  
ATOM    269  O   THR A  20     -33.297  15.639  -6.658  1.00 44.59           O  
ATOM    270  CG2 THR A  20     -30.640  13.587  -8.625  1.00 44.59           C  
ATOM    271 HG21 THR A  20     -30.554  13.499  -7.541  1.00 44.59           H  
ATOM    272 HG22 THR A  20     -30.816  12.602  -9.058  1.00 44.59           H  
ATOM    273 HG23 THR A  20     -29.706  13.989  -9.016  1.00 44.59           H  
ATOM    274  OG1 THR A  20     -31.831  14.604 -10.384  1.00 44.59           O  
ATOM    275  HG1 THR A  20     -31.013  14.996 -10.697  1.00 44.59           H  
ATOM    276  N   ARG A  21     -33.471  13.495  -6.039  1.00 47.32           N  
ATOM    277  H   ARG A  21     -33.517  12.535  -6.352  1.00 47.32           H  
ATOM    278  CA  ARG A  21     -33.564  13.793  -4.601  1.00 47.32           C  
ATOM    279  HA  ARG A  21     -34.239  14.638  -4.463  1.00 47.32           H  
ATOM    280  C   ARG A  21     -32.199  14.214  -4.052  1.00 47.32           C  
ATOM    281  CB  ARG A  21     -34.115  12.590  -3.817  1.00 47.32           C  
ATOM    282  HB2 ARG A  21     -33.615  11.679  -4.147  1.00 47.32           H  
ATOM    283  HB3 ARG A  21     -33.891  12.737  -2.761  1.00 47.32           H  
ATOM    284  O   ARG A  21     -31.289  13.391  -3.978  1.00 47.32           O  
ATOM    285  CG  ARG A  21     -35.636  12.436  -3.960  1.00 47.32           C  
ATOM    286  HG2 ARG A  21     -35.893  12.272  -5.006  1.00 47.32           H  
ATOM    287  HG3 ARG A  21     -36.122  13.348  -3.613  1.00 47.32           H  
ATOM    288  CD  ARG A  21     -36.123  11.249  -3.118  1.00 47.32           C  
ATOM    289  HD2 ARG A  21     -35.674  10.336  -3.511  1.00 47.32           H  
ATOM    290  HD3 ARG A  21     -35.793  11.393  -2.089  1.00 47.32           H  
ATOM    291  NE  ARG A  21     -37.593  11.128  -3.140  1.00 47.32           N  
ATOM    292  HE  ARG A  21     -38.097  11.841  -3.648  1.00 47.32           H  
ATOM    293  NH1 ARG A  21     -37.776   9.220  -1.870  1.00 47.32           N  
ATOM    294 HH11 ARG A  21     -38.359   8.525  -1.426  1.00 47.32           H  
ATOM    295 HH12 ARG A  21     -36.770   9.172  -1.805  1.00 47.32           H  
ATOM    296  NH2 ARG A  21     -39.619  10.226  -2.618  1.00 47.32           N  
ATOM    297 HH21 ARG A  21     -40.087  10.967  -3.120  1.00 47.32           H  
ATOM    298 HH22 ARG A  21     -40.181   9.523  -2.160  1.00 47.32           H  
ATOM    299  CZ  ARG A  21     -38.319  10.196  -2.545  1.00 47.32           C  
ATOM    300  N   LYS A  22     -32.088  15.467  -3.610  1.00 55.08           N  
ATOM    301  H   LYS A  22     -32.873  16.087  -3.750  1.00 55.08           H  
ATOM    302  CA  LYS A  22     -30.943  15.978  -2.845  1.00 55.08           C  
ATOM    303  HA  LYS A  22     -30.047  15.417  -3.111  1.00 55.08           H  
ATOM    304  C   LYS A  22     -31.186  15.792  -1.350  1.00 55.08           C  
ATOM    305  CB  LYS A  22     -30.696  17.452  -3.184  1.00 55.08           C  
ATOM    306  HB2 LYS A  22     -29.909  17.826  -2.530  1.00 55.08           H  
ATOM    307  HB3 LYS A  22     -31.600  18.032  -3.000  1.00 55.08           H  
ATOM    308  O   LYS A  22     -32.296  16.019  -0.873  1.00 55.08           O  
ATOM    309  CG  LYS A  22     -30.252  17.630  -4.644  1.00 55.08           C  
ATOM    310  HG2 LYS A  22     -29.381  17.002  -4.829  1.00 55.08           H  
ATOM    311  HG3 LYS A  22     -31.054  17.345  -5.324  1.00 55.08           H  
ATOM    312  CD  LYS A  22     -29.878  19.095  -4.880  1.00 55.08           C  
ATOM    313  HD2 LYS A  22     -30.764  19.726  -4.812  1.00 55.08           H  
ATOM    314  HD3 LYS A  22     -29.181  19.389  -4.095  1.00 55.08           H  
ATOM    315  CE  LYS A  22     -29.212  19.274  -6.247  1.00 55.08           C  
ATOM    316  HE2 LYS A  22     -29.956  19.577  -6.983  1.00 55.08           H  
ATOM    317  HE3 LYS A  22     -28.784  18.318  -6.548  1.00 55.08           H  
ATOM    318  NZ  LYS A  22     -28.120  20.266  -6.130  1.00 55.08           N  
ATOM    319  HZ1 LYS A  22     -27.465  19.940  -5.434  1.00 55.08           H  
ATOM    320  HZ2 LYS A  22     -27.602  20.369  -6.991  1.00 55.08           H  
ATOM    321  HZ3 LYS A  22     -28.455  21.162  -5.806  1.00 55.08           H  
ATOM    322  N   ARG A  23     -30.165  15.365  -0.607  1.00 52.89           N  
ATOM    323  H   ARG A  23     -29.259  15.300  -1.049  1.00 52.89           H  
ATOM    324  CA  ARG A  23     -30.192  15.361   0.863  1.00 52.89           C  
ATOM    325  HA  ARG A  23     -31.221  15.423   1.219  1.00 52.89           H  
ATOM    326  C   ARG A  23     -29.478  16.619   1.335  1.00 52.89           C  
ATOM    327  CB  ARG A  23     -29.550  14.085   1.427  1.00 52.89           C  
ATOM    328  HB2 ARG A  23     -28.538  13.988   1.035  1.00 52.89           H  
ATOM    329  HB3 ARG A  23     -29.492  14.176   2.512  1.00 52.89           H  
ATOM    330  O   ARG A  23     -28.436  16.948   0.787  1.00 52.89           O  
ATOM    331  CG  ARG A  23     -30.340  12.819   1.073  1.00 52.89           C  
ATOM    332  HG2 ARG A  23     -31.358  12.911   1.451  1.00 52.89           H  
ATOM    333  HG3 ARG A  23     -30.369  12.696  -0.010  1.00 52.89           H  
ATOM    334  CD  ARG A  23     -29.669  11.592   1.703  1.00 52.89           C  
ATOM    335  HD2 ARG A  23     -29.647  11.732   2.783  1.00 52.89           H  
ATOM    336  HD3 ARG A  23     -28.644  11.529   1.337  1.00 52.89           H  
ATOM    337  NE  ARG A  23     -30.393  10.348   1.372  1.00 52.89           N  
ATOM    338  HE  ARG A  23     -31.130  10.430   0.686  1.00 52.89           H  
ATOM    339  NH1 ARG A  23     -29.259   8.957   2.802  1.00 52.89           N  
ATOM    340 HH11 ARG A  23     -28.729   9.751   3.131  1.00 52.89           H  
ATOM    341 HH12 ARG A  23     -29.159   8.061   3.258  1.00 52.89           H  
ATOM    342  NH2 ARG A  23     -30.907   8.133   1.547  1.00 52.89           N  
ATOM    343 HH21 ARG A  23     -30.761   7.234   1.983  1.00 52.89           H  
ATOM    344 HH22 ARG A  23     -31.650   8.246   0.871  1.00 52.89           H  
ATOM    345  CZ  ARG A  23     -30.184   9.157   1.905  1.00 52.89           C  
ATOM    346  N   ILE A  24     -30.033  17.314   2.318  1.00 64.01           N  
ATOM    347  H   ILE A  24     -30.876  16.973   2.756  1.00 64.01           H  
ATOM    348  CA  ILE A  24     -29.465  18.546   2.876  1.00 64.01           C  
ATOM    349  HA  ILE A  24     -28.457  18.675   2.480  1.00 64.01           H  
ATOM    350  C   ILE A  24     -29.327  18.415   4.391  1.00 64.01           C  
ATOM    351  CB  ILE A  24     -30.276  19.799   2.477  1.00 64.01           C  
ATOM    352  HB  ILE A  24     -29.821  20.655   2.974  1.00 64.01           H  
ATOM    353  O   ILE A  24     -30.065  17.643   5.006  1.00 64.01           O  
ATOM    354  CG1 ILE A  24     -31.747  19.699   2.943  1.00 64.01           C  
ATOM    355 HG12 ILE A  24     -31.770  19.487   4.012  1.00 64.01           H  
ATOM    356 HG13 ILE A  24     -32.247  18.881   2.424  1.00 64.01           H  
ATOM    357  CG2 ILE A  24     -30.168  20.036   0.959  1.00 64.01           C  
ATOM    358 HG21 ILE A  24     -30.692  19.256   0.406  1.00 64.01           H  
ATOM    359 HG22 ILE A  24     -30.592  21.008   0.706  1.00 64.01           H  
ATOM    360 HG23 ILE A  24     -29.119  20.055   0.665  1.00 64.01           H  
ATOM    361  CD1 ILE A  24     -32.556  20.981   2.722  1.00 64.01           C  
ATOM    362 HD11 ILE A  24     -32.052  21.824   3.195  1.00 64.01           H  
ATOM    363 HD12 ILE A  24     -32.679  21.177   1.657  1.00 64.01           H  
ATOM    364 HD13 ILE A  24     -33.543  20.864   3.170  1.00 64.01           H  
ATOM    365  N   ASN A  25     -28.364  19.119   4.983  1.00 58.79           N  
ATOM    366  H   ASN A  25     -27.793  19.721   4.407  1.00 58.79           H  
ATOM    367  CA  ASN A  25     -28.222  19.224   6.431  1.00 58.79           C  
ATOM    368  HA  ASN A  25     -28.627  18.321   6.889  1.00 58.79           H  
ATOM    369  C   ASN A  25     -29.105  20.354   6.970  1.00 58.79           C  
ATOM    370  CB  ASN A  25     -26.724  19.311   6.819  1.00 58.79           C  
ATOM    371  HB2 ASN A  25     -26.185  18.482   6.360  1.00 58.79           H  
ATOM    372  HB3 ASN A  25     -26.627  19.205   7.899  1.00 58.79           H  
ATOM    373  O   ASN A  25     -29.766  21.063   6.213  1.00 58.79           O  
ATOM    374  CG  ASN A  25     -26.015  20.596   6.424  1.00 58.79           C  
ATOM    375  ND2 ASN A  25     -24.706  20.610   6.520  1.00 58.79           N  
ATOM    376 HD21 ASN A  25     -24.196  21.425   6.208  1.00 58.79           H  
ATOM    377 HD22 ASN A  25     -24.179  19.791   6.787  1.00 58.79           H  
ATOM    378  OD1 ASN A  25     -26.632  21.589   6.091  1.00 58.79           O  
ATOM    379  N   ASN A  26     -29.110  20.527   8.293  1.00 55.58           N  
ATOM    380  H   ASN A  26     -28.599  19.876   8.872  1.00 55.58           H  
ATOM    381  CA  ASN A  26     -29.896  21.569   8.960  1.00 55.58           C  
ATOM    382  HA  ASN A  26     -30.938  21.477   8.651  1.00 55.58           H  
ATOM    383  C   ASN A  26     -29.457  22.995   8.584  1.00 55.58           C  
ATOM    384  CB  ASN A  26     -29.811  21.362  10.481  1.00 55.58           C  
ATOM    385  HB2 ASN A  26     -28.767  21.354  10.793  1.00 55.58           H  
ATOM    386  HB3 ASN A  26     -30.301  22.203  10.972  1.00 55.58           H  
ATOM    387  O   ASN A  26     -30.225  23.931   8.774  1.00 55.58           O  
ATOM    388  CG  ASN A  26     -30.496  20.098  10.967  1.00 55.58           C  
ATOM    389  ND2 ASN A  26     -30.325  19.761  12.223  1.00 55.58           N  
ATOM    390 HD21 ASN A  26     -30.839  18.950  12.535  1.00 55.58           H  
ATOM    391 HD22 ASN A  26     -29.829  20.375  12.854  1.00 55.58           H  
ATOM    392  OD1 ASN A  26     -31.167  19.383  10.246  1.00 55.58           O  
ATOM    393  N   SER A  27     -28.251  23.154   8.037  1.00 66.78           N  
ATOM    394  H   SER A  27     -27.669  22.341   7.891  1.00 66.78           H  
ATOM    395  CA  SER A  27     -27.734  24.416   7.501  1.00 66.78           C  
ATOM    396  HA  SER A  27     -28.181  25.244   8.051  1.00 66.78           H  
ATOM    397  C   SER A  27     -28.083  24.616   6.018  1.00 66.78           C  
ATOM    398  CB  SER A  27     -26.215  24.493   7.702  1.00 66.78           C  
ATOM    399  HB2 SER A  27     -25.721  23.776   7.046  1.00 66.78           H  
ATOM    400  HB3 SER A  27     -25.872  25.493   7.436  1.00 66.78           H  
ATOM    401  O   SER A  27     -27.646  25.589   5.413  1.00 66.78           O  
ATOM    402  OG  SER A  27     -25.855  24.214   9.046  1.00 66.78           O  
ATOM    403  HG  SER A  27     -24.919  24.413   9.127  1.00 66.78           H  
ATOM    404  N   GLY A  28     -28.847  23.699   5.410  1.00 59.03           N  
ATOM    405  H   GLY A  28     -29.159  22.904   5.950  1.00 59.03           H  
ATOM    406  CA  GLY A  28     -29.227  23.738   3.996  1.00 59.03           C  
ATOM    407  HA2 GLY A  28     -29.489  24.761   3.725  1.00 59.03           H  
ATOM    408  HA3 GLY A  28     -30.106  23.109   3.856  1.00 59.03           H  
ATOM    409  C   GLY A  28     -28.143  23.258   3.026  1.00 59.03           C  
ATOM    410  O   GLY A  28     -28.351  23.288   1.814  1.00 59.03           O  
ATOM    411  N   GLU A  29     -26.999  22.786   3.521  1.00 64.84           N  
ATOM    412  H   GLU A  29     -26.894  22.719   4.523  1.00 64.84           H  
ATOM    413  CA  GLU A  29     -25.898  22.312   2.682  1.00 64.84           C  
ATOM    414  HA  GLU A  29     -25.809  22.975   1.822  1.00 64.84           H  
ATOM    415  C   GLU A  29     -26.178  20.892   2.189  1.00 64.84           C  
ATOM    416  CB  GLU A  29     -24.560  22.326   3.427  1.00 64.84           C  
ATOM    417  HB2 GLU A  29     -23.766  22.098   2.716  1.00 64.84           H  
ATOM    418  HB3 GLU A  29     -24.585  21.515   4.155  1.00 64.84           H  
ATOM    419  O   GLU A  29     -26.649  20.040   2.946  1.00 64.84           O  
ATOM    420  CG  GLU A  29     -24.222  23.653   4.127  1.00 64.84           C  
ATOM    421  HG2 GLU A  29     -24.078  24.420   3.367  1.00 64.84           H  
ATOM    422  HG3 GLU A  29     -25.052  23.955   4.766  1.00 64.84           H  
ATOM    423  CD  GLU A  29     -22.971  23.531   5.008  1.00 64.84           C  
ATOM    424  OE1 GLU A  29     -22.240  24.535   5.133  1.00 64.84           O  
ATOM    425  OE2 GLU A  29     -22.767  22.434   5.586  1.00 64.84           O  
ATOM    426  N   GLU A  30     -25.855  20.608   0.926  1.00 58.57           N  
ATOM    427  H   GLU A  30     -25.458  21.338   0.351  1.00 58.57           H  
ATOM    428  CA  GLU A  30     -26.058  19.287   0.336  1.00 58.57           C  
ATOM    429  HA  GLU A  30     -27.109  19.031   0.474  1.00 58.57           H  
ATOM    430  C   GLU A  30     -25.217  18.224   1.068  1.00 58.57           C  
ATOM    431  CB  GLU A  30     -25.806  19.342  -1.186  1.00 58.57           C  
ATOM    432  HB2 GLU A  30     -26.340  20.206  -1.582  1.00 58.57           H  
ATOM    433  HB3 GLU A  30     -24.742  19.477  -1.382  1.00 58.57           H  
ATOM    434  O   GLU A  30     -23.988  18.178   0.979  1.00 58.57           O  
ATOM    435  CG  GLU A  30     -26.311  18.083  -1.914  1.00 58.57           C  
ATOM    436  HG2 GLU A  30     -25.707  17.233  -1.596  1.00 58.57           H  
ATOM    437  HG3 GLU A  30     -27.339  17.895  -1.604  1.00 58.57           H  
ATOM    438  CD  GLU A  30     -26.293  18.176  -3.457  1.00 58.57           C  
ATOM    439  OE1 GLU A  30     -26.235  17.099  -4.090  1.00 58.57           O  
ATOM    440  OE2 GLU A  30     -26.471  19.279  -4.039  1.00 58.57           O  
ATOM    441  N   ILE A  31     -25.897  17.329   1.785  1.00 51.40           N  
ATOM    442  H   ILE A  31     -26.904  17.396   1.762  1.00 51.40           H  
ATOM    443  CA  ILE A  31     -25.303  16.100   2.295  1.00 51.40           C  
ATOM    444  HA  ILE A  31     -24.303  16.322   2.668  1.00 51.40           H  
ATOM    445  C   ILE A  31     -25.215  15.176   1.094  1.00 51.40           C  
ATOM    446  CB  ILE A  31     -26.116  15.443   3.432  1.00 51.40           C  
ATOM    447  HB  ILE A  31     -27.052  15.063   3.022  1.00 51.40           H  
ATOM    448  O   ILE A  31     -26.227  14.654   0.622  1.00 51.40           O  
ATOM    449  CG1 ILE A  31     -26.453  16.420   4.564  1.00 51.40           C  
ATOM    450 HG12 ILE A  31     -25.541  16.682   5.100  1.00 51.40           H  
ATOM    451 HG13 ILE A  31     -26.862  17.331   4.128  1.00 51.40           H  
ATOM    452  CG2 ILE A  31     -25.298  14.271   4.012  1.00 51.40           C  
ATOM    453 HG21 ILE A  31     -24.397  14.644   4.498  1.00 51.40           H  
ATOM    454 HG22 ILE A  31     -25.887  13.703   4.732  1.00 51.40           H  
ATOM    455 HG23 ILE A  31     -25.012  13.581   3.218  1.00 51.40           H  
ATOM    456  CD1 ILE A  31     -27.480  15.835   5.546  1.00 51.40           C  
ATOM    457 HD11 ILE A  31     -27.091  14.940   6.031  1.00 51.40           H  
ATOM    458 HD12 ILE A  31     -28.401  15.585   5.020  1.00 51.40           H  
ATOM    459 HD13 ILE A  31     -27.692  16.550   6.341  1.00 51.40           H  
ATOM    460  N   GLY A  32     -24.000  14.973   0.590  1.00 44.72           N  
ATOM    461  H   GLY A  32     -23.244  15.550   0.930  1.00 44.72           H  
ATOM    462  CA  GLY A  32     -23.774  14.027  -0.494  1.00 44.72           C  
ATOM    463  HA2 GLY A  32     -24.172  14.448  -1.417  1.00 44.72           H  
ATOM    464  HA3 GLY A  32     -22.707  13.841  -0.619  1.00 44.72           H  
ATOM    465  C   GLY A  32     -24.474  12.700  -0.193  1.00 44.72           C  
ATOM    466  O   GLY A  32     -24.410  12.186   0.929  1.00 44.72           O  
ATOM    467  N   ALA A  33     -25.158  12.133  -1.190  1.00 38.94           N  
ATOM    468  H   ALA A  33     -25.235  12.624  -2.069  1.00 38.94           H  
ATOM    469  CA  ALA A  33     -25.524  10.725  -1.128  1.00 38.94           C  
ATOM    470  HA  ALA A  33     -26.286  10.587  -0.361  1.00 38.94           H  
ATOM    471  C   ALA A  33     -24.254   9.958  -0.735  1.00 38.94           C  
ATOM    472  CB  ALA A  33     -26.071  10.283  -2.492  1.00 38.94           C  
ATOM    473  HB1 ALA A  33     -25.317  10.434  -3.264  1.00 38.94           H  
ATOM    474  HB2 ALA A  33     -26.957  10.868  -2.741  1.00 38.94           H  
ATOM    475  HB3 ALA A  33     -26.341   9.228  -2.458  1.00 38.94           H  
ATOM    476  O   ALA A  33     -23.193  10.247  -1.284  1.00 38.94           O  
ATOM    477  N   GLY A  34     -24.333   9.016   0.208  1.00 37.15           N  
ATOM    478  H   GLY A  34     -25.222   8.888   0.669  1.00 37.15           H  
ATOM    479  CA  GLY A  34     -23.188   8.236   0.707  1.00 37.15           C  
ATOM    480  HA2 GLY A  34     -23.522   7.578   1.509  1.00 37.15           H  
ATOM    481  HA3 GLY A  34     -22.457   8.932   1.119  1.00 37.15           H  
ATOM    482  C   GLY A  34     -22.463   7.377  -0.346  1.00 37.15           C  
ATOM    483  O   GLY A  34     -21.802   6.402  -0.001  1.00 37.15           O  
ATOM    484  N   GLY A  35     -22.591   7.704  -1.633  1.00 31.54           N  
ATOM    485  H   GLY A  35     -23.085   8.566  -1.815  1.00 31.54           H  
ATOM    486  CA  GLY A  35     -21.692   7.289  -2.686  1.00 31.54           C  
ATOM    487  HA2 GLY A  35     -22.029   7.698  -3.639  1.00 31.54           H  
ATOM    488  HA3 GLY A  35     -21.694   6.201  -2.747  1.00 31.54           H  
ATOM    489  C   GLY A  35     -20.278   7.791  -2.416  1.00 31.54           C  
ATOM    490  O   GLY A  35     -20.050   8.866  -1.860  1.00 31.54           O  
ATOM    491  N   LYS A  36     -19.312   6.955  -2.799  1.00 31.22           N  
ATOM    492  H   LYS A  36     -19.608   6.101  -3.250  1.00 31.22           H  
ATOM    493  CA  LYS A  36     -17.882   7.249  -2.740  1.00 31.22           C  
ATOM    494  HA  LYS A  36     -17.528   7.178  -1.712  1.00 31.22           H  
ATOM    495  C   LYS A  36     -17.652   8.674  -3.249  1.00 31.22           C  
ATOM    496  CB  LYS A  36     -17.133   6.246  -3.642  1.00 31.22           C  
ATOM    497  HB2 LYS A  36     -16.086   6.543  -3.694  1.00 31.22           H  
ATOM    498  HB3 LYS A  36     -17.547   6.305  -4.648  1.00 31.22           H  
ATOM    499  O   LYS A  36     -17.871   8.926  -4.431  1.00 31.22           O  
ATOM    500  CG  LYS A  36     -17.207   4.788  -3.157  1.00 31.22           C  
ATOM    501  HG2 LYS A  36     -18.246   4.498  -3.004  1.00 31.22           H  
ATOM    502  HG3 LYS A  36     -16.670   4.694  -2.213  1.00 31.22           H  
ATOM    503  CD  LYS A  36     -16.584   3.852  -4.204  1.00 31.22           C  
ATOM    504  HD2 LYS A  36     -17.137   3.958  -5.137  1.00 31.22           H  
ATOM    505  HD3 LYS A  36     -15.549   4.146  -4.377  1.00 31.22           H  
ATOM    506  CE  LYS A  36     -16.633   2.387  -3.750  1.00 31.22           C  
ATOM    507  HE2 LYS A  36     -17.664   2.139  -3.498  1.00 31.22           H  
ATOM    508  HE3 LYS A  36     -16.030   2.277  -2.849  1.00 31.22           H  
ATOM    509  NZ  LYS A  36     -16.141   1.478  -4.821  1.00 31.22           N  
ATOM    510  HZ1 LYS A  36     -16.713   1.565  -5.648  1.00 31.22           H  
ATOM    511  HZ2 LYS A  36     -16.173   0.512  -4.526  1.00 31.22           H  
ATOM    512  HZ3 LYS A  36     -15.191   1.701  -5.080  1.00 31.22           H  
ATOM    513  N   ARG A  37     -17.167   9.579  -2.389  1.00 28.67           N  
ATOM    514  H   ARG A  37     -17.147   9.351  -1.405  1.00 28.67           H  
ATOM    515  CA  ARG A  37     -16.461  10.769  -2.871  1.00 28.67           C  
ATOM    516  HA  ARG A  37     -17.125  11.373  -3.489  1.00 28.67           H  
ATOM    517  C   ARG A  37     -15.341  10.245  -3.766  1.00 28.67           C  
ATOM    518  CB  ARG A  37     -15.910  11.638  -1.718  1.00 28.67           C  
ATOM    519  HB2 ARG A  37     -15.042  12.183  -2.090  1.00 28.67           H  
ATOM    520  HB3 ARG A  37     -15.576  11.001  -0.899  1.00 28.67           H  
ATOM    521  O   ARG A  37     -14.356   9.694  -3.272  1.00 28.67           O  
ATOM    522  CG  ARG A  37     -16.914  12.683  -1.197  1.00 28.67           C  
ATOM    523  HG2 ARG A  37     -17.785  12.175  -0.784  1.00 28.67           H  
ATOM    524  HG3 ARG A  37     -17.234  13.314  -2.026  1.00 28.67           H  
ATOM    525  CD  ARG A  37     -16.273  13.569  -0.112  1.00 28.67           C  
ATOM    526  HD2 ARG A  37     -15.983  12.936   0.727  1.00 28.67           H  
ATOM    527  HD3 ARG A  37     -15.378  14.034  -0.525  1.00 28.67           H  
ATOM    528  NE  ARG A  37     -17.187  14.631   0.363  1.00 28.67           N  
ATOM    529  HE  ARG A  37     -18.045  14.760  -0.154  1.00 28.67           H  
ATOM    530  NH1 ARG A  37     -15.899  15.425   2.101  1.00 28.67           N  
ATOM    531 HH11 ARG A  37     -15.167  14.767   1.874  1.00 28.67           H  
ATOM    532 HH12 ARG A  37     -15.762  16.094   2.845  1.00 28.67           H  
ATOM    533  NH2 ARG A  37     -17.863  16.379   1.668  1.00 28.67           N  
ATOM    534 HH21 ARG A  37     -17.695  17.032   2.420  1.00 28.67           H  
ATOM    535 HH22 ARG A  37     -18.704  16.492   1.121  1.00 28.67           H  
ATOM    536  CZ  ARG A  37     -16.979  15.468   1.370  1.00 28.67           C  
ATOM    537  N   ALA A  38     -15.528  10.343  -5.081  1.00 32.61           N  
ATOM    538  H   ALA A  38     -16.419  10.681  -5.415  1.00 32.61           H  
ATOM    539  CA  ALA A  38     -14.399  10.390  -5.986  1.00 32.61           C  
ATOM    540  HA  ALA A  38     -13.863   9.442  -5.954  1.00 32.61           H  
ATOM    541  C   ALA A  38     -13.493  11.507  -5.461  1.00 32.61           C  
ATOM    542  CB  ALA A  38     -14.894  10.651  -7.414  1.00 32.61           C  
ATOM    543  HB1 ALA A  38     -15.432  11.598  -7.457  1.00 32.61           H  
ATOM    544  HB2 ALA A  38     -14.044  10.702  -8.095  1.00 32.61           H  
ATOM    545  HB3 ALA A  38     -15.557   9.846  -7.733  1.00 32.61           H  
ATOM    546  O   ALA A  38     -13.989  12.528  -4.980  1.00 32.61           O  
ATOM    547  N   LEU A  39     -12.180  11.294  -5.490  1.00 38.10           N  
ATOM    548  H   LEU A  39     -11.836  10.443  -5.912  1.00 38.10           H  
ATOM    549  CA  LEU A  39     -11.241  12.392  -5.311  1.00 38.10           C  
ATOM    550  HA  LEU A  39     -11.331  12.818  -4.311  1.00 38.10           H  
ATOM    551  C   LEU A  39     -11.627  13.461  -6.339  1.00 38.10           C  
ATOM    552  CB  LEU A  39      -9.811  11.868  -5.540  1.00 38.10           C  
ATOM    553  HB2 LEU A  39      -9.821  11.195  -6.397  1.00 38.10           H  
ATOM    554  HB3 LEU A  39      -9.162  12.703  -5.804  1.00 38.10           H  
ATOM    555  O   LEU A  39     -11.426  13.271  -7.536  1.00 38.10           O  
ATOM    556  CG  LEU A  39      -9.223  11.150  -4.311  1.00 38.10           C  
ATOM    557  HG  LEU A  39     -10.020  10.654  -3.757  1.00 38.10           H  
ATOM    558  CD1 LEU A  39      -8.215  10.082  -4.737  1.00 38.10           C  
ATOM    559 HD11 LEU A  39      -8.709   9.336  -5.359  1.00 38.10           H  
ATOM    560 HD12 LEU A  39      -7.409  10.545  -5.306  1.00 38.10           H  
ATOM    561 HD13 LEU A  39      -7.798   9.596  -3.855  1.00 38.10           H  
ATOM    562  CD2 LEU A  39      -8.512  12.143  -3.390  1.00 38.10           C  
ATOM    563 HD21 LEU A  39      -8.133  11.627  -2.508  1.00 38.10           H  
ATOM    564 HD22 LEU A  39      -9.212  12.916  -3.070  1.00 38.10           H  
ATOM    565 HD23 LEU A  39      -7.682  12.616  -3.913  1.00 38.10           H  
ATOM    566  N   THR A  40     -12.254  14.542  -5.889  1.00 38.27           N  
ATOM    567  H   THR A  40     -12.502  14.609  -4.912  1.00 38.27           H  
ATOM    568  CA  THR A  40     -12.451  15.736  -6.702  1.00 38.27           C  
ATOM    569  HA  THR A  40     -13.022  15.493  -7.598  1.00 38.27           H  
ATOM    570  C   THR A  40     -11.061  16.215  -7.101  1.00 38.27           C  
ATOM    571  CB  THR A  40     -13.195  16.821  -5.898  1.00 38.27           C  
ATOM    572  HB  THR A  40     -13.017  17.796  -6.350  1.00 38.27           H  
ATOM    573  O   THR A  40     -10.279  16.569  -6.222  1.00 38.27           O  
ATOM    574  CG2 THR A  40     -14.701  16.565  -5.873  1.00 38.27           C  
ATOM    575 HG21 THR A  40     -14.909  15.592  -5.428  1.00 38.27           H  
ATOM    576 HG22 THR A  40     -15.190  17.343  -5.286  1.00 38.27           H  
ATOM    577 HG23 THR A  40     -15.097  16.592  -6.889  1.00 38.27           H  
ATOM    578  OG1 THR A  40     -12.751  16.833  -4.556  1.00 38.27           O  
ATOM    579  HG1 THR A  40     -11.840  17.135  -4.579  1.00 38.27           H  
ATOM    580  N   GLY A  41     -10.731  16.170  -8.396  1.00 54.94           N  
ATOM    581  H   GLY A  41     -11.398  15.794  -9.055  1.00 54.94           H  
ATOM    582  CA  GLY A  41      -9.540  16.848  -8.919  1.00 54.94           C  
ATOM    583  HA2 GLY A  41      -9.868  17.740  -9.452  1.00 54.94           H  
ATOM    584  HA3 GLY A  41      -8.913  17.189  -8.095  1.00 54.94           H  
ATOM    585  C   GLY A  41      -8.618  16.080  -9.869  1.00 54.94           C  
ATOM    586  O   GLY A  41      -7.630  16.672 -10.286  1.00 54.94           O  
ATOM    587  N   LEU A  42      -8.886  14.818 -10.240  1.00 71.77           N  
ATOM    588  H   LEU A  42      -9.693  14.345  -9.858  1.00 71.77           H  
ATOM    589  CA  LEU A  42      -8.077  14.131 -11.261  1.00 71.77           C  
ATOM    590  HA  LEU A  42      -7.418  14.868 -11.720  1.00 71.77           H  
ATOM    591  C   LEU A  42      -8.936  13.573 -12.397  1.00 71.77           C  
ATOM    592  CB  LEU A  42      -7.195  13.049 -10.608  1.00 71.77           C  
ATOM    593  HB2 LEU A  42      -7.835  12.238 -10.260  1.00 71.77           H  
ATOM    594  HB3 LEU A  42      -6.692  13.478  -9.741  1.00 71.77           H  
ATOM    595  O   LEU A  42      -9.674  12.606 -12.203  1.00 71.77           O  
ATOM    596  CG  LEU A  42      -6.133  12.483 -11.569  1.00 71.77           C  
ATOM    597  HG  LEU A  42      -6.609  12.116 -12.478  1.00 71.77           H  
ATOM    598  CD1 LEU A  42      -5.100  13.545 -11.935  1.00 71.77           C  
ATOM    599 HD11 LEU A  42      -5.568  14.332 -12.526  1.00 71.77           H  
ATOM    600 HD12 LEU A  42      -4.712  14.005 -11.027  1.00 71.77           H  
ATOM    601 HD13 LEU A  42      -4.295  13.104 -12.523  1.00 71.77           H  
ATOM    602  CD2 LEU A  42      -5.390  11.319 -10.921  1.00 71.77           C  
ATOM    603 HD21 LEU A  42      -4.656  10.937 -11.631  1.00 71.77           H  
ATOM    604 HD22 LEU A  42      -6.096  10.526 -10.674  1.00 71.77           H  
ATOM    605 HD23 LEU A  42      -4.883  11.656 -10.017  1.00 71.77           H  
ATOM    606  N   SER A  43      -8.816  14.160 -13.589  1.00 86.27           N  
ATOM    607  H   SER A  43      -8.175  14.933 -13.694  1.00 86.27           H  
ATOM    608  CA  SER A  43      -9.459  13.616 -14.787  1.00 86.27           C  
ATOM    609  HA  SER A  43     -10.492  13.380 -14.529  1.00 86.27           H  
ATOM    610  C   SER A  43      -8.782  12.318 -15.235  1.00 86.27           C  
ATOM    611  CB  SER A  43      -9.500  14.656 -15.914  1.00 86.27           C  
ATOM    612  HB2 SER A  43     -10.252  14.357 -16.645  1.00 86.27           H  
ATOM    613  HB3 SER A  43      -9.789  15.622 -15.500  1.00 86.27           H  
ATOM    614  O   SER A  43      -7.607  12.069 -14.948  1.00 86.27           O  
ATOM    615  OG  SER A  43      -8.254  14.774 -16.574  1.00 86.27           O  
ATOM    616  HG  SER A  43      -8.201  15.667 -16.921  1.00 86.27           H  
ATOM    617  N   THR A  44      -9.507  11.485 -15.983  1.00 89.15           N  
ATOM    618  H   THR A  44     -10.491  11.668 -16.122  1.00 89.15           H  
ATOM    619  CA  THR A  44      -8.948  10.260 -16.573  1.00 89.15           C  
ATOM    620  HA  THR A  44      -8.644   9.588 -15.771  1.00 89.15           H  
ATOM    621  C   THR A  44      -7.715  10.557 -17.429  1.00 89.15           C  
ATOM    622  CB  THR A  44     -10.007   9.551 -17.422  1.00 89.15           C  
ATOM    623  HB  THR A  44     -10.312  10.200 -18.243  1.00 89.15           H  
ATOM    624  O   THR A  44      -6.708   9.866 -17.300  1.00 89.15           O  
ATOM    625  CG2 THR A  44      -9.519   8.222 -17.984  1.00 89.15           C  
ATOM    626 HG21 THR A  44     -10.327   7.755 -18.548  1.00 89.15           H  
ATOM    627 HG22 THR A  44      -9.200   7.566 -17.174  1.00 89.15           H  
ATOM    628 HG23 THR A  44      -8.687   8.379 -18.670  1.00 89.15           H  
ATOM    629  OG1 THR A  44     -11.128   9.272 -16.612  1.00 89.15           O  
ATOM    630  HG1 THR A  44     -11.813   8.925 -17.188  1.00 89.15           H  
ATOM    631  N   ASN A  45      -7.753  11.626 -18.229  1.00 91.11           N  
ATOM    632  H   ASN A  45      -8.618  12.140 -18.314  1.00 91.11           H  
ATOM    633  CA  ASN A  45      -6.631  12.027 -19.079  1.00 91.11           C  
ATOM    634  HA  ASN A  45      -6.332  11.181 -19.698  1.00 91.11           H  
ATOM    635  C   ASN A  45      -5.414  12.426 -18.242  1.00 91.11           C  
ATOM    636  CB  ASN A  45      -7.069  13.178 -20.002  1.00 91.11           C  
ATOM    637  HB2 ASN A  45      -6.201  13.526 -20.563  1.00 91.11           H  
ATOM    638  HB3 ASN A  45      -7.451  14.010 -19.409  1.00 91.11           H  
ATOM    639  O   ASN A  45      -4.309  11.963 -18.503  1.00 91.11           O  
ATOM    640  CG  ASN A  45      -8.123  12.764 -21.011  1.00 91.11           C  
ATOM    641  ND2 ASN A  45      -8.666  13.699 -21.751  1.00 91.11           N  
ATOM    642 HD21 ASN A  45      -8.315  14.645 -21.743  1.00 91.11           H  
ATOM    643 HD22 ASN A  45      -9.313  13.378 -22.457  1.00 91.11           H  
ATOM    644  OD1 ASN A  45      -8.506  11.615 -21.116  1.00 91.11           O  
ATOM    645  N   GLN A  46      -5.614  13.215 -17.182  1.00 91.03           N  
ATOM    646  H   GLN A  46      -6.547  13.540 -16.973  1.00 91.03           H  
ATOM    647  CA  GLN A  46      -4.522  13.572 -16.277  1.00 91.03           C  
ATOM    648  HA  GLN A  46      -3.724  14.047 -16.848  1.00 91.03           H  
ATOM    649  C   GLN A  46      -3.931  12.327 -15.608  1.00 91.03           C  
ATOM    650  CB  GLN A  46      -5.018  14.548 -15.212  1.00 91.03           C  
ATOM    651  HB2 GLN A  46      -5.934  14.143 -14.781  1.00 91.03           H  
ATOM    652  HB3 GLN A  46      -4.260  14.616 -14.433  1.00 91.03           H  
ATOM    653  O   GLN A  46      -2.714  12.181 -15.572  1.00 91.03           O  
ATOM    654  CG  GLN A  46      -5.267  15.972 -15.725  1.00 91.03           C  
ATOM    655  HG2 GLN A  46      -4.311  16.424 -15.988  1.00 91.03           H  
ATOM    656  HG3 GLN A  46      -5.890  15.956 -16.619  1.00 91.03           H  
ATOM    657  CD  GLN A  46      -5.960  16.822 -14.661  1.00 91.03           C  
ATOM    658  NE2 GLN A  46      -5.612  18.082 -14.530  1.00 91.03           N  
ATOM    659 HE21 GLN A  46      -4.928  18.516 -15.133  1.00 91.03           H  
ATOM    660 HE22 GLN A  46      -6.086  18.615 -13.815  1.00 91.03           H  
ATOM    661  OE1 GLN A  46      -6.830  16.358 -13.937  1.00 91.03           O  
ATOM    662  N   LYS A  47      -4.760  11.390 -15.130  1.00 92.95           N  
ATOM    663  H   LYS A  47      -5.753  11.566 -15.189  1.00 92.95           H  
ATOM    664  CA  LYS A  47      -4.289  10.105 -14.585  1.00 92.95           C  
ATOM    665  HA  LYS A  47      -3.663  10.297 -13.713  1.00 92.95           H  
ATOM    666  C   LYS A  47      -3.405   9.361 -15.593  1.00 92.95           C  
ATOM    667  CB  LYS A  47      -5.509   9.274 -14.160  1.00 92.95           C  
ATOM    668  HB2 LYS A  47      -6.020   9.775 -13.338  1.00 92.95           H  
ATOM    669  HB3 LYS A  47      -6.207   9.231 -14.997  1.00 92.95           H  
ATOM    670  O   LYS A  47      -2.317   8.919 -15.223  1.00 92.95           O  
ATOM    671  CG  LYS A  47      -5.170   7.834 -13.743  1.00 92.95           C  
ATOM    672  HG2 LYS A  47      -4.569   7.358 -14.518  1.00 92.95           H  
ATOM    673  HG3 LYS A  47      -4.616   7.833 -12.804  1.00 92.95           H  
ATOM    674  CD  LYS A  47      -6.460   7.022 -13.605  1.00 92.95           C  
ATOM    675  HD2 LYS A  47      -7.017   7.354 -12.729  1.00 92.95           H  
ATOM    676  HD3 LYS A  47      -7.068   7.186 -14.494  1.00 92.95           H  
ATOM    677  CE  LYS A  47      -6.145   5.529 -13.502  1.00 92.95           C  
ATOM    678  HE2 LYS A  47      -5.756   5.304 -12.509  1.00 92.95           H  
ATOM    679  HE3 LYS A  47      -5.372   5.274 -14.227  1.00 92.95           H  
ATOM    680  NZ  LYS A  47      -7.354   4.722 -13.792  1.00 92.95           N  
ATOM    681  HZ1 LYS A  47      -7.140   3.744 -13.660  1.00 92.95           H  
ATOM    682  HZ2 LYS A  47      -7.638   4.782 -14.759  1.00 92.95           H  
ATOM    683  HZ3 LYS A  47      -8.136   4.952 -13.196  1.00 92.95           H  
ATOM    684  N   VAL A  48      -3.856   9.236 -16.842  1.00 95.71           N  
ATOM    685  H   VAL A  48      -4.753   9.642 -17.066  1.00 95.71           H  
ATOM    686  CA  VAL A  48      -3.112   8.575 -17.927  1.00 95.71           C  
ATOM    687  HA  VAL A  48      -2.884   7.552 -17.629  1.00 95.71           H  
ATOM    688  C   VAL A  48      -1.764   9.261 -18.162  1.00 95.71           C  
ATOM    689  CB  VAL A  48      -3.976   8.516 -19.205  1.00 95.71           C  
ATOM    690  HB  VAL A  48      -4.418   9.495 -19.392  1.00 95.71           H  
ATOM    691  O   VAL A  48      -0.730   8.593 -18.118  1.00 95.71           O  
ATOM    692  CG1 VAL A  48      -3.183   8.103 -20.444  1.00 95.71           C  
ATOM    693 HG11 VAL A  48      -3.854   8.016 -21.299  1.00 95.71           H  
ATOM    694 HG12 VAL A  48      -2.701   7.143 -20.261  1.00 95.71           H  
ATOM    695 HG13 VAL A  48      -2.433   8.853 -20.693  1.00 95.71           H  
ATOM    696  CG2 VAL A  48      -5.105   7.489 -19.028  1.00 95.71           C  
ATOM    697 HG21 VAL A  48      -5.766   7.530 -19.894  1.00 95.71           H  
ATOM    698 HG22 VAL A  48      -4.693   6.483 -18.946  1.00 95.71           H  
ATOM    699 HG23 VAL A  48      -5.694   7.708 -18.138  1.00 95.71           H  
ATOM    700  N   SER A  49      -1.751  10.589 -18.293  1.00 95.82           N  
ATOM    701  H   SER A  49      -2.631  11.077 -18.386  1.00 95.82           H  
ATOM    702  CA  SER A  49      -0.529  11.386 -18.444  1.00 95.82           C  
ATOM    703  HA  SER A  49      -0.032  11.109 -19.374  1.00 95.82           H  
ATOM    704  C   SER A  49       0.466  11.180 -17.299  1.00 95.82           C  
ATOM    705  CB  SER A  49      -0.894  12.867 -18.518  1.00 95.82           C  
ATOM    706  HB2 SER A  49      -1.524  13.141 -17.672  1.00 95.82           H  
ATOM    707  HB3 SER A  49       0.023  13.456 -18.474  1.00 95.82           H  
ATOM    708  O   SER A  49       1.662  11.016 -17.538  1.00 95.82           O  
ATOM    709  OG  SER A  49      -1.581  13.133 -19.722  1.00 95.82           O  
ATOM    710  HG  SER A  49      -1.589  14.079 -19.884  1.00 95.82           H  
ATOM    711  N   ILE A  50      -0.008  11.130 -16.048  1.00 96.25           N  
ATOM    712  H   ILE A  50      -0.997  11.280 -15.906  1.00 96.25           H  
ATOM    713  CA  ILE A  50       0.859  10.900 -14.882  1.00 96.25           C  
ATOM    714  HA  ILE A  50       1.674  11.623 -14.915  1.00 96.25           H  
ATOM    715  C   ILE A  50       1.495   9.508 -14.948  1.00 96.25           C  
ATOM    716  CB  ILE A  50       0.092  11.100 -13.555  1.00 96.25           C  
ATOM    717  HB  ILE A  50      -0.779  10.444 -13.550  1.00 96.25           H  
ATOM    718  O   ILE A  50       2.707   9.377 -14.771  1.00 96.25           O  
ATOM    719  CG1 ILE A  50      -0.385  12.557 -13.395  1.00 96.25           C  
ATOM    720 HG12 ILE A  50       0.472  13.223 -13.294  1.00 96.25           H  
ATOM    721 HG13 ILE A  50      -0.891  12.865 -14.310  1.00 96.25           H  
ATOM    722  CG2 ILE A  50       0.999  10.732 -12.369  1.00 96.25           C  
ATOM    723 HG21 ILE A  50       1.197   9.660 -12.368  1.00 96.25           H  
ATOM    724 HG22 ILE A  50       1.943  11.272 -12.434  1.00 96.25           H  
ATOM    725 HG23 ILE A  50       0.511  10.978 -11.426  1.00 96.25           H  
ATOM    726  CD1 ILE A  50      -1.374  12.804 -12.253  1.00 96.25           C  
ATOM    727 HD11 ILE A  50      -1.719  13.838 -12.297  1.00 96.25           H  
ATOM    728 HD12 ILE A  50      -2.231  12.140 -12.364  1.00 96.25           H  
ATOM    729 HD13 ILE A  50      -0.903  12.637 -11.284  1.00 96.25           H  
ATOM    730  N   HIS A  51       0.707   8.464 -15.217  1.00 97.26           N  
ATOM    731  H   HIS A  51      -0.273   8.628 -15.397  1.00 97.26           H  
ATOM    732  CA  HIS A  51       1.236   7.105 -15.352  1.00 97.26           C  
ATOM    733  HA  HIS A  51       1.766   6.838 -14.437  1.00 97.26           H  
ATOM    734  C   HIS A  51       2.248   6.992 -16.494  1.00 97.26           C  
ATOM    735  CB  HIS A  51       0.083   6.121 -15.559  1.00 97.26           C  
ATOM    736  HB2 HIS A  51      -0.673   6.584 -16.193  1.00 97.26           H  
ATOM    737  HB3 HIS A  51       0.455   5.234 -16.073  1.00 97.26           H  
ATOM    738  O   HIS A  51       3.295   6.372 -16.308  1.00 97.26           O  
ATOM    739  CG  HIS A  51      -0.535   5.670 -14.265  1.00 97.26           C  
ATOM    740  CD2 HIS A  51      -1.724   6.071 -13.723  1.00 97.26           C  
ATOM    741  HD2 HIS A  51      -2.409   6.783 -14.161  1.00 97.26           H  
ATOM    742  ND1 HIS A  51       0.007   4.743 -13.412  1.00 97.26           N  
ATOM    743  HD1 HIS A  51       0.807   4.161 -13.616  1.00 97.26           H  
ATOM    744  CE1 HIS A  51      -0.824   4.608 -12.370  1.00 97.26           C  
ATOM    745  HE1 HIS A  51      -0.660   3.928 -11.548  1.00 97.26           H  
ATOM    746  NE2 HIS A  51      -1.899   5.397 -12.507  1.00 97.26           N  
ATOM    747  N   ARG A  52       1.974   7.628 -17.638  1.00 96.84           N  
ATOM    748  H   ARG A  52       1.079   8.088 -17.723  1.00 96.84           H  
ATOM    749  CA  ARG A  52       2.869   7.654 -18.801  1.00 96.84           C  
ATOM    750  HA  ARG A  52       3.120   6.629 -19.076  1.00 96.84           H  
ATOM    751  C   ARG A  52       4.194   8.342 -18.495  1.00 96.84           C  
ATOM    752  CB  ARG A  52       2.109   8.300 -19.968  1.00 96.84           C  
ATOM    753  HB2 ARG A  52       1.924   9.354 -19.760  1.00 96.84           H  
ATOM    754  HB3 ARG A  52       1.145   7.800 -20.069  1.00 96.84           H  
ATOM    755  O   ARG A  52       5.254   7.802 -18.823  1.00 96.84           O  
ATOM    756  CG  ARG A  52       2.862   8.167 -21.295  1.00 96.84           C  
ATOM    757  HG2 ARG A  52       3.213   7.142 -21.416  1.00 96.84           H  
ATOM    758  HG3 ARG A  52       3.725   8.833 -21.290  1.00 96.84           H  
ATOM    759  CD  ARG A  52       1.931   8.518 -22.463  1.00 96.84           C  
ATOM    760  HD2 ARG A  52       1.572   9.540 -22.339  1.00 96.84           H  
ATOM    761  HD3 ARG A  52       1.069   7.851 -22.447  1.00 96.84           H  
ATOM    762  NE  ARG A  52       2.628   8.383 -23.753  1.00 96.84           N  
ATOM    763  HE  ARG A  52       3.602   8.121 -23.707  1.00 96.84           H  
ATOM    764  NH1 ARG A  52       0.914   9.074 -25.148  1.00 96.84           N  
ATOM    765 HH11 ARG A  52       0.176   8.920 -24.476  1.00 96.84           H  
ATOM    766 HH12 ARG A  52       0.546   9.245 -26.073  1.00 96.84           H  
ATOM    767  NH2 ARG A  52       2.946   8.697 -25.973  1.00 96.84           N  
ATOM    768 HH21 ARG A  52       2.567   8.922 -26.881  1.00 96.84           H  
ATOM    769 HH22 ARG A  52       3.904   8.389 -25.885  1.00 96.84           H  
ATOM    770  CZ  ARG A  52       2.149   8.711 -24.940  1.00 96.84           C  
ATOM    771  N   ALA A  53       4.149   9.475 -17.796  1.00 96.99           N  
ATOM    772  H   ALA A  53       3.247   9.889 -17.610  1.00 96.99           H  
ATOM    773  CA  ALA A  53       5.343  10.172 -17.335  1.00 96.99           C  
ATOM    774  HA  ALA A  53       5.966  10.399 -18.200  1.00 96.99           H  
ATOM    775  C   ALA A  53       6.170   9.300 -16.374  1.00 96.99           C  
ATOM    776  CB  ALA A  53       4.923  11.498 -16.691  1.00 96.99           C  
ATOM    777  HB1 ALA A  53       5.810  12.079 -16.438  1.00 96.99           H  
ATOM    778  HB2 ALA A  53       4.322  12.076 -17.394  1.00 96.99           H  
ATOM    779  HB3 ALA A  53       4.336  11.318 -15.791  1.00 96.99           H  
ATOM    780  O   ALA A  53       7.370   9.136 -16.583  1.00 96.99           O  
ATOM    781  N   ILE A  54       5.541   8.690 -15.360  1.00 97.42           N  
ATOM    782  H   ILE A  54       4.550   8.849 -15.248  1.00 97.42           H  
ATOM    783  CA  ILE A  54       6.243   7.849 -14.371  1.00 97.42           C  
ATOM    784  HA  ILE A  54       7.074   8.426 -13.964  1.00 97.42           H  
ATOM    785  C   ILE A  54       6.851   6.606 -15.031  1.00 97.42           C  
ATOM    786  CB  ILE A  54       5.315   7.453 -13.200  1.00 97.42           C  
ATOM    787  HB  ILE A  54       4.444   6.935 -13.602  1.00 97.42           H  
ATOM    788  O   ILE A  54       8.019   6.302 -14.789  1.00 97.42           O  
ATOM    789  CG1 ILE A  54       4.848   8.697 -12.415  1.00 97.42           C  
ATOM    790 HG12 ILE A  54       5.687   9.080 -11.834  1.00 97.42           H  
ATOM    791 HG13 ILE A  54       4.544   9.490 -13.098  1.00 97.42           H  
ATOM    792  CG2 ILE A  54       6.059   6.509 -12.232  1.00 97.42           C  
ATOM    793 HG21 ILE A  54       6.291   5.564 -12.723  1.00 97.42           H  
ATOM    794 HG22 ILE A  54       5.444   6.274 -11.363  1.00 97.42           H  
ATOM    795 HG23 ILE A  54       6.989   6.966 -11.895  1.00 97.42           H  
ATOM    796  CD1 ILE A  54       3.676   8.420 -11.468  1.00 97.42           C  
ATOM    797 HD11 ILE A  54       3.351   9.355 -11.013  1.00 97.42           H  
ATOM    798 HD12 ILE A  54       2.851   7.988 -12.035  1.00 97.42           H  
ATOM    799 HD13 ILE A  54       3.969   7.733 -10.674  1.00 97.42           H  
ATOM    800  N   ALA A  55       6.097   5.911 -15.886  1.00 96.19           N  
ATOM    801  H   ALA A  55       5.142   6.199 -16.046  1.00 96.19           H  
ATOM    802  CA  ALA A  55       6.584   4.732 -16.597  1.00 96.19           C  
ATOM    803  HA  ALA A  55       6.871   3.978 -15.863  1.00 96.19           H  
ATOM    804  C   ALA A  55       7.829   5.073 -17.437  1.00 96.19           C  
ATOM    805  CB  ALA A  55       5.439   4.172 -17.450  1.00 96.19           C  
ATOM    806  HB1 ALA A  55       5.194   4.861 -18.258  1.00 96.19           H  
ATOM    807  HB2 ALA A  55       4.551   4.020 -16.837  1.00 96.19           H  
ATOM    808  HB3 ALA A  55       5.735   3.210 -17.869  1.00 96.19           H  
ATOM    809  O   ALA A  55       8.857   4.396 -17.332  1.00 96.19           O  
ATOM    810  N   SER A  56       7.774   6.191 -18.172  1.00 95.03           N  
ATOM    811  H   SER A  56       6.899   6.696 -18.203  1.00 95.03           H  
ATOM    812  CA  SER A  56       8.894   6.702 -18.969  1.00 95.03           C  
ATOM    813  HA  SER A  56       9.194   5.937 -19.684  1.00 95.03           H  
ATOM    814  C   SER A  56      10.112   7.051 -18.112  1.00 95.03           C  
ATOM    815  CB  SER A  56       8.472   7.948 -19.754  1.00 95.03           C  
ATOM    816  HB2 SER A  56       8.183   8.744 -19.068  1.00 95.03           H  
ATOM    817  HB3 SER A  56       9.316   8.293 -20.352  1.00 95.03           H  
ATOM    818  O   SER A  56      11.235   6.715 -18.485  1.00 95.03           O  
ATOM    819  OG  SER A  56       7.391   7.657 -20.613  1.00 95.03           O  
ATOM    820  HG  SER A  56       6.587   7.617 -20.089  1.00 95.03           H  
ATOM    821  N   MET A  57       9.913   7.679 -16.945  1.00 96.84           N  
ATOM    822  H   MET A  57       8.974   7.955 -16.699  1.00 96.84           H  
ATOM    823  CA  MET A  57      11.007   7.975 -16.012  1.00 96.84           C  
ATOM    824  HA  MET A  57      11.758   8.583 -16.517  1.00 96.84           H  
ATOM    825  C   MET A  57      11.688   6.697 -15.532  1.00 96.84           C  
ATOM    826  CB  MET A  57      10.507   8.724 -14.773  1.00 96.84           C  
ATOM    827  HB2 MET A  57      11.311   8.763 -14.038  1.00 96.84           H  
ATOM    828  HB3 MET A  57       9.673   8.182 -14.329  1.00 96.84           H  
ATOM    829  O   MET A  57      12.908   6.597 -15.612  1.00 96.84           O  
ATOM    830  CG  MET A  57      10.073  10.153 -15.050  1.00 96.84           C  
ATOM    831  HG2 MET A  57      10.941  10.757 -15.318  1.00 96.84           H  
ATOM    832  HG3 MET A  57       9.379  10.162 -15.890  1.00 96.84           H  
ATOM    833  SD  MET A  57       9.262  10.864 -13.602  1.00 96.84           S  
ATOM    834  CE  MET A  57       8.419  12.219 -14.421  1.00 96.84           C  
ATOM    835  HE1 MET A  57       7.760  11.833 -15.199  1.00 96.84           H  
ATOM    836  HE2 MET A  57       7.831  12.746 -13.669  1.00 96.84           H  
ATOM    837  HE3 MET A  57       9.154  12.894 -14.860  1.00 96.84           H  
ATOM    838  N   VAL A  58      10.913   5.718 -15.053  1.00 96.27           N  
ATOM    839  H   VAL A  58       9.913   5.858 -15.042  1.00 96.27           H  
ATOM    840  CA  VAL A  58      11.457   4.453 -14.536  1.00 96.27           C  
ATOM    841  HA  VAL A  58      12.155   4.675 -13.729  1.00 96.27           H  
ATOM    842  C   VAL A  58      12.256   3.735 -15.622  1.00 96.27           C  
ATOM    843  CB  VAL A  58      10.334   3.561 -13.969  1.00 96.27           C  
ATOM    844  HB  VAL A  58       9.549   3.450 -14.716  1.00 96.27           H  
ATOM    845  O   VAL A  58      13.394   3.346 -15.374  1.00 96.27           O  
ATOM    846  CG1 VAL A  58      10.837   2.166 -13.580  1.00 96.27           C  
ATOM    847 HG11 VAL A  58      10.034   1.605 -13.102  1.00 96.27           H  
ATOM    848 HG12 VAL A  58      11.145   1.615 -14.468  1.00 96.27           H  
ATOM    849 HG13 VAL A  58      11.679   2.246 -12.892  1.00 96.27           H  
ATOM    850  CG2 VAL A  58       9.729   4.189 -12.705  1.00 96.27           C  
ATOM    851 HG21 VAL A  58      10.483   4.255 -11.920  1.00 96.27           H  
ATOM    852 HG22 VAL A  58       9.349   5.189 -12.915  1.00 96.27           H  
ATOM    853 HG23 VAL A  58       8.898   3.578 -12.353  1.00 96.27           H  
ATOM    854  N   TYR A  59      11.711   3.639 -16.838  1.00 94.46           N  
ATOM    855  H   TYR A  59      10.786   4.013 -16.990  1.00 94.46           H  
ATOM    856  CA  TYR A  59      12.404   3.028 -17.973  1.00 94.46           C  
ATOM    857  HA  TYR A  59      12.648   1.994 -17.727  1.00 94.46           H  
ATOM    858  C   TYR A  59      13.725   3.744 -18.296  1.00 94.46           C  
ATOM    859  CB  TYR A  59      11.466   3.024 -19.186  1.00 94.46           C  
ATOM    860  HB2 TYR A  59      10.582   2.432 -18.949  1.00 94.46           H  
ATOM    861  HB3 TYR A  59      11.133   4.041 -19.393  1.00 94.46           H  
ATOM    862  O   TYR A  59      14.779   3.110 -18.354  1.00 94.46           O  
ATOM    863  CG  TYR A  59      12.115   2.456 -20.432  1.00 94.46           C  
ATOM    864  CD1 TYR A  59      12.744   3.311 -21.358  1.00 94.46           C  
ATOM    865  HD1 TYR A  59      12.740   4.379 -21.198  1.00 94.46           H  
ATOM    866  CD2 TYR A  59      12.118   1.065 -20.644  1.00 94.46           C  
ATOM    867  HD2 TYR A  59      11.627   0.405 -19.943  1.00 94.46           H  
ATOM    868  CE1 TYR A  59      13.380   2.776 -22.495  1.00 94.46           C  
ATOM    869  HE1 TYR A  59      13.864   3.428 -23.208  1.00 94.46           H  
ATOM    870  CE2 TYR A  59      12.749   0.527 -21.780  1.00 94.46           C  
ATOM    871  HE2 TYR A  59      12.746  -0.538 -21.957  1.00 94.46           H  
ATOM    872  OH  TYR A  59      13.994   0.849 -23.797  1.00 94.46           O  
ATOM    873  HH  TYR A  59      14.368   1.520 -24.374  1.00 94.46           H  
ATOM    874  CZ  TYR A  59      13.382   1.380 -22.707  1.00 94.46           C  
ATOM    875  N   ARG A  60      13.697   5.078 -18.445  1.00 95.01           N  
ATOM    876  H   ARG A  60      12.808   5.547 -18.349  1.00 95.01           H  
ATOM    877  CA  ARG A  60      14.892   5.878 -18.771  1.00 95.01           C  
ATOM    878  HA  ARG A  60      15.365   5.462 -19.660  1.00 95.01           H  
ATOM    879  C   ARG A  60      15.956   5.819 -17.678  1.00 95.01           C  
ATOM    880  CB  ARG A  60      14.503   7.337 -19.042  1.00 95.01           C  
ATOM    881  HB2 ARG A  60      15.409   7.942 -19.063  1.00 95.01           H  
ATOM    882  HB3 ARG A  60      13.872   7.699 -18.231  1.00 95.01           H  
ATOM    883  O   ARG A  60      17.137   5.829 -18.001  1.00 95.01           O  
ATOM    884  CG  ARG A  60      13.779   7.518 -20.384  1.00 95.01           C  
ATOM    885  HG2 ARG A  60      14.428   7.188 -21.195  1.00 95.01           H  
ATOM    886  HG3 ARG A  60      12.867   6.922 -20.403  1.00 95.01           H  
ATOM    887  CD  ARG A  60      13.433   8.998 -20.582  1.00 95.01           C  
ATOM    888  HD2 ARG A  60      14.363   9.563 -20.651  1.00 95.01           H  
ATOM    889  HD3 ARG A  60      12.874   9.344 -19.713  1.00 95.01           H  
ATOM    890  NE  ARG A  60      12.616   9.217 -21.791  1.00 95.01           N  
ATOM    891  HE  ARG A  60      12.148   8.408 -22.175  1.00 95.01           H  
ATOM    892  NH1 ARG A  60      12.946  11.488 -21.991  1.00 95.01           N  
ATOM    893 HH11 ARG A  60      12.753  12.361 -22.460  1.00 95.01           H  
ATOM    894 HH12 ARG A  60      13.559  11.477 -21.188  1.00 95.01           H  
ATOM    895  NH2 ARG A  60      11.600  10.437 -23.423  1.00 95.01           N  
ATOM    896 HH21 ARG A  60      11.150   9.605 -23.777  1.00 95.01           H  
ATOM    897 HH22 ARG A  60      11.428  11.322 -23.876  1.00 95.01           H  
ATOM    898  CZ  ARG A  60      12.394  10.374 -22.391  1.00 95.01           C  
ATOM    899  N   VAL A  61      15.566   5.731 -16.406  1.00 96.23           N  
ATOM    900  H   VAL A  61      14.577   5.764 -16.203  1.00 96.23           H  
ATOM    901  CA  VAL A  61      16.520   5.558 -15.300  1.00 96.23           C  
ATOM    902  HA  VAL A  61      17.321   6.288 -15.414  1.00 96.23           H  
ATOM    903  C   VAL A  61      17.181   4.181 -15.362  1.00 96.23           C  
ATOM    904  CB  VAL A  61      15.845   5.809 -13.938  1.00 96.23           C  
ATOM    905  HB  VAL A  61      14.927   5.225 -13.870  1.00 96.23           H  
ATOM    906  O   VAL A  61      18.403   4.101 -15.269  1.00 96.23           O  
ATOM    907  CG1 VAL A  61      16.746   5.439 -12.751  1.00 96.23           C  
ATOM    908 HG11 VAL A  61      17.700   5.960 -12.828  1.00 96.23           H  
ATOM    909 HG12 VAL A  61      16.934   4.365 -12.737  1.00 96.23           H  
ATOM    910 HG13 VAL A  61      16.259   5.710 -11.814  1.00 96.23           H  
ATOM    911  CG2 VAL A  61      15.507   7.297 -13.784  1.00 96.23           C  
ATOM    912 HG21 VAL A  61      15.001   7.469 -12.835  1.00 96.23           H  
ATOM    913 HG22 VAL A  61      16.426   7.883 -13.820  1.00 96.23           H  
ATOM    914 HG23 VAL A  61      14.861   7.634 -14.594  1.00 96.23           H  
ATOM    915  N   ILE A  62      16.412   3.107 -15.559  1.00 95.01           N  
ATOM    916  H   ILE A  62      15.415   3.229 -15.664  1.00 95.01           H  
ATOM    917  CA  ILE A  62      16.958   1.741 -15.600  1.00 95.01           C  
ATOM    918  HA  ILE A  62      17.564   1.582 -14.708  1.00 95.01           H  
ATOM    919  C   ILE A  62      17.890   1.552 -16.805  1.00 95.01           C  
ATOM    920  CB  ILE A  62      15.816   0.699 -15.594  1.00 95.01           C  
ATOM    921  HB  ILE A  62      15.127   0.934 -16.406  1.00 95.01           H  
ATOM    922  O   ILE A  62      19.011   1.068 -16.649  1.00 95.01           O  
ATOM    923  CG1 ILE A  62      15.053   0.749 -14.255  1.00 95.01           C  
ATOM    924 HG12 ILE A  62      14.798   1.784 -14.029  1.00 95.01           H  
ATOM    925 HG13 ILE A  62      15.698   0.385 -13.455  1.00 95.01           H  
ATOM    926  CG2 ILE A  62      16.375  -0.717 -15.809  1.00 95.01           C  
ATOM    927 HG21 ILE A  62      17.164  -0.911 -15.082  1.00 95.01           H  
ATOM    928 HG22 ILE A  62      15.604  -1.478 -15.691  1.00 95.01           H  
ATOM    929 HG23 ILE A  62      16.776  -0.823 -16.817  1.00 95.01           H  
ATOM    930  CD1 ILE A  62      13.743  -0.046 -14.250  1.00 95.01           C  
ATOM    931 HD11 ILE A  62      13.146   0.231 -15.119  1.00 95.01           H  
ATOM    932 HD12 ILE A  62      13.181   0.201 -13.349  1.00 95.01           H  
ATOM    933 HD13 ILE A  62      13.937  -1.119 -14.259  1.00 95.01           H  
ATOM    934  N   VAL A  63      17.449   1.958 -17.996  1.00 93.65           N  
ATOM    935  H   VAL A  63      16.512   2.328 -18.065  1.00 93.65           H  
ATOM    936  CA  VAL A  63      18.207   1.729 -19.234  1.00 93.65           C  
ATOM    937  HA  VAL A  63      18.726   0.774 -19.155  1.00 93.65           H  
ATOM    938  C   VAL A  63      19.288   2.788 -19.431  1.00 93.65           C  
ATOM    939  CB  VAL A  63      17.261   1.635 -20.447  1.00 93.65           C  
ATOM    940  HB  VAL A  63      16.704   2.567 -20.542  1.00 93.65           H  
ATOM    941  O   VAL A  63      20.444   2.453 -19.658  1.00 93.65           O  
ATOM    942  CG1 VAL A  63      18.028   1.397 -21.753  1.00 93.65           C  
ATOM    943 HG11 VAL A  63      17.329   1.281 -22.581  1.00 93.65           H  
ATOM    944 HG12 VAL A  63      18.683   2.241 -21.973  1.00 93.65           H  
ATOM    945 HG13 VAL A  63      18.632   0.494 -21.666  1.00 93.65           H  
ATOM    946  CG2 VAL A  63      16.260   0.482 -20.276  1.00 93.65           C  
ATOM    947 HG21 VAL A  63      15.603   0.671 -19.427  1.00 93.65           H  
ATOM    948 HG22 VAL A  63      15.642   0.389 -21.169  1.00 93.65           H  
ATOM    949 HG23 VAL A  63      16.793  -0.455 -20.115  1.00 93.65           H  
ATOM    950  N   GLY A  64      18.933   4.069 -19.317  1.00 92.97           N  
ATOM    951  H   GLY A  64      17.993   4.295 -19.027  1.00 92.97           H  
ATOM    952  CA  GLY A  64      19.828   5.177 -19.652  1.00 92.97           C  
ATOM    953  HA2 GLY A  64      20.374   4.942 -20.566  1.00 92.97           H  
ATOM    954  HA3 GLY A  64      19.228   6.070 -19.832  1.00 92.97           H  
ATOM    955  C   GLY A  64      20.849   5.517 -18.568  1.00 92.97           C  
ATOM    956  O   GLY A  64      21.966   5.888 -18.904  1.00 92.97           O  
ATOM    957  N   ILE A  65      20.490   5.387 -17.285  1.00 94.36           N  
ATOM    958  H   ILE A  65      19.555   5.066 -17.078  1.00 94.36           H  
ATOM    959  CA  ILE A  65      21.383   5.760 -16.171  1.00 94.36           C  
ATOM    960  HA  ILE A  65      22.210   6.353 -16.562  1.00 94.36           H  
ATOM    961  C   ILE A  65      22.018   4.520 -15.541  1.00 94.36           C  
ATOM    962  CB  ILE A  65      20.656   6.650 -15.132  1.00 94.36           C  
ATOM    963  HB  ILE A  65      19.838   6.083 -14.689  1.00 94.36           H  
ATOM    964  O   ILE A  65      23.226   4.477 -15.328  1.00 94.36           O  
ATOM    965  CG1 ILE A  65      20.066   7.911 -15.810  1.00 94.36           C  
ATOM    966 HG12 ILE A  65      20.864   8.458 -16.312  1.00 94.36           H  
ATOM    967 HG13 ILE A  65      19.342   7.605 -16.565  1.00 94.36           H  
ATOM    968  CG2 ILE A  65      21.615   7.052 -13.995  1.00 94.36           C  
ATOM    969 HG21 ILE A  65      22.399   7.699 -14.390  1.00 94.36           H  
ATOM    970 HG22 ILE A  65      22.091   6.178 -13.549  1.00 94.36           H  
ATOM    971 HG23 ILE A  65      21.076   7.577 -13.206  1.00 94.36           H  
ATOM    972  CD1 ILE A  65      19.343   8.869 -14.854  1.00 94.36           C  
ATOM    973 HD11 ILE A  65      20.060   9.368 -14.201  1.00 94.36           H  
ATOM    974 HD12 ILE A  65      18.822   9.632 -15.432  1.00 94.36           H  
ATOM    975 HD13 ILE A  65      18.623   8.314 -14.254  1.00 94.36           H  
ATOM    976  N   PHE A  66      21.230   3.488 -15.227  1.00 94.53           N  
ATOM    977  H   PHE A  66      20.234   3.559 -15.380  1.00 94.53           H  
ATOM    978  CA  PHE A  66      21.777   2.290 -14.582  1.00 94.53           C  
ATOM    979  HA  PHE A  66      22.574   2.592 -13.903  1.00 94.53           H  
ATOM    980  C   PHE A  66      22.428   1.324 -15.592  1.00 94.53           C  
ATOM    981  CB  PHE A  66      20.706   1.588 -13.740  1.00 94.53           C  
ATOM    982  HB2 PHE A  66      19.910   1.244 -14.400  1.00 94.53           H  
ATOM    983  HB3 PHE A  66      21.188   0.715 -13.300  1.00 94.53           H  
ATOM    984  O   PHE A  66      23.225   0.462 -15.205  1.00 94.53           O  
ATOM    985  CG  PHE A  66      20.050   2.318 -12.584  1.00 94.53           C  
ATOM    986  CD1 PHE A  66      20.394   3.633 -12.211  1.00 94.53           C  
ATOM    987  HD1 PHE A  66      21.152   4.182 -12.750  1.00 94.53           H  
ATOM    988  CD2 PHE A  66      19.086   1.618 -11.837  1.00 94.53           C  
ATOM    989  HD2 PHE A  66      18.830   0.605 -12.110  1.00 94.53           H  
ATOM    990  CE1 PHE A  66      19.763   4.245 -11.116  1.00 94.53           C  
ATOM    991  HE1 PHE A  66      20.027   5.256 -10.846  1.00 94.53           H  
ATOM    992  CE2 PHE A  66      18.472   2.218 -10.728  1.00 94.53           C  
ATOM    993  HE2 PHE A  66      17.747   1.656 -10.158  1.00 94.53           H  
ATOM    994  CZ  PHE A  66      18.801   3.537 -10.374  1.00 94.53           C  
ATOM    995  HZ  PHE A  66      18.319   3.999  -9.525  1.00 94.53           H  
ATOM    996  N   GLY A  67      22.118   1.460 -16.886  1.00 92.73           N  
ATOM    997  H   GLY A  67      21.457   2.176 -17.153  1.00 92.73           H  
ATOM    998  CA  GLY A  67      22.678   0.630 -17.952  1.00 92.73           C  
ATOM    999  HA2 GLY A  67      22.331   1.007 -18.914  1.00 92.73           H  
ATOM   1000  HA3 GLY A  67      23.765   0.697 -17.934  1.00 92.73           H  
ATOM   1001  C   GLY A  67      22.264  -0.838 -17.848  1.00 92.73           C  
ATOM   1002  O   GLY A  67      23.113  -1.710 -18.033  1.00 92.73           O  
ATOM   1003  N   PHE A  68      21.014  -1.106 -17.461  1.00 92.36           N  
ATOM   1004  H   PHE A  68      20.392  -0.324 -17.317  1.00 92.36           H  
ATOM   1005  CA  PHE A  68      20.397  -2.434 -17.550  1.00 92.36           C  
ATOM   1006  HA  PHE A  68      21.169  -3.204 -17.567  1.00 92.36           H  
ATOM   1007  C   PHE A  68      19.603  -2.564 -18.852  1.00 92.36           C  
ATOM   1008  CB  PHE A  68      19.502  -2.703 -16.334  1.00 92.36           C  
ATOM   1009  HB2 PHE A  68      18.867  -3.564 -16.541  1.00 92.36           H  
ATOM   1010  HB3 PHE A  68      18.850  -1.842 -16.191  1.00 92.36           H  
ATOM   1011  O   PHE A  68      19.220  -1.573 -19.477  1.00 92.36           O  
ATOM   1012  CG  PHE A  68      20.255  -2.981 -15.050  1.00 92.36           C  
ATOM   1013  CD1 PHE A  68      20.614  -4.292 -14.696  1.00 92.36           C  
ATOM   1014  HD1 PHE A  68      20.356  -5.118 -15.342  1.00 92.36           H  
ATOM   1015  CD2 PHE A  68      20.618  -1.921 -14.211  1.00 92.36           C  
ATOM   1016  HD2 PHE A  68      20.346  -0.918 -14.507  1.00 92.36           H  
ATOM   1017  CE1 PHE A  68      21.330  -4.542 -13.514  1.00 92.36           C  
ATOM   1018  HE1 PHE A  68      21.607  -5.555 -13.263  1.00 92.36           H  
ATOM   1019  CE2 PHE A  68      21.349  -2.161 -13.034  1.00 92.36           C  
ATOM   1020  HE2 PHE A  68      21.662  -1.335 -12.412  1.00 92.36           H  
ATOM   1021  CZ  PHE A  68      21.703  -3.474 -12.681  1.00 92.36           C  
ATOM   1022  HZ  PHE A  68      22.276  -3.665 -11.786  1.00 92.36           H  
ATOM   1023  N   THR A  69      19.348  -3.797 -19.270  1.00 91.01           N  
ATOM   1024  H   THR A  69      19.639  -4.574 -18.693  1.00 91.01           H  
ATOM   1025  CA  THR A  69      18.619  -4.068 -20.514  1.00 91.01           C  
ATOM   1026  HA  THR A  69      19.019  -3.404 -21.281  1.00 91.01           H  
ATOM   1027  C   THR A  69      17.112  -3.798 -20.375  1.00 91.01           C  
ATOM   1028  CB  THR A  69      18.851  -5.508 -20.983  1.00 91.01           C  
ATOM   1029  HB  THR A  69      18.322  -5.663 -21.923  1.00 91.01           H  
ATOM   1030  O   THR A  69      16.570  -3.863 -19.268  1.00 91.01           O  
ATOM   1031  CG2 THR A  69      20.330  -5.825 -21.201  1.00 91.01           C  
ATOM   1032 HG21 THR A  69      20.879  -5.775 -20.262  1.00 91.01           H  
ATOM   1033 HG22 THR A  69      20.760  -5.116 -21.909  1.00 91.01           H  
ATOM   1034 HG23 THR A  69      20.426  -6.831 -21.609  1.00 91.01           H  
ATOM   1035  OG1 THR A  69      18.346  -6.409 -20.030  1.00 91.01           O  
ATOM   1036  HG1 THR A  69      18.950  -6.389 -19.284  1.00 91.01           H  
ATOM   1037  N   PRO A  70      16.382  -3.568 -21.485  1.00 86.97           N  
ATOM   1038  CA  PRO A  70      14.920  -3.498 -21.457  1.00 86.97           C  
ATOM   1039  HA  PRO A  70      14.624  -2.632 -20.864  1.00 86.97           H  
ATOM   1040  C   PRO A  70      14.254  -4.750 -20.871  1.00 86.97           C  
ATOM   1041  CB  PRO A  70      14.494  -3.279 -22.912  1.00 86.97           C  
ATOM   1042  HB2 PRO A  70      13.586  -2.679 -22.981  1.00 86.97           H  
ATOM   1043  HB3 PRO A  70      14.355  -4.236 -23.415  1.00 86.97           H  
ATOM   1044  O   PRO A  70      13.220  -4.635 -20.224  1.00 86.97           O  
ATOM   1045  CG  PRO A  70      15.696  -2.560 -23.520  1.00 86.97           C  
ATOM   1046  HG2 PRO A  70      15.661  -1.502 -23.260  1.00 86.97           H  
ATOM   1047  HG3 PRO A  70      15.745  -2.691 -24.601  1.00 86.97           H  
ATOM   1048  CD  PRO A  70      16.877  -3.222 -22.812  1.00 86.97           C  
ATOM   1049  HD2 PRO A  70      17.712  -2.524 -22.762  1.00 86.97           H  
ATOM   1050  HD3 PRO A  70      17.167  -4.128 -23.344  1.00 86.97           H  
ATOM   1051  N   LEU A  71      14.849  -5.937 -21.043  1.00 87.56           N  
ATOM   1052  H   LEU A  71      15.716  -5.981 -21.559  1.00 87.56           H  
ATOM   1053  CA  LEU A  71      14.345  -7.169 -20.428  1.00 87.56           C  
ATOM   1054  HA  LEU A  71      13.292  -7.276 -20.688  1.00 87.56           H  
ATOM   1055  C   LEU A  71      14.439  -7.110 -18.896  1.00 87.56           C  
ATOM   1056  CB  LEU A  71      15.129  -8.362 -21.003  1.00 87.56           C  
ATOM   1057  HB2 LEU A  71      15.000  -8.378 -22.085  1.00 87.56           H  
ATOM   1058  HB3 LEU A  71      16.189  -8.220 -20.791  1.00 87.56           H  
ATOM   1059  O   LEU A  71      13.494  -7.467 -18.196  1.00 87.56           O  
ATOM   1060  CG  LEU A  71      14.701  -9.730 -20.435  1.00 87.56           C  
ATOM   1061  HG  LEU A  71      14.861  -9.745 -19.357  1.00 87.56           H  
ATOM   1062  CD1 LEU A  71      13.234 -10.044 -20.723  1.00 87.56           C  
ATOM   1063 HD11 LEU A  71      13.033  -9.995 -21.793  1.00 87.56           H  
ATOM   1064 HD12 LEU A  71      12.582  -9.347 -20.196  1.00 87.56           H  
ATOM   1065 HD13 LEU A  71      12.999 -11.049 -20.373  1.00 87.56           H  
ATOM   1066  CD2 LEU A  71      15.562 -10.830 -21.056  1.00 87.56           C  
ATOM   1067 HD21 LEU A  71      15.285 -11.794 -20.631  1.00 87.56           H  
ATOM   1068 HD22 LEU A  71      16.615 -10.640 -20.845  1.00 87.56           H  
ATOM   1069 HD23 LEU A  71      15.409 -10.863 -22.134  1.00 87.56           H  
ATOM   1070  N   GLU A  72      15.544  -6.589 -18.366  1.00 88.97           N  
ATOM   1071  H   GLU A  72      16.285  -6.285 -18.981  1.00 88.97           H  
ATOM   1072  CA  GLU A  72      15.749  -6.457 -16.921  1.00 88.97           C  
ATOM   1073  HA  GLU A  72      15.517  -7.412 -16.449  1.00 88.97           H  
ATOM   1074  C   GLU A  72      14.821  -5.428 -16.269  1.00 88.97           C  
ATOM   1075  CB  GLU A  72      17.215  -6.131 -16.635  1.00 88.97           C  
ATOM   1076  HB2 GLU A  72      17.329  -5.821 -15.596  1.00 88.97           H  
ATOM   1077  HB3 GLU A  72      17.530  -5.311 -17.282  1.00 88.97           H  
ATOM   1078  O   GLU A  72      14.511  -5.576 -15.088  1.00 88.97           O  
ATOM   1079  CG  GLU A  72      18.086  -7.371 -16.870  1.00 88.97           C  
ATOM   1080  HG2 GLU A  72      17.846  -8.113 -16.108  1.00 88.97           H  
ATOM   1081  HG3 GLU A  72      17.860  -7.816 -17.840  1.00 88.97           H  
ATOM   1082  CD  GLU A  72      19.571  -7.031 -16.821  1.00 88.97           C  
ATOM   1083  OE1 GLU A  72      20.272  -7.703 -16.019  1.00 88.97           O  
ATOM   1084  OE2 GLU A  72      19.964  -6.113 -17.587  1.00 88.97           O  
ATOM   1085  N   VAL A  73      14.297  -4.455 -17.028  1.00 84.69           N  
ATOM   1086  H   VAL A  73      14.611  -4.384 -17.985  1.00 84.69           H  
ATOM   1087  CA  VAL A  73      13.195  -3.586 -16.566  1.00 84.69           C  
ATOM   1088  HA  VAL A  73      13.536  -3.014 -15.703  1.00 84.69           H  
ATOM   1089  C   VAL A  73      11.997  -4.429 -16.120  1.00 84.69           C  
ATOM   1090  CB  VAL A  73      12.736  -2.607 -17.672  1.00 84.69           C  
ATOM   1091  HB  VAL A  73      12.390  -3.180 -18.532  1.00 84.69           H  
ATOM   1092  O   VAL A  73      11.349  -4.101 -15.127  1.00 84.69           O  
ATOM   1093  CG1 VAL A  73      11.556  -1.728 -17.236  1.00 84.69           C  
ATOM   1094 HG11 VAL A  73      10.663  -2.340 -17.117  1.00 84.69           H  
ATOM   1095 HG12 VAL A  73      11.342  -0.981 -18.001  1.00 84.69           H  
ATOM   1096 HG13 VAL A  73      11.780  -1.232 -16.291  1.00 84.69           H  
ATOM   1097  CG2 VAL A  73      13.855  -1.664 -18.131  1.00 84.69           C  
ATOM   1098 HG21 VAL A  73      14.759  -2.224 -18.372  1.00 84.69           H  
ATOM   1099 HG22 VAL A  73      14.074  -0.939 -17.347  1.00 84.69           H  
ATOM   1100 HG23 VAL A  73      13.538  -1.131 -19.027  1.00 84.69           H  
ATOM   1101  N   VAL A  74      11.711  -5.515 -16.841  1.00 85.21           N  
ATOM   1102  H   VAL A  74      12.323  -5.746 -17.610  1.00 85.21           H  
ATOM   1103  CA  VAL A  74      10.563  -6.399 -16.597  1.00 85.21           C  
ATOM   1104  HA  VAL A  74       9.712  -5.794 -16.284  1.00 85.21           H  
ATOM   1105  C   VAL A  74      10.865  -7.406 -15.510  1.00 85.21           C  
ATOM   1106  CB  VAL A  74      10.172  -7.196 -17.855  1.00 85.21           C  
ATOM   1107  HB  VAL A  74      10.858  -8.029 -18.006  1.00 85.21           H  
ATOM   1108  O   VAL A  74      10.050  -7.600 -14.607  1.00 85.21           O  
ATOM   1109  CG1 VAL A  74       8.759  -7.776 -17.728  1.00 85.21           C  
ATOM   1110 HG11 VAL A  74       8.032  -6.970 -17.634  1.00 85.21           H  
ATOM   1111 HG12 VAL A  74       8.525  -8.359 -18.619  1.00 85.21           H  
ATOM   1112 HG13 VAL A  74       8.694  -8.436 -16.862  1.00 85.21           H  
ATOM   1113  CG2 VAL A  74      10.255  -6.323 -19.091  1.00 85.21           C  
ATOM   1114 HG21 VAL A  74       9.802  -5.355 -18.877  1.00 85.21           H  
ATOM   1115 HG22 VAL A  74      11.298  -6.171 -19.370  1.00 85.21           H  
ATOM   1116 HG23 VAL A  74       9.768  -6.837 -19.920  1.00 85.21           H  
ATOM   1117  N   THR A  75      12.013  -8.073 -15.632  1.00 91.34           N  
ATOM   1118  H   THR A  75      12.605  -7.866 -16.424  1.00 91.34           H  
ATOM   1119  CA  THR A  75      12.291  -9.294 -14.882  1.00 91.34           C  
ATOM   1120  HA  THR A  75      11.348  -9.804 -14.684  1.00 91.34           H  
ATOM   1121  C   THR A  75      12.927  -9.018 -13.531  1.00 91.34           C  
ATOM   1122  CB  THR A  75      13.162 -10.268 -15.689  1.00 91.34           C  
ATOM   1123  HB  THR A  75      13.351 -11.151 -15.078  1.00 91.34           H  
ATOM   1124  O   THR A  75      12.744  -9.815 -12.622  1.00 91.34           O  
ATOM   1125  CG2 THR A  75      12.478 -10.709 -16.981  1.00 91.34           C  
ATOM   1126 HG21 THR A  75      12.369  -9.869 -17.667  1.00 91.34           H  
ATOM   1127 HG22 THR A  75      13.078 -11.483 -17.459  1.00 91.34           H  
ATOM   1128 HG23 THR A  75      11.497 -11.122 -16.745  1.00 91.34           H  
ATOM   1129  OG1 THR A  75      14.400  -9.676 -16.023  1.00 91.34           O  
ATOM   1130  HG1 THR A  75      14.774  -9.312 -15.217  1.00 91.34           H  
ATOM   1131  N   ASP A  76      13.680  -7.926 -13.361  1.00 93.31           N  
ATOM   1132  H   ASP A  76      13.729  -7.227 -14.089  1.00 93.31           H  
ATOM   1133  CA  ASP A  76      14.446  -7.688 -12.135  1.00 93.31           C  
ATOM   1134  HA  ASP A  76      14.583  -8.644 -11.628  1.00 93.31           H  
ATOM   1135  C   ASP A  76      13.706  -6.770 -11.151  1.00 93.31           C  
ATOM   1136  CB  ASP A  76      15.856  -7.209 -12.480  1.00 93.31           C  
ATOM   1137  HB2 ASP A  76      16.222  -7.776 -13.336  1.00 93.31           H  
ATOM   1138  HB3 ASP A  76      15.845  -6.155 -12.757  1.00 93.31           H  
ATOM   1139  O   ASP A  76      13.684  -5.537 -11.266  1.00 93.31           O  
ATOM   1140  CG  ASP A  76      16.798  -7.441 -11.301  1.00 93.31           C  
ATOM   1141  OD1 ASP A  76      16.529  -6.930 -10.184  1.00 93.31           O  
ATOM   1142  OD2 ASP A  76      17.799  -8.165 -11.509  1.00 93.31           O  
ATOM   1143  N   VAL A  77      13.098  -7.394 -10.138  1.00 94.54           N  
ATOM   1144  H   VAL A  77      13.179  -8.400 -10.095  1.00 94.54           H  
ATOM   1145  CA  VAL A  77      12.275  -6.711  -9.130  1.00 94.54           C  
ATOM   1146  HA  VAL A  77      11.467  -6.185  -9.638  1.00 94.54           H  
ATOM   1147  C   VAL A  77      13.094  -5.672  -8.357  1.00 94.54           C  
ATOM   1148  CB  VAL A  77      11.663  -7.755  -8.170  1.00 94.54           C  
ATOM   1149  HB  VAL A  77      12.464  -8.352  -7.735  1.00 94.54           H  
ATOM   1150  O   VAL A  77      12.613  -4.566  -8.081  1.00 94.54           O  
ATOM   1151  CG1 VAL A  77      10.877  -7.109  -7.024  1.00 94.54           C  
ATOM   1152 HG11 VAL A  77      10.428  -7.890  -6.409  1.00 94.54           H  
ATOM   1153 HG12 VAL A  77      11.543  -6.525  -6.388  1.00 94.54           H  
ATOM   1154 HG13 VAL A  77      10.092  -6.471  -7.428  1.00 94.54           H  
ATOM   1155  CG2 VAL A  77      10.700  -8.693  -8.913  1.00 94.54           C  
ATOM   1156 HG21 VAL A  77      11.230  -9.235  -9.697  1.00 94.54           H  
ATOM   1157 HG22 VAL A  77       9.888  -8.124  -9.365  1.00 94.54           H  
ATOM   1158 HG23 VAL A  77      10.290  -9.428  -8.221  1.00 94.54           H  
ATOM   1159  N   ASN A  78      14.343  -6.003  -8.018  1.00 92.53           N  
ATOM   1160  H   ASN A  78      14.727  -6.853  -8.404  1.00 92.53           H  
ATOM   1161  CA  ASN A  78      15.219  -5.143  -7.232  1.00 92.53           C  
ATOM   1162  HA  ASN A  78      14.680  -4.804  -6.348  1.00 92.53           H  
ATOM   1163  C   ASN A  78      15.632  -3.886  -8.017  1.00 92.53           C  
ATOM   1164  CB  ASN A  78      16.442  -5.962  -6.792  1.00 92.53           C  
ATOM   1165  HB2 ASN A  78      16.846  -6.510  -7.643  1.00 92.53           H  
ATOM   1166  HB3 ASN A  78      17.218  -5.276  -6.454  1.00 92.53           H  
ATOM   1167  O   ASN A  78      15.570  -2.781  -7.467  1.00 92.53           O  
ATOM   1168  CG  ASN A  78      16.160  -6.950  -5.675  1.00 92.53           C  
ATOM   1169  ND2 ASN A  78      16.029  -6.475  -4.457  1.00 92.53           N  
ATOM   1170 HD21 ASN A  78      16.129  -5.485  -4.286  1.00 92.53           H  
ATOM   1171 HD22 ASN A  78      16.058  -7.156  -3.711  1.00 92.53           H  
ATOM   1172  OD1 ASN A  78      16.090  -8.151  -5.863  1.00 92.53           O  
ATOM   1173  N   VAL A  79      15.996  -4.034  -9.295  1.00 93.04           N  
ATOM   1174  H   VAL A  79      16.028  -4.969  -9.675  1.00 93.04           H  
ATOM   1175  CA  VAL A  79      16.371  -2.912 -10.177  1.00 93.04           C  
ATOM   1176  HA  VAL A  79      17.222  -2.389  -9.740  1.00 93.04           H  
ATOM   1177  C   VAL A  79      15.224  -1.903 -10.293  1.00 93.04           C  
ATOM   1178  CB  VAL A  79      16.787  -3.438 -11.566  1.00 93.04           C  
ATOM   1179  HB  VAL A  79      15.994  -4.084 -11.941  1.00 93.04           H  
ATOM   1180  O   VAL A  79      15.431  -0.702 -10.087  1.00 93.04           O  
ATOM   1181  CG1 VAL A  79      17.004  -2.316 -12.585  1.00 93.04           C  
ATOM   1182 HG11 VAL A  79      17.394  -2.743 -13.509  1.00 93.04           H  
ATOM   1183 HG12 VAL A  79      17.717  -1.586 -12.201  1.00 93.04           H  
ATOM   1184 HG13 VAL A  79      16.056  -1.831 -12.816  1.00 93.04           H  
ATOM   1185  CG2 VAL A  79      18.094  -4.238 -11.497  1.00 93.04           C  
ATOM   1186 HG21 VAL A  79      18.061  -4.972 -10.691  1.00 93.04           H  
ATOM   1187 HG22 VAL A  79      18.245  -4.768 -12.437  1.00 93.04           H  
ATOM   1188 HG23 VAL A  79      18.947  -3.579 -11.333  1.00 93.04           H  
ATOM   1189  N   GLY A  80      13.997  -2.383 -10.529  1.00 94.77           N  
ATOM   1190  H   GLY A  80      13.903  -3.373 -10.707  1.00 94.77           H  
ATOM   1191  CA  GLY A  80      12.807  -1.533 -10.618  1.00 94.77           C  
ATOM   1192  HA2 GLY A  80      11.945  -2.172 -10.811  1.00 94.77           H  
ATOM   1193  HA3 GLY A  80      12.923  -0.838 -11.450  1.00 94.77           H  
ATOM   1194  C   GLY A  80      12.536  -0.726  -9.342  1.00 94.77           C  
ATOM   1195  O   GLY A  80      12.240   0.470  -9.408  1.00 94.77           O  
ATOM   1196  N   VAL A  81      12.690  -1.348  -8.168  1.00 94.79           N  
ATOM   1197  H   VAL A  81      12.940  -2.327  -8.181  1.00 94.79           H  
ATOM   1198  CA  VAL A  81      12.547  -0.666  -6.868  1.00 94.79           C  
ATOM   1199  HA  VAL A  81      11.577  -0.172  -6.838  1.00 94.79           H  
ATOM   1200  C   VAL A  81      13.600   0.427  -6.686  1.00 94.79           C  
ATOM   1201  CB  VAL A  81      12.612  -1.684  -5.711  1.00 94.79           C  
ATOM   1202  HB  VAL A  81      13.464  -2.350  -5.847  1.00 94.79           H  
ATOM   1203  O   VAL A  81      13.273   1.530  -6.241  1.00 94.79           O  
ATOM   1204  CG1 VAL A  81      12.733  -1.018  -4.331  1.00 94.79           C  
ATOM   1205 HG11 VAL A  81      11.973  -0.244  -4.222  1.00 94.79           H  
ATOM   1206 HG12 VAL A  81      13.723  -0.576  -4.220  1.00 94.79           H  
ATOM   1207 HG13 VAL A  81      12.610  -1.765  -3.546  1.00 94.79           H  
ATOM   1208  CG2 VAL A  81      11.329  -2.513  -5.688  1.00 94.79           C  
ATOM   1209 HG21 VAL A  81      11.394  -3.278  -4.913  1.00 94.79           H  
ATOM   1210 HG22 VAL A  81      11.176  -3.009  -6.646  1.00 94.79           H  
ATOM   1211 HG23 VAL A  81      10.486  -1.852  -5.486  1.00 94.79           H  
ATOM   1212  N   TYR A  82      14.859   0.154  -7.033  1.00 93.58           N  
ATOM   1213  H   TYR A  82      15.075  -0.753  -7.422  1.00 93.58           H  
ATOM   1214  CA  TYR A  82      15.934   1.141  -6.908  1.00 93.58           C  
ATOM   1215  HA  TYR A  82      15.919   1.546  -5.896  1.00 93.58           H  
ATOM   1216  C   TYR A  82      15.726   2.330  -7.845  1.00 93.58           C  
ATOM   1217  CB  TYR A  82      17.300   0.478  -7.118  1.00 93.58           C  
ATOM   1218  HB2 TYR A  82      17.980   1.204  -7.563  1.00 93.58           H  
ATOM   1219  HB3 TYR A  82      17.215  -0.351  -7.821  1.00 93.58           H  
ATOM   1220  O   TYR A  82      15.858   3.471  -7.403  1.00 93.58           O  
ATOM   1221  CG  TYR A  82      17.913  -0.015  -5.821  1.00 93.58           C  
ATOM   1222  CD1 TYR A  82      19.058   0.617  -5.296  1.00 93.58           C  
ATOM   1223  HD1 TYR A  82      19.523   1.430  -5.833  1.00 93.58           H  
ATOM   1224  CD2 TYR A  82      17.328  -1.089  -5.125  1.00 93.58           C  
ATOM   1225  HD2 TYR A  82      16.453  -1.579  -5.525  1.00 93.58           H  
ATOM   1226  CE1 TYR A  82      19.642   0.148  -4.104  1.00 93.58           C  
ATOM   1227  HE1 TYR A  82      20.554   0.599  -3.740  1.00 93.58           H  
ATOM   1228  CE2 TYR A  82      17.886  -1.535  -3.913  1.00 93.58           C  
ATOM   1229  HE2 TYR A  82      17.444  -2.364  -3.380  1.00 93.58           H  
ATOM   1230  OH  TYR A  82      19.647  -1.437  -2.295  1.00 93.58           O  
ATOM   1231  HH  TYR A  82      20.500  -1.024  -2.145  1.00 93.58           H  
ATOM   1232  CZ  TYR A  82      19.063  -0.941  -3.418  1.00 93.58           C  
ATOM   1233  N   ALA A  83      15.323   2.091  -9.095  1.00 95.33           N  
ATOM   1234  H   ALA A  83      15.243   1.135  -9.410  1.00 95.33           H  
ATOM   1235  CA  ALA A  83      15.025   3.161 -10.042  1.00 95.33           C  
ATOM   1236  HA  ALA A  83      15.907   3.790 -10.157  1.00 95.33           H  
ATOM   1237  C   ALA A  83      13.879   4.055  -9.546  1.00 95.33           C  
ATOM   1238  CB  ALA A  83      14.708   2.528 -11.394  1.00 95.33           C  
ATOM   1239  HB1 ALA A  83      14.473   3.306 -12.121  1.00 95.33           H  
ATOM   1240  HB2 ALA A  83      15.582   1.975 -11.738  1.00 95.33           H  
ATOM   1241  HB3 ALA A  83      13.862   1.846 -11.311  1.00 95.33           H  
ATOM   1242  O   ALA A  83      14.013   5.281  -9.520  1.00 95.33           O  
ATOM   1243  N   MET A  84      12.788   3.455  -9.057  1.00 96.29           N  
ATOM   1244  H   MET A  84      12.722   2.449  -9.115  1.00 96.29           H  
ATOM   1245  CA  MET A  84      11.655   4.208  -8.512  1.00 96.29           C  
ATOM   1246  HA  MET A  84      11.319   4.903  -9.282  1.00 96.29           H  
ATOM   1247  C   MET A  84      12.039   5.034  -7.279  1.00 96.29           C  
ATOM   1248  CB  MET A  84      10.513   3.240  -8.193  1.00 96.29           C  
ATOM   1249  HB2 MET A  84      10.794   2.606  -7.352  1.00 96.29           H  
ATOM   1250  HB3 MET A  84      10.347   2.610  -9.067  1.00 96.29           H  
ATOM   1251  O   MET A  84      11.604   6.177  -7.147  1.00 96.29           O  
ATOM   1252  CG  MET A  84       9.203   3.964  -7.866  1.00 96.29           C  
ATOM   1253  HG2 MET A  84       9.352   4.598  -6.992  1.00 96.29           H  
ATOM   1254  HG3 MET A  84       8.450   3.219  -7.610  1.00 96.29           H  
ATOM   1255  SD  MET A  84       8.565   4.963  -9.238  1.00 96.29           S  
ATOM   1256  CE  MET A  84       8.366   6.550  -8.403  1.00 96.29           C  
ATOM   1257  HE1 MET A  84       7.557   6.479  -7.676  1.00 96.29           H  
ATOM   1258  HE2 MET A  84       8.140   7.306  -9.154  1.00 96.29           H  
ATOM   1259  HE3 MET A  84       9.293   6.823  -7.898  1.00 96.29           H  
ATOM   1260  N   ASN A  85      12.914   4.517  -6.410  1.00 94.38           N  
ATOM   1261  H   ASN A  85      13.214   3.562  -6.541  1.00 94.38           H  
ATOM   1262  CA  ASN A  85      13.432   5.280  -5.272  1.00 94.38           C  
ATOM   1263  HA  ASN A  85      12.586   5.624  -4.678  1.00 94.38           H  
ATOM   1264  C   ASN A  85      14.208   6.538  -5.710  1.00 94.38           C  
ATOM   1265  CB  ASN A  85      14.315   4.367  -4.407  1.00 94.38           C  
ATOM   1266  HB2 ASN A  85      14.960   4.981  -3.777  1.00 94.38           H  
ATOM   1267  HB3 ASN A  85      14.960   3.762  -5.045  1.00 94.38           H  
ATOM   1268  O   ASN A  85      14.113   7.572  -5.036  1.00 94.38           O  
ATOM   1269  CG  ASN A  85      13.522   3.467  -3.479  1.00 94.38           C  
ATOM   1270  ND2 ASN A  85      13.963   2.250  -3.280  1.00 94.38           N  
ATOM   1271 HD21 ASN A  85      14.669   1.879  -3.901  1.00 94.38           H  
ATOM   1272 HD22 ASN A  85      13.366   1.643  -2.736  1.00 94.38           H  
ATOM   1273  OD1 ASN A  85      12.565   3.875  -2.839  1.00 94.38           O  
ATOM   1274  N   GLN A  86      14.939   6.479  -6.831  1.00 94.05           N  
ATOM   1275  H   GLN A  86      14.982   5.607  -7.338  1.00 94.05           H  
ATOM   1276  CA  GLN A  86      15.627   7.648  -7.391  1.00 94.05           C  
ATOM   1277  HA  GLN A  86      16.121   8.175  -6.575  1.00 94.05           H  
ATOM   1278  C   GLN A  86      14.642   8.662  -7.975  1.00 94.05           C  
ATOM   1279  CB  GLN A  86      16.682   7.232  -8.437  1.00 94.05           C  
ATOM   1280  HB2 GLN A  86      16.192   6.750  -9.283  1.00 94.05           H  
ATOM   1281  HB3 GLN A  86      17.165   8.135  -8.813  1.00 94.05           H  
ATOM   1282  O   GLN A  86      14.701   9.847  -7.632  1.00 94.05           O  
ATOM   1283  CG  GLN A  86      17.793   6.305  -7.921  1.00 94.05           C  
ATOM   1284  HG2 GLN A  86      18.567   6.226  -8.684  1.00 94.05           H  
ATOM   1285  HG3 GLN A  86      17.379   5.308  -7.763  1.00 94.05           H  
ATOM   1286  CD  GLN A  86      18.449   6.762  -6.623  1.00 94.05           C  
ATOM   1287  NE2 GLN A  86      19.089   5.876  -5.897  1.00 94.05           N  
ATOM   1288 HE21 GLN A  86      19.254   4.948  -6.260  1.00 94.05           H  
ATOM   1289 HE22 GLN A  86      19.612   6.255  -5.120  1.00 94.05           H  
ATOM   1290  OE1 GLN A  86      18.378   7.905  -6.209  1.00 94.05           O  
ATOM   1291  N   VAL A  87      13.670   8.190  -8.763  1.00 96.19           N  
ATOM   1292  H   VAL A  87      13.690   7.210  -9.006  1.00 96.19           H  
ATOM   1293  CA  VAL A  87      12.584   9.025  -9.305  1.00 96.19           C  
ATOM   1294  HA  VAL A  87      13.021   9.807  -9.927  1.00 96.19           H  
ATOM   1295  C   VAL A  87      11.815   9.723  -8.176  1.00 96.19           C  
ATOM   1296  CB  VAL A  87      11.644   8.178 -10.188  1.00 96.19           C  
ATOM   1297  HB  VAL A  87      11.289   7.319  -9.618  1.00 96.19           H  
ATOM   1298  O   VAL A  87      11.624  10.938  -8.208  1.00 96.19           O  
ATOM   1299  CG1 VAL A  87      10.424   8.976 -10.661  1.00 96.19           C  
ATOM   1300 HG11 VAL A  87      10.746   9.881 -11.175  1.00 96.19           H  
ATOM   1301 HG12 VAL A  87       9.794   9.246  -9.814  1.00 96.19           H  
ATOM   1302 HG13 VAL A  87       9.828   8.372 -11.345  1.00 96.19           H  
ATOM   1303  CG2 VAL A  87      12.372   7.668 -11.439  1.00 96.19           C  
ATOM   1304 HG21 VAL A  87      11.697   7.058 -12.039  1.00 96.19           H  
ATOM   1305 HG22 VAL A  87      12.723   8.508 -12.038  1.00 96.19           H  
ATOM   1306 HG23 VAL A  87      13.227   7.052 -11.163  1.00 96.19           H  
ATOM   1307  N   TRP A  88      11.445   8.988  -7.123  1.00 95.08           N  
ATOM   1308  H   TRP A  88      11.621   7.994  -7.160  1.00 95.08           H  
ATOM   1309  CA  TRP A  88      10.732   9.521  -5.959  1.00 95.08           C  
ATOM   1310  HA  TRP A  88       9.813   9.994  -6.303  1.00 95.08           H  
ATOM   1311  C   TRP A  88      11.538  10.578  -5.194  1.00 95.08           C  
ATOM   1312  CB  TRP A  88      10.377   8.358  -5.025  1.00 95.08           C  
ATOM   1313  HB2 TRP A  88      11.292   7.845  -4.729  1.00 95.08           H  
ATOM   1314  HB3 TRP A  88       9.765   7.642  -5.575  1.00 95.08           H  
ATOM   1315  O   TRP A  88      10.973  11.548  -4.678  1.00 95.08           O  
ATOM   1316  CG  TRP A  88       9.622   8.751  -3.791  1.00 95.08           C  
ATOM   1317  CD1 TRP A  88      10.041   8.591  -2.515  1.00 95.08           C  
ATOM   1318  HD1 TRP A  88      10.985   8.140  -2.247  1.00 95.08           H  
ATOM   1319  CD2 TRP A  88       8.299   9.354  -3.702  1.00 95.08           C  
ATOM   1320  CE2 TRP A  88       7.954   9.487  -2.324  1.00 95.08           C  
ATOM   1321  CE3 TRP A  88       7.359   9.813  -4.644  1.00 95.08           C  
ATOM   1322  HE3 TRP A  88       7.600   9.760  -5.696  1.00 95.08           H  
ATOM   1323  NE1 TRP A  88       9.060   9.028  -1.643  1.00 95.08           N  
ATOM   1324  HE1 TRP A  88       9.118   8.944  -0.639  1.00 95.08           H  
ATOM   1325  CH2 TRP A  88       5.797  10.421  -2.872  1.00 95.08           C  
ATOM   1326  HH2 TRP A  88       4.827  10.792  -2.578  1.00 95.08           H  
ATOM   1327  CZ2 TRP A  88       6.730  10.020  -1.903  1.00 95.08           C  
ATOM   1328  HZ2 TRP A  88       6.487  10.091  -0.853  1.00 95.08           H  
ATOM   1329  CZ3 TRP A  88       6.120  10.336  -4.234  1.00 95.08           C  
ATOM   1330  HZ3 TRP A  88       5.398  10.674  -4.963  1.00 95.08           H  
ATOM   1331  N   SER A  89      12.860  10.414  -5.111  1.00 91.88           N  
ATOM   1332  H   SER A  89      13.274   9.615  -5.569  1.00 91.88           H  
ATOM   1333  CA  SER A  89      13.739  11.371  -4.431  1.00 91.88           C  
ATOM   1334  HA  SER A  89      13.319  11.593  -3.450  1.00 91.88           H  
ATOM   1335  C   SER A  89      13.816  12.697  -5.196  1.00 91.88           C  
ATOM   1336  CB  SER A  89      15.125  10.761  -4.205  1.00 91.88           C  
ATOM   1337  HB2 SER A  89      15.584  10.498  -5.158  1.00 91.88           H  
ATOM   1338  HB3 SER A  89      15.758  11.488  -3.695  1.00 91.88           H  
ATOM   1339  O   SER A  89      13.637  13.756  -4.592  1.00 91.88           O  
ATOM   1340  OG  SER A  89      14.996   9.602  -3.395  1.00 91.88           O  
ATOM   1341  HG  SER A  89      14.792   8.874  -3.986  1.00 91.88           H  
ATOM   1342  N   ILE A  90      13.967  12.653  -6.524  1.00 93.31           N  
ATOM   1343  H   ILE A  90      14.089  11.755  -6.971  1.00 93.31           H  
ATOM   1344  CA  ILE A  90      13.965  13.859  -7.371  1.00 93.31           C  
ATOM   1345  HA  ILE A  90      14.619  14.601  -6.914  1.00 93.31           H  
ATOM   1346  C   ILE A  90      12.588  14.521  -7.444  1.00 93.31           C  
ATOM   1347  CB  ILE A  90      14.513  13.525  -8.771  1.00 93.31           C  
ATOM   1348  HB  ILE A  90      13.983  12.654  -9.155  1.00 93.31           H  
ATOM   1349  O   ILE A  90      12.488  15.747  -7.392  1.00 93.31           O  
ATOM   1350  CG1 ILE A  90      16.013  13.181  -8.712  1.00 93.31           C  
ATOM   1351 HG12 ILE A  90      16.126  12.198  -8.255  1.00 93.31           H  
ATOM   1352 HG13 ILE A  90      16.383  13.142  -9.736  1.00 93.31           H  
ATOM   1353  CG2 ILE A  90      14.297  14.663  -9.782  1.00 93.31           C  
ATOM   1354 HG21 ILE A  90      14.723  15.595  -9.409  1.00 93.31           H  
ATOM   1355 HG22 ILE A  90      13.234  14.803  -9.975  1.00 93.31           H  
ATOM   1356 HG23 ILE A  90      14.767  14.406 -10.731  1.00 93.31           H  
ATOM   1357  CD1 ILE A  90      16.938  14.157  -7.977  1.00 93.31           C  
ATOM   1358 HD11 ILE A  90      16.774  15.177  -8.324  1.00 93.31           H  
ATOM   1359 HD12 ILE A  90      16.763  14.095  -6.903  1.00 93.31           H  
ATOM   1360 HD13 ILE A  90      17.975  13.884  -8.170  1.00 93.31           H  
ATOM   1361  N   HIS A  91      11.509  13.745  -7.474  1.00 93.88           N  
ATOM   1362  H   HIS A  91      11.619  12.750  -7.609  1.00 93.88           H  
ATOM   1363  CA  HIS A  91      10.164  14.302  -7.366  1.00 93.88           C  
ATOM   1364  HA  HIS A  91       9.978  14.969  -8.207  1.00 93.88           H  
ATOM   1365  C   HIS A  91       9.988  15.113  -6.073  1.00 93.88           C  
ATOM   1366  CB  HIS A  91       9.166  13.152  -7.414  1.00 93.88           C  
ATOM   1367  HB2 HIS A  91       9.215  12.685  -8.398  1.00 93.88           H  
ATOM   1368  HB3 HIS A  91       9.441  12.397  -6.677  1.00 93.88           H  
ATOM   1369  O   HIS A  91       9.533  16.258  -6.096  1.00 93.88           O  
ATOM   1370  CG  HIS A  91       7.765  13.607  -7.125  1.00 93.88           C  
ATOM   1371  CD2 HIS A  91       7.103  13.431  -5.944  1.00 93.88           C  
ATOM   1372  HD2 HIS A  91       7.482  12.897  -5.085  1.00 93.88           H  
ATOM   1373  ND1 HIS A  91       6.960  14.369  -7.937  1.00 93.88           N  
ATOM   1374  HD1 HIS A  91       7.185  14.703  -8.863  1.00 93.88           H  
ATOM   1375  CE1 HIS A  91       5.832  14.637  -7.262  1.00 93.88           C  
ATOM   1376  HE1 HIS A  91       4.999  15.206  -7.648  1.00 93.88           H  
ATOM   1377  NE2 HIS A  91       5.885  14.102  -6.029  1.00 93.88           N  
ATOM   1378  N   ASN A  92      10.401  14.549  -4.932  1.00 90.26           N  
ATOM   1379  H   ASN A  92      10.792  13.618  -4.970  1.00 90.26           H  
ATOM   1380  CA  ASN A  92      10.314  15.247  -3.652  1.00 90.26           C  
ATOM   1381  HA  ASN A  92       9.301  15.635  -3.547  1.00 90.26           H  
ATOM   1382  C   ASN A  92      11.236  16.468  -3.576  1.00 90.26           C  
ATOM   1383  CB  ASN A  92      10.580  14.268  -2.504  1.00 90.26           C  
ATOM   1384  HB2 ASN A  92      10.811  14.829  -1.598  1.00 90.26           H  
ATOM   1385  HB3 ASN A  92      11.432  13.632  -2.743  1.00 90.26           H  
ATOM   1386  O   ASN A  92      10.874  17.439  -2.910  1.00 90.26           O  
ATOM   1387  CG  ASN A  92       9.358  13.436  -2.205  1.00 90.26           C  
ATOM   1388  ND2 ASN A  92       9.446  12.140  -2.340  1.00 90.26           N  
ATOM   1389 HD21 ASN A  92      10.210  11.787  -2.898  1.00 90.26           H  
ATOM   1390 HD22 ASN A  92       8.578  11.625  -2.359  1.00 90.26           H  
ATOM   1391  OD1 ASN A  92       8.314  13.948  -1.825  1.00 90.26           O  
ATOM   1392  N   TYR A  93      12.378  16.454  -4.266  1.00 90.36           N  
ATOM   1393  H   TYR A  93      12.650  15.608  -4.745  1.00 90.36           H  
ATOM   1394  CA  TYR A  93      13.222  17.636  -4.432  1.00 90.36           C  
ATOM   1395  HA  TYR A  93      13.540  17.989  -3.451  1.00 90.36           H  
ATOM   1396  C   TYR A  93      12.460  18.782  -5.100  1.00 90.36           C  
ATOM   1397  CB  TYR A  93      14.469  17.258  -5.228  1.00 90.36           C  
ATOM   1398  HB2 TYR A  93      14.207  16.658  -6.100  1.00 90.36           H  
ATOM   1399  HB3 TYR A  93      15.071  16.620  -4.581  1.00 90.36           H  
ATOM   1400  O   TYR A  93      12.325  19.850  -4.501  1.00 90.36           O  
ATOM   1401  CG  TYR A  93      15.286  18.431  -5.717  1.00 90.36           C  
ATOM   1402  CD1 TYR A  93      15.099  18.929  -7.023  1.00 90.36           C  
ATOM   1403  HD1 TYR A  93      14.402  18.450  -7.695  1.00 90.36           H  
ATOM   1404  CD2 TYR A  93      16.205  19.044  -4.852  1.00 90.36           C  
ATOM   1405  HD2 TYR A  93      16.359  18.659  -3.854  1.00 90.36           H  
ATOM   1406  CE1 TYR A  93      15.817  20.061  -7.454  1.00 90.36           C  
ATOM   1407  HE1 TYR A  93      15.680  20.448  -8.453  1.00 90.36           H  
ATOM   1408  CE2 TYR A  93      16.935  20.163  -5.286  1.00 90.36           C  
ATOM   1409  HE2 TYR A  93      17.642  20.634  -4.619  1.00 90.36           H  
ATOM   1410  OH  TYR A  93      17.456  21.755  -7.015  1.00 90.36           O  
ATOM   1411  HH  TYR A  93      18.217  21.856  -6.438  1.00 90.36           H  
ATOM   1412  CZ  TYR A  93      16.741  20.681  -6.585  1.00 90.36           C  
ATOM   1413  N   PHE A  94      11.883  18.549  -6.284  1.00 89.61           N  
ATOM   1414  H   PHE A  94      12.010  17.646  -6.720  1.00 89.61           H  
ATOM   1415  CA  PHE A  94      11.137  19.585  -7.005  1.00 89.61           C  
ATOM   1416  HA  PHE A  94      11.782  20.457  -7.116  1.00 89.61           H  
ATOM   1417  C   PHE A  94       9.909  20.064  -6.229  1.00 89.61           C  
ATOM   1418  CB  PHE A  94      10.747  19.079  -8.399  1.00 89.61           C  
ATOM   1419  HB2 PHE A  94      10.298  18.089  -8.318  1.00 89.61           H  
ATOM   1420  HB3 PHE A  94       9.993  19.748  -8.814  1.00 89.61           H  
ATOM   1421  O   PHE A  94       9.680  21.269  -6.124  1.00 89.61           O  
ATOM   1422  CG  PHE A  94      11.907  19.051  -9.371  1.00 89.61           C  
ATOM   1423  CD1 PHE A  94      12.575  20.248  -9.687  1.00 89.61           C  
ATOM   1424  HD1 PHE A  94      12.262  21.177  -9.234  1.00 89.61           H  
ATOM   1425  CD2 PHE A  94      12.319  17.847  -9.971  1.00 89.61           C  
ATOM   1426  HD2 PHE A  94      11.814  16.921  -9.735  1.00 89.61           H  
ATOM   1427  CE1 PHE A  94      13.647  20.241 -10.592  1.00 89.61           C  
ATOM   1428  HE1 PHE A  94      14.173  21.161 -10.805  1.00 89.61           H  
ATOM   1429  CE2 PHE A  94      13.376  17.847 -10.898  1.00 89.61           C  
ATOM   1430  HE2 PHE A  94      13.675  16.928 -11.379  1.00 89.61           H  
ATOM   1431  CZ  PHE A  94      14.042  19.043 -11.209  1.00 89.61           C  
ATOM   1432  HZ  PHE A  94      14.856  19.031 -11.918  1.00 89.61           H  
ATOM   1433  N   ARG A  95       9.172  19.140  -5.601  1.00 86.28           N  
ATOM   1434  H   ARG A  95       9.391  18.169  -5.772  1.00 86.28           H  
ATOM   1435  CA  ARG A  95       8.036  19.467  -4.728  1.00 86.28           C  
ATOM   1436  HA  ARG A  95       7.283  19.996  -5.313  1.00 86.28           H  
ATOM   1437  C   ARG A  95       8.440  20.388  -3.578  1.00 86.28           C  
ATOM   1438  CB  ARG A  95       7.443  18.154  -4.198  1.00 86.28           C  
ATOM   1439  HB2 ARG A  95       7.269  17.478  -5.035  1.00 86.28           H  
ATOM   1440  HB3 ARG A  95       8.160  17.683  -3.526  1.00 86.28           H  
ATOM   1441  O   ARG A  95       7.741  21.346  -3.269  1.00 86.28           O  
ATOM   1442  CG  ARG A  95       6.112  18.366  -3.462  1.00 86.28           C  
ATOM   1443  HG2 ARG A  95       6.236  19.071  -2.640  1.00 86.28           H  
ATOM   1444  HG3 ARG A  95       5.386  18.779  -4.163  1.00 86.28           H  
ATOM   1445  CD  ARG A  95       5.573  17.035  -2.919  1.00 86.28           C  
ATOM   1446  HD2 ARG A  95       4.519  17.153  -2.667  1.00 86.28           H  
ATOM   1447  HD3 ARG A  95       5.627  16.285  -3.708  1.00 86.28           H  
ATOM   1448  NE  ARG A  95       6.334  16.572  -1.738  1.00 86.28           N  
ATOM   1449  HE  ARG A  95       7.054  15.885  -1.911  1.00 86.28           H  
ATOM   1450  NH1 ARG A  95       5.130  17.690  -0.128  1.00 86.28           N  
ATOM   1451 HH11 ARG A  95       4.485  17.985  -0.847  1.00 86.28           H  
ATOM   1452 HH12 ARG A  95       4.986  17.949   0.838  1.00 86.28           H  
ATOM   1453  NH2 ARG A  95       6.956  16.548   0.442  1.00 86.28           N  
ATOM   1454 HH21 ARG A  95       7.763  16.006   0.169  1.00 86.28           H  
ATOM   1455 HH22 ARG A  95       6.856  16.889   1.388  1.00 86.28           H  
ATOM   1456  CZ  ARG A  95       6.131  16.933  -0.485  1.00 86.28           C  
ATOM   1457  N   THR A  96       9.569  20.100  -2.935  1.00 82.61           N  
ATOM   1458  H   THR A  96      10.116  19.313  -3.254  1.00 82.61           H  
ATOM   1459  CA  THR A  96      10.033  20.874  -1.778  1.00 82.61           C  
ATOM   1460  HA  THR A  96       9.195  21.036  -1.100  1.00 82.61           H  
ATOM   1461  C   THR A  96      10.559  22.243  -2.188  1.00 82.61           C  
ATOM   1462  CB  THR A  96      11.114  20.112  -1.021  1.00 82.61           C  
ATOM   1463  HB  THR A  96      12.001  20.000  -1.645  1.00 82.61           H  
ATOM   1464  O   THR A  96      10.235  23.234  -1.535  1.00 82.61           O  
ATOM   1465  CG2 THR A  96      11.483  20.813   0.269  1.00 82.61           C  
ATOM   1466 HG21 THR A  96      10.604  20.942   0.901  1.00 82.61           H  
ATOM   1467 HG22 THR A  96      12.199  20.153   0.759  1.00 82.61           H  
ATOM   1468 HG23 THR A  96      11.950  21.780   0.081  1.00 82.61           H  
ATOM   1469  OG1 THR A  96      10.636  18.837  -0.650  1.00 82.61           O  
ATOM   1470  HG1 THR A  96      10.732  18.287  -1.431  1.00 82.61           H  
ATOM   1471  N   LYS A  97      11.304  22.307  -3.300  1.00 81.36           N  
ATOM   1472  H   LYS A  97      11.539  21.444  -3.769  1.00 81.36           H  
ATOM   1473  CA  LYS A  97      11.803  23.559  -3.879  1.00 81.36           C  
ATOM   1474  HA  LYS A  97      12.435  24.055  -3.142  1.00 81.36           H  
ATOM   1475  C   LYS A  97      10.657  24.523  -4.197  1.00 81.36           C  
ATOM   1476  CB  LYS A  97      12.644  23.225  -5.124  1.00 81.36           C  
ATOM   1477  HB2 LYS A  97      11.996  22.877  -5.929  1.00 81.36           H  
ATOM   1478  HB3 LYS A  97      13.332  22.417  -4.876  1.00 81.36           H  
ATOM   1479  O   LYS A  97      10.767  25.712  -3.925  1.00 81.36           O  
ATOM   1480  CG  LYS A  97      13.467  24.427  -5.610  1.00 81.36           C  
ATOM   1481  HG2 LYS A  97      13.981  24.871  -4.759  1.00 81.36           H  
ATOM   1482  HG3 LYS A  97      12.807  25.172  -6.054  1.00 81.36           H  
ATOM   1483  CD  LYS A  97      14.516  23.982  -6.640  1.00 81.36           C  
ATOM   1484  HD2 LYS A  97      14.025  23.584  -7.528  1.00 81.36           H  
ATOM   1485  HD3 LYS A  97      15.123  23.198  -6.187  1.00 81.36           H  
ATOM   1486  CE  LYS A  97      15.429  25.156  -7.020  1.00 81.36           C  
ATOM   1487  HE2 LYS A  97      14.899  25.833  -7.690  1.00 81.36           H  
ATOM   1488  HE3 LYS A  97      15.664  25.707  -6.109  1.00 81.36           H  
ATOM   1489  NZ  LYS A  97      16.700  24.681  -7.627  1.00 81.36           N  
ATOM   1490  HZ1 LYS A  97      17.161  24.037  -7.000  1.00 81.36           H  
ATOM   1491  HZ2 LYS A  97      16.556  24.193  -8.499  1.00 81.36           H  
ATOM   1492  HZ3 LYS A  97      17.345  25.446  -7.769  1.00 81.36           H  
ATOM   1493  N   ASN A  98       9.536  23.995  -4.690  1.00 75.91           N  
ATOM   1494  H   ASN A  98       9.537  23.016  -4.936  1.00 75.91           H  
ATOM   1495  CA  ASN A  98       8.332  24.777  -4.973  1.00 75.91           C  
ATOM   1496  HA  ASN A  98       8.579  25.580  -5.668  1.00 75.91           H  
ATOM   1497  C   ASN A  98       7.690  25.399  -3.734  1.00 75.91           C  
ATOM   1498  CB  ASN A  98       7.298  23.845  -5.591  1.00 75.91           C  
ATOM   1499  HB2 ASN A  98       7.814  23.154  -6.257  1.00 75.91           H  
ATOM   1500  HB3 ASN A  98       6.813  23.248  -4.819  1.00 75.91           H  
ATOM   1501  O   ASN A  98       7.224  26.531  -3.761  1.00 75.91           O  
ATOM   1502  CG  ASN A  98       6.245  24.639  -6.346  1.00 75.91           C  
ATOM   1503  ND2 ASN A  98       4.983  24.333  -6.173  1.00 75.91           N  
ATOM   1504 HD21 ASN A  98       4.329  24.926  -6.664  1.00 75.91           H  
ATOM   1505 HD22 ASN A  98       4.697  23.721  -5.422  1.00 75.91           H  
ATOM   1506  OD1 ASN A  98       6.553  25.515  -7.129  1.00 75.91           O  
ATOM   1507  N   ASN A  99       7.674  24.650  -2.634  1.00 70.19           N  
ATOM   1508  H   ASN A  99       8.069  23.722  -2.681  1.00 70.19           H  
ATOM   1509  CA  ASN A  99       6.995  25.058  -1.409  1.00 70.19           C  
ATOM   1510  HA  ASN A  99       6.094  25.607  -1.683  1.00 70.19           H  
ATOM   1511  C   ASN A  99       7.830  26.039  -0.563  1.00 70.19           C  
ATOM   1512  CB  ASN A  99       6.562  23.793  -0.646  1.00 70.19           C  
ATOM   1513  HB2 ASN A  99       6.194  24.084   0.338  1.00 70.19           H  
ATOM   1514  HB3 ASN A  99       7.421  23.136  -0.510  1.00 70.19           H  
ATOM   1515  O   ASN A  99       7.489  26.268   0.594  1.00 70.19           O  
ATOM   1516  CG  ASN A  99       5.442  23.024  -1.329  1.00 70.19           C  
ATOM   1517  ND2 ASN A  99       5.032  21.917  -0.757  1.00 70.19           N  
ATOM   1518 HD21 ASN A  99       4.189  21.543  -1.169  1.00 70.19           H  
ATOM   1519 HD22 ASN A  99       5.372  21.690   0.166  1.00 70.19           H  
ATOM   1520  OD1 ASN A  99       4.887  23.389  -2.348  1.00 70.19           O  
ATOM   1521  N   LYS A 100       8.937  26.580  -1.105  1.00 62.44           N  
ATOM   1522  H   LYS A 100       9.119  26.359  -2.074  1.00 62.44           H  
ATOM   1523  CA  LYS A 100       9.892  27.486  -0.429  1.00 62.44           C  
ATOM   1524  HA  LYS A 100      10.788  27.531  -1.048  1.00 62.44           H  
ATOM   1525  C   LYS A 100      10.388  26.979   0.941  1.00 62.44           C  
ATOM   1526  CB  LYS A 100       9.317  28.917  -0.351  1.00 62.44           C  
ATOM   1527  HB2 LYS A 100      10.046  29.559   0.143  1.00 62.44           H  
ATOM   1528  HB3 LYS A 100       8.415  28.905   0.261  1.00 62.44           H  
ATOM   1529  O   LYS A 100      10.873  27.757   1.758  1.00 62.44           O  
ATOM   1530  CG  LYS A 100       8.991  29.543  -1.719  1.00 62.44           C  
ATOM   1531  HG2 LYS A 100       8.217  28.957  -2.215  1.00 62.44           H  
ATOM   1532  HG3 LYS A 100       9.888  29.542  -2.338  1.00 62.44           H  
ATOM   1533  CD  LYS A 100       8.492  30.988  -1.547  1.00 62.44           C  
ATOM   1534  HD2 LYS A 100       7.602  30.981  -0.917  1.00 62.44           H  
ATOM   1535  HD3 LYS A 100       9.268  31.577  -1.057  1.00 62.44           H  
ATOM   1536  CE  LYS A 100       8.152  31.614  -2.907  1.00 62.44           C  
ATOM   1537  HE2 LYS A 100       7.399  30.995  -3.394  1.00 62.44           H  
ATOM   1538  HE3 LYS A 100       9.046  31.598  -3.531  1.00 62.44           H  
ATOM   1539  NZ  LYS A 100       7.652  33.009  -2.769  1.00 62.44           N  
ATOM   1540  HZ1 LYS A 100       7.430  33.396  -3.675  1.00 62.44           H  
ATOM   1541  HZ2 LYS A 100       6.812  33.035  -2.209  1.00 62.44           H  
ATOM   1542  HZ3 LYS A 100       8.345  33.603  -2.337  1.00 62.44           H  
ATOM   1543  N   GLY A 101      10.269  25.678   1.215  1.00 57.05           N  
ATOM   1544  H   GLY A 101       9.907  25.080   0.486  1.00 57.05           H  
ATOM   1545  CA  GLY A 101      10.626  25.086   2.503  1.00 57.05           C  
ATOM   1546  HA2 GLY A 101      10.372  25.781   3.304  1.00 57.05           H  
ATOM   1547  HA3 GLY A 101      10.053  24.171   2.654  1.00 57.05           H  
ATOM   1548  C   GLY A 101      12.112  24.745   2.579  1.00 57.05           C  
ATOM   1549  O   GLY A 101      12.660  24.183   1.637  1.00 57.05           O  
ATOM   1550  N   ARG A 102      12.765  25.010   3.719  1.00 55.03           N  
ATOM   1551  H   ARG A 102      12.261  25.481   4.457  1.00 55.03           H  
ATOM   1552  CA  ARG A 102      14.102  24.465   4.016  1.00 55.03           C  
ATOM   1553  HA  ARG A 102      14.714  24.501   3.115  1.00 55.03           H  
ATOM   1554  C   ARG A 102      13.950  22.997   4.423  1.00 55.03           C  
ATOM   1555  CB  ARG A 102      14.803  25.285   5.116  1.00 55.03           C  
ATOM   1556  HB2 ARG A 102      14.142  25.376   5.978  1.00 55.03           H  
ATOM   1557  HB3 ARG A 102      15.696  24.744   5.431  1.00 55.03           H  
ATOM   1558  O   ARG A 102      13.367  22.700   5.459  1.00 55.03           O  
ATOM   1559  CG  ARG A 102      15.233  26.685   4.646  1.00 55.03           C  
ATOM   1560  HG2 ARG A 102      14.353  27.256   4.349  1.00 55.03           H  
ATOM   1561  HG3 ARG A 102      15.898  26.589   3.789  1.00 55.03           H  
ATOM   1562  CD  ARG A 102      15.962  27.431   5.774  1.00 55.03           C  
ATOM   1563  HD2 ARG A 102      15.288  27.507   6.627  1.00 55.03           H  
ATOM   1564  HD3 ARG A 102      16.839  26.855   6.070  1.00 55.03           H  
ATOM   1565  NE  ARG A 102      16.390  28.783   5.358  1.00 55.03           N  
ATOM   1566  HE  ARG A 102      16.408  28.973   4.366  1.00 55.03           H  
ATOM   1567  NH1 ARG A 102      16.823  29.641   7.451  1.00 55.03           N  
ATOM   1568 HH11 ARG A 102      17.134  30.409   8.028  1.00 55.03           H  
ATOM   1569 HH12 ARG A 102      16.568  28.759   7.872  1.00 55.03           H  
ATOM   1570  NH2 ARG A 102      17.139  30.917   5.655  1.00 55.03           N  
ATOM   1571 HH21 ARG A 102      17.443  31.665   6.261  1.00 55.03           H  
ATOM   1572 HH22 ARG A 102      17.158  31.064   4.656  1.00 55.03           H  
ATOM   1573  CZ  ARG A 102      16.780  29.768   6.153  1.00 55.03           C  
ATOM   1574  N   SER A 103      14.443  22.071   3.606  1.00 62.34           N  
ATOM   1575  H   SER A 103      14.925  22.376   2.773  1.00 62.34           H  
ATOM   1576  CA  SER A 103      14.392  20.629   3.884  1.00 62.34           C  
ATOM   1577  HA  SER A 103      14.084  20.453   4.915  1.00 62.34           H  
ATOM   1578  C   SER A 103      15.750  19.987   3.662  1.00 62.34           C  
ATOM   1579  CB  SER A 103      13.402  19.954   2.949  1.00 62.34           C  
ATOM   1580  HB2 SER A 103      13.802  20.088   1.944  1.00 62.34           H  
ATOM   1581  HB3 SER A 103      12.426  20.432   3.033  1.00 62.34           H  
ATOM   1582  O   SER A 103      16.482  20.382   2.757  1.00 62.34           O  
ATOM   1583  OG  SER A 103      13.287  18.565   3.204  1.00 62.34           O  
ATOM   1584  HG  SER A 103      12.590  18.441   3.853  1.00 62.34           H  
ATOM   1585  N   SER A 104      16.034  18.925   4.416  1.00 63.23           N  
ATOM   1586  H   SER A 104      15.354  18.616   5.096  1.00 63.23           H  
ATOM   1587  CA  SER A 104      17.240  18.110   4.253  1.00 63.23           C  
ATOM   1588  HA  SER A 104      18.111  18.753   4.382  1.00 63.23           H  
ATOM   1589  C   SER A 104      17.361  17.453   2.874  1.00 63.23           C  
ATOM   1590  CB  SER A 104      17.273  17.033   5.341  1.00 63.23           C  
ATOM   1591  HB2 SER A 104      17.285  17.519   6.317  1.00 63.23           H  
ATOM   1592  HB3 SER A 104      18.183  16.442   5.237  1.00 63.23           H  
ATOM   1593  O   SER A 104      18.455  17.060   2.483  1.00 63.23           O  
ATOM   1594  OG  SER A 104      16.138  16.183   5.254  1.00 63.23           O  
ATOM   1595  HG  SER A 104      16.026  15.756   6.107  1.00 63.23           H  
ATOM   1596  N   ILE A 105      16.265  17.319   2.114  1.00 67.34           N  
ATOM   1597  H   ILE A 105      15.379  17.629   2.485  1.00 67.34           H  
ATOM   1598  CA  ILE A 105      16.334  16.797   0.741  1.00 67.34           C  
ATOM   1599  HA  ILE A 105      17.037  15.964   0.751  1.00 67.34           H  
ATOM   1600  C   ILE A 105      16.902  17.821  -0.246  1.00 67.34           C  
ATOM   1601  CB  ILE A 105      14.967  16.243   0.290  1.00 67.34           C  
ATOM   1602  HB  ILE A 105      14.546  15.688   1.129  1.00 67.34           H  
ATOM   1603  O   ILE A 105      17.575  17.425  -1.194  1.00 67.34           O  
ATOM   1604  CG1 ILE A 105      15.176  15.247  -0.869  1.00 67.34           C  
ATOM   1605 HG12 ILE A 105      15.981  14.559  -0.611  1.00 67.34           H  
ATOM   1606 HG13 ILE A 105      15.466  15.791  -1.768  1.00 67.34           H  
ATOM   1607  CG2 ILE A 105      13.971  17.354  -0.098  1.00 67.34           C  
ATOM   1608 HG21 ILE A 105      12.971  16.938  -0.223  1.00 67.34           H  
ATOM   1609 HG22 ILE A 105      13.926  18.110   0.686  1.00 67.34           H  
ATOM   1610 HG23 ILE A 105      14.270  17.831  -1.031  1.00 67.34           H  
ATOM   1611  CD1 ILE A 105      13.937  14.409  -1.188  1.00 67.34           C  
ATOM   1612 HD11 ILE A 105      13.162  15.051  -1.606  1.00 67.34           H  
ATOM   1613 HD12 ILE A 105      13.569  13.920  -0.286  1.00 67.34           H  
ATOM   1614 HD13 ILE A 105      14.198  13.649  -1.925  1.00 67.34           H  
ATOM   1615  N   LEU A 106      16.659  19.119  -0.015  1.00 69.93           N  
ATOM   1616  H   LEU A 106      16.211  19.382   0.852  1.00 69.93           H  
ATOM   1617  CA  LEU A 106      17.236  20.185  -0.832  1.00 69.93           C  
ATOM   1618  HA  LEU A 106      17.086  19.960  -1.888  1.00 69.93           H  
ATOM   1619  C   LEU A 106      18.743  20.224  -0.620  1.00 69.93           C  
ATOM   1620  CB  LEU A 106      16.601  21.549  -0.514  1.00 69.93           C  
ATOM   1621  HB2 LEU A 106      17.194  22.319  -1.007  1.00 69.93           H  
ATOM   1622  HB3 LEU A 106      16.665  21.731   0.559  1.00 69.93           H  
ATOM   1623  O   LEU A 106      19.471  20.100  -1.595  1.00 69.93           O  
ATOM   1624  CG  LEU A 106      15.144  21.705  -0.972  1.00 69.93           C  
ATOM   1625  HG  LEU A 106      14.532  20.924  -0.522  1.00 69.93           H  
ATOM   1626  CD1 LEU A 106      14.622  23.059  -0.508  1.00 69.93           C  
ATOM   1627 HD11 LEU A 106      13.579  23.190  -0.796  1.00 69.93           H  
ATOM   1628 HD12 LEU A 106      14.704  23.131   0.577  1.00 69.93           H  
ATOM   1629 HD13 LEU A 106      15.213  23.859  -0.956  1.00 69.93           H  
ATOM   1630  CD2 LEU A 106      14.997  21.648  -2.490  1.00 69.93           C  
ATOM   1631 HD21 LEU A 106      15.663  22.370  -2.962  1.00 69.93           H  
ATOM   1632 HD22 LEU A 106      15.237  20.648  -2.852  1.00 69.93           H  
ATOM   1633 HD23 LEU A 106      13.964  21.866  -2.762  1.00 69.93           H  
ATOM   1634  N   SER A 107      19.203  20.249   0.635  1.00 64.91           N  
ATOM   1635  H   SER A 107      18.558  20.325   1.408  1.00 64.91           H  
ATOM   1636  CA  SER A 107      20.640  20.258   0.927  1.00 64.91           C  
ATOM   1637  HA  SER A 107      21.087  21.099   0.397  1.00 64.91           H  
ATOM   1638  C   SER A 107      21.354  18.998   0.430  1.00 64.91           C  
ATOM   1639  CB  SER A 107      20.899  20.473   2.419  1.00 64.91           C  
ATOM   1640  HB2 SER A 107      21.976  20.482   2.584  1.00 64.91           H  
ATOM   1641  HB3 SER A 107      20.505  21.446   2.712  1.00 64.91           H  
ATOM   1642  O   SER A 107      22.417  19.079  -0.169  1.00 64.91           O  
ATOM   1643  OG  SER A 107      20.308  19.459   3.221  1.00 64.91           O  
ATOM   1644  HG  SER A 107      20.800  19.477   4.045  1.00 64.91           H  
ATOM   1645  N   LYS A 108      20.750  17.806   0.557  1.00 70.26           N  
ATOM   1646  H   LYS A 108      19.907  17.765   1.110  1.00 70.26           H  
ATOM   1647  CA  LYS A 108      21.346  16.566   0.012  1.00 70.26           C  
ATOM   1648  HA  LYS A 108      22.352  16.458   0.418  1.00 70.26           H  
ATOM   1649  C   LYS A 108      21.530  16.589  -1.507  1.00 70.26           C  
ATOM   1650  CB  LYS A 108      20.495  15.352   0.407  1.00 70.26           C  
ATOM   1651  HB2 LYS A 108      20.745  14.512  -0.241  1.00 70.26           H  
ATOM   1652  HB3 LYS A 108      19.439  15.586   0.273  1.00 70.26           H  
ATOM   1653  O   LYS A 108      22.432  15.929  -2.028  1.00 70.26           O  
ATOM   1654  CG  LYS A 108      20.772  14.933   1.854  1.00 70.26           C  
ATOM   1655  HG2 LYS A 108      21.815  14.624   1.935  1.00 70.26           H  
ATOM   1656  HG3 LYS A 108      20.619  15.779   2.524  1.00 70.26           H  
ATOM   1657  CD  LYS A 108      19.872  13.767   2.281  1.00 70.26           C  
ATOM   1658  HD2 LYS A 108      18.827  14.062   2.182  1.00 70.26           H  
ATOM   1659  HD3 LYS A 108      20.076  12.904   1.647  1.00 70.26           H  
ATOM   1660  CE  LYS A 108      20.187  13.439   3.745  1.00 70.26           C  
ATOM   1661  HE2 LYS A 108      21.260  13.267   3.829  1.00 70.26           H  
ATOM   1662  HE3 LYS A 108      19.952  14.317   4.346  1.00 70.26           H  
ATOM   1663  NZ  LYS A 108      19.448  12.254   4.249  1.00 70.26           N  
ATOM   1664  HZ1 LYS A 108      19.700  11.433   3.716  1.00 70.26           H  
ATOM   1665  HZ2 LYS A 108      18.451  12.406   4.199  1.00 70.26           H  
ATOM   1666  HZ3 LYS A 108      19.696  12.082   5.213  1.00 70.26           H  
ATOM   1667  N   ILE A 109      20.656  17.277  -2.236  1.00 72.85           N  
ATOM   1668  H   ILE A 109      19.972  17.849  -1.761  1.00 72.85           H  
ATOM   1669  CA  ILE A 109      20.691  17.280  -3.700  1.00 72.85           C  
ATOM   1670  HA  ILE A 109      21.242  16.403  -4.041  1.00 72.85           H  
ATOM   1671  C   ILE A 109      21.485  18.471  -4.231  1.00 72.85           C  
ATOM   1672  CB  ILE A 109      19.270  17.127  -4.271  1.00 72.85           C  
ATOM   1673  HB  ILE A 109      18.608  17.823  -3.755  1.00 72.85           H  
ATOM   1674  O   ILE A 109      22.303  18.243  -5.121  1.00 72.85           O  
ATOM   1675  CG1 ILE A 109      18.821  15.671  -4.000  1.00 72.85           C  
ATOM   1676 HG12 ILE A 109      19.388  14.993  -4.638  1.00 72.85           H  
ATOM   1677 HG13 ILE A 109      19.030  15.403  -2.964  1.00 72.85           H  
ATOM   1678  CG2 ILE A 109      19.228  17.428  -5.781  1.00 72.85           C  
ATOM   1679 HG21 ILE A 109      18.222  17.284  -6.174  1.00 72.85           H  
ATOM   1680 HG22 ILE A 109      19.927  16.784  -6.315  1.00 72.85           H  
ATOM   1681 HG23 ILE A 109      19.494  18.471  -5.950  1.00 72.85           H  
ATOM   1682  CD1 ILE A 109      17.335  15.427  -4.222  1.00 72.85           C  
ATOM   1683 HD11 ILE A 109      17.051  15.660  -5.248  1.00 72.85           H  
ATOM   1684 HD12 ILE A 109      17.101  14.382  -4.016  1.00 72.85           H  
ATOM   1685 HD13 ILE A 109      16.792  16.058  -3.519  1.00 72.85           H  
ATOM   1686  N   ASP A 110      21.305  19.665  -3.668  1.00 75.30           N  
ATOM   1687  H   ASP A 110      20.649  19.760  -2.906  1.00 75.30           H  
ATOM   1688  CA  ASP A 110      21.972  20.897  -4.101  1.00 75.30           C  
ATOM   1689  HA  ASP A 110      22.123  20.849  -5.180  1.00 75.30           H  
ATOM   1690  C   ASP A 110      23.387  21.063  -3.502  1.00 75.30           C  
ATOM   1691  CB  ASP A 110      21.059  22.117  -3.828  1.00 75.30           C  
ATOM   1692  HB2 ASP A 110      20.758  22.118  -2.781  1.00 75.30           H  
ATOM   1693  HB3 ASP A 110      21.640  23.023  -4.003  1.00 75.30           H  
ATOM   1694  O   ASP A 110      24.268  21.510  -4.227  1.00 75.30           O  
ATOM   1695  CG  ASP A 110      19.808  22.189  -4.731  1.00 75.30           C  
ATOM   1696  OD1 ASP A 110      19.762  21.541  -5.809  1.00 75.30           O  
ATOM   1697  OD2 ASP A 110      18.817  22.881  -4.396  1.00 75.30           O  
ATOM   1698  N   ASP A 111      23.648  20.627  -2.257  1.00 64.05           N  
ATOM   1699  H   ASP A 111      22.885  20.287  -1.689  1.00 64.05           H  
ATOM   1700  CA  ASP A 111      24.928  20.885  -1.555  1.00 64.05           C  
ATOM   1701  HA  ASP A 111      25.433  21.709  -2.059  1.00 64.05           H  
ATOM   1702  C   ASP A 111      25.915  19.695  -1.553  1.00 64.05           C  
ATOM   1703  CB  ASP A 111      24.696  21.342  -0.096  1.00 64.05           C  
ATOM   1704  HB2 ASP A 111      24.364  20.491   0.498  1.00 64.05           H  
ATOM   1705  HB3 ASP A 111      25.654  21.656   0.318  1.00 64.05           H  
ATOM   1706  O   ASP A 111      27.052  19.830  -1.105  1.00 64.05           O  
ATOM   1707  CG  ASP A 111      23.715  22.505   0.091  1.00 64.05           C  
ATOM   1708  OD1 ASP A 111      23.671  23.402  -0.775  1.00 64.05           O  
ATOM   1709  OD2 ASP A 111      22.989  22.477   1.117  1.00 64.05           O  
ATOM   1710  N   ALA A 112      25.513  18.506  -2.019  1.00 62.15           N  
ATOM   1711  H   ALA A 112      24.587  18.473  -2.422  1.00 62.15           H  
ATOM   1712  CA  ALA A 112      26.404  17.335  -2.087  1.00 62.15           C  
ATOM   1713  HA  ALA A 112      27.263  17.520  -1.441  1.00 62.15           H  
ATOM   1714  C   ALA A 112      26.980  17.122  -3.497  1.00 62.15           C  
ATOM   1715  CB  ALA A 112      25.705  16.097  -1.508  1.00 62.15           C  
ATOM   1716  HB1 ALA A 112      26.425  15.285  -1.413  1.00 62.15           H  
ATOM   1717  HB2 ALA A 112      25.317  16.334  -0.518  1.00 62.15           H  
ATOM   1718  HB3 ALA A 112      24.884  15.764  -2.144  1.00 62.15           H  
ATOM   1719  O   ALA A 112      26.392  17.593  -4.470  1.00 62.15           O  
ATOM   1720  N   THR A 113      28.060  16.337  -3.611  1.00 65.89           N  
ATOM   1721  H   THR A 113      28.444  15.937  -2.767  1.00 65.89           H  
ATOM   1722  CA  THR A 113      28.755  15.990  -4.870  1.00 65.89           C  
ATOM   1723  HA  THR A 113      29.435  16.808  -5.109  1.00 65.89           H  
ATOM   1724  C   THR A 113      27.817  15.807  -6.073  1.00 65.89           C  
ATOM   1725  CB  THR A 113      29.596  14.706  -4.708  1.00 65.89           C  
ATOM   1726  HB  THR A 113      29.953  14.387  -5.687  1.00 65.89           H  
ATOM   1727  O   THR A 113      26.729  15.230  -5.957  1.00 65.89           O  
ATOM   1728  CG2 THR A 113      30.813  14.921  -3.809  1.00 65.89           C  
ATOM   1729 HG21 THR A 113      30.499  15.199  -2.803  1.00 65.89           H  
ATOM   1730 HG22 THR A 113      31.444  15.709  -4.221  1.00 65.89           H  
ATOM   1731 HG23 THR A 113      31.392  13.999  -3.758  1.00 65.89           H  
ATOM   1732  OG1 THR A 113      28.827  13.669  -4.138  1.00 65.89           O  
ATOM   1733  HG1 THR A 113      28.600  13.068  -4.852  1.00 65.89           H  
ATOM   1734  N   THR A 114      28.251  16.285  -7.246  1.00 81.11           N  
ATOM   1735  H   THR A 114      29.100  16.832  -7.263  1.00 81.11           H  
ATOM   1736  CA  THR A 114      27.483  16.293  -8.511  1.00 81.11           C  
ATOM   1737  HA  THR A 114      26.619  16.945  -8.388  1.00 81.11           H  
ATOM   1738  C   THR A 114      26.983  14.902  -8.915  1.00 81.11           C  
ATOM   1739  CB  THR A 114      28.360  16.848  -9.653  1.00 81.11           C  
ATOM   1740  HB  THR A 114      29.027  16.064 -10.011  1.00 81.11           H  
ATOM   1741  O   THR A 114      25.924  14.762  -9.532  1.00 81.11           O  
ATOM   1742  CG2 THR A 114      27.537  17.380 -10.824  1.00 81.11           C  
ATOM   1743 HG21 THR A 114      26.876  18.178 -10.485  1.00 81.11           H  
ATOM   1744 HG22 THR A 114      28.202  17.769 -11.595  1.00 81.11           H  
ATOM   1745 HG23 THR A 114      26.940  16.579 -11.259  1.00 81.11           H  
ATOM   1746  OG1 THR A 114      29.150  17.913  -9.176  1.00 81.11           O  
ATOM   1747  HG1 THR A 114      29.564  18.343  -9.928  1.00 81.11           H  
ATOM   1748  N   ALA A 115      27.721  13.868  -8.512  1.00 85.93           N  
ATOM   1749  H   ALA A 115      28.549  14.063  -7.968  1.00 85.93           H  
ATOM   1750  CA  ALA A 115      27.360  12.471  -8.661  1.00 85.93           C  
ATOM   1751  HA  ALA A 115      26.313  12.414  -8.961  1.00 85.93           H  
ATOM   1752  C   ALA A 115      27.499  11.713  -7.332  1.00 85.93           C  
ATOM   1753  CB  ALA A 115      28.219  11.860  -9.774  1.00 85.93           C  
ATOM   1754  HB1 ALA A 115      29.270  11.873  -9.486  1.00 85.93           H  
ATOM   1755  HB2 ALA A 115      28.092  12.428 -10.695  1.00 85.93           H  
ATOM   1756  HB3 ALA A 115      27.911  10.830  -9.954  1.00 85.93           H  
ATOM   1757  O   ALA A 115      28.212  12.139  -6.418  1.00 85.93           O  
ATOM   1758  N   TYR A 116      26.817  10.576  -7.239  1.00 87.74           N  
ATOM   1759  H   TYR A 116      26.248  10.297  -8.025  1.00 87.74           H  
ATOM   1760  CA  TYR A 116      26.998   9.595  -6.170  1.00 87.74           C  
ATOM   1761  HA  TYR A 116      27.964   9.766  -5.694  1.00 87.74           H  
ATOM   1762  C   TYR A 116      27.026   8.184  -6.756  1.00 87.74           C  
ATOM   1763  CB  TYR A 116      25.910   9.749  -5.096  1.00 87.74           C  
ATOM   1764  HB2 TYR A 116      26.130   9.066  -4.275  1.00 87.74           H  
ATOM   1765  HB3 TYR A 116      25.960  10.760  -4.691  1.00 87.74           H  
ATOM   1766  O   TYR A 116      26.513   7.945  -7.851  1.00 87.74           O  
ATOM   1767  CG  TYR A 116      24.502   9.484  -5.590  1.00 87.74           C  
ATOM   1768  CD1 TYR A 116      23.762  10.532  -6.171  1.00 87.74           C  
ATOM   1769  HD1 TYR A 116      24.203  11.514  -6.256  1.00 87.74           H  
ATOM   1770  CD2 TYR A 116      23.958   8.186  -5.515  1.00 87.74           C  
ATOM   1771  HD2 TYR A 116      24.535   7.381  -5.084  1.00 87.74           H  
ATOM   1772  CE1 TYR A 116      22.484  10.284  -6.702  1.00 87.74           C  
ATOM   1773  HE1 TYR A 116      21.940  11.073  -7.198  1.00 87.74           H  
ATOM   1774  CE2 TYR A 116      22.680   7.934  -6.047  1.00 87.74           C  
ATOM   1775  HE2 TYR A 116      22.258   6.940  -6.032  1.00 87.74           H  
ATOM   1776  OH  TYR A 116      20.773   8.707  -7.242  1.00 87.74           O  
ATOM   1777  HH  TYR A 116      20.344   9.494  -7.587  1.00 87.74           H  
ATOM   1778  CZ  TYR A 116      21.957   8.978  -6.654  1.00 87.74           C  
ATOM   1779  N   GLN A 117      27.625   7.254  -6.014  1.00 90.32           N  
ATOM   1780  H   GLN A 117      28.003   7.506  -5.112  1.00 90.32           H  
ATOM   1781  CA  GLN A 117      27.734   5.856  -6.408  1.00 90.32           C  
ATOM   1782  HA  GLN A 117      27.274   5.737  -7.389  1.00 90.32           H  
ATOM   1783  C   GLN A 117      26.976   4.949  -5.445  1.00 90.32           C  
ATOM   1784  CB  GLN A 117      29.205   5.442  -6.533  1.00 90.32           C  
ATOM   1785  HB2 GLN A 117      29.742   5.713  -5.625  1.00 90.32           H  
ATOM   1786  HB3 GLN A 117      29.260   4.361  -6.662  1.00 90.32           H  
ATOM   1787  O   GLN A 117      26.907   5.214  -4.245  1.00 90.32           O  
ATOM   1788  CG  GLN A 117      29.858   6.111  -7.749  1.00 90.32           C  
ATOM   1789  HG2 GLN A 117      29.822   7.195  -7.648  1.00 90.32           H  
ATOM   1790  HG3 GLN A 117      29.292   5.827  -8.636  1.00 90.32           H  
ATOM   1791  CD  GLN A 117      31.312   5.704  -7.954  1.00 90.32           C  
ATOM   1792  NE2 GLN A 117      31.884   6.027  -9.090  1.00 90.32           N  
ATOM   1793 HE21 GLN A 117      32.849   5.750  -9.202  1.00 90.32           H  
ATOM   1794 HE22 GLN A 117      31.329   6.401  -9.847  1.00 90.32           H  
ATOM   1795  OE1 GLN A 117      31.950   5.099  -7.111  1.00 90.32           O  
ATOM   1796  N   PHE A 118      26.410   3.871  -5.975  1.00 89.70           N  
ATOM   1797  H   PHE A 118      26.468   3.735  -6.974  1.00 89.70           H  
ATOM   1798  CA  PHE A 118      25.887   2.768  -5.176  1.00 89.70           C  
ATOM   1799  HA  PHE A 118      26.458   2.709  -4.250  1.00 89.70           H  
ATOM   1800  C   PHE A 118      26.070   1.445  -5.912  1.00 89.70           C  
ATOM   1801  CB  PHE A 118      24.411   3.000  -4.817  1.00 89.70           C  
ATOM   1802  HB2 PHE A 118      24.092   2.208  -4.139  1.00 89.70           H  
ATOM   1803  HB3 PHE A 118      24.328   3.938  -4.267  1.00 89.70           H  
ATOM   1804  O   PHE A 118      26.141   1.407  -7.137  1.00 89.70           O  
ATOM   1805  CG  PHE A 118      23.459   3.036  -5.997  1.00 89.70           C  
ATOM   1806  CD1 PHE A 118      23.189   4.259  -6.633  1.00 89.70           C  
ATOM   1807  HD1 PHE A 118      23.688   5.158  -6.302  1.00 89.70           H  
ATOM   1808  CD2 PHE A 118      22.840   1.858  -6.459  1.00 89.70           C  
ATOM   1809  HD2 PHE A 118      23.054   0.909  -5.989  1.00 89.70           H  
ATOM   1810  CE1 PHE A 118      22.292   4.308  -7.710  1.00 89.70           C  
ATOM   1811  HE1 PHE A 118      22.077   5.254  -8.184  1.00 89.70           H  
ATOM   1812  CE2 PHE A 118      21.965   1.908  -7.559  1.00 89.70           C  
ATOM   1813  HE2 PHE A 118      21.507   1.007  -7.939  1.00 89.70           H  
ATOM   1814  CZ  PHE A 118      21.696   3.131  -8.188  1.00 89.70           C  
ATOM   1815  HZ  PHE A 118      21.050   3.157  -9.052  1.00 89.70           H  
ATOM   1816  N   THR A 119      26.107   0.351  -5.160  1.00 89.31           N  
ATOM   1817  H   THR A 119      26.136   0.437  -4.154  1.00 89.31           H  
ATOM   1818  CA  THR A 119      26.176  -0.997  -5.725  1.00 89.31           C  
ATOM   1819  HA  THR A 119      26.686  -0.947  -6.687  1.00 89.31           H  
ATOM   1820  C   THR A 119      24.772  -1.549  -5.946  1.00 89.31           C  
ATOM   1821  CB  THR A 119      27.004  -1.925  -4.831  1.00 89.31           C  
ATOM   1822  HB  THR A 119      26.473  -2.094  -3.895  1.00 89.31           H  
ATOM   1823  O   THR A 119      23.922  -1.476  -5.054  1.00 89.31           O  
ATOM   1824  CG2 THR A 119      27.298  -3.268  -5.492  1.00 89.31           C  
ATOM   1825 HG21 THR A 119      27.800  -3.116  -6.448  1.00 89.31           H  
ATOM   1826 HG22 THR A 119      26.369  -3.815  -5.651  1.00 89.31           H  
ATOM   1827 HG23 THR A 119      27.934  -3.865  -4.839  1.00 89.31           H  
ATOM   1828  OG1 THR A 119      28.236  -1.305  -4.550  1.00 89.31           O  
ATOM   1829  HG1 THR A 119      28.937  -1.850  -4.914  1.00 89.31           H  
ATOM   1830  N   LEU A 120      24.539  -2.109  -7.130  1.00 88.97           N  
ATOM   1831  H   LEU A 120      25.270  -2.066  -7.825  1.00 88.97           H  
ATOM   1832  CA  LEU A 120      23.324  -2.822  -7.509  1.00 88.97           C  
ATOM   1833  HA  LEU A 120      22.763  -3.071  -6.609  1.00 88.97           H  
ATOM   1834  C   LEU A 120      23.723  -4.114  -8.225  1.00 88.97           C  
ATOM   1835  CB  LEU A 120      22.466  -1.888  -8.379  1.00 88.97           C  
ATOM   1836  HB2 LEU A 120      23.056  -1.576  -9.241  1.00 88.97           H  
ATOM   1837  HB3 LEU A 120      22.248  -1.005  -7.777  1.00 88.97           H  
ATOM   1838  O   LEU A 120      24.315  -4.057  -9.298  1.00 88.97           O  
ATOM   1839  CG  LEU A 120      21.138  -2.472  -8.889  1.00 88.97           C  
ATOM   1840  HG  LEU A 120      21.336  -3.279  -9.594  1.00 88.97           H  
ATOM   1841  CD1 LEU A 120      20.274  -2.999  -7.755  1.00 88.97           C  
ATOM   1842 HD11 LEU A 120      20.130  -2.228  -6.997  1.00 88.97           H  
ATOM   1843 HD12 LEU A 120      19.310  -3.324  -8.147  1.00 88.97           H  
ATOM   1844 HD13 LEU A 120      20.775  -3.868  -7.327  1.00 88.97           H  
ATOM   1845  CD2 LEU A 120      20.331  -1.378  -9.589  1.00 88.97           C  
ATOM   1846 HD21 LEU A 120      19.455  -1.812 -10.070  1.00 88.97           H  
ATOM   1847 HD22 LEU A 120      20.007  -0.627  -8.869  1.00 88.97           H  
ATOM   1848 HD23 LEU A 120      20.946  -0.896 -10.349  1.00 88.97           H  
ATOM   1849  N   HIS A 121      23.431  -5.268  -7.625  1.00 86.55           N  
ATOM   1850  H   HIS A 121      22.941  -5.239  -6.742  1.00 86.55           H  
ATOM   1851  CA  HIS A 121      23.816  -6.593  -8.129  1.00 86.55           C  
ATOM   1852  HA  HIS A 121      23.567  -7.324  -7.360  1.00 86.55           H  
ATOM   1853  C   HIS A 121      25.325  -6.739  -8.354  1.00 86.55           C  
ATOM   1854  CB  HIS A 121      22.967  -6.937  -9.360  1.00 86.55           C  
ATOM   1855  HB2 HIS A 121      23.105  -6.185 -10.136  1.00 86.55           H  
ATOM   1856  HB3 HIS A 121      23.295  -7.892  -9.771  1.00 86.55           H  
ATOM   1857  O   HIS A 121      25.772  -7.275  -9.362  1.00 86.55           O  
ATOM   1858  CG  HIS A 121      21.505  -7.060  -9.038  1.00 86.55           C  
ATOM   1859  CD2 HIS A 121      20.478  -6.731  -9.871  1.00 86.55           C  
ATOM   1860  HD2 HIS A 121      20.562  -6.327 -10.869  1.00 86.55           H  
ATOM   1861  ND1 HIS A 121      20.987  -7.658  -7.888  1.00 86.55           N  
ATOM   1862  CE1 HIS A 121      19.659  -7.715  -8.077  1.00 86.55           C  
ATOM   1863  HE1 HIS A 121      18.966  -8.212  -7.414  1.00 86.55           H  
ATOM   1864  NE2 HIS A 121      19.324  -7.151  -9.249  1.00 86.55           N  
ATOM   1865  HE2 HIS A 121      18.417  -7.224  -9.688  1.00 86.55           H  
ATOM   1866  N   GLY A 122      26.129  -6.200  -7.434  1.00 82.22           N  
ATOM   1867  H   GLY A 122      25.701  -5.819  -6.603  1.00 82.22           H  
ATOM   1868  CA  GLY A 122      27.592  -6.158  -7.562  1.00 82.22           C  
ATOM   1869  HA2 GLY A 122      27.948  -7.141  -7.868  1.00 82.22           H  
ATOM   1870  HA3 GLY A 122      28.030  -5.927  -6.591  1.00 82.22           H  
ATOM   1871  C   GLY A 122      28.125  -5.138  -8.582  1.00 82.22           C  
ATOM   1872  O   GLY A 122      29.325  -4.880  -8.598  1.00 82.22           O  
ATOM   1873  N   LYS A 123      27.263  -4.499  -9.387  1.00 86.70           N  
ATOM   1874  H   LYS A 123      26.287  -4.754  -9.342  1.00 86.70           H  
ATOM   1875  CA  LYS A 123      27.642  -3.428 -10.318  1.00 86.70           C  
ATOM   1876  HA  LYS A 123      28.649  -3.632 -10.684  1.00 86.70           H  
ATOM   1877  C   LYS A 123      27.653  -2.082  -9.597  1.00 86.70           C  
ATOM   1878  CB  LYS A 123      26.679  -3.439 -11.520  1.00 86.70           C  
ATOM   1879  HB2 LYS A 123      26.638  -4.450 -11.925  1.00 86.70           H  
ATOM   1880  HB3 LYS A 123      25.680  -3.168 -11.180  1.00 86.70           H  
ATOM   1881  O   LYS A 123      26.652  -1.690  -8.998  1.00 86.70           O  
ATOM   1882  CG  LYS A 123      27.078  -2.474 -12.649  1.00 86.70           C  
ATOM   1883  HG2 LYS A 123      28.058  -2.753 -13.036  1.00 86.70           H  
ATOM   1884  HG3 LYS A 123      27.127  -1.457 -12.260  1.00 86.70           H  
ATOM   1885  CD  LYS A 123      26.042  -2.530 -13.787  1.00 86.70           C  
ATOM   1886  HD2 LYS A 123      25.055  -2.311 -13.381  1.00 86.70           H  
ATOM   1887  HD3 LYS A 123      26.022  -3.537 -14.204  1.00 86.70           H  
ATOM   1888  CE  LYS A 123      26.368  -1.526 -14.904  1.00 86.70           C  
ATOM   1889  HE2 LYS A 123      27.281  -1.852 -15.402  1.00 86.70           H  
ATOM   1890  HE3 LYS A 123      26.559  -0.552 -14.454  1.00 86.70           H  
ATOM   1891  NZ  LYS A 123      25.257  -1.411 -15.890  1.00 86.70           N  
ATOM   1892  HZ1 LYS A 123      24.935  -2.307 -16.227  1.00 86.70           H  
ATOM   1893  HZ2 LYS A 123      25.528  -0.866 -16.695  1.00 86.70           H  
ATOM   1894  HZ3 LYS A 123      24.460  -0.937 -15.488  1.00 86.70           H  
ATOM   1895  N   THR A 124      28.756  -1.344  -9.689  1.00 91.63           N  
ATOM   1896  H   THR A 124      29.582  -1.746 -10.110  1.00 91.63           H  
ATOM   1897  CA  THR A 124      28.804   0.055  -9.244  1.00 91.63           C  
ATOM   1898  HA  THR A 124      28.305   0.134  -8.278  1.00 91.63           H  
ATOM   1899  C   THR A 124      28.066   0.931 -10.248  1.00 91.63           C  
ATOM   1900  CB  THR A 124      30.243   0.549  -9.048  1.00 91.63           C  
ATOM   1901  HB  THR A 124      30.791   0.486  -9.988  1.00 91.63           H  
ATOM   1902  O   THR A 124      28.467   1.054 -11.403  1.00 91.63           O  
ATOM   1903  CG2 THR A 124      30.303   1.981  -8.511  1.00 91.63           C  
ATOM   1904 HG21 THR A 124      29.895   2.677  -9.244  1.00 91.63           H  
ATOM   1905 HG22 THR A 124      29.735   2.054  -7.584  1.00 91.63           H  
ATOM   1906 HG23 THR A 124      31.339   2.259  -8.316  1.00 91.63           H  
ATOM   1907  OG1 THR A 124      30.865  -0.271  -8.088  1.00 91.63           O  
ATOM   1908  HG1 THR A 124      31.776   0.019  -7.995  1.00 91.63           H  
ATOM   1909  N   ILE A 125      26.978   1.549  -9.803  1.00 92.33           N  
ATOM   1910  H   ILE A 125      26.697   1.386  -8.846  1.00 92.33           H  
ATOM   1911  CA  ILE A 125      26.196   2.514 -10.567  1.00 92.33           C  
ATOM   1912  HA  ILE A 125      26.406   2.397 -11.630  1.00 92.33           H  
ATOM   1913  C   ILE A 125      26.619   3.913 -10.141  1.00 92.33           C  
ATOM   1914  CB  ILE A 125      24.687   2.290 -10.341  1.00 92.33           C  
ATOM   1915  HB  ILE A 125      24.469   2.481  -9.290  1.00 92.33           H  
ATOM   1916  O   ILE A 125      26.571   4.236  -8.955  1.00 92.33           O  
ATOM   1917  CG1 ILE A 125      24.232   0.845 -10.638  1.00 92.33           C  
ATOM   1918 HG12 ILE A 125      24.725   0.162  -9.946  1.00 92.33           H  
ATOM   1919 HG13 ILE A 125      23.162   0.772 -10.446  1.00 92.33           H  
ATOM   1920  CG2 ILE A 125      23.868   3.291 -11.174  1.00 92.33           C  
ATOM   1921 HG21 ILE A 125      24.038   4.307 -10.817  1.00 92.33           H  
ATOM   1922 HG22 ILE A 125      24.148   3.244 -12.227  1.00 92.33           H  
ATOM   1923 HG23 ILE A 125      22.806   3.069 -11.070  1.00 92.33           H  
ATOM   1924  CD1 ILE A 125      24.495   0.362 -12.068  1.00 92.33           C  
ATOM   1925 HD11 ILE A 125      25.566   0.343 -12.273  1.00 92.33           H  
ATOM   1926 HD12 ILE A 125      23.999   1.016 -12.785  1.00 92.33           H  
ATOM   1927 HD13 ILE A 125      24.091  -0.644 -12.177  1.00 92.33           H  
ATOM   1928  N   THR A 126      26.994   4.750 -11.106  1.00 92.55           N  
ATOM   1929  H   THR A 126      26.947   4.430 -12.063  1.00 92.55           H  
ATOM   1930  CA  THR A 126      27.216   6.184 -10.886  1.00 92.55           C  
ATOM   1931  HA  THR A 126      27.347   6.381  -9.822  1.00 92.55           H  
ATOM   1932  C   THR A 126      25.988   6.942 -11.364  1.00 92.55           C  
ATOM   1933  CB  THR A 126      28.475   6.684 -11.609  1.00 92.55           C  
ATOM   1934  HB  THR A 126      28.368   6.542 -12.685  1.00 92.55           H  
ATOM   1935  O   THR A 126      25.576   6.780 -12.508  1.00 92.55           O  
ATOM   1936  CG2 THR A 126      28.756   8.158 -11.319  1.00 92.55           C  
ATOM   1937 HG21 THR A 126      27.974   8.781 -11.754  1.00 92.55           H  
ATOM   1938 HG22 THR A 126      29.707   8.440 -11.771  1.00 92.55           H  
ATOM   1939 HG23 THR A 126      28.805   8.326 -10.243  1.00 92.55           H  
ATOM   1940  OG1 THR A 126      29.604   5.967 -11.158  1.00 92.55           O  
ATOM   1941  HG1 THR A 126      29.581   5.105 -11.579  1.00 92.55           H  
ATOM   1942  N   VAL A 127      25.404   7.773 -10.504  1.00 90.89           N  
ATOM   1943  H   VAL A 127      25.781   7.851  -9.571  1.00 90.89           H  
ATOM   1944  CA  VAL A 127      24.276   8.634 -10.873  1.00 90.89           C  
ATOM   1945  HA  VAL A 127      23.975   8.422 -11.899  1.00 90.89           H  
ATOM   1946  C   VAL A 127      24.706  10.085 -10.814  1.00 90.89           C  
ATOM   1947  CB  VAL A 127      23.047   8.390  -9.987  1.00 90.89           C  
ATOM   1948  HB  VAL A 127      23.315   8.554  -8.943  1.00 90.89           H  
ATOM   1949  O   VAL A 127      25.011  10.606  -9.738  1.00 90.89           O  
ATOM   1950  CG1 VAL A 127      21.891   9.329 -10.366  1.00 90.89           C  
ATOM   1951 HG11 VAL A 127      20.981   9.039  -9.841  1.00 90.89           H  
ATOM   1952 HG12 VAL A 127      22.137  10.356 -10.097  1.00 90.89           H  
ATOM   1953 HG13 VAL A 127      21.707   9.278 -11.439  1.00 90.89           H  
ATOM   1954  CG2 VAL A 127      22.555   6.952 -10.146  1.00 90.89           C  
ATOM   1955 HG21 VAL A 127      23.307   6.269  -9.751  1.00 90.89           H  
ATOM   1956 HG22 VAL A 127      22.395   6.725 -11.200  1.00 90.89           H  
ATOM   1957 HG23 VAL A 127      21.618   6.823  -9.604  1.00 90.89           H  
ATOM   1958  N   VAL A 128      24.661  10.750 -11.966  1.00 91.13           N  
ATOM   1959  H   VAL A 128      24.440  10.247 -12.813  1.00 91.13           H  
ATOM   1960  CA  VAL A 128      24.802  12.202 -12.072  1.00 91.13           C  
ATOM   1961  HA  VAL A 128      25.530  12.542 -11.335  1.00 91.13           H  
ATOM   1962  C   VAL A 128      23.450  12.843 -11.762  1.00 91.13           C  
ATOM   1963  CB  VAL A 128      25.323  12.607 -13.461  1.00 91.13           C  
ATOM   1964  HB  VAL A 128      24.585  12.325 -14.212  1.00 91.13           H  
ATOM   1965  O   VAL A 128      22.433  12.556 -12.398  1.00 91.13           O  
ATOM   1966  CG1 VAL A 128      25.546  14.123 -13.531  1.00 91.13           C  
ATOM   1967 HG11 VAL A 128      25.951  14.378 -14.510  1.00 91.13           H  
ATOM   1968 HG12 VAL A 128      24.603  14.655 -13.412  1.00 91.13           H  
ATOM   1969 HG13 VAL A 128      26.253  14.438 -12.763  1.00 91.13           H  
ATOM   1970  CG2 VAL A 128      26.652  11.910 -13.787  1.00 91.13           C  
ATOM   1971 HG21 VAL A 128      26.997  12.236 -14.768  1.00 91.13           H  
ATOM   1972 HG22 VAL A 128      27.408  12.149 -13.040  1.00 91.13           H  
ATOM   1973 HG23 VAL A 128      26.512  10.831 -13.841  1.00 91.13           H  
ATOM   1974  N   LYS A 129      23.407  13.721 -10.756  1.00 89.84           N  
ATOM   1975  H   LYS A 129      24.271  13.954 -10.288  1.00 89.84           H  
ATOM   1976  CA  LYS A 129      22.143  14.299 -10.267  1.00 89.84           C  
ATOM   1977  HA  LYS A 129      21.463  13.490  -9.999  1.00 89.84           H  
ATOM   1978  C   LYS A 129      21.425  15.134 -11.327  1.00 89.84           C  
ATOM   1979  CB  LYS A 129      22.417  15.165  -9.039  1.00 89.84           C  
ATOM   1980  HB2 LYS A 129      23.182  15.897  -9.299  1.00 89.84           H  
ATOM   1981  HB3 LYS A 129      21.506  15.708  -8.787  1.00 89.84           H  
ATOM   1982  O   LYS A 129      20.198  15.089 -11.395  1.00 89.84           O  
ATOM   1983  CG  LYS A 129      22.863  14.368  -7.804  1.00 89.84           C  
ATOM   1984  HG2 LYS A 129      22.039  13.755  -7.439  1.00 89.84           H  
ATOM   1985  HG3 LYS A 129      23.721  13.737  -8.036  1.00 89.84           H  
ATOM   1986  CD  LYS A 129      23.261  15.404  -6.754  1.00 89.84           C  
ATOM   1987  HD2 LYS A 129      22.430  16.094  -6.609  1.00 89.84           H  
ATOM   1988  HD3 LYS A 129      24.110  15.970  -7.137  1.00 89.84           H  
ATOM   1989  CE  LYS A 129      23.648  14.822  -5.401  1.00 89.84           C  
ATOM   1990  HE2 LYS A 129      22.786  14.315  -4.966  1.00 89.84           H  
ATOM   1991  HE3 LYS A 129      24.467  14.114  -5.527  1.00 89.84           H  
ATOM   1992  NZ  LYS A 129      24.083  15.945  -4.544  1.00 89.84           N  
ATOM   1993  HZ1 LYS A 129      23.986  15.742  -3.559  1.00 89.84           H  
ATOM   1994  HZ2 LYS A 129      25.038  16.197  -4.753  1.00 89.84           H  
ATOM   1995  HZ3 LYS A 129      23.555  16.783  -4.740  1.00 89.84           H  
ATOM   1996  N   GLU A 130      22.169  15.880 -12.143  1.00 90.66           N  
ATOM   1997  H   GLU A 130      23.171  15.883 -12.017  1.00 90.66           H  
ATOM   1998  CA  GLU A 130      21.594  16.716 -13.205  1.00 90.66           C  
ATOM   1999  HA  GLU A 130      20.769  17.294 -12.790  1.00 90.66           H  
ATOM   2000  C   GLU A 130      20.972  15.887 -14.333  1.00 90.66           C  
ATOM   2001  CB  GLU A 130      22.638  17.705 -13.750  1.00 90.66           C  
ATOM   2002  HB2 GLU A 130      23.537  17.162 -14.043  1.00 90.66           H  
ATOM   2003  HB3 GLU A 130      22.231  18.185 -14.640  1.00 90.66           H  
ATOM   2004  O   GLU A 130      19.901  16.241 -14.820  1.00 90.66           O  
ATOM   2005  CG  GLU A 130      23.014  18.805 -12.739  1.00 90.66           C  
ATOM   2006  HG2 GLU A 130      23.580  18.347 -11.928  1.00 90.66           H  
ATOM   2007  HG3 GLU A 130      23.664  19.528 -13.231  1.00 90.66           H  
ATOM   2008  CD  GLU A 130      21.783  19.531 -12.162  1.00 90.66           C  
ATOM   2009  OE1 GLU A 130      21.671  19.621 -10.913  1.00 90.66           O  
ATOM   2010  OE2 GLU A 130      20.856  19.879 -12.927  1.00 90.66           O  
ATOM   2011  N   GLU A 131      21.544  14.731 -14.677  1.00 93.35           N  
ATOM   2012  H   GLU A 131      22.417  14.454 -14.251  1.00 93.35           H  
ATOM   2013  CA  GLU A 131      20.928  13.807 -15.639  1.00 93.35           C  
ATOM   2014  HA  GLU A 131      20.729  14.330 -16.574  1.00 93.35           H  
ATOM   2015  C   GLU A 131      19.598  13.265 -15.111  1.00 93.35           C  
ATOM   2016  CB  GLU A 131      21.861  12.631 -15.927  1.00 93.35           C  
ATOM   2017  HB2 GLU A 131      21.325  11.910 -16.546  1.00 93.35           H  
ATOM   2018  HB3 GLU A 131      22.125  12.149 -14.985  1.00 93.35           H  
ATOM   2019  O   GLU A 131      18.593  13.253 -15.823  1.00 93.35           O  
ATOM   2020  CG  GLU A 131      23.131  13.062 -16.669  1.00 93.35           C  
ATOM   2021  HG2 GLU A 131      22.841  13.530 -17.609  1.00 93.35           H  
ATOM   2022  HG3 GLU A 131      23.663  13.800 -16.069  1.00 93.35           H  
ATOM   2023  CD  GLU A 131      24.064  11.877 -16.947  1.00 93.35           C  
ATOM   2024  OE1 GLU A 131      25.032  12.099 -17.702  1.00 93.35           O  
ATOM   2025  OE2 GLU A 131      23.823  10.791 -16.369  1.00 93.35           O  
ATOM   2026  N   LEU A 132      19.547  12.890 -13.830  1.00 93.62           N  
ATOM   2027  H   LEU A 132      20.410  12.884 -13.306  1.00 93.62           H  
ATOM   2028  CA  LEU A 132      18.314  12.413 -13.207  1.00 93.62           C  
ATOM   2029  HA  LEU A 132      17.912  11.627 -13.845  1.00 93.62           H  
ATOM   2030  C   LEU A 132      17.247  13.523 -13.113  1.00 93.62           C  
ATOM   2031  CB  LEU A 132      18.678  11.815 -11.840  1.00 93.62           C  
ATOM   2032  HB2 LEU A 132      19.517  11.130 -11.964  1.00 93.62           H  
ATOM   2033  HB3 LEU A 132      19.001  12.624 -11.186  1.00 93.62           H  
ATOM   2034  O   LEU A 132      16.066  13.274 -13.374  1.00 93.62           O  
ATOM   2035  CG  LEU A 132      17.522  11.054 -11.175  1.00 93.62           C  
ATOM   2036  HG  LEU A 132      16.636  11.688 -11.142  1.00 93.62           H  
ATOM   2037  CD1 LEU A 132      17.117   9.786 -11.915  1.00 93.62           C  
ATOM   2038 HD11 LEU A 132      16.722  10.044 -12.898  1.00 93.62           H  
ATOM   2039 HD12 LEU A 132      17.979   9.130 -12.032  1.00 93.62           H  
ATOM   2040 HD13 LEU A 132      16.339   9.265 -11.358  1.00 93.62           H  
ATOM   2041  CD2 LEU A 132      17.934  10.668  -9.754  1.00 93.62           C  
ATOM   2042 HD21 LEU A 132      17.062  10.296  -9.216  1.00 93.62           H  
ATOM   2043 HD22 LEU A 132      18.703   9.896  -9.790  1.00 93.62           H  
ATOM   2044 HD23 LEU A 132      18.330  11.536  -9.228  1.00 93.62           H  
ATOM   2045  N   LYS A 133      17.648  14.764 -12.792  1.00 94.58           N  
ATOM   2046  H   LYS A 133      18.628  14.895 -12.584  1.00 94.58           H  
ATOM   2047  CA  LYS A 133      16.768  15.948 -12.838  1.00 94.58           C  
ATOM   2048  HA  LYS A 133      15.889  15.771 -12.218  1.00 94.58           H  
ATOM   2049  C   LYS A 133      16.254  16.204 -14.257  1.00 94.58           C  
ATOM   2050  CB  LYS A 133      17.507  17.197 -12.328  1.00 94.58           C  
ATOM   2051  HB2 LYS A 133      18.478  17.251 -12.822  1.00 94.58           H  
ATOM   2052  HB3 LYS A 133      16.945  18.081 -12.628  1.00 94.58           H  
ATOM   2053  O   LYS A 133      15.069  16.503 -14.413  1.00 94.58           O  
ATOM   2054  CG  LYS A 133      17.705  17.260 -10.802  1.00 94.58           C  
ATOM   2055  HG2 LYS A 133      16.737  17.354 -10.308  1.00 94.58           H  
ATOM   2056  HG3 LYS A 133      18.193  16.352 -10.449  1.00 94.58           H  
ATOM   2057  CD  LYS A 133      18.581  18.480 -10.465  1.00 94.58           C  
ATOM   2058  HD2 LYS A 133      18.061  19.393 -10.754  1.00 94.58           H  
ATOM   2059  HD3 LYS A 133      19.485  18.404 -11.069  1.00 94.58           H  
ATOM   2060  CE  LYS A 133      19.006  18.575  -8.991  1.00 94.58           C  
ATOM   2061  HE2 LYS A 133      18.128  18.714  -8.360  1.00 94.58           H  
ATOM   2062  HE3 LYS A 133      19.485  17.635  -8.717  1.00 94.58           H  
ATOM   2063  NZ  LYS A 133      19.974  19.691  -8.785  1.00 94.58           N  
ATOM   2064  HZ1 LYS A 133      19.564  20.597  -8.961  1.00 94.58           H  
ATOM   2065  HZ2 LYS A 133      20.730  19.620  -9.452  1.00 94.58           H  
ATOM   2066  HZ3 LYS A 133      20.372  19.715  -7.857  1.00 94.58           H  
ATOM   2067  N   LYS A 134      17.112  16.064 -15.273  1.00 95.49           N  
ATOM   2068  H   LYS A 134      18.080  15.875 -15.051  1.00 95.49           H  
ATOM   2069  CA  LYS A 134      16.752  16.200 -16.689  1.00 95.49           C  
ATOM   2070  HA  LYS A 134      16.276  17.169 -16.843  1.00 95.49           H  
ATOM   2071  C   LYS A 134      15.728  15.147 -17.099  1.00 95.49           C  
ATOM   2072  CB  LYS A 134      18.025  16.156 -17.551  1.00 95.49           C  
ATOM   2073  HB2 LYS A 134      18.705  16.941 -17.219  1.00 95.49           H  
ATOM   2074  HB3 LYS A 134      18.524  15.195 -17.431  1.00 95.49           H  
ATOM   2075  O   LYS A 134      14.679  15.517 -17.610  1.00 95.49           O  
ATOM   2076  CG  LYS A 134      17.710  16.370 -19.037  1.00 95.49           C  
ATOM   2077  HG2 LYS A 134      17.035  15.583 -19.374  1.00 95.49           H  
ATOM   2078  HG3 LYS A 134      17.224  17.336 -19.169  1.00 95.49           H  
ATOM   2079  CD  LYS A 134      18.988  16.319 -19.884  1.00 95.49           C  
ATOM   2080  HD2 LYS A 134      19.682  17.077 -19.522  1.00 95.49           H  
ATOM   2081  HD3 LYS A 134      19.463  15.344 -19.779  1.00 95.49           H  
ATOM   2082  CE  LYS A 134      18.695  16.598 -21.364  1.00 95.49           C  
ATOM   2083  HE2 LYS A 134      19.644  16.664 -21.896  1.00 95.49           H  
ATOM   2084  HE3 LYS A 134      18.199  17.565 -21.443  1.00 95.49           H  
ATOM   2085  NZ  LYS A 134      17.844  15.551 -21.981  1.00 95.49           N  
ATOM   2086  HZ1 LYS A 134      16.929  15.535 -21.554  1.00 95.49           H  
ATOM   2087  HZ2 LYS A 134      18.249  14.631 -21.883  1.00 95.49           H  
ATOM   2088  HZ3 LYS A 134      17.678  15.749 -22.957  1.00 95.49           H  
ATOM   2089  N   VAL A 135      15.952  13.867 -16.782  1.00 97.14           N  
ATOM   2090  H   VAL A 135      16.847  13.631 -16.378  1.00 97.14           H  
ATOM   2091  CA  VAL A 135      14.982  12.789 -17.059  1.00 97.14           C  
ATOM   2092  HA  VAL A 135      14.836  12.728 -18.138  1.00 97.14           H  
ATOM   2093  C   VAL A 135      13.614  13.101 -16.450  1.00 97.14           C  
ATOM   2094  CB  VAL A 135      15.499  11.422 -16.561  1.00 97.14           C  
ATOM   2095  HB  VAL A 135      15.849  11.518 -15.533  1.00 97.14           H  
ATOM   2096  O   VAL A 135      12.598  12.960 -17.132  1.00 97.14           O  
ATOM   2097  CG1 VAL A 135      14.420  10.327 -16.603  1.00 97.14           C  
ATOM   2098 HG11 VAL A 135      13.973  10.276 -17.596  1.00 97.14           H  
ATOM   2099 HG12 VAL A 135      13.643  10.528 -15.866  1.00 97.14           H  
ATOM   2100 HG13 VAL A 135      14.864   9.361 -16.361  1.00 97.14           H  
ATOM   2101  CG2 VAL A 135      16.660  10.937 -17.436  1.00 97.14           C  
ATOM   2102 HG21 VAL A 135      17.046   9.992 -17.053  1.00 97.14           H  
ATOM   2103 HG22 VAL A 135      17.474  11.661 -17.430  1.00 97.14           H  
ATOM   2104 HG23 VAL A 135      16.327  10.794 -18.464  1.00 97.14           H  
ATOM   2105  N   TYR A 136      13.574  13.556 -15.193  1.00 96.67           N  
ATOM   2106  H   TYR A 136      14.439  13.625 -14.677  1.00 96.67           H  
ATOM   2107  CA  TYR A 136      12.322  13.943 -14.541  1.00 96.67           C  
ATOM   2108  HA  TYR A 136      11.642  13.091 -14.559  1.00 96.67           H  
ATOM   2109  C   TYR A 136      11.624  15.097 -15.275  1.00 96.67           C  
ATOM   2110  CB  TYR A 136      12.594  14.307 -13.076  1.00 96.67           C  
ATOM   2111  HB2 TYR A 136      13.308  15.129 -13.032  1.00 96.67           H  
ATOM   2112  HB3 TYR A 136      13.054  13.451 -12.582  1.00 96.67           H  
ATOM   2113  O   TYR A 136      10.435  14.994 -15.581  1.00 96.67           O  
ATOM   2114  CG  TYR A 136      11.345  14.705 -12.312  1.00 96.67           C  
ATOM   2115  CD1 TYR A 136      10.875  16.034 -12.357  1.00 96.67           C  
ATOM   2116  HD1 TYR A 136      11.416  16.779 -12.923  1.00 96.67           H  
ATOM   2117  CD2 TYR A 136      10.623  13.733 -11.597  1.00 96.67           C  
ATOM   2118  HD2 TYR A 136      10.961  12.707 -11.586  1.00 96.67           H  
ATOM   2119  CE1 TYR A 136       9.687  16.391 -11.691  1.00 96.67           C  
ATOM   2120  HE1 TYR A 136       9.316  17.404 -11.746  1.00 96.67           H  
ATOM   2121  CE2 TYR A 136       9.436  14.088 -10.932  1.00 96.67           C  
ATOM   2122  HE2 TYR A 136       8.856  13.336 -10.417  1.00 96.67           H  
ATOM   2123  OH  TYR A 136       7.809  15.752 -10.347  1.00 96.67           O  
ATOM   2124  HH  TYR A 136       7.552  16.649 -10.575  1.00 96.67           H  
ATOM   2125  CZ  TYR A 136       8.965  15.415 -10.977  1.00 96.67           C  
ATOM   2126  N   ARG A 137      12.352  16.184 -15.568  1.00 95.66           N  
ATOM   2127  H   ARG A 137      13.337  16.173 -15.344  1.00 95.66           H  
ATOM   2128  CA  ARG A 137      11.805  17.357 -16.270  1.00 95.66           C  
ATOM   2129  HA  ARG A 137      10.935  17.735 -15.734  1.00 95.66           H  
ATOM   2130  C   ARG A 137      11.289  16.985 -17.655  1.00 95.66           C  
ATOM   2131  CB  ARG A 137      12.855  18.469 -16.379  1.00 95.66           C  
ATOM   2132  HB2 ARG A 137      13.798  18.045 -16.725  1.00 95.66           H  
ATOM   2133  HB3 ARG A 137      12.517  19.189 -17.124  1.00 95.66           H  
ATOM   2134  O   ARG A 137      10.137  17.279 -17.942  1.00 95.66           O  
ATOM   2135  CG  ARG A 137      13.072  19.219 -15.058  1.00 95.66           C  
ATOM   2136  HG2 ARG A 137      12.136  19.687 -14.752  1.00 95.66           H  
ATOM   2137  HG3 ARG A 137      13.404  18.529 -14.282  1.00 95.66           H  
ATOM   2138  CD  ARG A 137      14.130  20.303 -15.283  1.00 95.66           C  
ATOM   2139  HD2 ARG A 137      13.793  20.980 -16.069  1.00 95.66           H  
ATOM   2140  HD3 ARG A 137      15.040  19.822 -15.641  1.00 95.66           H  
ATOM   2141  NE  ARG A 137      14.453  21.062 -14.058  1.00 95.66           N  
ATOM   2142  HE  ARG A 137      15.312  20.798 -13.599  1.00 95.66           H  
ATOM   2143  NH1 ARG A 137      12.756  22.602 -14.187  1.00 95.66           N  
ATOM   2144 HH11 ARG A 137      12.313  22.038 -14.898  1.00 95.66           H  
ATOM   2145 HH12 ARG A 137      12.277  23.436 -13.880  1.00 95.66           H  
ATOM   2146  NH2 ARG A 137      14.384  22.879 -12.692  1.00 95.66           N  
ATOM   2147 HH21 ARG A 137      15.338  22.681 -12.424  1.00 95.66           H  
ATOM   2148 HH22 ARG A 137      13.988  23.791 -12.513  1.00 95.66           H  
ATOM   2149  CZ  ARG A 137      13.855  22.165 -13.645  1.00 95.66           C  
ATOM   2150  N   ASP A 138      12.086  16.283 -18.456  1.00 96.62           N  
ATOM   2151  H   ASP A 138      13.039  16.120 -18.161  1.00 96.62           H  
ATOM   2152  CA  ASP A 138      11.725  15.878 -19.819  1.00 96.62           C  
ATOM   2153  HA  ASP A 138      11.550  16.768 -20.422  1.00 96.62           H  
ATOM   2154  C   ASP A 138      10.431  15.042 -19.827  1.00 96.62           C  
ATOM   2155  CB  ASP A 138      12.883  15.073 -20.457  1.00 96.62           C  
ATOM   2156  HB2 ASP A 138      12.528  14.662 -21.402  1.00 96.62           H  
ATOM   2157  HB3 ASP A 138      13.126  14.231 -19.809  1.00 96.62           H  
ATOM   2158  O   ASP A 138       9.562  15.245 -20.671  1.00 96.62           O  
ATOM   2159  CG  ASP A 138      14.176  15.862 -20.751  1.00 96.62           C  
ATOM   2160  OD1 ASP A 138      14.196  17.094 -20.556  1.00 96.62           O  
ATOM   2161  OD2 ASP A 138      15.172  15.218 -21.179  1.00 96.62           O  
ATOM   2162  N   CYS A 139      10.269  14.122 -18.867  1.00 96.50           N  
ATOM   2163  H   CYS A 139      11.005  14.001 -18.186  1.00 96.50           H  
ATOM   2164  CA  CYS A 139       9.084  13.261 -18.803  1.00 96.50           C  
ATOM   2165  HA  CYS A 139       8.839  12.930 -19.812  1.00 96.50           H  
ATOM   2166  C   CYS A 139       7.833  13.979 -18.271  1.00 96.50           C  
ATOM   2167  CB  CYS A 139       9.386  12.021 -17.952  1.00 96.50           C  
ATOM   2168  HB2 CYS A 139       9.697  12.337 -16.956  1.00 96.50           H  
ATOM   2169  HB3 CYS A 139       8.479  11.421 -17.869  1.00 96.50           H  
ATOM   2170  O   CYS A 139       6.734  13.675 -18.728  1.00 96.50           O  
ATOM   2171  SG  CYS A 139      10.694  11.007 -18.695  1.00 96.50           S  
ATOM   2172  HG  CYS A 139      11.677  11.854 -18.379  1.00 96.50           H  
ATOM   2173  N   ILE A 140       7.965  14.901 -17.307  1.00 95.71           N  
ATOM   2174  H   ILE A 140       8.892  15.119 -16.970  1.00 95.71           H  
ATOM   2175  CA  ILE A 140       6.826  15.702 -16.822  1.00 95.71           C  
ATOM   2176  HA  ILE A 140       5.969  15.047 -16.670  1.00 95.71           H  
ATOM   2177  C   ILE A 140       6.391  16.714 -17.882  1.00 95.71           C  
ATOM   2178  CB  ILE A 140       7.158  16.410 -15.486  1.00 95.71           C  
ATOM   2179  HB  ILE A 140       8.133  16.884 -15.593  1.00 95.71           H  
ATOM   2180  O   ILE A 140       5.203  16.791 -18.190  1.00 95.71           O  
ATOM   2181  CG1 ILE A 140       7.238  15.447 -14.286  1.00 95.71           C  
ATOM   2182 HG12 ILE A 140       8.091  14.787 -14.443  1.00 95.71           H  
ATOM   2183 HG13 ILE A 140       7.463  16.034 -13.395  1.00 95.71           H  
ATOM   2184  CG2 ILE A 140       6.158  17.525 -15.133  1.00 95.71           C  
ATOM   2185 HG21 ILE A 140       6.206  18.334 -15.862  1.00 95.71           H  
ATOM   2186 HG22 ILE A 140       5.138  17.141 -15.109  1.00 95.71           H  
ATOM   2187 HG23 ILE A 140       6.406  17.955 -14.162  1.00 95.71           H  
ATOM   2188  CD1 ILE A 140       5.978  14.613 -13.991  1.00 95.71           C  
ATOM   2189 HD11 ILE A 140       5.110  15.258 -13.858  1.00 95.71           H  
ATOM   2190 HD12 ILE A 140       5.787  13.908 -14.800  1.00 95.71           H  
ATOM   2191 HD13 ILE A 140       6.124  14.054 -13.067  1.00 95.71           H  
ATOM   2192  N   SER A 141       7.341  17.457 -18.455  1.00 95.86           N  
ATOM   2193  H   SER A 141       8.301  17.343 -18.165  1.00 95.86           H  
ATOM   2194  CA  SER A 141       7.066  18.540 -19.406  1.00 95.86           C  
ATOM   2195  HA  SER A 141       6.356  19.231 -18.951  1.00 95.86           H  
ATOM   2196  C   SER A 141       6.443  18.057 -20.717  1.00 95.86           C  
ATOM   2197  CB  SER A 141       8.338  19.331 -19.707  1.00 95.86           C  
ATOM   2198  HB2 SER A 141       9.095  18.660 -20.112  1.00 95.86           H  
ATOM   2199  HB3 SER A 141       8.112  20.093 -20.453  1.00 95.86           H  
ATOM   2200  O   SER A 141       5.852  18.853 -21.435  1.00 95.86           O  
ATOM   2201  OG  SER A 141       8.837  19.968 -18.540  1.00 95.86           O  
ATOM   2202  HG  SER A 141       9.594  20.488 -18.818  1.00 95.86           H  
ATOM   2203  N   ALA A 142       6.524  16.758 -21.018  1.00 95.07           N  
ATOM   2204  H   ALA A 142       7.083  16.157 -20.429  1.00 95.07           H  
ATOM   2205  CA  ALA A 142       5.810  16.152 -22.139  1.00 95.07           C  
ATOM   2206  HA  ALA A 142       6.043  16.710 -23.046  1.00 95.07           H  
ATOM   2207  C   ALA A 142       4.276  16.175 -21.976  1.00 95.07           C  
ATOM   2208  CB  ALA A 142       6.326  14.717 -22.301  1.00 95.07           C  
ATOM   2209  HB1 ALA A 142       6.118  14.142 -21.399  1.00 95.07           H  
ATOM   2210  HB2 ALA A 142       5.826  14.245 -23.147  1.00 95.07           H  
ATOM   2211  HB3 ALA A 142       7.400  14.729 -22.483  1.00 95.07           H  
ATOM   2212  O   ALA A 142       3.565  16.031 -22.967  1.00 95.07           O  
ATOM   2213  N   TYR A 143       3.765  16.335 -20.748  1.00 94.04           N  
ATOM   2214  H   TYR A 143       4.407  16.436 -19.976  1.00 94.04           H  
ATOM   2215  CA  TYR A 143       2.326  16.271 -20.457  1.00 94.04           C  
ATOM   2216  HA  TYR A 143       1.765  16.350 -21.388  1.00 94.04           H  
ATOM   2217  C   TYR A 143       1.806  17.385 -19.548  1.00 94.04           C  
ATOM   2218  CB  TYR A 143       1.998  14.921 -19.812  1.00 94.04           C  
ATOM   2219  HB2 TYR A 143       2.445  14.881 -18.819  1.00 94.04           H  
ATOM   2220  HB3 TYR A 143       0.915  14.873 -19.701  1.00 94.04           H  
ATOM   2221  O   TYR A 143       0.594  17.557 -19.435  1.00 94.04           O  
ATOM   2222  CG  TYR A 143       2.451  13.720 -20.610  1.00 94.04           C  
ATOM   2223  CD1 TYR A 143       1.763  13.373 -21.787  1.00 94.04           C  
ATOM   2224  HD1 TYR A 143       0.892  13.935 -22.089  1.00 94.04           H  
ATOM   2225  CD2 TYR A 143       3.606  13.013 -20.226  1.00 94.04           C  
ATOM   2226  HD2 TYR A 143       4.151  13.311 -19.342  1.00 94.04           H  
ATOM   2227  CE1 TYR A 143       2.265  12.357 -22.618  1.00 94.04           C  
ATOM   2228  HE1 TYR A 143       1.770  12.140 -23.553  1.00 94.04           H  
ATOM   2229  CE2 TYR A 143       4.101  11.981 -21.041  1.00 94.04           C  
ATOM   2230  HE2 TYR A 143       5.021  11.475 -20.788  1.00 94.04           H  
ATOM   2231  OH  TYR A 143       4.010  10.805 -23.119  1.00 94.04           O  
ATOM   2232  HH  TYR A 143       3.566  10.872 -23.967  1.00 94.04           H  
ATOM   2233  CZ  TYR A 143       3.452  11.687 -22.256  1.00 94.04           C  
ATOM   2234  N   PHE A 144       2.695  18.109 -18.869  1.00 93.12           N  
ATOM   2235  H   PHE A 144       3.679  17.916 -18.988  1.00 93.12           H  
ATOM   2236  CA  PHE A 144       2.334  19.142 -17.908  1.00 93.12           C  
ATOM   2237  HA  PHE A 144       1.293  19.431 -18.053  1.00 93.12           H  
ATOM   2238  C   PHE A 144       3.197  20.380 -18.101  1.00 93.12           C  
ATOM   2239  CB  PHE A 144       2.498  18.609 -16.479  1.00 93.12           C  
ATOM   2240  HB2 PHE A 144       3.546  18.361 -16.311  1.00 93.12           H  
ATOM   2241  HB3 PHE A 144       2.234  19.410 -15.788  1.00 93.12           H  
ATOM   2242  O   PHE A 144       4.419  20.289 -18.205  1.00 93.12           O  
ATOM   2243  CG  PHE A 144       1.638  17.405 -16.163  1.00 93.12           C  
ATOM   2244  CD1 PHE A 144       0.272  17.582 -15.885  1.00 93.12           C  
ATOM   2245  HD1 PHE A 144      -0.147  18.577 -15.859  1.00 93.12           H  
ATOM   2246  CD2 PHE A 144       2.184  16.108 -16.218  1.00 93.12           C  
ATOM   2247  HD2 PHE A 144       3.228  15.975 -16.459  1.00 93.12           H  
ATOM   2248  CE1 PHE A 144      -0.558  16.465 -15.698  1.00 93.12           C  
ATOM   2249  HE1 PHE A 144      -1.615  16.605 -15.529  1.00 93.12           H  
ATOM   2250  CE2 PHE A 144       1.354  14.988 -16.036  1.00 93.12           C  
ATOM   2251  HE2 PHE A 144       1.763  13.993 -16.133  1.00 93.12           H  
ATOM   2252  CZ  PHE A 144      -0.020  15.172 -15.800  1.00 93.12           C  
ATOM   2253  HZ  PHE A 144      -0.683  14.321 -15.745  1.00 93.12           H  
ATOM   2254  N   GLU A 145       2.574  21.553 -18.062  1.00 91.95           N  
ATOM   2255  H   GLU A 145       1.566  21.591 -18.022  1.00 91.95           H  
ATOM   2256  CA  GLU A 145       3.308  22.812 -18.062  1.00 91.95           C  
ATOM   2257  HA  GLU A 145       4.043  22.787 -18.867  1.00 91.95           H  
ATOM   2258  C   GLU A 145       4.047  22.989 -16.734  1.00 91.95           C  
ATOM   2259  CB  GLU A 145       2.373  23.989 -18.329  1.00 91.95           C  
ATOM   2260  HB2 GLU A 145       2.937  24.911 -18.188  1.00 91.95           H  
ATOM   2261  HB3 GLU A 145       1.548  23.965 -17.617  1.00 91.95           H  
ATOM   2262  O   GLU A 145       3.459  22.963 -15.646  1.00 91.95           O  
ATOM   2263  CG  GLU A 145       1.832  23.948 -19.765  1.00 91.95           C  
ATOM   2264  HG2 GLU A 145       1.266  23.027 -19.904  1.00 91.95           H  
ATOM   2265  HG3 GLU A 145       2.677  23.936 -20.453  1.00 91.95           H  
ATOM   2266  CD  GLU A 145       0.928  25.143 -20.093  1.00 91.95           C  
ATOM   2267  OE1 GLU A 145       0.431  25.163 -21.237  1.00 91.95           O  
ATOM   2268  OE2 GLU A 145       0.733  26.004 -19.203  1.00 91.95           O  
ATOM   2269  N   TRP A 146       5.365  23.171 -16.819  1.00 89.41           N  
ATOM   2270  H   TRP A 146       5.794  23.124 -17.732  1.00 89.41           H  
ATOM   2271  CA  TRP A 146       6.216  23.294 -15.638  1.00 89.41           C  
ATOM   2272  HA  TRP A 146       6.052  22.421 -15.006  1.00 89.41           H  
ATOM   2273  C   TRP A 146       5.880  24.533 -14.793  1.00 89.41           C  
ATOM   2274  CB  TRP A 146       7.684  23.307 -16.077  1.00 89.41           C  
ATOM   2275  HB2 TRP A 146       7.895  24.232 -16.613  1.00 89.41           H  
ATOM   2276  HB3 TRP A 146       7.854  22.477 -16.762  1.00 89.41           H  
ATOM   2277  O   TRP A 146       6.023  24.502 -13.572  1.00 89.41           O  
ATOM   2278  CG  TRP A 146       8.639  23.166 -14.935  1.00 89.41           C  
ATOM   2279  CD1 TRP A 146       9.116  24.178 -14.177  1.00 89.41           C  
ATOM   2280  HD1 TRP A 146       8.854  25.216 -14.321  1.00 89.41           H  
ATOM   2281  CD2 TRP A 146       9.125  21.937 -14.322  1.00 89.41           C  
ATOM   2282  CE2 TRP A 146       9.881  22.286 -13.164  1.00 89.41           C  
ATOM   2283  CE3 TRP A 146       8.975  20.563 -14.608  1.00 89.41           C  
ATOM   2284  HE3 TRP A 146       8.395  20.267 -15.470  1.00 89.41           H  
ATOM   2285  NE1 TRP A 146       9.841  23.665 -13.119  1.00 89.41           N  
ATOM   2286  HE1 TRP A 146      10.078  24.231 -12.317  1.00 89.41           H  
ATOM   2287  CH2 TRP A 146      10.331  19.961 -12.668  1.00 89.41           C  
ATOM   2288  HH2 TRP A 146      10.796  19.207 -12.050  1.00 89.41           H  
ATOM   2289  CZ2 TRP A 146      10.480  21.320 -12.344  1.00 89.41           C  
ATOM   2290  HZ2 TRP A 146      11.036  21.620 -11.469  1.00 89.41           H  
ATOM   2291  CZ3 TRP A 146       9.570  19.584 -13.790  1.00 89.41           C  
ATOM   2292  HZ3 TRP A 146       9.439  18.540 -14.034  1.00 89.41           H  
ATOM   2293  N   SER A 147       5.414  25.613 -15.428  1.00 88.50           N  
ATOM   2294  H   SER A 147       5.239  25.563 -16.421  1.00 88.50           H  
ATOM   2295  CA  SER A 147       4.963  26.840 -14.759  1.00 88.50           C  
ATOM   2296  HA  SER A 147       5.769  27.228 -14.136  1.00 88.50           H  
ATOM   2297  C   SER A 147       3.754  26.610 -13.849  1.00 88.50           C  
ATOM   2298  CB  SER A 147       4.614  27.901 -15.810  1.00 88.50           C  
ATOM   2299  HB2 SER A 147       5.536  28.270 -16.260  1.00 88.50           H  
ATOM   2300  HB3 SER A 147       4.091  28.736 -15.344  1.00 88.50           H  
ATOM   2301  O   SER A 147       3.664  27.243 -12.800  1.00 88.50           O  
ATOM   2302  OG  SER A 147       3.814  27.331 -16.826  1.00 88.50           O  
ATOM   2303  HG  SER A 147       2.891  27.554 -16.683  1.00 88.50           H  
ATOM   2304  N   ASN A 148       2.880  25.654 -14.177  1.00 87.12           N  
ATOM   2305  H   ASN A 148       3.026  25.154 -15.043  1.00 87.12           H  
ATOM   2306  CA  ASN A 148       1.604  25.438 -13.481  1.00 87.12           C  
ATOM   2307  HA  ASN A 148       1.367  26.339 -12.916  1.00 87.12           H  
ATOM   2308  C   ASN A 148       1.715  24.302 -12.452  1.00 87.12           C  
ATOM   2309  CB  ASN A 148       0.465  25.258 -14.503  1.00 87.12           C  
ATOM   2310  HB2 ASN A 148      -0.491  25.203 -13.982  1.00 87.12           H  
ATOM   2311  HB3 ASN A 148       0.610  24.321 -15.041  1.00 87.12           H  
ATOM   2312  O   ASN A 148       0.788  23.523 -12.226  1.00 87.12           O  
ATOM   2313  CG  ASN A 148       0.372  26.386 -15.522  1.00 87.12           C  
ATOM   2314  ND2 ASN A 148      -0.363  26.153 -16.579  1.00 87.12           N  
ATOM   2315 HD21 ASN A 148      -0.138  26.631 -17.440  1.00 87.12           H  
ATOM   2316 HD22 ASN A 148      -0.968  25.345 -16.618  1.00 87.12           H  
ATOM   2317  OD1 ASN A 148       1.023  27.418 -15.419  1.00 87.12           O  
ATOM   2318  N   MET A 149       2.885  24.175 -11.820  1.00 85.26           N  
ATOM   2319  H   MET A 149       3.610  24.833 -12.067  1.00 85.26           H  
ATOM   2320  CA  MET A 149       3.219  23.034 -10.969  1.00 85.26           C  
ATOM   2321  HA  MET A 149       3.131  22.136 -11.582  1.00 85.26           H  
ATOM   2322  C   MET A 149       2.262  22.825  -9.791  1.00 85.26           C  
ATOM   2323  CB  MET A 149       4.681  23.154 -10.533  1.00 85.26           C  
ATOM   2324  HB2 MET A 149       5.290  23.333 -11.418  1.00 85.26           H  
ATOM   2325  HB3 MET A 149       4.802  23.992  -9.846  1.00 85.26           H  
ATOM   2326  O   MET A 149       2.034  21.688  -9.382  1.00 85.26           O  
ATOM   2327  CG  MET A 149       5.174  21.864  -9.879  1.00 85.26           C  
ATOM   2328  HG2 MET A 149       4.719  21.018 -10.393  1.00 85.26           H  
ATOM   2329  HG3 MET A 149       4.827  21.836  -8.846  1.00 85.26           H  
ATOM   2330  SD  MET A 149       6.976  21.660  -9.922  1.00 85.26           S  
ATOM   2331  CE  MET A 149       7.331  22.919  -8.713  1.00 85.26           C  
ATOM   2332  HE1 MET A 149       8.376  22.858  -8.409  1.00 85.26           H  
ATOM   2333  HE2 MET A 149       7.124  23.904  -9.130  1.00 85.26           H  
ATOM   2334  HE3 MET A 149       6.661  22.718  -7.877  1.00 85.26           H  
ATOM   2335  N   SER A 150       1.660  23.888  -9.258  1.00 81.61           N  
ATOM   2336  H   SER A 150       1.784  24.789  -9.698  1.00 81.61           H  
ATOM   2337  CA  SER A 150       0.660  23.802  -8.185  1.00 81.61           C  
ATOM   2338  HA  SER A 150       1.113  23.318  -7.320  1.00 81.61           H  
ATOM   2339  C   SER A 150      -0.578  22.981  -8.557  1.00 81.61           C  
ATOM   2340  CB  SER A 150       0.225  25.211  -7.770  1.00 81.61           C  
ATOM   2341  HB2 SER A 150       1.037  25.674  -7.209  1.00 81.61           H  
ATOM   2342  HB3 SER A 150      -0.655  25.161  -7.128  1.00 81.61           H  
ATOM   2343  O   SER A 150      -1.172  22.375  -7.668  1.00 81.61           O  
ATOM   2344  OG  SER A 150      -0.043  26.014  -8.903  1.00 81.61           O  
ATOM   2345  HG  SER A 150      -0.943  25.888  -9.211  1.00 81.61           H  
ATOM   2346  N   GLU A 151      -0.950  22.922  -9.838  1.00 83.60           N  
ATOM   2347  H   GLU A 151      -0.405  23.408 -10.535  1.00 83.60           H  
ATOM   2348  CA  GLU A 151      -2.176  22.255 -10.298  1.00 83.60           C  
ATOM   2349  HA  GLU A 151      -2.992  22.466  -9.607  1.00 83.60           H  
ATOM   2350  C   GLU A 151      -2.023  20.733 -10.377  1.00 83.60           C  
ATOM   2351  CB  GLU A 151      -2.565  22.793 -11.679  1.00 83.60           C  
ATOM   2352  HB2 GLU A 151      -1.760  22.582 -12.383  1.00 83.60           H  
ATOM   2353  HB3 GLU A 151      -3.461  22.266 -12.009  1.00 83.60           H  
ATOM   2354  O   GLU A 151      -2.941  19.986 -10.041  1.00 83.60           O  
ATOM   2355  CG  GLU A 151      -2.857  24.300 -11.662  1.00 83.60           C  
ATOM   2356  HG2 GLU A 151      -3.634  24.494 -10.923  1.00 83.60           H  
ATOM   2357  HG3 GLU A 151      -1.959  24.838 -11.356  1.00 83.60           H  
ATOM   2358  CD  GLU A 151      -3.307  24.828 -13.030  1.00 83.60           C  
ATOM   2359  OE1 GLU A 151      -3.689  26.015 -13.061  1.00 83.60           O  
ATOM   2360  OE2 GLU A 151      -3.251  24.053 -14.013  1.00 83.60           O  
ATOM   2361  N   TRP A 152      -0.849  20.252 -10.792  1.00 86.87           N  
ATOM   2362  H   TRP A 152      -0.156  20.918 -11.102  1.00 86.87           H  
ATOM   2363  CA  TRP A 152      -0.624  18.828 -11.052  1.00 86.87           C  
ATOM   2364  HA  TRP A 152      -1.581  18.306 -11.037  1.00 86.87           H  
ATOM   2365  C   TRP A 152       0.249  18.132 -10.000  1.00 86.87           C  
ATOM   2366  CB  TRP A 152      -0.071  18.676 -12.471  1.00 86.87           C  
ATOM   2367  HB2 TRP A 152      -0.839  19.004 -13.172  1.00 86.87           H  
ATOM   2368  HB3 TRP A 152       0.107  17.618 -12.667  1.00 86.87           H  
ATOM   2369  O   TRP A 152       0.167  16.909  -9.850  1.00 86.87           O  
ATOM   2370  CG  TRP A 152       1.189  19.428 -12.772  1.00 86.87           C  
ATOM   2371  CD1 TRP A 152       1.274  20.571 -13.492  1.00 86.87           C  
ATOM   2372  HD1 TRP A 152       0.439  21.098 -13.930  1.00 86.87           H  
ATOM   2373  CD2 TRP A 152       2.558  19.104 -12.384  1.00 86.87           C  
ATOM   2374  CE2 TRP A 152       3.432  20.077 -12.948  1.00 86.87           C  
ATOM   2375  CE3 TRP A 152       3.147  18.082 -11.608  1.00 86.87           C  
ATOM   2376  HE3 TRP A 152       2.507  17.319 -11.191  1.00 86.87           H  
ATOM   2377  NE1 TRP A 152       2.599  20.934 -13.639  1.00 86.87           N  
ATOM   2378  HE1 TRP A 152       2.891  21.712 -14.214  1.00 86.87           H  
ATOM   2379  CH2 TRP A 152       5.368  19.029 -11.933  1.00 86.87           C  
ATOM   2380  HH2 TRP A 152       6.434  19.010 -11.763  1.00 86.87           H  
ATOM   2381  CZ2 TRP A 152       4.817  20.046 -12.734  1.00 86.87           C  
ATOM   2382  HZ2 TRP A 152       5.445  20.806 -13.175  1.00 86.87           H  
ATOM   2383  CZ3 TRP A 152       4.534  18.044 -11.374  1.00 86.87           C  
ATOM   2384  HZ3 TRP A 152       4.955  17.252 -10.773  1.00 86.87           H  
ATOM   2385  N   MET A 153       1.072  18.868  -9.240  1.00 88.68           N  
ATOM   2386  H   MET A 153       1.120  19.860  -9.422  1.00 88.68           H  
ATOM   2387  CA  MET A 153       2.062  18.285  -8.319  1.00 88.68           C  
ATOM   2388  HA  MET A 153       2.741  17.655  -8.894  1.00 88.68           H  
ATOM   2389  C   MET A 153       1.423  17.395  -7.252  1.00 88.68           C  
ATOM   2390  CB  MET A 153       2.889  19.408  -7.678  1.00 88.68           C  
ATOM   2391  HB2 MET A 153       3.440  19.918  -8.469  1.00 88.68           H  
ATOM   2392  HB3 MET A 153       2.214  20.122  -7.204  1.00 88.68           H  
ATOM   2393  O   MET A 153       1.965  16.335  -6.948  1.00 88.68           O  
ATOM   2394  CG  MET A 153       3.911  18.952  -6.631  1.00 88.68           C  
ATOM   2395  HG2 MET A 153       4.360  19.843  -6.194  1.00 88.68           H  
ATOM   2396  HG3 MET A 153       3.386  18.429  -5.831  1.00 88.68           H  
ATOM   2397  SD  MET A 153       5.251  17.887  -7.226  1.00 88.68           S  
ATOM   2398  CE  MET A 153       6.183  19.055  -8.236  1.00 88.68           C  
ATOM   2399  HE1 MET A 153       5.592  19.313  -9.115  1.00 88.68           H  
ATOM   2400  HE2 MET A 153       7.118  18.597  -8.560  1.00 88.68           H  
ATOM   2401  HE3 MET A 153       6.402  19.953  -7.659  1.00 88.68           H  
ATOM   2402  N   GLY A 154       0.269  17.787  -6.700  1.00 86.30           N  
ATOM   2403  H   GLY A 154      -0.147  18.648  -7.026  1.00 86.30           H  
ATOM   2404  CA  GLY A 154      -0.450  16.979  -5.708  1.00 86.30           C  
ATOM   2405  HA2 GLY A 154       0.184  16.820  -4.835  1.00 86.30           H  
ATOM   2406  HA3 GLY A 154      -1.349  17.512  -5.401  1.00 86.30           H  
ATOM   2407  C   GLY A 154      -0.869  15.613  -6.261  1.00 86.30           C  
ATOM   2408  O   GLY A 154      -0.604  14.582  -5.643  1.00 86.30           O  
ATOM   2409  N   SER A 155      -1.443  15.599  -7.464  1.00 89.10           N  
ATOM   2410  H   SER A 155      -1.638  16.479  -7.921  1.00 89.10           H  
ATOM   2411  CA  SER A 155      -1.884  14.379  -8.145  1.00 89.10           C  
ATOM   2412  HA  SER A 155      -2.522  13.807  -7.472  1.00 89.10           H  
ATOM   2413  C   SER A 155      -0.717  13.482  -8.558  1.00 89.10           C  
ATOM   2414  CB  SER A 155      -2.707  14.761  -9.372  1.00 89.10           C  
ATOM   2415  HB2 SER A 155      -2.119  15.398 -10.034  1.00 89.10           H  
ATOM   2416  HB3 SER A 155      -2.980  13.847  -9.899  1.00 89.10           H  
ATOM   2417  O   SER A 155      -0.751  12.272  -8.310  1.00 89.10           O  
ATOM   2418  OG  SER A 155      -3.867  15.449  -8.944  1.00 89.10           O  
ATOM   2419  HG  SER A 155      -4.271  15.920  -9.676  1.00 89.10           H  
ATOM   2420  N   VAL A 156       0.349  14.067  -9.124  1.00 92.72           N  
ATOM   2421  H   VAL A 156       0.307  15.058  -9.317  1.00 92.72           H  
ATOM   2422  CA  VAL A 156       1.591  13.339  -9.441  1.00 92.72           C  
ATOM   2423  HA  VAL A 156       1.356  12.517 -10.116  1.00 92.72           H  
ATOM   2424  C   VAL A 156       2.176  12.724  -8.176  1.00 92.72           C  
ATOM   2425  CB  VAL A 156       2.632  14.246 -10.132  1.00 92.72           C  
ATOM   2426  HB  VAL A 156       2.761  15.160  -9.552  1.00 92.72           H  
ATOM   2427  O   VAL A 156       2.545  11.553  -8.186  1.00 92.72           O  
ATOM   2428  CG1 VAL A 156       4.002  13.563 -10.289  1.00 92.72           C  
ATOM   2429 HG11 VAL A 156       4.443  13.345  -9.317  1.00 92.72           H  
ATOM   2430 HG12 VAL A 156       3.894  12.631 -10.844  1.00 92.72           H  
ATOM   2431 HG13 VAL A 156       4.681  14.222 -10.830  1.00 92.72           H  
ATOM   2432  CG2 VAL A 156       2.182  14.604 -11.548  1.00 92.72           C  
ATOM   2433 HG21 VAL A 156       1.193  15.063 -11.543  1.00 92.72           H  
ATOM   2434 HG22 VAL A 156       2.171  13.701 -12.159  1.00 92.72           H  
ATOM   2435 HG23 VAL A 156       2.889  15.295 -12.007  1.00 92.72           H  
ATOM   2436  N   HIS A 157       2.210  13.476  -7.075  1.00 92.61           N  
ATOM   2437  H   HIS A 157       1.890  14.432  -7.129  1.00 92.61           H  
ATOM   2438  CA  HIS A 157       2.748  13.008  -5.803  1.00 92.61           C  
ATOM   2439  HA  HIS A 157       3.786  12.716  -5.960  1.00 92.61           H  
ATOM   2440  C   HIS A 157       2.017  11.771  -5.278  1.00 92.61           C  
ATOM   2441  CB  HIS A 157       2.697  14.157  -4.789  1.00 92.61           C  
ATOM   2442  HB2 HIS A 157       1.662  14.435  -4.586  1.00 92.61           H  
ATOM   2443  HB3 HIS A 157       3.209  15.022  -5.211  1.00 92.61           H  
ATOM   2444  O   HIS A 157       2.663  10.796  -4.892  1.00 92.61           O  
ATOM   2445  CG  HIS A 157       3.379  13.830  -3.497  1.00 92.61           C  
ATOM   2446  CD2 HIS A 157       2.830  13.783  -2.246  1.00 92.61           C  
ATOM   2447  HD2 HIS A 157       1.791  13.949  -2.004  1.00 92.61           H  
ATOM   2448  ND1 HIS A 157       4.716  13.571  -3.371  1.00 92.61           N  
ATOM   2449  HD1 HIS A 157       5.362  13.546  -4.147  1.00 92.61           H  
ATOM   2450  CE1 HIS A 157       4.981  13.372  -2.074  1.00 92.61           C  
ATOM   2451  HE1 HIS A 157       5.955  13.129  -1.678  1.00 92.61           H  
ATOM   2452  NE2 HIS A 157       3.866  13.514  -1.339  1.00 92.61           N  
ATOM   2453  N   THR A 158       0.681  11.774  -5.305  1.00 91.09           N  
ATOM   2454  H   THR A 158       0.200  12.616  -5.587  1.00 91.09           H  
ATOM   2455  CA  THR A 158      -0.120  10.629  -4.856  1.00 91.09           C  
ATOM   2456  HA  THR A 158       0.203  10.356  -3.851  1.00 91.09           H  
ATOM   2457  C   THR A 158       0.088   9.398  -5.736  1.00 91.09           C  
ATOM   2458  CB  THR A 158      -1.606  11.005  -4.782  1.00 91.09           C  
ATOM   2459  HB  THR A 158      -1.943  11.368  -5.753  1.00 91.09           H  
ATOM   2460  O   THR A 158       0.323   8.313  -5.203  1.00 91.09           O  
ATOM   2461  CG2 THR A 158      -2.497   9.847  -4.330  1.00 91.09           C  
ATOM   2462 HG21 THR A 158      -3.516  10.206  -4.190  1.00 91.09           H  
ATOM   2463 HG22 THR A 158      -2.512   9.068  -5.092  1.00 91.09           H  
ATOM   2464 HG23 THR A 158      -2.125   9.427  -3.395  1.00 91.09           H  
ATOM   2465  OG1 THR A 158      -1.776  12.015  -3.818  1.00 91.09           O  
ATOM   2466  HG1 THR A 158      -2.014  11.587  -2.992  1.00 91.09           H  
ATOM   2467  N   ILE A 159       0.057   9.531  -7.069  1.00 94.81           N  
ATOM   2468  H   ILE A 159      -0.113  10.441  -7.472  1.00 94.81           H  
ATOM   2469  CA  ILE A 159       0.278   8.377  -7.960  1.00 94.81           C  
ATOM   2470  HA  ILE A 159      -0.363   7.560  -7.629  1.00 94.81           H  
ATOM   2471  C   ILE A 159       1.714   7.869  -7.835  1.00 94.81           C  
ATOM   2472  CB  ILE A 159      -0.101   8.700  -9.422  1.00 94.81           C  
ATOM   2473  HB  ILE A 159       0.440   9.597  -9.724  1.00 94.81           H  
ATOM   2474  O   ILE A 159       1.935   6.666  -7.738  1.00 94.81           O  
ATOM   2475  CG1 ILE A 159      -1.622   8.961  -9.499  1.00 94.81           C  
ATOM   2476 HG12 ILE A 159      -1.875   9.803  -8.854  1.00 94.81           H  
ATOM   2477 HG13 ILE A 159      -2.151   8.085  -9.125  1.00 94.81           H  
ATOM   2478  CG2 ILE A 159       0.288   7.541 -10.365  1.00 94.81           C  
ATOM   2479 HG21 ILE A 159       1.358   7.340 -10.317  1.00 94.81           H  
ATOM   2480 HG22 ILE A 159      -0.259   6.639 -10.093  1.00 94.81           H  
ATOM   2481 HG23 ILE A 159       0.063   7.792 -11.401  1.00 94.81           H  
ATOM   2482  CD1 ILE A 159      -2.162   9.279 -10.895  1.00 94.81           C  
ATOM   2483 HD11 ILE A 159      -1.667  10.166 -11.292  1.00 94.81           H  
ATOM   2484 HD12 ILE A 159      -3.232   9.467 -10.814  1.00 94.81           H  
ATOM   2485 HD13 ILE A 159      -2.026   8.438 -11.575  1.00 94.81           H  
ATOM   2486  N   MET A 160       2.701   8.756  -7.758  1.00 95.26           N  
ATOM   2487  H   MET A 160       2.488   9.740  -7.842  1.00 95.26           H  
ATOM   2488  CA  MET A 160       4.094   8.351  -7.615  1.00 95.26           C  
ATOM   2489  HA  MET A 160       4.309   7.619  -8.394  1.00 95.26           H  
ATOM   2490  C   MET A 160       4.365   7.663  -6.267  1.00 95.26           C  
ATOM   2491  CB  MET A 160       4.969   9.577  -7.863  1.00 95.26           C  
ATOM   2492  HB2 MET A 160       4.602  10.097  -8.748  1.00 95.26           H  
ATOM   2493  HB3 MET A 160       4.923  10.263  -7.017  1.00 95.26           H  
ATOM   2494  O   MET A 160       5.148   6.713  -6.214  1.00 95.26           O  
ATOM   2495  CG  MET A 160       6.401   9.155  -8.141  1.00 95.26           C  
ATOM   2496  HG2 MET A 160       6.793   8.624  -7.274  1.00 95.26           H  
ATOM   2497  HG3 MET A 160       6.392   8.469  -8.988  1.00 95.26           H  
ATOM   2498  SD  MET A 160       7.493  10.532  -8.541  1.00 95.26           S  
ATOM   2499  CE  MET A 160       7.035  10.804 -10.273  1.00 95.26           C  
ATOM   2500  HE1 MET A 160       7.381   9.960 -10.871  1.00 95.26           H  
ATOM   2501  HE2 MET A 160       7.515  11.707 -10.649  1.00 95.26           H  
ATOM   2502  HE3 MET A 160       5.955  10.916 -10.369  1.00 95.26           H  
ATOM   2503  N   ALA A 161       3.657   8.050  -5.200  1.00 95.40           N  
ATOM   2504  H   ALA A 161       3.064   8.865  -5.274  1.00 95.40           H  
ATOM   2505  CA  ALA A 161       3.665   7.310  -3.941  1.00 95.40           C  
ATOM   2506  HA  ALA A 161       4.699   7.211  -3.611  1.00 95.40           H  
ATOM   2507  C   ALA A 161       3.091   5.890  -4.104  1.00 95.40           C  
ATOM   2508  CB  ALA A 161       2.896   8.100  -2.877  1.00 95.40           C  
ATOM   2509  HB1 ALA A 161       3.290   9.113  -2.804  1.00 95.40           H  
ATOM   2510  HB2 ALA A 161       3.003   7.606  -1.912  1.00 95.40           H  
ATOM   2511  HB3 ALA A 161       1.837   8.151  -3.133  1.00 95.40           H  
ATOM   2512  O   ALA A 161       3.645   4.952  -3.536  1.00 95.40           O  
ATOM   2513  N   LEU A 162       2.031   5.706  -4.902  1.00 95.91           N  
ATOM   2514  H   LEU A 162       1.615   6.514  -5.342  1.00 95.91           H  
ATOM   2515  CA  LEU A 162       1.472   4.379  -5.202  1.00 95.91           C  
ATOM   2516  HA  LEU A 162       1.303   3.854  -4.262  1.00 95.91           H  
ATOM   2517  C   LEU A 162       2.446   3.502  -6.006  1.00 95.91           C  
ATOM   2518  CB  LEU A 162       0.128   4.509  -5.943  1.00 95.91           C  
ATOM   2519  HB2 LEU A 162      -0.171   3.517  -6.281  1.00 95.91           H  
ATOM   2520  HB3 LEU A 162       0.264   5.121  -6.835  1.00 95.91           H  
ATOM   2521  O   LEU A 162       2.567   2.316  -5.710  1.00 95.91           O  
ATOM   2522  CG  LEU A 162      -1.026   5.083  -5.108  1.00 95.91           C  
ATOM   2523  HG  LEU A 162      -0.702   5.993  -4.602  1.00 95.91           H  
ATOM   2524  CD1 LEU A 162      -2.209   5.434  -6.010  1.00 95.91           C  
ATOM   2525 HD11 LEU A 162      -1.895   6.149  -6.770  1.00 95.91           H  
ATOM   2526 HD12 LEU A 162      -3.004   5.886  -5.416  1.00 95.91           H  
ATOM   2527 HD13 LEU A 162      -2.583   4.534  -6.499  1.00 95.91           H  
ATOM   2528  CD2 LEU A 162      -1.516   4.076  -4.063  1.00 95.91           C  
ATOM   2529 HD21 LEU A 162      -2.357   4.500  -3.514  1.00 95.91           H  
ATOM   2530 HD22 LEU A 162      -0.717   3.859  -3.354  1.00 95.91           H  
ATOM   2531 HD23 LEU A 162      -1.824   3.152  -4.551  1.00 95.91           H  
ATOM   2532  N   TRP A 163       3.192   4.072  -6.958  1.00 96.99           N  
ATOM   2533  H   TRP A 163       3.022   5.041  -7.186  1.00 96.99           H  
ATOM   2534  CA  TRP A 163       4.272   3.351  -7.649  1.00 96.99           C  
ATOM   2535  HA  TRP A 163       3.883   2.422  -8.066  1.00 96.99           H  
ATOM   2536  C   TRP A 163       5.399   2.963  -6.687  1.00 96.99           C  
ATOM   2537  CB  TRP A 163       4.829   4.198  -8.796  1.00 96.99           C  
ATOM   2538  HB2 TRP A 163       5.817   3.813  -9.049  1.00 96.99           H  
ATOM   2539  HB3 TRP A 163       4.965   5.228  -8.466  1.00 96.99           H  
ATOM   2540  O   TRP A 163       5.910   1.850  -6.741  1.00 96.99           O  
ATOM   2541  CG  TRP A 163       4.025   4.191 -10.056  1.00 96.99           C  
ATOM   2542  CD1 TRP A 163       2.786   4.701 -10.219  1.00 96.99           C  
ATOM   2543  HD1 TRP A 163       2.203   5.172  -9.442  1.00 96.99           H  
ATOM   2544  CD2 TRP A 163       4.401   3.648 -11.357  1.00 96.99           C  
ATOM   2545  CE2 TRP A 163       3.339   3.902 -12.276  1.00 96.99           C  
ATOM   2546  CE3 TRP A 163       5.539   2.976 -11.851  1.00 96.99           C  
ATOM   2547  HE3 TRP A 163       6.369   2.774 -11.191  1.00 96.99           H  
ATOM   2548  NE1 TRP A 163       2.396   4.578 -11.534  1.00 96.99           N  
ATOM   2549  HE1 TRP A 163       1.563   5.015 -11.901  1.00 96.99           H  
ATOM   2550  CH2 TRP A 163       4.532   2.815 -14.069  1.00 96.99           C  
ATOM   2551  HH2 TRP A 163       4.582   2.479 -15.095  1.00 96.99           H  
ATOM   2552  CZ2 TRP A 163       3.397   3.503 -13.619  1.00 96.99           C  
ATOM   2553  HZ2 TRP A 163       2.597   3.720 -14.311  1.00 96.99           H  
ATOM   2554  CZ3 TRP A 163       5.601   2.560 -13.193  1.00 96.99           C  
ATOM   2555  HZ3 TRP A 163       6.473   2.033 -13.550  1.00 96.99           H  
ATOM   2556  N   ASN A 164       5.757   3.844  -5.752  1.00 96.01           N  
ATOM   2557  H   ASN A 164       5.337   4.763  -5.770  1.00 96.01           H  
ATOM   2558  CA  ASN A 164       6.806   3.564  -4.773  1.00 96.01           C  
ATOM   2559  HA  ASN A 164       7.614   3.055  -5.299  1.00 96.01           H  
ATOM   2560  C   ASN A 164       6.361   2.609  -3.639  1.00 96.01           C  
ATOM   2561  CB  ASN A 164       7.351   4.908  -4.261  1.00 96.01           C  
ATOM   2562  HB2 ASN A 164       7.424   5.616  -5.086  1.00 96.01           H  
ATOM   2563  HB3 ASN A 164       6.678   5.320  -3.509  1.00 96.01           H  
ATOM   2564  O   ASN A 164       7.199   2.145  -2.862  1.00 96.01           O  
ATOM   2565  CG  ASN A 164       8.749   4.746  -3.700  1.00 96.01           C  
ATOM   2566  ND2 ASN A 164       8.980   5.061  -2.449  1.00 96.01           N  
ATOM   2567 HD21 ASN A 164       9.893   4.763  -2.136  1.00 96.01           H  
ATOM   2568 HD22 ASN A 164       8.203   5.255  -1.833  1.00 96.01           H  
ATOM   2569  OD1 ASN A 164       9.663   4.318  -4.377  1.00 96.01           O  
ATOM   2570  N   LEU A 165       5.059   2.302  -3.526  1.00 95.82           N  
ATOM   2571  H   LEU A 165       4.423   2.724  -4.187  1.00 95.82           H  
ATOM   2572  CA  LEU A 165       4.469   1.494  -2.446  1.00 95.82           C  
ATOM   2573  HA  LEU A 165       4.705   1.939  -1.479  1.00 95.82           H  
ATOM   2574  C   LEU A 165       5.042   0.087  -2.358  1.00 95.82           C  
ATOM   2575  CB  LEU A 165       2.939   1.495  -2.585  1.00 95.82           C  
ATOM   2576  HB2 LEU A 165       2.594   2.529  -2.607  1.00 95.82           H  
ATOM   2577  HB3 LEU A 165       2.678   1.028  -3.535  1.00 95.82           H  
ATOM   2578  O   LEU A 165       5.290  -0.393  -1.253  1.00 95.82           O  
ATOM   2579  CG  LEU A 165       2.189   0.748  -1.465  1.00 95.82           C  
ATOM   2580  HG  LEU A 165       2.453  -0.310  -1.489  1.00 95.82           H  
ATOM   2581  CD1 LEU A 165       2.485   1.300  -0.068  1.00 95.82           C  
ATOM   2582 HD11 LEU A 165       1.853   0.801   0.668  1.00 95.82           H  
ATOM   2583 HD12 LEU A 165       3.522   1.103   0.204  1.00 95.82           H  
ATOM   2584 HD13 LEU A 165       2.296   2.373  -0.038  1.00 95.82           H  
ATOM   2585  CD2 LEU A 165       0.684   0.870  -1.702  1.00 95.82           C  
ATOM   2586 HD21 LEU A 165       0.147   0.295  -0.947  1.00 95.82           H  
ATOM   2587 HD22 LEU A 165       0.379   1.916  -1.644  1.00 95.82           H  
ATOM   2588 HD23 LEU A 165       0.429   0.481  -2.688  1.00 95.82           H  
ATOM   2589  N   PHE A 166       5.311  -0.544  -3.498  1.00 96.58           N  
ATOM   2590  H   PHE A 166       5.104  -0.083  -4.372  1.00 96.58           H  
ATOM   2591  CA  PHE A 166       5.875  -1.890  -3.524  1.00 96.58           C  
ATOM   2592  HA  PHE A 166       5.200  -2.573  -3.008  1.00 96.58           H  
ATOM   2593  C   PHE A 166       7.226  -1.951  -2.791  1.00 96.58           C  
ATOM   2594  CB  PHE A 166       5.989  -2.342  -4.983  1.00 96.58           C  
ATOM   2595  HB2 PHE A 166       4.992  -2.400  -5.421  1.00 96.58           H  
ATOM   2596  HB3 PHE A 166       6.559  -1.608  -5.553  1.00 96.58           H  
ATOM   2597  O   PHE A 166       7.417  -2.782  -1.907  1.00 96.58           O  
ATOM   2598  CG  PHE A 166       6.651  -3.691  -5.106  1.00 96.58           C  
ATOM   2599  CD1 PHE A 166       8.039  -3.765  -5.305  1.00 96.58           C  
ATOM   2600  HD1 PHE A 166       8.606  -2.856  -5.443  1.00 96.58           H  
ATOM   2601  CD2 PHE A 166       5.904  -4.867  -4.926  1.00 96.58           C  
ATOM   2602  HD2 PHE A 166       4.838  -4.820  -4.757  1.00 96.58           H  
ATOM   2603  CE1 PHE A 166       8.691  -5.007  -5.306  1.00 96.58           C  
ATOM   2604  HE1 PHE A 166       9.760  -5.062  -5.443  1.00 96.58           H  
ATOM   2605  CE2 PHE A 166       6.557  -6.110  -4.929  1.00 96.58           C  
ATOM   2606  HE2 PHE A 166       5.996  -7.017  -4.755  1.00 96.58           H  
ATOM   2607  CZ  PHE A 166       7.948  -6.182  -5.112  1.00 96.58           C  
ATOM   2608  HZ  PHE A 166       8.446  -7.140  -5.093  1.00 96.58           H  
ATOM   2609  N   GLY A 167       8.140  -1.017  -3.079  1.00 94.25           N  
ATOM   2610  H   GLY A 167       7.903  -0.308  -3.759  1.00 94.25           H  
ATOM   2611  CA  GLY A 167       9.450  -0.961  -2.421  1.00 94.25           C  
ATOM   2612  HA2 GLY A 167      10.048  -0.187  -2.904  1.00 94.25           H  
ATOM   2613  HA3 GLY A 167       9.954  -1.920  -2.537  1.00 94.25           H  
ATOM   2614  C   GLY A 167       9.370  -0.631  -0.926  1.00 94.25           C  
ATOM   2615  O   GLY A 167      10.186  -1.111  -0.138  1.00 94.25           O  
ATOM   2616  N   ALA A 168       8.377   0.162  -0.513  1.00 92.89           N  
ATOM   2617  H   ALA A 168       7.731   0.528  -1.198  1.00 92.89           H  
ATOM   2618  CA  ALA A 168       8.124   0.436   0.900  1.00 92.89           C  
ATOM   2619  HA  ALA A 168       9.058   0.740   1.372  1.00 92.89           H  
ATOM   2620  C   ALA A 168       7.633  -0.823   1.636  1.00 92.89           C  
ATOM   2621  CB  ALA A 168       7.141   1.605   1.006  1.00 92.89           C  
ATOM   2622  HB1 ALA A 168       7.524   2.456   0.443  1.00 92.89           H  
ATOM   2623  HB2 ALA A 168       7.032   1.894   2.051  1.00 92.89           H  
ATOM   2624  HB3 ALA A 168       6.165   1.318   0.615  1.00 92.89           H  
ATOM   2625  O   ALA A 168       8.176  -1.166   2.686  1.00 92.89           O  
ATOM   2626  N   ARG A 169       6.694  -1.568   1.041  1.00 93.46           N  
ATOM   2627  H   ARG A 169       6.302  -1.238   0.171  1.00 93.46           H  
ATOM   2628  CA  ARG A 169       6.196  -2.836   1.593  1.00 93.46           C  
ATOM   2629  HA  ARG A 169       5.890  -2.684   2.628  1.00 93.46           H  
ATOM   2630  C   ARG A 169       7.246  -3.934   1.620  1.00 93.46           C  
ATOM   2631  CB  ARG A 169       4.990  -3.319   0.798  1.00 93.46           C  
ATOM   2632  HB2 ARG A 169       5.192  -3.256  -0.271  1.00 93.46           H  
ATOM   2633  HB3 ARG A 169       4.796  -4.361   1.055  1.00 93.46           H  
ATOM   2634  O   ARG A 169       7.310  -4.667   2.594  1.00 93.46           O  
ATOM   2635  CG  ARG A 169       3.754  -2.502   1.161  1.00 93.46           C  
ATOM   2636  HG2 ARG A 169       3.536  -2.616   2.222  1.00 93.46           H  
ATOM   2637  HG3 ARG A 169       3.906  -1.448   0.926  1.00 93.46           H  
ATOM   2638  CD  ARG A 169       2.607  -3.056   0.334  1.00 93.46           C  
ATOM   2639  HD2 ARG A 169       2.825  -2.876  -0.718  1.00 93.46           H  
ATOM   2640  HD3 ARG A 169       2.534  -4.131   0.500  1.00 93.46           H  
ATOM   2641  NE  ARG A 169       1.335  -2.431   0.697  1.00 93.46           N  
ATOM   2642  HE  ARG A 169       1.292  -1.938   1.577  1.00 93.46           H  
ATOM   2643  NH1 ARG A 169       0.201  -3.314  -1.082  1.00 93.46           N  
ATOM   2644 HH11 ARG A 169       1.011  -3.834  -1.385  1.00 93.46           H  
ATOM   2645 HH12 ARG A 169      -0.679  -3.472  -1.551  1.00 93.46           H  
ATOM   2646  NH2 ARG A 169      -0.883  -2.060   0.389  1.00 93.46           N  
ATOM   2647 HH21 ARG A 169      -1.683  -2.309  -0.174  1.00 93.46           H  
ATOM   2648 HH22 ARG A 169      -0.958  -1.617   1.294  1.00 93.46           H  
ATOM   2649  CZ  ARG A 169       0.232  -2.599   0.005  1.00 93.46           C  
ATOM   2650  N   LEU A 170       8.112  -4.013   0.611  1.00 92.40           N  
ATOM   2651  H   LEU A 170       7.947  -3.446  -0.209  1.00 92.40           H  
ATOM   2652  CA  LEU A 170       9.225  -4.966   0.602  1.00 92.40           C  
ATOM   2653  HA  LEU A 170       8.806  -5.971   0.655  1.00 92.40           H  
ATOM   2654  C   LEU A 170      10.153  -4.781   1.818  1.00 92.40           C  
ATOM   2655  CB  LEU A 170       9.986  -4.808  -0.726  1.00 92.40           C  
ATOM   2656  HB2 LEU A 170      10.443  -3.819  -0.753  1.00 92.40           H  
ATOM   2657  HB3 LEU A 170       9.272  -4.872  -1.547  1.00 92.40           H  
ATOM   2658  O   LEU A 170      10.703  -5.748   2.339  1.00 92.40           O  
ATOM   2659  CG  LEU A 170      11.082  -5.867  -0.956  1.00 92.40           C  
ATOM   2660  HG  LEU A 170      11.826  -5.809  -0.162  1.00 92.40           H  
ATOM   2661  CD1 LEU A 170      10.502  -7.277  -1.000  1.00 92.40           C  
ATOM   2662 HD11 LEU A 170       9.614  -7.313  -1.631  1.00 92.40           H  
ATOM   2663 HD12 LEU A 170      10.254  -7.594   0.013  1.00 92.40           H  
ATOM   2664 HD13 LEU A 170      11.239  -7.976  -1.396  1.00 92.40           H  
ATOM   2665  CD2 LEU A 170      11.792  -5.589  -2.280  1.00 92.40           C  
ATOM   2666 HD21 LEU A 170      11.083  -5.676  -3.104  1.00 92.40           H  
ATOM   2667 HD22 LEU A 170      12.590  -6.317  -2.427  1.00 92.40           H  
ATOM   2668 HD23 LEU A 170      12.222  -4.588  -2.271  1.00 92.40           H  
ATOM   2669  N   ASN A 171      10.311  -3.543   2.301  1.00 88.96           N  
ATOM   2670  H   ASN A 171       9.800  -2.790   1.863  1.00 88.96           H  
ATOM   2671  CA  ASN A 171      11.036  -3.277   3.544  1.00 88.96           C  
ATOM   2672  HA  ASN A 171      11.910  -3.927   3.587  1.00 88.96           H  
ATOM   2673  C   ASN A 171      10.205  -3.608   4.794  1.00 88.96           C  
ATOM   2674  CB  ASN A 171      11.515  -1.820   3.562  1.00 88.96           C  
ATOM   2675  HB2 ASN A 171      10.689  -1.150   3.324  1.00 88.96           H  
ATOM   2676  HB3 ASN A 171      11.856  -1.573   4.568  1.00 88.96           H  
ATOM   2677  O   ASN A 171      10.756  -4.148   5.749  1.00 88.96           O  
ATOM   2678  CG  ASN A 171      12.679  -1.584   2.622  1.00 88.96           C  
ATOM   2679  ND2 ASN A 171      12.525  -0.722   1.648  1.00 88.96           N  
ATOM   2680 HD21 ASN A 171      11.581  -0.490   1.372  1.00 88.96           H  
ATOM   2681 HD22 ASN A 171      13.285  -0.669   0.985  1.00 88.96           H  
ATOM   2682  OD1 ASN A 171      13.752  -2.160   2.754  1.00 88.96           O  
ATOM   2683  N   GLU A 172       8.906  -3.315   4.780  1.00 88.92           N  
ATOM   2684  H   GLU A 172       8.524  -2.853   3.968  1.00 88.92           H  
ATOM   2685  CA  GLU A 172       7.980  -3.584   5.889  1.00 88.92           C  
ATOM   2686  HA  GLU A 172       8.351  -3.119   6.802  1.00 88.92           H  
ATOM   2687  C   GLU A 172       7.819  -5.082   6.178  1.00 88.92           C  
ATOM   2688  CB  GLU A 172       6.640  -2.941   5.526  1.00 88.92           C  
ATOM   2689  HB2 GLU A 172       6.265  -3.400   4.611  1.00 88.92           H  
ATOM   2690  HB3 GLU A 172       6.815  -1.882   5.333  1.00 88.92           H  
ATOM   2691  O   GLU A 172       7.925  -5.500   7.324  1.00 88.92           O  
ATOM   2692  CG  GLU A 172       5.556  -3.071   6.594  1.00 88.92           C  
ATOM   2693  HG2 GLU A 172       5.252  -4.113   6.691  1.00 88.92           H  
ATOM   2694  HG3 GLU A 172       5.948  -2.726   7.551  1.00 88.92           H  
ATOM   2695  CD  GLU A 172       4.371  -2.206   6.164  1.00 88.92           C  
ATOM   2696  OE1 GLU A 172       4.252  -1.089   6.710  1.00 88.92           O  
ATOM   2697  OE2 GLU A 172       3.654  -2.568   5.202  1.00 88.92           O  
ATOM   2698  N   ILE A 173       7.683  -5.932   5.156  1.00 91.25           N  
ATOM   2699  H   ILE A 173       7.564  -5.558   4.226  1.00 91.25           H  
ATOM   2700  CA  ILE A 173       7.596  -7.391   5.359  1.00 91.25           C  
ATOM   2701  HA  ILE A 173       6.820  -7.577   6.101  1.00 91.25           H  
ATOM   2702  C   ILE A 173       8.886  -7.988   5.934  1.00 91.25           C  
ATOM   2703  CB  ILE A 173       7.185  -8.130   4.071  1.00 91.25           C  
ATOM   2704  HB  ILE A 173       7.055  -9.180   4.332  1.00 91.25           H  
ATOM   2705  O   ILE A 173       8.879  -9.094   6.474  1.00 91.25           O  
ATOM   2706  CG1 ILE A 173       8.265  -8.043   2.975  1.00 91.25           C  
ATOM   2707 HG12 ILE A 173       9.218  -8.408   3.357  1.00 91.25           H  
ATOM   2708 HG13 ILE A 173       8.393  -7.003   2.674  1.00 91.25           H  
ATOM   2709  CG2 ILE A 173       5.826  -7.608   3.579  1.00 91.25           C  
ATOM   2710 HG21 ILE A 173       5.370  -8.333   2.904  1.00 91.25           H  
ATOM   2711 HG22 ILE A 173       5.931  -6.654   3.062  1.00 91.25           H  
ATOM   2712 HG23 ILE A 173       5.169  -7.466   4.436  1.00 91.25           H  
ATOM   2713  CD1 ILE A 173       7.919  -8.872   1.738  1.00 91.25           C  
ATOM   2714 HD11 ILE A 173       6.981  -8.539   1.294  1.00 91.25           H  
ATOM   2715 HD12 ILE A 173       8.706  -8.743   0.995  1.00 91.25           H  
ATOM   2716 HD13 ILE A 173       7.842  -9.927   2.004  1.00 91.25           H  
ATOM   2717  N   ARG A 174      10.012  -7.268   5.843  1.00 89.41           N  
ATOM   2718  H   ARG A 174       9.947  -6.356   5.415  1.00 89.41           H  
ATOM   2719  CA  ARG A 174      11.274  -7.691   6.452  1.00 89.41           C  
ATOM   2720  HA  ARG A 174      11.362  -8.771   6.334  1.00 89.41           H  
ATOM   2721  C   ARG A 174      11.306  -7.391   7.944  1.00 89.41           C  
ATOM   2722  CB  ARG A 174      12.448  -7.029   5.721  1.00 89.41           C  
ATOM   2723  HB2 ARG A 174      12.399  -5.946   5.838  1.00 89.41           H  
ATOM   2724  HB3 ARG A 174      12.386  -7.272   4.661  1.00 89.41           H  
ATOM   2725  O   ARG A 174      11.871  -8.188   8.692  1.00 89.41           O  
ATOM   2726  CG  ARG A 174      13.785  -7.531   6.282  1.00 89.41           C  
ATOM   2727  HG2 ARG A 174      13.902  -7.246   7.327  1.00 89.41           H  
ATOM   2728  HG3 ARG A 174      13.772  -8.620   6.247  1.00 89.41           H  
ATOM   2729  CD  ARG A 174      14.984  -6.989   5.503  1.00 89.41           C  
ATOM   2730  HD2 ARG A 174      15.885  -7.492   5.855  1.00 89.41           H  
ATOM   2731  HD3 ARG A 174      14.845  -7.228   4.449  1.00 89.41           H  
ATOM   2732  NE  ARG A 174      15.116  -5.533   5.713  1.00 89.41           N  
ATOM   2733  HE  ARG A 174      14.647  -5.162   6.527  1.00 89.41           H  
ATOM   2734  NH1 ARG A 174      16.184  -5.036   3.751  1.00 89.41           N  
ATOM   2735 HH11 ARG A 174      16.349  -4.356   3.022  1.00 89.41           H  
ATOM   2736 HH12 ARG A 174      16.201  -6.024   3.542  1.00 89.41           H  
ATOM   2737  NH2 ARG A 174      15.432  -3.385   5.056  1.00 89.41           N  
ATOM   2738 HH21 ARG A 174      14.901  -3.087   5.862  1.00 89.41           H  
ATOM   2739 HH22 ARG A 174      15.442  -2.762   4.261  1.00 89.41           H  
ATOM   2740  CZ  ARG A 174      15.583  -4.660   4.845  1.00 89.41           C  
ATOM   2741  N   ILE A 175      10.778  -6.248   8.370  1.00 83.81           N  
ATOM   2742  H   ILE A 175      10.240  -5.689   7.725  1.00 83.81           H  
ATOM   2743  CA  ILE A 175      10.875  -5.767   9.750  1.00 83.81           C  
ATOM   2744  HA  ILE A 175      11.132  -6.592  10.414  1.00 83.81           H  
ATOM   2745  C   ILE A 175       9.502  -5.246  10.153  1.00 83.81           C  
ATOM   2746  CB  ILE A 175      11.961  -4.670   9.900  1.00 83.81           C  
ATOM   2747  HB  ILE A 175      11.654  -3.793   9.331  1.00 83.81           H  
ATOM   2748  O   ILE A 175       9.072  -4.211   9.654  1.00 83.81           O  
ATOM   2749  CG1 ILE A 175      13.324  -5.145   9.341  1.00 83.81           C  
ATOM   2750 HG12 ILE A 175      13.202  -5.345   8.277  1.00 83.81           H  
ATOM   2751 HG13 ILE A 175      13.621  -6.067   9.840  1.00 83.81           H  
ATOM   2752  CG2 ILE A 175      12.083  -4.266  11.381  1.00 83.81           C  
ATOM   2753 HG21 ILE A 175      12.773  -3.429  11.495  1.00 83.81           H  
ATOM   2754 HG22 ILE A 175      12.427  -5.106  11.984  1.00 83.81           H  
ATOM   2755 HG23 ILE A 175      11.121  -3.925  11.764  1.00 83.81           H  
ATOM   2756  CD1 ILE A 175      14.469  -4.131   9.448  1.00 83.81           C  
ATOM   2757 HD11 ILE A 175      14.160  -3.177   9.020  1.00 83.81           H  
ATOM   2758 HD12 ILE A 175      14.754  -3.989  10.490  1.00 83.81           H  
ATOM   2759 HD13 ILE A 175      15.335  -4.505   8.902  1.00 83.81           H  
ATOM   2760  N   MET A 176       8.833  -5.961  11.061  1.00 82.33           N  
ATOM   2761  H   MET A 176       9.241  -6.803  11.443  1.00 82.33           H  
ATOM   2762  CA  MET A 176       7.568  -5.489  11.611  1.00 82.33           C  
ATOM   2763  HA  MET A 176       6.885  -5.329  10.778  1.00 82.33           H  
ATOM   2764  C   MET A 176       7.815  -4.186  12.379  1.00 82.33           C  
ATOM   2765  CB  MET A 176       6.938  -6.530  12.544  1.00 82.33           C  
ATOM   2766  HB2 MET A 176       6.868  -7.487  12.027  1.00 82.33           H  
ATOM   2767  HB3 MET A 176       7.565  -6.659  13.427  1.00 82.33           H  
ATOM   2768  O   MET A 176       8.681  -4.175  13.262  1.00 82.33           O  
ATOM   2769  CG  MET A 176       5.523  -6.112  12.964  1.00 82.33           C  
ATOM   2770  HG2 MET A 176       5.573  -5.183  13.532  1.00 82.33           H  
ATOM   2771  HG3 MET A 176       4.940  -5.923  12.063  1.00 82.33           H  
ATOM   2772  SD  MET A 176       4.619  -7.334  13.954  1.00 82.33           S  
ATOM   2773  CE  MET A 176       5.647  -7.373  15.440  1.00 82.33           C  
ATOM   2774  HE1 MET A 176       5.797  -6.357  15.804  1.00 82.33           H  
ATOM   2775  HE2 MET A 176       6.612  -7.823  15.205  1.00 82.33           H  
ATOM   2776  HE3 MET A 176       5.150  -7.975  16.201  1.00 82.33           H  
ATOM   2777  N   PRO A 177       7.042  -3.122  12.115  1.00 81.25           N  
ATOM   2778  CA  PRO A 177       7.151  -1.903  12.895  1.00 81.25           C  
ATOM   2779  HA  PRO A 177       8.164  -1.515  12.787  1.00 81.25           H  
ATOM   2780  C   PRO A 177       6.847  -2.176  14.374  1.00 81.25           C  
ATOM   2781  CB  PRO A 177       6.176  -0.912  12.256  1.00 81.25           C  
ATOM   2782  HB2 PRO A 177       5.213  -0.941  12.766  1.00 81.25           H  
ATOM   2783  HB3 PRO A 177       6.585   0.099  12.265  1.00 81.25           H  
ATOM   2784  O   PRO A 177       5.860  -2.832  14.719  1.00 81.25           O  
ATOM   2785  CG  PRO A 177       5.996  -1.435  10.831  1.00 81.25           C  
ATOM   2786  HG2 PRO A 177       6.807  -1.073  10.198  1.00 81.25           H  
ATOM   2787  HG3 PRO A 177       5.030  -1.156  10.411  1.00 81.25           H  
ATOM   2788  CD  PRO A 177       6.122  -2.944  11.002  1.00 81.25           C  
ATOM   2789  HD2 PRO A 177       5.152  -3.373  11.255  1.00 81.25           H  
ATOM   2790  HD3 PRO A 177       6.506  -3.379  10.079  1.00 81.25           H  
ATOM   2791  N   SER A 178       7.688  -1.661  15.268  1.00 80.65           N  
ATOM   2792  H   SER A 178       8.549  -1.259  14.928  1.00 80.65           H  
ATOM   2793  CA  SER A 178       7.489  -1.744  16.725  1.00 80.65           C  
ATOM   2794  HA  SER A 178       6.549  -2.256  16.934  1.00 80.65           H  
ATOM   2795  C   SER A 178       7.382  -0.380  17.404  1.00 80.65           C  
ATOM   2796  CB  SER A 178       8.613  -2.568  17.356  1.00 80.65           C  
ATOM   2797  HB2 SER A 178       8.616  -3.560  16.902  1.00 80.65           H  
ATOM   2798  HB3 SER A 178       8.437  -2.672  18.426  1.00 80.65           H  
ATOM   2799  O   SER A 178       6.995  -0.303  18.572  1.00 80.65           O  
ATOM   2800  OG  SER A 178       9.874  -1.967  17.143  1.00 80.65           O  
ATOM   2801  HG  SER A 178      10.058  -1.343  17.849  1.00 80.65           H  
ATOM   2802  N   ALA A 179       7.708   0.684  16.677  1.00 84.16           N  
ATOM   2803  H   ALA A 179       7.934   0.559  15.700  1.00 84.16           H  
ATOM   2804  CA  ALA A 179       7.777   2.039  17.183  1.00 84.16           C  
ATOM   2805  HA  ALA A 179       7.075   2.158  18.007  1.00 84.16           H  
ATOM   2806  C   ALA A 179       7.397   3.045  16.094  1.00 84.16           C  
ATOM   2807  CB  ALA A 179       9.203   2.281  17.695  1.00 84.16           C  
ATOM   2808  HB1 ALA A 179       9.468   1.527  18.437  1.00 84.16           H  
ATOM   2809  HB2 ALA A 179       9.913   2.232  16.870  1.00 84.16           H  
ATOM   2810  HB3 ALA A 179       9.266   3.261  18.168  1.00 84.16           H  
ATOM   2811  O   ALA A 179       7.409   2.742  14.901  1.00 84.16           O  
ATOM   2812  N   ASN A 180       7.086   4.266  16.515  1.00 82.30           N  
ATOM   2813  H   ASN A 180       7.096   4.438  17.510  1.00 82.30           H  
ATOM   2814  CA  ASN A 180       6.920   5.402  15.626  1.00 82.30           C  
ATOM   2815  HA  ASN A 180       6.826   5.051  14.598  1.00 82.30           H  
ATOM   2816  C   ASN A 180       8.137   6.321  15.705  1.00 82.30           C  
ATOM   2817  CB  ASN A 180       5.630   6.133  15.993  1.00 82.30           C  
ATOM   2818  HB2 ASN A 180       4.796   5.441  15.877  1.00 82.30           H  
ATOM   2819  HB3 ASN A 180       5.679   6.460  17.031  1.00 82.30           H  
ATOM   2820  O   ASN A 180       8.516   6.773  16.786  1.00 82.30           O  
ATOM   2821  CG  ASN A 180       5.371   7.317  15.087  1.00 82.30           C  
ATOM   2822  ND2 ASN A 180       5.282   8.501  15.643  1.00 82.30           N  
ATOM   2823 HD21 ASN A 180       5.360   8.589  16.647  1.00 82.30           H  
ATOM   2824 HD22 ASN A 180       5.172   9.317  15.058  1.00 82.30           H  
ATOM   2825  OD1 ASN A 180       5.229   7.186  13.877  1.00 82.30           O  
ATOM   2826  N   THR A 181       8.708   6.652  14.552  1.00 80.06           N  
ATOM   2827  H   THR A 181       8.448   6.145  13.718  1.00 80.06           H  
ATOM   2828  CA  THR A 181       9.756   7.671  14.451  1.00 80.06           C  
ATOM   2829  HA  THR A 181      10.501   7.488  15.225  1.00 80.06           H  
ATOM   2830  C   THR A 181       9.168   9.064  14.666  1.00 80.06           C  
ATOM   2831  CB  THR A 181      10.463   7.578  13.097  1.00 80.06           C  
ATOM   2832  HB  THR A 181       9.745   7.734  12.292  1.00 80.06           H  
ATOM   2833  O   THR A 181       8.328   9.509  13.881  1.00 80.06           O  
ATOM   2834  CG2 THR A 181      11.597   8.593  12.968  1.00 80.06           C  
ATOM   2835 HG21 THR A 181      12.216   8.358  12.101  1.00 80.06           H  
ATOM   2836 HG22 THR A 181      12.210   8.574  13.869  1.00 80.06           H  
ATOM   2837 HG23 THR A 181      11.187   9.595  12.849  1.00 80.06           H  
ATOM   2838  OG1 THR A 181      11.011   6.289  12.975  1.00 80.06           O  
ATOM   2839  HG1 THR A 181      11.335   6.145  12.083  1.00 80.06           H  
ATOM   2840  N   ILE A 182       9.638   9.750  15.709  1.00 75.01           N  
ATOM   2841  H   ILE A 182      10.348   9.310  16.275  1.00 75.01           H  
ATOM   2842  CA  ILE A 182       9.241  11.115  16.082  1.00 75.01           C  
ATOM   2843  HA  ILE A 182       8.202  11.286  15.799  1.00 75.01           H  
ATOM   2844  C   ILE A 182      10.093  12.134  15.333  1.00 75.01           C  
ATOM   2845  CB  ILE A 182       9.392  11.323  17.609  1.00 75.01           C  
ATOM   2846  HB  ILE A 182      10.449  11.241  17.863  1.00 75.01           H  
ATOM   2847  O   ILE A 182       9.579  13.040  14.678  1.00 75.01           O  
ATOM   2848  CG1 ILE A 182       8.661  10.254  18.444  1.00 75.01           C  
ATOM   2849 HG12 ILE A 182       8.831  10.455  19.501  1.00 75.01           H  
ATOM   2850 HG13 ILE A 182       9.092   9.274  18.236  1.00 75.01           H  
ATOM   2851  CG2 ILE A 182       8.932  12.732  18.024  1.00 75.01           C  
ATOM   2852 HG21 ILE A 182       8.976  12.834  19.109  1.00 75.01           H  
ATOM   2853 HG22 ILE A 182       9.586  13.489  17.590  1.00 75.01           H  
ATOM   2854 HG23 ILE A 182       7.911  12.918  17.693  1.00 75.01           H  
ATOM   2855  CD1 ILE A 182       7.156  10.186  18.200  1.00 75.01           C  
ATOM   2856 HD11 ILE A 182       6.944   9.992  17.149  1.00 75.01           H  
ATOM   2857 HD12 ILE A 182       6.774   9.359  18.799  1.00 75.01           H  
ATOM   2858 HD13 ILE A 182       6.676  11.112  18.515  1.00 75.01           H  
ATOM   2859  N   SER A 183      11.411  11.972  15.410  1.00 67.46           N  
ATOM   2860  H   SER A 183      11.782  11.206  15.953  1.00 67.46           H  
ATOM   2861  CA  SER A 183      12.372  12.884  14.804  1.00 67.46           C  
ATOM   2862  HA  SER A 183      11.950  13.268  13.875  1.00 67.46           H  
ATOM   2863  C   SER A 183      13.670  12.161  14.459  1.00 67.46           C  
ATOM   2864  CB  SER A 183      12.634  14.083  15.732  1.00 67.46           C  
ATOM   2865  HB2 SER A 183      13.262  14.811  15.218  1.00 67.46           H  
ATOM   2866  HB3 SER A 183      11.688  14.557  15.992  1.00 67.46           H  
ATOM   2867  O   SER A 183      13.943  11.045  14.900  1.00 67.46           O  
ATOM   2868  OG  SER A 183      13.288  13.657  16.906  1.00 67.46           O  
ATOM   2869  HG  SER A 183      13.509  14.397  17.476  1.00 67.46           H  
ATOM   2870  N   VAL A 184      14.475  12.817  13.631  1.00 62.10           N  
ATOM   2871  H   VAL A 184      14.201  13.743  13.335  1.00 62.10           H  
ATOM   2872  CA  VAL A 184      15.866  12.448  13.382  1.00 62.10           C  
ATOM   2873  HA  VAL A 184      16.160  11.623  14.031  1.00 62.10           H  
ATOM   2874  C   VAL A 184      16.686  13.676  13.759  1.00 62.10           C  
ATOM   2875  CB  VAL A 184      16.071  12.016  11.919  1.00 62.10           C  
ATOM   2876  HB  VAL A 184      15.831  12.848  11.257  1.00 62.10           H  
ATOM   2877  O   VAL A 184      16.522  14.730  13.142  1.00 62.10           O  
ATOM   2878  CG1 VAL A 184      17.525  11.608  11.688  1.00 62.10           C  
ATOM   2879 HG11 VAL A 184      17.796  10.790  12.355  1.00 62.10           H  
ATOM   2880 HG12 VAL A 184      17.667  11.297  10.653  1.00 62.10           H  
ATOM   2881 HG13 VAL A 184      18.168  12.464  11.890  1.00 62.10           H  
ATOM   2882  CG2 VAL A 184      15.182  10.825  11.532  1.00 62.10           C  
ATOM   2883 HG21 VAL A 184      14.129  11.087  11.634  1.00 62.10           H  
ATOM   2884 HG22 VAL A 184      15.376  10.536  10.500  1.00 62.10           H  
ATOM   2885 HG23 VAL A 184      15.403   9.981  12.186  1.00 62.10           H  
ATOM   2886  N   GLU A 185      17.487  13.578  14.816  1.00 60.45           N  
ATOM   2887  H   GLU A 185      17.611  12.677  15.254  1.00 60.45           H  
ATOM   2888  CA  GLU A 185      18.215  14.721  15.376  1.00 60.45           C  
ATOM   2889  HA  GLU A 185      17.553  15.586  15.338  1.00 60.45           H  
ATOM   2890  C   GLU A 185      19.446  15.102  14.535  1.00 60.45           C  
ATOM   2891  CB  GLU A 185      18.543  14.488  16.859  1.00 60.45           C  
ATOM   2892  HB2 GLU A 185      19.195  15.291  17.204  1.00 60.45           H  
ATOM   2893  HB3 GLU A 185      19.063  13.536  16.971  1.00 60.45           H  
ATOM   2894  O   GLU A 185      19.847  14.380  13.612  1.00 60.45           O  
ATOM   2895  CG  GLU A 185      17.262  14.500  17.711  1.00 60.45           C  
ATOM   2896  HG2 GLU A 185      16.623  13.674  17.401  1.00 60.45           H  
ATOM   2897  HG3 GLU A 185      16.725  15.427  17.507  1.00 60.45           H  
ATOM   2898  CD  GLU A 185      17.526  14.403  19.220  1.00 60.45           C  
ATOM   2899  OE1 GLU A 185      16.535  14.566  19.964  1.00 60.45           O  
ATOM   2900  OE2 GLU A 185      18.699  14.197  19.600  1.00 60.45           O  
ATOM   2901  N   LYS A 186      19.985  16.304  14.812  1.00 46.98           N  
ATOM   2902  H   LYS A 186      19.673  16.745  15.666  1.00 46.98           H  
ATOM   2903  CA  LYS A 186      21.003  17.023  14.025  1.00 46.98           C  
ATOM   2904  HA  LYS A 186      20.636  17.170  13.009  1.00 46.98           H  
ATOM   2905  C   LYS A 186      22.300  16.214  13.914  1.00 46.98           C  
ATOM   2906  CB  LYS A 186      21.285  18.407  14.646  1.00 46.98           C  
ATOM   2907  HB2 LYS A 186      21.412  18.299  15.723  1.00 46.98           H  
ATOM   2908  HB3 LYS A 186      22.228  18.771  14.238  1.00 46.98           H  
ATOM   2909  O   LYS A 186      23.160  16.317  14.771  1.00 46.98           O  
ATOM   2910  CG  LYS A 186      20.211  19.466  14.347  1.00 46.98           C  
ATOM   2911  HG2 LYS A 186      19.259  19.158  14.779  1.00 46.98           H  
ATOM   2912  HG3 LYS A 186      20.101  19.571  13.268  1.00 46.98           H  
ATOM   2913  CD  LYS A 186      20.640  20.814  14.949  1.00 46.98           C  
ATOM   2914  HD2 LYS A 186      21.627  21.073  14.566  1.00 46.98           H  
ATOM   2915  HD3 LYS A 186      20.707  20.705  16.031  1.00 46.98           H  
ATOM   2916  CE  LYS A 186      19.655  21.939  14.605  1.00 46.98           C  
ATOM   2917  HE2 LYS A 186      18.665  21.648  14.955  1.00 46.98           H  
ATOM   2918  HE3 LYS A 186      19.617  22.050  13.522  1.00 46.98           H  
ATOM   2919  NZ  LYS A 186      20.069  23.215  15.246  1.00 46.98           N  
ATOM   2920  HZ1 LYS A 186      19.421  23.961  15.035  1.00 46.98           H  
ATOM   2921  HZ2 LYS A 186      20.992  23.485  14.938  1.00 46.98           H  
ATOM   2922  HZ3 LYS A 186      20.108  23.103  16.249  1.00 46.98           H  
ATOM   2923  N   ASP A 187      22.321  15.365  12.886  1.00 52.20           N  
ATOM   2924  H   ASP A 187      21.409  15.265  12.463  1.00 52.20           H  
ATOM   2925  CA  ASP A 187      23.445  14.721  12.182  1.00 52.20           C  
ATOM   2926  HA  ASP A 187      23.814  15.412  11.424  1.00 52.20           H  
ATOM   2927  C   ASP A 187      22.980  13.465  11.406  1.00 52.20           C  
ATOM   2928  CB  ASP A 187      24.618  14.365  13.122  1.00 52.20           C  
ATOM   2929  HB2 ASP A 187      24.236  13.999  14.075  1.00 52.20           H  
ATOM   2930  HB3 ASP A 187      25.202  13.554  12.687  1.00 52.20           H  
ATOM   2931  O   ASP A 187      23.796  12.753  10.826  1.00 52.20           O  
ATOM   2932  CG  ASP A 187      25.598  15.526  13.341  1.00 52.20           C  
ATOM   2933  OD1 ASP A 187      25.407  16.597  12.715  1.00 52.20           O  
ATOM   2934  OD2 ASP A 187      26.597  15.255  14.046  1.00 52.20           O  
ATOM   2935  N   ASN A 188      21.672  13.143  11.388  1.00 55.27           N  
ATOM   2936  H   ASN A 188      21.050  13.703  11.952  1.00 55.27           H  
ATOM   2937  CA  ASN A 188      21.138  11.845  10.925  1.00 55.27           C  
ATOM   2938  HA  ASN A 188      20.071  11.848  11.149  1.00 55.27           H  
ATOM   2939  C   ASN A 188      21.680  10.632  11.709  1.00 55.27           C  
ATOM   2940  CB  ASN A 188      21.275  11.648   9.393  1.00 55.27           C  
ATOM   2941  HB2 ASN A 188      21.063  10.607   9.147  1.00 55.27           H  
ATOM   2942  HB3 ASN A 188      22.306  11.833   9.092  1.00 55.27           H  
ATOM   2943  O   ASN A 188      21.489   9.498  11.272  1.00 55.27           O  
ATOM   2944  CG  ASN A 188      20.335  12.458   8.532  1.00 55.27           C  
ATOM   2945  ND2 ASN A 188      20.761  12.799   7.336  1.00 55.27           N  
ATOM   2946 HD21 ASN A 188      20.319  13.660   7.046  1.00 55.27           H  
ATOM   2947 HD22 ASN A 188      21.750  12.654   7.195  1.00 55.27           H  
ATOM   2948  OD1 ASN A 188      19.213  12.795   8.859  1.00 55.27           O  
ATOM   2949  N   LYS A 189      22.341  10.846  12.854  1.00 54.15           N  
ATOM   2950  H   LYS A 189      22.512  11.803  13.127  1.00 54.15           H  
ATOM   2951  CA  LYS A 189      22.917   9.767  13.673  1.00 54.15           C  
ATOM   2952  HA  LYS A 189      23.158   8.918  13.033  1.00 54.15           H  
ATOM   2953  C   LYS A 189      21.948   9.212  14.712  1.00 54.15           C  
ATOM   2954  CB  LYS A 189      24.217  10.246  14.334  1.00 54.15           C  
ATOM   2955  HB2 LYS A 189      24.506   9.526  15.100  1.00 54.15           H  
ATOM   2956  HB3 LYS A 189      24.051  11.209  14.816  1.00 54.15           H  
ATOM   2957  O   LYS A 189      22.027   8.032  15.028  1.00 54.15           O  
ATOM   2958  CG  LYS A 189      25.363  10.355  13.318  1.00 54.15           C  
ATOM   2959  HG2 LYS A 189      25.099  11.065  12.535  1.00 54.15           H  
ATOM   2960  HG3 LYS A 189      25.542   9.378  12.867  1.00 54.15           H  
ATOM   2961  CD  LYS A 189      26.637  10.830  14.023  1.00 54.15           C  
ATOM   2962  HD2 LYS A 189      26.899  10.131  14.817  1.00 54.15           H  
ATOM   2963  HD3 LYS A 189      26.443  11.808  14.463  1.00 54.15           H  
ATOM   2964  CE  LYS A 189      27.800  10.946  13.033  1.00 54.15           C  
ATOM   2965  HE2 LYS A 189      28.070   9.950  12.681  1.00 54.15           H  
ATOM   2966  HE3 LYS A 189      27.465  11.535  12.180  1.00 54.15           H  
ATOM   2967  NZ  LYS A 189      28.962  11.613  13.672  1.00 54.15           N  
ATOM   2968  HZ1 LYS A 189      28.694  12.542  13.963  1.00 54.15           H  
ATOM   2969  HZ2 LYS A 189      29.270  11.110  14.491  1.00 54.15           H  
ATOM   2970  HZ3 LYS A 189      29.732  11.708  13.026  1.00 54.15           H  
ATOM   2971  N   VAL A 190      21.023  10.032  15.213  1.00 66.35           N  
ATOM   2972  H   VAL A 190      21.005  10.993  14.901  1.00 66.35           H  
ATOM   2973  CA  VAL A 190      20.065   9.628  16.250  1.00 66.35           C  
ATOM   2974  HA  VAL A 190      20.241   8.586  16.517  1.00 66.35           H  
ATOM   2975  C   VAL A 190      18.650   9.731  15.696  1.00 66.35           C  
ATOM   2976  CB  VAL A 190      20.255  10.442  17.545  1.00 66.35           C  
ATOM   2977  HB  VAL A 190      20.044  11.492  17.345  1.00 66.35           H  
ATOM   2978  O   VAL A 190      18.189  10.808  15.321  1.00 66.35           O  
ATOM   2979  CG1 VAL A 190      19.311   9.942  18.645  1.00 66.35           C  
ATOM   2980 HG11 VAL A 190      18.271  10.080  18.349  1.00 66.35           H  
ATOM   2981 HG12 VAL A 190      19.471  10.526  19.551  1.00 66.35           H  
ATOM   2982 HG13 VAL A 190      19.496   8.890  18.862  1.00 66.35           H  
ATOM   2983  CG2 VAL A 190      21.697  10.322  18.061  1.00 66.35           C  
ATOM   2984 HG21 VAL A 190      21.786  10.852  19.009  1.00 66.35           H  
ATOM   2985 HG22 VAL A 190      21.959   9.275  18.213  1.00 66.35           H  
ATOM   2986 HG23 VAL A 190      22.395  10.777  17.358  1.00 66.35           H  
ATOM   2987  N   THR A 191      17.970   8.588  15.615  1.00 69.49           N  
ATOM   2988  H   THR A 191      18.398   7.758  16.000  1.00 69.49           H  
ATOM   2989  CA  THR A 191      16.537   8.520  15.311  1.00 69.49           C  
ATOM   2990  HA  THR A 191      16.210   9.434  14.816  1.00 69.49           H  
ATOM   2991  C   THR A 191      15.794   8.392  16.630  1.00 69.49           C  
ATOM   2992  CB  THR A 191      16.213   7.343  14.381  1.00 69.49           C  
ATOM   2993  HB  THR A 191      16.473   6.403  14.867  1.00 69.49           H  
ATOM   2994  O   THR A 191      15.958   7.396  17.332  1.00 69.49           O  
ATOM   2995  CG2 THR A 191      14.745   7.315  13.966  1.00 69.49           C  
ATOM   2996 HG21 THR A 191      14.504   8.224  13.414  1.00 69.49           H  
ATOM   2997 HG22 THR A 191      14.562   6.446  13.335  1.00 69.49           H  
ATOM   2998 HG23 THR A 191      14.103   7.253  14.844  1.00 69.49           H  
ATOM   2999  OG1 THR A 191      16.960   7.476  13.190  1.00 69.49           O  
ATOM   3000  HG1 THR A 191      17.885   7.494  13.443  1.00 69.49           H  
ATOM   3001  N   VAL A 192      14.987   9.393  16.970  1.00 76.65           N  
ATOM   3002  H   VAL A 192      14.852  10.157  16.323  1.00 76.65           H  
ATOM   3003  CA  VAL A 192      14.136   9.357  18.158  1.00 76.65           C  
ATOM   3004  HA  VAL A 192      14.658   8.826  18.954  1.00 76.65           H  
ATOM   3005  C   VAL A 192      12.876   8.589  17.794  1.00 76.65           C  
ATOM   3006  CB  VAL A 192      13.808  10.763  18.682  1.00 76.65           C  
ATOM   3007  HB  VAL A 192      13.247  11.302  17.919  1.00 76.65           H  
ATOM   3008  O   VAL A 192      12.074   9.027  16.964  1.00 76.65           O  
ATOM   3009  CG1 VAL A 192      12.956  10.694  19.956  1.00 76.65           C  
ATOM   3010 HG11 VAL A 192      11.998  10.215  19.752  1.00 76.65           H  
ATOM   3011 HG12 VAL A 192      12.765  11.704  20.319  1.00 76.65           H  
ATOM   3012 HG13 VAL A 192      13.483  10.136  20.729  1.00 76.65           H  
ATOM   3013  CG2 VAL A 192      15.092  11.535  19.003  1.00 76.65           C  
ATOM   3014 HG21 VAL A 192      14.845  12.524  19.389  1.00 76.65           H  
ATOM   3015 HG22 VAL A 192      15.680  11.005  19.753  1.00 76.65           H  
ATOM   3016 HG23 VAL A 192      15.695  11.666  18.104  1.00 76.65           H  
ATOM   3017  N   VAL A 193      12.714   7.427  18.414  1.00 82.13           N  
ATOM   3018  H   VAL A 193      13.410   7.138  19.086  1.00 82.13           H  
ATOM   3019  CA  VAL A 193      11.551   6.557  18.244  1.00 82.13           C  
ATOM   3020  HA  VAL A 193      10.882   7.001  17.507  1.00 82.13           H  
ATOM   3021  C   VAL A 193      10.774   6.469  19.551  1.00 82.13           C  
ATOM   3022  CB  VAL A 193      11.938   5.164  17.712  1.00 82.13           C  
ATOM   3023  HB  VAL A 193      11.017   4.604  17.552  1.00 82.13           H  
ATOM   3024  O   VAL A 193      11.343   6.591  20.634  1.00 82.13           O  
ATOM   3025  CG1 VAL A 193      12.655   5.261  16.362  1.00 82.13           C  
ATOM   3026 HG11 VAL A 193      13.638   5.713  16.493  1.00 82.13           H  
ATOM   3027 HG12 VAL A 193      12.782   4.261  15.945  1.00 82.13           H  
ATOM   3028 HG13 VAL A 193      12.064   5.854  15.664  1.00 82.13           H  
ATOM   3029  CG2 VAL A 193      12.827   4.367  18.674  1.00 82.13           C  
ATOM   3030 HG21 VAL A 193      12.313   4.208  19.622  1.00 82.13           H  
ATOM   3031 HG22 VAL A 193      13.046   3.389  18.246  1.00 82.13           H  
ATOM   3032 HG23 VAL A 193      13.764   4.891  18.857  1.00 82.13           H  
ATOM   3033  N   LYS A 194       9.464   6.254  19.449  1.00 84.64           N  
ATOM   3034  H   LYS A 194       9.056   6.237  18.526  1.00 84.64           H  
ATOM   3035  CA  LYS A 194       8.602   5.948  20.589  1.00 84.64           C  
ATOM   3036  HA  LYS A 194       9.221   5.815  21.476  1.00 84.64           H  
ATOM   3037  C   LYS A 194       7.879   4.635  20.332  1.00 84.64           C  
ATOM   3038  CB  LYS A 194       7.650   7.125  20.843  1.00 84.64           C  
ATOM   3039  HB2 LYS A 194       6.931   7.199  20.027  1.00 84.64           H  
ATOM   3040  HB3 LYS A 194       8.246   8.036  20.869  1.00 84.64           H  
ATOM   3041  O   LYS A 194       7.151   4.516  19.346  1.00 84.64           O  
ATOM   3042  CG  LYS A 194       6.916   6.959  22.185  1.00 84.64           C  
ATOM   3043  HG2 LYS A 194       7.660   6.893  22.979  1.00 84.64           H  
ATOM   3044  HG3 LYS A 194       6.358   6.023  22.162  1.00 84.64           H  
ATOM   3045  CD  LYS A 194       5.935   8.089  22.538  1.00 84.64           C  
ATOM   3046  HD2 LYS A 194       5.600   7.947  23.566  1.00 84.64           H  
ATOM   3047  HD3 LYS A 194       5.054   8.007  21.902  1.00 84.64           H  
ATOM   3048  CE  LYS A 194       6.540   9.491  22.391  1.00 84.64           C  
ATOM   3049  HE2 LYS A 194       7.024   9.557  21.417  1.00 84.64           H  
ATOM   3050  HE3 LYS A 194       7.300   9.634  23.159  1.00 84.64           H  
ATOM   3051  NZ  LYS A 194       5.508  10.554  22.464  1.00 84.64           N  
ATOM   3052  HZ1 LYS A 194       4.988  10.529  23.330  1.00 84.64           H  
ATOM   3053  HZ2 LYS A 194       5.904  11.469  22.306  1.00 84.64           H  
ATOM   3054  HZ3 LYS A 194       4.854  10.458  21.701  1.00 84.64           H  
ATOM   3055  N   ASP A 195       8.087   3.662  21.211  1.00 87.99           N  
ATOM   3056  H   ASP A 195       8.792   3.789  21.923  1.00 87.99           H  
ATOM   3057  CA  ASP A 195       7.469   2.342  21.097  1.00 87.99           C  
ATOM   3058  HA  ASP A 195       7.762   1.894  20.147  1.00 87.99           H  
ATOM   3059  C   ASP A 195       5.944   2.425  21.132  1.00 87.99           C  
ATOM   3060  CB  ASP A 195       7.950   1.419  22.222  1.00 87.99           C  
ATOM   3061  HB2 ASP A 195       7.784   1.907  23.182  1.00 87.99           H  
ATOM   3062  HB3 ASP A 195       7.355   0.506  22.203  1.00 87.99           H  
ATOM   3063  O   ASP A 195       5.365   3.222  21.873  1.00 87.99           O  
ATOM   3064  CG  ASP A 195       9.420   1.022  22.099  1.00 87.99           C  
ATOM   3065  OD1 ASP A 195       9.984   1.181  20.995  1.00 87.99           O  
ATOM   3066  OD2 ASP A 195       9.940   0.549  23.129  1.00 87.99           O  
ATOM   3067  N   PHE A 196       5.275   1.547  20.383  1.00 88.96           N  
ATOM   3068  H   PHE A 196       5.794   0.915  19.791  1.00 88.96           H  
ATOM   3069  CA  PHE A 196       3.810   1.530  20.329  1.00 88.96           C  
ATOM   3070  HA  PHE A 196       3.463   2.516  20.022  1.00 88.96           H  
ATOM   3071  C   PHE A 196       3.151   1.271  21.692  1.00 88.96           C  
ATOM   3072  CB  PHE A 196       3.352   0.533  19.266  1.00 88.96           C  
ATOM   3073  HB2 PHE A 196       2.263   0.493  19.268  1.00 88.96           H  
ATOM   3074  HB3 PHE A 196       3.724  -0.457  19.528  1.00 88.96           H  
ATOM   3075  O   PHE A 196       2.088   1.827  21.973  1.00 88.96           O  
ATOM   3076  CG  PHE A 196       3.745   0.873  17.845  1.00 88.96           C  
ATOM   3077  CD1 PHE A 196       3.722   2.199  17.365  1.00 88.96           C  
ATOM   3078  HD1 PHE A 196       3.453   3.023  18.010  1.00 88.96           H  
ATOM   3079  CD2 PHE A 196       4.061  -0.174  16.965  1.00 88.96           C  
ATOM   3080  HD2 PHE A 196       4.073  -1.194  17.318  1.00 88.96           H  
ATOM   3081  CE1 PHE A 196       4.036   2.465  16.023  1.00 88.96           C  
ATOM   3082  HE1 PHE A 196       4.006   3.476  15.643  1.00 88.96           H  
ATOM   3083  CE2 PHE A 196       4.365   0.094  15.626  1.00 88.96           C  
ATOM   3084  HE2 PHE A 196       4.586  -0.719  14.950  1.00 88.96           H  
ATOM   3085  CZ  PHE A 196       4.373   1.414  15.160  1.00 88.96           C  
ATOM   3086  HZ  PHE A 196       4.635   1.613  14.131  1.00 88.96           H  
ATOM   3087  N   ASN A 197       3.822   0.538  22.584  1.00 88.15           N  
ATOM   3088  H   ASN A 197       4.675   0.087  22.286  1.00 88.15           H  
ATOM   3089  CA  ASN A 197       3.350   0.317  23.952  1.00 88.15           C  
ATOM   3090  HA  ASN A 197       2.373  -0.166  23.917  1.00 88.15           H  
ATOM   3091  C   ASN A 197       3.183   1.633  24.735  1.00 88.15           C  
ATOM   3092  CB  ASN A 197       4.334  -0.612  24.683  1.00 88.15           C  
ATOM   3093  HB2 ASN A 197       4.047  -0.659  25.733  1.00 88.15           H  
ATOM   3094  HB3 ASN A 197       5.339  -0.192  24.630  1.00 88.15           H  
ATOM   3095  O   ASN A 197       2.261   1.752  25.536  1.00 88.15           O  
ATOM   3096  CG  ASN A 197       4.373  -2.042  24.168  1.00 88.15           C  
ATOM   3097  ND2 ASN A 197       5.291  -2.829  24.673  1.00 88.15           N  
ATOM   3098 HD21 ASN A 197       5.306  -3.783  24.341  1.00 88.15           H  
ATOM   3099 HD22 ASN A 197       5.933  -2.487  25.374  1.00 88.15           H  
ATOM   3100  OD1 ASN A 197       3.624  -2.483  23.317  1.00 88.15           O  
ATOM   3101  N   GLN A 198       4.016   2.649  24.472  1.00 89.49           N  
ATOM   3102  H   GLN A 198       4.695   2.544  23.731  1.00 89.49           H  
ATOM   3103  CA  GLN A 198       3.913   3.965  25.125  1.00 89.49           C  
ATOM   3104  HA  GLN A 198       3.861   3.825  26.204  1.00 89.49           H  
ATOM   3105  C   GLN A 198       2.642   4.721  24.706  1.00 89.49           C  
ATOM   3106  CB  GLN A 198       5.154   4.810  24.792  1.00 89.49           C  
ATOM   3107  HB2 GLN A 198       5.056   5.784  25.270  1.00 89.49           H  
ATOM   3108  HB3 GLN A 198       5.182   4.976  23.715  1.00 89.49           H  
ATOM   3109  O   GLN A 198       2.151   5.584  25.431  1.00 89.49           O  
ATOM   3110  CG  GLN A 198       6.480   4.171  25.238  1.00 89.49           C  
ATOM   3111  HG2 GLN A 198       7.306   4.811  24.926  1.00 89.49           H  
ATOM   3112  HG3 GLN A 198       6.606   3.206  24.747  1.00 89.49           H  
ATOM   3113  CD  GLN A 198       6.569   3.988  26.749  1.00 89.49           C  
ATOM   3114  NE2 GLN A 198       7.250   2.969  27.224  1.00 89.49           N  
ATOM   3115 HE21 GLN A 198       7.305   2.909  28.230  1.00 89.49           H  
ATOM   3116 HE22 GLN A 198       7.773   2.357  26.614  1.00 89.49           H  
ATOM   3117  OE1 GLN A 198       6.033   4.756  27.528  1.00 89.49           O  
ATOM   3118  N   TYR A 199       2.073   4.368  23.551  1.00 91.13           N  
ATOM   3119  H   TYR A 199       2.512   3.640  23.006  1.00 91.13           H  
ATOM   3120  CA  TYR A 199       0.784   4.873  23.084  1.00 91.13           C  
ATOM   3121  HA  TYR A 199       0.635   5.880  23.472  1.00 91.13           H  
ATOM   3122  C   TYR A 199      -0.401   4.035  23.567  1.00 91.13           C  
ATOM   3123  CB  TYR A 199       0.787   4.953  21.558  1.00 91.13           C  
ATOM   3124  HB2 TYR A 199      -0.194   5.275  21.209  1.00 91.13           H  
ATOM   3125  HB3 TYR A 199       0.967   3.964  21.138  1.00 91.13           H  
ATOM   3126  O   TYR A 199      -1.528   4.358  23.206  1.00 91.13           O  
ATOM   3127  CG  TYR A 199       1.810   5.910  21.009  1.00 91.13           C  
ATOM   3128  CD1 TYR A 199       1.490   7.272  20.886  1.00 91.13           C  
ATOM   3129  HD1 TYR A 199       0.524   7.636  21.203  1.00 91.13           H  
ATOM   3130  CD2 TYR A 199       3.065   5.429  20.602  1.00 91.13           C  
ATOM   3131  HD2 TYR A 199       3.322   4.391  20.757  1.00 91.13           H  
ATOM   3132  CE1 TYR A 199       2.427   8.151  20.326  1.00 91.13           C  
ATOM   3133  HE1 TYR A 199       2.176   9.194  20.205  1.00 91.13           H  
ATOM   3134  CE2 TYR A 199       3.992   6.293  20.007  1.00 91.13           C  
ATOM   3135  HE2 TYR A 199       4.952   5.925  19.678  1.00 91.13           H  
ATOM   3136  OH  TYR A 199       4.577   8.491  19.332  1.00 91.13           O  
ATOM   3137  HH  TYR A 199       4.312   9.392  19.532  1.00 91.13           H  
ATOM   3138  CZ  TYR A 199       3.667   7.653  19.869  1.00 91.13           C  
ATOM   3139  N   GLY A 200      -0.172   2.977  24.352  1.00 89.19           N  
ATOM   3140  H   GLY A 200       0.776   2.783  24.642  1.00 89.19           H  
ATOM   3141  CA  GLY A 200      -1.215   2.061  24.821  1.00 89.19           C  
ATOM   3142  HA2 GLY A 200      -2.114   2.623  25.072  1.00 89.19           H  
ATOM   3143  HA3 GLY A 200      -0.859   1.557  25.720  1.00 89.19           H  
ATOM   3144  C   GLY A 200      -1.606   0.986  23.809  1.00 89.19           C  
ATOM   3145  O   GLY A 200      -2.641   0.346  23.971  1.00 89.19           O  
ATOM   3146  N   ILE A 201      -0.798   0.782  22.764  1.00 89.81           N  
ATOM   3147  H   ILE A 201       0.060   1.311  22.707  1.00 89.81           H  
ATOM   3148  CA  ILE A 201      -1.035  -0.235  21.737  1.00 89.81           C  
ATOM   3149  HA  ILE A 201      -2.110  -0.360  21.605  1.00 89.81           H  
ATOM   3150  C   ILE A 201      -0.387  -1.554  22.186  1.00 89.81           C  
ATOM   3151  CB  ILE A 201      -0.456   0.212  20.384  1.00 89.81           C  
ATOM   3152  HB  ILE A 201       0.627   0.220  20.508  1.00 89.81           H  
ATOM   3153  O   ILE A 201       0.829  -1.579  22.382  1.00 89.81           O  
ATOM   3154  CG1 ILE A 201      -0.859   1.647  19.973  1.00 89.81           C  
ATOM   3155 HG12 ILE A 201      -0.559   2.342  20.758  1.00 89.81           H  
ATOM   3156 HG13 ILE A 201      -0.296   1.926  19.083  1.00 89.81           H  
ATOM   3157  CG2 ILE A 201      -0.781  -0.807  19.278  1.00 89.81           C  
ATOM   3158 HG21 ILE A 201      -1.859  -0.927  19.171  1.00 89.81           H  
ATOM   3159 HG22 ILE A 201      -0.340  -1.776  19.512  1.00 89.81           H  
ATOM   3160 HG23 ILE A 201      -0.356  -0.467  18.333  1.00 89.81           H  
ATOM   3161  CD1 ILE A 201      -2.345   1.875  19.693  1.00 89.81           C  
ATOM   3162 HD11 ILE A 201      -2.526   2.946  19.602  1.00 89.81           H  
ATOM   3163 HD12 ILE A 201      -2.603   1.411  18.741  1.00 89.81           H  
ATOM   3164 HD13 ILE A 201      -2.961   1.480  20.501  1.00 89.81           H  
ATOM   3165  N   PRO A 202      -1.143  -2.657  22.324  1.00 83.32           N  
ATOM   3166  CA  PRO A 202      -0.580  -3.946  22.714  1.00 83.32           C  
ATOM   3167  HA  PRO A 202      -0.060  -3.816  23.663  1.00 83.32           H  
ATOM   3168  C   PRO A 202       0.396  -4.516  21.675  1.00 83.32           C  
ATOM   3169  CB  PRO A 202      -1.779  -4.878  22.924  1.00 83.32           C  
ATOM   3170  HB2 PRO A 202      -1.618  -5.562  23.758  1.00 83.32           H  
ATOM   3171  HB3 PRO A 202      -1.987  -5.436  22.011  1.00 83.32           H  
ATOM   3172  O   PRO A 202       0.195  -4.391  20.465  1.00 83.32           O  
ATOM   3173  CG  PRO A 202      -2.939  -3.923  23.195  1.00 83.32           C  
ATOM   3174  HG2 PRO A 202      -3.900  -4.361  22.924  1.00 83.32           H  
ATOM   3175  HG3 PRO A 202      -2.934  -3.622  24.243  1.00 83.32           H  
ATOM   3176  CD  PRO A 202      -2.597  -2.725  22.317  1.00 83.32           C  
ATOM   3177  HD2 PRO A 202      -3.060  -1.832  22.737  1.00 83.32           H  
ATOM   3178  HD3 PRO A 202      -2.950  -2.892  21.300  1.00 83.32           H  
ATOM   3179  N   SER A 203       1.409  -5.252  22.139  1.00 81.93           N  
ATOM   3180  H   SER A 203       1.523  -5.338  23.138  1.00 81.93           H  
ATOM   3181  CA  SER A 203       2.424  -5.879  21.277  1.00 81.93           C  
ATOM   3182  HA  SER A 203       2.924  -5.087  20.719  1.00 81.93           H  
ATOM   3183  C   SER A 203       1.848  -6.879  20.263  1.00 81.93           C  
ATOM   3184  CB  SER A 203       3.472  -6.578  22.148  1.00 81.93           C  
ATOM   3185  HB2 SER A 203       3.929  -5.848  22.816  1.00 81.93           H  
ATOM   3186  HB3 SER A 203       4.244  -7.013  21.514  1.00 81.93           H  
ATOM   3187  O   SER A 203       2.403  -7.020  19.169  1.00 81.93           O  
ATOM   3188  OG  SER A 203       2.852  -7.594  22.911  1.00 81.93           O  
ATOM   3189  HG  SER A 203       3.482  -7.981  23.523  1.00 81.93           H  
ATOM   3190  N   GLY A 204       0.730  -7.537  20.591  1.00 82.36           N  
ATOM   3191  H   GLY A 204       0.385  -7.424  21.534  1.00 82.36           H  
ATOM   3192  CA  GLY A 204       0.007  -8.444  19.692  1.00 82.36           C  
ATOM   3193  HA2 GLY A 204       0.696  -9.190  19.296  1.00 82.36           H  
ATOM   3194  HA3 GLY A 204      -0.766  -8.962  20.259  1.00 82.36           H  
ATOM   3195  C   GLY A 204      -0.671  -7.743  18.510  1.00 82.36           C  
ATOM   3196  O   GLY A 204      -0.953  -8.378  17.501  1.00 82.36           O  
ATOM   3197  N   MET A 205      -0.869  -6.423  18.579  1.00 85.50           N  
ATOM   3198  H   MET A 205      -0.574  -5.934  19.412  1.00 85.50           H  
ATOM   3199  CA  MET A 205      -1.559  -5.631  17.552  1.00 85.50           C  
ATOM   3200  HA  MET A 205      -2.118  -6.302  16.900  1.00 85.50           H  
ATOM   3201  C   MET A 205      -0.599  -4.863  16.634  1.00 85.50           C  
ATOM   3202  CB  MET A 205      -2.579  -4.707  18.229  1.00 85.50           C  
ATOM   3203  HB2 MET A 205      -3.014  -4.034  17.491  1.00 85.50           H  
ATOM   3204  HB3 MET A 205      -2.089  -4.107  18.996  1.00 85.50           H  
ATOM   3205  O   MET A 205      -1.027  -4.045  15.825  1.00 85.50           O  
ATOM   3206  CG  MET A 205      -3.717  -5.519  18.853  1.00 85.50           C  
ATOM   3207  HG2 MET A 205      -3.313  -6.237  19.566  1.00 85.50           H  
ATOM   3208  HG3 MET A 205      -4.223  -6.069  18.060  1.00 85.50           H  
ATOM   3209  SD  MET A 205      -4.933  -4.497  19.707  1.00 85.50           S  
ATOM   3210  CE  MET A 205      -6.218  -5.739  19.994  1.00 85.50           C  
ATOM   3211  HE1 MET A 205      -6.643  -6.053  19.041  1.00 85.50           H  
ATOM   3212  HE2 MET A 205      -7.006  -5.308  20.611  1.00 85.50           H  
ATOM   3213  HE3 MET A 205      -5.793  -6.602  20.505  1.00 85.50           H  
ATOM   3214  N   ARG A 206       0.712  -5.122  16.713  1.00 82.63           N  
ATOM   3215  H   ARG A 206       1.013  -5.798  17.400  1.00 82.63           H  
ATOM   3216  CA  ARG A 206       1.724  -4.422  15.897  1.00 82.63           C  
ATOM   3217  HA  ARG A 206       1.614  -3.347  16.042  1.00 82.63           H  
ATOM   3218  C   ARG A 206       1.562  -4.635  14.391  1.00 82.63           C  
ATOM   3219  CB  ARG A 206       3.127  -4.843  16.343  1.00 82.63           C  
ATOM   3220  HB2 ARG A 206       3.187  -5.931  16.378  1.00 82.63           H  
ATOM   3221  HB3 ARG A 206       3.853  -4.478  15.616  1.00 82.63           H  
ATOM   3222  O   ARG A 206       1.926  -3.757  13.618  1.00 82.63           O  
ATOM   3223  CG  ARG A 206       3.470  -4.247  17.713  1.00 82.63           C  
ATOM   3224  HG2 ARG A 206       3.388  -3.162  17.648  1.00 82.63           H  
ATOM   3225  HG3 ARG A 206       2.757  -4.581  18.466  1.00 82.63           H  
ATOM   3226  CD  ARG A 206       4.896  -4.607  18.142  1.00 82.63           C  
ATOM   3227  HD2 ARG A 206       5.163  -3.982  18.995  1.00 82.63           H  
ATOM   3228  HD3 ARG A 206       5.576  -4.384  17.320  1.00 82.63           H  
ATOM   3229  NE  ARG A 206       5.004  -6.026  18.529  1.00 82.63           N  
ATOM   3230  HE  ARG A 206       4.134  -6.537  18.585  1.00 82.63           H  
ATOM   3231  NH1 ARG A 206       7.281  -6.108  18.800  1.00 82.63           N  
ATOM   3232 HH11 ARG A 206       7.338  -5.134  18.540  1.00 82.63           H  
ATOM   3233 HH12 ARG A 206       8.118  -6.624  19.029  1.00 82.63           H  
ATOM   3234  NH2 ARG A 206       6.051  -7.941  19.151  1.00 82.63           N  
ATOM   3235 HH21 ARG A 206       6.892  -8.464  19.348  1.00 82.63           H  
ATOM   3236 HH22 ARG A 206       5.161  -8.418  19.131  1.00 82.63           H  
ATOM   3237  CZ  ARG A 206       6.110  -6.682  18.825  1.00 82.63           C  
ATOM   3238  N   HIS A 207       0.956  -5.741  13.968  1.00 84.22           N  
ATOM   3239  H   HIS A 207       0.640  -6.414  14.651  1.00 84.22           H  
ATOM   3240  CA  HIS A 207       0.647  -5.994  12.559  1.00 84.22           C  
ATOM   3241  HA  HIS A 207       1.570  -5.904  11.986  1.00 84.22           H  
ATOM   3242  C   HIS A 207      -0.337  -4.957  11.971  1.00 84.22           C  
ATOM   3243  CB  HIS A 207       0.156  -7.440  12.412  1.00 84.22           C  
ATOM   3244  HB2 HIS A 207      -0.017  -7.651  11.357  1.00 84.22           H  
ATOM   3245  HB3 HIS A 207       0.936  -8.119  12.758  1.00 84.22           H  
ATOM   3246  O   HIS A 207      -0.324  -4.711  10.771  1.00 84.22           O  
ATOM   3247  CG  HIS A 207      -1.113  -7.736  13.169  1.00 84.22           C  
ATOM   3248  CD2 HIS A 207      -2.379  -7.728  12.649  1.00 84.22           C  
ATOM   3249  HD2 HIS A 207      -2.656  -7.508  11.628  1.00 84.22           H  
ATOM   3250  ND1 HIS A 207      -1.220  -8.100  14.498  1.00 84.22           N  
ATOM   3251  HD1 HIS A 207      -0.485  -8.392  15.126  1.00 84.22           H  
ATOM   3252  CE1 HIS A 207      -2.519  -8.308  14.762  1.00 84.22           C  
ATOM   3253  HE1 HIS A 207      -2.914  -8.678  15.697  1.00 84.22           H  
ATOM   3254  NE2 HIS A 207      -3.256  -8.078  13.673  1.00 84.22           N  
ATOM   3255  N   PHE A 208      -1.103  -4.240  12.800  1.00 90.28           N  
ATOM   3256  H   PHE A 208      -1.110  -4.474  13.783  1.00 90.28           H  
ATOM   3257  CA  PHE A 208      -1.928  -3.105  12.372  1.00 90.28           C  
ATOM   3258  HA  PHE A 208      -2.412  -3.367  11.431  1.00 90.28           H  
ATOM   3259  C   PHE A 208      -1.139  -1.802  12.112  1.00 90.28           C  
ATOM   3260  CB  PHE A 208      -3.021  -2.875  13.415  1.00 90.28           C  
ATOM   3261  HB2 PHE A 208      -2.572  -2.794  14.404  1.00 90.28           H  
ATOM   3262  HB3 PHE A 208      -3.484  -1.909  13.210  1.00 90.28           H  
ATOM   3263  O   PHE A 208      -1.735  -0.776  11.771  1.00 90.28           O  
ATOM   3264  CG  PHE A 208      -4.116  -3.917  13.446  1.00 90.28           C  
ATOM   3265  CD1 PHE A 208      -5.105  -3.934  12.444  1.00 90.28           C  
ATOM   3266  HD1 PHE A 208      -5.079  -3.219  11.635  1.00 90.28           H  
ATOM   3267  CD2 PHE A 208      -4.168  -4.856  14.493  1.00 90.28           C  
ATOM   3268  HD2 PHE A 208      -3.410  -4.861  15.262  1.00 90.28           H  
ATOM   3269  CE1 PHE A 208      -6.135  -4.889  12.486  1.00 90.28           C  
ATOM   3270  HE1 PHE A 208      -6.893  -4.913  11.717  1.00 90.28           H  
ATOM   3271  CE2 PHE A 208      -5.203  -5.805  14.537  1.00 90.28           C  
ATOM   3272  HE2 PHE A 208      -5.234  -6.546  15.323  1.00 90.28           H  
ATOM   3273  CZ  PHE A 208      -6.181  -5.827  13.531  1.00 90.28           C  
ATOM   3274  HZ  PHE A 208      -6.963  -6.572  13.555  1.00 90.28           H  
ATOM   3275  N   ALA A 209       0.188  -1.802  12.270  1.00 91.51           N  
ATOM   3276  H   ALA A 209       0.635  -2.653  12.578  1.00 91.51           H  
ATOM   3277  CA  ALA A 209       1.054  -0.636  12.076  1.00 91.51           C  
ATOM   3278  HA  ALA A 209       0.462   0.264  12.246  1.00 91.51           H  
ATOM   3279  C   ALA A 209       1.591  -0.485  10.641  1.00 91.51           C  
ATOM   3280  CB  ALA A 209       2.153  -0.647  13.143  1.00 91.51           C  
ATOM   3281  HB1 ALA A 209       1.718  -0.797  14.131  1.00 91.51           H  
ATOM   3282  HB2 ALA A 209       2.683   0.306  13.128  1.00 91.51           H  
ATOM   3283  HB3 ALA A 209       2.861  -1.449  12.937  1.00 91.51           H  
ATOM   3284  O   ALA A 209       2.630   0.141  10.426  1.00 91.51           O  
ATOM   3285  N   THR A 210       0.883  -1.023   9.639  1.00 90.79           N  
ATOM   3286  H   THR A 210       0.091  -1.607   9.865  1.00 90.79           H  
ATOM   3287  CA  THR A 210       1.223  -0.829   8.221  1.00 90.79           C  
ATOM   3288  HA  THR A 210       2.135  -1.385   8.005  1.00 90.79           H  
ATOM   3289  C   THR A 210       1.465   0.655   7.914  1.00 90.79           C  
ATOM   3290  CB  THR A 210       0.108  -1.356   7.307  1.00 90.79           C  
ATOM   3291  HB  THR A 210      -0.799  -0.781   7.496  1.00 90.79           H  
ATOM   3292  O   THR A 210       0.641   1.526   8.218  1.00 90.79           O  
ATOM   3293  CG2 THR A 210       0.433  -1.254   5.818  1.00 90.79           C  
ATOM   3294 HG21 THR A 210       1.356  -1.794   5.608  1.00 90.79           H  
ATOM   3295 HG22 THR A 210       0.548  -0.210   5.525  1.00 90.79           H  
ATOM   3296 HG23 THR A 210      -0.379  -1.695   5.239  1.00 90.79           H  
ATOM   3297  OG1 THR A 210      -0.180  -2.707   7.574  1.00 90.79           O  
ATOM   3298  HG1 THR A 210       0.625  -3.223   7.488  1.00 90.79           H  
ATOM   3299  N   GLY A 211       2.599   0.960   7.298  1.00 91.02           N  
ATOM   3300  H   GLY A 211       3.234   0.201   7.096  1.00 91.02           H  
ATOM   3301  CA  GLY A 211       3.018   2.298   6.909  1.00 91.02           C  
ATOM   3302  HA2 GLY A 211       2.142   2.858   6.581  1.00 91.02           H  
ATOM   3303  HA3 GLY A 211       3.705   2.198   6.069  1.00 91.02           H  
ATOM   3304  C   GLY A 211       3.729   3.104   7.996  1.00 91.02           C  
ATOM   3305  O   GLY A 211       4.130   4.241   7.731  1.00 91.02           O  
ATOM   3306  N   ALA A 212       3.924   2.555   9.200  1.00 89.34           N  
ATOM   3307  H   ALA A 212       3.562   1.631   9.389  1.00 89.34           H  
ATOM   3308  CA  ALA A 212       4.585   3.260  10.298  1.00 89.34           C  
ATOM   3309  HA  ALA A 212       4.065   4.204  10.464  1.00 89.34           H  
ATOM   3310  C   ALA A 212       6.057   3.601  10.012  1.00 89.34           C  
ATOM   3311  CB  ALA A 212       4.457   2.437  11.574  1.00 89.34           C  
ATOM   3312  HB1 ALA A 212       5.001   2.935  12.377  1.00 89.34           H  
ATOM   3313  HB2 ALA A 212       4.877   1.444  11.418  1.00 89.34           H  
ATOM   3314  HB3 ALA A 212       3.408   2.343  11.856  1.00 89.34           H  
ATOM   3315  O   ALA A 212       6.516   4.656  10.443  1.00 89.34           O  
ATOM   3316  N   ASP A 213       6.760   2.805   9.207  1.00 85.75           N  
ATOM   3317  H   ASP A 213       6.371   1.902   8.978  1.00 85.75           H  
ATOM   3318  CA  ASP A 213       8.161   3.068   8.833  1.00 85.75           C  
ATOM   3319  HA  ASP A 213       8.591   3.773   9.544  1.00 85.75           H  
ATOM   3320  C   ASP A 213       8.312   3.738   7.460  1.00 85.75           C  
ATOM   3321  CB  ASP A 213       8.975   1.774   8.947  1.00 85.75           C  
ATOM   3322  HB2 ASP A 213       9.974   1.938   8.543  1.00 85.75           H  
ATOM   3323  HB3 ASP A 213       8.495   0.991   8.361  1.00 85.75           H  
ATOM   3324  O   ASP A 213       9.420   3.966   6.965  1.00 85.75           O  
ATOM   3325  CG  ASP A 213       9.128   1.331  10.404  1.00 85.75           C  
ATOM   3326  OD1 ASP A 213       9.240   2.227  11.268  1.00 85.75           O  
ATOM   3327  OD2 ASP A 213       9.146   0.105  10.625  1.00 85.75           O  
ATOM   3328  N   PHE A 214       7.200   4.096   6.811  1.00 89.46           N  
ATOM   3329  H   PHE A 214       6.304   3.910   7.240  1.00 89.46           H  
ATOM   3330  CA  PHE A 214       7.266   4.781   5.526  1.00 89.46           C  
ATOM   3331  HA  PHE A 214       7.939   4.217   4.881  1.00 89.46           H  
ATOM   3332  C   PHE A 214       7.870   6.180   5.689  1.00 89.46           C  
ATOM   3333  CB  PHE A 214       5.891   4.822   4.844  1.00 89.46           C  
ATOM   3334  HB2 PHE A 214       5.958   5.483   3.980  1.00 89.46           H  
ATOM   3335  HB3 PHE A 214       5.172   5.259   5.537  1.00 89.46           H  
ATOM   3336  O   PHE A 214       7.697   6.862   6.704  1.00 89.46           O  
ATOM   3337  CG  PHE A 214       5.317   3.501   4.359  1.00 89.46           C  
ATOM   3338  CD1 PHE A 214       5.961   2.263   4.583  1.00 89.46           C  
ATOM   3339  HD1 PHE A 214       6.905   2.194   5.102  1.00 89.46           H  
ATOM   3340  CD2 PHE A 214       4.073   3.519   3.699  1.00 89.46           C  
ATOM   3341  HD2 PHE A 214       3.561   4.457   3.544  1.00 89.46           H  
ATOM   3342  CE1 PHE A 214       5.353   1.065   4.175  1.00 89.46           C  
ATOM   3343  HE1 PHE A 214       5.816   0.117   4.403  1.00 89.46           H  
ATOM   3344  CE2 PHE A 214       3.473   2.317   3.280  1.00 89.46           C  
ATOM   3345  HE2 PHE A 214       2.505   2.327   2.800  1.00 89.46           H  
ATOM   3346  CZ  PHE A 214       4.109   1.090   3.528  1.00 89.46           C  
ATOM   3347  HZ  PHE A 214       3.634   0.157   3.264  1.00 89.46           H  
ATOM   3348  N   LYS A 215       8.550   6.657   4.641  1.00 85.34           N  
ATOM   3349  H   LYS A 215       8.663   6.052   3.840  1.00 85.34           H  
ATOM   3350  CA  LYS A 215       9.083   8.027   4.615  1.00 85.34           C  
ATOM   3351  HA  LYS A 215       9.791   8.104   5.441  1.00 85.34           H  
ATOM   3352  C   LYS A 215       7.941   9.037   4.846  1.00 85.34           C  
ATOM   3353  CB  LYS A 215       9.818   8.304   3.294  1.00 85.34           C  
ATOM   3354  HB2 LYS A 215       9.155   8.077   2.459  1.00 85.34           H  
ATOM   3355  HB3 LYS A 215      10.073   9.363   3.251  1.00 85.34           H  
ATOM   3356  O   LYS A 215       6.866   8.848   4.273  1.00 85.34           O  
ATOM   3357  CG  LYS A 215      11.115   7.486   3.164  1.00 85.34           C  
ATOM   3358  HG2 LYS A 215      10.882   6.422   3.214  1.00 85.34           H  
ATOM   3359  HG3 LYS A 215      11.778   7.738   3.991  1.00 85.34           H  
ATOM   3360  CD  LYS A 215      11.833   7.774   1.835  1.00 85.34           C  
ATOM   3361  HD2 LYS A 215      11.174   7.495   1.012  1.00 85.34           H  
ATOM   3362  HD3 LYS A 215      12.059   8.838   1.768  1.00 85.34           H  
ATOM   3363  CE  LYS A 215      13.136   6.963   1.746  1.00 85.34           C  
ATOM   3364  HE2 LYS A 215      13.804   7.291   2.543  1.00 85.34           H  
ATOM   3365  HE3 LYS A 215      12.902   5.915   1.931  1.00 85.34           H  
ATOM   3366  NZ  LYS A 215      13.807   7.101   0.423  1.00 85.34           N  
ATOM   3367  HZ1 LYS A 215      14.672   6.579   0.414  1.00 85.34           H  
ATOM   3368  HZ2 LYS A 215      13.232   6.721  -0.315  1.00 85.34           H  
ATOM   3369  HZ3 LYS A 215      14.022   8.063   0.206  1.00 85.34           H  
ATOM   3370  N   PRO A 216       8.156  10.147   5.582  1.00 83.95           N  
ATOM   3371  CA  PRO A 216       7.092  11.106   5.907  1.00 83.95           C  
ATOM   3372  HA  PRO A 216       6.400  10.632   6.603  1.00 83.95           H  
ATOM   3373  C   PRO A 216       6.296  11.623   4.699  1.00 83.95           C  
ATOM   3374  CB  PRO A 216       7.803  12.257   6.626  1.00 83.95           C  
ATOM   3375  HB2 PRO A 216       7.147  12.748   7.345  1.00 83.95           H  
ATOM   3376  HB3 PRO A 216       8.187  12.979   5.905  1.00 83.95           H  
ATOM   3377  O   PRO A 216       5.078  11.776   4.764  1.00 83.95           O  
ATOM   3378  CG  PRO A 216       8.975  11.564   7.317  1.00 83.95           C  
ATOM   3379  HG2 PRO A 216       8.632  11.104   8.243  1.00 83.95           H  
ATOM   3380  HG3 PRO A 216       9.796  12.253   7.514  1.00 83.95           H  
ATOM   3381  CD  PRO A 216       9.372  10.475   6.322  1.00 83.95           C  
ATOM   3382  HD2 PRO A 216      10.128  10.856   5.636  1.00 83.95           H  
ATOM   3383  HD3 PRO A 216       9.756   9.616   6.872  1.00 83.95           H  
ATOM   3384  N   THR A 217       6.963  11.839   3.561  1.00 84.75           N  
ATOM   3385  H   THR A 217       7.959  11.668   3.537  1.00 84.75           H  
ATOM   3386  CA  THR A 217       6.308  12.278   2.318  1.00 84.75           C  
ATOM   3387  HA  THR A 217       5.731  13.180   2.522  1.00 84.75           H  
ATOM   3388  C   THR A 217       5.318  11.241   1.792  1.00 84.75           C  
ATOM   3389  CB  THR A 217       7.348  12.607   1.235  1.00 84.75           C  
ATOM   3390  HB  THR A 217       6.826  12.905   0.325  1.00 84.75           H  
ATOM   3391  O   THR A 217       4.220  11.584   1.368  1.00 84.75           O  
ATOM   3392  CG2 THR A 217       8.267  13.745   1.681  1.00 84.75           C  
ATOM   3393 HG21 THR A 217       8.947  13.400   2.460  1.00 84.75           H  
ATOM   3394 HG22 THR A 217       7.670  14.564   2.081  1.00 84.75           H  
ATOM   3395 HG23 THR A 217       8.854  14.099   0.833  1.00 84.75           H  
ATOM   3396  OG1 THR A 217       8.196  11.510   0.960  1.00 84.75           O  
ATOM   3397  HG1 THR A 217       8.667  11.733   0.153  1.00 84.75           H  
ATOM   3398  N   MET A 218       5.668   9.962   1.896  1.00 88.42           N  
ATOM   3399  H   MET A 218       6.536   9.749   2.368  1.00 88.42           H  
ATOM   3400  CA  MET A 218       4.833   8.844   1.478  1.00 88.42           C  
ATOM   3401  HA  MET A 218       4.413   9.059   0.495  1.00 88.42           H  
ATOM   3402  C   MET A 218       3.673   8.600   2.442  1.00 88.42           C  
ATOM   3403  CB  MET A 218       5.740   7.626   1.371  1.00 88.42           C  
ATOM   3404  HB2 MET A 218       6.122   7.346   2.353  1.00 88.42           H  
ATOM   3405  HB3 MET A 218       6.584   7.878   0.729  1.00 88.42           H  
ATOM   3406  O   MET A 218       2.541   8.435   1.993  1.00 88.42           O  
ATOM   3407  CG  MET A 218       5.023   6.436   0.768  1.00 88.42           C  
ATOM   3408  HG2 MET A 218       4.546   6.740  -0.164  1.00 88.42           H  
ATOM   3409  HG3 MET A 218       4.267   6.054   1.455  1.00 88.42           H  
ATOM   3410  SD  MET A 218       6.236   5.159   0.428  1.00 88.42           S  
ATOM   3411  CE  MET A 218       5.206   4.176  -0.650  1.00 88.42           C  
ATOM   3412  HE1 MET A 218       4.455   3.646  -0.064  1.00 88.42           H  
ATOM   3413  HE2 MET A 218       4.722   4.811  -1.391  1.00 88.42           H  
ATOM   3414  HE3 MET A 218       5.873   3.474  -1.151  1.00 88.42           H  
ATOM   3415  N   LYS A 219       3.934   8.665   3.755  1.00 88.55           N  
ATOM   3416  H   LYS A 219       4.898   8.769   4.040  1.00 88.55           H  
ATOM   3417  CA  LYS A 219       2.897   8.648   4.798  1.00 88.55           C  
ATOM   3418  HA  LYS A 219       2.386   7.685   4.810  1.00 88.55           H  
ATOM   3419  C   LYS A 219       1.830   9.709   4.535  1.00 88.55           C  
ATOM   3420  CB  LYS A 219       3.538   8.906   6.169  1.00 88.55           C  
ATOM   3421  HB2 LYS A 219       2.756   9.206   6.866  1.00 88.55           H  
ATOM   3422  HB3 LYS A 219       4.238   9.738   6.096  1.00 88.55           H  
ATOM   3423  O   LYS A 219       0.646   9.405   4.532  1.00 88.55           O  
ATOM   3424  CG  LYS A 219       4.260   7.692   6.756  1.00 88.55           C  
ATOM   3425  HG2 LYS A 219       5.095   7.424   6.109  1.00 88.55           H  
ATOM   3426  HG3 LYS A 219       3.566   6.856   6.834  1.00 88.55           H  
ATOM   3427  CD  LYS A 219       4.790   8.060   8.148  1.00 88.55           C  
ATOM   3428  HD2 LYS A 219       5.535   8.849   8.048  1.00 88.55           H  
ATOM   3429  HD3 LYS A 219       3.968   8.425   8.764  1.00 88.55           H  
ATOM   3430  CE  LYS A 219       5.422   6.860   8.845  1.00 88.55           C  
ATOM   3431  HE2 LYS A 219       6.195   6.421   8.214  1.00 88.55           H  
ATOM   3432  HE3 LYS A 219       4.658   6.096   8.985  1.00 88.55           H  
ATOM   3433  NZ  LYS A 219       5.995   7.234  10.162  1.00 88.55           N  
ATOM   3434  HZ1 LYS A 219       5.298   7.623  10.781  1.00 88.55           H  
ATOM   3435  HZ2 LYS A 219       6.336   6.390  10.600  1.00 88.55           H  
ATOM   3436  HZ3 LYS A 219       6.781   7.862  10.073  1.00 88.55           H  
ATOM   3437  N   SER A 220       2.248  10.942   4.241  1.00 84.17           N  
ATOM   3438  H   SER A 220       3.239  11.129   4.294  1.00 84.17           H  
ATOM   3439  CA  SER A 220       1.325  12.047   3.953  1.00 84.17           C  
ATOM   3440  HA  SER A 220       0.605  12.110   4.770  1.00 84.17           H  
ATOM   3441  C   SER A 220       0.537  11.855   2.651  1.00 84.17           C  
ATOM   3442  CB  SER A 220       2.105  13.362   3.882  1.00 84.17           C  
ATOM   3443  HB2 SER A 220       2.765  13.439   4.746  1.00 84.17           H  
ATOM   3444  HB3 SER A 220       2.712  13.378   2.977  1.00 84.17           H  
ATOM   3445  O   SER A 220      -0.629  12.245   2.581  1.00 84.17           O  
ATOM   3446  OG  SER A 220       1.215  14.470   3.885  1.00 84.17           O  
ATOM   3447  HG  SER A 220       0.938  14.576   4.797  1.00 84.17           H  
ATOM   3448  N   ALA A 221       1.154  11.277   1.616  1.00 88.01           N  
ATOM   3449  H   ALA A 221       2.130  11.029   1.701  1.00 88.01           H  
ATOM   3450  CA  ALA A 221       0.497  11.007   0.335  1.00 88.01           C  
ATOM   3451  HA  ALA A 221      -0.022  11.906   0.002  1.00 88.01           H  
ATOM   3452  C   ALA A 221      -0.539   9.876   0.426  1.00 88.01           C  
ATOM   3453  CB  ALA A 221       1.578  10.661  -0.693  1.00 88.01           C  
ATOM   3454  HB1 ALA A 221       2.071   9.728  -0.418  1.00 88.01           H  
ATOM   3455  HB2 ALA A 221       1.127  10.548  -1.679  1.00 88.01           H  
ATOM   3456  HB3 ALA A 221       2.324  11.454  -0.732  1.00 88.01           H  
ATOM   3457  O   ALA A 221      -1.544   9.901  -0.282  1.00 88.01           O  
ATOM   3458  N   LEU A 222      -0.291   8.897   1.301  1.00 91.86           N  
ATOM   3459  H   LEU A 222       0.580   8.936   1.810  1.00 91.86           H  
ATOM   3460  CA  LEU A 222      -1.081   7.675   1.444  1.00 91.86           C  
ATOM   3461  HA  LEU A 222      -1.908   7.702   0.734  1.00 91.86           H  
ATOM   3462  C   LEU A 222      -1.738   7.558   2.827  1.00 91.86           C  
ATOM   3463  CB  LEU A 222      -0.204   6.452   1.104  1.00 91.86           C  
ATOM   3464  HB2 LEU A 222       0.596   6.389   1.842  1.00 91.86           H  
ATOM   3465  HB3 LEU A 222      -0.810   5.551   1.197  1.00 91.86           H  
ATOM   3466  O   LEU A 222      -2.034   6.449   3.254  1.00 91.86           O  
ATOM   3467  CG  LEU A 222       0.424   6.451  -0.301  1.00 91.86           C  
ATOM   3468  HG  LEU A 222       1.086   7.310  -0.408  1.00 91.86           H  
ATOM   3469  CD1 LEU A 222       1.256   5.180  -0.482  1.00 91.86           C  
ATOM   3470 HD11 LEU A 222       0.619   4.300  -0.396  1.00 91.86           H  
ATOM   3471 HD12 LEU A 222       2.032   5.139   0.282  1.00 91.86           H  
ATOM   3472 HD13 LEU A 222       1.732   5.184  -1.463  1.00 91.86           H  
ATOM   3473  CD2 LEU A 222      -0.625   6.492  -1.413  1.00 91.86           C  
ATOM   3474 HD21 LEU A 222      -1.174   7.434  -1.379  1.00 91.86           H  
ATOM   3475 HD22 LEU A 222      -0.127   6.430  -2.381  1.00 91.86           H  
ATOM   3476 HD23 LEU A 222      -1.320   5.660  -1.305  1.00 91.86           H  
ATOM   3477  N   ALA A 223      -1.995   8.672   3.522  1.00 91.01           N  
ATOM   3478  H   ALA A 223      -1.653   9.545   3.146  1.00 91.01           H  
ATOM   3479  CA  ALA A 223      -2.448   8.675   4.920  1.00 91.01           C  
ATOM   3480  HA  ALA A 223      -1.639   8.299   5.547  1.00 91.01           H  
ATOM   3481  C   ALA A 223      -3.677   7.777   5.160  1.00 91.01           C  
ATOM   3482  CB  ALA A 223      -2.728  10.126   5.333  1.00 91.01           C  
ATOM   3483  HB1 ALA A 223      -3.532  10.549   4.731  1.00 91.01           H  
ATOM   3484  HB2 ALA A 223      -3.019  10.154   6.384  1.00 91.01           H  
ATOM   3485  HB3 ALA A 223      -1.826  10.725   5.210  1.00 91.01           H  
ATOM   3486  O   ALA A 223      -3.720   7.012   6.117  1.00 91.01           O  
ATOM   3487  N   GLN A 224      -4.641   7.790   4.234  1.00 89.39           N  
ATOM   3488  H   GLN A 224      -4.527   8.422   3.455  1.00 89.39           H  
ATOM   3489  CA  GLN A 224      -5.856   6.967   4.306  1.00 89.39           C  
ATOM   3490  HA  GLN A 224      -6.255   7.024   5.319  1.00 89.39           H  
ATOM   3491  C   GLN A 224      -5.634   5.475   4.003  1.00 89.39           C  
ATOM   3492  CB  GLN A 224      -6.902   7.520   3.330  1.00 89.39           C  
ATOM   3493  HB2 GLN A 224      -7.786   6.884   3.376  1.00 89.39           H  
ATOM   3494  HB3 GLN A 224      -6.504   7.479   2.316  1.00 89.39           H  
ATOM   3495  O   GLN A 224      -6.575   4.695   4.113  1.00 89.39           O  
ATOM   3496  CG  GLN A 224      -7.333   8.959   3.650  1.00 89.39           C  
ATOM   3497  HG2 GLN A 224      -7.682   9.011   4.681  1.00 89.39           H  
ATOM   3498  HG3 GLN A 224      -6.485   9.636   3.541  1.00 89.39           H  
ATOM   3499  CD  GLN A 224      -8.454   9.440   2.735  1.00 89.39           C  
ATOM   3500  NE2 GLN A 224      -8.921  10.653   2.908  1.00 89.39           N  
ATOM   3501 HE21 GLN A 224      -8.558  11.256   3.633  1.00 89.39           H  
ATOM   3502 HE22 GLN A 224      -9.655  10.975   2.292  1.00 89.39           H  
ATOM   3503  OE1 GLN A 224      -8.958   8.722   1.880  1.00 89.39           O  
ATOM   3504  N   SER A 225      -4.439   5.088   3.553  1.00 90.75           N  
ATOM   3505  H   SER A 225      -3.705   5.781   3.519  1.00 90.75           H  
ATOM   3506  CA  SER A 225      -4.021   3.698   3.308  1.00 90.75           C  
ATOM   3507  HA  SER A 225      -4.903   3.057   3.322  1.00 90.75           H  
ATOM   3508  C   SER A 225      -3.086   3.156   4.395  1.00 90.75           C  
ATOM   3509  CB  SER A 225      -3.334   3.566   1.938  1.00 90.75           C  
ATOM   3510  HB2 SER A 225      -2.369   4.073   1.978  1.00 90.75           H  
ATOM   3511  HB3 SER A 225      -3.161   2.513   1.717  1.00 90.75           H  
ATOM   3512  O   SER A 225      -2.602   2.032   4.275  1.00 90.75           O  
ATOM   3513  OG  SER A 225      -4.115   4.143   0.903  1.00 90.75           O  
ATOM   3514  HG  SER A 225      -4.731   4.735   1.342  1.00 90.75           H  
ATOM   3515  N   MET A 226      -2.786   3.954   5.423  1.00 91.84           N  
ATOM   3516  H   MET A 226      -3.251   4.847   5.505  1.00 91.84           H  
ATOM   3517  CA  MET A 226      -1.990   3.513   6.567  1.00 91.84           C  
ATOM   3518  HA  MET A 226      -1.174   2.880   6.220  1.00 91.84           H  
ATOM   3519  C   MET A 226      -2.850   2.664   7.507  1.00 91.84           C  
ATOM   3520  CB  MET A 226      -1.380   4.714   7.301  1.00 91.84           C  
ATOM   3521  HB2 MET A 226      -2.184   5.278   7.775  1.00 91.84           H  
ATOM   3522  HB3 MET A 226      -0.722   4.338   8.084  1.00 91.84           H  
ATOM   3523  O   MET A 226      -4.061   2.863   7.594  1.00 91.84           O  
ATOM   3524  CG  MET A 226      -0.571   5.680   6.421  1.00 91.84           C  
ATOM   3525  HG2 MET A 226      -1.212   6.063   5.627  1.00 91.84           H  
ATOM   3526  HG3 MET A 226      -0.311   6.531   7.050  1.00 91.84           H  
ATOM   3527  SD  MET A 226       0.981   5.089   5.682  1.00 91.84           S  
ATOM   3528  CE  MET A 226       0.394   4.179   4.228  1.00 91.84           C  
ATOM   3529  HE1 MET A 226       0.053   3.185   4.518  1.00 91.84           H  
ATOM   3530  HE2 MET A 226      -0.426   4.718   3.752  1.00 91.84           H  
ATOM   3531  HE3 MET A 226       1.209   4.076   3.511  1.00 91.84           H  
ATOM   3532  N   GLY A 227      -2.218   1.720   8.202  1.00 91.99           N  
ATOM   3533  H   GLY A 227      -1.213   1.643   8.125  1.00 91.99           H  
ATOM   3534  CA  GLY A 227      -2.887   0.877   9.188  1.00 91.99           C  
ATOM   3535  HA2 GLY A 227      -3.742   0.394   8.715  1.00 91.99           H  
ATOM   3536  HA3 GLY A 227      -2.202   0.101   9.529  1.00 91.99           H  
ATOM   3537  C   GLY A 227      -3.378   1.677  10.403  1.00 91.99           C  
ATOM   3538  O   GLY A 227      -2.879   2.781  10.662  1.00 91.99           O  
ATOM   3539  N   PRO A 228      -4.350   1.149  11.165  1.00 92.96           N  
ATOM   3540  CA  PRO A 228      -5.006   1.915  12.218  1.00 92.96           C  
ATOM   3541  HA  PRO A 228      -5.429   2.818  11.777  1.00 92.96           H  
ATOM   3542  C   PRO A 228      -4.050   2.347  13.337  1.00 92.96           C  
ATOM   3543  CB  PRO A 228      -6.167   1.047  12.701  1.00 92.96           C  
ATOM   3544  HB2 PRO A 228      -6.311   1.112  13.779  1.00 92.96           H  
ATOM   3545  HB3 PRO A 228      -7.068   1.355  12.171  1.00 92.96           H  
ATOM   3546  O   PRO A 228      -4.143   3.493  13.781  1.00 92.96           O  
ATOM   3547  CG  PRO A 228      -5.790  -0.368  12.287  1.00 92.96           C  
ATOM   3548  HG2 PRO A 228      -5.189  -0.797  13.090  1.00 92.96           H  
ATOM   3549  HG3 PRO A 228      -6.666  -0.992  12.111  1.00 92.96           H  
ATOM   3550  CD  PRO A 228      -4.964  -0.164  11.018  1.00 92.96           C  
ATOM   3551  HD2 PRO A 228      -4.221  -0.954  10.917  1.00 92.96           H  
ATOM   3552  HD3 PRO A 228      -5.629  -0.159  10.154  1.00 92.96           H  
ATOM   3553  N   VAL A 229      -3.054   1.527  13.703  1.00 94.12           N  
ATOM   3554  H   VAL A 229      -2.990   0.618  13.267  1.00 94.12           H  
ATOM   3555  CA  VAL A 229      -2.016   1.921  14.680  1.00 94.12           C  
ATOM   3556  HA  VAL A 229      -2.501   2.212  15.612  1.00 94.12           H  
ATOM   3557  C   VAL A 229      -1.232   3.129  14.176  1.00 94.12           C  
ATOM   3558  CB  VAL A 229      -1.053   0.757  14.983  1.00 94.12           C  
ATOM   3559  HB  VAL A 229      -0.691   0.348  14.040  1.00 94.12           H  
ATOM   3560  O   VAL A 229      -1.044   4.100  14.908  1.00 94.12           O  
ATOM   3561  CG1 VAL A 229       0.164   1.176  15.820  1.00 94.12           C  
ATOM   3562 HG11 VAL A 229      -0.163   1.699  16.719  1.00 94.12           H  
ATOM   3563 HG12 VAL A 229       0.740   0.297  16.109  1.00 94.12           H  
ATOM   3564 HG13 VAL A 229       0.822   1.827  15.244  1.00 94.12           H  
ATOM   3565  CG2 VAL A 229      -1.784  -0.354  15.733  1.00 94.12           C  
ATOM   3566 HG21 VAL A 229      -2.112   0.008  16.707  1.00 94.12           H  
ATOM   3567 HG22 VAL A 229      -2.662  -0.665  15.166  1.00 94.12           H  
ATOM   3568 HG23 VAL A 229      -1.128  -1.214  15.866  1.00 94.12           H  
ATOM   3569  N   THR A 230      -0.831   3.116  12.903  1.00 93.94           N  
ATOM   3570  H   THR A 230      -1.037   2.307  12.336  1.00 93.94           H  
ATOM   3571  CA  THR A 230      -0.116   4.237  12.282  1.00 93.94           C  
ATOM   3572  HA  THR A 230       0.804   4.416  12.837  1.00 93.94           H  
ATOM   3573  C   THR A 230      -0.956   5.511  12.332  1.00 93.94           C  
ATOM   3574  CB  THR A 230       0.248   3.919  10.823  1.00 93.94           C  
ATOM   3575  HB  THR A 230      -0.662   3.819  10.233  1.00 93.94           H  
ATOM   3576  O   THR A 230      -0.438   6.558  12.706  1.00 93.94           O  
ATOM   3577  CG2 THR A 230       1.139   4.989  10.188  1.00 93.94           C  
ATOM   3578 HG21 THR A 230       1.489   4.643   9.215  1.00 93.94           H  
ATOM   3579 HG22 THR A 230       0.567   5.906  10.049  1.00 93.94           H  
ATOM   3580 HG23 THR A 230       1.997   5.183  10.831  1.00 93.94           H  
ATOM   3581  OG1 THR A 230       0.965   2.714  10.761  1.00 93.94           O  
ATOM   3582  HG1 THR A 230       0.977   2.419   9.847  1.00 93.94           H  
ATOM   3583  N   THR A 231      -2.253   5.440  12.008  1.00 93.71           N  
ATOM   3584  H   THR A 231      -2.627   4.550  11.711  1.00 93.71           H  
ATOM   3585  CA  THR A 231      -3.134   6.622  12.044  1.00 93.71           C  
ATOM   3586  HA  THR A 231      -2.652   7.419  11.478  1.00 93.71           H  
ATOM   3587  C   THR A 231      -3.334   7.173  13.457  1.00 93.71           C  
ATOM   3588  CB  THR A 231      -4.496   6.367  11.383  1.00 93.71           C  
ATOM   3589  HB  THR A 231      -5.061   7.299  11.403  1.00 93.71           H  
ATOM   3590  O   THR A 231      -3.243   8.385  13.638  1.00 93.71           O  
ATOM   3591  CG2 THR A 231      -4.366   5.942   9.920  1.00 93.71           C  
ATOM   3592 HG21 THR A 231      -3.861   4.979   9.842  1.00 93.71           H  
ATOM   3593 HG22 THR A 231      -5.360   5.847   9.483  1.00 93.71           H  
ATOM   3594 HG23 THR A 231      -3.804   6.693   9.364  1.00 93.71           H  
ATOM   3595  OG1 THR A 231      -5.259   5.392  12.054  1.00 93.71           O  
ATOM   3596  HG1 THR A 231      -4.691   4.764  12.506  1.00 93.71           H  
ATOM   3597  N   ILE A 232      -3.525   6.305  14.460  1.00 94.53           N  
ATOM   3598  H   ILE A 232      -3.581   5.319  14.245  1.00 94.53           H  
ATOM   3599  CA  ILE A 232      -3.664   6.693  15.873  1.00 94.53           C  
ATOM   3600  HA  ILE A 232      -4.492   7.395  15.976  1.00 94.53           H  
ATOM   3601  C   ILE A 232      -2.410   7.411  16.356  1.00 94.53           C  
ATOM   3602  CB  ILE A 232      -3.950   5.448  16.749  1.00 94.53           C  
ATOM   3603  HB  ILE A 232      -3.322   4.623  16.413  1.00 94.53           H  
ATOM   3604  O   ILE A 232      -2.494   8.489  16.946  1.00 94.53           O  
ATOM   3605  CG1 ILE A 232      -5.429   5.047  16.592  1.00 94.53           C  
ATOM   3606 HG12 ILE A 232      -6.052   5.820  17.040  1.00 94.53           H  
ATOM   3607 HG13 ILE A 232      -5.672   4.983  15.531  1.00 94.53           H  
ATOM   3608  CG2 ILE A 232      -3.636   5.708  18.235  1.00 94.53           C  
ATOM   3609 HG21 ILE A 232      -4.190   6.581  18.582  1.00 94.53           H  
ATOM   3610 HG22 ILE A 232      -3.908   4.850  18.850  1.00 94.53           H  
ATOM   3611 HG23 ILE A 232      -2.570   5.869  18.396  1.00 94.53           H  
ATOM   3612  CD1 ILE A 232      -5.783   3.703  17.237  1.00 94.53           C  
ATOM   3613 HD11 ILE A 232      -5.636   3.724  18.317  1.00 94.53           H  
ATOM   3614 HD12 ILE A 232      -6.837   3.486  17.066  1.00 94.53           H  
ATOM   3615 HD13 ILE A 232      -5.169   2.918  16.795  1.00 94.53           H  
ATOM   3616  N   VAL A 233      -1.242   6.821  16.108  1.00 92.83           N  
ATOM   3617  H   VAL A 233      -1.241   5.924  15.645  1.00 92.83           H  
ATOM   3618  CA  VAL A 233       0.021   7.355  16.615  1.00 92.83           C  
ATOM   3619  HA  VAL A 233      -0.095   7.589  17.673  1.00 92.83           H  
ATOM   3620  C   VAL A 233       0.385   8.662  15.912  1.00 92.83           C  
ATOM   3621  CB  VAL A 233       1.125   6.297  16.488  1.00 92.83           C  
ATOM   3622  HB  VAL A 233       1.163   5.919  15.466  1.00 92.83           H  
ATOM   3623  O   VAL A 233       0.799   9.614  16.566  1.00 92.83           O  
ATOM   3624  CG1 VAL A 233       2.472   6.918  16.828  1.00 92.83           C  
ATOM   3625 HG11 VAL A 233       2.843   7.456  15.957  1.00 92.83           H  
ATOM   3626 HG12 VAL A 233       2.353   7.626  17.648  1.00 92.83           H  
ATOM   3627 HG13 VAL A 233       3.174   6.143  17.138  1.00 92.83           H  
ATOM   3628  CG2 VAL A 233       0.869   5.125  17.443  1.00 92.83           C  
ATOM   3629 HG21 VAL A 233      -0.101   4.671  17.245  1.00 92.83           H  
ATOM   3630 HG22 VAL A 233       1.635   4.361  17.307  1.00 92.83           H  
ATOM   3631 HG23 VAL A 233       0.884   5.476  18.475  1.00 92.83           H  
ATOM   3632  N   GLN A 234       0.174   8.750  14.596  1.00 92.46           N  
ATOM   3633  H   GLN A 234      -0.195   7.949  14.104  1.00 92.46           H  
ATOM   3634  CA  GLN A 234       0.423   9.985  13.851  1.00 92.46           C  
ATOM   3635  HA  GLN A 234       1.432  10.333  14.072  1.00 92.46           H  
ATOM   3636  C   GLN A 234      -0.523  11.114  14.274  1.00 92.46           C  
ATOM   3637  CB  GLN A 234       0.317   9.717  12.346  1.00 92.46           C  
ATOM   3638  HB2 GLN A 234       0.351  10.672  11.822  1.00 92.46           H  
ATOM   3639  HB3 GLN A 234      -0.645   9.249  12.135  1.00 92.46           H  
ATOM   3640  O   GLN A 234      -0.078  12.253  14.354  1.00 92.46           O  
ATOM   3641  CG  GLN A 234       1.450   8.816  11.819  1.00 92.46           C  
ATOM   3642  HG2 GLN A 234       1.184   8.456  10.825  1.00 92.46           H  
ATOM   3643  HG3 GLN A 234       1.564   7.944  12.464  1.00 92.46           H  
ATOM   3644  CD  GLN A 234       2.800   9.514  11.725  1.00 92.46           C  
ATOM   3645  NE2 GLN A 234       3.894   8.864  12.065  1.00 92.46           N  
ATOM   3646 HE21 GLN A 234       3.821   8.039  12.643  1.00 92.46           H  
ATOM   3647 HE22 GLN A 234       4.679   9.480  12.223  1.00 92.46           H  
ATOM   3648  OE1 GLN A 234       2.940  10.646  11.298  1.00 92.46           O  
ATOM   3649  N   LEU A 235      -1.790  10.816  14.594  1.00 93.12           N  
ATOM   3650  H   LEU A 235      -2.123   9.870  14.475  1.00 93.12           H  
ATOM   3651  CA  LEU A 235      -2.706  11.809  15.158  1.00 93.12           C  
ATOM   3652  HA  LEU A 235      -2.626  12.715  14.557  1.00 93.12           H  
ATOM   3653  C   LEU A 235      -2.323  12.194  16.595  1.00 93.12           C  
ATOM   3654  CB  LEU A 235      -4.152  11.288  15.069  1.00 93.12           C  
ATOM   3655  HB2 LEU A 235      -4.228  10.361  15.637  1.00 93.12           H  
ATOM   3656  HB3 LEU A 235      -4.380  11.065  14.027  1.00 93.12           H  
ATOM   3657  O   LEU A 235      -2.379  13.369  16.932  1.00 93.12           O  
ATOM   3658  CG  LEU A 235      -5.206  12.279  15.608  1.00 93.12           C  
ATOM   3659  HG  LEU A 235      -5.037  12.450  16.672  1.00 93.12           H  
ATOM   3660  CD1 LEU A 235      -5.184  13.622  14.875  1.00 93.12           C  
ATOM   3661 HD11 LEU A 235      -5.305  13.473  13.802  1.00 93.12           H  
ATOM   3662 HD12 LEU A 235      -4.247  14.141  15.076  1.00 93.12           H  
ATOM   3663 HD13 LEU A 235      -5.988  14.252  15.256  1.00 93.12           H  
ATOM   3664  CD2 LEU A 235      -6.603  11.688  15.440  1.00 93.12           C  
ATOM   3665 HD21 LEU A 235      -6.662  10.727  15.950  1.00 93.12           H  
ATOM   3666 HD22 LEU A 235      -6.830  11.556  14.382  1.00 93.12           H  
ATOM   3667 HD23 LEU A 235      -7.336  12.359  15.889  1.00 93.12           H  
ATOM   3668  N   SER A 236      -1.885  11.233  17.414  1.00 91.85           N  
ATOM   3669  H   SER A 236      -1.879  10.283  17.072  1.00 91.85           H  
ATOM   3670  CA  SER A 236      -1.445  11.489  18.796  1.00 91.85           C  
ATOM   3671  HA  SER A 236      -2.253  11.974  19.344  1.00 91.85           H  
ATOM   3672  C   SER A 236      -0.224  12.414  18.863  1.00 91.85           C  
ATOM   3673  CB  SER A 236      -1.084  10.177  19.507  1.00 91.85           C  
ATOM   3674  HB2 SER A 236      -0.249   9.704  18.990  1.00 91.85           H  
ATOM   3675  HB3 SER A 236      -0.768  10.408  20.525  1.00 91.85           H  
ATOM   3676  O   SER A 236      -0.071  13.155  19.826  1.00 91.85           O  
ATOM   3677  OG  SER A 236      -2.169   9.267  19.568  1.00 91.85           O  
ATOM   3678  HG  SER A 236      -2.414   9.036  18.669  1.00 91.85           H  
ATOM   3679  N   GLU A 237       0.660  12.356  17.862  1.00 89.00           N  
ATOM   3680  H   GLU A 237       0.509  11.668  17.139  1.00 89.00           H  
ATOM   3681  CA  GLU A 237       1.846  13.222  17.746  1.00 89.00           C  
ATOM   3682  HA  GLU A 237       2.143  13.578  18.732  1.00 89.00           H  
ATOM   3683  C   GLU A 237       1.607  14.476  16.891  1.00 89.00           C  
ATOM   3684  CB  GLU A 237       3.009  12.418  17.144  1.00 89.00           C  
ATOM   3685  HB2 GLU A 237       3.862  13.077  16.978  1.00 89.00           H  
ATOM   3686  HB3 GLU A 237       2.702  12.030  16.173  1.00 89.00           H  
ATOM   3687  O   GLU A 237       2.494  15.325  16.771  1.00 89.00           O  
ATOM   3688  CG  GLU A 237       3.478  11.244  18.008  1.00 89.00           C  
ATOM   3689  HG2 GLU A 237       4.259  10.714  17.462  1.00 89.00           H  
ATOM   3690  HG3 GLU A 237       2.655  10.542  18.148  1.00 89.00           H  
ATOM   3691  CD  GLU A 237       4.032  11.648  19.382  1.00 89.00           C  
ATOM   3692  OE1 GLU A 237       3.971  10.793  20.297  1.00 89.00           O  
ATOM   3693  OE2 GLU A 237       4.633  12.723  19.553  1.00 89.00           O  
ATOM   3694  N   ALA A 238       0.442  14.597  16.249  1.00 85.79           N  
ATOM   3695  H   ALA A 238      -0.299  13.940  16.443  1.00 85.79           H  
ATOM   3696  CA  ALA A 238       0.140  15.757  15.430  1.00 85.79           C  
ATOM   3697  HA  ALA A 238       0.983  15.922  14.759  1.00 85.79           H  
ATOM   3698  C   ALA A 238      -0.015  16.996  16.318  1.00 85.79           C  
ATOM   3699  CB  ALA A 238      -1.102  15.502  14.568  1.00 85.79           C  
ATOM   3700  HB1 ALA A 238      -0.940  14.639  13.922  1.00 85.79           H  
ATOM   3701  HB2 ALA A 238      -1.961  15.318  15.213  1.00 85.79           H  
ATOM   3702  HB3 ALA A 238      -1.307  16.379  13.954  1.00 85.79           H  
ATOM   3703  O   ALA A 238      -0.639  16.965  17.372  1.00 85.79           O  
ATOM   3704  N   THR A 239       0.532  18.115  15.855  1.00 74.89           N  
ATOM   3705  H   THR A 239       0.974  18.091  14.947  1.00 74.89           H  
ATOM   3706  CA  THR A 239       0.222  19.436  16.409  1.00 74.89           C  
ATOM   3707  HA  THR A 239      -0.155  19.332  17.427  1.00 74.89           H  
ATOM   3708  C   THR A 239      -0.886  20.057  15.576  1.00 74.89           C  
ATOM   3709  CB  THR A 239       1.465  20.335  16.455  1.00 74.89           C  
ATOM   3710  HB  THR A 239       1.165  21.369  16.627  1.00 74.89           H  
ATOM   3711  O   THR A 239      -0.889  19.866  14.360  1.00 74.89           O  
ATOM   3712  CG2 THR A 239       2.415  19.893  17.566  1.00 74.89           C  
ATOM   3713 HG21 THR A 239       1.910  19.984  18.528  1.00 74.89           H  
ATOM   3714 HG22 THR A 239       3.297  20.534  17.578  1.00 74.89           H  
ATOM   3715 HG23 THR A 239       2.716  18.855  17.428  1.00 74.89           H  
ATOM   3716  OG1 THR A 239       2.234  20.250  15.275  1.00 74.89           O  
ATOM   3717  HG1 THR A 239       2.798  19.486  15.413  1.00 74.89           H  
ATOM   3718  N   ASP A 240      -1.816  20.780  16.205  1.00 71.41           N  
ATOM   3719  H   ASP A 240      -1.802  20.843  17.213  1.00 71.41           H  
ATOM   3720  CA  ASP A 240      -2.940  21.428  15.518  1.00 71.41           C  
ATOM   3721  HA  ASP A 240      -3.474  20.661  14.956  1.00 71.41           H  
ATOM   3722  C   ASP A 240      -2.444  22.483  14.515  1.00 71.41           C  
ATOM   3723  CB  ASP A 240      -3.931  22.014  16.538  1.00 71.41           C  
ATOM   3724  HB2 ASP A 240      -3.479  22.872  17.037  1.00 71.41           H  
ATOM   3725  HB3 ASP A 240      -4.145  21.263  17.299  1.00 71.41           H  
ATOM   3726  O   ASP A 240      -2.158  23.632  14.845  1.00 71.41           O  
ATOM   3727  CG  ASP A 240      -5.256  22.434  15.885  1.00 71.41           C  
ATOM   3728  OD1 ASP A 240      -5.467  22.082  14.698  1.00 71.41           O  
ATOM   3729  OD2 ASP A 240      -6.070  23.062  16.593  1.00 71.41           O  
ATOM   3730  N   ASN A 241      -2.214  22.038  13.281  1.00 71.93           N  
ATOM   3731  H   ASN A 241      -2.433  21.069  13.101  1.00 71.93           H  
ATOM   3732  CA  ASN A 241      -1.639  22.816  12.198  1.00 71.93           C  
ATOM   3733  HA  ASN A 241      -1.987  23.843  12.306  1.00 71.93           H  
ATOM   3734  C   ASN A 241      -2.146  22.296  10.843  1.00 71.93           C  
ATOM   3735  CB  ASN A 241      -0.095  22.804  12.333  1.00 71.93           C  
ATOM   3736  HB2 ASN A 241       0.157  23.093  13.353  1.00 71.93           H  
ATOM   3737  HB3 ASN A 241       0.330  23.561  11.674  1.00 71.93           H  
ATOM   3738  O   ASN A 241      -2.831  21.276  10.749  1.00 71.93           O  
ATOM   3739  CG  ASN A 241       0.587  21.480  12.021  1.00 71.93           C  
ATOM   3740  ND2 ASN A 241       1.702  21.192  12.638  1.00 71.93           N  
ATOM   3741 HD21 ASN A 241       1.886  21.650  13.519  1.00 71.93           H  
ATOM   3742 HD22 ASN A 241       2.010  20.235  12.536  1.00 71.93           H  
ATOM   3743  OD1 ASN A 241       0.211  20.728  11.138  1.00 71.93           O  
ATOM   3744  N   GLN A 242      -1.744  22.962   9.758  1.00 61.15           N  
ATOM   3745  H   GLN A 242      -1.221  23.814   9.898  1.00 61.15           H  
ATOM   3746  CA  GLN A 242      -2.171  22.627   8.392  1.00 61.15           C  
ATOM   3747  HA  GLN A 242      -3.251  22.760   8.343  1.00 61.15           H  
ATOM   3748  C   GLN A 242      -1.887  21.174   7.945  1.00 61.15           C  
ATOM   3749  CB  GLN A 242      -1.531  23.632   7.420  1.00 61.15           C  
ATOM   3750  HB2 GLN A 242      -1.976  23.493   6.434  1.00 61.15           H  
ATOM   3751  HB3 GLN A 242      -1.771  24.641   7.754  1.00 61.15           H  
ATOM   3752  O   GLN A 242      -2.475  20.700   6.974  1.00 61.15           O  
ATOM   3753  CG  GLN A 242      -0.002  23.486   7.296  1.00 61.15           C  
ATOM   3754  HG2 GLN A 242       0.238  22.496   6.908  1.00 61.15           H  
ATOM   3755  HG3 GLN A 242       0.461  23.593   8.276  1.00 61.15           H  
ATOM   3756  CD  GLN A 242       0.617  24.520   6.362  1.00 61.15           C  
ATOM   3757  NE2 GLN A 242       1.887  24.404   6.052  1.00 61.15           N  
ATOM   3758 HE21 GLN A 242       2.236  25.123   5.435  1.00 61.15           H  
ATOM   3759 HE22 GLN A 242       2.418  23.603   6.361  1.00 61.15           H  
ATOM   3760  OE1 GLN A 242      -0.003  25.443   5.876  1.00 61.15           O  
ATOM   3761  N   TYR A 243      -0.987  20.451   8.619  1.00 66.21           N  
ATOM   3762  H   TYR A 243      -0.588  20.849   9.457  1.00 66.21           H  
ATOM   3763  CA  TYR A 243      -0.641  19.062   8.311  1.00 66.21           C  
ATOM   3764  HA  TYR A 243      -0.869  18.873   7.262  1.00 66.21           H  
ATOM   3765  C   TYR A 243      -1.451  18.040   9.123  1.00 66.21           C  
ATOM   3766  CB  TYR A 243       0.868  18.854   8.499  1.00 66.21           C  
ATOM   3767  HB2 TYR A 243       1.116  17.837   8.196  1.00 66.21           H  
ATOM   3768  HB3 TYR A 243       1.115  18.936   9.557  1.00 66.21           H  
ATOM   3769  O   TYR A 243      -1.540  16.884   8.700  1.00 66.21           O  
ATOM   3770  CG  TYR A 243       1.738  19.810   7.700  1.00 66.21           C  
ATOM   3771  CD1 TYR A 243       1.838  19.663   6.304  1.00 66.21           C  
ATOM   3772  HD1 TYR A 243       1.272  18.888   5.808  1.00 66.21           H  
ATOM   3773  CD2 TYR A 243       2.439  20.845   8.350  1.00 66.21           C  
ATOM   3774  HD2 TYR A 243       2.346  20.965   9.419  1.00 66.21           H  
ATOM   3775  CE1 TYR A 243       2.656  20.533   5.559  1.00 66.21           C  
ATOM   3776  HE1 TYR A 243       2.728  20.442   4.485  1.00 66.21           H  
ATOM   3777  CE2 TYR A 243       3.266  21.714   7.610  1.00 66.21           C  
ATOM   3778  HE2 TYR A 243       3.812  22.493   8.122  1.00 66.21           H  
ATOM   3779  OH  TYR A 243       4.185  22.371   5.490  1.00 66.21           O  
ATOM   3780  HH  TYR A 243       4.664  22.994   6.040  1.00 66.21           H  
ATOM   3781  CZ  TYR A 243       3.385  21.546   6.214  1.00 66.21           C  
ATOM   3782  N   ALA A 244      -2.076  18.446  10.235  1.00 80.14           N  
ATOM   3783  H   ALA A 244      -1.984  19.409  10.524  1.00 80.14           H  
ATOM   3784  CA  ALA A 244      -2.874  17.564  11.089  1.00 80.14           C  
ATOM   3785  HA  ALA A 244      -2.284  16.683  11.341  1.00 80.14           H  
ATOM   3786  C   ALA A 244      -4.163  17.082  10.418  1.00 80.14           C  
ATOM   3787  CB  ALA A 244      -3.204  18.300  12.385  1.00 80.14           C  
ATOM   3788  HB1 ALA A 244      -2.279  18.527  12.915  1.00 80.14           H  
ATOM   3789  HB2 ALA A 244      -3.749  19.222  12.185  1.00 80.14           H  
ATOM   3790  HB3 ALA A 244      -3.822  17.658  13.014  1.00 80.14           H  
ATOM   3791  O   ALA A 244      -4.562  15.934  10.613  1.00 80.14           O  
ATOM   3792  N   GLY A 245      -4.778  17.917   9.569  1.00 85.40           N  
ATOM   3793  H   GLY A 245      -4.421  18.860   9.506  1.00 85.40           H  
ATOM   3794  CA  GLY A 245      -6.056  17.606   8.916  1.00 85.40           C  
ATOM   3795  HA2 GLY A 245      -6.846  17.586   9.667  1.00 85.40           H  
ATOM   3796  HA3 GLY A 245      -6.288  18.392   8.197  1.00 85.40           H  
ATOM   3797  C   GLY A 245      -6.056  16.264   8.177  1.00 85.40           C  
ATOM   3798  O   GLY A 245      -7.009  15.498   8.277  1.00 85.40           O  
ATOM   3799  N   LYS A 246      -4.940  15.898   7.531  1.00 86.59           N  
ATOM   3800  H   LYS A 246      -4.152  16.529   7.565  1.00 86.59           H  
ATOM   3801  CA  LYS A 246      -4.816  14.604   6.838  1.00 86.59           C  
ATOM   3802  HA  LYS A 246      -5.652  14.494   6.148  1.00 86.59           H  
ATOM   3803  C   LYS A 246      -4.881  13.406   7.785  1.00 86.59           C  
ATOM   3804  CB  LYS A 246      -3.495  14.536   6.070  1.00 86.59           C  
ATOM   3805  HB2 LYS A 246      -3.398  13.533   5.656  1.00 86.59           H  
ATOM   3806  HB3 LYS A 246      -2.668  14.700   6.761  1.00 86.59           H  
ATOM   3807  O   LYS A 246      -5.442  12.372   7.424  1.00 86.59           O  
ATOM   3808  CG  LYS A 246      -3.415  15.550   4.925  1.00 86.59           C  
ATOM   3809  HG2 LYS A 246      -4.274  15.432   4.266  1.00 86.59           H  
ATOM   3810  HG3 LYS A 246      -3.394  16.565   5.323  1.00 86.59           H  
ATOM   3811  CD  LYS A 246      -2.128  15.271   4.149  1.00 86.59           C  
ATOM   3812  HD2 LYS A 246      -1.280  15.359   4.827  1.00 86.59           H  
ATOM   3813  HD3 LYS A 246      -2.169  14.252   3.764  1.00 86.59           H  
ATOM   3814  CE  LYS A 246      -1.950  16.243   2.986  1.00 86.59           C  
ATOM   3815  HE2 LYS A 246      -2.867  16.262   2.398  1.00 86.59           H  
ATOM   3816  HE3 LYS A 246      -1.782  17.244   3.385  1.00 86.59           H  
ATOM   3817  NZ  LYS A 246      -0.808  15.800   2.151  1.00 86.59           N  
ATOM   3818  HZ1 LYS A 246       0.019  15.676   2.717  1.00 86.59           H  
ATOM   3819  HZ2 LYS A 246      -0.633  16.453   1.401  1.00 86.59           H  
ATOM   3820  HZ3 LYS A 246      -1.014  14.890   1.763  1.00 86.59           H  
ATOM   3821  N   TRP A 247      -4.282  13.529   8.967  1.00 91.42           N  
ATOM   3822  H   TRP A 247      -3.910  14.430   9.230  1.00 91.42           H  
ATOM   3823  CA  TRP A 247      -4.287  12.474   9.980  1.00 91.42           C  
ATOM   3824  HA  TRP A 247      -4.131  11.513   9.490  1.00 91.42           H  
ATOM   3825  C   TRP A 247      -5.636  12.383  10.679  1.00 91.42           C  
ATOM   3826  CB  TRP A 247      -3.141  12.698  10.969  1.00 91.42           C  
ATOM   3827  HB2 TRP A 247      -3.224  11.962  11.769  1.00 91.42           H  
ATOM   3828  HB3 TRP A 247      -3.232  13.685  11.421  1.00 91.42           H  
ATOM   3829  O   TRP A 247      -6.117  11.277  10.905  1.00 91.42           O  
ATOM   3830  CG  TRP A 247      -1.787  12.549  10.352  1.00 91.42           C  
ATOM   3831  CD1 TRP A 247      -0.806  13.477  10.344  1.00 91.42           C  
ATOM   3832  HD1 TRP A 247      -0.879  14.449  10.809  1.00 91.42           H  
ATOM   3833  CD2 TRP A 247      -1.238  11.377   9.679  1.00 91.42           C  
ATOM   3834  CE2 TRP A 247       0.099  11.671   9.280  1.00 91.42           C  
ATOM   3835  CE3 TRP A 247      -1.726  10.080   9.408  1.00 91.42           C  
ATOM   3836  HE3 TRP A 247      -2.717   9.808   9.740  1.00 91.42           H  
ATOM   3837  NE1 TRP A 247       0.316  12.958   9.727  1.00 91.42           N  
ATOM   3838  HE1 TRP A 247       1.219  13.409   9.773  1.00 91.42           H  
ATOM   3839  CH2 TRP A 247       0.386   9.445   8.369  1.00 91.42           C  
ATOM   3840  HH2 TRP A 247       0.987   8.677   7.905  1.00 91.42           H  
ATOM   3841  CZ2 TRP A 247       0.912  10.723   8.636  1.00 91.42           C  
ATOM   3842  HZ2 TRP A 247       1.937  10.966   8.401  1.00 91.42           H  
ATOM   3843  CZ3 TRP A 247      -0.926   9.126   8.754  1.00 91.42           C  
ATOM   3844  HZ3 TRP A 247      -1.318   8.136   8.574  1.00 91.42           H  
ATOM   3845  N   VAL A 248      -6.290  13.525  10.906  1.00 91.84           N  
ATOM   3846  H   VAL A 248      -5.809  14.394  10.724  1.00 91.84           H  
ATOM   3847  CA  VAL A 248      -7.682  13.589  11.362  1.00 91.84           C  
ATOM   3848  HA  VAL A 248      -7.763  13.069  12.317  1.00 91.84           H  
ATOM   3849  C   VAL A 248      -8.607  12.869  10.374  1.00 91.84           C  
ATOM   3850  CB  VAL A 248      -8.099  15.058  11.574  1.00 91.84           C  
ATOM   3851  HB  VAL A 248      -7.882  15.634  10.675  1.00 91.84           H  
ATOM   3852  O   VAL A 248      -9.377  12.004  10.783  1.00 91.84           O  
ATOM   3853  CG1 VAL A 248      -9.590  15.194  11.877  1.00 91.84           C  
ATOM   3854 HG11 VAL A 248      -9.842  14.556  12.724  1.00 91.84           H  
ATOM   3855 HG12 VAL A 248      -9.821  16.232  12.119  1.00 91.84           H  
ATOM   3856 HG13 VAL A 248     -10.168  14.911  10.998  1.00 91.84           H  
ATOM   3857  CG2 VAL A 248      -7.337  15.687  12.747  1.00 91.84           C  
ATOM   3858 HG21 VAL A 248      -6.260  15.620  12.590  1.00 91.84           H  
ATOM   3859 HG22 VAL A 248      -7.589  15.178  13.677  1.00 91.84           H  
ATOM   3860 HG23 VAL A 248      -7.599  16.741  12.838  1.00 91.84           H  
ATOM   3861  N   ASP A 249      -8.498  13.148   9.074  1.00 90.29           N  
ATOM   3862  H   ASP A 249      -7.923  13.931   8.796  1.00 90.29           H  
ATOM   3863  CA  ASP A 249      -9.315  12.497   8.042  1.00 90.29           C  
ATOM   3864  HA  ASP A 249     -10.370  12.627   8.285  1.00 90.29           H  
ATOM   3865  C   ASP A 249      -9.046  10.990   7.943  1.00 90.29           C  
ATOM   3866  CB  ASP A 249      -9.039  13.136   6.674  1.00 90.29           C  
ATOM   3867  HB2 ASP A 249      -9.483  12.505   5.903  1.00 90.29           H  
ATOM   3868  HB3 ASP A 249      -7.963  13.161   6.498  1.00 90.29           H  
ATOM   3869  O   ASP A 249      -9.978  10.193   7.808  1.00 90.29           O  
ATOM   3870  CG  ASP A 249      -9.616  14.541   6.502  1.00 90.29           C  
ATOM   3871  OD1 ASP A 249     -10.538  14.905   7.270  1.00 90.29           O  
ATOM   3872  OD2 ASP A 249      -9.176  15.190   5.527  1.00 90.29           O  
ATOM   3873  N   ALA A 250      -7.775  10.579   8.016  1.00 91.66           N  
ATOM   3874  H   ALA A 250      -7.052  11.277   8.111  1.00 91.66           H  
ATOM   3875  CA  ALA A 250      -7.394   9.169   8.002  1.00 91.66           C  
ATOM   3876  HA  ALA A 250      -7.825   8.700   7.118  1.00 91.66           H  
ATOM   3877  C   ALA A 250      -7.943   8.419   9.226  1.00 91.66           C  
ATOM   3878  CB  ALA A 250      -5.867   9.067   7.907  1.00 91.66           C  
ATOM   3879  HB1 ALA A 250      -5.407   9.526   8.782  1.00 91.66           H  
ATOM   3880  HB2 ALA A 250      -5.516   9.574   7.009  1.00 91.66           H  
ATOM   3881  HB3 ALA A 250      -5.575   8.018   7.865  1.00 91.66           H  
ATOM   3882  O   ALA A 250      -8.522   7.343   9.071  1.00 91.66           O  
ATOM   3883  N   PHE A 251      -7.828   9.018  10.414  1.00 95.09           N  
ATOM   3884  H   PHE A 251      -7.338   9.900  10.463  1.00 95.09           H  
ATOM   3885  CA  PHE A 251      -8.353   8.482  11.666  1.00 95.09           C  
ATOM   3886  HA  PHE A 251      -7.942   7.486  11.836  1.00 95.09           H  
ATOM   3887  C   PHE A 251      -9.879   8.356  11.632  1.00 95.09           C  
ATOM   3888  CB  PHE A 251      -7.897   9.400  12.804  1.00 95.09           C  
ATOM   3889  HB2 PHE A 251      -8.177  10.428  12.578  1.00 95.09           H  
ATOM   3890  HB3 PHE A 251      -6.809   9.364  12.873  1.00 95.09           H  
ATOM   3891  O   PHE A 251     -10.419   7.262  11.805  1.00 95.09           O  
ATOM   3892  CG  PHE A 251      -8.481   9.025  14.143  1.00 95.09           C  
ATOM   3893  CD1 PHE A 251      -9.628   9.683  14.626  1.00 95.09           C  
ATOM   3894  HD1 PHE A 251     -10.092  10.462  14.039  1.00 95.09           H  
ATOM   3895  CD2 PHE A 251      -7.880   8.009  14.901  1.00 95.09           C  
ATOM   3896  HD2 PHE A 251      -7.000   7.500  14.536  1.00 95.09           H  
ATOM   3897  CE1 PHE A 251     -10.160   9.339  15.879  1.00 95.09           C  
ATOM   3898  HE1 PHE A 251     -11.023   9.862  16.265  1.00 95.09           H  
ATOM   3899  CE2 PHE A 251      -8.427   7.654  16.141  1.00 95.09           C  
ATOM   3900  HE2 PHE A 251      -7.957   6.878  16.726  1.00 95.09           H  
ATOM   3901  CZ  PHE A 251      -9.565   8.315  16.633  1.00 95.09           C  
ATOM   3902  HZ  PHE A 251      -9.970   8.047  17.598  1.00 95.09           H  
ATOM   3903  N   LYS A 252     -10.584   9.449  11.309  1.00 91.37           N  
ATOM   3904  H   LYS A 252     -10.080  10.312  11.164  1.00 91.37           H  
ATOM   3905  CA  LYS A 252     -12.048   9.455  11.178  1.00 91.37           C  
ATOM   3906  HA  LYS A 252     -12.508   9.222  12.138  1.00 91.37           H  
ATOM   3907  C   LYS A 252     -12.518   8.406  10.190  1.00 91.37           C  
ATOM   3908  CB  LYS A 252     -12.527  10.820  10.690  1.00 91.37           C  
ATOM   3909  HB2 LYS A 252     -13.565  10.736  10.369  1.00 91.37           H  
ATOM   3910  HB3 LYS A 252     -11.928  11.127   9.832  1.00 91.37           H  
ATOM   3911  O   LYS A 252     -13.485   7.704  10.453  1.00 91.37           O  
ATOM   3912  CG  LYS A 252     -12.458  11.887  11.782  1.00 91.37           C  
ATOM   3913  HG2 LYS A 252     -11.457  11.949  12.210  1.00 91.37           H  
ATOM   3914  HG3 LYS A 252     -13.166  11.644  12.574  1.00 91.37           H  
ATOM   3915  CD  LYS A 252     -12.835  13.220  11.140  1.00 91.37           C  
ATOM   3916  HD2 LYS A 252     -12.127  13.470  10.349  1.00 91.37           H  
ATOM   3917  HD3 LYS A 252     -13.831  13.123  10.709  1.00 91.37           H  
ATOM   3918  CE  LYS A 252     -12.836  14.322  12.193  1.00 91.37           C  
ATOM   3919  HE2 LYS A 252     -11.813  14.620  12.422  1.00 91.37           H  
ATOM   3920  HE3 LYS A 252     -13.286  13.921  13.101  1.00 91.37           H  
ATOM   3921  NZ  LYS A 252     -13.642  15.462  11.717  1.00 91.37           N  
ATOM   3922  HZ1 LYS A 252     -13.353  15.753  10.794  1.00 91.37           H  
ATOM   3923  HZ2 LYS A 252     -13.618  16.226  12.376  1.00 91.37           H  
ATOM   3924  HZ3 LYS A 252     -14.589  15.112  11.675  1.00 91.37           H  
ATOM   3925  N   ARG A 253     -11.826   8.260   9.057  1.00 89.06           N  
ATOM   3926  H   ARG A 253     -11.061   8.896   8.882  1.00 89.06           H  
ATOM   3927  CA  ARG A 253     -12.140   7.217   8.085  1.00 89.06           C  
ATOM   3928  HA  ARG A 253     -13.182   7.333   7.789  1.00 89.06           H  
ATOM   3929  C   ARG A 253     -12.015   5.832   8.713  1.00 89.06           C  
ATOM   3930  CB  ARG A 253     -11.251   7.376   6.852  1.00 89.06           C  
ATOM   3931  HB2 ARG A 253     -11.414   8.359   6.410  1.00 89.06           H  
ATOM   3932  HB3 ARG A 253     -10.201   7.287   7.134  1.00 89.06           H  
ATOM   3933  O   ARG A 253     -13.011   5.107   8.704  1.00 89.06           O  
ATOM   3934  CG  ARG A 253     -11.598   6.297   5.830  1.00 89.06           C  
ATOM   3935  HG2 ARG A 253     -11.537   5.304   6.277  1.00 89.06           H  
ATOM   3936  HG3 ARG A 253     -12.611   6.461   5.464  1.00 89.06           H  
ATOM   3937  CD  ARG A 253     -10.616   6.340   4.675  1.00 89.06           C  
ATOM   3938  HD2 ARG A 253      -9.614   6.126   5.046  1.00 89.06           H  
ATOM   3939  HD3 ARG A 253     -10.632   7.338   4.238  1.00 89.06           H  
ATOM   3940  NE  ARG A 253     -11.015   5.312   3.710  1.00 89.06           N  
ATOM   3941  HE  ARG A 253     -11.253   4.411   4.100  1.00 89.06           H  
ATOM   3942  NH1 ARG A 253     -10.632   6.522   1.820  1.00 89.06           N  
ATOM   3943 HH11 ARG A 253     -10.606   6.600   0.813  1.00 89.06           H  
ATOM   3944 HH12 ARG A 253     -10.092   7.208   2.327  1.00 89.06           H  
ATOM   3945  NH2 ARG A 253     -11.786   4.605   1.712  1.00 89.06           N  
ATOM   3946 HH21 ARG A 253     -12.144   4.864   0.803  1.00 89.06           H  
ATOM   3947 HH22 ARG A 253     -12.159   3.800   2.194  1.00 89.06           H  
ATOM   3948  CZ  ARG A 253     -11.141   5.487   2.422  1.00 89.06           C  
ATOM   3949  N   ALA A 254     -10.831   5.483   9.221  1.00 90.73           N  
ATOM   3950  H   ALA A 254     -10.093   6.172   9.245  1.00 90.73           H  
ATOM   3951  CA  ALA A 254     -10.524   4.157   9.758  1.00 90.73           C  
ATOM   3952  HA  ALA A 254     -10.574   3.425   8.951  1.00 90.73           H  
ATOM   3953  C   ALA A 254     -11.529   3.727  10.839  1.00 90.73           C  
ATOM   3954  CB  ALA A 254      -9.086   4.174  10.294  1.00 90.73           C  
ATOM   3955  HB1 ALA A 254      -8.986   4.914  11.088  1.00 90.73           H  
ATOM   3956  HB2 ALA A 254      -8.830   3.193  10.695  1.00 90.73           H  
ATOM   3957  HB3 ALA A 254      -8.389   4.416   9.492  1.00 90.73           H  
ATOM   3958  O   ALA A 254     -12.023   2.599  10.797  1.00 90.73           O  
ATOM   3959  N   PHE A 255     -11.909   4.667  11.706  1.00 89.71           N  
ATOM   3960  H   PHE A 255     -11.424   5.552  11.669  1.00 89.71           H  
ATOM   3961  CA  PHE A 255     -12.753   4.450  12.881  1.00 89.71           C  
ATOM   3962  HA  PHE A 255     -12.870   3.379  13.044  1.00 89.71           H  
ATOM   3963  C   PHE A 255     -14.171   5.020  12.751  1.00 89.71           C  
ATOM   3964  CB  PHE A 255     -12.014   5.015  14.092  1.00 89.71           C  
ATOM   3965  HB2 PHE A 255     -11.791   6.065  13.904  1.00 89.71           H  
ATOM   3966  HB3 PHE A 255     -12.656   4.959  14.972  1.00 89.71           H  
ATOM   3967  O   PHE A 255     -14.869   5.183  13.740  1.00 89.71           O  
ATOM   3968  CG  PHE A 255     -10.732   4.281  14.401  1.00 89.71           C  
ATOM   3969  CD1 PHE A 255     -10.783   3.021  15.020  1.00 89.71           C  
ATOM   3970  HD1 PHE A 255     -11.733   2.568  15.264  1.00 89.71           H  
ATOM   3971  CD2 PHE A 255      -9.488   4.837  14.052  1.00 89.71           C  
ATOM   3972  HD2 PHE A 255      -9.438   5.810  13.585  1.00 89.71           H  
ATOM   3973  CE1 PHE A 255      -9.598   2.342  15.333  1.00 89.71           C  
ATOM   3974  HE1 PHE A 255      -9.640   1.400  15.859  1.00 89.71           H  
ATOM   3975  CE2 PHE A 255      -8.302   4.132  14.312  1.00 89.71           C  
ATOM   3976  HE2 PHE A 255      -7.349   4.551  14.027  1.00 89.71           H  
ATOM   3977  CZ  PHE A 255      -8.359   2.889  14.965  1.00 89.71           C  
ATOM   3978  HZ  PHE A 255      -7.451   2.355  15.203  1.00 89.71           H  
ATOM   3979  N   SER A 256     -14.651   5.297  11.537  1.00 85.70           N  
ATOM   3980  H   SER A 256     -13.990   5.284  10.773  1.00 85.70           H  
ATOM   3981  CA  SER A 256     -15.975   5.927  11.322  1.00 85.70           C  
ATOM   3982  HA  SER A 256     -15.994   6.851  11.899  1.00 85.70           H  
ATOM   3983  C   SER A 256     -17.189   5.116  11.799  1.00 85.70           C  
ATOM   3984  CB  SER A 256     -16.188   6.319   9.856  1.00 85.70           C  
ATOM   3985  HB2 SER A 256     -15.626   7.223   9.621  1.00 85.70           H  
ATOM   3986  HB3 SER A 256     -17.241   6.536   9.679  1.00 85.70           H  
ATOM   3987  O   SER A 256     -18.308   5.611  11.721  1.00 85.70           O  
ATOM   3988  OG  SER A 256     -15.780   5.285   8.995  1.00 85.70           O  
ATOM   3989  HG  SER A 256     -14.820   5.300   8.981  1.00 85.70           H  
ATOM   3990  N   HIS A 257     -16.995   3.873  12.240  1.00 80.03           N  
ATOM   3991  H   HIS A 257     -16.040   3.569  12.365  1.00 80.03           H  
ATOM   3992  CA  HIS A 257     -18.028   3.062  12.886  1.00 80.03           C  
ATOM   3993  HA  HIS A 257     -19.004   3.327  12.479  1.00 80.03           H  
ATOM   3994  C   HIS A 257     -18.115   3.302  14.404  1.00 80.03           C  
ATOM   3995  CB  HIS A 257     -17.760   1.589  12.554  1.00 80.03           C  
ATOM   3996  HB2 HIS A 257     -17.792   1.454  11.473  1.00 80.03           H  
ATOM   3997  HB3 HIS A 257     -18.559   0.983  12.982  1.00 80.03           H  
ATOM   3998  O   HIS A 257     -19.072   2.861  15.030  1.00 80.03           O  
ATOM   3999  CG  HIS A 257     -16.437   1.075  13.070  1.00 80.03           C  
ATOM   4000  CD2 HIS A 257     -16.244   0.395  14.243  1.00 80.03           C  
ATOM   4001  HD2 HIS A 257     -17.002   0.153  14.974  1.00 80.03           H  
ATOM   4002  ND1 HIS A 257     -15.205   1.170  12.448  1.00 80.03           N  
ATOM   4003  HD1 HIS A 257     -15.007   1.537  11.528  1.00 80.03           H  
ATOM   4004  CE1 HIS A 257     -14.302   0.536  13.217  1.00 80.03           C  
ATOM   4005  HE1 HIS A 257     -13.263   0.375  12.972  1.00 80.03           H  
ATOM   4006  NE2 HIS A 257     -14.891   0.059  14.321  1.00 80.03           N  
ATOM   4007  N   ILE A 258     -17.138   4.002  14.988  1.00 84.75           N  
ATOM   4008  H   ILE A 258     -16.403   4.392  14.415  1.00 84.75           H  
ATOM   4009  CA  ILE A 258     -17.088   4.329  16.411  1.00 84.75           C  
ATOM   4010  HA  ILE A 258     -17.513   3.485  16.954  1.00 84.75           H  
ATOM   4011  C   ILE A 258     -17.924   5.594  16.672  1.00 84.75           C  
ATOM   4012  CB  ILE A 258     -15.627   4.467  16.891  1.00 84.75           C  
ATOM   4013  HB  ILE A 258     -15.135   5.240  16.301  1.00 84.75           H  
ATOM   4014  O   ILE A 258     -17.755   6.597  15.966  1.00 84.75           O  
ATOM   4015  CG1 ILE A 258     -14.904   3.119  16.651  1.00 84.75           C  
ATOM   4016 HG12 ILE A 258     -14.801   2.956  15.578  1.00 84.75           H  
ATOM   4017 HG13 ILE A 258     -15.513   2.311  17.055  1.00 84.75           H  
ATOM   4018  CG2 ILE A 258     -15.558   4.897  18.369  1.00 84.75           C  
ATOM   4019 HG21 ILE A 258     -16.078   5.843  18.525  1.00 84.75           H  
ATOM   4020 HG22 ILE A 258     -16.002   4.133  19.006  1.00 84.75           H  
ATOM   4021 HG23 ILE A 258     -14.521   5.059  18.665  1.00 84.75           H  
ATOM   4022  CD1 ILE A 258     -13.512   3.003  17.267  1.00 84.75           C  
ATOM   4023 HD11 ILE A 258     -13.058   2.064  16.953  1.00 84.75           H  
ATOM   4024 HD12 ILE A 258     -13.591   2.981  18.354  1.00 84.75           H  
ATOM   4025 HD13 ILE A 258     -12.894   3.844  16.950  1.00 84.75           H  
ATOM   4026  N   PRO A 259     -18.815   5.586  17.681  1.00 81.49           N  
ATOM   4027  CA  PRO A 259     -19.598   6.758  18.059  1.00 81.49           C  
ATOM   4028  HA  PRO A 259     -20.270   7.000  17.236  1.00 81.49           H  
ATOM   4029  C   PRO A 259     -18.723   7.974  18.385  1.00 81.49           C  
ATOM   4030  CB  PRO A 259     -20.426   6.326  19.274  1.00 81.49           C  
ATOM   4031  HB2 PRO A 259     -19.883   6.538  20.194  1.00 81.49           H  
ATOM   4032  HB3 PRO A 259     -21.403   6.809  19.291  1.00 81.49           H  
ATOM   4033  O   PRO A 259     -17.669   7.851  19.003  1.00 81.49           O  
ATOM   4034  CG  PRO A 259     -20.545   4.812  19.106  1.00 81.49           C  
ATOM   4035  HG2 PRO A 259     -21.350   4.580  18.409  1.00 81.49           H  
ATOM   4036  HG3 PRO A 259     -20.701   4.308  20.060  1.00 81.49           H  
ATOM   4037  CD  PRO A 259     -19.207   4.436  18.484  1.00 81.49           C  
ATOM   4038  HD2 PRO A 259     -18.469   4.263  19.267  1.00 81.49           H  
ATOM   4039  HD3 PRO A 259     -19.339   3.539  17.879  1.00 81.49           H  
ATOM   4040  N   HIS A 260     -19.177   9.167  17.994  1.00 83.84           N  
ATOM   4041  H   HIS A 260     -20.080   9.202  17.542  1.00 83.84           H  
ATOM   4042  CA  HIS A 260     -18.511  10.444  18.298  1.00 83.84           C  
ATOM   4043  HA  HIS A 260     -19.043  11.209  17.732  1.00 83.84           H  
ATOM   4044  C   HIS A 260     -17.044  10.548  17.833  1.00 83.84           C  
ATOM   4045  CB  HIS A 260     -18.690  10.791  19.785  1.00 83.84           C  
ATOM   4046  HB2 HIS A 260     -18.120  10.090  20.395  1.00 83.84           H  
ATOM   4047  HB3 HIS A 260     -18.295  11.790  19.972  1.00 83.84           H  
ATOM   4048  O   HIS A 260     -16.258  11.311  18.400  1.00 83.84           O  
ATOM   4049  CG  HIS A 260     -20.128  10.769  20.218  1.00 83.84           C  
ATOM   4050  CD2 HIS A 260     -20.753   9.774  20.918  1.00 83.84           C  
ATOM   4051  HD2 HIS A 260     -20.296   8.866  21.283  1.00 83.84           H  
ATOM   4052  ND1 HIS A 260     -21.070  11.733  19.943  1.00 83.84           N  
ATOM   4053  HD1 HIS A 260     -20.902  12.614  19.477  1.00 83.84           H  
ATOM   4054  CE1 HIS A 260     -22.237  11.333  20.474  1.00 83.84           C  
ATOM   4055  HE1 HIS A 260     -23.163  11.889  20.451  1.00 83.84           H  
ATOM   4056  NE2 HIS A 260     -22.094  10.135  21.058  1.00 83.84           N  
ATOM   4057  N   ILE A 261     -16.658   9.818  16.778  1.00 89.51           N  
ATOM   4058  H   ILE A 261     -17.297   9.123  16.419  1.00 89.51           H  
ATOM   4059  CA  ILE A 261     -15.268   9.792  16.298  1.00 89.51           C  
ATOM   4060  HA  ILE A 261     -14.673   9.425  17.135  1.00 89.51           H  
ATOM   4061  C   ILE A 261     -14.719  11.182  15.942  1.00 89.51           C  
ATOM   4062  CB  ILE A 261     -15.129   8.806  15.117  1.00 89.51           C  
ATOM   4063  HB  ILE A 261     -15.646   7.885  15.386  1.00 89.51           H  
ATOM   4064  O   ILE A 261     -13.527  11.442  16.101  1.00 89.51           O  
ATOM   4065  CG1 ILE A 261     -13.664   8.421  14.829  1.00 89.51           C  
ATOM   4066 HG12 ILE A 261     -13.646   7.733  13.984  1.00 89.51           H  
ATOM   4067 HG13 ILE A 261     -13.086   9.304  14.554  1.00 89.51           H  
ATOM   4068  CG2 ILE A 261     -15.783   9.349  13.833  1.00 89.51           C  
ATOM   4069 HG21 ILE A 261     -15.738   8.587  13.055  1.00 89.51           H  
ATOM   4070 HG22 ILE A 261     -15.264  10.237  13.472  1.00 89.51           H  
ATOM   4071 HG23 ILE A 261     -16.831   9.588  14.016  1.00 89.51           H  
ATOM   4072  CD1 ILE A 261     -12.992   7.729  16.023  1.00 89.51           C  
ATOM   4073 HD11 ILE A 261     -13.612   6.908  16.383  1.00 89.51           H  
ATOM   4074 HD12 ILE A 261     -12.024   7.330  15.720  1.00 89.51           H  
ATOM   4075 HD13 ILE A 261     -12.822   8.435  16.836  1.00 89.51           H  
ATOM   4076  N   ASP A 262     -15.582  12.104  15.504  1.00 87.31           N  
ATOM   4077  H   ASP A 262     -16.551  11.837  15.404  1.00 87.31           H  
ATOM   4078  CA  ASP A 262     -15.201  13.484  15.208  1.00 87.31           C  
ATOM   4079  HA  ASP A 262     -14.365  13.467  14.509  1.00 87.31           H  
ATOM   4080  C   ASP A 262     -14.737  14.242  16.454  1.00 87.31           C  
ATOM   4081  CB  ASP A 262     -16.381  14.232  14.573  1.00 87.31           C  
ATOM   4082  HB2 ASP A 262     -16.148  15.297  14.552  1.00 87.31           H  
ATOM   4083  HB3 ASP A 262     -17.271  14.099  15.188  1.00 87.31           H  
ATOM   4084  O   ASP A 262     -13.751  14.980  16.400  1.00 87.31           O  
ATOM   4085  CG  ASP A 262     -16.661  13.791  13.140  1.00 87.31           C  
ATOM   4086  OD1 ASP A 262     -15.719  13.900  12.322  1.00 87.31           O  
ATOM   4087  OD2 ASP A 262     -17.815  13.435  12.845  1.00 87.31           O  
ATOM   4088  N   GLN A 263     -15.443  14.067  17.571  1.00 87.43           N  
ATOM   4089  H   GLN A 263     -16.218  13.420  17.552  1.00 87.43           H  
ATOM   4090  CA  GLN A 263     -15.110  14.674  18.855  1.00 87.43           C  
ATOM   4091  HA  GLN A 263     -14.888  15.731  18.708  1.00 87.43           H  
ATOM   4092  C   GLN A 263     -13.861  14.025  19.452  1.00 87.43           C  
ATOM   4093  CB  GLN A 263     -16.290  14.549  19.830  1.00 87.43           C  
ATOM   4094  HB2 GLN A 263     -16.544  13.498  19.963  1.00 87.43           H  
ATOM   4095  HB3 GLN A 263     -15.950  14.933  20.792  1.00 87.43           H  
ATOM   4096  O   GLN A 263     -12.990  14.741  19.942  1.00 87.43           O  
ATOM   4097  CG  GLN A 263     -17.554  15.341  19.449  1.00 87.43           C  
ATOM   4098  HG2 GLN A 263     -17.268  16.346  19.138  1.00 87.43           H  
ATOM   4099  HG3 GLN A 263     -18.170  15.437  20.342  1.00 87.43           H  
ATOM   4100  CD  GLN A 263     -18.426  14.710  18.362  1.00 87.43           C  
ATOM   4101  NE2 GLN A 263     -19.466  15.385  17.930  1.00 87.43           N  
ATOM   4102 HE21 GLN A 263     -19.731  16.261  18.358  1.00 87.43           H  
ATOM   4103 HE22 GLN A 263     -20.008  14.944  17.201  1.00 87.43           H  
ATOM   4104  OE1 GLN A 263     -18.212  13.619  17.865  1.00 87.43           O  
ATOM   4105  N   ILE A 264     -13.726  12.700  19.334  1.00 92.27           N  
ATOM   4106  H   ILE A 264     -14.496  12.173  18.947  1.00 92.27           H  
ATOM   4107  CA  ILE A 264     -12.520  11.976  19.763  1.00 92.27           C  
ATOM   4108  HA  ILE A 264     -12.351  12.173  20.821  1.00 92.27           H  
ATOM   4109  C   ILE A 264     -11.298  12.490  18.997  1.00 92.27           C  
ATOM   4110  CB  ILE A 264     -12.688  10.454  19.571  1.00 92.27           C  
ATOM   4111  HB  ILE A 264     -12.877  10.267  18.514  1.00 92.27           H  
ATOM   4112  O   ILE A 264     -10.284  12.803  19.611  1.00 92.27           O  
ATOM   4113  CG1 ILE A 264     -13.882   9.915  20.386  1.00 92.27           C  
ATOM   4114 HG12 ILE A 264     -13.669   9.984  21.452  1.00 92.27           H  
ATOM   4115 HG13 ILE A 264     -14.770  10.518  20.197  1.00 92.27           H  
ATOM   4116  CG2 ILE A 264     -11.404   9.700  19.971  1.00 92.27           C  
ATOM   4117 HG21 ILE A 264     -11.534   8.625  19.842  1.00 92.27           H  
ATOM   4118 HG22 ILE A 264     -11.159   9.902  21.013  1.00 92.27           H  
ATOM   4119 HG23 ILE A 264     -10.564  10.001  19.346  1.00 92.27           H  
ATOM   4120  CD1 ILE A 264     -14.225   8.468  20.021  1.00 92.27           C  
ATOM   4121 HD11 ILE A 264     -15.291   8.301  20.175  1.00 92.27           H  
ATOM   4122 HD12 ILE A 264     -14.013   8.270  18.971  1.00 92.27           H  
ATOM   4123 HD13 ILE A 264     -13.644   7.784  20.641  1.00 92.27           H  
ATOM   4124  N   ALA A 265     -11.397  12.657  17.674  1.00 92.57           N  
ATOM   4125  H   ALA A 265     -12.241  12.356  17.209  1.00 92.57           H  
ATOM   4126  CA  ALA A 265     -10.292  13.167  16.862  1.00 92.57           C  
ATOM   4127  HA  ALA A 265      -9.439  12.500  16.987  1.00 92.57           H  
ATOM   4128  C   ALA A 265      -9.852  14.579  17.290  1.00 92.57           C  
ATOM   4129  CB  ALA A 265     -10.718  13.151  15.389  1.00 92.57           C  
ATOM   4130  HB1 ALA A 265     -11.098  12.164  15.124  1.00 92.57           H  
ATOM   4131  HB2 ALA A 265     -11.503  13.888  15.218  1.00 92.57           H  
ATOM   4132  HB3 ALA A 265      -9.854  13.381  14.766  1.00 92.57           H  
ATOM   4133  O   ALA A 265      -8.656  14.856  17.363  1.00 92.57           O  
ATOM   4134  N   LYS A 266     -10.813  15.462  17.605  1.00 90.23           N  
ATOM   4135  H   LYS A 266     -11.773  15.157  17.534  1.00 90.23           H  
ATOM   4136  CA  LYS A 266     -10.532  16.807  18.136  1.00 90.23           C  
ATOM   4137  HA  LYS A 266      -9.825  17.319  17.483  1.00 90.23           H  
ATOM   4138  C   LYS A 266      -9.857  16.742  19.506  1.00 90.23           C  
ATOM   4139  CB  LYS A 266     -11.823  17.630  18.233  1.00 90.23           C  
ATOM   4140  HB2 LYS A 266     -12.583  17.051  18.757  1.00 90.23           H  
ATOM   4141  HB3 LYS A 266     -11.619  18.525  18.821  1.00 90.23           H  
ATOM   4142  O   LYS A 266      -8.858  17.421  19.720  1.00 90.23           O  
ATOM   4143  CG  LYS A 266     -12.362  18.071  16.866  1.00 90.23           C  
ATOM   4144  HG2 LYS A 266     -11.636  18.730  16.390  1.00 90.23           H  
ATOM   4145  HG3 LYS A 266     -12.521  17.204  16.225  1.00 90.23           H  
ATOM   4146  CD  LYS A 266     -13.686  18.821  17.059  1.00 90.23           C  
ATOM   4147  HD2 LYS A 266     -14.399  18.161  17.555  1.00 90.23           H  
ATOM   4148  HD3 LYS A 266     -13.507  19.691  17.691  1.00 90.23           H  
ATOM   4149  CE  LYS A 266     -14.258  19.271  15.712  1.00 90.23           C  
ATOM   4150  HE2 LYS A 266     -13.500  19.864  15.200  1.00 90.23           H  
ATOM   4151  HE3 LYS A 266     -14.464  18.386  15.110  1.00 90.23           H  
ATOM   4152  NZ  LYS A 266     -15.494  20.075  15.895  1.00 90.23           N  
ATOM   4153  HZ1 LYS A 266     -16.204  19.537  16.370  1.00 90.23           H  
ATOM   4154  HZ2 LYS A 266     -15.858  20.389  15.007  1.00 90.23           H  
ATOM   4155  HZ3 LYS A 266     -15.293  20.892  16.454  1.00 90.23           H  
ATOM   4156  N   PHE A 267     -10.368  15.900  20.405  1.00 91.12           N  
ATOM   4157  H   PHE A 267     -11.199  15.378  20.168  1.00 91.12           H  
ATOM   4158  CA  PHE A 267      -9.780  15.696  21.728  1.00 91.12           C  
ATOM   4159  HA  PHE A 267      -9.747  16.651  22.253  1.00 91.12           H  
ATOM   4160  C   PHE A 267      -8.337  15.182  21.634  1.00 91.12           C  
ATOM   4161  CB  PHE A 267     -10.660  14.731  22.533  1.00 91.12           C  
ATOM   4162  HB2 PHE A 267     -10.778  13.796  21.987  1.00 91.12           H  
ATOM   4163  HB3 PHE A 267     -11.650  15.169  22.657  1.00 91.12           H  
ATOM   4164  O   PHE A 267      -7.459  15.694  22.328  1.00 91.12           O  
ATOM   4165  CG  PHE A 267     -10.081  14.430  23.898  1.00 91.12           C  
ATOM   4166  CD1 PHE A 267      -9.252  13.307  24.084  1.00 91.12           C  
ATOM   4167  HD1 PHE A 267      -9.066  12.626  23.266  1.00 91.12           H  
ATOM   4168  CD2 PHE A 267     -10.322  15.309  24.970  1.00 91.12           C  
ATOM   4169  HD2 PHE A 267     -10.975  16.159  24.839  1.00 91.12           H  
ATOM   4170  CE1 PHE A 267      -8.643  13.086  25.330  1.00 91.12           C  
ATOM   4171  HE1 PHE A 267      -7.990  12.238  25.477  1.00 91.12           H  
ATOM   4172  CE2 PHE A 267      -9.707  15.088  26.213  1.00 91.12           C  
ATOM   4173  HE2 PHE A 267      -9.880  15.775  27.028  1.00 91.12           H  
ATOM   4174  CZ  PHE A 267      -8.854  13.986  26.385  1.00 91.12           C  
ATOM   4175  HZ  PHE A 267      -8.342  13.838  27.324  1.00 91.12           H  
ATOM   4176  N   MET A 268      -8.075  14.217  20.743  1.00 92.76           N  
ATOM   4177  H   MET A 268      -8.849  13.819  20.231  1.00 92.76           H  
ATOM   4178  CA  MET A 268      -6.732  13.687  20.497  1.00 92.76           C  
ATOM   4179  HA  MET A 268      -6.331  13.294  21.432  1.00 92.76           H  
ATOM   4180  C   MET A 268      -5.763  14.775  20.037  1.00 92.76           C  
ATOM   4181  CB  MET A 268      -6.769  12.548  19.470  1.00 92.76           C  
ATOM   4182  HB2 MET A 268      -7.331  12.860  18.589  1.00 92.76           H  
ATOM   4183  HB3 MET A 268      -5.747  12.328  19.163  1.00 92.76           H  
ATOM   4184  O   MET A 268      -4.662  14.855  20.567  1.00 92.76           O  
ATOM   4185  CG  MET A 268      -7.385  11.267  20.040  1.00 92.76           C  
ATOM   4186  HG2 MET A 268      -6.804  10.950  20.906  1.00 92.76           H  
ATOM   4187  HG3 MET A 268      -8.400  11.474  20.380  1.00 92.76           H  
ATOM   4188  SD  MET A 268      -7.448   9.890  18.866  1.00 92.76           S  
ATOM   4189  CE  MET A 268      -5.696   9.416  18.832  1.00 92.76           C  
ATOM   4190  HE1 MET A 268      -5.093  10.231  18.431  1.00 92.76           H  
ATOM   4191  HE2 MET A 268      -5.574   8.535  18.202  1.00 92.76           H  
ATOM   4192  HE3 MET A 268      -5.361   9.179  19.842  1.00 92.76           H  
ATOM   4193  N   LEU A 269      -6.184  15.643  19.114  1.00 90.41           N  
ATOM   4194  H   LEU A 269      -7.108  15.525  18.724  1.00 90.41           H  
ATOM   4195  CA  LEU A 269      -5.333  16.703  18.568  1.00 90.41           C  
ATOM   4196  HA  LEU A 269      -4.410  16.238  18.222  1.00 90.41           H  
ATOM   4197  C   LEU A 269      -4.939  17.770  19.608  1.00 90.41           C  
ATOM   4198  CB  LEU A 269      -6.085  17.322  17.377  1.00 90.41           C  
ATOM   4199  HB2 LEU A 269      -6.953  17.860  17.757  1.00 90.41           H  
ATOM   4200  HB3 LEU A 269      -6.443  16.518  16.734  1.00 90.41           H  
ATOM   4201  O   LEU A 269      -3.880  18.382  19.502  1.00 90.41           O  
ATOM   4202  CG  LEU A 269      -5.244  18.284  16.523  1.00 90.41           C  
ATOM   4203  HG  LEU A 269      -4.877  19.105  17.139  1.00 90.41           H  
ATOM   4204  CD1 LEU A 269      -4.058  17.577  15.864  1.00 90.41           C  
ATOM   4205 HD11 LEU A 269      -3.364  17.225  16.628  1.00 90.41           H  
ATOM   4206 HD12 LEU A 269      -4.401  16.734  15.264  1.00 90.41           H  
ATOM   4207 HD13 LEU A 269      -3.514  18.290  15.244  1.00 90.41           H  
ATOM   4208  CD2 LEU A 269      -6.129  18.861  15.420  1.00 90.41           C  
ATOM   4209 HD21 LEU A 269      -6.571  18.061  14.826  1.00 90.41           H  
ATOM   4210 HD22 LEU A 269      -5.539  19.509  14.772  1.00 90.41           H  
ATOM   4211 HD23 LEU A 269      -6.915  19.470  15.867  1.00 90.41           H  
ATOM   4212  N   MET A 270      -5.784  17.986  20.620  1.00 88.78           N  
ATOM   4213  H   MET A 270      -6.656  17.476  20.621  1.00 88.78           H  
ATOM   4214  CA  MET A 270      -5.535  18.943  21.706  1.00 88.78           C  
ATOM   4215  HA  MET A 270      -4.914  19.757  21.332  1.00 88.78           H  
ATOM   4216  C   MET A 270      -4.795  18.330  22.906  1.00 88.78           C  
ATOM   4217  CB  MET A 270      -6.874  19.532  22.166  1.00 88.78           C  
ATOM   4218  HB2 MET A 270      -6.690  20.164  23.034  1.00 88.78           H  
ATOM   4219  HB3 MET A 270      -7.543  18.725  22.463  1.00 88.78           H  
ATOM   4220  O   MET A 270      -4.392  19.051  23.821  1.00 88.78           O  
ATOM   4221  CG  MET A 270      -7.552  20.376  21.080  1.00 88.78           C  
ATOM   4222  HG2 MET A 270      -7.697  19.765  20.190  1.00 88.78           H  
ATOM   4223  HG3 MET A 270      -6.895  21.204  20.814  1.00 88.78           H  
ATOM   4224  SD  MET A 270      -9.169  21.049  21.562  1.00 88.78           S  
ATOM   4225  CE  MET A 270      -8.696  22.063  22.992  1.00 88.78           C  
ATOM   4226  HE1 MET A 270      -9.556  22.650  23.316  1.00 88.78           H  
ATOM   4227  HE2 MET A 270      -8.375  21.424  23.814  1.00 88.78           H  
ATOM   4228  HE3 MET A 270      -7.887  22.738  22.712  1.00 88.78           H  
ATOM   4229  N   SER A 271      -4.633  17.007  22.932  1.00 90.08           N  
ATOM   4230  H   SER A 271      -4.886  16.479  22.109  1.00 90.08           H  
ATOM   4231  CA  SER A 271      -4.129  16.266  24.088  1.00 90.08           C  
ATOM   4232  HA  SER A 271      -4.144  16.913  24.965  1.00 90.08           H  
ATOM   4233  C   SER A 271      -2.702  15.780  23.880  1.00 90.08           C  
ATOM   4234  CB  SER A 271      -5.034  15.077  24.386  1.00 90.08           C  
ATOM   4235  HB2 SER A 271      -5.142  14.485  23.477  1.00 90.08           H  
ATOM   4236  HB3 SER A 271      -4.588  14.463  25.169  1.00 90.08           H  
ATOM   4237  O   SER A 271      -2.300  15.390  22.790  1.00 90.08           O  
ATOM   4238  OG  SER A 271      -6.295  15.530  24.818  1.00 90.08           O  
ATOM   4239  HG  SER A 271      -6.816  15.710  24.031  1.00 90.08           H  
ATOM   4240  N   LYS A 272      -1.922  15.723  24.964  1.00 89.46           N  
ATOM   4241  H   LYS A 272      -2.312  16.023  25.846  1.00 89.46           H  
ATOM   4242  CA  LYS A 272      -0.595  15.093  24.922  1.00 89.46           C  
ATOM   4243  HA  LYS A 272      -0.088  15.475  24.036  1.00 89.46           H  
ATOM   4244  C   LYS A 272      -0.731  13.567  24.772  1.00 89.46           C  
ATOM   4245  CB  LYS A 272       0.223  15.459  26.168  1.00 89.46           C  
ATOM   4246  HB2 LYS A 272      -0.336  15.183  27.061  1.00 89.46           H  
ATOM   4247  HB3 LYS A 272       1.153  14.890  26.153  1.00 89.46           H  
ATOM   4248  O   LYS A 272      -1.613  12.998  25.418  1.00 89.46           O  
ATOM   4249  CG  LYS A 272       0.565  16.957  26.210  1.00 89.46           C  
ATOM   4250  HG2 LYS A 272       1.084  17.231  25.292  1.00 89.46           H  
ATOM   4251  HG3 LYS A 272      -0.353  17.540  26.283  1.00 89.46           H  
ATOM   4252  CD  LYS A 272       1.464  17.282  27.411  1.00 89.46           C  
ATOM   4253  HD2 LYS A 272       2.382  16.699  27.343  1.00 89.46           H  
ATOM   4254  HD3 LYS A 272       0.938  17.021  28.329  1.00 89.46           H  
ATOM   4255  CE  LYS A 272       1.803  18.779  27.415  1.00 89.46           C  
ATOM   4256  HE2 LYS A 272       0.871  19.344  27.430  1.00 89.46           H  
ATOM   4257  HE3 LYS A 272       2.318  19.022  26.486  1.00 89.46           H  
ATOM   4258  NZ  LYS A 272       2.643  19.155  28.582  1.00 89.46           N  
ATOM   4259  HZ1 LYS A 272       3.521  18.654  28.573  1.00 89.46           H  
ATOM   4260  HZ2 LYS A 272       2.844  20.144  28.563  1.00 89.46           H  
ATOM   4261  HZ3 LYS A 272       2.162  18.955  29.447  1.00 89.46           H  
ATOM   4262  N   PRO A 273       0.194  12.876  24.072  1.00 88.81           N  
ATOM   4263  CA  PRO A 273       0.145  11.421  23.874  1.00 88.81           C  
ATOM   4264  HA  PRO A 273      -0.648  11.200  23.160  1.00 88.81           H  
ATOM   4265  C   PRO A 273      -0.096  10.596  25.149  1.00 88.81           C  
ATOM   4266  CB  PRO A 273       1.495  11.056  23.249  1.00 88.81           C  
ATOM   4267  HB2 PRO A 273       1.410  10.191  22.591  1.00 88.81           H  
ATOM   4268  HB3 PRO A 273       2.234  10.865  24.028  1.00 88.81           H  
ATOM   4269  O   PRO A 273      -0.871   9.646  25.129  1.00 88.81           O  
ATOM   4270  CG  PRO A 273       1.896  12.310  22.480  1.00 88.81           C  
ATOM   4271  HG2 PRO A 273       2.979  12.415  22.417  1.00 88.81           H  
ATOM   4272  HG3 PRO A 273       1.473  12.262  21.477  1.00 88.81           H  
ATOM   4273  CD  PRO A 273       1.268  13.457  23.271  1.00 88.81           C  
ATOM   4274  HD2 PRO A 273       0.879  14.200  22.575  1.00 88.81           H  
ATOM   4275  HD3 PRO A 273       2.015  13.906  23.925  1.00 88.81           H  
ATOM   4276  N   ALA A 274       0.508  10.988  26.278  1.00 89.75           N  
ATOM   4277  H   ALA A 274       1.130  11.782  26.239  1.00 89.75           H  
ATOM   4278  CA  ALA A 274       0.354  10.291  27.560  1.00 89.75           C  
ATOM   4279  HA  ALA A 274       0.642   9.248  27.432  1.00 89.75           H  
ATOM   4280  C   ALA A 274      -1.092  10.297  28.099  1.00 89.75           C  
ATOM   4281  CB  ALA A 274       1.308  10.947  28.567  1.00 89.75           C  
ATOM   4282  HB1 ALA A 274       2.334  10.881  28.205  1.00 89.75           H  
ATOM   4283  HB2 ALA A 274       1.038  11.991  28.720  1.00 89.75           H  
ATOM   4284  HB3 ALA A 274       1.243  10.420  29.519  1.00 89.75           H  
ATOM   4285  O   ALA A 274      -1.492   9.398  28.834  1.00 89.75           O  
ATOM   4286  N   ALA A 275      -1.898  11.299  27.736  1.00 89.91           N  
ATOM   4287  H   ALA A 275      -1.571  11.974  27.059  1.00 89.91           H  
ATOM   4288  CA  ALA A 275      -3.307  11.349  28.111  1.00 89.91           C  
ATOM   4289  HA  ALA A 275      -3.403  11.003  29.140  1.00 89.91           H  
ATOM   4290  C   ALA A 275      -4.182  10.429  27.243  1.00 89.91           C  
ATOM   4291  CB  ALA A 275      -3.778  12.807  28.057  1.00 89.91           C  
ATOM   4292  HB1 ALA A 275      -4.815  12.871  28.387  1.00 89.91           H  
ATOM   4293  HB2 ALA A 275      -3.720  13.179  27.034  1.00 89.91           H  
ATOM   4294  HB3 ALA A 275      -3.159  13.427  28.704  1.00 89.91           H  
ATOM   4295  O   ALA A 275      -5.302  10.124  27.642  1.00 89.91           O  
ATOM   4296  N   LEU A 276      -3.673   9.972  26.093  1.00 94.29           N  
ATOM   4297  H   LEU A 276      -2.723  10.223  25.859  1.00 94.29           H  
ATOM   4298  CA  LEU A 276      -4.416   9.211  25.086  1.00 94.29           C  
ATOM   4299  HA  LEU A 276      -5.483   9.375  25.230  1.00 94.29           H  
ATOM   4300  C   LEU A 276      -4.218   7.696  25.192  1.00 94.29           C  
ATOM   4301  CB  LEU A 276      -4.025   9.720  23.685  1.00 94.29           C  
ATOM   4302  HB2 LEU A 276      -2.967   9.519  23.517  1.00 94.29           H  
ATOM   4303  HB3 LEU A 276      -4.586   9.154  22.941  1.00 94.29           H  
ATOM   4304  O   LEU A 276      -4.939   6.952  24.538  1.00 94.29           O  
ATOM   4305  CG  LEU A 276      -4.289  11.219  23.456  1.00 94.29           C  
ATOM   4306  HG  LEU A 276      -3.710  11.809  24.167  1.00 94.29           H  
ATOM   4307  CD1 LEU A 276      -3.840  11.615  22.052  1.00 94.29           C  
ATOM   4308 HD11 LEU A 276      -2.782  11.386  21.922  1.00 94.29           H  
ATOM   4309 HD12 LEU A 276      -4.417  11.074  21.301  1.00 94.29           H  
ATOM   4310 HD13 LEU A 276      -3.972  12.688  21.911  1.00 94.29           H  
ATOM   4311  CD2 LEU A 276      -5.772  11.532  23.654  1.00 94.29           C  
ATOM   4312 HD21 LEU A 276      -5.992  12.560  23.366  1.00 94.29           H  
ATOM   4313 HD22 LEU A 276      -6.387  10.849  23.067  1.00 94.29           H  
ATOM   4314 HD23 LEU A 276      -6.025  11.430  24.709  1.00 94.29           H  
ATOM   4315  N   THR A 277      -3.290   7.220  26.025  1.00 94.79           N  
ATOM   4316  H   THR A 277      -2.686   7.885  26.488  1.00 94.79           H  
ATOM   4317  CA  THR A 277      -2.900   5.803  26.124  1.00 94.79           C  
ATOM   4318  HA  THR A 277      -2.372   5.524  25.212  1.00 94.79           H  
ATOM   4319  C   THR A 277      -4.094   4.852  26.270  1.00 94.79           C  
ATOM   4320  CB  THR A 277      -1.939   5.635  27.313  1.00 94.79           C  
ATOM   4321  HB  THR A 277      -2.477   5.890  28.226  1.00 94.79           H  
ATOM   4322  O   THR A 277      -4.200   3.876  25.532  1.00 94.79           O  
ATOM   4323  CG2 THR A 277      -1.340   4.243  27.477  1.00 94.79           C  
ATOM   4324 HG21 THR A 277      -0.805   4.196  28.426  1.00 94.79           H  
ATOM   4325 HG22 THR A 277      -2.119   3.481  27.482  1.00 94.79           H  
ATOM   4326 HG23 THR A 277      -0.629   4.046  26.674  1.00 94.79           H  
ATOM   4327  OG1 THR A 277      -0.858   6.529  27.171  1.00 94.79           O  
ATOM   4328  HG1 THR A 277      -0.130   6.075  26.739  1.00 94.79           H  
ATOM   4329  N   LYS A 278      -5.035   5.139  27.180  1.00 94.56           N  
ATOM   4330  H   LYS A 278      -4.937   5.984  27.724  1.00 94.56           H  
ATOM   4331  CA  LYS A 278      -6.223   4.290  27.382  1.00 94.56           C  
ATOM   4332  HA  LYS A 278      -5.920   3.244  27.426  1.00 94.56           H  
ATOM   4333  C   LYS A 278      -7.217   4.382  26.224  1.00 94.56           C  
ATOM   4334  CB  LYS A 278      -6.922   4.659  28.691  1.00 94.56           C  
ATOM   4335  HB2 LYS A 278      -7.908   4.195  28.696  1.00 94.56           H  
ATOM   4336  HB3 LYS A 278      -7.056   5.740  28.718  1.00 94.56           H  
ATOM   4337  O   LYS A 278      -7.733   3.358  25.791  1.00 94.56           O  
ATOM   4338  CG  LYS A 278      -6.165   4.200  29.946  1.00 94.56           C  
ATOM   4339  HG2 LYS A 278      -6.045   3.116  29.930  1.00 94.56           H  
ATOM   4340  HG3 LYS A 278      -5.187   4.679  29.994  1.00 94.56           H  
ATOM   4341  CD  LYS A 278      -7.004   4.610  31.158  1.00 94.56           C  
ATOM   4342  HD2 LYS A 278      -7.999   4.178  31.052  1.00 94.56           H  
ATOM   4343  HD3 LYS A 278      -7.098   5.696  31.148  1.00 94.56           H  
ATOM   4344  CE  LYS A 278      -6.434   4.196  32.512  1.00 94.56           C  
ATOM   4345  HE2 LYS A 278      -5.449   4.645  32.635  1.00 94.56           H  
ATOM   4346  HE3 LYS A 278      -6.331   3.111  32.542  1.00 94.56           H  
ATOM   4347  NZ  LYS A 278      -7.361   4.666  33.572  1.00 94.56           N  
ATOM   4348  HZ1 LYS A 278      -8.266   4.233  33.460  1.00 94.56           H  
ATOM   4349  HZ2 LYS A 278      -7.010   4.480  34.501  1.00 94.56           H  
ATOM   4350  HZ3 LYS A 278      -7.536   5.655  33.465  1.00 94.56           H  
ATOM   4351  N   ILE A 279      -7.448   5.587  25.700  1.00 95.48           N  
ATOM   4352  H   ILE A 279      -6.955   6.375  26.096  1.00 95.48           H  
ATOM   4353  CA  ILE A 279      -8.311   5.828  24.532  1.00 95.48           C  
ATOM   4354  HA  ILE A 279      -9.318   5.471  24.752  1.00 95.48           H  
ATOM   4355  C   ILE A 279      -7.801   5.018  23.335  1.00 95.48           C  
ATOM   4356  CB  ILE A 279      -8.384   7.346  24.233  1.00 95.48           C  
ATOM   4357  HB  ILE A 279      -7.369   7.739  24.179  1.00 95.48           H  
ATOM   4358  O   ILE A 279      -8.554   4.251  22.740  1.00 95.48           O  
ATOM   4359  CG1 ILE A 279      -9.120   8.063  25.390  1.00 95.48           C  
ATOM   4360 HG12 ILE A 279      -8.638   7.812  26.335  1.00 95.48           H  
ATOM   4361 HG13 ILE A 279     -10.151   7.711  25.440  1.00 95.48           H  
ATOM   4362  CG2 ILE A 279      -9.059   7.639  22.881  1.00 95.48           C  
ATOM   4363 HG21 ILE A 279      -8.522   7.157  22.065  1.00 95.48           H  
ATOM   4364 HG22 ILE A 279     -10.092   7.291  22.892  1.00 95.48           H  
ATOM   4365 HG23 ILE A 279      -9.047   8.709  22.673  1.00 95.48           H  
ATOM   4366  CD1 ILE A 279      -9.118   9.591  25.286  1.00 95.48           C  
ATOM   4367 HD11 ILE A 279      -8.092   9.945  25.180  1.00 95.48           H  
ATOM   4368 HD12 ILE A 279      -9.712   9.926  24.436  1.00 95.48           H  
ATOM   4369 HD13 ILE A 279      -9.549  10.012  26.194  1.00 95.48           H  
ATOM   4370  N   ASN A 280      -6.504   5.112  23.041  1.00 96.00           N  
ATOM   4371  H   ASN A 280      -5.949   5.775  23.562  1.00 96.00           H  
ATOM   4372  CA  ASN A 280      -5.838   4.354  21.985  1.00 96.00           C  
ATOM   4373  HA  ASN A 280      -6.290   4.591  21.022  1.00 96.00           H  
ATOM   4374  C   ASN A 280      -5.965   2.838  22.194  1.00 96.00           C  
ATOM   4375  CB  ASN A 280      -4.364   4.773  21.968  1.00 96.00           C  
ATOM   4376  HB2 ASN A 280      -3.966   4.674  22.979  1.00 96.00           H  
ATOM   4377  HB3 ASN A 280      -3.804   4.101  21.318  1.00 96.00           H  
ATOM   4378  O   ASN A 280      -6.246   2.111  21.242  1.00 96.00           O  
ATOM   4379  CG  ASN A 280      -4.119   6.192  21.492  1.00 96.00           C  
ATOM   4380  ND2 ASN A 280      -2.894   6.648  21.597  1.00 96.00           N  
ATOM   4381 HD21 ASN A 280      -2.208   6.070  22.060  1.00 96.00           H  
ATOM   4382 HD22 ASN A 280      -2.720   7.575  21.234  1.00 96.00           H  
ATOM   4383  OD1 ASN A 280      -4.991   6.886  20.997  1.00 96.00           O  
ATOM   4384  N   GLY A 281      -5.812   2.368  23.437  1.00 94.39           N  
ATOM   4385  H   GLY A 281      -5.521   3.009  24.162  1.00 94.39           H  
ATOM   4386  CA  GLY A 281      -6.015   0.966  23.799  1.00 94.39           C  
ATOM   4387  HA2 GLY A 281      -5.304   0.345  23.254  1.00 94.39           H  
ATOM   4388  HA3 GLY A 281      -5.832   0.848  24.867  1.00 94.39           H  
ATOM   4389  C   GLY A 281      -7.433   0.473  23.493  1.00 94.39           C  
ATOM   4390  O   GLY A 281      -7.590  -0.576  22.868  1.00 94.39           O  
ATOM   4391  N   TYR A 282      -8.468   1.243  23.851  1.00 94.56           N  
ATOM   4392  H   TYR A 282      -8.292   2.089  24.374  1.00 94.56           H  
ATOM   4393  CA  TYR A 282      -9.855   0.883  23.530  1.00 94.56           C  
ATOM   4394  HA  TYR A 282     -10.033  -0.138  23.866  1.00 94.56           H  
ATOM   4395  C   TYR A 282     -10.136   0.905  22.026  1.00 94.56           C  
ATOM   4396  CB  TYR A 282     -10.850   1.805  24.241  1.00 94.56           C  
ATOM   4397  HB2 TYR A 282     -11.839   1.569  23.849  1.00 94.56           H  
ATOM   4398  HB3 TYR A 282     -10.626   2.842  23.988  1.00 94.56           H  
ATOM   4399  O   TYR A 282     -10.760  -0.023  21.516  1.00 94.56           O  
ATOM   4400  CG  TYR A 282     -10.933   1.647  25.743  1.00 94.56           C  
ATOM   4401  CD1 TYR A 282     -11.281   0.399  26.297  1.00 94.56           C  
ATOM   4402  HD1 TYR A 282     -11.480  -0.443  25.651  1.00 94.56           H  
ATOM   4403  CD2 TYR A 282     -10.721   2.755  26.584  1.00 94.56           C  
ATOM   4404  HD2 TYR A 282     -10.474   3.716  26.156  1.00 94.56           H  
ATOM   4405  CE1 TYR A 282     -11.391   0.252  27.692  1.00 94.56           C  
ATOM   4406  HE1 TYR A 282     -11.658  -0.702  28.124  1.00 94.56           H  
ATOM   4407  CE2 TYR A 282     -10.828   2.614  27.979  1.00 94.56           C  
ATOM   4408  HE2 TYR A 282     -10.668   3.471  28.617  1.00 94.56           H  
ATOM   4409  OH  TYR A 282     -11.274   1.236  29.881  1.00 94.56           O  
ATOM   4410  HH  TYR A 282     -10.982   2.043  30.310  1.00 94.56           H  
ATOM   4411  CZ  TYR A 282     -11.163   1.360  28.533  1.00 94.56           C  
ATOM   4412  N   LEU A 283      -9.650   1.918  21.303  1.00 94.66           N  
ATOM   4413  H   LEU A 283      -9.154   2.655  21.784  1.00 94.66           H  
ATOM   4414  CA  LEU A 283      -9.800   2.002  19.846  1.00 94.66           C  
ATOM   4415  HA  LEU A 283     -10.860   2.021  19.592  1.00 94.66           H  
ATOM   4416  C   LEU A 283      -9.195   0.777  19.147  1.00 94.66           C  
ATOM   4417  CB  LEU A 283      -9.123   3.285  19.336  1.00 94.66           C  
ATOM   4418  HB2 LEU A 283      -8.100   3.306  19.712  1.00 94.66           H  
ATOM   4419  HB3 LEU A 283      -9.070   3.241  18.248  1.00 94.66           H  
ATOM   4420  O   LEU A 283      -9.808   0.220  18.237  1.00 94.66           O  
ATOM   4421  CG  LEU A 283      -9.827   4.595  19.731  1.00 94.66           C  
ATOM   4422  HG  LEU A 283     -10.039   4.613  20.800  1.00 94.66           H  
ATOM   4423  CD1 LEU A 283      -8.915   5.767  19.389  1.00 94.66           C  
ATOM   4424 HD11 LEU A 283      -8.665   5.721  18.329  1.00 94.66           H  
ATOM   4425 HD12 LEU A 283      -9.411   6.710  19.618  1.00 94.66           H  
ATOM   4426 HD13 LEU A 283      -8.000   5.708  19.978  1.00 94.66           H  
ATOM   4427  CD2 LEU A 283     -11.142   4.789  18.984  1.00 94.66           C  
ATOM   4428 HD21 LEU A 283     -10.974   4.733  17.909  1.00 94.66           H  
ATOM   4429 HD22 LEU A 283     -11.571   5.759  19.235  1.00 94.66           H  
ATOM   4430 HD23 LEU A 283     -11.844   4.018  19.300  1.00 94.66           H  
ATOM   4431  N   MET A 284      -8.020   0.329  19.596  1.00 92.83           N  
ATOM   4432  H   MET A 284      -7.552   0.844  20.328  1.00 92.83           H  
ATOM   4433  CA  MET A 284      -7.376  -0.865  19.050  1.00 92.83           C  
ATOM   4434  HA  MET A 284      -7.428  -0.817  17.963  1.00 92.83           H  
ATOM   4435  C   MET A 284      -8.075  -2.163  19.444  1.00 92.83           C  
ATOM   4436  CB  MET A 284      -5.910  -0.915  19.480  1.00 92.83           C  
ATOM   4437  HB2 MET A 284      -5.517  -1.908  19.261  1.00 92.83           H  
ATOM   4438  HB3 MET A 284      -5.825  -0.749  20.554  1.00 92.83           H  
ATOM   4439  O   MET A 284      -8.181  -3.063  18.615  1.00 92.83           O  
ATOM   4440  CG  MET A 284      -5.040   0.091  18.732  1.00 92.83           C  
ATOM   4441  HG2 MET A 284      -5.267   1.093  19.097  1.00 92.83           H  
ATOM   4442  HG3 MET A 284      -4.010  -0.147  18.997  1.00 92.83           H  
ATOM   4443  SD  MET A 284      -5.159   0.109  16.915  1.00 92.83           S  
ATOM   4444  CE  MET A 284      -4.928  -1.649  16.529  1.00 92.83           C  
ATOM   4445  HE1 MET A 284      -5.742  -2.239  16.950  1.00 92.83           H  
ATOM   4446  HE2 MET A 284      -4.928  -1.789  15.448  1.00 92.83           H  
ATOM   4447  HE3 MET A 284      -3.979  -1.996  16.941  1.00 92.83           H  
ATOM   4448  N   ALA A 285      -8.589  -2.259  20.672  1.00 90.92           N  
ATOM   4449  H   ALA A 285      -8.436  -1.510  21.332  1.00 90.92           H  
ATOM   4450  CA  ALA A 285      -9.405  -3.395  21.081  1.00 90.92           C  
ATOM   4451  HA  ALA A 285      -8.831  -4.311  20.942  1.00 90.92           H  
ATOM   4452  C   ALA A 285     -10.660  -3.517  20.207  1.00 90.92           C  
ATOM   4453  CB  ALA A 285      -9.742  -3.261  22.568  1.00 90.92           C  
ATOM   4454  HB1 ALA A 285     -10.330  -4.123  22.886  1.00 90.92           H  
ATOM   4455  HB2 ALA A 285     -10.318  -2.352  22.740  1.00 90.92           H  
ATOM   4456  HB3 ALA A 285      -8.823  -3.219  23.153  1.00 90.92           H  
ATOM   4457  O   ALA A 285     -10.941  -4.602  19.711  1.00 90.92           O  
ATOM   4458  N   ILE A 286     -11.356  -2.404  19.952  1.00 89.73           N  
ATOM   4459  H   ILE A 286     -11.066  -1.549  20.404  1.00 89.73           H  
ATOM   4460  CA  ILE A 286     -12.506  -2.350  19.039  1.00 89.73           C  
ATOM   4461  HA  ILE A 286     -13.261  -3.057  19.381  1.00 89.73           H  
ATOM   4462  C   ILE A 286     -12.087  -2.799  17.633  1.00 89.73           C  
ATOM   4463  CB  ILE A 286     -13.125  -0.932  19.055  1.00 89.73           C  
ATOM   4464  HB  ILE A 286     -12.325  -0.203  18.923  1.00 89.73           H  
ATOM   4465  O   ILE A 286     -12.682  -3.729  17.096  1.00 89.73           O  
ATOM   4466  CG1 ILE A 286     -13.811  -0.658  20.415  1.00 89.73           C  
ATOM   4467 HG12 ILE A 286     -13.196  -1.046  21.228  1.00 89.73           H  
ATOM   4468 HG13 ILE A 286     -14.767  -1.179  20.453  1.00 89.73           H  
ATOM   4469  CG2 ILE A 286     -14.123  -0.750  17.896  1.00 89.73           C  
ATOM   4470 HG21 ILE A 286     -14.697   0.170  18.006  1.00 89.73           H  
ATOM   4471 HG22 ILE A 286     -13.592  -0.699  16.945  1.00 89.73           H  
ATOM   4472 HG23 ILE A 286     -14.813  -1.593  17.857  1.00 89.73           H  
ATOM   4473  CD1 ILE A 286     -14.032   0.833  20.700  1.00 89.73           C  
ATOM   4474 HD11 ILE A 286     -14.554   0.945  21.650  1.00 89.73           H  
ATOM   4475 HD12 ILE A 286     -14.624   1.298  19.912  1.00 89.73           H  
ATOM   4476 HD13 ILE A 286     -13.070   1.341  20.763  1.00 89.73           H  
ATOM   4477  N   ALA A 287     -11.019  -2.217  17.074  1.00 89.07           N  
ATOM   4478  H   ALA A 287     -10.564  -1.464  17.570  1.00 89.07           H  
ATOM   4479  CA  ALA A 287     -10.506  -2.581  15.750  1.00 89.07           C  
ATOM   4480  HA  ALA A 287     -11.271  -2.363  15.005  1.00 89.07           H  
ATOM   4481  C   ALA A 287     -10.153  -4.071  15.612  1.00 89.07           C  
ATOM   4482  CB  ALA A 287      -9.268  -1.729  15.456  1.00 89.07           C  
ATOM   4483  HB1 ALA A 287      -9.560  -0.682  15.372  1.00 89.07           H  
ATOM   4484  HB2 ALA A 287      -8.532  -1.846  16.251  1.00 89.07           H  
ATOM   4485  HB3 ALA A 287      -8.815  -2.052  14.518  1.00 89.07           H  
ATOM   4486  O   ALA A 287     -10.310  -4.626  14.528  1.00 89.07           O  
ATOM   4487  N   GLY A 288      -9.701  -4.722  16.689  1.00 85.48           N  
ATOM   4488  H   GLY A 288      -9.551  -4.199  17.539  1.00 85.48           H  
ATOM   4489  CA  GLY A 288      -9.415  -6.157  16.696  1.00 85.48           C  
ATOM   4490  HA2 GLY A 288      -8.990  -6.424  17.664  1.00 85.48           H  
ATOM   4491  HA3 GLY A 288      -8.687  -6.386  15.918  1.00 85.48           H  
ATOM   4492  C   GLY A 288     -10.650  -7.036  16.468  1.00 85.48           C  
ATOM   4493  O   GLY A 288     -10.526  -8.086  15.851  1.00 85.48           O  
ATOM   4494  N   TYR A 289     -11.835  -6.601  16.910  1.00 83.82           N  
ATOM   4495  H   TYR A 289     -11.876  -5.713  17.388  1.00 83.82           H  
ATOM   4496  CA  TYR A 289     -13.094  -7.314  16.654  1.00 83.82           C  
ATOM   4497  HA  TYR A 289     -12.913  -8.389  16.620  1.00 83.82           H  
ATOM   4498  C   TYR A 289     -13.716  -6.918  15.320  1.00 83.82           C  
ATOM   4499  CB  TYR A 289     -14.103  -7.028  17.774  1.00 83.82           C  
ATOM   4500  HB2 TYR A 289     -14.121  -5.959  17.985  1.00 83.82           H  
ATOM   4501  HB3 TYR A 289     -15.098  -7.308  17.430  1.00 83.82           H  
ATOM   4502  O   TYR A 289     -14.223  -7.758  14.585  1.00 83.82           O  
ATOM   4503  CG  TYR A 289     -13.825  -7.792  19.047  1.00 83.82           C  
ATOM   4504  CD1 TYR A 289     -14.354  -9.085  19.215  1.00 83.82           C  
ATOM   4505  HD1 TYR A 289     -14.975  -9.524  18.449  1.00 83.82           H  
ATOM   4506  CD2 TYR A 289     -13.018  -7.225  20.048  1.00 83.82           C  
ATOM   4507  HD2 TYR A 289     -12.632  -6.226  19.911  1.00 83.82           H  
ATOM   4508  CE1 TYR A 289     -14.064  -9.815  20.382  1.00 83.82           C  
ATOM   4509  HE1 TYR A 289     -14.461 -10.810  20.516  1.00 83.82           H  
ATOM   4510  CE2 TYR A 289     -12.695  -7.962  21.200  1.00 83.82           C  
ATOM   4511  HE2 TYR A 289     -12.042  -7.533  21.946  1.00 83.82           H  
ATOM   4512  OH  TYR A 289     -12.897  -9.989  22.467  1.00 83.82           O  
ATOM   4513  HH  TYR A 289     -12.119  -9.654  22.918  1.00 83.82           H  
ATOM   4514  CZ  TYR A 289     -13.219  -9.263  21.365  1.00 83.82           C  
ATOM   4515  N   THR A 290     -13.727  -5.621  15.024  1.00 82.28           N  
ATOM   4516  H   THR A 290     -13.297  -4.973  15.668  1.00 82.28           H  
ATOM   4517  CA  THR A 290     -14.560  -5.062  13.953  1.00 82.28           C  
ATOM   4518  HA  THR A 290     -15.399  -5.734  13.772  1.00 82.28           H  
ATOM   4519  C   THR A 290     -13.813  -4.924  12.629  1.00 82.28           C  
ATOM   4520  CB  THR A 290     -15.133  -3.709  14.402  1.00 82.28           C  
ATOM   4521  HB  THR A 290     -15.845  -3.358  13.656  1.00 82.28           H  
ATOM   4522  O   THR A 290     -14.436  -4.812  11.568  1.00 82.28           O  
ATOM   4523  CG2 THR A 290     -15.825  -3.815  15.760  1.00 82.28           C  
ATOM   4524 HG21 THR A 290     -15.092  -3.913  16.561  1.00 82.28           H  
ATOM   4525 HG22 THR A 290     -16.406  -2.912  15.946  1.00 82.28           H  
ATOM   4526 HG23 THR A 290     -16.454  -4.705  15.786  1.00 82.28           H  
ATOM   4527  OG1 THR A 290     -14.111  -2.759  14.564  1.00 82.28           O  
ATOM   4528  HG1 THR A 290     -14.489  -1.877  14.593  1.00 82.28           H  
ATOM   4529  N   GLY A 291     -12.481  -4.915  12.678  1.00 86.30           N  
ATOM   4530  H   GLY A 291     -12.041  -5.045  13.578  1.00 86.30           H  
ATOM   4531  CA  GLY A 291     -11.637  -4.405  11.610  1.00 86.30           C  
ATOM   4532  HA2 GLY A 291     -11.909  -4.887  10.671  1.00 86.30           H  
ATOM   4533  HA3 GLY A 291     -10.598  -4.647  11.833  1.00 86.30           H  
ATOM   4534  C   GLY A 291     -11.762  -2.886  11.452  1.00 86.30           C  
ATOM   4535  O   GLY A 291     -12.441  -2.178  12.196  1.00 86.30           O  
ATOM   4536  N   THR A 292     -11.101  -2.345  10.435  1.00 87.55           N  
ATOM   4537  H   THR A 292     -10.508  -2.937   9.872  1.00 87.55           H  
ATOM   4538  CA  THR A 292     -11.061  -0.898  10.176  1.00 87.55           C  
ATOM   4539  HA  THR A 292     -11.890  -0.420  10.698  1.00 87.55           H  
ATOM   4540  C   THR A 292     -11.276  -0.588   8.695  1.00 87.55           C  
ATOM   4541  CB  THR A 292      -9.771  -0.282  10.746  1.00 87.55           C  
ATOM   4542  HB  THR A 292      -9.649   0.737  10.378  1.00 87.55           H  
ATOM   4543  O   THR A 292     -11.422  -1.478   7.857  1.00 87.55           O  
ATOM   4544  CG2 THR A 292      -9.809  -0.236  12.270  1.00 87.55           C  
ATOM   4545 HG21 THR A 292      -9.866  -1.250  12.666  1.00 87.55           H  
ATOM   4546 HG22 THR A 292     -10.680   0.326  12.607  1.00 87.55           H  
ATOM   4547 HG23 THR A 292      -8.911   0.244  12.659  1.00 87.55           H  
ATOM   4548  OG1 THR A 292      -8.653  -1.052  10.399  1.00 87.55           O  
ATOM   4549  HG1 THR A 292      -8.332  -0.707   9.563  1.00 87.55           H  
ATOM   4550  N   ARG A 293     -11.432   0.701   8.365  1.00 87.07           N  
ATOM   4551  H   ARG A 293     -11.345   1.370   9.117  1.00 87.07           H  
ATOM   4552  CA  ARG A 293     -11.885   1.167   7.035  1.00 87.07           C  
ATOM   4553  HA  ARG A 293     -12.146   0.289   6.443  1.00 87.07           H  
ATOM   4554  C   ARG A 293     -10.806   1.879   6.210  1.00 87.07           C  
ATOM   4555  CB  ARG A 293     -13.143   2.029   7.183  1.00 87.07           C  
ATOM   4556  HB2 ARG A 293     -12.857   2.946   7.698  1.00 87.07           H  
ATOM   4557  HB3 ARG A 293     -13.504   2.288   6.188  1.00 87.07           H  
ATOM   4558  O   ARG A 293     -11.132   2.644   5.288  1.00 87.07           O  
ATOM   4559  CG  ARG A 293     -14.279   1.353   7.963  1.00 87.07           C  
ATOM   4560  HG2 ARG A 293     -13.936   1.100   8.966  1.00 87.07           H  
ATOM   4561  HG3 ARG A 293     -14.565   0.429   7.459  1.00 87.07           H  
ATOM   4562  CD  ARG A 293     -15.493   2.271   8.112  1.00 87.07           C  
ATOM   4563  HD2 ARG A 293     -16.256   1.757   8.696  1.00 87.07           H  
ATOM   4564  HD3 ARG A 293     -15.136   3.120   8.696  1.00 87.07           H  
ATOM   4565  NE  ARG A 293     -16.066   2.720   6.817  1.00 87.07           N  
ATOM   4566  HE  ARG A 293     -15.572   2.428   5.985  1.00 87.07           H  
ATOM   4567  NH1 ARG A 293     -17.788   4.011   7.645  1.00 87.07           N  
ATOM   4568 HH11 ARG A 293     -18.635   4.548   7.529  1.00 87.07           H  
ATOM   4569 HH12 ARG A 293     -17.283   4.106   8.514  1.00 87.07           H  
ATOM   4570  NH2 ARG A 293     -17.649   3.660   5.464  1.00 87.07           N  
ATOM   4571 HH21 ARG A 293     -18.495   4.205   5.380  1.00 87.07           H  
ATOM   4572 HH22 ARG A 293     -17.231   3.221   4.656  1.00 87.07           H  
ATOM   4573  CZ  ARG A 293     -17.154   3.460   6.654  1.00 87.07           C  
ATOM   4574  N   GLU A 294      -9.535   1.693   6.546  1.00 86.87           N  
ATOM   4575  H   GLU A 294      -9.312   1.058   7.299  1.00 86.87           H  
ATOM   4576  CA  GLU A 294      -8.420   2.182   5.737  1.00 86.87           C  
ATOM   4577  HA  GLU A 294      -8.542   3.260   5.638  1.00 86.87           H  
ATOM   4578  C   GLU A 294      -8.460   1.595   4.320  1.00 86.87           C  
ATOM   4579  CB  GLU A 294      -7.043   1.976   6.403  1.00 86.87           C  
ATOM   4580  HB2 GLU A 294      -7.043   2.437   7.391  1.00 86.87           H  
ATOM   4581  HB3 GLU A 294      -6.319   2.527   5.804  1.00 86.87           H  
ATOM   4582  O   GLU A 294      -9.007   0.524   4.056  1.00 86.87           O  
ATOM   4583  CG  GLU A 294      -6.529   0.529   6.498  1.00 86.87           C  
ATOM   4584  HG2 GLU A 294      -6.719   0.002   5.563  1.00 86.87           H  
ATOM   4585  HG3 GLU A 294      -5.447   0.568   6.619  1.00 86.87           H  
ATOM   4586  CD  GLU A 294      -7.108  -0.261   7.671  1.00 86.87           C  
ATOM   4587  OE1 GLU A 294      -6.569  -1.358   7.926  1.00 86.87           O  
ATOM   4588  OE2 GLU A 294      -8.087   0.210   8.287  1.00 86.87           O  
ATOM   4589  N   GLN A 295      -7.898   2.330   3.366  1.00 87.30           N  
ATOM   4590  H   GLN A 295      -7.393   3.160   3.644  1.00 87.30           H  
ATOM   4591  CA  GLN A 295      -7.800   1.878   1.986  1.00 87.30           C  
ATOM   4592  HA  GLN A 295      -8.732   1.394   1.697  1.00 87.30           H  
ATOM   4593  C   GLN A 295      -6.678   0.863   1.852  1.00 87.30           C  
ATOM   4594  CB  GLN A 295      -7.535   3.057   1.042  1.00 87.30           C  
ATOM   4595  HB2 GLN A 295      -7.358   2.672   0.037  1.00 87.30           H  
ATOM   4596  HB3 GLN A 295      -6.653   3.602   1.376  1.00 87.30           H  
ATOM   4597  O   GLN A 295      -5.505   1.205   1.988  1.00 87.30           O  
ATOM   4598  CG  GLN A 295      -8.728   3.999   1.011  1.00 87.30           C  
ATOM   4599  HG2 GLN A 295      -8.856   4.397   2.017  1.00 87.30           H  
ATOM   4600  HG3 GLN A 295      -9.610   3.427   0.723  1.00 87.30           H  
ATOM   4601  CD  GLN A 295      -8.549   5.177   0.062  1.00 87.30           C  
ATOM   4602  NE2 GLN A 295      -9.566   5.554  -0.696  1.00 87.30           N  
ATOM   4603 HE21 GLN A 295     -10.398   4.985  -0.749  1.00 87.30           H  
ATOM   4604 HE22 GLN A 295      -9.406   6.386  -1.247  1.00 87.30           H  
ATOM   4605  OE1 GLN A 295      -7.499   5.777  -0.062  1.00 87.30           O  
ATOM   4606  N   LYS A 296      -7.016  -0.363   1.468  1.00 89.93           N  
ATOM   4607  H   LYS A 296      -7.983  -0.652   1.478  1.00 89.93           H  
ATOM   4608  CA  LYS A 296      -6.007  -1.298   0.983  1.00 89.93           C  
ATOM   4609  HA  LYS A 296      -5.083  -1.114   1.532  1.00 89.93           H  
ATOM   4610  C   LYS A 296      -5.694  -1.002  -0.487  1.00 89.93           C  
ATOM   4611  CB  LYS A 296      -6.423  -2.740   1.303  1.00 89.93           C  
ATOM   4612  HB2 LYS A 296      -5.628  -3.422   1.002  1.00 89.93           H  
ATOM   4613  HB3 LYS A 296      -7.316  -2.987   0.729  1.00 89.93           H  
ATOM   4614  O   LYS A 296      -6.520  -0.475  -1.245  1.00 89.93           O  
ATOM   4615  CG  LYS A 296      -6.750  -2.980   2.794  1.00 89.93           C  
ATOM   4616  HG2 LYS A 296      -7.599  -2.360   3.083  1.00 89.93           H  
ATOM   4617  HG3 LYS A 296      -7.063  -4.019   2.898  1.00 89.93           H  
ATOM   4618  CD  LYS A 296      -5.600  -2.726   3.786  1.00 89.93           C  
ATOM   4619  HD2 LYS A 296      -5.255  -1.695   3.708  1.00 89.93           H  
ATOM   4620  HD3 LYS A 296      -4.780  -3.412   3.575  1.00 89.93           H  
ATOM   4621  CE  LYS A 296      -6.133  -2.968   5.208  1.00 89.93           C  
ATOM   4622  HE2 LYS A 296      -6.580  -3.960   5.264  1.00 89.93           H  
ATOM   4623  HE3 LYS A 296      -6.928  -2.248   5.403  1.00 89.93           H  
ATOM   4624  NZ  LYS A 296      -5.103  -2.835   6.268  1.00 89.93           N  
ATOM   4625  HZ1 LYS A 296      -4.487  -2.049   6.115  1.00 89.93           H  
ATOM   4626  HZ2 LYS A 296      -4.586  -3.690   6.415  1.00 89.93           H  
ATOM   4627  HZ3 LYS A 296      -5.587  -2.614   7.127  1.00 89.93           H  
ATOM   4628  N   ARG A 297      -4.446  -1.267  -0.869  1.00 92.13           N  
ATOM   4629  H   ARG A 297      -3.863  -1.756  -0.205  1.00 92.13           H  
ATOM   4630  CA  ARG A 297      -3.901  -1.012  -2.208  1.00 92.13           C  
ATOM   4631  HA  ARG A 297      -4.736  -0.914  -2.902  1.00 92.13           H  
ATOM   4632  C   ARG A 297      -3.080  -2.204  -2.672  1.00 92.13           C  
ATOM   4633  CB  ARG A 297      -3.044   0.273  -2.230  1.00 92.13           C  
ATOM   4634  HB2 ARG A 297      -2.609   0.391  -3.222  1.00 92.13           H  
ATOM   4635  HB3 ARG A 297      -2.223   0.149  -1.525  1.00 92.13           H  
ATOM   4636  O   ARG A 297      -2.356  -2.766  -1.857  1.00 92.13           O  
ATOM   4637  CG  ARG A 297      -3.789   1.568  -1.865  1.00 92.13           C  
ATOM   4638  HG2 ARG A 297      -3.067   2.383  -1.815  1.00 92.13           H  
ATOM   4639  HG3 ARG A 297      -4.253   1.467  -0.884  1.00 92.13           H  
ATOM   4640  CD  ARG A 297      -4.852   1.912  -2.907  1.00 92.13           C  
ATOM   4641  HD2 ARG A 297      -5.521   1.059  -3.023  1.00 92.13           H  
ATOM   4642  HD3 ARG A 297      -4.358   2.080  -3.864  1.00 92.13           H  
ATOM   4643  NE  ARG A 297      -5.602   3.124  -2.531  1.00 92.13           N  
ATOM   4644  HE  ARG A 297      -5.060   3.901  -2.180  1.00 92.13           H  
ATOM   4645  NH1 ARG A 297      -7.699   2.324  -2.977  1.00 92.13           N  
ATOM   4646 HH11 ARG A 297      -7.326   1.388  -2.902  1.00 92.13           H  
ATOM   4647 HH12 ARG A 297      -8.599   2.445  -3.419  1.00 92.13           H  
ATOM   4648  NH2 ARG A 297      -7.397   4.501  -2.637  1.00 92.13           N  
ATOM   4649 HH21 ARG A 297      -8.392   4.624  -2.761  1.00 92.13           H  
ATOM   4650 HH22 ARG A 297      -6.850   5.236  -2.210  1.00 92.13           H  
ATOM   4651  CZ  ARG A 297      -6.891   3.310  -2.717  1.00 92.13           C  
ATOM   4652  N   ILE A 298      -3.146  -2.543  -3.949  1.00 95.64           N  
ATOM   4653  H   ILE A 298      -3.773  -2.017  -4.541  1.00 95.64           H  
ATOM   4654  CA  ILE A 298      -2.255  -3.493  -4.620  1.00 95.64           C  
ATOM   4655  HA  ILE A 298      -1.821  -4.177  -3.891  1.00 95.64           H  
ATOM   4656  C   ILE A 298      -1.144  -2.678  -5.266  1.00 95.64           C  
ATOM   4657  CB  ILE A 298      -3.026  -4.330  -5.664  1.00 95.64           C  
ATOM   4658  HB  ILE A 298      -3.496  -3.654  -6.377  1.00 95.64           H  
ATOM   4659  O   ILE A 298      -1.438  -1.735  -5.989  1.00 95.64           O  
ATOM   4660  CG1 ILE A 298      -4.122  -5.158  -4.959  1.00 95.64           C  
ATOM   4661 HG12 ILE A 298      -4.685  -4.523  -4.274  1.00 95.64           H  
ATOM   4662 HG13 ILE A 298      -3.645  -5.937  -4.364  1.00 95.64           H  
ATOM   4663  CG2 ILE A 298      -2.053  -5.258  -6.420  1.00 95.64           C  
ATOM   4664 HG21 ILE A 298      -1.560  -5.939  -5.725  1.00 95.64           H  
ATOM   4665 HG22 ILE A 298      -1.297  -4.685  -6.956  1.00 95.64           H  
ATOM   4666 HG23 ILE A 298      -2.586  -5.853  -7.162  1.00 95.64           H  
ATOM   4667  CD1 ILE A 298      -5.152  -5.800  -5.892  1.00 95.64           C  
ATOM   4668 HD11 ILE A 298      -4.676  -6.364  -6.694  1.00 95.64           H  
ATOM   4669 HD12 ILE A 298      -5.778  -6.479  -5.314  1.00 95.64           H  
ATOM   4670 HD13 ILE A 298      -5.791  -5.020  -6.308  1.00 95.64           H  
ATOM   4671  N   ALA A 299       0.111  -3.011  -5.000  1.00 95.61           N  
ATOM   4672  H   ALA A 299       0.274  -3.848  -4.459  1.00 95.61           H  
ATOM   4673  CA  ALA A 299       1.283  -2.358  -5.565  1.00 95.61           C  
ATOM   4674  HA  ALA A 299       0.976  -1.497  -6.158  1.00 95.61           H  
ATOM   4675  C   ALA A 299       2.024  -3.330  -6.487  1.00 95.61           C  
ATOM   4676  CB  ALA A 299       2.164  -1.858  -4.417  1.00 95.61           C  
ATOM   4677  HB1 ALA A 299       1.570  -1.244  -3.739  1.00 95.61           H  
ATOM   4678  HB2 ALA A 299       2.975  -1.256  -4.826  1.00 95.61           H  
ATOM   4679  HB3 ALA A 299       2.576  -2.704  -3.867  1.00 95.61           H  
ATOM   4680  O   ALA A 299       2.114  -4.513  -6.190  1.00 95.61           O  
ATOM   4681  N   PHE A 300       2.581  -2.843  -7.589  1.00 96.57           N  
ATOM   4682  H   PHE A 300       2.557  -1.847  -7.760  1.00 96.57           H  
ATOM   4683  CA  PHE A 300       3.349  -3.668  -8.525  1.00 96.57           C  
ATOM   4684  HA  PHE A 300       3.253  -4.719  -8.254  1.00 96.57           H  
ATOM   4685  C   PHE A 300       4.833  -3.292  -8.460  1.00 96.57           C  
ATOM   4686  CB  PHE A 300       2.779  -3.508  -9.939  1.00 96.57           C  
ATOM   4687  HB2 PHE A 300       3.453  -3.990 -10.647  1.00 96.57           H  
ATOM   4688  HB3 PHE A 300       2.748  -2.446 -10.181  1.00 96.57           H  
ATOM   4689  O   PHE A 300       5.137  -2.128  -8.171  1.00 96.57           O  
ATOM   4690  CG  PHE A 300       1.390  -4.087 -10.120  1.00 96.57           C  
ATOM   4691  CD1 PHE A 300       1.236  -5.373 -10.670  1.00 96.57           C  
ATOM   4692  HD1 PHE A 300       2.099  -5.935 -10.998  1.00 96.57           H  
ATOM   4693  CD2 PHE A 300       0.253  -3.354  -9.727  1.00 96.57           C  
ATOM   4694  HD2 PHE A 300       0.361  -2.362  -9.315  1.00 96.57           H  
ATOM   4695  CE1 PHE A 300      -0.043  -5.938 -10.788  1.00 96.57           C  
ATOM   4696  HE1 PHE A 300      -0.157  -6.924 -11.214  1.00 96.57           H  
ATOM   4697  CE2 PHE A 300      -1.026  -3.925  -9.836  1.00 96.57           C  
ATOM   4698  HE2 PHE A 300      -1.896  -3.379  -9.499  1.00 96.57           H  
ATOM   4699  CZ  PHE A 300      -1.170  -5.222 -10.355  1.00 96.57           C  
ATOM   4700  HZ  PHE A 300      -2.148  -5.676 -10.419  1.00 96.57           H  
ATOM   4701  N   PRO A 301       5.763  -4.223  -8.753  1.00 96.52           N  
ATOM   4702  CA  PRO A 301       7.163  -3.878  -8.971  1.00 96.52           C  
ATOM   4703  HA  PRO A 301       7.600  -3.600  -8.012  1.00 96.52           H  
ATOM   4704  C   PRO A 301       7.269  -2.750 -10.013  1.00 96.52           C  
ATOM   4705  CB  PRO A 301       7.846  -5.162  -9.451  1.00 96.52           C  
ATOM   4706  HB2 PRO A 301       8.872  -5.233  -9.091  1.00 96.52           H  
ATOM   4707  HB3 PRO A 301       7.824  -5.223 -10.539  1.00 96.52           H  
ATOM   4708  O   PRO A 301       6.728  -2.904 -11.107  1.00 96.52           O  
ATOM   4709  CG  PRO A 301       6.963  -6.265  -8.877  1.00 96.52           C  
ATOM   4710  HG2 PRO A 301       7.239  -6.452  -7.839  1.00 96.52           H  
ATOM   4711  HG3 PRO A 301       7.030  -7.181  -9.464  1.00 96.52           H  
ATOM   4712  CD  PRO A 301       5.564  -5.655  -8.937  1.00 96.52           C  
ATOM   4713  HD2 PRO A 301       5.122  -5.842  -9.916  1.00 96.52           H  
ATOM   4714  HD3 PRO A 301       4.943  -6.082  -8.150  1.00 96.52           H  
ATOM   4715  N   PRO A 302       7.922  -1.610  -9.719  1.00 96.28           N  
ATOM   4716  CA  PRO A 302       7.822  -0.421 -10.573  1.00 96.28           C  
ATOM   4717  HA  PRO A 302       6.774  -0.131 -10.642  1.00 96.28           H  
ATOM   4718  C   PRO A 302       8.375  -0.606 -11.990  1.00 96.28           C  
ATOM   4719  CB  PRO A 302       8.597   0.672  -9.839  1.00 96.28           C  
ATOM   4720  HB2 PRO A 302       9.641   0.663 -10.151  1.00 96.28           H  
ATOM   4721  HB3 PRO A 302       8.159   1.657 -10.005  1.00 96.28           H  
ATOM   4722  O   PRO A 302       7.810  -0.067 -12.938  1.00 96.28           O  
ATOM   4723  CG  PRO A 302       8.503   0.251  -8.378  1.00 96.28           C  
ATOM   4724  HG2 PRO A 302       7.542   0.570  -7.975  1.00 96.28           H  
ATOM   4725  HG3 PRO A 302       9.326   0.641  -7.778  1.00 96.28           H  
ATOM   4726  CD  PRO A 302       8.526  -1.268  -8.439  1.00 96.28           C  
ATOM   4727  HD2 PRO A 302       9.553  -1.630  -8.410  1.00 96.28           H  
ATOM   4728  HD3 PRO A 302       7.956  -1.656  -7.596  1.00 96.28           H  
ATOM   4729  N   GLY A 303       9.465  -1.368 -12.137  1.00 94.78           N  
ATOM   4730  H   GLY A 303       9.853  -1.815 -11.319  1.00 94.78           H  
ATOM   4731  CA  GLY A 303      10.037  -1.699 -13.445  1.00 94.78           C  
ATOM   4732  HA2 GLY A 303      10.290  -0.788 -13.988  1.00 94.78           H  
ATOM   4733  HA3 GLY A 303      10.942  -2.293 -13.313  1.00 94.78           H  
ATOM   4734  C   GLY A 303       9.048  -2.506 -14.282  1.00 94.78           C  
ATOM   4735  O   GLY A 303       8.659  -2.085 -15.371  1.00 94.78           O  
ATOM   4736  N   THR A 304       8.533  -3.598 -13.714  1.00 94.71           N  
ATOM   4737  H   THR A 304       8.945  -3.965 -12.869  1.00 94.71           H  
ATOM   4738  CA  THR A 304       7.531  -4.428 -14.380  1.00 94.71           C  
ATOM   4739  HA  THR A 304       7.939  -4.735 -15.343  1.00 94.71           H  
ATOM   4740  C   THR A 304       6.241  -3.659 -14.657  1.00 94.71           C  
ATOM   4741  CB  THR A 304       7.211  -5.684 -13.562  1.00 94.71           C  
ATOM   4742  HB  THR A 304       6.517  -5.424 -12.763  1.00 94.71           H  
ATOM   4743  O   THR A 304       5.699  -3.772 -15.745  1.00 94.71           O  
ATOM   4744  CG2 THR A 304       6.568  -6.741 -14.453  1.00 94.71           C  
ATOM   4745 HG21 THR A 304       5.534  -6.471 -14.665  1.00 94.71           H  
ATOM   4746 HG22 THR A 304       6.604  -7.712 -13.960  1.00 94.71           H  
ATOM   4747 HG23 THR A 304       7.115  -6.827 -15.392  1.00 94.71           H  
ATOM   4748  OG1 THR A 304       8.364  -6.227 -12.956  1.00 94.71           O  
ATOM   4749  HG1 THR A 304       8.880  -6.707 -13.608  1.00 94.71           H  
ATOM   4750  N   LEU A 305       5.762  -2.815 -13.736  1.00 96.03           N  
ATOM   4751  H   LEU A 305       6.232  -2.759 -12.844  1.00 96.03           H  
ATOM   4752  CA  LEU A 305       4.588  -1.969 -13.974  1.00 96.03           C  
ATOM   4753  HA  LEU A 305       3.760  -2.618 -14.260  1.00 96.03           H  
ATOM   4754  C   LEU A 305       4.817  -0.988 -15.128  1.00 96.03           C  
ATOM   4755  CB  LEU A 305       4.216  -1.210 -12.690  1.00 96.03           C  
ATOM   4756  HB2 LEU A 305       5.031  -0.534 -12.435  1.00 96.03           H  
ATOM   4757  HB3 LEU A 305       4.116  -1.931 -11.878  1.00 96.03           H  
ATOM   4758  O   LEU A 305       3.911  -0.784 -15.930  1.00 96.03           O  
ATOM   4759  CG  LEU A 305       2.913  -0.389 -12.811  1.00 96.03           C  
ATOM   4760  HG  LEU A 305       3.019   0.353 -13.602  1.00 96.03           H  
ATOM   4761  CD1 LEU A 305       1.695  -1.264 -13.122  1.00 96.03           C  
ATOM   4762 HD11 LEU A 305       1.665  -2.125 -12.453  1.00 96.03           H  
ATOM   4763 HD12 LEU A 305       0.776  -0.691 -12.997  1.00 96.03           H  
ATOM   4764 HD13 LEU A 305       1.746  -1.617 -14.152  1.00 96.03           H  
ATOM   4765  CD2 LEU A 305       2.635   0.367 -11.510  1.00 96.03           C  
ATOM   4766 HD21 LEU A 305       1.785   1.034 -11.651  1.00 96.03           H  
ATOM   4767 HD22 LEU A 305       3.509   0.962 -11.246  1.00 96.03           H  
ATOM   4768 HD23 LEU A 305       2.418  -0.329 -10.699  1.00 96.03           H  
ATOM   4769  N   SER A 306       6.015  -0.401 -15.230  1.00 94.63           N  
ATOM   4770  H   SER A 306       6.720  -0.613 -14.539  1.00 94.63           H  
ATOM   4771  CA  SER A 306       6.382   0.438 -16.374  1.00 94.63           C  
ATOM   4772  HA  SER A 306       5.688   1.276 -16.437  1.00 94.63           H  
ATOM   4773  C   SER A 306       6.245  -0.337 -17.681  1.00 94.63           C  
ATOM   4774  CB  SER A 306       7.797   1.006 -16.220  1.00 94.63           C  
ATOM   4775  HB2 SER A 306       8.531   0.204 -16.143  1.00 94.63           H  
ATOM   4776  HB3 SER A 306       7.847   1.630 -15.328  1.00 94.63           H  
ATOM   4777  O   SER A 306       5.585   0.137 -18.603  1.00 94.63           O  
ATOM   4778  OG  SER A 306       8.079   1.783 -17.364  1.00 94.63           O  
ATOM   4779  HG  SER A 306       8.652   2.524 -17.156  1.00 94.63           H  
ATOM   4780  N   PHE A 307       6.763  -1.562 -17.728  1.00 92.08           N  
ATOM   4781  H   PHE A 307       7.287  -1.901 -16.933  1.00 92.08           H  
ATOM   4782  CA  PHE A 307       6.634  -2.429 -18.894  1.00 92.08           C  
ATOM   4783  HA  PHE A 307       7.035  -1.916 -19.768  1.00 92.08           H  
ATOM   4784  C   PHE A 307       5.181  -2.797 -19.215  1.00 92.08           C  
ATOM   4785  CB  PHE A 307       7.468  -3.679 -18.651  1.00 92.08           C  
ATOM   4786  HB2 PHE A 307       7.133  -4.186 -17.746  1.00 92.08           H  
ATOM   4787  HB3 PHE A 307       8.505  -3.383 -18.495  1.00 92.08           H  
ATOM   4788  O   PHE A 307       4.750  -2.629 -20.349  1.00 92.08           O  
ATOM   4789  CG  PHE A 307       7.397  -4.658 -19.794  1.00 92.08           C  
ATOM   4790  CD1 PHE A 307       6.404  -5.655 -19.824  1.00 92.08           C  
ATOM   4791  HD1 PHE A 307       5.632  -5.682 -19.069  1.00 92.08           H  
ATOM   4792  CD2 PHE A 307       8.374  -4.605 -20.798  1.00 92.08           C  
ATOM   4793  HD2 PHE A 307       9.139  -3.843 -20.786  1.00 92.08           H  
ATOM   4794  CE1 PHE A 307       6.408  -6.617 -20.847  1.00 92.08           C  
ATOM   4795  HE1 PHE A 307       5.624  -7.359 -20.903  1.00 92.08           H  
ATOM   4796  CE2 PHE A 307       8.452  -5.649 -21.726  1.00 92.08           C  
ATOM   4797  HE2 PHE A 307       9.294  -5.694 -22.401  1.00 92.08           H  
ATOM   4798  CZ  PHE A 307       7.458  -6.640 -21.774  1.00 92.08           C  
ATOM   4799  HZ  PHE A 307       7.505  -7.423 -22.517  1.00 92.08           H  
ATOM   4800  N   LEU A 308       4.399  -3.232 -18.221  1.00 93.19           N  
ATOM   4801  H   LEU A 308       4.820  -3.343 -17.310  1.00 93.19           H  
ATOM   4802  CA  LEU A 308       3.005  -3.659 -18.407  1.00 93.19           C  
ATOM   4803  HA  LEU A 308       2.975  -4.459 -19.147  1.00 93.19           H  
ATOM   4804  C   LEU A 308       2.100  -2.537 -18.941  1.00 93.19           C  
ATOM   4805  CB  LEU A 308       2.448  -4.165 -17.066  1.00 93.19           C  
ATOM   4806  HB2 LEU A 308       2.561  -3.370 -16.330  1.00 93.19           H  
ATOM   4807  HB3 LEU A 308       1.383  -4.353 -17.199  1.00 93.19           H  
ATOM   4808  O   LEU A 308       1.036  -2.803 -19.498  1.00 93.19           O  
ATOM   4809  CG  LEU A 308       3.081  -5.456 -16.523  1.00 93.19           C  
ATOM   4810  HG  LEU A 308       4.168  -5.394 -16.571  1.00 93.19           H  
ATOM   4811  CD1 LEU A 308       2.657  -5.650 -15.066  1.00 93.19           C  
ATOM   4812 HD11 LEU A 308       3.139  -6.543 -14.668  1.00 93.19           H  
ATOM   4813 HD12 LEU A 308       2.974  -4.792 -14.473  1.00 93.19           H  
ATOM   4814 HD13 LEU A 308       1.574  -5.756 -15.004  1.00 93.19           H  
ATOM   4815  CD2 LEU A 308       2.677  -6.692 -17.317  1.00 93.19           C  
ATOM   4816 HD21 LEU A 308       1.626  -6.927 -17.149  1.00 93.19           H  
ATOM   4817 HD22 LEU A 308       3.294  -7.537 -17.012  1.00 93.19           H  
ATOM   4818 HD23 LEU A 308       2.836  -6.520 -18.382  1.00 93.19           H  
ATOM   4819  N   MET A 309       2.503  -1.276 -18.776  1.00 93.50           N  
ATOM   4820  H   MET A 309       3.378  -1.124 -18.297  1.00 93.50           H  
ATOM   4821  CA  MET A 309       1.799  -0.115 -19.325  1.00 93.50           C  
ATOM   4822  HA  MET A 309       0.725  -0.293 -19.265  1.00 93.50           H  
ATOM   4823  C   MET A 309       2.099   0.151 -20.804  1.00 93.50           C  
ATOM   4824  CB  MET A 309       2.127   1.124 -18.486  1.00 93.50           C  
ATOM   4825  HB2 MET A 309       1.719   2.008 -18.977  1.00 93.50           H  
ATOM   4826  HB3 MET A 309       3.208   1.242 -18.408  1.00 93.50           H  
ATOM   4827  O   MET A 309       1.494   1.053 -21.379  1.00 93.50           O  
ATOM   4828  CG  MET A 309       1.520   1.047 -17.087  1.00 93.50           C  
ATOM   4829  HG2 MET A 309       1.811   0.108 -16.617  1.00 93.50           H  
ATOM   4830  HG3 MET A 309       1.925   1.867 -16.493  1.00 93.50           H  
ATOM   4831  SD  MET A 309      -0.286   1.149 -17.055  1.00 93.50           S  
ATOM   4832  CE  MET A 309      -0.500   1.044 -15.271  1.00 93.50           C  
ATOM   4833  HE1 MET A 309      -1.568   0.967 -15.067  1.00 93.50           H  
ATOM   4834  HE2 MET A 309      -0.091   1.934 -14.794  1.00 93.50           H  
ATOM   4835  HE3 MET A 309       0.010   0.156 -14.899  1.00 93.50           H  
ATOM   4836  N   HIS A 310       3.001  -0.607 -21.423  1.00 90.90           N  
ATOM   4837  H   HIS A 310       3.440  -1.370 -20.927  1.00 90.90           H  
ATOM   4838  CA  HIS A 310       3.353  -0.477 -22.830  1.00 90.90           C  
ATOM   4839  HA  HIS A 310       2.772   0.335 -23.269  1.00 90.90           H  
ATOM   4840  C   HIS A 310       3.000  -1.743 -23.613  1.00 90.90           C  
ATOM   4841  CB  HIS A 310       4.838  -0.120 -22.978  1.00 90.90           C  
ATOM   4842  HB2 HIS A 310       5.071  -0.070 -24.041  1.00 90.90           H  
ATOM   4843  HB3 HIS A 310       5.440  -0.908 -22.525  1.00 90.90           H  
ATOM   4844  O   HIS A 310       2.884  -2.832 -23.056  1.00 90.90           O  
ATOM   4845  CG  HIS A 310       5.226   1.199 -22.368  1.00 90.90           C  
ATOM   4846  CD2 HIS A 310       5.467   2.371 -23.032  1.00 90.90           C  
ATOM   4847  HD2 HIS A 310       5.411   2.513 -24.101  1.00 90.90           H  
ATOM   4848  ND1 HIS A 310       5.473   1.436 -21.039  1.00 90.90           N  
ATOM   4849  HD1 HIS A 310       5.457   0.750 -20.298  1.00 90.90           H  
ATOM   4850  CE1 HIS A 310       5.848   2.715 -20.904  1.00 90.90           C  
ATOM   4851  HE1 HIS A 310       6.162   3.171 -19.977  1.00 90.90           H  
ATOM   4852  NE2 HIS A 310       5.833   3.341 -22.090  1.00 90.90           N  
ATOM   4853  N   ASP A 311       2.844  -1.575 -24.918  1.00 87.77           N  
ATOM   4854  H   ASP A 311       2.933  -0.639 -25.287  1.00 87.77           H  
ATOM   4855  CA  ASP A 311       2.785  -2.639 -25.911  1.00 87.77           C  
ATOM   4856  HA  ASP A 311       2.915  -3.607 -25.429  1.00 87.77           H  
ATOM   4857  C   ASP A 311       3.920  -2.470 -26.914  1.00 87.77           C  
ATOM   4858  CB  ASP A 311       1.431  -2.618 -26.631  1.00 87.77           C  
ATOM   4859  HB2 ASP A 311       1.456  -3.310 -27.472  1.00 87.77           H  
ATOM   4860  HB3 ASP A 311       1.237  -1.616 -27.015  1.00 87.77           H  
ATOM   4861  O   ASP A 311       4.502  -1.391 -27.036  1.00 87.77           O  
ATOM   4862  CG  ASP A 311       0.307  -3.048 -25.703  1.00 87.77           C  
ATOM   4863  OD1 ASP A 311       0.524  -3.940 -24.855  1.00 87.77           O  
ATOM   4864  OD2 ASP A 311      -0.802  -2.486 -25.779  1.00 87.77           O  
ATOM   4865  N   LEU A 312       4.208  -3.534 -27.656  1.00 82.55           N  
ATOM   4866  H   LEU A 312       3.650  -4.367 -27.537  1.00 82.55           H  
ATOM   4867  CA  LEU A 312       5.010  -3.437 -28.866  1.00 82.55           C  
ATOM   4868  HA  LEU A 312       5.739  -2.633 -28.761  1.00 82.55           H  
ATOM   4869  C   LEU A 312       4.087  -3.079 -30.029  1.00 82.55           C  
ATOM   4870  CB  LEU A 312       5.763  -4.755 -29.100  1.00 82.55           C  
ATOM   4871  HB2 LEU A 312       5.041  -5.571 -29.098  1.00 82.55           H  
ATOM   4872  HB3 LEU A 312       6.224  -4.723 -30.087  1.00 82.55           H  
ATOM   4873  O   LEU A 312       3.115  -3.789 -30.289  1.00 82.55           O  
ATOM   4874  CG  LEU A 312       6.851  -5.037 -28.048  1.00 82.55           C  
ATOM   4875  HG  LEU A 312       6.419  -5.008 -27.048  1.00 82.55           H  
ATOM   4876  CD1 LEU A 312       7.428  -6.434 -28.277  1.00 82.55           C  
ATOM   4877 HD11 LEU A 312       8.178  -6.649 -27.515  1.00 82.55           H  
ATOM   4878 HD12 LEU A 312       7.886  -6.491 -29.264  1.00 82.55           H  
ATOM   4879 HD13 LEU A 312       6.632  -7.175 -28.203  1.00 82.55           H  
ATOM   4880  CD2 LEU A 312       8.004  -4.036 -28.127  1.00 82.55           C  
ATOM   4881 HD21 LEU A 312       7.662  -3.040 -27.845  1.00 82.55           H  
ATOM   4882 HD22 LEU A 312       8.796  -4.328 -27.438  1.00 82.55           H  
ATOM   4883 HD23 LEU A 312       8.408  -4.014 -29.139  1.00 82.55           H  
ATOM   4884  N   ASN A 313       4.382  -1.985 -30.728  1.00 83.61           N  
ATOM   4885  H   ASN A 313       5.181  -1.435 -30.446  1.00 83.61           H  
ATOM   4886  CA  ASN A 313       3.714  -1.684 -31.992  1.00 83.61           C  
ATOM   4887  HA  ASN A 313       2.653  -1.901 -31.871  1.00 83.61           H  
ATOM   4888  C   ASN A 313       4.220  -2.611 -33.118  1.00 83.61           C  
ATOM   4889  CB  ASN A 313       3.840  -0.174 -32.294  1.00 83.61           C  
ATOM   4890  HB2 ASN A 313       3.521   0.379 -31.410  1.00 83.61           H  
ATOM   4891  HB3 ASN A 313       3.160   0.082 -33.105  1.00 83.61           H  
ATOM   4892  O   ASN A 313       5.124  -3.426 -32.925  1.00 83.61           O  
ATOM   4893  CG  ASN A 313       5.232   0.296 -32.695  1.00 83.61           C  
ATOM   4894  ND2 ASN A 313       5.422   1.585 -32.861  1.00 83.61           N  
ATOM   4895 HD21 ASN A 313       6.352   1.904 -33.095  1.00 83.61           H  
ATOM   4896 HD22 ASN A 313       4.694   2.253 -32.653  1.00 83.61           H  
ATOM   4897  OD1 ASN A 313       6.139  -0.485 -32.916  1.00 83.61           O  
ATOM   4898  N   GLU A 314       3.673  -2.460 -34.326  1.00 84.15           N  
ATOM   4899  H   GLU A 314       2.890  -1.831 -34.433  1.00 84.15           H  
ATOM   4900  CA  GLU A 314       4.076  -3.234 -35.515  1.00 84.15           C  
ATOM   4901  HA  GLU A 314       3.851  -4.289 -35.360  1.00 84.15           H  
ATOM   4902  C   GLU A 314       5.578  -3.124 -35.834  1.00 84.15           C  
ATOM   4903  CB  GLU A 314       3.278  -2.731 -36.725  1.00 84.15           C  
ATOM   4904  HB2 GLU A 314       3.625  -3.254 -37.616  1.00 84.15           H  
ATOM   4905  HB3 GLU A 314       3.475  -1.666 -36.847  1.00 84.15           H  
ATOM   4906  O   GLU A 314       6.179  -4.051 -36.375  1.00 84.15           O  
ATOM   4907  CG  GLU A 314       1.765  -2.962 -36.577  1.00 84.15           C  
ATOM   4908  HG2 GLU A 314       1.417  -2.481 -35.663  1.00 84.15           H  
ATOM   4909  HG3 GLU A 314       1.586  -4.033 -36.485  1.00 84.15           H  
ATOM   4910  CD  GLU A 314       0.957  -2.402 -37.757  1.00 84.15           C  
ATOM   4911  OE1 GLU A 314      -0.269  -2.639 -37.756  1.00 84.15           O  
ATOM   4912  OE2 GLU A 314       1.557  -1.706 -38.609  1.00 84.15           O  
ATOM   4913  N   LYS A 315       6.210  -2.013 -35.439  1.00 84.22           N  
ATOM   4914  H   LYS A 315       5.675  -1.344 -34.904  1.00 84.22           H  
ATOM   4915  CA  LYS A 315       7.646  -1.750 -35.599  1.00 84.22           C  
ATOM   4916  HA  LYS A 315       7.997  -2.271 -36.489  1.00 84.22           H  
ATOM   4917  C   LYS A 315       8.495  -2.291 -34.443  1.00 84.22           C  
ATOM   4918  CB  LYS A 315       7.878  -0.246 -35.801  1.00 84.22           C  
ATOM   4919  HB2 LYS A 315       8.945  -0.067 -35.930  1.00 84.22           H  
ATOM   4920  HB3 LYS A 315       7.552   0.297 -34.913  1.00 84.22           H  
ATOM   4921  O   LYS A 315       9.698  -2.052 -34.413  1.00 84.22           O  
ATOM   4922  CG  LYS A 315       7.140   0.302 -37.027  1.00 84.22           C  
ATOM   4923  HG2 LYS A 315       7.471  -0.230 -37.920  1.00 84.22           H  
ATOM   4924  HG3 LYS A 315       6.064   0.172 -36.909  1.00 84.22           H  
ATOM   4925  CD  LYS A 315       7.445   1.792 -37.173  1.00 84.22           C  
ATOM   4926  HD2 LYS A 315       8.519   1.929 -37.300  1.00 84.22           H  
ATOM   4927  HD3 LYS A 315       7.131   2.310 -36.267  1.00 84.22           H  
ATOM   4928  CE  LYS A 315       6.697   2.355 -38.383  1.00 84.22           C  
ATOM   4929  HE2 LYS A 315       7.019   1.818 -39.275  1.00 84.22           H  
ATOM   4930  HE3 LYS A 315       5.631   2.173 -38.247  1.00 84.22           H  
ATOM   4931  NZ  LYS A 315       6.963   3.805 -38.519  1.00 84.22           N  
ATOM   4932  HZ1 LYS A 315       7.952   3.962 -38.650  1.00 84.22           H  
ATOM   4933  HZ2 LYS A 315       6.454   4.190 -39.302  1.00 84.22           H  
ATOM   4934  HZ3 LYS A 315       6.687   4.280 -37.672  1.00 84.22           H  
ATOM   4935  N   LYS A 316       7.894  -3.037 -33.507  1.00 79.59           N  
ATOM   4936  H   LYS A 316       6.897  -3.162 -33.605  1.00 79.59           H  
ATOM   4937  CA  LYS A 316       8.521  -3.544 -32.272  1.00 79.59           C  
ATOM   4938  HA  LYS A 316       7.729  -4.025 -31.699  1.00 79.59           H
[truncated: 279,783 more chars]
