# Supplementary material for: Using structure prediction of negative sense RNA virus nucleoproteins to assess evolutionary relationships
Source: bioRxiv. 2024 May 22:2024.02.16.580771. Originally published 2024 Feb 17. Preprint. [Version 2] doi: 10.1101/2024.02.16.580771 (PMC10888975; doi:10.1101/2024.02.16.580771)
Supplement: Supplement 2 — Supplementary File 2: Full NSV Dataset NP AlphaFold PDBs (.pdb files) [file media-2.zip › Full NSV Dataset NP AlphaFold PDBs/PMEV.pdb]

ATOM      1  N   MET A   1      16.292 -12.929  26.428  1.00 29.16           N  
ATOM      2  H   MET A   1      16.816 -12.309  25.827  1.00 29.16           H  
ATOM      3  H2  MET A   1      16.150 -13.820  25.975  1.00 29.16           H  
ATOM      4  H3  MET A   1      16.834 -13.083  27.267  1.00 29.16           H  
ATOM      5  CA  MET A   1      14.995 -12.307  26.786  1.00 29.16           C  
ATOM      6  HA  MET A   1      14.444 -12.962  27.461  1.00 29.16           H  
ATOM      7  C   MET A   1      14.143 -12.097  25.540  1.00 29.16           C  
ATOM      8  CB  MET A   1      15.221 -10.968  27.500  1.00 29.16           C  
ATOM      9  HB2 MET A   1      15.856 -10.323  26.893  1.00 29.16           H  
ATOM     10  HB3 MET A   1      14.258 -10.475  27.637  1.00 29.16           H  
ATOM     11  O   MET A   1      14.485 -11.242  24.734  1.00 29.16           O  
ATOM     12  CG  MET A   1      15.862 -11.160  28.874  1.00 29.16           C  
ATOM     13  HG2 MET A   1      16.836 -11.634  28.755  1.00 29.16           H  
ATOM     14  HG3 MET A   1      15.230 -11.800  29.489  1.00 29.16           H  
ATOM     15  SD  MET A   1      16.103  -9.593  29.729  1.00 29.16           S  
ATOM     16  CE  MET A   1      17.267 -10.104  31.022  1.00 29.16           C  
ATOM     17  HE1 MET A   1      18.184 -10.481  30.570  1.00 29.16           H  
ATOM     18  HE2 MET A   1      17.507  -9.245  31.648  1.00 29.16           H  
ATOM     19  HE3 MET A   1      16.816 -10.878  31.642  1.00 29.16           H  
ATOM     20  N   SER A   2      13.128 -12.934  25.302  1.00 25.25           N  
ATOM     21  H   SER A   2      12.860 -13.616  25.997  1.00 25.25           H  
ATOM     22  CA  SER A   2      12.127 -12.748  24.237  1.00 25.25           C  
ATOM     23  HA  SER A   2      12.611 -12.465  23.302  1.00 25.25           H  
ATOM     24  C   SER A   2      11.147 -11.647  24.640  1.00 25.25           C  
ATOM     25  CB  SER A   2      11.353 -14.055  23.996  1.00 25.25           C  
ATOM     26  HB2 SER A   2      10.582 -13.895  23.243  1.00 25.25           H  
ATOM     27  HB3 SER A   2      12.035 -14.828  23.641  1.00 25.25           H  
ATOM     28  O   SER A   2      10.568 -11.722  25.723  1.00 25.25           O  
ATOM     29  OG  SER A   2      10.755 -14.476  25.204  1.00 25.25           O  
ATOM     30  HG  SER A   2      10.139 -13.795  25.486  1.00 25.25           H  
ATOM     31  N   THR A   3      10.949 -10.639  23.796  1.00 26.34           N  
ATOM     32  H   THR A   3      11.459 -10.573  22.927  1.00 26.34           H  
ATOM     33  CA  THR A   3       9.937  -9.609  24.041  1.00 26.34           C  
ATOM     34  HA  THR A   3       9.939  -9.343  25.098  1.00 26.34           H  
ATOM     35  C   THR A   3       8.574 -10.199  23.683  1.00 26.34           C  
ATOM     36  CB  THR A   3      10.233  -8.329  23.238  1.00 26.34           C  
ATOM     37  HB  THR A   3       9.969  -8.470  22.190  1.00 26.34           H  
ATOM     38  O   THR A   3       8.202 -10.237  22.517  1.00 26.34           O  
ATOM     39  CG2 THR A   3       9.475  -7.130  23.805  1.00 26.34           C  
ATOM     40 HG21 THR A   3       9.776  -6.943  24.836  1.00 26.34           H  
ATOM     41 HG22 THR A   3       9.685  -6.247  23.201  1.00 26.34           H  
ATOM     42 HG23 THR A   3       8.402  -7.321  23.768  1.00 26.34           H  
ATOM     43  OG1 THR A   3      11.611  -8.025  23.313  1.00 26.34           O  
ATOM     44  HG1 THR A   3      11.731  -7.208  22.824  1.00 26.34           H  
ATOM     45  N   LYS A   4       7.848 -10.731  24.673  1.00 26.08           N  
ATOM     46  H   LYS A   4       8.235 -10.725  25.606  1.00 26.08           H  
ATOM     47  CA  LYS A   4       6.449 -11.141  24.493  1.00 26.08           C  
ATOM     48  HA  LYS A   4       6.320 -11.583  23.505  1.00 26.08           H  
ATOM     49  C   LYS A   4       5.577  -9.890  24.545  1.00 26.08           C  
ATOM     50  CB  LYS A   4       6.019 -12.181  25.545  1.00 26.08           C  
ATOM     51  HB2 LYS A   4       4.935 -12.285  25.485  1.00 26.08           H  
ATOM     52  HB3 LYS A   4       6.273 -11.831  26.545  1.00 26.08           H  
ATOM     53  O   LYS A   4       5.340  -9.353  25.626  1.00 26.08           O  
ATOM     54  CG  LYS A   4       6.648 -13.561  25.298  1.00 26.08           C  
ATOM     55  HG2 LYS A   4       6.533 -13.815  24.244  1.00 26.08           H  
ATOM     56  HG3 LYS A   4       7.712 -13.524  25.532  1.00 26.08           H  
ATOM     57  CD  LYS A   4       5.971 -14.656  26.138  1.00 26.08           C  
ATOM     58  HD2 LYS A   4       4.904 -14.649  25.917  1.00 26.08           H  
ATOM     59  HD3 LYS A   4       6.124 -14.464  27.200  1.00 26.08           H  
ATOM     60  CE  LYS A   4       6.555 -16.023  25.754  1.00 26.08           C  
ATOM     61  HE2 LYS A   4       7.567 -16.115  26.148  1.00 26.08           H  
ATOM     62  HE3 LYS A   4       6.631 -16.070  24.668  1.00 26.08           H  
ATOM     63  NZ  LYS A   4       5.706 -17.151  26.210  1.00 26.08           N  
ATOM     64  HZ1 LYS A   4       4.784 -17.065  25.807  1.00 26.08           H  
ATOM     65  HZ2 LYS A   4       5.639 -17.207  27.216  1.00 26.08           H  
ATOM     66  HZ3 LYS A   4       6.080 -18.014  25.842  1.00 26.08           H  
ATOM     67  N   ILE A   5       5.116  -9.409  23.394  1.00 30.94           N  
ATOM     68  H   ILE A   5       5.377  -9.869  22.534  1.00 30.94           H  
ATOM     69  CA  ILE A   5       4.121  -8.334  23.335  1.00 30.94           C  
ATOM     70  HA  ILE A   5       4.267  -7.661  24.180  1.00 30.94           H  
ATOM     71  C   ILE A   5       2.743  -8.985  23.477  1.00 30.94           C  
ATOM     72  CB  ILE A   5       4.268  -7.484  22.049  1.00 30.94           C  
ATOM     73  HB  ILE A   5       4.119  -8.128  21.183  1.00 30.94           H  
ATOM     74  O   ILE A   5       2.205  -9.533  22.522  1.00 30.94           O  
ATOM     75  CG1 ILE A   5       5.686  -6.867  21.964  1.00 30.94           C  
ATOM     76 HG12 ILE A   5       5.856  -6.223  22.827  1.00 30.94           H  
ATOM     77 HG13 ILE A   5       6.426  -7.667  21.990  1.00 30.94           H  
ATOM     78  CG2 ILE A   5       3.192  -6.378  22.031  1.00 30.94           C  
ATOM     79 HG21 ILE A   5       2.196  -6.818  22.085  1.00 30.94           H  
ATOM     80 HG22 ILE A   5       3.245  -5.823  21.094  1.00 30.94           H  
ATOM     81 HG23 ILE A   5       3.337  -5.695  22.868  1.00 30.94           H  
ATOM     82  CD1 ILE A   5       5.952  -6.062  20.685  1.00 30.94           C  
ATOM     83 HD11 ILE A   5       5.365  -5.144  20.679  1.00 30.94           H  
ATOM     84 HD12 ILE A   5       7.007  -5.795  20.642  1.00 30.94           H  
ATOM     85 HD13 ILE A   5       5.705  -6.662  19.809  1.00 30.94           H  
ATOM     86  N   LYS A   6       2.157  -8.932  24.679  1.00 26.80           N  
ATOM     87  H   LYS A   6       2.663  -8.497  25.437  1.00 26.80           H  
ATOM     88  CA  LYS A   6       0.743  -9.280  24.868  1.00 26.80           C  
ATOM     89  HA  LYS A   6       0.503 -10.148  24.255  1.00 26.80           H  
ATOM     90  C   LYS A   6      -0.121  -8.115  24.386  1.00 26.80           C  
ATOM     91  CB  LYS A   6       0.439  -9.622  26.337  1.00 26.80           C  
ATOM     92  HB2 LYS A   6      -0.644  -9.629  26.466  1.00 26.80           H  
ATOM     93  HB3 LYS A   6       0.853  -8.852  26.988  1.00 26.80           H  
ATOM     94  O   LYS A   6      -0.021  -7.017  24.930  1.00 26.80           O  
ATOM     95  CG  LYS A   6       0.979 -11.000  26.747  1.00 26.80           C  
ATOM     96  HG2 LYS A   6       2.068 -10.996  26.698  1.00 26.80           H  
ATOM     97  HG3 LYS A   6       0.598 -11.752  26.055  1.00 26.80           H  
ATOM     98  CD  LYS A   6       0.528 -11.355  28.171  1.00 26.80           C  
ATOM     99  HD2 LYS A   6      -0.560 -11.312  28.218  1.00 26.80           H  
ATOM    100  HD3 LYS A   6       0.946 -10.632  28.871  1.00 26.80           H  
ATOM    101  CE  LYS A   6       0.994 -12.769  28.537  1.00 26.80           C  
ATOM    102  HE2 LYS A   6       0.618 -13.458  27.781  1.00 26.80           H  
ATOM    103  HE3 LYS A   6       2.083 -12.798  28.494  1.00 26.80           H  
ATOM    104  NZ  LYS A   6       0.513 -13.173  29.883  1.00 26.80           N  
ATOM    105  HZ1 LYS A   6       0.864 -12.548  30.595  1.00 26.80           H  
ATOM    106  HZ2 LYS A   6      -0.497 -13.158  29.907  1.00 26.80           H  
ATOM    107  HZ3 LYS A   6       0.810 -14.114  30.095  1.00 26.80           H  
ATOM    108  N   ARG A   7      -0.999  -8.351  23.409  1.00 34.64           N  
ATOM    109  H   ARG A   7      -0.987  -9.260  22.968  1.00 34.64           H  
ATOM    110  CA  ARG A   7      -2.106  -7.440  23.078  1.00 34.64           C  
ATOM    111  HA  ARG A   7      -2.122  -6.630  23.807  1.00 34.64           H  
ATOM    112  C   ARG A   7      -3.441  -8.157  23.218  1.00 34.64           C  
ATOM    113  CB  ARG A   7      -1.934  -6.810  21.686  1.00 34.64           C  
ATOM    114  HB2 ARG A   7      -2.912  -6.504  21.315  1.00 34.64           H  
ATOM    115  HB3 ARG A   7      -1.517  -7.540  20.992  1.00 34.64           H  
ATOM    116  O   ARG A   7      -3.635  -9.243  22.684  1.00 34.64           O  
ATOM    117  CG  ARG A   7      -1.039  -5.566  21.758  1.00 34.64           C  
ATOM    118  HG2 ARG A   7      -1.459  -4.870  22.484  1.00 34.64           H  
ATOM    119  HG3 ARG A   7      -0.038  -5.852  22.082  1.00 34.64           H  
ATOM    120  CD  ARG A   7      -0.956  -4.869  20.398  1.00 34.64           C  
ATOM    121  HD2 ARG A   7      -0.430  -5.524  19.704  1.00 34.64           H  
ATOM    122  HD3 ARG A   7      -1.966  -4.696  20.025  1.00 34.64           H  
ATOM    123  NE  ARG A   7      -0.253  -3.577  20.510  1.00 34.64           N  
ATOM    124  HE  ARG A   7      -0.039  -3.257  21.443  1.00 34.64           H  
ATOM    125  NH1 ARG A   7      -0.107  -3.130  18.269  1.00 34.64           N  
ATOM    126 HH11 ARG A   7      -0.487  -4.045  18.073  1.00 34.64           H  
ATOM    127 HH12 ARG A   7       0.235  -2.558  17.510  1.00 34.64           H  
ATOM    128  NH2 ARG A   7       0.674  -1.649  19.744  1.00 34.64           N  
ATOM    129 HH21 ARG A   7       0.963  -1.062  18.975  1.00 34.64           H  
ATOM    130 HH22 ARG A   7       0.853  -1.355  20.693  1.00 34.64           H  
ATOM    131  CZ  ARG A   7       0.098  -2.794  19.509  1.00 34.64           C  
ATOM    132  N   TYR A   8      -4.353  -7.511  23.939  1.00 27.28           N  
ATOM    133  H   TYR A   8      -4.108  -6.610  24.323  1.00 27.28           H  
ATOM    134  CA  TYR A   8      -5.749  -7.906  24.037  1.00 27.28           C  
ATOM    135  HA  TYR A   8      -5.823  -8.984  24.183  1.00 27.28           H  
ATOM    136  C   TYR A   8      -6.456  -7.539  22.731  1.00 27.28           C  
ATOM    137  CB  TYR A   8      -6.398  -7.202  25.242  1.00 27.28           C  
ATOM    138  HB2 TYR A   8      -6.054  -6.170  25.299  1.00 27.28           H  
ATOM    139  HB3 TYR A   8      -7.475  -7.163  25.076  1.00 27.28           H  
ATOM    140  O   TYR A   8      -6.663  -6.362  22.447  1.00 27.28           O  
ATOM    141  CG  TYR A   8      -6.162  -7.893  26.572  1.00 27.28           C  
ATOM    142  CD1 TYR A   8      -7.125  -8.799  27.056  1.00 27.28           C  
ATOM    143  HD1 TYR A   8      -8.020  -8.997  26.484  1.00 27.28           H  
ATOM    144  CD2 TYR A   8      -5.003  -7.631  27.331  1.00 27.28           C  
ATOM    145  HD2 TYR A   8      -4.272  -6.921  26.972  1.00 27.28           H  
ATOM    146  CE1 TYR A   8      -6.934  -9.446  28.290  1.00 27.28           C  
ATOM    147  HE1 TYR A   8      -7.672 -10.136  28.672  1.00 27.28           H  
ATOM    148  CE2 TYR A   8      -4.810  -8.272  28.572  1.00 27.28           C  
ATOM    149  HE2 TYR A   8      -3.933  -8.054  29.162  1.00 27.28           H  
ATOM    150  OH  TYR A   8      -5.608  -9.801  30.249  1.00 27.28           O  
ATOM    151  HH  TYR A   8      -4.866  -9.442  30.741  1.00 27.28           H  
ATOM    152  CZ  TYR A   8      -5.779  -9.182  29.052  1.00 27.28           C  
ATOM    153  N   SER A   9      -6.833  -8.547  21.947  1.00 33.97           N  
ATOM    154  H   SER A   9      -6.565  -9.484  22.209  1.00 33.97           H  
ATOM    155  CA  SER A   9      -7.965  -8.434  21.030  1.00 33.97           C  
ATOM    156  HA  SER A   9      -8.315  -7.402  21.027  1.00 33.97           H  
ATOM    157  C   SER A   9      -9.086  -9.298  21.600  1.00 33.97           C  
ATOM    158  CB  SER A   9      -7.583  -8.758  19.579  1.00 33.97           C  
ATOM    159  HB2 SER A   9      -8.232  -8.179  18.922  1.00 33.97           H  
ATOM    160  HB3 SER A   9      -6.554  -8.453  19.387  1.00 33.97           H  
ATOM    161  O   SER A   9      -8.844 -10.415  22.070  1.00 33.97           O  
ATOM    162  OG  SER A   9      -7.753 -10.117  19.242  1.00 33.97           O  
ATOM    163  HG  SER A   9      -7.124 -10.684  19.694  1.00 33.97           H  
ATOM    164  N   GLY A  10     -10.296  -8.746  21.666  1.00 33.20           N  
ATOM    165  H   GLY A  10     -10.436  -7.833  21.258  1.00 33.20           H  
ATOM    166  CA  GLY A  10     -11.471  -9.491  22.092  1.00 33.20           C  
ATOM    167  HA2 GLY A  10     -12.352  -8.851  22.040  1.00 33.20           H  
ATOM    168  HA3 GLY A  10     -11.342  -9.838  23.117  1.00 33.20           H  
ATOM    169  C   GLY A  10     -11.675 -10.675  21.152  1.00 33.20           C  
ATOM    170  O   GLY A  10     -12.107 -10.485  20.023  1.00 33.20           O  
ATOM    171  N   LYS A  11     -11.385 -11.872  21.671  1.00 32.43           N  
ATOM    172  H   LYS A  11     -10.937 -11.824  22.575  1.00 32.43           H  
ATOM    173  CA  LYS A  11     -11.391 -13.194  21.024  1.00 32.43           C  
ATOM    174  HA  LYS A  11     -11.405 -13.920  21.838  1.00 32.43           H  
ATOM    175  C   LYS A  11     -10.117 -13.504  20.226  1.00 32.43           C  
ATOM    176  CB  LYS A  11     -12.694 -13.468  20.248  1.00 32.43           C  
ATOM    177  HB2 LYS A  11     -12.646 -14.480  19.845  1.00 32.43           H  
ATOM    178  HB3 LYS A  11     -12.785 -12.786  19.402  1.00 32.43           H  
ATOM    179  O   LYS A  11      -9.961 -13.142  19.068  1.00 32.43           O  
ATOM    180  CG  LYS A  11     -13.929 -13.356  21.158  1.00 32.43           C  
ATOM    181  HG2 LYS A  11     -13.994 -12.352  21.577  1.00 32.43           H  
ATOM    182  HG3 LYS A  11     -13.834 -14.072  21.974  1.00 32.43           H  
ATOM    183  CD  LYS A  11     -15.220 -13.641  20.386  1.00 32.43           C  
ATOM    184  HD2 LYS A  11     -15.162 -14.635  19.942  1.00 32.43           H  
ATOM    185  HD3 LYS A  11     -15.328 -12.901  19.593  1.00 32.43           H  
ATOM    186  CE  LYS A  11     -16.416 -13.565  21.342  1.00 32.43           C  
ATOM    187  HE2 LYS A  11     -16.422 -12.580  21.809  1.00 32.43           H  
ATOM    188  HE3 LYS A  11     -16.281 -14.307  22.129  1.00 32.43           H  
ATOM    189  NZ  LYS A  11     -17.698 -13.798  20.632  1.00 32.43           N  
ATOM    190  HZ1 LYS A  11     -17.832 -13.104  19.911  1.00 32.43           H  
ATOM    191  HZ2 LYS A  11     -18.477 -13.740  21.273  1.00 32.43           H  
ATOM    192  HZ3 LYS A  11     -17.706 -14.711  20.200  1.00 32.43           H  
ATOM    193  N   THR A  12      -9.291 -14.332  20.870  1.00 30.70           N  
ATOM    194  H   THR A  12      -9.576 -14.569  21.810  1.00 30.70           H  
ATOM    195  CA  THR A  12      -8.040 -14.971  20.421  1.00 30.70           C  
ATOM    196  HA  THR A  12      -7.952 -15.842  21.070  1.00 30.70           H  
ATOM    197  C   THR A  12      -6.774 -14.154  20.694  1.00 30.70           C  
ATOM    198  CB  THR A  12      -8.083 -15.577  18.996  1.00 30.70           C  
ATOM    199  HB  THR A  12      -7.545 -14.931  18.302  1.00 30.70           H  
ATOM    200  O   THR A  12      -6.347 -13.301  19.922  1.00 30.70           O  
ATOM    201  CG2 THR A  12      -7.460 -16.973  18.982  1.00 30.70           C  
ATOM    202 HG21 THR A  12      -6.427 -16.921  19.326  1.00 30.70           H  
ATOM    203 HG22 THR A  12      -7.468 -17.357  17.962  1.00 30.70           H  
ATOM    204 HG23 THR A  12      -8.028 -17.651  19.619  1.00 30.70           H  
ATOM    205  OG1 THR A  12      -9.397 -15.745  18.520  1.00 30.70           O  
ATOM    206  HG1 THR A  12      -9.694 -14.862  18.288  1.00 30.70           H  
ATOM    207  N   THR A  13      -6.142 -14.458  21.829  1.00 28.10           N  
ATOM    208  H   THR A  13      -6.575 -15.099  22.478  1.00 28.10           H  
ATOM    209  CA  THR A  13      -4.725 -14.196  22.096  1.00 28.10           C  
ATOM    210  HA  THR A  13      -4.504 -13.144  21.916  1.00 28.10           H  
ATOM    211  C   THR A  13      -3.903 -15.039  21.123  1.00 28.10           C  
ATOM    212  CB  THR A  13      -4.348 -14.564  23.555  1.00 28.10           C  
ATOM    213  HB  THR A  13      -3.503 -15.252  23.565  1.00 28.10           H  
ATOM    214  O   THR A  13      -3.700 -16.229  21.348  1.00 28.10           O  
ATOM    215  CG2 THR A  13      -3.940 -13.334  24.360  1.00 28.10           C  
ATOM    216 HG21 THR A  13      -4.760 -12.616  24.378  1.00 28.10           H  
ATOM    217 HG22 THR A  13      -3.066 -12.874  23.901  1.00 28.10           H  
ATOM    218 HG23 THR A  13      -3.690 -13.629  25.379  1.00 28.10           H  
ATOM    219  OG1 THR A  13      -5.423 -15.171  24.252  1.00 28.10           O  
ATOM    220  HG1 THR A  13      -5.050 -15.897  24.758  1.00 28.10           H  
ATOM    221  N   VAL A  14      -3.463 -14.442  20.018  1.00 35.46           N  
ATOM    222  H   VAL A  14      -3.757 -13.497  19.820  1.00 35.46           H  
ATOM    223  CA  VAL A  14      -2.393 -15.017  19.200  1.00 35.46           C  
ATOM    224  HA  VAL A  14      -2.360 -16.097  19.344  1.00 35.46           H  
ATOM    225  C   VAL A  14      -1.092 -14.425  19.727  1.00 35.46           C  
ATOM    226  CB  VAL A  14      -2.600 -14.773  17.692  1.00 35.46           C  
ATOM    227  HB  VAL A  14      -2.517 -13.708  17.475  1.00 35.46           H  
ATOM    228  O   VAL A  14      -0.813 -13.245  19.515  1.00 35.46           O  
ATOM    229  CG1 VAL A  14      -1.545 -15.535  16.878  1.00 35.46           C  
ATOM    230 HG11 VAL A  14      -0.545 -15.189  17.138  1.00 35.46           H  
ATOM    231 HG12 VAL A  14      -1.615 -16.605  17.073  1.00 35.46           H  
ATOM    232 HG13 VAL A  14      -1.699 -15.357  15.814  1.00 35.46           H  
ATOM    233  CG2 VAL A  14      -3.985 -15.253  17.233  1.00 35.46           C  
ATOM    234 HG21 VAL A  14      -4.768 -14.666  17.714  1.00 35.46           H  
ATOM    235 HG22 VAL A  14      -4.119 -16.306  17.482  1.00 35.46           H  
ATOM    236 HG23 VAL A  14      -4.081 -15.126  16.155  1.00 35.46           H  
ATOM    237  N   ASP A  15      -0.326 -15.226  20.468  1.00 33.92           N  
ATOM    238  H   ASP A  15      -0.639 -16.169  20.650  1.00 33.92           H  
ATOM    239  CA  ASP A  15       1.058 -14.897  20.804  1.00 33.92           C  
ATOM    240  HA  ASP A  15       1.106 -13.895  21.228  1.00 33.92           H  
ATOM    241  C   ASP A  15       1.856 -14.897  19.489  1.00 33.92           C  
ATOM    242  CB  ASP A  15       1.636 -15.896  21.835  1.00 33.92           C  
ATOM    243  HB2 ASP A  15       2.722 -15.885  21.741  1.00 33.92           H  
ATOM    244  HB3 ASP A  15       1.298 -16.903  21.592  1.00 33.92           H  
ATOM    245  O   ASP A  15       2.267 -15.942  18.986  1.00 33.92           O  
ATOM    246  CG  ASP A  15       1.321 -15.591  23.313  1.00 33.92           C  
ATOM    247  OD1 ASP A  15       0.977 -14.433  23.647  1.00 33.92           O  
ATOM    248  OD2 ASP A  15       1.520 -16.500  24.155  1.00 33.92           O  
ATOM    249  N   PHE A  16       2.039 -13.717  18.894  1.00 40.03           N  
ATOM    250  H   PHE A  16       1.566 -12.909  19.272  1.00 40.03           H  
ATOM    251  CA  PHE A  16       2.972 -13.535  17.788  1.00 40.03           C  
ATOM    252  HA  PHE A  16       2.896 -14.389  17.114  1.00 40.03           H  
ATOM    253  C   PHE A  16       4.389 -13.528  18.358  1.00 40.03           C  
ATOM    254  CB  PHE A  16       2.643 -12.271  16.971  1.00 40.03           C  
ATOM    255  HB2 PHE A  16       2.045 -11.582  17.569  1.00 40.03           H  
ATOM    256  HB3 PHE A  16       3.568 -11.751  16.723  1.00 40.03           H  
ATOM    257  O   PHE A  16       4.902 -12.503  18.811  1.00 40.03           O  
ATOM    258  CG  PHE A  16       1.927 -12.567  15.668  1.00 40.03           C  
ATOM    259  CD1 PHE A  16       2.665 -12.719  14.477  1.00 40.03           C  
ATOM    260  HD1 PHE A  16       3.739 -12.608  14.483  1.00 40.03           H  
ATOM    261  CD2 PHE A  16       0.528 -12.721  15.648  1.00 40.03           C  
ATOM    262  HD2 PHE A  16      -0.038 -12.621  16.562  1.00 40.03           H  
ATOM    263  CE1 PHE A  16       2.007 -13.029  13.273  1.00 40.03           C  
ATOM    264  HE1 PHE A  16       2.570 -13.160  12.361  1.00 40.03           H  
ATOM    265  CE2 PHE A  16      -0.129 -13.028  14.443  1.00 40.03           C  
ATOM    266  HE2 PHE A  16      -1.200 -13.165  14.425  1.00 40.03           H  
ATOM    267  CZ  PHE A  16       0.611 -13.189  13.260  1.00 40.03           C  
ATOM    268  HZ  PHE A  16       0.109 -13.456  12.342  1.00 40.03           H  
ATOM    269  N   GLU A  17       5.048 -14.682  18.333  1.00 39.52           N  
ATOM    270  H   GLU A  17       4.552 -15.519  18.065  1.00 39.52           H  
ATOM    271  CA  GLU A  17       6.504 -14.704  18.370  1.00 39.52           C  
ATOM    272  HA  GLU A  17       6.863 -13.942  19.062  1.00 39.52           H  
ATOM    273  C   GLU A  17       7.003 -14.316  16.977  1.00 39.52           C  
ATOM    274  CB  GLU A  17       7.054 -16.055  18.865  1.00 39.52           C  
ATOM    275  HB2 GLU A  17       6.578 -16.875  18.327  1.00 39.52           H  
ATOM    276  HB3 GLU A  17       8.125 -16.073  18.664  1.00 39.52           H  
ATOM    277  O   GLU A  17       7.160 -15.162  16.097  1.00 39.52           O  
ATOM    278  CG  GLU A  17       6.841 -16.220  20.382  1.00 39.52           C  
ATOM    279  HG2 GLU A  17       5.773 -16.320  20.580  1.00 39.52           H  
ATOM    280  HG3 GLU A  17       7.183 -15.312  20.876  1.00 39.52           H  
ATOM    281  CD  GLU A  17       7.584 -17.414  21.008  1.00 39.52           C  
ATOM    282  OE1 GLU A  17       7.608 -17.463  22.267  1.00 39.52           O  
ATOM    283  OE2 GLU A  17       8.170 -18.228  20.260  1.00 39.52           O  
ATOM    284  N   LEU A  18       7.270 -13.019  16.771  1.00 42.78           N  
ATOM    285  H   LEU A  18       7.005 -12.354  17.483  1.00 42.78           H  
ATOM    286  CA  LEU A  18       8.239 -12.614  15.754  1.00 42.78           C  
ATOM    287  HA  LEU A  18       7.862 -12.852  14.760  1.00 42.78           H  
ATOM    288  C   LEU A  18       9.491 -13.445  16.029  1.00 42.78           C  
ATOM    289  CB  LEU A  18       8.565 -11.111  15.866  1.00 42.78           C  
ATOM    290  HB2 LEU A  18       9.568 -10.942  15.475  1.00 42.78           H  
ATOM    291  HB3 LEU A  18       8.584 -10.836  16.920  1.00 42.78           H  
ATOM    292  O   LEU A  18      10.140 -13.266  17.067  1.00 42.78           O  
ATOM    293  CG  LEU A  18       7.610 -10.170  15.114  1.00 42.78           C  
ATOM    294  HG  LEU A  18       6.576 -10.406  15.367  1.00 42.78           H  
ATOM    295  CD1 LEU A  18       7.912  -8.736  15.544  1.00 42.78           C  
ATOM    296 HD11 LEU A  18       8.978  -8.527  15.450  1.00 42.78           H  
ATOM    297 HD12 LEU A  18       7.373  -8.037  14.904  1.00 42.78           H  
ATOM    298 HD13 LEU A  18       7.613  -8.585  16.581  1.00 42.78           H  
ATOM    299  CD2 LEU A  18       7.798 -10.255  13.597  1.00 42.78           C  
ATOM    300 HD21 LEU A  18       7.147  -9.533  13.104  1.00 42.78           H  
ATOM    301 HD22 LEU A  18       7.529 -11.247  13.235  1.00 42.78           H  
ATOM    302 HD23 LEU A  18       8.832 -10.039  13.329  1.00 42.78           H  
ATOM    303  N   LYS A  19       9.800 -14.408  15.153  1.00 42.58           N  
ATOM    304  H   LYS A  19       9.172 -14.582  14.382  1.00 42.58           H  
ATOM    305  CA  LYS A  19      11.013 -15.203  15.309  1.00 42.58           C  
ATOM    306  HA  LYS A  19      10.960 -15.747  16.252  1.00 42.58           H  
ATOM    307  C   LYS A  19      12.171 -14.218  15.370  1.00 42.58           C  
ATOM    308  CB  LYS A  19      11.206 -16.199  14.161  1.00 42.58           C  
ATOM    309  HB2 LYS A  19      10.983 -15.717  13.210  1.00 42.58           H  
ATOM    310  HB3 LYS A  19      12.257 -16.491  14.154  1.00 42.58           H  
ATOM    311  O   LYS A  19      12.494 -13.554  14.392  1.00 42.58           O  
ATOM    312  CG  LYS A  19      10.378 -17.480  14.316  1.00 42.58           C  
ATOM    313  HG2 LYS A  19      10.590 -17.940  15.281  1.00 42.58           H  
ATOM    314  HG3 LYS A  19       9.316 -17.243  14.251  1.00 42.58           H  
ATOM    315  CD  LYS A  19      10.772 -18.443  13.190  1.00 42.58           C  
ATOM    316  HD2 LYS A  19      11.842 -18.643  13.245  1.00 42.58           H  
ATOM    317  HD3 LYS A  19      10.559 -17.965  12.234  1.00 42.58           H  
ATOM    318  CE  LYS A  19      10.005 -19.762  13.282  1.00 42.58           C  
ATOM    319  HE2 LYS A  19      10.253 -20.256  14.221  1.00 42.58           H  
ATOM    320  HE3 LYS A  19       8.938 -19.539  13.287  1.00 42.58           H  
ATOM    321  NZ  LYS A  19      10.343 -20.624  12.123  1.00 42.58           N  
ATOM    322  HZ1 LYS A  19       9.803 -21.478  12.136  1.00 42.58           H  
ATOM    323  HZ2 LYS A  19      11.330 -20.843  12.122  1.00 42.58           H  
ATOM    324  HZ3 LYS A  19      10.150 -20.128  11.265  1.00 42.58           H  
ATOM    325  N   LYS A  20      12.815 -14.146  16.534  1.00 40.68           N  
ATOM    326  H   LYS A  20      12.358 -14.600  17.312  1.00 40.68           H  
ATOM    327  CA  LYS A  20      13.997 -13.313  16.791  1.00 40.68           C  
ATOM    328  HA  LYS A  20      13.711 -12.263  16.745  1.00 40.68           H  
ATOM    329  C   LYS A  20      15.119 -13.476  15.763  1.00 40.68           C  
ATOM    330  CB  LYS A  20      14.546 -13.672  18.175  1.00 40.68           C  
ATOM    331  HB2 LYS A  20      14.263 -14.687  18.453  1.00 40.68           H  
ATOM    332  HB3 LYS A  20      15.635 -13.632  18.143  1.00 40.68           H  
ATOM    333  O   LYS A  20      16.027 -12.656  15.743  1.00 40.68           O  
ATOM    334  CG  LYS A  20      14.064 -12.682  19.227  1.00 40.68           C  
ATOM    335  HG2 LYS A  20      14.307 -11.672  18.895  1.00 40.68           H  
ATOM    336  HG3 LYS A  20      12.987 -12.769  19.371  1.00 40.68           H  
ATOM    337  CD  LYS A  20      14.803 -12.986  20.525  1.00 40.68           C  
ATOM    338  HD2 LYS A  20      14.403 -13.892  20.980  1.00 40.68           H  
ATOM    339  HD3 LYS A  20      15.862 -13.125  20.306  1.00 40.68           H  
ATOM    340  CE  LYS A  20      14.636 -11.792  21.447  1.00 40.68           C  
ATOM    341  HE2 LYS A  20      14.690 -10.877  20.858  1.00 40.68           H  
ATOM    342  HE3 LYS A  20      13.646 -11.825  21.902  1.00 40.68           H  
ATOM    343  NZ  LYS A  20      15.711 -11.796  22.448  1.00 40.68           N  
ATOM    344  HZ1 LYS A  20      15.843 -12.732  22.803  1.00 40.68           H  
ATOM    345  HZ2 LYS A  20      15.455 -11.163  23.193  1.00 40.68           H  
ATOM    346  HZ3 LYS A  20      16.565 -11.468  22.020  1.00 40.68           H  
ATOM    347  N   SER A  21      15.095 -14.546  14.968  1.00 42.65           N  
ATOM    348  H   SER A  21      14.285 -15.148  14.989  1.00 42.65           H  
ATOM    349  CA  SER A  21      16.042 -14.769  13.882  1.00 42.65           C  
ATOM    350  HA  SER A  21      17.056 -14.703  14.275  1.00 42.65           H  
ATOM    351  C   SER A  21      15.922 -13.731  12.772  1.00 42.65           C  
ATOM    352  CB  SER A  21      15.848 -16.170  13.294  1.00 42.65           C  
ATOM    353  HB2 SER A  21      16.479 -16.289  12.413  1.00 42.65           H  
ATOM    354  HB3 SER A  21      16.151 -16.907  14.037  1.00 42.65           H  
ATOM    355  O   SER A  21      16.957 -13.323  12.260  1.00 42.65           O  
ATOM    356  OG  SER A  21      14.495 -16.409  12.947  1.00 42.65           O  
ATOM    357  HG  SER A  21      14.292 -15.948  12.129  1.00 42.65           H  
ATOM    358  N   SER A  22      14.704 -13.292  12.439  1.00 54.06           N  
ATOM    359  H   SER A  22      13.891 -13.644  12.924  1.00 54.06           H  
ATOM    360  CA  SER A  22      14.441 -12.553  11.200  1.00 54.06           C  
ATOM    361  HA  SER A  22      15.122 -12.917  10.431  1.00 54.06           H  
ATOM    362  C   SER A  22      14.671 -11.050  11.323  1.00 54.06           C  
ATOM    363  CB  SER A  22      13.004 -12.804  10.702  1.00 54.06           C  
ATOM    364  HB2 SER A  22      12.970 -12.642   9.624  1.00 54.06           H  
ATOM    365  HB3 SER A  22      12.331 -12.091  11.176  1.00 54.06           H  
ATOM    366  O   SER A  22      14.637 -10.377  10.306  1.00 54.06           O  
ATOM    367  OG  SER A  22      12.542 -14.114  11.008  1.00 54.06           O  
ATOM    368  HG  SER A  22      12.064 -14.447  10.245  1.00 54.06           H  
ATOM    369  N   ILE A  23      14.852 -10.512  12.538  1.00 56.32           N  
ATOM    370  H   ILE A  23      14.902 -11.142  13.326  1.00 56.32           H  
ATOM    371  CA  ILE A  23      14.995  -9.071  12.798  1.00 56.32           C  
ATOM    372  HA  ILE A  23      15.237  -8.576  11.858  1.00 56.32           H  
ATOM    373  C   ILE A  23      16.135  -8.824  13.793  1.00 56.32           C  
ATOM    374  CB  ILE A  23      13.670  -8.452  13.299  1.00 56.32           C  
ATOM    375  HB  ILE A  23      13.394  -8.942  14.233  1.00 56.32           H  
ATOM    376  O   ILE A  23      16.052  -9.225  14.958  1.00 56.32           O  
ATOM    377  CG1 ILE A  23      12.519  -8.672  12.285  1.00 56.32           C  
ATOM    378 HG12 ILE A  23      12.816  -8.297  11.305  1.00 56.32           H  
ATOM    379 HG13 ILE A  23      12.342  -9.743  12.186  1.00 56.32           H  
ATOM    380  CG2 ILE A  23      13.871  -6.957  13.590  1.00 56.32           C  
ATOM    381 HG21 ILE A  23      14.709  -6.780  14.265  1.00 56.32           H  
ATOM    382 HG22 ILE A  23      12.980  -6.590  14.100  1.00 56.32           H  
ATOM    383 HG23 ILE A  23      14.046  -6.422  12.657  1.00 56.32           H  
ATOM    384  CD1 ILE A  23      11.174  -8.039  12.663  1.00 56.32           C  
ATOM    385 HD11 ILE A  23      10.899  -8.327  13.678  1.00 56.32           H  
ATOM    386 HD12 ILE A  23      10.407  -8.390  11.973  1.00 56.32           H  
ATOM    387 HD13 ILE A  23      11.228  -6.953  12.589  1.00 56.32           H  
ATOM    388  N   LYS A  24      17.179  -8.107  13.370  1.00 65.77           N  
ATOM    389  H   LYS A  24      17.157  -7.788  12.412  1.00 65.77           H  
ATOM    390  CA  LYS A  24      18.335  -7.729  14.205  1.00 65.77           C  
ATOM    391  HA  LYS A  24      18.164  -8.068  15.227  1.00 65.77           H  
ATOM    392  C   LYS A  24      18.491  -6.213  14.265  1.00 65.77           C  
ATOM    393  CB  LYS A  24      19.604  -8.417  13.683  1.00 65.77           C  
ATOM    394  HB2 LYS A  24      19.727  -8.182  12.626  1.00 65.77           H  
ATOM    395  HB3 LYS A  24      20.473  -8.038  14.221  1.00 65.77           H  
ATOM    396  O   LYS A  24      18.076  -5.506  13.358  1.00 65.77           O  
ATOM    397  CG  LYS A  24      19.526  -9.939  13.867  1.00 65.77           C  
ATOM    398  HG2 LYS A  24      19.519 -10.182  14.930  1.00 65.77           H  
ATOM    399  HG3 LYS A  24      18.609 -10.315  13.414  1.00 65.77           H  
ATOM    400  CD  LYS A  24      20.709 -10.626  13.187  1.00 65.77           C  
ATOM    401  HD2 LYS A  24      20.748 -10.289  12.151  1.00 65.77           H  
ATOM    402  HD3 LYS A  24      21.642 -10.359  13.684  1.00 65.77           H  
ATOM    403  CE  LYS A  24      20.489 -12.140  13.222  1.00 65.77           C  
ATOM    404  HE2 LYS A  24      19.438 -12.332  13.003  1.00 65.77           H  
ATOM    405  HE3 LYS A  24      20.704 -12.518  14.222  1.00 65.77           H  
ATOM    406  NZ  LYS A  24      21.316 -12.810  12.196  1.00 65.77           N  
ATOM    407  HZ1 LYS A  24      21.046 -12.444  11.294  1.00 65.77           H  
ATOM    408  HZ2 LYS A  24      22.301 -12.632  12.335  1.00 65.77           H  
ATOM    409  HZ3 LYS A  24      21.121 -13.800  12.167  1.00 65.77           H  
ATOM    410  N   GLU A  25      19.067  -5.707  15.353  1.00 63.56           N  
ATOM    411  H   GLU A  25      19.505  -6.340  16.007  1.00 63.56           H  
ATOM    412  CA  GLU A  25      19.437  -4.290  15.429  1.00 63.56           C  
ATOM    413  HA  GLU A  25      18.601  -3.678  15.091  1.00 63.56           H  
ATOM    414  C   GLU A  25      20.628  -4.037  14.503  1.00 63.56           C  
ATOM    415  CB  GLU A  25      19.756  -3.916  16.881  1.00 63.56           C  
ATOM    416  HB2 GLU A  25      20.653  -4.448  17.199  1.00 63.56           H  
ATOM    417  HB3 GLU A  25      18.925  -4.250  17.502  1.00 63.56           H  
ATOM    418  O   GLU A  25      21.634  -4.746  14.580  1.00 63.56           O  
ATOM    419  CG  GLU A  25      19.955  -2.405  17.100  1.00 63.56           C  
ATOM    420  HG2 GLU A  25      20.762  -2.057  16.455  1.00 63.56           H  
ATOM    421  HG3 GLU A  25      19.038  -1.887  16.820  1.00 63.56           H  
ATOM    422  CD  GLU A  25      20.297  -2.085  18.565  1.00 63.56           C  
ATOM    423  OE1 GLU A  25      21.024  -1.093  18.806  1.00 63.56           O  
ATOM    424  OE2 GLU A  25      19.864  -2.866  19.445  1.00 63.56           O  
ATOM    425  N   PHE A  26      20.502  -3.043  13.630  1.00 60.35           N  
ATOM    426  H   PHE A  26      19.660  -2.484  13.645  1.00 60.35           H  
ATOM    427  CA  PHE A  26      21.564  -2.627  12.723  1.00 60.35           C  
ATOM    428  HA  PHE A  26      22.326  -3.406  12.676  1.00 60.35           H  
ATOM    429  C   PHE A  26      22.228  -1.350  13.245  1.00 60.35           C  
ATOM    430  CB  PHE A  26      20.983  -2.465  11.316  1.00 60.35           C  
ATOM    431  HB2 PHE A  26      20.155  -1.757  11.356  1.00 60.35           H  
ATOM    432  HB3 PHE A  26      20.576  -3.423  10.992  1.00 60.35           H  
ATOM    433  O   PHE A  26      21.556  -0.462  13.758  1.00 60.35           O  
ATOM    434  CG  PHE A  26      21.991  -1.996  10.288  1.00 60.35           C  
ATOM    435  CD1 PHE A  26      21.892  -0.697   9.755  1.00 60.35           C  
ATOM    436  HD1 PHE A  26      21.105  -0.033  10.082  1.00 60.35           H  
ATOM    437  CD2 PHE A  26      23.025  -2.851   9.862  1.00 60.35           C  
ATOM    438  HD2 PHE A  26      23.096  -3.855  10.252  1.00 60.35           H  
ATOM    439  CE1 PHE A  26      22.804  -0.267   8.778  1.00 60.35           C  
ATOM    440  HE1 PHE A  26      22.696   0.713   8.338  1.00 60.35           H  
ATOM    441  CE2 PHE A  26      23.951  -2.410   8.899  1.00 60.35           C  
ATOM    442  HE2 PHE A  26      24.731  -3.074   8.555  1.00 60.35           H  
ATOM    443  CZ  PHE A  26      23.835  -1.122   8.351  1.00 60.35           C  
ATOM    444  HZ  PHE A  26      24.524  -0.799   7.584  1.00 60.35           H  
ATOM    445  N   LYS A  27      23.555  -1.247  13.120  1.00 55.96           N  
ATOM    446  H   LYS A  27      24.046  -1.994  12.650  1.00 55.96           H  
ATOM    447  CA  LYS A  27      24.303  -0.014  13.400  1.00 55.96           C  
ATOM    448  HA  LYS A  27      23.598   0.787  13.624  1.00 55.96           H  
ATOM    449  C   LYS A  27      25.088   0.356  12.143  1.00 55.96           C  
ATOM    450  CB  LYS A  27      25.217  -0.177  14.625  1.00 55.96           C  
ATOM    451  HB2 LYS A  27      25.853   0.706  14.701  1.00 55.96           H  
ATOM    452  HB3 LYS A  27      25.853  -1.054  14.502  1.00 55.96           H  
ATOM    453  O   LYS A  27      26.010  -0.385  11.801  1.00 55.96           O  
ATOM    454  CG  LYS A  27      24.394  -0.306  15.913  1.00 55.96           C  
ATOM    455  HG2 LYS A  27      23.816  -1.229  15.881  1.00 55.96           H  
ATOM    456  HG3 LYS A  27      23.702   0.534  15.978  1.00 55.96           H  
ATOM    457  CD  LYS A  27      25.280  -0.314  17.162  1.00 55.96           C  
ATOM    458  HD2 LYS A  27      25.967  -1.159  17.115  1.00 55.96           H  
ATOM    459  HD3 LYS A  27      25.842   0.619  17.213  1.00 55.96           H  
ATOM    460  CE  LYS A  27      24.360  -0.445  18.380  1.00 55.96           C  
ATOM    461  HE2 LYS A  27      23.629   0.363  18.358  1.00 55.96           H  
ATOM    462  HE3 LYS A  27      23.786  -1.367  18.294  1.00 55.96           H  
ATOM    463  NZ  LYS A  27      25.111  -0.421  19.656  1.00 55.96           N  
ATOM    464  HZ1 LYS A  27      24.445  -0.520  20.410  1.00 55.96           H  
ATOM    465  HZ2 LYS A  27      25.594   0.460  19.760  1.00 55.96           H  
ATOM    466  HZ3 LYS A  27      25.766  -1.189  19.692  1.00 55.96           H  
ATOM    467  N   PRO A  28      24.743   1.447  11.439  1.00 53.36           N  
ATOM    468  CA  PRO A  28      25.402   1.788  10.185  1.00 53.36           C  
ATOM    469  HA  PRO A  28      25.335   0.942   9.501  1.00 53.36           H  
ATOM    470  C   PRO A  28      26.882   2.119  10.405  1.00 53.36           C  
ATOM    471  CB  PRO A  28      24.607   2.960   9.595  1.00 53.36           C  
ATOM    472  HB2 PRO A  28      25.253   3.695   9.114  1.00 53.36           H  
ATOM    473  HB3 PRO A  28      23.879   2.582   8.877  1.00 53.36           H  
ATOM    474  O   PRO A  28      27.231   2.966  11.227  1.00 53.36           O  
ATOM    475  CG  PRO A  28      23.868   3.562  10.791  1.00 53.36           C  
ATOM    476  HG2 PRO A  28      22.918   4.010  10.498  1.00 53.36           H  
ATOM    477  HG3 PRO A  28      24.505   4.301  11.275  1.00 53.36           H  
ATOM    478  CD  PRO A  28      23.665   2.381  11.733  1.00 53.36           C  
ATOM    479  HD2 PRO A  28      23.702   2.729  12.765  1.00 53.36           H  
ATOM    480  HD3 PRO A  28      22.704   1.907  11.531  1.00 53.36           H  
ATOM    481  N   THR A  29      27.761   1.475   9.637  1.00 40.98           N  
ATOM    482  H   THR A  29      27.430   0.721   9.052  1.00 40.98           H  
ATOM    483  CA  THR A  29      29.183   1.824   9.541  1.00 40.98           C  
ATOM    484  HA  THR A  29      29.451   2.496  10.356  1.00 40.98           H  
ATOM    485  C   THR A  29      29.436   2.560   8.227  1.00 40.98           C  
ATOM    486  CB  THR A  29      30.090   0.587   9.667  1.00 40.98           C  
ATOM    487  HB  THR A  29      31.117   0.885   9.451  1.00 40.98           H  
ATOM    488  O   THR A  29      29.621   1.930   7.190  1.00 40.98           O  
ATOM    489  CG2 THR A  29      30.049  -0.012  11.072  1.00 40.98           C  
ATOM    490 HG21 THR A  29      30.354   0.737  11.803  1.00 40.98           H  
ATOM    491 HG22 THR A  29      29.039  -0.351  11.303  1.00 40.98           H  
ATOM    492 HG23 THR A  29      30.728  -0.863  11.123  1.00 40.98           H  
ATOM    493  OG1 THR A  29      29.707  -0.417   8.757  1.00 40.98           O  
ATOM    494  HG1 THR A  29      29.716  -0.015   7.885  1.00 40.98           H  
ATOM    495  N   GLY A  30      29.452   3.895   8.271  1.00 47.02           N  
ATOM    496  H   GLY A  30      29.171   4.341   9.133  1.00 47.02           H  
ATOM    497  CA  GLY A  30      29.829   4.749   7.137  1.00 47.02           C  
ATOM    498  HA2 GLY A  30      30.331   4.157   6.372  1.00 47.02           H  
ATOM    499  HA3 GLY A  30      30.543   5.492   7.493  1.00 47.02           H  
ATOM    500  C   GLY A  30      28.663   5.481   6.462  1.00 47.02           C  
ATOM    501  O   GLY A  30      27.524   5.024   6.460  1.00 47.02           O  
ATOM    502  N   ILE A  31      28.964   6.661   5.910  1.00 40.88           N  
ATOM    503  H   ILE A  31      29.932   6.948   5.912  1.00 40.88           H  
ATOM    504  CA  ILE A  31      28.023   7.517   5.177  1.00 40.88           C  
ATOM    505  HA  ILE A  31      27.001   7.205   5.393  1.00 40.88           H  
ATOM    506  C   ILE A  31      28.290   7.307   3.684  1.00 40.88           C  
ATOM    507  CB  ILE A  31      28.174   9.005   5.596  1.00 40.88           C  
ATOM    508  HB  ILE A  31      29.164   9.347   5.294  1.00 40.88           H  
ATOM    509  O   ILE A  31      29.224   7.887   3.132  1.00 40.88           O  
ATOM    510  CG1 ILE A  31      28.059   9.197   7.128  1.00 40.88           C  
ATOM    511 HG12 ILE A  31      27.055   8.926   7.455  1.00 40.88           H  
ATOM    512 HG13 ILE A  31      28.763   8.535   7.633  1.00 40.88           H  
ATOM    513  CG2 ILE A  31      27.120   9.864   4.867  1.00 40.88           C  
ATOM    514 HG21 ILE A  31      26.119   9.578   5.191  1.00 40.88           H  
ATOM    515 HG22 ILE A  31      27.285  10.922   5.073  1.00 40.88           H  
ATOM    516 HG23 ILE A  31      27.198   9.724   3.789  1.00 40.88           H  
ATOM    517  CD1 ILE A  31      28.378  10.621   7.605  1.00 40.88           C  
ATOM    518 HD11 ILE A  31      29.350  10.933   7.224  1.00 40.88           H  
ATOM    519 HD12 ILE A  31      28.404  10.637   8.695  1.00 40.88           H  
ATOM    520 HD13 ILE A  31      27.611  11.319   7.269  1.00 40.88           H  
ATOM    521  N   THR A  32      27.501   6.462   3.025  1.00 41.68           N  
ATOM    522  H   THR A  32      26.842   5.889   3.533  1.00 41.68           H  
ATOM    523  CA  THR A  32      27.600   6.258   1.571  1.00 41.68           C  
ATOM    524  HA  THR A  32      28.662   6.197   1.337  1.00 41.68           H  
ATOM    525  C   THR A  32      26.965   7.452   0.834  1.00 41.68           C  
ATOM    526  CB  THR A  32      26.963   4.927   1.126  1.00 41.68           C  
ATOM    527  HB  THR A  32      25.906   5.078   0.911  1.00 41.68           H  
ATOM    528  O   THR A  32      25.920   7.948   1.271  1.00 41.68           O  
ATOM    529  CG2 THR A  32      27.660   4.334  -0.099  1.00 41.68           C  
ATOM    530 HG21 THR A  32      27.470   4.962  -0.969  1.00 41.68           H  
ATOM    531 HG22 THR A  32      28.732   4.248   0.076  1.00 41.68           H  
ATOM    532 HG23 THR A  32      27.253   3.344  -0.308  1.00 41.68           H  
ATOM    533  OG1 THR A  32      27.075   3.963   2.148  1.00 41.68           O  
ATOM    534  HG1 THR A  32      26.672   3.149   1.837  1.00 41.68           H  
ATOM    535  N   PRO A  33      27.558   7.959  -0.266  1.00 35.98           N  
ATOM    536  CA  PRO A  33      27.000   9.078  -1.025  1.00 35.98           C  
ATOM    537  HA  PRO A  33      26.990   9.951  -0.372  1.00 35.98           H  
ATOM    538  C   PRO A  33      25.576   8.805  -1.535  1.00 35.98           C  
ATOM    539  CB  PRO A  33      27.969   9.333  -2.183  1.00 35.98           C  
ATOM    540  HB2 PRO A  33      28.054  10.396  -2.413  1.00 35.98           H  
ATOM    541  HB3 PRO A  33      27.652   8.778  -3.066  1.00 35.98           H  
ATOM    542  O   PRO A  33      25.253   7.710  -1.990  1.00 35.98           O  
ATOM    543  CG  PRO A  33      29.290   8.757  -1.682  1.00 35.98           C  
ATOM    544  HG2 PRO A  33      29.927   8.429  -2.503  1.00 35.98           H  
ATOM    545  HG3 PRO A  33      29.803   9.500  -1.073  1.00 35.98           H  
ATOM    546  CD  PRO A  33      28.860   7.590  -0.801  1.00 35.98           C  
ATOM    547  HD2 PRO A  33      29.600   7.445  -0.015  1.00 35.98           H  
ATOM    548  HD3 PRO A  33      28.770   6.692  -1.411  1.00 35.98           H  
ATOM    549  N   ARG A  34      24.723   9.835  -1.487  1.00 43.21           N  
ATOM    550  H   ARG A  34      25.087  10.714  -1.150  1.00 43.21           H  
ATOM    551  CA  ARG A  34      23.305   9.769  -1.871  1.00 43.21           C  
ATOM    552  HA  ARG A  34      22.865   8.874  -1.431  1.00 43.21           H  
ATOM    553  C   ARG A  34      23.148   9.666  -3.391  1.00 43.21           C  
ATOM    554  CB  ARG A  34      22.562  11.014  -1.346  1.00 43.21           C  
ATOM    555  HB2 ARG A  34      23.049  11.907  -1.737  1.00 43.21           H  
ATOM    556  HB3 ARG A  34      21.541  10.992  -1.729  1.00 43.21           H  
ATOM    557  O   ARG A  34      23.291  10.668  -4.086  1.00 43.21           O  
ATOM    558  CG  ARG A  34      22.501  11.108   0.185  1.00 43.21           C  
ATOM    559  HG2 ARG A  34      23.512  11.104   0.592  1.00 43.21           H  
ATOM    560  HG3 ARG A  34      21.955  10.252   0.582  1.00 43.21           H  
ATOM    561  CD  ARG A  34      21.800  12.409   0.601  1.00 43.21           C  
ATOM    562  HD2 ARG A  34      22.322  13.246   0.137  1.00 43.21           H  
ATOM    563  HD3 ARG A  34      20.773  12.387   0.236  1.00 43.21           H  
ATOM    564  NE  ARG A  34      21.803  12.582   2.066  1.00 43.21           N  
ATOM    565  HE  ARG A  34      22.174  11.814   2.606  1.00 43.21           H  
ATOM    566  NH1 ARG A  34      20.878  14.685   2.135  1.00 43.21           N  
ATOM    567 HH11 ARG A  34      20.834  14.688   1.126  1.00 43.21           H  
ATOM    568 HH12 ARG A  34      20.605  15.502   2.664  1.00 43.21           H  
ATOM    569  NH2 ARG A  34      21.467  13.675   4.035  1.00 43.21           N  
ATOM    570 HH21 ARG A  34      21.160  14.487   4.551  1.00 43.21           H  
ATOM    571 HH22 ARG A  34      21.863  12.893   4.536  1.00 43.21           H  
ATOM    572  CZ  ARG A  34      21.383  13.642   2.735  1.00 43.21           C  
ATOM    573  N   GLN A  35      22.768   8.496  -3.895  1.00 40.65           N  
ATOM    574  H   GLN A  35      22.781   7.687  -3.291  1.00 40.65           H  
ATOM    575  CA  GLN A  35      22.154   8.353  -5.219  1.00 40.65           C  
ATOM    576  HA  GLN A  35      22.227   9.297  -5.758  1.00 40.65           H  
ATOM    577  C   GLN A  35      20.659   8.049  -5.054  1.00 40.65           C  
ATOM    578  CB  GLN A  35      22.889   7.300  -6.061  1.00 40.65           C  
ATOM    579  HB2 GLN A  35      22.304   7.105  -6.960  1.00 40.65           H  
ATOM    580  HB3 GLN A  35      22.973   6.371  -5.497  1.00 40.65           H  
ATOM    581  O   GLN A  35      20.262   7.243  -4.208  1.00 40.65           O  
ATOM    582  CG  GLN A  35      24.290   7.784  -6.486  1.00 40.65           C  
ATOM    583  HG2 GLN A  35      24.910   7.927  -5.601  1.00 40.65           H  
ATOM    584  HG3 GLN A  35      24.197   8.742  -6.998  1.00 40.65           H  
ATOM    585  CD  GLN A  35      25.003   6.807  -7.419  1.00 40.65           C  
ATOM    586  NE2 GLN A  35      26.125   7.184  -7.993  1.00 40.65           N  
ATOM    587 HE21 GLN A  35      26.553   6.485  -8.583  1.00 40.65           H  
ATOM    588 HE22 GLN A  35      26.537   8.088  -7.812  1.00 40.65           H  
ATOM    589  OE1 GLN A  35      24.571   5.699  -7.665  1.00 40.65           O  
ATOM    590  N   ILE A  36      19.814   8.732  -5.830  1.00 45.71           N  
ATOM    591  H   ILE A  36      20.198   9.347  -6.533  1.00 45.71           H  
ATOM    592  CA  ILE A  36      18.372   8.465  -5.877  1.00 45.71           C  
ATOM    593  HA  ILE A  36      18.012   8.240  -4.873  1.00 45.71           H  
ATOM    594  C   ILE A  36      18.182   7.218  -6.745  1.00 45.71           C  
ATOM    595  CB  ILE A  36      17.580   9.689  -6.408  1.00 45.71           C  
ATOM    596  HB  ILE A  36      17.931   9.919  -7.414  1.00 45.71           H  
ATOM    597  O   ILE A  36      18.163   7.317  -7.969  1.00 45.71           O  
ATOM    598  CG1 ILE A  36      17.816  10.933  -5.517  1.00 45.71           C  
ATOM    599 HG12 ILE A  36      17.439  10.737  -4.513  1.00 45.71           H  
ATOM    600 HG13 ILE A  36      18.887  11.122  -5.440  1.00 45.71           H  
ATOM    601  CG2 ILE A  36      16.074   9.362  -6.480  1.00 45.71           C  
ATOM    602 HG21 ILE A  36      15.526  10.190  -6.930  1.00 45.71           H  
ATOM    603 HG22 ILE A  36      15.682   9.162  -5.483  1.00 45.71           H  
ATOM    604 HG23 ILE A  36      15.903   8.490  -7.110  1.00 45.71           H  
ATOM    605  CD1 ILE A  36      17.174  12.222  -6.049  1.00 45.71           C  
ATOM    606 HD11 ILE A  36      17.505  13.065  -5.442  1.00 45.71           H  
ATOM    607 HD12 ILE A  36      16.087  12.163  -5.990  1.00 45.71           H  
ATOM    608 HD13 ILE A  36      17.478  12.389  -7.082  1.00 45.71           H  
ATOM    609  N   ILE A  37      18.075   6.048  -6.116  1.00 55.91           N  
ATOM    610  H   ILE A  37      18.191   6.020  -5.113  1.00 55.91           H  
ATOM    611  CA  ILE A  37      17.715   4.806  -6.810  1.00 55.91           C  
ATOM    612  HA  ILE A  37      18.192   4.808  -7.790  1.00 55.91           H  
ATOM    613  C   ILE A  37      16.199   4.798  -7.027  1.00 55.91           C  
ATOM    614  CB  ILE A  37      18.229   3.557  -6.057  1.00 55.91           C  
ATOM    615  HB  ILE A  37      17.781   3.536  -5.064  1.00 55.91           H  
ATOM    616  O   ILE A  37      15.426   5.112  -6.112  1.00 55.91           O  
ATOM    617  CG1 ILE A  37      19.767   3.626  -5.908  1.00 55.91           C  
ATOM    618 HG12 ILE A  37      20.040   4.537  -5.374  1.00 55.91           H  
ATOM    619 HG13 ILE A  37      20.227   3.665  -6.895  1.00 55.91           H  
ATOM    620  CG2 ILE A  37      17.814   2.275  -6.804  1.00 55.91           C  
ATOM    621 HG21 ILE A  37      16.729   2.193  -6.877  1.00 55.91           H  
ATOM    622 HG22 ILE A  37      18.248   2.251  -7.803  1.00 55.91           H  
ATOM    623 HG23 ILE A  37      18.150   1.389  -6.266  1.00 55.91           H  
ATOM    624  CD1 ILE A  37      20.378   2.456  -5.131  1.00 55.91           C  
ATOM    625 HD11 ILE A  37      20.297   1.529  -5.699  1.00 55.91           H  
ATOM    626 HD12 ILE A  37      21.438   2.654  -4.966  1.00 55.91           H  
ATOM    627 HD13 ILE A  37      19.875   2.342  -4.171  1.00 55.91           H  
ATOM    628  N   ASP A  38      15.771   4.458  -8.246  1.00 66.66           N  
ATOM    629  H   ASP A  38      16.449   4.166  -8.935  1.00 66.66           H  
ATOM    630  CA  ASP A  38      14.353   4.287  -8.549  1.00 66.66           C  
ATOM    631  HA  ASP A  38      13.849   5.188  -8.200  1.00 66.66           H  
ATOM    632  C   ASP A  38      13.803   3.087  -7.763  1.00 66.66           C  
ATOM    633  CB  ASP A  38      14.102   4.155 -10.069  1.00 66.66           C  
ATOM    634  HB2 ASP A  38      14.667   4.928 -10.589  1.00 66.66           H  
ATOM    635  HB3 ASP A  38      14.448   3.181 -10.418  1.00 66.66           H  
ATOM    636  O   ASP A  38      14.312   1.977  -7.871  1.00 66.66           O  
ATOM    637  CG  ASP A  38      12.616   4.336 -10.410  1.00 66.66           C  
ATOM    638  OD1 ASP A  38      11.900   4.887  -9.541  1.00 66.66           O  
ATOM    639  OD2 ASP A  38      12.155   3.973 -11.521  1.00 66.66           O  
ATOM    640  N   PHE A  39      12.779   3.305  -6.938  1.00 76.29           N  
ATOM    641  H   PHE A  39      12.337   4.213  -6.974  1.00 76.29           H  
ATOM    642  CA  PHE A  39      12.197   2.237  -6.127  1.00 76.29           C  
ATOM    643  HA  PHE A  39      13.008   1.658  -5.685  1.00 76.29           H  
ATOM    644  C   PHE A  39      11.363   1.300  -7.000  1.00 76.29           C  
ATOM    645  CB  PHE A  39      11.351   2.840  -5.003  1.00 76.29           C  
ATOM    646  HB2 PHE A  39      10.588   3.484  -5.440  1.00 76.29           H  
ATOM    647  HB3 PHE A  39      11.994   3.460  -4.379  1.00 76.29           H  
ATOM    648  O   PHE A  39      10.346   1.732  -7.549  1.00 76.29           O  
ATOM    649  CG  PHE A  39      10.682   1.804  -4.123  1.00 76.29           C  
ATOM    650  CD1 PHE A  39       9.279   1.659  -4.116  1.00 76.29           C  
ATOM    651  HD1 PHE A  39       8.663   2.233  -4.791  1.00 76.29           H  
ATOM    652  CD2 PHE A  39      11.475   0.968  -3.317  1.00 76.29           C  
ATOM    653  HD2 PHE A  39      12.553   1.020  -3.358  1.00 76.29           H  
ATOM    654  CE1 PHE A  39       8.681   0.736  -3.240  1.00 76.29           C  
ATOM    655  HE1 PHE A  39       7.612   0.586  -3.214  1.00 76.29           H  
ATOM    656  CE2 PHE A  39      10.871   0.040  -2.459  1.00 76.29           C  
ATOM    657  HE2 PHE A  39      11.492  -0.598  -1.847  1.00 76.29           H  
ATOM    658  CZ  PHE A  39       9.474  -0.049  -2.399  1.00 76.29           C  
ATOM    659  HZ  PHE A  39       9.003  -0.727  -1.703  1.00 76.29           H  
ATOM    660  N   LYS A  40      11.768   0.031  -7.075  1.00 82.43           N  
ATOM    661  H   LYS A  40      12.660  -0.205  -6.664  1.00 82.43           H  
ATOM    662  CA  LYS A  40      11.150  -1.002  -7.909  1.00 82.43           C  
ATOM    663  HA  LYS A  40      10.300  -0.604  -8.462  1.00 82.43           H  
ATOM    664  C   LYS A  40      10.679  -2.181  -7.050  1.00 82.43           C  
ATOM    665  CB  LYS A  40      12.192  -1.469  -8.927  1.00 82.43           C  
ATOM    666  HB2 LYS A  40      11.811  -2.346  -9.451  1.00 82.43           H  
ATOM    667  HB3 LYS A  40      13.086  -1.768  -8.380  1.00 82.43           H  
ATOM    668  O   LYS A  40      11.453  -3.096  -6.801  1.00 82.43           O  
ATOM    669  CG  LYS A  40      12.571  -0.407  -9.967  1.00 82.43           C  
ATOM    670  HG2 LYS A  40      12.893   0.515  -9.483  1.00 82.43           H  
ATOM    671  HG3 LYS A  40      11.722  -0.201 -10.620  1.00 82.43           H  
ATOM    672  CD  LYS A  40      13.727  -0.991 -10.770  1.00 82.43           C  
ATOM    673  HD2 LYS A  40      13.396  -1.915 -11.243  1.00 82.43           H  
ATOM    674  HD3 LYS A  40      14.529  -1.236 -10.073  1.00 82.43           H  
ATOM    675  CE  LYS A  40      14.298  -0.059 -11.826  1.00 82.43           C  
ATOM    676  HE2 LYS A  40      14.618   0.864 -11.343  1.00 82.43           H  
ATOM    677  HE3 LYS A  40      13.528   0.162 -12.565  1.00 82.43           H  
ATOM    678  NZ  LYS A  40      15.448  -0.760 -12.440  1.00 82.43           N  
ATOM    679  HZ1 LYS A  40      16.109  -0.994 -11.713  1.00 82.43           H  
ATOM    680  HZ2 LYS A  40      15.148  -1.653 -12.804  1.00 82.43           H  
ATOM    681  HZ3 LYS A  40      15.907  -0.216 -13.156  1.00 82.43           H  
ATOM    682  N   PRO A  41       9.414  -2.197  -6.590  1.00 79.66           N  
ATOM    683  CA  PRO A  41       8.896  -3.290  -5.760  1.00 79.66           C  
ATOM    684  HA  PRO A  41       9.453  -3.317  -4.824  1.00 79.66           H  
ATOM    685  C   PRO A  41       8.974  -4.673  -6.422  1.00 79.66           C  
ATOM    686  CB  PRO A  41       7.432  -2.943  -5.476  1.00 79.66           C  
ATOM    687  HB2 PRO A  41       6.776  -3.482  -6.159  1.00 79.66           H  
ATOM    688  HB3 PRO A  41       7.162  -3.181  -4.447  1.00 79.66           H  
ATOM    689  O   PRO A  41       8.975  -5.680  -5.721  1.00 79.66           O  
ATOM    690  CG  PRO A  41       7.325  -1.446  -5.746  1.00 79.66           C  
ATOM    691  HG2 PRO A  41       6.343  -1.174  -6.133  1.00 79.66           H  
ATOM    692  HG3 PRO A  41       7.528  -0.910  -4.819  1.00 79.66           H  
ATOM    693  CD  PRO A  41       8.421  -1.151  -6.764  1.00 79.66           C  
ATOM    694  HD2 PRO A  41       8.840  -0.162  -6.577  1.00 79.66           H  
ATOM    695  HD3 PRO A  41       8.011  -1.203  -7.773  1.00 79.66           H  
ATOM    696  N   VAL A  42       9.018  -4.719  -7.758  1.00 82.70           N  
ATOM    697  H   VAL A  42       9.030  -3.849  -8.273  1.00 82.70           H  
ATOM    698  CA  VAL A  42       9.089  -5.959  -8.540  1.00 82.70           C  
ATOM    699  HA  VAL A  42       8.310  -6.628  -8.176  1.00 82.70           H  
ATOM    700  C   VAL A  42      10.394  -6.727  -8.338  1.00 82.70           C  
ATOM    701  CB  VAL A  42       8.789  -5.675 -10.025  1.00 82.70           C  
ATOM    702  HB  VAL A  42       7.863  -5.101 -10.063  1.00 82.70           H  
ATOM    703  O   VAL A  42      10.359  -7.954  -8.362  1.00 82.70           O  
ATOM    704  CG1 VAL A  42       9.876  -4.836 -10.708  1.00 82.70           C  
ATOM    705 HG11 VAL A  42      10.809  -5.398 -10.759  1.00 82.70           H  
ATOM    706 HG12 VAL A  42       9.564  -4.605 -11.727  1.00 82.70           H  
ATOM    707 HG13 VAL A  42      10.047  -3.905 -10.169  1.00 82.70           H  
ATOM    708  CG2 VAL A  42       8.550  -6.963 -10.813  1.00 82.70           C  
ATOM    709 HG21 VAL A  42       9.466  -7.549 -10.882  1.00 82.70           H  
ATOM    710 HG22 VAL A  42       8.216  -6.722 -11.823  1.00 82.70           H  
ATOM    711 HG23 VAL A  42       7.771  -7.560 -10.340  1.00 82.70           H  
ATOM    712  N   ASP A  43      11.489  -6.029  -8.026  1.00 85.47           N  
ATOM    713  H   ASP A  43      11.440  -5.020  -8.006  1.00 85.47           H  
ATOM    714  CA  ASP A  43      12.821  -6.621  -7.840  1.00 85.47           C  
ATOM    715  HA  ASP A  43      12.979  -7.374  -8.613  1.00 85.47           H  
ATOM    716  C   ASP A  43      12.970  -7.338  -6.482  1.00 85.47           C  
ATOM    717  CB  ASP A  43      13.889  -5.523  -8.025  1.00 85.47           C  
ATOM    718  HB2 ASP A  43      14.874  -5.961  -7.863  1.00 85.47           H  
ATOM    719  HB3 ASP A  43      13.737  -4.753  -7.269  1.00 85.47           H  
ATOM    720  O   ASP A  43      13.988  -7.972  -6.203  1.00 85.47           O  
ATOM    721  CG  ASP A  43      13.883  -4.874  -9.421  1.00 85.47           C  
ATOM    722  OD1 ASP A  43      13.419  -5.511 -10.391  1.00 85.47           O  
ATOM    723  OD2 ASP A  43      14.287  -3.694  -9.537  1.00 85.47           O  
ATOM    724  N   TYR A  44      11.944  -7.251  -5.629  1.00 85.47           N  
ATOM    725  H   TYR A  44      11.103  -6.794  -5.954  1.00 85.47           H  
ATOM    726  CA  TYR A  44      11.936  -7.846  -4.303  1.00 85.47           C  
ATOM    727  HA  TYR A  44      12.968  -8.051  -4.019  1.00 85.47           H  
ATOM    728  C   TYR A  44      11.154  -9.157  -4.301  1.00 85.47           C  
ATOM    729  CB  TYR A  44      11.367  -6.875  -3.269  1.00 85.47           C  
ATOM    730  HB2 TYR A  44      11.292  -7.397  -2.315  1.00 85.47           H  
ATOM    731  HB3 TYR A  44      10.361  -6.601  -3.584  1.00 85.47           H  
ATOM    732  O   TYR A  44       9.990  -9.219  -4.716  1.00 85.47           O  
ATOM    733  CG  TYR A  44      12.169  -5.611  -3.056  1.00 85.47           C  
ATOM    734  CD1 TYR A  44      12.990  -5.431  -1.921  1.00 85.47           C  
ATOM    735  HD1 TYR A  44      13.060  -6.209  -1.175  1.00 85.47           H  
ATOM    736  CD2 TYR A  44      12.087  -4.609  -4.032  1.00 85.47           C  
ATOM    737  HD2 TYR A  44      11.481  -4.766  -4.912  1.00 85.47           H  
ATOM    738  CE1 TYR A  44      13.739  -4.241  -1.783  1.00 85.47           C  
ATOM    739  HE1 TYR A  44      14.402  -4.086  -0.945  1.00 85.47           H  
ATOM    740  CE2 TYR A  44      12.849  -3.444  -3.917  1.00 85.47           C  
ATOM    741  HE2 TYR A  44      12.829  -2.708  -4.707  1.00 85.47           H  
ATOM    742  OH  TYR A  44      14.366  -2.104  -2.736  1.00 85.47           O  
ATOM    743  HH  TYR A  44      14.595  -1.812  -3.621  1.00 85.47           H  
ATOM    744  CZ  TYR A  44      13.669  -3.258  -2.796  1.00 85.47           C  
ATOM    745  N   GLU A  45      11.765 -10.192  -3.738  1.00 86.20           N  
ATOM    746  H   GLU A  45      12.712 -10.056  -3.415  1.00 86.20           H  
ATOM    747  CA  GLU A  45      11.159 -11.506  -3.558  1.00 86.20           C  
ATOM    748  HA  GLU A  45      10.091 -11.447  -3.768  1.00 86.20           H  
ATOM    749  C   GLU A  45      11.325 -11.957  -2.112  1.00 86.20           C  
ATOM    750  CB  GLU A  45      11.745 -12.537  -4.527  1.00 86.20           C  
ATOM    751  HB2 GLU A  45      12.819 -12.628  -4.365  1.00 86.20           H  
ATOM    752  HB3 GLU A  45      11.279 -13.497  -4.306  1.00 86.20           H  
ATOM    753  O   GLU A  45      12.431 -12.168  -1.618  1.00 86.20           O  
ATOM    754  CG  GLU A  45      11.465 -12.180  -5.995  1.00 86.20           C  
ATOM    755  HG2 GLU A  45      12.031 -11.287  -6.262  1.00 86.20           H  
ATOM    756  HG3 GLU A  45      10.404 -11.954  -6.098  1.00 86.20           H  
ATOM    757  CD  GLU A  45      11.832 -13.318  -6.958  1.00 86.20           C  
ATOM    758  OE1 GLU A  45      11.348 -13.261  -8.110  1.00 86.20           O  
ATOM    759  OE2 GLU A  45      12.539 -14.260  -6.529  1.00 86.20           O  
ATOM    760  N   VAL A  46      10.205 -12.103  -1.411  1.00 84.45           N  
ATOM    761  H   VAL A  46       9.319 -11.936  -1.867  1.00 84.45           H  
ATOM    762  CA  VAL A  46      10.207 -12.623  -0.044  1.00 84.45           C  
ATOM    763  HA  VAL A  46      11.085 -12.246   0.480  1.00 84.45           H  
ATOM    764  C   VAL A  46      10.275 -14.141  -0.098  1.00 84.45           C  
ATOM    765  CB  VAL A  46       8.959 -12.189   0.735  1.00 84.45           C  
ATOM    766  HB  VAL A  46       8.075 -12.634   0.276  1.00 84.45           H  
ATOM    767  O   VAL A  46       9.543 -14.774  -0.861  1.00 84.45           O  
ATOM    768  CG1 VAL A  46       9.044 -12.618   2.203  1.00 84.45           C  
ATOM    769 HG11 VAL A  46       8.264 -12.118   2.777  1.00 84.45           H  
ATOM    770 HG12 VAL A  46       8.913 -13.697   2.291  1.00 84.45           H  
ATOM    771 HG13 VAL A  46      10.014 -12.342   2.617  1.00 84.45           H  
ATOM    772  CG2 VAL A  46       8.773 -10.677   0.759  1.00 84.45           C  
ATOM    773 HG21 VAL A  46       7.730 -10.453   0.979  1.00 84.45           H  
ATOM    774 HG22 VAL A  46       9.026 -10.220  -0.198  1.00 84.45           H  
ATOM    775 HG23 VAL A  46       9.407 -10.266   1.544  1.00 84.45           H  
ATOM    776  N   ASN A  47      11.082 -14.744   0.769  1.00 83.09           N  
ATOM    777  H   ASN A  47      11.674 -14.178   1.359  1.00 83.09           H  
ATOM    778  CA  ASN A  47      11.028 -16.180   0.992  1.00 83.09           C  
ATOM    779  HA  ASN A  47      11.265 -16.685   0.056  1.00 83.09           H  
ATOM    780  C   ASN A  47       9.606 -16.578   1.423  1.00 83.09           C  
ATOM    781  CB  ASN A  47      12.091 -16.545   2.038  1.00 83.09           C  
ATOM    782  HB2 ASN A  47      11.862 -16.058   2.986  1.00 83.09           H  
ATOM    783  HB3 ASN A  47      13.053 -16.164   1.695  1.00 83.09           H  
ATOM    784  O   ASN A  47       9.119 -16.135   2.462  1.00 83.09           O  
ATOM    785  CG  ASN A  47      12.216 -18.038   2.279  1.00 83.09           C  
ATOM    786  ND2 ASN A  47      13.391 -18.479   2.657  1.00 83.09           N  
ATOM    787 HD21 ASN A  47      14.142 -17.819   2.798  1.00 83.09           H  
ATOM    788 HD22 ASN A  47      13.494 -19.472   2.811  1.00 83.09           H  
ATOM    789  OD1 ASN A  47      11.291 -18.829   2.142  1.00 83.09           O  
ATOM    790  N   SER A  48       8.944 -17.446   0.657  1.00 79.66           N  
ATOM    791  H   SER A  48       9.388 -17.773  -0.189  1.00 79.66           H  
ATOM    792  CA  SER A  48       7.554 -17.857   0.908  1.00 79.66           C  
ATOM    793  HA  SER A  48       6.910 -16.985   0.795  1.00 79.66           H  
ATOM    794  C   SER A  48       7.316 -18.420   2.317  1.00 79.66           C  
ATOM    795  CB  SER A  48       7.138 -18.893  -0.140  1.00 79.66           C  
ATOM    796  HB2 SER A  48       6.105 -19.195   0.038  1.00 79.66           H  
ATOM    797  HB3 SER A  48       7.200 -18.439  -1.129  1.00 79.66           H  
ATOM    798  O   SER A  48       6.214 -18.301   2.858  1.00 79.66           O  
ATOM    799  OG  SER A  48       7.983 -20.033  -0.093  1.00 79.66           O  
ATOM    800  HG  SER A  48       7.831 -20.541  -0.894  1.00 79.66           H  
ATOM    801  N   LYS A  49       8.353 -18.989   2.949  1.00 82.31           N  
ATOM    802  H   LYS A  49       9.232 -19.024   2.453  1.00 82.31           H  
ATOM    803  CA  LYS A  49       8.302 -19.472   4.339  1.00 82.31           C  
ATOM    804  HA  LYS A  49       7.379 -20.032   4.485  1.00 82.31           H  
ATOM    805  C   LYS A  49       8.272 -18.340   5.370  1.00 82.31           C  
ATOM    806  CB  LYS A  49       9.498 -20.393   4.619  1.00 82.31           C  
ATOM    807  HB2 LYS A  49       9.467 -20.688   5.668  1.00 82.31           H  
ATOM    808  HB3 LYS A  49      10.424 -19.843   4.453  1.00 82.31           H  
ATOM    809  O   LYS A  49       7.693 -18.519   6.437  1.00 82.31           O  
ATOM    810  CG  LYS A  49       9.483 -21.659   3.753  1.00 82.31           C  
ATOM    811  HG2 LYS A  49       9.545 -21.386   2.699  1.00 82.31           H  
ATOM    812  HG3 LYS A  49       8.553 -22.202   3.924  1.00 82.31           H  
ATOM    813  CD  LYS A  49      10.671 -22.562   4.102  1.00 82.31           C  
ATOM    814  HD2 LYS A  49      11.595 -22.008   3.930  1.00 82.31           H  
ATOM    815  HD3 LYS A  49      10.612 -22.845   5.153  1.00 82.31           H  
ATOM    816  CE  LYS A  49      10.644 -23.814   3.220  1.00 82.31           C  
ATOM    817  HE2 LYS A  49       9.716 -24.353   3.408  1.00 82.31           H  
ATOM    818  HE3 LYS A  49      10.634 -23.496   2.177  1.00 82.31           H  
ATOM    819  NZ  LYS A  49      11.815 -24.690   3.474  1.00 82.31           N  
ATOM    820  HZ1 LYS A  49      12.670 -24.189   3.281  1.00 82.31           H  
ATOM    821  HZ2 LYS A  49      11.827 -24.998   4.436  1.00 82.31           H  
ATOM    822  HZ3 LYS A  49      11.783 -25.500   2.873  1.00 82.31           H  
ATOM    823  N   GLU A  50       8.878 -17.199   5.057  1.00 86.63           N  
ATOM    824  H   GLU A  50       9.268 -17.107   4.130  1.00 86.63           H  
ATOM    825  CA  GLU A  50       8.954 -16.026   5.936  1.00 86.63           C  
ATOM    826  HA  GLU A  50       8.823 -16.335   6.973  1.00 86.63           H  
ATOM    827  C   GLU A  50       7.844 -15.007   5.648  1.00 86.63           C  
ATOM    828  CB  GLU A  50      10.339 -15.367   5.816  1.00 86.63           C  
ATOM    829  HB2 GLU A  50      10.336 -14.432   6.377  1.00 86.63           H  
ATOM    830  HB3 GLU A  50      10.526 -15.119   4.771  1.00 86.63           H  
ATOM    831  O   GLU A  50       7.455 -14.268   6.552  1.00 86.63           O  
ATOM    832  CG  GLU A  50      11.493 -16.245   6.337  1.00 86.63           C  
ATOM    833  HG2 GLU A  50      11.542 -17.153   5.738  1.00 86.63           H  
ATOM    834  HG3 GLU A  50      12.428 -15.707   6.183  1.00 86.63           H  
ATOM    835  CD  GLU A  50      11.370 -16.608   7.833  1.00 86.63           C  
ATOM    836  OE1 GLU A  50      11.650 -17.782   8.178  1.00 86.63           O  
ATOM    837  OE2 GLU A  50      10.953 -15.749   8.648  1.00 86.63           O  
ATOM    838  N   LEU A  51       7.280 -14.996   4.433  1.00 90.31           N  
ATOM    839  H   LEU A  51       7.693 -15.588   3.726  1.00 90.31           H  
ATOM    840  CA  LEU A  51       6.287 -14.007   3.999  1.00 90.31           C  
ATOM    841  HA  LEU A  51       6.777 -13.034   3.969  1.00 90.31           H  
ATOM    842  C   LEU A  51       5.119 -13.864   4.970  1.00 90.31           C  
ATOM    843  CB  LEU A  51       5.791 -14.363   2.588  1.00 90.31           C  
ATOM    844  HB2 LEU A  51       6.641 -14.351   1.905  1.00 90.31           H  
ATOM    845  HB3 LEU A  51       5.392 -15.378   2.603  1.00 90.31           H  
ATOM    846  O   LEU A  51       4.780 -12.741   5.332  1.00 90.31           O  
ATOM    847  CG  LEU A  51       4.696 -13.424   2.041  1.00 90.31           C  
ATOM    848  HG  LEU A  51       3.788 -13.530   2.634  1.00 90.31           H  
ATOM    849  CD1 LEU A  51       5.100 -11.948   2.001  1.00 90.31           C  
ATOM    850 HD11 LEU A  51       5.284 -11.579   3.010  1.00 90.31           H  
ATOM    851 HD12 LEU A  51       4.292 -11.360   1.567  1.00 90.31           H  
ATOM    852 HD13 LEU A  51       6.000 -11.830   1.398  1.00 90.31           H  
ATOM    853  CD2 LEU A  51       4.392 -13.836   0.609  1.00 90.31           C  
ATOM    854 HD21 LEU A  51       5.257 -13.669  -0.032  1.00 90.31           H  
ATOM    855 HD22 LEU A  51       3.544 -13.264   0.232  1.00 90.31           H  
ATOM    856 HD23 LEU A  51       4.147 -14.898   0.598  1.00 90.31           H  
ATOM    857  N   LYS A  52       4.547 -14.975   5.442  1.00 92.12           N  
ATOM    858  H   LYS A  52       4.859 -15.863   5.074  1.00 92.12           H  
ATOM    859  CA  LYS A  52       3.457 -14.928   6.421  1.00 92.12           C  
ATOM    860  HA  LYS A  52       2.645 -14.338   5.995  1.00 92.12           H  
ATOM    861  C   LYS A  52       3.855 -14.184   7.693  1.00 92.12           C  
ATOM    862  CB  LYS A  52       2.938 -16.342   6.701  1.00 92.12           C  
ATOM    863  HB2 LYS A  52       3.739 -16.972   7.090  1.00 92.12           H  
ATOM    864  HB3 LYS A  52       2.574 -16.763   5.764  1.00 92.12           H  
ATOM    865  O   LYS A  52       3.158 -13.261   8.099  1.00 92.12           O  
ATOM    866  CG  LYS A  52       1.783 -16.297   7.708  1.00 92.12           C  
ATOM    867  HG2 LYS A  52       1.092 -15.508   7.412  1.00 92.12           H  
ATOM    868  HG3 LYS A  52       2.170 -16.069   8.701  1.00 92.12           H  
ATOM    869  CD  LYS A  52       1.014 -17.617   7.759  1.00 92.12           C  
ATOM    870  HD2 LYS A  52       0.627 -17.829   6.762  1.00 92.12           H  
ATOM    871  HD3 LYS A  52       1.662 -18.428   8.092  1.00 92.12           H  
ATOM    872  CE  LYS A  52      -0.146 -17.424   8.739  1.00 92.12           C  
ATOM    873  HE2 LYS A  52      -0.455 -16.380   8.695  1.00 92.12           H  
ATOM    874  HE3 LYS A  52       0.190 -17.601   9.761  1.00 92.12           H  
ATOM    875  NZ  LYS A  52      -1.316 -18.254   8.385  1.00 92.12           N  
ATOM    876  HZ1 LYS A  52      -1.117 -19.244   8.414  1.00 92.12           H  
ATOM    877  HZ2 LYS A  52      -2.084 -18.025   9.000  1.00 92.12           H  
ATOM    878  HZ3 LYS A  52      -1.629 -17.983   7.464  1.00 92.12           H  
ATOM    879  N   ASN A  53       4.996 -14.537   8.279  1.00 90.61           N  
ATOM    880  H   ASN A  53       5.584 -15.216   7.816  1.00 90.61           H  
ATOM    881  CA  ASN A  53       5.463 -13.922   9.521  1.00 90.61           C  
ATOM    882  HA  ASN A  53       4.677 -13.997  10.272  1.00 90.61           H  
ATOM    883  C   ASN A  53       5.771 -12.431   9.329  1.00 90.61           C  
ATOM    884  CB  ASN A  53       6.710 -14.667  10.022  1.00 90.61           C  
ATOM    885  HB2 ASN A  53       7.083 -14.172  10.919  1.00 90.61           H  
ATOM    886  HB3 ASN A  53       7.491 -14.614   9.264  1.00 90.61           H  
ATOM    887  O   ASN A  53       5.390 -11.613  10.164  1.00 90.61           O  
ATOM    888  CG  ASN A  53       6.456 -16.118  10.374  1.00 90.61           C  
ATOM    889  ND2 ASN A  53       7.466 -16.949  10.263  1.00 90.61           N  
ATOM    890 HD21 ASN A  53       8.339 -16.618   9.877  1.00 90.61           H  
ATOM    891 HD22 ASN A  53       7.229 -17.928  10.335  1.00 90.61           H  
ATOM    892  OD1 ASN A  53       5.369 -16.540  10.728  1.00 90.61           O  
ATOM    893  N   LEU A  54       6.436 -12.075   8.227  1.00 92.02           N  
ATOM    894  H   LEU A  54       6.725 -12.800   7.586  1.00 92.02           H  
ATOM    895  CA  LEU A  54       6.813 -10.693   7.928  1.00 92.02           C  
ATOM    896  HA  LEU A  54       7.284 -10.254   8.807  1.00 92.02           H  
ATOM    897  C   LEU A  54       5.591  -9.820   7.609  1.00 92.02           C  
ATOM    898  CB  LEU A  54       7.814 -10.682   6.759  1.00 92.02           C  
ATOM    899  HB2 LEU A  54       7.354 -11.176   5.903  1.00 92.02           H  
ATOM    900  HB3 LEU A  54       8.002  -9.645   6.481  1.00 92.02           H  
ATOM    901  O   LEU A  54       5.495  -8.694   8.095  1.00 92.02           O  
ATOM    902  CG  LEU A  54       9.177 -11.345   7.038  1.00 92.02           C  
ATOM    903  HG  LEU A  54       9.029 -12.388   7.319  1.00 92.02           H  
ATOM    904  CD1 LEU A  54      10.017 -11.300   5.763  1.00 92.02           C  
ATOM    905 HD11 LEU A  54      10.193 -10.268   5.459  1.00 92.02           H  
ATOM    906 HD12 LEU A  54      10.978 -11.784   5.940  1.00 92.02           H  
ATOM    907 HD13 LEU A  54       9.503 -11.838   4.967  1.00 92.02           H  
ATOM    908  CD2 LEU A  54       9.956 -10.656   8.160  1.00 92.02           C  
ATOM    909 HD21 LEU A  54       9.424 -10.752   9.106  1.00 92.02           H  
ATOM    910 HD22 LEU A  54      10.931 -11.133   8.263  1.00 92.02           H  
ATOM    911 HD23 LEU A  54      10.108  -9.603   7.921  1.00 92.02           H  
ATOM    912  N   TYR A  55       4.651 -10.338   6.815  1.00 94.29           N  
ATOM    913  H   TYR A  55       4.789 -11.271   6.454  1.00 94.29           H  
ATOM    914  CA  TYR A  55       3.438  -9.628   6.416  1.00 94.29           C  
ATOM    915  HA  TYR A  55       3.710  -8.633   6.064  1.00 94.29           H  
ATOM    916  C   TYR A  55       2.473  -9.447   7.589  1.00 94.29           C  
ATOM    917  CB  TYR A  55       2.759 -10.376   5.261  1.00 94.29           C  
ATOM    918  HB2 TYR A  55       3.469 -10.486   4.441  1.00 94.29           H  
ATOM    919  HB3 TYR A  55       2.471 -11.375   5.590  1.00 94.29           H  
ATOM    920  O   TYR A  55       2.046  -8.330   7.884  1.00 94.29           O  
ATOM    921  CG  TYR A  55       1.537  -9.651   4.747  1.00 94.29           C  
ATOM    922  CD1 TYR A  55       0.251  -9.992   5.210  1.00 94.29           C  
ATOM    923  HD1 TYR A  55       0.121 -10.805   5.910  1.00 94.29           H  
ATOM    924  CD2 TYR A  55       1.703  -8.575   3.860  1.00 94.29           C  
ATOM    925  HD2 TYR A  55       2.688  -8.324   3.495  1.00 94.29           H  
ATOM    926  CE1 TYR A  55      -0.867  -9.253   4.781  1.00 94.29           C  
ATOM    927  HE1 TYR A  55      -1.855  -9.507   5.134  1.00 94.29           H  
ATOM    928  CE2 TYR A  55       0.596  -7.818   3.455  1.00 94.29           C  
ATOM    929  HE2 TYR A  55       0.724  -6.952   2.823  1.00 94.29           H  
ATOM    930  OH  TYR A  55      -1.746  -7.430   3.497  1.00 94.29           O  
ATOM    931  HH  TYR A  55      -1.505  -6.831   2.787  1.00 94.29           H  
ATOM    932  CZ  TYR A  55      -0.688  -8.163   3.906  1.00 94.29           C  
ATOM    933  N   GLU A  56       2.156 -10.527   8.304  1.00 93.56           N  
ATOM    934  H   GLU A  56       2.543 -11.427   8.059  1.00 93.56           H  
ATOM    935  CA  GLU A  56       1.236 -10.451   9.437  1.00 93.56           C  
ATOM    936  HA  GLU A  56       0.350  -9.900   9.122  1.00 93.56           H  
ATOM    937  C   GLU A  56       1.854  -9.662  10.601  1.00 93.56           C  
ATOM    938  CB  GLU A  56       0.774 -11.853   9.867  1.00 93.56           C  
ATOM    939  HB2 GLU A  56       0.120 -11.741  10.732  1.00 93.56           H  
ATOM    940  HB3 GLU A  56       1.639 -12.450  10.155  1.00 93.56           H  
ATOM    941  O   GLU A  56       1.114  -9.005  11.330  1.00 93.56           O  
ATOM    942  CG  GLU A  56      -0.016 -12.568   8.755  1.00 93.56           C  
ATOM    943  HG2 GLU A  56      -0.834 -11.917   8.446  1.00 93.56           H  
ATOM    944  HG3 GLU A  56       0.621 -12.718   7.883  1.00 93.56           H  
ATOM    945  CD  GLU A  56      -0.609 -13.924   9.170  1.00 93.56           C  
ATOM    946  OE1 GLU A  56      -1.558 -14.373   8.484  1.00 93.56           O  
ATOM    947  OE2 GLU A  56      -0.118 -14.558  10.128  1.00 93.56           O  
ATOM    948  N   GLY A  57       3.189  -9.638  10.725  1.00 90.72           N  
ATOM    949  H   GLY A  57       3.721 -10.230  10.104  1.00 90.72           H  
ATOM    950  CA  GLY A  57       3.962  -8.882  11.720  1.00 90.72           C  
ATOM    951  HA2 GLY A  57       4.929  -9.371  11.841  1.00 90.72           H  
ATOM    952  HA3 GLY A  57       3.444  -8.928  12.678  1.00 90.72           H  
ATOM    953  C   GLY A  57       4.231  -7.404  11.393  1.00 90.72           C  
ATOM    954  O   GLY A  57       4.978  -6.743  12.118  1.00 90.72           O  
ATOM    955  N   LEU A  58       3.641  -6.851  10.323  1.00 91.95           N  
ATOM    956  H   LEU A  58       3.105  -7.462   9.722  1.00 91.95           H  
ATOM    957  CA  LEU A  58       3.881  -5.468   9.879  1.00 91.95           C  
ATOM    958  HA  LEU A  58       4.922  -5.389   9.565  1.00 91.95           H  
ATOM    959  C   LEU A  58       3.675  -4.416  10.981  1.00 91.95           C  
ATOM    960  CB  LEU A  58       2.939  -5.150   8.697  1.00 91.95           C  
ATOM    961  HB2 LEU A  58       1.983  -5.648   8.866  1.00 91.95           H  
ATOM    962  HB3 LEU A  58       2.742  -4.079   8.675  1.00 91.95           H  
ATOM    963  O   LEU A  58       4.396  -3.418  11.031  1.00 91.95           O  
ATOM    964  CG  LEU A  58       3.479  -5.556   7.317  1.00 91.95           C  
ATOM    965  HG  LEU A  58       3.807  -6.595   7.323  1.00 91.95           H  
ATOM    966  CD1 LEU A  58       2.390  -5.372   6.254  1.00 91.95           C  
ATOM    967 HD11 LEU A  58       2.034  -4.342   6.239  1.00 91.95           H  
ATOM    968 HD12 LEU A  58       2.776  -5.653   5.274  1.00 91.95           H  
ATOM    969 HD13 LEU A  58       1.556  -6.036   6.482  1.00 91.95           H  
ATOM    970  CD2 LEU A  58       4.659  -4.675   6.918  1.00 91.95           C  
ATOM    971 HD21 LEU A  58       4.921  -4.898   5.884  1.00 91.95           H  
ATOM    972 HD22 LEU A  58       4.406  -3.620   7.022  1.00 91.95           H  
ATOM    973 HD23 LEU A  58       5.520  -4.908   7.546  1.00 91.95           H  
ATOM    974  N   LEU A  59       2.689  -4.611  11.860  1.00 88.90           N  
ATOM    975  H   LEU A  59       2.206  -5.497  11.830  1.00 88.90           H  
ATOM    976  CA  LEU A  59       2.388  -3.667  12.938  1.00 88.90           C  
ATOM    977  HA  LEU A  59       2.329  -2.667  12.508  1.00 88.90           H  
ATOM    978  C   LEU A  59       3.491  -3.647  14.000  1.00 88.90           C  
ATOM    979  CB  LEU A  59       1.028  -4.039  13.547  1.00 88.90           C  
ATOM    980  HB2 LEU A  59       0.278  -4.001  12.757  1.00 88.90           H  
ATOM    981  HB3 LEU A  59       1.078  -5.065  13.910  1.00 88.90           H  
ATOM    982  O   LEU A  59       3.880  -2.578  14.470  1.00 88.90           O  
ATOM    983  CG  LEU A  59       0.578  -3.136  14.710  1.00 88.90           C  
ATOM    984  HG  LEU A  59       1.264  -3.235  15.551  1.00 88.90           H  
ATOM    985  CD1 LEU A  59       0.490  -1.656  14.323  1.00 88.90           C  
ATOM    986 HD11 LEU A  59       1.486  -1.273  14.101  1.00 88.90           H  
ATOM    987 HD12 LEU A  59       0.075  -1.075  15.146  1.00 88.90           H  
ATOM    988 HD13 LEU A  59      -0.148  -1.543  13.446  1.00 88.90           H  
ATOM    989  CD2 LEU A  59      -0.807  -3.592  15.170  1.00 88.90           C  
ATOM    990 HD21 LEU A  59      -0.738  -4.598  15.585  1.00 88.90           H  
ATOM    991 HD22 LEU A  59      -1.486  -3.619  14.317  1.00 88.90           H  
ATOM    992 HD23 LEU A  59      -1.226  -2.906  15.906  1.00 88.90           H  
ATOM    993  N   GLU A  60       3.996  -4.814  14.374  1.00 88.69           N  
ATOM    994  H   GLU A  60       3.633  -5.663  13.965  1.00 88.69           H  
ATOM    995  CA  GLU A  60       5.088  -4.967  15.325  1.00 88.69           C  
ATOM    996  HA  GLU A  60       4.873  -4.387  16.223  1.00 88.69           H  
ATOM    997  C   GLU A  60       6.382  -4.403  14.729  1.00 88.69           C  
ATOM    998  CB  GLU A  60       5.234  -6.443  15.730  1.00 88.69           C  
ATOM    999  HB2 GLU A  60       5.398  -7.051  14.840  1.00 88.69           H  
ATOM   1000  HB3 GLU A  60       6.120  -6.518  16.361  1.00 88.69           H  
ATOM   1001  O   GLU A  60       7.042  -3.593  15.379  1.00 88.69           O  
ATOM   1002  CG  GLU A  60       4.050  -7.022  16.535  1.00 88.69           C  
ATOM   1003  HG2 GLU A  60       4.370  -7.967  16.973  1.00 88.69           H  
ATOM   1004  HG3 GLU A  60       3.823  -6.341  17.356  1.00 88.69           H  
ATOM   1005  CD  GLU A  60       2.772  -7.281  15.716  1.00 88.69           C  
ATOM   1006  OE1 GLU A  60       1.663  -7.405  16.295  1.00 88.69           O  
ATOM   1007  OE2 GLU A  60       2.829  -7.299  14.470  1.00 88.69           O  
ATOM   1008  N   THR A  61       6.682  -4.701  13.459  1.00 88.85           N  
ATOM   1009  H   THR A  61       6.124  -5.391  12.976  1.00 88.85           H  
ATOM   1010  CA  THR A  61       7.821  -4.097  12.747  1.00 88.85           C  
ATOM   1011  HA  THR A  61       8.736  -4.355  13.281  1.00 88.85           H  
ATOM   1012  C   THR A  61       7.726  -2.572  12.715  1.00 88.85           C  
ATOM   1013  CB  THR A  61       7.923  -4.623  11.308  1.00 88.85           C  
ATOM   1014  HB  THR A  61       7.043  -4.310  10.748  1.00 88.85           H  
ATOM   1015  O   THR A  61       8.723  -1.891  12.953  1.00 88.85           O  
ATOM   1016  CG2 THR A  61       9.175  -4.127  10.586  1.00 88.85           C  
ATOM   1017 HG21 THR A  61       9.256  -4.612   9.613  1.00 88.85           H  
ATOM   1018 HG22 THR A  61       9.127  -3.048  10.435  1.00 88.85           H  
ATOM   1019 HG23 THR A  61      10.066  -4.367  11.165  1.00 88.85           H  
ATOM   1020  OG1 THR A  61       7.977  -6.027  11.282  1.00 88.85           O  
ATOM   1021  HG1 THR A  61       8.673  -6.324  11.872  1.00 88.85           H  
ATOM   1022  N   LYS A  62       6.531  -2.007  12.485  1.00 89.52           N  
ATOM   1023  H   LYS A  62       5.754  -2.610  12.257  1.00 89.52           H  
ATOM   1024  CA  LYS A  62       6.323  -0.553  12.527  1.00 89.52           C  
ATOM   1025  HA  LYS A  62       6.960  -0.093  11.771  1.00 89.52           H  
ATOM   1026  C   LYS A  62       6.725   0.026  13.876  1.00 89.52           C  
ATOM   1027  CB  LYS A  62       4.857  -0.211  12.228  1.00 89.52           C  
ATOM   1028  HB2 LYS A  62       4.552  -0.685  11.296  1.00 89.52           H  
ATOM   1029  HB3 LYS A  62       4.217  -0.603  13.019  1.00 89.52           H  
ATOM   1030  O   LYS A  62       7.470   1.000  13.910  1.00 89.52           O  
ATOM   1031  CG  LYS A  62       4.643   1.305  12.133  1.00 89.52           C  
ATOM   1032  HG2 LYS A  62       4.826   1.763  13.105  1.00 89.52           H  
ATOM   1033  HG3 LYS A  62       5.333   1.728  11.402  1.00 89.52           H  
ATOM   1034  CD  LYS A  62       3.207   1.602  11.705  1.00 89.52           C  
ATOM   1035  HD2 LYS A  62       2.511   1.079  12.361  1.00 89.52           H  
ATOM   1036  HD3 LYS A  62       3.069   1.247  10.683  1.00 89.52           H  
ATOM   1037  CE  LYS A  62       2.948   3.107  11.779  1.00 89.52           C  
ATOM   1038  HE2 LYS A  62       2.915   3.407  12.826  1.00 89.52           H  
ATOM   1039  HE3 LYS A  62       3.781   3.621  11.300  1.00 89.52           H  
ATOM   1040  NZ  LYS A  62       1.686   3.453  11.086  1.00 89.52           N  
ATOM   1041  HZ1 LYS A  62       1.473   4.436  11.177  1.00 89.52           H  
ATOM   1042  HZ2 LYS A  62       0.915   2.903  11.436  1.00 89.52           H  
ATOM   1043  HZ3 LYS A  62       1.812   3.249  10.105  1.00 89.52           H  
ATOM   1044  N   ILE A  63       6.226  -0.561  14.963  1.00 88.10           N  
ATOM   1045  H   ILE A  63       5.676  -1.398  14.832  1.00 88.10           H  
ATOM   1046  CA  ILE A  63       6.481  -0.095  16.331  1.00 88.10           C  
ATOM   1047  HA  ILE A  63       6.203   0.956  16.411  1.00 88.10           H  
ATOM   1048  C   ILE A  63       7.972  -0.183  16.652  1.00 88.10           C  
ATOM   1049  CB  ILE A  63       5.628  -0.908  17.329  1.00 88.10           C  
ATOM   1050  HB  ILE A  63       5.788  -1.969  17.135  1.00 88.10           H  
ATOM   1051  O   ILE A  63       8.542   0.772  17.169  1.00 88.10           O  
ATOM   1052  CG1 ILE A  63       4.131  -0.581  17.129  1.00 88.10           C  
ATOM   1053 HG12 ILE A  63       3.897  -0.526  16.066  1.00 88.10           H  
ATOM   1054 HG13 ILE A  63       3.909   0.395  17.561  1.00 88.10           H  
ATOM   1055  CG2 ILE A  63       6.030  -0.622  18.789  1.00 88.10           C  
ATOM   1056 HG21 ILE A  63       5.963   0.446  18.993  1.00 88.10           H  
ATOM   1057 HG22 ILE A  63       7.053  -0.949  18.971  1.00 88.10           H  
ATOM   1058 HG23 ILE A  63       5.390  -1.168  19.483  1.00 88.10           H  
ATOM   1059  CD1 ILE A  63       3.201  -1.630  17.743  1.00 88.10           C  
ATOM   1060 HD11 ILE A  63       3.450  -2.619  17.357  1.00 88.10           H  
ATOM   1061 HD12 ILE A  63       2.176  -1.394  17.459  1.00 88.10           H  
ATOM   1062 HD13 ILE A  63       3.290  -1.632  18.829  1.00 88.10           H  
ATOM   1063  N   GLU A  64       8.628  -1.288  16.303  1.00 86.94           N  
ATOM   1064  H   GLU A  64       8.122  -2.062  15.897  1.00 86.94           H  
ATOM   1065  CA  GLU A  64      10.064  -1.441  16.545  1.00 86.94           C  
ATOM   1066  HA  GLU A  64      10.267  -1.227  17.595  1.00 86.94           H  
ATOM   1067  C   GLU A  64      10.907  -0.447  15.733  1.00 86.94           C  
ATOM   1068  CB  GLU A  64      10.496  -2.882  16.263  1.00 86.94           C  
ATOM   1069  HB2 GLU A  64      11.585  -2.904  16.305  1.00 86.94           H  
ATOM   1070  HB3 GLU A  64      10.176  -3.174  15.263  1.00 86.94           H  
ATOM   1071  O   GLU A  64      11.827   0.160  16.284  1.00 86.94           O  
ATOM   1072  CG  GLU A  64       9.938  -3.873  17.300  1.00 86.94           C  
ATOM   1073  HG2 GLU A  64      10.148  -3.482  18.295  1.00 86.94           H  
ATOM   1074  HG3 GLU A  64       8.856  -3.951  17.194  1.00 86.94           H  
ATOM   1075  CD  GLU A  64      10.571  -5.267  17.188  1.00 86.94           C  
ATOM   1076  OE1 GLU A  64      10.155  -6.162  17.955  1.00 86.94           O  
ATOM   1077  OE2 GLU A  64      11.560  -5.415  16.429  1.00 86.94           O  
ATOM   1078  N   SER A  65      10.554  -0.196  14.467  1.00 85.30           N  
ATOM   1079  H   SER A  65       9.838  -0.776  14.052  1.00 85.30           H  
ATOM   1080  CA  SER A  65      11.266   0.756  13.596  1.00 85.30           C  
ATOM   1081  HA  SER A  65      12.323   0.489  13.602  1.00 85.30           H  
ATOM   1082  C   SER A  65      11.175   2.220  14.057  1.00 85.30           C  
ATOM   1083  CB  SER A  65      10.772   0.630  12.149  1.00 85.30           C  
ATOM   1084  HB2 SER A  65      10.763  -0.419  11.853  1.00 85.30           H  
ATOM   1085  HB3 SER A  65      11.464   1.162  11.496  1.00 85.30           H  
ATOM   1086  O   SER A  65      11.886   3.088  13.552  1.00 85.30           O  
ATOM   1087  OG  SER A  65       9.474   1.177  11.976  1.00 85.30           O  
ATOM   1088  HG  SER A  65       8.930   0.914  12.722  1.00 85.30           H  
ATOM   1089  N   GLN A  66      10.303   2.528  15.025  1.00 85.31           N  
ATOM   1090  H   GLN A  66       9.743   1.783  15.415  1.00 85.31           H  
ATOM   1091  CA  GLN A  66      10.221   3.849  15.659  1.00 85.31           C  
ATOM   1092  HA  GLN A  66      10.387   4.619  14.905  1.00 85.31           H  
ATOM   1093  C   GLN A  66      11.273   4.061  16.752  1.00 85.31           C  
ATOM   1094  CB  GLN A  66       8.830   4.071  16.263  1.00 85.31           C  
ATOM   1095  HB2 GLN A  66       8.590   3.249  16.937  1.00 85.31           H  
ATOM   1096  HB3 GLN A  66       8.835   4.990  16.849  1.00 85.31           H  
ATOM   1097  O   GLN A  66      11.428   5.188  17.207  1.00 85.31           O  
ATOM   1098  CG  GLN A  66       7.746   4.212  15.194  1.00 85.31           C  
ATOM   1099  HG2 GLN A  66       7.749   3.345  14.534  1.00 85.31           H  
ATOM   1100  HG3 GLN A  66       7.969   5.092  14.590  1.00 85.31           H  
ATOM   1101  CD  GLN A  66       6.353   4.362  15.793  1.00 85.31           C  
ATOM   1102  NE2 GLN A  66       5.424   4.932  15.057  1.00 85.31           N  
ATOM   1103 HE21 GLN A  66       4.563   5.114  15.554  1.00 85.31           H  
ATOM   1104 HE22 GLN A  66       5.683   5.353  14.176  1.00 85.31           H  
ATOM   1105  OE1 GLN A  66       6.043   3.999  16.913  1.00 85.31           O  
ATOM   1106  N   GLY A  67      11.959   3.008  17.198  1.00 81.41           N  
ATOM   1107  H   GLY A  67      11.753   2.096  16.817  1.00 81.41           H  
ATOM   1108  CA  GLY A  67      12.978   3.106  18.244  1.00 81.41           C  
ATOM   1109  HA2 GLY A  67      12.696   2.442  19.061  1.00 81.41           H  
ATOM   1110  HA3 GLY A  67      13.032   4.121  18.640  1.00 81.41           H  
ATOM   1111  C   GLY A  67      14.382   2.713  17.797  1.00 81.41           C  
ATOM   1112  O   GLY A  67      15.331   2.983  18.528  1.00 81.41           O  
ATOM   1113  N   ARG A  68      14.530   2.049  16.643  1.00 80.50           N  
ATOM   1114  H   ARG A  68      13.715   1.854  16.079  1.00 80.50           H  
ATOM   1115  CA  ARG A  68      15.816   1.506  16.186  1.00 80.50           C  
ATOM   1116  HA  ARG A  68      16.592   2.248  16.374  1.00 80.50           H  
ATOM   1117  C   ARG A  68      15.843   1.194  14.695  1.00 80.50           C  
ATOM   1118  CB  ARG A  68      16.150   0.234  16.990  1.00 80.50           C  
ATOM   1119  HB2 ARG A  68      17.136  -0.120  16.693  1.00 80.50           H  
ATOM   1120  HB3 ARG A  68      16.199   0.484  18.050  1.00 80.50           H  
ATOM   1121  O   ARG A  68      14.800   0.960  14.084  1.00 80.50           O  
ATOM   1122  CG  ARG A  68      15.131  -0.901  16.789  1.00 80.50           C  
ATOM   1123  HG2 ARG A  68      14.136  -0.567  17.083  1.00 80.50           H  
ATOM   1124  HG3 ARG A  68      15.117  -1.204  15.742  1.00 80.50           H  
ATOM   1125  CD  ARG A  68      15.515  -2.103  17.649  1.00 80.50           C  
ATOM   1126  HD2 ARG A  68      15.443  -1.824  18.701  1.00 80.50           H  
ATOM   1127  HD3 ARG A  68      16.554  -2.347  17.427  1.00 80.50           H  
ATOM   1128  NE  ARG A  68      14.638  -3.264  17.381  1.00 80.50           N  
ATOM   1129  HE  ARG A  68      13.681  -3.077  17.120  1.00 80.50           H  
ATOM   1130  NH1 ARG A  68      16.247  -4.882  17.605  1.00 80.50           N  
ATOM   1131 HH11 ARG A  68      16.539  -5.839  17.470  1.00 80.50           H  
ATOM   1132 HH12 ARG A  68      16.914  -4.161  17.840  1.00 80.50           H  
ATOM   1133  NH2 ARG A  68      14.190  -5.481  17.034  1.00 80.50           N  
ATOM   1134 HH21 ARG A  68      14.489  -6.439  16.920  1.00 80.50           H  
ATOM   1135 HH22 ARG A  68      13.223  -5.293  16.809  1.00 80.50           H  
ATOM   1136  CZ  ARG A  68      15.019  -4.527  17.341  1.00 80.50           C  
ATOM   1137  N   ASP A  69      17.057   1.094  14.168  1.00 83.92           N  
ATOM   1138  H   ASP A  69      17.857   1.320  14.741  1.00 83.92           H  
ATOM   1139  CA  ASP A  69      17.328   0.535  12.848  1.00 83.92           C  
ATOM   1140  HA  ASP A  69      16.589   0.921  12.146  1.00 83.92           H  
ATOM   1141  C   ASP A  69      17.219  -0.995  12.889  1.00 83.92           C  
ATOM   1142  CB  ASP A  69      18.721   0.956  12.358  1.00 83.92           C  
ATOM   1143  HB2 ASP A  69      18.920   0.467  11.405  1.00 83.92           H  
ATOM   1144  HB3 ASP A  69      19.454   0.605  13.085  1.00 83.92           H  
ATOM   1145  O   ASP A  69      17.638  -1.651  13.851  1.00 83.92           O  
ATOM   1146  CG  ASP A  69      18.900   2.465  12.177  1.00 83.92           C  
ATOM   1147  OD1 ASP A  69      17.875   3.181  12.161  1.00 83.92           O  
ATOM   1148  OD2 ASP A  69      20.063   2.895  12.025  1.00 83.92           O  
ATOM   1149  N   MET A  70      16.651  -1.571  11.836  1.00 82.80           N  
ATOM   1150  H   MET A  70      16.352  -0.977  11.076  1.00 82.80           H  
ATOM   1151  CA  MET A  70      16.325  -2.991  11.755  1.00 82.80           C  
ATOM   1152  HA  MET A  70      16.699  -3.507  12.639  1.00 82.80           H  
ATOM   1153  C   MET A  70      16.984  -3.608  10.527  1.00 82.80           C  
ATOM   1154  CB  MET A  70      14.801  -3.187  11.701  1.00 82.80           C  
ATOM   1155  HB2 MET A  70      14.588  -4.255  11.742  1.00 82.80           H  
ATOM   1156  HB3 MET A  70      14.428  -2.809  10.749  1.00 82.80           H  
ATOM   1157  O   MET A  70      16.841  -3.087   9.430  1.00 82.80           O  
ATOM   1158  CG  MET A  70      14.051  -2.477  12.838  1.00 82.80           C  
ATOM   1159  HG2 MET A  70      14.386  -2.877  13.794  1.00 82.80           H  
ATOM   1160  HG3 MET A  70      14.298  -1.416  12.813  1.00 82.80           H  
ATOM   1161  SD  MET A  70      12.244  -2.595  12.741  1.00 82.80           S  
ATOM   1162  CE  MET A  70      12.007  -4.319  13.188  1.00 82.80           C  
ATOM   1163  HE1 MET A  70      12.393  -4.953  12.391  1.00 82.80           H  
ATOM   1164  HE2 MET A  70      10.945  -4.520  13.331  1.00 82.80           H  
ATOM   1165  HE3 MET A  70      12.526  -4.509  14.128  1.00 82.80           H  
ATOM   1166  N   GLU A  71      17.653  -4.739  10.701  1.00 86.12           N  
ATOM   1167  H   GLU A  71      17.751  -5.079  11.647  1.00 86.12           H  
ATOM   1168  CA  GLU A  71      18.056  -5.664   9.639  1.00 86.12           C  
ATOM   1169  HA  GLU A  71      18.075  -5.156   8.675  1.00 86.12           H  
ATOM   1170  C   GLU A  71      17.033  -6.798   9.582  1.00 86.12           C  
ATOM   1171  CB  GLU A  71      19.466  -6.204   9.944  1.00 86.12           C  
ATOM   1172  HB2 GLU A  71      20.177  -5.379   9.909  1.00 86.12           H  
ATOM   1173  HB3 GLU A  71      19.481  -6.623  10.950  1.00 86.12           H  
ATOM   1174  O   GLU A  71      16.740  -7.392  10.621  1.00 86.12           O  
ATOM   1175  CG  GLU A  71      19.913  -7.286   8.952  1.00 86.12           C  
ATOM   1176  HG2 GLU A  71      19.220  -8.126   8.996  1.00 86.12           H  
ATOM   1177  HG3 GLU A  71      19.869  -6.880   7.942  1.00 86.12           H  
ATOM   1178  CD  GLU A  71      21.330  -7.816   9.230  1.00 86.12           C  
ATOM   1179  OE1 GLU A  71      21.475  -8.959   9.732  1.00 86.12           O  
ATOM   1180  OE2 GLU A  71      22.322  -7.193   8.791  1.00 86.12           O  
ATOM   1181  N   ILE A  72      16.507  -7.101   8.395  1.00 85.95           N  
ATOM   1182  H   ILE A  72      16.783  -6.558   7.589  1.00 85.95           H  
ATOM   1183  CA  ILE A  72      15.475  -8.114   8.181  1.00 85.95           C  
ATOM   1184  HA  ILE A  72      15.354  -8.652   9.121  1.00 85.95           H  
ATOM   1185  C   ILE A  72      15.921  -9.117   7.120  1.00 85.95           C  
ATOM   1186  CB  ILE A  72      14.109  -7.475   7.839  1.00 85.95           C  
ATOM   1187  HB  ILE A  72      14.215  -6.942   6.894  1.00 85.95           H  
ATOM   1188  O   ILE A  72      16.264  -8.724   6.004  1.00 85.95           O  
ATOM   1189  CG1 ILE A  72      13.714  -6.442   8.920  1.00 85.95           C  
ATOM   1190 HG12 ILE A  72      14.431  -5.622   8.899  1.00 85.95           H  
ATOM   1191 HG13 ILE A  72      13.772  -6.905   9.906  1.00 85.95           H  
ATOM   1192  CG2 ILE A  72      13.023  -8.553   7.651  1.00 85.95           C  
ATOM   1193 HG21 ILE A  72      12.076  -8.100   7.356  1.00 85.95           H  
ATOM   1194 HG22 ILE A  72      12.888  -9.118   8.573  1.00 85.95           H  
ATOM   1195 HG23 ILE A  72      13.303  -9.239   6.851  1.00 85.95           H  
ATOM   1196  CD1 ILE A  72      12.328  -5.818   8.745  1.00 85.95           C  
ATOM   1197 HD11 ILE A  72      12.216  -5.003   9.460  1.00 85.95           H  
ATOM   1198 HD12 ILE A  72      12.228  -5.433   7.730  1.00 85.95           H  
ATOM   1199 HD13 ILE A  72      11.550  -6.555   8.944  1.00 85.95           H  
ATOM   1200  N   ASP A  73      15.866 -10.407   7.454  1.00 84.84           N  
ATOM   1201  H   ASP A  73      15.538 -10.644   8.379  1.00 84.84           H  
ATOM   1202  CA  ASP A  73      16.053 -11.487   6.480  1.00 84.84           C  
ATOM   1203  HA  ASP A  73      16.936 -11.277   5.878  1.00 84.84           H  
ATOM   1204  C   ASP A  73      14.831 -11.547   5.553  1.00 84.84           C  
ATOM   1205  CB  ASP A  73      16.262 -12.841   7.181  1.00 84.84           C  
ATOM   1206  HB2 ASP A  73      15.438 -13.012   7.873  1.00 84.84           H  
ATOM   1207  HB3 ASP A  73      16.228 -13.626   6.425  1.00 84.84           H  
ATOM   1208  O   ASP A  73      13.693 -11.638   6.019  1.00 84.84           O  
ATOM   1209  CG  ASP A  73      17.596 -12.977   7.932  1.00 84.84           C  
ATOM   1210  OD1 ASP A  73      18.618 -12.394   7.494  1.00 84.84           O  
ATOM   1211  OD2 ASP A  73      17.612 -13.721   8.941  1.00 84.84           O  
ATOM   1212  N   PHE A  74      15.056 -11.478   4.240  1.00 82.91           N  
ATOM   1213  H   PHE A  74      16.011 -11.415   3.920  1.00 82.91           H  
ATOM   1214  CA  PHE A  74      13.976 -11.240   3.280  1.00 82.91           C  
ATOM   1215  HA  PHE A  74      13.021 -11.262   3.805  1.00 82.91           H  
ATOM   1216  C   PHE A  74      13.882 -12.341   2.218  1.00 82.91           C  
ATOM   1217  CB  PHE A  74      14.138  -9.822   2.717  1.00 82.91           C  
ATOM   1218  HB2 PHE A  74      14.916  -9.797   1.953  1.00 82.91           H  
ATOM   1219  HB3 PHE A  74      14.474  -9.165   3.519  1.00 82.91           H  
ATOM   1220  O   PHE A  74      12.985 -13.186   2.268  1.00 82.91           O  
ATOM   1221  CG  PHE A  74      12.861  -9.240   2.168  1.00 82.91           C  
ATOM   1222  CD1 PHE A  74      12.608  -9.229   0.786  1.00 82.91           C  
ATOM   1223  HD1 PHE A  74      13.314  -9.662   0.093  1.00 82.91           H  
ATOM   1224  CD2 PHE A  74      11.922  -8.705   3.068  1.00 82.91           C  
ATOM   1225  HD2 PHE A  74      12.119  -8.736   4.130  1.00 82.91           H  
ATOM   1226  CE1 PHE A  74      11.415  -8.664   0.310  1.00 82.91           C  
ATOM   1227  HE1 PHE A  74      11.189  -8.721  -0.745  1.00 82.91           H  
ATOM   1228  CE2 PHE A  74      10.749  -8.108   2.587  1.00 82.91           C  
ATOM   1229  HE2 PHE A  74      10.035  -7.680   3.275  1.00 82.91           H  
ATOM   1230  CZ  PHE A  74      10.507  -8.074   1.207  1.00 82.91           C  
ATOM   1231  HZ  PHE A  74       9.577  -7.653   0.854  1.00 82.91           H  
ATOM   1232  N   GLY A  75      14.826 -12.367   1.279  1.00 83.51           N  
ATOM   1233  H   GLY A  75      15.507 -11.621   1.274  1.00 83.51           H  
ATOM   1234  CA  GLY A  75      14.908 -13.355   0.202  1.00 83.51           C  
ATOM   1235  HA2 GLY A  75      15.352 -14.274   0.583  1.00 83.51           H  
ATOM   1236  HA3 GLY A  75      13.913 -13.576  -0.184  1.00 83.51           H  
ATOM   1237  C   GLY A  75      15.779 -12.824  -0.930  1.00 83.51           C  
ATOM   1238  O   GLY A  75      16.957 -13.166  -1.010  1.00 83.51           O  
ATOM   1239  N   SER A  76      15.213 -11.935  -1.744  1.00 83.37           N  
ATOM   1240  H   SER A  76      14.223 -11.767  -1.635  1.00 83.37           H  
ATOM   1241  CA  SER A  76      15.924 -11.078  -2.693  1.00 83.37           C  
ATOM   1242  HA  SER A  76      16.997 -11.181  -2.532  1.00 83.37           H  
ATOM   1243  C   SER A  76      15.474  -9.619  -2.509  1.00 83.37           C  
ATOM   1244  CB  SER A  76      15.676 -11.521  -4.131  1.00 83.37           C  
ATOM   1245  HB2 SER A  76      14.640 -11.328  -4.412  1.00 83.37           H  
ATOM   1246  HB3 SER A  76      15.890 -12.584  -4.233  1.00 83.37           H  
ATOM   1247  O   SER A  76      14.274  -9.361  -2.616  1.00 83.37           O  
ATOM   1248  OG  SER A  76      16.547 -10.784  -4.963  1.00 83.37           O  
ATOM   1249  HG  SER A  76      16.019 -10.315  -5.613  1.00 83.37           H  
ATOM   1250  N   PRO A  77      16.380  -8.675  -2.191  1.00 82.94           N  
ATOM   1251  CA  PRO A  77      17.733  -8.935  -1.698  1.00 82.94           C  
ATOM   1252  HA  PRO A  77      18.325  -9.420  -2.475  1.00 82.94           H  
ATOM   1253  C   PRO A  77      17.705  -9.831  -0.447  1.00 82.94           C  
ATOM   1254  CB  PRO A  77      18.331  -7.553  -1.410  1.00 82.94           C  
ATOM   1255  HB2 PRO A  77      19.042  -7.567  -0.583  1.00 82.94           H  
ATOM   1256  HB3 PRO A  77      18.809  -7.169  -2.312  1.00 82.94           H  
ATOM   1257  O   PRO A  77      16.683  -9.951   0.233  1.00 82.94           O  
ATOM   1258  CG  PRO A  77      17.107  -6.700  -1.087  1.00 82.94           C  
ATOM   1259  HG2 PRO A  77      17.283  -5.641  -1.275  1.00 82.94           H  
ATOM   1260  HG3 PRO A  77      16.812  -6.868  -0.051  1.00 82.94           H  
ATOM   1261  CD  PRO A  77      16.039  -7.272  -2.013  1.00 82.94           C  
ATOM   1262  HD2 PRO A  77      15.055  -7.161  -1.557  1.00 82.94           H  
ATOM   1263  HD3 PRO A  77      16.067  -6.766  -2.978  1.00 82.94           H  
ATOM   1264  N   SER A  78      18.822 -10.496  -0.137  1.00 82.82           N  
ATOM   1265  H   SER A  78      19.646 -10.371  -0.706  1.00 82.82           H  
ATOM   1266  CA  SER A  78      18.887 -11.435   0.999  1.00 82.82           C  
ATOM   1267  HA  SER A  78      18.159 -12.231   0.844  1.00 82.82           H  
ATOM   1268  C   SER A  78      18.527 -10.770   2.328  1.00 82.82           C  
ATOM   1269  CB  SER A  78      20.271 -12.079   1.082  1.00 82.82           C  
ATOM   1270  HB2 SER A  78      20.301 -12.764   1.930  1.00 82.82           H  
ATOM   1271  HB3 SER A  78      20.450 -12.645   0.168  1.00 82.82           H  
ATOM   1272  O   SER A  78      17.912 -11.402   3.190  1.00 82.82           O  
ATOM   1273  OG  SER A  78      21.280 -11.095   1.230  1.00 82.82           O  
ATOM   1274  HG  SER A  78      22.135 -11.498   1.061  1.00 82.82           H  
ATOM   1275  N   LYS A  79      18.850  -9.480   2.453  1.00 83.09           N  
ATOM   1276  H   LYS A  79      19.316  -9.041   1.673  1.00 83.09           H  
ATOM   1277  CA  LYS A  79      18.518  -8.636   3.594  1.00 83.09           C  
ATOM   1278  HA  LYS A  79      17.769  -9.141   4.205  1.00 83.09           H  
ATOM   1279  C   LYS A  79      17.934  -7.307   3.150  1.00 83.09           C  
ATOM   1280  CB  LYS A  79      19.763  -8.391   4.444  1.00 83.09           C  
ATOM   1281  HB2 LYS A  79      20.538  -7.931   3.831  1.00 83.09           H  
ATOM   1282  HB3 LYS A  79      19.504  -7.699   5.245  1.00 83.09           H  
ATOM   1283  O   LYS A  79      18.343  -6.752   2.131  1.00 83.09           O  
ATOM   1284  CG  LYS A  79      20.291  -9.689   5.061  1.00 83.09           C  
ATOM   1285  HG2 LYS A  79      19.506 -10.153   5.658  1.00 83.09           H  
ATOM   1286  HG3 LYS A  79      20.618 -10.381   4.285  1.00 83.09           H  
ATOM   1287  CD  LYS A  79      21.472  -9.336   5.952  1.00 83.09           C  
ATOM   1288  HD2 LYS A  79      22.276  -8.920   5.345  1.00 83.09           H  
ATOM   1289  HD3 LYS A  79      21.146  -8.581   6.667  1.00 83.09           H  
ATOM   1290  CE  LYS A  79      21.969 -10.564   6.704  1.00 83.09           C  
ATOM   1291  HE2 LYS A  79      22.423 -11.253   5.993  1.00 83.09           H  
ATOM   1292  HE3 LYS A  79      21.114 -11.056   7.169  1.00 83.09           H  
ATOM   1293  NZ  LYS A  79      22.937 -10.129   7.734  1.00 83.09           N  
ATOM   1294  HZ1 LYS A  79      22.437  -9.628   8.454  1.00 83.09           H  
ATOM   1295  HZ2 LYS A  79      23.412 -10.908   8.168  1.00 83.09           H  
ATOM   1296  HZ3 LYS A  79      23.587  -9.453   7.358  1.00 83.09           H  
ATOM   1297  N   VAL A  80      17.038  -6.778   3.973  1.00 85.89           N  
ATOM   1298  H   VAL A  80      16.767  -7.322   4.779  1.00 85.89           H  
ATOM   1299  CA  VAL A  80      16.564  -5.395   3.895  1.00 85.89           C  
ATOM   1300  HA  VAL A  80      17.181  -4.864   3.170  1.00 85.89           H  
ATOM   1301  C   VAL A  80      16.765  -4.694   5.234  1.00 85.89           C  
ATOM   1302  CB  VAL A  80      15.109  -5.289   3.403  1.00 85.89           C  
ATOM   1303  HB  VAL A  80      14.852  -4.230   3.358  1.00 85.89           H  
ATOM   1304  O   VAL A  80      16.656  -5.301   6.296  1.00 85.89           O  
ATOM   1305  CG1 VAL A  80      14.947  -5.855   1.989  1.00 85.89           C  
ATOM   1306 HG11 VAL A  80      13.927  -5.699   1.636  1.00 85.89           H  
ATOM   1307 HG12 VAL A  80      15.164  -6.923   1.976  1.00 85.89           H  
ATOM   1308 HG13 VAL A  80      15.631  -5.340   1.315  1.00 85.89           H  
ATOM   1309  CG2 VAL A  80      14.096  -5.971   4.328  1.00 85.89           C  
ATOM   1310 HG21 VAL A  80      13.107  -5.952   3.872  1.00 85.89           H  
ATOM   1311 HG22 VAL A  80      14.383  -7.007   4.505  1.00 85.89           H  
ATOM   1312 HG23 VAL A  80      14.053  -5.432   5.275  1.00 85.89           H  
ATOM   1313  N   TYR A  81      17.048  -3.403   5.185  1.00 85.09           N  
ATOM   1314  H   TYR A  81      17.122  -2.977   4.273  1.00 85.09           H  
ATOM   1315  CA  TYR A  81      17.355  -2.555   6.322  1.00 85.09           C  
ATOM   1316  HA  TYR A  81      17.364  -3.169   7.222  1.00 85.09           H  
ATOM   1317  C   TYR A  81      16.290  -1.472   6.449  1.00 85.09           C  
ATOM   1318  CB  TYR A  81      18.756  -1.958   6.156  1.00 85.09           C  
ATOM   1319  HB2 TYR A  81      18.790  -1.363   5.243  1.00 85.09           H  
ATOM   1320  HB3 TYR A  81      18.955  -1.290   6.995  1.00 85.09           H  
ATOM   1321  O   TYR A  81      16.143  -0.637   5.559  1.00 85.09           O  
ATOM   1322  CG  TYR A  81      19.845  -3.007   6.101  1.00 85.09           C  
ATOM   1323  CD1 TYR A  81      20.363  -3.523   7.300  1.00 85.09           C  
ATOM   1324  HD1 TYR A  81      20.013  -3.142   8.248  1.00 85.09           H  
ATOM   1325  CD2 TYR A  81      20.314  -3.492   4.863  1.00 85.09           C  
ATOM   1326  HD2 TYR A  81      19.931  -3.082   3.940  1.00 85.09           H  
ATOM   1327  CE1 TYR A  81      21.338  -4.531   7.263  1.00 85.09           C  
ATOM   1328  HE1 TYR A  81      21.747  -4.913   8.187  1.00 85.09           H  
ATOM   1329  CE2 TYR A  81      21.278  -4.519   4.824  1.00 85.09           C  
ATOM   1330  HE2 TYR A  81      21.631  -4.900   3.876  1.00 85.09           H  
ATOM   1331  OH  TYR A  81      22.662  -6.087   6.053  1.00 85.09           O  
ATOM   1332  HH  TYR A  81      22.779  -6.363   6.965  1.00 85.09           H  
ATOM   1333  CZ  TYR A  81      21.780  -5.053   6.031  1.00 85.09           C  
ATOM   1334  N   ILE A  82      15.546  -1.461   7.552  1.00 85.18           N  
ATOM   1335  H   ILE A  82      15.773  -2.134   8.270  1.00 85.18           H  
ATOM   1336  CA  ILE A  82      14.615  -0.378   7.875  1.00 85.18           C  
ATOM   1337  HA  ILE A  82      14.365   0.155   6.958  1.00 85.18           H  
ATOM   1338  C   ILE A  82      15.328   0.584   8.812  1.00 85.18           C  
ATOM   1339  CB  ILE A  82      13.287  -0.882   8.474  1.00 85.18           C  
ATOM   1340  HB  ILE A  82      13.482  -1.314   9.456  1.00 85.18           H  
ATOM   1341  O   ILE A  82      15.584   0.249   9.964  1.00 85.18           O  
ATOM   1342  CG1 ILE A  82      12.652  -1.970   7.582  1.00 85.18           C  
ATOM   1343 HG12 ILE A  82      12.474  -1.575   6.582  1.00 85.18           H  
ATOM   1344 HG13 ILE A  82      13.339  -2.813   7.499  1.00 85.18           H  
ATOM   1345  CG2 ILE A  82      12.332   0.315   8.660  1.00 85.18           C  
ATOM   1346 HG21 ILE A  82      12.103   0.757   7.690  1.00 85.18           H  
ATOM   1347 HG22 ILE A  82      12.791   1.070   9.299  1.00 85.18           H  
ATOM   1348 HG23 ILE A  82      11.413  -0.004   9.150  1.00 85.18           H  
ATOM   1349  CD1 ILE A  82      11.340  -2.513   8.151  1.00 85.18           C  
ATOM   1350 HD11 ILE A  82      11.070  -3.427   7.622  1.00 85.18           H  
ATOM   1351 HD12 ILE A  82      11.458  -2.739   9.211  1.00 85.18           H  
ATOM   1352 HD13 ILE A  82      10.538  -1.787   8.016  1.00 85.18           H  
ATOM   1353  N   ILE A  83      15.636   1.779   8.323  1.00 79.22           N  
ATOM   1354  H   ILE A  83      15.388   1.985   7.366  1.00 79.22           H  
ATOM   1355  CA  ILE A  83      16.358   2.786   9.104  1.00 79.22           C  
ATOM   1356  HA  ILE A  83      16.897   2.297   9.916  1.00 79.22           H  
ATOM   1357  C   ILE A  83      15.362   3.759   9.733  1.00 79.22           C  
ATOM   1358  CB  ILE A  83      17.404   3.487   8.232  1.00 79.22           C  
ATOM   1359  HB  ILE A  83      16.818   3.989   7.462  1.00 79.22           H  
ATOM   1360  O   ILE A  83      14.500   4.338   9.056  1.00 79.22           O  
ATOM   1361  CG1 ILE A  83      18.363   2.511   7.513  1.00 79.22           C  
ATOM   1362 HG12 ILE A  83      17.780   1.855   6.867  1.00 79.22           H  
ATOM   1363 HG13 ILE A  83      19.035   3.086   6.875  1.00 79.22           H  
ATOM   1364  CG2 ILE A  83      18.208   4.553   8.996  1.00 79.22           C  
ATOM   1365 HG21 ILE A  83      18.935   5.025   8.334  1.00 79.22           H  
ATOM   1366 HG22 ILE A  83      18.739   4.102   9.834  1.00 79.22           H  
ATOM   1367 HG23 ILE A  83      17.550   5.324   9.396  1.00 79.22           H  
ATOM   1368  CD1 ILE A  83      19.218   1.623   8.426  1.00 79.22           C  
ATOM   1369 HD11 ILE A  83      19.848   2.230   9.075  1.00 79.22           H  
ATOM   1370 HD12 ILE A  83      18.579   0.980   9.031  1.00 79.22           H  
ATOM   1371 HD13 ILE A  83      19.859   0.993   7.810  1.00 79.22           H  
ATOM   1372  N   HIS A  84      15.489   3.942  11.039  1.00 71.11           N  
ATOM   1373  H   HIS A  84      16.290   3.528  11.492  1.00 71.11           H  
ATOM   1374  CA  HIS A  84      14.704   4.868  11.830  1.00 71.11           C  
ATOM   1375  HA  HIS A  84      13.648   4.642  11.676  1.00 71.11           H  
ATOM   1376  C   HIS A  84      14.971   6.319  11.400  1.00 71.11           C  
ATOM   1377  CB  HIS A  84      15.037   4.636  13.306  1.00 71.11           C  
ATOM   1378  HB2 HIS A  84      14.773   3.613  13.576  1.00 71.11           H  
ATOM   1379  HB3 HIS A  84      16.107   4.768  13.462  1.00 71.11           H  
ATOM   1380  O   HIS A  84      16.098   6.706  11.103  1.00 71.11           O  
ATOM   1381  CG  HIS A  84      14.291   5.578  14.200  1.00 71.11           C  
ATOM   1382  CD2 HIS A  84      14.822   6.573  14.970  1.00 71.11           C  
ATOM   1383  HD2 HIS A  84      15.873   6.797  15.078  1.00 71.11           H  
ATOM   1384  ND1 HIS A  84      12.929   5.641  14.322  1.00 71.11           N  
ATOM   1385  HD1 HIS A  84      12.298   4.933  13.976  1.00 71.11           H  
ATOM   1386  CE1 HIS A  84      12.638   6.668  15.138  1.00 71.11           C  
ATOM   1387  HE1 HIS A  84      11.646   6.948  15.459  1.00 71.11           H  
ATOM   1388  NE2 HIS A  84      13.762   7.254  15.576  1.00 71.11           N  
ATOM   1389  N   ASN A  85      13.924   7.151  11.353  1.00 65.26           N  
ATOM   1390  H   ASN A  85      13.047   6.813  11.722  1.00 65.26           H  
ATOM   1391  CA  ASN A  85      13.988   8.559  10.920  1.00 65.26           C  
ATOM   1392  HA  ASN A  85      12.958   8.896  10.802  1.00 65.26           H  
ATOM   1393  C   ASN A  85      14.623   8.803   9.540  1.00 65.26           C  
ATOM   1394  CB  ASN A  85      14.620   9.423  12.025  1.00 65.26           C  
ATOM   1395  HB2 ASN A  85      15.602   9.026  12.284  1.00 65.26           H  
ATOM   1396  HB3 ASN A  85      14.752  10.446  11.672  1.00 65.26           H  
ATOM   1397  O   ASN A  85      15.034   9.924   9.226  1.00 65.26           O  
ATOM   1398  CG  ASN A  85      13.759   9.498  13.262  1.00 65.26           C  
ATOM   1399  ND2 ASN A  85      14.361   9.799  14.385  1.00 65.26           N  
ATOM   1400 HD21 ASN A  85      15.368   9.863  14.404  1.00 65.26           H  
ATOM   1401 HD22 ASN A  85      13.855   9.502  15.208  1.00 65.26           H  
ATOM   1402  OD1 ASN A  85      12.552   9.306  13.226  1.00 65.26           O  
ATOM   1403  N   LEU A  86      14.670   7.790   8.673  1.00 65.47           N  
ATOM   1404  H   LEU A  86      14.427   6.861   8.986  1.00 65.47           H  
ATOM   1405  CA  LEU A  86      15.203   7.962   7.332  1.00 65.47           C  
ATOM   1406  HA  LEU A  86      16.082   8.601   7.423  1.00 65.47           H  
ATOM   1407  C   LEU A  86      14.180   8.679   6.444  1.00 65.47           C  
ATOM   1408  CB  LEU A  86      15.677   6.605   6.805  1.00 65.47           C  
ATOM   1409  HB2 LEU A  86      14.814   5.963   6.625  1.00 65.47           H  
ATOM   1410  HB3 LEU A  86      16.280   6.147   7.589  1.00 65.47           H  
ATOM   1411  O   LEU A  86      13.276   8.068   5.875  1.00 65.47           O  
ATOM   1412  CG  LEU A  86      16.533   6.686   5.533  1.00 65.47           C  
ATOM   1413  HG  LEU A  86      15.928   7.085   4.718  1.00 65.47           H  
ATOM   1414  CD1 LEU A  86      17.791   7.543   5.698  1.00 65.47           C  
ATOM   1415 HD11 LEU A  86      18.422   7.447   4.814  1.00 65.47           H  
ATOM   1416 HD12 LEU A  86      17.527   8.595   5.810  1.00 65.47           H  
ATOM   1417 HD13 LEU A  86      18.353   7.215   6.572  1.00 65.47           H  
ATOM   1418  CD2 LEU A  86      17.018   5.290   5.171  1.00 65.47           C  
ATOM   1419 HD21 LEU A  86      16.189   4.582   5.151  1.00 65.47           H  
ATOM   1420 HD22 LEU A  86      17.558   5.282   4.224  1.00 65.47           H  
ATOM   1421 HD23 LEU A  86      17.761   4.968   5.901  1.00 65.47           H  
ATOM   1422  N   ALA A  87      14.334  10.000   6.325  1.00 51.80           N  
ATOM   1423  H   ALA A  87      14.979  10.443   6.963  1.00 51.80           H  
ATOM   1424  CA  ALA A  87      13.454  10.842   5.513  1.00 51.80           C  
ATOM   1425  HA  ALA A  87      12.429  10.705   5.857  1.00 51.80           H  
ATOM   1426  C   ALA A  87      13.488  10.469   4.019  1.00 51.80           C  
ATOM   1427  CB  ALA A  87      13.850  12.307   5.735  1.00 51.80           C  
ATOM   1428  HB1 ALA A  87      13.767  12.555   6.793  1.00 51.80           H  
ATOM   1429  HB2 ALA A  87      14.875  12.476   5.404  1.00 51.80           H  
ATOM   1430  HB3 ALA A  87      13.180  12.955   5.170  1.00 51.80           H  
ATOM   1431  O   ALA A  87      12.478  10.588   3.336  1.00 51.80           O  
ATOM   1432  N   ASN A  88      14.636   9.996   3.521  1.00 52.43           N  
ATOM   1433  H   ASN A  88      15.417   9.907   4.155  1.00 52.43           H  
ATOM   1434  CA  ASN A  88      14.813   9.500   2.158  1.00 52.43           C  
ATOM   1435  HA  ASN A  88      13.877   9.069   1.801  1.00 52.43           H  
ATOM   1436  C   ASN A  88      15.912   8.427   2.139  1.00 52.43           C  
ATOM   1437  CB  ASN A  88      15.191  10.671   1.230  1.00 52.43           C  
ATOM   1438  HB2 ASN A  88      15.890  11.335   1.739  1.00 52.43           H  
ATOM   1439  HB3 ASN A  88      15.688  10.279   0.343  1.00 52.43           H  
ATOM   1440  O   ASN A  88      17.089   8.789   2.205  1.00 52.43           O  
ATOM   1441  CG  ASN A  88      13.986  11.450   0.737  1.00 52.43           C  
ATOM   1442  ND2 ASN A  88      14.093  12.754   0.634  1.00 52.43           N  
ATOM   1443 HD21 ASN A  88      13.262  13.233   0.319  1.00 52.43           H  
ATOM   1444 HD22 ASN A  88      14.933  13.231   0.932  1.00 52.43           H  
ATOM   1445  OD1 ASN A  88      12.962  10.901   0.373  1.00 52.43           O  
ATOM   1446  N   PRO A  89      15.576   7.129   2.039  1.00 51.82           N  
ATOM   1447  CA  PRO A  89      16.577   6.108   1.772  1.00 51.82           C  
ATOM   1448  HA  PRO A  89      17.405   6.187   2.477  1.00 51.82           H  
ATOM   1449  C   PRO A  89      17.146   6.324   0.374  1.00 51.82           C  
ATOM   1450  CB  PRO A  89      15.861   4.762   1.911  1.00 51.82           C  
ATOM   1451  HB2 PRO A  89      16.235   4.045   1.179  1.00 51.82           H  
ATOM   1452  HB3 PRO A  89      15.957   4.360   2.920  1.00 51.82           H  
ATOM   1453  O   PRO A  89      16.428   6.183  -0.618  1.00 51.82           O  
ATOM   1454  CG  PRO A  89      14.398   5.102   1.663  1.00 51.82           C  
ATOM   1455  HG2 PRO A  89      14.209   5.069   0.590  1.00 51.82           H  
ATOM   1456  HG3 PRO A  89      13.727   4.425   2.192  1.00 51.82           H  
ATOM   1457  CD  PRO A  89      14.250   6.541   2.145  1.00 51.82           C  
ATOM   1458  HD2 PRO A  89      13.934   6.551   3.188  1.00 51.82           H  
ATOM   1459  HD3 PRO A  89      13.520   7.058   1.522  1.00 51.82           H  
ATOM   1460  N   GLY A  90      18.411   6.728   0.310  1.00 45.38           N  
ATOM   1461  H   GLY A  90      18.929   6.810   1.174  1.00 45.38           H  
ATOM   1462  CA  GLY A  90      19.189   6.823  -0.917  1.00 45.38           C  
ATOM   1463  HA2 GLY A  90      18.616   6.450  -1.766  1.00 45.38           H  
ATOM   1464  HA3 GLY A  90      19.463   7.860  -1.111  1.00 45.38           H  
ATOM   1465  C   GLY A  90      20.462   5.998  -0.776  1.00 45.38           C  
ATOM   1466  O   GLY A  90      21.060   5.995   0.297  1.00 45.38           O  
ATOM   1467  N   GLY A  91      20.861   5.330  -1.857  1.00 53.55           N  
ATOM   1468  H   GLY A  91      20.308   5.409  -2.699  1.00 53.55           H  
ATOM   1469  CA  GLY A  91      22.165   4.674  -1.995  1.00 53.55           C  
ATOM   1470  HA2 GLY A  91      22.678   5.095  -2.859  1.00 53.55           H  
ATOM   1471  HA3 GLY A  91      22.776   4.884  -1.117  1.00 53.55           H  
ATOM   1472  C   GLY A  91      22.148   3.153  -2.170  1.00 53.55           C  
ATOM   1473  O   GLY A  91      23.030   2.651  -2.854  1.00 53.55           O  
ATOM   1474  N   ASP A  92      21.164   2.430  -1.622  1.00 61.83           N  
ATOM   1475  H   ASP A  92      20.453   2.886  -1.069  1.00 61.83           H  
ATOM   1476  CA  ASP A  92      21.123   0.957  -1.658  1.00 61.83           C  
ATOM   1477  HA  ASP A  92      21.631   0.597  -2.552  1.00 61.83           H  
ATOM   1478  C   ASP A  92      19.667   0.452  -1.691  1.00 61.83           C  
ATOM   1479  CB  ASP A  92      21.889   0.433  -0.430  1.00 61.83           C  
ATOM   1480  HB2 ASP A  92      21.306   0.656   0.464  1.00 61.83           H  
ATOM   1481  HB3 ASP A  92      22.833   0.972  -0.351  1.00 61.83           H  
ATOM   1482  O   ASP A  92      18.828   0.937  -0.928  1.00 61.83           O  
ATOM   1483  CG  ASP A  92      22.202  -1.065  -0.459  1.00 61.83           C  
ATOM   1484  OD1 ASP A  92      21.368  -1.845  -0.972  1.00 61.83           O  
ATOM   1485  OD2 ASP A  92      23.241  -1.447   0.111  1.00 61.83           O  
ATOM   1486  N   GLU A  93      19.359  -0.497  -2.581  1.00 67.61           N  
ATOM   1487  H   GLU A  93      20.121  -0.926  -3.087  1.00 67.61           H  
ATOM   1488  CA  GLU A  93      18.038  -1.136  -2.700  1.00 67.61           C  
ATOM   1489  HA  GLU A  93      17.278  -0.372  -2.862  1.00 67.61           H  
ATOM   1490  C   GLU A  93      17.650  -1.884  -1.417  1.00 67.61           C  
ATOM   1491  CB  GLU A  93      18.031  -2.105  -3.898  1.00 67.61           C  
ATOM   1492  HB2 GLU A  93      17.099  -2.670  -3.888  1.00 67.61           H  
ATOM   1493  HB3 GLU A  93      18.864  -2.801  -3.796  1.00 67.61           H  
ATOM   1494  O   GLU A  93      16.481  -1.954  -1.054  1.00 67.61           O  
ATOM   1495  CG  GLU A  93      18.135  -1.357  -5.239  1.00 67.61           C  
ATOM   1496  HG2 GLU A  93      19.039  -0.748  -5.236  1.00 67.61           H  
ATOM   1497  HG3 GLU A  93      17.281  -0.683  -5.314  1.00 67.61           H  
ATOM   1498  CD  GLU A  93      18.166  -2.268  -6.477  1.00 67.61           C  
ATOM   1499  OE1 GLU A  93      18.116  -1.690  -7.589  1.00 67.61           O  
ATOM   1500  OE2 GLU A  93      18.258  -3.502  -6.306  1.00 67.61           O  
ATOM   1501  N   SER A  94      18.623  -2.367  -0.652  1.00 74.15           N  
ATOM   1502  H   SER A  94      19.582  -2.249  -0.946  1.00 74.15           H  
ATOM   1503  CA  SER A  94      18.356  -2.999   0.635  1.00 74.15           C  
ATOM   1504  HA  SER A  94      17.536  -3.705   0.501  1.00 74.15           H  
ATOM   1505  C   SER A  94      17.912  -2.002   1.710  1.00 74.15           C  
ATOM   1506  CB  SER A  94      19.572  -3.808   1.082  1.00 74.15           C  
ATOM   1507  HB2 SER A  94      19.314  -4.362   1.985  1.00 74.15           H  
ATOM   1508  HB3 SER A  94      19.849  -4.520   0.305  1.00 74.15           H  
ATOM   1509  O   SER A  94      17.279  -2.420   2.673  1.00 74.15           O  
ATOM   1510  OG  SER A  94      20.665  -2.965   1.366  1.00 74.15           O  
ATOM   1511  HG  SER A  94      21.067  -2.687   0.540  1.00 74.15           H  
ATOM   1512  N   ILE A  95      18.165  -0.694   1.574  1.00 79.84           N  
ATOM   1513  H   ILE A  95      18.597  -0.382   0.716  1.00 79.84           H  
ATOM   1514  CA  ILE A  95      17.814   0.311   2.590  1.00 79.84           C  
ATOM   1515  HA  ILE A  95      17.746  -0.194   3.554  1.00 79.84           H  
ATOM   1516  C   ILE A  95      16.437   0.915   2.298  1.00 79.84           C  
ATOM   1517  CB  ILE A  95      18.919   1.378   2.741  1.00 79.84           C  
ATOM   1518  HB  ILE A  95      19.057   1.879   1.782  1.00 79.84           H  
ATOM   1519  O   ILE A  95      16.213   1.606   1.303  1.00 79.84           O  
ATOM   1520  CG1 ILE A  95      20.255   0.725   3.169  1.00 79.84           C  
ATOM   1521 HG12 ILE A  95      20.141   0.267   4.151  1.00 79.84           H  
ATOM   1522 HG13 ILE A  95      20.515  -0.068   2.468  1.00 79.84           H  
ATOM   1523  CG2 ILE A  95      18.499   2.419   3.794  1.00 79.84           C  
ATOM   1524 HG21 ILE A  95      17.558   2.891   3.514  1.00 79.84           H  
ATOM   1525 HG22 ILE A  95      18.379   1.919   4.756  1.00 79.84           H  
ATOM   1526 HG23 ILE A  95      19.252   3.202   3.881  1.00 79.84           H  
ATOM   1527  CD1 ILE A  95      21.437   1.702   3.217  1.00 79.84           C  
ATOM   1528 HD11 ILE A  95      21.337   2.386   4.060  1.00 79.84           H  
ATOM   1529 HD12 ILE A  95      22.361   1.137   3.343  1.00 79.84           H  
ATOM   1530 HD13 ILE A  95      21.495   2.269   2.288  1.00 79.84           H  
ATOM   1531  N   LEU A  96      15.497   0.719   3.218  1.00 83.31           N  
ATOM   1532  H   LEU A  96      15.756   0.187   4.037  1.00 83.31           H  
ATOM   1533  CA  LEU A  96      14.087   1.046   3.049  1.00 83.31           C  
ATOM   1534  HA  LEU A  96      13.961   1.606   2.123  1.00 83.31           H  
ATOM   1535  C   LEU A  96      13.563   1.929   4.186  1.00 83.31           C  
ATOM   1536  CB  LEU A  96      13.282  -0.262   2.932  1.00 83.31           C  
ATOM   1537  HB2 LEU A  96      13.389  -0.808   3.870  1.00 83.31           H  
ATOM   1538  HB3 LEU A  96      12.227  -0.016   2.809  1.00 83.31           H  
ATOM   1539  O   LEU A  96      13.984   1.852   5.337  1.00 83.31           O  
ATOM   1540  CG  LEU A  96      13.711  -1.196   1.780  1.00 83.31           C  
ATOM   1541  HG  LEU A  96      14.751  -1.497   1.903  1.00 83.31           H  
ATOM   1542  CD1 LEU A  96      12.838  -2.448   1.824  1.00 83.31           C  
ATOM   1543 HD11 LEU A  96      11.787  -2.181   1.707  1.00 83.31           H  
ATOM   1544 HD12 LEU A  96      13.137  -3.126   1.025  1.00 83.31           H  
ATOM   1545 HD13 LEU A  96      12.979  -2.958   2.777  1.00 83.31           H  
ATOM   1546  CD2 LEU A  96      13.530  -0.538   0.411  1.00 83.31           C  
ATOM   1547 HD21 LEU A  96      12.499  -0.212   0.274  1.00 83.31           H  
ATOM   1548 HD22 LEU A  96      13.787  -1.270  -0.355  1.00 83.31           H  
ATOM   1549 HD23 LEU A  96      14.227   0.292   0.297  1.00 83.31           H  
ATOM   1550  N   SER A  97      12.563   2.750   3.865  1.00 85.81           N  
ATOM   1551  H   SER A  97      12.217   2.713   2.917  1.00 85.81           H  
ATOM   1552  CA  SER A  97      11.655   3.272   4.885  1.00 85.81           C  
ATOM   1553  HA  SER A  97      12.221   3.493   5.789  1.00 85.81           H  
ATOM   1554  C   SER A  97      10.616   2.203   5.217  1.00 85.81           C  
ATOM   1555  CB  SER A  97      10.990   4.572   4.421  1.00 85.81           C  
ATOM   1556  HB2 SER A  97      10.434   5.001   5.254  1.00 85.81           H  
ATOM   1557  HB3 SER A  97      11.765   5.280   4.128  1.00 85.81           H  
ATOM   1558  O   SER A  97      10.310   1.351   4.376  1.00 85.81           O  
ATOM   1559  OG  SER A  97      10.101   4.363   3.331  1.00 85.81           O  
ATOM   1560  HG  SER A  97       9.811   5.230   3.039  1.00 85.81           H  
ATOM   1561  N   PHE A  98       9.998   2.280   6.399  1.00 89.10           N  
ATOM   1562  H   PHE A  98      10.346   2.918   7.100  1.00 89.10           H  
ATOM   1563  CA  PHE A  98       8.934   1.340   6.763  1.00 89.10           C  
ATOM   1564  HA  PHE A  98       9.359   0.337   6.797  1.00 89.10           H  
ATOM   1565  C   PHE A  98       7.796   1.314   5.724  1.00 89.10           C  
ATOM   1566  CB  PHE A  98       8.392   1.670   8.159  1.00 89.10           C  
ATOM   1567  HB2 PHE A  98       8.038   2.701   8.182  1.00 89.10           H  
ATOM   1568  HB3 PHE A  98       9.194   1.570   8.891  1.00 89.10           H  
ATOM   1569  O   PHE A  98       7.305   0.245   5.377  1.00 89.10           O  
ATOM   1570  CG  PHE A  98       7.259   0.740   8.539  1.00 89.10           C  
ATOM   1571  CD1 PHE A  98       5.922   1.137   8.341  1.00 89.10           C  
ATOM   1572  HD1 PHE A  98       5.698   2.138   8.003  1.00 89.10           H  
ATOM   1573  CD2 PHE A  98       7.546  -0.572   8.956  1.00 89.10           C  
ATOM   1574  HD2 PHE A  98       8.569  -0.882   9.112  1.00 89.10           H  
ATOM   1575  CE1 PHE A  98       4.879   0.213   8.524  1.00 89.10           C  
ATOM   1576  HE1 PHE A  98       3.854   0.503   8.343  1.00 89.10           H  
ATOM   1577  CE2 PHE A  98       6.503  -1.496   9.131  1.00 89.10           C  
ATOM   1578  HE2 PHE A  98       6.720  -2.512   9.426  1.00 89.10           H  
ATOM   1579  CZ  PHE A  98       5.174  -1.108   8.896  1.00 89.10           C  
ATOM   1580  HZ  PHE A  98       4.379  -1.830   9.011  1.00 89.10           H  
ATOM   1581  N   SER A  99       7.410   2.467   5.164  1.00 90.79           N  
ATOM   1582  H   SER A  99       7.822   3.328   5.495  1.00 90.79           H  
ATOM   1583  CA  SER A  99       6.387   2.533   4.108  1.00 90.79           C  
ATOM   1584  HA  SER A  99       5.466   2.082   4.476  1.00 90.79           H  
ATOM   1585  C   SER A  99       6.795   1.765   2.843  1.00 90.79           C  
ATOM   1586  CB  SER A  99       6.098   3.987   3.723  1.00 90.79           C  
ATOM   1587  HB2 SER A  99       7.011   4.445   3.343  1.00 90.79           H  
ATOM   1588  HB3 SER A  99       5.351   4.001   2.929  1.00 90.79           H  
ATOM   1589  O   SER A  99       5.968   1.064   2.270  1.00 90.79           O  
ATOM   1590  OG  SER A  99       5.615   4.749   4.819  1.00 90.79           O  
ATOM   1591  HG  SER A  99       5.414   5.625   4.482  1.00 90.79           H  
ATOM   1592  N   LYS A 100       8.063   1.856   2.413  1.00 89.85           N  
ATOM   1593  H   LYS A 100       8.731   2.368   2.973  1.00 89.85           H  
ATOM   1594  CA  LYS A 100       8.565   1.077   1.269  1.00 89.85           C  
ATOM   1595  HA  LYS A 100       7.904   1.217   0.414  1.00 89.85           H  
ATOM   1596  C   LYS A 100       8.548  -0.420   1.583  1.00 89.85           C  
ATOM   1597  CB  LYS A 100       9.981   1.520   0.879  1.00 89.85           C  
ATOM   1598  HB2 LYS A 100      10.412   0.736   0.256  1.00 89.85           H  
ATOM   1599  HB3 LYS A 100      10.598   1.609   1.773  1.00 89.85           H  
ATOM   1600  O   LYS A 100       7.983  -1.187   0.809  1.00 89.85           O  
ATOM   1601  CG  LYS A 100      10.032   2.834   0.083  1.00 89.85           C  
ATOM   1602  HG2 LYS A 100       9.455   2.718  -0.835  1.00 89.85           H  
ATOM   1603  HG3 LYS A 100       9.611   3.649   0.671  1.00 89.85           H  
ATOM   1604  CD  LYS A 100      11.498   3.142  -0.268  1.00 89.85           C  
ATOM   1605  HD2 LYS A 100      11.931   2.263  -0.744  1.00 89.85           H  
ATOM   1606  HD3 LYS A 100      12.051   3.336   0.651  1.00 89.85           H  
ATOM   1607  CE  LYS A 100      11.648   4.337  -1.219  1.00 89.85           C  
ATOM   1608  HE2 LYS A 100      10.996   4.164  -2.075  1.00 89.85           H  
ATOM   1609  HE3 LYS A 100      11.323   5.243  -0.709  1.00 89.85           H  
ATOM   1610  NZ  LYS A 100      13.058   4.474  -1.690  1.00 89.85           N  
ATOM   1611  HZ1 LYS A 100      13.181   5.219  -2.361  1.00 89.85           H  
ATOM   1612  HZ2 LYS A 100      13.374   3.622  -2.129  1.00 89.85           H  
ATOM   1613  HZ3 LYS A 100      13.705   4.639  -0.932  1.00 89.85           H  
ATOM   1614  N   TYR A 101       9.080  -0.815   2.739  1.00 92.03           N  
ATOM   1615  H   TYR A 101       9.513  -0.120   3.330  1.00 92.03           H  
ATOM   1616  CA  TYR A 101       9.066  -2.205   3.206  1.00 92.03           C  
ATOM   1617  HA  TYR A 101       9.645  -2.827   2.523  1.00 92.03           H  
ATOM   1618  C   TYR A 101       7.644  -2.787   3.255  1.00 92.03           C  
ATOM   1619  CB  TYR A 101       9.729  -2.249   4.587  1.00 92.03           C  
ATOM   1620  HB2 TYR A 101       9.298  -1.477   5.223  1.00 92.03           H  
ATOM   1621  HB3 TYR A 101      10.790  -2.024   4.477  1.00 92.03           H  
ATOM   1622  O   TYR A 101       7.372  -3.840   2.682  1.00 92.03           O  
ATOM   1623  CG  TYR A 101       9.582  -3.582   5.285  1.00 92.03           C  
ATOM   1624  CD1 TYR A 101       8.625  -3.743   6.309  1.00 92.03           C  
ATOM   1625  HD1 TYR A 101       7.984  -2.920   6.591  1.00 92.03           H  
ATOM   1626  CD2 TYR A 101      10.408  -4.657   4.912  1.00 92.03           C  
ATOM   1627  HD2 TYR A 101      11.137  -4.540   4.124  1.00 92.03           H  
ATOM   1628  CE1 TYR A 101       8.524  -4.973   6.985  1.00 92.03           C  
ATOM   1629  HE1 TYR A 101       7.808  -5.105   7.782  1.00 92.03           H  
ATOM   1630  CE2 TYR A 101      10.305  -5.888   5.586  1.00 92.03           C  
ATOM   1631  HE2 TYR A 101      10.954  -6.712   5.332  1.00 92.03           H  
ATOM   1632  OH  TYR A 101       9.293  -7.221   7.297  1.00 92.03           O  
ATOM   1633  HH  TYR A 101       8.619  -7.219   7.980  1.00 92.03           H  
ATOM   1634  CZ  TYR A 101       9.374  -6.042   6.632  1.00 92.03           C  
ATOM   1635  N   SER A 102       6.707  -2.057   3.863  1.00 94.86           N  
ATOM   1636  H   SER A 102       6.994  -1.207   4.328  1.00 94.86           H  
ATOM   1637  CA  SER A 102       5.309  -2.469   3.973  1.00 94.86           C  
ATOM   1638  HA  SER A 102       5.294  -3.461   4.424  1.00 94.86           H  
ATOM   1639  C   SER A 102       4.630  -2.593   2.608  1.00 94.86           C  
ATOM   1640  CB  SER A 102       4.571  -1.496   4.895  1.00 94.86           C  
ATOM   1641  HB2 SER A 102       4.591  -0.494   4.466  1.00 94.86           H  
ATOM   1642  HB3 SER A 102       5.086  -1.465   5.855  1.00 94.86           H  
ATOM   1643  O   SER A 102       3.895  -3.555   2.387  1.00 94.86           O  
ATOM   1644  OG  SER A 102       3.234  -1.901   5.114  1.00 94.86           O  
ATOM   1645  HG  SER A 102       3.197  -2.855   5.017  1.00 94.86           H  
ATOM   1646  N   SER A 103       4.930  -1.688   1.671  1.00 95.14           N  
ATOM   1647  H   SER A 103       5.479  -0.883   1.934  1.00 95.14           H  
ATOM   1648  CA  SER A 103       4.432  -1.776   0.296  1.00 95.14           C  
ATOM   1649  HA  SER A 103       3.347  -1.870   0.341  1.00 95.14           H  
ATOM   1650  C   SER A 103       4.955  -3.011  -0.446  1.00 95.14           C  
ATOM   1651  CB  SER A 103       4.735  -0.477  -0.459  1.00 95.14           C  
ATOM   1652  HB2 SER A 103       4.096  -0.422  -1.339  1.00 95.14           H  
ATOM   1653  HB3 SER A 103       4.492   0.364   0.191  1.00 95.14           H  
ATOM   1654  O   SER A 103       4.173  -3.682  -1.114  1.00 95.14           O  
ATOM   1655  OG  SER A 103       6.083  -0.356  -0.875  1.00 95.14           O  
ATOM   1656  HG  SER A 103       6.667  -0.691  -0.190  1.00 95.14           H  
ATOM   1657  N   ILE A 104       6.234  -3.374  -0.273  1.00 94.67           N  
ATOM   1658  H   ILE A 104       6.827  -2.808   0.317  1.00 94.67           H  
ATOM   1659  CA  ILE A 104       6.821  -4.572  -0.895  1.00 94.67           C  
ATOM   1660  HA  ILE A 104       6.648  -4.538  -1.970  1.00 94.67           H  
ATOM   1661  C   ILE A 104       6.146  -5.831  -0.365  1.00 94.67           C  
ATOM   1662  CB  ILE A 104       8.341  -4.653  -0.646  1.00 94.67           C  
ATOM   1663  HB  ILE A 104       8.534  -4.563   0.423  1.00 94.67           H  
ATOM   1664  O   ILE A 104       5.773  -6.700  -1.149  1.00 94.67           O  
ATOM   1665  CG1 ILE A 104       9.081  -3.542  -1.405  1.00 94.67           C  
ATOM   1666 HG12 ILE A 104       9.243  -3.843  -2.440  1.00 94.67           H  
ATOM   1667 HG13 ILE A 104       8.453  -2.651  -1.421  1.00 94.67           H  
ATOM   1668  CG2 ILE A 104       8.898  -5.994  -1.146  1.00 94.67           C  
ATOM   1669 HG21 ILE A 104       9.970  -6.048  -0.957  1.00 94.67           H  
ATOM   1670 HG22 ILE A 104       8.422  -6.842  -0.655  1.00 94.67           H  
ATOM   1671 HG23 ILE A 104       8.712  -6.092  -2.215  1.00 94.67           H  
ATOM   1672  CD1 ILE A 104      10.428  -3.197  -0.764  1.00 94.67           C  
ATOM   1673 HD11 ILE A 104      10.259  -2.564   0.107  1.00 94.67           H  
ATOM   1674 HD12 ILE A 104      10.959  -4.097  -0.455  1.00 94.67           H  
ATOM   1675 HD13 ILE A 104      11.047  -2.669  -1.489  1.00 94.67           H  
ATOM   1676  N   LEU A 105       5.963  -5.933   0.952  1.00 95.25           N  
ATOM   1677  H   LEU A 105       6.333  -5.210   1.552  1.00 95.25           H  
ATOM   1678  CA  LEU A 105       5.274  -7.074   1.547  1.00 95.25           C  
ATOM   1679  HA  LEU A 105       5.755  -7.993   1.212  1.00 95.25           H  
ATOM   1680  C   LEU A 105       3.819  -7.166   1.072  1.00 95.25           C  
ATOM   1681  CB  LEU A 105       5.364  -6.980   3.075  1.00 95.25           C  
ATOM   1682  HB2 LEU A 105       5.044  -5.988   3.394  1.00 95.25           H  
ATOM   1683  HB3 LEU A 105       4.675  -7.710   3.499  1.00 95.25           H  
ATOM   1684  O   LEU A 105       3.366  -8.257   0.735  1.00 95.25           O  
ATOM   1685  CG  LEU A 105       6.749  -7.283   3.663  1.00 95.25           C  
ATOM   1686  HG  LEU A 105       7.483  -6.560   3.308  1.00 95.25           H  
ATOM   1687  CD1 LEU A 105       6.637  -7.181   5.175  1.00 95.25           C  
ATOM   1688 HD11 LEU A 105       5.745  -7.689   5.543  1.00 95.25           H  
ATOM   1689 HD12 LEU A 105       7.509  -7.648   5.631  1.00 95.25           H  
ATOM   1690 HD13 LEU A 105       6.621  -6.128   5.456  1.00 95.25           H  
ATOM   1691  CD2 LEU A 105       7.231  -8.690   3.320  1.00 95.25           C  
ATOM   1692 HD21 LEU A 105       7.491  -8.720   2.262  1.00 95.25           H  
ATOM   1693 HD22 LEU A 105       8.129  -8.935   3.887  1.00 95.25           H  
ATOM   1694 HD23 LEU A 105       6.459  -9.426   3.544  1.00 95.25           H  
ATOM   1695  N   GLY A 106       3.115  -6.032   0.970  1.00 95.87           N  
ATOM   1696  H   GLY A 106       3.545  -5.175   1.286  1.00 95.87           H  
ATOM   1697  CA  GLY A 106       1.785  -5.957   0.355  1.00 95.87           C  
ATOM   1698  HA2 GLY A 106       1.071  -6.570   0.905  1.00 95.87           H  
ATOM   1699  HA3 GLY A 106       1.444  -4.922   0.361  1.00 95.87           H  
ATOM   1700  C   GLY A 106       1.767  -6.459  -1.084  1.00 95.87           C  
ATOM   1701  O   GLY A 106       0.905  -7.256  -1.446  1.00 95.87           O  
ATOM   1702  N   TYR A 107       2.754  -6.066  -1.885  1.00 95.30           N  
ATOM   1703  H   TYR A 107       3.427  -5.398  -1.537  1.00 95.30           H  
ATOM   1704  CA  TYR A 107       2.891  -6.531  -3.260  1.00 95.30           C  
ATOM   1705  HA  TYR A 107       1.942  -6.362  -3.770  1.00 95.30           H  
ATOM   1706  C   TYR A 107       3.193  -8.033  -3.349  1.00 95.30           C  
ATOM   1707  CB  TYR A 107       3.977  -5.710  -3.961  1.00 95.30           C  
ATOM   1708  HB2 TYR A 107       4.926  -5.830  -3.438  1.00 95.30           H  
ATOM   1709  HB3 TYR A 107       3.697  -4.658  -3.913  1.00 95.30           H  
ATOM   1710  O   TYR A 107       2.551  -8.748  -4.117  1.00 95.30           O  
ATOM   1711  CG  TYR A 107       4.155  -6.089  -5.413  1.00 95.30           C  
ATOM   1712  CD1 TYR A 107       5.399  -6.534  -5.901  1.00 95.30           C  
ATOM   1713  HD1 TYR A 107       6.263  -6.582  -5.255  1.00 95.30           H  
ATOM   1714  CD2 TYR A 107       3.045  -6.015  -6.273  1.00 95.30           C  
ATOM   1715  HD2 TYR A 107       2.092  -5.665  -5.905  1.00 95.30           H  
ATOM   1716  CE1 TYR A 107       5.523  -6.901  -7.256  1.00 95.30           C  
ATOM   1717  HE1 TYR A 107       6.472  -7.235  -7.650  1.00 95.30           H  
ATOM   1718  CE2 TYR A 107       3.165  -6.410  -7.613  1.00 95.30           C  
ATOM   1719  HE2 TYR A 107       2.319  -6.372  -8.284  1.00 95.30           H  
ATOM   1720  OH  TYR A 107       4.437  -7.227  -9.412  1.00 95.30           O  
ATOM   1721  HH  TYR A 107       5.259  -7.416  -9.870  1.00 95.30           H  
ATOM   1722  CZ  TYR A 107       4.403  -6.851  -8.111  1.00 95.30           C  
ATOM   1723  N   CYS A 108       4.122  -8.538  -2.534  1.00 93.46           N  
ATOM   1724  H   CYS A 108       4.621  -7.903  -1.927  1.00 93.46           H  
ATOM   1725  CA  CYS A 108       4.453  -9.961  -2.483  1.00 93.46           C  
ATOM   1726  HA  CYS A 108       4.744 -10.296  -3.479  1.00 93.46           H  
ATOM   1727  C   CYS A 108       3.238 -10.803  -2.082  1.00 93.46           C  
ATOM   1728  CB  CYS A 108       5.634 -10.189  -1.532  1.00 93.46           C  
ATOM   1729  HB2 CYS A 108       5.796 -11.260  -1.412  1.00 93.46           H  
ATOM   1730  HB3 CYS A 108       5.424  -9.755  -0.554  1.00 93.46           H  
ATOM   1731  O   CYS A 108       2.931 -11.774  -2.767  1.00 93.46           O  
ATOM   1732  SG  CYS A 108       7.126  -9.444  -2.244  1.00 93.46           S  
ATOM   1733  HG  CYS A 108       6.787  -8.169  -2.033  1.00 93.46           H  
ATOM   1734  N   ALA A 109       2.505 -10.388  -1.047  1.00 94.20           N  
ATOM   1735  H   ALA A 109       2.812  -9.579  -0.525  1.00 94.20           H  
ATOM   1736  CA  ALA A 109       1.261 -11.028  -0.631  1.00 94.20           C  
ATOM   1737  HA  ALA A 109       1.458 -12.073  -0.390  1.00 94.20           H  
ATOM   1738  C   ALA A 109       0.204 -10.996  -1.747  1.00 94.20           C  
ATOM   1739  CB  ALA A 109       0.769 -10.313   0.634  1.00 94.20           C  
ATOM   1740  HB1 ALA A 109       0.608  -9.254   0.435  1.00 94.20           H  
ATOM   1741  HB2 ALA A 109      -0.170 -10.756   0.967  1.00 94.20           H  
ATOM   1742  HB3 ALA A 109       1.508 -10.417   1.428  1.00 94.20           H  
ATOM   1743  O   ALA A 109      -0.420 -12.009  -2.054  1.00 94.20           O  
ATOM   1744  N   PHE A 110       0.019  -9.852  -2.403  1.00 94.34           N  
ATOM   1745  H   PHE A 110       0.535  -9.036  -2.107  1.00 94.34           H  
ATOM   1746  CA  PHE A 110      -0.952  -9.700  -3.484  1.00 94.34           C  
ATOM   1747  HA  PHE A 110      -1.941  -9.970  -3.113  1.00 94.34           H  
ATOM   1748  C   PHE A 110      -0.657 -10.601  -4.693  1.00 94.34           C  
ATOM   1749  CB  PHE A 110      -0.970  -8.231  -3.890  1.00 94.34           C  
ATOM   1750  HB2 PHE A 110      -1.265  -7.636  -3.026  1.00 94.34           H  
ATOM   1751  HB3 PHE A 110       0.032  -7.917  -4.183  1.00 94.34           H  
ATOM   1752  O   PHE A 110      -1.568 -11.241  -5.232  1.00 94.34           O  
ATOM   1753  CG  PHE A 110      -1.919  -7.944  -5.022  1.00 94.34           C  
ATOM   1754  CD1 PHE A 110      -1.452  -7.931  -6.350  1.00 94.34           C  
ATOM   1755  HD1 PHE A 110      -0.415  -8.136  -6.569  1.00 94.34           H  
ATOM   1756  CD2 PHE A 110      -3.271  -7.689  -4.738  1.00 94.34           C  
ATOM   1757  HD2 PHE A 110      -3.636  -7.721  -3.722  1.00 94.34           H  
ATOM   1758  CE1 PHE A 110      -2.333  -7.608  -7.391  1.00 94.34           C  
ATOM   1759  HE1 PHE A 110      -1.974  -7.561  -8.409  1.00 94.34           H  
ATOM   1760  CE2 PHE A 110      -4.142  -7.339  -5.776  1.00 94.34           C  
ATOM   1761  HE2 PHE A 110      -5.165  -7.076  -5.550  1.00 94.34           H  
ATOM   1762  CZ  PHE A 110      -3.663  -7.279  -7.092  1.00 94.34           C  
ATOM   1763  HZ  PHE A 110      -4.313  -6.930  -7.880  1.00 94.34           H  
ATOM   1764  N   ARG A 111       0.617 -10.701  -5.099  1.00 92.14           N  
ATOM   1765  H   ARG A 111       1.310 -10.143  -4.622  1.00 92.14           H  
ATOM   1766  CA  ARG A 111       1.047 -11.550  -6.222  1.00 92.14           C  
ATOM   1767  HA  ARG A 111       0.520 -11.239  -7.124  1.00 92.14           H  
ATOM   1768  C   ARG A 111       0.695 -13.022  -6.022  1.00 92.14           C  
ATOM   1769  CB  ARG A 111       2.556 -11.407  -6.471  1.00 92.14           C  
ATOM   1770  HB2 ARG A 111       2.881 -12.265  -7.059  1.00 92.14           H  
ATOM   1771  HB3 ARG A 111       3.094 -11.431  -5.523  1.00 92.14           H  
ATOM   1772  O   ARG A 111       0.415 -13.693  -7.007  1.00 92.14           O  
ATOM   1773  CG  ARG A 111       2.926 -10.140  -7.259  1.00 92.14           C  
ATOM   1774  HG2 ARG A 111       2.279 -10.063  -8.133  1.00 92.14           H  
ATOM   1775  HG3 ARG A 111       2.788  -9.248  -6.647  1.00 92.14           H  
ATOM   1776  CD  ARG A 111       4.379 -10.225  -7.756  1.00 92.14           C  
ATOM   1777  HD2 ARG A 111       4.542  -9.445  -8.499  1.00 92.14           H  
ATOM   1778  HD3 ARG A 111       4.523 -11.177  -8.268  1.00 92.14           H  
ATOM   1779  NE  ARG A 111       5.368 -10.101  -6.664  1.00 92.14           N  
ATOM   1780  HE  ARG A 111       5.012 -10.155  -5.721  1.00 92.14           H  
ATOM   1781  NH1 ARG A 111       7.252  -9.713  -7.952  1.00 92.14           N  
ATOM   1782 HH11 ARG A 111       8.253  -9.587  -8.003  1.00 92.14           H  
ATOM   1783 HH12 ARG A 111       6.721  -9.786  -8.808  1.00 92.14           H  
ATOM   1784  NH2 ARG A 111       7.430  -9.819  -5.737  1.00 92.14           N  
ATOM   1785 HH21 ARG A 111       7.067  -9.914  -4.800  1.00 92.14           H  
ATOM   1786 HH22 ARG A 111       8.417  -9.619  -5.819  1.00 92.14           H  
ATOM   1787  CZ  ARG A 111       6.672  -9.885  -6.795  1.00 92.14           C  
ATOM   1788  N   MET A 112       0.599 -13.503  -4.782  1.00 87.86           N  
ATOM   1789  H   MET A 112       0.842 -12.894  -4.014  1.00 87.86           H  
ATOM   1790  CA  MET A 112       0.185 -14.881  -4.479  1.00 87.86           C  
ATOM   1791  HA  MET A 112       0.863 -15.575  -4.975  1.00 87.86           H  
ATOM   1792  C   MET A 112      -1.237 -15.216  -4.937  1.00 87.86           C  
ATOM   1793  CB  MET A 112       0.255 -15.117  -2.970  1.00 87.86           C  
ATOM   1794  HB2 MET A 112      -0.391 -14.410  -2.449  1.00 87.86           H  
ATOM   1795  HB3 MET A 112      -0.130 -16.110  -2.740  1.00 87.86           H  
ATOM   1796  O   MET A 112      -1.538 -16.387  -5.169  1.00 87.86           O  
ATOM   1797  CG  MET A 112       1.680 -14.993  -2.448  1.00 87.86           C  
ATOM   1798  HG2 MET A 112       2.335 -15.658  -3.011  1.00 87.86           H  
ATOM   1799  HG3 MET A 112       2.022 -13.969  -2.597  1.00 87.86           H  
ATOM   1800  SD  MET A 112       1.799 -15.362  -0.691  1.00 87.86           S  
ATOM   1801  CE  MET A 112       2.495 -17.027  -0.774  1.00 87.86           C  
ATOM   1802  HE1 MET A 112       1.692 -17.754  -0.898  1.00 87.86           H  
ATOM   1803  HE2 MET A 112       3.028 -17.244   0.152  1.00 87.86           H  
ATOM   1804  HE3 MET A 112       3.195 -17.103  -1.605  1.00 87.86           H  
ATOM   1805  N   LYS A 113      -2.111 -14.206  -5.051  1.00 89.52           N  
ATOM   1806  H   LYS A 113      -1.776 -13.280  -4.827  1.00 89.52           H  
ATOM   1807  CA  LYS A 113      -3.523 -14.363  -5.432  1.00 89.52           C  
ATOM   1808  HA  LYS A 113      -3.784 -15.422  -5.452  1.00 89.52           H  
ATOM   1809  C   LYS A 113      -3.858 -13.841  -6.819  1.00 89.52           C  
ATOM   1810  CB  LYS A 113      -4.418 -13.654  -4.414  1.00 89.52           C  
ATOM   1811  HB2 LYS A 113      -5.429 -13.622  -4.818  1.00 89.52           H  
ATOM   1812  HB3 LYS A 113      -4.079 -12.629  -4.266  1.00 89.52           H  
ATOM   1813  O   LYS A 113      -4.778 -14.359  -7.445  1.00 89.52           O  
ATOM   1814  CG  LYS A 113      -4.449 -14.391  -3.073  1.00 89.52           C  
ATOM   1815  HG2 LYS A 113      -3.499 -14.270  -2.553  1.00 89.52           H  
ATOM   1816  HG3 LYS A 113      -4.630 -15.452  -3.251  1.00 89.52           H  
ATOM   1817  CD  LYS A 113      -5.589 -13.825  -2.226  1.00 89.52           C  
ATOM   1818  HD2 LYS A 113      -5.377 -12.791  -1.954  1.00 89.52           H  
ATOM   1819  HD3 LYS A 113      -6.508 -13.851  -2.811  1.00 89.52           H  
ATOM   1820  CE  LYS A 113      -5.779 -14.673  -0.972  1.00 89.52           C  
ATOM   1821  HE2 LYS A 113      -4.947 -14.508  -0.288  1.00 89.52           H  
ATOM   1822  HE3 LYS A 113      -5.778 -15.725  -1.260  1.00 89.52           H  
ATOM   1823  NZ  LYS A 113      -7.065 -14.340  -0.324  1.00 89.52           N  
ATOM   1824  HZ1 LYS A 113      -7.041 -13.422   0.096  1.00 89.52           H  
ATOM   1825  HZ2 LYS A 113      -7.849 -14.342  -0.960  1.00 89.52           H  
ATOM   1826  HZ3 LYS A 113      -7.264 -14.953   0.454  1.00 89.52           H  
ATOM   1827  N   HIS A 114      -3.148 -12.817  -7.285  1.00 91.10           N  
ATOM   1828  H   HIS A 114      -2.457 -12.399  -6.678  1.00 91.10           H  
ATOM   1829  CA  HIS A 114      -3.526 -12.127  -8.513  1.00 91.10           C  
ATOM   1830  HA  HIS A 114      -4.361 -12.651  -8.980  1.00 91.10           H  
ATOM   1831  C   HIS A 114      -2.453 -12.104  -9.602  1.00 91.10           C  
ATOM   1832  CB  HIS A 114      -4.040 -10.730  -8.150  1.00 91.10           C  
ATOM   1833  HB2 HIS A 114      -3.256 -10.195  -7.613  1.00 91.10           H  
ATOM   1834  HB3 HIS A 114      -4.260 -10.185  -9.067  1.00 91.10           H  
ATOM   1835  O   HIS A 114      -2.859 -11.930 -10.739  1.00 91.10           O  
ATOM   1836  CG  HIS A 114      -5.294 -10.762  -7.308  1.00 91.10           C  
ATOM   1837  CD2 HIS A 114      -5.403 -10.388  -5.996  1.00 91.10           C  
ATOM   1838  HD2 HIS A 114      -4.603 -10.008  -5.378  1.00 91.10           H  
ATOM   1839  ND1 HIS A 114      -6.530 -11.234  -7.698  1.00 91.10           N  
ATOM   1840  HD1 HIS A 114      -6.721 -11.759  -8.540  1.00 91.10           H  
ATOM   1841  CE1 HIS A 114      -7.362 -11.138  -6.647  1.00 91.10           C  
ATOM   1842  HE1 HIS A 114      -8.384 -11.488  -6.627  1.00 91.10           H  
ATOM   1843  NE2 HIS A 114      -6.723 -10.614  -5.592  1.00 91.10           N  
ATOM   1844  N   ALA A 115      -1.158 -12.300  -9.296  1.00 90.40           N  
ATOM   1845  H   ALA A 115      -0.935 -12.581  -8.352  1.00 90.40           H  
ATOM   1846  CA  ALA A 115      -0.039 -12.361 -10.261  1.00 90.40           C  
ATOM   1847  HA  ALA A 115       0.847 -11.969  -9.762  1.00 90.40           H  
ATOM   1848  C   ALA A 115      -0.223 -11.476 -11.518  1.00 90.40           C  
ATOM   1849  CB  ALA A 115       0.266 -13.831 -10.593  1.00 90.40           C  
ATOM   1850  HB1 ALA A 115       0.613 -14.351  -9.700  1.00 90.40           H  
ATOM   1851  HB2 ALA A 115      -0.623 -14.315 -10.996  1.00 90.40           H  
ATOM   1852  HB3 ALA A 115       1.057 -13.888 -11.341  1.00 90.40           H  
ATOM   1853  O   ALA A 115      -0.229 -11.968 -12.646  1.00 90.40           O  
ATOM   1854  N   VAL A 116      -0.446 -10.171 -11.321  1.00 94.60           N  
ATOM   1855  H   VAL A 116      -0.380  -9.807 -10.381  1.00 94.60           H  
ATOM   1856  CA  VAL A 116      -0.651  -9.185 -12.395  1.00 94.60           C  
ATOM   1857  HA  VAL A 116      -0.186  -9.565 -13.305  1.00 94.60           H  
ATOM   1858  C   VAL A 116       0.029  -7.864 -12.066  1.00 94.60           C  
ATOM   1859  CB  VAL A 116      -2.140  -8.887 -12.699  1.00 94.60           C  
ATOM   1860  HB  VAL A 116      -2.172  -8.034 -13.376  1.00 94.60           H  
ATOM   1861  O   VAL A 116       0.097  -7.477 -10.897  1.00 94.60           O  
ATOM   1862  CG1 VAL A 116      -2.841 -10.025 -13.446  1.00 94.60           C  
ATOM   1863 HG11 VAL A 116      -2.381 -10.137 -14.428  1.00 94.60           H  
ATOM   1864 HG12 VAL A 116      -3.898  -9.796 -13.586  1.00 94.60           H  
ATOM   1865 HG13 VAL A 116      -2.738 -10.972 -12.916  1.00 94.60           H  
ATOM   1866  CG2 VAL A 116      -2.961  -8.486 -11.462  1.00 94.60           C  
ATOM   1867 HG21 VAL A 116      -3.988  -8.287 -11.771  1.00 94.60           H  
ATOM   1868 HG22 VAL A 116      -2.945  -9.297 -10.734  1.00 94.60           H  
ATOM   1869 HG23 VAL A 116      -2.539  -7.586 -11.015  1.00 94.60           H  
ATOM   1870  N   VAL A 117       0.418  -7.141 -13.114  1.00 95.86           N  
ATOM   1871  H   VAL A 117       0.344  -7.559 -14.031  1.00 95.86           H  
ATOM   1872  CA  VAL A 117       0.888  -5.749 -13.065  1.00 95.86           C  
ATOM   1873  HA  VAL A 117       0.560  -5.295 -12.130  1.00 95.86           H  
ATOM   1874  C   VAL A 117       0.293  -4.933 -14.197  1.00 95.86           C  
ATOM   1875  CB  VAL A 117       2.418  -5.637 -13.129  1.00 95.86           C  
ATOM   1876  HB  VAL A 117       2.684  -4.580 -13.131  1.00 95.86           H  
ATOM   1877  O   VAL A 117      -0.148  -5.479 -15.205  1.00 95.86           O  
ATOM   1878  CG1 VAL A 117       3.013  -6.236 -11.867  1.00 95.86           C  
ATOM   1879 HG11 VAL A 117       4.076  -5.997 -11.836  1.00 95.86           H  
ATOM   1880 HG12 VAL A 117       2.534  -5.816 -10.983  1.00 95.86           H  
ATOM   1881 HG13 VAL A 117       2.895  -7.320 -11.863  1.00 95.86           H  
ATOM   1882  CG2 VAL A 117       3.021  -6.277 -14.384  1.00 95.86           C  
ATOM   1883 HG21 VAL A 117       2.702  -7.316 -14.473  1.00 95.86           H  
ATOM   1884 HG22 VAL A 117       4.109  -6.249 -14.323  1.00 95.86           H  
ATOM   1885 HG23 VAL A 117       2.711  -5.731 -15.275  1.00 95.86           H  
ATOM   1886  N   PHE A 118       0.254  -3.618 -14.030  1.00 96.79           N  
ATOM   1887  H   PHE A 118       0.598  -3.230 -13.164  1.00 96.79           H  
ATOM   1888  CA  PHE A 118      -0.231  -2.696 -15.042  1.00 96.79           C  
ATOM   1889  HA  PHE A 118      -1.067  -3.157 -15.566  1.00 96.79           H  
ATOM   1890  C   PHE A 118       0.856  -2.381 -16.066  1.00 96.79           C  
ATOM   1891  CB  PHE A 118      -0.763  -1.444 -14.357  1.00 96.79           C  
ATOM   1892  HB2 PHE A 118      -1.405  -1.774 -13.540  1.00 96.79           H  
ATOM   1893  HB3 PHE A 118       0.063  -0.874 -13.933  1.00 96.79           H  
ATOM   1894  O   PHE A 118       1.921  -1.862 -15.736  1.00 96.79           O  
ATOM   1895  CG  PHE A 118      -1.587  -0.560 -15.266  1.00 96.79           C  
ATOM   1896  CD1 PHE A 118      -0.986   0.492 -15.981  1.00 96.79           C  
ATOM   1897  HD1 PHE A 118       0.076   0.665 -15.897  1.00 96.79           H  
ATOM   1898  CD2 PHE A 118      -2.971  -0.786 -15.381  1.00 96.79           C  
ATOM   1899  HD2 PHE A 118      -3.436  -1.588 -14.827  1.00 96.79           H  
ATOM   1900  CE1 PHE A 118      -1.773   1.321 -16.802  1.00 96.79           C  
ATOM   1901  HE1 PHE A 118      -1.315   2.135 -17.343  1.00 96.79           H  
ATOM   1902  CE2 PHE A 118      -3.756   0.041 -16.203  1.00 96.79           C  
ATOM   1903  HE2 PHE A 118      -4.821  -0.122 -16.279  1.00 96.79           H  
ATOM   1904  CZ  PHE A 118      -3.156   1.094 -16.913  1.00 96.79           C  
ATOM   1905  HZ  PHE A 118      -3.764   1.729 -17.541  1.00 96.79           H  
ATOM   1906  N   ASP A 119       0.561  -2.659 -17.329  1.00 96.21           N  
ATOM   1907  H   ASP A 119      -0.334  -3.074 -17.546  1.00 96.21           H  
ATOM   1908  CA  ASP A 119       1.389  -2.255 -18.452  1.00 96.21           C  
ATOM   1909  HA  ASP A 119       2.431  -2.198 -18.135  1.00 96.21           H  
ATOM   1910  C   ASP A 119       0.942  -0.862 -18.922  1.00 96.21           C  
ATOM   1911  CB  ASP A 119       1.305  -3.337 -19.537  1.00 96.21           C  
ATOM   1912  HB2 ASP A 119       0.274  -3.430 -19.878  1.00 96.21           H  
ATOM   1913  HB3 ASP A 119       1.599  -4.290 -19.098  1.00 96.21           H  
ATOM   1914  O   ASP A 119      -0.140  -0.693 -19.488  1.00 96.21           O  
ATOM   1915  CG  ASP A 119       2.210  -3.054 -20.736  1.00 96.21           C  
ATOM   1916  OD1 ASP A 119       2.336  -1.869 -21.118  1.00 96.21           O  
ATOM   1917  OD2 ASP A 119       2.711  -4.026 -21.339  1.00 96.21           O  
ATOM   1918  N   TRP A 120       1.784   0.149 -18.692  1.00 94.86           N  
ATOM   1919  H   TRP A 120       2.621  -0.054 -18.165  1.00 94.86           H  
ATOM   1920  CA  TRP A 120       1.516   1.543 -19.070  1.00 94.86           C  
ATOM   1921  HA  TRP A 120       0.516   1.811 -18.729  1.00 94.86           H  
ATOM   1922  C   TRP A 120       1.547   1.808 -20.577  1.00 94.86           C  
ATOM   1923  CB  TRP A 120       2.529   2.454 -18.373  1.00 94.86           C  
ATOM   1924  HB2 TRP A 120       2.465   3.455 -18.801  1.00 94.86           H  
ATOM   1925  HB3 TRP A 120       3.532   2.074 -18.564  1.00 94.86           H  
ATOM   1926  O   TRP A 120       1.014   2.827 -21.016  1.00 94.86           O  
ATOM   1927  CG  TRP A 120       2.316   2.584 -16.904  1.00 94.86           C  
ATOM   1928  CD1 TRP A 120       2.938   1.861 -15.948  1.00 94.86           C  
ATOM   1929  HD1 TRP A 120       3.681   1.097 -16.120  1.00 94.86           H  
ATOM   1930  CD2 TRP A 120       1.351   3.428 -16.208  1.00 94.86           C  
ATOM   1931  CE2 TRP A 120       1.447   3.159 -14.811  1.00 94.86           C  
ATOM   1932  CE3 TRP A 120       0.367   4.352 -16.625  1.00 94.86           C  
ATOM   1933  HE3 TRP A 120       0.250   4.550 -17.680  1.00 94.86           H  
ATOM   1934  NE1 TRP A 120       2.421   2.190 -14.715  1.00 94.86           N  
ATOM   1935  HE1 TRP A 120       2.623   1.633 -13.897  1.00 94.86           H  
ATOM   1936  CH2 TRP A 120      -0.360   4.689 -14.316  1.00 94.86           C  
ATOM   1937  HH2 TRP A 120      -1.026   5.152 -13.603  1.00 94.86           H  
ATOM   1938  CZ2 TRP A 120       0.620   3.786 -13.871  1.00 94.86           C  
ATOM   1939  HZ2 TRP A 120       0.713   3.538 -12.823  1.00 94.86           H  
ATOM   1940  CZ3 TRP A 120      -0.490   4.966 -15.691  1.00 94.86           C  
ATOM   1941  HZ3 TRP A 120      -1.268   5.632 -16.033  1.00 94.86           H  
ATOM   1942  N   ILE A 121       2.158   0.924 -21.366  1.00 92.16           N  
ATOM   1943  H   ILE A 121       2.462   0.050 -20.962  1.00 92.16           H  
ATOM   1944  CA  ILE A 121       2.161   1.007 -22.830  1.00 92.16           C  
ATOM   1945  HA  ILE A 121       2.234   2.052 -23.131  1.00 92.16           H  
ATOM   1946  C   ILE A 121       0.830   0.469 -23.358  1.00 92.16           C  
ATOM   1947  CB  ILE A 121       3.372   0.240 -23.419  1.00 92.16           C  
ATOM   1948  HB  ILE A 121       3.305  -0.809 -23.130  1.00 92.16           H  
ATOM   1949  O   ILE A 121       0.210   1.086 -24.222  1.00 92.16           O  
ATOM   1950  CG1 ILE A 121       4.702   0.812 -22.870  1.00 92.16           C  
ATOM   1951 HG12 ILE A 121       4.819   1.843 -23.204  1.00 92.16           H  
ATOM   1952 HG13 ILE A 121       4.675   0.811 -21.781  1.00 92.16           H  
ATOM   1953  CG2 ILE A 121       3.346   0.294 -24.958  1.00 92.16           C  
ATOM   1954 HG21 ILE A 121       2.425  -0.146 -25.341  1.00 92.16           H  
ATOM   1955 HG22 ILE A 121       3.417   1.326 -25.300  1.00 92.16           H  
ATOM   1956 HG23 ILE A 121       4.171  -0.285 -25.373  1.00 92.16           H  
ATOM   1957  CD1 ILE A 121       5.946   0.011 -23.277  1.00 92.16           C  
ATOM   1958 HD11 ILE A 121       6.813   0.401 -22.744  1.00 92.16           H  
ATOM   1959 HD12 ILE A 121       5.813  -1.039 -23.015  1.00 92.16           H  
ATOM   1960 HD13 ILE A 121       6.130   0.102 -24.348  1.00 92.16           H  
ATOM   1961  N   GLN A 122       0.364  -0.657 -22.814  1.00 93.37           N  
ATOM   1962  H   GLN A 122       0.946  -1.117 -22.129  1.00 93.37           H  
ATOM   1963  CA  GLN A 122      -0.897  -1.286 -23.216  1.00 93.37           C  
ATOM   1964  HA  GLN A 122      -1.037  -1.124 -24.284  1.00 93.37           H  
ATOM   1965  C   GLN A 122      -2.133  -0.692 -22.523  1.00 93.37           C  
ATOM   1966  CB  GLN A 122      -0.827  -2.799 -22.974  1.00 93.37           C  
ATOM   1967  HB2 GLN A 122      -0.669  -2.991 -21.913  1.00 93.37           H  
ATOM   1968  HB3 GLN A 122      -1.786  -3.228 -23.264  1.00 93.37           H  
ATOM   1969  O   GLN A 122      -3.251  -0.941 -22.971  1.00 93.37           O  
ATOM   1970  CG  GLN A 122       0.270  -3.494 -23.791  1.00 93.37           C  
ATOM   1971  HG2 GLN A 122       1.248  -3.111 -23.499  1.00 93.37           H  
ATOM   1972  HG3 GLN A 122       0.128  -3.280 -24.851  1.00 93.37           H  
ATOM   1973  CD  GLN A 122       0.239  -5.006 -23.598  1.00 93.37           C  
ATOM   1974  NE2 GLN A 122       1.299  -5.598 -23.106  1.00 93.37           N  
ATOM   1975 HE21 GLN A 122       1.268  -6.593 -22.935  1.00 93.37           H  
ATOM   1976 HE22 GLN A 122       2.003  -5.034 -22.652  1.00 93.37           H  
ATOM   1977  OE1 GLN A 122      -0.753  -5.674 -23.879  1.00 93.37           O  
ATOM   1978  N   GLY A 123      -1.957   0.056 -21.430  1.00 94.29           N  
ATOM   1979  H   GLY A 123      -1.023   0.112 -21.049  1.00 94.29           H  
ATOM   1980  CA  GLY A 123      -3.045   0.640 -20.643  1.00 94.29           C  
ATOM   1981  HA2 GLY A 123      -3.676   1.249 -21.291  1.00 94.29           H  
ATOM   1982  HA3 GLY A 123      -2.613   1.276 -19.871  1.00 94.29           H  
ATOM   1983  C   GLY A 123      -3.931  -0.397 -19.948  1.00 94.29           C  
ATOM   1984  O   GLY A 123      -5.134  -0.182 -19.815  1.00 94.29           O  
ATOM   1985  N   LYS A 124      -3.375  -1.551 -19.563  1.00 95.89           N  
ATOM   1986  H   LYS A 124      -2.371  -1.636 -19.631  1.00 95.89           H  
ATOM   1987  CA  LYS A 124      -4.131  -2.645 -18.932  1.00 95.89           C  
ATOM   1988  HA  LYS A 124      -4.887  -2.196 -18.288  1.00 95.89           H  
ATOM   1989  C   LYS A 124      -3.249  -3.517 -18.047  1.00 95.89           C  
ATOM   1990  CB  LYS A 124      -4.848  -3.487 -20.009  1.00 95.89           C  
ATOM   1991  HB2 LYS A 124      -5.459  -2.827 -20.624  1.00 95.89           H  
ATOM   1992  HB3 LYS A 124      -5.513  -4.198 -19.519  1.00 95.89           H  
ATOM   1993  O   LYS A 124      -2.031  -3.543 -18.200  1.00 95.89           O  
ATOM   1994  CG  LYS A 124      -3.875  -4.259 -20.912  1.00 95.89           C  
ATOM   1995  HG2 LYS A 124      -3.185  -3.553 -21.375  1.00 95.89           H  
ATOM   1996  HG3 LYS A 124      -3.301  -4.963 -20.310  1.00 95.89           H  
ATOM   1997  CD  LYS A 124      -4.605  -5.033 -22.012  1.00 95.89           C  
ATOM   1998  HD2 LYS A 124      -5.293  -5.751 -21.565  1.00 95.89           H  
ATOM   1999  HD3 LYS A 124      -5.150  -4.333 -22.645  1.00 95.89           H  
ATOM   2000  CE  LYS A 124      -3.531  -5.759 -22.823  1.00 95.89           C  
ATOM   2001  HE2 LYS A 124      -2.802  -5.019 -23.152  1.00 95.89           H  
ATOM   2002  HE3 LYS A 124      -3.000  -6.450 -22.168  1.00 95.89           H  
ATOM   2003  NZ  LYS A 124      -4.066  -6.471 -24.003  1.00 95.89           N  
ATOM   2004  HZ1 LYS A 124      -4.685  -7.218 -23.721  1.00 95.89           H  
ATOM   2005  HZ2 LYS A 124      -4.545  -5.822 -24.610  1.00 95.89           H  
ATOM   2006  HZ3 LYS A 124      -3.280  -6.856 -24.508  1.00 95.89           H  
ATOM   2007  N   TYR A 125      -3.882  -4.292 -17.170  1.00 96.72           N  
ATOM   2008  H   TYR A 125      -4.887  -4.230 -17.100  1.00 96.72           H  
ATOM   2009  CA  TYR A 125      -3.188  -5.334 -16.419  1.00 96.72           C  
ATOM   2010  HA  TYR A 125      -2.277  -4.895 -16.011  1.00 96.72           H  
ATOM   2011  C   TYR A 125      -2.778  -6.498 -17.325  1.00 96.72           C  
ATOM   2012  CB  TYR A 125      -4.026  -5.824 -15.234  1.00 96.72           C  
ATOM   2013  HB2 TYR A 125      -5.018  -6.112 -15.583  1.00 96.72           H  
ATOM   2014  HB3 TYR A 125      -3.555  -6.714 -14.818  1.00 96.72           H  
ATOM   2015  O   TYR A 125      -3.564  -6.964 -18.154  1.00 96.72           O  
ATOM   2016  CG  TYR A 125      -4.148  -4.794 -14.131  1.00 96.72           C  
ATOM   2017  CD1 TYR A 125      -3.172  -4.717 -13.117  1.00 96.72           C  
ATOM   2018  HD1 TYR A 125      -2.336  -5.400 -13.116  1.00 96.72           H  
ATOM   2019  CD2 TYR A 125      -5.217  -3.881 -14.144  1.00 96.72           C  
ATOM   2020  HD2 TYR A 125      -5.970  -3.925 -14.917  1.00 96.72           H  
ATOM   2021  CE1 TYR A 125      -3.271  -3.729 -12.116  1.00 96.72           C  
ATOM   2022  HE1 TYR A 125      -2.511  -3.643 -11.354  1.00 96.72           H  
ATOM   2023  CE2 TYR A 125      -5.294  -2.882 -13.162  1.00 96.72           C  
ATOM   2024  HE2 TYR A 125      -6.105  -2.168 -13.182  1.00 96.72           H  
ATOM   2025  OH  TYR A 125      -4.421  -1.796 -11.226  1.00 96.72           O  
ATOM   2026  HH  TYR A 125      -4.279  -2.087 -10.322  1.00 96.72           H  
ATOM   2027  CZ  TYR A 125      -4.329  -2.796 -12.141  1.00 96.72           C  
ATOM   2028  N   VAL A 126      -1.559  -6.984 -17.121  1.00 96.34           N  
ATOM   2029  H   VAL A 126      -0.977  -6.530 -16.432  1.00 96.34           H  
ATOM   2030  CA  VAL A 126      -0.988  -8.168 -17.763  1.00 96.34           C  
ATOM   2031  HA  VAL A 126      -1.766  -8.624 -18.374  1.00 96.34           H  
ATOM   2032  C   VAL A 126      -0.552  -9.173 -16.690  1.00 96.34           C  
ATOM   2033  CB  VAL A 126       0.175  -7.807 -18.709  1.00 96.34           C  
ATOM   2034  HB  VAL A 126       0.547  -8.731 -19.151  1.00 96.34           H  
ATOM   2035  O   VAL A 126      -0.170  -8.756 -15.592  1.00 96.34           O  
ATOM   2036  CG1 VAL A 126      -0.321  -6.913 -19.855  1.00 96.34           C  
ATOM   2037 HG11 VAL A 126      -1.144  -7.399 -20.377  1.00 96.34           H  
ATOM   2038 HG12 VAL A 126      -0.653  -5.950 -19.466  1.00 96.34           H  
ATOM   2039 HG13 VAL A 126       0.496  -6.736 -20.555  1.00 96.34           H  
ATOM   2040  CG2 VAL A 126       1.347  -7.111 -18.007  1.00 96.34           C  
ATOM   2041 HG21 VAL A 126       2.136  -6.899 -18.729  1.00 96.34           H  
ATOM   2042 HG22 VAL A 126       1.025  -6.173 -17.557  1.00 96.34           H  
ATOM   2043 HG23 VAL A 126       1.762  -7.755 -17.232  1.00 96.34           H  
ATOM   2044  N   PRO A 127      -0.630 -10.490 -16.957  1.00 94.05           N  
ATOM   2045  CA  PRO A 127      -0.113 -11.501 -16.040  1.00 94.05           C  
ATOM   2046  HA  PRO A 127      -0.647 -11.426 -15.092  1.00 94.05           H  
ATOM   2047  C   PRO A 127       1.391 -11.333 -15.792  1.00 94.05           C  
ATOM   2048  CB  PRO A 127      -0.430 -12.855 -16.685  1.00 94.05           C  
ATOM   2049  HB2 PRO A 127      -0.702 -13.600 -15.937  1.00 94.05           H  
ATOM   2050  HB3 PRO A 127       0.419 -13.202 -17.274  1.00 94.05           H  
ATOM   2051  O   PRO A 127       2.155 -11.153 -16.738  1.00 94.05           O  
ATOM   2052  CG  PRO A 127      -1.595 -12.543 -17.623  1.00 94.05           C  
ATOM   2053  HG2 PRO A 127      -1.644 -13.244 -18.456  1.00 94.05           H  
ATOM   2054  HG3 PRO A 127      -2.528 -12.545 -17.060  1.00 94.05           H  
ATOM   2055  CD  PRO A 127      -1.281 -11.126 -18.092  1.00 94.05           C  
ATOM   2056  HD2 PRO A 127      -0.591 -11.156 -18.936  1.00 94.05           H  
ATOM   2057  HD3 PRO A 127      -2.210 -10.628 -18.371  1.00 94.05           H  
ATOM   2058  N   GLU A 128       1.813 -11.437 -14.535  1.00 88.93           N  
ATOM   2059  H   GLU A 128       1.127 -11.605 -13.813  1.00 88.93           H  
ATOM   2060  CA  GLU A 128       3.217 -11.414 -14.118  1.00 88.93           C  
ATOM   2061  HA  GLU A 128       3.831 -11.766 -14.947  1.00 88.93           H  
ATOM   2062  C   GLU A 128       3.439 -12.349 -12.919  1.00 88.93           C  
ATOM   2063  CB  GLU A 128       3.667  -9.977 -13.799  1.00 88.93           C  
ATOM   2064  HB2 GLU A 128       3.481  -9.357 -14.676  1.00 88.93           H  
ATOM   2065  HB3 GLU A 128       3.094  -9.589 -12.956  1.00 88.93           H  
ATOM   2066  O   GLU A 128       2.884 -12.152 -11.835  1.00 88.93           O  
ATOM   2067  CG  GLU A 128       5.171  -9.925 -13.481  1.00 88.93           C  
ATOM   2068  HG2 GLU A 128       5.722 -10.291 -14.348  1.00 88.93           H  
ATOM   2069  HG3 GLU A 128       5.390 -10.599 -12.652  1.00 88.93           H  
ATOM   2070  CD  GLU A 128       5.663  -8.523 -13.100  1.00 88.93           C  
ATOM   2071  OE1 GLU A 128       6.391  -7.909 -13.907  1.00 88.93           O  
ATOM   2072  OE2 GLU A 128       5.372  -8.103 -11.957  1.00 88.93           O  
ATOM   2073  N   GLY A 129       4.294 -13.358 -13.107  1.00 82.03           N  
ATOM   2074  H   GLY A 129       4.699 -13.471 -14.026  1.00 82.03           H  
ATOM   2075  CA  GLY A 129       4.670 -14.316 -12.067  1.00 82.03           C  
ATOM   2076  HA2 GLY A 129       5.683 -14.669 -12.262  1.00 82.03           H  
ATOM   2077  HA3 GLY A 129       4.678 -13.809 -11.103  1.00 82.03           H  
ATOM   2078  C   GLY A 129       3.749 -15.536 -11.964  1.00 82.03           C  
ATOM   2079  O   GLY A 129       2.956 -15.831 -12.855  1.00 82.03           O  
ATOM   2080  N   THR A 130       3.901 -16.291 -10.873  1.00 80.84           N  
ATOM   2081  H   THR A 130       4.519 -15.959 -10.146  1.00 80.84           H  
ATOM   2082  CA  THR A 130       3.144 -17.526 -10.599  1.00 80.84           C  
ATOM   2083  HA  THR A 130       2.451 -17.716 -11.419  1.00 80.84           H  
ATOM   2084  C   THR A 130       2.332 -17.378  -9.317  1.00 80.84           C  
ATOM   2085  CB  THR A 130       4.082 -18.739 -10.501  1.00 80.84           C  
ATOM   2086  HB  THR A 130       4.787 -18.588  -9.683  1.00 80.84           H  
ATOM   2087  O   THR A 130       2.836 -16.882  -8.310  1.00 80.84           O  
ATOM   2088  CG2 THR A 130       3.346 -20.064 -10.294  1.00 80.84           C  
ATOM   2089 HG21 THR A 130       4.062 -20.884 -10.346  1.00 80.84           H  
ATOM   2090 HG22 THR A 130       2.872 -20.085  -9.313  1.00 80.84           H  
ATOM   2091 HG23 THR A 130       2.593 -20.199 -11.070  1.00 80.84           H  
ATOM   2092  OG1 THR A 130       4.799 -18.876 -11.704  1.00 80.84           O  
ATOM   2093  HG1 THR A 130       5.128 -18.010 -11.954  1.00 80.84           H  
ATOM   2094  N   LEU A 131       1.080 -17.842  -9.342  1.00 85.62           N  
ATOM   2095  H   LEU A 131       0.737 -18.258 -10.196  1.00 85.62           H  
ATOM   2096  CA  LEU A 131       0.214 -17.880  -8.166  1.00 85.62           C  
ATOM   2097  HA  LEU A 131       0.295 -16.933  -7.633  1.00 85.62           H  
ATOM   2098  C   LEU A 131       0.662 -18.991  -7.216  1.00 85.62           C  
ATOM   2099  CB  LEU A 131      -1.249 -18.094  -8.594  1.00 85.62           C  
ATOM   2100  HB2 LEU A 131      -1.313 -19.021  -9.164  1.00 85.62           H  
ATOM   2101  HB3 LEU A 131      -1.855 -18.217  -7.696  1.00 85.62           H  
ATOM   2102  O   LEU A 131       0.615 -20.171  -7.558  1.00 85.62           O  
ATOM   2103  CG  LEU A 131      -1.845 -16.956  -9.437  1.00 85.62           C  
ATOM   2104  HG  LEU A 131      -1.248 -16.802 -10.336  1.00 85.62           H  
ATOM   2105  CD1 LEU A 131      -3.274 -17.307  -9.850  1.00 85.62           C  
ATOM   2106 HD11 LEU A 131      -3.681 -16.509 -10.471  1.00 85.62           H  
ATOM   2107 HD12 LEU A 131      -3.272 -18.231 -10.427  1.00 85.62           H  
ATOM   2108 HD13 LEU A 131      -3.902 -17.430  -8.968  1.00 85.62           H  
ATOM   2109  CD2 LEU A 131      -1.910 -15.664  -8.639  1.00 85.62           C  
ATOM   2110 HD21 LEU A 131      -0.905 -15.311  -8.408  1.00 85.62           H  
ATOM   2111 HD22 LEU A 131      -2.442 -15.858  -7.707  1.00 85.62           H  
ATOM   2112 HD23 LEU A 131      -2.432 -14.906  -9.223  1.00 85.62           H  
ATOM   2113  N   ILE A 132       1.058 -18.609  -6.006  1.00 84.62           N  
ATOM   2114  H   ILE A 132       1.092 -17.619  -5.812  1.00 84.62           H  
ATOM   2115  CA  ILE A 132       1.384 -19.533  -4.919  1.00 84.62           C  
ATOM   2116  HA  ILE A 132       1.135 -20.556  -5.204  1.00 84.62           H  
ATOM   2117  C   ILE A 132       0.502 -19.125  -3.741  1.00 84.62           C  
ATOM   2118  CB  ILE A 132       2.896 -19.496  -4.585  1.00 84.62           C  
ATOM   2119  HB  ILE A 132       3.153 -18.498  -4.228  1.00 84.62           H  
ATOM   2120  O   ILE A 132       0.915 -18.263  -2.976  1.00 84.62           O  
ATOM   2121  CG1 ILE A 132       3.756 -19.788  -5.837  1.00 84.62           C  
ATOM   2122 HG12 ILE A 132       3.547 -20.795  -6.197  1.00 84.62           H  
ATOM   2123 HG13 ILE A 132       3.494 -19.088  -6.631  1.00 84.62           H  
ATOM   2124  CG2 ILE A 132       3.200 -20.515  -3.467  1.00 84.62           C  
ATOM   2125 HG21 ILE A 132       2.587 -20.316  -2.588  1.00 84.62           H  
ATOM   2126 HG22 ILE A 132       4.243 -20.438  -3.160  1.00 84.62           H  
ATOM   2127 HG23 ILE A 132       3.001 -21.527  -3.819  1.00 84.62           H  
ATOM   2128  CD1 ILE A 132       5.264 -19.638  -5.610  1.00 84.62           C  
ATOM   2129 HD11 ILE A 132       5.481 -18.658  -5.184  1.00 84.62           H  
ATOM   2130 HD12 ILE A 132       5.633 -20.418  -4.944  1.00 84.62           H  
ATOM   2131 HD13 ILE A 132       5.781 -19.728  -6.565  1.00 84.62           H  
ATOM   2132  N   PRO A 133      -0.729 -19.647  -3.607  1.00 82.58           N  
ATOM   2133  CA  PRO A 133      -1.650 -19.185  -2.576  1.00 82.58           C  
ATOM   2134  HA  PRO A 133      -1.793 -18.112  -2.706  1.00 82.58           H  
ATOM   2135  C   PRO A 133      -1.127 -19.465  -1.162  1.00 82.58           C  
ATOM   2136  CB  PRO A 133      -2.980 -19.897  -2.849  1.00 82.58           C  
ATOM   2137  HB2 PRO A 133      -3.040 -20.821  -2.275  1.00 82.58           H  
ATOM   2138  HB3 PRO A 133      -3.833 -19.255  -2.629  1.00 82.58           H  
ATOM   2139  O   PRO A 133      -0.709 -20.578  -0.847  1.00 82.58           O  
ATOM   2140  CG  PRO A 133      -2.898 -20.237  -4.337  1.00 82.58           C  
ATOM   2141  HG2 PRO A 133      -3.519 -21.096  -4.593  1.00 82.58           H  
ATOM   2142  HG3 PRO A 133      -3.180 -19.367  -4.929  1.00 82.58           H  
ATOM   2143  CD  PRO A 133      -1.415 -20.530  -4.536  1.00 82.58           C  
ATOM   2144  HD2 PRO A 133      -1.200 -21.567  -4.277  1.00 82.58           H  
ATOM   2145  HD3 PRO A 133      -1.140 -20.335  -5.573  1.00 82.58           H  
ATOM   2146  N   GLN A 134      -1.211 -18.464  -0.289  1.00 84.58           N  
ATOM   2147  H   GLN A 134      -1.525 -17.561  -0.614  1.00 84.58           H  
ATOM   2148  CA  GLN A 134      -0.986 -18.597   1.149  1.00 84.58           C  
ATOM   2149  HA  GLN A 134      -1.052 -19.649   1.425  1.00 84.58           H  
ATOM   2150  C   GLN A 134      -2.087 -17.841   1.885  1.00 84.58           C  
ATOM   2151  CB  GLN A 134       0.420 -18.093   1.503  1.00 84.58           C  
ATOM   2152  HB2 GLN A 134       1.122 -18.672   0.903  1.00 84.58           H  
ATOM   2153  HB3 GLN A 134       0.490 -17.038   1.236  1.00 84.58           H  
ATOM   2154  O   GLN A 134      -2.544 -16.789   1.433  1.00 84.58           O  
ATOM   2155  CG  GLN A 134       0.867 -18.259   2.962  1.00 84.58           C  
ATOM   2156  HG2 GLN A 134       0.710 -19.294   3.265  1.00 84.58           H  
ATOM   2157  HG3 GLN A 134       0.276 -17.611   3.609  1.00 84.58           H  
ATOM   2158  CD  GLN A 134       2.350 -17.903   3.128  1.00 84.58           C  
ATOM   2159  NE2 GLN A 134       3.118 -18.658   3.883  1.00 84.58           N  
ATOM   2160 HE21 GLN A 134       4.103 -18.450   3.801  1.00 84.58           H  
ATOM   2161 HE22 GLN A 134       2.767 -19.505   4.305  1.00 84.58           H  
ATOM   2162  OE1 GLN A 134       2.869 -16.953   2.576  1.00 84.58           O  
ATOM   2163  N   ASP A 135      -2.529 -18.397   3.011  1.00 88.47           N  
ATOM   2164  H   ASP A 135      -2.141 -19.276   3.325  1.00 88.47           H  
ATOM   2165  CA  ASP A 135      -3.508 -17.736   3.862  1.00 88.47           C  
ATOM   2166  HA  ASP A 135      -4.199 -17.193   3.216  1.00 88.47           H  
ATOM   2167  C   ASP A 135      -2.806 -16.722   4.771  1.00 88.47           C  
ATOM   2168  CB  ASP A 135      -4.336 -18.768   4.628  1.00 88.47           C  
ATOM   2169  HB2 ASP A 135      -4.678 -19.536   3.934  1.00 88.47           H  
ATOM   2170  HB3 ASP A 135      -3.716 -19.245   5.387  1.00 88.47           H  
ATOM   2171  O   ASP A 135      -2.017 -17.094   5.654  1.00 88.47           O  
ATOM   2172  CG  ASP A 135      -5.567 -18.127   5.273  1.00 88.47           C  
ATOM   2173  OD1 ASP A 135      -6.092 -17.149   4.684  1.00 88.47           O  
ATOM   2174  OD2 ASP A 135      -5.971 -18.649   6.332  1.00 88.47           O  
ATOM   2175  N   LEU A 136      -3.064 -15.449   4.474  1.00 92.30           N  
ATOM   2176  H   LEU A 136      -3.792 -15.275   3.795  1.00 92.30           H  
ATOM   2177  CA  LEU A 136      -2.444 -14.271   5.068  1.00 92.30           C  
ATOM   2178  HA  LEU A 136      -1.772 -14.571   5.871  1.00 92.30           H  
ATOM   2179  C   LEU A 136      -3.523 -13.370   5.661  1.00 92.30           C  
ATOM   2180  CB  LEU A 136      -1.661 -13.487   3.995  1.00 92.30           C  
ATOM   2181  HB2 LEU A 136      -1.295 -12.564   4.445  1.00 92.30           H  
ATOM   2182  HB3 LEU A 136      -2.356 -13.212   3.202  1.00 92.30           H  
ATOM   2183  O   LEU A 136      -4.529 -13.088   5.008  1.00 92.30           O  
ATOM   2184  CG  LEU A 136      -0.473 -14.221   3.354  1.00 92.30           C  
ATOM   2185  HG  LEU A 136      -0.812 -15.142   2.879  1.00 92.30           H  
ATOM   2186  CD1 LEU A 136       0.162 -13.327   2.290  1.00 92.30           C  
ATOM   2187 HD11 LEU A 136       0.515 -12.401   2.743  1.00 92.30           H  
ATOM   2188 HD12 LEU A 136      -0.572 -13.107   1.515  1.00 92.30           H  
ATOM   2189 HD13 LEU A 136       1.002 -13.847   1.831  1.00 92.30           H  
ATOM   2190  CD2 LEU A 136       0.597 -14.556   4.386  1.00 92.30           C  
ATOM   2191 HD21 LEU A 136       0.882 -13.648   4.918  1.00 92.30           H  
ATOM   2192 HD22 LEU A 136       0.210 -15.291   5.092  1.00 92.30           H  
ATOM   2193 HD23 LEU A 136       1.470 -14.976   3.885  1.00 92.30           H  
ATOM   2194  N   THR A 137      -3.262 -12.863   6.859  1.00 93.44           N  
ATOM   2195  H   THR A 137      -2.462 -13.230   7.354  1.00 93.44           H  
ATOM   2196  CA  THR A 137      -4.156 -11.966   7.596  1.00 93.44           C  
ATOM   2197  HA  THR A 137      -5.159 -12.033   7.173  1.00 93.44           H  
ATOM   2198  C   THR A 137      -3.668 -10.523   7.510  1.00 93.44           C  
ATOM   2199  CB  THR A 137      -4.249 -12.390   9.067  1.00 93.44           C  
ATOM   2200  HB  THR A 137      -3.304 -12.175   9.565  1.00 93.44           H  
ATOM   2201  O   THR A 137      -2.550 -10.210   7.919  1.00 93.44           O  
ATOM   2202  CG2 THR A 137      -5.370 -11.656   9.803  1.00 93.44           C  
ATOM   2203 HG21 THR A 137      -6.324 -11.852   9.313  1.00 93.44           H  
ATOM   2204 HG22 THR A 137      -5.426 -12.019  10.829  1.00 93.44           H  
ATOM   2205 HG23 THR A 137      -5.186 -10.582   9.817  1.00 93.44           H  
ATOM   2206  OG1 THR A 137      -4.489 -13.773   9.169  1.00 93.44           O  
ATOM   2207  HG1 THR A 137      -3.672 -14.206   8.913  1.00 93.44           H  
ATOM   2208  N   ASN A 138      -4.517  -9.603   7.050  1.00 94.34           N  
ATOM   2209  H   ASN A 138      -5.436  -9.908   6.762  1.00 94.34           H  
ATOM   2210  CA  ASN A 138      -4.243  -8.169   7.111  1.00 94.34           C  
ATOM   2211  HA  ASN A 138      -3.203  -8.023   7.402  1.00 94.34           H  
ATOM   2212  C   ASN A 138      -5.098  -7.487   8.187  1.00 94.34           C  
ATOM   2213  CB  ASN A 138      -4.374  -7.513   5.729  1.00 94.34           C  
ATOM   2214  HB2 ASN A 138      -3.773  -8.065   5.007  1.00 94.34           H  
ATOM   2215  HB3 ASN A 138      -5.411  -7.536   5.392  1.00 94.34           H  
ATOM   2216  O   ASN A 138      -6.207  -7.015   7.930  1.00 94.34           O  
ATOM   2217  CG  ASN A 138      -3.885  -6.069   5.773  1.00 94.34           C  
ATOM   2218  ND2 ASN A 138      -3.754  -5.413   4.655  1.00 94.34           N  
ATOM   2219 HD21 ASN A 138      -4.072  -5.844   3.799  1.00 94.34           H  
ATOM   2220 HD22 ASN A 138      -3.493  -4.439   4.719  1.00 94.34           H  
ATOM   2221  OD1 ASN A 138      -3.646  -5.484   6.822  1.00 94.34           O  
ATOM   2222  N   ARG A 139      -4.526  -7.350   9.388  1.00 89.71           N  
ATOM   2223  H   ARG A 139      -3.623  -7.785   9.515  1.00 89.71           H  
ATOM   2224  CA  ARG A 139      -5.170  -6.689  10.537  1.00 89.71           C  
ATOM   2225  HA  ARG A 139      -6.106  -7.205  10.754  1.00 89.71           H  
ATOM   2226  C   ARG A 139      -5.561  -5.229  10.261  1.00 89.71           C  
ATOM   2227  CB  ARG A 139      -4.253  -6.792  11.772  1.00 89.71           C  
ATOM   2228  HB2 ARG A 139      -4.676  -6.182  12.570  1.00 89.71           H  
ATOM   2229  HB3 ARG A 139      -3.265  -6.401  11.528  1.00 89.71           H  
ATOM   2230  O   ARG A 139      -6.563  -4.761  10.795  1.00 89.71           O  
ATOM   2231  CG  ARG A 139      -4.129  -8.239  12.287  1.00 89.71           C  
ATOM   2232  HG2 ARG A 139      -3.708  -8.882  11.513  1.00 89.71           H  
ATOM   2233  HG3 ARG A 139      -5.131  -8.602  12.513  1.00 89.71           H  
ATOM   2234  CD  ARG A 139      -3.279  -8.360  13.566  1.00 89.71           C  
ATOM   2235  HD2 ARG A 139      -3.562  -7.567  14.259  1.00 89.71           H  
ATOM   2236  HD3 ARG A 139      -3.512  -9.318  14.030  1.00 89.71           H  
ATOM   2237  NE  ARG A 139      -1.828  -8.319  13.296  1.00 89.71           N  
ATOM   2238  HE  ARG A 139      -1.522  -8.518  12.355  1.00 89.71           H  
ATOM   2239  NH1 ARG A 139      -0.989  -7.983  15.444  1.00 89.71           N  
ATOM   2240 HH11 ARG A 139      -1.870  -8.209  15.883  1.00 89.71           H  
ATOM   2241 HH12 ARG A 139      -0.124  -7.882  15.955  1.00 89.71           H  
ATOM   2242  NH2 ARG A 139       0.367  -8.079  13.740  1.00 89.71           N  
ATOM   2243 HH21 ARG A 139       0.616  -8.365  12.804  1.00 89.71           H  
ATOM   2244 HH22 ARG A 139       1.140  -7.881  14.360  1.00 89.71           H  
ATOM   2245  CZ  ARG A 139      -0.844  -8.133  14.161  1.00 89.71           C  
ATOM   2246  N   LEU A 140      -4.808  -4.511   9.419  1.00 90.35           N  
ATOM   2247  H   LEU A 140      -4.078  -4.986   8.909  1.00 90.35           H  
ATOM   2248  CA  LEU A 140      -5.147  -3.134   9.031  1.00 90.35           C  
ATOM   2249  HA  LEU A 140      -5.449  -2.573   9.916  1.00 90.35           H  
ATOM   2250  C   LEU A 140      -6.341  -3.089   8.073  1.00 90.35           C  
ATOM   2251  CB  LEU A 140      -3.938  -2.443   8.370  1.00 90.35           C  
ATOM   2252  HB2 LEU A 140      -4.272  -1.489   7.962  1.00 90.35           H  
ATOM   2253  HB3 LEU A 140      -3.606  -3.051   7.528  1.00 90.35           H  
ATOM   2254  O   LEU A 140      -7.144  -2.164   8.134  1.00 90.35           O  
ATOM   2255  CG  LEU A 140      -2.740  -2.173   9.292  1.00 90.35           C  
ATOM   2256  HG  LEU A 140      -2.424  -3.100   9.770  1.00 90.35           H  
ATOM   2257  CD1 LEU A 140      -1.573  -1.631   8.462  1.00 90.35           C  
ATOM   2258 HD11 LEU A 140      -0.708  -1.470   9.104  1.00 90.35           H  
ATOM   2259 HD12 LEU A 140      -1.308  -2.364   7.700  1.00 90.35           H  
ATOM   2260 HD13 LEU A 140      -1.859  -0.697   7.978  1.00 90.35           H  
ATOM   2261  CD2 LEU A 140      -3.072  -1.138  10.371  1.00 90.35           C  
ATOM   2262 HD21 LEU A 140      -3.846  -1.528  11.032  1.00 90.35           H  
ATOM   2263 HD22 LEU A 140      -2.185  -0.930  10.969  1.00 90.35           H  
ATOM   2264 HD23 LEU A 140      -3.431  -0.216   9.913  1.00 90.35           H  
ATOM   2265  N   ALA A 141      -6.462  -4.069   7.177  1.00 93.56           N  
ATOM   2266  H   ALA A 141      -5.779  -4.812   7.167  1.00 93.56           H  
ATOM   2267  CA  ALA A 141      -7.623  -4.176   6.298  1.00 93.56           C  
ATOM   2268  HA  ALA A 141      -7.790  -3.222   5.799  1.00 93.56           H  
ATOM   2269  C   ALA A 141      -8.880  -4.516   7.112  1.00 93.56           C  
ATOM   2270  CB  ALA A 141      -7.329  -5.241   5.237  1.00 93.56           C  
ATOM   2271  HB1 ALA A 141      -7.348  -6.235   5.685  1.00 93.56           H  
ATOM   2272  HB2 ALA A 141      -8.066  -5.201   4.435  1.00 93.56           H  
ATOM   2273  HB3 ALA A 141      -6.348  -5.075   4.793  1.00 93.56           H  
ATOM   2274  O   ALA A 141      -9.943  -3.922   6.926  1.00 93.56           O  
ATOM   2275  N   GLU A 142      -8.753  -5.434   8.070  1.00 91.83           N  
ATOM   2276  H   GLU A 142      -7.876  -5.928   8.151  1.00 91.83           H  
ATOM   2277  CA  GLU A 142      -9.863  -5.839   8.931  1.00 91.83           C  
ATOM   2278  HA  GLU A 142     -10.695  -6.146   8.296  1.00 91.83           H  
ATOM   2279  C   GLU A 142     -10.376  -4.708   9.815  1.00 91.83           C  
ATOM   2280  CB  GLU A 142      -9.451  -7.017   9.810  1.00 91.83           C  
ATOM   2281  HB2 GLU A 142      -8.523  -6.780  10.329  1.00 91.83           H  
ATOM   2282  HB3 GLU A 142     -10.236  -7.206  10.542  1.00 91.83           H  
ATOM   2283  O   GLU A 142     -11.589  -4.627  10.026  1.00 91.83           O  
ATOM   2284  CG  GLU A 142      -9.275  -8.263   8.947  1.00 91.83           C  
ATOM   2285  HG2 GLU A 142      -8.521  -8.066   8.185  1.00 91.83           H  
ATOM   2286  HG3 GLU A 142     -10.217  -8.475   8.440  1.00 91.83           H  
ATOM   2287  CD  GLU A 142      -8.844  -9.494   9.733  1.00 91.83           C  
ATOM   2288  OE1 GLU A 142      -8.712 -10.524   9.037  1.00 91.83           O  
ATOM   2289  OE2 GLU A 142      -8.644  -9.394  10.964  1.00 91.83           O  
ATOM   2290  N   SER A 143      -9.491  -3.809  10.264  1.00 87.02           N  
ATOM   2291  H   SER A 143      -8.509  -3.960  10.081  1.00 87.02           H  
ATOM   2292  CA  SER A 143      -9.870  -2.618  11.033  1.00 87.02           C  
ATOM   2293  HA  SER A 143     -10.526  -2.943  11.841  1.00 87.02           H  
ATOM   2294  C   SER A 143     -10.659  -1.588  10.223  1.00 87.02           C  
ATOM   2295  CB  SER A 143      -8.646  -1.955  11.678  1.00 87.02           C  
ATOM   2296  HB2 SER A 143      -8.040  -2.717  12.168  1.00 87.02           H  
ATOM   2297  HB3 SER A 143      -8.990  -1.254  12.438  1.00 87.02           H  
ATOM   2298  O   SER A 143     -11.132  -0.612  10.790  1.00 87.02           O  
ATOM   2299  OG  SER A 143      -7.849  -1.250  10.746  1.00 87.02           O  
ATOM   2300  HG  SER A 143      -8.409  -0.626  10.279  1.00 87.02           H  
ATOM   2301  N   VAL A 144     -10.791  -1.770   8.907  1.00 89.90           N  
ATOM   2302  H   VAL A 144     -10.308  -2.546   8.478  1.00 89.90           H  
ATOM   2303  CA  VAL A 144     -11.696  -0.976   8.061  1.00 89.90           C  
ATOM   2304  HA  VAL A 144     -12.239  -0.295   8.716  1.00 89.90           H  
ATOM   2305  C   VAL A 144     -12.793  -1.828   7.415  1.00 89.90           C  
ATOM   2306  CB  VAL A 144     -10.938  -0.094   7.052  1.00 89.90           C  
ATOM   2307  HB  VAL A 144     -11.667   0.495   6.495  1.00 89.90           H  
ATOM   2308  O   VAL A 144     -13.434  -1.411   6.457  1.00 89.90           O  
ATOM   2309  CG1 VAL A 144     -10.018   0.895   7.779  1.00 89.90           C  
ATOM   2310 HG11 VAL A 144      -9.664   1.638   7.065  1.00 89.90           H  
ATOM   2311 HG12 VAL A 144      -9.172   0.372   8.225  1.00 89.90           H  
ATOM   2312 HG13 VAL A 144     -10.578   1.410   8.559  1.00 89.90           H  
ATOM   2313  CG2 VAL A 144     -10.104  -0.898   6.050  1.00 89.90           C  
ATOM   2314 HG21 VAL A 144     -10.731  -1.646   5.564  1.00 89.90           H  
ATOM   2315 HG22 VAL A 144      -9.714  -0.228   5.284  1.00 89.90           H  
ATOM   2316 HG23 VAL A 144      -9.273  -1.391   6.554  1.00 89.90           H  
ATOM   2317  N   GLY A 145     -13.020  -3.038   7.932  1.00 90.13           N  
ATOM   2318  H   GLY A 145     -12.467  -3.328   8.726  1.00 90.13           H  
ATOM   2319  CA  GLY A 145     -14.089  -3.928   7.477  1.00 90.13           C  
ATOM   2320  HA2 GLY A 145     -14.979  -3.334   7.271  1.00 90.13           H  
ATOM   2321  HA3 GLY A 145     -14.321  -4.633   8.275  1.00 90.13           H  
ATOM   2322  C   GLY A 145     -13.784  -4.728   6.209  1.00 90.13           C  
ATOM   2323  O   GLY A 145     -14.640  -5.501   5.774  1.00 90.13           O  
ATOM   2324  N   LEU A 146     -12.590  -4.600   5.622  1.00 93.63           N  
ATOM   2325  H   LEU A 146     -11.898  -4.002   6.049  1.00 93.63           H  
ATOM   2326  CA  LEU A 146     -12.186  -5.454   4.506  1.00 93.63           C  
ATOM   2327  HA  LEU A 146     -12.992  -5.465   3.773  1.00 93.63           H  
ATOM   2328  C   LEU A 146     -11.989  -6.903   4.975  1.00 93.63           C  
ATOM   2329  CB  LEU A 146     -10.919  -4.921   3.822  1.00 93.63           C  
ATOM   2330  HB2 LEU A 146     -10.559  -5.676   3.123  1.00 93.63           H  
ATOM   2331  HB3 LEU A 146     -10.161  -4.795   4.596  1.00 93.63           H  
ATOM   2332  O   LEU A 146     -11.690  -7.189   6.141  1.00 93.63           O  
ATOM   2333  CG  LEU A 146     -11.052  -3.598   3.051  1.00 93.63           C  
ATOM   2334  HG  LEU A 146     -11.429  -2.815   3.709  1.00 93.63           H  
ATOM   2335  CD1 LEU A 146      -9.656  -3.212   2.557  1.00 93.63           C  
ATOM   2336 HD11 LEU A 146      -9.715  -2.325   1.927  1.00 93.63           H  
ATOM   2337 HD12 LEU A 146      -9.226  -4.022   1.967  1.00 93.63           H  
ATOM   2338 HD13 LEU A 146      -9.012  -2.994   3.409  1.00 93.63           H  
ATOM   2339  CD2 LEU A 146     -11.984  -3.725   1.846  1.00 93.63           C  
ATOM   2340 HD21 LEU A 146     -11.650  -4.528   1.189  1.00 93.63           H  
ATOM   2341 HD22 LEU A 146     -11.994  -2.793   1.281  1.00 93.63           H  
ATOM   2342 HD23 LEU A 146     -13.003  -3.926   2.177  1.00 93.63           H  
ATOM   2343  N   ARG A 147     -12.171  -7.830   4.037  1.00 92.18           N  
ATOM   2344  H   ARG A 147     -12.351  -7.522   3.092  1.00 92.18           H  
ATOM   2345  CA  ARG A 147     -12.047  -9.279   4.228  1.00 92.18           C  
ATOM   2346  HA  ARG A 147     -11.464  -9.485   5.125  1.00 92.18           H  
ATOM   2347  C   ARG A 147     -11.261  -9.883   3.064  1.00 92.18           C  
ATOM   2348  CB  ARG A 147     -13.456  -9.891   4.359  1.00 92.18           C  
ATOM   2349  HB2 ARG A 147     -14.044  -9.595   3.490  1.00 92.18           H  
ATOM   2350  HB3 ARG A 147     -13.387 -10.978   4.372  1.00 92.18           H  
ATOM   2351  O   ARG A 147     -11.049  -9.219   2.055  1.00 92.18           O  
ATOM   2352  CG  ARG A 147     -14.259  -9.427   5.580  1.00 92.18           C  
ATOM   2353  HG2 ARG A 147     -14.363  -8.342   5.565  1.00 92.18           H  
ATOM   2354  HG3 ARG A 147     -15.258  -9.859   5.517  1.00 92.18           H  
ATOM   2355  CD  ARG A 147     -13.621  -9.861   6.901  1.00 92.18           C  
ATOM   2356  HD2 ARG A 147     -12.595  -9.497   6.956  1.00 92.18           H  
ATOM   2357  HD3 ARG A 147     -13.583 -10.950   6.932  1.00 92.18           H  
ATOM   2358  NE  ARG A 147     -14.405  -9.376   8.053  1.00 92.18           N  
ATOM   2359  HE  ARG A 147     -15.270  -9.861   8.246  1.00 92.18           H  
ATOM   2360  NH1 ARG A 147     -12.955  -7.732   8.774  1.00 92.18           N  
ATOM   2361 HH11 ARG A 147     -12.694  -7.025   9.446  1.00 92.18           H  
ATOM   2362 HH12 ARG A 147     -12.414  -7.822   7.926  1.00 92.18           H  
ATOM   2363  NH2 ARG A 147     -14.803  -8.162   9.934  1.00 92.18           N  
ATOM   2364 HH21 ARG A 147     -15.660  -8.673  10.091  1.00 92.18           H  
ATOM   2365 HH22 ARG A 147     -14.507  -7.450  10.586  1.00 92.18           H  
ATOM   2366  CZ  ARG A 147     -14.045  -8.433   8.908  1.00 92.18           C  
ATOM   2367  N   ASN A 148     -10.801 -11.124   3.228  1.00 90.69           N  
ATOM   2368  H   ASN A 148     -11.022 -11.598   4.093  1.00 90.69           H  
ATOM   2369  CA  ASN A 148      -9.850 -11.783   2.321  1.00 90.69           C  
ATOM   2370  HA  ASN A 148      -9.024 -11.091   2.158  1.00 90.69           H  
ATOM   2371  C   ASN A 148     -10.413 -12.118   0.917  1.00 90.69           C  
ATOM   2372  CB  ASN A 148      -9.314 -13.034   3.051  1.00 90.69           C  
ATOM   2373  HB2 ASN A 148     -10.048 -13.837   2.987  1.00 90.69           H  
ATOM   2374  HB3 ASN A 148      -9.146 -12.801   4.102  1.00 90.69           H  
ATOM   2375  O   ASN A 148      -9.682 -12.607   0.052  1.00 90.69           O  
ATOM   2376  CG  ASN A 148      -7.986 -13.523   2.509  1.00 90.69           C  
ATOM   2377  ND2 ASN A 148      -7.599 -14.747   2.798  1.00 90.69           N  
ATOM   2378 HD21 ASN A 148      -6.603 -14.914   2.812  1.00 90.69           H  
ATOM   2379 HD22 ASN A 148      -8.115 -15.288   3.477  1.00 90.69           H  
ATOM   2380  OD1 ASN A 148      -7.273 -12.826   1.803  1.00 90.69           O  
ATOM   2381  N   ASP A 149     -11.708 -11.880   0.708  1.00 89.97           N  
ATOM   2382  H   ASP A 149     -12.232 -11.424   1.441  1.00 89.97           H  
ATOM   2383  CA  ASP A 149     -12.412 -11.909  -0.579  1.00 89.97           C  
ATOM   2384  HA  ASP A 149     -12.035 -12.740  -1.174  1.00 89.97           H  
ATOM   2385  C   ASP A 149     -12.193 -10.625  -1.399  1.00 89.97           C  
ATOM   2386  CB  ASP A 149     -13.918 -12.141  -0.318  1.00 89.97           C  
ATOM   2387  HB2 ASP A 149     -14.424 -12.226  -1.279  1.00 89.97           H  
ATOM   2388  HB3 ASP A 149     -14.036 -13.093   0.200  1.00 89.97           H  
ATOM   2389  O   ASP A 149     -12.319 -10.644  -2.622  1.00 89.97           O  
ATOM   2390  CG  ASP A 149     -14.616 -11.045   0.515  1.00 89.97           C  
ATOM   2391  OD1 ASP A 149     -13.915 -10.323   1.261  1.00 89.97           O  
ATOM   2392  OD2 ASP A 149     -15.862 -10.948   0.476  1.00 89.97           O  
ATOM   2393  N   SER A 150     -11.827  -9.520  -0.746  1.00 93.84           N  
ATOM   2394  H   SER A 150     -11.780  -9.561   0.262  1.00 93.84           H  
ATOM   2395  CA  SER A 150     -11.509  -8.257  -1.402  1.00 93.84           C  
ATOM   2396  HA  SER A 150     -12.266  -8.062  -2.161  1.00 93.84           H  
ATOM   2397  C   SER A 150     -10.136  -8.297  -2.059  1.00 93.84           C  
ATOM   2398  CB  SER A 150     -11.540  -7.106  -0.403  1.00 93.84           C  
ATOM   2399  HB2 SER A 150     -12.518  -7.060   0.076  1.00 93.84           H  
ATOM   2400  HB3 SER A 150     -10.779  -7.260   0.361  1.00 93.84           H  
ATOM   2401  O   SER A 150      -9.126  -8.633  -1.433  1.00 93.84           O  
ATOM   2402  OG  SER A 150     -11.277  -5.894  -1.080  1.00 93.84           O  
ATOM   2403  HG  SER A 150     -12.148  -5.573  -1.325  1.00 93.84           H  
ATOM   2404  N   ARG A 151     -10.066  -7.805  -3.297  1.00 94.74           N  
ATOM   2405  H   ARG A 151     -10.934  -7.529  -3.733  1.00 94.74           H  
ATOM   2406  CA  ARG A 151      -8.799  -7.574  -4.005  1.00 94.74           C  
ATOM   2407  HA  ARG A 151      -8.244  -8.512  -4.050  1.00 94.74           H  
ATOM   2408  C   ARG A 151      -7.897  -6.563  -3.286  1.00 94.74           C  
ATOM   2409  CB  ARG A 151      -9.144  -7.121  -5.424  1.00 94.74           C  
ATOM   2410  HB2 ARG A 151      -9.693  -6.181  -5.385  1.00 94.74           H  
ATOM   2411  HB3 ARG A 151      -9.781  -7.877  -5.883  1.00 94.74           H  
ATOM   2412  O   ARG A 151      -6.676  -6.620  -3.409  1.00 94.74           O  
ATOM   2413  CG  ARG A 151      -7.893  -6.940  -6.283  1.00 94.74           C  
ATOM   2414  HG2 ARG A 151      -7.322  -6.081  -5.929  1.00 94.74           H  
ATOM   2415  HG3 ARG A 151      -7.277  -7.839  -6.241  1.00 94.74           H  
ATOM   2416  CD  ARG A 151      -8.323  -6.686  -7.718  1.00 94.74           C  
ATOM   2417  HD2 ARG A 151      -9.041  -5.866  -7.711  1.00 94.74           H  
ATOM   2418  HD3 ARG A 151      -8.822  -7.567  -8.120  1.00 94.74           H  
ATOM   2419  NE  ARG A 151      -7.179  -6.316  -8.552  1.00 94.74           N  
ATOM   2420  HE  ARG A 151      -6.947  -5.334  -8.600  1.00 94.74           H  
ATOM   2421  NH1 ARG A 151      -6.473  -8.387  -9.236  1.00 94.74           N  
ATOM   2422 HH11 ARG A 151      -5.820  -8.936  -9.777  1.00 94.74           H  
ATOM   2423 HH12 ARG A 151      -7.081  -8.812  -8.551  1.00 94.74           H  
ATOM   2424  NH2 ARG A 151      -5.486  -6.512  -9.994  1.00 94.74           N  
ATOM   2425 HH21 ARG A 151      -4.829  -7.015 -10.573  1.00 94.74           H  
ATOM   2426 HH22 ARG A 151      -5.419  -5.509  -9.893  1.00 94.74           H  
ATOM   2427  CZ  ARG A 151      -6.395  -7.085  -9.266  1.00 94.74           C  
ATOM   2428  N   LEU A 152      -8.486  -5.653  -2.513  1.00 97.41           N  
ATOM   2429  H   LEU A 152      -9.491  -5.694  -2.415  1.00 97.41           H  
ATOM   2430  CA  LEU A 152      -7.767  -4.613  -1.778  1.00 97.41           C  
ATOM   2431  HA  LEU A 152      -6.925  -4.266  -2.378  1.00 97.41           H  
ATOM   2432  C   LEU A 152      -7.191  -5.122  -0.455  1.00 97.41           C  
ATOM   2433  CB  LEU A 152      -8.716  -3.433  -1.525  1.00 97.41           C  
ATOM   2434  HB2 LEU A 152      -8.158  -2.630  -1.044  1.00 97.41           H  
ATOM   2435  HB3 LEU A 152      -9.489  -3.760  -0.829  1.00 97.41           H  
ATOM   2436  O   LEU A 152      -6.327  -4.460   0.120  1.00 97.41           O  
ATOM   2437  CG  LEU A 152      -9.402  -2.880  -2.786  1.00 97.41           C  
ATOM   2438  HG  LEU A 152     -10.011  -3.658  -3.246  1.00 97.41           H  
ATOM   2439  CD1 LEU A 152     -10.328  -1.748  -2.366  1.00 97.41           C  
ATOM   2440 HD11 LEU A 152     -10.972  -1.482  -3.204  1.00 97.41           H  
ATOM   2441 HD12 LEU A 152     -10.980  -2.088  -1.561  1.00 97.41           H  
ATOM   2442 HD13 LEU A 152      -9.753  -0.880  -2.042  1.00 97.41           H  
ATOM   2443  CD2 LEU A 152      -8.395  -2.364  -3.818  1.00 97.41           C  
ATOM   2444 HD21 LEU A 152      -7.766  -3.181  -4.174  1.00 97.41           H  
ATOM   2445 HD22 LEU A 152      -7.772  -1.580  -3.387  1.00 97.41           H  
ATOM   2446 HD23 LEU A 152      -8.931  -1.963  -4.678  1.00 97.41           H  
ATOM   2447  N   TYR A 153      -7.645  -6.283   0.030  1.00 96.88           N  
ATOM   2448  H   TYR A 153      -8.320  -6.799  -0.517  1.00 96.88           H  
ATOM   2449  CA  TYR A 153      -7.328  -6.788   1.365  1.00 96.88           C  
ATOM   2450  HA  TYR A 153      -7.757  -6.112   2.105  1.00 96.88           H  
ATOM   2451  C   TYR A 153      -5.825  -6.857   1.618  1.00 96.88           C  
ATOM   2452  CB  TYR A 153      -7.962  -8.168   1.543  1.00 96.88           C  
ATOM   2453  HB2 TYR A 153      -9.031  -8.071   1.352  1.00 96.88           H  
ATOM   2454  HB3 TYR A 153      -7.561  -8.852   0.796  1.00 96.88           H  
ATOM   2455  O   TYR A 153      -5.339  -6.285   2.589  1.00 96.88           O  
ATOM   2456  CG  TYR A 153      -7.768  -8.768   2.922  1.00 96.88           C  
ATOM   2457  CD1 TYR A 153      -6.829  -9.795   3.117  1.00 96.88           C  
ATOM   2458  HD1 TYR A 153      -6.251 -10.173   2.287  1.00 96.88           H  
ATOM   2459  CD2 TYR A 153      -8.544  -8.319   4.008  1.00 96.88           C  
ATOM   2460  HD2 TYR A 153      -9.271  -7.534   3.856  1.00 96.88           H  
ATOM   2461  CE1 TYR A 153      -6.664 -10.364   4.391  1.00 96.88           C  
ATOM   2462  HE1 TYR A 153      -5.954 -11.165   4.539  1.00 96.88           H  
ATOM   2463  CE2 TYR A 153      -8.400  -8.907   5.281  1.00 96.88           C  
ATOM   2464  HE2 TYR A 153      -9.011  -8.573   6.106  1.00 96.88           H  
ATOM   2465  OH  TYR A 153      -7.262 -10.531   6.690  1.00 96.88           O  
ATOM   2466  HH  TYR A 153      -7.902 -10.368   7.387  1.00 96.88           H  
ATOM   2467  CZ  TYR A 153      -7.451  -9.934   5.480  1.00 96.88           C  
ATOM   2468  N   LEU A 154      -5.063  -7.475   0.711  1.00 96.50           N  
ATOM   2469  H   LEU A 154      -5.515  -7.903  -0.085  1.00 96.50           H  
ATOM   2470  CA  LEU A 154      -3.615  -7.631   0.888  1.00 96.50           C  
ATOM   2471  HA  LEU A 154      -3.449  -7.866   1.939  1.00 96.50           H  
ATOM   2472  C   LEU A 154      -2.826  -6.339   0.608  1.00 96.50           C  
ATOM   2473  CB  LEU A 154      -3.106  -8.819   0.056  1.00 96.50           C  
ATOM   2474  HB2 LEU A 154      -2.023  -8.880   0.161  1.00 96.50           H  
ATOM   2475  HB3 LEU A 154      -3.331  -8.636  -0.995  1.00 96.50           H  
ATOM   2476  O   LEU A 154      -1.697  -6.180   1.075  1.00 96.50           O  
ATOM   2477  CG  LEU A 154      -3.716 -10.171   0.479  1.00 96.50           C  
ATOM   2478  HG  LEU A 154      -4.801 -10.122   0.385  1.00 96.50           H  
ATOM   2479  CD1 LEU A 154      -3.225 -11.280  -0.445  1.00 96.50           C  
ATOM   2480 HD11 LEU A 154      -3.722 -12.215  -0.190  1.00 96.50           H  
ATOM   2481 HD12 LEU A 154      -3.437 -11.031  -1.485  1.00 96.50           H  
ATOM   2482 HD13 LEU A 154      -2.151 -11.416  -0.313  1.00 96.50           H  
ATOM   2483  CD2 LEU A 154      -3.360 -10.568   1.915  1.00 96.50           C  
ATOM   2484 HD21 LEU A 154      -3.788  -9.866   2.629  1.00 96.50           H  
ATOM   2485 HD22 LEU A 154      -3.771 -11.553   2.138  1.00 96.50           H  
ATOM   2486 HD23 LEU A 154      -2.278 -10.593   2.048  1.00 96.50           H  
ATOM   2487  N   LEU A 155      -3.437  -5.392  -0.105  1.00 97.52           N  
ATOM   2488  H   LEU A 155      -4.391  -5.563  -0.390  1.00 97.52           H  
ATOM   2489  CA  LEU A 155      -2.839  -4.109  -0.477  1.00 97.52           C  
ATOM   2490  HA  LEU A 155      -1.754  -4.209  -0.492  1.00 97.52           H  
ATOM   2491  C   LEU A 155      -3.146  -2.987   0.515  1.00 97.52           C  
ATOM   2492  CB  LEU A 155      -3.321  -3.717  -1.879  1.00 97.52           C  
ATOM   2493  HB2 LEU A 155      -2.944  -2.723  -2.117  1.00 97.52           H  
ATOM   2494  HB3 LEU A 155      -4.410  -3.664  -1.869  1.00 97.52           H  
ATOM   2495  O   LEU A 155      -2.549  -1.913   0.424  1.00 97.52           O  
ATOM   2496  CG  LEU A 155      -2.878  -4.679  -2.991  1.00 97.52           C  
ATOM   2497  HG  LEU A 155      -3.233  -5.684  -2.764  1.00 97.52           H  
ATOM   2498  CD1 LEU A 155      -3.519  -4.215  -4.293  1.00 97.52           C  
ATOM   2499 HD11 LEU A 155      -3.169  -3.216  -4.553  1.00 97.52           H  
ATOM   2500 HD12 LEU A 155      -3.261  -4.902  -5.099  1.00 97.52           H  
ATOM   2501 HD13 LEU A 155      -4.603  -4.213  -4.186  1.00 97.52           H  
ATOM   2502  CD2 LEU A 155      -1.358  -4.707  -3.162  1.00 97.52           C  
ATOM   2503 HD21 LEU A 155      -0.885  -5.150  -2.285  1.00 97.52           H  
ATOM   2504 HD22 LEU A 155      -0.983  -3.696  -3.318  1.00 97.52           H  
ATOM   2505 HD23 LEU A 155      -1.101  -5.317  -4.028  1.00 97.52           H  
ATOM   2506  N   TYR A 156      -4.049  -3.199   1.476  1.00 96.87           N  
ATOM   2507  H   TYR A 156      -4.587  -4.054   1.448  1.00 96.87           H  
ATOM   2508  CA  TYR A 156      -4.365  -2.204   2.495  1.00 96.87           C  
ATOM   2509  HA  TYR A 156      -4.404  -1.236   1.996  1.00 96.87           H  
ATOM   2510  C   TYR A 156      -3.244  -2.119   3.547  1.00 96.87           C  
ATOM   2511  CB  TYR A 156      -5.765  -2.444   3.064  1.00 96.87           C  
ATOM   2512  HB2 TYR A 156      -6.455  -2.657   2.247  1.00 96.87           H  
ATOM   2513  HB3 TYR A 156      -5.746  -3.316   3.718  1.00 96.87           H  
ATOM   2514  O   TYR A 156      -3.372  -2.549   4.691  1.00 96.87           O  
ATOM   2515  CG  TYR A 156      -6.279  -1.238   3.821  1.00 96.87           C  
ATOM   2516  CD1 TYR A 156      -6.040  -1.123   5.201  1.00 96.87           C  
ATOM   2517  HD1 TYR A 156      -5.542  -1.925   5.726  1.00 96.87           H  
ATOM   2518  CD2 TYR A 156      -6.951  -0.209   3.135  1.00 96.87           C  
ATOM   2519  HD2 TYR A 156      -7.163  -0.314   2.081  1.00 96.87           H  
ATOM   2520  CE1 TYR A 156      -6.465   0.015   5.904  1.00 96.87           C  
ATOM   2521  HE1 TYR A 156      -6.305   0.080   6.970  1.00 96.87           H  
ATOM   2522  CE2 TYR A 156      -7.362   0.945   3.829  1.00 96.87           C  
ATOM   2523  HE2 TYR A 156      -7.899   1.733   3.323  1.00 96.87           H  
ATOM   2524  OH  TYR A 156      -7.432   2.188   5.879  1.00 96.87           O  
ATOM   2525  HH  TYR A 156      -7.431   2.053   6.829  1.00 96.87           H  
ATOM   2526  CZ  TYR A 156      -7.114   1.054   5.214  1.00 96.87           C  
ATOM   2527  N   VAL A 157      -2.106  -1.564   3.137  1.00 95.84           N  
ATOM   2528  H   VAL A 157      -2.052  -1.339   2.154  1.00 95.84           H  
ATOM   2529  CA  VAL A 157      -0.870  -1.442   3.919  1.00 95.84           C  
ATOM   2530  HA  VAL A 157      -1.071  -1.740   4.948  1.00 95.84           H  
ATOM   2531  C   VAL A 157      -0.395   0.014   3.966  1.00 95.84           C  
ATOM   2532  CB  VAL A 157       0.217  -2.400   3.385  1.00 95.84           C  
ATOM   2533  HB  VAL A 157       1.081  -2.306   4.043  1.00 95.84           H  
ATOM   2534  O   VAL A 157      -0.973   0.901   3.323  1.00 95.84           O  
ATOM   2535  CG1 VAL A 157      -0.226  -3.865   3.460  1.00 95.84           C  
ATOM   2536 HG11 VAL A 157       0.616  -4.512   3.212  1.00 95.84           H  
ATOM   2537 HG12 VAL A 157      -0.564  -4.107   4.468  1.00 95.84           H  
ATOM   2538 HG13 VAL A 157      -1.034  -4.060   2.756  1.00 95.84           H  
ATOM   2539  CG2 VAL A 157       0.677  -2.075   1.959  1.00 95.84           C  
ATOM   2540 HG21 VAL A 157      -0.147  -2.175   1.253  1.00 95.84           H  
ATOM   2541 HG22 VAL A 157       1.084  -1.065   1.909  1.00 95.84           H  
ATOM   2542 HG23 VAL A 157       1.463  -2.773   1.668  1.00 95.84           H  
ATOM   2543  N   GLN A 158       0.628   0.308   4.771  1.00 92.84           N  
ATOM   2544  H   GLN A 158       1.146  -0.454   5.183  1.00 92.84           H  
ATOM   2545  CA  GLN A 158       1.262   1.628   4.762  1.00 92.84           C  
ATOM   2546  HA  GLN A 158       0.486   2.389   4.681  1.00 92.84           H  
ATOM   2547  C   GLN A 158       2.176   1.748   3.536  1.00 92.84           C  
ATOM   2548  CB  GLN A 158       2.005   1.856   6.087  1.00 92.84           C  
ATOM   2549  HB2 GLN A 158       1.292   1.742   6.905  1.00 92.84           H  
ATOM   2550  HB3 GLN A 158       2.790   1.108   6.200  1.00 92.84           H  
ATOM   2551  O   GLN A 158       2.903   0.816   3.219  1.00 92.84           O  
ATOM   2552  CG  GLN A 158       2.626   3.260   6.149  1.00 92.84           C  
ATOM   2553  HG2 GLN A 158       3.437   3.314   5.423  1.00 92.84           H  
ATOM   2554  HG3 GLN A 158       1.876   4.002   5.878  1.00 92.84           H  
ATOM   2555  CD  GLN A 158       3.181   3.639   7.519  1.00 92.84           C  
ATOM   2556  NE2 GLN A 158       4.000   4.663   7.581  1.00 92.84           N  
ATOM   2557 HE21 GLN A 158       4.367   5.044   6.721  1.00 92.84           H  
ATOM   2558 HE22 GLN A 158       4.414   4.890   8.474  1.00 92.84           H  
ATOM   2559  OE1 GLN A 158       2.864   3.076   8.558  1.00 92.84           O  
ATOM   2560  N   GLY A 159       2.161   2.894   2.851  1.00 93.08           N  
ATOM   2561  H   GLY A 159       1.539   3.646   3.115  1.00 93.08           H  
ATOM   2562  CA  GLY A 159       2.982   3.086   1.654  1.00 93.08           C  
ATOM   2563  HA2 GLY A 159       3.970   2.656   1.818  1.00 93.08           H  
ATOM   2564  HA3 GLY A 159       3.098   4.155   1.474  1.00 93.08           H  
ATOM   2565  C   GLY A 159       2.415   2.447   0.384  1.00 93.08           C  
ATOM   2566  O   GLY A 159       3.149   2.284  -0.585  1.00 93.08           O  
ATOM   2567  N   VAL A 160       1.131   2.078   0.350  1.00 96.66           N  
ATOM   2568  H   VAL A 160       0.563   2.238   1.170  1.00 96.66           H  
ATOM   2569  CA  VAL A 160       0.496   1.493  -0.847  1.00 96.66           C  
ATOM   2570  HA  VAL A 160       0.973   0.533  -1.045  1.00 96.66           H  
ATOM   2571  C   VAL A 160       0.685   2.353  -2.105  1.00 96.66           C  
ATOM   2572  CB  VAL A 160      -0.996   1.236  -0.584  1.00 96.66           C  
ATOM   2573  HB  VAL A 160      -1.080   0.712   0.368  1.00 96.66           H  
ATOM   2574  O   VAL A 160       0.791   1.821  -3.204  1.00 96.66           O  
ATOM   2575  CG1 VAL A 160      -1.809   2.533  -0.476  1.00 96.66           C  
ATOM   2576 HG11 VAL A 160      -2.821   2.287  -0.154  1.00 96.66           H  
ATOM   2577 HG12 VAL A 160      -1.356   3.214   0.245  1.00 96.66           H  
ATOM   2578 HG13 VAL A 160      -1.875   3.026  -1.446  1.00 96.66           H  
ATOM   2579  CG2 VAL A 160      -1.607   0.335  -1.658  1.00 96.66           C  
ATOM   2580 HG21 VAL A 160      -1.554   0.803  -2.640  1.00 96.66           H  
ATOM   2581 HG22 VAL A 160      -2.651   0.135  -1.417  1.00 96.66           H  
ATOM   2582 HG23 VAL A 160      -1.075  -0.616  -1.688  1.00 96.66           H  
ATOM   2583  N   GLU A 161       0.827   3.672  -1.963  1.00 95.81           N  
ATOM   2584  H   GLU A 161       0.780   4.068  -1.035  1.00 95.81           H  
ATOM   2585  CA  GLU A 161       1.096   4.582  -3.074  1.00 95.81           C  
ATOM   2586  HA  GLU A 161       0.280   4.494  -3.791  1.00 95.81           H  
ATOM   2587  C   GLU A 161       2.395   4.248  -3.823  1.00 95.81           C  
ATOM   2588  CB  GLU A 161       1.130   6.031  -2.565  1.00 95.81           C  
ATOM   2589  HB2 GLU A 161       1.203   6.672  -3.443  1.00 95.81           H  
ATOM   2590  HB3 GLU A 161       0.188   6.278  -2.074  1.00 95.81           H  
ATOM   2591  O   GLU A 161       2.517   4.526  -5.014  1.00 95.81           O  
ATOM   2592  CG  GLU A 161       2.304   6.389  -1.633  1.00 95.81           C  
ATOM   2593  HG2 GLU A 161       3.221   5.882  -1.933  1.00 95.81           H  
ATOM   2594  HG3 GLU A 161       2.494   7.447  -1.812  1.00 95.81           H  
ATOM   2595  CD  GLU A 161       2.062   6.168  -0.127  1.00 95.81           C  
ATOM   2596  OE1 GLU A 161       2.741   6.859   0.671  1.00 95.81           O  
ATOM   2597  OE2 GLU A 161       1.237   5.300   0.243  1.00 95.81           O  
ATOM   2598  N   PHE A 162       3.376   3.621  -3.164  1.00 94.79           N  
ATOM   2599  H   PHE A 162       3.207   3.320  -2.214  1.00 94.79           H  
ATOM   2600  CA  PHE A 162       4.606   3.185  -3.821  1.00 94.79           C  
ATOM   2601  HA  PHE A 162       5.017   4.026  -4.380  1.00 94.79           H  
ATOM   2602  C   PHE A 162       4.360   2.080  -4.857  1.00 94.79           C  
ATOM   2603  CB  PHE A 162       5.644   2.743  -2.786  1.00 94.79           C  
ATOM   2604  HB2 PHE A 162       6.445   2.263  -3.348  1.00 94.79           H  
ATOM   2605  HB3 PHE A 162       5.214   1.993  -2.122  1.00 94.79           H  
ATOM   2606  O   PHE A 162       5.215   1.875  -5.715  1.00 94.79           O  
ATOM   2607  CG  PHE A 162       6.290   3.855  -1.979  1.00 94.79           C  
ATOM   2608  CD1 PHE A 162       7.401   4.539  -2.503  1.00 94.79           C  
ATOM   2609  HD1 PHE A 162       7.808   4.229  -3.454  1.00 94.79           H  
ATOM   2610  CD2 PHE A 162       5.825   4.183  -0.695  1.00 94.79           C  
ATOM   2611  HD2 PHE A 162       4.998   3.641  -0.260  1.00 94.79           H  
ATOM   2612  CE1 PHE A 162       8.011   5.574  -1.767  1.00 94.79           C  
ATOM   2613  HE1 PHE A 162       8.890   6.073  -2.146  1.00 94.79           H  
ATOM   2614  CE2 PHE A 162       6.417   5.224   0.035  1.00 94.79           C  
ATOM   2615  HE2 PHE A 162       6.017   5.495   1.001  1.00 94.79           H  
ATOM   2616  CZ  PHE A 162       7.506   5.928  -0.503  1.00 94.79           C  
ATOM   2617  HZ  PHE A 162       7.962   6.725   0.065  1.00 94.79           H  
ATOM   2618  N   LEU A 163       3.195   1.430  -4.820  1.00 96.60           N  
ATOM   2619  H   LEU A 163       2.533   1.663  -4.094  1.00 96.60           H  
ATOM   2620  CA  LEU A 163       2.768   0.436  -5.798  1.00 96.60           C  
ATOM   2621  HA  LEU A 163       3.650  -0.054  -6.211  1.00 96.60           H  
ATOM   2622  C   LEU A 163       2.033   1.046  -6.992  1.00 96.60           C  
ATOM   2623  CB  LEU A 163       1.901  -0.639  -5.115  1.00 96.60           C  
ATOM   2624  HB2 LEU A 163       1.682  -1.417  -5.846  1.00 96.60           H  
ATOM   2625  HB3 LEU A 163       0.951  -0.195  -4.819  1.00 96.60           H  
ATOM   2626  O   LEU A 163       1.676   0.299  -7.890  1.00 96.60           O  
ATOM   2627  CG  LEU A 163       2.546  -1.299  -3.885  1.00 96.60           C  
ATOM   2628  HG  LEU A 163       2.680  -0.552  -3.103  1.00 96.60           H  
ATOM   2629  CD1 LEU A 163       1.620  -2.382  -3.340  1.00 96.60           C  
ATOM   2630 HD11 LEU A 163       1.490  -3.170  -4.082  1.00 96.60           H  
ATOM   2631 HD12 LEU A 163       0.652  -1.946  -3.098  1.00 96.60           H  
ATOM   2632 HD13 LEU A 163       2.050  -2.815  -2.436  1.00 96.60           H  
ATOM   2633  CD2 LEU A 163       3.907  -1.908  -4.223  1.00 96.60           C  
ATOM   2634 HD21 LEU A 163       3.817  -2.584  -5.074  1.00 96.60           H  
ATOM   2635 HD22 LEU A 163       4.621  -1.119  -4.457  1.00 96.60           H  
ATOM   2636 HD23 LEU A 163       4.292  -2.457  -3.364  1.00 96.60           H  
ATOM   2637  N   PHE A 164       1.824   2.367  -7.052  1.00 97.31           N  
ATOM   2638  H   PHE A 164       2.124   2.941  -6.276  1.00 97.31           H  
ATOM   2639  CA  PHE A 164       1.043   3.003  -8.122  1.00 97.31           C  
ATOM   2640  HA  PHE A 164       0.018   2.635  -8.067  1.00 97.31           H  
ATOM   2641  C   PHE A 164       1.549   2.675  -9.533  1.00 97.31           C  
ATOM   2642  CB  PHE A 164       1.040   4.522  -7.905  1.00 97.31           C  
ATOM   2643  HB2 PHE A 164       0.626   4.734  -6.919  1.00 97.31           H  
ATOM   2644  HB3 PHE A 164       2.072   4.872  -7.921  1.00 97.31           H  
ATOM   2645  O   PHE A 164       0.765   2.598 -10.464  1.00 97.31           O  
ATOM   2646  CG  PHE A 164       0.232   5.291  -8.935  1.00 97.31           C  
ATOM   2647  CD1 PHE A 164       0.870   5.969  -9.991  1.00 97.31           C  
ATOM   2648  HD1 PHE A 164       1.948   5.963 -10.066  1.00 97.31           H  
ATOM   2649  CD2 PHE A 164      -1.174   5.264  -8.877  1.00 97.31           C  
ATOM   2650  HD2 PHE A 164      -1.677   4.706  -8.101  1.00 97.31           H  
ATOM   2651  CE1 PHE A 164       0.106   6.603 -10.988  1.00 97.31           C  
ATOM   2652  HE1 PHE A 164       0.598   7.072 -11.827  1.00 97.31           H  
ATOM   2653  CE2 PHE A 164      -1.935   5.910  -9.865  1.00 97.31           C  
ATOM   2654  HE2 PHE A 164      -3.013   5.846  -9.846  1.00 97.31           H  
ATOM   2655  CZ  PHE A 164      -1.296   6.574 -10.924  1.00 97.31           C  
ATOM   2656  HZ  PHE A 164      -1.884   7.029 -11.707  1.00 97.31           H  
ATOM   2657  N   GLU A 165       2.849   2.452  -9.708  1.00 95.00           N  
ATOM   2658  H   GLU A 165       3.463   2.471  -8.907  1.00 95.00           H  
ATOM   2659  CA  GLU A 165       3.396   2.083 -11.015  1.00 95.00           C  
ATOM   2660  HA  GLU A 165       2.981   2.752 -11.768  1.00 95.00           H  
ATOM   2661  C   GLU A 165       3.027   0.648 -11.439  1.00 95.00           C  
ATOM   2662  CB  GLU A 165       4.912   2.302 -10.960  1.00 95.00           C  
ATOM   2663  HB2 GLU A 165       5.104   3.248 -10.453  1.00 95.00           H  
ATOM   2664  HB3 GLU A 165       5.380   1.502 -10.386  1.00 95.00           H  
ATOM   2665  O   GLU A 165       2.916   0.382 -12.627  1.00 95.00           O  
ATOM   2666  CG  GLU A 165       5.530   2.375 -12.354  1.00 95.00           C  
ATOM   2667  HG2 GLU A 165       5.377   1.422 -12.861  1.00 95.00           H  
ATOM   2668  HG3 GLU A 165       5.024   3.152 -12.926  1.00 95.00           H  
ATOM   2669  CD  GLU A 165       7.030   2.691 -12.311  1.00 95.00           C  
ATOM   2670  OE1 GLU A 165       7.731   2.203 -13.217  1.00 95.00           O  
ATOM   2671  OE2 GLU A 165       7.520   3.457 -11.433  1.00 95.00           O  
ATOM   2672  N   LEU A 166       2.799  -0.259 -10.484  1.00 95.75           N  
ATOM   2673  H   LEU A 166       2.790   0.058  -9.525  1.00 95.75           H  
ATOM   2674  CA  LEU A 166       2.487  -1.672 -10.735  1.00 95.75           C  
ATOM   2675  HA  LEU A 166       2.797  -1.948 -11.743  1.00 95.75           H  
ATOM   2676  C   LEU A 166       0.984  -1.963 -10.634  1.00 95.75           C  
ATOM   2677  CB  LEU A 166       3.253  -2.541  -9.718  1.00 95.75           C  
ATOM   2678  HB2 LEU A 166       3.009  -3.586  -9.908  1.00 95.75           H  
ATOM   2679  HB3 LEU A 166       2.896  -2.297  -8.718  1.00 95.75           H  
ATOM   2680  O   LEU A 166       0.457  -2.786 -11.372  1.00 95.75           O  
ATOM   2681  CG  LEU A 166       4.785  -2.388  -9.740  1.00 95.75           C  
ATOM   2682  HG  LEU A 166       5.052  -1.348  -9.555  1.00 95.75           H  
ATOM   2683  CD1 LEU A 166       5.397  -3.230  -8.622  1.00 95.75           C  
ATOM   2684 HD11 LEU A 166       6.477  -3.085  -8.604  1.00 95.75           H  
ATOM   2685 HD12 LEU A 166       5.188  -4.284  -8.806  1.00 95.75           H  
ATOM   2686 HD13 LEU A 166       4.969  -2.942  -7.662  1.00 95.75           H  
ATOM   2687  CD2 LEU A 166       5.399  -2.829 -11.067  1.00 95.75           C  
ATOM   2688 HD21 LEU A 166       5.045  -2.193 -11.878  1.00 95.75           H  
ATOM   2689 HD22 LEU A 166       6.486  -2.753 -11.022  1.00 95.75           H  
ATOM   2690 HD23 LEU A 166       5.129  -3.862 -11.284  1.00 95.75           H  
ATOM   2691  N   LEU A 167       0.303  -1.303  -9.700  1.00 97.56           N  
ATOM   2692  H   LEU A 167       0.824  -0.632  -9.154  1.00 97.56           H  
ATOM   2693  CA  LEU A 167      -1.093  -1.513  -9.313  1.00 97.56           C  
ATOM   2694  HA  LEU A 167      -1.618  -2.064 -10.092  1.00 97.56           H  
ATOM   2695  C   LEU A 167      -1.794  -0.145  -9.160  1.00 97.56           C  
ATOM   2696  CB  LEU A 167      -1.124  -2.343  -8.013  1.00 97.56           C  
ATOM   2697  HB2 LEU A 167      -2.163  -2.476  -7.711  1.00 97.56           H  
ATOM   2698  HB3 LEU A 167      -0.627  -1.766  -7.233  1.00 97.56           H  
ATOM   2699  O   LEU A 167      -2.184   0.239  -8.051  1.00 97.56           O  
ATOM   2700  CG  LEU A 167      -0.456  -3.730  -8.083  1.00 97.56           C  
ATOM   2701  HG  LEU A 167       0.585  -3.631  -8.388  1.00 97.56           H  
ATOM   2702  CD1 LEU A 167      -0.468  -4.355  -6.693  1.00 97.56           C  
ATOM   2703 HD11 LEU A 167      -1.500  -4.471  -6.362  1.00 97.56           H  
ATOM   2704 HD12 LEU A 167       0.074  -3.717  -5.995  1.00 97.56           H  
ATOM   2705 HD13 LEU A 167       0.002  -5.338  -6.730  1.00 97.56           H  
ATOM   2706  CD2 LEU A 167      -1.164  -4.696  -9.030  1.00 97.56           C  
ATOM   2707 HD21 LEU A 167      -1.001  -4.373 -10.059  1.00 97.56           H  
ATOM   2708 HD22 LEU A 167      -2.231  -4.736  -8.810  1.00 97.56           H  
ATOM   2709 HD23 LEU A 167      -0.720  -5.687  -8.941  1.00 97.56           H  
ATOM   2710  N   PRO A 168      -1.883   0.656 -10.241  1.00 97.90           N  
ATOM   2711  CA  PRO A 168      -2.325   2.044 -10.171  1.00 97.90           C  
ATOM   2712  HA  PRO A 168      -1.673   2.606  -9.502  1.00 97.90           H  
ATOM   2713  C   PRO A 168      -3.757   2.190  -9.678  1.00 97.90           C  
ATOM   2714  CB  PRO A 168      -2.200   2.604 -11.589  1.00 97.90           C  
ATOM   2715  HB2 PRO A 168      -3.029   3.273 -11.822  1.00 97.90           H  
ATOM   2716  HB3 PRO A 168      -1.263   3.150 -11.700  1.00 97.90           H  
ATOM   2717  O   PRO A 168      -4.044   3.131  -8.941  1.00 97.90           O  
ATOM   2718  CG  PRO A 168      -2.194   1.370 -12.487  1.00 97.90           C  
ATOM   2719  HG2 PRO A 168      -1.621   1.547 -13.397  1.00 97.90           H  
ATOM   2720  HG3 PRO A 168      -3.216   1.075 -12.724  1.00 97.90           H  
ATOM   2721  CD  PRO A 168      -1.550   0.303 -11.610  1.00 97.90           C  
ATOM   2722  HD2 PRO A 168      -1.955  -0.679 -11.856  1.00 97.90           H  
ATOM   2723  HD3 PRO A 168      -0.468   0.324 -11.746  1.00 97.90           H  
ATOM   2724  N   GLU A 169      -4.658   1.288 -10.066  1.00 98.29           N  
ATOM   2725  H   GLU A 169      -4.364   0.500 -10.627  1.00 98.29           H  
ATOM   2726  CA  GLU A 169      -6.077   1.421  -9.743  1.00 98.29           C  
ATOM   2727  HA  GLU A 169      -6.374   2.448  -9.955  1.00 98.29           H  
ATOM   2728  C   GLU A 169      -6.337   1.179  -8.252  1.00 98.29           C  
ATOM   2729  CB  GLU A 169      -6.924   0.482 -10.618  1.00 98.29           C  
ATOM   2730  HB2 GLU A 169      -6.630  -0.551 -10.428  1.00 98.29           H  
ATOM   2731  HB3 GLU A 169      -7.971   0.598 -10.338  1.00 98.29           H  
ATOM   2732  O   GLU A 169      -7.034   1.967  -7.608  1.00 98.29           O  
ATOM   2733  CG  GLU A 169      -6.773   0.805 -12.113  1.00 98.29           C  
ATOM   2734  HG2 GLU A 169      -7.097   1.833 -12.274  1.00 98.29           H  
ATOM   2735  HG3 GLU A 169      -5.723   0.738 -12.396  1.00 98.29           H  
ATOM   2736  CD  GLU A 169      -7.576  -0.120 -13.037  1.00 98.29           C  
ATOM   2737  OE1 GLU A 169      -7.533   0.133 -14.261  1.00 98.29           O  
ATOM   2738  OE2 GLU A 169      -8.246  -1.066 -12.557  1.00 98.29           O  
ATOM   2739  N   GLU A 170      -5.728   0.137  -7.682  1.00 98.38           N  
ATOM   2740  H   GLU A 170      -5.168  -0.472  -8.261  1.00 98.38           H  
ATOM   2741  CA  GLU A 170      -5.831  -0.197  -6.262  1.00 98.38           C  
ATOM   2742  HA  GLU A 170      -6.882  -0.194  -5.973  1.00 98.38           H  
ATOM   2743  C   GLU A 170      -5.108   0.837  -5.394  1.00 98.38           C  
ATOM   2744  CB  GLU A 170      -5.254  -1.597  -5.983  1.00 98.38           C  
ATOM   2745  HB2 GLU A 170      -5.388  -1.790  -4.919  1.00 98.38           H  
ATOM   2746  HB3 GLU A 170      -4.181  -1.607  -6.178  1.00 98.38           H  
ATOM   2747  O   GLU A 170      -5.674   1.333  -4.416  1.00 98.38           O  
ATOM   2748  CG  GLU A 170      -5.937  -2.746  -6.750  1.00 98.38           C  
ATOM   2749  HG2 GLU A 170      -7.011  -2.564  -6.779  1.00 98.38           H  
ATOM   2750  HG3 GLU A 170      -5.785  -3.665  -6.184  1.00 98.38           H  
ATOM   2751  CD  GLU A 170      -5.412  -2.983  -8.179  1.00 98.38           C  
ATOM   2752  OE1 GLU A 170      -5.854  -3.975  -8.806  1.00 98.38           O  
ATOM   2753  OE2 GLU A 170      -4.563  -2.208  -8.670  1.00 98.38           O  
ATOM   2754  N   ALA A 171      -3.875   1.205  -5.766  1.00 98.18           N  
ATOM   2755  H   ALA A 171      -3.467   0.780  -6.586  1.00 98.18           H  
ATOM   2756  CA  ALA A 171      -3.092   2.192  -5.029  1.00 98.18           C  
ATOM   2757  HA  ALA A 171      -2.995   1.857  -3.997  1.00 98.18           H  
ATOM   2758  C   ALA A 171      -3.794   3.555  -5.004  1.00 98.18           C  
ATOM   2759  CB  ALA A 171      -1.693   2.290  -5.649  1.00 98.18           C  
ATOM   2760  HB1 ALA A 171      -1.093   3.010  -5.094  1.00 98.18           H  
ATOM   2761  HB2 ALA A 171      -1.775   2.608  -6.688  1.00 98.18           H  
ATOM   2762  HB3 ALA A 171      -1.203   1.317  -5.611  1.00 98.18           H  
ATOM   2763  O   ALA A 171      -3.892   4.175  -3.945  1.00 98.18           O  
ATOM   2764  N   LEU A 172      -4.342   4.001  -6.139  1.00 98.37           N  
ATOM   2765  H   LEU A 172      -4.255   3.443  -6.975  1.00 98.37           H  
ATOM   2766  CA  LEU A 172      -5.084   5.256  -6.219  1.00 98.37           C  
ATOM   2767  HA  LEU A 172      -4.442   6.048  -5.833  1.00 98.37           H  
ATOM   2768  C   LEU A 172      -6.347   5.223  -5.356  1.00 98.37           C  
ATOM   2769  CB  LEU A 172      -5.413   5.547  -7.690  1.00 98.37           C  
ATOM   2770  HB2 LEU A 172      -4.482   5.533  -8.256  1.00 98.37           H  
ATOM   2771  HB3 LEU A 172      -6.051   4.748  -8.069  1.00 98.37           H  
ATOM   2772  O   LEU A 172      -6.567   6.150  -4.574  1.00 98.37           O  
ATOM   2773  CG  LEU A 172      -6.104   6.894  -7.944  1.00 98.37           C  
ATOM   2774  HG  LEU A 172      -7.028   6.948  -7.368  1.00 98.37           H  
ATOM   2775  CD1 LEU A 172      -5.203   8.075  -7.573  1.00 98.37           C  
ATOM   2776 HD11 LEU A 172      -4.236   7.977  -8.068  1.00 98.37           H  
ATOM   2777 HD12 LEU A 172      -5.670   9.010  -7.884  1.00 98.37           H  
ATOM   2778 HD13 LEU A 172      -5.058   8.104  -6.493  1.00 98.37           H  
ATOM   2779  CD2 LEU A 172      -6.458   7.013  -9.425  1.00 98.37           C  
ATOM   2780 HD21 LEU A 172      -7.025   7.928  -9.596  1.00 98.37           H  
ATOM   2781 HD22 LEU A 172      -5.547   7.026 -10.023  1.00 98.37           H  
ATOM   2782 HD23 LEU A 172      -7.064   6.159  -9.727  1.00 98.37           H  
ATOM   2783  N   ALA A 173      -7.154   4.164  -5.465  1.00 98.35           N  
ATOM   2784  H   ALA A 173      -6.915   3.425  -6.111  1.00 98.35           H  
ATOM   2785  CA  ALA A 173      -8.392   4.035  -4.701  1.00 98.35           C  
ATOM   2786  HA  ALA A 173      -9.029   4.891  -4.924  1.00 98.35           H  
ATOM   2787  C   ALA A 173      -8.129   4.039  -3.187  1.00 98.35           C  
ATOM   2788  CB  ALA A 173      -9.124   2.767  -5.148  1.00 98.35           C  
ATOM   2789  HB1 ALA A 173      -8.501   1.889  -4.977  1.00 98.35           H  
ATOM   2790  HB2 ALA A 173     -10.051   2.663  -4.585  1.00 98.35           H  
ATOM   2791  HB3 ALA A 173      -9.361   2.831  -6.210  1.00 98.35           H  
ATOM   2792  O   ALA A 173      -8.737   4.831  -2.464  1.00 98.35           O  
ATOM   2793  N   ILE A 174      -7.178   3.225  -2.710  1.00 98.29           N  
ATOM   2794  H   ILE A 174      -6.697   2.619  -3.360  1.00 98.29           H  
ATOM   2795  CA  ILE A 174      -6.835   3.141  -1.284  1.00 98.29           C  
ATOM   2796  HA  ILE A 174      -7.753   2.963  -0.723  1.00 98.29           H  
ATOM   2797  C   ILE A 174      -6.264   4.473  -0.785  1.00 98.29           C  
ATOM   2798  CB  ILE A 174      -5.870   1.962  -1.006  1.00 98.29           C  
ATOM   2799  HB  ILE A 174      -4.992   2.076  -1.641  1.00 98.29           H  
ATOM   2800  O   ILE A 174      -6.675   4.953   0.274  1.00 98.29           O  
ATOM   2801  CG1 ILE A 174      -6.540   0.601  -1.311  1.00 98.29           C  
ATOM   2802 HG12 ILE A 174      -7.062   0.651  -2.266  1.00 98.29           H  
ATOM   2803 HG13 ILE A 174      -7.283   0.380  -0.544  1.00 98.29           H  
ATOM   2804  CG2 ILE A 174      -5.422   1.981   0.473  1.00 98.29           C  
ATOM   2805 HG21 ILE A 174      -4.773   1.131   0.686  1.00 98.29           H  
ATOM   2806 HG22 ILE A 174      -6.300   1.933   1.117  1.00 98.29           H  
ATOM   2807 HG23 ILE A 174      -4.867   2.893   0.693  1.00 98.29           H  
ATOM   2808  CD1 ILE A 174      -5.554  -0.573  -1.394  1.00 98.29           C  
ATOM   2809 HD11 ILE A 174      -4.814  -0.378  -2.170  1.00 98.29           H  
ATOM   2810 HD12 ILE A 174      -6.094  -1.483  -1.653  1.00 98.29           H  
ATOM   2811 HD13 ILE A 174      -5.054  -0.736  -0.439  1.00 98.29           H  
ATOM   2812  N   SER A 175      -5.334   5.093  -1.517  1.00 97.61           N  
ATOM   2813  H   SER A 175      -5.001   4.662  -2.368  1.00 97.61           H  
ATOM   2814  CA  SER A 175      -4.716   6.354  -1.091  1.00 97.61           C  
ATOM   2815  HA  SER A 175      -4.324   6.228  -0.082  1.00 97.61           H  
ATOM   2816  C   SER A 175      -5.716   7.509  -1.042  1.00 97.61           C  
ATOM   2817  CB  SER A 175      -3.553   6.727  -2.009  1.00 97.61           C  
ATOM   2818  HB2 SER A 175      -3.220   7.736  -1.767  1.00 97.61           H  
ATOM   2819  HB3 SER A 175      -3.888   6.706  -3.046  1.00 97.61           H  
ATOM   2820  O   SER A 175      -5.721   8.260  -0.066  1.00 97.61           O  
ATOM   2821  OG  SER A 175      -2.467   5.838  -1.841  1.00 97.61           O  
ATOM   2822  HG  SER A 175      -2.038   6.002  -0.998  1.00 97.61           H  
ATOM   2823  N   LEU A 176      -6.593   7.644  -2.041  1.00 96.84           N  
ATOM   2824  H   LEU A 176      -6.566   6.992  -2.812  1.00 96.84           H  
ATOM   2825  CA  LEU A 176      -7.632   8.680  -2.035  1.00 96.84           C  
ATOM   2826  HA  LEU A 176      -7.172   9.645  -1.821  1.00 96.84           H  
ATOM   2827  C   LEU A 176      -8.660   8.444  -0.930  1.00 96.84           C  
ATOM   2828  CB  LEU A 176      -8.336   8.736  -3.400  1.00 96.84           C  
ATOM   2829  HB2 LEU A 176      -9.223   9.361  -3.302  1.00 96.84           H  
ATOM   2830  HB3 LEU A 176      -8.668   7.732  -3.663  1.00 96.84           H  
ATOM   2831  O   LEU A 176      -9.071   9.394  -0.264  1.00 96.84           O  
ATOM   2832  CG  LEU A 176      -7.481   9.299  -4.548  1.00 96.84           C  
ATOM   2833  HG  LEU A 176      -6.581   8.698  -4.678  1.00 96.84           H  
ATOM   2834  CD1 LEU A 176      -8.303   9.249  -5.837  1.00 96.84           C  
ATOM   2835 HD11 LEU A 176      -8.594   8.219  -6.040  1.00 96.84           H  
ATOM   2836 HD12 LEU A 176      -9.199   9.862  -5.738  1.00 96.84           H  
ATOM   2837 HD13 LEU A 176      -7.705   9.614  -6.672  1.00 96.84           H  
ATOM   2838  CD2 LEU A 176      -7.055  10.751  -4.309  1.00 96.84           C  
ATOM   2839 HD21 LEU A 176      -6.544  11.131  -5.194  1.00 96.84           H  
ATOM   2840 HD22 LEU A 176      -6.359  10.805  -3.471  1.00 96.84           H  
ATOM   2841 HD23 LEU A 176      -7.927  11.370  -4.102  1.00 96.84           H  
ATOM   2842  N   TRP A 177      -9.057   7.191  -0.704  1.00 96.84           N  
ATOM   2843  H   TRP A 177      -8.721   6.447  -1.299  1.00 96.84           H  
ATOM   2844  CA  TRP A 177      -9.977   6.851   0.375  1.00 96.84           C  
ATOM   2845  HA  TRP A 177     -10.883   7.449   0.279  1.00 96.84           H  
ATOM   2846  C   TRP A 177      -9.384   7.180   1.749  1.00 96.84           C  
ATOM   2847  CB  TRP A 177     -10.377   5.382   0.258  1.00 96.84           C  
ATOM   2848  HB2 TRP A 177     -10.809   5.203  -0.726  1.00 96.84           H  
ATOM   2849  HB3 TRP A 177      -9.487   4.761   0.356  1.00 96.84           H  
ATOM   2850  O   TRP A 177     -10.056   7.821   2.557  1.00 96.84           O  
ATOM   2851  CG  TRP A 177     -11.367   4.971   1.292  1.00 96.84           C  
ATOM   2852  CD1 TRP A 177     -12.712   4.979   1.147  1.00 96.84           C  
ATOM   2853  HD1 TRP A 177     -13.243   5.232   0.241  1.00 96.84           H  
ATOM   2854  CD2 TRP A 177     -11.108   4.520   2.654  1.00 96.84           C  
ATOM   2855  CE2 TRP A 177     -12.360   4.308   3.296  1.00 96.84           C  
ATOM   2856  CE3 TRP A 177      -9.943   4.289   3.416  1.00 96.84           C  
ATOM   2857  HE3 TRP A 177      -8.974   4.433   2.960  1.00 96.84           H  
ATOM   2858  NE1 TRP A 177     -13.300   4.580   2.328  1.00 96.84           N  
ATOM   2859  HE1 TRP A 177     -14.293   4.418   2.420  1.00 96.84           H  
ATOM   2860  CH2 TRP A 177     -11.284   3.697   5.372  1.00 96.84           C  
ATOM   2861  HH2 TRP A 177     -11.354   3.405   6.410  1.00 96.84           H  
ATOM   2862  CZ2 TRP A 177     -12.455   3.903   4.629  1.00 96.84           C  
ATOM   2863  HZ2 TRP A 177     -13.428   3.774   5.080  1.00 96.84           H  
ATOM   2864  CZ3 TRP A 177     -10.033   3.900   4.765  1.00 96.84           C  
ATOM   2865  HZ3 TRP A 177      -9.137   3.783   5.356  1.00 96.84           H  
ATOM   2866  N   LYS A 178      -8.110   6.835   1.991  1.00 94.98           N  
ATOM   2867  H   LYS A 178      -7.623   6.305   1.283  1.00 94.98           H  
ATOM   2868  CA  LYS A 178      -7.395   7.187   3.231  1.00 94.98           C  
ATOM   2869  HA  LYS A 178      -7.955   6.809   4.086  1.00 94.98           H  
ATOM   2870  C   LYS A 178      -7.305   8.697   3.427  1.00 94.98           C  
ATOM   2871  CB  LYS A 178      -5.984   6.578   3.237  1.00 94.98           C  
ATOM   2872  HB2 LYS A 178      -5.504   6.757   2.275  1.00 94.98           H  
ATOM   2873  HB3 LYS A 178      -5.394   7.073   4.009  1.00 94.98           H  
ATOM   2874  O   LYS A 178      -7.536   9.167   4.532  1.00 94.98           O  
ATOM   2875  CG  LYS A 178      -6.001   5.075   3.542  1.00 94.98           C  
ATOM   2876  HG2 LYS A 178      -6.608   4.550   2.804  1.00 94.98           H  
ATOM   2877  HG3 LYS A 178      -6.445   4.919   4.526  1.00 94.98           H  
ATOM   2878  CD  LYS A 178      -4.582   4.497   3.531  1.00 94.98           C  
ATOM   2879  HD2 LYS A 178      -4.157   4.606   2.533  1.00 94.98           H  
ATOM   2880  HD3 LYS A 178      -3.966   5.035   4.252  1.00 94.98           H  
ATOM   2881  CE  LYS A 178      -4.658   3.015   3.912  1.00 94.98           C  
ATOM   2882  HE2 LYS A 178      -5.121   2.934   4.896  1.00 94.98           H  
ATOM   2883  HE3 LYS A 178      -5.319   2.511   3.207  1.00 94.98           H  
ATOM   2884  NZ  LYS A 178      -3.329   2.357   3.916  1.00 94.98           N  
ATOM   2885  HZ1 LYS A 178      -2.902   2.364   3.001  1.00 94.98           H  
ATOM   2886  HZ2 LYS A 178      -3.420   1.384   4.171  1.00 94.98           H  
ATOM   2887  HZ3 LYS A 178      -2.698   2.800   4.568  1.00 94.98           H  
ATOM   2888  N   ALA A 179      -7.017   9.454   2.368  1.00 94.84           N  
ATOM   2889  H   ALA A 179      -6.794   9.002   1.492  1.00 94.84           H  
ATOM   2890  CA  ALA A 179      -6.964  10.912   2.437  1.00 94.84           C  
ATOM   2891  HA  ALA A 179      -6.288  11.198   3.242  1.00 94.84           H  
ATOM   2892  C   ALA A 179      -8.333  11.535   2.763  1.00 94.84           C  
ATOM   2893  CB  ALA A 179      -6.397  11.439   1.114  1.00 94.84           C  
ATOM   2894  HB1 ALA A 179      -5.404  11.022   0.944  1.00 94.84           H  
ATOM   2895  HB2 ALA A 179      -6.321  12.525   1.162  1.00 94.84           H  
ATOM   2896  HB3 ALA A 179      -7.050  11.165   0.286  1.00 94.84           H  
ATOM   2897  O   ALA A 179      -8.408  12.464   3.561  1.00 94.84           O  
ATOM   2898  N   ASN A 180      -9.419  11.005   2.192  1.00 93.13           N  
ATOM   2899  H   ASN A 180      -9.291  10.261   1.520  1.00 93.13           H  
ATOM   2900  CA  ASN A 180     -10.782  11.481   2.453  1.00 93.13           C  
ATOM   2901  HA  ASN A 180     -10.791  12.570   2.431  1.00 93.13           H  
ATOM   2902  C   ASN A 180     -11.323  11.087   3.831  1.00 93.13           C  
ATOM   2903  CB  ASN A 180     -11.717  10.942   1.358  1.00 93.13           C  
ATOM   2904  HB2 ASN A 180     -12.752  11.057   1.681  1.00 93.13           H  
ATOM   2905  HB3 ASN A 180     -11.531   9.879   1.205  1.00 93.13           H  
ATOM   2906  O   ASN A 180     -12.212  11.760   4.339  1.00 93.13           O  
ATOM   2907  CG  ASN A 180     -11.582  11.683   0.047  1.00 93.13           C  
ATOM   2908  ND2 ASN A 180     -11.854  11.043  -1.060  1.00 93.13           N  
ATOM   2909 HD21 ASN A 180     -12.230  10.109  -0.991  1.00 93.13           H  
ATOM   2910 HD22 ASN A 180     -11.745  11.522  -1.943  1.00 93.13           H  
ATOM   2911  OD1 ASN A 180     -11.300  12.866  -0.017  1.00 93.13           O  
ATOM   2912  N   ASN A 181     -10.815  10.008   4.424  1.00 90.91           N  
ATOM   2913  H   ASN A 181     -10.127   9.465   3.922  1.00 90.91           H  
ATOM   2914  CA  ASN A 181     -11.260   9.510   5.726  1.00 90.91           C  
ATOM   2915  HA  ASN A 181     -12.122  10.090   6.055  1.00 90.91           H  
ATOM   2916  C   ASN A 181     -10.205   9.711   6.820  1.00 90.91           C  
ATOM   2917  CB  ASN A 181     -11.725   8.048   5.591  1.00 90.91           C  
ATOM   2918  HB2 ASN A 181     -11.964   7.646   6.575  1.00 90.91           H  
ATOM   2919  HB3 ASN A 181     -10.929   7.436   5.167  1.00 90.91           H  
ATOM   2920  O   ASN A 181     -10.329   9.103   7.877  1.00 90.91           O  
ATOM   2921  CG  ASN A 181     -12.977   7.927   4.748  1.00 90.91           C  
ATOM   2922  ND2 ASN A 181     -12.825   7.714   3.462  1.00 90.91           N  
ATOM   2923 HD21 ASN A 181     -13.660   7.542   2.921  1.00 90.91           H  
ATOM   2924 HD22 ASN A 181     -11.891   7.596   3.096  1.00 90.91           H  
ATOM   2925  OD1 ASN A 181     -14.096   8.037   5.228  1.00 90.91           O  
ATOM   2926  N   ALA A 182      -9.184  10.543   6.578  1.00 89.09           N  
ATOM   2927  H   ALA A 182      -9.158  11.010   5.682  1.00 89.09           H  
ATOM   2928  CA  ALA A 182      -7.995  10.676   7.419  1.00 89.09           C  
ATOM   2929  HA  ALA A 182      -7.396   9.772   7.307  1.00 89.09           H  
ATOM   2930  C   ALA A 182      -8.334  10.816   8.911  1.00 89.09           C  
ATOM   2931  CB  ALA A 182      -7.177  11.869   6.902  1.00 89.09           C  
ATOM   2932  HB1 ALA A 182      -6.825  11.667   5.891  1.00 89.09           H  
ATOM   2933  HB2 ALA A 182      -6.317  12.049   7.548  1.00 89.09           H  
ATOM   2934  HB3 ALA A 182      -7.790  12.770   6.893  1.00 89.09           H  
ATOM   2935  O   ALA A 182      -7.849  10.028   9.717  1.00 89.09           O  
ATOM   2936  N   GLU A 183      -9.240  11.731   9.256  1.00 84.10           N  
ATOM   2937  H   GLU A 183      -9.593  12.352   8.542  1.00 84.10           H  
ATOM   2938  CA  GLU A 183      -9.707  11.946  10.630  1.00 84.10           C  
ATOM   2939  HA  GLU A 183      -8.862  12.225  11.260  1.00 84.10           H  
ATOM   2940  C   GLU A 183     -10.350  10.688  11.239  1.00 84.10           C  
ATOM   2941  CB  GLU A 183     -10.700  13.113  10.593  1.00 84.10           C  
ATOM   2942  HB2 GLU A 183     -11.555  12.828   9.980  1.00 84.10           H  
ATOM   2943  HB3 GLU A 183     -10.208  13.966  10.127  1.00 84.10           H  
ATOM   2944  O   GLU A 183      -9.985  10.264  12.334  1.00 84.10           O  
ATOM   2945  CG  GLU A 183     -11.187  13.528  11.987  1.00 84.10           C  
ATOM   2946  HG2 GLU A 183     -11.673  12.676  12.463  1.00 84.10           H  
ATOM   2947  HG3 GLU A 183     -10.322  13.806  12.588  1.00 84.10           H  
ATOM   2948  CD  GLU A 183     -12.180  14.698  11.942  1.00 84.10           C  
ATOM   2949  OE1 GLU A 183     -12.603  15.113  13.042  1.00 84.10           O  
ATOM   2950  OE2 GLU A 183     -12.502  15.158  10.822  1.00 84.10           O  
ATOM   2951  N   ARG A 184     -11.245  10.033  10.489  1.00 83.37           N  
ATOM   2952  H   ARG A 184     -11.406  10.387   9.557  1.00 83.37           H  
ATOM   2953  CA  ARG A 184     -11.993   8.840  10.925  1.00 83.37           C  
ATOM   2954  HA  ARG A 184     -12.473   9.053  11.881  1.00 83.37           H  
ATOM   2955  C   ARG A 184     -11.091   7.631  11.166  1.00 83.37           C  
ATOM   2956  CB  ARG A 184     -13.072   8.483   9.889  1.00 83.37           C  
ATOM   2957  HB2 ARG A 184     -13.618   7.609  10.245  1.00 83.37           H  
ATOM   2958  HB3 ARG A 184     -12.589   8.218   8.949  1.00 83.37           H  
ATOM   2959  O   ARG A 184     -11.433   6.766  11.963  1.00 83.37           O  
ATOM   2960  CG  ARG A 184     -14.076   9.621   9.638  1.00 83.37           C  
ATOM   2961  HG2 ARG A 184     -13.540  10.528   9.357  1.00 83.37           H  
ATOM   2962  HG3 ARG A 184     -14.642   9.824  10.547  1.00 83.37           H  
ATOM   2963  CD  ARG A 184     -15.032   9.279   8.490  1.00 83.37           C  
ATOM   2964  HD2 ARG A 184     -15.573  10.186   8.217  1.00 83.37           H  
ATOM   2965  HD3 ARG A 184     -14.449   8.959   7.627  1.00 83.37           H  
ATOM   2966  NE  ARG A 184     -16.012   8.247   8.861  1.00 83.37           N  
ATOM   2967  HE  ARG A 184     -16.259   8.162   9.837  1.00 83.37           H  
ATOM   2968  NH1 ARG A 184     -16.606   7.521   6.737  1.00 83.37           N  
ATOM   2969 HH11 ARG A 184     -15.802   7.933   6.285  1.00 83.37           H  
ATOM   2970 HH12 ARG A 184     -17.277   6.948   6.245  1.00 83.37           H  
ATOM   2971  NH2 ARG A 184     -17.736   6.843   8.482  1.00 83.37           N  
ATOM   2972 HH21 ARG A 184     -18.344   6.373   7.827  1.00 83.37           H  
ATOM   2973 HH22 ARG A 184     -17.994   6.845   9.459  1.00 83.37           H  
ATOM   2974  CZ  ARG A 184     -16.766   7.555   8.026  1.00 83.37           C  
ATOM   2975  N   ILE A 185      -9.941   7.572  10.494  1.00 85.72           N  
ATOM   2976  H   ILE A 185      -9.758   8.314   9.833  1.00 85.72           H  
ATOM   2977  CA  ILE A 185      -8.941   6.507  10.665  1.00 85.72           C  
ATOM   2978  HA  ILE A 185      -9.383   5.736  11.296  1.00 85.72           H  
ATOM   2979  C   ILE A 185      -7.698   6.963  11.450  1.00 85.72           C  
ATOM   2980  CB  ILE A 185      -8.615   5.812   9.324  1.00 85.72           C  
ATOM   2981  HB  ILE A 185      -7.919   5.001   9.538  1.00 85.72           H  
ATOM   2982  O   ILE A 185      -6.686   6.259  11.462  1.00 85.72           O  
ATOM   2983  CG1 ILE A 185      -7.950   6.767   8.313  1.00 85.72           C  
ATOM   2984 HG12 ILE A 185      -7.237   7.409   8.830  1.00 85.72           H  
ATOM   2985 HG13 ILE A 185      -8.711   7.407   7.866  1.00 85.72           H  
ATOM   2986  CG2 ILE A 185      -9.887   5.181   8.725  1.00 85.72           C  
ATOM   2987 HG21 ILE A 185     -10.384   4.565   9.475  1.00 85.72           H  
ATOM   2988 HG22 ILE A 185     -10.582   5.954   8.398  1.00 85.72           H  
ATOM   2989 HG23 ILE A 185      -9.635   4.548   7.874  1.00 85.72           H  
ATOM   2990  CD1 ILE A 185      -7.233   6.054   7.165  1.00 85.72           C  
ATOM   2991 HD11 ILE A 185      -7.930   5.421   6.616  1.00 85.72           H  
ATOM   2992 HD12 ILE A 185      -6.417   5.446   7.557  1.00 85.72           H  
ATOM   2993 HD13 ILE A 185      -6.832   6.798   6.477  1.00 85.72           H  
ATOM   2994  N   GLY A 186      -7.755   8.126  12.108  1.00 82.54           N  
ATOM   2995  H   GLY A 186      -8.601   8.674  12.044  1.00 82.54           H  
ATOM   2996  CA  GLY A 186      -6.705   8.616  13.008  1.00 82.54           C  
ATOM   2997  HA2 GLY A 186      -6.455   7.832  13.722  1.00 82.54           H  
ATOM   2998  HA3 GLY A 186      -7.106   9.467  13.559  1.00 82.54           H  
ATOM   2999  C   GLY A 186      -5.412   9.076  12.323  1.00 82.54           C  
ATOM   3000  O   GLY A 186      -4.353   9.106  12.956  1.00 82.54           O  
ATOM   3001  N   LEU A 187      -5.462   9.420  11.036  1.00 85.55           N  
ATOM   3002  H   LEU A 187      -6.376   9.450  10.607  1.00 85.55           H  
ATOM   3003  CA  LEU A 187      -4.366  10.090  10.339  1.00 85.55           C  
ATOM   3004  HA  LEU A 187      -3.423   9.689  10.710  1.00 85.55           H  
ATOM   3005  C   LEU A 187      -4.377  11.589  10.656  1.00 85.55           C  
ATOM   3006  CB  LEU A 187      -4.437   9.839   8.824  1.00 85.55           C  
ATOM   3007  HB2 LEU A 187      -5.392  10.220   8.464  1.00 85.55           H  
ATOM   3008  HB3 LEU A 187      -3.649  10.416   8.339  1.00 85.55           H  
ATOM   3009  O   LEU A 187      -5.426  12.218  10.764  1.00 85.55           O  
ATOM   3010  CG  LEU A 187      -4.311   8.370   8.387  1.00 85.55           C  
ATOM   3011  HG  LEU A 187      -5.126   7.787   8.816  1.00 85.55           H  
ATOM   3012  CD1 LEU A 187      -4.397   8.287   6.861  1.00 85.55           C  
ATOM   3013 HD11 LEU A 187      -4.349   7.247   6.540  1.00 85.55           H  
ATOM   3014 HD12 LEU A 187      -5.342   8.717   6.529  1.00 85.55           H  
ATOM   3015 HD13 LEU A 187      -3.583   8.855   6.410  1.00 85.55           H  
ATOM   3016  CD2 LEU A 187      -2.994   7.728   8.828  1.00 85.55           C  
ATOM   3017 HD21 LEU A 187      -2.970   7.663   9.916  1.00 85.55           H  
ATOM   3018 HD22 LEU A 187      -2.930   6.718   8.423  1.00 85.55           H  
ATOM   3019 HD23 LEU A 187      -2.155   8.326   8.470  1.00 85.55           H  
ATOM   3020  N   LYS A 188      -3.182  12.166  10.795  1.00 86.06           N  
ATOM   3021  H   LYS A 188      -2.369  11.606  10.580  1.00 86.06           H  
ATOM   3022  CA  LYS A 188      -2.994  13.605  11.012  1.00 86.06           C  
ATOM   3023  HA  LYS A 188      -3.881  14.003  11.506  1.00 86.06           H  
ATOM   3024  C   LYS A 188      -2.874  14.343   9.676  1.00 86.06           C  
ATOM   3025  CB  LYS A 188      -1.771  13.856  11.911  1.00 86.06           C  
ATOM   3026  HB2 LYS A 188      -0.886  13.429  11.441  1.00 86.06           H  
ATOM   3027  HB3 LYS A 188      -1.622  14.932  12.002  1.00 86.06           H  
ATOM   3028  O   LYS A 188      -2.487  13.746   8.672  1.00 86.06           O  
ATOM   3029  CG  LYS A 188      -1.942  13.265  13.320  1.00 86.06           C  
ATOM   3030  HG2 LYS A 188      -2.026  12.180  13.258  1.00 86.06           H  
ATOM   3031  HG3 LYS A 188      -2.854  13.664  13.765  1.00 86.06           H  
ATOM   3032  CD  LYS A 188      -0.747  13.627  14.212  1.00 86.06           C  
ATOM   3033  HD2 LYS A 188      -0.664  14.712  14.268  1.00 86.06           H  
ATOM   3034  HD3 LYS A 188       0.165  13.219  13.775  1.00 86.06           H  
ATOM   3035  CE  LYS A 188      -0.955  13.053  15.617  1.00 86.06           C  
ATOM   3036  HE2 LYS A 188      -1.021  11.967  15.546  1.00 86.06           H  
ATOM   3037  HE3 LYS A 188      -1.911  13.414  15.996  1.00 86.06           H  
ATOM   3038  NZ  LYS A 188       0.138  13.451  16.540  1.00 86.06           N  
ATOM   3039  HZ1 LYS A 188       0.178  14.457  16.615  1.00 86.06           H  
ATOM   3040  HZ2 LYS A 188      -0.030  13.078  17.463  1.00 86.06           H  
ATOM   3041  HZ3 LYS A 188       1.031  13.115  16.207  1.00 86.06           H  
ATOM   3042  N   GLY A 189      -3.120  15.650   9.706  1.00 87.13           N  
ATOM   3043  H   GLY A 189      -3.521  16.045  10.545  1.00 87.13           H  
ATOM   3044  CA  GLY A 189      -2.952  16.538   8.555  1.00 87.13           C  
ATOM   3045  HA2 GLY A 189      -2.139  16.184   7.922  1.00 87.13           H  
ATOM   3046  HA3 GLY A 189      -2.679  17.534   8.902  1.00 87.13           H  
ATOM   3047  C   GLY A 189      -4.202  16.666   7.689  1.00 87.13           C  
ATOM   3048  O   GLY A 189      -5.217  16.009   7.926  1.00 87.13           O  
ATOM   3049  N   THR A 190      -4.133  17.535   6.686  1.00 87.80           N  
ATOM   3050  H   THR A 190      -3.254  18.009   6.536  1.00 87.80           H  
ATOM   3051  CA  THR A 190      -5.250  17.790   5.771  1.00 87.80           C  
ATOM   3052  HA  THR A 190      -6.160  17.818   6.370  1.00 87.80           H  
ATOM   3053  C   THR A 190      -5.422  16.663   4.754  1.00 87.80           C  
ATOM   3054  CB  THR A 190      -5.158  19.151   5.056  1.00 87.80           C  
ATOM   3055  HB  THR A 190      -6.149  19.374   4.661  1.00 87.80           H  
ATOM   3056  O   THR A 190      -4.560  15.795   4.568  1.00 87.80           O  
ATOM   3057  CG2 THR A 190      -4.765  20.304   5.980  1.00 87.80           C  
ATOM   3058 HG21 THR A 190      -5.440  20.339   6.834  1.00 87.80           H  
ATOM   3059 HG22 THR A 190      -4.834  21.245   5.434  1.00 87.80           H  
ATOM   3060 HG23 THR A 190      -3.740  20.177   6.331  1.00 87.80           H  
ATOM   3061  OG1 THR A 190      -4.279  19.109   3.956  1.00 87.80           O  
ATOM   3062  HG1 THR A 190      -4.714  19.622   3.272  1.00 87.80           H  
ATOM   3063  N   LYS A 191      -6.548  16.682   4.041  1.00 88.34           N  
ATOM   3064  H   LYS A 191      -7.207  17.429   4.210  1.00 88.34           H  
ATOM   3065  CA  LYS A 191      -6.802  15.778   2.916  1.00 88.34           C  
ATOM   3066  HA  LYS A 191      -6.795  14.747   3.269  1.00 88.34           H  
ATOM   3067  C   LYS A 191      -5.719  15.901   1.839  1.00 88.34           C  
ATOM   3068  CB  LYS A 191      -8.194  16.112   2.377  1.00 88.34           C  
ATOM   3069  HB2 LYS A 191      -8.255  17.185   2.194  1.00 88.34           H  
ATOM   3070  HB3 LYS A 191      -8.932  15.848   3.135  1.00 88.34           H  
ATOM   3071  O   LYS A 191      -5.249  14.891   1.319  1.00 88.34           O  
ATOM   3072  CG  LYS A 191      -8.520  15.377   1.076  1.00 88.34           C  
ATOM   3073  HG2 LYS A 191      -8.408  14.301   1.209  1.00 88.34           H  
ATOM   3074  HG3 LYS A 191      -7.847  15.718   0.289  1.00 88.34           H  
ATOM   3075  CD  LYS A 191      -9.955  15.704   0.678  1.00 88.34           C  
ATOM   3076  HD2 LYS A 191     -10.147  16.768   0.818  1.00 88.34           H  
ATOM   3077  HD3 LYS A 191     -10.631  15.134   1.316  1.00 88.34           H  
ATOM   3078  CE  LYS A 191     -10.171  15.357  -0.791  1.00 88.34           C  
ATOM   3079  HE2 LYS A 191      -9.746  14.372  -0.983  1.00 88.34           H  
ATOM   3080  HE3 LYS A 191      -9.645  16.093  -1.400  1.00 88.34           H  
ATOM   3081  NZ  LYS A 191     -11.617  15.349  -1.094  1.00 88.34           N  
ATOM   3082  HZ1 LYS A 191     -12.054  16.193  -0.751  1.00 88.34           H  
ATOM   3083  HZ2 LYS A 191     -11.786  15.241  -2.084  1.00 88.34           H  
ATOM   3084  HZ3 LYS A 191     -12.005  14.555  -0.605  1.00 88.34           H  
ATOM   3085  N   GLU A 192      -5.302  17.118   1.513  1.00 89.34           N  
ATOM   3086  H   GLU A 192      -5.749  17.908   1.957  1.00 89.34           H  
ATOM   3087  CA  GLU A 192      -4.272  17.406   0.512  1.00 89.34           C  
ATOM   3088  HA  GLU A 192      -4.532  16.909  -0.422  1.00 89.34           H  
ATOM   3089  C   GLU A 192      -2.905  16.878   0.950  1.00 89.34           C  
ATOM   3090  CB  GLU A 192      -4.162  18.918   0.244  1.00 89.34           C  
ATOM   3091  HB2 GLU A 192      -3.875  19.440   1.158  1.00 89.34           H  
ATOM   3092  HB3 GLU A 192      -3.354  19.064  -0.473  1.00 89.34           H  
ATOM   3093  O   GLU A 192      -2.200  16.262   0.149  1.00 89.34           O  
ATOM   3094  CG  GLU A 192      -5.422  19.569  -0.352  1.00 89.34           C  
ATOM   3095  HG2 GLU A 192      -5.148  20.560  -0.713  1.00 89.34           H  
ATOM   3096  HG3 GLU A 192      -5.736  18.980  -1.214  1.00 89.34           H  
ATOM   3097  CD  GLU A 192      -6.591  19.716   0.636  1.00 89.34           C  
ATOM   3098  OE1 GLU A 192      -7.730  19.843   0.141  1.00 89.34           O  
ATOM   3099  OE2 GLU A 192      -6.354  19.617   1.868  1.00 89.34           O  
ATOM   3100  N   GLU A 193      -2.546  17.059   2.223  1.00 89.02           N  
ATOM   3101  H   GLU A 193      -3.158  17.581   2.834  1.00 89.02           H  
ATOM   3102  CA  GLU A 193      -1.303  16.529   2.792  1.00 89.02           C  
ATOM   3103  HA  GLU A 193      -0.455  16.906   2.220  1.00 89.02           H  
ATOM   3104  C   GLU A 193      -1.263  15.000   2.709  1.00 89.02           C  
ATOM   3105  CB  GLU A 193      -1.156  16.988   4.248  1.00 89.02           C  
ATOM   3106  HB2 GLU A 193      -2.075  16.754   4.785  1.00 89.02           H  
ATOM   3107  HB3 GLU A 193      -0.336  16.438   4.711  1.00 89.02           H  
ATOM   3108  O   GLU A 193      -0.259  14.429   2.275  1.00 89.02           O  
ATOM   3109  CG  GLU A 193      -0.849  18.490   4.347  1.00 89.02           C  
ATOM   3110  HG2 GLU A 193       0.114  18.668   3.867  1.00 89.02           H  
ATOM   3111  HG3 GLU A 193      -1.599  19.058   3.797  1.00 89.02           H  
ATOM   3112  CD  GLU A 193      -0.801  18.992   5.797  1.00 89.02           C  
ATOM   3113  OE1 GLU A 193      -0.089  19.992   6.027  1.00 89.02           O  
ATOM   3114  OE2 GLU A 193      -1.450  18.368   6.669  1.00 89.02           O  
ATOM   3115  N   ASN A 194      -2.378  14.337   3.026  1.00 90.20           N  
ATOM   3116  H   ASN A 194      -3.153  14.870   3.394  1.00 90.20           H  
ATOM   3117  CA  ASN A 194      -2.504  12.883   2.929  1.00 90.20           C  
ATOM   3118  HA  ASN A 194      -1.624  12.430   3.385  1.00 90.20           H  
ATOM   3119  C   ASN A 194      -2.537  12.377   1.472  1.00 90.20           C  
ATOM   3120  CB  ASN A 194      -3.735  12.447   3.741  1.00 90.20           C  
ATOM   3121  HB2 ASN A 194      -3.982  11.417   3.483  1.00 90.20           H  
ATOM   3122  HB3 ASN A 194      -4.592  13.079   3.506  1.00 90.20           H  
ATOM   3123  O   ASN A 194      -2.049  11.282   1.185  1.00 90.20           O  
ATOM   3124  CG  ASN A 194      -3.454  12.471   5.234  1.00 90.20           C  
ATOM   3125  ND2 ASN A 194      -4.037  13.371   5.986  1.00 90.20           N  
ATOM   3126 HD21 ASN A 194      -4.525  14.151   5.569  1.00 90.20           H  
ATOM   3127 HD22 ASN A 194      -3.724  13.426   6.945  1.00 90.20           H  
ATOM   3128  OD1 ASN A 194      -2.682  11.670   5.733  1.00 90.20           O  
ATOM   3129  N   ALA A 195      -3.052  13.168   0.526  1.00 93.87           N  
ATOM   3130  H   ALA A 195      -3.500  14.025   0.819  1.00 93.87           H  
ATOM   3131  CA  ALA A 195      -3.068  12.831  -0.901  1.00 93.87           C  
ATOM   3132  HA  ALA A 195      -3.250  11.761  -0.998  1.00 93.87           H  
ATOM   3133  C   ALA A 195      -1.739  13.134  -1.621  1.00 93.87           C  
ATOM   3134  CB  ALA A 195      -4.241  13.562  -1.562  1.00 93.87           C  
ATOM   3135  HB1 ALA A 195      -4.305  13.281  -2.613  1.00 93.87           H  
ATOM   3136  HB2 ALA A 195      -4.094  14.640  -1.487  1.00 93.87           H  
ATOM   3137  HB3 ALA A 195      -5.172  13.294  -1.063  1.00 93.87           H  
ATOM   3138  O   ALA A 195      -1.489  12.615  -2.714  1.00 93.87           O  
ATOM   3139  N   LYS A 196      -0.854  13.944  -1.030  1.00 93.41           N  
ATOM   3140  H   LYS A 196      -1.144  14.396  -0.174  1.00 93.41           H  
ATOM   3141  CA  LYS A 196       0.397  14.395  -1.659  1.00 93.41           C  
ATOM   3142  HA  LYS A 196       0.144  15.014  -2.521  1.00 93.41           H  
ATOM   3143  C   LYS A 196       1.260  13.243  -2.168  1.00 93.41           C  
ATOM   3144  CB  LYS A 196       1.167  15.250  -0.646  1.00 93.41           C  
ATOM   3145  HB2 LYS A 196       1.432  14.635   0.214  1.00 93.41           H  
ATOM   3146  HB3 LYS A 196       0.520  16.057  -0.303  1.00 93.41           H  
ATOM   3147  O   LYS A 196       1.807  13.333  -3.266  1.00 93.41           O  
ATOM   3148  CG  LYS A 196       2.444  15.855  -1.245  1.00 93.41           C  
ATOM   3149  HG2 LYS A 196       3.122  15.062  -1.558  1.00 93.41           H  
ATOM   3150  HG3 LYS A 196       2.187  16.469  -2.108  1.00 93.41           H  
ATOM   3151  CD  LYS A 196       3.149  16.716  -0.195  1.00 93.41           C  
ATOM   3152  HD2 LYS A 196       2.485  17.528   0.101  1.00 93.41           H  
ATOM   3153  HD3 LYS A 196       3.366  16.103   0.680  1.00 93.41           H  
ATOM   3154  CE  LYS A 196       4.451  17.288  -0.759  1.00 93.41           C  
ATOM   3155  HE2 LYS A 196       5.097  16.460  -1.054  1.00 93.41           H  
ATOM   3156  HE3 LYS A 196       4.217  17.870  -1.651  1.00 93.41           H  
ATOM   3157  NZ  LYS A 196       5.129  18.141   0.248  1.00 93.41           N  
ATOM   3158  HZ1 LYS A 196       5.339  17.606   1.079  1.00 93.41           H  
ATOM   3159  HZ2 LYS A 196       4.524  18.901   0.523  1.00 93.41           H  
ATOM   3160  HZ3 LYS A 196       5.986  18.530  -0.119  1.00 93.41           H  
ATOM   3161  N   ASN A 197       1.373  12.157  -1.401  1.00 91.10           N  
ATOM   3162  H   ASN A 197       0.911  12.153  -0.503  1.00 91.10           H  
ATOM   3163  CA  ASN A 197       2.236  11.044  -1.786  1.00 91.10           C  
ATOM   3164  HA  ASN A 197       3.220  11.443  -2.035  1.00 91.10           H  
ATOM   3165  C   ASN A 197       1.723  10.332  -3.039  1.00 91.10           C  
ATOM   3166  CB  ASN A 197       2.409  10.055  -0.629  1.00 91.10           C  
ATOM   3167  HB2 ASN A 197       3.012   9.221  -0.989  1.00 91.10           H  
ATOM   3168  HB3 ASN A 197       1.441   9.681  -0.294  1.00 91.10           H  
ATOM   3169  O   ASN A 197       2.519  10.078  -3.937  1.00 91.10           O  
ATOM   3170  CG  ASN A 197       3.188  10.577   0.552  1.00 91.10           C  
ATOM   3171  ND2 ASN A 197       3.175   9.831   1.627  1.00 91.10           N  
ATOM   3172 HD21 ASN A 197       2.777   8.905   1.572  1.00 91.10           H  
ATOM   3173 HD22 ASN A 197       3.658  10.179   2.443  1.00 91.10           H  
ATOM   3174  OD1 ASN A 197       3.852  11.600   0.501  1.00 91.10           O  
ATOM   3175  N   ILE A 198       0.416  10.061  -3.151  1.00 96.09           N  
ATOM   3176  H   ILE A 198      -0.214  10.354  -2.419  1.00 96.09           H  
ATOM   3177  CA  ILE A 198      -0.140   9.436  -4.361  1.00 96.09           C  
ATOM   3178  HA  ILE A 198       0.506   8.592  -4.604  1.00 96.09           H  
ATOM   3179  C   ILE A 198      -0.059  10.383  -5.565  1.00 96.09           C  
ATOM   3180  CB  ILE A 198      -1.553   8.862  -4.109  1.00 96.09           C  
ATOM   3181  HB  ILE A 198      -1.465   8.168  -3.273  1.00 96.09           H  
ATOM   3182  O   ILE A 198       0.313   9.952  -6.654  1.00 96.09           O  
ATOM   3183  CG1 ILE A 198      -2.100   8.059  -5.305  1.00 96.09           C  
ATOM   3184 HG12 ILE A 198      -3.114   7.736  -5.069  1.00 96.09           H  
ATOM   3185 HG13 ILE A 198      -2.149   8.687  -6.195  1.00 96.09           H  
ATOM   3186  CG2 ILE A 198      -2.597   9.916  -3.707  1.00 96.09           C  
ATOM   3187 HG21 ILE A 198      -2.656  10.717  -4.445  1.00 96.09           H  
ATOM   3188 HG22 ILE A 198      -3.582   9.455  -3.624  1.00 96.09           H  
ATOM   3189 HG23 ILE A 198      -2.348  10.319  -2.726  1.00 96.09           H  
ATOM   3190  CD1 ILE A 198      -1.286   6.800  -5.612  1.00 96.09           C  
ATOM   3191 HD11 ILE A 198      -1.824   6.210  -6.355  1.00 96.09           H  
ATOM   3192 HD12 ILE A 198      -0.306   7.061  -6.010  1.00 96.09           H  
ATOM   3193 HD13 ILE A 198      -1.175   6.199  -4.710  1.00 96.09           H  
ATOM   3194  N   ILE A 199      -0.269  11.690  -5.366  1.00 95.10           N  
ATOM   3195  H   ILE A 199      -0.578  11.992  -4.453  1.00 95.10           H  
ATOM   3196  CA  ILE A 199      -0.083  12.704  -6.418  1.00 95.10           C  
ATOM   3197  HA  ILE A 199      -0.715  12.445  -7.267  1.00 95.10           H  
ATOM   3198  C   ILE A 199       1.367  12.701  -6.923  1.00 95.10           C  
ATOM   3199  CB  ILE A 199      -0.510  14.099  -5.905  1.00 95.10           C  
ATOM   3200  HB  ILE A 199       0.016  14.301  -4.972  1.00 95.10           H  
ATOM   3201  O   ILE A 199       1.602  12.698  -8.130  1.00 95.10           O  
ATOM   3202  CG1 ILE A 199      -2.032  14.131  -5.634  1.00 95.10           C  
ATOM   3203 HG12 ILE A 199      -2.334  13.234  -5.093  1.00 95.10           H  
ATOM   3204 HG13 ILE A 199      -2.571  14.134  -6.581  1.00 95.10           H  
ATOM   3205  CG2 ILE A 199      -0.135  15.201  -6.917  1.00 95.10           C  
ATOM   3206 HG21 ILE A 199       0.947  15.264  -7.039  1.00 95.10           H  
ATOM   3207 HG22 ILE A 199      -0.591  14.994  -7.885  1.00 95.10           H  
ATOM   3208 HG23 ILE A 199      -0.474  16.175  -6.565  1.00 95.10           H  
ATOM   3209  CD1 ILE A 199      -2.483  15.335  -4.796  1.00 95.10           C  
ATOM   3210 HD11 ILE A 199      -3.542  15.231  -4.562  1.00 95.10           H  
ATOM   3211 HD12 ILE A 199      -1.920  15.374  -3.864  1.00 95.10           H  
ATOM   3212 HD13 ILE A 199      -2.342  16.265  -5.347  1.00 95.10           H  
ATOM   3213  N   ALA A 200       2.352  12.624  -6.026  1.00 93.37           N  
ATOM   3214  H   ALA A 200       2.120  12.661  -5.043  1.00 93.37           H  
ATOM   3215  CA  ALA A 200       3.759  12.541  -6.413  1.00 93.37           C  
ATOM   3216  HA  ALA A 200       3.999  13.412  -7.023  1.00 93.37           H  
ATOM   3217  C   ALA A 200       4.064  11.291  -7.261  1.00 93.37           C  
ATOM   3218  CB  ALA A 200       4.620  12.589  -5.144  1.00 93.37           C  
ATOM   3219  HB1 ALA A 200       4.426  11.717  -4.520  1.00 93.37           H  
ATOM   3220  HB2 ALA A 200       5.674  12.603  -5.422  1.00 93.37           H  
ATOM   3221  HB3 ALA A 200       4.391  13.492  -4.578  1.00 93.37           H  
ATOM   3222  O   ALA A 200       4.925  11.335  -8.140  1.00 93.37           O  
ATOM   3223  N   LYS A 201       3.348  10.181  -7.044  1.00 95.01           N  
ATOM   3224  H   LYS A 201       2.640  10.207  -6.325  1.00 95.01           H  
ATOM   3225  CA  LYS A 201       3.494   8.952  -7.844  1.00 95.01           C  
ATOM   3226  HA  LYS A 201       4.553   8.777  -8.035  1.00 95.01           H  
ATOM   3227  C   LYS A 201       2.866   9.087  -9.224  1.00 95.01           C  
ATOM   3228  CB  LYS A 201       2.915   7.744  -7.095  1.00 95.01           C  
ATOM   3229  HB2 LYS A 201       1.845   7.884  -6.946  1.00 95.01           H  
ATOM   3230  HB3 LYS A 201       3.058   6.851  -7.704  1.00 95.01           H  
ATOM   3231  O   LYS A 201       3.487   8.669 -10.197  1.00 95.01           O  
ATOM   3232  CG  LYS A 201       3.583   7.533  -5.735  1.00 95.01           C  
ATOM   3233  HG2 LYS A 201       3.595   8.475  -5.187  1.00 95.01           H  
ATOM   3234  HG3 LYS A 201       2.989   6.836  -5.143  1.00 95.01           H  
ATOM   3235  CD  LYS A 201       5.030   7.060  -5.827  1.00 95.01           C  
ATOM   3236  HD2 LYS A 201       5.068   6.068  -6.278  1.00 95.01           H  
ATOM   3237  HD3 LYS A 201       5.608   7.765  -6.425  1.00 95.01           H  
ATOM   3238  CE  LYS A 201       5.575   7.025  -4.402  1.00 95.01           C  
ATOM   3239  HE2 LYS A 201       5.245   7.921  -3.877  1.00 95.01           H  
ATOM   3240  HE3 LYS A 201       5.144   6.167  -3.886  1.00 95.01           H  
ATOM   3241  NZ  LYS A 201       7.050   6.957  -4.405  1.00 95.01           N  
ATOM   3242  HZ1 LYS A 201       7.439   7.805  -4.791  1.00 95.01           H  
ATOM   3243  HZ2 LYS A 201       7.350   6.161  -4.950  1.00 95.01           H  
ATOM   3244  HZ3 LYS A 201       7.368   6.838  -3.454  1.00 95.01           H  
ATOM   3245  N   VAL A 202       1.716   9.753  -9.324  1.00 96.39           N  
ATOM   3246  H   VAL A 202       1.248  10.023  -8.471  1.00 96.39           H  
ATOM   3247  CA  VAL A 202       1.113  10.137 -10.613  1.00 96.39           C  
ATOM   3248  HA  VAL A 202       0.920   9.237 -11.197  1.00 96.39           H  
ATOM   3249  C   VAL A 202       2.086  10.999 -11.422  1.00 96.39           C  
ATOM   3250  CB  VAL A 202      -0.228  10.868 -10.396  1.00 96.39           C  
ATOM   3251  HB  VAL A 202      -0.070  11.724  -9.740  1.00 96.39           H  
ATOM   3252  O   VAL A 202       2.340  10.708 -12.589  1.00 96.39           O  
ATOM   3253  CG1 VAL A 202      -0.831  11.387 -11.707  1.00 96.39           C  
ATOM   3254 HG11 VAL A 202      -0.979  10.562 -12.404  1.00 96.39           H  
ATOM   3255 HG12 VAL A 202      -0.178  12.132 -12.161  1.00 96.39           H  
ATOM   3256 HG13 VAL A 202      -1.794  11.857 -11.509  1.00 96.39           H  
ATOM   3257  CG2 VAL A 202      -1.275   9.955  -9.747  1.00 96.39           C  
ATOM   3258 HG21 VAL A 202      -2.154  10.539  -9.475  1.00 96.39           H  
ATOM   3259 HG22 VAL A 202      -0.883   9.481  -8.847  1.00 96.39           H  
ATOM   3260 HG23 VAL A 202      -1.575   9.176 -10.448  1.00 96.39           H  
ATOM   3261  N   VAL A 203       2.697  12.009 -10.794  1.00 94.33           N  
ATOM   3262  H   VAL A 203       2.412  12.218  -9.848  1.00 94.33           H  
ATOM   3263  CA  VAL A 203       3.708  12.874 -11.431  1.00 94.33           C  
ATOM   3264  HA  VAL A 203       3.274  13.315 -12.329  1.00 94.33           H  
ATOM   3265  C   VAL A 203       4.935  12.070 -11.873  1.00 94.33           C  
ATOM   3266  CB  VAL A 203       4.109  14.020 -10.481  1.00 94.33           C  
ATOM   3267  HB  VAL A 203       4.391  13.600  -9.515  1.00 94.33           H  
ATOM   3268  O   VAL A 203       5.439  12.267 -12.977  1.00 94.33           O  
ATOM   3269  CG1 VAL A 203       5.290  14.848 -11.003  1.00 94.33           C  
ATOM   3270 HG11 VAL A 203       6.201  14.250 -11.002  1.00 94.33           H  
ATOM   3271 HG12 VAL A 203       5.459  15.707 -10.353  1.00 94.33           H  
ATOM   3272 HG13 VAL A 203       5.088  15.204 -12.013  1.00 94.33           H  
ATOM   3273  CG2 VAL A 203       2.941  14.990 -10.264  1.00 94.33           C  
ATOM   3274 HG21 VAL A 203       3.209  15.728  -9.508  1.00 94.33           H  
ATOM   3275 HG22 VAL A 203       2.051  14.458  -9.928  1.00 94.33           H  
ATOM   3276 HG23 VAL A 203       2.709  15.503 -11.197  1.00 94.33           H  
ATOM   3277  N   LYS A 204       5.405  11.123 -11.053  1.00 92.13           N  
ATOM   3278  H   LYS A 204       4.984  11.029 -10.140  1.00 92.13           H  
ATOM   3279  CA  LYS A 204       6.528  10.245 -11.414  1.00 92.13           C  
ATOM   3280  HA  LYS A 204       7.390  10.868 -11.655  1.00 92.13           H  
ATOM   3281  C   LYS A 204       6.222   9.424 -12.672  1.00 92.13           C  
ATOM   3282  CB  LYS A 204       6.883   9.344 -10.223  1.00 92.13           C  
ATOM   3283  HB2 LYS A 204       7.037   9.957  -9.335  1.00 92.13           H  
ATOM   3284  HB3 LYS A 204       6.054   8.662 -10.035  1.00 92.13           H  
ATOM   3285  O   LYS A 204       7.042   9.402 -13.586  1.00 92.13           O  
ATOM   3286  CG  LYS A 204       8.158   8.528 -10.487  1.00 92.13           C  
ATOM   3287  HG2 LYS A 204       8.106   8.070 -11.475  1.00 92.13           H  
ATOM   3288  HG3 LYS A 204       9.026   9.186 -10.453  1.00 92.13           H  
ATOM   3289  CD  LYS A 204       8.315   7.400  -9.463  1.00 92.13           C  
ATOM   3290  HD2 LYS A 204       7.415   6.785  -9.485  1.00 92.13           H  
ATOM   3291  HD3 LYS A 204       8.453   7.811  -8.463  1.00 92.13           H  
ATOM   3292  CE  LYS A 204       9.525   6.546  -9.852  1.00 92.13           C  
ATOM   3293  HE2 LYS A 204      10.396   6.846  -9.271  1.00 92.13           H  
ATOM   3294  HE3 LYS A 204       9.772   6.730 -10.898  1.00 92.13           H  
ATOM   3295  NZ  LYS A 204       9.301   5.084  -9.692  1.00 92.13           N  
ATOM   3296  HZ1 LYS A 204       9.041   4.789  -8.762  1.00 92.13           H  
ATOM   3297  HZ2 LYS A 204       8.660   4.686 -10.363  1.00 92.13           H  
ATOM   3298  HZ3 LYS A 204      10.187   4.635  -9.875  1.00 92.13           H  
ATOM   3299  N   VAL A 205       5.051   8.791 -12.740  1.00 93.36           N  
ATOM   3300  H   VAL A 205       4.429   8.849 -11.946  1.00 93.36           H  
ATOM   3301  CA  VAL A 205       4.612   8.019 -13.917  1.00 93.36           C  
ATOM   3302  HA  VAL A 205       5.366   7.270 -14.157  1.00 93.36           H  
ATOM   3303  C   VAL A 205       4.472   8.921 -15.142  1.00 93.36           C  
ATOM   3304  CB  VAL A 205       3.292   7.287 -13.617  1.00 93.36           C  
ATOM   3305  HB  VAL A 205       2.586   7.994 -13.181  1.00 93.36           H  
ATOM   3306  O   VAL A 205       4.946   8.562 -16.217  1.00 93.36           O  
ATOM   3307  CG1 VAL A 205       2.639   6.673 -14.857  1.00 93.36           C  
ATOM   3308 HG11 VAL A 205       2.470   7.410 -15.642  1.00 93.36           H  
ATOM   3309 HG12 VAL A 205       1.665   6.278 -14.570  1.00 93.36           H  
ATOM   3310 HG13 VAL A 205       3.238   5.848 -15.241  1.00 93.36           H  
ATOM   3311  CG2 VAL A 205       3.537   6.149 -12.617  1.00 93.36           C  
ATOM   3312 HG21 VAL A 205       4.259   5.444 -13.028  1.00 93.36           H  
ATOM   3313 HG22 VAL A 205       2.606   5.614 -12.431  1.00 93.36           H  
ATOM   3314 HG23 VAL A 205       3.916   6.539 -11.673  1.00 93.36           H  
ATOM   3315  N   MET A 206       3.892  10.116 -14.979  1.00 94.76           N  
ATOM   3316  H   MET A 206       3.496  10.339 -14.077  1.00 94.76           H  
ATOM   3317  CA  MET A 206       3.781  11.111 -16.051  1.00 94.76           C  
ATOM   3318  HA  MET A 206       3.121  10.722 -16.827  1.00 94.76           H  
ATOM   3319  C   MET A 206       5.143  11.386 -16.697  1.00 94.76           C  
ATOM   3320  CB  MET A 206       3.174  12.408 -15.494  1.00 94.76           C  
ATOM   3321  HB2 MET A 206       3.776  12.743 -14.649  1.00 94.76           H  
ATOM   3322  HB3 MET A 206       2.167  12.221 -15.121  1.00 94.76           H  
ATOM   3323  O   MET A 206       5.251  11.347 -17.922  1.00 94.76           O  
ATOM   3324  CG  MET A 206       3.110  13.549 -16.518  1.00 94.76           C  
ATOM   3325  HG2 MET A 206       2.303  13.338 -17.220  1.00 94.76           H  
ATOM   3326  HG3 MET A 206       4.038  13.608 -17.086  1.00 94.76           H  
ATOM   3327  SD  MET A 206       2.844  15.176 -15.763  1.00 94.76           S  
ATOM   3328  CE  MET A 206       4.482  15.457 -15.040  1.00 94.76           C  
ATOM   3329  HE1 MET A 206       4.510  16.435 -14.560  1.00 94.76           H  
ATOM   3330  HE2 MET A 206       5.238  15.418 -15.824  1.00 94.76           H  
ATOM   3331  HE3 MET A 206       4.705  14.693 -14.294  1.00 94.76           H  
ATOM   3332  N   HIS A 207       6.175  11.632 -15.884  1.00 91.41           N  
ATOM   3333  H   HIS A 207       6.009  11.674 -14.889  1.00 91.41           H  
ATOM   3334  CA  HIS A 207       7.531  11.856 -16.381  1.00 91.41           C  
ATOM   3335  HA  HIS A 207       7.490  12.594 -17.183  1.00 91.41           H  
ATOM   3336  C   HIS A 207       8.146  10.593 -16.989  1.00 91.41           C  
ATOM   3337  CB  HIS A 207       8.413  12.414 -15.257  1.00 91.41           C  
ATOM   3338  HB2 HIS A 207       8.273  11.827 -14.350  1.00 91.41           H  
ATOM   3339  HB3 HIS A 207       9.458  12.326 -15.555  1.00 91.41           H  
ATOM   3340  O   HIS A 207       8.680  10.658 -18.094  1.00 91.41           O  
ATOM   3341  CG  HIS A 207       8.143  13.867 -14.974  1.00 91.41           C  
ATOM   3342  CD2 HIS A 207       7.647  14.405 -13.819  1.00 91.41           C  
ATOM   3343  HD2 HIS A 207       7.378  13.853 -12.931  1.00 91.41           H  
ATOM   3344  ND1 HIS A 207       8.382  14.912 -15.837  1.00 91.41           N  
ATOM   3345  HD1 HIS A 207       8.773  14.838 -16.765  1.00 91.41           H  
ATOM   3346  CE1 HIS A 207       8.039  16.052 -15.215  1.00 91.41           C  
ATOM   3347  HE1 HIS A 207       8.129  17.041 -15.640  1.00 91.41           H  
ATOM   3348  NE2 HIS A 207       7.574  15.793 -13.983  1.00 91.41           N  
ATOM   3349  N   LYS A 208       8.042   9.444 -16.310  1.00 90.88           N  
ATOM   3350  H   LYS A 208       7.570   9.462 -15.417  1.00 90.88           H  
ATOM   3351  CA  LYS A 208       8.644   8.175 -16.751  1.00 90.88           C  
ATOM   3352  HA  LYS A 208       9.718   8.320 -16.865  1.00 90.88           H  
ATOM   3353  C   LYS A 208       8.135   7.720 -18.121  1.00 90.88           C  
ATOM   3354  CB  LYS A 208       8.398   7.109 -15.670  1.00 90.88           C  
ATOM   3355  HB2 LYS A 208       7.328   6.927 -15.568  1.00 90.88           H  
ATOM   3356  HB3 LYS A 208       8.774   7.491 -14.721  1.00 90.88           H  
ATOM   3357  O   LYS A 208       8.915   7.226 -18.925  1.00 90.88           O  
ATOM   3358  CG  LYS A 208       9.107   5.784 -15.987  1.00 90.88           C  
ATOM   3359  HG2 LYS A 208      10.146   5.991 -16.243  1.00 90.88           H  
ATOM   3360  HG3 LYS A 208       8.623   5.299 -16.835  1.00 90.88           H  
ATOM   3361  CD  LYS A 208       9.075   4.839 -14.780  1.00 90.88           C  
ATOM   3362  HD2 LYS A 208       9.510   5.348 -13.920  1.00 90.88           H  
ATOM   3363  HD3 LYS A 208       8.044   4.570 -14.550  1.00 90.88           H  
ATOM   3364  CE  LYS A 208       9.881   3.570 -15.075  1.00 90.88           C  
ATOM   3365  HE2 LYS A 208      10.805   3.842 -15.586  1.00 90.88           H  
ATOM   3366  HE3 LYS A 208       9.288   2.940 -15.738  1.00 90.88           H  
ATOM   3367  NZ  LYS A 208      10.196   2.828 -13.829  1.00 90.88           N  
ATOM   3368  HZ1 LYS A 208       9.324   2.620 -13.365  1.00 90.88           H  
ATOM   3369  HZ2 LYS A 208      10.613   1.929 -14.023  1.00 90.88           H  
ATOM   3370  HZ3 LYS A 208      10.772   3.347 -13.182  1.00 90.88           H  
ATOM   3371  N   HIS A 209       6.851   7.930 -18.397  1.00 91.00           N  
ATOM   3372  H   HIS A 209       6.267   8.305 -17.663  1.00 91.00           H  
ATOM   3373  CA  HIS A 209       6.199   7.512 -19.641  1.00 91.00           C  
ATOM   3374  HA  HIS A 209       6.853   6.818 -20.168  1.00 91.00           H  
ATOM   3375  C   HIS A 209       5.953   8.666 -20.622  1.00 91.00           C  
ATOM   3376  CB  HIS A 209       4.925   6.744 -19.289  1.00 91.00           C  
ATOM   3377  HB2 HIS A 209       4.306   7.379 -18.655  1.00 91.00           H  
ATOM   3378  HB3 HIS A 209       4.373   6.507 -20.199  1.00 91.00           H  
ATOM   3379  O   HIS A 209       5.251   8.494 -21.613  1.00 91.00           O  
ATOM   3380  CG  HIS A 209       5.212   5.460 -18.563  1.00 91.00           C  
ATOM   3381  CD2 HIS A 209       5.242   5.284 -17.208  1.00 91.00           C  
ATOM   3382  HD2 HIS A 209       5.041   6.044 -16.467  1.00 91.00           H  
ATOM   3383  ND1 HIS A 209       5.591   4.269 -19.135  1.00 91.00           N  
ATOM   3384  HD1 HIS A 209       5.640   4.069 -20.124  1.00 91.00           H  
ATOM   3385  CE1 HIS A 209       5.844   3.397 -18.145  1.00 91.00           C  
ATOM   3386  HE1 HIS A 209       6.147   2.370 -18.282  1.00 91.00           H  
ATOM   3387  NE2 HIS A 209       5.655   3.977 -16.951  1.00 91.00           N  
ATOM   3388  N   SER A 210       6.541   9.844 -20.379  1.00 92.11           N  
ATOM   3389  H   SER A 210       7.120   9.931 -19.556  1.00 92.11           H  
ATOM   3390  CA  SER A 210       6.453  11.005 -21.277  1.00 92.11           C  
ATOM   3391  HA  SER A 210       6.890  11.849 -20.742  1.00 92.11           H  
ATOM   3392  C   SER A 210       5.016  11.425 -21.627  1.00 92.11           C  
ATOM   3393  CB  SER A 210       7.312  10.788 -22.530  1.00 92.11           C  
ATOM   3394  HB2 SER A 210       6.932   9.941 -23.102  1.00 92.11           H  
ATOM   3395  HB3 SER A 210       7.274  11.679 -23.155  1.00 92.11           H  
ATOM   3396  O   SER A 210       4.738  11.885 -22.734  1.00 92.11           O  
ATOM   3397  OG  SER A 210       8.656  10.555 -22.159  1.00 92.11           O  
ATOM   3398  HG  SER A 210       8.710   9.702 -21.721  1.00 92.11           H  
ATOM   3399  N   PHE A 211       4.085  11.335 -20.672  1.00 90.86           N  
ATOM   3400  H   PHE A 211       4.367  10.976 -19.772  1.00 90.86           H  
ATOM   3401  CA  PHE A 211       2.679  11.705 -20.887  1.00 90.86           C  
ATOM   3402  HA  PHE A 211       2.394  11.335 -21.872  1.00 90.86           H  
ATOM   3403  C   PHE A 211       2.436  13.225 -20.952  1.00 90.86           C  
ATOM   3404  CB  PHE A 211       1.785  11.003 -19.851  1.00 90.86           C  
ATOM   3405  HB2 PHE A 211       0.774  11.401 -19.928  1.00 90.86           H  
ATOM   3406  HB3 PHE A 211       2.149  11.244 -18.852  1.00 90.86           H  
ATOM   3407  O   PHE A 211       1.296  13.669 -21.083  1.00 90.86           O  
ATOM   3408  CG  PHE A 211       1.677   9.495 -20.014  1.00 90.86           C  
ATOM   3409  CD1 PHE A 211       1.303   8.933 -21.252  1.00 90.86           C  
ATOM   3410  HD1 PHE A 211       1.120   9.562 -22.111  1.00 90.86           H  
ATOM   3411  CD2 PHE A 211       1.903   8.644 -18.917  1.00 90.86           C  
ATOM   3412  HD2 PHE A 211       2.240   9.051 -17.975  1.00 90.86           H  
ATOM   3413  CE1 PHE A 211       1.164   7.540 -21.387  1.00 90.86           C  
ATOM   3414  HE1 PHE A 211       0.892   7.110 -22.340  1.00 90.86           H  
ATOM   3415  CE2 PHE A 211       1.717   7.255 -19.039  1.00 90.86           C  
ATOM   3416  HE2 PHE A 211       1.885   6.605 -18.193  1.00 90.86           H  
ATOM   3417  CZ  PHE A 211       1.362   6.700 -20.280  1.00 90.86           C  
ATOM   3418  HZ  PHE A 211       1.248   5.632 -20.386  1.00 90.86           H  
ATOM   3419  N   GLY A 212       3.484  14.047 -20.905  1.00 89.47           N  
ATOM   3420  H   GLY A 212       4.395  13.627 -20.788  1.00 89.47           H  
ATOM   3421  CA  GLY A 212       3.417  15.506 -20.982  1.00 89.47           C  
ATOM   3422  HA2 GLY A 212       4.016  15.848 -21.826  1.00 89.47           H  
ATOM   3423  HA3 GLY A 212       2.389  15.832 -21.141  1.00 89.47           H  
ATOM   3424  C   GLY A 212       3.948  16.174 -19.717  1.00 89.47           C  
ATOM   3425  O   GLY A 212       4.795  15.617 -19.022  1.00 89.47           O  
ATOM   3426  N   GLN A 213       3.466  17.386 -19.435  1.00 87.55           N  
ATOM   3427  H   GLN A 213       2.737  17.775 -20.016  1.00 87.55           H  
ATOM   3428  CA  GLN A 213       3.904  18.191 -18.294  1.00 87.55           C  
ATOM   3429  HA  GLN A 213       4.477  17.564 -17.611  1.00 87.55           H  
ATOM   3430  C   GLN A 213       2.713  18.739 -17.501  1.00 87.55           C  
ATOM   3431  CB  GLN A 213       4.817  19.339 -18.760  1.00 87.55           C  
ATOM   3432  HB2 GLN A 213       4.267  19.981 -19.448  1.00 87.55           H  
ATOM   3433  HB3 GLN A 213       5.092  19.931 -17.888  1.00 87.55           H  
ATOM   3434  O   GLN A 213       1.615  18.922 -18.035  1.00 87.55           O  
ATOM   3435  CG  GLN A 213       6.108  18.854 -19.445  1.00 87.55           C  
ATOM   3436  HG2 GLN A 213       5.857  18.328 -20.366  1.00 87.55           H  
ATOM   3437  HG3 GLN A 213       6.629  18.160 -18.785  1.00 87.55           H  
ATOM   3438  CD  GLN A 213       7.061  19.996 -19.792  1.00 87.55           C  
ATOM   3439  NE2 GLN A 213       8.112  19.733 -20.536  1.00 87.55           N  
ATOM   3440 HE21 GLN A 213       8.294  18.804 -20.887  1.00 87.55           H  
ATOM   3441 HE22 GLN A 213       8.709  20.522 -20.740  1.00 87.55           H  
ATOM   3442  OE1 GLN A 213       6.890  21.135 -19.399  1.00 87.55           O  
ATOM   3443  N   GLY A 214       2.952  19.019 -16.219  1.00 89.68           N  
ATOM   3444  H   GLY A 214       3.866  18.804 -15.847  1.00 89.68           H  
ATOM   3445  CA  GLY A 214       1.989  19.664 -15.333  1.00 89.68           C  
ATOM   3446  HA2 GLY A 214       1.764  20.653 -15.733  1.00 89.68           H  
ATOM   3447  HA3 GLY A 214       2.434  19.793 -14.347  1.00 89.68           H  
ATOM   3448  C   GLY A 214       0.677  18.891 -15.166  1.00 89.68           C  
ATOM   3449  O   GLY A 214       0.625  17.661 -15.227  1.00 89.68           O  
ATOM   3450  N   VAL A 215      -0.405  19.634 -14.938  1.00 92.63           N  
ATOM   3451  H   VAL A 215      -0.297  20.638 -14.902  1.00 92.63           H  
ATOM   3452  CA  VAL A 215      -1.733  19.070 -14.653  1.00 92.63           C  
ATOM   3453  HA  VAL A 215      -1.647  18.390 -13.805  1.00 92.63           H  
ATOM   3454  C   VAL A 215      -2.270  18.246 -15.827  1.00 92.63           C  
ATOM   3455  CB  VAL A 215      -2.714  20.195 -14.267  1.00 92.63           C  
ATOM   3456  HB  VAL A 215      -2.739  20.934 -15.068  1.00 92.63           H  
ATOM   3457  O   VAL A 215      -2.849  17.185 -15.605  1.00 92.63           O  
ATOM   3458  CG1 VAL A 215      -4.140  19.678 -14.047  1.00 92.63           C  
ATOM   3459 HG11 VAL A 215      -4.139  18.880 -13.305  1.00 92.63           H  
ATOM   3460 HG12 VAL A 215      -4.543  19.303 -14.988  1.00 92.63           H  
ATOM   3461 HG13 VAL A 215      -4.778  20.491 -13.702  1.00 92.63           H  
ATOM   3462  CG2 VAL A 215      -2.260  20.889 -12.975  1.00 92.63           C  
ATOM   3463 HG21 VAL A 215      -1.281  21.351 -13.108  1.00 92.63           H  
ATOM   3464 HG22 VAL A 215      -2.209  20.169 -12.159  1.00 92.63           H  
ATOM   3465 HG23 VAL A 215      -2.967  21.675 -12.710  1.00 92.63           H  
ATOM   3466  N   GLU A 216      -2.049  18.678 -17.070  1.00 94.27           N  
ATOM   3467  H   GLU A 216      -1.550  19.545 -17.208  1.00 94.27           H  
ATOM   3468  CA  GLU A 216      -2.522  17.950 -18.255  1.00 94.27           C  
ATOM   3469  HA  GLU A 216      -3.581  17.719 -18.133  1.00 94.27           H  
ATOM   3470  C   GLU A 216      -1.824  16.596 -18.429  1.00 94.27           C  
ATOM   3471  CB  GLU A 216      -2.357  18.816 -19.516  1.00 94.27           C  
ATOM   3472  HB2 GLU A 216      -2.586  18.206 -20.390  1.00 94.27           H  
ATOM   3473  HB3 GLU A 216      -1.320  19.141 -19.600  1.00 94.27           H  
ATOM   3474  O   GLU A 216      -2.473  15.604 -18.762  1.00 94.27           O  
ATOM   3475  CG  GLU A 216      -3.276  20.050 -19.529  1.00 94.27           C  
ATOM   3476  HG2 GLU A 216      -2.940  20.744 -18.758  1.00 94.27           H  
ATOM   3477  HG3 GLU A 216      -3.177  20.551 -20.493  1.00 94.27           H  
ATOM   3478  CD  GLU A 216      -4.749  19.680 -19.291  1.00 94.27           C  
ATOM   3479  OE1 GLU A 216      -5.377  20.261 -18.371  1.00 94.27           O  
ATOM   3480  OE2 GLU A 216      -5.239  18.722 -19.923  1.00 94.27           O  
ATOM   3481  N   GLY A 217      -0.524  16.509 -18.126  1.00 94.19           N  
ATOM   3482  H   GLY A 217      -0.028  17.340 -17.839  1.00 94.19           H  
ATOM   3483  CA  GLY A 217       0.176  15.224 -18.100  1.00 94.19           C  
ATOM   3484  HA2 GLY A 217       1.239  15.403 -17.934  1.00 94.19           H  
ATOM   3485  HA3 GLY A 217       0.058  14.726 -19.062  1.00 94.19           H  
ATOM   3486  C   GLY A 217      -0.357  14.289 -17.005  1.00 94.19           C  
ATOM   3487  O   GLY A 217      -0.559  13.100 -17.250  1.00 94.19           O  
ATOM   3488  N   CYS A 218      -0.690  14.824 -15.827  1.00 94.57           N  
ATOM   3489  H   CYS A 218      -0.488  15.800 -15.666  1.00 94.57           H  
ATOM   3490  CA  CYS A 218      -1.321  14.041 -14.759  1.00 94.57           C  
ATOM   3491  HA  CYS A 218      -0.715  13.155 -14.566  1.00 94.57           H  
ATOM   3492  C   CYS A 218      -2.723  13.549 -15.157  1.00 94.57           C  
ATOM   3493  CB  CYS A 218      -1.385  14.875 -13.474  1.00 94.57           C  
ATOM   3494  HB2 CYS A 218      -1.930  15.801 -13.655  1.00 94.57           H  
ATOM   3495  HB3 CYS A 218      -1.908  14.305 -12.706  1.00 94.57           H  
ATOM   3496  O   CYS A 218      -3.067  12.395 -14.903  1.00 94.57           O  
ATOM   3497  SG  CYS A 218       0.286  15.253 -12.879  1.00 94.57           S  
ATOM   3498  HG  CYS A 218       0.691  15.969 -13.932  1.00 94.57           H  
ATOM   3499  N   LYS A 219      -3.526  14.385 -15.829  1.00 96.21           N  
ATOM   3500  H   LYS A 219      -3.203  15.328 -15.989  1.00 96.21           H  
ATOM   3501  CA  LYS A 219      -4.835  13.980 -16.370  1.00 96.21           C  
ATOM   3502  HA  LYS A 219      -5.463  13.605 -15.561  1.00 96.21           H  
ATOM   3503  C   LYS A 219      -4.701  12.837 -17.373  1.00 96.21           C  
ATOM   3504  CB  LYS A 219      -5.533  15.165 -17.046  1.00 96.21           C  
ATOM   3505  HB2 LYS A 219      -6.357  14.783 -17.650  1.00 96.21           H  
ATOM   3506  HB3 LYS A 219      -4.832  15.657 -17.719  1.00 96.21           H  
ATOM   3507  O   LYS A 219      -5.509  11.913 -17.331  1.00 96.21           O  
ATOM   3508  CG  LYS A 219      -6.110  16.188 -16.059  1.00 96.21           C  
ATOM   3509  HG2 LYS A 219      -5.334  16.542 -15.379  1.00 96.21           H  
ATOM   3510  HG3 LYS A 219      -6.912  15.730 -15.481  1.00 96.21           H  
ATOM   3511  CD  LYS A 219      -6.658  17.364 -16.873  1.00 96.21           C  
ATOM   3512  HD2 LYS A 219      -5.836  17.781 -17.455  1.00 96.21           H  
ATOM   3513  HD3 LYS A 219      -7.416  17.005 -17.568  1.00 96.21           H  
ATOM   3514  CE  LYS A 219      -7.252  18.476 -16.008  1.00 96.21           C  
ATOM   3515  HE2 LYS A 219      -8.162  18.116 -15.527  1.00 96.21           H  
ATOM   3516  HE3 LYS A 219      -6.531  18.742 -15.236  1.00 96.21           H  
ATOM   3517  NZ  LYS A 219      -7.535  19.658 -16.858  1.00 96.21           N  
ATOM   3518  HZ1 LYS A 219      -8.185  19.443 -17.601  1.00 96.21           H  
ATOM   3519  HZ2 LYS A 219      -7.845  20.463 -16.333  1.00 96.21           H  
ATOM   3520  HZ3 LYS A 219      -6.694  19.928 -17.349  1.00 96.21           H  
ATOM   3521  N   LYS A 220      -3.674  12.865 -18.229  1.00 95.58           N  
ATOM   3522  H   LYS A 220      -3.085  13.686 -18.236  1.00 95.58           H  
ATOM   3523  CA  LYS A 220      -3.384  11.773 -19.170  1.00 95.58           C  
ATOM   3524  HA  LYS A 220      -4.276  11.576 -19.763  1.00 95.58           H  
ATOM   3525  C   LYS A 220      -3.061  10.467 -18.448  1.00 95.58           C  
ATOM   3526  CB  LYS A 220      -2.261  12.175 -20.128  1.00 95.58           C  
ATOM   3527  HB2 LYS A 220      -1.869  11.280 -20.611  1.00 95.58           H  
ATOM   3528  HB3 LYS A 220      -1.449  12.645 -19.573  1.00 95.58           H  
ATOM   3529  O   LYS A 220      -3.680   9.458 -18.771  1.00 95.58           O  
ATOM   3530  CG  LYS A 220      -2.775  13.126 -21.217  1.00 95.58           C  
ATOM   3531  HG2 LYS A 220      -3.305  13.968 -20.773  1.00 95.58           H  
ATOM   3532  HG3 LYS A 220      -3.451  12.583 -21.878  1.00 95.58           H  
ATOM   3533  CD  LYS A 220      -1.579  13.643 -22.010  1.00 95.58           C  
ATOM   3534  HD2 LYS A 220      -0.961  12.799 -22.315  1.00 95.58           H  
ATOM   3535  HD3 LYS A 220      -1.013  14.298 -21.348  1.00 95.58           H  
ATOM   3536  CE  LYS A 220      -1.985  14.447 -23.241  1.00 95.58           C  
ATOM   3537  HE2 LYS A 220      -2.517  15.340 -22.915  1.00 95.58           H  
ATOM   3538  HE3 LYS A 220      -2.665  13.846 -23.846  1.00 95.58           H  
ATOM   3539  NZ  LYS A 220      -0.780  14.808 -24.026  1.00 95.58           N  
ATOM   3540  HZ1 LYS A 220      -0.318  13.972 -24.354  1.00 95.58           H  
ATOM   3541  HZ2 LYS A 220      -0.126  15.306 -23.439  1.00 95.58           H  
ATOM   3542  HZ3 LYS A 220      -1.024  15.381 -24.822  1.00 95.58           H  
ATOM   3543  N   VAL A 221      -2.210  10.493 -17.417  1.00 96.67           N  
ATOM   3544  H   VAL A 221      -1.723  11.356 -17.222  1.00 96.67           H  
ATOM   3545  CA  VAL A 221      -1.950   9.312 -16.564  1.00 96.67           C  
ATOM   3546  HA  VAL A 221      -1.492   8.531 -17.169  1.00 96.67           H  
ATOM   3547  C   VAL A 221      -3.255   8.742 -16.009  1.00 96.67           C  
ATOM   3548  CB  VAL A 221      -0.996   9.650 -15.400  1.00 96.67           C  
ATOM   3549  HB  VAL A 221      -1.370  10.520 -14.859  1.00 96.67           H  
ATOM   3550  O   VAL A 221      -3.526   7.557 -16.165  1.00 96.67           O  
ATOM   3551  CG1 VAL A 221      -0.835   8.497 -14.401  1.00 96.67           C  
ATOM   3552 HG11 VAL A 221      -0.080   8.749 -13.656  1.00 96.67           H  
ATOM   3553 HG12 VAL A 221      -1.773   8.298 -13.883  1.00 96.67           H  
ATOM   3554 HG13 VAL A 221      -0.516   7.596 -14.926  1.00 96.67           H  
ATOM   3555  CG2 VAL A 221       0.403   9.968 -15.917  1.00 96.67           C  
ATOM   3556 HG21 VAL A 221       1.034  10.260 -15.078  1.00 96.67           H  
ATOM   3557 HG22 VAL A 221       0.816   9.070 -16.375  1.00 96.67           H  
ATOM   3558 HG23 VAL A 221       0.377  10.776 -16.648  1.00 96.67           H  
ATOM   3559  N   LEU A 222      -4.102   9.586 -15.413  1.00 96.91           N  
ATOM   3560  H   LEU A 222      -3.827  10.552 -15.313  1.00 96.91           H  
ATOM   3561  CA  LEU A 222      -5.378   9.145 -14.841  1.00 96.91           C  
ATOM   3562  HA  LEU A 222      -5.194   8.296 -14.183  1.00 96.91           H  
ATOM   3563  C   LEU A 222      -6.372   8.648 -15.901  1.00 96.91           C  
ATOM   3564  CB  LEU A 222      -5.993  10.296 -14.028  1.00 96.91           C  
ATOM   3565  HB2 LEU A 222      -6.117  11.155 -14.687  1.00 96.91           H  
ATOM   3566  HB3 LEU A 222      -6.983   9.987 -13.692  1.00 96.91           H  
ATOM   3567  O   LEU A 222      -7.223   7.817 -15.596  1.00 96.91           O  
ATOM   3568  CG  LEU A 222      -5.176  10.726 -12.795  1.00 96.91           C  
ATOM   3569  HG  LEU A 222      -4.172  11.027 -13.095  1.00 96.91           H  
ATOM   3570  CD1 LEU A 222      -5.862  11.926 -12.140  1.00 96.91           C  
ATOM   3571 HD11 LEU A 222      -6.863  11.651 -11.808  1.00 96.91           H  
ATOM   3572 HD12 LEU A 222      -5.276  12.256 -11.282  1.00 96.91           H  
ATOM   3573 HD13 LEU A 222      -5.925  12.746 -12.855  1.00 96.91           H  
ATOM   3574  CD2 LEU A 222      -5.046   9.611 -11.758  1.00 96.91           C  
ATOM   3575 HD21 LEU A 222      -6.033   9.240 -11.481  1.00 96.91           H  
ATOM   3576 HD22 LEU A 222      -4.539   9.987 -10.869  1.00 96.91           H  
ATOM   3577 HD23 LEU A 222      -4.452   8.790 -12.161  1.00 96.91           H  
ATOM   3578  N   SER A 223      -6.283   9.142 -17.138  1.00 95.81           N  
ATOM   3579  H   SER A 223      -5.601   9.866 -17.315  1.00 95.81           H  
ATOM   3580  CA  SER A 223      -7.137   8.696 -18.243  1.00 95.81           C  
ATOM   3581  HA  SER A 223      -8.157   8.622 -17.864  1.00 95.81           H  
ATOM   3582  C   SER A 223      -6.785   7.306 -18.776  1.00 95.81           C  
ATOM   3583  CB  SER A 223      -7.150   9.727 -19.374  1.00 95.81           C  
ATOM   3584  HB2 SER A 223      -7.979   9.499 -20.043  1.00 95.81           H  
ATOM   3585  HB3 SER A 223      -7.317  10.719 -18.953  1.00 95.81           H  
ATOM   3586  O   SER A 223      -7.654   6.673 -19.365  1.00 95.81           O  
ATOM   3587  OG  SER A 223      -5.964   9.741 -20.139  1.00 95.81           O  
ATOM   3588  HG  SER A 223      -5.211   9.474 -19.606  1.00 95.81           H  
ATOM   3589  N   MET A 224      -5.559   6.825 -18.532  1.00 96.30           N  
ATOM   3590  H   MET A 224      -4.894   7.406 -18.041  1.00 96.30           H  
ATOM   3591  CA  MET A 224      -5.134   5.462 -18.880  1.00 96.30           C  
ATOM   3592  HA  MET A 224      -5.457   5.229 -19.894  1.00 96.30           H  
ATOM   3593  C   MET A 224      -5.747   4.399 -17.960  1.00 96.30           C  
ATOM   3594  CB  MET A 224      -3.600   5.354 -18.807  1.00 96.30           C  
ATOM   3595  HB2 MET A 224      -3.261   5.656 -17.816  1.00 96.30           H  
ATOM   3596  HB3 MET A 224      -3.309   4.312 -18.939  1.00 96.30           H  
ATOM   3597  O   MET A 224      -5.751   3.223 -18.303  1.00 96.30           O  
ATOM   3598  CG  MET A 224      -2.878   6.199 -19.862  1.00 96.30           C  
ATOM   3599  HG2 MET A 224      -3.200   7.235 -19.767  1.00 96.30           H  
ATOM   3600  HG3 MET A 224      -1.808   6.166 -19.657  1.00 96.30           H  
ATOM   3601  SD  MET A 224      -3.141   5.682 -21.581  1.00 96.30           S  
ATOM   3602  CE  MET A 224      -2.200   4.128 -21.599  1.00 96.30           C  
ATOM   3603  HE1 MET A 224      -2.639   3.418 -20.899  1.00 96.30           H  
ATOM   3604  HE2 MET A 224      -1.164   4.319 -21.320  1.00 96.30           H  
ATOM   3605  HE3 MET A 224      -2.223   3.698 -22.600  1.00 96.30           H  
ATOM   3606  N   LEU A 225      -6.236   4.798 -16.783  1.00 96.90           N  
ATOM   3607  H   LEU A 225      -6.263   5.788 -16.585  1.00 96.90           H  
ATOM   3608  CA  LEU A 225      -6.775   3.881 -15.783  1.00 96.90           C  
ATOM   3609  HA  LEU A 225      -6.230   2.938 -15.835  1.00 96.90           H  
ATOM   3610  C   LEU A 225      -8.246   3.567 -16.051  1.00 96.90           C  
ATOM   3611  CB  LEU A 225      -6.589   4.473 -14.374  1.00 96.90           C  
ATOM   3612  HB2 LEU A 225      -6.907   3.724 -13.650  1.00 96.90           H  
ATOM   3613  HB3 LEU A 225      -7.245   5.338 -14.270  1.00 96.90           H  
ATOM   3614  O   LEU A 225      -9.014   4.430 -16.493  1.00 96.90           O  
ATOM   3615  CG  LEU A 225      -5.154   4.911 -14.038  1.00 96.90           C  
ATOM   3616  HG  LEU A 225      -4.885   5.769 -14.654  1.00 96.90           H  
ATOM   3617  CD1 LEU A 225      -5.086   5.347 -12.573  1.00 96.90           C  
ATOM   3618 HD11 LEU A 225      -4.079   5.696 -12.345  1.00 96.90           H  
ATOM   3619 HD12 LEU A 225      -5.796   6.155 -12.400  1.00 96.90           H  
ATOM   3620 HD13 LEU A 225      -5.327   4.505 -11.924  1.00 96.90           H  
ATOM   3621  CD2 LEU A 225      -4.139   3.797 -14.283  1.00 96.90           C  
ATOM   3622 HD21 LEU A 225      -4.437   2.894 -13.749  1.00 96.90           H  
ATOM   3623 HD22 LEU A 225      -4.075   3.568 -15.346  1.00 96.90           H  
ATOM   3624 HD23 LEU A 225      -3.147   4.116 -13.961  1.00 96.90           H  
ATOM   3625  N   ASN A 226      -8.686   2.364 -15.683  1.00 96.51           N  
ATOM   3626  H   ASN A 226      -8.051   1.679 -15.298  1.00 96.51           H  
ATOM   3627  CA  ASN A 226     -10.101   2.034 -15.713  1.00 96.51           C  
ATOM   3628  HA  ASN A 226     -10.512   2.402 -16.652  1.00 96.51           H  
ATOM   3629  C   ASN A 226     -10.829   2.744 -14.562  1.00 96.51           C  
ATOM   3630  CB  ASN A 226     -10.284   0.514 -15.713  1.00 96.51           C  
ATOM   3631  HB2 ASN A 226      -9.666   0.082 -16.501  1.00 96.51           H  
ATOM   3632  HB3 ASN A 226      -9.956   0.097 -14.761  1.00 96.51           H  
ATOM   3633  O   ASN A 226     -10.843   2.301 -13.411  1.00 96.51           O  
ATOM   3634  CG  ASN A 226     -11.726   0.108 -15.928  1.00 96.51           C  
ATOM   3635  ND2 ASN A 226     -11.946  -1.060 -16.480  1.00 96.51           N  
ATOM   3636 HD21 ASN A 226     -11.159  -1.662 -16.677  1.00 96.51           H  
ATOM   3637 HD22 ASN A 226     -12.904  -1.374 -16.536  1.00 96.51           H  
ATOM   3638  OD1 ASN A 226     -12.668   0.822 -15.610  1.00 96.51           O  
ATOM   3639  N   LYS A 227     -11.486   3.860 -14.890  1.00 95.04           N  
ATOM   3640  H   LYS A 227     -11.318   4.215 -15.821  1.00 95.04           H  
ATOM   3641  CA  LYS A 227     -12.242   4.680 -13.930  1.00 95.04           C  
ATOM   3642  HA  LYS A 227     -11.554   5.063 -13.177  1.00 95.04           H  
ATOM   3643  C   LYS A 227     -13.307   3.885 -13.174  1.00 95.04           C  
ATOM   3644  CB  LYS A 227     -12.911   5.853 -14.658  1.00 95.04           C  
ATOM   3645  HB2 LYS A 227     -13.554   5.464 -15.447  1.00 95.04           H  
ATOM   3646  HB3 LYS A 227     -13.532   6.396 -13.946  1.00 95.04           H  
ATOM   3647  O   LYS A 227     -13.540   4.162 -12.000  1.00 95.04           O  
ATOM   3648  CG  LYS A 227     -11.889   6.826 -15.258  1.00 95.04           C  
ATOM   3649  HG2 LYS A 227     -11.255   6.302 -15.974  1.00 95.04           H  
ATOM   3650  HG3 LYS A 227     -11.265   7.234 -14.464  1.00 95.04           H  
ATOM   3651  CD  LYS A 227     -12.614   7.966 -15.979  1.00 95.04           C  
ATOM   3652  HD2 LYS A 227     -13.260   7.543 -16.748  1.00 95.04           H  
ATOM   3653  HD3 LYS A 227     -13.219   8.523 -15.264  1.00 95.04           H  
ATOM   3654  CE  LYS A 227     -11.582   8.890 -16.627  1.00 95.04           C  
ATOM   3655  HE2 LYS A 227     -10.927   8.285 -17.254  1.00 95.04           H  
ATOM   3656  HE3 LYS A 227     -10.967   9.334 -15.844  1.00 95.04           H  
ATOM   3657  NZ  LYS A 227     -12.240   9.942 -17.441  1.00 95.04           N  
ATOM   3658  HZ1 LYS A 227     -11.545  10.537 -17.869  1.00 95.04           H  
ATOM   3659  HZ2 LYS A 227     -12.854  10.504 -16.871  1.00 95.04           H  
ATOM   3660  HZ3 LYS A 227     -12.780   9.515 -18.180  1.00 95.04           H  
ATOM   3661  N   THR A 228     -13.939   2.910 -13.828  1.00 97.03           N  
ATOM   3662  H   THR A 228     -13.650   2.683 -14.769  1.00 97.03           H  
ATOM   3663  CA  THR A 228     -14.960   2.062 -13.204  1.00 97.03           C  
ATOM   3664  HA  THR A 228     -15.713   2.698 -12.739  1.00 97.03           H  
ATOM   3665  C   THR A 228     -14.345   1.201 -12.107  1.00 97.03           C  
ATOM   3666  CB  THR A 228     -15.662   1.184 -14.250  1.00 97.03           C  
ATOM   3667  HB  THR A 228     -14.946   0.498 -14.703  1.00 97.03           H  
ATOM   3668  O   THR A 228     -14.900   1.140 -11.014  1.00 97.03           O  
ATOM   3669  CG2 THR A 228     -16.812   0.373 -13.660  1.00 97.03           C  
ATOM   3670 HG21 THR A 228     -16.418  -0.368 -12.964  1.00 97.03           H  
ATOM   3671 HG22 THR A 228     -17.342  -0.152 -14.455  1.00 97.03           H  
ATOM   3672 HG23 THR A 228     -17.504   1.030 -13.134  1.00 97.03           H  
ATOM   3673  OG1 THR A 228     -16.211   2.009 -15.254  1.00 97.03           O  
ATOM   3674  HG1 THR A 228     -16.498   1.434 -15.967  1.00 97.03           H  
ATOM   3675  N   ASN A 229     -13.170   0.612 -12.345  1.00 96.82           N  
ATOM   3676  H   ASN A 229     -12.736   0.727 -13.250  1.00 96.82           H  
ATOM   3677  CA  ASN A 229     -12.464  -0.174 -11.331  1.00 96.82           C  
ATOM   3678  HA  ASN A 229     -13.120  -0.959 -10.957  1.00 96.82           H  
ATOM   3679  C   ASN A 229     -12.059   0.687 -10.133  1.00 96.82           C  
ATOM   3680  CB  ASN A 229     -11.224  -0.827 -11.944  1.00 96.82           C  
ATOM   3681  HB2 ASN A 229     -10.613  -1.245 -11.144  1.00 96.82           H  
ATOM   3682  HB3 ASN A 229     -10.620  -0.076 -12.454  1.00 96.82           H  
ATOM   3683  O   ASN A 229     -12.387   0.344  -9.001  1.00 96.82           O  
ATOM   3684  CG  ASN A 229     -11.511  -1.957 -12.906  1.00 96.82           C  
ATOM   3685  ND2 ASN A 229     -10.471  -2.473 -13.507  1.00 96.82           N  
ATOM   3686 HD21 ASN A 229     -10.595  -3.290 -14.089  1.00 96.82           H  
ATOM   3687 HD22 ASN A 229      -9.567  -2.084 -13.282  1.00 96.82           H  
ATOM   3688  OD1 ASN A 229     -12.639  -2.377 -13.125  1.00 96.82           O  
ATOM   3689  N   VAL A 230     -11.426   1.841 -10.377  1.00 97.69           N  
ATOM   3690  H   VAL A 230     -11.167   2.043 -11.332  1.00 97.69           H  
ATOM   3691  CA  VAL A 230     -11.024   2.776  -9.309  1.00 97.69           C  
ATOM   3692  HA  VAL A 230     -10.315   2.273  -8.652  1.00 97.69           H  
ATOM   3693  C   VAL A 230     -12.229   3.185  -8.459  1.00 97.69           C  
ATOM   3694  CB  VAL A 230     -10.345   4.030  -9.896  1.00 97.69           C  
ATOM   3695  HB  VAL A 230     -11.030   4.520 -10.589  1.00 97.69           H  
ATOM   3696  O   VAL A 230     -12.158   3.172  -7.229  1.00 97.69           O  
ATOM   3697  CG1 VAL A 230      -9.950   5.040  -8.807  1.00 97.69           C  
ATOM   3698 HG11 VAL A 230      -9.445   5.893  -9.260  1.00 97.69           H  
ATOM   3699 HG12 VAL A 230     -10.834   5.410  -8.286  1.00 97.69           H  
ATOM   3700 HG13 VAL A 230      -9.281   4.568  -8.087  1.00 97.69           H  
ATOM   3701  CG2 VAL A 230      -9.066   3.666 -10.654  1.00 97.69           C  
ATOM   3702 HG21 VAL A 230      -9.278   2.965 -11.461  1.00 97.69           H  
ATOM   3703 HG22 VAL A 230      -8.364   3.204  -9.960  1.00 97.69           H  
ATOM   3704 HG23 VAL A 230      -8.614   4.559 -11.087  1.00 97.69           H  
ATOM   3705  N   LEU A 231     -13.354   3.517  -9.102  1.00 97.25           N  
ATOM   3706  H   LEU A 231     -13.357   3.501 -10.112  1.00 97.25           H  
ATOM   3707  CA  LEU A 231     -14.581   3.897  -8.407  1.00 97.25           C  
ATOM   3708  HA  LEU A 231     -14.331   4.689  -7.702  1.00 97.25           H  
ATOM   3709  C   LEU A 231     -15.169   2.733  -7.602  1.00 97.25           C  
ATOM   3710  CB  LEU A 231     -15.594   4.430  -9.433  1.00 97.25           C  
ATOM   3711  HB2 LEU A 231     -15.137   5.250  -9.987  1.00 97.25           H  
ATOM   3712  HB3 LEU A 231     -15.823   3.633 -10.140  1.00 97.25           H  
ATOM   3713  O   LEU A 231     -15.612   2.948  -6.476  1.00 97.25           O  
ATOM   3714  CG  LEU A 231     -16.909   4.924  -8.803  1.00 97.25           C  
ATOM   3715  HG  LEU A 231     -17.378   4.118  -8.239  1.00 97.25           H  
ATOM   3716  CD1 LEU A 231     -16.696   6.122  -7.873  1.00 97.25           C  
ATOM   3717 HD11 LEU A 231     -17.653   6.525  -7.542  1.00 97.25           H  
ATOM   3718 HD12 LEU A 231     -16.134   5.812  -6.992  1.00 97.25           H  
ATOM   3719 HD13 LEU A 231     -16.142   6.904  -8.393  1.00 97.25           H  
ATOM   3720  CD2 LEU A 231     -17.885   5.340  -9.904  1.00 97.25           C  
ATOM   3721 HD21 LEU A 231     -18.091   4.485 -10.547  1.00 97.25           H  
ATOM   3722 HD22 LEU A 231     -18.817   5.701  -9.470  1.00 97.25           H  
ATOM   3723 HD23 LEU A 231     -17.442   6.133 -10.506  1.00 97.25           H  
ATOM   3724  N   ASN A 232     -15.172   1.521  -8.155  1.00 98.06           N  
ATOM   3725  H   ASN A 232     -14.811   1.409  -9.092  1.00 98.06           H  
ATOM   3726  CA  ASN A 232     -15.674   0.335  -7.467  1.00 98.06           C  
ATOM   3727  HA  ASN A 232     -16.683   0.534  -7.105  1.00 98.06           H  
ATOM   3728  C   ASN A 232     -14.830   0.011  -6.232  1.00 98.06           C  
ATOM   3729  CB  ASN A 232     -15.736  -0.843  -8.450  1.00 98.06           C  
ATOM   3730  HB2 ASN A 232     -15.909  -1.762  -7.890  1.00 98.06           H  
ATOM   3731  HB3 ASN A 232     -14.783  -0.940  -8.969  1.00 98.06           H  
ATOM   3732  O   ASN A 232     -15.396  -0.180  -5.161  1.00 98.06           O  
ATOM   3733  CG  ASN A 232     -16.853  -0.716  -9.472  1.00 98.06           C  
ATOM   3734  ND2 ASN A 232     -16.839  -1.558 -10.478  1.00 98.06           N  
ATOM   3735 HD21 ASN A 232     -16.089  -2.229 -10.569  1.00 98.06           H  
ATOM   3736 HD22 ASN A 232     -17.595  -1.482 -11.143  1.00 98.06           H  
ATOM   3737  OD1 ASN A 232     -17.759   0.102  -9.377  1.00 98.06           O  
ATOM   3738  N   TYR A 233     -13.500   0.048  -6.341  1.00 98.07           N  
ATOM   3739  H   TYR A 233     -13.091   0.184  -7.254  1.00 98.07           H  
ATOM   3740  CA  TYR A 233     -12.597  -0.142  -5.202  1.00 98.07           C  
ATOM   3741  HA  TYR A 233     -12.804  -1.105  -4.735  1.00 98.07           H  
ATOM   3742  C   TYR A 233     -12.798   0.920  -4.118  1.00 98.07           C  
ATOM   3743  CB  TYR A 233     -11.147  -0.102  -5.705  1.00 98.07           C  
ATOM   3744  HB2 TYR A 233     -10.469  -0.096  -4.852  1.00 98.07           H  
ATOM   3745  HB3 TYR A 233     -11.002   0.843  -6.229  1.00 98.07           H  
ATOM   3746  O   TYR A 233     -12.858   0.604  -2.931  1.00 98.07           O  
ATOM   3747  CG  TYR A 233     -10.724  -1.224  -6.635  1.00 98.07           C  
ATOM   3748  CD1 TYR A 233     -11.267  -2.524  -6.522  1.00 98.07           C  
ATOM   3749  HD1 TYR A 233     -11.989  -2.766  -5.755  1.00 98.07           H  
ATOM   3750  CD2 TYR A 233      -9.752  -0.954  -7.619  1.00 98.07           C  
ATOM   3751  HD2 TYR A 233      -9.318   0.031  -7.695  1.00 98.07           H  
ATOM   3752  CE1 TYR A 233     -10.879  -3.528  -7.429  1.00 98.07           C  
ATOM   3753  HE1 TYR A 233     -11.313  -4.515  -7.368  1.00 98.07           H  
ATOM   3754  CE2 TYR A 233      -9.358  -1.958  -8.521  1.00 98.07           C  
ATOM   3755  HE2 TYR A 233      -8.625  -1.744  -9.285  1.00 98.07           H  
ATOM   3756  OH  TYR A 233      -9.582  -4.187  -9.342  1.00 98.07           O  
ATOM   3757  HH  TYR A 233      -8.940  -3.837  -9.964  1.00 98.07           H  
ATOM   3758  CZ  TYR A 233      -9.935  -3.240  -8.437  1.00 98.07           C  
ATOM   3759  N   TYR A 234     -12.949   2.186  -4.514  1.00 97.61           N  
ATOM   3760  H   TYR A 234     -12.854   2.403  -5.496  1.00 97.61           H  
ATOM   3761  CA  TYR A 234     -13.231   3.265  -3.571  1.00 97.61           C  
ATOM   3762  HA  TYR A 234     -12.451   3.278  -2.809  1.00 97.61           H  
ATOM   3763  C   TYR A 234     -14.572   3.054  -2.851  1.00 97.61           C  
ATOM   3764  CB  TYR A 234     -13.197   4.603  -4.318  1.00 97.61           C  
ATOM   3765  HB2 TYR A 234     -13.995   4.627  -5.060  1.00 97.61           H  
ATOM   3766  HB3 TYR A 234     -12.250   4.683  -4.852  1.00 97.61           H  
ATOM   3767  O   TYR A 234     -14.653   3.201  -1.631  1.00 97.61           O  
ATOM   3768  CG  TYR A 234     -13.343   5.796  -3.397  1.00 97.61           C  
ATOM   3769  CD1 TYR A 234     -14.614   6.157  -2.907  1.00 97.61           C  
ATOM   3770  HD1 TYR A 234     -15.490   5.602  -3.207  1.00 97.61           H  
ATOM   3771  CD2 TYR A 234     -12.201   6.512  -2.991  1.00 97.61           C  
ATOM   3772  HD2 TYR A 234     -11.225   6.224  -3.352  1.00 97.61           H  
ATOM   3773  CE1 TYR A 234     -14.743   7.201  -1.976  1.00 97.61           C  
ATOM   3774  HE1 TYR A 234     -15.713   7.435  -1.564  1.00 97.61           H  
ATOM   3775  CE2 TYR A 234     -12.332   7.588  -2.094  1.00 97.61           C  
ATOM   3776  HE2 TYR A 234     -11.461   8.147  -1.785  1.00 97.61           H  
ATOM   3777  OH  TYR A 234     -13.715   8.908  -0.651  1.00 97.61           O  
ATOM   3778  HH  TYR A 234     -14.616   8.976  -0.328  1.00 97.61           H  
ATOM   3779  CZ  TYR A 234     -13.599   7.912  -1.565  1.00 97.61           C  
ATOM   3780  N   LYS A 235     -15.630   2.698  -3.592  1.00 96.78           N  
ATOM   3781  H   LYS A 235     -15.494   2.576  -4.586  1.00 96.78           H  
ATOM   3782  CA  LYS A 235     -16.959   2.424  -3.028  1.00 96.78           C  
ATOM   3783  HA  LYS A 235     -17.283   3.270  -2.422  1.00 96.78           H  
ATOM   3784  C   LYS A 235     -16.940   1.226  -2.092  1.00 96.78           C  
ATOM   3785  CB  LYS A 235     -17.978   2.176  -4.143  1.00 96.78           C  
ATOM   3786  HB2 LYS A 235     -17.551   1.495  -4.879  1.00 96.78           H  
ATOM   3787  HB3 LYS A 235     -18.857   1.696  -3.712  1.00 96.78           H  
ATOM   3788  O   LYS A 235     -17.511   1.312  -1.014  1.00 96.78           O  
ATOM   3789  CG  LYS A 235     -18.430   3.472  -4.822  1.00 96.78           C  
ATOM   3790  HG2 LYS A 235     -17.573   4.020  -5.215  1.00 96.78           H  
ATOM   3791  HG3 LYS A 235     -18.948   4.098  -4.096  1.00 96.78           H  
ATOM   3792  CD  LYS A 235     -19.382   3.109  -5.963  1.00 96.78           C  
ATOM   3793  HD2 LYS A 235     -18.845   2.499  -6.689  1.00 96.78           H  
ATOM   3794  HD3 LYS A 235     -20.211   2.528  -5.559  1.00 96.78           H  
ATOM   3795  CE  LYS A 235     -19.921   4.366  -6.642  1.00 96.78           C  
ATOM   3796  HE2 LYS A 235     -19.079   4.947  -7.019  1.00 96.78           H  
ATOM   3797  HE3 LYS A 235     -20.445   4.964  -5.897  1.00 96.78           H  
ATOM   3798  NZ  LYS A 235     -20.837   3.995  -7.747  1.00 96.78           N  
ATOM   3799  HZ1 LYS A 235     -21.604   3.449  -7.382  1.00 96.78           H  
ATOM   3800  HZ2 LYS A 235     -20.350   3.423  -8.422  1.00 96.78           H  
ATOM   3801  HZ3 LYS A 235     -21.209   4.814  -8.205  1.00 96.78           H  
ATOM   3802  N   GLU A 236     -16.252   0.152  -2.467  1.00 96.54           N  
ATOM   3803  H   GLU A 236     -15.834   0.138  -3.387  1.00 96.54           H  
ATOM   3804  CA  GLU A 236     -16.091  -1.031  -1.626  1.00 96.54           C  
ATOM   3805  HA  GLU A 236     -17.072  -1.467  -1.436  1.00 96.54           H  
ATOM   3806  C   GLU A 236     -15.470  -0.665  -0.272  1.00 96.54           C  
ATOM   3807  CB  GLU A 236     -15.229  -2.063  -2.367  1.00 96.54           C  
ATOM   3808  HB2 GLU A 236     -15.667  -2.257  -3.346  1.00 96.54           H  
ATOM   3809  HB3 GLU A 236     -14.226  -1.658  -2.504  1.00 96.54           H  
ATOM   3810  O   GLU A 236     -16.018  -1.037   0.765  1.00 96.54           O  
ATOM   3811  CG  GLU A 236     -15.141  -3.386  -1.597  1.00 96.54           C  
ATOM   3812  HG2 GLU A 236     -14.851  -3.188  -0.565  1.00 96.54           H  
ATOM   3813  HG3 GLU A 236     -16.125  -3.853  -1.581  1.00 96.54           H  
ATOM   3814  CD  GLU A 236     -14.120  -4.359  -2.194  1.00 96.54           C  
ATOM   3815  OE1 GLU A 236     -13.744  -5.290  -1.448  1.00 96.54           O  
ATOM   3816  OE2 GLU A 236     -13.679  -4.181  -3.350  1.00 96.54           O  
ATOM   3817  N   LEU A 237     -14.382   0.117  -0.268  1.00 95.73           N  
ATOM   3818  H   LEU A 237     -13.977   0.374  -1.156  1.00 95.73           H  
ATOM   3819  CA  LEU A 237     -13.756   0.616   0.962  1.00 95.73           C  
ATOM   3820  HA  LEU A 237     -13.419  -0.230   1.561  1.00 95.73           H  
ATOM   3821  C   LEU A 237     -14.745   1.405   1.822  1.00 95.73           C  
ATOM   3822  CB  LEU A 237     -12.560   1.518   0.613  1.00 95.73           C  
ATOM   3823  HB2 LEU A 237     -12.865   2.222  -0.162  1.00 95.73           H  
ATOM   3824  HB3 LEU A 237     -12.291   2.098   1.495  1.00 95.73           H  
ATOM   3825  O   LEU A 237     -14.867   1.140   3.015  1.00 95.73           O  
ATOM   3826  CG  LEU A 237     -11.311   0.768   0.145  1.00 95.73           C  
ATOM   3827  HG  LEU A 237     -11.594  -0.028  -0.544  1.00 95.73           H  
ATOM   3828  CD1 LEU A 237     -10.356   1.728  -0.563  1.00 95.73           C  
ATOM   3829 HD11 LEU A 237     -10.860   2.174  -1.420  1.00 95.73           H  
ATOM   3830 HD12 LEU A 237     -10.043   2.513   0.127  1.00 95.73           H  
ATOM   3831 HD13 LEU A 237      -9.484   1.182  -0.924  1.00 95.73           H  
ATOM   3832  CD2 LEU A 237     -10.559   0.175   1.336  1.00 95.73           C  
ATOM   3833 HD21 LEU A 237     -10.281   0.962   2.037  1.00 95.73           H  
ATOM   3834 HD22 LEU A 237     -11.198  -0.542   1.852  1.00 95.73           H  
ATOM   3835 HD23 LEU A 237      -9.661  -0.326   0.977  1.00 95.73           H  
ATOM   3836  N   SER A 238     -15.468   2.354   1.222  1.00 93.75           N  
ATOM   3837  H   SER A 238     -15.313   2.528   0.239  1.00 93.75           H  
ATOM   3838  CA  SER A 238     -16.488   3.134   1.925  1.00 93.75           C  
ATOM   3839  HA  SER A 238     -16.028   3.650   2.767  1.00 93.75           H  
ATOM   3840  C   SER A 238     -17.576   2.239   2.513  1.00 93.75           C  
ATOM   3841  CB  SER A 238     -17.101   4.176   0.987  1.00 93.75           C  
ATOM   3842  HB2 SER A 238     -18.021   4.563   1.425  1.00 93.75           H  
ATOM   3843  HB3 SER A 238     -17.335   3.717   0.027  1.00 93.75           H  
ATOM   3844  O   SER A 238     -17.823   2.298   3.710  1.00 93.75           O  
ATOM   3845  OG  SER A 238     -16.195   5.249   0.801  1.00 93.75           O  
ATOM   3846  HG  SER A 238     -16.366   5.882   1.502  1.00 93.75           H  
ATOM   3847  N   GLU A 239     -18.188   1.365   1.720  1.00 92.82           N  
ATOM   3848  H   GLU A 239     -17.909   1.303   0.752  1.00 92.82           H  
ATOM   3849  CA  GLU A 239     -19.276   0.504   2.185  1.00 92.82           C  
ATOM   3850  HA  GLU A 239     -20.080   1.120   2.589  1.00 92.82           H  
ATOM   3851  C   GLU A 239     -18.844  -0.462   3.288  1.00 92.82           C  
ATOM   3852  CB  GLU A 239     -19.814  -0.333   1.025  1.00 92.82           C  
ATOM   3853  HB2 GLU A 239     -20.451  -1.106   1.455  1.00 92.82           H  
ATOM   3854  HB3 GLU A 239     -18.986  -0.821   0.510  1.00 92.82           H  
ATOM   3855  O   GLU A 239     -19.582  -0.665   4.253  1.00 92.82           O  
ATOM   3856  CG  GLU A 239     -20.644   0.471   0.019  1.00 92.82           C  
ATOM   3857  HG2 GLU A 239     -20.035   1.260  -0.421  1.00 92.82           H  
ATOM   3858  HG3 GLU A 239     -21.474   0.939   0.549  1.00 92.82           H  
ATOM   3859  CD  GLU A 239     -21.205  -0.441  -1.079  1.00 92.82           C  
ATOM   3860  OE1 GLU A 239     -21.476   0.081  -2.183  1.00 92.82           O  
ATOM   3861  OE2 GLU A 239     -21.423  -1.644  -0.773  1.00 92.82           O  
ATOM   3862  N   LYS A 240     -17.668  -1.083   3.153  1.00 90.80           N  
ATOM   3863  H   LYS A 240     -17.108  -0.875   2.338  1.00 90.80           H  
ATOM   3864  CA  LYS A 240     -17.137  -2.015   4.155  1.00 90.80           C  
ATOM   3865  HA  LYS A 240     -17.908  -2.738   4.421  1.00 90.80           H  
ATOM   3866  C   LYS A 240     -16.788  -1.282   5.445  1.00 90.80           C  
ATOM   3867  CB  LYS A 240     -15.915  -2.752   3.590  1.00 90.80           C  
ATOM   3868  HB2 LYS A 240     -15.200  -2.015   3.223  1.00 90.80           H  
ATOM   3869  HB3 LYS A 240     -15.427  -3.307   4.391  1.00 90.80           H  
ATOM   3870  O   LYS A 240     -17.105  -1.795   6.517  1.00 90.80           O  
ATOM   3871  CG  LYS A 240     -16.253  -3.723   2.444  1.00 90.80           C  
ATOM   3872  HG2 LYS A 240     -15.321  -3.971   1.936  1.00 90.80           H  
ATOM   3873  HG3 LYS A 240     -16.903  -3.234   1.719  1.00 90.80           H  
ATOM   3874  CD  LYS A 240     -16.915  -5.035   2.892  1.00 90.80           C  
ATOM   3875  HD2 LYS A 240     -16.271  -5.525   3.622  1.00 90.80           H  
ATOM   3876  HD3 LYS A 240     -17.889  -4.832   3.338  1.00 90.80           H  
ATOM   3877  CE  LYS A 240     -17.069  -5.925   1.647  1.00 90.80           C  
ATOM   3878  HE2 LYS A 240     -16.119  -5.923   1.113  1.00 90.80           H  
ATOM   3879  HE3 LYS A 240     -17.805  -5.475   0.980  1.00 90.80           H  
ATOM   3880  NZ  LYS A 240     -17.439  -7.330   1.964  1.00 90.80           N  
ATOM   3881  HZ1 LYS A 240     -16.728  -7.756   2.542  1.00 90.80           H  
ATOM   3882  HZ2 LYS A 240     -18.339  -7.396   2.418  1.00 90.80           H  
ATOM   3883  HZ3 LYS A 240     -17.449  -7.883   1.119  1.00 90.80           H  
ATOM   3884  N   PHE A 241     -16.225  -0.079   5.347  1.00 89.51           N  
ATOM   3885  H   PHE A 241     -15.969   0.274   4.436  1.00 89.51           H  
ATOM   3886  CA  PHE A 241     -15.946   0.753   6.510  1.00 89.51           C  
ATOM   3887  HA  PHE A 241     -15.362   0.161   7.214  1.00 89.51           H  
ATOM   3888  C   PHE A 241     -17.235   1.160   7.224  1.00 89.51           C  
ATOM   3889  CB  PHE A 241     -15.114   1.965   6.092  1.00 89.51           C  
ATOM   3890  HB2 PHE A 241     -15.690   2.575   5.396  1.00 89.51           H  
ATOM   3891  HB3 PHE A 241     -14.228   1.603   5.570  1.00 89.51           H  
ATOM   3892  O   PHE A 241     -17.348   0.913   8.423  1.00 89.51           O  
ATOM   3893  CG  PHE A 241     -14.644   2.822   7.251  1.00 89.51           C  
ATOM   3894  CD1 PHE A 241     -14.967   4.190   7.317  1.00 89.51           C  
ATOM   3895  HD1 PHE A 241     -15.588   4.643   6.558  1.00 89.51           H  
ATOM   3896  CD2 PHE A 241     -13.845   2.249   8.256  1.00 89.51           C  
ATOM   3897  HD2 PHE A 241     -13.617   1.194   8.219  1.00 89.51           H  
ATOM   3898  CE1 PHE A 241     -14.462   4.974   8.370  1.00 89.51           C  
ATOM   3899  HE1 PHE A 241     -14.674   6.033   8.411  1.00 89.51           H  
ATOM   3900  CE2 PHE A 241     -13.369   3.027   9.323  1.00 89.51           C  
ATOM   3901  HE2 PHE A 241     -12.785   2.575  10.111  1.00 89.51           H  
ATOM   3902  CZ  PHE A 241     -13.675   4.395   9.379  1.00 89.51           C  
ATOM   3903  HZ  PHE A 241     -13.317   4.993  10.204  1.00 89.51           H  
ATOM   3904  N   GLU A 242     -18.244   1.655   6.498  1.00 86.28           N  
ATOM   3905  H   GLU A 242     -18.087   1.845   5.518  1.00 86.28           H  
ATOM   3906  CA  GLU A 242     -19.551   2.006   7.074  1.00 86.28           C  
ATOM   3907  HA  GLU A 242     -19.413   2.753   7.855  1.00 86.28           H  
ATOM   3908  C   GLU A 242     -20.230   0.811   7.759  1.00 86.28           C  
ATOM   3909  CB  GLU A 242     -20.493   2.613   6.017  1.00 86.28           C  
ATOM   3910  HB2 GLU A 242     -20.614   1.905   5.197  1.00 86.28           H  
ATOM   3911  HB3 GLU A 242     -21.472   2.734   6.482  1.00 86.28           H  
ATOM   3912  O   GLU A 242     -20.744   0.928   8.869  1.00 86.28           O  
ATOM   3913  CG  GLU A 242     -20.095   3.982   5.429  1.00 86.28           C  
ATOM   3914  HG2 GLU A 242     -19.314   3.850   4.681  1.00 86.28           H  
ATOM   3915  HG3 GLU A 242     -20.959   4.386   4.901  1.00 86.28           H  
ATOM   3916  CD  GLU A 242     -19.616   5.010   6.456  1.00 86.28           C  
ATOM   3917  OE1 GLU A 242     -18.659   5.761   6.147  1.00 86.28           O  
ATOM   3918  OE2 GLU A 242     -20.151   5.040   7.581  1.00 86.28           O  
ATOM   3919  N   LYS A 243     -20.190  -0.372   7.138  1.00 82.96           N  
ATOM   3920  H   LYS A 243     -19.765  -0.405   6.222  1.00 82.96           H  
ATOM   3921  CA  LYS A 243     -20.808  -1.593   7.684  1.00 82.96           C  
ATOM   3922  HA  LYS A 243     -21.778  -1.334   8.107  1.00 82.96           H  
ATOM   3923  C   LYS A 243     -20.020  -2.219   8.836  1.00 82.96           C  
ATOM   3924  CB  LYS A 243     -21.011  -2.610   6.552  1.00 82.96           C  
ATOM   3925  HB2 LYS A 243     -20.070  -2.731   6.015  1.00 82.96           H  
ATOM   3926  HB3 LYS A 243     -21.287  -3.575   6.978  1.00 82.96           H  
ATOM   3927  O   LYS A 243     -20.559  -3.068   9.540  1.00 82.96           O  
ATOM   3928  CG  LYS A 243     -22.123  -2.179   5.582  1.00 82.96           C  
ATOM   3929  HG2 LYS A 243     -21.976  -1.140   5.286  1.00 82.96           H  
ATOM   3930  HG3 LYS A 243     -23.087  -2.259   6.084  1.00 82.96           H  
ATOM   3931  CD  LYS A 243     -22.124  -3.053   4.320  1.00 82.96           C  
ATOM   3932  HD2 LYS A 243     -21.145  -2.975   3.848  1.00 82.96           H  
ATOM   3933  HD3 LYS A 243     -22.316  -4.092   4.588  1.00 82.96           H  
ATOM   3934  CE  LYS A 243     -23.199  -2.552   3.344  1.00 82.96           C  
ATOM   3935  HE2 LYS A 243     -24.180  -2.811   3.742  1.00 82.96           H  
ATOM   3936  HE3 LYS A 243     -23.138  -1.465   3.307  1.00 82.96           H  
ATOM   3937  NZ  LYS A 243     -23.032  -3.092   1.965  1.00 82.96           N  
ATOM   3938  HZ1 LYS A 243     -22.186  -2.747   1.535  1.00 82.96           H  
ATOM   3939  HZ2 LYS A 243     -23.766  -2.758   1.358  1.00 82.96           H  
ATOM   3940  HZ3 LYS A 243     -23.025  -4.102   1.946  1.00 82.96           H  
ATOM   3941  N   SER A 244     -18.755  -1.844   9.030  1.00 74.92           N  
ATOM   3942  H   SER A 244     -18.364  -1.156   8.404  1.00 74.92           H  
ATOM   3943  CA  SER A 244     -17.898  -2.441  10.063  1.00 74.92           C  
ATOM   3944  HA  SER A 244     -18.022  -3.523  10.020  1.00 74.92           H  
ATOM   3945  C   SER A 244     -18.261  -2.017  11.489  1.00 74.92           C  
ATOM   3946  CB  SER A 244     -16.425  -2.138   9.780  1.00 74.92           C  
ATOM   3947  HB2 SER A 244     -16.188  -2.393   8.747  1.00 74.92           H  
ATOM   3948  HB3 SER A 244     -15.808  -2.752  10.435  1.00 74.92           H  
ATOM   3949  O   SER A 244     -17.745  -2.603  12.439  1.00 74.92           O  
ATOM   3950  OG  SER A 244     -16.111  -0.783  10.018  1.00 74.92           O  
ATOM   3951  HG  SER A 244     -16.577  -0.216   9.399  1.00 74.92           H  
ATOM   3952  N   GLY A 245     -19.108  -0.993  11.651  1.00 63.02           N  
ATOM   3953  H   GLY A 245     -19.509  -0.560  10.831  1.00 63.02           H  
ATOM   3954  CA  GLY A 245     -19.393  -0.381  12.952  1.00 63.02           C  
ATOM   3955  HA2 GLY A 245     -19.656  -1.159  13.668  1.00 63.02           H  
ATOM   3956  HA3 GLY A 245     -20.241   0.296  12.845  1.00 63.02           H  
ATOM   3957  C   GLY A 245     -18.217   0.420  13.527  1.00 63.02           C  
ATOM   3958  O   GLY A 245     -18.333   0.965  14.618  1.00 63.02           O  
ATOM   3959  N   LEU A 246     -17.096   0.510  12.799  1.00 63.73           N  
ATOM   3960  H   LEU A 246     -17.053  -0.019  11.939  1.00 63.73           H  
ATOM   3961  CA  LEU A 246     -15.921   1.329  13.127  1.00 63.73           C  
ATOM   3962  HA  LEU A 246     -15.902   1.516  14.201  1.00 63.73           H  
ATOM   3963  C   LEU A 246     -15.969   2.705  12.448  1.00 63.73           C  
ATOM   3964  CB  LEU A 246     -14.639   0.575  12.728  1.00 63.73           C  
ATOM   3965  HB2 LEU A 246     -13.776   1.193  12.977  1.00 63.73           H  
ATOM   3966  HB3 LEU A 246     -14.632   0.448  11.645  1.00 63.73           H  
ATOM   3967  O   LEU A 246     -15.103   3.541  12.675  1.00 63.73           O  
ATOM   3968  CG  LEU A 246     -14.472  -0.797  13.405  1.00 63.73           C  
ATOM   3969  HG  LEU A 246     -15.381  -1.388  13.295  1.00 63.73           H  
ATOM   3970  CD1 LEU A 246     -13.335  -1.582  12.758  1.00 63.73           C  
ATOM   3971 HD11 LEU A 246     -13.519  -1.672  11.688  1.00 63.73           H  
ATOM   3972 HD12 LEU A 246     -13.282  -2.580  13.194  1.00 63.73           H  
ATOM   3973 HD13 LEU A 246     -12.393  -1.059  12.925  1.00 63.73           H  
ATOM   3974  CD2 LEU A 246     -14.150  -0.644  14.893  1.00 63.73           C  
ATOM   3975 HD21 LEU A 246     -13.256  -0.034  15.024  1.00 63.73           H  
ATOM   3976 HD22 LEU A 246     -13.993  -1.627  15.337  1.00 63.73           H  
ATOM   3977 HD23 LEU A 246     -14.989  -0.169  15.402  1.00 63.73           H  
ATOM   3978  N   SER A 247     -16.992   2.948  11.630  1.00 60.30           N  
ATOM   3979  H   SER A 247     -17.695   2.232  11.518  1.00 60.30           H  
ATOM   3980  CA  SER A 247     -17.236   4.185  10.891  1.00 60.30           C  
ATOM   3981  HA  SER A 247     -16.313   4.491  10.398  1.00 60.30           H  
ATOM   3982  C   SER A 247     -17.709   5.357  11.747  1.00 60.30           C  
ATOM   3983  CB  SER A 247     -18.283   3.888   9.829  1.00 60.30           C  
ATOM   3984  HB2 SER A 247     -17.842   3.214   9.095  1.00 60.30           H  
ATOM   3985  HB3 SER A 247     -18.577   4.809   9.327  1.00 60.30           H  
ATOM   3986  O   SER A 247     -18.109   6.394  11.210  1.00 60.30           O  
ATOM   3987  OG  SER A 247     -19.442   3.313  10.398  1.00 60.30           O  
ATOM   3988  HG  SER A 247     -20.167   3.477   9.790  1.00 60.30           H  
ATOM   3989  N   VAL A 248     -17.691   5.209  13.067  1.00 62.31           N  
ATOM   3990  H   VAL A 248     -17.264   4.381  13.458  1.00 62.31           H  
ATOM   3991  CA  VAL A 248     -18.371   6.138  13.952  1.00 62.31           C  
ATOM   3992  HA  VAL A 248     -19.371   6.263  13.538  1.00 62.31           H  
ATOM   3993  C   VAL A 248     -17.689   7.502  13.923  1.00 62.31           C  
ATOM   3994  CB  VAL A 248     -18.515   5.593  15.381  1.00 62.31           C  
ATOM   3995  HB  VAL A 248     -17.655   5.895  15.979  1.00 62.31           H  
ATOM   3996  O   VAL A 248     -16.472   7.617  14.073  1.00 62.31           O  
ATOM   3997  CG1 VAL A 248     -19.813   6.180  15.934  1.00 62.31           C  
ATOM   3998 HG11 VAL A 248     -20.018   5.793  16.932  1.00 62.31           H  
ATOM   3999 HG12 VAL A 248     -20.654   5.885  15.306  1.00 62.31           H  
ATOM   4000 HG13 VAL A 248     -19.764   7.269  15.944  1.00 62.31           H  
ATOM   4001  CG2 VAL A 248     -18.648   4.069  15.484  1.00 62.31           C  
ATOM   4002 HG21 VAL A 248     -19.451   3.713  14.839  1.00 62.31           H  
ATOM   4003 HG22 VAL A 248     -18.864   3.780  16.513  1.00 62.31           H  
ATOM   4004 HG23 VAL A 248     -17.712   3.591  15.195  1.00 62.31           H  
ATOM   4005  N   ASN A 249     -18.480   8.551  13.709  1.00 65.47           N  
ATOM   4006  H   ASN A 249     -19.471   8.413  13.572  1.00 65.47           H  
ATOM   4007  CA  ASN A 249     -17.983   9.912  13.769  1.00 65.47           C  
ATOM   4008  HA  ASN A 249     -17.033   9.970  13.239  1.00 65.47           H  
ATOM   4009  C   ASN A 249     -17.732  10.272  15.240  1.00 65.47           C  
ATOM   4010  CB  ASN A 249     -18.980  10.836  13.051  1.00 65.47           C  
ATOM   4011  HB2 ASN A 249     -19.941  10.818  13.564  1.00 65.47           H  
ATOM   4012  HB3 ASN A 249     -19.139  10.480  12.033  1.00 65.47           H  
ATOM   4013  O   ASN A 249     -18.664  10.554  15.989  1.00 65.47           O  
ATOM   4014  CG  ASN A 249     -18.490  12.268  12.974  1.00 65.47           C  
ATOM   4015  ND2 ASN A 249     -19.118  13.099  12.182  1.00 65.47           N  
ATOM   4016 HD21 ASN A 249     -20.055  12.875  11.879  1.00 65.47           H  
ATOM   4017 HD22 ASN A 249     -18.840  14.069  12.211  1.00 65.47           H  
ATOM   4018  OD1 ASN A 249     -17.525  12.655  13.622  1.00 65.47           O  
ATOM   4019  N   TYR A 250     -16.466  10.242  15.664  1.00 66.83           N  
ATOM   4020  H   TYR A 250     -15.762   9.881  15.036  1.00 66.83           H  
ATOM   4021  CA  TYR A 250     -16.087  10.522  17.050  1.00 66.83           C  
ATOM   4022  HA  TYR A 250     -16.532   9.761  17.691  1.00 66.83           H  
ATOM   4023  C   TYR A 250     -16.602  11.876  17.547  1.00 66.83           C  
ATOM   4024  CB  TYR A 250     -14.561  10.461  17.198  1.00 66.83           C  
ATOM   4025  HB2 TYR A 250     -14.098  11.095  16.442  1.00 66.83           H  
ATOM   4026  HB3 TYR A 250     -14.291  10.869  18.172  1.00 66.83           H  
ATOM   4027  O   TYR A 250     -16.933  11.981  18.724  1.00 66.83           O  
ATOM   4028  CG  TYR A 250     -13.990   9.060  17.118  1.00 66.83           C  
ATOM   4029  CD1 TYR A 250     -14.212   8.163  18.182  1.00 66.83           C  
ATOM   4030  HD1 TYR A 250     -14.789   8.479  19.038  1.00 66.83           H  
ATOM   4031  CD2 TYR A 250     -13.242   8.653  15.996  1.00 66.83           C  
ATOM   4032  HD2 TYR A 250     -13.074   9.336  15.177  1.00 66.83           H  
ATOM   4033  CE1 TYR A 250     -13.690   6.857  18.126  1.00 66.83           C  
ATOM   4034  HE1 TYR A 250     -13.869   6.171  18.940  1.00 66.83           H  
ATOM   4035  CE2 TYR A 250     -12.715   7.348  15.937  1.00 66.83           C  
ATOM   4036  HE2 TYR A 250     -12.156   7.021  15.073  1.00 66.83           H  
ATOM   4037  OH  TYR A 250     -12.425   5.193  16.953  1.00 66.83           O  
ATOM   4038  HH  TYR A 250     -12.730   4.665  17.694  1.00 66.83           H  
ATOM   4039  CZ  TYR A 250     -12.938   6.450  17.001  1.00 66.83           C  
ATOM   4040  N   SER A 251     -16.723  12.880  16.671  1.00 68.42           N  
ATOM   4041  H   SER A 251     -16.497  12.712  15.701  1.00 68.42           H  
ATOM   4042  CA  SER A 251     -17.290  14.181  17.040  1.00 68.42           C  
ATOM   4043  HA  SER A 251     -16.797  14.519  17.952  1.00 68.42           H  
ATOM   4044  C   SER A 251     -18.789  14.096  17.357  1.00 68.42           C  
ATOM   4045  CB  SER A 251     -16.997  15.228  15.958  1.00 68.42           C  
ATOM   4046  HB2 SER A 251     -17.262  16.211  16.349  1.00 68.42           H  
ATOM   4047  HB3 SER A 251     -15.931  15.229  15.732  1.00 68.42           H  
ATOM   4048  O   SER A 251     -19.233  14.667  18.348  1.00 68.42           O  
ATOM   4049  OG  SER A 251     -17.731  15.012  14.770  1.00 68.42           O  
ATOM   4050  HG  SER A 251     -17.462  14.189  14.355  1.00 68.42           H  
ATOM   4051  N   GLU A 252     -19.557  13.313  16.593  1.00 73.19           N  
ATOM   4052  H   GLU A 252     -19.128  12.821  15.822  1.00 73.19           H  
ATOM   4053  CA  GLU A 252     -20.983  13.077  16.851  1.00 73.19           C  
ATOM   4054  HA  GLU A 252     -21.495  14.031  16.975  1.00 73.19           H  
ATOM   4055  C   GLU A 252     -21.193  12.292  18.147  1.00 73.19           C  
ATOM   4056  CB  GLU A 252     -21.636  12.331  15.679  1.00 73.19           C  
ATOM   4057  HB2 GLU A 252     -22.616  11.971  15.993  1.00 73.19           H  
ATOM   4058  HB3 GLU A 252     -21.024  11.464  15.430  1.00 73.19           H  
ATOM   4059  O   GLU A 252     -21.986  12.719  18.984  1.00 73.19           O  
ATOM   4060  CG  GLU A 252     -21.829  13.219  14.441  1.00 73.19           C  
ATOM   4061  HG2 GLU A 252     -22.613  13.948  14.649  1.00 73.19           H  
ATOM   4062  HG3 GLU A 252     -20.906  13.769  14.258  1.00 73.19           H  
ATOM   4063  CD  GLU A 252     -22.188  12.417  13.179  1.00 73.19           C  
ATOM   4064  OE1 GLU A 252     -21.961  12.966  12.076  1.00 73.19           O  
ATOM   4065  OE2 GLU A 252     -22.558  11.228  13.295  1.00 73.19           O  
ATOM   4066  N   ILE A 253     -20.438  11.206  18.371  1.00 78.32           N  
ATOM   4067  H   ILE A 253     -19.803  10.906  17.645  1.00 78.32           H  
ATOM   4068  CA  ILE A 253     -20.518  10.459  19.640  1.00 78.32           C  
ATOM   4069  HA  ILE A 253     -21.548  10.133  19.787  1.00 78.32           H  
ATOM   4070  C   ILE A 253     -20.135  11.359  20.810  1.00 78.32           C  
ATOM   4071  CB  ILE A 253     -19.582   9.236  19.697  1.00 78.32           C  
ATOM   4072  HB  ILE A 253     -18.557   9.608  19.709  1.00 78.32           H  
ATOM   4073  O   ILE A 253     -20.783  11.326  21.850  1.00 78.32           O  
ATOM   4074  CG1 ILE A 253     -19.710   8.275  18.513  1.00 78.32           C  
ATOM   4075 HG12 ILE A 253     -19.616   8.836  17.584  1.00 78.32           H  
ATOM   4076 HG13 ILE A 253     -20.680   7.779  18.526  1.00 78.32           H  
ATOM   4077  CG2 ILE A 253     -19.832   8.443  20.998  1.00 78.32           C  
ATOM   4078 HG21 ILE A 253     -19.579   9.051  21.866  1.00 78.32           H  
ATOM   4079 HG22 ILE A 253     -20.884   8.162  21.063  1.00 78.32           H  
ATOM   4080 HG23 ILE A 253     -19.226   7.539  21.058  1.00 78.32           H  
ATOM   4081  CD1 ILE A 253     -18.571   7.241  18.572  1.00 78.32           C  
ATOM   4082 HD11 ILE A 253     -18.958   6.259  18.843  1.00 78.32           H  
ATOM   4083 HD12 ILE A 253     -17.807   7.522  19.296  1.00 78.32           H  
ATOM   4084 HD13 ILE A 253     -18.055   7.214  17.612  1.00 78.32           H  
ATOM   4085  N   PHE A 254     -19.063  12.141  20.671  1.00 78.42           N  
ATOM   4086  H   PHE A 254     -18.553  12.133  19.799  1.00 78.42           H  
ATOM   4087  CA  PHE A 254     -18.594  13.013  21.739  1.00 78.42           C  
ATOM   4088  HA  PHE A 254     -18.414  12.415  22.632  1.00 78.42           H  
ATOM   4089  C   PHE A 254     -19.643  14.066  22.102  1.00 78.42           C  
ATOM   4090  CB  PHE A 254     -17.279  13.673  21.319  1.00 78.42           C  
ATOM   4091  HB2 PHE A 254     -16.529  12.901  21.151  1.00 78.42           H  
ATOM   4092  HB3 PHE A 254     -17.427  14.212  20.383  1.00 78.42           H  
ATOM   4093  O   PHE A 254     -19.874  14.297  23.287  1.00 78.42           O  
ATOM   4094  CG  PHE A 254     -16.759  14.634  22.362  1.00 78.42           C  
ATOM   4095  CD1 PHE A 254     -17.053  16.007  22.266  1.00 78.42           C  
ATOM   4096  HD1 PHE A 254     -17.632  16.385  21.437  1.00 78.42           H  
ATOM   4097  CD2 PHE A 254     -16.044  14.143  23.469  1.00 78.42           C  
ATOM   4098  HD2 PHE A 254     -15.840  13.086  23.555  1.00 78.42           H  
ATOM   4099  CE1 PHE A 254     -16.626  16.887  23.274  1.00 78.42           C  
ATOM   4100  HE1 PHE A 254     -16.877  17.936  23.214  1.00 78.42           H  
ATOM   4101  CE2 PHE A 254     -15.615  15.024  24.476  1.00 78.42           C  
ATOM   4102  HE2 PHE A 254     -15.082  14.647  25.337  1.00 78.42           H  
ATOM   4103  CZ  PHE A 254     -15.907  16.396  24.378  1.00 78.42           C  
ATOM   4104  HZ  PHE A 254     -15.601  17.072  25.164  1.00 78.42           H  
ATOM   4105  N   ASN A 255     -20.294  14.666  21.103  1.00 82.79           N  
ATOM   4106  H   ASN A 255     -20.028  14.448  20.154  1.00 82.79           H  
ATOM   4107  CA  ASN A 255     -21.373  15.630  21.309  1.00 82.79           C  
ATOM   4108  HA  ASN A 255     -21.024  16.422  21.970  1.00 82.79           H  
ATOM   4109  C   ASN A 255     -22.584  14.980  21.989  1.00 82.79           C  
ATOM   4110  CB  ASN A 255     -21.757  16.247  19.955  1.00 82.79           C  
ATOM   4111  HB2 ASN A 255     -21.957  15.451  19.238  1.00 82.79           H  
ATOM   4112  HB3 ASN A 255     -22.671  16.829  20.078  1.00 82.79           H  
ATOM   4113  O   ASN A 255     -23.107  15.543  22.948  1.00 82.79           O  
ATOM   4114  CG  ASN A 255     -20.698  17.179  19.393  1.00 82.79           C  
ATOM   4115  ND2 ASN A 255     -20.745  17.442  18.108  1.00 82.79           N  
ATOM   4116 HD21 ASN A 255     -19.996  18.015  17.746  1.00 82.79           H  
ATOM   4117 HD22 ASN A 255     -21.406  16.954  17.520  1.00 82.79           H  
ATOM   4118  OD1 ASN A 255     -19.841  17.706  20.082  1.00 82.79           O  
ATOM   4119  N   GLU A 256     -22.983  13.785  21.553  1.00 86.12           N  
ATOM   4120  H   GLU A 256     -22.543  13.393  20.732  1.00 86.12           H  
ATOM   4121  CA  GLU A 256     -24.081  13.026  22.162  1.00 86.12           C  
ATOM   4122  HA  GLU A 256     -24.980  13.642  22.163  1.00 86.12           H  
ATOM   4123  C   GLU A 256     -23.766  12.655  23.621  1.00 86.12           C  
ATOM   4124  CB  GLU A 256     -24.349  11.777  21.304  1.00 86.12           C  
ATOM   4125  HB2 GLU A 256     -23.462  11.143  21.311  1.00 86.12           H  
ATOM   4126  HB3 GLU A 256     -24.522  12.083  20.272  1.00 86.12           H  
ATOM   4127  O   GLU A 256     -24.548  12.946  24.525  1.00 86.12           O  
ATOM   4128  CG  GLU A 256     -25.543  10.936  21.780  1.00 86.12           C  
ATOM   4129  HG2 GLU A 256     -25.333  10.566  22.783  1.00 86.12           H  
ATOM   4130  HG3 GLU A 256     -25.626  10.067  21.128  1.00 86.12           H  
ATOM   4131  CD  GLU A 256     -26.880  11.691  21.770  1.00 86.12           C  
ATOM   4132  OE1 GLU A 256     -27.726  11.339  22.628  1.00 86.12           O  
ATOM   4133  OE2 GLU A 256     -27.046  12.589  20.915  1.00 86.12           O  
ATOM   4134  N   LEU A 257     -22.581  12.093  23.883  1.00 86.63           N  
ATOM   4135  H   LEU A 257     -21.967  11.904  23.104  1.00 86.63           H  
ATOM   4136  CA  LEU A 257     -22.133  11.750  25.236  1.00 86.63           C  
ATOM   4137  HA  LEU A 257     -22.867  11.086  25.692  1.00 86.63           H  
ATOM   4138  C   LEU A 257     -22.053  12.984  26.131  1.00 86.63           C  
ATOM   4139  CB  LEU A 257     -20.755  11.066  25.187  1.00 86.63           C  
ATOM   4140  HB2 LEU A 257     -20.328  11.079  26.190  1.00 86.63           H  
ATOM   4141  HB3 LEU A 257     -20.097  11.653  24.546  1.00 86.63           H  
ATOM   4142  O   LEU A 257     -22.483  12.934  27.280  1.00 86.63           O  
ATOM   4143  CG  LEU A 257     -20.771   9.609  24.699  1.00 86.63           C  
ATOM   4144  HG  LEU A 257     -21.223   9.550  23.709  1.00 86.63           H  
ATOM   4145  CD1 LEU A 257     -19.329   9.098  24.620  1.00 86.63           C  
ATOM   4146 HD11 LEU A 257     -19.324   8.083  24.224  1.00 86.63           H  
ATOM   4147 HD12 LEU A 257     -18.876   9.106  25.612  1.00 86.63           H  
ATOM   4148 HD13 LEU A 257     -18.752   9.743  23.958  1.00 86.63           H  
ATOM   4149  CD2 LEU A 257     -21.539   8.686  25.648  1.00 86.63           C  
ATOM   4150 HD21 LEU A 257     -21.449   7.653  25.313  1.00 86.63           H  
ATOM   4151 HD22 LEU A 257     -21.153   8.779  26.664  1.00 86.63           H  
ATOM   4152 HD23 LEU A 257     -22.598   8.946  25.643  1.00 86.63           H  
ATOM   4153  N   SER A 258     -21.527  14.091  25.610  1.00 85.33           N  
ATOM   4154  H   SER A 258     -21.202  14.063  24.654  1.00 85.33           H  
ATOM   4155  CA  SER A 258     -21.417  15.350  26.344  1.00 85.33           C  
ATOM   4156  HA  SER A 258     -20.919  15.165  27.296  1.00 85.33           H  
ATOM   4157  C   SER A 258     -22.795  15.929  26.663  1.00 85.33           C  
ATOM   4158  CB  SER A 258     -20.573  16.353  25.554  1.00 85.33           C  
ATOM   4159  HB2 SER A 258     -20.973  16.454  24.545  1.00 85.33           H  
ATOM   4160  HB3 SER A 258     -20.605  17.323  26.050  1.00 85.33           H  
ATOM   4161  O   SER A 258     -23.018  16.331  27.799  1.00 85.33           O  
ATOM   4162  OG  SER A 258     -19.228  15.920  25.481  1.00 85.33           O  
ATOM   4163  HG  SER A 258     -19.159  15.334  24.723  1.00 85.33           H  
ATOM   4164  N   SER A 259     -23.747  15.889  25.725  1.00 88.05           N  
ATOM   4165  H   SER A 259     -23.514  15.539  24.807  1.00 88.05           H  
ATOM   4166  CA  SER A 259     -25.137  16.295  25.971  1.00 88.05           C  
ATOM   4167  HA  SER A 259     -25.149  17.330  26.309  1.00 88.05           H  
ATOM   4168  C   SER A 259     -25.798  15.437  27.050  1.00 88.05           C  
ATOM   4169  CB  SER A 259     -25.952  16.202  24.677  1.00 88.05           C  
ATOM   4170  HB2 SER A 259     -26.041  15.162  24.362  1.00 88.05           H  
ATOM   4171  HB3 SER A 259     -25.451  16.766  23.891  1.00 88.05           H  
ATOM   4172  O   SER A 259     -26.462  15.971  27.937  1.00 88.05           O  
ATOM   4173  OG  SER A 259     -27.241  16.749  24.882  1.00 88.05           O  
ATOM   4174  HG  SER A 259     -27.684  16.269  25.586  1.00 88.05           H  
ATOM   4175  N   GLN A 260     -25.602  14.116  27.012  1.00 88.38           N  
ATOM   4176  H   GLN A 260     -25.088  13.719  26.238  1.00 88.38           H  
ATOM   4177  CA  GLN A 260     -26.142  13.219  28.034  1.00 88.38           C  
ATOM   4178  HA  GLN A 260     -27.207  13.422  28.145  1.00 88.38           H  
ATOM   4179  C   GLN A 260     -25.501  13.473  29.401  1.00 88.38           C  
ATOM   4180  CB  GLN A 260     -25.981  11.755  27.609  1.00 88.38           C  
ATOM   4181  HB2 GLN A 260     -24.948  11.554  27.323  1.00 88.38           H  
ATOM   4182  HB3 GLN A 260     -26.236  11.125  28.461  1.00 88.38           H  
ATOM   4183  O   GLN A 260     -26.214  13.559  30.397  1.00 88.38           O  
ATOM   4184  CG  GLN A 260     -26.923  11.409  26.445  1.00 88.38           C  
ATOM   4185  HG2 GLN A 260     -27.939  11.705  26.704  1.00 88.38           H  
ATOM   4186  HG3 GLN A 260     -26.634  11.966  25.554  1.00 88.38           H  
ATOM   4187  CD  GLN A 260     -26.949   9.925  26.106  1.00 88.38           C  
ATOM   4188  NE2 GLN A 260     -27.450   9.572  24.944  1.00 88.38           N  
ATOM   4189 HE21 GLN A 260     -27.439   8.590  24.709  1.00 88.38           H  
ATOM   4190 HE22 GLN A 260     -27.669  10.272  24.249  1.00 88.38           H  
ATOM   4191  OE1 GLN A 260     -26.546   9.058  26.872  1.00 88.38           O  
ATOM   4192  N   PHE A 261     -24.185  13.684  29.465  1.00 86.41           N  
ATOM   4193  H   PHE A 261     -23.638  13.595  28.621  1.00 86.41           H  
ATOM   4194  CA  PHE A 261     -23.504  14.039  30.711  1.00 86.41           C  
ATOM   4195  HA  PHE A 261     -23.771  13.303  31.469  1.00 86.41           H  
ATOM   4196  C   PHE A 261     -23.946  15.394  31.265  1.00 86.41           C  
ATOM   4197  CB  PHE A 261     -21.982  14.007  30.519  1.00 86.41           C  
ATOM   4198  HB2 PHE A 261     -21.535  14.831  31.075  1.00 86.41           H  
ATOM   4199  HB3 PHE A 261     -21.725  14.164  29.472  1.00 86.41           H  
ATOM   4200  O   PHE A 261     -24.165  15.510  32.467  1.00 86.41           O  
ATOM   4201  CG  PHE A 261     -21.356  12.727  31.026  1.00 86.41           C  
ATOM   4202  CD1 PHE A 261     -21.059  12.600  32.395  1.00 86.41           C  
ATOM   4203  HD1 PHE A 261     -21.283  13.411  33.071  1.00 86.41           H  
ATOM   4204  CD2 PHE A 261     -21.089  11.659  30.151  1.00 86.41           C  
ATOM   4205  HD2 PHE A 261     -21.332  11.745  29.102  1.00 86.41           H  
ATOM   4206  CE1 PHE A 261     -20.482  11.415  32.885  1.00 86.41           C  
ATOM   4207  HE1 PHE A 261     -20.263  11.320  33.939  1.00 86.41           H  
ATOM   4208  CE2 PHE A 261     -20.514  10.473  30.640  1.00 86.41           C  
ATOM   4209  HE2 PHE A 261     -20.320   9.653  29.965  1.00 86.41           H  
ATOM   4210  CZ  PHE A 261     -20.207  10.353  32.007  1.00 86.41           C  
ATOM   4211  HZ  PHE A 261     -19.772   9.439  32.384  1.00 86.41           H  
ATOM   4212  N   SER A 262     -24.118  16.405  30.413  1.00 80.15           N  
ATOM   4213  H   SER A 262     -23.861  16.283  29.444  1.00 80.15           H  
ATOM   4214  CA  SER A 262     -24.648  17.707  30.824  1.00 80.15           C  
ATOM   4215  HA  SER A 262     -24.050  18.090  31.651  1.00 80.15           H  
ATOM   4216  C   SER A 262     -26.086  17.625  31.326  1.00 80.15           C  
ATOM   4217  CB  SER A 262     -24.583  18.706  29.667  1.00 80.15           C  
ATOM   4218  HB2 SER A 262     -25.095  19.624  29.957  1.00 80.15           H  
ATOM   4219  HB3 SER A 262     -25.079  18.289  28.791  1.00 80.15           H  
ATOM   4220  O   SER A 262     -26.464  18.450  32.138  1.00 80.15           O  
ATOM   4221  OG  SER A 262     -23.238  19.013  29.355  1.00 80.15           O  
ATOM   4222  HG  SER A 262     -22.797  19.268  30.169  1.00 80.15           H  
ATOM   4223  N   SER A 263     -26.874  16.640  30.885  1.00 79.48           N  
ATOM   4224  H   SER A 263     -26.529  16.041  30.149  1.00 79.48           H  
ATOM   4225  CA  SER A 263     -28.238  16.420  31.388  1.00 79.48           C  
ATOM   4226  HA  SER A 263     -28.696  17.396  31.547  1.00 79.48           H  
ATOM   4227  C   SER A 263     -28.310  15.696  32.742  1.00 79.48           C  
ATOM   4228  CB  SER A 263     -29.074  15.697  30.327  1.00 79.48           C  
ATOM   4229  HB2 SER A 263     -30.127  15.781  30.596  1.00 79.48           H  
ATOM   4230  HB3 SER A 263     -28.931  16.188  29.365  1.00 79.48           H  
ATOM   4231  O   SER A 263     -29.392  15.587  33.315  1.00 79.48           O  
ATOM   4232  OG  SER A 263     -28.756  14.322  30.201  1.00 79.48           O  
ATOM   4233  HG  SER A 263     -27.821  14.177  30.363  1.00 79.48           H  
ATOM   4234  N   LEU A 264     -27.179  15.185  33.250  1.00 75.37           N  
ATOM   4235  H   LEU A 264     -26.319  15.339  32.742  1.00 75.37           H  
ATOM   4236  CA  LEU A 264     -27.081  14.526  34.560  1.00 75.37           C  
ATOM   4237  HA  LEU A 264     -28.038  14.057  34.789  1.00 75.37           H  
ATOM   4238  C   LEU A 264     -26.814  15.505  35.719  1.00 75.37           C  
ATOM   4239  CB  LEU A 264     -25.987  13.437  34.516  1.00 75.37           C  
ATOM   4240  HB2 LEU A 264     -25.058  13.896  34.176  1.00 75.37           H  
ATOM   4241  HB3 LEU A 264     -25.808  13.079  35.530  1.00 75.37           H  
ATOM   4242  O   LEU A 264     -26.835  15.076  36.875  1.00 75.37           O  
ATOM   4243  CG  LEU A 264     -26.306  12.218  33.635  1.00 75.37           C  
ATOM   4244  HG  LEU A 264     -26.608  12.545  32.640  1.00 75.37           H  
ATOM   4245  CD1 LEU A 264     -25.064  11.332  33.503  1.00 75.37           C  
ATOM   4246 HD11 LEU A 264     -24.236  11.917  33.103  1.00 75.37           H  
ATOM   4247 HD12 LEU A 264     -24.782  10.937  34.479  1.00 75.37           H  
ATOM   4248 HD13 LEU A 264     -25.274  10.510  32.818  1.00 75.37           H  
ATOM   4249  CD2 LEU A 264     -27.425  11.358  34.230  1.00 75.37           C  
ATOM   4250 HD21 LEU A 264     -28.352  11.931  34.249  1.00 75.37           H  
ATOM   4251 HD22 LEU A 264     -27.581  10.479  33.606  1.00 75.37           H  
ATOM   4252 HD23 LEU A 264     -27.167  11.053  35.244  1.00 75.37           H  
ATOM   4253  N   PHE A 265     -26.558  16.781  35.424  1.00 57.47           N  
ATOM   4254  H   PHE A 265     -26.714  17.097  34.477  1.00 57.47           H  
ATOM   4255  CA  PHE A 265     -26.296  17.860  36.383  1.00 57.47           C  
ATOM   4256  HA  PHE A 265     -26.557  17.533  37.390  1.00 57.47           H  
ATOM   4257  C   PHE A 265     -27.180  19.073  36.080  1.00 57.47           C  
ATOM   4258  CB  PHE A 265     -24.808  18.237  36.341  1.00 57.47           C  
ATOM   4259  HB2 PHE A 265     -24.573  18.603  35.342  1.00 57.47           H  
ATOM   4260  HB3 PHE A 265     -24.644  19.063  37.033  1.00 57.47           H  
ATOM   4261  O   PHE A 265     -27.366  19.889  37.011  1.00 57.47           O  
ATOM   4262  CG  PHE A 265     -23.858  17.113  36.703  1.00 57.47           C  
ATOM   4263  CD1 PHE A 265     -23.703  16.729  38.048  1.00 57.47           C  
ATOM   4264  HD1 PHE A 265     -24.284  17.228  38.809  1.00 57.47           H  
ATOM   4265  CD2 PHE A 265     -23.135  16.443  35.700  1.00 57.47           C  
ATOM   4266  HD2 PHE A 265     -23.283  16.716  34.665  1.00 57.47           H  
ATOM   4267  CE1 PHE A 265     -22.819  15.690  38.390  1.00 57.47           C  
ATOM   4268  HE1 PHE A 265     -22.717  15.391  39.423  1.00 57.47           H  
ATOM   4269  CE2 PHE A 265     -22.250  15.404  36.039  1.00 57.47           C  
ATOM   4270  HE2 PHE A 265     -21.712  14.886  35.259  1.00 57.47           H  
ATOM   4271  CZ  PHE A 265     -22.089  15.030  37.385  1.00 57.47           C  
ATOM   4272  HZ  PHE A 265     -21.420  14.223  37.644  1.00 57.47           H  
ATOM   4273  OXT PHE A 265     -27.643  19.162  34.925  1.00 57.47           O  
TER    4274      PHE A 265                                                       
END   
