# Supplementary material for: Using structure prediction of negative sense RNA virus nucleoproteins to assess evolutionary relationships
Source: bioRxiv. 2024 May 22:2024.02.16.580771. Originally published 2024 Feb 17. Preprint. [Version 2] doi: 10.1101/2024.02.16.580771 (PMC10888975; doi:10.1101/2024.02.16.580771)
Supplement: Supplement 2 — Supplementary File 2: Full NSV Dataset NP AlphaFold PDBs (.pdb files) [file media-2.zip › Full NSV Dataset NP AlphaFold PDBs/RREV.pdb]

ATOM      1  N   MET A   1      62.089 -18.902   8.706  1.00 30.39           N  
ATOM      2  H   MET A   1      62.926 -19.194   8.221  1.00 30.39           H  
ATOM      3  H2  MET A   1      62.037 -19.387   9.590  1.00 30.39           H  
ATOM      4  H3  MET A   1      61.292 -19.151   8.137  1.00 30.39           H  
ATOM      5  CA  MET A   1      62.145 -17.438   8.914  1.00 30.39           C  
ATOM      6  HA  MET A   1      61.224 -17.087   9.378  1.00 30.39           H  
ATOM      7  C   MET A   1      62.269 -16.792   7.543  1.00 30.39           C  
ATOM      8  CB  MET A   1      63.330 -17.060   9.818  1.00 30.39           C  
ATOM      9  HB2 MET A   1      64.238 -17.543   9.457  1.00 30.39           H  
ATOM     10  HB3 MET A   1      63.477 -15.980   9.782  1.00 30.39           H  
ATOM     11  O   MET A   1      63.282 -17.001   6.893  1.00 30.39           O  
ATOM     12  CG  MET A   1      63.084 -17.463  11.276  1.00 30.39           C  
ATOM     13  HG2 MET A   1      62.228 -16.904  11.655  1.00 30.39           H  
ATOM     14  HG3 MET A   1      62.850 -18.526  11.330  1.00 30.39           H  
ATOM     15  SD  MET A   1      64.511 -17.155  12.345  1.00 30.39           S  
ATOM     16  CE  MET A   1      63.754 -16.151  13.652  1.00 30.39           C  
ATOM     17  HE1 MET A   1      63.371 -15.222  13.230  1.00 30.39           H  
ATOM     18  HE2 MET A   1      64.505 -15.918  14.406  1.00 30.39           H  
ATOM     19  HE3 MET A   1      62.940 -16.705  14.120  1.00 30.39           H  
ATOM     20  N   ALA A   2      61.206 -16.155   7.049  1.00 29.58           N  
ATOM     21  H   ALA A   2      60.411 -15.945   7.635  1.00 29.58           H  
ATOM     22  CA  ALA A   2      61.152 -15.632   5.680  1.00 29.58           C  
ATOM     23  HA  ALA A   2      61.634 -16.363   5.031  1.00 29.58           H  
ATOM     24  C   ALA A   2      61.898 -14.282   5.565  1.00 29.58           C  
ATOM     25  CB  ALA A   2      59.685 -15.529   5.247  1.00 29.58           C  
ATOM     26  HB1 ALA A   2      59.156 -14.816   5.880  1.00 29.58           H  
ATOM     27  HB2 ALA A   2      59.202 -16.504   5.313  1.00 29.58           H  
ATOM     28  HB3 ALA A   2      59.634 -15.183   4.215  1.00 29.58           H  
ATOM     29  O   ALA A   2      61.817 -13.485   6.506  1.00 29.58           O  
ATOM     30  N   PRO A   3      62.624 -14.010   4.463  1.00 33.48           N  
ATOM     31  CA  PRO A   3      63.434 -12.807   4.329  1.00 33.48           C  
ATOM     32  HA  PRO A   3      63.985 -12.643   5.255  1.00 33.48           H  
ATOM     33  C   PRO A   3      62.564 -11.576   4.049  1.00 33.48           C  
ATOM     34  CB  PRO A   3      64.443 -13.082   3.209  1.00 33.48           C  
ATOM     35  HB2 PRO A   3      64.511 -12.240   2.521  1.00 33.48           H  
ATOM     36  HB3 PRO A   3      65.424 -13.283   3.640  1.00 33.48           H  
ATOM     37  O   PRO A   3      61.648 -11.612   3.228  1.00 33.48           O  
ATOM     38  CG  PRO A   3      63.937 -14.332   2.485  1.00 33.48           C  
ATOM     39  HG2 PRO A   3      64.703 -15.107   2.511  1.00 33.48           H  
ATOM     40  HG3 PRO A   3      63.681 -14.100   1.451  1.00 33.48           H  
ATOM     41  CD  PRO A   3      62.697 -14.800   3.243  1.00 33.48           C  
ATOM     42  HD2 PRO A   3      61.808 -14.616   2.639  1.00 33.48           H  
ATOM     43  HD3 PRO A   3      62.796 -15.866   3.448  1.00 33.48           H  
ATOM     44  N   LYS A   4      62.868 -10.473   4.743  1.00 32.35           N  
ATOM     45  H   LYS A   4      63.663 -10.530   5.365  1.00 32.35           H  
ATOM     46  CA  LYS A   4      62.289  -9.145   4.511  1.00 32.35           C  
ATOM     47  HA  LYS A   4      61.201  -9.213   4.490  1.00 32.35           H  
ATOM     48  C   LYS A   4      62.758  -8.638   3.147  1.00 32.35           C  
ATOM     49  CB  LYS A   4      62.729  -8.176   5.627  1.00 32.35           C  
ATOM     50  HB2 LYS A   4      62.582  -7.155   5.273  1.00 32.35           H  
ATOM     51  HB3 LYS A   4      63.793  -8.309   5.821  1.00 32.35           H  
ATOM     52  O   LYS A   4      63.921  -8.275   3.005  1.00 32.35           O  
ATOM     53  CG  LYS A   4      61.933  -8.340   6.930  1.00 32.35           C  
ATOM     54  HG2 LYS A   4      60.889  -8.092   6.740  1.00 32.35           H  
ATOM     55  HG3 LYS A   4      61.994  -9.374   7.270  1.00 32.35           H  
ATOM     56  CD  LYS A   4      62.489  -7.415   8.025  1.00 32.35           C  
ATOM     57  HD2 LYS A   4      62.530  -6.395   7.642  1.00 32.35           H  
ATOM     58  HD3 LYS A   4      63.498  -7.738   8.278  1.00 32.35           H  
ATOM     59  CE  LYS A   4      61.597  -7.453   9.272  1.00 32.35           C  
ATOM     60  HE2 LYS A   4      61.495  -8.488   9.596  1.00 32.35           H  
ATOM     61  HE3 LYS A   4      60.606  -7.091   8.998  1.00 32.35           H  
ATOM     62  NZ  LYS A   4      62.157  -6.626  10.372  1.00 32.35           N  
ATOM     63  HZ1 LYS A   4      61.549  -6.646  11.178  1.00 32.35           H  
ATOM     64  HZ2 LYS A   4      62.254  -5.666  10.075  1.00 32.35           H  
ATOM     65  HZ3 LYS A   4      63.068  -6.967  10.646  1.00 32.35           H  
ATOM     66  N   ASN A   5      61.854  -8.619   2.169  1.00 35.28           N  
ATOM     67  H   ASN A   5      60.953  -9.042   2.341  1.00 35.28           H  
ATOM     68  CA  ASN A   5      62.092  -7.983   0.878  1.00 35.28           C  
ATOM     69  HA  ASN A   5      62.959  -8.453   0.415  1.00 35.28           H  
ATOM     70  C   ASN A   5      62.432  -6.505   1.085  1.00 35.28           C  
ATOM     71  CB  ASN A   5      60.871  -8.165  -0.044  1.00 35.28           C  
ATOM     72  HB2 ASN A   5      60.876  -7.375  -0.795  1.00 35.28           H  
ATOM     73  HB3 ASN A   5      59.949  -8.073   0.531  1.00 35.28           H  
ATOM     74  O   ASN A   5      61.656  -5.739   1.659  1.00 35.28           O  
ATOM     75  CG  ASN A   5      60.886  -9.483  -0.801  1.00 35.28           C  
ATOM     76  ND2 ASN A   5      59.756  -9.922  -1.300  1.00 35.28           N  
ATOM     77 HD21 ASN A   5      59.811 -10.795  -1.805  1.00 35.28           H  
ATOM     78 HD22 ASN A   5      58.897  -9.402  -1.186  1.00 35.28           H  
ATOM     79  OD1 ASN A   5      61.905 -10.122  -0.983  1.00 35.28           O  
ATOM     80  N   GLU A   6      63.623  -6.143   0.625  1.00 30.09           N  
ATOM     81  H   GLU A   6      64.214  -6.857   0.223  1.00 30.09           H  
ATOM     82  CA  GLU A   6      64.161  -4.796   0.634  1.00 30.09           C  
ATOM     83  HA  GLU A   6      64.244  -4.459   1.667  1.00 30.09           H  
ATOM     84  C   GLU A   6      63.238  -3.843  -0.128  1.00 30.09           C  
ATOM     85  CB  GLU A   6      65.564  -4.803   0.012  1.00 30.09           C  
ATOM     86  HB2 GLU A   6      65.902  -3.773  -0.099  1.00 30.09           H  
ATOM     87  HB3 GLU A   6      65.508  -5.260  -0.976  1.00 30.09           H  
ATOM     88  O   GLU A   6      62.848  -4.073  -1.276  1.00 30.09           O  
ATOM     89  CG  GLU A   6      66.580  -5.558   0.886  1.00 30.09           C  
ATOM     90  HG2 GLU A   6      66.616  -5.076   1.863  1.00 30.09           H  
ATOM     91  HG3 GLU A   6      66.240  -6.584   1.027  1.00 30.09           H  
ATOM     92  CD  GLU A   6      67.984  -5.588   0.265  1.00 30.09           C  
ATOM     93  OE1 GLU A   6      68.954  -5.596   1.053  1.00 30.09           O  
ATOM     94  OE2 GLU A   6      68.072  -5.594  -0.984  1.00 30.09           O  
ATOM     95  N   HIS A   7      62.905  -2.740   0.536  1.00 31.52           N  
ATOM     96  H   HIS A   7      63.210  -2.658   1.495  1.00 31.52           H  
ATOM     97  CA  HIS A   7      62.254  -1.588  -0.059  1.00 31.52           C  
ATOM     98  HA  HIS A   7      61.258  -1.872  -0.400  1.00 31.52           H  
ATOM     99  C   HIS A   7      63.071  -1.094  -1.261  1.00 31.52           C  
ATOM    100  CB  HIS A   7      62.131  -0.492   1.012  1.00 31.52           C  
ATOM    101  HB2 HIS A   7      61.858   0.442   0.521  1.00 31.52           H  
ATOM    102  HB3 HIS A   7      63.097  -0.338   1.495  1.00 31.52           H  
ATOM    103  O   HIS A   7      64.116  -0.459  -1.098  1.00 31.52           O  
ATOM    104  CG  HIS A   7      61.085  -0.777   2.059  1.00 31.52           C  
ATOM    105  CD2 HIS A   7      61.289  -1.117   3.370  1.00 31.52           C  
ATOM    106  HD2 HIS A   7      62.247  -1.250   3.851  1.00 31.52           H  
ATOM    107  ND1 HIS A   7      59.724  -0.690   1.872  1.00 31.52           N  
ATOM    108  HD1 HIS A   7      59.249  -0.448   1.014  1.00 31.52           H  
ATOM    109  CE1 HIS A   7      59.124  -0.973   3.039  1.00 31.52           C  
ATOM    110  HE1 HIS A   7      58.056  -0.983   3.203  1.00 31.52           H  
ATOM    111  NE2 HIS A   7      60.038  -1.238   3.983  1.00 31.52           N  
ATOM    112  N   LYS A   8      62.570  -1.334  -2.479  1.00 30.42           N  
ATOM    113  H   LYS A   8      61.788  -1.968  -2.550  1.00 30.42           H  
ATOM    114  CA  LYS A   8      63.004  -0.591  -3.664  1.00 30.42           C  
ATOM    115  HA  LYS A   8      64.077  -0.729  -3.798  1.00 30.42           H  
ATOM    116  C   LYS A   8      62.744   0.893  -3.403  1.00 30.42           C  
ATOM    117  CB  LYS A   8      62.276  -1.075  -4.931  1.00 30.42           C  
ATOM    118  HB2 LYS A   8      62.338  -0.288  -5.682  1.00 30.42           H  
ATOM    119  HB3 LYS A   8      61.222  -1.248  -4.711  1.00 30.42           H  
ATOM    120  O   LYS A   8      61.597   1.330  -3.340  1.00 30.42           O  
ATOM    121  CG  LYS A   8      62.909  -2.345  -5.522  1.00 30.42           C  
ATOM    122  HG2 LYS A   8      62.823  -3.163  -4.806  1.00 30.42           H  
ATOM    123  HG3 LYS A   8      63.965  -2.157  -5.718  1.00 30.42           H  
ATOM    124  CD  LYS A   8      62.216  -2.735  -6.836  1.00 30.42           C  
ATOM    125  HD2 LYS A   8      62.242  -1.885  -7.518  1.00 30.42           H  
ATOM    126  HD3 LYS A   8      61.177  -2.986  -6.625  1.00 30.42           H  
ATOM    127  CE  LYS A   8      62.920  -3.932  -7.488  1.00 30.42           C  
ATOM    128  HE2 LYS A   8      63.960  -3.664  -7.673  1.00 30.42           H  
ATOM    129  HE3 LYS A   8      62.913  -4.763  -6.783  1.00 30.42           H  
ATOM    130  NZ  LYS A   8      62.258  -4.331  -8.757  1.00 30.42           N  
ATOM    131  HZ1 LYS A   8      62.735  -5.118  -9.174  1.00 30.42           H  
ATOM    132  HZ2 LYS A   8      61.299  -4.597  -8.589  1.00 30.42           H  
ATOM    133  HZ3 LYS A   8      62.263  -3.567  -9.418  1.00 30.42           H  
ATOM    134  N   LYS A   9      63.827   1.652  -3.214  1.00 27.75           N  
ATOM    135  H   LYS A   9      64.714   1.171  -3.171  1.00 27.75           H  
ATOM    136  CA  LYS A   9      63.814   3.118  -3.180  1.00 27.75           C  
ATOM    137  HA  LYS A   9      63.272   3.439  -2.290  1.00 27.75           H  
ATOM    138  C   LYS A   9      63.100   3.641  -4.436  1.00 27.75           C  
ATOM    139  CB  LYS A   9      65.253   3.662  -3.148  1.00 27.75           C  
ATOM    140  HB2 LYS A   9      65.889   3.047  -3.784  1.00 27.75           H  
ATOM    141  HB3 LYS A   9      65.251   4.672  -3.559  1.00 27.75           H  
ATOM    142  O   LYS A   9      63.450   3.195  -5.529  1.00 27.75           O  
ATOM    143  CG  LYS A   9      65.835   3.739  -1.732  1.00 27.75           C  
ATOM    144  HG2 LYS A   9      65.252   4.451  -1.148  1.00 27.75           H  
ATOM    145  HG3 LYS A   9      65.778   2.759  -1.257  1.00 27.75           H  
ATOM    146  CD  LYS A   9      67.301   4.194  -1.783  1.00 27.75           C  
ATOM    147  HD2 LYS A   9      67.376   5.109  -2.370  1.00 27.75           H  
ATOM    148  HD3 LYS A   9      67.892   3.414  -2.263  1.00 27.75           H  
ATOM    149  CE  LYS A   9      67.830   4.453  -0.367  1.00 27.75           C  
ATOM    150  HE2 LYS A   9      67.633   3.570   0.240  1.00 27.75           H  
ATOM    151  HE3 LYS A   9      67.271   5.283   0.066  1.00 27.75           H  
ATOM    152  NZ  LYS A   9      69.284   4.753  -0.367  1.00 27.75           N  
ATOM    153  HZ1 LYS A   9      69.606   4.931   0.573  1.00 27.75           H  
ATOM    154  HZ2 LYS A   9      69.485   5.563  -0.936  1.00 27.75           H  
ATOM    155  HZ3 LYS A   9      69.803   3.965  -0.729  1.00 27.75           H  
ATOM    156  N   PRO A  10      62.148   4.581  -4.310  1.00 32.20           N  
ATOM    157  CA  PRO A  10      61.555   5.228  -5.467  1.00 32.20           C  
ATOM    158  HA  PRO A  10      61.147   4.474  -6.139  1.00 32.20           H  
ATOM    159  C   PRO A  10      62.631   6.029  -6.207  1.00 32.20           C  
ATOM    160  CB  PRO A  10      60.406   6.086  -4.931  1.00 32.20           C  
ATOM    161  HB2 PRO A  10      59.487   5.500  -4.939  1.00 32.20           H  
ATOM    162  HB3 PRO A  10      60.275   7.003  -5.504  1.00 32.20           H  
ATOM    163  O   PRO A  10      63.433   6.744  -5.598  1.00 32.20           O  
ATOM    164  CG  PRO A  10      60.811   6.370  -3.485  1.00 32.20           C  
ATOM    165  HG2 PRO A  10      61.448   7.255  -3.457  1.00 32.20           H  
ATOM    166  HG3 PRO A  10      59.941   6.508  -2.842  1.00 32.20           H  
ATOM    167  CD  PRO A  10      61.628   5.148  -3.077  1.00 32.20           C  
ATOM    168  HD2 PRO A  10      60.981   4.417  -2.591  1.00 32.20           H  
ATOM    169  HD3 PRO A  10      62.431   5.452  -2.405  1.00 32.20           H  
ATOM    170  N   SER A  11      62.667   5.844  -7.525  1.00 33.19           N  
ATOM    171  H   SER A  11      62.025   5.180  -7.933  1.00 33.19           H  
ATOM    172  CA  SER A  11      63.561   6.532  -8.450  1.00 33.19           C  
ATOM    173  HA  SER A  11      64.582   6.208  -8.248  1.00 33.19           H  
ATOM    174  C   SER A  11      63.473   8.050  -8.277  1.00 33.19           C  
ATOM    175  CB  SER A  11      63.205   6.139  -9.887  1.00 33.19           C  
ATOM    176  HB2 SER A  11      62.182   6.447 -10.105  1.00 33.19           H  
ATOM    177  HB3 SER A  11      63.881   6.638 -10.581  1.00 33.19           H  
ATOM    178  O   SER A  11      62.393   8.605  -8.075  1.00 33.19           O  
ATOM    179  OG  SER A  11      63.323   4.734 -10.034  1.00 33.19           O  
ATOM    180  HG  SER A  11      62.982   4.494 -10.898  1.00 33.19           H  
ATOM    181  N   LYS A  12      64.640   8.701  -8.343  1.00 29.63           N  
ATOM    182  H   LYS A  12      65.456   8.141  -8.543  1.00 29.63           H  
ATOM    183  CA  LYS A  12      64.825  10.155  -8.267  1.00 29.63           C  
ATOM    184  HA  LYS A  12      64.670  10.485  -7.240  1.00 29.63           H  
ATOM    185  C   LYS A  12      63.819  10.895  -9.155  1.00 29.63           C  
ATOM    186  CB  LYS A  12      66.250  10.513  -8.724  1.00 29.63           C  
ATOM    187  HB2 LYS A  12      66.234  11.515  -9.153  1.00 29.63           H  
ATOM    188  HB3 LYS A  12      66.561   9.831  -9.516  1.00 29.63           H  
ATOM    189  O   LYS A  12      63.747  10.651 -10.354  1.00 29.63           O  
ATOM    190  CG  LYS A  12      67.285  10.520  -7.592  1.00 29.63           C  
ATOM    191  HG2 LYS A  12      67.031  11.308  -6.883  1.00 29.63           H  
ATOM    192  HG3 LYS A  12      67.284   9.558  -7.078  1.00 29.63           H  
ATOM    193  CD  LYS A  12      68.676  10.785  -8.187  1.00 29.63           C  
ATOM    194  HD2 LYS A  12      68.611  11.636  -8.865  1.00 29.63           H  
ATOM    195  HD3 LYS A  12      68.985   9.911  -8.761  1.00 29.63           H  
ATOM    196  CE  LYS A  12      69.715  11.098  -7.106  1.00 29.63           C  
ATOM    197  HE2 LYS A  12      69.770  10.259  -6.413  1.00 29.63           H  
ATOM    198  HE3 LYS A  12      69.379  11.975  -6.554  1.00 29.63           H  
ATOM    199  NZ  LYS A  12      71.043  11.360  -7.717  1.00 29.63           N  
ATOM    200  HZ1 LYS A  12      71.724  11.622  -7.019  1.00 29.63           H  
ATOM    201  HZ2 LYS A  12      70.972  12.117  -8.382  1.00 29.63           H  
ATOM    202  HZ3 LYS A  12      71.376  10.549  -8.219  1.00 29.63           H  
ATOM    203  N   ILE A  13      63.104  11.825  -8.532  1.00 32.93           N  
ATOM    204  H   ILE A  13      63.231  11.920  -7.534  1.00 32.93           H  
ATOM    205  CA  ILE A  13      62.235  12.809  -9.172  1.00 32.93           C  
ATOM    206  HA  ILE A  13      61.683  12.342  -9.988  1.00 32.93           H  
ATOM    207  C   ILE A  13      63.146  13.899  -9.743  1.00 32.93           C  
ATOM    208  CB  ILE A  13      61.229  13.362  -8.129  1.00 32.93           C  
ATOM    209  HB  ILE A  13      61.798  13.792  -7.305  1.00 32.93           H  
ATOM    210  O   ILE A  13      63.728  14.679  -8.989  1.00 32.93           O  
ATOM    211  CG1 ILE A  13      60.342  12.225  -7.560  1.00 32.93           C  
ATOM    212 HG12 ILE A  13      59.660  11.875  -8.334  1.00 32.93           H  
ATOM    213 HG13 ILE A  13      60.963  11.380  -7.261  1.00 32.93           H  
ATOM    214  CG2 ILE A  13      60.357  14.477  -8.735  1.00 32.93           C  
ATOM    215 HG21 ILE A  13      59.684  14.894  -7.986  1.00 32.93           H  
ATOM    216 HG22 ILE A  13      60.976  15.296  -9.101  1.00 32.93           H  
ATOM    217 HG23 ILE A  13      59.769  14.088  -9.567  1.00 32.93           H  
ATOM    218  CD1 ILE A  13      59.532  12.627  -6.321  1.00 32.93           C  
ATOM    219 HD11 ILE A  13      59.024  11.748  -5.924  1.00 32.93           H  
ATOM    220 HD12 ILE A  13      58.780  13.372  -6.580  1.00 32.93           H  
ATOM    221 HD13 ILE A  13      60.196  13.028  -5.555  1.00 32.93           H  
ATOM    222  N   GLU A  14      63.302  13.936 -11.062  1.00 31.42           N  
ATOM    223  H   GLU A  14      62.859  13.230 -11.632  1.00 31.42           H  
ATOM    224  CA  GLU A  14      63.813  15.120 -11.748  1.00 31.42           C  
ATOM    225  HA  GLU A  14      64.529  15.637 -11.110  1.00 31.42           H  
ATOM    226  C   GLU A  14      62.635  16.065 -11.989  1.00 31.42           C  
ATOM    227  CB  GLU A  14      64.543  14.747 -13.048  1.00 31.42           C  
ATOM    228  HB2 GLU A  14      64.663  15.648 -13.650  1.00 31.42           H  
ATOM    229  HB3 GLU A  14      63.952  14.022 -13.607  1.00 31.42           H  
ATOM    230  O   GLU A  14      61.680  15.707 -12.672  1.00 31.42           O  
ATOM    231  CG  GLU A  14      65.938  14.177 -12.742  1.00 31.42           C  
ATOM    232  HG2 GLU A  14      65.826  13.275 -12.140  1.00 31.42           H  
ATOM    233  HG3 GLU A  14      66.484  14.906 -12.142  1.00 31.42           H  
ATOM    234  CD  GLU A  14      66.770  13.839 -13.990  1.00 31.42           C  
ATOM    235  OE1 GLU A  14      67.979  13.572 -13.791  1.00 31.42           O  
ATOM    236  OE2 GLU A  14      66.205  13.821 -15.105  1.00 31.42           O  
ATOM    237  N   ASN A  15      62.691  17.254 -11.385  1.00 34.27           N  
ATOM    238  H   ASN A  15      63.499  17.450 -10.811  1.00 34.27           H  
ATOM    239  CA  ASN A  15      61.799  18.372 -11.683  1.00 34.27           C  
ATOM    240  HA  ASN A  15      60.778  18.017 -11.831  1.00 34.27           H  
ATOM    241  C   ASN A  15      62.295  19.053 -12.966  1.00 34.27           C  
ATOM    242  CB  ASN A  15      61.832  19.383 -10.514  1.00 34.27           C  
ATOM    243  HB2 ASN A  15      61.516  20.357 -10.888  1.00 34.27           H  
ATOM    244  HB3 ASN A  15      62.853  19.491 -10.148  1.00 34.27           H  
ATOM    245  O   ASN A  15      63.316  19.747 -12.900  1.00 34.27           O  
ATOM    246  CG  ASN A  15      60.908  19.060  -9.358  1.00 34.27           C  
ATOM    247  ND2 ASN A  15      61.138  19.654  -8.210  1.00 34.27           N  
ATOM    248 HD21 ASN A  15      60.472  19.455  -7.477  1.00 34.27           H  
ATOM    249 HD22 ASN A  15      61.902  20.307  -8.112  1.00 34.27           H  
ATOM    250  OD1 ASN A  15      59.952  18.316  -9.460  1.00 34.27           O  
ATOM    251  N   PRO A  16      61.608  18.941 -14.116  1.00 36.14           N  
ATOM    252  CA  PRO A  16      61.932  19.751 -15.270  1.00 36.14           C  
ATOM    253  HA  PRO A  16      63.008  19.911 -15.346  1.00 36.14           H  
ATOM    254  C   PRO A  16      61.225  21.090 -15.077  1.00 36.14           C  
ATOM    255  CB  PRO A  16      61.469  18.964 -16.500  1.00 36.14           C  
ATOM    256  HB2 PRO A  16      62.329  18.604 -17.064  1.00 36.14           H  
ATOM    257  HB3 PRO A  16      60.836  19.574 -17.144  1.00 36.14           H  
ATOM    258  O   PRO A  16      60.015  21.226 -15.266  1.00 36.14           O  
ATOM    259  CG  PRO A  16      60.684  17.774 -15.936  1.00 36.14           C  
ATOM    260  HG2 PRO A  16      59.735  17.637 -16.454  1.00 36.14           H  
ATOM    261  HG3 PRO A  16      61.291  16.871 -16.008  1.00 36.14           H  
ATOM    262  CD  PRO A  16      60.466  18.115 -14.463  1.00 36.14           C  
ATOM    263  HD2 PRO A  16      60.388  17.204 -13.869  1.00 36.14           H  
ATOM    264  HD3 PRO A  16      59.552  18.698 -14.352  1.00 36.14           H  
ATOM    265  N   GLY A  17      61.995  22.080 -14.640  1.00 31.67           N  
ATOM    266  H   GLY A  17      62.963  21.868 -14.448  1.00 31.67           H  
ATOM    267  CA  GLY A  17      61.600  23.468 -14.785  1.00 31.67           C  
ATOM    268  HA2 GLY A  17      60.622  23.613 -14.327  1.00 31.67           H  
ATOM    269  HA3 GLY A  17      62.322  24.112 -14.282  1.00 31.67           H  
ATOM    270  C   GLY A  17      61.531  23.865 -16.262  1.00 31.67           C  
ATOM    271  O   GLY A  17      62.185  23.273 -17.116  1.00 31.67           O  
ATOM    272  N   SER A  18      60.795  24.949 -16.506  1.00 33.79           N  
ATOM    273  H   SER A  18      60.248  25.307 -15.736  1.00 33.79           H  
ATOM    274  CA  SER A  18      60.928  25.821 -17.677  1.00 33.79           C  
ATOM    275  HA  SER A  18      60.294  26.689 -17.496  1.00 33.79           H  
ATOM    276  C   SER A  18      60.476  25.251 -19.030  1.00 33.79           C  
ATOM    277  CB  SER A  18      62.352  26.387 -17.711  1.00 33.79           C  
ATOM    278  HB2 SER A  18      63.079  25.575 -17.709  1.00 33.79           H  
ATOM    279  HB3 SER A  18      62.517  27.009 -16.832  1.00 33.79           H  
ATOM    280  O   SER A  18      61.256  24.718 -19.818  1.00 33.79           O  
ATOM    281  OG  SER A  18      62.560  27.149 -18.872  1.00 33.79           O  
ATOM    282  HG  SER A  18      62.550  26.541 -19.615  1.00 33.79           H  
ATOM    283  N   SER A  19      59.200  25.517 -19.326  1.00 36.05           N  
ATOM    284  H   SER A  19      58.644  25.796 -18.530  1.00 36.05           H  
ATOM    285  CA  SER A  19      58.709  26.065 -20.603  1.00 36.05           C  
ATOM    286  HA  SER A  19      57.734  25.619 -20.797  1.00 36.05           H  
ATOM    287  C   SER A  19      59.574  25.807 -21.839  1.00 36.05           C  
ATOM    288  CB  SER A  19      58.490  27.580 -20.455  1.00 36.05           C  
ATOM    289  HB2 SER A  19      57.737  27.763 -19.688  1.00 36.05           H  
ATOM    290  HB3 SER A  19      58.129  27.989 -21.398  1.00 36.05           H  
ATOM    291  O   SER A  19      60.426  26.614 -22.199  1.00 36.05           O  
ATOM    292  OG  SER A  19      59.690  28.229 -20.087  1.00 36.05           O  
ATOM    293  HG  SER A  19      60.354  28.008 -20.744  1.00 36.05           H  
ATOM    294  N   THR A  20      59.280  24.727 -22.548  1.00 37.88           N  
ATOM    295  H   THR A  20      58.675  24.030 -22.139  1.00 37.88           H  
ATOM    296  CA  THR A  20      59.546  24.579 -23.983  1.00 37.88           C  
ATOM    297  HA  THR A  20      59.427  25.551 -24.463  1.00 37.88           H  
ATOM    298  C   THR A  20      58.467  23.654 -24.534  1.00 37.88           C  
ATOM    299  CB  THR A  20      60.962  24.056 -24.299  1.00 37.88           C  
ATOM    300  HB  THR A  20      60.925  23.498 -25.234  1.00 37.88           H  
ATOM    301  O   THR A  20      58.027  22.743 -23.836  1.00 37.88           O  
ATOM    302  CG2 THR A  20      61.977  25.188 -24.472  1.00 37.88           C  
ATOM    303 HG21 THR A  20      62.231  25.637 -23.512  1.00 37.88           H  
ATOM    304 HG22 THR A  20      62.890  24.779 -24.903  1.00 37.88           H  
ATOM    305 HG23 THR A  20      61.585  25.952 -25.144  1.00 37.88           H  
ATOM    306  OG1 THR A  20      61.451  23.215 -23.279  1.00 37.88           O  
ATOM    307  HG1 THR A  20      61.499  23.740 -22.476  1.00 37.88           H  
ATOM    308  N   SER A  21      57.977  23.941 -25.742  1.00 40.50           N  
ATOM    309  H   SER A  21      58.405  24.715 -26.230  1.00 40.50           H  
ATOM    310  CA  SER A  21      56.906  23.235 -26.469  1.00 40.50           C  
ATOM    311  HA  SER A  21      56.029  23.163 -25.825  1.00 40.50           H  
ATOM    312  C   SER A  21      57.313  21.800 -26.858  1.00 40.50           C  
ATOM    313  CB  SER A  21      56.537  24.090 -27.693  1.00 40.50           C  
ATOM    314  HB2 SER A  21      56.107  25.034 -27.357  1.00 40.50           H  
ATOM    315  HB3 SER A  21      57.440  24.304 -28.264  1.00 40.50           H  
ATOM    316  O   SER A  21      57.264  21.411 -28.026  1.00 40.50           O  
ATOM    317  OG  SER A  21      55.622  23.441 -28.543  1.00 40.50           O  
ATOM    318  HG  SER A  21      56.015  22.597 -28.775  1.00 40.50           H  
ATOM    319  N   ASN A  22      57.768  21.019 -25.883  1.00 47.75           N  
ATOM    320  H   ASN A  22      57.773  21.390 -24.943  1.00 47.75           H  
ATOM    321  CA  ASN A  22      58.316  19.696 -26.078  1.00 47.75           C  
ATOM    322  HA  ASN A  22      58.989  19.717 -26.936  1.00 47.75           H  
ATOM    323  C   ASN A  22      57.166  18.764 -26.417  1.00 47.75           C  
ATOM    324  CB  ASN A  22      59.136  19.280 -24.844  1.00 47.75           C  
ATOM    325  HB2 ASN A  22      58.542  19.426 -23.942  1.00 47.75           H  
ATOM    326  HB3 ASN A  22      59.394  18.224 -24.922  1.00 47.75           H  
ATOM    327  O   ASN A  22      56.360  18.392 -25.564  1.00 47.75           O  
ATOM    328  CG  ASN A  22      60.432  20.069 -24.739  1.00 47.75           C  
ATOM    329  ND2 ASN A  22      61.037  20.117 -23.578  1.00 47.75           N  
ATOM    330 HD21 ASN A  22      61.762  20.817 -23.509  1.00 47.75           H  
ATOM    331 HD22 ASN A  22      60.625  19.690 -22.761  1.00 47.75           H  
ATOM    332  OD1 ASN A  22      60.908  20.667 -25.690  1.00 47.75           O  
ATOM    333  N   THR A  23      57.101  18.430 -27.702  1.00 57.33           N  
ATOM    334  H   THR A  23      57.762  18.868 -28.327  1.00 57.33           H  
ATOM    335  CA  THR A  23      56.375  17.289 -28.243  1.00 57.33           C  
ATOM    336  HA  THR A  23      55.323  17.542 -28.374  1.00 57.33           H  
ATOM    337  C   THR A  23      56.502  16.127 -27.273  1.00 57.33           C  
ATOM    338  CB  THR A  23      56.982  16.885 -29.596  1.00 57.33           C  
ATOM    339  HB  THR A  23      56.713  15.854 -29.824  1.00 57.33           H  
ATOM    340  O   THR A  23      57.591  15.581 -27.088  1.00 57.33           O  
ATOM    341  CG2 THR A  23      56.473  17.779 -30.723  1.00 57.33           C  
ATOM    342 HG21 THR A  23      56.927  17.468 -31.664  1.00 57.33           H  
ATOM    343 HG22 THR A  23      55.389  17.690 -30.805  1.00 57.33           H  
ATOM    344 HG23 THR A  23      56.737  18.818 -30.526  1.00 57.33           H  
ATOM    345  OG1 THR A  23      58.389  17.012 -29.562  1.00 57.33           O  
ATOM    346  HG1 THR A  23      58.692  16.441 -28.853  1.00 57.33           H  
ATOM    347  N   LEU A  24      55.393  15.802 -26.615  1.00 64.64           N  
ATOM    348  H   LEU A  24      54.569  16.370 -26.747  1.00 64.64           H  
ATOM    349  CA  LEU A  24      55.294  14.655 -25.732  1.00 64.64           C  
ATOM    350  HA  LEU A  24      55.930  14.836 -24.866  1.00 64.64           H  
ATOM    351  C   LEU A  24      55.810  13.419 -26.482  1.00 64.64           C  
ATOM    352  CB  LEU A  24      53.817  14.510 -25.312  1.00 64.64           C  
ATOM    353  HB2 LEU A  24      53.323  13.829 -26.006  1.00 64.64           H  
ATOM    354  HB3 LEU A  24      53.305  15.470 -25.372  1.00 64.64           H  
ATOM    355  O   LEU A  24      55.474  13.229 -27.655  1.00 64.64           O  
ATOM    356  CG  LEU A  24      53.664  13.981 -23.887  1.00 64.64           C  
ATOM    357  HG  LEU A  24      54.361  13.157 -23.739  1.00 64.64           H  
ATOM    358  CD1 LEU A  24      53.963  15.079 -22.869  1.00 64.64           C  
ATOM    359 HD11 LEU A  24      54.868  15.625 -23.138  1.00 64.64           H  
ATOM    360 HD12 LEU A  24      54.134  14.611 -21.900  1.00 64.64           H  
ATOM    361 HD13 LEU A  24      53.135  15.787 -22.819  1.00 64.64           H  
ATOM    362  CD2 LEU A  24      52.245  13.487 -23.642  1.00 64.64           C  
ATOM    363 HD21 LEU A  24      52.171  13.097 -22.626  1.00 64.64           H  
ATOM    364 HD22 LEU A  24      51.528  14.296 -23.780  1.00 64.64           H  
ATOM    365 HD23 LEU A  24      52.017  12.685 -24.344  1.00 64.64           H  
ATOM    366  N   ALA A  25      56.649  12.605 -25.841  1.00 76.37           N  
ATOM    367  H   ALA A  25      56.848  12.765 -24.863  1.00 76.37           H  
ATOM    368  CA  ALA A  25      57.085  11.354 -26.449  1.00 76.37           C  
ATOM    369  HA  ALA A  25      57.565  11.589 -27.399  1.00 76.37           H  
ATOM    370  C   ALA A  25      55.855  10.474 -26.741  1.00 76.37           C  
ATOM    371  CB  ALA A  25      58.114  10.670 -25.543  1.00 76.37           C  
ATOM    372  HB1 ALA A  25      58.463   9.750 -26.013  1.00 76.37           H  
ATOM    373  HB2 ALA A  25      57.659  10.428 -24.583  1.00 76.37           H  
ATOM    374  HB3 ALA A  25      58.965  11.333 -25.384  1.00 76.37           H  
ATOM    375  O   ALA A  25      54.870  10.520 -26.008  1.00 76.37           O  
ATOM    376  N   ALA A  26      55.906   9.677 -27.813  1.00 76.26           N  
ATOM    377  H   ALA A  26      56.744   9.675 -28.377  1.00 76.26           H  
ATOM    378  CA  ALA A  26      54.739   8.946 -28.325  1.00 76.26           C  
ATOM    379  HA  ALA A  26      53.986   9.676 -28.624  1.00 76.26           H  
ATOM    380  C   ALA A  26      54.064   8.018 -27.292  1.00 76.26           C  
ATOM    381  CB  ALA A  26      55.178   8.160 -29.567  1.00 76.26           C  
ATOM    382  HB1 ALA A  26      54.315   7.648 -29.991  1.00 76.26           H  
ATOM    383  HB2 ALA A  26      55.600   8.834 -30.312  1.00 76.26           H  
ATOM    384  HB3 ALA A  26      55.917   7.409 -29.287  1.00 76.26           H  
ATOM    385  O   ALA A  26      52.870   7.748 -27.412  1.00 76.26           O  
ATOM    386  N   ASP A  27      54.811   7.595 -26.268  1.00 82.03           N  
ATOM    387  H   ASP A  27      55.782   7.873 -26.261  1.00 82.03           H  
ATOM    388  CA  ASP A  27      54.377   6.631 -25.255  1.00 82.03           C  
ATOM    389  HA  ASP A  27      53.356   6.325 -25.485  1.00 82.03           H  
ATOM    390  C   ASP A  27      54.359   7.232 -23.840  1.00 82.03           C  
ATOM    391  CB  ASP A  27      55.256   5.373 -25.317  1.00 82.03           C  
ATOM    392  HB2 ASP A  27      56.223   5.607 -24.872  1.00 82.03           H  
ATOM    393  HB3 ASP A  27      54.791   4.589 -24.719  1.00 82.03           H  
ATOM    394  O   ASP A  27      54.453   6.505 -22.849  1.00 82.03           O  
ATOM    395  CG  ASP A  27      55.485   4.830 -26.730  1.00 82.03           C  
ATOM    396  OD1 ASP A  27      54.568   4.924 -27.577  1.00 82.03           O  
ATOM    397  OD2 ASP A  27      56.619   4.351 -26.956  1.00 82.03           O  
ATOM    398  N   THR A  28      54.295   8.559 -23.713  1.00 85.41           N  
ATOM    399  H   THR A  28      54.225   9.136 -24.539  1.00 85.41           H  
ATOM    400  CA  THR A  28      54.182   9.223 -22.410  1.00 85.41           C  
ATOM    401  HA  THR A  28      54.148   8.451 -21.642  1.00 85.41           H  
ATOM    402  C   THR A  28      52.870   9.977 -22.267  1.00 85.41           C  
ATOM    403  CB  THR A  28      55.391  10.105 -22.063  1.00 85.41           C  
ATOM    404  HB  THR A  28      55.212  10.553 -21.086  1.00 85.41           H  
ATOM    405  O   THR A  28      52.273  10.428 -23.239  1.00 85.41           O  
ATOM    406  CG2 THR A  28      56.694   9.311 -21.989  1.00 85.41           C  
ATOM    407 HG21 THR A  28      56.892   8.823 -22.943  1.00 85.41           H  
ATOM    408 HG22 THR A  28      57.519   9.979 -21.741  1.00 85.41           H  
ATOM    409 HG23 THR A  28      56.608   8.553 -21.210  1.00 85.41           H  
ATOM    410  OG1 THR A  28      55.612  11.141 -22.984  1.00 85.41           O  
ATOM    411  HG1 THR A  28      55.945  11.893 -22.488  1.00 85.41           H  
ATOM    412  N   VAL A  29      52.405  10.108 -21.026  1.00 85.55           N  
ATOM    413  H   VAL A  29      52.927   9.678 -20.276  1.00 85.55           H  
ATOM    414  CA  VAL A  29      51.236  10.916 -20.659  1.00 85.55           C  
ATOM    415  HA  VAL A  29      50.986  11.572 -21.493  1.00 85.55           H  
ATOM    416  C   VAL A  29      51.591  11.809 -19.481  1.00 85.55           C  
ATOM    417  CB  VAL A  29      49.982  10.066 -20.373  1.00 85.55           C  
ATOM    418  HB  VAL A  29      49.194  10.734 -20.028  1.00 85.55           H  
ATOM    419  O   VAL A  29      52.338  11.405 -18.591  1.00 85.55           O  
ATOM    420  CG1 VAL A  29      49.480   9.394 -21.654  1.00 85.55           C  
ATOM    421 HG11 VAL A  29      50.230   8.700 -22.033  1.00 85.55           H  
ATOM    422 HG12 VAL A  29      48.554   8.856 -21.455  1.00 85.55           H  
ATOM    423 HG13 VAL A  29      49.291  10.150 -22.416  1.00 85.55           H  
ATOM    424  CG2 VAL A  29      50.193   8.994 -19.299  1.00 85.55           C  
ATOM    425 HG21 VAL A  29      51.015   8.332 -19.571  1.00 85.55           H  
ATOM    426 HG22 VAL A  29      50.402   9.474 -18.344  1.00 85.55           H  
ATOM    427 HG23 VAL A  29      49.284   8.401 -19.197  1.00 85.55           H  
ATOM    428  N   ILE A  30      51.067  13.032 -19.471  1.00 85.71           N  
ATOM    429  H   ILE A  30      50.426  13.294 -20.207  1.00 85.71           H  
ATOM    430  CA  ILE A  30      51.168  13.930 -18.319  1.00 85.71           C  
ATOM    431  HA  ILE A  30      51.976  13.593 -17.669  1.00 85.71           H  
ATOM    432  C   ILE A  30      49.861  13.831 -17.552  1.00 85.71           C  
ATOM    433  CB  ILE A  30      51.476  15.388 -18.716  1.00 85.71           C  
ATOM    434  HB  ILE A  30      50.632  15.792 -19.274  1.00 85.71           H  
ATOM    435  O   ILE A  30      48.792  14.016 -18.130  1.00 85.71           O  
ATOM    436  CG1 ILE A  30      52.728  15.443 -19.610  1.00 85.71           C  
ATOM    437 HG12 ILE A  30      52.497  14.897 -20.525  1.00 85.71           H  
ATOM    438 HG13 ILE A  30      53.554  14.939 -19.108  1.00 85.71           H  
ATOM    439  CG2 ILE A  30      51.675  16.228 -17.443  1.00 85.71           C  
ATOM    440 HG21 ILE A  30      51.780  17.282 -17.699  1.00 85.71           H  
ATOM    441 HG22 ILE A  30      50.807  16.142 -16.789  1.00 85.71           H  
ATOM    442 HG23 ILE A  30      52.561  15.889 -16.907  1.00 85.71           H  
ATOM    443  CD1 ILE A  30      53.174  16.854 -20.016  1.00 85.71           C  
ATOM    444 HD11 ILE A  30      54.026  16.789 -20.693  1.00 85.71           H  
ATOM    445 HD12 ILE A  30      52.356  17.372 -20.517  1.00 85.71           H  
ATOM    446 HD13 ILE A  30      53.491  17.424 -19.143  1.00 85.71           H  
ATOM    447  N   ILE A  31      49.949  13.559 -16.257  1.00 84.87           N  
ATOM    448  H   ILE A  31      50.866  13.428 -15.853  1.00 84.87           H  
ATOM    449  CA  ILE A  31      48.789  13.533 -15.370  1.00 84.87           C  
ATOM    450  HA  ILE A  31      47.951  14.011 -15.878  1.00 84.87           H  
ATOM    451  C   ILE A  31      49.048  14.366 -14.118  1.00 84.87           C  
ATOM    452  CB  ILE A  31      48.356  12.090 -15.046  1.00 84.87           C  
ATOM    453  HB  ILE A  31      47.528  12.157 -14.341  1.00 84.87           H  
ATOM    454  O   ILE A  31      50.189  14.517 -13.680  1.00 84.87           O  
ATOM    455  CG1 ILE A  31      49.484  11.268 -14.400  1.00 84.87           C  
ATOM    456 HG12 ILE A  31      49.968  11.865 -13.626  1.00 84.87           H  
ATOM    457 HG13 ILE A  31      50.224  10.987 -15.149  1.00 84.87           H  
ATOM    458  CG2 ILE A  31      47.828  11.385 -16.309  1.00 84.87           C  
ATOM    459 HG21 ILE A  31      47.091  12.019 -16.802  1.00 84.87           H  
ATOM    460 HG22 ILE A  31      47.339  10.443 -16.059  1.00 84.87           H  
ATOM    461 HG23 ILE A  31      48.640  11.192 -17.011  1.00 84.87           H  
ATOM    462  CD1 ILE A  31      48.914  10.016 -13.738  1.00 84.87           C  
ATOM    463 HD11 ILE A  31      49.720   9.455 -13.266  1.00 84.87           H  
ATOM    464 HD12 ILE A  31      48.178  10.303 -12.987  1.00 84.87           H  
ATOM    465 HD13 ILE A  31      48.436   9.367 -14.472  1.00 84.87           H  
ATOM    466  N   GLY A  32      47.975  14.894 -13.537  1.00 81.37           N  
ATOM    467  H   GLY A  32      47.091  14.823 -14.019  1.00 81.37           H  
ATOM    468  CA  GLY A  32      48.016  15.773 -12.372  1.00 81.37           C  
ATOM    469  HA2 GLY A  32      47.533  15.278 -11.529  1.00 81.37           H  
ATOM    470  HA3 GLY A  32      49.046  15.993 -12.093  1.00 81.37           H  
ATOM    471  C   GLY A  32      47.303  17.097 -12.629  1.00 81.37           C  
ATOM    472  O   GLY A  32      46.752  17.321 -13.703  1.00 81.37           O  
ATOM    473  N   ALA A  33      47.322  17.962 -11.621  1.00 76.73           N  
ATOM    474  H   ALA A  33      47.854  17.733 -10.794  1.00 76.73           H  
ATOM    475  CA  ALA A  33      46.792  19.318 -11.687  1.00 76.73           C  
ATOM    476  HA  ALA A  33      46.538  19.561 -12.719  1.00 76.73           H  
ATOM    477  C   ALA A  33      47.863  20.317 -11.227  1.00 76.73           C  
ATOM    478  CB  ALA A  33      45.509  19.403 -10.852  1.00 76.73           C  
ATOM    479  HB1 ALA A  33      44.767  18.704 -11.240  1.00 76.73           H  
ATOM    480  HB2 ALA A  33      45.103  20.413 -10.908  1.00 76.73           H  
ATOM    481  HB3 ALA A  33      45.723  19.169  -9.809  1.00 76.73           H  
ATOM    482  O   ALA A  33      48.709  19.992 -10.384  1.00 76.73           O  
ATOM    483  N   ASP A  34      47.805  21.523 -11.787  1.00 77.84           N  
ATOM    484  H   ASP A  34      47.024  21.726 -12.395  1.00 77.84           H  
ATOM    485  CA  ASP A  34      48.652  22.671 -11.464  1.00 77.84           C  
ATOM    486  HA  ASP A  34      48.535  23.395 -12.271  1.00 77.84           H  
ATOM    487  C   ASP A  34      50.152  22.338 -11.414  1.00 77.84           C  
ATOM    488  CB  ASP A  34      48.132  23.355 -10.184  1.00 77.84           C  
ATOM    489  HB2 ASP A  34      48.713  24.259 -10.001  1.00 77.84           H  
ATOM    490  HB3 ASP A  34      48.268  22.684  -9.336  1.00 77.84           H  
ATOM    491  O   ASP A  34      50.754  21.941 -12.407  1.00 77.84           O  
ATOM    492  CG  ASP A  34      46.661  23.746 -10.274  1.00 77.84           C  
ATOM    493  OD1 ASP A  34      46.238  24.138 -11.382  1.00 77.84           O  
ATOM    494  OD2 ASP A  34      45.991  23.627  -9.226  1.00 77.84           O  
ATOM    495  N   GLN A  35      50.773  22.499 -10.244  1.00 76.70           N  
ATOM    496  H   GLN A  35      50.210  22.813  -9.466  1.00 76.70           H  
ATOM    497  CA  GLN A  35      52.209  22.321 -10.036  1.00 76.70           C  
ATOM    498  HA  GLN A  35      52.725  22.599 -10.955  1.00 76.70           H  
ATOM    499  C   GLN A  35      52.613  20.866  -9.748  1.00 76.70           C  
ATOM    500  CB  GLN A  35      52.686  23.270  -8.927  1.00 76.70           C  
ATOM    501  HB2 GLN A  35      53.759  23.127  -8.795  1.00 76.70           H  
ATOM    502  HB3 GLN A  35      52.187  23.023  -7.990  1.00 76.70           H  
ATOM    503  O   GLN A  35      53.784  20.595  -9.497  1.00 76.70           O  
ATOM    504  CG  GLN A  35      52.433  24.748  -9.271  1.00 76.70           C  
ATOM    505  HG2 GLN A  35      52.805  24.950 -10.275  1.00 76.70           H  
ATOM    506  HG3 GLN A  35      51.363  24.953  -9.254  1.00 76.70           H  
ATOM    507  CD  GLN A  35      53.126  25.708  -8.309  1.00 76.70           C  
ATOM    508  NE2 GLN A  35      52.974  26.999  -8.504  1.00 76.70           N  
ATOM    509 HE21 GLN A  35      53.445  27.603  -7.845  1.00 76.70           H  
ATOM    510 HE22 GLN A  35      52.398  27.345  -9.257  1.00 76.70           H  
ATOM    511  OE1 GLN A  35      53.813  25.332  -7.374  1.00 76.70           O  
ATOM    512  N   LYS A  36      51.667  19.916  -9.766  1.00 79.56           N  
ATOM    513  H   LYS A  36      50.730  20.193 -10.023  1.00 79.56           H  
ATOM    514  CA  LYS A  36      51.918  18.489  -9.491  1.00 79.56           C  
ATOM    515  HA  LYS A  36      52.965  18.361  -9.219  1.00 79.56           H  
ATOM    516  C   LYS A  36      51.744  17.625 -10.738  1.00 79.56           C  
ATOM    517  CB  LYS A  36      51.070  18.005  -8.308  1.00 79.56           C  
ATOM    518  HB2 LYS A  36      51.211  16.930  -8.193  1.00 79.56           H  
ATOM    519  HB3 LYS A  36      50.017  18.195  -8.516  1.00 79.56           H  
ATOM    520  O   LYS A  36      51.156  16.545 -10.674  1.00 79.56           O  
ATOM    521  CG  LYS A  36      51.469  18.673  -6.989  1.00 79.56           C  
ATOM    522  HG2 LYS A  36      51.251  19.740  -7.035  1.00 79.56           H  
ATOM    523  HG3 LYS A  36      52.536  18.532  -6.816  1.00 79.56           H  
ATOM    524  CD  LYS A  36      50.678  18.038  -5.841  1.00 79.56           C  
ATOM    525  HD2 LYS A  36      50.904  16.972  -5.794  1.00 79.56           H  
ATOM    526  HD3 LYS A  36      49.613  18.170  -6.032  1.00 79.56           H  
ATOM    527  CE  LYS A  36      51.050  18.703  -4.515  1.00 79.56           C  
ATOM    528  HE2 LYS A  36      52.115  18.560  -4.338  1.00 79.56           H  
ATOM    529  HE3 LYS A  36      50.870  19.775  -4.607  1.00 79.56           H  
ATOM    530  NZ  LYS A  36      50.254  18.147  -3.393  1.00 79.56           N  
ATOM    531  HZ1 LYS A  36      50.496  18.609  -2.528  1.00 79.56           H  
ATOM    532  HZ2 LYS A  36      49.269  18.296  -3.561  1.00 79.56           H  
ATOM    533  HZ3 LYS A  36      50.420  17.156  -3.294  1.00 79.56           H  
ATOM    534  N   LEU A  37      52.245  18.103 -11.872  1.00 81.39           N  
ATOM    535  H   LEU A  37      52.720  18.994 -11.850  1.00 81.39           H  
ATOM    536  CA  LEU A  37      52.304  17.305 -13.091  1.00 81.39           C  
ATOM    537  HA  LEU A  37      51.350  16.798 -13.227  1.00 81.39           H  
ATOM    538  C   LEU A  37      53.381  16.229 -12.954  1.00 81.39           C  
ATOM    539  CB  LEU A  37      52.558  18.203 -14.312  1.00 81.39           C  
ATOM    540  HB2 LEU A  37      52.655  17.572 -15.195  1.00 81.39           H  
ATOM    541  HB3 LEU A  37      53.506  18.722 -14.169  1.00 81.39           H  
ATOM    542  O   LEU A  37      54.515  16.510 -12.569  1.00 81.39           O  
ATOM    543  CG  LEU A  37      51.457  19.247 -14.568  1.00 81.39           C  
ATOM    544  HG  LEU A  37      51.380  19.889 -13.690  1.00 81.39           H  
ATOM    545  CD1 LEU A  37      51.846  20.115 -15.763  1.00 81.39           C  
ATOM    546 HD11 LEU A  37      51.093  20.889 -15.905  1.00 81.39           H  
ATOM    547 HD12 LEU A  37      51.918  19.509 -16.667  1.00 81.39           H  
ATOM    548 HD13 LEU A  37      52.803  20.598 -15.569  1.00 81.39           H  
ATOM    549  CD2 LEU A  37      50.082  18.631 -14.839  1.00 81.39           C  
ATOM    550 HD21 LEU A  37      49.743  18.057 -13.977  1.00 81.39           H  
ATOM    551 HD22 LEU A  37      50.113  17.993 -15.722  1.00 81.39           H  
ATOM    552 HD23 LEU A  37      49.360  19.429 -15.009  1.00 81.39           H  
ATOM    553  N   ARG A  38      53.025  14.995 -13.301  1.00 84.82           N  
ATOM    554  H   ARG A  38      52.063  14.841 -13.569  1.00 84.82           H  
ATOM    555  CA  ARG A  38      53.964  13.881 -13.441  1.00 84.82           C  
ATOM    556  HA  ARG A  38      54.976  14.271 -13.329  1.00 84.82           H  
ATOM    557  C   ARG A  38      53.868  13.306 -14.844  1.00 84.82           C  
ATOM    558  CB  ARG A  38      53.756  12.839 -12.329  1.00 84.82           C  
ATOM    559  HB2 ARG A  38      53.869  13.338 -11.367  1.00 84.82           H  
ATOM    560  HB3 ARG A  38      54.539  12.085 -12.410  1.00 84.82           H  
ATOM    561  O   ARG A  38      52.772  13.168 -15.388  1.00 84.82           O  
ATOM    562  CG  ARG A  38      52.390  12.139 -12.373  1.00 84.82           C  
ATOM    563  HG2 ARG A  38      52.310  11.565 -13.296  1.00 84.82           H  
ATOM    564  HG3 ARG A  38      51.598  12.886 -12.332  1.00 84.82           H  
ATOM    565  CD  ARG A  38      52.218  11.193 -11.181  1.00 84.82           C  
ATOM    566  HD2 ARG A  38      53.062  10.504 -11.156  1.00 84.82           H  
ATOM    567  HD3 ARG A  38      52.231  11.787 -10.267  1.00 84.82           H  
ATOM    568  NE  ARG A  38      50.972  10.408 -11.291  1.00 84.82           N  
ATOM    569  HE  ARG A  38      50.826   9.955 -12.182  1.00 84.82           H  
ATOM    570  NH1 ARG A  38      50.155  10.656  -9.161  1.00 84.82           N  
ATOM    571 HH11 ARG A  38      50.941  11.254  -8.948  1.00 84.82           H  
ATOM    572 HH12 ARG A  38      49.464  10.422  -8.462  1.00 84.82           H  
ATOM    573  NH2 ARG A  38      49.045   9.382 -10.603  1.00 84.82           N  
ATOM    574 HH21 ARG A  38      48.962   8.912 -11.493  1.00 84.82           H  
ATOM    575 HH22 ARG A  38      48.379   9.151  -9.880  1.00 84.82           H  
ATOM    576  CZ  ARG A  38      50.065  10.158 -10.360  1.00 84.82           C  
ATOM    577  N   VAL A  39      55.019  12.966 -15.412  1.00 85.57           N  
ATOM    578  H   VAL A  39      55.871  13.084 -14.883  1.00 85.57           H  
ATOM    579  CA  VAL A  39      55.106  12.260 -16.691  1.00 85.57           C  
ATOM    580  HA  VAL A  39      54.221  12.482 -17.287  1.00 85.57           H  
ATOM    581  C   VAL A  39      55.135  10.765 -16.394  1.00 85.57           C  
ATOM    582  CB  VAL A  39      56.341  12.694 -17.502  1.00 85.57           C  
ATOM    583  HB  VAL A  39      57.246  12.374 -16.986  1.00 85.57           H  
ATOM    584  O   VAL A  39      56.026  10.300 -15.689  1.00 85.57           O  
ATOM    585  CG1 VAL A  39      56.317  12.059 -18.898  1.00 85.57           C  
ATOM    586 HG11 VAL A  39      56.346  10.972 -18.816  1.00 85.57           H  
ATOM    587 HG12 VAL A  39      55.412  12.355 -19.427  1.00 85.57           H  
ATOM    588 HG13 VAL A  39      57.191  12.382 -19.464  1.00 85.57           H  
ATOM    589  CG2 VAL A  39      56.407  14.219 -17.675  1.00 85.57           C  
ATOM    590 HG21 VAL A  39      55.494  14.587 -18.142  1.00 85.57           H  
ATOM    591 HG22 VAL A  39      57.261  14.483 -18.300  1.00 85.57           H  
ATOM    592 HG23 VAL A  39      56.537  14.705 -16.709  1.00 85.57           H  
ATOM    593  N   LEU A  40      54.168  10.022 -16.923  1.00 83.92           N  
ATOM    594  H   LEU A  40      53.472  10.479 -17.495  1.00 83.92           H  
ATOM    595  CA  LEU A  40      54.160   8.562 -16.897  1.00 83.92           C  
ATOM    596  HA  LEU A  40      54.870   8.195 -16.155  1.00 83.92           H  
ATOM    597  C   LEU A  40      54.586   8.016 -18.254  1.00 83.92           C  
ATOM    598  CB  LEU A  40      52.771   8.024 -16.546  1.00 83.92           C  
ATOM    599  HB2 LEU A  40      52.808   6.938 -16.638  1.00 83.92           H  
ATOM    600  HB3 LEU A  40      52.063   8.392 -17.289  1.00 83.92           H  
ATOM    601  O   LEU A  40      54.203   8.562 -19.292  1.00 83.92           O  
ATOM    602  CG  LEU A  40      52.238   8.366 -15.149  1.00 83.92           C  
ATOM    603  HG  LEU A  40      52.130   9.445 -15.039  1.00 83.92           H  
ATOM    604  CD1 LEU A  40      50.864   7.709 -15.032  1.00 83.92           C  
ATOM    605 HD11 LEU A  40      50.145   8.243 -15.654  1.00 83.92           H  
ATOM    606 HD12 LEU A  40      50.535   7.662 -13.994  1.00 83.92           H  
ATOM    607 HD13 LEU A  40      50.918   6.675 -15.372  1.00 83.92           H  
ATOM    608  CD2 LEU A  40      53.113   7.839 -14.016  1.00 83.92           C  
ATOM    609 HD21 LEU A  40      52.667   8.074 -13.049  1.00 83.92           H  
ATOM    610 HD22 LEU A  40      54.106   8.286 -14.062  1.00 83.92           H  
ATOM    611 HD23 LEU A  40      53.211   6.757 -14.101  1.00 83.92           H  
ATOM    612  N   LYS A  41      55.336   6.914 -18.242  1.00 85.72           N  
ATOM    613  H   LYS A  41      55.519   6.479 -17.349  1.00 85.72           H  
ATOM    614  CA  LYS A  41      55.688   6.164 -19.448  1.00 85.72           C  
ATOM    615  HA  LYS A  41      55.476   6.774 -20.326  1.00 85.72           H  
ATOM    616  C   LYS A  41      54.814   4.920 -19.542  1.00 85.72           C  
ATOM    617  CB  LYS A  41      57.186   5.841 -19.443  1.00 85.72           C  
ATOM    618  HB2 LYS A  41      57.410   5.145 -18.634  1.00 85.72           H  
ATOM    619  HB3 LYS A  41      57.745   6.762 -19.279  1.00 85.72           H  
ATOM    620  O   LYS A  41      54.802   4.088 -18.643  1.00 85.72           O  
ATOM    621  CG  LYS A  41      57.608   5.232 -20.786  1.00 85.72           C  
ATOM    622  HG2 LYS A  41      57.087   4.287 -20.942  1.00 85.72           H  
ATOM    623  HG3 LYS A  41      57.337   5.919 -21.589  1.00 85.72           H  
ATOM    624  CD  LYS A  41      59.117   4.981 -20.828  1.00 85.72           C  
ATOM    625  HD2 LYS A  41      59.382   4.260 -20.055  1.00 85.72           H  
ATOM    626  HD3 LYS A  41      59.643   5.919 -20.649  1.00 85.72           H  
ATOM    627  CE  LYS A  41      59.478   4.433 -22.211  1.00 85.72           C  
ATOM    628  HE2 LYS A  41      58.919   3.513 -22.378  1.00 85.72           H  
ATOM    629  HE3 LYS A  41      59.148   5.149 -22.964  1.00 85.72           H  
ATOM    630  NZ  LYS A  41      60.934   4.187 -22.339  1.00 85.72           N  
ATOM    631  HZ1 LYS A  41      61.448   5.044 -22.196  1.00 85.72           H  
ATOM    632  HZ2 LYS A  41      61.231   3.501 -21.659  1.00 85.72           H  
ATOM    633  HZ3 LYS A  41      61.137   3.836 -23.264  1.00 85.72           H  
ATOM    634  N   LEU A  42      54.105   4.784 -20.651  1.00 84.82           N  
ATOM    635  H   LEU A  42      54.218   5.470 -21.384  1.00 84.82           H  
ATOM    636  CA  LEU A  42      53.229   3.656 -20.924  1.00 84.82           C  
ATOM    637  HA  LEU A  42      52.827   3.272 -19.986  1.00 84.82           H  
ATOM    638  C   LEU A  42      54.033   2.535 -21.591  1.00 84.82           C  
ATOM    639  CB  LEU A  42      52.067   4.145 -21.799  1.00 84.82           C  
ATOM    640  HB2 LEU A  42      52.483   4.496 -22.743  1.00 84.82           H  
ATOM    641  HB3 LEU A  42      51.419   3.293 -22.005  1.00 84.82           H  
ATOM    642  O   LEU A  42      54.710   2.753 -22.591  1.00 84.82           O  
ATOM    643  CG  LEU A  42      51.222   5.289 -21.204  1.00 84.82           C  
ATOM    644  HG  LEU A  42      51.850   6.165 -21.043  1.00 84.82           H  
ATOM    645  CD1 LEU A  42      50.124   5.668 -22.196  1.00 84.82           C  
ATOM    646 HD11 LEU A  42      49.506   6.462 -21.775  1.00 84.82           H  
ATOM    647 HD12 LEU A  42      49.492   4.806 -22.410  1.00 84.82           H  
ATOM    648 HD13 LEU A  42      50.575   6.027 -23.121  1.00 84.82           H  
ATOM    649  CD2 LEU A  42      50.566   4.907 -19.876  1.00 84.82           C  
ATOM    650 HD21 LEU A  42      51.328   4.699 -19.125  1.00 84.82           H  
ATOM    651 HD22 LEU A  42      49.969   5.745 -19.518  1.00 84.82           H  
ATOM    652 HD23 LEU A  42      49.926   4.034 -20.002  1.00 84.82           H  
ATOM    653  N   THR A  43      53.970   1.320 -21.048  1.00 79.91           N  
ATOM    654  H   THR A  43      53.464   1.185 -20.184  1.00 79.91           H  
ATOM    655  CA  THR A  43      54.812   0.194 -21.490  1.00 79.91           C  
ATOM    656  HA  THR A  43      55.737   0.601 -21.899  1.00 79.91           H  
ATOM    657  C   THR A  43      54.225  -0.638 -22.635  1.00 79.91           C  
ATOM    658  CB  THR A  43      55.207  -0.689 -20.293  1.00 79.91           C  
ATOM    659  HB  THR A  43      55.531  -1.671 -20.637  1.00 79.91           H  
ATOM    660  O   THR A  43      54.924  -1.500 -23.153  1.00 79.91           O  
ATOM    661  CG2 THR A  43      56.344  -0.042 -19.499  1.00 79.91           C  
ATOM    662 HG21 THR A  43      56.035   0.935 -19.130  1.00 79.91           H  
ATOM    663 HG22 THR A  43      57.220   0.071 -20.138  1.00 79.91           H  
ATOM    664 HG23 THR A  43      56.605  -0.676 -18.652  1.00 79.91           H  
ATOM    665  OG1 THR A  43      54.109  -0.826 -19.415  1.00 79.91           O  
ATOM    666  HG1 THR A  43      54.335  -1.461 -18.731  1.00 79.91           H  
ATOM    667  N   ASN A  44      52.997  -0.358 -23.092  1.00 84.33           N  
ATOM    668  H   ASN A  44      52.490   0.388 -22.638  1.00 84.33           H  
ATOM    669  CA  ASN A  44      52.290  -1.182 -24.085  1.00 84.33           C  
ATOM    670  HA  ASN A  44      53.017  -1.799 -24.612  1.00 84.33           H  
ATOM    671  C   ASN A  44      51.570  -0.370 -25.178  1.00 84.33           C  
ATOM    672  CB  ASN A  44      51.330  -2.125 -23.352  1.00 84.33           C  
ATOM    673  HB2 ASN A  44      50.787  -2.714 -24.092  1.00 84.33           H  
ATOM    674  HB3 ASN A  44      50.619  -1.537 -22.771  1.00 84.33           H  
ATOM    675  O   ASN A  44      50.452  -0.692 -25.581  1.00 84.33           O  
ATOM    676  CG  ASN A  44      52.011  -3.129 -22.455  1.00 84.33           C  
ATOM    677  ND2 ASN A  44      51.506  -3.320 -21.267  1.00 84.33           N  
ATOM    678 HD21 ASN A  44      50.635  -2.891 -20.987  1.00 84.33           H  
ATOM    679 HD22 ASN A  44      51.931  -4.014 -20.669  1.00 84.33           H  
ATOM    680  OD1 ASN A  44      52.965  -3.791 -22.824  1.00 84.33           O  
ATOM    681  N   VAL A  45      52.177   0.710 -25.666  1.00 85.09           N  
ATOM    682  H   VAL A  45      53.109   0.938 -25.352  1.00 85.09           H  
ATOM    683  CA  VAL A  45      51.590   1.510 -26.750  1.00 85.09           C  
ATOM    684  HA  VAL A  45      50.506   1.489 -26.639  1.00 85.09           H  
ATOM    685  C   VAL A  45      51.933   0.893 -28.111  1.00 85.09           C  
ATOM    686  CB  VAL A  45      52.003   2.986 -26.642  1.00 85.09           C  
ATOM    687  HB  VAL A  45      53.089   3.052 -26.714  1.00 85.09           H  
ATOM    688  O   VAL A  45      53.097   0.694 -28.442  1.00 85.09           O  
ATOM    689  CG1 VAL A  45      51.355   3.840 -27.741  1.00 85.09           C  
ATOM    690 HG11 VAL A  45      51.659   4.878 -27.607  1.00 85.09           H  
ATOM    691 HG12 VAL A  45      50.269   3.765 -27.691  1.00 85.09           H  
ATOM    692 HG13 VAL A  45      51.716   3.518 -28.717  1.00 85.09           H  
ATOM    693  CG2 VAL A  45      51.559   3.559 -25.288  1.00 85.09           C  
ATOM    694 HG21 VAL A  45      52.081   3.040 -24.483  1.00 85.09           H  
ATOM    695 HG22 VAL A  45      50.482   3.449 -25.162  1.00 85.09           H  
ATOM    696 HG23 VAL A  45      51.823   4.615 -25.238  1.00 85.09           H  
ATOM    697  N   GLN A  46      50.916   0.590 -28.922  1.00 85.42           N  
ATOM    698  H   GLN A  46      49.980   0.749 -28.579  1.00 85.42           H  
ATOM    699  CA  GLN A  46      51.059   0.162 -30.319  1.00 85.42           C  
ATOM    700  HA  GLN A  46      52.086   0.325 -30.646  1.00 85.42           H  
ATOM    701  C   GLN A  46      50.130   0.998 -31.200  1.00 85.42           C  
ATOM    702  CB  GLN A  46      50.724  -1.327 -30.501  1.00 85.42           C  
ATOM    703  HB2 GLN A  46      49.669  -1.478 -30.277  1.00 85.42           H  
ATOM    704  HB3 GLN A  46      50.880  -1.583 -31.548  1.00 85.42           H  
ATOM    705  O   GLN A  46      48.969   1.202 -30.855  1.00 85.42           O  
ATOM    706  CG  GLN A  46      51.573  -2.275 -29.639  1.00 85.42           C  
ATOM    707  HG2 GLN A  46      52.627  -2.118 -29.866  1.00 85.42           H  
ATOM    708  HG3 GLN A  46      51.413  -2.052 -28.584  1.00 85.42           H  
ATOM    709  CD  GLN A  46      51.234  -3.746 -29.867  1.00 85.42           C  
ATOM    710  NE2 GLN A  46      51.931  -4.652 -29.219  1.00 85.42           N  
ATOM    711 HE21 GLN A  46      52.671  -4.375 -28.591  1.00 85.42           H  
ATOM    712 HE22 GLN A  46      51.696  -5.614 -29.417  1.00 85.42           H  
ATOM    713  OE1 GLN A  46      50.346  -4.120 -30.617  1.00 85.42           O  
ATOM    714  N   ASN A  47      50.609   1.493 -32.346  1.00 83.74           N  
ATOM    715  H   ASN A  47      51.548   1.243 -32.624  1.00 83.74           H  
ATOM    716  CA  ASN A  47      49.821   2.341 -33.258  1.00 83.74           C  
ATOM    717  HA  ASN A  47      50.518   2.806 -33.955  1.00 83.74           H  
ATOM    718  C   ASN A  47      49.107   3.512 -32.549  1.00 83.74           C  
ATOM    719  CB  ASN A  47      48.859   1.460 -34.084  1.00 83.74           C  
ATOM    720  HB2 ASN A  47      48.216   0.892 -33.413  1.00 83.74           H  
ATOM    721  HB3 ASN A  47      48.226   2.094 -34.706  1.00 83.74           H  
ATOM    722  O   ASN A  47      47.944   3.800 -32.833  1.00 83.74           O  
ATOM    723  CG  ASN A  47      49.580   0.511 -35.017  1.00 83.74           C  
ATOM    724  ND2 ASN A  47      48.936  -0.552 -35.435  1.00 83.74           N  
ATOM    725 HD21 ASN A  47      49.455  -1.169 -36.042  1.00 83.74           H  
ATOM    726 HD22 ASN A  47      48.007  -0.765 -35.101  1.00 83.74           H  
ATOM    727  OD1 ASN A  47      50.720   0.717 -35.392  1.00 83.74           O  
ATOM    728  N   LYS A  48      49.793   4.175 -31.605  1.00 82.13           N  
ATOM    729  H   LYS A  48      50.737   3.869 -31.416  1.00 82.13           H  
ATOM    730  CA  LYS A  48      49.239   5.247 -30.751  1.00 82.13           C  
ATOM    731  HA  LYS A  48      50.016   5.536 -30.043  1.00 82.13           H  
ATOM    732  C   LYS A  48      48.051   4.823 -29.869  1.00 82.13           C  
ATOM    733  CB  LYS A  48      48.890   6.499 -31.580  1.00 82.13           C  
ATOM    734  HB2 LYS A  48      48.587   7.287 -30.890  1.00 82.13           H  
ATOM    735  HB3 LYS A  48      48.036   6.283 -32.222  1.00 82.13           H  
ATOM    736  O   LYS A  48      47.288   5.673 -29.418  1.00 82.13           O  
ATOM    737  CG  LYS A  48      50.036   7.047 -32.438  1.00 82.13           C  
ATOM    738  HG2 LYS A  48      50.886   7.278 -31.796  1.00 82.13           H  
ATOM    739  HG3 LYS A  48      50.336   6.310 -33.183  1.00 82.13           H  
ATOM    740  CD  LYS A  48      49.561   8.321 -33.146  1.00 82.13           C  
ATOM    741  HD2 LYS A  48      48.744   8.071 -33.823  1.00 82.13           H  
ATOM    742  HD3 LYS A  48      49.200   9.028 -32.399  1.00 82.13           H  
ATOM    743  CE  LYS A  48      50.711   8.958 -33.929  1.00 82.13           C  
ATOM    744  HE2 LYS A  48      51.535   9.144 -33.239  1.00 82.13           H  
ATOM    745  HE3 LYS A  48      51.059   8.249 -34.680  1.00 82.13           H  
ATOM    746  NZ  LYS A  48      50.288  10.228 -34.570  1.00 82.13           N  
ATOM    747  HZ1 LYS A  48      51.059  10.644 -35.073  1.00 82.13           H  
ATOM    748  HZ2 LYS A  48      49.530  10.066 -35.217  1.00 82.13           H  
ATOM    749  HZ3 LYS A  48      49.978  10.886 -33.869  1.00 82.13           H  
ATOM    750  N   LYS A  49      47.871   3.525 -29.614  1.00 83.31           N  
ATOM    751  H   LYS A  49      48.493   2.860 -30.051  1.00 83.31           H  
ATOM    752  CA  LYS A  49      46.860   2.983 -28.699  1.00 83.31           C  
ATOM    753  HA  LYS A  49      46.288   3.798 -28.255  1.00 83.31           H  
ATOM    754  C   LYS A  49      47.544   2.232 -27.569  1.00 83.31           C  
ATOM    755  CB  LYS A  49      45.891   2.060 -29.450  1.00 83.31           C  
ATOM    756  HB2 LYS A  49      46.450   1.265 -29.943  1.00 83.31           H  
ATOM    757  HB3 LYS A  49      45.219   1.602 -28.724  1.00 83.31           H  
ATOM    758  O   LYS A  49      48.437   1.430 -27.821  1.00 83.31           O  
ATOM    759  CG  LYS A  49      45.053   2.820 -30.487  1.00 83.31           C  
ATOM    760  HG2 LYS A  49      44.528   3.637 -29.993  1.00 83.31           H  
ATOM    761  HG3 LYS A  49      45.704   3.232 -31.258  1.00 83.31           H  
ATOM    762  CD  LYS A  49      44.033   1.881 -31.139  1.00 83.31           C  
ATOM    763  HD2 LYS A  49      43.396   1.456 -30.364  1.00 83.31           H  
ATOM    764  HD3 LYS A  49      44.562   1.077 -31.650  1.00 83.31           H  
ATOM    765  CE  LYS A  49      43.175   2.661 -32.140  1.00 83.31           C  
ATOM    766  HE2 LYS A  49      43.827   3.062 -32.916  1.00 83.31           H  
ATOM    767  HE3 LYS A  49      42.720   3.504 -31.620  1.00 83.31           H  
ATOM    768  NZ  LYS A  49      42.122   1.802 -32.738  1.00 83.31           N  
ATOM    769  HZ1 LYS A  49      41.559   2.329 -33.390  1.00 83.31           H  
ATOM    770  HZ2 LYS A  49      41.513   1.442 -32.017  1.00 83.31           H  
ATOM    771  HZ3 LYS A  49      42.534   1.019 -33.225  1.00 83.31           H  
ATOM    772  N   LEU A  50      47.104   2.463 -26.335  1.00 85.64           N  
ATOM    773  H   LEU A  50      46.356   3.128 -26.194  1.00 85.64           H  
ATOM    774  CA  LEU A  50      47.511   1.639 -25.204  1.00 85.64           C  
ATOM    775  HA  LEU A  50      48.592   1.506 -25.244  1.00 85.64           H  
ATOM    776  C   LEU A  50      46.844   0.266 -25.333  1.00 85.64           C  
ATOM    777  CB  LEU A  50      47.152   2.359 -23.895  1.00 85.64           C  
ATOM    778  HB2 LEU A  50      47.612   3.347 -23.901  1.00 85.64           H  
ATOM    779  HB3 LEU A  50      46.071   2.490 -23.849  1.00 85.64           H  
ATOM    780  O   LEU A  50      45.628   0.137 -25.206  1.00 85.64           O  
ATOM    781  CG  LEU A  50      47.609   1.610 -22.631  1.00 85.64           C  
ATOM    782  HG  LEU A  50      47.127   0.633 -22.587  1.00 85.64           H  
ATOM    783  CD1 LEU A  50      49.127   1.418 -22.601  1.00 85.64           C  
ATOM    784 HD11 LEU A  50      49.436   1.069 -21.616  1.00 85.64           H  
ATOM    785 HD12 LEU A  50      49.414   0.661 -23.331  1.00 85.64           H  
ATOM    786 HD13 LEU A  50      49.621   2.362 -22.835  1.00 85.64           H  
ATOM    787  CD2 LEU A  50      47.192   2.417 -21.404  1.00 85.64           C  
ATOM    788 HD21 LEU A  50      46.111   2.556 -21.401  1.00 85.64           H  
ATOM    789 HD22 LEU A  50      47.470   1.884 -20.495  1.00 85.64           H  
ATOM    790 HD23 LEU A  50      47.679   3.392 -21.407  1.00 85.64           H  
ATOM    791  N   VAL A  51      47.645  -0.747 -25.628  1.00 85.50           N  
ATOM    792  H   VAL A  51      48.636  -0.567 -25.703  1.00 85.50           H  
ATOM    793  CA  VAL A  51      47.232  -2.149 -25.672  1.00 85.50           C  
ATOM    794  HA  VAL A  51      46.177  -2.201 -25.940  1.00 85.50           H  
ATOM    795  C   VAL A  51      47.414  -2.716 -24.261  1.00 85.50           C  
ATOM    796  CB  VAL A  51      48.049  -2.912 -26.740  1.00 85.50           C  
ATOM    797  HB  VAL A  51      49.073  -3.046 -26.392  1.00 85.50           H  
ATOM    798  O   VAL A  51      48.411  -2.416 -23.618  1.00 85.50           O  
ATOM    799  CG1 VAL A  51      47.443  -4.289 -27.027  1.00 85.50           C  
ATOM    800 HG11 VAL A  51      48.044  -4.808 -27.773  1.00 85.50           H  
ATOM    801 HG12 VAL A  51      47.434  -4.890 -26.117  1.00 85.50           H  
ATOM    802 HG13 VAL A  51      46.424  -4.182 -27.399  1.00 85.50           H  
ATOM    803  CG2 VAL A  51      48.082  -2.164 -28.081  1.00 85.50           C  
ATOM    804 HG21 VAL A  51      48.523  -2.803 -28.846  1.00 85.50           H  
ATOM    805 HG22 VAL A  51      47.072  -1.888 -28.384  1.00 85.50           H  
ATOM    806 HG23 VAL A  51      48.691  -1.265 -27.990  1.00 85.50           H  
ATOM    807  N   LYS A  52      46.468  -3.510 -23.748  1.00 83.54           N  
ATOM    808  H   LYS A  52      45.641  -3.691 -24.299  1.00 83.54           H  
ATOM    809  CA  LYS A  52      46.496  -4.039 -22.361  1.00 83.54           C  
ATOM    810  HA  LYS A  52      45.556  -4.551 -22.155  1.00 83.54           H  
ATOM    811  C   LYS A  52      46.601  -2.949 -21.276  1.00 83.54           C  
ATOM    812  CB  LYS A  52      47.598  -5.094 -22.199  1.00 83.54           C  
ATOM    813  HB2 LYS A  52      48.576  -4.637 -22.345  1.00 83.54           H  
ATOM    814  HB3 LYS A  52      47.554  -5.483 -21.182  1.00 83.54           H  
ATOM    815  O   LYS A  52      47.573  -2.927 -20.507  1.00 83.54           O  
ATOM    816  CG  LYS A  52      47.429  -6.263 -23.165  1.00 83.54           C  
ATOM    817  HG2 LYS A  52      46.475  -6.756 -22.979  1.00 83.54           H  
ATOM    818  HG3 LYS A  52      47.462  -5.913 -24.197  1.00 83.54           H  
ATOM    819  CD  LYS A  52      48.573  -7.246 -22.944  1.00 83.54           C  
ATOM    820  HD2 LYS A  52      48.533  -7.608 -21.917  1.00 83.54           H  
ATOM    821  HD3 LYS A  52      49.524  -6.740 -23.112  1.00 83.54           H  
ATOM    822  CE  LYS A  52      48.418  -8.411 -23.916  1.00 83.54           C  
ATOM    823  HE2 LYS A  52      47.434  -8.853 -23.763  1.00 83.54           H  
ATOM    824  HE3 LYS A  52      48.463  -8.027 -24.936  1.00 83.54           H  
ATOM    825  NZ  LYS A  52      49.477  -9.419 -23.687  1.00 83.54           N  
ATOM    826  HZ1 LYS A  52      49.370 -10.197 -24.321  1.00 83.54           H  
ATOM    827  HZ2 LYS A  52      49.411  -9.763 -22.739  1.00 83.54           H  
ATOM    828  HZ3 LYS A  52      50.389  -9.002 -23.811  1.00 83.54           H  
ATOM    829  N   PRO A  53      45.639  -2.011 -21.229  1.00 84.77           N  
ATOM    830  CA  PRO A  53      45.649  -0.890 -20.292  1.00 84.77           C  
ATOM    831  HA  PRO A  53      46.494  -0.239 -20.518  1.00 84.77           H  
ATOM    832  C   PRO A  53      45.790  -1.326 -18.822  1.00 84.77           C  
ATOM    833  CB  PRO A  53      44.343  -0.140 -20.597  1.00 84.77           C  
ATOM    834  HB2 PRO A  53      43.885   0.322 -19.723  1.00 84.77           H  
ATOM    835  HB3 PRO A  53      44.532   0.617 -21.359  1.00 84.77           H  
ATOM    836  O   PRO A  53      46.501  -0.658 -18.075  1.00 84.77           O  
ATOM    837  CG  PRO A  53      43.414  -1.203 -21.169  1.00 84.77           C  
ATOM    838  HG2 PRO A  53      42.985  -1.798 -20.363  1.00 84.77           H  
ATOM    839  HG3 PRO A  53      42.634  -0.770 -21.795  1.00 84.77           H  
ATOM    840  CD  PRO A  53      44.388  -2.044 -21.976  1.00 84.77           C  
ATOM    841  HD2 PRO A  53      44.538  -1.592 -22.957  1.00 84.77           H  
ATOM    842  HD3 PRO A  53      43.993  -3.054 -22.082  1.00 84.77           H  
ATOM    843  N   GLU A  54      45.235  -2.480 -18.445  1.00 83.08           N  
ATOM    844  H   GLU A  54      44.676  -2.978 -19.123  1.00 83.08           H  
ATOM    845  CA  GLU A  54      45.276  -3.086 -17.104  1.00 83.08           C  
ATOM    846  HA  GLU A  54      44.827  -2.392 -16.395  1.00 83.08           H  
ATOM    847  C   GLU A  54      46.690  -3.392 -16.576  1.00 83.08           C  
ATOM    848  CB  GLU A  54      44.411  -4.368 -17.102  1.00 83.08           C  
ATOM    849  HB2 GLU A  54      43.386  -4.102 -17.362  1.00 83.08           H  
ATOM    850  HB3 GLU A  54      44.383  -4.734 -16.075  1.00 83.08           H  
ATOM    851  O   GLU A  54      46.888  -3.567 -15.380  1.00 83.08           O  
ATOM    852  CG  GLU A  54      44.866  -5.549 -17.995  1.00 83.08           C  
ATOM    853  HG2 GLU A  54      45.932  -5.718 -17.843  1.00 83.08           H  
ATOM    854  HG3 GLU A  54      44.353  -6.441 -17.636  1.00 83.08           H  
ATOM    855  CD  GLU A  54      44.573  -5.423 -19.504  1.00 83.08           C  
ATOM    856  OE1 GLU A  54      45.019  -6.315 -20.263  1.00 83.08           O  
ATOM    857  OE2 GLU A  54      43.993  -4.404 -19.942  1.00 83.08           O  
ATOM    858  N   THR A  55      47.694  -3.452 -17.454  1.00 82.89           N  
ATOM    859  H   THR A  55      47.467  -3.265 -18.420  1.00 82.89           H  
ATOM    860  CA  THR A  55      49.100  -3.688 -17.068  1.00 82.89           C  
ATOM    861  HA  THR A  55      49.126  -4.091 -16.056  1.00 82.89           H  
ATOM    862  C   THR A  55      49.942  -2.411 -17.018  1.00 82.89           C  
ATOM    863  CB  THR A  55      49.763  -4.723 -17.982  1.00 82.89           C  
ATOM    864  HB  THR A  55      50.805  -4.845 -17.685  1.00 82.89           H  
ATOM    865  O   THR A  55      51.145  -2.468 -16.764  1.00 82.89           O  
ATOM    866  CG2 THR A  55      49.097  -6.095 -17.918  1.00 82.89           C  
ATOM    867 HG21 THR A  55      49.689  -6.812 -18.486  1.00 82.89           H  
ATOM    868 HG22 THR A  55      49.037  -6.423 -16.880  1.00 82.89           H  
ATOM    869 HG23 THR A  55      48.093  -6.049 -18.339  1.00 82.89           H  
ATOM    870  OG1 THR A  55      49.720  -4.313 -19.329  1.00 82.89           O  
ATOM    871  HG1 THR A  55      48.829  -4.021 -19.535  1.00 82.89           H  
ATOM    872  N   SER A  56      49.337  -1.257 -17.305  1.00 83.30           N  
ATOM    873  H   SER A  56      48.331  -1.264 -17.395  1.00 83.30           H  
ATOM    874  CA  SER A  56      50.025   0.034 -17.311  1.00 83.30           C  
ATOM    875  HA  SER A  56      51.062  -0.132 -17.605  1.00 83.30           H  
ATOM    876  C   SER A  56      50.039   0.688 -15.928  1.00 83.30           C  
ATOM    877  CB  SER A  56      49.400   0.959 -18.358  1.00 83.30           C  
ATOM    878  HB2 SER A  56      49.265   0.412 -19.291  1.00 83.30           H  
ATOM    879  HB3 SER A  56      50.077   1.793 -18.540  1.00 83.30           H  
ATOM    880  O   SER A  56      49.192   0.411 -15.087  1.00 83.30           O  
ATOM    881  OG  SER A  56      48.159   1.474 -17.927  1.00 83.30           O  
ATOM    882  HG  SER A  56      47.547   0.743 -17.817  1.00 83.30           H  
ATOM    883  N   GLU A  57      50.949   1.644 -15.716  1.00 81.03           N  
ATOM    884  H   GLU A  57      51.663   1.808 -16.412  1.00 81.03           H  
ATOM    885  CA  GLU A  57      50.995   2.463 -14.490  1.00 81.03           C  
ATOM    886  HA  GLU A  57      51.055   1.806 -13.623  1.00 81.03           H  
ATOM    887  C   GLU A  57      49.754   3.350 -14.282  1.00 81.03           C  
ATOM    888  CB  GLU A  57      52.236   3.371 -14.513  1.00 81.03           C  
ATOM    889  HB2 GLU A  57      52.202   3.993 -15.407  1.00 81.03           H  
ATOM    890  HB3 GLU A  57      52.203   4.024 -13.641  1.00 81.03           H  
ATOM    891  O   GLU A  57      49.615   3.974 -13.231  1.00 81.03           O  
ATOM    892  CG  GLU A  57      53.566   2.605 -14.474  1.00 81.03           C  
ATOM    893  HG2 GLU A  57      53.547   1.922 -13.625  1.00 81.03           H  
ATOM    894  HG3 GLU A  57      53.663   2.014 -15.384  1.00 81.03           H  
ATOM    895  CD  GLU A  57      54.787   3.537 -14.345  1.00 81.03           C  
ATOM    896  OE1 GLU A  57      55.889   3.004 -14.077  1.00 81.03           O  
ATOM    897  OE2 GLU A  57      54.638   4.768 -14.526  1.00 81.03           O  
ATOM    898  N   LEU A  58      48.860   3.440 -15.275  1.00 83.69           N  
ATOM    899  H   LEU A  58      48.982   2.850 -16.086  1.00 83.69           H  
ATOM    900  CA  LEU A  58      47.572   4.112 -15.107  1.00 83.69           C  
ATOM    901  HA  LEU A  58      47.731   5.056 -14.585  1.00 83.69           H  
ATOM    902  C   LEU A  58      46.607   3.311 -14.224  1.00 83.69           C  
ATOM    903  CB  LEU A  58      46.936   4.392 -16.482  1.00 83.69           C  
ATOM    904  HB2 LEU A  58      45.924   4.765 -16.326  1.00 83.69           H  
ATOM    905  HB3 LEU A  58      46.848   3.451 -17.025  1.00 83.69           H  
ATOM    906  O   LEU A  58      45.647   3.904 -13.744  1.00 83.69           O  
ATOM    907  CG  LEU A  58      47.697   5.407 -17.349  1.00 83.69           C  
ATOM    908  HG  LEU A  58      48.741   5.106 -17.441  1.00 83.69           H  
ATOM    909  CD1 LEU A  58      47.080   5.451 -18.748  1.00 83.69           C  
ATOM    910 HD11 LEU A  58      46.029   5.734 -18.682  1.00 83.69           H  
ATOM    911 HD12 LEU A  58      47.611   6.172 -19.369  1.00 83.69           H  
ATOM    912 HD13 LEU A  58      47.156   4.463 -19.202  1.00 83.69           H  
ATOM    913  CD2 LEU A  58      47.632   6.816 -16.753  1.00 83.69           C  
ATOM    914 HD21 LEU A  58      48.144   7.520 -17.409  1.00 83.69           H  
ATOM    915 HD22 LEU A  58      48.122   6.829 -15.780  1.00 83.69           H  
ATOM    916 HD23 LEU A  58      46.592   7.121 -16.634  1.00 83.69           H  
ATOM    917  N   ASP A  59      46.854   2.007 -14.041  1.00 81.09           N  
ATOM    918  H   ASP A  59      47.698   1.617 -14.436  1.00 81.09           H  
ATOM    919  CA  ASP A  59      46.006   1.068 -13.294  1.00 81.09           C  
ATOM    920  HA  ASP A  59      46.273   0.067 -13.630  1.00 81.09           H  
ATOM    921  C   ASP A  59      44.494   1.225 -13.586  1.00 81.09           C  
ATOM    922  CB  ASP A  59      46.371   1.147 -11.804  1.00 81.09           C  
ATOM    923  HB2 ASP A  59      46.004   2.086 -11.390  1.00 81.09           H  
ATOM    924  HB3 ASP A  59      47.457   1.143 -11.709  1.00 81.09           H  
ATOM    925  O   ASP A  59      43.682   1.434 -12.682  1.00 81.09           O  
ATOM    926  CG  ASP A  59      45.830  -0.030 -10.985  1.00 81.09           C  
ATOM    927  OD1 ASP A  59      45.717  -1.139 -11.555  1.00 81.09           O  
ATOM    928  OD2 ASP A  59      45.636   0.167  -9.763  1.00 81.09           O  
ATOM    929  N   PRO A  60      44.082   1.226 -14.868  1.00 85.64           N  
ATOM    930  CA  PRO A  60      42.685   1.398 -15.213  1.00 85.64           C  
ATOM    931  HA  PRO A  60      42.260   2.229 -14.649  1.00 85.64           H  
ATOM    932  C   PRO A  60      41.904   0.122 -14.901  1.00 85.64           C  
ATOM    933  CB  PRO A  60      42.672   1.735 -16.700  1.00 85.64           C  
ATOM    934  HB2 PRO A  60      42.826   2.806 -16.828  1.00 85.64           H  
ATOM    935  HB3 PRO A  60      41.752   1.416 -17.189  1.00 85.64           H  
ATOM    936  O   PRO A  60      42.329  -0.987 -15.230  1.00 85.64           O  
ATOM    937  CG  PRO A  60      43.889   0.979 -17.221  1.00 85.64           C  
ATOM    938  HG2 PRO A  60      43.601  -0.038 -17.488  1.00 85.64           H  
ATOM    939  HG3 PRO A  60      44.340   1.514 -18.057  1.00 85.64           H  
ATOM    940  CD  PRO A  60      44.866   0.941 -16.054  1.00 85.64           C  
ATOM    941  HD2 PRO A  60      45.332  -0.041 -15.969  1.00 85.64           H  
ATOM    942  HD3 PRO A  60      45.622   1.711 -16.210  1.00 85.64           H  
ATOM    943  N   ILE A  61      40.702   0.292 -14.357  1.00 84.44           N  
ATOM    944  H   ILE A  61      40.419   1.223 -14.085  1.00 84.44           H  
ATOM    945  CA  ILE A  61      39.729  -0.792 -14.252  1.00 84.44           C  
ATOM    946  HA  ILE A  61      40.277  -1.726 -14.127  1.00 84.44           H  
ATOM    947  C   ILE A  61      38.940  -0.910 -15.556  1.00 84.44           C  
ATOM    948  CB  ILE A  61      38.823  -0.646 -13.012  1.00 84.44           C  
ATOM    949  HB  ILE A  61      38.124  -1.483 -13.023  1.00 84.44           H  
ATOM    950  O   ILE A  61      38.505   0.088 -16.135  1.00 84.44           O  
ATOM    951  CG1 ILE A  61      38.003   0.665 -13.008  1.00 84.44           C  
ATOM    952 HG12 ILE A  61      38.669   1.517 -12.875  1.00 84.44           H  
ATOM    953 HG13 ILE A  61      37.490   0.780 -13.963  1.00 84.44           H  
ATOM    954  CG2 ILE A  61      39.691  -0.775 -11.746  1.00 84.44           C  
ATOM    955 HG21 ILE A  61      40.359   0.081 -11.648  1.00 84.44           H  
ATOM    956 HG22 ILE A  61      40.297  -1.679 -11.800  1.00 84.44           H  
ATOM    957 HG23 ILE A  61      39.063  -0.842 -10.858  1.00 84.44           H  
ATOM    958  CD1 ILE A  61      36.921   0.706 -11.923  1.00 84.44           C  
ATOM    959 HD11 ILE A  61      37.372   0.703 -10.931  1.00 84.44           H  
ATOM    960 HD12 ILE A  61      36.259  -0.153 -12.028  1.00 84.44           H  
ATOM    961 HD13 ILE A  61      36.335   1.618 -12.036  1.00 84.44           H  
ATOM    962  N   TYR A  62      38.732  -2.141 -16.015  1.00 83.45           N  
ATOM    963  H   TYR A  62      39.108  -2.926 -15.503  1.00 83.45           H  
ATOM    964  CA  TYR A  62      37.759  -2.401 -17.064  1.00 83.45           C  
ATOM    965  HA  TYR A  62      37.852  -1.630 -17.829  1.00 83.45           H  
ATOM    966  C   TYR A  62      36.350  -2.325 -16.470  1.00 83.45           C  
ATOM    967  CB  TYR A  62      38.039  -3.750 -17.725  1.00 83.45           C  
ATOM    968  HB2 TYR A  62      39.034  -3.729 -18.170  1.00 83.45           H  
ATOM    969  HB3 TYR A  62      38.033  -4.528 -16.961  1.00 83.45           H  
ATOM    970  O   TYR A  62      36.056  -2.978 -15.469  1.00 83.45           O  
ATOM    971  CG  TYR A  62      37.034  -4.095 -18.802  1.00 83.45           C  
ATOM    972  CD1 TYR A  62      36.148  -5.167 -18.609  1.00 83.45           C  
ATOM    973  HD1 TYR A  62      36.183  -5.762 -17.708  1.00 83.45           H  
ATOM    974  CD2 TYR A  62      36.974  -3.336 -19.988  1.00 83.45           C  
ATOM    975  HD2 TYR A  62      37.657  -2.513 -20.135  1.00 83.45           H  
ATOM    976  CE1 TYR A  62      35.227  -5.492 -19.615  1.00 83.45           C  
ATOM    977  HE1 TYR A  62      34.596  -6.362 -19.512  1.00 83.45           H  
ATOM    978  CE2 TYR A  62      36.013  -3.636 -20.974  1.00 83.45           C  
ATOM    979  HE2 TYR A  62      35.948  -3.039 -21.872  1.00 83.45           H  
ATOM    980  OH  TYR A  62      34.215  -5.032 -21.736  1.00 83.45           O  
ATOM    981  HH  TYR A  62      34.194  -4.396 -22.455  1.00 83.45           H  
ATOM    982  CZ  TYR A  62      35.132  -4.721 -20.786  1.00 83.45           C  
ATOM    983  N   ILE A  63      35.489  -1.520 -17.089  1.00 79.18           N  
ATOM    984  H   ILE A  63      35.795  -1.037 -17.921  1.00 79.18           H  
ATOM    985  CA  ILE A  63      34.063  -1.470 -16.776  1.00 79.18           C  
ATOM    986  HA  ILE A  63      33.870  -1.992 -15.838  1.00 79.18           H  
ATOM    987  C   ILE A  63      33.350  -2.221 -17.894  1.00 79.18           C  
ATOM    988  CB  ILE A  63      33.571  -0.013 -16.609  1.00 79.18           C  
ATOM    989  HB  ILE A  63      33.778   0.531 -17.531  1.00 79.18           H  
ATOM    990  O   ILE A  63      33.359  -1.774 -19.043  1.00 79.18           O  
ATOM    991  CG1 ILE A  63      34.319   0.684 -15.447  1.00 79.18           C  
ATOM    992 HG12 ILE A  63      35.394   0.591 -15.599  1.00 79.18           H  
ATOM    993 HG13 ILE A  63      34.073   0.185 -14.509  1.00 79.18           H  
ATOM    994  CG2 ILE A  63      32.050   0.007 -16.362  1.00 79.18           C  
ATOM    995 HG21 ILE A  63      31.686   1.030 -16.269  1.00 79.18           H  
ATOM    996 HG22 ILE A  63      31.525  -0.440 -17.207  1.00 79.18           H  
ATOM    997 HG23 ILE A  63      31.804  -0.550 -15.459  1.00 79.18           H  
ATOM    998  CD1 ILE A  63      34.016   2.181 -15.307  1.00 79.18           C  
ATOM    999 HD11 ILE A  63      34.214   2.689 -16.251  1.00 79.18           H  
ATOM   1000 HD12 ILE A  63      34.661   2.605 -14.537  1.00 79.18           H  
ATOM   1001 HD13 ILE A  63      32.979   2.342 -15.013  1.00 79.18           H  
ATOM   1002  N   GLU A  64      32.741  -3.355 -17.555  1.00 81.72           N  
ATOM   1003  H   GLU A  64      32.808  -3.686 -16.603  1.00 81.72           H  
ATOM   1004  CA  GLU A  64      31.839  -4.062 -18.465  1.00 81.72           C  
ATOM   1005  HA  GLU A  64      32.402  -4.391 -19.338  1.00 81.72           H  
ATOM   1006  C   GLU A  64      30.707  -3.114 -18.895  1.00 81.72           C  
ATOM   1007  CB  GLU A  64      31.241  -5.296 -17.768  1.00 81.72           C  
ATOM   1008  HB2 GLU A  64      31.017  -5.042 -16.732  1.00 81.72           H  
ATOM   1009  HB3 GLU A  64      30.296  -5.564 -18.241  1.00 81.72           H  
ATOM   1010  O   GLU A  64      30.082  -2.488 -18.025  1.00 81.72           O  
ATOM   1011  CG  GLU A  64      32.172  -6.520 -17.787  1.00 81.72           C  
ATOM   1012  HG2 GLU A  64      31.779  -7.246 -17.075  1.00 81.72           H  
ATOM   1013  HG3 GLU A  64      33.159  -6.220 -17.435  1.00 81.72           H  
ATOM   1014  CD  GLU A  64      32.286  -7.203 -19.163  1.00 81.72           C  
ATOM   1015  OE1 GLU A  64      33.109  -8.141 -19.265  1.00 81.72           O  
ATOM   1016  OE2 GLU A  64      31.586  -6.778 -20.108  1.00 81.72           O  
ATOM   1017  N   PRO A  65      30.414  -2.979 -20.204  1.00 76.25           N  
ATOM   1018  CA  PRO A  65      29.277  -2.202 -20.669  1.00 76.25           C  
ATOM   1019  HA  PRO A  65      29.337  -1.186 -20.280  1.00 76.25           H  
ATOM   1020  C   PRO A  65      27.985  -2.853 -20.172  1.00 76.25           C  
ATOM   1021  CB  PRO A  65      29.392  -2.163 -22.197  1.00 76.25           C  
ATOM   1022  HB2 PRO A  65      28.420  -2.132 -22.689  1.00 76.25           H  
ATOM   1023  HB3 PRO A  65      29.989  -1.300 -22.489  1.00 76.25           H  
ATOM   1024  O   PRO A  65      27.427  -3.750 -20.798  1.00 76.25           O  
ATOM   1025  CG  PRO A  65      30.160  -3.441 -22.529  1.00 76.25           C  
ATOM   1026  HG2 PRO A  65      30.716  -3.351 -23.463  1.00 76.25           H  
ATOM   1027  HG3 PRO A  65      29.473  -4.285 -22.572  1.00 76.25           H  
ATOM   1028  CD  PRO A  65      31.092  -3.604 -21.331  1.00 76.25           C  
ATOM   1029  HD2 PRO A  65      32.034  -3.087 -21.515  1.00 76.25           H  
ATOM   1030  HD3 PRO A  65      31.273  -4.665 -21.160  1.00 76.25           H  
ATOM   1031  N   THR A  66      27.495  -2.373 -19.033  1.00 71.67           N  
ATOM   1032  H   THR A  66      28.051  -1.703 -18.522  1.00 71.67           H  
ATOM   1033  CA  THR A  66      26.182  -2.747 -18.520  1.00 71.67           C  
ATOM   1034  HA  THR A  66      25.934  -3.742 -18.889  1.00 71.67           H  
ATOM   1035  C   THR A  66      25.190  -1.712 -19.041  1.00 71.67           C  
ATOM   1036  CB  THR A  66      26.158  -2.824 -16.990  1.00 71.67           C  
ATOM   1037  HB  THR A  66      26.162  -1.820 -16.566  1.00 71.67           H  
ATOM   1038  O   THR A  66      25.328  -0.533 -18.698  1.00 71.67           O  
ATOM   1039  CG2 THR A  66      24.926  -3.590 -16.507  1.00 71.67           C  
ATOM   1040 HG21 THR A  66      24.018  -3.075 -16.819  1.00 71.67           H  
ATOM   1041 HG22 THR A  66      24.941  -3.643 -15.418  1.00 71.67           H  
ATOM   1042 HG23 THR A  66      24.930  -4.602 -16.912  1.00 71.67           H  
ATOM   1043  OG1 THR A  66      27.288  -3.521 -16.515  1.00 71.67           O  
ATOM   1044  HG1 THR A  66      28.063  -3.215 -16.991  1.00 71.67           H  
ATOM   1045  N   PRO A  67      24.220  -2.083 -19.896  1.00 71.00           N  
ATOM   1046  CA  PRO A  67      23.187  -1.146 -20.302  1.00 71.00           C  
ATOM   1047  HA  PRO A  67      23.641  -0.290 -20.802  1.00 71.00           H  
ATOM   1048  C   PRO A  67      22.437  -0.668 -19.058  1.00 71.00           C  
ATOM   1049  CB  PRO A  67      22.294  -1.898 -21.292  1.00 71.00           C  
ATOM   1050  HB2 PRO A  67      21.247  -1.608 -21.207  1.00 71.00           H  
ATOM   1051  HB3 PRO A  67      22.654  -1.722 -22.306  1.00 71.00           H  
ATOM   1052  O   PRO A  67      22.055  -1.462 -18.199  1.00 71.00           O  
ATOM   1053  CG  PRO A  67      22.508  -3.367 -20.929  1.00 71.00           C  
ATOM   1054  HG2 PRO A  67      22.363  -4.022 -21.787  1.00 71.00           H  
ATOM   1055  HG3 PRO A  67      21.830  -3.643 -20.121  1.00 71.00           H  
ATOM   1056  CD  PRO A  67      23.947  -3.412 -20.419  1.00 71.00           C  
ATOM   1057  HD2 PRO A  67      24.031  -4.178 -19.648  1.00 71.00           H  
ATOM   1058  HD3 PRO A  67      24.629  -3.627 -21.241  1.00 71.00           H  
ATOM   1059  N   PHE A  68      22.238   0.641 -18.955  1.00 62.35           N  
ATOM   1060  H   PHE A  68      22.588   1.255 -19.676  1.00 62.35           H  
ATOM   1061  CA  PHE A  68      21.396   1.203 -17.913  1.00 62.35           C  
ATOM   1062  HA  PHE A  68      21.614   0.709 -16.966  1.00 62.35           H  
ATOM   1063  C   PHE A  68      19.933   0.937 -18.283  1.00 62.35           C  
ATOM   1064  CB  PHE A  68      21.731   2.687 -17.765  1.00 62.35           C  
ATOM   1065  HB2 PHE A  68      21.504   3.205 -18.697  1.00 62.35           H  
ATOM   1066  HB3 PHE A  68      22.801   2.791 -17.586  1.00 62.35           H  
ATOM   1067  O   PHE A  68      19.400   1.571 -19.191  1.00 62.35           O  
ATOM   1068  CG  PHE A  68      20.996   3.353 -16.627  1.00 62.35           C  
ATOM   1069  CD1 PHE A  68      19.856   4.126 -16.894  1.00 62.35           C  
ATOM   1070  HD1 PHE A  68      19.484   4.211 -17.904  1.00 62.35           H  
ATOM   1071  CD2 PHE A  68      21.462   3.215 -15.307  1.00 62.35           C  
ATOM   1072  HD2 PHE A  68      22.328   2.603 -15.099  1.00 62.35           H  
ATOM   1073  CE1 PHE A  68      19.223   4.816 -15.853  1.00 62.35           C  
ATOM   1074  HE1 PHE A  68      18.386   5.451 -16.105  1.00 62.35           H  
ATOM   1075  CE2 PHE A  68      20.809   3.882 -14.257  1.00 62.35           C  
ATOM   1076  HE2 PHE A  68      21.170   3.779 -13.245  1.00 62.35           H  
ATOM   1077  CZ  PHE A  68      19.704   4.705 -14.533  1.00 62.35           C  
ATOM   1078  HZ  PHE A  68      19.245   5.258 -13.728  1.00 62.35           H  
ATOM   1079  N   THR A  69      19.311  -0.040 -17.625  1.00 62.06           N  
ATOM   1080  H   THR A  69      19.826  -0.568 -16.935  1.00 62.06           H  
ATOM   1081  CA  THR A  69      17.910  -0.437 -17.838  1.00 62.06           C  
ATOM   1082  HA  THR A  69      17.497   0.106 -18.688  1.00 62.06           H  
ATOM   1083  C   THR A  69      17.067  -0.083 -16.613  1.00 62.06           C  
ATOM   1084  CB  THR A  69      17.796  -1.940 -18.149  1.00 62.06           C  
ATOM   1085  HB  THR A  69      16.751  -2.181 -18.344  1.00 62.06           H  
ATOM   1086  O   THR A  69      17.608   0.142 -15.524  1.00 62.06           O  
ATOM   1087  CG2 THR A  69      18.628  -2.351 -19.365  1.00 62.06           C  
ATOM   1088 HG21 THR A  69      19.691  -2.240 -19.150  1.00 62.06           H  
ATOM   1089 HG22 THR A  69      18.365  -1.720 -20.214  1.00 62.06           H  
ATOM   1090 HG23 THR A  69      18.420  -3.391 -19.617  1.00 62.06           H  
ATOM   1091  OG1 THR A  69      18.236  -2.700 -17.047  1.00 62.06           O  
ATOM   1092  HG1 THR A  69      18.132  -3.631 -17.259  1.00 62.06           H  
ATOM   1093  N   SER A  70      15.736  -0.058 -16.740  1.00 58.92           N  
ATOM   1094  H   SER A  70      15.298  -0.177 -17.642  1.00 58.92           H  
ATOM   1095  CA  SER A  70      14.866   0.186 -15.577  1.00 58.92           C  
ATOM   1096  HA  SER A  70      15.137   1.150 -15.147  1.00 58.92           H  
ATOM   1097  C   SER A  70      14.988  -0.861 -14.466  1.00 58.92           C  
ATOM   1098  CB  SER A  70      13.406   0.272 -15.986  1.00 58.92           C  
ATOM   1099  HB2 SER A  70      13.267   1.150 -16.616  1.00 58.92           H  
ATOM   1100  HB3 SER A  70      12.811   0.420 -15.084  1.00 58.92           H  
ATOM   1101  O   SER A  70      14.749  -0.534 -13.301  1.00 58.92           O  
ATOM   1102  OG  SER A  70      12.989  -0.915 -16.635  1.00 58.92           O  
ATOM   1103  HG  SER A  70      13.162  -0.800 -17.572  1.00 58.92           H  
ATOM   1104  N   GLU A  71      15.420  -2.088 -14.784  1.00 54.88           N  
ATOM   1105  H   GLU A  71      15.539  -2.312 -15.761  1.00 54.88           H  
ATOM   1106  CA  GLU A  71      15.754  -3.104 -13.776  1.00 54.88           C  
ATOM   1107  HA  GLU A  71      14.877  -3.298 -13.158  1.00 54.88           H  
ATOM   1108  C   GLU A  71      16.864  -2.612 -12.834  1.00 54.88           C  
ATOM   1109  CB  GLU A  71      16.190  -4.423 -14.437  1.00 54.88           C  
ATOM   1110  HB2 GLU A  71      16.991  -4.223 -15.149  1.00 54.88           H  
ATOM   1111  HB3 GLU A  71      16.580  -5.078 -13.657  1.00 54.88           H  
ATOM   1112  O   GLU A  71      16.764  -2.800 -11.623  1.00 54.88           O  
ATOM   1113  CG  GLU A  71      15.041  -5.156 -15.144  1.00 54.88           C  
ATOM   1114  HG2 GLU A  71      14.687  -4.543 -15.973  1.00 54.88           H  
ATOM   1115  HG3 GLU A  71      14.219  -5.277 -14.438  1.00 54.88           H  
ATOM   1116  CD  GLU A  71      15.447  -6.538 -15.682  1.00 54.88           C  
ATOM   1117  OE1 GLU A  71      14.531  -7.318 -16.032  1.00 54.88           O  
ATOM   1118  OE2 GLU A  71      16.653  -6.846 -15.774  1.00 54.88           O  
ATOM   1119  N   VAL A  72      17.873  -1.905 -13.361  1.00 53.69           N  
ATOM   1120  H   VAL A  72      17.863  -1.725 -14.354  1.00 53.69           H  
ATOM   1121  CA  VAL A  72      18.963  -1.323 -12.557  1.00 53.69           C  
ATOM   1122  HA  VAL A  72      19.283  -2.070 -11.830  1.00 53.69           H  
ATOM   1123  C   VAL A  72      18.487  -0.104 -11.757  1.00 53.69           C  
ATOM   1124  CB  VAL A  72      20.183  -0.968 -13.437  1.00 53.69           C  
ATOM   1125  HB  VAL A  72      19.910  -0.170 -14.128  1.00 53.69           H  
ATOM   1126  O   VAL A  72      19.028   0.175 -10.690  1.00 53.69           O  
ATOM   1127  CG1 VAL A  72      21.386  -0.494 -12.606  1.00 53.69           C  
ATOM   1128 HG11 VAL A  72      21.640  -1.243 -11.857  1.00 53.69           H  
ATOM   1129 HG12 VAL A  72      21.155   0.448 -12.108  1.00 53.69           H  
ATOM   1130 HG13 VAL A  72      22.246  -0.328 -13.255  1.00 53.69           H  
ATOM   1131  CG2 VAL A  72      20.665  -2.173 -14.258  1.00 53.69           C  
ATOM   1132 HG21 VAL A  72      20.935  -2.994 -13.594  1.00 53.69           H  
ATOM   1133 HG22 VAL A  72      21.531  -1.895 -14.861  1.00 53.69           H  
ATOM   1134 HG23 VAL A  72      19.882  -2.509 -14.937  1.00 53.69           H  
ATOM   1135  N   GLN A  73      17.454   0.612 -12.219  1.00 49.44           N  
ATOM   1136  H   GLN A  73      17.033   0.331 -13.093  1.00 49.44           H  
ATOM   1137  CA  GLN A  73      16.884   1.750 -11.484  1.00 49.44           C  
ATOM   1138  HA  GLN A  73      17.701   2.361 -11.100  1.00 49.44           H  
ATOM   1139  C   GLN A  73      16.040   1.355 -10.267  1.00 49.44           C  
ATOM   1140  CB  GLN A  73      16.014   2.619 -12.401  1.00 49.44           C  
ATOM   1141  HB2 GLN A  73      15.396   3.258 -11.771  1.00 49.44           H  
ATOM   1142  HB3 GLN A  73      15.347   1.993 -12.994  1.00 49.44           H  
ATOM   1143  O   GLN A  73      15.824   2.192  -9.390  1.00 49.44           O  
ATOM   1144  CG  GLN A  73      16.826   3.535 -13.317  1.00 49.44           C  
ATOM   1145  HG2 GLN A  73      17.600   4.021 -12.723  1.00 49.44           H  
ATOM   1146  HG3 GLN A  73      17.298   2.949 -14.106  1.00 49.44           H  
ATOM   1147  CD  GLN A  73      15.947   4.618 -13.940  1.00 49.44           C  
ATOM   1148  NE2 GLN A  73      16.511   5.678 -14.467  1.00 49.44           N  
ATOM   1149 HE21 GLN A  73      15.870   6.336 -14.887  1.00 49.44           H  
ATOM   1150 HE22 GLN A  73      17.517   5.751 -14.519  1.00 49.44           H  
ATOM   1151  OE1 GLN A  73      14.731   4.570 -13.937  1.00 49.44           O  
ATOM   1152  N   SER A  74      15.547   0.116 -10.189  1.00 49.76           N  
ATOM   1153  H   SER A  74      15.769  -0.536 -10.926  1.00 49.76           H  
ATOM   1154  CA  SER A  74      14.735  -0.349  -9.057  1.00 49.76           C  
ATOM   1155  HA  SER A  74      14.588   0.469  -8.352  1.00 49.76           H  
ATOM   1156  C   SER A  74      15.429  -1.453  -8.253  1.00 49.76           C  
ATOM   1157  CB  SER A  74      13.334  -0.762  -9.529  1.00 49.76           C  
ATOM   1158  HB2 SER A  74      12.827  -1.319  -8.742  1.00 49.76           H  
ATOM   1159  HB3 SER A  74      13.410  -1.390 -10.417  1.00 49.76           H  
ATOM   1160  O   SER A  74      14.857  -2.534  -8.114  1.00 49.76           O  
ATOM   1161  OG  SER A  74      12.569   0.396  -9.800  1.00 49.76           O  
ATOM   1162  HG  SER A  74      13.023   0.862 -10.506  1.00 49.76           H  
ATOM   1163  N   PRO A  75      16.605  -1.199  -7.641  1.00 47.39           N  
ATOM   1164  CA  PRO A  75      17.260  -2.185  -6.781  1.00 47.39           C  
ATOM   1165  HA  PRO A  75      17.398  -3.116  -7.331  1.00 47.39           H  
ATOM   1166  C   PRO A  75      16.457  -2.508  -5.514  1.00 47.39           C  
ATOM   1167  CB  PRO A  75      18.632  -1.596  -6.443  1.00 47.39           C  
ATOM   1168  HB2 PRO A  75      19.345  -1.876  -7.217  1.00 47.39           H  
ATOM   1169  HB3 PRO A  75      18.992  -1.908  -5.463  1.00 47.39           H  
ATOM   1170  O   PRO A  75      16.807  -3.453  -4.814  1.00 47.39           O  
ATOM   1171  CG  PRO A  75      18.391  -0.091  -6.499  1.00 47.39           C  
ATOM   1172  HG2 PRO A  75      17.972   0.246  -5.551  1.00 47.39           H  
ATOM   1173  HG3 PRO A  75      19.304   0.458  -6.732  1.00 47.39           H  
ATOM   1174  CD  PRO A  75      17.345   0.056  -7.601  1.00 47.39           C  
ATOM   1175  HD2 PRO A  75      16.692   0.899  -7.376  1.00 47.39           H  
ATOM   1176  HD3 PRO A  75      17.851   0.210  -8.555  1.00 47.39           H  
ATOM   1177  N   ASN A  76      15.358  -1.781  -5.248  1.00 58.41           N  
ATOM   1178  H   ASN A  76      15.149  -1.029  -5.888  1.00 58.41           H  
ATOM   1179  CA  ASN A  76      14.494  -1.982  -4.091  1.00 58.41           C  
ATOM   1180  HA  ASN A  76      15.146  -1.991  -3.218  1.00 58.41           H  
ATOM   1181  C   ASN A  76      13.800  -3.357  -4.151  1.00 58.41           C  
ATOM   1182  CB  ASN A  76      13.542  -0.780  -3.955  1.00 58.41           C  
ATOM   1183  HB2 ASN A  76      12.667  -0.915  -4.590  1.00 58.41           H  
ATOM   1184  HB3 ASN A  76      14.073   0.107  -4.301  1.00 58.41           H  
ATOM   1185  O   ASN A  76      12.628  -3.503  -4.513  1.00 58.41           O  
ATOM   1186  CG  ASN A  76      13.101  -0.496  -2.526  1.00 58.41           C  
ATOM   1187  ND2 ASN A  76      12.630   0.709  -2.291  1.00 58.41           N  
ATOM   1188 HD21 ASN A  76      12.722   1.375  -3.044  1.00 58.41           H  
ATOM   1189 HD22 ASN A  76      12.674   1.046  -1.340  1.00 58.41           H  
ATOM   1190  OD1 ASN A  76      13.162  -1.293  -1.598  1.00 58.41           O  
ATOM   1191  N   ASN A  77      14.545  -4.373  -3.723  1.00 69.67           N  
ATOM   1192  H   ASN A  77      15.525  -4.152  -3.613  1.00 69.67           H  
ATOM   1193  CA  ASN A  77      14.184  -5.786  -3.641  1.00 69.67           C  
ATOM   1194  HA  ASN A  77      13.681  -6.074  -4.563  1.00 69.67           H  
ATOM   1195  C   ASN A  77      13.206  -6.078  -2.499  1.00 69.67           C  
ATOM   1196  CB  ASN A  77      15.481  -6.605  -3.511  1.00 69.67           C  
ATOM   1197  HB2 ASN A  77      15.250  -7.634  -3.235  1.00 69.67           H  
ATOM   1198  HB3 ASN A  77      16.111  -6.176  -2.731  1.00 69.67           H  
ATOM   1199  O   ASN A  77      13.039  -7.224  -2.088  1.00 69.67           O  
ATOM   1200  CG  ASN A  77      16.259  -6.674  -4.809  1.00 69.67           C  
ATOM   1201  ND2 ASN A  77      17.547  -6.903  -4.740  1.00 69.67           N  
ATOM   1202 HD21 ASN A  77      18.024  -6.877  -3.851  1.00 69.67           H  
ATOM   1203 HD22 ASN A  77      18.039  -6.845  -5.621  1.00 69.67           H  
ATOM   1204  OD1 ASN A  77      15.713  -6.574  -5.893  1.00 69.67           O  
ATOM   1205  N   PHE A  78      12.544  -5.050  -1.964  1.00 83.86           N  
ATOM   1206  H   PHE A  78      12.676  -4.135  -2.370  1.00 83.86           H  
ATOM   1207  CA  PHE A  78      11.564  -5.238  -0.914  1.00 83.86           C  
ATOM   1208  HA  PHE A  78      12.061  -5.709  -0.066  1.00 83.86           H  
ATOM   1209  C   PHE A  78      10.450  -6.168  -1.394  1.00 83.86           C  
ATOM   1210  CB  PHE A  78      11.007  -3.895  -0.459  1.00 83.86           C  
ATOM   1211  HB2 PHE A  78      11.832  -3.299  -0.070  1.00 83.86           H  
ATOM   1212  HB3 PHE A  78      10.577  -3.369  -1.312  1.00 83.86           H  
ATOM   1213  O   PHE A  78       9.765  -5.885  -2.379  1.00 83.86           O  
ATOM   1214  CG  PHE A  78       9.958  -4.062   0.617  1.00 83.86           C  
ATOM   1215  CD1 PHE A  78       8.592  -4.050   0.279  1.00 83.86           C  
ATOM   1216  HD1 PHE A  78       8.289  -3.921  -0.750  1.00 83.86           H  
ATOM   1217  CD2 PHE A  78      10.350  -4.333   1.940  1.00 83.86           C  
ATOM   1218  HD2 PHE A  78      11.395  -4.412   2.200  1.00 83.86           H  
ATOM   1219  CE1 PHE A  78       7.620  -4.276   1.268  1.00 83.86           C  
ATOM   1220  HE1 PHE A  78       6.573  -4.305   1.003  1.00 83.86           H  
ATOM   1221  CE2 PHE A  78       9.377  -4.550   2.928  1.00 83.86           C  
ATOM   1222  HE2 PHE A  78       9.685  -4.779   3.938  1.00 83.86           H  
ATOM   1223  CZ  PHE A  78       8.014  -4.517   2.593  1.00 83.86           C  
ATOM   1224  HZ  PHE A  78       7.268  -4.714   3.349  1.00 83.86           H  
ATOM   1225  N   SER A  79      10.272  -7.265  -0.677  1.00 88.36           N  
ATOM   1226  H   SER A  79      10.881  -7.438   0.109  1.00 88.36           H  
ATOM   1227  CA  SER A  79       9.182  -8.208  -0.870  1.00 88.36           C  
ATOM   1228  HA  SER A  79       8.487  -7.809  -1.609  1.00 88.36           H  
ATOM   1229  C   SER A  79       8.442  -8.360   0.449  1.00 88.36           C  
ATOM   1230  CB  SER A  79       9.722  -9.545  -1.392  1.00 88.36           C  
ATOM   1231  HB2 SER A  79      10.609  -9.813  -0.818  1.00 88.36           H  
ATOM   1232  HB3 SER A  79      10.002  -9.444  -2.440  1.00 88.36           H  
ATOM   1233  O   SER A  79       9.062  -8.357   1.514  1.00 88.36           O  
ATOM   1234  OG  SER A  79       8.773 -10.582  -1.246  1.00 88.36           O  
ATOM   1235  HG  SER A  79       8.144 -10.558  -1.970  1.00 88.36           H  
ATOM   1236  N   LEU A  80       7.120  -8.497   0.393  1.00 91.19           N  
ATOM   1237  H   LEU A  80       6.699  -8.511  -0.526  1.00 91.19           H  
ATOM   1238  CA  LEU A  80       6.300  -8.806   1.563  1.00 91.19           C  
ATOM   1239  HA  LEU A  80       6.679  -8.234   2.410  1.00 91.19           H  
ATOM   1240  C   LEU A  80       6.386 -10.281   1.973  1.00 91.19           C  
ATOM   1241  CB  LEU A  80       4.845  -8.391   1.306  1.00 91.19           C  
ATOM   1242  HB2 LEU A  80       4.196  -8.908   2.013  1.00 91.19           H  
ATOM   1243  HB3 LEU A  80       4.562  -8.709   0.303  1.00 91.19           H  
ATOM   1244  O   LEU A  80       5.988 -10.618   3.090  1.00 91.19           O  
ATOM   1245  CG  LEU A  80       4.599  -6.883   1.458  1.00 91.19           C  
ATOM   1246  HG  LEU A  80       5.292  -6.326   0.828  1.00 91.19           H  
ATOM   1247  CD1 LEU A  80       3.175  -6.584   1.011  1.00 91.19           C  
ATOM   1248 HD11 LEU A  80       2.460  -7.127   1.628  1.00 91.19           H  
ATOM   1249 HD12 LEU A  80       3.053  -6.887  -0.028  1.00 91.19           H  
ATOM   1250 HD13 LEU A  80       2.994  -5.511   1.085  1.00 91.19           H  
ATOM   1251  CD2 LEU A  80       4.726  -6.402   2.910  1.00 91.19           C  
ATOM   1252 HD21 LEU A  80       5.746  -6.537   3.268  1.00 91.19           H  
ATOM   1253 HD22 LEU A  80       4.043  -6.964   3.548  1.00 91.19           H  
ATOM   1254 HD23 LEU A  80       4.477  -5.343   2.968  1.00 91.19           H  
ATOM   1255  N   ALA A  81       6.916 -11.161   1.118  1.00 87.45           N  
ATOM   1256  H   ALA A  81       7.278 -10.827   0.236  1.00 87.45           H  
ATOM   1257  CA  ALA A  81       6.954 -12.600   1.370  1.00 87.45           C  
ATOM   1258  HA  ALA A  81       5.920 -12.935   1.450  1.00 87.45           H  
ATOM   1259  C   ALA A  81       7.637 -12.983   2.703  1.00 87.45           C  
ATOM   1260  CB  ALA A  81       7.552 -13.321   0.154  1.00 87.45           C  
ATOM   1261  HB1 ALA A  81       6.993 -13.054  -0.744  1.00 87.45           H  
ATOM   1262  HB2 ALA A  81       8.597 -13.054  -0.001  1.00 87.45           H  
ATOM   1263  HB3 ALA A  81       7.484 -14.400   0.298  1.00 87.45           H  
ATOM   1264  O   ALA A  81       7.035 -13.753   3.460  1.00 87.45           O  
ATOM   1265  N   PRO A  82       8.804 -12.414   3.084  1.00 88.56           N  
ATOM   1266  CA  PRO A  82       9.430 -12.698   4.379  1.00 88.56           C  
ATOM   1267  HA  PRO A  82       9.618 -13.769   4.456  1.00 88.56           H  
ATOM   1268  C   PRO A  82       8.586 -12.247   5.580  1.00 88.56           C  
ATOM   1269  CB  PRO A  82      10.765 -11.946   4.355  1.00 88.56           C  
ATOM   1270  HB2 PRO A  82      10.628 -10.963   4.806  1.00 88.56           H  
ATOM   1271  HB3 PRO A  82      11.554 -12.498   4.866  1.00 88.56           H  
ATOM   1272  O   PRO A  82       8.680 -12.829   6.658  1.00 88.56           O  
ATOM   1273  CG  PRO A  82      11.069 -11.757   2.872  1.00 88.56           C  
ATOM   1274  HG2 PRO A  82      11.501 -12.668   2.457  1.00 88.56           H  
ATOM   1275  HG3 PRO A  82      11.716 -10.898   2.694  1.00 88.56           H  
ATOM   1276  CD  PRO A  82       9.672 -11.539   2.309  1.00 88.56           C  
ATOM   1277  HD2 PRO A  82       9.373 -10.506   2.490  1.00 88.56           H  
ATOM   1278  HD3 PRO A  82       9.664 -11.753   1.240  1.00 88.56           H  
ATOM   1279  N   TYR A  83       7.735 -11.233   5.400  1.00 91.06           N  
ATOM   1280  H   TYR A  83       7.654 -10.834   4.476  1.00 91.06           H  
ATOM   1281  CA  TYR A  83       6.973 -10.599   6.477  1.00 91.06           C  
ATOM   1282  HA  TYR A  83       7.547 -10.699   7.398  1.00 91.06           H  
ATOM   1283  C   TYR A  83       5.605 -11.228   6.725  1.00 91.06           C  
ATOM   1284  CB  TYR A  83       6.826  -9.105   6.213  1.00 91.06           C  
ATOM   1285  HB2 TYR A  83       6.302  -8.660   7.059  1.00 91.06           H  
ATOM   1286  HB3 TYR A  83       6.214  -8.950   5.324  1.00 91.06           H  
ATOM   1287  O   TYR A  83       4.918 -10.839   7.672  1.00 91.06           O  
ATOM   1288  CG  TYR A  83       8.142  -8.391   6.049  1.00 91.06           C  
ATOM   1289  CD1 TYR A  83       8.849  -7.925   7.172  1.00 91.06           C  
ATOM   1290  HD1 TYR A  83       8.455  -8.092   8.164  1.00 91.06           H  
ATOM   1291  CD2 TYR A  83       8.659  -8.198   4.760  1.00 91.06           C  
ATOM   1292  HD2 TYR A  83       8.136  -8.584   3.897  1.00 91.06           H  
ATOM   1293  CE1 TYR A  83      10.059  -7.226   6.999  1.00 91.06           C  
ATOM   1294  HE1 TYR A  83      10.595  -6.846   7.856  1.00 91.06           H  
ATOM   1295  CE2 TYR A  83       9.859  -7.500   4.581  1.00 91.06           C  
ATOM   1296  HE2 TYR A  83      10.252  -7.338   3.588  1.00 91.06           H  
ATOM   1297  OH  TYR A  83      11.666  -6.264   5.468  1.00 91.06           O  
ATOM   1298  HH  TYR A  83      12.135  -6.083   6.286  1.00 91.06           H  
ATOM   1299  CZ  TYR A  83      10.550  -6.995   5.693  1.00 91.06           C  
ATOM   1300  N   ARG A  84       5.205 -12.228   5.927  1.00 81.71           N  
ATOM   1301  H   ARG A  84       5.811 -12.473   5.157  1.00 81.71           H  
ATOM   1302  CA  ARG A  84       3.875 -12.853   6.010  1.00 81.71           C  
ATOM   1303  HA  ARG A  84       3.125 -12.124   5.702  1.00 81.71           H  
ATOM   1304  C   ARG A  84       3.495 -13.262   7.431  1.00 81.71           C  
ATOM   1305  CB  ARG A  84       3.807 -14.066   5.070  1.00 81.71           C  
ATOM   1306  HB2 ARG A  84       4.702 -14.675   5.193  1.00 81.71           H  
ATOM   1307  HB3 ARG A  84       2.941 -14.671   5.338  1.00 81.71           H  
ATOM   1308  O   ARG A  84       2.332 -13.156   7.794  1.00 81.71           O  
ATOM   1309  CG  ARG A  84       3.657 -13.648   3.600  1.00 81.71           C  
ATOM   1310  HG2 ARG A  84       2.734 -13.083   3.477  1.00 81.71           H  
ATOM   1311  HG3 ARG A  84       4.496 -13.020   3.300  1.00 81.71           H  
ATOM   1312  CD  ARG A  84       3.603 -14.897   2.715  1.00 81.71           C  
ATOM   1313  HD2 ARG A  84       4.544 -15.440   2.810  1.00 81.71           H  
ATOM   1314  HD3 ARG A  84       2.790 -15.529   3.071  1.00 81.71           H  
ATOM   1315  NE  ARG A  84       3.381 -14.565   1.296  1.00 81.71           N  
ATOM   1316  HE  ARG A  84       3.539 -13.614   0.996  1.00 81.71           H  
ATOM   1317  NH1 ARG A  84       2.524 -16.597   0.662  1.00 81.71           N  
ATOM   1318 HH11 ARG A  84       2.598 -16.918   1.617  1.00 81.71           H  
ATOM   1319 HH12 ARG A  84       1.733 -16.902   0.113  1.00 81.71           H  
ATOM   1320  NH2 ARG A  84       2.549 -14.955  -0.799  1.00 81.71           N  
ATOM   1321 HH21 ARG A  84       2.620 -13.982  -1.059  1.00 81.71           H  
ATOM   1322 HH22 ARG A  84       1.850 -15.511  -1.272  1.00 81.71           H  
ATOM   1323  CZ  ARG A  84       2.839 -15.367   0.395  1.00 81.71           C  
ATOM   1324  N   ASN A  85       4.449 -13.683   8.263  1.00 84.66           N  
ATOM   1325  H   ASN A  85       5.394 -13.698   7.907  1.00 84.66           H  
ATOM   1326  CA  ASN A  85       4.200 -14.129   9.640  1.00 84.66           C  
ATOM   1327  HA  ASN A  85       3.125 -14.130   9.822  1.00 84.66           H  
ATOM   1328  C   ASN A  85       4.721 -13.195  10.739  1.00 84.66           C  
ATOM   1329  CB  ASN A  85       4.662 -15.587   9.776  1.00 84.66           C  
ATOM   1330  HB2 ASN A  85       4.595 -15.905  10.817  1.00 84.66           H  
ATOM   1331  HB3 ASN A  85       5.702 -15.672   9.461  1.00 84.66           H  
ATOM   1332  O   ASN A  85       4.667 -13.566  11.907  1.00 84.66           O  
ATOM   1333  CG  ASN A  85       3.784 -16.514   8.958  1.00 84.66           C  
ATOM   1334  ND2 ASN A  85       4.362 -17.504   8.322  1.00 84.66           N  
ATOM   1335 HD21 ASN A  85       5.363 -17.637   8.370  1.00 84.66           H  
ATOM   1336 HD22 ASN A  85       3.765 -18.106   7.774  1.00 84.66           H  
ATOM   1337  OD1 ASN A  85       2.573 -16.346   8.878  1.00 84.66           O  
ATOM   1338  N   PHE A  86       5.156 -11.983  10.397  1.00 87.33           N  
ATOM   1339  H   PHE A  86       5.122 -11.695   9.430  1.00 87.33           H  
ATOM   1340  CA  PHE A  86       5.772 -11.060  11.359  1.00 87.33           C  
ATOM   1341  HA  PHE A  86       6.534 -11.586  11.934  1.00 87.33           H  
ATOM   1342  C   PHE A  86       4.792 -10.472  12.375  1.00 87.33           C  
ATOM   1343  CB  PHE A  86       6.438  -9.912  10.588  1.00 87.33           C  
ATOM   1344  HB2 PHE A  86       5.874  -9.670   9.688  1.00 87.33           H  
ATOM   1345  HB3 PHE A  86       6.412  -9.018  11.211  1.00 87.33           H  
ATOM   1346  O   PHE A  86       5.204  -9.991  13.433  1.00 87.33           O  
ATOM   1347  CG  PHE A  86       7.882 -10.173  10.231  1.00 87.33           C  
ATOM   1348  CD1 PHE A  86       8.841  -9.184  10.518  1.00 87.33           C  
ATOM   1349  HD1 PHE A  86       8.546  -8.250  10.974  1.00 87.33           H  
ATOM   1350  CD2 PHE A  86       8.288 -11.398   9.665  1.00 87.33           C  
ATOM   1351  HD2 PHE A  86       7.574 -12.176   9.441  1.00 87.33           H  
ATOM   1352  CE1 PHE A  86      10.195  -9.413  10.232  1.00 87.33           C  
ATOM   1353  HE1 PHE A  86      10.933  -8.660  10.465  1.00 87.33           H  
ATOM   1354  CE2 PHE A  86       9.642 -11.627   9.383  1.00 87.33           C  
ATOM   1355  HE2 PHE A  86       9.956 -12.568   8.956  1.00 87.33           H  
ATOM   1356  CZ  PHE A  86      10.593 -10.637   9.675  1.00 87.33           C  
ATOM   1357  HZ  PHE A  86      11.641 -10.829   9.500  1.00 87.33           H  
ATOM   1358  N   CYS A  87       3.503 -10.429  12.045  1.00 92.61           N  
ATOM   1359  H   CYS A  87       3.229 -10.806  11.149  1.00 92.61           H  
ATOM   1360  CA  CYS A  87       2.541  -9.623  12.780  1.00 92.61           C  
ATOM   1361  HA  CYS A  87       3.059  -9.041  13.543  1.00 92.61           H  
ATOM   1362  C   CYS A  87       1.497 -10.475  13.499  1.00 92.61           C  
ATOM   1363  CB  CYS A  87       1.894  -8.616  11.829  1.00 92.61           C  
ATOM   1364  HB2 CYS A  87       1.306  -9.160  11.090  1.00 92.61           H  
ATOM   1365  HB3 CYS A  87       1.225  -7.969  12.396  1.00 92.61           H  
ATOM   1366  O   CYS A  87       0.838 -11.326  12.901  1.00 92.61           O  
ATOM   1367  SG  CYS A  87       3.151  -7.605  10.990  1.00 92.61           S  
ATOM   1368  HG  CYS A  87       3.812  -7.194  12.076  1.00 92.61           H  
ATOM   1369  N   ASN A  88       1.291 -10.175  14.780  1.00 93.57           N  
ATOM   1370  H   ASN A  88       1.883  -9.472  15.200  1.00 93.57           H  
ATOM   1371  CA  ASN A  88       0.052 -10.499  15.471  1.00 93.57           C  
ATOM   1372  HA  ASN A  88      -0.271 -11.501  15.185  1.00 93.57           H  
ATOM   1373  C   ASN A  88      -1.039  -9.494  15.053  1.00 93.57           C  
ATOM   1374  CB  ASN A  88       0.320 -10.467  16.982  1.00 93.57           C  
ATOM   1375  HB2 ASN A  88       0.715  -9.489  17.254  1.00 93.57           H  
ATOM   1376  HB3 ASN A  88       1.059 -11.225  17.243  1.00 93.57           H  
ATOM   1377  O   ASN A  88      -0.792  -8.288  15.067  1.00 93.57           O  
ATOM   1378  CG  ASN A  88      -0.951 -10.693  17.772  1.00 93.57           C  
ATOM   1379  ND2 ASN A  88      -1.252 -11.919  18.131  1.00 93.57           N  
ATOM   1380 HD21 ASN A  88      -2.100 -12.027  18.669  1.00 93.57           H  
ATOM   1381 HD22 ASN A  88      -0.633 -12.690  17.928  1.00 93.57           H  
ATOM   1382  OD1 ASN A  88      -1.720  -9.782  18.020  1.00 93.57           O  
ATOM   1383  N   VAL A  89      -2.242  -9.979  14.721  1.00 93.54           N  
ATOM   1384  H   VAL A  89      -2.361 -10.982  14.682  1.00 93.54           H  
ATOM   1385  CA  VAL A  89      -3.346  -9.143  14.207  1.00 93.54           C  
ATOM   1386  HA  VAL A  89      -3.018  -8.678  13.277  1.00 93.54           H  
ATOM   1387  C   VAL A  89      -3.706  -8.000  15.158  1.00 93.54           C  
ATOM   1388  CB  VAL A  89      -4.591 -10.000  13.888  1.00 93.54           C  
ATOM   1389  HB  VAL A  89      -4.876 -10.562  14.777  1.00 93.54           H  
ATOM   1390  O   VAL A  89      -3.760  -6.856  14.719  1.00 93.54           O  
ATOM   1391  CG1 VAL A  89      -5.798  -9.165  13.438  1.00 93.54           C  
ATOM   1392 HG11 VAL A  89      -6.139  -8.514  14.243  1.00 93.54           H  
ATOM   1393 HG12 VAL A  89      -5.533  -8.556  12.574  1.00 93.54           H  
ATOM   1394 HG13 VAL A  89      -6.626  -9.820  13.168  1.00 93.54           H  
ATOM   1395  CG2 VAL A  89      -4.264 -10.991  12.766  1.00 93.54           C  
ATOM   1396 HG21 VAL A  89      -3.530 -11.726  13.097  1.00 93.54           H  
ATOM   1397 HG22 VAL A  89      -3.866 -10.458  11.902  1.00 93.54           H  
ATOM   1398 HG23 VAL A  89      -5.167 -11.517  12.456  1.00 93.54           H  
ATOM   1399  N   GLY A  90      -3.884  -8.277  16.455  1.00 93.30           N  
ATOM   1400  H   GLY A  90      -3.721  -9.219  16.779  1.00 93.30           H  
ATOM   1401  CA  GLY A  90      -4.272  -7.265  17.448  1.00 93.30           C  
ATOM   1402  HA2 GLY A  90      -5.224  -6.816  17.165  1.00 93.30           H  
ATOM   1403  HA3 GLY A  90      -4.399  -7.751  18.415  1.00 93.30           H  
ATOM   1404  C   GLY A  90      -3.228  -6.155  17.613  1.00 93.30           C  
ATOM   1405  O   GLY A  90      -3.560  -4.972  17.705  1.00 93.30           O  
ATOM   1406  N   ILE A  91      -1.946  -6.524  17.575  1.00 93.97           N  
ATOM   1407  H   ILE A  91      -1.739  -7.508  17.478  1.00 93.97           H  
ATOM   1408  CA  ILE A  91      -0.838  -5.563  17.615  1.00 93.97           C  
ATOM   1409  HA  ILE A  91      -1.004  -4.870  18.440  1.00 93.97           H  
ATOM   1410  C   ILE A  91      -0.801  -4.726  16.329  1.00 93.97           C  
ATOM   1411  CB  ILE A  91       0.492  -6.305  17.868  1.00 93.97           C  
ATOM   1412  HB  ILE A  91       0.622  -7.067  17.100  1.00 93.97           H  
ATOM   1413  O   ILE A  91      -0.650  -3.505  16.388  1.00 93.97           O  
ATOM   1414  CG1 ILE A  91       0.473  -6.994  19.254  1.00 93.97           C  
ATOM   1415 HG12 ILE A  91      -0.343  -7.716  19.280  1.00 93.97           H  
ATOM   1416 HG13 ILE A  91       0.282  -6.249  20.025  1.00 93.97           H  
ATOM   1417  CG2 ILE A  91       1.673  -5.336  17.775  1.00 93.97           C  
ATOM   1418 HG21 ILE A  91       2.600  -5.886  17.932  1.00 93.97           H  
ATOM   1419 HG22 ILE A  91       1.737  -4.893  16.781  1.00 93.97           H  
ATOM   1420 HG23 ILE A  91       1.577  -4.551  18.525  1.00 93.97           H  
ATOM   1421  CD1 ILE A  91       1.761  -7.750  19.616  1.00 93.97           C  
ATOM   1422 HD11 ILE A  91       2.067  -8.391  18.790  1.00 93.97           H  
ATOM   1423 HD12 ILE A  91       1.580  -8.366  20.497  1.00 93.97           H  
ATOM   1424 HD13 ILE A  91       2.562  -7.048  19.848  1.00 93.97           H  
ATOM   1425  N   ALA A  92      -0.972  -5.361  15.167  1.00 95.34           N  
ATOM   1426  H   ALA A  92      -1.114  -6.361  15.171  1.00 95.34           H  
ATOM   1427  CA  ALA A  92      -0.915  -4.679  13.881  1.00 95.34           C  
ATOM   1428  HA  ALA A  92       0.039  -4.155  13.828  1.00 95.34           H  
ATOM   1429  C   ALA A  92      -2.005  -3.612  13.732  1.00 95.34           C  
ATOM   1430  CB  ALA A  92      -0.967  -5.719  12.761  1.00 95.34           C  
ATOM   1431  HB1 ALA A  92      -1.895  -6.288  12.816  1.00 95.34           H  
ATOM   1432  HB2 ALA A  92      -0.910  -5.220  11.793  1.00 95.34           H  
ATOM   1433  HB3 ALA A  92      -0.121  -6.400  12.860  1.00 95.34           H  
ATOM   1434  O   ALA A  92      -1.690  -2.466  13.406  1.00 95.34           O  
ATOM   1435  N   VAL A  93      -3.260  -3.943  14.052  1.00 95.50           N  
ATOM   1436  H   VAL A  93      -3.461  -4.899  14.308  1.00 95.50           H  
ATOM   1437  CA  VAL A  93      -4.371  -2.975  13.995  1.00 95.50           C  
ATOM   1438  HA  VAL A  93      -4.380  -2.525  13.002  1.00 95.50           H  
ATOM   1439  C   VAL A  93      -4.192  -1.826  14.988  1.00 95.50           C  
ATOM   1440  CB  VAL A  93      -5.740  -3.650  14.188  1.00 95.50           C  
ATOM   1441  HB  VAL A  93      -6.504  -2.877  14.101  1.00 95.50           H  
ATOM   1442  O   VAL A  93      -4.520  -0.677  14.686  1.00 95.50           O  
ATOM   1443  CG1 VAL A  93      -5.974  -4.679  13.081  1.00 95.50           C  
ATOM   1444 HG11 VAL A  93      -5.313  -5.539  13.190  1.00 95.50           H  
ATOM   1445 HG12 VAL A  93      -5.813  -4.216  12.107  1.00 95.50           H  
ATOM   1446 HG13 VAL A  93      -7.011  -5.012  13.134  1.00 95.50           H  
ATOM   1447  CG2 VAL A  93      -5.947  -4.323  15.548  1.00 95.50           C  
ATOM   1448 HG21 VAL A  93      -6.945  -4.758  15.587  1.00 95.50           H  
ATOM   1449 HG22 VAL A  93      -5.869  -3.596  16.356  1.00 95.50           H  
ATOM   1450 HG23 VAL A  93      -5.209  -5.111  15.693  1.00 95.50           H  
ATOM   1451  N   SER A  94      -3.587  -2.097  16.147  1.00 94.92           N  
ATOM   1452  H   SER A  94      -3.348  -3.057  16.349  1.00 94.92           H  
ATOM   1453  CA  SER A  94      -3.281  -1.071  17.151  1.00 94.92           C  
ATOM   1454  HA  SER A  94      -4.194  -0.527  17.392  1.00 94.92           H  
ATOM   1455  C   SER A  94      -2.250  -0.053  16.648  1.00 94.92           C  
ATOM   1456  CB  SER A  94      -2.768  -1.716  18.439  1.00 94.92           C  
ATOM   1457  HB2 SER A  94      -2.527  -0.927  19.152  1.00 94.92           H  
ATOM   1458  HB3 SER A  94      -1.864  -2.292  18.240  1.00 94.92           H  
ATOM   1459  O   SER A  94      -2.385   1.139  16.913  1.00 94.92           O  
ATOM   1460  OG  SER A  94      -3.748  -2.556  19.013  1.00 94.92           O  
ATOM   1461  HG  SER A  94      -3.771  -3.394  18.545  1.00 94.92           H  
ATOM   1462  N   TYR A  95      -1.238  -0.488  15.890  1.00 95.98           N  
ATOM   1463  H   TYR A  95      -1.145  -1.478  15.717  1.00 95.98           H  
ATOM   1464  CA  TYR A  95      -0.285   0.437  15.266  1.00 95.98           C  
ATOM   1465  HA  TYR A  95      -0.034   1.217  15.985  1.00 95.98           H  
ATOM   1466  C   TYR A  95      -0.876   1.157  14.053  1.00 95.98           C  
ATOM   1467  CB  TYR A  95       1.007  -0.292  14.886  1.00 95.98           C  
ATOM   1468  HB2 TYR A  95       1.568   0.330  14.188  1.00 95.98           H  
ATOM   1469  HB3 TYR A  95       0.758  -1.221  14.372  1.00 95.98           H  
ATOM   1470  O   TYR A  95      -0.685   2.363  13.913  1.00 95.98           O  
ATOM   1471  CG  TYR A  95       1.918  -0.578  16.061  1.00 95.98           C  
ATOM   1472  CD1 TYR A  95       2.448   0.487  16.817  1.00 95.98           C  
ATOM   1473  HD1 TYR A  95       2.214   1.506  16.543  1.00 95.98           H  
ATOM   1474  CD2 TYR A  95       2.249  -1.902  16.391  1.00 95.98           C  
ATOM   1475  HD2 TYR A  95       1.838  -2.721  15.820  1.00 95.98           H  
ATOM   1476  CE1 TYR A  95       3.301   0.232  17.907  1.00 95.98           C  
ATOM   1477  HE1 TYR A  95       3.720   1.055  18.467  1.00 95.98           H  
ATOM   1478  CE2 TYR A  95       3.103  -2.156  17.478  1.00 95.98           C  
ATOM   1479  HE2 TYR A  95       3.345  -3.172  17.752  1.00 95.98           H  
ATOM   1480  OH  TYR A  95       4.512  -1.354  19.247  1.00 95.98           O  
ATOM   1481  HH  TYR A  95       4.765  -0.541  19.690  1.00 95.98           H  
ATOM   1482  CZ  TYR A  95       3.639  -1.098  18.235  1.00 95.98           C  
ATOM   1483  N   LEU A  96      -1.621   0.454  13.195  1.00 96.40           N  
ATOM   1484  H   LEU A  96      -1.735  -0.537  13.353  1.00 96.40           H  
ATOM   1485  CA  LEU A  96      -2.234   1.048  12.003  1.00 96.40           C  
ATOM   1486  HA  LEU A  96      -1.460   1.548  11.420  1.00 96.40           H  
ATOM   1487  C   LEU A  96      -3.270   2.126  12.351  1.00 96.40           C  
ATOM   1488  CB  LEU A  96      -2.870  -0.061  11.152  1.00 96.40           C  
ATOM   1489  HB2 LEU A  96      -3.490  -0.682  11.800  1.00 96.40           H  
ATOM   1490  HB3 LEU A  96      -3.519   0.400  10.408  1.00 96.40           H  
ATOM   1491  O   LEU A  96      -3.280   3.190  11.727  1.00 96.40           O  
ATOM   1492  CG  LEU A  96      -1.868  -0.960  10.412  1.00 96.40           C  
ATOM   1493  HG  LEU A  96      -1.178  -1.413  11.124  1.00 96.40           H  
ATOM   1494  CD1 LEU A  96      -2.637  -2.075   9.707  1.00 96.40           C  
ATOM   1495 HD11 LEU A  96      -3.284  -1.660   8.934  1.00 96.40           H  
ATOM   1496 HD12 LEU A  96      -1.932  -2.768   9.248  1.00 96.40           H  
ATOM   1497 HD13 LEU A  96      -3.238  -2.627  10.429  1.00 96.40           H  
ATOM   1498  CD2 LEU A  96      -1.053  -0.171   9.385  1.00 96.40           C  
ATOM   1499 HD21 LEU A  96      -1.703   0.494   8.818  1.00 96.40           H  
ATOM   1500 HD22 LEU A  96      -0.287   0.419   9.889  1.00 96.40           H  
ATOM   1501 HD23 LEU A  96      -0.563  -0.858   8.694  1.00 96.40           H  
ATOM   1502  N   SER A  97      -4.082   1.903  13.390  1.00 94.55           N  
ATOM   1503  H   SER A  97      -4.041   1.003  13.849  1.00 94.55           H  
ATOM   1504  CA  SER A  97      -5.047   2.896  13.896  1.00 94.55           C  
ATOM   1505  HA  SER A  97      -5.702   3.190  13.075  1.00 94.55           H  
ATOM   1506  C   SER A  97      -4.390   4.173  14.430  1.00 94.55           C  
ATOM   1507  CB  SER A  97      -5.925   2.291  14.992  1.00 94.55           C  
ATOM   1508  HB2 SER A  97      -6.626   3.046  15.347  1.00 94.55           H  
ATOM   1509  HB3 SER A  97      -6.494   1.461  14.571  1.00 94.55           H  
ATOM   1510  O   SER A  97      -5.032   5.224  14.480  1.00 94.55           O  
ATOM   1511  OG  SER A  97      -5.150   1.831  16.078  1.00 94.55           O  
ATOM   1512  HG  SER A  97      -4.888   0.931  15.873  1.00 94.55           H  
ATOM   1513  N   ARG A  98      -3.099   4.097  14.780  1.00 94.23           N  
ATOM   1514  H   ARG A  98      -2.666   3.186  14.717  1.00 94.23           H  
ATOM   1515  CA  ARG A  98      -2.265   5.205  15.266  1.00 94.23           C  
ATOM   1516  HA  ARG A  98      -2.880   6.103  15.328  1.00 94.23           H  
ATOM   1517  C   ARG A  98      -1.132   5.565  14.300  1.00 94.23           C  
ATOM   1518  CB  ARG A  98      -1.749   4.887  16.673  1.00 94.23           C  
ATOM   1519  HB2 ARG A  98      -1.105   4.008  16.632  1.00 94.23           H  
ATOM   1520  HB3 ARG A  98      -1.157   5.735  17.018  1.00 94.23           H  
ATOM   1521  O   ARG A  98      -0.081   6.067  14.704  1.00 94.23           O  
ATOM   1522  CG  ARG A  98      -2.895   4.633  17.664  1.00 94.23           C  
ATOM   1523  HG2 ARG A  98      -3.603   5.461  17.631  1.00 94.23           H  
ATOM   1524  HG3 ARG A  98      -3.420   3.716  17.393  1.00 94.23           H  
ATOM   1525  CD  ARG A  98      -2.358   4.475  19.087  1.00 94.23           C  
ATOM   1526  HD2 ARG A  98      -3.183   4.166  19.730  1.00 94.23           H  
ATOM   1527  HD3 ARG A  98      -1.602   3.690  19.087  1.00 94.23           H  
ATOM   1528  NE  ARG A  98      -1.793   5.744  19.585  1.00 94.23           N  
ATOM   1529  HE  ARG A  98      -1.942   6.552  18.998  1.00 94.23           H  
ATOM   1530  NH1 ARG A  98      -0.872   4.927  21.515  1.00 94.23           N  
ATOM   1531 HH11 ARG A  98      -0.386   5.071  22.389  1.00 94.23           H  
ATOM   1532 HH12 ARG A  98      -1.220   4.014  21.260  1.00 94.23           H  
ATOM   1533  NH2 ARG A  98      -0.697   7.107  21.034  1.00 94.23           N  
ATOM   1534 HH21 ARG A  98      -0.216   7.257  21.909  1.00 94.23           H  
ATOM   1535 HH22 ARG A  98      -0.896   7.888  20.426  1.00 94.23           H  
ATOM   1536  CZ  ARG A  98      -1.122   5.919  20.706  1.00 94.23           C  
ATOM   1537  N   SER A  99      -1.317   5.273  13.013  1.00 93.89           N  
ATOM   1538  H   SER A  99      -2.171   4.801  12.752  1.00 93.89           H  
ATOM   1539  CA  SER A  99      -0.301   5.507  11.981  1.00 93.89           C  
ATOM   1540  HA  SER A  99       0.611   4.992  12.282  1.00 93.89           H  
ATOM   1541  C   SER A  99       0.049   6.990  11.818  1.00 93.89           C  
ATOM   1542  CB  SER A  99      -0.747   4.906  10.644  1.00 93.89           C  
ATOM   1543  HB2 SER A  99      -0.750   3.818  10.722  1.00 93.89           H  
ATOM   1544  HB3 SER A  99      -0.043   5.190   9.862  1.00 93.89           H  
ATOM   1545  O   SER A  99       1.208   7.305  11.549  1.00 93.89           O  
ATOM   1546  OG  SER A  99      -2.045   5.347  10.296  1.00 93.89           O  
ATOM   1547  HG  SER A  99      -2.661   4.673  10.593  1.00 93.89           H  
ATOM   1548  N   LEU A 100      -0.902   7.905  12.043  1.00 92.49           N  
ATOM   1549  H   LEU A 100      -1.826   7.579  12.289  1.00 92.49           H  
ATOM   1550  CA  LEU A 100      -0.648   9.349  12.028  1.00 92.49           C  
ATOM   1551  HA  LEU A 100      -0.165   9.598  11.083  1.00 92.49           H  
ATOM   1552  C   LEU A 100       0.312   9.756  13.152  1.00 92.49           C  
ATOM   1553  CB  LEU A 100      -1.985  10.109  12.120  1.00 92.49           C  
ATOM   1554  HB2 LEU A 100      -2.620   9.806  11.287  1.00 92.49           H  
ATOM   1555  HB3 LEU A 100      -2.482   9.825  13.047  1.00 92.49           H  
ATOM   1556  O   LEU A 100       1.344  10.363  12.888  1.00 92.49           O  
ATOM   1557  CG  LEU A 100      -1.830  11.645  12.099  1.00 92.49           C  
ATOM   1558  HG  LEU A 100      -1.194  11.962  12.926  1.00 92.49           H  
ATOM   1559  CD1 LEU A 100      -1.226  12.141  10.782  1.00 92.49           C  
ATOM   1560 HD11 LEU A 100      -1.201  13.230  10.794  1.00 92.49           H  
ATOM   1561 HD12 LEU A 100      -1.822  11.799   9.936  1.00 92.49           H  
ATOM   1562 HD13 LEU A 100      -0.198  11.790  10.691  1.00 92.49           H  
ATOM   1563  CD2 LEU A 100      -3.203  12.292  12.276  1.00 92.49           C  
ATOM   1564 HD21 LEU A 100      -3.082  13.376  12.293  1.00 92.49           H  
ATOM   1565 HD22 LEU A 100      -3.626  11.991  13.235  1.00 92.49           H  
ATOM   1566 HD23 LEU A 100      -3.868  12.013  11.459  1.00 92.49           H  
ATOM   1567  N   GLU A 101       0.023   9.346  14.385  1.00 93.41           N  
ATOM   1568  H   GLU A 101      -0.843   8.851  14.540  1.00 93.41           H  
ATOM   1569  CA  GLU A 101       0.857   9.620  15.557  1.00 93.41           C  
ATOM   1570  HA  GLU A 101       0.987  10.696  15.668  1.00 93.41           H  
ATOM   1571  C   GLU A 101       2.248   8.985  15.406  1.00 93.41           C  
ATOM   1572  CB  GLU A 101       0.180   9.060  16.823  1.00 93.41           C  
ATOM   1573  HB2 GLU A 101       0.042   7.983  16.731  1.00 93.41           H  
ATOM   1574  HB3 GLU A 101       0.870   9.219  17.652  1.00 93.41           H  
ATOM   1575  O   GLU A 101       3.262   9.574  15.780  1.00 93.41           O  
ATOM   1576  CG  GLU A 101      -1.155   9.719  17.218  1.00 93.41           C  
ATOM   1577  HG2 GLU A 101      -1.065  10.800  17.109  1.00 93.41           H  
ATOM   1578  HG3 GLU A 101      -1.309   9.512  18.277  1.00 93.41           H  
ATOM   1579  CD  GLU A 101      -2.406   9.225  16.465  1.00 93.41           C  
ATOM   1580  OE1 GLU A 101      -3.530   9.611  16.868  1.00 93.41           O  
ATOM   1581  OE2 GLU A 101      -2.300   8.421  15.515  1.00 93.41           O  
ATOM   1582  N   MET A 102       2.324   7.789  14.815  1.00 92.54           N  
ATOM   1583  H   MET A 102       1.459   7.327  14.571  1.00 92.54           H  
ATOM   1584  CA  MET A 102       3.596   7.143  14.491  1.00 92.54           C  
ATOM   1585  HA  MET A 102       4.197   7.092  15.399  1.00 92.54           H  
ATOM   1586  C   MET A 102       4.395   7.952  13.457  1.00 92.54           C  
ATOM   1587  CB  MET A 102       3.316   5.711  14.016  1.00 92.54           C  
ATOM   1588  HB2 MET A 102       2.733   5.200  14.781  1.00 92.54           H  
ATOM   1589  HB3 MET A 102       2.730   5.736  13.097  1.00 92.54           H  
ATOM   1590  O   MET A 102       5.607   8.114  13.610  1.00 92.54           O  
ATOM   1591  CG  MET A 102       4.602   4.914  13.777  1.00 92.54           C  
ATOM   1592  HG2 MET A 102       5.249   5.047  14.645  1.00 92.54           H  
ATOM   1593  HG3 MET A 102       5.121   5.310  12.905  1.00 92.54           H  
ATOM   1594  SD  MET A 102       4.339   3.132  13.554  1.00 92.54           S  
ATOM   1595  CE  MET A 102       3.519   3.085  11.936  1.00 92.54           C  
ATOM   1596  HE1 MET A 102       3.281   2.052  11.684  1.00 92.54           H  
ATOM   1597  HE2 MET A 102       2.594   3.662  11.967  1.00 92.54           H  
ATOM   1598  HE3 MET A 102       4.185   3.489  11.174  1.00 92.54           H  
ATOM   1599  N   LYS A 103       3.730   8.505  12.433  1.00 93.23           N  
ATOM   1600  H   LYS A 103       2.735   8.342  12.370  1.00 93.23           H  
ATOM   1601  CA  LYS A 103       4.354   9.377  11.426  1.00 93.23           C  
ATOM   1602  HA  LYS A 103       5.230   8.865  11.027  1.00 93.23           H  
ATOM   1603  C   LYS A 103       4.845  10.696  12.025  1.00 93.23           C  
ATOM   1604  CB  LYS A 103       3.356   9.622  10.283  1.00 93.23           C  
ATOM   1605  HB2 LYS A 103       2.955   8.664   9.953  1.00 93.23           H  
ATOM   1606  HB3 LYS A 103       2.527  10.233  10.640  1.00 93.23           H  
ATOM   1607  O   LYS A 103       5.912  11.168  11.635  1.00 93.23           O  
ATOM   1608  CG  LYS A 103       4.012  10.319   9.082  1.00 93.23           C  
ATOM   1609  HG2 LYS A 103       4.859   9.724   8.741  1.00 93.23           H  
ATOM   1610  HG3 LYS A 103       4.369  11.305   9.381  1.00 93.23           H  
ATOM   1611  CD  LYS A 103       3.014  10.484   7.930  1.00 93.23           C  
ATOM   1612  HD2 LYS A 103       2.163  11.071   8.276  1.00 93.23           H  
ATOM   1613  HD3 LYS A 103       2.666   9.500   7.614  1.00 93.23           H  
ATOM   1614  CE  LYS A 103       3.696  11.199   6.756  1.00 93.23           C  
ATOM   1615  HE2 LYS A 103       4.555  10.607   6.440  1.00 93.23           H  
ATOM   1616  HE3 LYS A 103       4.068  12.161   7.109  1.00 93.23           H  
ATOM   1617  NZ  LYS A 103       2.769  11.405   5.614  1.00 93.23           N  
ATOM   1618  HZ1 LYS A 103       2.430  10.522   5.259  1.00 93.23           H  
ATOM   1619  HZ2 LYS A 103       1.977  11.964   5.897  1.00 93.23           H  
ATOM   1620  HZ3 LYS A 103       3.236  11.892   4.863  1.00 93.23           H  
ATOM   1621  N   GLU A 104       4.101  11.272  12.968  1.00 94.50           N  
ATOM   1622  H   GLU A 104       3.195  10.870  13.166  1.00 94.50           H  
ATOM   1623  CA  GLU A 104       4.495  12.471  13.720  1.00 94.50           C  
ATOM   1624  HA  GLU A 104       4.737  13.280  13.030  1.00 94.50           H  
ATOM   1625  C   GLU A 104       5.736  12.209  14.579  1.00 94.50           C  
ATOM   1626  CB  GLU A 104       3.343  12.933  14.621  1.00 94.50           C  
ATOM   1627  HB2 GLU A 104       3.724  13.673  15.326  1.00 94.50           H  
ATOM   1628  HB3 GLU A 104       2.980  12.076  15.188  1.00 94.50           H  
ATOM   1629  O   GLU A 104       6.698  12.973  14.527  1.00 94.50           O  
ATOM   1630  CG  GLU A 104       2.184  13.568  13.840  1.00 94.50           C  
ATOM   1631  HG2 GLU A 104       2.539  14.497  13.393  1.00 94.50           H  
ATOM   1632  HG3 GLU A 104       1.886  12.905  13.028  1.00 94.50           H  
ATOM   1633  CD  GLU A 104       0.959  13.857  14.725  1.00 94.50           C  
ATOM   1634  OE1 GLU A 104      -0.025  14.389  14.168  1.00 94.50           O  
ATOM   1635  OE2 GLU A 104       1.001  13.524  15.934  1.00 94.50           O  
ATOM   1636  N   GLN A 105       5.775  11.087  15.307  1.00 93.52           N  
ATOM   1637  H   GLN A 105       4.951  10.504  15.336  1.00 93.52           H  
ATOM   1638  CA  GLN A 105       6.962  10.693  16.075  1.00 93.52           C  
ATOM   1639  HA  GLN A 105       7.208  11.495  16.772  1.00 93.52           H  
ATOM   1640  C   GLN A 105       8.189  10.492  15.180  1.00 93.52           C  
ATOM   1641  CB  GLN A 105       6.686   9.410  16.866  1.00 93.52           C  
ATOM   1642  HB2 GLN A 105       6.253   8.654  16.210  1.00 93.52           H  
ATOM   1643  HB3 GLN A 105       7.632   9.030  17.252  1.00 93.52           H  
ATOM   1644  O   GLN A 105       9.296  10.886  15.562  1.00 93.52           O  
ATOM   1645  CG  GLN A 105       5.750   9.667  18.052  1.00 93.52           C  
ATOM   1646  HG2 GLN A 105       6.182  10.440  18.687  1.00 93.52           H  
ATOM   1647  HG3 GLN A 105       4.786  10.031  17.697  1.00 93.52           H  
ATOM   1648  CD  GLN A 105       5.520   8.427  18.907  1.00 93.52           C  
ATOM   1649  NE2 GLN A 105       4.666   8.516  19.900  1.00 93.52           N  
ATOM   1650 HE21 GLN A 105       4.509   7.661  20.416  1.00 93.52           H  
ATOM   1651 HE22 GLN A 105       4.099   9.346  19.998  1.00 93.52           H  
ATOM   1652  OE1 GLN A 105       6.126   7.379  18.753  1.00 93.52           O  
ATOM   1653  N   LEU A 106       7.982   9.940  13.979  1.00 93.39           N  
ATOM   1654  H   LEU A 106       7.055   9.603  13.762  1.00 93.39           H  
ATOM   1655  CA  LEU A 106       9.042   9.718  13.001  1.00 93.39           C  
ATOM   1656  HA  LEU A 106       9.820   9.149  13.510  1.00 93.39           H  
ATOM   1657  C   LEU A 106       9.681  11.020  12.497  1.00 93.39           C  
ATOM   1658  CB  LEU A 106       8.508   8.851  11.852  1.00 93.39           C  
ATOM   1659  HB2 LEU A 106       7.928   8.028  12.269  1.00 93.39           H  
ATOM   1660  HB3 LEU A 106       7.845   9.458  11.235  1.00 93.39           H  
ATOM   1661  O   LEU A 106      10.833  11.007  12.073  1.00 93.39           O  
ATOM   1662  CG  LEU A 106       9.616   8.256  10.961  1.00 93.39           C  
ATOM   1663  HG  LEU A 106      10.244   9.047  10.549  1.00 93.39           H  
ATOM   1664  CD1 LEU A 106      10.487   7.248  11.712  1.00 93.39           C  
ATOM   1665 HD11 LEU A 106      11.161   6.747  11.017  1.00 93.39           H  
ATOM   1666 HD12 LEU A 106      11.097   7.774  12.447  1.00 93.39           H  
ATOM   1667 HD13 LEU A 106       9.868   6.503  12.211  1.00 93.39           H  
ATOM   1668  CD2 LEU A 106       8.970   7.525   9.794  1.00 93.39           C  
ATOM   1669 HD21 LEU A 106       9.744   7.104   9.151  1.00 93.39           H  
ATOM   1670 HD22 LEU A 106       8.369   8.224   9.213  1.00 93.39           H  
ATOM   1671 HD23 LEU A 106       8.338   6.726  10.182  1.00 93.39           H  
ATOM   1672  N   GLN A 107       8.982  12.161  12.581  1.00 91.97           N  
ATOM   1673  H   GLN A 107       8.047  12.137  12.961  1.00 91.97           H  
ATOM   1674  CA  GLN A 107       9.566  13.456  12.207  1.00 91.97           C  
ATOM   1675  HA  GLN A 107       9.960  13.374  11.194  1.00 91.97           H  
ATOM   1676  C   GLN A 107      10.748  13.845  13.099  1.00 91.97           C  
ATOM   1677  CB  GLN A 107       8.513  14.579  12.243  1.00 91.97           C  
ATOM   1678  HB2 GLN A 107       9.006  15.514  11.978  1.00 91.97           H  
ATOM   1679  HB3 GLN A 107       8.122  14.691  13.254  1.00 91.97           H  
ATOM   1680  O   GLN A 107      11.669  14.514  12.622  1.00 91.97           O  
ATOM   1681  CG  GLN A 107       7.350  14.369  11.267  1.00 91.97           C  
ATOM   1682  HG2 GLN A 107       6.720  13.556  11.627  1.00 91.97           H  
ATOM   1683  HG3 GLN A 107       6.741  15.273  11.233  1.00 91.97           H  
ATOM   1684  CD  GLN A 107       7.846  14.064   9.860  1.00 91.97           C  
ATOM   1685  NE2 GLN A 107       7.437  12.958   9.280  1.00 91.97           N  
ATOM   1686 HE21 GLN A 107       6.868  12.311   9.808  1.00 91.97           H  
ATOM   1687 HE22 GLN A 107       7.847  12.758   8.379  1.00 91.97           H  
ATOM   1688  OE1 GLN A 107       8.670  14.765   9.296  1.00 91.97           O  
ATOM   1689  N   VAL A 108      10.723  13.403  14.361  1.00 91.41           N  
ATOM   1690  H   VAL A 108       9.937  12.828  14.629  1.00 91.41           H  
ATOM   1691  CA  VAL A 108      11.697  13.760  15.401  1.00 91.41           C  
ATOM   1692  HA  VAL A 108      12.215  14.673  15.106  1.00 91.41           H  
ATOM   1693  C   VAL A 108      12.762  12.678  15.585  1.00 91.41           C  
ATOM   1694  CB  VAL A 108      10.967  14.035  16.733  1.00 91.41           C  
ATOM   1695  HB  VAL A 108      10.492  13.115  17.074  1.00 91.41           H  
ATOM   1696  O   VAL A 108      13.916  12.994  15.862  1.00 91.41           O  
ATOM   1697  CG1 VAL A 108      11.926  14.513  17.831  1.00 91.41           C  
ATOM   1698 HG11 VAL A 108      12.457  15.404  17.497  1.00 91.41           H  
ATOM   1699 HG12 VAL A 108      12.653  13.736  18.069  1.00 91.41           H  
ATOM   1700 HG13 VAL A 108      11.369  14.749  18.738  1.00 91.41           H  
ATOM   1701  CG2 VAL A 108       9.876  15.104  16.574  1.00 91.41           C  
ATOM   1702 HG21 VAL A 108       9.417  15.319  17.538  1.00 91.41           H  
ATOM   1703 HG22 VAL A 108      10.307  16.020  16.171  1.00 91.41           H  
ATOM   1704 HG23 VAL A 108       9.092  14.753  15.903  1.00 91.41           H  
ATOM   1705  N   ARG A 109      12.395  11.397  15.466  1.00 90.16           N  
ATOM   1706  H   ARG A 109      11.442  11.189  15.204  1.00 90.16           H  
ATOM   1707  CA  ARG A 109      13.296  10.264  15.727  1.00 90.16           C  
ATOM   1708  HA  ARG A 109      14.289  10.519  15.358  1.00 90.16           H  
ATOM   1709  C   ARG A 109      12.847   9.004  15.007  1.00 90.16           C  
ATOM   1710  CB  ARG A 109      13.380   9.995  17.242  1.00 90.16           C  
ATOM   1711  HB2 ARG A 109      13.838  10.862  17.719  1.00 90.16           H  
ATOM   1712  HB3 ARG A 109      14.028   9.137  17.418  1.00 90.16           H  
ATOM   1713  O   ARG A 109      11.663   8.823  14.765  1.00 90.16           O  
ATOM   1714  CG  ARG A 109      12.010   9.735  17.893  1.00 90.16           C  
ATOM   1715  HG2 ARG A 109      11.530   8.864  17.447  1.00 90.16           H  
ATOM   1716  HG3 ARG A 109      11.373  10.605  17.738  1.00 90.16           H  
ATOM   1717  CD  ARG A 109      12.170   9.503  19.397  1.00 90.16           C  
ATOM   1718  HD2 ARG A 109      12.468   8.469  19.566  1.00 90.16           H  
ATOM   1719  HD3 ARG A 109      12.954  10.164  19.768  1.00 90.16           H  
ATOM   1720  NE  ARG A 109      10.916   9.804  20.110  1.00 90.16           N  
ATOM   1721  HE  ARG A 109      10.100   9.945  19.531  1.00 90.16           H  
ATOM   1722  NH1 ARG A 109      11.765   9.752  22.240  1.00 90.16           N  
ATOM   1723 HH11 ARG A 109      12.647   9.438  21.860  1.00 90.16           H  
ATOM   1724 HH12 ARG A 109      11.654   9.894  23.233  1.00 90.16           H  
ATOM   1725  NH2 ARG A 109       9.645  10.373  21.910  1.00 90.16           N  
ATOM   1726 HH21 ARG A 109       9.548  10.520  22.904  1.00 90.16           H  
ATOM   1727 HH22 ARG A 109       8.871  10.569  21.292  1.00 90.16           H  
ATOM   1728  CZ  ARG A 109      10.781   9.972  21.412  1.00 90.16           C  
ATOM   1729  N   ASN A 110      13.779   8.085  14.777  1.00 95.12           N  
ATOM   1730  H   ASN A 110      14.740   8.299  15.001  1.00 95.12           H  
ATOM   1731  CA  ASN A 110      13.437   6.731  14.345  1.00 95.12           C  
ATOM   1732  HA  ASN A 110      12.856   6.795  13.425  1.00 95.12           H  
ATOM   1733  C   ASN A 110      12.556   6.039  15.397  1.00 95.12           C  
ATOM   1734  CB  ASN A 110      14.722   5.947  14.039  1.00 95.12           C  
ATOM   1735  HB2 ASN A 110      14.463   4.928  13.753  1.00 95.12           H  
ATOM   1736  HB3 ASN A 110      15.345   5.907  14.932  1.00 95.12           H  
ATOM   1737  O   ASN A 110      12.718   6.254  16.603  1.00 95.12           O  
ATOM   1738  CG  ASN A 110      15.508   6.562  12.894  1.00 95.12           C  
ATOM   1739  ND2 ASN A 110      16.799   6.342  12.843  1.00 95.12           N  
ATOM   1740 HD21 ASN A 110      17.258   5.745  13.517  1.00 95.12           H  
ATOM   1741 HD22 ASN A 110      17.288   6.753  12.061  1.00 95.12           H  
ATOM   1742  OD1 ASN A 110      14.981   7.246  12.032  1.00 95.12           O  
ATOM   1743  N   VAL A 111      11.620   5.216  14.935  1.00 94.23           N  
ATOM   1744  H   VAL A 111      11.615   5.011  13.945  1.00 94.23           H  
ATOM   1745  CA  VAL A 111      10.607   4.567  15.775  1.00 94.23           C  
ATOM   1746  HA  VAL A 111      10.691   4.946  16.794  1.00 94.23           H  
ATOM   1747  C   VAL A 111      10.871   3.069  15.816  1.00 94.23           C  
ATOM   1748  CB  VAL A 111       9.182   4.896  15.285  1.00 94.23           C  
ATOM   1749  HB  VAL A 111       9.069   4.569  14.251  1.00 94.23           H  
ATOM   1750  O   VAL A 111      11.175   2.458  14.801  1.00 94.23           O  
ATOM   1751  CG1 VAL A 111       8.114   4.196  16.132  1.00 94.23           C  
ATOM   1752 HG11 VAL A 111       7.122   4.482  15.783  1.00 94.23           H  
ATOM   1753 HG12 VAL A 111       8.213   4.479  17.180  1.00 94.23           H  
ATOM   1754 HG13 VAL A 111       8.204   3.114  16.033  1.00 94.23           H  
ATOM   1755  CG2 VAL A 111       8.903   6.404  15.344  1.00 94.23           C  
ATOM   1756 HG21 VAL A 111       7.894   6.610  14.987  1.00 94.23           H  
ATOM   1757 HG22 VAL A 111       9.602   6.946  14.708  1.00 94.23           H  
ATOM   1758 HG23 VAL A 111       9.002   6.767  16.367  1.00 94.23           H  
ATOM   1759  N   PHE A 112      10.730   2.459  16.987  1.00 95.43           N  
ATOM   1760  H   PHE A 112      10.434   3.001  17.787  1.00 95.43           H  
ATOM   1761  CA  PHE A 112      10.831   1.013  17.159  1.00 95.43           C  
ATOM   1762  HA  PHE A 112      11.092   0.534  16.215  1.00 95.43           H  
ATOM   1763  C   PHE A 112       9.483   0.455  17.608  1.00 95.43           C  
ATOM   1764  CB  PHE A 112      11.950   0.705  18.157  1.00 95.43           C  
ATOM   1765  HB2 PHE A 112      12.898   1.046  17.739  1.00 95.43           H  
ATOM   1766  HB3 PHE A 112      11.774   1.264  19.076  1.00 95.43           H  
ATOM   1767  O   PHE A 112       8.912   0.934  18.590  1.00 95.43           O  
ATOM   1768  CG  PHE A 112      12.064  -0.766  18.493  1.00 95.43           C  
ATOM   1769  CD1 PHE A 112      11.393  -1.283  19.618  1.00 95.43           C  
ATOM   1770  HD1 PHE A 112      10.803  -0.626  20.240  1.00 95.43           H  
ATOM   1771  CD2 PHE A 112      12.810  -1.623  17.666  1.00 95.43           C  
ATOM   1772  HD2 PHE A 112      13.309  -1.237  16.790  1.00 95.43           H  
ATOM   1773  CE1 PHE A 112      11.482  -2.652  19.923  1.00 95.43           C  
ATOM   1774  HE1 PHE A 112      10.963  -3.044  20.786  1.00 95.43           H  
ATOM   1775  CE2 PHE A 112      12.904  -2.990  17.977  1.00 95.43           C  
ATOM   1776  HE2 PHE A 112      13.474  -3.647  17.337  1.00 95.43           H  
ATOM   1777  CZ  PHE A 112      12.244  -3.505  19.105  1.00 95.43           C  
ATOM   1778  HZ  PHE A 112      12.318  -4.559  19.328  1.00 95.43           H  
ATOM   1779  N   ILE A 113       8.985  -0.564  16.907  1.00 94.90           N  
ATOM   1780  H   ILE A 113       9.512  -0.909  16.118  1.00 94.90           H  
ATOM   1781  CA  ILE A 113       7.726  -1.241  17.231  1.00 94.90           C  
ATOM   1782  HA  ILE A 113       7.404  -0.918  18.221  1.00 94.90           H  
ATOM   1783  C   ILE A 113       7.925  -2.751  17.319  1.00 94.90           C  
ATOM   1784  CB  ILE A 113       6.595  -0.863  16.249  1.00 94.90           C  
ATOM   1785  HB  ILE A 113       5.700  -1.387  16.584  1.00 94.90           H  
ATOM   1786  O   ILE A 113       8.716  -3.331  16.578  1.00 94.90           O  
ATOM   1787  CG1 ILE A 113       6.860  -1.302  14.793  1.00 94.90           C  
ATOM   1788 HG12 ILE A 113       7.679  -0.716  14.376  1.00 94.90           H  
ATOM   1789 HG13 ILE A 113       7.145  -2.354  14.777  1.00 94.90           H  
ATOM   1790  CG2 ILE A 113       6.314   0.649  16.323  1.00 94.90           C  
ATOM   1791 HG21 ILE A 113       7.098   1.195  15.799  1.00 94.90           H  
ATOM   1792 HG22 ILE A 113       5.357   0.877  15.854  1.00 94.90           H  
ATOM   1793 HG23 ILE A 113       6.275   0.978  17.361  1.00 94.90           H  
ATOM   1794  CD1 ILE A 113       5.630  -1.158  13.889  1.00 94.90           C  
ATOM   1795 HD11 ILE A 113       5.871  -1.521  12.890  1.00 94.90           H  
ATOM   1796 HD12 ILE A 113       4.804  -1.747  14.290  1.00 94.90           H  
ATOM   1797 HD13 ILE A 113       5.323  -0.115  13.812  1.00 94.90           H  
ATOM   1798  N   ARG A 114       7.184  -3.411  18.210  1.00 95.25           N  
ATOM   1799  H   ARG A 114       6.478  -2.894  18.715  1.00 95.25           H  
ATOM   1800  CA  ARG A 114       7.134  -4.879  18.275  1.00 95.25           C  
ATOM   1801  HA  ARG A 114       8.010  -5.321  17.801  1.00 95.25           H  
ATOM   1802  C   ARG A 114       5.913  -5.350  17.511  1.00 95.25           C  
ATOM   1803  CB  ARG A 114       7.078  -5.362  19.726  1.00 95.25           C  
ATOM   1804  HB2 ARG A 114       6.925  -6.442  19.720  1.00 95.25           H  
ATOM   1805  HB3 ARG A 114       6.234  -4.898  20.236  1.00 95.25           H  
ATOM   1806  O   ARG A 114       4.817  -4.941  17.855  1.00 95.25           O  
ATOM   1807  CG  ARG A 114       8.374  -5.052  20.479  1.00 95.25           C  
ATOM   1808  HG2 ARG A 114       8.506  -3.973  20.561  1.00 95.25           H  
ATOM   1809  HG3 ARG A 114       9.219  -5.479  19.939  1.00 95.25           H  
ATOM   1810  CD  ARG A 114       8.299  -5.669  21.876  1.00 95.25           C  
ATOM   1811  HD2 ARG A 114       7.441  -5.252  22.403  1.00 95.25           H  
ATOM   1812  HD3 ARG A 114       8.153  -6.743  21.763  1.00 95.25           H  
ATOM   1813  NE  ARG A 114       9.527  -5.406  22.647  1.00 95.25           N  
ATOM   1814  HE  ARG A 114      10.125  -4.665  22.310  1.00 95.25           H  
ATOM   1815  NH1 ARG A 114       9.248  -7.064  24.210  1.00 95.25           N  
ATOM   1816 HH11 ARG A 114       9.583  -7.584  25.008  1.00 95.25           H  
ATOM   1817 HH12 ARG A 114       8.399  -7.347  23.742  1.00 95.25           H  
ATOM   1818  NH2 ARG A 114      11.050  -5.751  24.305  1.00 95.25           N  
ATOM   1819 HH21 ARG A 114      11.618  -4.997  23.946  1.00 95.25           H  
ATOM   1820 HH22 ARG A 114      11.367  -6.280  25.105  1.00 95.25           H  
ATOM   1821  CZ  ARG A 114       9.933  -6.072  23.713  1.00 95.25           C  
ATOM   1822  N   THR A 115       6.077  -6.188  16.497  1.00 93.24           N  
ATOM   1823  H   THR A 115       6.997  -6.553  16.296  1.00 93.24           H  
ATOM   1824  CA  THR A 115       4.952  -6.693  15.689  1.00 93.24           C  
ATOM   1825  HA  THR A 115       4.129  -5.979  15.725  1.00 93.24           H  
ATOM   1826  C   THR A 115       4.404  -8.013  16.225  1.00 93.24           C  
ATOM   1827  CB  THR A 115       5.369  -6.843  14.224  1.00 93.24           C  
ATOM   1828  HB  THR A 115       4.545  -7.273  13.655  1.00 93.24           H  
ATOM   1829  O   THR A 115       3.250  -8.363  15.972  1.00 93.24           O  
ATOM   1830  CG2 THR A 115       5.736  -5.490  13.619  1.00 93.24           C  
ATOM   1831 HG21 THR A 115       5.835  -5.598  12.539  1.00 93.24           H  
ATOM   1832 HG22 THR A 115       4.955  -4.763  13.840  1.00 93.24           H  
ATOM   1833 HG23 THR A 115       6.679  -5.133  14.033  1.00 93.24           H  
ATOM   1834  OG1 THR A 115       6.505  -7.662  14.113  1.00 93.24           O  
ATOM   1835  HG1 THR A 115       6.211  -8.553  13.911  1.00 93.24           H  
ATOM   1836  N   SER A 116       5.216  -8.731  16.998  1.00 91.04           N  
ATOM   1837  H   SER A 116       6.162  -8.399  17.124  1.00 91.04           H  
ATOM   1838  CA  SER A 116       4.856  -9.944  17.726  1.00 91.04           C  
ATOM   1839  HA  SER A 116       3.814  -9.875  18.037  1.00 91.04           H  
ATOM   1840  C   SER A 116       5.725 -10.061  18.989  1.00 91.04           C  
ATOM   1841  CB  SER A 116       5.001 -11.158  16.784  1.00 91.04           C  
ATOM   1842  HB2 SER A 116       4.378 -11.971  17.158  1.00 91.04           H  
ATOM   1843  HB3 SER A 116       4.648 -10.898  15.786  1.00 91.04           H  
ATOM   1844  O   SER A 116       6.491  -9.157  19.327  1.00 91.04           O  
ATOM   1845  OG  SER A 116       6.339 -11.617  16.719  1.00 91.04           O  
ATOM   1846  HG  SER A 116       6.568 -11.886  15.826  1.00 91.04           H  
ATOM   1847  N   ASN A 117       5.639 -11.191  19.696  1.00 86.73           N  
ATOM   1848  H   ASN A 117       4.988 -11.902  19.394  1.00 86.73           H  
ATOM   1849  CA  ASN A 117       6.567 -11.489  20.792  1.00 86.73           C  
ATOM   1850  HA  ASN A 117       6.632 -10.619  21.446  1.00 86.73           H  
ATOM   1851  C   ASN A 117       8.001 -11.773  20.307  1.00 86.73           C  
ATOM   1852  CB  ASN A 117       6.021 -12.678  21.603  1.00 86.73           C  
ATOM   1853  HB2 ASN A 117       6.784 -13.003  22.311  1.00 86.73           H  
ATOM   1854  HB3 ASN A 117       5.799 -13.509  20.934  1.00 86.73           H  
ATOM   1855  O   ASN A 117       8.926 -11.710  21.113  1.00 86.73           O  
ATOM   1856  CG  ASN A 117       4.785 -12.329  22.412  1.00 86.73           C  
ATOM   1857  ND2 ASN A 117       4.027 -13.314  22.832  1.00 86.73           N  
ATOM   1858 HD21 ASN A 117       4.270 -14.279  22.660  1.00 86.73           H  
ATOM   1859 HD22 ASN A 117       3.231 -13.040  23.390  1.00 86.73           H  
ATOM   1860  OD1 ASN A 117       4.481 -11.184  22.685  1.00 86.73           O  
ATOM   1861  N   LYS A 118       8.181 -12.122  19.026  1.00 90.20           N  
ATOM   1862  H   LYS A 118       7.387 -12.074  18.404  1.00 90.20           H  
ATOM   1863  CA  LYS A 118       9.472 -12.514  18.437  1.00 90.20           C  
ATOM   1864  HA  LYS A 118      10.234 -12.577  19.214  1.00 90.20           H  
ATOM   1865  C   LYS A 118      10.007 -11.497  17.431  1.00 90.20           C  
ATOM   1866  CB  LYS A 118       9.341 -13.891  17.769  1.00 90.20           C  
ATOM   1867  HB2 LYS A 118       8.577 -13.845  16.993  1.00 90.20           H  
ATOM   1868  HB3 LYS A 118      10.291 -14.131  17.292  1.00 90.20           H  
ATOM   1869  O   LYS A 118      11.215 -11.416  17.247  1.00 90.20           O  
ATOM   1870  CG  LYS A 118       8.995 -15.001  18.774  1.00 90.20           C  
ATOM   1871  HG2 LYS A 118       9.730 -15.000  19.579  1.00 90.20           H  
ATOM   1872  HG3 LYS A 118       8.006 -14.823  19.194  1.00 90.20           H  
ATOM   1873  CD  LYS A 118       9.007 -16.367  18.079  1.00 90.20           C  
ATOM   1874  HD2 LYS A 118      10.000 -16.543  17.665  1.00 90.20           H  
ATOM   1875  HD3 LYS A 118       8.284 -16.355  17.263  1.00 90.20           H  
ATOM   1876  CE  LYS A 118       8.656 -17.479  19.072  1.00 90.20           C  
ATOM   1877  HE2 LYS A 118       9.378 -17.455  19.889  1.00 90.20           H  
ATOM   1878  HE3 LYS A 118       7.669 -17.274  19.487  1.00 90.20           H  
ATOM   1879  NZ  LYS A 118       8.671 -18.807  18.411  1.00 90.20           N  
ATOM   1880  HZ1 LYS A 118       9.592 -19.001  18.043  1.00 90.20           H  
ATOM   1881  HZ2 LYS A 118       8.021 -18.823  17.638  1.00 90.20           H  
ATOM   1882  HZ3 LYS A 118       8.425 -19.540  19.061  1.00 90.20           H  
ATOM   1883  N   ASP A 119       9.122 -10.708  16.830  1.00 93.54           N  
ATOM   1884  H   ASP A 119       8.142 -10.848  17.032  1.00 93.54           H  
ATOM   1885  CA  ASP A 119       9.438  -9.840  15.703  1.00 93.54           C  
ATOM   1886  HA  ASP A 119      10.484  -9.982  15.428  1.00 93.54           H  
ATOM   1887  C   ASP A 119       9.234  -8.367  16.060  1.00 93.54           C  
ATOM   1888  CB  ASP A 119       8.610 -10.236  14.478  1.00 93.54           C  
ATOM   1889  HB2 ASP A 119       8.945  -9.666  13.611  1.00 93.54           H  
ATOM   1890  HB3 ASP A 119       7.565  -9.991  14.671  1.00 93.54           H  
ATOM   1891  O   ASP A 119       8.373  -7.983  16.860  1.00 93.54           O  
ATOM   1892  CG  ASP A 119       8.727 -11.728  14.188  1.00 93.54           C  
ATOM   1893  OD1 ASP A 119       9.832 -12.162  13.803  1.00 93.54           O  
ATOM   1894  OD2 ASP A 119       7.719 -12.425  14.463  1.00 93.54           O  
ATOM   1895  N   SER A 120      10.048  -7.521  15.444  1.00 94.54           N  
ATOM   1896  H   SER A 120      10.655  -7.879  14.720  1.00 94.54           H  
ATOM   1897  CA  SER A 120       9.993  -6.071  15.595  1.00 94.54           C  
ATOM   1898  HA  SER A 120       8.973  -5.772  15.837  1.00 94.54           H  
ATOM   1899  C   SER A 120      10.358  -5.393  14.287  1.00 94.54           C  
ATOM   1900  CB  SER A 120      10.921  -5.612  16.725  1.00 94.54           C  
ATOM   1901  HB2 SER A 120      10.533  -5.979  17.675  1.00 94.54           H  
ATOM   1902  HB3 SER A 120      10.950  -4.523  16.760  1.00 94.54           H  
ATOM   1903  O   SER A 120      10.981  -6.010  13.427  1.00 94.54           O  
ATOM   1904  OG  SER A 120      12.232  -6.106  16.535  1.00 94.54           O  
ATOM   1905  HG  SER A 120      12.154  -7.040  16.324  1.00 94.54           H  
ATOM   1906  N   LEU A 121       9.981  -4.125  14.154  1.00 95.58           N  
ATOM   1907  H   LEU A 121       9.508  -3.689  14.933  1.00 95.58           H  
ATOM   1908  CA  LEU A 121      10.375  -3.258  13.053  1.00 95.58           C  
ATOM   1909  HA  LEU A 121      11.130  -3.758  12.446  1.00 95.58           H  
ATOM   1910  C   LEU A 121      11.007  -1.985  13.617  1.00 95.58           C  
ATOM   1911  CB  LEU A 121       9.169  -2.933  12.153  1.00 95.58           C  
ATOM   1912  HB2 LEU A 121       9.490  -2.219  11.394  1.00 95.58           H  
ATOM   1913  HB3 LEU A 121       8.409  -2.443  12.762  1.00 95.58           H  
ATOM   1914  O   LEU A 121      10.450  -1.331  14.502  1.00 95.58           O  
ATOM   1915  CG  LEU A 121       8.525  -4.140  11.445  1.00 95.58           C  
ATOM   1916  HG  LEU A 121       8.222  -4.881  12.185  1.00 95.58           H  
ATOM   1917  CD1 LEU A 121       7.279  -3.672  10.691  1.00 95.58           C  
ATOM   1918 HD11 LEU A 121       6.803  -4.525  10.208  1.00 95.58           H  
ATOM   1919 HD12 LEU A 121       7.552  -2.938   9.933  1.00 95.58           H  
ATOM   1920 HD13 LEU A 121       6.567  -3.229  11.387  1.00 95.58           H  
ATOM   1921  CD2 LEU A 121       9.468  -4.806  10.442  1.00 95.58           C  
ATOM   1922 HD21 LEU A 121       9.820  -4.078   9.711  1.00 95.58           H  
ATOM   1923 HD22 LEU A 121      10.323  -5.237  10.962  1.00 95.58           H  
ATOM   1924 HD23 LEU A 121       8.947  -5.611   9.923  1.00 95.58           H  
ATOM   1925  N   THR A 122      12.153  -1.624  13.059  1.00 96.53           N  
ATOM   1926  H   THR A 122      12.535  -2.223  12.341  1.00 96.53           H  
ATOM   1927  CA  THR A 122      12.800  -0.330  13.238  1.00 96.53           C  
ATOM   1928  HA  THR A 122      12.428   0.149  14.144  1.00 96.53           H  
ATOM   1929  C   THR A 122      12.444   0.531  12.036  1.00 96.53           C  
ATOM   1930  CB  THR A 122      14.316  -0.482  13.379  1.00 96.53           C  
ATOM   1931  HB  THR A 122      14.729  -0.919  12.469  1.00 96.53           H  
ATOM   1932  O   THR A 122      12.890   0.290  10.915  1.00 96.53           O  
ATOM   1933  CG2 THR A 122      14.993   0.859  13.662  1.00 96.53           C  
ATOM   1934 HG21 THR A 122      16.061   0.702  13.812  1.00 96.53           H  
ATOM   1935 HG22 THR A 122      14.857   1.533  12.816  1.00 96.53           H  
ATOM   1936 HG23 THR A 122      14.563   1.310  14.556  1.00 96.53           H  
ATOM   1937  OG1 THR A 122      14.614  -1.323  14.471  1.00 96.53           O  
ATOM   1938  HG1 THR A 122      15.299  -1.928  14.176  1.00 96.53           H  
ATOM   1939  N   ILE A 123      11.607   1.531  12.272  1.00 96.18           N  
ATOM   1940  H   ILE A 123      11.320   1.692  13.226  1.00 96.18           H  
ATOM   1941  CA  ILE A 123      11.117   2.460  11.266  1.00 96.18           C  
ATOM   1942  HA  ILE A 123      11.134   1.952  10.301  1.00 96.18           H  
ATOM   1943  C   ILE A 123      12.062   3.656  11.222  1.00 96.18           C  
ATOM   1944  CB  ILE A 123       9.658   2.870  11.537  1.00 96.18           C  
ATOM   1945  HB  ILE A 123       9.633   3.480  12.440  1.00 96.18           H  
ATOM   1946  O   ILE A 123      12.176   4.409  12.194  1.00 96.18           O  
ATOM   1947  CG1 ILE A 123       8.762   1.629  11.759  1.00 96.18           C  
ATOM   1948 HG12 ILE A 123       9.162   1.022  12.571  1.00 96.18           H  
ATOM   1949 HG13 ILE A 123       8.756   1.018  10.856  1.00 96.18           H  
ATOM   1950  CG2 ILE A 123       9.152   3.716  10.353  1.00 96.18           C  
ATOM   1951 HG21 ILE A 123       8.152   4.098  10.560  1.00 96.18           H  
ATOM   1952 HG22 ILE A 123       9.134   3.104   9.451  1.00 96.18           H  
ATOM   1953 HG23 ILE A 123       9.804   4.573  10.189  1.00 96.18           H  
ATOM   1954  CD1 ILE A 123       7.323   1.971  12.150  1.00 96.18           C  
ATOM   1955 HD11 ILE A 123       7.323   2.597  13.042  1.00 96.18           H  
ATOM   1956 HD12 ILE A 123       6.811   2.484  11.336  1.00 96.18           H  
ATOM   1957 HD13 ILE A 123       6.784   1.047  12.362  1.00 96.18           H  
ATOM   1958  N   VAL A 124      12.742   3.819  10.093  1.00 93.17           N  
ATOM   1959  H   VAL A 124      12.569   3.172   9.337  1.00 93.17           H  
ATOM   1960  CA  VAL A 124      13.757   4.857   9.896  1.00 93.17           C  
ATOM   1961  HA  VAL A 124      14.005   5.287  10.867  1.00 93.17           H  
ATOM   1962  C   VAL A 124      13.195   5.987   9.040  1.00 93.17           C  
ATOM   1963  CB  VAL A 124      15.060   4.254   9.341  1.00 93.17           C  
ATOM   1964  HB  VAL A 124      14.843   3.710   8.422  1.00 93.17           H  
ATOM   1965  O   VAL A 124      12.559   5.750   8.008  1.00 93.17           O  
ATOM   1966  CG1 VAL A 124      16.126   5.317   9.055  1.00 93.17           C  
ATOM   1967 HG11 VAL A 124      17.061   4.839   8.762  1.00 93.17           H  
ATOM   1968 HG12 VAL A 124      16.297   5.938   9.934  1.00 93.17           H  
ATOM   1969 HG13 VAL A 124      15.809   5.948   8.225  1.00 93.17           H  
ATOM   1970  CG2 VAL A 124      15.654   3.266  10.353  1.00 93.17           C  
ATOM   1971 HG21 VAL A 124      16.588   2.860   9.964  1.00 93.17           H  
ATOM   1972 HG22 VAL A 124      15.849   3.768  11.301  1.00 93.17           H  
ATOM   1973 HG23 VAL A 124      14.961   2.441  10.518  1.00 93.17           H  
ATOM   1974  N   LYS A 125      13.408   7.225   9.496  1.00 90.37           N  
ATOM   1975  H   LYS A 125      13.970   7.335  10.328  1.00 90.37           H  
ATOM   1976  CA  LYS A 125      13.021   8.438   8.770  1.00 90.37           C  
ATOM   1977  HA  LYS A 125      11.972   8.359   8.482  1.00 90.37           H  
ATOM   1978  C   LYS A 125      13.865   8.564   7.500  1.00 90.37           C  
ATOM   1979  CB  LYS A 125      13.207   9.656   9.685  1.00 90.37           C  
ATOM   1980  HB2 LYS A 125      14.273   9.817   9.842  1.00 90.37           H  
ATOM   1981  HB3 LYS A 125      12.742   9.466  10.653  1.00 90.37           H  
ATOM   1982  O   LYS A 125      15.064   8.314   7.547  1.00 90.37           O  
ATOM   1983  CG  LYS A 125      12.577  10.916   9.076  1.00 90.37           C  
ATOM   1984  HG2 LYS A 125      12.868  11.004   8.029  1.00 90.37           H  
ATOM   1985  HG3 LYS A 125      11.492  10.835   9.127  1.00 90.37           H  
ATOM   1986  CD  LYS A 125      13.035  12.184   9.798  1.00 90.37           C  
ATOM   1987  HD2 LYS A 125      14.121  12.252   9.749  1.00 90.37           H  
ATOM   1988  HD3 LYS A 125      12.722  12.149  10.841  1.00 90.37           H  
ATOM   1989  CE  LYS A 125      12.422  13.397   9.098  1.00 90.37           C  
ATOM   1990  HE2 LYS A 125      11.345  13.249   9.017  1.00 90.37           H  
ATOM   1991  HE3 LYS A 125      12.823  13.451   8.086  1.00 90.37           H  
ATOM   1992  NZ  LYS A 125      12.706  14.644   9.843  1.00 90.37           N  
ATOM   1993  HZ1 LYS A 125      12.233  15.417   9.396  1.00 90.37           H  
ATOM   1994  HZ2 LYS A 125      13.700  14.821   9.839  1.00 90.37           H  
ATOM   1995  HZ3 LYS A 125      12.383  14.575  10.798  1.00 90.37           H  
ATOM   1996  N   ASP A 126      13.235   8.949   6.392  1.00 85.37           N  
ATOM   1997  H   ASP A 126      12.286   9.288   6.469  1.00 85.37           H  
ATOM   1998  CA  ASP A 126      13.900   9.201   5.104  1.00 85.37           C  
ATOM   1999  HA  ASP A 126      13.112   9.271   4.354  1.00 85.37           H  
ATOM   2000  C   ASP A 126      14.791   8.031   4.632  1.00 85.37           C  
ATOM   2001  CB  ASP A 126      14.585  10.583   5.122  1.00 85.37           C  
ATOM   2002  HB2 ASP A 126      14.952  10.813   4.122  1.00 85.37           H  
ATOM   2003  HB3 ASP A 126      15.436  10.552   5.802  1.00 85.37           H  
ATOM   2004  O   ASP A 126      15.819   8.215   3.982  1.00 85.37           O  
ATOM   2005  CG  ASP A 126      13.622  11.699   5.559  1.00 85.37           C  
ATOM   2006  OD1 ASP A 126      12.421  11.605   5.211  1.00 85.37           O  
ATOM   2007  OD2 ASP A 126      14.042  12.585   6.341  1.00 85.37           O  
ATOM   2008  N   LEU A 127      14.397   6.797   4.974  1.00 86.22           N  
ATOM   2009  H   LEU A 127      13.588   6.703   5.571  1.00 86.22           H  
ATOM   2010  CA  LEU A 127      15.097   5.594   4.539  1.00 86.22           C  
ATOM   2011  HA  LEU A 127      16.153   5.722   4.775  1.00 86.22           H  
ATOM   2012  C   LEU A 127      14.947   5.413   3.023  1.00 86.22           C  
ATOM   2013  CB  LEU A 127      14.553   4.371   5.301  1.00 86.22           C  
ATOM   2014  HB2 LEU A 127      13.502   4.241   5.043  1.00 86.22           H  
ATOM   2015  HB3 LEU A 127      14.611   4.567   6.372  1.00 86.22           H  
ATOM   2016  O   LEU A 127      13.852   5.106   2.547  1.00 86.22           O  
ATOM   2017  CG  LEU A 127      15.318   3.071   4.977  1.00 86.22           C  
ATOM   2018  HG  LEU A 127      15.433   2.961   3.899  1.00 86.22           H  
ATOM   2019  CD1 LEU A 127      16.702   3.063   5.623  1.00 86.22           C  
ATOM   2020 HD11 LEU A 127      17.297   3.903   5.263  1.00 86.22           H  
ATOM   2021 HD12 LEU A 127      16.617   3.117   6.708  1.00 86.22           H  
ATOM   2022 HD13 LEU A 127      17.231   2.150   5.349  1.00 86.22           H  
ATOM   2023  CD2 LEU A 127      14.542   1.858   5.484  1.00 86.22           C  
ATOM   2024 HD21 LEU A 127      13.601   1.786   4.939  1.00 86.22           H  
ATOM   2025 HD22 LEU A 127      14.356   1.956   6.553  1.00 86.22           H  
ATOM   2026 HD23 LEU A 127      15.119   0.950   5.307  1.00 86.22           H  
ATOM   2027  N   ASN A 128      16.059   5.521   2.296  1.00 78.84           N  
ATOM   2028  H   ASN A 128      16.877   5.911   2.742  1.00 78.84           H  
ATOM   2029  CA  ASN A 128      16.114   5.208   0.867  1.00 78.84           C  
ATOM   2030  HA  ASN A 128      15.242   5.640   0.376  1.00 78.84           H  
ATOM   2031  C   ASN A 128      16.036   3.690   0.629  1.00 78.84           C  
ATOM   2032  CB  ASN A 128      17.382   5.839   0.256  1.00 78.84           C  
ATOM   2033  HB2 ASN A 128      18.252   5.592   0.863  1.00 78.84           H  
ATOM   2034  HB3 ASN A 128      17.538   5.428  -0.742  1.00 78.84           H  
ATOM   2035  O   ASN A 128      15.080   3.191   0.033  1.00 78.84           O  
ATOM   2036  CG  ASN A 128      17.274   7.347   0.102  1.00 78.84           C  
ATOM   2037  ND2 ASN A 128      18.377   8.056   0.146  1.00 78.84           N  
ATOM   2038 HD21 ASN A 128      19.278   7.616   0.264  1.00 78.84           H  
ATOM   2039 HD22 ASN A 128      18.253   9.054   0.047  1.00 78.84           H  
ATOM   2040  OD1 ASN A 128      16.210   7.908  -0.085  1.00 78.84           O  
ATOM   2041  N   GLU A 129      17.010   2.938   1.147  1.00 76.16           N  
ATOM   2042  H   GLU A 129      17.760   3.379   1.660  1.00 76.16           H  
ATOM   2043  CA  GLU A 129      17.107   1.488   0.973  1.00 76.16           C  
ATOM   2044  HA  GLU A 129      16.100   1.078   0.896  1.00 76.16           H  
ATOM   2045  C   GLU A 129      17.788   0.827   2.178  1.00 76.16           C  
ATOM   2046  CB  GLU A 129      17.833   1.190  -0.348  1.00 76.16           C  
ATOM   2047  HB2 GLU A 129      17.315   1.731  -1.139  1.00 76.16           H  
ATOM   2048  HB3 GLU A 129      18.861   1.548  -0.295  1.00 76.16           H  
ATOM   2049  O   GLU A 129      18.579   1.454   2.881  1.00 76.16           O  
ATOM   2050  CG  GLU A 129      17.820  -0.304  -0.692  1.00 76.16           C  
ATOM   2051  HG2 GLU A 129      18.586  -0.815  -0.108  1.00 76.16           H  
ATOM   2052  HG3 GLU A 129      16.851  -0.714  -0.408  1.00 76.16           H  
ATOM   2053  CD  GLU A 129      18.049  -0.557  -2.184  1.00 76.16           C  
ATOM   2054  OE1 GLU A 129      17.443  -1.534  -2.665  1.00 76.16           O  
ATOM   2055  OE2 GLU A 129      18.740   0.256  -2.835  1.00 76.16           O  
ATOM   2056  N   SER A 130      17.438  -0.432   2.443  1.00 81.14           N  
ATOM   2057  H   SER A 130      16.842  -0.917   1.787  1.00 81.14           H  
ATOM   2058  CA  SER A 130      18.105  -1.285   3.425  1.00 81.14           C  
ATOM   2059  HA  SER A 130      19.173  -1.066   3.410  1.00 81.14           H  
ATOM   2060  C   SER A 130      17.898  -2.749   3.049  1.00 81.14           C  
ATOM   2061  CB  SER A 130      17.567  -1.037   4.838  1.00 81.14           C  
ATOM   2062  HB2 SER A 130      16.532  -1.371   4.907  1.00 81.14           H  
ATOM   2063  HB3 SER A 130      17.612   0.030   5.058  1.00 81.14           H  
ATOM   2064  O   SER A 130      16.802  -3.139   2.644  1.00 81.14           O  
ATOM   2065  OG  SER A 130      18.351  -1.726   5.793  1.00 81.14           O  
ATOM   2066  HG  SER A 130      19.271  -1.475   5.680  1.00 81.14           H  
ATOM   2067  N   ASP A 131      18.954  -3.536   3.205  1.00 80.86           N  
ATOM   2068  H   ASP A 131      19.824  -3.138   3.529  1.00 80.86           H  
ATOM   2069  CA  ASP A 131      18.981  -4.997   3.132  1.00 80.86           C  
ATOM   2070  HA  ASP A 131      18.231  -5.338   2.418  1.00 80.86           H  
ATOM   2071  C   ASP A 131      18.669  -5.660   4.488  1.00 80.86           C  
ATOM   2072  CB  ASP A 131      20.370  -5.418   2.617  1.00 80.86           C  
ATOM   2073  HB2 ASP A 131      20.380  -6.502   2.502  1.00 80.86           H  
ATOM   2074  HB3 ASP A 131      20.523  -4.982   1.630  1.00 80.86           H  
ATOM   2075  O   ASP A 131      18.407  -6.862   4.562  1.00 80.86           O  
ATOM   2076  CG  ASP A 131      21.542  -4.999   3.526  1.00 80.86           C  
ATOM   2077  OD1 ASP A 131      21.375  -4.044   4.327  1.00 80.86           O  
ATOM   2078  OD2 ASP A 131      22.613  -5.626   3.395  1.00 80.86           O  
ATOM   2079  N   VAL A 132      18.656  -4.881   5.575  1.00 88.38           N  
ATOM   2080  H   VAL A 132      18.889  -3.906   5.453  1.00 88.38           H  
ATOM   2081  CA  VAL A 132      18.350  -5.369   6.918  1.00 88.38           C  
ATOM   2082  HA  VAL A 132      18.843  -6.333   7.039  1.00 88.38           H  
ATOM   2083  C   VAL A 132      16.844  -5.571   7.057  1.00 88.38           C  
ATOM   2084  CB  VAL A 132      18.900  -4.434   8.009  1.00 88.38           C  
ATOM   2085  HB  VAL A 132      18.405  -3.465   7.950  1.00 88.38           H  
ATOM   2086  O   VAL A 132      16.065  -4.620   7.073  1.00 88.38           O  
ATOM   2087  CG1 VAL A 132      18.649  -5.032   9.400  1.00 88.38           C  
ATOM   2088 HG11 VAL A 132      19.115  -6.015   9.476  1.00 88.38           H  
ATOM   2089 HG12 VAL A 132      19.069  -4.377  10.163  1.00 88.38           H  
ATOM   2090 HG13 VAL A 132      17.578  -5.122   9.581  1.00 88.38           H  
ATOM   2091  CG2 VAL A 132      20.410  -4.206   7.868  1.00 88.38           C  
ATOM   2092 HG21 VAL A 132      20.939  -5.159   7.890  1.00 88.38           H  
ATOM   2093 HG22 VAL A 132      20.772  -3.568   8.674  1.00 88.38           H  
ATOM   2094 HG23 VAL A 132      20.629  -3.715   6.920  1.00 88.38           H  
ATOM   2095  N   LEU A 133      16.433  -6.829   7.227  1.00 89.12           N  
ATOM   2096  H   LEU A 133      17.141  -7.541   7.119  1.00 89.12           H  
ATOM   2097  CA  LEU A 133      15.034  -7.259   7.167  1.00 89.12           C  
ATOM   2098  HA  LEU A 133      14.700  -7.123   6.138  1.00 89.12           H  
ATOM   2099  C   LEU A 133      14.081  -6.452   8.067  1.00 89.12           C  
ATOM   2100  CB  LEU A 133      14.999  -8.758   7.522  1.00 89.12           C  
ATOM   2101  HB2 LEU A 133      15.706  -9.283   6.879  1.00 89.12           H  
ATOM   2102  HB3 LEU A 133      15.335  -8.876   8.552  1.00 89.12           H  
ATOM   2103  O   LEU A 133      12.975  -6.124   7.655  1.00 89.12           O  
ATOM   2104  CG  LEU A 133      13.624  -9.434   7.376  1.00 89.12           C  
ATOM   2105  HG  LEU A 133      12.888  -8.917   7.991  1.00 89.12           H  
ATOM   2106  CD1 LEU A 133      13.143  -9.463   5.928  1.00 89.12           C  
ATOM   2107 HD11 LEU A 133      13.110  -8.456   5.511  1.00 89.12           H  
ATOM   2108 HD12 LEU A 133      13.802 -10.078   5.316  1.00 89.12           H  
ATOM   2109 HD13 LEU A 133      12.130  -9.864   5.907  1.00 89.12           H  
ATOM   2110  CD2 LEU A 133      13.728 -10.884   7.851  1.00 89.12           C  
ATOM   2111 HD21 LEU A 133      14.513 -11.401   7.299  1.00 89.12           H  
ATOM   2112 HD22 LEU A 133      13.965 -10.909   8.915  1.00 89.12           H  
ATOM   2113 HD23 LEU A 133      12.785 -11.401   7.674  1.00 89.12           H  
ATOM   2114  N   ASN A 134      14.466  -6.110   9.294  1.00 92.85           N  
ATOM   2115  H   ASN A 134      15.408  -6.321   9.592  1.00 92.85           H  
ATOM   2116  CA  ASN A 134      13.598  -5.361  10.206  1.00 92.85           C  
ATOM   2117  HA  ASN A 134      12.563  -5.515   9.899  1.00 92.85           H  
ATOM   2118  C   ASN A 134      13.797  -3.836  10.167  1.00 92.85           C  
ATOM   2119  CB  ASN A 134      13.703  -5.936  11.623  1.00 92.85           C  
ATOM   2120  HB2 ASN A 134      12.945  -5.439  12.228  1.00 92.85           H  
ATOM   2121  HB3 ASN A 134      13.494  -7.006  11.615  1.00 92.85           H  
ATOM   2122  O   ASN A 134      13.185  -3.145  10.979  1.00 92.85           O  
ATOM   2123  CG  ASN A 134      15.039  -5.694  12.290  1.00 92.85           C  
ATOM   2124  ND2 ASN A 134      15.062  -5.629  13.600  1.00 92.85           N  
ATOM   2125 HD21 ASN A 134      15.971  -5.510  14.023  1.00 92.85           H  
ATOM   2126 HD22 ASN A 134      14.208  -5.740  14.128  1.00 92.85           H  
ATOM   2127  OD1 ASN A 134      16.074  -5.573  11.662  1.00 92.85           O  
ATOM   2128  N   VAL A 135      14.621  -3.296   9.263  1.00 93.08           N  
ATOM   2129  H   VAL A 135      15.065  -3.898   8.585  1.00 93.08           H  
ATOM   2130  CA  VAL A 135      14.816  -1.849   9.084  1.00 93.08           C  
ATOM   2131  HA  VAL A 135      14.429  -1.322   9.956  1.00 93.08           H  
ATOM   2132  C   VAL A 135      14.029  -1.389   7.863  1.00 93.08           C  
ATOM   2133  CB  VAL A 135      16.304  -1.483   8.967  1.00 93.08           C  
ATOM   2134  HB  VAL A 135      16.743  -2.020   8.127  1.00 93.08           H  
ATOM   2135  O   VAL A 135      14.335  -1.737   6.727  1.00 93.08           O  
ATOM   2136  CG1 VAL A 135      16.492   0.023   8.747  1.00 93.08           C  
ATOM   2137 HG11 VAL A 135      15.982   0.575   9.536  1.00 93.08           H  
ATOM   2138 HG12 VAL A 135      16.092   0.312   7.775  1.00 93.08           H  
ATOM   2139 HG13 VAL A 135      17.555   0.265   8.754  1.00 93.08           H  
ATOM   2140  CG2 VAL A 135      17.054  -1.849  10.258  1.00 93.08           C  
ATOM   2141 HG21 VAL A 135      16.669  -1.267  11.095  1.00 93.08           H  
ATOM   2142 HG22 VAL A 135      18.116  -1.644  10.128  1.00 93.08           H  
ATOM   2143 HG23 VAL A 135      16.935  -2.910  10.474  1.00 93.08           H  
ATOM   2144  N   VAL A 136      12.978  -0.607   8.094  1.00 93.69           N  
ATOM   2145  H   VAL A 136      12.806  -0.300   9.040  1.00 93.69           H  
ATOM   2146  CA  VAL A 136      11.989  -0.280   7.058  1.00 93.69           C  
ATOM   2147  HA  VAL A 136      12.432  -0.471   6.080  1.00 93.69           H  
ATOM   2148  C   VAL A 136      11.617   1.199   7.069  1.00 93.69           C  
ATOM   2149  CB  VAL A 136      10.745  -1.184   7.175  1.00 93.69           C  
ATOM   2150  HB  VAL A 136      10.028  -0.873   6.415  1.00 93.69           H  
ATOM   2151  O   VAL A 136      11.763   1.895   8.072  1.00 93.69           O  
ATOM   2152  CG1 VAL A 136      11.082  -2.657   6.909  1.00 93.69           C  
ATOM   2153 HG11 VAL A 136      11.589  -2.759   5.949  1.00 93.69           H  
ATOM   2154 HG12 VAL A 136      10.169  -3.252   6.889  1.00 93.69           H  
ATOM   2155 HG13 VAL A 136      11.734  -3.050   7.688  1.00 93.69           H  
ATOM   2156  CG2 VAL A 136      10.056  -1.076   8.539  1.00 93.69           C  
ATOM   2157 HG21 VAL A 136       9.130  -1.652   8.526  1.00 93.69           H  
ATOM   2158 HG22 VAL A 136       9.829  -0.033   8.759  1.00 93.69           H  
ATOM   2159 HG23 VAL A 136      10.707  -1.467   9.321  1.00 93.69           H  
ATOM   2160  N   SER A 137      11.110   1.698   5.941  1.00 94.12           N  
ATOM   2161  H   SER A 137      10.985   1.083   5.149  1.00 94.12           H  
ATOM   2162  CA  SER A 137      10.480   3.018   5.885  1.00 94.12           C  
ATOM   2163  HA  SER A 137      11.063   3.711   6.492  1.00 94.12           H  
ATOM   2164  C   SER A 137       9.065   2.953   6.466  1.00 94.12           C  
ATOM   2165  CB  SER A 137      10.480   3.555   4.449  1.00 94.12           C  
ATOM   2166  HB2 SER A 137      11.492   3.506   4.048  1.00 94.12           H  
ATOM   2167  HB3 SER A 137      10.170   4.600   4.458  1.00 94.12           H  
ATOM   2168  O   SER A 137       8.476   1.876   6.585  1.00 94.12           O  
ATOM   2169  OG  SER A 137       9.604   2.819   3.610  1.00 94.12           O  
ATOM   2170  HG  SER A 137       9.755   3.137   2.716  1.00 94.12           H  
ATOM   2171  N   PHE A 138       8.479   4.106   6.792  1.00 95.60           N  
ATOM   2172  H   PHE A 138       9.022   4.956   6.734  1.00 95.60           H  
ATOM   2173  CA  PHE A 138       7.111   4.184   7.320  1.00 95.60           C  
ATOM   2174  HA  PHE A 138       7.070   3.686   8.288  1.00 95.60           H  
ATOM   2175  C   PHE A 138       6.070   3.503   6.417  1.00 95.60           C  
ATOM   2176  CB  PHE A 138       6.761   5.660   7.509  1.00 95.60           C  
ATOM   2177  HB2 PHE A 138       6.917   6.191   6.570  1.00 95.60           H  
ATOM   2178  HB3 PHE A 138       7.445   6.085   8.244  1.00 95.60           H  
ATOM   2179  O   PHE A 138       5.238   2.736   6.899  1.00 95.60           O  
ATOM   2180  CG  PHE A 138       5.343   5.895   7.976  1.00 95.60           C  
ATOM   2181  CD1 PHE A 138       4.369   6.324   7.055  1.00 95.60           C  
ATOM   2182  HD1 PHE A 138       4.632   6.488   6.020  1.00 95.60           H  
ATOM   2183  CD2 PHE A 138       4.986   5.657   9.317  1.00 95.60           C  
ATOM   2184  HD2 PHE A 138       5.730   5.332  10.030  1.00 95.60           H  
ATOM   2185  CE1 PHE A 138       3.043   6.514   7.471  1.00 95.60           C  
ATOM   2186  HE1 PHE A 138       2.296   6.833   6.760  1.00 95.60           H  
ATOM   2187  CE2 PHE A 138       3.657   5.851   9.730  1.00 95.60           C  
ATOM   2188  HE2 PHE A 138       3.376   5.694  10.761  1.00 95.60           H  
ATOM   2189  CZ  PHE A 138       2.686   6.269   8.805  1.00 95.60           C  
ATOM   2190  HZ  PHE A 138       1.665   6.420   9.125  1.00 95.60           H  
ATOM   2191  N   ASN A 139       6.151   3.739   5.105  1.00 94.78           N  
ATOM   2192  H   ASN A 139       6.845   4.397   4.781  1.00 94.78           H  
ATOM   2193  CA  ASN A 139       5.233   3.150   4.128  1.00 94.78           C  
ATOM   2194  HA  ASN A 139       4.205   3.349   4.433  1.00 94.78           H  
ATOM   2195  C   ASN A 139       5.381   1.620   4.064  1.00 94.78           C  
ATOM   2196  CB  ASN A 139       5.481   3.809   2.757  1.00 94.78           C  
ATOM   2197  HB2 ASN A 139       4.966   3.231   1.989  1.00 94.78           H  
ATOM   2198  HB3 ASN A 139       6.546   3.795   2.526  1.00 94.78           H  
ATOM   2199  O   ASN A 139       4.380   0.908   4.074  1.00 94.78           O  
ATOM   2200  CG  ASN A 139       4.972   5.238   2.654  1.00 94.78           C  
ATOM   2201  ND2 ASN A 139       5.246   5.899   1.555  1.00 94.78           N  
ATOM   2202 HD21 ASN A 139       5.692   5.451   0.768  1.00 94.78           H  
ATOM   2203 HD22 ASN A 139       4.864   6.831   1.476  1.00 94.78           H  
ATOM   2204  OD1 ASN A 139       4.351   5.788   3.548  1.00 94.78           O  
ATOM   2205  N   LYS A 140       6.622   1.105   4.079  1.00 94.29           N  
ATOM   2206  H   LYS A 140       7.407   1.738   4.130  1.00 94.29           H  
ATOM   2207  CA  LYS A 140       6.884  -0.343   4.148  1.00 94.29           C  
ATOM   2208  HA  LYS A 140       6.354  -0.847   3.339  1.00 94.29           H  
ATOM   2209  C   LYS A 140       6.341  -0.942   5.448  1.00 94.29           C  
ATOM   2210  CB  LYS A 140       8.389  -0.626   4.011  1.00 94.29           C  
ATOM   2211  HB2 LYS A 140       8.579  -1.652   4.327  1.00 94.29           H  
ATOM   2212  HB3 LYS A 140       8.936   0.044   4.674  1.00 94.29           H  
ATOM   2213  O   LYS A 140       5.704  -1.987   5.409  1.00 94.29           O  
ATOM   2214  CG  LYS A 140       8.930  -0.463   2.580  1.00 94.29           C  
ATOM   2215  HG2 LYS A 140       8.434  -1.182   1.928  1.00 94.29           H  
ATOM   2216  HG3 LYS A 140       8.722   0.544   2.218  1.00 94.29           H  
ATOM   2217  CD  LYS A 140      10.450  -0.712   2.557  1.00 94.29           C  
ATOM   2218  HD2 LYS A 140      10.945   0.050   3.159  1.00 94.29           H  
ATOM   2219  HD3 LYS A 140      10.653  -1.689   2.995  1.00 94.29           H  
ATOM   2220  CE  LYS A 140      11.011  -0.677   1.127  1.00 94.29           C  
ATOM   2221  HE2 LYS A 140      10.813   0.301   0.688  1.00 94.29           H  
ATOM   2222  HE3 LYS A 140      10.474  -1.420   0.537  1.00 94.29           H  
ATOM   2223  NZ  LYS A 140      12.471  -0.974   1.086  1.00 94.29           N  
ATOM   2224  HZ1 LYS A 140      12.684  -1.850   1.542  1.00 94.29           H  
ATOM   2225  HZ2 LYS A 140      13.029  -0.250   1.515  1.00 94.29           H  
ATOM   2226  HZ3 LYS A 140      12.788  -1.085   0.134  1.00 94.29           H  
ATOM   2227  N   ALA A 141       6.534  -0.271   6.586  1.00 96.11           N  
ATOM   2228  H   ALA A 141       7.081   0.577   6.558  1.00 96.11           H  
ATOM   2229  CA  ALA A 141       6.019  -0.728   7.877  1.00 96.11           C  
ATOM   2230  HA  ALA A 141       6.419  -1.722   8.078  1.00 96.11           H  
ATOM   2231  C   ALA A 141       4.487  -0.839   7.880  1.00 96.11           C  
ATOM   2232  CB  ALA A 141       6.503   0.220   8.980  1.00 96.11           C  
ATOM   2233  HB1 ALA A 141       6.228  -0.185   9.954  1.00 96.11           H  
ATOM   2234  HB2 ALA A 141       7.587   0.326   8.930  1.00 96.11           H  
ATOM   2235  HB3 ALA A 141       6.048   1.204   8.865  1.00 96.11           H  
ATOM   2236  O   ALA A 141       3.949  -1.861   8.296  1.00 96.11           O  
ATOM   2237  N   CYS A 142       3.781   0.174   7.370  1.00 97.27           N  
ATOM   2238  H   CYS A 142       4.271   0.995   7.043  1.00 97.27           H  
ATOM   2239  CA  CYS A 142       2.322   0.145   7.262  1.00 97.27           C  
ATOM   2240  HA  CYS A 142       1.890  -0.028   8.247  1.00 97.27           H  
ATOM   2241  C   CYS A 142       1.838  -0.997   6.356  1.00 97.27           C  
ATOM   2242  CB  CYS A 142       1.832   1.501   6.747  1.00 97.27           C  
ATOM   2243  HB2 CYS A 142       0.768   1.436   6.520  1.00 97.27           H  
ATOM   2244  HB3 CYS A 142       2.366   1.753   5.831  1.00 97.27           H  
ATOM   2245  O   CYS A 142       0.916  -1.719   6.734  1.00 97.27           O  
ATOM   2246  SG  CYS A 142       2.100   2.799   7.988  1.00 97.27           S  
ATOM   2247  HG  CYS A 142       3.413   2.932   7.779  1.00 97.27           H  
ATOM   2248  N   ALA A 143       2.493  -1.220   5.214  1.00 96.94           N  
ATOM   2249  H   ALA A 143       3.206  -0.568   4.919  1.00 96.94           H  
ATOM   2250  CA  ALA A 143       2.179  -2.338   4.328  1.00 96.94           C  
ATOM   2251  HA  ALA A 143       1.121  -2.292   4.069  1.00 96.94           H  
ATOM   2252  C   ALA A 143       2.440  -3.707   4.978  1.00 96.94           C  
ATOM   2253  CB  ALA A 143       2.987  -2.176   3.046  1.00 96.94           C  
ATOM   2254  HB1 ALA A 143       4.055  -2.255   3.254  1.00 96.94           H  
ATOM   2255  HB2 ALA A 143       2.700  -2.953   2.336  1.00 96.94           H  
ATOM   2256  HB3 ALA A 143       2.776  -1.199   2.612  1.00 96.94           H  
ATOM   2257  O   ALA A 143       1.616  -4.604   4.846  1.00 96.94           O  
ATOM   2258  N   ILE A 144       3.536  -3.867   5.730  1.00 97.17           N  
ATOM   2259  H   ILE A 144       4.202  -3.109   5.765  1.00 97.17           H  
ATOM   2260  CA  ILE A 144       3.834  -5.100   6.480  1.00 97.17           C  
ATOM   2261  HA  ILE A 144       3.838  -5.943   5.788  1.00 97.17           H  
ATOM   2262  C   ILE A 144       2.744  -5.383   7.518  1.00 97.17           C  
ATOM   2263  CB  ILE A 144       5.226  -5.008   7.147  1.00 97.17           C  
ATOM   2264  HB  ILE A 144       5.307  -4.047   7.654  1.00 97.17           H  
ATOM   2265  O   ILE A 144       2.206  -6.490   7.568  1.00 97.17           O  
ATOM   2266  CG1 ILE A 144       6.338  -5.094   6.084  1.00 97.17           C  
ATOM   2267 HG12 ILE A 144       6.054  -4.506   5.211  1.00 97.17           H  
ATOM   2268 HG13 ILE A 144       6.454  -6.127   5.759  1.00 97.17           H  
ATOM   2269  CG2 ILE A 144       5.408  -6.118   8.203  1.00 97.17           C  
ATOM   2270 HG21 ILE A 144       6.455  -6.240   8.479  1.00 97.17           H  
ATOM   2271 HG22 ILE A 144       4.849  -5.868   9.104  1.00 97.17           H  
ATOM   2272 HG23 ILE A 144       5.031  -7.064   7.815  1.00 97.17           H  
ATOM   2273  CD1 ILE A 144       7.686  -4.560   6.587  1.00 97.17           C  
ATOM   2274 HD11 ILE A 144       8.424  -4.643   5.789  1.00 97.17           H  
ATOM   2275 HD12 ILE A 144       7.588  -3.512   6.871  1.00 97.17           H  
ATOM   2276 HD13 ILE A 144       8.040  -5.131   7.446  1.00 97.17           H  
ATOM   2277  N   LEU A 145       2.392  -4.378   8.327  1.00 97.02           N  
ATOM   2278  H   LEU A 145       2.869  -3.494   8.224  1.00 97.02           H  
ATOM   2279  CA  LEU A 145       1.338  -4.500   9.334  1.00 97.02           C  
ATOM   2280  HA  LEU A 145       1.579  -5.321  10.009  1.00 97.02           H  
ATOM   2281  C   LEU A 145      -0.006  -4.841   8.678  1.00 97.02           C  
ATOM   2282  CB  LEU A 145       1.235  -3.189  10.133  1.00 97.02           C  
ATOM   2283  HB2 LEU A 145       1.075  -2.377   9.424  1.00 97.02           H  
ATOM   2284  HB3 LEU A 145       0.359  -3.244  10.779  1.00 97.02           H  
ATOM   2285  O   LEU A 145      -0.706  -5.734   9.151  1.00 97.02           O  
ATOM   2286  CG  LEU A 145       2.458  -2.841  11.000  1.00 97.02           C  
ATOM   2287  HG  LEU A 145       3.374  -2.906  10.414  1.00 97.02           H  
ATOM   2288  CD1 LEU A 145       2.306  -1.412  11.524  1.00 97.02           C  
ATOM   2289 HD11 LEU A 145       1.371  -1.316  12.077  1.00 97.02           H  
ATOM   2290 HD12 LEU A 145       3.145  -1.158  12.172  1.00 97.02           H  
ATOM   2291 HD13 LEU A 145       2.295  -0.719  10.683  1.00 97.02           H  
ATOM   2292  CD2 LEU A 145       2.625  -3.769  12.199  1.00 97.02           C  
ATOM   2293 HD21 LEU A 145       1.754  -3.687  12.849  1.00 97.02           H  
ATOM   2294 HD22 LEU A 145       2.750  -4.798  11.863  1.00 97.02           H  
ATOM   2295 HD23 LEU A 145       3.511  -3.463  12.756  1.00 97.02           H  
ATOM   2296  N   SER A 146      -0.337  -4.172   7.570  1.00 97.13           N  
ATOM   2297  H   SER A 146       0.288  -3.449   7.244  1.00 97.13           H  
ATOM   2298  CA  SER A 146      -1.558  -4.418   6.799  1.00 97.13           C  
ATOM   2299  HA  SER A 146      -2.420  -4.316   7.458  1.00 97.13           H  
ATOM   2300  C   SER A 146      -1.584  -5.836   6.229  1.00 97.13           C  
ATOM   2301  CB  SER A 146      -1.686  -3.374   5.692  1.00 97.13           C  
ATOM   2302  HB2 SER A 146      -0.793  -3.393   5.069  1.00 97.13           H  
ATOM   2303  HB3 SER A 146      -1.785  -2.385   6.139  1.00 97.13           H  
ATOM   2304  O   SER A 146      -2.536  -6.565   6.487  1.00 97.13           O  
ATOM   2305  OG  SER A 146      -2.809  -3.642   4.889  1.00 97.13           O  
ATOM   2306  HG  SER A 146      -3.594  -3.267   5.295  1.00 97.13           H  
ATOM   2307  N   ALA A 147      -0.516  -6.296   5.572  1.00 95.68           N  
ATOM   2308  H   ALA A 147       0.250  -5.662   5.392  1.00 95.68           H  
ATOM   2309  CA  ALA A 147      -0.404  -7.661   5.054  1.00 95.68           C  
ATOM   2310  HA  ALA A 147      -1.178  -7.814   4.302  1.00 95.68           H  
ATOM   2311  C   ALA A 147      -0.592  -8.719   6.155  1.00 95.68           C  
ATOM   2312  CB  ALA A 147       0.966  -7.812   4.383  1.00 95.68           C  
ATOM   2313  HB1 ALA A 147       1.062  -8.814   3.964  1.00 95.68           H  
ATOM   2314  HB2 ALA A 147       1.764  -7.649   5.109  1.00 95.68           H  
ATOM   2315  HB3 ALA A 147       1.064  -7.083   3.579  1.00 95.68           H  
ATOM   2316  O   ALA A 147      -1.263  -9.734   5.947  1.00 95.68           O  
ATOM   2317  N   GLY A 148      -0.052  -8.449   7.347  1.00 94.20           N  
ATOM   2318  H   GLY A 148       0.515  -7.617   7.429  1.00 94.20           H  
ATOM   2319  CA  GLY A 148      -0.222  -9.281   8.533  1.00 94.20           C  
ATOM   2320  HA2 GLY A 148       0.184 -10.274   8.341  1.00 94.20           H  
ATOM   2321  HA3 GLY A 148       0.341  -8.809   9.338  1.00 94.20           H  
ATOM   2322  C   GLY A 148      -1.673  -9.421   9.001  1.00 94.20           C  
ATOM   2323  O   GLY A 148      -2.025 -10.467   9.542  1.00 94.20           O  
ATOM   2324  N   VAL A 149      -2.516  -8.412   8.767  1.00 94.73           N  
ATOM   2325  H   VAL A 149      -2.148  -7.586   8.317  1.00 94.73           H  
ATOM   2326  CA  VAL A 149      -3.966  -8.463   9.017  1.00 94.73           C  
ATOM   2327  HA  VAL A 149      -4.156  -9.089   9.888  1.00 94.73           H  
ATOM   2328  C   VAL A 149      -4.698  -9.102   7.833  1.00 94.73           C  
ATOM   2329  CB  VAL A 149      -4.522  -7.053   9.315  1.00 94.73           C  
ATOM   2330  HB  VAL A 149      -4.347  -6.399   8.461  1.00 94.73           H  
ATOM   2331  O   VAL A 149      -5.497 -10.021   8.023  1.00 94.73           O  
ATOM   2332  CG1 VAL A 149      -6.026  -7.105   9.591  1.00 94.73           C  
ATOM   2333 HG11 VAL A 149      -6.233  -7.872  10.337  1.00 94.73           H  
ATOM   2334 HG12 VAL A 149      -6.571  -7.336   8.676  1.00 94.73           H  
ATOM   2335 HG13 VAL A 149      -6.372  -6.140   9.963  1.00 94.73           H  
ATOM   2336  CG2 VAL A 149      -3.853  -6.429  10.547  1.00 94.73           C  
ATOM   2337 HG21 VAL A 149      -2.775  -6.365  10.400  1.00 94.73           H  
ATOM   2338 HG22 VAL A 149      -4.232  -5.418  10.695  1.00 94.73           H  
ATOM   2339 HG23 VAL A 149      -4.057  -7.029  11.434  1.00 94.73           H  
ATOM   2340  N   LEU A 150      -4.386  -8.663   6.609  1.00 94.66           N  
ATOM   2341  H   LEU A 150      -3.702  -7.923   6.542  1.00 94.66           H  
ATOM   2342  CA  LEU A 150      -5.075  -9.046   5.375  1.00 94.66           C  
ATOM   2343  HA  LEU A 150      -6.123  -8.761   5.459  1.00 94.66           H  
ATOM   2344  C   LEU A 150      -5.066 -10.552   5.126  1.00 94.66           C  
ATOM   2345  CB  LEU A 150      -4.513  -8.270   4.178  1.00 94.66           C  
ATOM   2346  HB2 LEU A 150      -4.897  -8.723   3.264  1.00 94.66           H  
ATOM   2347  HB3 LEU A 150      -3.427  -8.368   4.172  1.00 94.66           H  
ATOM   2348  O   LEU A 150      -6.100 -11.104   4.770  1.00 94.66           O  
ATOM   2349  CG  LEU A 150      -4.896  -6.777   4.156  1.00 94.66           C  
ATOM   2350  HG  LEU A 150      -4.553  -6.288   5.069  1.00 94.66           H  
ATOM   2351  CD1 LEU A 150      -4.204  -6.119   2.966  1.00 94.66           C  
ATOM   2352 HD11 LEU A 150      -3.124  -6.237   3.052  1.00 94.66           H  
ATOM   2353 HD12 LEU A 150      -4.553  -6.565   2.035  1.00 94.66           H  
ATOM   2354 HD13 LEU A 150      -4.431  -5.053   2.954  1.00 94.66           H  
ATOM   2355  CD2 LEU A 150      -6.403  -6.539   4.041  1.00 94.66           C  
ATOM   2356 HD21 LEU A 150      -6.801  -7.065   3.173  1.00 94.66           H  
ATOM   2357 HD22 LEU A 150      -6.600  -5.473   3.928  1.00 94.66           H  
ATOM   2358 HD23 LEU A 150      -6.923  -6.875   4.938  1.00 94.66           H  
ATOM   2359  N   LYS A 151      -3.971 -11.253   5.438  1.00 92.27           N  
ATOM   2360  H   LYS A 151      -3.148 -10.742   5.723  1.00 92.27           H  
ATOM   2361  CA  LYS A 151      -3.898 -12.718   5.282  1.00 92.27           C  
ATOM   2362  HA  LYS A 151      -4.082 -12.948   4.233  1.00 92.27           H  
ATOM   2363  C   LYS A 151      -4.959 -13.497   6.083  1.00 92.27           C  
ATOM   2364  CB  LYS A 151      -2.482 -13.190   5.636  1.00 92.27           C  
ATOM   2365  HB2 LYS A 151      -1.753 -12.602   5.077  1.00 92.27           H  
ATOM   2366  HB3 LYS A 151      -2.378 -14.232   5.335  1.00 92.27           H  
ATOM   2367  O   LYS A 151      -5.250 -14.648   5.755  1.00 92.27           O  
ATOM   2368  CG  LYS A 151      -2.203 -13.067   7.141  1.00 92.27           C  
ATOM   2369  HG2 LYS A 151      -2.930 -13.660   7.695  1.00 92.27           H  
ATOM   2370  HG3 LYS A 151      -2.296 -12.025   7.447  1.00 92.27           H  
ATOM   2371  CD  LYS A 151      -0.811 -13.572   7.502  1.00 92.27           C  
ATOM   2372  HD2 LYS A 151      -0.650 -14.559   7.069  1.00 92.27           H  
ATOM   2373  HD3 LYS A 151      -0.072 -12.871   7.114  1.00 92.27           H  
ATOM   2374  CE  LYS A 151      -0.741 -13.653   9.027  1.00 92.27           C  
ATOM   2375  HE2 LYS A 151      -0.904 -12.658   9.439  1.00 92.27           H  
ATOM   2376  HE3 LYS A 151      -1.557 -14.290   9.370  1.00 92.27           H  
ATOM   2377  NZ  LYS A 151       0.543 -14.205   9.494  1.00 92.27           N  
ATOM   2378  HZ1 LYS A 151       0.698 -15.146   9.161  1.00 92.27           H  
ATOM   2379  HZ2 LYS A 151       0.599 -14.175  10.502  1.00 92.27           H  
ATOM   2380  HZ3 LYS A 151       1.283 -13.649   9.090  1.00 92.27           H  
ATOM   2381  N   HIS A 152      -5.504 -12.905   7.155  1.00 92.88           N  
ATOM   2382  H   HIS A 152      -5.238 -11.952   7.355  1.00 92.88           H  
ATOM   2383  CA  HIS A 152      -6.567 -13.511   7.964  1.00 92.88           C  
ATOM   2384  HA  HIS A 152      -6.485 -14.596   7.897  1.00 92.88           H  
ATOM   2385  C   HIS A 152      -7.970 -13.146   7.458  1.00 92.88           C  
ATOM   2386  CB  HIS A 152      -6.415 -13.127   9.444  1.00 92.88           C  
ATOM   2387  HB2 HIS A 152      -6.417 -12.041   9.538  1.00 92.88           H  
ATOM   2388  HB3 HIS A 152      -7.286 -13.497   9.983  1.00 92.88           H  
ATOM   2389  O   HIS A 152      -8.886 -13.955   7.625  1.00 92.88           O  
ATOM   2390  CG  HIS A 152      -5.182 -13.679  10.119  1.00 92.88           C  
ATOM   2391  CD2 HIS A 152      -3.986 -13.030  10.257  1.00 92.88           C  
ATOM   2392  HD2 HIS A 152      -3.772 -12.039   9.883  1.00 92.88           H  
ATOM   2393  ND1 HIS A 152      -5.051 -14.893  10.765  1.00 92.88           N  
ATOM   2394  HD1 HIS A 152      -5.701 -15.666  10.785  1.00 92.88           H  
ATOM   2395  CE1 HIS A 152      -3.814 -14.967  11.272  1.00 92.88           C  
ATOM   2396  HE1 HIS A 152      -3.424 -15.819  11.809  1.00 92.88           H  
ATOM   2397  NE2 HIS A 152      -3.121 -13.854  10.991  1.00 92.88           N  
ATOM   2398  N   VAL A 153      -8.145 -11.981   6.822  1.00 92.76           N  
ATOM   2399  H   VAL A 153      -7.341 -11.393   6.657  1.00 92.76           H  
ATOM   2400  CA  VAL A 153      -9.454 -11.509   6.330  1.00 92.76           C  
ATOM   2401  HA  VAL A 153     -10.237 -12.021   6.889  1.00 92.76           H  
ATOM   2402  C   VAL A 153      -9.708 -11.873   4.866  1.00 92.76           C  
ATOM   2403  CB  VAL A 153      -9.676 -10.003   6.585  1.00 92.76           C  
ATOM   2404  HB  VAL A 153     -10.624  -9.716   6.131  1.00 92.76           H  
ATOM   2405  O   VAL A 153     -10.804 -12.323   4.541  1.00 92.76           O  
ATOM   2406  CG1 VAL A 153      -9.759  -9.718   8.091  1.00 92.76           C  
ATOM   2407 HG11 VAL A 153      -9.989  -8.664   8.249  1.00 92.76           H  
ATOM   2408 HG12 VAL A 153      -8.818  -9.960   8.584  1.00 92.76           H  
ATOM   2409 HG13 VAL A 153     -10.559 -10.314   8.532  1.00 92.76           H  
ATOM   2410  CG2 VAL A 153      -8.580  -9.101   6.027  1.00 92.76           C  
ATOM   2411 HG21 VAL A 153      -7.680  -9.241   6.627  1.00 92.76           H  
ATOM   2412 HG22 VAL A 153      -8.390  -9.312   4.975  1.00 92.76           H  
ATOM   2413 HG23 VAL A 153      -8.896  -8.061   6.106  1.00 92.76           H  
ATOM   2414  N   PHE A 154      -8.703 -11.781   3.995  1.00 92.91           N  
ATOM   2415  H   PHE A 154      -7.808 -11.433   4.306  1.00 92.91           H  
ATOM   2416  CA  PHE A 154      -8.800 -12.213   2.603  1.00 92.91           C  
ATOM   2417  HA  PHE A 154      -9.799 -11.985   2.230  1.00 92.91           H  
ATOM   2418  C   PHE A 154      -8.620 -13.718   2.484  1.00 92.91           C  
ATOM   2419  CB  PHE A 154      -7.797 -11.474   1.718  1.00 92.91           C  
ATOM   2420  HB2 PHE A 154      -6.803 -11.551   2.159  1.00 92.91           H  
ATOM   2421  HB3 PHE A 154      -7.758 -11.980   0.754  1.00 92.91           H  
ATOM   2422  O   PHE A 154      -7.784 -14.332   3.157  1.00 92.91           O  
ATOM   2423  CG  PHE A 154      -8.097 -10.016   1.433  1.00 92.91           C  
ATOM   2424  CD1 PHE A 154      -9.248  -9.356   1.915  1.00 92.91           C  
ATOM   2425  HD1 PHE A 154      -9.983  -9.860   2.525  1.00 92.91           H  
ATOM   2426  CD2 PHE A 154      -7.210  -9.320   0.600  1.00 92.91           C  
ATOM   2427  HD2 PHE A 154      -6.373  -9.845   0.165  1.00 92.91           H  
ATOM   2428  CE1 PHE A 154      -9.468  -8.012   1.580  1.00 92.91           C  
ATOM   2429  HE1 PHE A 154     -10.365  -7.505   1.902  1.00 92.91           H  
ATOM   2430  CE2 PHE A 154      -7.410  -7.968   0.296  1.00 92.91           C  
ATOM   2431  HE2 PHE A 154      -6.719  -7.448  -0.350  1.00 92.91           H  
ATOM   2432  CZ  PHE A 154      -8.534  -7.311   0.806  1.00 92.91           C  
ATOM   2433  HZ  PHE A 154      -8.682  -6.264   0.584  1.00 92.91           H  
ATOM   2434  N   LYS A 155      -9.448 -14.329   1.636  1.00 91.25           N  
ATOM   2435  H   LYS A 155     -10.073 -13.759   1.085  1.00 91.25           H  
ATOM   2436  CA  LYS A 155      -9.418 -15.776   1.403  1.00 91.25           C  
ATOM   2437  HA  LYS A 155      -9.239 -16.286   2.350  1.00 91.25           H  
ATOM   2438  C   LYS A 155      -8.277 -16.190   0.488  1.00 91.25           C  
ATOM   2439  CB  LYS A 155     -10.761 -16.263   0.860  1.00 91.25           C  
ATOM   2440  HB2 LYS A 155     -10.664 -17.312   0.578  1.00 91.25           H  
ATOM   2441  HB3 LYS A 155     -11.023 -15.693  -0.031  1.00 91.25           H  
ATOM   2442  O   LYS A 155      -7.764 -17.295   0.651  1.00 91.25           O  
ATOM   2443  CG  LYS A 155     -11.866 -16.134   1.917  1.00 91.25           C  
ATOM   2444  HG2 LYS A 155     -11.590 -16.695   2.810  1.00 91.25           H  
ATOM   2445  HG3 LYS A 155     -12.002 -15.085   2.180  1.00 91.25           H  
ATOM   2446  CD  LYS A 155     -13.176 -16.684   1.351  1.00 91.25           C  
ATOM   2447  HD2 LYS A 155     -13.399 -16.163   0.420  1.00 91.25           H  
ATOM   2448  HD3 LYS A 155     -13.060 -17.747   1.138  1.00 91.25           H  
ATOM   2449  CE  LYS A 155     -14.322 -16.470   2.341  1.00 91.25           C  
ATOM   2450  HE2 LYS A 155     -14.127 -17.048   3.244  1.00 91.25           H  
ATOM   2451  HE3 LYS A 155     -14.348 -15.415   2.610  1.00 91.25           H  
ATOM   2452  NZ  LYS A 155     -15.615 -16.865   1.730  1.00 91.25           N  
ATOM   2453  HZ1 LYS A 155     -15.605 -17.839   1.461  1.00 91.25           H  
ATOM   2454  HZ2 LYS A 155     -16.384 -16.696   2.361  1.00 91.25           H  
ATOM   2455  HZ3 LYS A 155     -15.775 -16.321   0.894  1.00 91.25           H  
ATOM   2456  N   GLU A 156      -7.882 -15.303  -0.413  1.00 93.75           N  
ATOM   2457  H   GLU A 156      -8.305 -14.386  -0.432  1.00 93.75           H  
ATOM   2458  CA  GLU A 156      -6.921 -15.568  -1.472  1.00 93.75           C  
ATOM   2459  HA  GLU A 156      -6.382 -16.487  -1.241  1.00 93.75           H  
ATOM   2460  C   GLU A 156      -5.881 -14.446  -1.556  1.00 93.75           C  
ATOM   2461  CB  GLU A 156      -7.656 -15.770  -2.810  1.00 93.75           C  
ATOM   2462  HB2 GLU A 156      -6.920 -16.030  -3.571  1.00 93.75           H  
ATOM   2463  HB3 GLU A 156      -8.145 -14.839  -3.095  1.00 93.75           H  
ATOM   2464  O   GLU A 156      -6.112 -13.325  -1.106  1.00 93.75           O  
ATOM   2465  CG  GLU A 156      -8.701 -16.899  -2.725  1.00 93.75           C  
ATOM   2466  HG2 GLU A 156      -8.216 -17.789  -2.325  1.00 93.75           H  
ATOM   2467  HG3 GLU A 156      -9.493 -16.613  -2.033  1.00 93.75           H  
ATOM   2468  CD  GLU A 156      -9.345 -17.237  -4.071  1.00 93.75           C  
ATOM   2469  OE1 GLU A 156      -9.558 -18.451  -4.299  1.00 93.75           O  
ATOM   2470  OE2 GLU A 156      -9.660 -16.293  -4.822  1.00 93.75           O  
ATOM   2471  N   GLU A 157      -4.724 -14.778  -2.113  1.00 94.06           N  
ATOM   2472  H   GLU A 157      -4.625 -15.723  -2.454  1.00 94.06           H  
ATOM   2473  CA  GLU A 157      -3.632 -13.871  -2.467  1.00 94.06           C  
ATOM   2474  HA  GLU A 157      -3.996 -12.844  -2.480  1.00 94.06           H  
ATOM   2475  C   GLU A 157      -3.153 -14.214  -3.881  1.00 94.06           C  
ATOM   2476  CB  GLU A 157      -2.485 -13.965  -1.440  1.00 94.06           C  
ATOM   2477  HB2 GLU A 157      -2.864 -13.653  -0.467  1.00 94.06           H  
ATOM   2478  HB3 GLU A 157      -1.697 -13.271  -1.732  1.00 94.06           H  
ATOM   2479  O   GLU A 157      -3.368 -15.327  -4.359  1.00 94.06           O  
ATOM   2480  CG  GLU A 157      -1.884 -15.379  -1.315  1.00 94.06           C  
ATOM   2481  HG2 GLU A 157      -2.652 -16.069  -0.967  1.00 94.06           H  
ATOM   2482  HG3 GLU A 157      -1.555 -15.712  -2.299  1.00 94.06           H  
ATOM   2483  CD  GLU A 157      -0.688 -15.470  -0.354  1.00 94.06           C  
ATOM   2484  OE1 GLU A 157       0.145 -16.394  -0.535  1.00 94.06           O  
ATOM   2485  OE2 GLU A 157      -0.551 -14.656   0.588  1.00 94.06           O  
ATOM   2486  N   PHE A 158      -2.505 -13.284  -4.571  1.00 95.44           N  
ATOM   2487  H   PHE A 158      -2.342 -12.379  -4.153  1.00 95.44           H  
ATOM   2488  CA  PHE A 158      -2.016 -13.521  -5.923  1.00 95.44           C  
ATOM   2489  HA  PHE A 158      -2.744 -14.140  -6.447  1.00 95.44           H  
ATOM   2490  C   PHE A 158      -0.681 -14.272  -5.918  1.00 95.44           C  
ATOM   2491  CB  PHE A 158      -1.942 -12.196  -6.678  1.00 95.44           C  
ATOM   2492  HB2 PHE A 158      -1.087 -11.618  -6.327  1.00 95.44           H  
ATOM   2493  HB3 PHE A 158      -2.848 -11.636  -6.447  1.00 95.44           H  
ATOM   2494  O   PHE A 158       0.289 -13.851  -5.287  1.00 95.44           O  
ATOM   2495  CG  PHE A 158      -1.879 -12.357  -8.182  1.00 95.44           C  
ATOM   2496  CD1 PHE A 158      -0.645 -12.401  -8.855  1.00 95.44           C  
ATOM   2497  HD1 PHE A 158       0.277 -12.328  -8.297  1.00 95.44           H  
ATOM   2498  CD2 PHE A 158      -3.074 -12.451  -8.915  1.00 95.44           C  
ATOM   2499  HD2 PHE A 158      -4.020 -12.419  -8.394  1.00 95.44           H  
ATOM   2500  CE1 PHE A 158      -0.616 -12.532 -10.256  1.00 95.44           C  
ATOM   2501  HE1 PHE A 158       0.332 -12.555 -10.774  1.00 95.44           H  
ATOM   2502  CE2 PHE A 158      -3.048 -12.573 -10.314  1.00 95.44           C  
ATOM   2503  HE2 PHE A 158      -3.970 -12.625 -10.874  1.00 95.44           H  
ATOM   2504  CZ  PHE A 158      -1.816 -12.612 -10.987  1.00 95.44           C  
ATOM   2505  HZ  PHE A 158      -1.799 -12.698 -12.063  1.00 95.44           H  
ATOM   2506  N   ASP A 159      -0.613 -15.370  -6.666  1.00 94.62           N  
ATOM   2507  H   ASP A 159      -1.445 -15.678  -7.149  1.00 94.62           H  
ATOM   2508  CA  ASP A 159       0.622 -16.097  -6.937  1.00 94.62           C  
ATOM   2509  HA  ASP A 159       1.368 -15.838  -6.186  1.00 94.62           H  
ATOM   2510  C   ASP A 159       1.159 -15.690  -8.315  1.00 94.62           C  
ATOM   2511  CB  ASP A 159       0.370 -17.605  -6.812  1.00 94.62           C  
ATOM   2512  HB2 ASP A 159      -0.066 -17.795  -5.832  1.00 94.62           H  
ATOM   2513  HB3 ASP A 159      -0.350 -17.919  -7.568  1.00 94.62           H  
ATOM   2514  O   ASP A 159       0.580 -16.015  -9.353  1.00 94.62           O  
ATOM   2515  CG  ASP A 159       1.648 -18.441  -6.943  1.00 94.62           C  
ATOM   2516  OD1 ASP A 159       2.454 -18.170  -7.866  1.00 94.62           O  
ATOM   2517  OD2 ASP A 159       1.814 -19.383  -6.143  1.00 94.62           O  
ATOM   2518  N   TRP A 160       2.294 -14.986  -8.331  1.00 91.42           N  
ATOM   2519  H   TRP A 160       2.675 -14.690  -7.444  1.00 91.42           H  
ATOM   2520  CA  TRP A 160       2.937 -14.507  -9.560  1.00 91.42           C  
ATOM   2521  HA  TRP A 160       2.195 -13.975 -10.155  1.00 91.42           H  
ATOM   2522  C   TRP A 160       3.501 -15.618 -10.449  1.00 91.42           C  
ATOM   2523  CB  TRP A 160       4.054 -13.527  -9.189  1.00 91.42           C  
ATOM   2524  HB2 TRP A 160       4.611 -13.270 -10.091  1.00 91.42           H  
ATOM   2525  HB3 TRP A 160       4.747 -14.005  -8.497  1.00 91.42           H  
ATOM   2526  O   TRP A 160       3.637 -15.421 -11.656  1.00 91.42           O  
ATOM   2527  CG  TRP A 160       3.550 -12.257  -8.595  1.00 91.42           C  
ATOM   2528  CD1 TRP A 160       3.518 -11.954  -7.281  1.00 91.42           C  
ATOM   2529  HD1 TRP A 160       3.866 -12.587  -6.478  1.00 91.42           H  
ATOM   2530  CD2 TRP A 160       2.887 -11.153  -9.278  1.00 91.42           C  
ATOM   2531  CE2 TRP A 160       2.476 -10.198  -8.305  1.00 91.42           C  
ATOM   2532  CE3 TRP A 160       2.541 -10.895 -10.620  1.00 91.42           C  
ATOM   2533  HE3 TRP A 160       2.823 -11.604 -11.384  1.00 91.42           H  
ATOM   2534  NE1 TRP A 160       2.876 -10.749  -7.111  1.00 91.42           N  
ATOM   2535  HE1 TRP A 160       2.546 -10.457  -6.202  1.00 91.42           H  
ATOM   2536  CH2 TRP A 160       1.431  -8.810  -9.986  1.00 91.42           C  
ATOM   2537  HH2 TRP A 160       0.851  -7.940 -10.257  1.00 91.42           H  
ATOM   2538  CZ2 TRP A 160       1.771  -9.037  -8.643  1.00 91.42           C  
ATOM   2539  HZ2 TRP A 160       1.453  -8.347  -7.874  1.00 91.42           H  
ATOM   2540  CZ3 TRP A 160       1.808  -9.745 -10.966  1.00 91.42           C  
ATOM   2541  HZ3 TRP A 160       1.520  -9.598 -11.997  1.00 91.42           H  
ATOM   2542  N   THR A 161       3.811 -16.785  -9.881  1.00 92.16           N  
ATOM   2543  H   THR A 161       3.511 -16.947  -8.930  1.00 92.16           H  
ATOM   2544  CA  THR A 161       4.308 -17.942 -10.637  1.00 92.16           C  
ATOM   2545  HA  THR A 161       5.015 -17.601 -11.393  1.00 92.16           H  
ATOM   2546  C   THR A 161       3.153 -18.637 -11.347  1.00 92.16           C  
ATOM   2547  CB  THR A 161       5.025 -18.945  -9.719  1.00 92.16           C  
ATOM   2548  HB  THR A 161       4.309 -19.408  -9.040  1.00 92.16           H  
ATOM   2549  O   THR A 161       3.244 -18.948 -12.534  1.00 92.16           O  
ATOM   2550  CG2 THR A 161       5.729 -20.047 -10.508  1.00 92.16           C  
ATOM   2551 HG21 THR A 161       6.434 -19.604 -11.212  1.00 92.16           H  
ATOM   2552 HG22 THR A 161       6.269 -20.694  -9.817  1.00 92.16           H  
ATOM   2553 HG23 THR A 161       4.998 -20.646 -11.051  1.00 92.16           H  
ATOM   2554  OG1 THR A 161       6.013 -18.293  -8.955  1.00 92.16           O  
ATOM   2555  HG1 THR A 161       5.551 -17.897  -8.213  1.00 92.16           H  
ATOM   2556  N   LEU A 162       2.044 -18.848 -10.632  1.00 94.35           N  
ATOM   2557  H   LEU A 162       2.057 -18.570  -9.661  1.00 94.35           H  
ATOM   2558  CA  LEU A 162       0.829 -19.463 -11.170  1.00 94.35           C  
ATOM   2559  HA  LEU A 162       1.116 -20.220 -11.899  1.00 94.35           H  
ATOM   2560  C   LEU A 162      -0.063 -18.479 -11.935  1.00 94.35           C  
ATOM   2561  CB  LEU A 162       0.052 -20.141 -10.032  1.00 94.35           C  
ATOM   2562  HB2 LEU A 162      -0.877 -20.539 -10.440  1.00 94.35           H  
ATOM   2563  HB3 LEU A 162      -0.208 -19.383  -9.292  1.00 94.35           H  
ATOM   2564  O   LEU A 162      -0.987 -18.924 -12.617  1.00 94.35           O  
ATOM   2565  CG  LEU A 162       0.804 -21.286  -9.332  1.00 94.35           C  
ATOM   2566  HG  LEU A 162       1.737 -20.919  -8.904  1.00 94.35           H  
ATOM   2567  CD1 LEU A 162      -0.067 -21.838  -8.205  1.00 94.35           C  
ATOM   2568 HD11 LEU A 162       0.448 -22.663  -7.715  1.00 94.35           H  
ATOM   2569 HD12 LEU A 162      -1.035 -22.168  -8.583  1.00 94.35           H  
ATOM   2570 HD13 LEU A 162      -0.201 -21.051  -7.463  1.00 94.35           H  
ATOM   2571  CD2 LEU A 162       1.119 -22.438 -10.292  1.00 94.35           C  
ATOM   2572 HD21 LEU A 162       1.567 -23.261  -9.735  1.00 94.35           H  
ATOM   2573 HD22 LEU A 162       0.210 -22.780 -10.787  1.00 94.35           H  
ATOM   2574 HD23 LEU A 162       1.842 -22.108 -11.038  1.00 94.35           H  
ATOM   2575  N   LYS A 163       0.222 -17.173 -11.842  1.00 93.94           N  
ATOM   2576  H   LYS A 163       0.910 -16.913 -11.151  1.00 93.94           H  
ATOM   2577  CA  LYS A 163      -0.485 -16.080 -12.523  1.00 93.94           C  
ATOM   2578  HA  LYS A 163      -0.074 -15.139 -12.157  1.00 93.94           H  
ATOM   2579  C   LYS A 163      -1.977 -16.014 -12.181  1.00 93.94           C  
ATOM   2580  CB  LYS A 163      -0.217 -16.168 -14.033  1.00 93.94           C  
ATOM   2581  HB2 LYS A 163      -0.549 -17.134 -14.413  1.00 93.94           H  
ATOM   2582  HB3 LYS A 163      -0.813 -15.409 -14.540  1.00 93.94           H  
ATOM   2583  O   LYS A 163      -2.808 -15.772 -13.052  1.00 93.94           O  
ATOM   2584  CG  LYS A 163       1.266 -15.971 -14.373  1.00 93.94           C  
ATOM   2585  HG2 LYS A 163       1.607 -15.019 -13.967  1.00 93.94           H  
ATOM   2586  HG3 LYS A 163       1.863 -16.770 -13.934  1.00 93.94           H  
ATOM   2587  CD  LYS A 163       1.448 -15.989 -15.894  1.00 93.94           C  
ATOM   2588  HD2 LYS A 163       1.268 -16.998 -16.263  1.00 93.94           H  
ATOM   2589  HD3 LYS A 163       0.729 -15.315 -16.360  1.00 93.94           H  
ATOM   2590  CE  LYS A 163       2.868 -15.548 -16.243  1.00 93.94           C  
ATOM   2591  HE2 LYS A 163       3.081 -14.623 -15.706  1.00 93.94           H  
ATOM   2592  HE3 LYS A 163       3.567 -16.304 -15.886  1.00 93.94           H  
ATOM   2593  NZ  LYS A 163       3.014 -15.330 -17.702  1.00 93.94           N  
ATOM   2594  HZ1 LYS A 163       3.953 -15.028 -17.919  1.00 93.94           H  
ATOM   2595  HZ2 LYS A 163       2.810 -16.179 -18.210  1.00 93.94           H  
ATOM   2596  HZ3 LYS A 163       2.376 -14.608 -18.006  1.00 93.94           H  
ATOM   2597  N   LYS A 164      -2.324 -16.289 -10.924  1.00 95.66           N  
ATOM   2598  H   LYS A 164      -1.584 -16.407 -10.248  1.00 95.66           H  
ATOM   2599  CA  LYS A 164      -3.713 -16.304 -10.446  1.00 95.66           C  
ATOM   2600  HA  LYS A 164      -4.241 -15.466 -10.901  1.00 95.66           H  
ATOM   2601  C   LYS A 164      -3.790 -16.121  -8.937  1.00 95.66           C  
ATOM   2602  CB  LYS A 164      -4.408 -17.611 -10.874  1.00 95.66           C  
ATOM   2603  HB2 LYS A 164      -5.453 -17.568 -10.567  1.00 95.66           H  
ATOM   2604  HB3 LYS A 164      -4.387 -17.683 -11.961  1.00 95.66           H  
ATOM   2605  O   LYS A 164      -2.814 -16.362  -8.229  1.00 95.66           O  
ATOM   2606  CG  LYS A 164      -3.765 -18.871 -10.274  1.00 95.66           C  
ATOM   2607  HG2 LYS A 164      -3.793 -18.821  -9.185  1.00 95.66           H  
ATOM   2608  HG3 LYS A 164      -2.726 -18.943 -10.596  1.00 95.66           H  
ATOM   2609  CD  LYS A 164      -4.522 -20.116 -10.733  1.00 95.66           C  
ATOM   2610  HD2 LYS A 164      -4.503 -20.168 -11.821  1.00 95.66           H  
ATOM   2611  HD3 LYS A 164      -5.554 -20.043 -10.389  1.00 95.66           H  
ATOM   2612  CE  LYS A 164      -3.860 -21.356 -10.136  1.00 95.66           C  
ATOM   2613  HE2 LYS A 164      -3.807 -21.229  -9.054  1.00 95.66           H  
ATOM   2614  HE3 LYS A 164      -2.842 -21.420 -10.519  1.00 95.66           H  
ATOM   2615  NZ  LYS A 164      -4.628 -22.574 -10.480  1.00 95.66           N  
ATOM   2616  HZ1 LYS A 164      -5.559 -22.499 -10.095  1.00 95.66           H  
ATOM   2617  HZ2 LYS A 164      -4.177 -23.393 -10.098  1.00 95.66           H  
ATOM   2618  HZ3 LYS A 164      -4.699 -22.661 -11.484  1.00 95.66           H  
ATOM   2619  N   TYR A 165      -4.979 -15.779  -8.452  1.00 95.82           N  
ATOM   2620  H   TYR A 165      -5.739 -15.604  -9.093  1.00 95.82           H  
ATOM   2621  CA  TYR A 165      -5.299 -15.853  -7.032  1.00 95.82           C  
ATOM   2622  HA  TYR A 165      -4.516 -15.333  -6.480  1.00 95.82           H  
ATOM   2623  C   TYR A 165      -5.306 -17.313  -6.549  1.00 95.82           C  
ATOM   2624  CB  TYR A 165      -6.611 -15.111  -6.752  1.00 95.82           C  
ATOM   2625  HB2 TYR A 165      -7.370 -15.411  -7.474  1.00 95.82           H  
ATOM   2626  HB3 TYR A 165      -6.979 -15.401  -5.767  1.00 95.82           H  
ATOM   2627  O   TYR A 165      -5.779 -18.220  -7.242  1.00 95.82           O  
ATOM   2628  CG  TYR A 165      -6.447 -13.600  -6.771  1.00 95.82           C  
ATOM   2629  CD1 TYR A 165      -6.130 -12.919  -5.578  1.00 95.82           C  
ATOM   2630  HD1 TYR A 165      -6.050 -13.466  -4.650  1.00 95.82           H  
ATOM   2631  CD2 TYR A 165      -6.600 -12.873  -7.970  1.00 95.82           C  
ATOM   2632  HD2 TYR A 165      -6.881 -13.381  -8.881  1.00 95.82           H  
ATOM   2633  CE1 TYR A 165      -5.967 -11.520  -5.579  1.00 95.82           C  
ATOM   2634  HE1 TYR A 165      -5.770 -10.989  -4.659  1.00 95.82           H  
ATOM   2635  CE2 TYR A 165      -6.403 -11.476  -7.980  1.00 95.82           C  
ATOM   2636  HE2 TYR A 165      -6.517 -10.911  -8.893  1.00 95.82           H  
ATOM   2637  OH  TYR A 165      -5.887  -9.455  -6.791  1.00 95.82           O  
ATOM   2638  HH  TYR A 165      -6.038  -9.061  -5.928  1.00 95.82           H  
ATOM   2639  CZ  TYR A 165      -6.088 -10.798  -6.782  1.00 95.82           C  
ATOM   2640  N   VAL A 166      -4.725 -17.540  -5.373  1.00 95.28           N  
ATOM   2641  H   VAL A 166      -4.320 -16.749  -4.893  1.00 95.28           H  
ATOM   2642  CA  VAL A 166      -4.646 -18.831  -4.685  1.00 95.28           C  
ATOM   2643  HA  VAL A 166      -5.352 -19.503  -5.173  1.00 95.28           H  
ATOM   2644  C   VAL A 166      -5.058 -18.670  -3.221  1.00 95.28           C  
ATOM   2645  CB  VAL A 166      -3.245 -19.469  -4.774  1.00 95.28           C  
ATOM   2646  HB  VAL A 166      -3.289 -20.434  -4.270  1.00 95.28           H  
ATOM   2647  O   VAL A 166      -4.833 -17.607  -2.639  1.00 95.28           O  
ATOM   2648  CG1 VAL A 166      -2.851 -19.741  -6.230  1.00 95.28           C  
ATOM   2649 HG11 VAL A 166      -3.639 -20.306  -6.727  1.00 95.28           H  
ATOM   2650 HG12 VAL A 166      -1.921 -20.310  -6.245  1.00 95.28           H  
ATOM   2651 HG13 VAL A 166      -2.696 -18.798  -6.754  1.00 95.28           H  
ATOM   2652  CG2 VAL A 166      -2.139 -18.647  -4.103  1.00 95.28           C  
ATOM   2653 HG21 VAL A 166      -2.069 -17.661  -4.564  1.00 95.28           H  
ATOM   2654 HG22 VAL A 166      -1.181 -19.157  -4.207  1.00 95.28           H  
ATOM   2655 HG23 VAL A 166      -2.344 -18.522  -3.040  1.00 95.28           H  
ATOM   2656  N   PRO A 167      -5.629 -19.706  -2.582  1.00 93.07           N  
ATOM   2657  CA  PRO A 167      -6.004 -19.639  -1.174  1.00 93.07           C  
ATOM   2658  HA  PRO A 167      -6.782 -18.883  -1.063  1.00 93.07           H  
ATOM   2659  C   PRO A 167      -4.825 -19.289  -0.262  1.00 93.07           C  
ATOM   2660  CB  PRO A 167      -6.594 -21.009  -0.835  1.00 93.07           C  
ATOM   2661  HB2 PRO A 167      -7.392 -20.931  -0.097  1.00 93.07           H  
ATOM   2662  HB3 PRO A 167      -5.811 -21.681  -0.482  1.00 93.07           H  
ATOM   2663  O   PRO A 167      -3.728 -19.831  -0.414  1.00 93.07           O  
ATOM   2664  CG  PRO A 167      -7.113 -21.505  -2.183  1.00 93.07           C  
ATOM   2665  HG2 PRO A 167      -7.171 -22.592  -2.223  1.00 93.07           H  
ATOM   2666  HG3 PRO A 167      -8.086 -21.058  -2.386  1.00 93.07           H  
ATOM   2667  CD  PRO A 167      -6.087 -20.956  -3.169  1.00 93.07           C  
ATOM   2668  HD2 PRO A 167      -6.569 -20.802  -4.135  1.00 93.07           H  
ATOM   2669  HD3 PRO A 167      -5.248 -21.645  -3.261  1.00 93.07           H  
ATOM   2670  N   THR A 168      -5.061 -18.428   0.731  1.00 88.64           N  
ATOM   2671  H   THR A 168      -5.979 -18.016   0.815  1.00 88.64           H  
ATOM   2672  CA  THR A 168      -4.025 -18.086   1.713  1.00 88.64           C  
ATOM   2673  HA  THR A 168      -3.138 -17.800   1.148  1.00 88.64           H  
ATOM   2674  C   THR A 168      -3.649 -19.304   2.561  1.00 88.64           C  
ATOM   2675  CB  THR A 168      -4.388 -16.881   2.605  1.00 88.64           C  
ATOM   2676  HB  THR A 168      -3.522 -16.665   3.230  1.00 88.64           H  
ATOM   2677  O   THR A 168      -4.481 -20.153   2.884  1.00 88.64           O  
ATOM   2678  CG2 THR A 168      -4.699 -15.621   1.804  1.00 88.64           C  
ATOM   2679 HG21 THR A 168      -5.576 -15.773   1.175  1.00 88.64           H  
ATOM   2680 HG22 THR A 168      -3.851 -15.372   1.166  1.00 88.64           H  
ATOM   2681 HG23 THR A 168      -4.885 -14.783   2.475  1.00 88.64           H  
ATOM   2682  OG1 THR A 168      -5.488 -17.094   3.468  1.00 88.64           O  
ATOM   2683  HG1 THR A 168      -5.535 -16.296   3.999  1.00 88.64           H  
ATOM   2684  N   THR A 169      -2.384 -19.389   2.983  1.00 85.54           N  
ATOM   2685  H   THR A 169      -1.720 -18.697   2.664  1.00 85.54           H  
ATOM   2686  CA  THR A 169      -1.864 -20.530   3.767  1.00 85.54           C  
ATOM   2687  HA  THR A 169      -2.271 -21.445   3.336  1.00 85.54           H  
ATOM   2688  C   THR A 169      -2.291 -20.529   5.241  1.00 85.54           C  
ATOM   2689  CB  THR A 169      -0.335 -20.611   3.668  1.00 85.54           C  
ATOM   2690  HB  THR A 169       0.019 -21.461   4.252  1.00 85.54           H  
ATOM   2691  O   THR A 169      -1.907 -21.410   6.011  1.00 85.54           O  
ATOM   2692  CG2 THR A 169       0.146 -20.784   2.227  1.00 85.54           C  
ATOM   2693 HG21 THR A 169       1.200 -21.062   2.218  1.00 85.54           H  
ATOM   2694 HG22 THR A 169       0.011 -19.862   1.662  1.00 85.54           H  
ATOM   2695 HG23 THR A 169      -0.426 -21.574   1.741  1.00 85.54           H  
ATOM   2696  OG1 THR A 169       0.263 -19.427   4.151  1.00 85.54           O  
ATOM   2697  HG1 THR A 169       1.182 -19.462   3.877  1.00 85.54           H  
ATOM   2698  N   VAL A 170      -3.078 -19.538   5.663  1.00 86.26           N  
ATOM   2699  H   VAL A 170      -3.460 -18.923   4.959  1.00 86.26           H  
ATOM   2700  CA  VAL A 170      -3.507 -19.354   7.051  1.00 86.26           C  
ATOM   2701  HA  VAL A 170      -2.665 -19.576   7.707  1.00 86.26           H  
ATOM   2702  C   VAL A 170      -4.643 -20.324   7.384  1.00 86.26           C  
ATOM   2703  CB  VAL A 170      -3.918 -17.890   7.287  1.00 86.26           C  
ATOM   2704  HB  VAL A 170      -4.709 -17.618   6.588  1.00 86.26           H  
ATOM   2705  O   VAL A 170      -5.757 -20.186   6.883  1.00 86.26           O  
ATOM   2706  CG1 VAL A 170      -4.431 -17.664   8.710  1.00 86.26           C  
ATOM   2707 HG11 VAL A 170      -4.688 -16.611   8.824  1.00 86.26           H  
ATOM   2708 HG12 VAL A 170      -5.336 -18.248   8.877  1.00 86.26           H  
ATOM   2709 HG13 VAL A 170      -3.673 -17.942   9.444  1.00 86.26           H  
ATOM   2710  CG2 VAL A 170      -2.731 -16.940   7.074  1.00 86.26           C  
ATOM   2711 HG21 VAL A 170      -1.914 -17.198   7.748  1.00 86.26           H  
ATOM   2712 HG22 VAL A 170      -3.055 -15.916   7.259  1.00 86.26           H  
ATOM   2713 HG23 VAL A 170      -2.382 -17.001   6.043  1.00 86.26           H  
ATOM   2714  N   SER A 171      -4.378 -21.279   8.278  1.00 82.69           N  
ATOM   2715  H   SER A 171      -3.430 -21.380   8.613  1.00 82.69           H  
ATOM   2716  CA  SER A 171      -5.362 -22.278   8.720  1.00 82.69           C  
ATOM   2717  HA  SER A 171      -5.921 -22.625   7.852  1.00 82.69           H  
ATOM   2718  C   SER A 171      -6.379 -21.724   9.721  1.00 82.69           C  
ATOM   2719  CB  SER A 171      -4.634 -23.482   9.324  1.00 82.69           C  
ATOM   2720  HB2 SER A 171      -5.366 -24.199   9.694  1.00 82.69           H  
ATOM   2721  HB3 SER A 171      -4.036 -23.959   8.548  1.00 82.69           H  
ATOM   2722  O   SER A 171      -7.566 -22.031   9.631  1.00 82.69           O  
ATOM   2723  OG  SER A 171      -3.781 -23.075  10.384  1.00 82.69           O  
ATOM   2724  HG  SER A 171      -3.316 -23.849  10.710  1.00 82.69           H  
ATOM   2725  N   THR A 172      -5.936 -20.890  10.666  1.00 86.02           N  
ATOM   2726  H   THR A 172      -4.940 -20.734  10.735  1.00 86.02           H  
ATOM   2727  CA  THR A 172      -6.791 -20.251  11.675  1.00 86.02           C  
ATOM   2728  HA  THR A 172      -7.799 -20.656  11.587  1.00 86.02           H  
ATOM   2729  C   THR A 172      -6.890 -18.748  11.429  1.00 86.02           C  
ATOM   2730  CB  THR A 172      -6.331 -20.563  13.106  1.00 86.02           C  
ATOM   2731  HB  THR A 172      -6.908 -19.955  13.803  1.00 86.02           H  
ATOM   2732  O   THR A 172      -5.911 -17.998  11.475  1.00 86.02           O  
ATOM   2733  CG2 THR A 172      -6.543 -22.037  13.452  1.00 86.02           C  
ATOM   2734 HG21 THR A 172      -5.920 -22.665  12.816  1.00 86.02           H  
ATOM   2735 HG22 THR A 172      -6.284 -22.213  14.496  1.00 86.02           H  
ATOM   2736 HG23 THR A 172      -7.589 -22.304  13.300  1.00 86.02           H  
ATOM   2737  OG1 THR A 172      -4.960 -20.296  13.281  1.00 86.02           O  
ATOM   2738  HG1 THR A 172      -4.751 -20.448  14.206  1.00 86.02           H  
ATOM   2739  N   ARG A 173      -8.107 -18.286  11.139  1.00 89.54           N  
ATOM   2740  H   ARG A 173      -8.883 -18.933  11.139  1.00 89.54           H  
ATOM   2741  CA  ARG A 173      -8.382 -16.875  10.852  1.00 89.54           C  
ATOM   2742  HA  ARG A 173      -7.490 -16.422  10.420  1.00 89.54           H  
ATOM   2743  C   ARG A 173      -8.693 -16.131  12.142  1.00 89.54           C  
ATOM   2744  CB  ARG A 173      -9.499 -16.744   9.810  1.00 89.54           C  
ATOM   2745  HB2 ARG A 173     -10.380 -17.296  10.139  1.00 89.54           H  
ATOM   2746  HB3 ARG A 173      -9.766 -15.693   9.702  1.00 89.54           H  
ATOM   2747  O   ARG A 173      -9.555 -16.548  12.910  1.00 89.54           O  
ATOM   2748  CG  ARG A 173      -9.019 -17.277   8.453  1.00 89.54           C  
ATOM   2749  HG2 ARG A 173      -8.151 -16.702   8.131  1.00 89.54           H  
ATOM   2750  HG3 ARG A 173      -8.727 -18.323   8.546  1.00 89.54           H  
ATOM   2751  CD  ARG A 173     -10.112 -17.171   7.389  1.00 89.54           C  
ATOM   2752  HD2 ARG A 173     -10.967 -17.773   7.696  1.00 89.54           H  
ATOM   2753  HD3 ARG A 173     -10.441 -16.135   7.302  1.00 89.54           H  
ATOM   2754  NE  ARG A 173      -9.603 -17.671   6.099  1.00 89.54           N  
ATOM   2755  HE  ARG A 173      -9.639 -18.668   5.942  1.00 89.54           H  
ATOM   2756  NH1 ARG A 173      -8.794 -15.680   5.302  1.00 89.54           N  
ATOM   2757 HH11 ARG A 173      -9.132 -15.176   6.109  1.00 89.54           H  
ATOM   2758 HH12 ARG A 173      -8.285 -15.179   4.587  1.00 89.54           H  
ATOM   2759  NH2 ARG A 173      -8.367 -17.569   4.196  1.00 89.54           N  
ATOM   2760 HH21 ARG A 173      -8.318 -18.577   4.141  1.00 89.54           H  
ATOM   2761 HH22 ARG A 173      -7.712 -17.063   3.618  1.00 89.54           H  
ATOM   2762  CZ  ARG A 173      -8.935 -16.968   5.202  1.00 89.54           C  
ATOM   2763  N   THR A 174      -7.994 -15.024  12.352  1.00 91.31           N  
ATOM   2764  H   THR A 174      -7.328 -14.722  11.656  1.00 91.31           H  
ATOM   2765  CA  THR A 174      -8.222 -14.120  13.478  1.00 91.31           C  
ATOM   2766  HA  THR A 174      -8.813 -14.617  14.246  1.00 91.31           H  
ATOM   2767  C   THR A 174      -8.983 -12.915  12.960  1.00 91.31           C  
ATOM   2768  CB  THR A 174      -6.897 -13.685  14.111  1.00 91.31           C  
ATOM   2769  HB  THR A 174      -6.302 -13.145  13.375  1.00 91.31           H  
ATOM   2770  O   THR A 174      -8.508 -12.236  12.051  1.00 91.31           O  
ATOM   2771  CG2 THR A 174      -7.097 -12.806  15.345  1.00 91.31           C  
ATOM   2772 HG21 THR A 174      -7.729 -13.319  16.070  1.00 91.31           H  
ATOM   2773 HG22 THR A 174      -7.570 -11.866  15.063  1.00 91.31           H  
ATOM   2774 HG23 THR A 174      -6.133 -12.582  15.802  1.00 91.31           H  
ATOM   2775  OG1 THR A 174      -6.174 -14.821  14.526  1.00 91.31           O  
ATOM   2776  HG1 THR A 174      -5.339 -14.516  14.890  1.00 91.31           H  
ATOM   2777  N   VAL A 175     -10.155 -12.656  13.532  1.00 89.59           N  
ATOM   2778  H   VAL A 175     -10.480 -13.242  14.288  1.00 89.59           H  
ATOM   2779  CA  VAL A 175     -10.956 -11.478  13.191  1.00 89.59           C  
ATOM   2780  HA  VAL A 175     -10.923 -11.351  12.109  1.00 89.59           H  
ATOM   2781  C   VAL A 175     -10.343 -10.252  13.884  1.00 89.59           C  
ATOM   2782  CB  VAL A 175     -12.437 -11.674  13.563  1.00 89.59           C  
ATOM   2783  HB  VAL A 175     -12.531 -11.788  14.643  1.00 89.59           H  
ATOM   2784  O   VAL A 175     -10.076 -10.323  15.087  1.00 89.59           O  
ATOM   2785  CG1 VAL A 175     -13.291 -10.487  13.107  1.00 89.59           C  
ATOM   2786 HG11 VAL A 175     -12.992  -9.581  13.635  1.00 89.59           H  
ATOM   2787 HG12 VAL A 175     -14.339 -10.667  13.343  1.00 89.59           H  
ATOM   2788 HG13 VAL A 175     -13.189 -10.326  12.034  1.00 89.59           H  
ATOM   2789  CG2 VAL A 175     -13.004 -12.932  12.884  1.00 89.59           C  
ATOM   2790 HG21 VAL A 175     -12.495 -13.826  13.244  1.00 89.59           H  
ATOM   2791 HG22 VAL A 175     -14.063 -13.027  13.121  1.00 89.59           H  
ATOM   2792 HG23 VAL A 175     -12.888 -12.857  11.802  1.00 89.59           H  
ATOM   2793  N   PRO A 176     -10.069  -9.155  13.157  1.00 90.91           N  
ATOM   2794  CA  PRO A 176      -9.644  -7.892  13.756  1.00 90.91           C  
ATOM   2795  HA  PRO A 176      -8.677  -8.037  14.238  1.00 90.91           H  
ATOM   2796  C   PRO A 176     -10.656  -7.362  14.780  1.00 90.91           C  
ATOM   2797  CB  PRO A 176      -9.495  -6.924  12.581  1.00 90.91           C  
ATOM   2798  HB2 PRO A 176      -8.697  -6.202  12.751  1.00 90.91           H  
ATOM   2799  HB3 PRO A 176     -10.437  -6.407  12.396  1.00 90.91           H  
ATOM   2800  O   PRO A 176     -11.858  -7.527  14.602  1.00 90.91           O  
ATOM   2801  CG  PRO A 176      -9.190  -7.841  11.403  1.00 90.91           C  
ATOM   2802  HG2 PRO A 176      -9.439  -7.382  10.446  1.00 90.91           H  
ATOM   2803  HG3 PRO A 176      -8.143  -8.144  11.437  1.00 90.91           H  
ATOM   2804  CD  PRO A 176     -10.069  -9.046  11.705  1.00 90.91           C  
ATOM   2805  HD2 PRO A 176      -9.647  -9.930  11.227  1.00 90.91           H  
ATOM   2806  HD3 PRO A 176     -11.084  -8.865  11.352  1.00 90.91           H  
ATOM   2807  N   ASP A 177     -10.174  -6.695  15.829  1.00 89.95           N  
ATOM   2808  H   ASP A 177      -9.179  -6.547  15.912  1.00 89.95           H  
ATOM   2809  CA  ASP A 177     -11.039  -6.057  16.826  1.00 89.95           C  
ATOM   2810  HA  ASP A 177     -11.751  -6.791  17.202  1.00 89.95           H  
ATOM   2811  C   ASP A 177     -11.830  -4.896  16.194  1.00 89.95           C  
ATOM   2812  CB  ASP A 177     -10.168  -5.597  18.007  1.00 89.95           C  
ATOM   2813  HB2 ASP A 177      -9.449  -4.859  17.653  1.00 89.95           H  
ATOM   2814  HB3 ASP A 177      -9.605  -6.456  18.372  1.00 89.95           H  
ATOM   2815  O   ASP A 177     -11.243  -3.909  15.748  1.00 89.95           O  
ATOM   2816  CG  ASP A 177     -10.954  -5.004  19.183  1.00 89.95           C  
ATOM   2817  OD1 ASP A 177     -12.144  -4.648  19.022  1.00 89.95           O  
ATOM   2818  OD2 ASP A 177     -10.341  -4.875  20.260  1.00 89.95           O  
ATOM   2819  N   GLU A 178     -13.162  -5.013  16.171  1.00 87.61           N  
ATOM   2820  H   GLU A 178     -13.567  -5.864  16.535  1.00 87.61           H  
ATOM   2821  CA  GLU A 178     -14.076  -4.021  15.585  1.00 87.61           C  
ATOM   2822  HA  GLU A 178     -13.770  -3.833  14.556  1.00 87.61           H  
ATOM   2823  C   GLU A 178     -14.048  -2.665  16.316  1.00 87.61           C  
ATOM   2824  CB  GLU A 178     -15.523  -4.560  15.575  1.00 87.61           C  
ATOM   2825  HB2 GLU A 178     -15.828  -4.775  16.599  1.00 87.61           H  
ATOM   2826  HB3 GLU A 178     -16.170  -3.775  15.183  1.00 87.61           H  
ATOM   2827  O   GLU A 178     -14.473  -1.657  15.750  1.00 87.61           O  
ATOM   2828  CG  GLU A 178     -15.727  -5.821  14.712  1.00 87.61           C  
ATOM   2829  HG2 GLU A 178     -15.131  -6.632  15.132  1.00 87.61           H  
ATOM   2830  HG3 GLU A 178     -15.354  -5.613  13.709  1.00 87.61           H  
ATOM   2831  CD  GLU A 178     -17.200  -6.284  14.610  1.00 87.61           C  
ATOM   2832  OE1 GLU A 178     -17.446  -7.339  13.980  1.00 87.61           O  
ATOM   2833  OE2 GLU A 178     -18.117  -5.594  15.115  1.00 87.61           O  
ATOM   2834  N   THR A 179     -13.543  -2.616  17.556  1.00 88.38           N  
ATOM   2835  H   THR A 179     -13.177  -3.467  17.958  1.00 88.38           H  
ATOM   2836  CA  THR A 179     -13.405  -1.370  18.329  1.00 88.38           C  
ATOM   2837  HA  THR A 179     -14.297  -0.766  18.161  1.00 88.38           H  
ATOM   2838  C   THR A 179     -12.212  -0.522  17.883  1.00 88.38           C  
ATOM   2839  CB  THR A 179     -13.306  -1.636  19.840  1.00 88.38           C  
ATOM   2840  HB  THR A 179     -13.363  -0.672  20.347  1.00 88.38           H  
ATOM   2841  O   THR A 179     -12.165   0.681  18.160  1.00 88.38           O  
ATOM   2842  CG2 THR A 179     -14.435  -2.513  20.383  1.00 88.38           C  
ATOM   2843 HG21 THR A 179     -14.375  -3.516  19.961  1.00 88.38           H  
ATOM   2844 HG22 THR A 179     -14.346  -2.582  21.467  1.00 88.38           H  
ATOM   2845 HG23 THR A 179     -15.398  -2.071  20.127  1.00 88.38           H  
ATOM   2846  OG1 THR A 179     -12.081  -2.226  20.193  1.00 88.38           O  
ATOM   2847  HG1 THR A 179     -12.083  -3.141  19.901  1.00 88.38           H  
ATOM   2848  N   VAL A 180     -11.254  -1.120  17.164  1.00 91.56           N  
ATOM   2849  H   VAL A 180     -11.389  -2.088  16.910  1.00 91.56           H  
ATOM   2850  CA  VAL A 180     -10.056  -0.441  16.668  1.00 91.56           C  
ATOM   2851  HA  VAL A 180      -9.834   0.386  17.343  1.00 91.56           H  
ATOM   2852  C   VAL A 180     -10.327   0.133  15.278  1.00 91.56           C  
ATOM   2853  CB  VAL A 180      -8.832  -1.374  16.683  1.00 91.56           C  
ATOM   2854  HB  VAL A 180      -8.984  -2.202  15.990  1.00 91.56           H  
ATOM   2855  O   VAL A 180     -10.622  -0.582  14.325  1.00 91.56           O  
ATOM   2856  CG1 VAL A 180      -7.572  -0.606  16.272  1.00 91.56           C  
ATOM   2857 HG11 VAL A 180      -6.709  -1.271  16.318  1.00 91.56           H  
ATOM   2858 HG12 VAL A 180      -7.410   0.240  16.939  1.00 91.56           H  
ATOM   2859 HG13 VAL A 180      -7.683  -0.253  15.247  1.00 91.56           H  
ATOM   2860  CG2 VAL A 180      -8.563  -1.938  18.084  1.00 91.56           C  
ATOM   2861 HG21 VAL A 180      -9.412  -2.535  18.418  1.00 91.56           H  
ATOM   2862 HG22 VAL A 180      -7.685  -2.584  18.069  1.00 91.56           H  
ATOM   2863 HG23 VAL A 180      -8.410  -1.129  18.798  1.00 91.56           H  
ATOM   2864  N   VAL A 181     -10.194   1.452  15.146  1.00 91.05           N  
ATOM   2865  H   VAL A 181      -9.960   1.982  15.973  1.00 91.05           H  
ATOM   2866  CA  VAL A 181     -10.599   2.184  13.938  1.00 91.05           C  
ATOM   2867  HA  VAL A 181     -11.338   1.590  13.401  1.00 91.05           H  
ATOM   2868  C   VAL A 181      -9.415   2.413  12.997  1.00 91.05           C  
ATOM   2869  CB  VAL A 181     -11.279   3.512  14.326  1.00 91.05           C  
ATOM   2870  HB  VAL A 181     -10.578   4.114  14.904  1.00 91.05           H  
ATOM   2871  O   VAL A 181      -8.408   3.004  13.391  1.00 91.05           O  
ATOM   2872  CG1 VAL A 181     -11.720   4.334  13.108  1.00 91.05           C  
ATOM   2873 HG11 VAL A 181     -10.858   4.616  12.504  1.00 91.05           H  
ATOM   2874 HG12 VAL A 181     -12.216   5.247  13.439  1.00 91.05           H  
ATOM   2875 HG13 VAL A 181     -12.416   3.755  12.501  1.00 91.05           H  
ATOM   2876  CG2 VAL A 181     -12.525   3.263  15.189  1.00 91.05           C  
ATOM   2877 HG21 VAL A 181     -12.254   2.769  16.122  1.00 91.05           H  
ATOM   2878 HG22 VAL A 181     -13.010   4.208  15.434  1.00 91.05           H  
ATOM   2879 HG23 VAL A 181     -13.228   2.625  14.653  1.00 91.05           H  
ATOM   2880  N   ASN A 182      -9.565   2.050  11.722  1.00 93.35           N  
ATOM   2881  H   ASN A 182     -10.432   1.609  11.451  1.00 93.35           H  
ATOM   2882  CA  ASN A 182      -8.710   2.561  10.654  1.00 93.35           C  
ATOM   2883  HA  ASN A 182      -7.704   2.710  11.047  1.00 93.35           H  
ATOM   2884  C   ASN A 182      -9.254   3.918  10.186  1.00 93.35           C  
ATOM   2885  CB  ASN A 182      -8.595   1.556   9.496  1.00 93.35           C  
ATOM   2886  HB2 ASN A 182      -9.571   1.403   9.034  1.00 93.35           H  
ATOM   2887  HB3 ASN A 182      -8.241   0.596   9.870  1.00 93.35           H  
ATOM   2888  O   ASN A 182     -10.285   3.997   9.518  1.00 93.35           O  
ATOM   2889  CG  ASN A 182      -7.640   2.049   8.422  1.00 93.35           C  
ATOM   2890  ND2 ASN A 182      -7.359   1.252   7.428  1.00 93.35           N  
ATOM   2891 HD21 ASN A 182      -6.749   1.625   6.715  1.00 93.35           H  
ATOM   2892 HD22 ASN A 182      -7.913   0.426   7.253  1.00 93.35           H  
ATOM   2893  OD1 ASN A 182      -7.145   3.168   8.452  1.00 93.35           O  
ATOM   2894  N   ARG A 183      -8.549   5.000  10.535  1.00 89.15           N  
ATOM   2895  H   ARG A 183      -7.703   4.853  11.067  1.00 89.15           H  
ATOM   2896  CA  ARG A 183      -8.986   6.372  10.234  1.00 89.15           C  
ATOM   2897  HA  ARG A 183      -9.977   6.526  10.660  1.00 89.15           H  
ATOM   2898  C   ARG A 183      -9.146   6.629   8.735  1.00 89.15           C  
ATOM   2899  CB  ARG A 183      -8.014   7.394  10.843  1.00 89.15           C  
ATOM   2900  HB2 ARG A 183      -8.314   8.390  10.517  1.00 89.15           H  
ATOM   2901  HB3 ARG A 183      -7.007   7.203  10.473  1.00 89.15           H  
ATOM   2902  O   ARG A 183     -10.106   7.292   8.359  1.00 89.15           O  
ATOM   2903  CG  ARG A 183      -8.012   7.365  12.378  1.00 89.15           C  
ATOM   2904  HG2 ARG A 183      -9.027   7.522  12.745  1.00 89.15           H  
ATOM   2905  HG3 ARG A 183      -7.652   6.397  12.727  1.00 89.15           H  
ATOM   2906  CD  ARG A 183      -7.099   8.469  12.924  1.00 89.15           C  
ATOM   2907  HD2 ARG A 183      -7.473   9.439  12.596  1.00 89.15           H  
ATOM   2908  HD3 ARG A 183      -6.097   8.321  12.521  1.00 89.15           H  
ATOM   2909  NE  ARG A 183      -7.042   8.434  14.394  1.00 89.15           N  
ATOM   2910  HE  ARG A 183      -7.613   7.741  14.857  1.00 89.15           H  
ATOM   2911  NH1 ARG A 183      -5.318   9.943  14.702  1.00 89.15           N  
ATOM   2912 HH11 ARG A 183      -4.556  10.158  15.329  1.00 89.15           H  
ATOM   2913 HH12 ARG A 183      -5.243  10.129  13.713  1.00 89.15           H  
ATOM   2914  NH2 ARG A 183      -6.107   8.850  16.429  1.00 89.15           N  
ATOM   2915 HH21 ARG A 183      -6.638   8.103  16.854  1.00 89.15           H  
ATOM   2916 HH22 ARG A 183      -5.264   9.193  16.867  1.00 89.15           H  
ATOM   2917  CZ  ARG A 183      -6.176   9.079  15.155  1.00 89.15           C  
ATOM   2918  N   LEU A 184      -8.250   6.099   7.898  1.00 90.21           N  
ATOM   2919  H   LEU A 184      -7.557   5.462   8.265  1.00 90.21           H  
ATOM   2920  CA  LEU A 184      -8.301   6.321   6.449  1.00 90.21           C  
ATOM   2921  HA  LEU A 184      -8.459   7.382   6.252  1.00 90.21           H  
ATOM   2922  C   LEU A 184      -9.487   5.585   5.817  1.00 90.21           C  
ATOM   2923  CB  LEU A 184      -6.979   5.889   5.795  1.00 90.21           C  
ATOM   2924  HB2 LEU A 184      -7.097   5.993   4.716  1.00 90.21           H  
ATOM   2925  HB3 LEU A 184      -6.810   4.835   6.017  1.00 90.21           H  
ATOM   2926  O   LEU A 184     -10.256   6.186   5.075  1.00 90.21           O  
ATOM   2927  CG  LEU A 184      -5.735   6.690   6.209  1.00 90.21           C  
ATOM   2928  HG  LEU A 184      -5.594   6.615   7.288  1.00 90.21           H  
ATOM   2929  CD1 LEU A 184      -4.508   6.096   5.520  1.00 90.21           C  
ATOM   2930 HD11 LEU A 184      -4.608   6.184   4.438  1.00 90.21           H  
ATOM   2931 HD12 LEU A 184      -4.430   5.042   5.786  1.00 90.21           H  
ATOM   2932 HD13 LEU A 184      -3.611   6.622   5.850  1.00 90.21           H  
ATOM   2933  CD2 LEU A 184      -5.828   8.167   5.823  1.00 90.21           C  
ATOM   2934 HD21 LEU A 184      -6.037   8.265   4.758  1.00 90.21           H  
ATOM   2935 HD22 LEU A 184      -6.630   8.651   6.380  1.00 90.21           H  
ATOM   2936 HD23 LEU A 184      -4.892   8.676   6.056  1.00 90.21           H  
ATOM   2937  N   ALA A 185      -9.706   4.319   6.182  1.00 91.03           N  
ATOM   2938  H   ALA A 185      -9.039   3.856   6.783  1.00 91.03           H  
ATOM   2939  CA  ALA A 185     -10.886   3.577   5.730  1.00 91.03           C  
ATOM   2940  HA  ALA A 185     -10.911   3.574   4.640  1.00 91.03           H  
ATOM   2941  C   ALA A 185     -12.192   4.221   6.230  1.00 91.03           C  
ATOM   2942  CB  ALA A 185     -10.767   2.134   6.218  1.00 91.03           C  
ATOM   2943  HB1 ALA A 185     -11.576   1.540   5.792  1.00 91.03           H  
ATOM   2944  HB2 ALA A 185      -9.820   1.701   5.895  1.00 91.03           H  
ATOM   2945  HB3 ALA A 185     -10.830   2.101   7.305  1.00 91.03           H  
ATOM   2946  O   ALA A 185     -13.172   4.320   5.495  1.00 91.03           O  
ATOM   2947  N   GLY A 186     -12.194   4.738   7.463  1.00 86.39           N  
ATOM   2948  H   GLY A 186     -11.386   4.583   8.048  1.00 86.39           H  
ATOM   2949  CA  GLY A 186     -13.328   5.482   8.010  1.00 86.39           C  
ATOM   2950  HA2 GLY A 186     -14.214   4.847   7.990  1.00 86.39           H  
ATOM   2951  HA3 GLY A 186     -13.107   5.747   9.044  1.00 86.39           H  
ATOM   2952  C   GLY A 186     -13.640   6.771   7.240  1.00 86.39           C  
ATOM   2953  O   GLY A 186     -14.811   7.113   7.083  1.00 86.39           O  
ATOM   2954  N   GLN A 187     -12.626   7.467   6.712  1.00 83.22           N  
ATOM   2955  H   GLN A 187     -11.682   7.144   6.868  1.00 83.22           H  
ATOM   2956  CA  GLN A 187     -12.820   8.630   5.830  1.00 83.22           C  
ATOM   2957  HA  GLN A 187     -13.503   9.331   6.310  1.00 83.22           H  
ATOM   2958  C   GLN A 187     -13.459   8.248   4.489  1.00 83.22           C  
ATOM   2959  CB  GLN A 187     -11.480   9.339   5.585  1.00 83.22           C  
ATOM   2960  HB2 GLN A 187     -11.594  10.038   4.755  1.00 83.22           H  
ATOM   2961  HB3 GLN A 187     -10.725   8.606   5.300  1.00 83.22           H  
ATOM   2962  O   GLN A 187     -14.204   9.045   3.926  1.00 83.22           O  
ATOM   2963  CG  GLN A 187     -11.003  10.134   6.807  1.00 83.22           C  
ATOM   2964  HG2 GLN A 187     -11.686  10.970   6.962  1.00 83.22           H  
ATOM   2965  HG3 GLN A 187     -11.031   9.513   7.702  1.00 83.22           H  
ATOM   2966  CD  GLN A 187      -9.587  10.679   6.641  1.00 83.22           C  
ATOM   2967  NE2 GLN A 187      -9.228  11.717   7.362  1.00 83.22           N  
ATOM   2968 HE21 GLN A 187      -9.892  12.188   7.961  1.00 83.22           H  
ATOM   2969 HE22 GLN A 187      -8.308  12.079   7.155  1.00 83.22           H  
ATOM   2970  OE1 GLN A 187      -8.764  10.197   5.885  1.00 83.22           O  
ATOM   2971  N   MET A 188     -13.233   7.019   4.020  1.00 86.21           N  
ATOM   2972  H   MET A 188     -12.580   6.430   4.517  1.00 86.21           H  
ATOM   2973  CA  MET A 188     -13.892   6.448   2.839  1.00 86.21           C  
ATOM   2974  HA  MET A 188     -13.965   7.218   2.071  1.00 86.21           H  
ATOM   2975  C   MET A 188     -15.323   5.966   3.116  1.00 86.21           C  
ATOM   2976  CB  MET A 188     -13.044   5.295   2.283  1.00 86.21           C  
ATOM   2977  HB2 MET A 188     -12.923   4.515   3.035  1.00 86.21           H  
ATOM   2978  HB3 MET A 188     -13.557   4.861   1.425  1.00 86.21           H  
ATOM   2979  O   MET A 188     -15.988   5.480   2.208  1.00 86.21           O  
ATOM   2980  CG  MET A 188     -11.664   5.770   1.835  1.00 86.21           C  
ATOM   2981  HG2 MET A 188     -11.820   6.501   1.042  1.00 86.21           H  
ATOM   2982  HG3 MET A 188     -11.156   6.263   2.664  1.00 86.21           H  
ATOM   2983  SD  MET A 188     -10.570   4.478   1.204  1.00 86.21           S  
ATOM   2984  CE  MET A 188     -11.488   3.950  -0.266  1.00 86.21           C  
ATOM   2985  HE1 MET A 188     -12.421   3.467   0.024  1.00 86.21           H  
ATOM   2986  HE2 MET A 188     -11.704   4.818  -0.889  1.00 86.21           H  
ATOM   2987  HE3 MET A 188     -10.890   3.235  -0.831  1.00 86.21           H  
ATOM   2988  N   GLY A 189     -15.802   6.068   4.361  1.00 83.28           N  
ATOM   2989  H   GLY A 189     -15.218   6.488   5.070  1.00 83.28           H  
ATOM   2990  CA  GLY A 189     -17.119   5.572   4.759  1.00 83.28           C  
ATOM   2991  HA2 GLY A 189     -17.395   6.036   5.706  1.00 83.28           H  
ATOM   2992  HA3 GLY A 189     -17.854   5.858   4.006  1.00 83.28           H  
ATOM   2993  C   GLY A 189     -17.187   4.052   4.936  1.00 83.28           C  
ATOM   2994  O   GLY A 189     -18.283   3.523   5.123  1.00 83.28           O  
ATOM   2995  N   MET A 190     -16.052   3.346   4.905  1.00 88.38           N  
ATOM   2996  H   MET A 190     -15.175   3.838   4.807  1.00 88.38           H  
ATOM   2997  CA  MET A 190     -16.014   1.888   5.019  1.00 88.38           C  
ATOM   2998  HA  MET A 190     -16.761   1.475   4.341  1.00 88.38           H  
ATOM   2999  C   MET A 190     -16.348   1.420   6.439  1.00 88.38           C  
ATOM   3000  CB  MET A 190     -14.644   1.343   4.602  1.00 88.38           C  
ATOM   3001  HB2 MET A 190     -14.644   0.263   4.751  1.00 88.38           H  
ATOM   3002  HB3 MET A 190     -13.877   1.777   5.244  1.00 88.38           H  
ATOM   3003  O   MET A 190     -15.911   2.011   7.429  1.00 88.38           O  
ATOM   3004  CG  MET A 190     -14.304   1.635   3.139  1.00 88.38           C  
ATOM   3005  HG2 MET A 190     -15.024   1.137   2.490  1.00 88.38           H  
ATOM   3006  HG3 MET A 190     -14.380   2.708   2.962  1.00 88.38           H  
ATOM   3007  SD  MET A 190     -12.634   1.115   2.680  1.00 88.38           S  
ATOM   3008  CE  MET A 190     -12.834  -0.681   2.677  1.00 88.38           C  
ATOM   3009  HE1 MET A 190     -11.871  -1.120   2.418  1.00 88.38           H  
ATOM   3010  HE2 MET A 190     -13.134  -1.036   3.663  1.00 88.38           H  
ATOM   3011  HE3 MET A 190     -13.580  -0.970   1.936  1.00 88.38           H  
ATOM   3012  N   ASP A 191     -17.097   0.323   6.525  1.00 86.53           N  
ATOM   3013  H   ASP A 191     -17.412  -0.112   5.670  1.00 86.53           H  
ATOM   3014  CA  ASP A 191     -17.388  -0.376   7.778  1.00 86.53           C  
ATOM   3015  HA  ASP A 191     -17.555   0.362   8.563  1.00 86.53           H  
ATOM   3016  C   ASP A 191     -16.209  -1.268   8.206  1.00 86.53           C  
ATOM   3017  CB  ASP A 191     -18.681  -1.180   7.607  1.00 86.53           C  
ATOM   3018  HB2 ASP A 191     -19.461  -0.528   7.215  1.00 86.53           H  
ATOM   3019  HB3 ASP A 191     -18.518  -1.987   6.893  1.00 86.53           H  
ATOM   3020  O   ASP A 191     -15.508  -1.816   7.352  1.00 86.53           O  
ATOM   3021  CG  ASP A 191     -19.137  -1.752   8.945  1.00 86.53           C  
ATOM   3022  OD1 ASP A 191     -18.739  -2.896   9.245  1.00 86.53           O  
ATOM   3023  OD2 ASP A 191     -19.824  -1.015   9.682  1.00 86.53           O  
ATOM   3024  N   SER A 192     -15.996  -1.448   9.514  1.00 88.40           N  
ATOM   3025  H   SER A 192     -16.686  -1.120  10.175  1.00 88.40           H  
ATOM   3026  CA  SER A 192     -14.897  -2.272  10.045  1.00 88.40           C  
ATOM   3027  HA  SER A 192     -13.962  -1.916   9.611  1.00 88.40           H  
ATOM   3028  C   SER A 192     -15.011  -3.755   9.676  1.00 88.40           C  
ATOM   3029  CB  SER A 192     -14.789  -2.119  11.567  1.00 88.40           C  
ATOM   3030  HB2 SER A 192     -14.007  -2.779  11.942  1.00 88.40           H  
ATOM   3031  HB3 SER A 192     -14.518  -1.090  11.803  1.00 88.40           H  
ATOM   3032  O   SER A 192     -14.003  -4.462   9.688  1.00 88.40           O  
ATOM   3033  OG  SER A 192     -16.017  -2.431  12.195  1.00 88.40           O  
ATOM   3034  HG  SER A 192     -15.896  -2.410  13.147  1.00 88.40           H  
ATOM   3035  N   LYS A 193     -16.207  -4.222   9.297  1.00 87.96           N  
ATOM   3036  H   LYS A 193     -17.002  -3.604   9.375  1.00 87.96           H  
ATOM   3037  CA  LYS A 193     -16.457  -5.585   8.805  1.00 87.96           C  
ATOM   3038  HA  LYS A 193     -15.813  -6.278   9.347  1.00 87.96           H  
ATOM   3039  C   LYS A 193     -16.131  -5.758   7.327  1.00 87.96           C  
ATOM   3040  CB  LYS A 193     -17.921  -5.967   9.061  1.00 87.96           C  
ATOM   3041  HB2 LYS A 193     -18.577  -5.295   8.507  1.00 87.96           H  
ATOM   3042  HB3 LYS A 193     -18.093  -6.981   8.702  1.00 87.96           H  
ATOM   3043  O   LYS A 193     -16.093  -6.892   6.850  1.00 87.96           O  
ATOM   3044  CG  LYS A 193     -18.249  -5.914  10.554  1.00 87.96           C  
ATOM   3045  HG2 LYS A 193     -17.645  -6.656  11.075  1.00 87.96           H  
ATOM   3046  HG3 LYS A 193     -18.015  -4.930  10.960  1.00 87.96           H  
ATOM   3047  CD  LYS A 193     -19.728  -6.189  10.807  1.00 87.96           C  
ATOM   3048  HD2 LYS A 193     -19.991  -7.181  10.437  1.00 87.96           H  
ATOM   3049  HD3 LYS A 193     -20.327  -5.423  10.315  1.00 87.96           H  
ATOM   3050  CE  LYS A 193     -19.899  -6.115  12.321  1.00 87.96           C  
ATOM   3051  HE2 LYS A 193     -19.538  -5.146  12.667  1.00 87.96           H  
ATOM   3052  HE3 LYS A 193     -19.255  -6.861  12.786  1.00 87.96           H  
ATOM   3053  NZ  LYS A 193     -21.298  -6.317  12.736  1.00 87.96           N  
ATOM   3054  HZ1 LYS A 193     -21.317  -6.247  13.743  1.00 87.96           H  
ATOM   3055  HZ2 LYS A 193     -21.875  -5.594  12.332  1.00 87.96           H  
ATOM   3056  HZ3 LYS A 193     -21.607  -7.236  12.453  1.00 87.96           H  
ATOM   3057  N   ASN A 194     -15.913  -4.668   6.588  1.00 89.42           N  
ATOM   3058  H   ASN A 194     -15.890  -3.769   7.047  1.00 89.42           H  
ATOM   3059  CA  ASN A 194     -15.506  -4.753   5.194  1.00 89.42           C  
ATOM   3060  HA  ASN A 194     -16.236  -5.374   4.675  1.00 89.42           H  
ATOM   3061  C   ASN A 194     -14.107  -5.413   5.117  1.00 89.42           C  
ATOM   3062  CB  ASN A 194     -15.567  -3.354   4.554  1.00 89.42           C  
ATOM   3063  HB2 ASN A 194     -14.823  -2.705   5.015  1.00 89.42           H  
ATOM   3064  HB3 ASN A 194     -16.555  -2.925   4.722  1.00 89.42           H  
ATOM   3065  O   ASN A 194     -13.175  -4.921   5.757  1.00 89.42           O  
ATOM   3066  CG  ASN A 194     -15.285  -3.404   3.065  1.00 89.42           C  
ATOM   3067  ND2 ASN A 194     -16.080  -2.767   2.236  1.00 89.42           N  
ATOM   3068 HD21 ASN A 194     -15.889  -2.851   1.248  1.00 89.42           H  
ATOM   3069 HD22 ASN A 194     -16.890  -2.258   2.559  1.00 89.42           H  
ATOM   3070  OD1 ASN A 194     -14.331  -4.021   2.636  1.00 89.42           O  
ATOM   3071  N   PRO A 195     -13.912  -6.492   4.332  1.00 90.12           N  
ATOM   3072  CA  PRO A 195     -12.618  -7.169   4.231  1.00 90.12           C  
ATOM   3073  HA  PRO A 195     -12.387  -7.621   5.196  1.00 90.12           H  
ATOM   3074  C   PRO A 195     -11.459  -6.242   3.834  1.00 90.12           C  
ATOM   3075  CB  PRO A 195     -12.829  -8.274   3.190  1.00 90.12           C  
ATOM   3076  HB2 PRO A 195     -12.216  -9.150   3.402  1.00 90.12           H  
ATOM   3077  HB3 PRO A 195     -12.624  -7.896   2.189  1.00 90.12           H  
ATOM   3078  O   PRO A 195     -10.333  -6.429   4.294  1.00 90.12           O  
ATOM   3079  CG  PRO A 195     -14.318  -8.586   3.297  1.00 90.12           C  
ATOM   3080  HG2 PRO A 195     -14.494  -9.251   4.142  1.00 90.12           H  
ATOM   3081  HG3 PRO A 195     -14.710  -9.018   2.376  1.00 90.12           H  
ATOM   3082  CD  PRO A 195     -14.927  -7.219   3.584  1.00 90.12           C  
ATOM   3083  HD2 PRO A 195     -15.134  -6.700   2.648  1.00 90.12           H  
ATOM   3084  HD3 PRO A 195     -15.844  -7.351   4.159  1.00 90.12           H  
ATOM   3085  N   TYR A 196     -11.729  -5.220   3.017  1.00 93.97           N  
ATOM   3086  H   TYR A 196     -12.678  -5.098   2.693  1.00 93.97           H  
ATOM   3087  CA  TYR A 196     -10.734  -4.263   2.534  1.00 93.97           C  
ATOM   3088  HA  TYR A 196      -9.821  -4.807   2.292  1.00 93.97           H  
ATOM   3089  C   TYR A 196     -10.361  -3.191   3.576  1.00 93.97           C  
ATOM   3090  CB  TYR A 196     -11.248  -3.611   1.243  1.00 93.97           C  
ATOM   3091  HB2 TYR A 196     -12.139  -3.024   1.469  1.00 93.97           H  
ATOM   3092  HB3 TYR A 196     -10.468  -2.935   0.894  1.00 93.97           H  
ATOM   3093  O   TYR A 196      -9.454  -2.393   3.345  1.00 93.97           O  
ATOM   3094  CG  TYR A 196     -11.593  -4.561   0.113  1.00 93.97           C  
ATOM   3095  CD1 TYR A 196     -10.574  -5.068  -0.708  1.00 93.97           C  
ATOM   3096  HD1 TYR A 196      -9.554  -4.737  -0.586  1.00 93.97           H  
ATOM   3097  CD2 TYR A 196     -12.930  -4.937  -0.132  1.00 93.97           C  
ATOM   3098  HD2 TYR A 196     -13.740  -4.501   0.434  1.00 93.97           H  
ATOM   3099  CE1 TYR A 196     -10.888  -6.027  -1.687  1.00 93.97           C  
ATOM   3100  HE1 TYR A 196     -10.118  -6.499  -2.279  1.00 93.97           H  
ATOM   3101  CE2 TYR A 196     -13.242  -5.863  -1.143  1.00 93.97           C  
ATOM   3102  HE2 TYR A 196     -14.264  -6.149  -1.345  1.00 93.97           H  
ATOM   3103  OH  TYR A 196     -12.500  -7.338  -2.877  1.00 93.97           O  
ATOM   3104  HH  TYR A 196     -11.730  -7.656  -3.354  1.00 93.97           H  
ATOM   3105  CZ  TYR A 196     -12.213  -6.423  -1.918  1.00 93.97           C  
ATOM   3106  N   TYR A 197     -11.021  -3.147   4.739  1.00 94.48           N  
ATOM   3107  H   TYR A 197     -11.740  -3.837   4.905  1.00 94.48           H  
ATOM   3108  CA  TYR A 197     -10.871  -2.071   5.725  1.00 94.48           C  
ATOM   3109  HA  TYR A 197     -11.226  -1.142   5.279  1.00 94.48           H  
ATOM   3110  C   TYR A 197      -9.417  -1.844   6.168  1.00 94.48           C  
ATOM   3111  CB  TYR A 197     -11.756  -2.399   6.933  1.00 94.48           C  
ATOM   3112  HB2 TYR A 197     -12.766  -2.601   6.578  1.00 94.48           H  
ATOM   3113  HB3 TYR A 197     -11.392  -3.302   7.423  1.00 94.48           H  
ATOM   3114  O   TYR A 197      -8.962  -0.706   6.273  1.00 94.48           O  
ATOM   3115  CG  TYR A 197     -11.866  -1.282   7.944  1.00 94.48           C  
ATOM   3116  CD1 TYR A 197     -11.136  -1.322   9.145  1.00 94.48           C  
ATOM   3117  HD1 TYR A 197     -10.472  -2.150   9.344  1.00 94.48           H  
ATOM   3118  CD2 TYR A 197     -12.760  -0.227   7.694  1.00 94.48           C  
ATOM   3119  HD2 TYR A 197     -13.352  -0.227   6.790  1.00 94.48           H  
ATOM   3120  CE1 TYR A 197     -11.312  -0.309  10.106  1.00 94.48           C  
ATOM   3121  HE1 TYR A 197     -10.788  -0.365  11.050  1.00 94.48           H  
ATOM   3122  CE2 TYR A 197     -12.921   0.802   8.636  1.00 94.48           C  
ATOM   3123  HE2 TYR A 197     -13.617   1.603   8.438  1.00 94.48           H  
ATOM   3124  OH  TYR A 197     -12.349   1.761  10.745  1.00 94.48           O  
ATOM   3125  HH  TYR A 197     -13.012   2.377  10.426  1.00 94.48           H  
ATOM   3126  CZ  TYR A 197     -12.194   0.760   9.842  1.00 94.48           C  
ATOM   3127  N   TRP A 198      -8.647  -2.915   6.374  1.00 95.46           N  
ATOM   3128  H   TRP A 198      -9.065  -3.825   6.241  1.00 95.46           H  
ATOM   3129  CA  TRP A 198      -7.238  -2.833   6.788  1.00 95.46           C  
ATOM   3130  HA  TRP A 198      -7.101  -1.902   7.338  1.00 95.46           H  
ATOM   3131  C   TRP A 198      -6.243  -2.742   5.628  1.00 95.46           C  
ATOM   3132  CB  TRP A 198      -6.921  -3.965   7.768  1.00 95.46           C  
ATOM   3133  HB2 TRP A 198      -5.846  -3.999   7.945  1.00 95.46           H  
ATOM   3134  HB3 TRP A 198      -7.218  -4.920   7.335  1.00 95.46           H  
ATOM   3135  O   TRP A 198      -5.039  -2.667   5.870  1.00 95.46           O  
ATOM   3136  CG  TRP A 198      -7.585  -3.774   9.094  1.00 95.46           C  
ATOM   3137  CD1 TRP A 198      -8.644  -4.471   9.566  1.00 95.46           C  
ATOM   3138  HD1 TRP A 198      -9.142  -5.272   9.040  1.00 95.46           H  
ATOM   3139  CD2 TRP A 198      -7.296  -2.753  10.098  1.00 95.46           C  
ATOM   3140  CE2 TRP A 198      -8.235  -2.894  11.162  1.00 95.46           C  
ATOM   3141  CE3 TRP A 198      -6.363  -1.696  10.192  1.00 95.46           C  
ATOM   3142  HE3 TRP A 198      -5.656  -1.548   9.389  1.00 95.46           H  
ATOM   3143  NE1 TRP A 198      -9.018  -3.967  10.797  1.00 95.46           N  
ATOM   3144  HE1 TRP A 198      -9.832  -4.282  11.305  1.00 95.46           H  
ATOM   3145  CH2 TRP A 198      -7.322  -0.978  12.317  1.00 95.46           C  
ATOM   3146  HH2 TRP A 198      -7.347  -0.273  13.135  1.00 95.46           H  
ATOM   3147  CZ2 TRP A 198      -8.256  -2.026  12.260  1.00 95.46           C  
ATOM   3148  HZ2 TRP A 198      -8.998  -2.147  13.035  1.00 95.46           H  
ATOM   3149  CZ3 TRP A 198      -6.376  -0.818  11.292  1.00 95.46           C  
ATOM   3150  HZ3 TRP A 198      -5.688   0.014  11.333  1.00 95.46           H  
ATOM   3151  N   MET A 199      -6.727  -2.698   4.386  1.00 95.72           N  
ATOM   3152  H   MET A 199      -7.726  -2.754   4.251  1.00 95.72           H  
ATOM   3153  CA  MET A 199      -5.911  -2.434   3.200  1.00 95.72           C  
ATOM   3154  HA  MET A 199      -4.945  -2.927   3.310  1.00 95.72           H  
ATOM   3155  C   MET A 199      -5.639  -0.939   2.998  1.00 95.72           C  
ATOM   3156  CB  MET A 199      -6.628  -3.027   1.984  1.00 95.72           C  
ATOM   3157  HB2 MET A 199      -6.849  -4.079   2.164  1.00 95.72           H  
ATOM   3158  HB3 MET A 199      -7.558  -2.494   1.783  1.00 95.72           H  
ATOM   3159  O   MET A 199      -4.635  -0.556   2.398  1.00 95.72           O  
ATOM   3160  CG  MET A 199      -5.747  -2.914   0.756  1.00 95.72           C  
ATOM   3161  HG2 MET A 199      -4.726  -3.180   1.027  1.00 95.72           H  
ATOM   3162  HG3 MET A 199      -5.757  -1.885   0.397  1.00 95.72           H  
ATOM   3163  SD  MET A 199      -6.263  -3.995  -0.571  1.00 95.72           S  
ATOM   3164  CE  MET A 199      -4.998  -3.445  -1.732  1.00 95.72           C  
ATOM   3165  HE1 MET A 199      -5.318  -2.517  -2.205  1.00 95.72           H  
ATOM   3166  HE2 MET A 199      -4.061  -3.278  -1.201  1.00 95.72           H  
ATOM   3167  HE3 MET A 199      -4.817  -4.211  -2.485  1.00 95.72           H  
ATOM   3168  N   ILE A 200      -6.517  -0.085   3.527  1.00 95.37           N  
ATOM   3169  H   ILE A 200      -7.339  -0.469   3.972  1.00 95.37           H  
ATOM   3170  CA  ILE A 200      -6.441   1.365   3.359  1.00 95.37           C  
ATOM   3171  HA  ILE A 200      -6.110   1.577   2.342  1.00 95.37           H  
ATOM   3172  C   ILE A 200      -5.399   1.940   4.322  1.00 95.37           C  
ATOM   3173  CB  ILE A 200      -7.831   2.003   3.538  1.00 95.37           C  
ATOM   3174  HB  ILE A 200      -8.095   1.949   4.594  1.00 95.37           H  
ATOM   3175  O   ILE A 200      -5.715   2.375   5.429  1.00 95.37           O  
ATOM   3176  CG1 ILE A 200      -8.952   1.291   2.750  1.00 95.37           C  
ATOM   3177 HG12 ILE A 200      -9.855   1.898   2.815  1.00 95.37           H  
ATOM   3178 HG13 ILE A 200      -9.176   0.339   3.231  1.00 95.37           H  
ATOM   3179  CG2 ILE A 200      -7.781   3.486   3.148  1.00 95.37           C  
ATOM   3180 HG21 ILE A 200      -6.956   3.994   3.646  1.00 95.37           H  
ATOM   3181 HG22 ILE A 200      -7.658   3.582   2.069  1.00 95.37           H  
ATOM   3182 HG23 ILE A 200      -8.716   3.971   3.427  1.00 95.37           H  
ATOM   3183  CD1 ILE A 200      -8.655   1.024   1.266  1.00 95.37           C  
ATOM   3184 HD11 ILE A 200      -9.541   0.582   0.810  1.00 95.37           H  
ATOM   3185 HD12 ILE A 200      -7.828   0.324   1.153  1.00 95.37           H  
ATOM   3186 HD13 ILE A 200      -8.424   1.952   0.743  1.00 95.37           H  
ATOM   3187  N   VAL A 201      -4.132   1.910   3.916  1.00 95.48           N  
ATOM   3188  H   VAL A 201      -3.936   1.452   3.037  1.00 95.48           H  
ATOM   3189  CA  VAL A 201      -2.993   2.374   4.720  1.00 95.48           C  
ATOM   3190  HA  VAL A 201      -3.376   3.024   5.507  1.00 95.48           H  
ATOM   3191  C   VAL A 201      -2.014   3.195   3.873  1.00 95.48           C  
ATOM   3192  CB  VAL A 201      -2.272   1.199   5.415  1.00 95.48           C  
ATOM   3193  HB  VAL A 201      -1.472   1.612   6.029  1.00 95.48           H  
ATOM   3194  O   VAL A 201      -1.980   3.051   2.649  1.00 95.48           O  
ATOM   3195  CG1 VAL A 201      -3.210   0.434   6.359  1.00 95.48           C  
ATOM   3196 HG11 VAL A 201      -4.005  -0.051   5.793  1.00 95.48           H  
ATOM   3197 HG12 VAL A 201      -3.652   1.118   7.083  1.00 95.48           H  
ATOM   3198 HG13 VAL A 201      -2.651  -0.340   6.884  1.00 95.48           H  
ATOM   3199  CG2 VAL A 201      -1.635   0.206   4.435  1.00 95.48           C  
ATOM   3200 HG21 VAL A 201      -1.079  -0.552   4.986  1.00 95.48           H  
ATOM   3201 HG22 VAL A 201      -0.937   0.717   3.771  1.00 95.48           H  
ATOM   3202 HG23 VAL A 201      -2.402  -0.284   3.835  1.00 95.48           H  
ATOM   3203  N   PRO A 202      -1.175   4.052   4.483  1.00 94.26           N  
ATOM   3204  CA  PRO A 202      -0.050   4.649   3.772  1.00 94.26           C  
ATOM   3205  HA  PRO A 202      -0.429   5.253   2.948  1.00 94.26           H  
ATOM   3206  C   PRO A 202       0.887   3.559   3.237  1.00 94.26           C  
ATOM   3207  CB  PRO A 202       0.657   5.548   4.792  1.00 94.26           C  
ATOM   3208  HB2 PRO A 202       1.489   5.013   5.252  1.00 94.26           H  
ATOM   3209  HB3 PRO A 202       1.008   6.474   4.337  1.00 94.26           H  
ATOM   3210  O   PRO A 202       1.185   2.602   3.948  1.00 94.26           O  
ATOM   3211  CG  PRO A 202      -0.417   5.808   5.851  1.00 94.26           C  
ATOM   3212  HG2 PRO A 202      -1.071   6.615   5.522  1.00 94.26           H  
ATOM   3213  HG3 PRO A 202       0.013   6.031   6.827  1.00 94.26           H  
ATOM   3214  CD  PRO A 202      -1.190   4.494   5.867  1.00 94.26           C  
ATOM   3215  HD2 PRO A 202      -2.200   4.657   6.244  1.00 94.26           H  
ATOM   3216  HD3 PRO A 202      -0.667   3.768   6.489  1.00 94.26           H  
ATOM   3217  N   GLY A 203       1.372   3.700   2.003  1.00 93.69           N  
ATOM   3218  H   GLY A 203       1.064   4.468   1.423  1.00 93.69           H  
ATOM   3219  CA  GLY A 203       2.238   2.689   1.395  1.00 93.69           C  
ATOM   3220  HA2 GLY A 203       2.740   3.126   0.532  1.00 93.69           H  
ATOM   3221  HA3 GLY A 203       2.984   2.371   2.123  1.00 93.69           H  
ATOM   3222  C   GLY A 203       1.516   1.426   0.924  1.00 93.69           C  
ATOM   3223  O   GLY A 203       2.177   0.408   0.721  1.00 93.69           O  
ATOM   3224  N   TYR A 204       0.189   1.460   0.757  1.00 96.20           N  
ATOM   3225  H   TYR A 204      -0.305   2.317   0.961  1.00 96.20           H  
ATOM   3226  CA  TYR A 204      -0.594   0.334   0.234  1.00 96.20           C  
ATOM   3227  HA  TYR A 204      -0.560  -0.477   0.961  1.00 96.20           H  
ATOM   3228  C   TYR A 204      -0.053  -0.211  -1.100  1.00 96.20           C  
ATOM   3229  CB  TYR A 204      -2.061   0.752   0.048  1.00 96.20           C  
ATOM   3230  HB2 TYR A 204      -2.437   1.211   0.963  1.00 96.20           H  
ATOM   3231  HB3 TYR A 204      -2.654  -0.148  -0.115  1.00 96.20           H  
ATOM   3232  O   TYR A 204      -0.257  -1.379  -1.401  1.00 96.20           O  
ATOM   3233  CG  TYR A 204      -2.276   1.689  -1.126  1.00 96.20           C  
ATOM   3234  CD1 TYR A 204      -2.048   3.069  -0.984  1.00 96.20           C  
ATOM   3235  HD1 TYR A 204      -1.751   3.472  -0.027  1.00 96.20           H  
ATOM   3236  CD2 TYR A 204      -2.635   1.163  -2.384  1.00 96.20           C  
ATOM   3237  HD2 TYR A 204      -2.808   0.103  -2.498  1.00 96.20           H  
ATOM   3238  CE1 TYR A 204      -2.138   3.915  -2.103  1.00 96.20           C  
ATOM   3239  HE1 TYR A 204      -1.864   4.955  -2.008  1.00 96.20           H  
ATOM   3240  CE2 TYR A 204      -2.783   2.016  -3.494  1.00 96.20           C  
ATOM   3241  HE2 TYR A 204      -3.058   1.610  -4.457  1.00 96.20           H  
ATOM   3242  OH  TYR A 204      -2.470   4.195  -4.458  1.00 96.20           O  
ATOM   3243  HH  TYR A 204      -1.694   4.759  -4.417  1.00 96.20           H  
ATOM   3244  CZ  TYR A 204      -2.500   3.390  -3.363  1.00 96.20           C  
ATOM   3245  N   GLU A 205       0.688   0.581  -1.879  1.00 95.51           N  
ATOM   3246  H   GLU A 205       0.830   1.539  -1.591  1.00 95.51           H  
ATOM   3247  CA  GLU A 205       1.301   0.162  -3.143  1.00 95.51           C  
ATOM   3248  HA  GLU A 205       0.514  -0.177  -3.817  1.00 95.51           H  
ATOM   3249  C   GLU A 205       2.290  -1.002  -2.959  1.00 95.51           C  
ATOM   3250  CB  GLU A 205       2.034   1.344  -3.804  1.00 95.51           C  
ATOM   3251  HB2 GLU A 205       2.383   1.001  -4.778  1.00 95.51           H  
ATOM   3252  HB3 GLU A 205       2.920   1.605  -3.225  1.00 95.51           H  
ATOM   3253  O   GLU A 205       2.519  -1.778  -3.883  1.00 95.51           O  
ATOM   3254  CG  GLU A 205       1.177   2.604  -4.037  1.00 95.51           C  
ATOM   3255  HG2 GLU A 205       1.615   3.141  -4.878  1.00 95.51           H  
ATOM   3256  HG3 GLU A 205       0.172   2.303  -4.332  1.00 95.51           H  
ATOM   3257  CD  GLU A 205       1.108   3.585  -2.847  1.00 95.51           C  
ATOM   3258  OE1 GLU A 205       0.651   4.730  -3.072  1.00 95.51           O  
ATOM   3259  OE2 GLU A 205       1.523   3.220  -1.719  1.00 95.51           O  
ATOM   3260  N   PHE A 206       2.866  -1.165  -1.763  1.00 94.81           N  
ATOM   3261  H   PHE A 206       2.619  -0.523  -1.023  1.00 94.81           H  
ATOM   3262  CA  PHE A 206       3.713  -2.316  -1.442  1.00 94.81           C  
ATOM   3263  HA  PHE A 206       4.413  -2.477  -2.262  1.00 94.81           H  
ATOM   3264  C   PHE A 206       2.917  -3.621  -1.297  1.00 94.81           C  
ATOM   3265  CB  PHE A 206       4.515  -2.025  -0.170  1.00 94.81           C  
ATOM   3266  HB2 PHE A 206       3.822  -1.694   0.604  1.00 94.81           H  
ATOM   3267  HB3 PHE A 206       4.974  -2.953   0.174  1.00 94.81           H  
ATOM   3268  O   PHE A 206       3.499  -4.691  -1.455  1.00 94.81           O  
ATOM   3269  CG  PHE A 206       5.612  -0.992  -0.332  1.00 94.81           C  
ATOM   3270  CD1 PHE A 206       6.773  -1.315  -1.057  1.00 94.81           C  
ATOM   3271  HD1 PHE A 206       6.866  -2.295  -1.502  1.00 94.81           H  
ATOM   3272  CD2 PHE A 206       5.484   0.288   0.239  1.00 94.81           C  
ATOM   3273  HD2 PHE A 206       4.600   0.539   0.807  1.00 94.81           H  
ATOM   3274  CE1 PHE A 206       7.801  -0.368  -1.212  1.00 94.81           C  
ATOM   3275  HE1 PHE A 206       8.689  -0.630  -1.769  1.00 94.81           H  
ATOM   3276  CE2 PHE A 206       6.500   1.243   0.065  1.00 94.81           C  
ATOM   3277  HE2 PHE A 206       6.386   2.232   0.482  1.00 94.81           H  
ATOM   3278  CZ  PHE A 206       7.661   0.915  -0.656  1.00 94.81           C  
ATOM   3279  HZ  PHE A 206       8.442   1.650  -0.786  1.00 94.81           H  
ATOM   3280  N   LEU A 207       1.602  -3.554  -1.056  1.00 96.24           N  
ATOM   3281  H   LEU A 207       1.164  -2.645  -1.015  1.00 96.24           H  
ATOM   3282  CA  LEU A 207       0.714  -4.722  -1.030  1.00 96.24           C  
ATOM   3283  HA  LEU A 207       1.176  -5.510  -0.436  1.00 96.24           H  
ATOM   3284  C   LEU A 207       0.482  -5.316  -2.423  1.00 96.24           C  
ATOM   3285  CB  LEU A 207      -0.639  -4.362  -0.390  1.00 96.24           C  
ATOM   3286  HB2 LEU A 207      -1.281  -5.243  -0.419  1.00 96.24           H  
ATOM   3287  HB3 LEU A 207      -1.133  -3.612  -1.008  1.00 96.24           H  
ATOM   3288  O   LEU A 207      -0.075  -6.405  -2.517  1.00 96.24           O  
ATOM   3289  CG  LEU A 207      -0.573  -3.862   1.061  1.00 96.24           C  
ATOM   3290  HG  LEU A 207       0.154  -3.056   1.152  1.00 96.24           H  
ATOM   3291  CD1 LEU A 207      -1.938  -3.322   1.476  1.00 96.24           C  
ATOM   3292 HD11 LEU A 207      -2.679  -4.120   1.440  1.00 96.24           H  
ATOM   3293 HD12 LEU A 207      -2.241  -2.522   0.800  1.00 96.24           H  
ATOM   3294 HD13 LEU A 207      -1.888  -2.919   2.488  1.00 96.24           H  
ATOM   3295  CD2 LEU A 207      -0.200  -4.992   2.021  1.00 96.24           C  
ATOM   3296 HD21 LEU A 207      -0.295  -4.641   3.048  1.00 96.24           H  
ATOM   3297 HD22 LEU A 207      -0.863  -5.844   1.875  1.00 96.24           H  
ATOM   3298 HD23 LEU A 207       0.834  -5.295   1.850  1.00 96.24           H  
ATOM   3299  N   TYR A 208       0.926  -4.641  -3.491  1.00 95.95           N  
ATOM   3300  H   TYR A 208       1.367  -3.744  -3.344  1.00 95.95           H  
ATOM   3301  CA  TYR A 208       0.703  -5.068  -4.872  1.00 95.95           C  
ATOM   3302  HA  TYR A 208      -0.368  -5.070  -5.073  1.00 95.95           H  
ATOM   3303  C   TYR A 208       1.227  -6.480  -5.142  1.00 95.95           C  
ATOM   3304  CB  TYR A 208       1.385  -4.066  -5.806  1.00 95.95           C  
ATOM   3305  HB2 TYR A 208       2.461  -4.079  -5.628  1.00 95.95           H  
ATOM   3306  HB3 TYR A 208       1.027  -3.062  -5.578  1.00 95.95           H  
ATOM   3307  O   TYR A 208       0.640  -7.214  -5.922  1.00 95.95           O  
ATOM   3308  CG  TYR A 208       1.114  -4.332  -7.267  1.00 95.95           C  
ATOM   3309  CD1 TYR A 208       2.080  -4.974  -8.060  1.00 95.95           C  
ATOM   3310  HD1 TYR A 208       3.008  -5.288  -7.606  1.00 95.95           H  
ATOM   3311  CD2 TYR A 208      -0.124  -3.966  -7.819  1.00 95.95           C  
ATOM   3312  HD2 TYR A 208      -0.879  -3.495  -7.207  1.00 95.95           H  
ATOM   3313  CE1 TYR A 208       1.826  -5.220  -9.421  1.00 95.95           C  
ATOM   3314  HE1 TYR A 208       2.563  -5.709 -10.042  1.00 95.95           H  
ATOM   3315  CE2 TYR A 208      -0.389  -4.214  -9.172  1.00 95.95           C  
ATOM   3316  HE2 TYR A 208      -1.343  -3.938  -9.596  1.00 95.95           H  
ATOM   3317  OH  TYR A 208       0.350  -4.975 -11.291  1.00 95.95           O  
ATOM   3318  HH  TYR A 208      -0.531  -4.666 -11.515  1.00 95.95           H  
ATOM   3319  CZ  TYR A 208       0.590  -4.826  -9.971  1.00 95.95           C  
ATOM   3320  N   GLU A 209       2.300  -6.890  -4.459  1.00 93.06           N  
ATOM   3321  H   GLU A 209       2.713  -6.255  -3.791  1.00 93.06           H  
ATOM   3322  CA  GLU A 209       2.844  -8.246  -4.563  1.00 93.06           C  
ATOM   3323  HA  GLU A 209       3.079  -8.449  -5.608  1.00 93.06           H  
ATOM   3324  C   GLU A 209       1.864  -9.333  -4.089  1.00 93.06           C  
ATOM   3325  CB  GLU A 209       4.139  -8.304  -3.744  1.00 93.06           C  
ATOM   3326  HB2 GLU A 209       3.891  -8.144  -2.695  1.00 93.06           H  
ATOM   3327  HB3 GLU A 209       4.787  -7.491  -4.072  1.00 93.06           H  
ATOM   3328  O   GLU A 209       1.961 -10.463  -4.548  1.00 93.06           O  
ATOM   3329  CG  GLU A 209       4.913  -9.627  -3.887  1.00 93.06           C  
ATOM   3330  HG2 GLU A 209       4.284 -10.458  -3.567  1.00 93.06           H  
ATOM   3331  HG3 GLU A 209       5.179  -9.770  -4.934  1.00 93.06           H  
ATOM   3332  CD  GLU A 209       6.179  -9.649  -3.027  1.00 93.06           C  
ATOM   3333  OE1 GLU A 209       6.902 -10.667  -3.022  1.00 93.06           O  
ATOM   3334  OE2 GLU A 209       6.460  -8.649  -2.330  1.00 93.06           O  
ATOM   3335  N   LEU A 210       0.932  -9.027  -3.186  1.00 94.64           N  
ATOM   3336  H   LEU A 210       0.833  -8.061  -2.907  1.00 94.64           H  
ATOM   3337  CA  LEU A 210      -0.024 -10.006  -2.656  1.00 94.64           C  
ATOM   3338  HA  LEU A 210       0.250 -11.012  -2.972  1.00 94.64           H  
ATOM   3339  C   LEU A 210      -1.444  -9.780  -3.183  1.00 94.64           C  
ATOM   3340  CB  LEU A 210       0.001  -9.958  -1.118  1.00 94.64           C  
ATOM   3341  HB2 LEU A 210      -0.722 -10.684  -0.746  1.00 94.64           H  
ATOM   3342  HB3 LEU A 210      -0.331  -8.968  -0.804  1.00 94.64           H  
ATOM   3343  O   LEU A 210      -2.170 -10.745  -3.401  1.00 94.64           O  
ATOM   3344  CG  LEU A 210       1.367 -10.243  -0.469  1.00 94.64           C  
ATOM   3345  HG  LEU A 210       2.090  -9.493  -0.790  1.00 94.64           H  
ATOM   3346  CD1 LEU A 210       1.231 -10.145   1.053  1.00 94.64           C  
ATOM   3347 HD11 LEU A 210       2.201 -10.307   1.524  1.00 94.64           H  
ATOM   3348 HD12 LEU A 210       0.866  -9.153   1.319  1.00 94.64           H  
ATOM   3349 HD13 LEU A 210       0.523 -10.895   1.406  1.00 94.64           H  
ATOM   3350  CD2 LEU A 210       1.917 -11.632  -0.803  1.00 94.64           C  
ATOM   3351 HD21 LEU A 210       2.086 -11.705  -1.877  1.00 94.64           H  
ATOM   3352 HD22 LEU A 210       2.868 -11.778  -0.291  1.00 94.64           H  
ATOM   3353 HD23 LEU A 210       1.193 -12.388  -0.500  1.00 94.64           H  
ATOM   3354  N   TYR A 211      -1.837  -8.522  -3.383  1.00 96.52           N  
ATOM   3355  H   TYR A 211      -1.175  -7.785  -3.188  1.00 96.52           H  
ATOM   3356  CA  TYR A 211      -3.214  -8.115  -3.685  1.00 96.52           C  
ATOM   3357  HA  TYR A 211      -3.794  -8.980  -4.009  1.00 96.52           H  
ATOM   3358  C   TYR A 211      -3.239  -7.097  -4.843  1.00 96.52           C  
ATOM   3359  CB  TYR A 211      -3.860  -7.587  -2.392  1.00 96.52           C  
ATOM   3360  HB2 TYR A 211      -3.431  -6.613  -2.159  1.00 96.52           H  
ATOM   3361  HB3 TYR A 211      -4.927  -7.443  -2.557  1.00 96.52           H  
ATOM   3362  O   TYR A 211      -3.564  -5.921  -4.646  1.00 96.52           O  
ATOM   3363  CG  TYR A 211      -3.688  -8.494  -1.184  1.00 96.52           C  
ATOM   3364  CD1 TYR A 211      -4.209  -9.802  -1.193  1.00 96.52           C  
ATOM   3365  HD1 TYR A 211      -4.755 -10.159  -2.054  1.00 96.52           H  
ATOM   3366  CD2 TYR A 211      -2.969  -8.037  -0.064  1.00 96.52           C  
ATOM   3367  HD2 TYR A 211      -2.567  -7.035  -0.063  1.00 96.52           H  
ATOM   3368  CE1 TYR A 211      -4.023 -10.646  -0.080  1.00 96.52           C  
ATOM   3369  HE1 TYR A 211      -4.428 -11.647  -0.083  1.00 96.52           H  
ATOM   3370  CE2 TYR A 211      -2.782  -8.874   1.051  1.00 96.52           C  
ATOM   3371  HE2 TYR A 211      -2.236  -8.511   1.910  1.00 96.52           H  
ATOM   3372  OH  TYR A 211      -3.170 -10.970   2.144  1.00 96.52           O  
ATOM   3373  HH  TYR A 211      -2.594 -10.557   2.793  1.00 96.52           H  
ATOM   3374  CZ  TYR A 211      -3.325 -10.177   1.050  1.00 96.52           C  
ATOM   3375  N   PRO A 212      -2.790  -7.486  -6.053  1.00 97.46           N  
ATOM   3376  CA  PRO A 212      -2.576  -6.552  -7.150  1.00 97.46           C  
ATOM   3377  HA  PRO A 212      -1.917  -5.751  -6.817  1.00 97.46           H  
ATOM   3378  C   PRO A 212      -3.872  -5.918  -7.666  1.00 97.46           C  
ATOM   3379  CB  PRO A 212      -1.863  -7.362  -8.235  1.00 97.46           C  
ATOM   3380  HB2 PRO A 212      -0.784  -7.267  -8.113  1.00 97.46           H  
ATOM   3381  HB3 PRO A 212      -2.152  -7.043  -9.237  1.00 97.46           H  
ATOM   3382  O   PRO A 212      -3.862  -4.725  -7.976  1.00 97.46           O  
ATOM   3383  CG  PRO A 212      -2.284  -8.804  -7.966  1.00 97.46           C  
ATOM   3384  HG2 PRO A 212      -3.256  -9.002  -8.417  1.00 97.46           H  
ATOM   3385  HG3 PRO A 212      -1.538  -9.512  -8.326  1.00 97.46           H  
ATOM   3386  CD  PRO A 212      -2.408  -8.832  -6.446  1.00 97.46           C  
ATOM   3387  HD2 PRO A 212      -1.442  -9.086  -6.009  1.00 97.46           H  
ATOM   3388  HD3 PRO A 212      -3.170  -9.550  -6.141  1.00 97.46           H  
ATOM   3389  N   ALA A 213      -4.980  -6.667  -7.744  1.00 97.73           N  
ATOM   3390  H   ALA A 213      -4.971  -7.619  -7.408  1.00 97.73           H  
ATOM   3391  CA  ALA A 213      -6.253  -6.130  -8.227  1.00 97.73           C  
ATOM   3392  HA  ALA A 213      -6.078  -5.657  -9.193  1.00 97.73           H  
ATOM   3393  C   ALA A 213      -6.806  -5.069  -7.275  1.00 97.73           C  
ATOM   3394  CB  ALA A 213      -7.270  -7.262  -8.405  1.00 97.73           C  
ATOM   3395  HB1 ALA A 213      -8.155  -6.871  -8.907  1.00 97.73           H  
ATOM   3396  HB2 ALA A 213      -7.582  -7.650  -7.435  1.00 97.73           H  
ATOM   3397  HB3 ALA A 213      -6.850  -8.070  -9.004  1.00 97.73           H  
ATOM   3398  O   ALA A 213      -7.249  -4.004  -7.697  1.00 97.73           O  
ATOM   3399  N   GLU A 214      -6.707  -5.338  -5.980  1.00 97.91           N  
ATOM   3400  H   GLU A 214      -6.348  -6.243  -5.712  1.00 97.91           H  
ATOM   3401  CA  GLU A 214      -7.181  -4.472  -4.919  1.00 97.91           C  
ATOM   3402  HA  GLU A 214      -8.211  -4.178  -5.119  1.00 97.91           H  
ATOM   3403  C   GLU A 214      -6.336  -3.198  -4.807  1.00 97.91           C  
ATOM   3404  CB  GLU A 214      -7.132  -5.247  -3.603  1.00 97.91           C  
ATOM   3405  HB2 GLU A 214      -7.535  -4.574  -2.846  1.00 97.91           H  
ATOM   3406  HB3 GLU A 214      -6.101  -5.505  -3.361  1.00 97.91           H  
ATOM   3407  O   GLU A 214      -6.871  -2.107  -4.602  1.00 97.91           O  
ATOM   3408  CG  GLU A 214      -7.961  -6.525  -3.534  1.00 97.91           C  
ATOM   3409  HG2 GLU A 214      -8.929  -6.324  -3.993  1.00 97.91           H  
ATOM   3410  HG3 GLU A 214      -8.086  -6.737  -2.472  1.00 97.91           H  
ATOM   3411  CD  GLU A 214      -7.366  -7.792  -4.158  1.00 97.91           C  
ATOM   3412  OE1 GLU A 214      -8.036  -8.831  -4.041  1.00 97.91           O  
ATOM   3413  OE2 GLU A 214      -6.252  -7.760  -4.740  1.00 97.91           O  
ATOM   3414  N   VAL A 215      -5.013  -3.309  -4.984  1.00 97.96           N  
ATOM   3415  H   VAL A 215      -4.627  -4.233  -5.113  1.00 97.96           H  
ATOM   3416  CA  VAL A 215      -4.122  -2.141  -5.016  1.00 97.96           C  
ATOM   3417  HA  VAL A 215      -4.329  -1.522  -4.143  1.00 97.96           H  
ATOM   3418  C   VAL A 215      -4.422  -1.270  -6.233  1.00 97.96           C  
ATOM   3419  CB  VAL A 215      -2.643  -2.560  -4.965  1.00 97.96           C  
ATOM   3420  HB  VAL A 215      -2.465  -3.360  -5.684  1.00 97.96           H  
ATOM   3421  O   VAL A 215      -4.525  -0.053  -6.083  1.00 97.96           O  
ATOM   3422  CG1 VAL A 215      -1.698  -1.395  -5.275  1.00 97.96           C  
ATOM   3423 HG11 VAL A 215      -1.821  -1.088  -6.314  1.00 97.96           H  
ATOM   3424 HG12 VAL A 215      -0.663  -1.705  -5.131  1.00 97.96           H  
ATOM   3425 HG13 VAL A 215      -1.912  -0.549  -4.623  1.00 97.96           H  
ATOM   3426  CG2 VAL A 215      -2.264  -3.053  -3.567  1.00 97.96           C  
ATOM   3427 HG21 VAL A 215      -1.187  -3.212  -3.509  1.00 97.96           H  
ATOM   3428 HG22 VAL A 215      -2.540  -2.310  -2.819  1.00 97.96           H  
ATOM   3429 HG23 VAL A 215      -2.762  -3.998  -3.347  1.00 97.96           H  
ATOM   3430  N   LEU A 216      -4.619  -1.872  -7.412  1.00 97.89           N  
ATOM   3431  H   LEU A 216      -4.544  -2.878  -7.463  1.00 97.89           H  
ATOM   3432  CA  LEU A 216      -5.041  -1.143  -8.611  1.00 97.89           C  
ATOM   3433  HA  LEU A 216      -4.311  -0.364  -8.829  1.00 97.89           H  
ATOM   3434  C   LEU A 216      -6.379  -0.439  -8.386  1.00 97.89           C  
ATOM   3435  CB  LEU A 216      -5.150  -2.109  -9.804  1.00 97.89           C  
ATOM   3436  HB2 LEU A 216      -5.762  -1.655 -10.584  1.00 97.89           H  
ATOM   3437  HB3 LEU A 216      -5.658  -3.016  -9.477  1.00 97.89           H  
ATOM   3438  O   LEU A 216      -6.483   0.761  -8.631  1.00 97.89           O  
ATOM   3439  CG  LEU A 216      -3.791  -2.479 -10.406  1.00 97.89           C  
ATOM   3440  HG  LEU A 216      -3.086  -2.696  -9.603  1.00 97.89           H  
ATOM   3441  CD1 LEU A 216      -3.936  -3.706 -11.302  1.00 97.89           C  
ATOM   3442 HD11 LEU A 216      -2.983  -3.932 -11.779  1.00 97.89           H  
ATOM   3443 HD12 LEU A 216      -4.255  -4.557 -10.701  1.00 97.89           H  
ATOM   3444 HD13 LEU A 216      -4.686  -3.515 -12.070  1.00 97.89           H  
ATOM   3445  CD2 LEU A 216      -3.225  -1.351 -11.270  1.00 97.89           C  
ATOM   3446 HD21 LEU A 216      -2.228  -1.620 -11.619  1.00 97.89           H  
ATOM   3447 HD22 LEU A 216      -3.872  -1.182 -12.131  1.00 97.89           H  
ATOM   3448 HD23 LEU A 216      -3.163  -0.423 -10.702  1.00 97.89           H  
ATOM   3449  N   ALA A 217      -7.375  -1.156  -7.868  1.00 97.60           N  
ATOM   3450  H   ALA A 217      -7.227  -2.142  -7.704  1.00 97.60           H  
ATOM   3451  CA  ALA A 217      -8.692  -0.614  -7.563  1.00 97.60           C  
ATOM   3452  HA  ALA A 217      -9.162  -0.273  -8.485  1.00 97.60           H  
ATOM   3453  C   ALA A 217      -8.617   0.582  -6.605  1.00 97.60           C  
ATOM   3454  CB  ALA A 217      -9.540  -1.740  -6.974  1.00 97.60           C  
ATOM   3455  HB1 ALA A 217     -10.500  -1.335  -6.652  1.00 97.60           H  
ATOM   3456  HB2 ALA A 217      -9.045  -2.182  -6.109  1.00 97.60           H  
ATOM   3457  HB3 ALA A 217      -9.706  -2.510  -7.727  1.00 97.60           H  
ATOM   3458  O   ALA A 217      -9.244   1.614  -6.853  1.00 97.60           O  
ATOM   3459  N   TYR A 218      -7.804   0.493  -5.549  1.00 96.89           N  
ATOM   3460  H   TYR A 218      -7.340  -0.383  -5.355  1.00 96.89           H  
ATOM   3461  CA  TYR A 218      -7.644   1.611  -4.627  1.00 96.89           C  
ATOM   3462  HA  TYR A 218      -8.650   1.951  -4.381  1.00 96.89           H  
ATOM   3463  C   TYR A 218      -6.914   2.801  -5.270  1.00 96.89           C  
ATOM   3464  CB  TYR A 218      -6.980   1.147  -3.327  1.00 96.89           C  
ATOM   3465  HB2 TYR A 218      -5.977   0.789  -3.560  1.00 96.89           H  
ATOM   3466  HB3 TYR A 218      -7.545   0.308  -2.920  1.00 96.89           H  
ATOM   3467  O   TYR A 218      -7.303   3.947  -5.044  1.00 96.89           O  
ATOM   3468  CG  TYR A 218      -6.899   2.227  -2.257  1.00 96.89           C  
ATOM   3469  CD1 TYR A 218      -5.732   2.348  -1.486  1.00 96.89           C  
ATOM   3470  HD1 TYR A 218      -4.940   1.626  -1.622  1.00 96.89           H  
ATOM   3471  CD2 TYR A 218      -7.972   3.114  -2.027  1.00 96.89           C  
ATOM   3472  HD2 TYR A 218      -8.893   3.023  -2.583  1.00 96.89           H  
ATOM   3473  CE1 TYR A 218      -5.597   3.375  -0.536  1.00 96.89           C  
ATOM   3474  HE1 TYR A 218      -4.687   3.455   0.042  1.00 96.89           H  
ATOM   3475  CE2 TYR A 218      -7.843   4.151  -1.086  1.00 96.89           C  
ATOM   3476  HE2 TYR A 218      -8.652   4.848  -0.925  1.00 96.89           H  
ATOM   3477  OH  TYR A 218      -6.515   5.305   0.544  1.00 96.89           O  
ATOM   3478  HH  TYR A 218      -5.684   5.238   1.020  1.00 96.89           H  
ATOM   3479  CZ  TYR A 218      -6.652   4.290  -0.349  1.00 96.89           C  
ATOM   3480  N   THR A 219      -5.921   2.573  -6.136  1.00 96.88           N  
ATOM   3481  H   THR A 219      -5.602   1.627  -6.287  1.00 96.88           H  
ATOM   3482  CA  THR A 219      -5.304   3.660  -6.915  1.00 96.88           C  
ATOM   3483  HA  THR A 219      -4.971   4.431  -6.220  1.00 96.88           H  
ATOM   3484  C   THR A 219      -6.307   4.327  -7.862  1.00 96.88           C  
ATOM   3485  CB  THR A 219      -4.075   3.171  -7.690  1.00 96.88           C  
ATOM   3486  HB  THR A 219      -4.359   2.379  -8.383  1.00 96.88           H  
ATOM   3487  O   THR A 219      -6.344   5.555  -7.913  1.00 96.88           O  
ATOM   3488  CG2 THR A 219      -3.373   4.289  -8.459  1.00 96.88           C  
ATOM   3489 HG21 THR A 219      -3.133   5.113  -7.788  1.00 96.88           H  
ATOM   3490 HG22 THR A 219      -2.452   3.907  -8.901  1.00 96.88           H  
ATOM   3491 HG23 THR A 219      -4.014   4.651  -9.263  1.00 96.88           H  
ATOM   3492  OG1 THR A 219      -3.121   2.677  -6.784  1.00 96.88           O  
ATOM   3493  HG1 THR A 219      -3.033   3.297  -6.056  1.00 96.88           H  
ATOM   3494  N   LEU A 220      -7.168   3.562  -8.543  1.00 96.73           N  
ATOM   3495  H   LEU A 220      -7.082   2.558  -8.467  1.00 96.73           H  
ATOM   3496  CA  LEU A 220      -8.251   4.108  -9.375  1.00 96.73           C  
ATOM   3497  HA  LEU A 220      -7.826   4.760 -10.139  1.00 96.73           H  
ATOM   3498  C   LEU A 220      -9.213   4.971  -8.548  1.00 96.73           C  
ATOM   3499  CB  LEU A 220      -9.028   2.964 -10.052  1.00 96.73           C  
ATOM   3500  HB2 LEU A 220      -9.370   2.272  -9.282  1.00 96.73           H  
ATOM   3501  HB3 LEU A 220      -9.913   3.384 -10.529  1.00 96.73           H  
ATOM   3502  O   LEU A 220      -9.578   6.068  -8.958  1.00 96.73           O  
ATOM   3503  CG  LEU A 220      -8.252   2.162 -11.110  1.00 96.73           C  
ATOM   3504  HG  LEU A 220      -7.326   1.774 -10.687  1.00 96.73           H  
ATOM   3505  CD1 LEU A 220      -9.105   0.980 -11.576  1.00 96.73           C  
ATOM   3506 HD11 LEU A 220      -9.339   0.335 -10.728  1.00 96.73           H  
ATOM   3507 HD12 LEU A 220     -10.034   1.339 -12.018  1.00 96.73           H  
ATOM   3508 HD13 LEU A 220      -8.555   0.397 -12.314  1.00 96.73           H  
ATOM   3509  CD2 LEU A 220      -7.886   3.014 -12.325  1.00 96.73           C  
ATOM   3510 HD21 LEU A 220      -7.403   2.391 -13.077  1.00 96.73           H  
ATOM   3511 HD22 LEU A 220      -8.783   3.462 -12.752  1.00 96.73           H  
ATOM   3512 HD23 LEU A 220      -7.190   3.802 -12.036  1.00 96.73           H  
ATOM   3513  N   ILE A 221      -9.568   4.518  -7.346  1.00 94.68           N  
ATOM   3514  H   ILE A 221      -9.279   3.586  -7.087  1.00 94.68           H  
ATOM   3515  CA  ILE A 221     -10.389   5.288  -6.406  1.00 94.68           C  
ATOM   3516  HA  ILE A 221     -11.314   5.574  -6.907  1.00 94.68           H  
ATOM   3517  C   ILE A 221      -9.711   6.588  -5.986  1.00 94.68           C  
ATOM   3518  CB  ILE A 221     -10.723   4.400  -5.196  1.00 94.68           C  
ATOM   3519  HB  ILE A 221      -9.867   3.760  -4.982  1.00 94.68           H  
ATOM   3520  O   ILE A 221     -10.371   7.622  -5.897  1.00 94.68           O  
ATOM   3521  CG1 ILE A 221     -11.894   3.509  -5.624  1.00 94.68           C  
ATOM   3522 HG12 ILE A 221     -11.648   3.025  -6.569  1.00 94.68           H  
ATOM   3523 HG13 ILE A 221     -12.790   4.111  -5.769  1.00 94.68           H  
ATOM   3524  CG2 ILE A 221     -11.022   5.187  -3.911  1.00 94.68           C  
ATOM   3525 HG21 ILE A 221     -11.349   4.510  -3.122  1.00 94.68           H  
ATOM   3526 HG22 ILE A 221     -11.787   5.941  -4.096  1.00 94.68           H  
ATOM   3527 HG23 ILE A 221     -10.106   5.662  -3.558  1.00 94.68           H  
ATOM   3528  CD1 ILE A 221     -12.192   2.409  -4.629  1.00 94.68           C  
ATOM   3529 HD11 ILE A 221     -12.627   2.826  -3.721  1.00 94.68           H  
ATOM   3530 HD12 ILE A 221     -12.916   1.735  -5.086  1.00 94.68           H  
ATOM   3531 HD13 ILE A 221     -11.277   1.860  -4.404  1.00 94.68           H  
ATOM   3532  N   ARG A 222      -8.397   6.559  -5.742  1.00 93.57           N  
ATOM   3533  H   ARG A 222      -7.919   5.671  -5.809  1.00 93.57           H  
ATOM   3534  CA  ARG A 222      -7.643   7.769  -5.408  1.00 93.57           C  
ATOM   3535  HA  ARG A 222      -8.167   8.287  -4.605  1.00 93.57           H  
ATOM   3536  C   ARG A 222      -7.618   8.775  -6.550  1.00 93.57           C  
ATOM   3537  CB  ARG A 222      -6.225   7.431  -4.938  1.00 93.57           C  
ATOM   3538  HB2 ARG A 222      -5.746   6.755  -5.647  1.00 93.57           H  
ATOM   3539  HB3 ARG A 222      -5.651   8.357  -4.917  1.00 93.57           H  
ATOM   3540  O   ARG A 222      -7.582   9.959  -6.249  1.00 93.57           O  
ATOM   3541  CG  ARG A 222      -6.218   6.804  -3.534  1.00 93.57           C  
ATOM   3542  HG2 ARG A 222      -6.823   7.407  -2.856  1.00 93.57           H  
ATOM   3543  HG3 ARG A 222      -6.649   5.804  -3.569  1.00 93.57           H  
ATOM   3544  CD  ARG A 222      -4.793   6.712  -2.982  1.00 93.57           C  
ATOM   3545  HD2 ARG A 222      -4.814   6.112  -2.072  1.00 93.57           H  
ATOM   3546  HD3 ARG A 222      -4.172   6.202  -3.718  1.00 93.57           H  
ATOM   3547  NE  ARG A 222      -4.264   8.057  -2.671  1.00 93.57           N  
ATOM   3548  HE  ARG A 222      -4.956   8.760  -2.453  1.00 93.57           H  
ATOM   3549  NH1 ARG A 222      -2.038   7.649  -3.050  1.00 93.57           N  
ATOM   3550 HH11 ARG A 222      -2.264   6.687  -3.262  1.00 93.57           H  
ATOM   3551 HH12 ARG A 222      -1.093   7.972  -3.199  1.00 93.57           H  
ATOM   3552  NH2 ARG A 222      -2.722   9.724  -2.562  1.00 93.57           N  
ATOM   3553 HH21 ARG A 222      -3.464  10.396  -2.432  1.00 93.57           H  
ATOM   3554 HH22 ARG A 222      -1.794  10.065  -2.770  1.00 93.57           H  
ATOM   3555  CZ  ARG A 222      -3.011   8.467  -2.758  1.00 93.57           C  
ATOM   3556  N   LEU A 223      -7.654   8.334  -7.807  1.00 93.96           N  
ATOM   3557  H   LEU A 223      -7.654   7.336  -7.960  1.00 93.96           H  
ATOM   3558  CA  LEU A 223      -7.751   9.213  -8.977  1.00 93.96           C  
ATOM   3559  HA  LEU A 223      -7.092  10.071  -8.844  1.00 93.96           H  
ATOM   3560  C   LEU A 223      -9.165   9.781  -9.164  1.00 93.96           C  
ATOM   3561  CB  LEU A 223      -7.318   8.438 -10.234  1.00 93.96           C  
ATOM   3562  HB2 LEU A 223      -7.912   7.527 -10.304  1.00 93.96           H  
ATOM   3563  HB3 LEU A 223      -7.549   9.043 -11.110  1.00 93.96           H  
ATOM   3564  O   LEU A 223      -9.317  10.979  -9.377  1.00 93.96           O  
ATOM   3565  CG  LEU A 223      -5.827   8.069 -10.281  1.00 93.96           C  
ATOM   3566  HG  LEU A 223      -5.533   7.569  -9.358  1.00 93.96           H  
ATOM   3567  CD1 LEU A 223      -5.589   7.109 -11.446  1.00 93.96           C  
ATOM   3568 HD11 LEU A 223      -5.869   7.588 -12.384  1.00 93.96           H  
ATOM   3569 HD12 LEU A 223      -6.187   6.208 -11.307  1.00 93.96           H  
ATOM   3570 HD13 LEU A 223      -4.536   6.829 -11.486  1.00 93.96           H  
ATOM   3571  CD2 LEU A 223      -4.944   9.303 -10.467  1.00 93.96           C  
ATOM   3572 HD21 LEU A 223      -3.897   9.011 -10.545  1.00 93.96           H  
ATOM   3573 HD22 LEU A 223      -5.234   9.835 -11.373  1.00 93.96           H  
ATOM   3574 HD23 LEU A 223      -5.052   9.980  -9.619  1.00 93.96           H  
ATOM   3575  N   GLU A 224     -10.195   8.945  -9.037  1.00 93.24           N  
ATOM   3576  H   GLU A 224     -10.001   7.960  -8.931  1.00 93.24           H  
ATOM   3577  CA  GLU A 224     -11.586   9.349  -9.282  1.00 93.24           C  
ATOM   3578  HA  GLU A 224     -11.629   9.938 -10.198  1.00 93.24           H  
ATOM   3579  C   GLU A 224     -12.149  10.219  -8.145  1.00 93.24           C  
ATOM   3580  CB  GLU A 224     -12.423   8.072  -9.479  1.00 93.24           C  
ATOM   3581  HB2 GLU A 224     -11.979   7.470 -10.272  1.00 93.24           H  
ATOM   3582  HB3 GLU A 224     -12.382   7.480  -8.565  1.00 93.24           H  
ATOM   3583  O   GLU A 224     -12.738  11.276  -8.364  1.00 93.24           O  
ATOM   3584  CG  GLU A 224     -13.900   8.334  -9.819  1.00 93.24           C  
ATOM   3585  HG2 GLU A 224     -14.403   7.370  -9.891  1.00 93.24           H  
ATOM   3586  HG3 GLU A 224     -14.361   8.878  -8.995  1.00 93.24           H  
ATOM   3587  CD  GLU A 224     -14.116   9.102 -11.136  1.00 93.24           C  
ATOM   3588  OE1 GLU A 224     -15.229   9.649 -11.305  1.00 93.24           O  
ATOM   3589  OE2 GLU A 224     -13.182   9.124 -11.969  1.00 93.24           O  
ATOM   3590  N   PHE A 225     -11.926   9.813  -6.893  1.00 90.84           N  
ATOM   3591  H   PHE A 225     -11.397   8.962  -6.765  1.00 90.84           H  
ATOM   3592  CA  PHE A 225     -12.572  10.402  -5.716  1.00 90.84           C  
ATOM   3593  HA  PHE A 225     -13.400  11.022  -6.061  1.00 90.84           H  
ATOM   3594  C   PHE A 225     -11.657  11.344  -4.922  1.00 90.84           C  
ATOM   3595  CB  PHE A 225     -13.194   9.297  -4.857  1.00 90.84           C  
ATOM   3596  HB2 PHE A 225     -12.406   8.646  -4.477  1.00 90.84           H  
ATOM   3597  HB3 PHE A 225     -13.679   9.760  -3.998  1.00 90.84           H  
ATOM   3598  O   PHE A 225     -11.814  11.502  -3.708  1.00 90.84           O  
ATOM   3599  CG  PHE A 225     -14.240   8.473  -5.577  1.00 90.84           C  
ATOM   3600  CD1 PHE A 225     -15.520   9.008  -5.813  1.00 90.84           C  
ATOM   3601  HD1 PHE A 225     -15.756  10.013  -5.495  1.00 90.84           H  
ATOM   3602  CD2 PHE A 225     -13.935   7.173  -6.018  1.00 90.84           C  
ATOM   3603  HD2 PHE A 225     -12.947   6.767  -5.860  1.00 90.84           H  
ATOM   3604  CE1 PHE A 225     -16.490   8.242  -6.482  1.00 90.84           C  
ATOM   3605  HE1 PHE A 225     -17.468   8.656  -6.680  1.00 90.84           H  
ATOM   3606  CE2 PHE A 225     -14.905   6.405  -6.685  1.00 90.84           C  
ATOM   3607  HE2 PHE A 225     -14.669   5.412  -7.036  1.00 90.84           H  
ATOM   3608  CZ  PHE A 225     -16.183   6.940  -6.916  1.00 90.84           C  
ATOM   3609  HZ  PHE A 225     -16.922   6.357  -7.445  1.00 90.84           H  
ATOM   3610  N   ARG A 226     -10.703  12.009  -5.589  1.00 89.75           N  
ATOM   3611  H   ARG A 226     -10.629  11.805  -6.576  1.00 89.75           H  
ATOM   3612  CA  ARG A 226      -9.673  12.868  -4.962  1.00 89.75           C  
ATOM   3613  HA  ARG A 226      -8.949  12.231  -4.455  1.00 89.75           H  
ATOM   3614  C   ARG A 226     -10.224  13.824  -3.905  1.00 89.75           C  
ATOM   3615  CB  ARG A 226      -8.953  13.683  -6.047  1.00 89.75           C  
ATOM   3616  HB2 ARG A 226      -9.688  14.194  -6.669  1.00 89.75           H  
ATOM   3617  HB3 ARG A 226      -8.328  14.434  -5.562  1.00 89.75           H  
ATOM   3618  O   ARG A 226      -9.709  13.878  -2.789  1.00 89.75           O  
ATOM   3619  CG  ARG A 226      -8.066  12.800  -6.933  1.00 89.75           C  
ATOM   3620  HG2 ARG A 226      -8.664  11.970  -7.311  1.00 89.75           H  
ATOM   3621  HG3 ARG A 226      -7.252  12.407  -6.324  1.00 89.75           H  
ATOM   3622  CD  ARG A 226      -7.455  13.548  -8.119  1.00 89.75           C  
ATOM   3623  HD2 ARG A 226      -6.866  12.851  -8.716  1.00 89.75           H  
ATOM   3624  HD3 ARG A 226      -8.249  13.944  -8.752  1.00 89.75           H  
ATOM   3625  NE  ARG A 226      -6.623  14.638  -7.600  1.00 89.75           N  
ATOM   3626  HE  ARG A 226      -7.096  15.360  -7.075  1.00 89.75           H  
ATOM   3627  NH1 ARG A 226      -4.521  13.979  -8.295  1.00 89.75           N  
ATOM   3628 HH11 ARG A 226      -4.874  13.575  -9.151  1.00 89.75           H  
ATOM   3629 HH12 ARG A 226      -3.527  14.140  -8.214  1.00 89.75           H  
ATOM   3630  NH2 ARG A 226      -4.801  15.416  -6.603  1.00 89.75           N  
ATOM   3631 HH21 ARG A 226      -5.349  16.010  -5.997  1.00 89.75           H  
ATOM   3632 HH22 ARG A 226      -3.810  15.606  -6.644  1.00 89.75           H  
ATOM   3633  CZ  ARG A 226      -5.316  14.660  -7.522  1.00 89.75           C  
ATOM   3634  N   LYS A 227     -11.306  14.532  -4.248  1.00 85.30           N  
ATOM   3635  H   LYS A 227     -11.666  14.378  -5.179  1.00 85.30           H  
ATOM   3636  CA  LYS A 227     -11.965  15.511  -3.370  1.00 85.30           C  
ATOM   3637  HA  LYS A 227     -11.221  16.219  -3.006  1.00 85.30           H  
ATOM   3638  C   LYS A 227     -12.564  14.856  -2.128  1.00 85.30           C  
ATOM   3639  CB  LYS A 227     -13.050  16.277  -4.142  1.00 85.30           C  
ATOM   3640  HB2 LYS A 227     -13.743  15.571  -4.601  1.00 85.30           H  
ATOM   3641  HB3 LYS A 227     -13.605  16.895  -3.436  1.00 85.30           H  
ATOM   3642  O   LYS A 227     -12.386  15.362  -1.027  1.00 85.30           O  
ATOM   3643  CG  LYS A 227     -12.450  17.190  -5.219  1.00 85.30           C  
ATOM   3644  HG2 LYS A 227     -11.739  17.872  -4.753  1.00 85.30           H  
ATOM   3645  HG3 LYS A 227     -11.924  16.587  -5.960  1.00 85.30           H  
ATOM   3646  CD  LYS A 227     -13.543  18.004  -5.920  1.00 85.30           C  
ATOM   3647  HD2 LYS A 227     -14.239  17.322  -6.408  1.00 85.30           H  
ATOM   3648  HD3 LYS A 227     -14.077  18.603  -5.182  1.00 85.30           H  
ATOM   3649  CE  LYS A 227     -12.888  18.918  -6.958  1.00 85.30           C  
ATOM   3650  HE2 LYS A 227     -12.189  19.580  -6.447  1.00 85.30           H  
ATOM   3651  HE3 LYS A 227     -12.306  18.302  -7.644  1.00 85.30           H  
ATOM   3652  NZ  LYS A 227     -13.893  19.707  -7.710  1.00 85.30           N  
ATOM   3653  HZ1 LYS A 227     -14.421  20.294  -7.080  1.00 85.30           H  
ATOM   3654  HZ2 LYS A 227     -14.519  19.090  -8.207  1.00 85.30           H  
ATOM   3655  HZ3 LYS A 227     -13.422  20.296  -8.383  1.00 85.30           H  
ATOM   3656  N   ASN A 228     -13.243  13.720  -2.287  1.00 84.73           N  
ATOM   3657  H   ASN A 228     -13.315  13.321  -3.212  1.00 84.73           H  
ATOM   3658  CA  ASN A 228     -13.853  12.990  -1.173  1.00 84.73           C  
ATOM   3659  HA  ASN A 228     -14.478  13.674  -0.599  1.00 84.73           H  
ATOM   3660  C   ASN A 228     -12.800  12.429  -0.209  1.00 84.73           C  
ATOM   3661  CB  ASN A 228     -14.726  11.858  -1.733  1.00 84.73           C  
ATOM   3662  HB2 ASN A 228     -14.111  11.176  -2.320  1.00 84.73           H  
ATOM   3663  HB3 ASN A 228     -15.155  11.289  -0.908  1.00 84.73           H  
ATOM   3664  O   ASN A 228     -13.046  12.354   0.992  1.00 84.73           O  
ATOM   3665  CG  ASN A 228     -15.843  12.376  -2.613  1.00 84.73           C  
ATOM   3666  ND2 ASN A 228     -17.017  12.592  -2.069  1.00 84.73           N  
ATOM   3667 HD21 ASN A 228     -17.743  12.880  -2.709  1.00 84.73           H  
ATOM   3668 HD22 ASN A 228     -17.184  12.365  -1.099  1.00 84.73           H  
ATOM   3669  OD1 ASN A 228     -15.662  12.647  -3.786  1.00 84.73           O  
ATOM   3670  N   LEU A 229     -11.627  12.066  -0.731  1.00 86.39           N  
ATOM   3671  H   LEU A 229     -11.524  12.107  -1.735  1.00 86.39           H  
ATOM   3672  CA  LEU A 229     -10.508  11.531   0.045  1.00 86.39           C  
ATOM   3673  HA  LEU A 229     -10.904  10.993   0.907  1.00 86.39           H  
ATOM   3674  C   LEU A 229      -9.588  12.613   0.629  1.00 86.39           C  
ATOM   3675  CB  LEU A 229      -9.731  10.536  -0.830  1.00 86.39           C  
ATOM   3676  HB2 LEU A 229      -8.896  10.140  -0.252  1.00 86.39           H  
ATOM   3677  HB3 LEU A 229      -9.330  11.076  -1.687  1.00 86.39           H  
ATOM   3678  O   LEU A 229      -8.585  12.275   1.253  1.00 86.39           O  
ATOM   3679  CG  LEU A 229     -10.564   9.358  -1.355  1.00 86.39           C  
ATOM   3680  HG  LEU A 229     -11.336   9.719  -2.034  1.00 86.39           H  
ATOM   3681  CD1 LEU A 229      -9.649   8.421  -2.131  1.00 86.39           C  
ATOM   3682 HD11 LEU A 229      -9.116   9.002  -2.883  1.00 86.39           H  
ATOM   3683 HD12 LEU A 229      -8.941   7.933  -1.460  1.00 86.39           H  
ATOM   3684 HD13 LEU A 229     -10.259   7.673  -2.637  1.00 86.39           H  
ATOM   3685  CD2 LEU A 229     -11.246   8.563  -0.251  1.00 86.39           C  
ATOM   3686 HD21 LEU A 229     -11.999   9.174   0.247  1.00 86.39           H  
ATOM   3687 HD22 LEU A 229     -11.750   7.710  -0.705  1.00 86.39           H  
ATOM   3688 HD23 LEU A 229     -10.505   8.223   0.472  1.00 86.39           H  
ATOM   3689  N   ASN A 230      -9.915  13.897   0.442  1.00 85.62           N  
ATOM   3690  H   ASN A 230     -10.762  14.103  -0.069  1.00 85.62           H  
ATOM   3691  CA  ASN A 230      -9.088  15.038   0.849  1.00 85.62           C  
ATOM   3692  HA  ASN A 230      -9.504  15.921   0.365  1.00 85.62           H  
ATOM   3693  C   ASN A 230      -7.637  14.930   0.347  1.00 85.62           C  
ATOM   3694  CB  ASN A 230      -9.177  15.260   2.370  1.00 85.62           C  
ATOM   3695  HB2 ASN A 230      -8.680  14.438   2.884  1.00 85.62           H  
ATOM   3696  HB3 ASN A 230      -8.653  16.181   2.625  1.00 85.62           H  
ATOM   3697  O   ASN A 230      -6.696  15.301   1.054  1.00 85.62           O  
ATOM   3698  CG  ASN A 230     -10.600  15.390   2.863  1.00 85.62           C  
ATOM   3699  ND2 ASN A 230     -11.078  14.428   3.615  1.00 85.62           N  
ATOM   3700 HD21 ASN A 230     -10.542  13.577   3.701  1.00 85.62           H  
ATOM   3701 HD22 ASN A 230     -12.076  14.464   3.767  1.00 85.62           H  
ATOM   3702  OD1 ASN A 230     -11.304  16.342   2.581  1.00 85.62           O  
ATOM   3703  N   ILE A 231      -7.442  14.382  -0.857  1.00 87.21           N  
ATOM   3704  H   ILE A 231      -8.249  14.153  -1.419  1.00 87.21           H  
ATOM   3705  CA  ILE A 231      -6.127  14.385  -1.493  1.00 87.21           C  
ATOM   3706  HA  ILE A 231      -5.405  14.028  -0.758  1.00 87.21           H  
ATOM   3707  C   ILE A 231      -5.816  15.837  -1.882  1.00 87.21           C  
ATOM   3708  CB  ILE A 231      -6.061  13.424  -2.696  1.00 87.21           C  
ATOM   3709  HB  ILE A 231      -6.844  13.686  -3.407  1.00 87.21           H  
ATOM   3710  O   ILE A 231      -6.652  16.447  -2.550  1.00 87.21           O  
ATOM   3711  CG1 ILE A 231      -6.283  11.976  -2.202  1.00 87.21           C  
ATOM   3712 HG12 ILE A 231      -7.233  11.926  -1.670  1.00 87.21           H  
ATOM   3713 HG13 ILE A 231      -5.495  11.706  -1.498  1.00 87.21           H  
ATOM   3714  CG2 ILE A 231      -4.694  13.547  -3.395  1.00 87.21           C  
ATOM   3715 HG21 ILE A 231      -3.885  13.316  -2.702  1.00 87.21           H  
ATOM   3716 HG22 ILE A 231      -4.551  14.557  -3.779  1.00 87.21           H  
ATOM   3717 HG23 ILE A 231      -4.642  12.878  -4.254  1.00 87.21           H  
ATOM   3718  CD1 ILE A 231      -6.331  10.926  -3.316  1.00 87.21           C  
ATOM   3719 HD11 ILE A 231      -7.036  11.242  -4.085  1.00 87.21           H  
ATOM   3720 HD12 ILE A 231      -5.346  10.790  -3.763  1.00 87.21           H  
ATOM   3721 HD13 ILE A 231      -6.664   9.975  -2.901  1.00 87.21           H  
ATOM   3722  N   PRO A 232      -4.655  16.389  -1.481  1.00 89.14           N  
ATOM   3723  CA  PRO A 232      -4.293  17.768  -1.789  1.00 89.14           C  
ATOM   3724  HA  PRO A 232      -4.967  18.430  -1.244  1.00 89.14           H  
ATOM   3725  C   PRO A 232      -4.369  18.094  -3.288  1.00 89.14           C  
ATOM   3726  CB  PRO A 232      -2.877  17.931  -1.238  1.00 89.14           C  
ATOM   3727  HB2 PRO A 232      -2.689  18.952  -0.904  1.00 89.14           H  
ATOM   3728  HB3 PRO A 232      -2.155  17.617  -1.992  1.00 89.14           H  
ATOM   3729  O   PRO A 232      -4.007  17.267  -4.130  1.00 89.14           O  
ATOM   3730  CG  PRO A 232      -2.815  16.944  -0.083  1.00 89.14           C  
ATOM   3731  HG2 PRO A 232      -1.791  16.643   0.138  1.00 89.14           H  
ATOM   3732  HG3 PRO A 232      -3.295  17.374   0.796  1.00 89.14           H  
ATOM   3733  CD  PRO A 232      -3.648  15.786  -0.615  1.00 89.14           C  
ATOM   3734  HD2 PRO A 232      -4.096  15.258   0.227  1.00 89.14           H  
ATOM   3735  HD3 PRO A 232      -3.020  15.117  -1.202  1.00 89.14           H  
ATOM   3736  N   ASP A 233      -4.833  19.302  -3.617  1.00 89.73           N  
ATOM   3737  H   ASP A 233      -5.148  19.920  -2.882  1.00 89.73           H  
ATOM   3738  CA  ASP A 233      -5.010  19.754  -5.005  1.00 89.73           C  
ATOM   3739  HA  ASP A 233      -5.595  19.013  -5.549  1.00 89.73           H  
ATOM   3740  C   ASP A 233      -3.675  19.913  -5.757  1.00 89.73           C  
ATOM   3741  CB  ASP A 233      -5.779  21.090  -5.028  1.00 89.73           C  
ATOM   3742  HB2 ASP A 233      -5.725  21.503  -6.035  1.00 89.73           H  
ATOM   3743  HB3 ASP A 233      -5.285  21.793  -4.358  1.00 89.73           H  
ATOM   3744  O   ASP A 233      -3.646  19.843  -6.983  1.00 89.73           O  
ATOM   3745  CG  ASP A 233      -7.267  20.987  -4.658  1.00 89.73           C  
ATOM   3746  OD1 ASP A 233      -7.886  19.926  -4.909  1.00 89.73           O  
ATOM   3747  OD2 ASP A 233      -7.802  22.001  -4.155  1.00 89.73           O  
ATOM   3748  N   ASP A 234      -2.566  20.101  -5.035  1.00 92.95           N  
ATOM   3749  H   ASP A 234      -2.629  20.072  -4.028  1.00 92.95           H  
ATOM   3750  CA  ASP A 234      -1.207  20.202  -5.578  1.00 92.95           C  
ATOM   3751  HA  ASP A 234      -1.253  20.763  -6.511  1.00 92.95           H  
ATOM   3752  C   ASP A 234      -0.578  18.840  -5.917  1.00 92.95           C  
ATOM   3753  CB  ASP A 234      -0.319  20.994  -4.597  1.00 92.95           C  
ATOM   3754  HB2 ASP A 234      -0.764  21.976  -4.438  1.00 92.95           H  
ATOM   3755  HB3 ASP A 234       0.654  21.149  -5.064  1.00 92.95           H  
ATOM   3756  O   ASP A 234       0.375  18.784  -6.693  1.00 92.95           O  
ATOM   3757  CG  ASP A 234      -0.118  20.321  -3.230  1.00 92.95           C  
ATOM   3758  OD1 ASP A 234      -1.084  19.701  -2.735  1.00 92.95           O  
ATOM   3759  OD2 ASP A 234       0.978  20.473  -2.648  1.00 92.95           O  
ATOM   3760  N   MET A 235      -1.110  17.734  -5.386  1.00 91.58           N  
ATOM   3761  H   MET A 235      -1.913  17.845  -4.783  1.00 91.58           H  
ATOM   3762  CA  MET A 235      -0.652  16.385  -5.728  1.00 91.58           C  
ATOM   3763  HA  MET A 235       0.438  16.375  -5.726  1.00 91.58           H  
ATOM   3764  C   MET A 235      -1.133  16.020  -7.136  1.00 91.58           C  
ATOM   3765  CB  MET A 235      -1.158  15.399  -4.661  1.00 91.58           C  
ATOM   3766  HB2 MET A 235      -2.248  15.391  -4.651  1.00 91.58           H  
ATOM   3767  HB3 MET A 235      -0.811  15.747  -3.688  1.00 91.58           H  
ATOM   3768  O   MET A 235      -2.326  15.860  -7.356  1.00 91.58           O  
ATOM   3769  CG  MET A 235      -0.658  13.967  -4.893  1.00 91.58           C  
ATOM   3770  HG2 MET A 235      -1.107  13.590  -5.811  1.00 91.58           H  
ATOM   3771  HG3 MET A 235       0.422  14.000  -5.037  1.00 91.58           H  
ATOM   3772  SD  MET A 235      -1.017  12.785  -3.553  1.00 91.58           S  
ATOM   3773  CE  MET A 235       0.142  13.409  -2.305  1.00 91.58           C  
ATOM   3774  HE1 MET A 235       0.127  12.757  -1.431  1.00 91.58           H  
ATOM   3775  HE2 MET A 235      -0.145  14.416  -2.004  1.00 91.58           H  
ATOM   3776  HE3 MET A 235       1.147  13.433  -2.724  1.00 91.58           H  
ATOM   3777  N   THR A 236      -0.257  15.828  -8.112  1.00 92.84           N  
ATOM   3778  H   THR A 236       0.731  15.902  -7.917  1.00 92.84           H  
ATOM   3779  CA  THR A 236      -0.692  15.489  -9.479  1.00 92.84           C  
ATOM   3780  HA  THR A 236      -1.533  16.133  -9.737  1.00 92.84           H  
ATOM   3781  C   THR A 236      -1.184  14.040  -9.586  1.00 92.84           C  
ATOM   3782  CB  THR A 236       0.409  15.765 -10.506  1.00 92.84           C  
ATOM   3783  HB  THR A 236      -0.007  15.608 -11.501  1.00 92.84           H  
ATOM   3784  O   THR A 236      -0.923  13.210  -8.714  1.00 92.84           O  
ATOM   3785  CG2 THR A 236       0.937  17.198 -10.435  1.00 92.84           C  
ATOM   3786 HG21 THR A 236       0.110  17.902 -10.528  1.00 92.84           H  
ATOM   3787 HG22 THR A 236       1.642  17.363 -11.250  1.00 92.84           H  
ATOM   3788 HG23 THR A 236       1.447  17.371  -9.488  1.00 92.84           H  
ATOM   3789  OG1 THR A 236       1.484  14.875 -10.338  1.00 92.84           O  
ATOM   3790  HG1 THR A 236       1.919  15.108  -9.514  1.00 92.84           H  
ATOM   3791  N   ASP A 237      -1.891  13.692 -10.666  1.00 92.50           N  
ATOM   3792  H   ASP A 237      -2.209  14.399 -11.313  1.00 92.50           H  
ATOM   3793  CA  ASP A 237      -2.256  12.289 -10.936  1.00 92.50           C  
ATOM   3794  HA  ASP A 237      -2.829  11.895 -10.096  1.00 92.50           H  
ATOM   3795  C   ASP A 237      -1.011  11.404 -11.088  1.00 92.50           C  
ATOM   3796  CB  ASP A 237      -3.124  12.197 -12.199  1.00 92.50           C  
ATOM   3797  HB2 ASP A 237      -3.235  11.147 -12.469  1.00 92.50           H  
ATOM   3798  HB3 ASP A 237      -2.615  12.702 -13.020  1.00 92.50           H  
ATOM   3799  O   ASP A 237      -0.996  10.266 -10.618  1.00 92.50           O  
ATOM   3800  CG  ASP A 237      -4.524  12.790 -12.020  1.00 92.50           C  
ATOM   3801  OD1 ASP A 237      -4.911  13.071 -10.857  1.00 92.50           O  
ATOM   3802  OD2 ASP A 237      -5.180  12.985 -13.061  1.00 92.50           O  
ATOM   3803  N   SER A 238       0.067  11.962 -11.654  1.00 93.29           N  
ATOM   3804  H   SER A 238      -0.008  12.923 -11.955  1.00 93.29           H  
ATOM   3805  CA  SER A 238       1.376  11.309 -11.724  1.00 93.29           C  
ATOM   3806  HA  SER A 238       1.278  10.382 -12.289  1.00 93.29           H  
ATOM   3807  C   SER A 238       1.901  10.969 -10.327  1.00 93.29           C  
ATOM   3808  CB  SER A 238       2.371  12.204 -12.466  1.00 93.29           C  
ATOM   3809  HB2 SER A 238       2.590  13.089 -11.869  1.00 93.29           H  
ATOM   3810  HB3 SER A 238       1.937  12.515 -13.416  1.00 93.29           H  
ATOM   3811  O   SER A 238       2.327   9.841 -10.095  1.00 93.29           O  
ATOM   3812  OG  SER A 238       3.567  11.497 -12.722  1.00 93.29           O  
ATOM   3813  HG  SER A 238       4.295  12.002 -12.353  1.00 93.29           H  
ATOM   3814  N   ASP A 239       1.794  11.885  -9.360  1.00 91.20           N  
ATOM   3815  H   ASP A 239       1.421  12.795  -9.587  1.00 91.20           H  
ATOM   3816  CA  ASP A 239       2.241  11.641  -7.981  1.00 91.20           C  
ATOM   3817  HA  ASP A 239       3.287  11.336  -8.003  1.00 91.20           H  
ATOM   3818  C   ASP A 239       1.447  10.519  -7.293  1.00 91.20           C  
ATOM   3819  CB  ASP A 239       2.138  12.926  -7.149  1.00 91.20           C  
ATOM   3820  HB2 ASP A 239       1.098  13.251  -7.117  1.00 91.20           H  
ATOM   3821  HB3 ASP A 239       2.454  12.712  -6.128  1.00 91.20           H  
ATOM   3822  O   ASP A 239       2.010   9.752  -6.505  1.00 91.20           O  
ATOM   3823  CG  ASP A 239       3.012  14.048  -7.700  1.00 91.20           C  
ATOM   3824  OD1 ASP A 239       4.199  13.776  -7.977  1.00 91.20           O  
ATOM   3825  OD2 ASP A 239       2.464  15.158  -7.884  1.00 91.20           O  
ATOM   3826  N   ILE A 240       0.153  10.383  -7.613  1.00 91.09           N  
ATOM   3827  H   ILE A 240      -0.236  11.045  -8.269  1.00 91.09           H  
ATOM   3828  CA  ILE A 240      -0.701   9.305  -7.094  1.00 91.09           C  
ATOM   3829  HA  ILE A 240      -0.566   9.255  -6.014  1.00 91.09           H  
ATOM   3830  C   ILE A 240      -0.266   7.946  -7.650  1.00 91.09           C  
ATOM   3831  CB  ILE A 240      -2.197   9.586  -7.382  1.00 91.09           C  
ATOM   3832  HB  ILE A 240      -2.322   9.783  -8.447  1.00 91.09           H  
ATOM   3833  O   ILE A 240      -0.167   6.983  -6.886  1.00 91.09           O  
ATOM   3834  CG1 ILE A 240      -2.647  10.836  -6.596  1.00 91.09           C  
ATOM   3835 HG12 ILE A 240      -2.483  10.674  -5.531  1.00 91.09           H  
ATOM   3836 HG13 ILE A 240      -2.041  11.688  -6.904  1.00 91.09           H  
ATOM   3837  CG2 ILE A 240      -3.084   8.374  -7.021  1.00 91.09           C  
ATOM   3838 HG21 ILE A 240      -2.997   8.139  -5.961  1.00 91.09           H  
ATOM   3839 HG22 ILE A 240      -4.126   8.574  -7.272  1.00 91.09           H  
ATOM   3840 HG23 ILE A 240      -2.800   7.504  -7.613  1.00 91.09           H  
ATOM   3841  CD1 ILE A 240      -4.114  11.217  -6.813  1.00 91.09           C  
ATOM   3842 HD11 ILE A 240      -4.302  12.181  -6.341  1.00 91.09           H  
ATOM   3843 HD12 ILE A 240      -4.778  10.484  -6.356  1.00 91.09           H  
ATOM   3844 HD13 ILE A 240      -4.324  11.292  -7.880  1.00 91.09           H  
ATOM   3845  N   VAL A 241      -0.017   7.852  -8.961  1.00 93.80           N  
ATOM   3846  H   VAL A 241      -0.132   8.678  -9.531  1.00 93.80           H  
ATOM   3847  CA  VAL A 241       0.246   6.561  -9.621  1.00 93.80           C  
ATOM   3848  HA  VAL A 241      -0.291   5.790  -9.069  1.00 93.80           H  
ATOM   3849  C   VAL A 241       1.713   6.149  -9.593  1.00 93.80           C  
ATOM   3850  CB  VAL A 241      -0.296   6.507 -11.061  1.00 93.80           C  
ATOM   3851  HB  VAL A 241      -0.168   5.489 -11.427  1.00 93.80           H  
ATOM   3852  O   VAL A 241       1.992   4.953  -9.612  1.00 93.80           O  
ATOM   3853  CG1 VAL A 241      -1.794   6.814 -11.096  1.00 93.80           C  
ATOM   3854 HG11 VAL A 241      -1.971   7.855 -10.827  1.00 93.80           H  
ATOM   3855 HG12 VAL A 241      -2.177   6.644 -12.102  1.00 93.80           H  
ATOM   3856 HG13 VAL A 241      -2.325   6.164 -10.400  1.00 93.80           H  
ATOM   3857  CG2 VAL A 241       0.438   7.443 -12.027  1.00 93.80           C  
ATOM   3858 HG21 VAL A 241       0.389   8.469 -11.664  1.00 93.80           H  
ATOM   3859 HG22 VAL A 241       1.482   7.148 -12.127  1.00 93.80           H  
ATOM   3860 HG23 VAL A 241      -0.028   7.395 -13.011  1.00 93.80           H  
ATOM   3861  N   ASN A 242       2.658   7.093  -9.516  1.00 91.68           N  
ATOM   3862  H   ASN A 242       2.358   8.058  -9.539  1.00 91.68           H  
ATOM   3863  CA  ASN A 242       4.092   6.835  -9.689  1.00 91.68           C  
ATOM   3864  HA  ASN A 242       4.271   6.502 -10.711  1.00 91.68           H  
ATOM   3865  C   ASN A 242       4.598   5.733  -8.752  1.00 91.68           C  
ATOM   3866  CB  ASN A 242       4.860   8.150  -9.462  1.00 91.68           C  
ATOM   3867  HB2 ASN A 242       4.641   8.547  -8.471  1.00 91.68           H  
ATOM   3868  HB3 ASN A 242       4.551   8.883 -10.206  1.00 91.68           H  
ATOM   3869  O   ASN A 242       5.259   4.785  -9.180  1.00 91.68           O  
ATOM   3870  CG  ASN A 242       6.356   7.987  -9.638  1.00 91.68           C  
ATOM   3871  ND2 ASN A 242       7.153   8.660  -8.842  1.00 91.68           N  
ATOM   3872 HD21 ASN A 242       8.139   8.567  -9.039  1.00 91.68           H  
ATOM   3873 HD22 ASN A 242       6.775   9.374  -8.235  1.00 91.68           H  
ATOM   3874  OD1 ASN A 242       6.831   7.259 -10.488  1.00 91.68           O  
ATOM   3875  N   SER A 243       4.215   5.806  -7.472  1.00 89.45           N  
ATOM   3876  H   SER A 243       3.612   6.568  -7.199  1.00 89.45           H  
ATOM   3877  CA  SER A 243       4.617   4.794  -6.497  1.00 89.45           C  
ATOM   3878  HA  SER A 243       5.706   4.779  -6.468  1.00 89.45           H  
ATOM   3879  C   SER A 243       4.164   3.399  -6.903  1.00 89.45           C  
ATOM   3880  CB  SER A 243       4.110   5.116  -5.091  1.00 89.45           C  
ATOM   3881  HB2 SER A 243       3.078   5.464  -5.122  1.00 89.45           H  
ATOM   3882  HB3 SER A 243       4.160   4.219  -4.473  1.00 89.45           H  
ATOM   3883  O   SER A 243       4.988   2.497  -6.805  1.00 89.45           O  
ATOM   3884  OG  SER A 243       4.954   6.096  -4.522  1.00 89.45           O  
ATOM   3885  HG  SER A 243       4.622   6.959  -4.779  1.00 89.45           H  
ATOM   3886  N   LEU A 244       2.928   3.219  -7.381  1.00 93.11           N  
ATOM   3887  H   LEU A 244       2.345   4.029  -7.531  1.00 93.11           H  
ATOM   3888  CA  LEU A 244       2.421   1.929  -7.852  1.00 93.11           C  
ATOM   3889  HA  LEU A 244       2.666   1.169  -7.109  1.00 93.11           H  
ATOM   3890  C   LEU A 244       3.085   1.508  -9.167  1.00 93.11           C  
ATOM   3891  CB  LEU A 244       0.888   2.000  -7.988  1.00 93.11           C  
ATOM   3892  HB2 LEU A 244       0.451   2.183  -7.007  1.00 93.11           H  
ATOM   3893  HB3 LEU A 244       0.622   2.835  -8.636  1.00 93.11           H  
ATOM   3894  O   LEU A 244       3.567   0.381  -9.266  1.00 93.11           O  
ATOM   3895  CG  LEU A 244       0.273   0.718  -8.582  1.00 93.11           C  
ATOM   3896  HG  LEU A 244       0.632   0.580  -9.602  1.00 93.11           H  
ATOM   3897  CD1 LEU A 244       0.630  -0.517  -7.757  1.00 93.11           C  
ATOM   3898 HD11 LEU A 244       0.029  -1.359  -8.100  1.00 93.11           H  
ATOM   3899 HD12 LEU A 244       1.679  -0.781  -7.891  1.00 93.11           H  
ATOM   3900 HD13 LEU A 244       0.437  -0.327  -6.701  1.00 93.11           H  
ATOM   3901  CD2 LEU A 244      -1.243   0.821  -8.635  1.00 93.11           C  
ATOM   3902 HD21 LEU A 244      -1.649  -0.073  -9.109  1.00 93.11           H  
ATOM   3903 HD22 LEU A 244      -1.543   1.696  -9.211  1.00 93.11           H  
ATOM   3904 HD23 LEU A 244      -1.643   0.888  -7.623  1.00 93.11           H  
ATOM   3905  N   VAL A 245       3.175   2.414 -10.145  1.00 91.06           N  
ATOM   3906  H   VAL A 245       2.771   3.325  -9.983  1.00 91.06           H  
ATOM   3907  CA  VAL A 245       3.769   2.147 -11.465  1.00 91.06           C  
ATOM   3908  HA  VAL A 245       3.197   1.354 -11.948  1.00 91.06           H  
ATOM   3909  C   VAL A 245       5.204   1.649 -11.333  1.00 91.06           C  
ATOM   3910  CB  VAL A 245       3.699   3.394 -12.368  1.00 91.06           C  
ATOM   3911  HB  VAL A 245       4.105   4.251 -11.830  1.00 91.06           H  
ATOM   3912  O   VAL A 245       5.569   0.692 -12.005  1.00 91.06           O  
ATOM   3913  CG1 VAL A 245       4.486   3.219 -13.675  1.00 91.06           C  
ATOM   3914 HG11 VAL A 245       4.322   4.081 -14.321  1.00 91.06           H  
ATOM   3915 HG12 VAL A 245       4.160   2.319 -14.195  1.00 91.06           H  
ATOM   3916 HG13 VAL A 245       5.556   3.156 -13.474  1.00 91.06           H  
ATOM   3917  CG2 VAL A 245       2.244   3.689 -12.754  1.00 91.06           C  
ATOM   3918 HG21 VAL A 245       2.195   4.618 -13.321  1.00 91.06           H  
ATOM   3919 HG22 VAL A 245       1.622   3.797 -11.865  1.00 91.06           H  
ATOM   3920 HG23 VAL A 245       1.844   2.879 -13.363  1.00 91.06           H  
ATOM   3921  N   MET A 246       6.002   2.189 -10.408  1.00 87.80           N  
ATOM   3922  H   MET A 246       5.686   3.018  -9.925  1.00 87.80           H  
ATOM   3923  CA  MET A 246       7.345   1.661 -10.136  1.00 87.80           C  
ATOM   3924  HA  MET A 246       7.946   1.727 -11.043  1.00 87.80           H  
ATOM   3925  C   MET A 246       7.333   0.182  -9.702  1.00 87.80           C  
ATOM   3926  CB  MET A 246       8.017   2.487  -9.036  1.00 87.80           C  
ATOM   3927  HB2 MET A 246       8.904   1.948  -8.704  1.00 87.80           H  
ATOM   3928  HB3 MET A 246       7.338   2.579  -8.188  1.00 87.80           H  
ATOM   3929  O   MET A 246       8.224  -0.581 -10.067  1.00 87.80           O  
ATOM   3930  CG  MET A 246       8.453   3.887  -9.474  1.00 87.80           C  
ATOM   3931  HG2 MET A 246       7.586   4.456  -9.807  1.00 87.80           H  
ATOM   3932  HG3 MET A 246       9.143   3.808 -10.314  1.00 87.80           H  
ATOM   3933  SD  MET A 246       9.262   4.792  -8.124  1.00 87.80           S  
ATOM   3934  CE  MET A 246      10.878   3.964  -8.115  1.00 87.80           C  
ATOM   3935  HE1 MET A 246      11.525   4.437  -7.375  1.00 87.80           H  
ATOM   3936  HE2 MET A 246      11.342   4.063  -9.096  1.00 87.80           H  
ATOM   3937  HE3 MET A 246      10.770   2.906  -7.876  1.00 87.80           H  
ATOM   3938  N   LYS A 247       6.332  -0.250  -8.923  1.00 88.65           N  
ATOM   3939  H   LYS A 247       5.552   0.372  -8.768  1.00 88.65           H  
ATOM   3940  CA  LYS A 247       6.244  -1.632  -8.410  1.00 88.65           C  
ATOM   3941  HA  LYS A 247       7.249  -2.003  -8.210  1.00 88.65           H  
ATOM   3942  C   LYS A 247       5.693  -2.552  -9.488  1.00 88.65           C  
ATOM   3943  CB  LYS A 247       5.415  -1.742  -7.111  1.00 88.65           C  
ATOM   3944  HB2 LYS A 247       5.144  -2.789  -6.973  1.00 88.65           H  
ATOM   3945  HB3 LYS A 247       4.487  -1.177  -7.198  1.00 88.65           H  
ATOM   3946  O   LYS A 247       6.193  -3.664  -9.639  1.00 88.65           O  
ATOM   3947  CG  LYS A 247       6.194  -1.311  -5.850  1.00 88.65           C  
ATOM   3948  HG2 LYS A 247       5.685  -1.693  -4.965  1.00 88.65           H  
ATOM   3949  HG3 LYS A 247       7.200  -1.730  -5.881  1.00 88.65           H  
ATOM   3950  CD  LYS A 247       6.265   0.207  -5.756  1.00 88.65           C  
ATOM   3951  HD2 LYS A 247       5.252   0.536  -5.525  1.00 88.65           H  
ATOM   3952  HD3 LYS A 247       6.572   0.603  -6.724  1.00 88.65           H  
ATOM   3953  CE  LYS A 247       7.211   0.839  -4.743  1.00 88.65           C  
ATOM   3954  HE2 LYS A 247       6.765   0.748  -3.753  1.00 88.65           H  
ATOM   3955  HE3 LYS A 247       8.164   0.311  -4.755  1.00 88.65           H  
ATOM   3956  NZ  LYS A 247       7.398   2.266  -5.120  1.00 88.65           N  
ATOM   3957  HZ1 LYS A 247       6.510   2.635  -5.428  1.00 88.65           H  
ATOM   3958  HZ2 LYS A 247       8.013   2.355  -5.917  1.00 88.65           H  
ATOM   3959  HZ3 LYS A 247       7.748   2.830  -4.358  1.00 88.65           H  
ATOM   3960  N   MET A 248       4.743  -2.054 -10.279  1.00 90.70           N  
ATOM   3961  H   MET A 248       4.366  -1.143 -10.061  1.00 90.70           H  
ATOM   3962  CA  MET A 248       4.297  -2.720 -11.496  1.00 90.70           C  
ATOM   3963  HA  MET A 248       3.907  -3.704 -11.236  1.00 90.70           H  
ATOM   3964  C   MET A 248       5.461  -2.916 -12.466  1.00 90.70           C  
ATOM   3965  CB  MET A 248       3.191  -1.919 -12.189  1.00 90.70           C  
ATOM   3966  HB2 MET A 248       3.545  -0.915 -12.421  1.00 90.70           H  
ATOM   3967  HB3 MET A 248       2.952  -2.425 -13.125  1.00 90.70           H  
ATOM   3968  O   MET A 248       5.651  -4.024 -12.947  1.00 90.70           O  
ATOM   3969  CG  MET A 248       1.915  -1.817 -11.358  1.00 90.70           C  
ATOM   3970  HG2 MET A 248       1.599  -2.825 -11.088  1.00 90.70           H  
ATOM   3971  HG3 MET A 248       2.126  -1.277 -10.436  1.00 90.70           H  
ATOM   3972  SD  MET A 248       0.542  -0.988 -12.198  1.00 90.70           S  
ATOM   3973  CE  MET A 248       0.209  -2.138 -13.567  1.00 90.70           C  
ATOM   3974  HE1 MET A 248      -0.723  -1.857 -14.059  1.00 90.70           H  
ATOM   3975  HE2 MET A 248       0.116  -3.156 -13.190  1.00 90.70           H  
ATOM   3976  HE3 MET A 248       1.015  -2.092 -14.300  1.00 90.70           H  
ATOM   3977  N   ASN A 249       6.289  -1.895 -12.701  1.00 88.63           N  
ATOM   3978  H   ASN A 249       6.064  -0.988 -12.317  1.00 88.63           H  
ATOM   3979  CA  ASN A 249       7.434  -1.993 -13.600  1.00 88.63           C  
ATOM   3980  HA  ASN A 249       7.075  -2.319 -14.577  1.00 88.63           H  
ATOM   3981  C   ASN A 249       8.436  -3.054 -13.139  1.00 88.63           C  
ATOM   3982  CB  ASN A 249       8.102  -0.620 -13.770  1.00 88.63           C  
ATOM   3983  HB2 ASN A 249       7.360   0.126 -14.051  1.00 88.63           H  
ATOM   3984  HB3 ASN A 249       8.579  -0.313 -12.839  1.00 88.63           H  
ATOM   3985  O   ASN A 249       8.924  -3.822 -13.958  1.00 88.63           O  
ATOM   3986  CG  ASN A 249       9.129  -0.691 -14.889  1.00 88.63           C  
ATOM   3987  ND2 ASN A 249      10.373  -0.363 -14.644  1.00 88.63           N  
ATOM   3988 HD21 ASN A 249      10.675  -0.037 -13.737  1.00 88.63           H  
ATOM   3989 HD22 ASN A 249      11.022  -0.498 -15.406  1.00 88.63           H  
ATOM   3990  OD1 ASN A 249       8.818  -1.102 -15.990  1.00 88.63           O  
ATOM   3991  N   ARG A 250       8.679  -3.168 -11.830  1.00 84.66           N  
ATOM   3992  H   ARG A 250       8.289  -2.473 -11.210  1.00 84.66           H  
ATOM   3993  CA  ARG A 250       9.544  -4.220 -11.280  1.00 84.66           C  
ATOM   3994  HA  ARG A 250      10.523  -4.150 -11.755  1.00 84.66           H  
ATOM   3995  C   ARG A 250       9.030  -5.634 -11.576  1.00 84.66           C  
ATOM   3996  CB  ARG A 250       9.696  -3.988  -9.772  1.00 84.66           C  
ATOM   3997  HB2 ARG A 250      10.004  -2.958  -9.594  1.00 84.66           H  
ATOM   3998  HB3 ARG A 250       8.731  -4.147  -9.291  1.00 84.66           H  
ATOM   3999  O   ARG A 250       9.827  -6.527 -11.834  1.00 84.66           O  
ATOM   4000  CG  ARG A 250      10.747  -4.924  -9.159  1.00 84.66           C  
ATOM   4001  HG2 ARG A 250      10.544  -5.964  -9.418  1.00 84.66           H  
ATOM   4002  HG3 ARG A 250      11.729  -4.658  -9.550  1.00 84.66           H  
ATOM   4003  CD  ARG A 250      10.773  -4.812  -7.636  1.00 84.66           C  
ATOM   4004  HD2 ARG A 250      11.647  -5.363  -7.288  1.00 84.66           H  
ATOM   4005  HD3 ARG A 250      10.892  -3.767  -7.351  1.00 84.66           H  
ATOM   4006  NE  ARG A 250       9.543  -5.371  -7.030  1.00 84.66           N  
ATOM   4007  HE  ARG A 250       8.722  -5.421  -7.616  1.00 84.66           H  
ATOM   4008  NH1 ARG A 250      10.479  -5.883  -5.017  1.00 84.66           N  
ATOM   4009 HH11 ARG A 250      11.324  -5.405  -5.297  1.00 84.66           H  
ATOM   4010 HH12 ARG A 250      10.336  -6.131  -4.049  1.00 84.66           H  
ATOM   4011  NH2 ARG A 250       8.338  -6.371  -5.355  1.00 84.66           N  
ATOM   4012 HH21 ARG A 250       8.321  -6.755  -4.421  1.00 84.66           H  
ATOM   4013 HH22 ARG A 250       7.529  -6.478  -5.951  1.00 84.66           H  
ATOM   4014  CZ  ARG A 250       9.455  -5.879  -5.815  1.00 84.66           C  
ATOM   4015  N   ILE A 251       7.717  -5.850 -11.500  1.00 87.57           N  
ATOM   4016  H   ILE A 251       7.116  -5.063 -11.300  1.00 87.57           H  
ATOM   4017  CA  ILE A 251       7.111  -7.181 -11.667  1.00 87.57           C  
ATOM   4018  HA  ILE A 251       7.806  -7.940 -11.309  1.00 87.57           H  
ATOM   4019  C   ILE A 251       6.860  -7.506 -13.144  1.00 87.57           C  
ATOM   4020  CB  ILE A 251       5.832  -7.273 -10.806  1.00 87.57           C  
ATOM   4021  HB  ILE A 251       5.218  -6.392 -10.993  1.00 87.57           H  
ATOM   4022  O   ILE A 251       7.152  -8.611 -13.594  1.00 87.57           O  
ATOM   4023  CG1 ILE A 251       6.216  -7.320  -9.308  1.00 87.57           C  
ATOM   4024 HG12 ILE A 251       6.560  -8.323  -9.056  1.00 87.57           H  
ATOM   4025 HG13 ILE A 251       7.037  -6.631  -9.110  1.00 87.57           H  
ATOM   4026  CG2 ILE A 251       5.012  -8.522 -11.161  1.00 87.57           C  
ATOM   4027 HG21 ILE A 251       4.192  -8.645 -10.453  1.00 87.57           H  
ATOM   4028 HG22 ILE A 251       5.637  -9.414 -11.130  1.00 87.57           H  
ATOM   4029 HG23 ILE A 251       4.575  -8.425 -12.155  1.00 87.57           H  
ATOM   4030  CD1 ILE A 251       5.072  -6.932  -8.370  1.00 87.57           C  
ATOM   4031 HD11 ILE A 251       5.387  -7.070  -7.335  1.00 87.57           H  
ATOM   4032 HD12 ILE A 251       4.843  -5.880  -8.535  1.00 87.57           H  
ATOM   4033 HD13 ILE A 251       4.184  -7.539  -8.550  1.00 87.57           H  
ATOM   4034  N   HIS A 252       6.338  -6.544 -13.902  1.00 88.29           N  
ATOM   4035  H   HIS A 252       6.126  -5.660 -13.461  1.00 88.29           H  
ATOM   4036  CA  HIS A 252       5.873  -6.740 -15.277  1.00 88.29           C  
ATOM   4037  HA  HIS A 252       5.674  -7.799 -15.444  1.00 88.29           H  
ATOM   4038  C   HIS A 252       6.883  -6.315 -16.337  1.00 88.29           C  
ATOM   4039  CB  HIS A 252       4.554  -5.987 -15.479  1.00 88.29           C  
ATOM   4040  HB2 HIS A 252       4.214  -6.138 -16.504  1.00 88.29           H  
ATOM   4041  HB3 HIS A 252       4.716  -4.919 -15.336  1.00 88.29           H  
ATOM   4042  O   HIS A 252       6.724  -6.704 -17.489  1.00 88.29           O  
ATOM   4043  CG  HIS A 252       3.462  -6.456 -14.559  1.00 88.29           C  
ATOM   4044  CD2 HIS A 252       2.983  -5.775 -13.482  1.00 88.29           C  
ATOM   4045  HD2 HIS A 252       3.317  -4.806 -13.140  1.00 88.29           H  
ATOM   4046  ND1 HIS A 252       2.725  -7.628 -14.716  1.00 88.29           N  
ATOM   4047  CE1 HIS A 252       1.806  -7.612 -13.742  1.00 88.29           C  
ATOM   4048  HE1 HIS A 252       1.004  -8.327 -13.635  1.00 88.29           H  
ATOM   4049  NE2 HIS A 252       1.958  -6.529 -12.971  1.00 88.29           N  
ATOM   4050  HE2 HIS A 252       1.337  -6.255 -12.224  1.00 88.29           H  
ATOM   4051  N   LYS A 253       7.906  -5.527 -15.978  1.00 84.86           N  
ATOM   4052  H   LYS A 253       8.007  -5.292 -15.001  1.00 84.86           H  
ATOM   4053  CA  LYS A 253       8.839  -4.885 -16.919  1.00 84.86           C  
ATOM   4054  HA  LYS A 253       9.459  -4.181 -16.365  1.00 84.86           H  
ATOM   4055  C   LYS A 253       8.077  -4.060 -17.959  1.00 84.86           C  
ATOM   4056  CB  LYS A 253       9.783  -5.923 -17.550  1.00 84.86           C  
ATOM   4057  HB2 LYS A 253       9.226  -6.546 -18.250  1.00 84.86           H  
ATOM   4058  HB3 LYS A 253      10.550  -5.391 -18.113  1.00 84.86           H  
ATOM   4059  O   LYS A 253       8.072  -4.383 -19.144  1.00 84.86           O  
ATOM   4060  CG  LYS A 253      10.456  -6.837 -16.520  1.00 84.86           C  
ATOM   4061  HG2 LYS A 253      10.988  -6.235 -15.783  1.00 84.86           H  
ATOM   4062  HG3 LYS A 253       9.703  -7.442 -16.015  1.00 84.86           H  
ATOM   4063  CD  LYS A 253      11.440  -7.765 -17.230  1.00 84.86           C  
ATOM   4064  HD2 LYS A 253      10.947  -8.266 -18.064  1.00 84.86           H  
ATOM   4065  HD3 LYS A 253      12.266  -7.164 -17.610  1.00 84.86           H  
ATOM   4066  CE  LYS A 253      11.960  -8.806 -16.240  1.00 84.86           C  
ATOM   4067  HE2 LYS A 253      11.176  -9.535 -16.038  1.00 84.86           H  
ATOM   4068  HE3 LYS A 253      12.207  -8.292 -15.311  1.00 84.86           H  
ATOM   4069  NZ  LYS A 253      13.185  -9.449 -16.760  1.00 84.86           N  
ATOM   4070  HZ1 LYS A 253      13.079  -9.775 -17.710  1.00 84.86           H  
ATOM   4071  HZ2 LYS A 253      13.890  -8.726 -16.743  1.00 84.86           H  
ATOM   4072  HZ3 LYS A 253      13.526 -10.163 -16.133  1.00 84.86           H  
ATOM   4073  N   LEU A 254       7.395  -3.010 -17.501  1.00 84.34           N  
ATOM   4074  H   LEU A 254       7.603  -2.694 -16.564  1.00 84.34           H  
ATOM   4075  CA  LEU A 254       6.480  -2.196 -18.314  1.00 84.34           C  
ATOM   4076  HA  LEU A 254       5.743  -2.865 -18.757  1.00 84.34           H  
ATOM   4077  C   LEU A 254       7.165  -1.485 -19.498  1.00 84.34           C  
ATOM   4078  CB  LEU A 254       5.743  -1.172 -17.428  1.00 84.34           C  
ATOM   4079  HB2 LEU A 254       5.172  -0.515 -18.085  1.00 84.34           H  
ATOM   4080  HB3 LEU A 254       6.482  -0.551 -16.922  1.00 84.34           H  
ATOM   4081  O   LEU A 254       6.483  -1.060 -20.423  1.00 84.34           O  
ATOM   4082  CG  LEU A 254       4.769  -1.750 -16.385  1.00 84.34           C  
ATOM   4083  HG  LEU A 254       5.297  -2.427 -15.714  1.00 84.34           H  
ATOM   4084  CD1 LEU A 254       4.191  -0.595 -15.561  1.00 84.34           C  
ATOM   4085 HD11 LEU A 254       4.985  -0.120 -14.985  1.00 84.34           H  
ATOM   4086 HD12 LEU A 254       3.424  -0.965 -14.881  1.00 84.34           H  
ATOM   4087 HD13 LEU A 254       3.743   0.144 -16.225  1.00 84.34           H  
ATOM   4088  CD2 LEU A 254       3.611  -2.521 -17.017  1.00 84.34           C  
ATOM   4089 HD21 LEU A 254       2.913  -2.855 -16.249  1.00 84.34           H  
ATOM   4090 HD22 LEU A 254       3.987  -3.399 -17.543  1.00 84.34           H  
ATOM   4091 HD23 LEU A 254       3.091  -1.886 -17.734  1.00 84.34           H  
ATOM   4092  N   GLU A 255       8.499  -1.379 -19.508  1.00 80.99           N  
ATOM   4093  H   GLU A 255       9.009  -1.646 -18.678  1.00 80.99           H  
ATOM   4094  CA  GLU A 255       9.258  -0.933 -20.691  1.00 80.99           C  
ATOM   4095  HA  GLU A 255       8.879   0.034 -21.024  1.00 80.99           H  
ATOM   4096  C   GLU A 255       9.127  -1.900 -21.878  1.00 80.99           C  
ATOM   4097  CB  GLU A 255      10.753  -0.796 -20.353  1.00 80.99           C  
ATOM   4098  HB2 GLU A 255      11.115  -1.742 -19.949  1.00 80.99           H  
ATOM   4099  HB3 GLU A 255      11.300  -0.586 -21.272  1.00 80.99           H  
ATOM   4100  O   GLU A 255       9.138  -1.475 -23.031  1.00 80.99           O  
ATOM   4101  CG  GLU A 255      11.038   0.335 -19.359  1.00 80.99           C  
ATOM   4102  HG2 GLU A 255      10.579   1.250 -19.733  1.00 80.99           H  
ATOM   4103  HG3 GLU A 255      10.575   0.090 -18.403  1.00 80.99           H  
ATOM   4104  CD  GLU A 255      12.540   0.575 -19.142  1.00 80.99           C  
ATOM   4105  OE1 GLU A 255      12.901   1.724 -18.821  1.00 80.99           O  
ATOM   4106  OE2 GLU A 255      13.334  -0.398 -19.141  1.00 80.99           O  
ATOM   4107  N   THR A 256       9.016  -3.202 -21.602  1.00 84.03           N  
ATOM   4108  H   THR A 256       9.001  -3.477 -20.630  1.00 84.03           H  
ATOM   4109  CA  THR A 256       8.931  -4.268 -22.614  1.00 84.03           C  
ATOM   4110  HA  THR A 256       9.126  -3.847 -23.600  1.00 84.03           H  
ATOM   4111  C   THR A 256       7.553  -4.916 -22.695  1.00 84.03           C  
ATOM   4112  CB  THR A 256       9.983  -5.358 -22.357  1.00 84.03           C  
ATOM   4113  HB  THR A 256       9.822  -6.175 -23.059  1.00 84.03           H  
ATOM   4114  O   THR A 256       7.231  -5.536 -23.705  1.00 84.03           O  
ATOM   4115  CG2 THR A 256      11.402  -4.824 -22.556  1.00 84.03           C  
ATOM   4116 HG21 THR A 256      12.116  -5.638 -22.425  1.00 84.03           H  
ATOM   4117 HG22 THR A 256      11.616  -4.042 -21.829  1.00 84.03           H  
ATOM   4118 HG23 THR A 256      11.504  -4.417 -23.562  1.00 84.03           H  
ATOM   4119  OG1 THR A 256       9.916  -5.867 -21.038  1.00 84.03           O  
ATOM   4120  HG1 THR A 256       8.998  -5.875 -20.755  1.00 84.03           H  
ATOM   4121  N   THR A 257       6.748  -4.780 -21.644  1.00 84.80           N  
ATOM   4122  H   THR A 257       7.089  -4.261 -20.847  1.00 84.80           H  
ATOM   4123  CA  THR A 257       5.419  -5.380 -21.523  1.00 84.80           C  
ATOM   4124  HA  THR A 257       5.255  -6.072 -22.350  1.00 84.80           H  
ATOM   4125  C   THR A 257       4.362  -4.276 -21.519  1.00 84.80           C  
ATOM   4126  CB  THR A 257       5.303  -6.200 -20.235  1.00 84.80           C  
ATOM   4127  HB  THR A 257       5.364  -5.525 -19.381  1.00 84.80           H  
ATOM   4128  O   THR A 257       4.387  -3.428 -20.624  1.00 84.80           O  
ATOM   4129  CG2 THR A 257       3.992  -6.980 -20.155  1.00 84.80           C  
ATOM   4130 HG21 THR A 257       4.001  -7.621 -19.273  1.00 84.80           H  
ATOM   4131 HG22 THR A 257       3.155  -6.287 -20.069  1.00 84.80           H  
ATOM   4132 HG23 THR A 257       3.863  -7.592 -21.048  1.00 84.80           H  
ATOM   4133  OG1 THR A 257       6.356  -7.132 -20.135  1.00 84.80           O  
ATOM   4134  HG1 THR A 257       6.602  -7.113 -19.208  1.00 84.80           H  
ATOM   4135  N   PRO A 258       3.410  -4.270 -22.466  1.00 88.78           N  
ATOM   4136  CA  PRO A 258       2.297  -3.326 -22.465  1.00 88.78           C  
ATOM   4137  HA  PRO A 258       2.693  -2.333 -22.674  1.00 88.78           H  
ATOM   4138  C   PRO A 258       1.534  -3.307 -21.133  1.00 88.78           C  
ATOM   4139  CB  PRO A 258       1.388  -3.765 -23.617  1.00 88.78           C  
ATOM   4140  HB2 PRO A 258       0.648  -4.481 -23.261  1.00 88.78           H  
ATOM   4141  HB3 PRO A 258       0.897  -2.916 -24.092  1.00 88.78           H  
ATOM   4142  O   PRO A 258       1.302  -4.342 -20.509  1.00 88.78           O  
ATOM   4143  CG  PRO A 258       2.342  -4.476 -24.576  1.00 88.78           C  
ATOM   4144  HG2 PRO A 258       1.824  -5.217 -25.185  1.00 88.78           H  
ATOM   4145  HG3 PRO A 258       2.845  -3.741 -25.205  1.00 88.78           H  
ATOM   4146  CD  PRO A 258       3.355  -5.126 -23.640  1.00 88.78           C  
ATOM   4147  HD2 PRO A 258       4.324  -5.192 -24.135  1.00 88.78           H  
ATOM   4148  HD3 PRO A 258       3.015  -6.119 -23.347  1.00 88.78           H  
ATOM   4149  N   PHE A 259       1.074  -2.125 -20.717  1.00 87.89           N  
ATOM   4150  H   PHE A 259       1.315  -1.299 -21.246  1.00 87.89           H  
ATOM   4151  CA  PHE A 259       0.308  -1.968 -19.475  1.00 87.89           C  
ATOM   4152  HA  PHE A 259       0.921  -2.316 -18.644  1.00 87.89           H  
ATOM   4153  C   PHE A 259      -0.981  -2.810 -19.473  1.00 87.89           C  
ATOM   4154  CB  PHE A 259       0.003  -0.478 -19.275  1.00 87.89           C  
ATOM   4155  HB2 PHE A 259      -0.727  -0.156 -20.018  1.00 87.89           H  
ATOM   4156  HB3 PHE A 259       0.915   0.093 -19.447  1.00 87.89           H  
ATOM   4157  O   PHE A 259      -1.336  -3.402 -18.454  1.00 87.89           O  
ATOM   4158  CG  PHE A 259      -0.511  -0.134 -17.891  1.00 87.89           C  
ATOM   4159  CD1 PHE A 259      -1.888  -0.190 -17.606  1.00 87.89           C  
ATOM   4160  HD1 PHE A 259      -2.589  -0.488 -18.372  1.00 87.89           H  
ATOM   4161  CD2 PHE A 259       0.395   0.253 -16.886  1.00 87.89           C  
ATOM   4162  HD2 PHE A 259       1.453   0.298 -17.102  1.00 87.89           H  
ATOM   4163  CE1 PHE A 259      -2.355   0.146 -16.323  1.00 87.89           C  
ATOM   4164  HE1 PHE A 259      -3.414   0.112 -16.112  1.00 87.89           H  
ATOM   4165  CE2 PHE A 259      -0.073   0.591 -15.604  1.00 87.89           C  
ATOM   4166  HE2 PHE A 259       0.623   0.892 -14.835  1.00 87.89           H  
ATOM   4167  CZ  PHE A 259      -1.449   0.536 -15.322  1.00 87.89           C  
ATOM   4168  HZ  PHE A 259      -1.810   0.796 -14.338  1.00 87.89           H  
ATOM   4169  N   ASP A 260      -1.650  -2.926 -20.624  1.00 92.61           N  
ATOM   4170  H   ASP A 260      -1.317  -2.422 -21.433  1.00 92.61           H  
ATOM   4171  CA  ASP A 260      -2.851  -3.753 -20.785  1.00 92.61           C  
ATOM   4172  HA  ASP A 260      -3.598  -3.434 -20.058  1.00 92.61           H  
ATOM   4173  C   ASP A 260      -2.602  -5.245 -20.526  1.00 92.61           C  
ATOM   4174  CB  ASP A 260      -3.419  -3.571 -22.201  1.00 92.61           C  
ATOM   4175  HB2 ASP A 260      -2.603  -3.511 -22.921  1.00 92.61           H  
ATOM   4176  HB3 ASP A 260      -4.020  -4.444 -22.455  1.00 92.61           H  
ATOM   4177  O   ASP A 260      -3.491  -5.928 -20.009  1.00 92.61           O  
ATOM   4178  CG  ASP A 260      -4.330  -2.350 -22.323  1.00 92.61           C  
ATOM   4179  OD1 ASP A 260      -5.158  -2.156 -21.401  1.00 92.61           O  
ATOM   4180  OD2 ASP A 260      -4.259  -1.672 -23.369  1.00 92.61           O  
ATOM   4181  N   ASP A 261      -1.400  -5.749 -20.813  1.00 92.36           N  
ATOM   4182  H   ASP A 261      -0.695  -5.150 -21.217  1.00 92.36           H  
ATOM   4183  CA  ASP A 261      -1.038  -7.143 -20.543  1.00 92.36           C  
ATOM   4184  HA  ASP A 261      -1.835  -7.795 -20.902  1.00 92.36           H  
ATOM   4185  C   ASP A 261      -0.886  -7.375 -19.037  1.00 92.36           C  
ATOM   4186  CB  ASP A 261       0.256  -7.529 -21.277  1.00 92.36           C  
ATOM   4187  HB2 ASP A 261       0.563  -8.515 -20.929  1.00 92.36           H  
ATOM   4188  HB3 ASP A 261       1.048  -6.828 -21.013  1.00 92.36           H  
ATOM   4189  O   ASP A 261      -1.347  -8.391 -18.516  1.00 92.36           O  
ATOM   4190  CG  ASP A 261       0.128  -7.594 -22.802  1.00 92.36           C  
ATOM   4191  OD1 ASP A 261      -1.013  -7.551 -23.313  1.00 92.36           O  
ATOM   4192  OD2 ASP A 261       1.189  -7.720 -23.450  1.00 92.36           O  
ATOM   4193  N   ALA A 262      -0.321  -6.402 -18.311  1.00 90.08           N  
ATOM   4194  H   ALA A 262       0.019  -5.586 -18.800  1.00 90.08           H  
ATOM   4195  CA  ALA A 262      -0.235  -6.441 -16.851  1.00 90.08           C  
ATOM   4196  HA  ALA A 262       0.273  -7.360 -16.559  1.00 90.08           H  
ATOM   4197  C   ALA A 262      -1.630  -6.455 -16.201  1.00 90.08           C  
ATOM   4198  CB  ALA A 262       0.606  -5.253 -16.367  1.00 90.08           C  
ATOM   4199  HB1 ALA A 262       0.706  -5.297 -15.283  1.00 90.08           H  
ATOM   4200  HB2 ALA A 262       1.597  -5.298 -16.819  1.00 90.08           H  
ATOM   4201  HB3 ALA A 262       0.132  -4.309 -16.635  1.00 90.08           H  
ATOM   4202  O   ALA A 262      -1.878  -7.224 -15.272  1.00 90.08           O  
ATOM   4203  N   ILE A 263      -2.565  -5.649 -16.715  1.00 94.08           N  
ATOM   4204  H   ILE A 263      -2.286  -5.029 -17.462  1.00 94.08           H  
ATOM   4205  CA  ILE A 263      -3.966  -5.634 -16.266  1.00 94.08           C  
ATOM   4206  HA  ILE A 263      -3.989  -5.546 -15.180  1.00 94.08           H  
ATOM   4207  C   ILE A 263      -4.671  -6.955 -16.599  1.00 94.08           C  
ATOM   4208  CB  ILE A 263      -4.693  -4.420 -16.888  1.00 94.08           C  
ATOM   4209  HB  ILE A 263      -4.551  -4.459 -17.968  1.00 94.08           H  
ATOM   4210  O   ILE A 263      -5.376  -7.514 -15.759  1.00 94.08           O  
ATOM   4211  CG1 ILE A 263      -4.115  -3.070 -16.404  1.00 94.08           C  
ATOM   4212 HG12 ILE A 263      -3.073  -2.993 -16.714  1.00 94.08           H  
ATOM   4213 HG13 ILE A 263      -4.653  -2.262 -16.899  1.00 94.08           H  
ATOM   4214  CG2 ILE A 263      -6.210  -4.462 -16.638  1.00 94.08           C  
ATOM   4215 HG21 ILE A 263      -6.673  -3.549 -17.014  1.00 94.08           H  
ATOM   4216 HG22 ILE A 263      -6.413  -4.557 -15.572  1.00 94.08           H  
ATOM   4217 HG23 ILE A 263      -6.645  -5.313 -17.161  1.00 94.08           H  
ATOM   4218  CD1 ILE A 263      -4.162  -2.828 -14.889  1.00 94.08           C  
ATOM   4219 HD11 ILE A 263      -5.190  -2.864 -14.528  1.00 94.08           H  
ATOM   4220 HD12 ILE A 263      -3.557  -3.568 -14.366  1.00 94.08           H  
ATOM   4221 HD13 ILE A 263      -3.755  -1.841 -14.671  1.00 94.08           H  
ATOM   4222  N   SER A 264      -4.466  -7.476 -17.809  1.00 94.76           N  
ATOM   4223  H   SER A 264      -3.885  -6.968 -18.460  1.00 94.76           H  
ATOM   4224  CA  SER A 264      -5.075  -8.733 -18.258  1.00 94.76           C  
ATOM   4225  HA  SER A 264      -6.154  -8.672 -18.120  1.00 94.76           H  
ATOM   4226  C   SER A 264      -4.578  -9.932 -17.449  1.00 94.76           C  
ATOM   4227  CB  SER A 264      -4.802  -8.955 -19.747  1.00 94.76           C  
ATOM   4228  HB2 SER A 264      -5.275  -9.884 -20.063  1.00 94.76           H  
ATOM   4229  HB3 SER A 264      -3.729  -9.023 -19.925  1.00 94.76           H  
ATOM   4230  O   SER A 264      -5.368 -10.816 -17.131  1.00 94.76           O  
ATOM   4231  OG  SER A 264      -5.343  -7.880 -20.491  1.00 94.76           O  
ATOM   4232  HG  SER A 264      -4.690  -7.176 -20.489  1.00 94.76           H  
ATOM   4233  N   LEU A 265      -3.300  -9.930 -17.057  1.00 94.79           N  
ATOM   4234  H   LEU A 265      -2.700  -9.197 -17.407  1.00 94.79           H  
ATOM   4235  CA  LEU A 265      -2.695 -10.943 -16.192  1.00 94.79           C  
ATOM   4236  HA  LEU A 265      -2.819 -11.919 -16.661  1.00 94.79           H  
ATOM   4237  C   LEU A 265      -3.354 -11.011 -14.806  1.00 94.79           C  
ATOM   4238  CB  LEU A 265      -1.196 -10.608 -16.078  1.00 94.79           C  
ATOM   4239  HB2 LEU A 265      -1.090  -9.585 -15.718  1.00 94.79           H  
ATOM   4240  HB3 LEU A 265      -0.748 -10.658 -17.071  1.00 94.79           H  
ATOM   4241  O   LEU A 265      -3.525 -12.094 -14.256  1.00 94.79           O  
ATOM   4242  CG  LEU A 265      -0.410 -11.520 -15.128  1.00 94.79           C  
ATOM   4243  HG  LEU A 265      -0.812 -11.454 -14.117  1.00 94.79           H  
ATOM   4244  CD1 LEU A 265      -0.448 -12.962 -15.604  1.00 94.79           C  
ATOM   4245 HD11 LEU A 265      -1.457 -13.360 -15.486  1.00 94.79           H  
ATOM   4246 HD12 LEU A 265      -0.145 -13.023 -16.649  1.00 94.79           H  
ATOM   4247 HD13 LEU A 265       0.232 -13.528 -14.967  1.00 94.79           H  
ATOM   4248  CD2 LEU A 265       1.062 -11.116 -15.076  1.00 94.79           C  
ATOM   4249 HD21 LEU A 265       1.583 -11.688 -14.309  1.00 94.79           H  
ATOM   4250 HD22 LEU A 265       1.533 -11.272 -16.047  1.00 94.79           H  
ATOM   4251 HD23 LEU A 265       1.138 -10.056 -14.836  1.00 94.79           H  
ATOM   4252  N   ILE A 266      -3.704  -9.859 -14.237  1.00 95.14           N  
ATOM   4253  H   ILE A 266      -3.508  -9.005 -14.739  1.00 95.14           H  
ATOM   4254  CA  ILE A 266      -4.348  -9.765 -12.917  1.00 95.14           C  
ATOM   4255  HA  ILE A 266      -3.896 -10.490 -12.241  1.00 95.14           H  
ATOM   4256  C   ILE A 266      -5.840 -10.107 -13.007  1.00 95.14           C  
ATOM   4257  CB  ILE A 266      -4.103  -8.352 -12.355  1.00 95.14           C  
ATOM   4258  HB  ILE A 266      -4.410  -7.628 -13.110  1.00 95.14           H  
ATOM   4259  O   ILE A 266      -6.413 -10.661 -12.068  1.00 95.14           O  
ATOM   4260  CG1 ILE A 266      -2.596  -8.182 -12.075  1.00 95.14           C  
ATOM   4261 HG12 ILE A 266      -2.335  -8.662 -11.132  1.00 95.14           H  
ATOM   4262 HG13 ILE A 266      -2.002  -8.660 -12.853  1.00 95.14           H  
ATOM   4263  CG2 ILE A 266      -4.904  -8.074 -11.074  1.00 95.14           C  
ATOM   4264 HG21 ILE A 266      -5.970  -8.056 -11.297  1.00 95.14           H  
ATOM   4265 HG22 ILE A 266      -4.635  -7.102 -10.660  1.00 95.14           H  
ATOM   4266 HG23 ILE A 266      -4.712  -8.850 -10.333  1.00 95.14           H  
ATOM   4267  CD1 ILE A 266      -2.169  -6.721 -12.049  1.00 95.14           C  
ATOM   4268 HD11 ILE A 266      -2.555  -6.211 -11.166  1.00 95.14           H  
ATOM   4269 HD12 ILE A 266      -1.079  -6.725 -12.044  1.00 95.14           H  
ATOM   4270 HD13 ILE A 266      -2.516  -6.205 -12.944  1.00 95.14           H  
ATOM   4271  N   GLY A 267      -6.455  -9.805 -14.151  1.00 95.40           N  
ATOM   4272  H   GLY A 267      -5.903  -9.343 -14.860  1.00 95.40           H  
ATOM   4273  CA  GLY A 267      -7.871 -10.010 -14.428  1.00 95.40           C  
ATOM   4274  HA2 GLY A 267      -7.981 -10.345 -15.460  1.00 95.40           H  
ATOM   4275  HA3 GLY A 267      -8.275 -10.785 -13.777  1.00 95.40           H  
ATOM   4276  C   GLY A 267      -8.675  -8.730 -14.212  1.00 95.40           C  
ATOM   4277  O   GLY A 267      -8.798  -8.236 -13.091  1.00 95.40           O  
ATOM   4278  N   ARG A 268      -9.265  -8.207 -15.295  1.00 95.35           N  
ATOM   4279  H   ARG A 268      -9.125  -8.678 -16.178  1.00 95.35           H  
ATOM   4280  CA  ARG A 268     -10.105  -6.994 -15.262  1.00 95.35           C  
ATOM   4281  HA  ARG A 268      -9.526  -6.171 -14.843  1.00 95.35           H  
ATOM   4282  C   ARG A 268     -11.308  -7.143 -14.331  1.00 95.35           C  
ATOM   4283  CB  ARG A 268     -10.564  -6.615 -16.680  1.00 95.35           C  
ATOM   4284  HB2 ARG A 268     -10.986  -7.488 -17.178  1.00 95.35           H  
ATOM   4285  HB3 ARG A 268     -11.345  -5.859 -16.601  1.00 95.35           H  
ATOM   4286  O   ARG A 268     -11.642  -6.186 -13.641  1.00 95.35           O  
ATOM   4287  CG  ARG A 268      -9.415  -6.034 -17.518  1.00 95.35           C  
ATOM   4288  HG2 ARG A 268      -9.018  -5.161 -17.000  1.00 95.35           H  
ATOM   4289  HG3 ARG A 268      -8.625  -6.778 -17.624  1.00 95.35           H  
ATOM   4290  CD  ARG A 268      -9.894  -5.604 -18.911  1.00 95.35           C  
ATOM   4291  HD2 ARG A 268     -10.259  -6.483 -19.442  1.00 95.35           H  
ATOM   4292  HD3 ARG A 268     -10.717  -4.900 -18.789  1.00 95.35           H  
ATOM   4293  NE  ARG A 268      -8.810  -4.967 -19.694  1.00 95.35           N  
ATOM   4294  HE  ARG A 268      -7.873  -5.021 -19.322  1.00 95.35           H  
ATOM   4295  NH1 ARG A 268     -10.087  -4.258 -21.459  1.00 95.35           N  
ATOM   4296 HH11 ARG A 268     -10.156  -3.765 -22.338  1.00 95.35           H  
ATOM   4297 HH12 ARG A 268     -10.887  -4.709 -21.039  1.00 95.35           H  
ATOM   4298  NH2 ARG A 268      -7.913  -3.745 -21.415  1.00 95.35           N  
ATOM   4299 HH21 ARG A 268      -7.011  -3.662 -20.969  1.00 95.35           H  
ATOM   4300 HH22 ARG A 268      -7.998  -3.227 -22.278  1.00 95.35           H  
ATOM   4301  CZ  ARG A 268      -8.935  -4.332 -20.849  1.00 95.35           C  
ATOM   4302  N   ASP A 269     -11.896  -8.335 -14.266  1.00 96.47           N  
ATOM   4303  H   ASP A 269     -11.633  -9.046 -14.934  1.00 96.47           H  
ATOM   4304  CA  ASP A 269     -13.046  -8.612 -13.401  1.00 96.47           C  
ATOM   4305  HA  ASP A 269     -13.817  -7.866 -13.592  1.00 96.47           H  
ATOM   4306  C   ASP A 269     -12.674  -8.507 -11.915  1.00 96.47           C  
ATOM   4307  CB  ASP A 269     -13.637  -9.989 -13.743  1.00 96.47           C  
ATOM   4308  HB2 ASP A 269     -12.870 -10.750 -13.601  1.00 96.47           H  
ATOM   4309  HB3 ASP A 269     -14.454 -10.199 -13.052  1.00 96.47           H  
ATOM   4310  O   ASP A 269     -13.383  -7.840 -11.168  1.00 96.47           O  
ATOM   4311  CG  ASP A 269     -14.183 -10.077 -15.176  1.00 96.47           C  
ATOM   4312  OD1 ASP A 269     -14.463  -9.014 -15.776  1.00 96.47           O  
ATOM   4313  OD2 ASP A 269     -14.256 -11.213 -15.692  1.00 96.47           O  
ATOM   4314  N   ASN A 270     -11.510  -9.036 -11.510  1.00 96.52           N  
ATOM   4315  H   ASN A 270     -10.970  -9.572 -12.174  1.00 96.52           H  
ATOM   4316  CA  ASN A 270     -11.003  -8.915 -10.134  1.00 96.52           C  
ATOM   4317  HA  ASN A 270     -11.731  -9.345  -9.446  1.00 96.52           H  
ATOM   4318  C   ASN A 270     -10.801  -7.442  -9.740  1.00 96.52           C  
ATOM   4319  CB  ASN A 270      -9.666  -9.675 -10.000  1.00 96.52           C  
ATOM   4320  HB2 ASN A 270      -8.924  -9.241 -10.671  1.00 96.52           H  
ATOM   4321  HB3 ASN A 270      -9.300  -9.561  -8.979  1.00 96.52           H  
ATOM   4322  O   ASN A 270     -11.151  -7.021  -8.638  1.00 96.52           O  
ATOM   4323  CG  ASN A 270      -9.768 -11.164 -10.267  1.00 96.52           C  
ATOM   4324  ND2 ASN A 270      -8.747 -11.773 -10.822  1.00 96.52           N  
ATOM   4325 HD21 ASN A 270      -8.870 -12.765 -10.969  1.00 96.52           H  
ATOM   4326 HD22 ASN A 270      -7.921 -11.269 -11.111  1.00 96.52           H  
ATOM   4327  OD1 ASN A 270     -10.763 -11.814 -10.019  1.00 96.52           O  
ATOM   4328  N   ILE A 271     -10.249  -6.638 -10.658  1.00 97.54           N  
ATOM   4329  H   ILE A 271      -9.983  -7.048 -11.542  1.00 97.54           H  
ATOM   4330  CA  ILE A 271     -10.037  -5.198 -10.441  1.00 97.54           C  
ATOM   4331  HA  ILE A 271      -9.519  -5.055  -9.493  1.00 97.54           H  
ATOM   4332  C   ILE A 271     -11.386  -4.480 -10.329  1.00 97.54           C  
ATOM   4333  CB  ILE A 271      -9.171  -4.593 -11.570  1.00 97.54           C  
ATOM   4334  HB  ILE A 271      -9.670  -4.775 -12.522  1.00 97.54           H  
ATOM   4335  O   ILE A 271     -11.568  -3.644  -9.446  1.00 97.54           O  
ATOM   4336  CG1 ILE A 271      -7.771  -5.245 -11.613  1.00 97.54           C  
ATOM   4337 HG12 ILE A 271      -7.163  -4.833 -10.807  1.00 97.54           H  
ATOM   4338 HG13 ILE A 271      -7.846  -6.322 -11.463  1.00 97.54           H  
ATOM   4339  CG2 ILE A 271      -9.014  -3.069 -11.383  1.00 97.54           C  
ATOM   4340 HG21 ILE A 271      -9.981  -2.572 -11.456  1.00 97.54           H  
ATOM   4341 HG22 ILE A 271      -8.372  -2.648 -12.157  1.00 97.54           H  
ATOM   4342 HG23 ILE A 271      -8.582  -2.858 -10.405  1.00 97.54           H  
ATOM   4343  CD1 ILE A 271      -7.038  -5.029 -12.940  1.00 97.54           C  
ATOM   4344 HD11 ILE A 271      -6.843  -3.969 -13.103  1.00 97.54           H  
ATOM   4345 HD12 ILE A 271      -7.642  -5.419 -13.758  1.00 97.54           H  
ATOM   4346 HD13 ILE A 271      -6.088  -5.564 -12.920  1.00 97.54           H  
ATOM   4347  N   SER A 272     -12.334  -4.812 -11.209  1.00 97.34           N  
ATOM   4348  H   SER A 272     -12.121  -5.519 -11.898  1.00 97.34           H  
ATOM   4349  CA  SER A 272     -13.672  -4.221 -11.218  1.00 97.34           C  
ATOM   4350  HA  SER A 272     -13.574  -3.137 -11.283  1.00 97.34           H  
ATOM   4351  C   SER A 272     -14.448  -4.547  -9.943  1.00 97.34           C  
ATOM   4352  CB  SER A 272     -14.452  -4.707 -12.442  1.00 97.34           C  
ATOM   4353  HB2 SER A 272     -13.877  -4.498 -13.344  1.00 97.34           H  
ATOM   4354  HB3 SER A 272     -14.622  -5.781 -12.374  1.00 97.34           H  
ATOM   4355  O   SER A 272     -15.073  -3.654  -9.374  1.00 97.34           O  
ATOM   4356  OG  SER A 272     -15.695  -4.033 -12.522  1.00 97.34           O  
ATOM   4357  HG  SER A 272     -16.200  -4.237 -11.731  1.00 97.34           H  
ATOM   4358  N   GLU A 273     -14.409  -5.796  -9.475  1.00 95.29           N  
ATOM   4359  H   GLU A 273     -13.905  -6.501  -9.995  1.00 95.29           H  
ATOM   4360  CA  GLU A 273     -15.062  -6.218  -8.233  1.00 95.29           C  
ATOM   4361  HA  GLU A 273     -16.128  -6.001  -8.297  1.00 95.29           H  
ATOM   4362  C   GLU A 273     -14.508  -5.437  -7.036  1.00 95.29           C  
ATOM   4363  CB  GLU A 273     -14.890  -7.736  -8.056  1.00 95.29           C  
ATOM   4364  HB2 GLU A 273     -13.829  -7.976  -7.982  1.00 95.29           H  
ATOM   4365  HB3 GLU A 273     -15.300  -8.230  -8.937  1.00 95.29           H  
ATOM   4366  O   GLU A 273     -15.269  -4.786  -6.315  1.00 95.29           O  
ATOM   4367  CG  GLU A 273     -15.621  -8.260  -6.807  1.00 95.29           C  
ATOM   4368  HG2 GLU A 273     -16.672  -7.979  -6.880  1.00 95.29           H  
ATOM   4369  HG3 GLU A 273     -15.205  -7.775  -5.924  1.00 95.29           H  
ATOM   4370  CD  GLU A 273     -15.522  -9.785  -6.622  1.00 95.29           C  
ATOM   4371  OE1 GLU A 273     -15.980 -10.263  -5.557  1.00 95.29           O  
ATOM   4372  OE2 GLU A 273     -15.030 -10.473  -7.543  1.00 95.29           O  
ATOM   4373  N   ALA A 274     -13.179  -5.404  -6.886  1.00 95.97           N  
ATOM   4374  H   ALA A 274     -12.606  -5.958  -7.506  1.00 95.97           H  
ATOM   4375  CA  ALA A 274     -12.531  -4.655  -5.816  1.00 95.97           C  
ATOM   4376  HA  ALA A 274     -12.910  -5.021  -4.862  1.00 95.97           H  
ATOM   4377  C   ALA A 274     -12.843  -3.150  -5.890  1.00 95.97           C  
ATOM   4378  CB  ALA A 274     -11.024  -4.925  -5.877  1.00 95.97           C  
ATOM   4379  HB1 ALA A 274     -10.620  -4.600  -6.835  1.00 95.97           H  
ATOM   4380  HB2 ALA A 274     -10.528  -4.388  -5.068  1.00 95.97           H  
ATOM   4381  HB3 ALA A 274     -10.838  -5.993  -5.761  1.00 95.97           H  
ATOM   4382  O   ALA A 274     -13.091  -2.520  -4.862  1.00 95.97           O  
ATOM   4383  N   TYR A 275     -12.874  -2.566  -7.094  1.00 96.04           N  
ATOM   4384  H   TYR A 275     -12.646  -3.125  -7.903  1.00 96.04           H  
ATOM   4385  CA  TYR A 275     -13.214  -1.156  -7.291  1.00 96.04           C  
ATOM   4386  HA  TYR A 275     -12.560  -0.542  -6.671  1.00 96.04           H  
ATOM   4387  C   TYR A 275     -14.645  -0.850  -6.847  1.00 96.04           C  
ATOM   4388  CB  TYR A 275     -12.989  -0.764  -8.757  1.00 96.04           C  
ATOM   4389  HB2 TYR A 275     -13.571  -1.424  -9.400  1.00 96.04           H  
ATOM   4390  HB3 TYR A 275     -11.938  -0.911  -9.004  1.00 96.04           H  
ATOM   4391  O   TYR A 275     -14.856   0.093  -6.087  1.00 96.04           O  
ATOM   4392  CG  TYR A 275     -13.368   0.673  -9.064  1.00 96.04           C  
ATOM   4393  CD1 TYR A 275     -14.672   0.978  -9.500  1.00 96.04           C  
ATOM   4394  HD1 TYR A 275     -15.395   0.188  -9.635  1.00 96.04           H  
ATOM   4395  CD2 TYR A 275     -12.428   1.706  -8.882  1.00 96.04           C  
ATOM   4396  HD2 TYR A 275     -11.435   1.468  -8.530  1.00 96.04           H  
ATOM   4397  CE1 TYR A 275     -15.037   2.315  -9.747  1.00 96.04           C  
ATOM   4398  HE1 TYR A 275     -16.035   2.563 -10.075  1.00 96.04           H  
ATOM   4399  CE2 TYR A 275     -12.784   3.044  -9.146  1.00 96.04           C  
ATOM   4400  HE2 TYR A 275     -12.064   3.838  -9.013  1.00 96.04           H  
ATOM   4401  OH  TYR A 275     -14.466   4.629  -9.827  1.00 96.04           O  
ATOM   4402  HH  TYR A 275     -13.749   5.263  -9.756  1.00 96.04           H  
ATOM   4403  CZ  TYR A 275     -14.094   3.348  -9.575  1.00 96.04           C  
ATOM   4404  N   VAL A 276     -15.624  -1.655  -7.270  1.00 93.74           N  
ATOM   4405  H   VAL A 276     -15.380  -2.443  -7.852  1.00 93.74           H  
ATOM   4406  CA  VAL A 276     -17.034  -1.462  -6.897  1.00 93.74           C  
ATOM   4407  HA  VAL A 276     -17.327  -0.446  -7.160  1.00 93.74           H  
ATOM   4408  C   VAL A 276     -17.227  -1.595  -5.385  1.00 93.74           C  
ATOM   4409  CB  VAL A 276     -17.937  -2.442  -7.672  1.00 93.74           C  
ATOM   4410  HB  VAL A 276     -17.538  -3.452  -7.580  1.00 93.74           H  
ATOM   4411  O   VAL A 276     -17.920  -0.771  -4.787  1.00 93.74           O  
ATOM   4412  CG1 VAL A 276     -19.386  -2.448  -7.160  1.00 93.74           C  
ATOM   4413 HG11 VAL A 276     -19.787  -1.434  -7.162  1.00 93.74           H  
ATOM   4414 HG12 VAL A 276     -19.998  -3.085  -7.799  1.00 93.74           H  
ATOM   4415 HG13 VAL A 276     -19.420  -2.854  -6.149  1.00 93.74           H  
ATOM   4416  CG2 VAL A 276     -17.990  -2.062  -9.159  1.00 93.74           C  
ATOM   4417 HG21 VAL A 276     -18.562  -2.809  -9.711  1.00 93.74           H  
ATOM   4418 HG22 VAL A 276     -16.985  -2.023  -9.579  1.00 93.74           H  
ATOM   4419 HG23 VAL A 276     -18.456  -1.084  -9.281  1.00 93.74           H  
ATOM   4420  N   GLU A 277     -16.601  -2.589  -4.750  1.00 91.13           N  
ATOM   4421  H   GLU A 277     -16.061  -3.251  -5.290  1.00 91.13           H  
ATOM   4422  CA  GLU A 277     -16.686  -2.788  -3.297  1.00 91.13           C  
ATOM   4423  HA  GLU A 277     -17.734  -2.822  -2.999  1.00 91.13           H  
ATOM   4424  C   GLU A 277     -16.052  -1.635  -2.508  1.00 91.13           C  
ATOM   4425  CB  GLU A 277     -16.018  -4.117  -2.905  1.00 91.13           C  
ATOM   4426  HB2 GLU A 277     -15.845  -4.124  -1.828  1.00 91.13           H  
ATOM   4427  HB3 GLU A 277     -15.044  -4.185  -3.389  1.00 91.13           H  
ATOM   4428  O   GLU A 277     -16.649  -1.135  -1.552  1.00 91.13           O  
ATOM   4429  CG  GLU A 277     -16.850  -5.357  -3.270  1.00 91.13           C  
ATOM   4430  HG2 GLU A 277     -17.017  -5.368  -4.347  1.00 91.13           H  
ATOM   4431  HG3 GLU A 277     -16.273  -6.245  -3.009  1.00 91.13           H  
ATOM   4432  CD  GLU A 277     -18.203  -5.417  -2.545  1.00 91.13           C  
ATOM   4433  OE1 GLU A 277     -19.192  -5.916  -3.126  1.00 91.13           O  
ATOM   4434  OE2 GLU A 277     -18.345  -4.893  -1.414  1.00 91.13           O  
ATOM   4435  N   LEU A 278     -14.865  -1.180  -2.914  1.00 92.04           N  
ATOM   4436  H   LEU A 278     -14.419  -1.636  -3.697  1.00 92.04           H  
ATOM   4437  CA  LEU A 278     -14.163  -0.076  -2.258  1.00 92.04           C  
ATOM   4438  HA  LEU A 278     -14.149  -0.245  -1.182  1.00 92.04           H  
ATOM   4439  C   LEU A 278     -14.848   1.284  -2.488  1.00 92.04           C  
ATOM   4440  CB  LEU A 278     -12.724  -0.036  -2.788  1.00 92.04           C  
ATOM   4441  HB2 LEU A 278     -12.303   0.931  -2.514  1.00 92.04           H  
ATOM   4442  HB3 LEU A 278     -12.765  -0.113  -3.874  1.00 92.04           H  
ATOM   4443  O   LEU A 278     -14.807   2.142  -1.606  1.00 92.04           O  
ATOM   4444  CG  LEU A 278     -11.748  -1.098  -2.273  1.00 92.04           C  
ATOM   4445  HG  LEU A 278     -12.173  -2.098  -2.363  1.00 92.04           H  
ATOM   4446  CD1 LEU A 278     -10.451  -1.024  -3.085  1.00 92.04           C  
ATOM   4447 HD11 LEU A 278     -10.673  -1.226  -4.133  1.00 92.04           H  
ATOM   4448 HD12 LEU A 278      -9.750  -1.781  -2.735  1.00 92.04           H  
ATOM   4449 HD13 LEU A 278     -10.002  -0.035  -2.993  1.00 92.04           H  
ATOM   4450  CD2 LEU A 278     -11.411  -0.812  -0.812  1.00 92.04           C  
ATOM   4451 HD21 LEU A 278     -12.246  -1.124  -0.183  1.00 92.04           H  
ATOM   4452 HD22 LEU A 278     -10.512  -1.363  -0.536  1.00 92.04           H  
ATOM   4453 HD23 LEU A 278     -11.227   0.252  -0.666  1.00 92.04           H  
ATOM   4454  N   ALA A 279     -15.467   1.495  -3.654  1.00 90.78           N  
ATOM   4455  H   ALA A 279     -15.405   0.780  -4.363  1.00 90.78           H  
ATOM   4456  CA  ALA A 279     -16.094   2.765  -4.021  1.00 90.78           C  
ATOM   4457  HA  ALA A 279     -15.497   3.576  -3.604  1.00 90.78           H  
ATOM   4458  C   ALA A 279     -17.518   2.935  -3.475  1.00 90.78           C  
ATOM   4459  CB  ALA A 279     -16.068   2.913  -5.546  1.00 90.78           C  
ATOM   4460  HB1 ALA A 279     -16.664   2.126  -6.008  1.00 90.78           H  
ATOM   4461  HB2 ALA A 279     -15.043   2.846  -5.913  1.00 90.78           H  
ATOM   4462  HB3 ALA A 279     -16.480   3.882  -5.827  1.00 90.78           H  
ATOM   4463  O   ALA A 279     -17.992   4.066  -3.376  1.00 90.78           O  
ATOM   4464  N   ARG A 280     -18.195   1.836  -3.105  1.00 87.25           N  
ATOM   4465  H   ARG A 280     -17.726   0.952  -3.245  1.00 87.25           H  
ATOM   4466  CA  ARG A 280     -19.630   1.792  -2.762  1.00 87.25           C  
ATOM   4467  HA  ARG A 280     -20.206   1.913  -3.680  1.00 87.25           H  
ATOM   4468  C   ARG A 280     -20.092   2.905  -1.822  1.00 87.25           C  
ATOM   4469  CB  ARG A 280     -19.934   0.411  -2.153  1.00 87.25           C  
ATOM   4470  HB2 ARG A 280     -19.315   0.263  -1.268  1.00 87.25           H  
ATOM   4471  HB3 ARG A 280     -19.672  -0.357  -2.881  1.00 87.25           H  
ATOM   4472  O   ARG A 280     -21.159   3.474  -2.032  1.00 87.25           O  
ATOM   4473  CG  ARG A 280     -21.414   0.249  -1.761  1.00 87.25           C  
ATOM   4474  HG2 ARG A 280     -21.662   0.967  -0.979  1.00 87.25           H  
ATOM   4475  HG3 ARG A 280     -22.050   0.444  -2.624  1.00 87.25           H  
ATOM   4476  CD  ARG A 280     -21.705  -1.149  -1.209  1.00 87.25           C  
ATOM   4477  HD2 ARG A 280     -22.699  -1.144  -0.761  1.00 87.25           H  
ATOM   4478  HD3 ARG A 280     -20.978  -1.364  -0.425  1.00 87.25           H  
ATOM   4479  NE  ARG A 280     -21.660  -2.174  -2.269  1.00 87.25           N  
ATOM   4480  HE  ARG A 280     -21.879  -1.865  -3.205  1.00 87.25           H  
ATOM   4481  NH1 ARG A 280     -20.858  -3.935  -1.029  1.00 87.25           N  
ATOM   4482 HH11 ARG A 280     -20.755  -3.313  -0.240  1.00 87.25           H  
ATOM   4483 HH12 ARG A 280     -20.142  -4.641  -1.129  1.00 87.25           H  
ATOM   4484  NH2 ARG A 280     -21.178  -4.170  -3.208  1.00 87.25           N  
ATOM   4485 HH21 ARG A 280     -21.319  -3.796  -4.136  1.00 87.25           H  
ATOM   4486 HH22 ARG A 280     -20.616  -5.006  -3.135  1.00 87.25           H  
ATOM   4487  CZ  ARG A 280     -21.243  -3.420  -2.155  1.00 87.25           C  
ATOM   4488  N   ASP A 281     -19.304   3.186  -0.789  1.00 83.26           N  
ATOM   4489  H   ASP A 281     -18.434   2.678  -0.720  1.00 83.26           H  
ATOM   4490  CA  ASP A 281     -19.678   4.104   0.289  1.00 83.26           C  
ATOM   4491  HA  ASP A 281     -20.742   4.330   0.218  1.00 83.26           H  
ATOM   4492  C   ASP A 281     -18.952   5.457   0.227  1.00 83.26           C  
ATOM   4493  CB  ASP A 281     -19.442   3.400   1.629  1.00 83.26           C  
ATOM   4494  HB2 ASP A 281     -18.415   3.037   1.669  1.00 83.26           H  
ATOM   4495  HB3 ASP A 281     -19.568   4.121   2.437  1.00 83.26           H  
ATOM   4496  O   ASP A 281     -19.191   6.328   1.072  1.00 83.26           O  
ATOM   4497  CG  ASP A 281     -20.408   2.244   1.895  1.00 83.26           C  
ATOM   4498  OD1 ASP A 281     -21.602   2.354   1.555  1.00 83.26           O  
ATOM   4499  OD2 ASP A 281     -20.030   1.349   2.684  1.00 83.26           O  
ATOM   4500  N   ILE A 282     -18.082   5.676  -0.763  1.00 82.96           N  
ATOM   4501  H   ILE A 282     -18.013   5.001  -1.511  1.00 82.96           H  
ATOM   4502  CA  ILE A 282     -17.298   6.909  -0.849  1.00 82.96           C  
ATOM   4503  HA  ILE A 282     -16.807   7.042   0.115  1.00 82.96           H  
ATOM   4504  C   ILE A 282     -18.228   8.105  -1.066  1.00 82.96           C  
ATOM   4505  CB  ILE A 282     -16.190   6.820  -1.918  1.00 82.96           C  
ATOM   4506  HB  ILE A 282     -16.641   6.585  -2.882  1.00 82.96           H  
ATOM   4507  O   ILE A 282     -19.120   8.102  -1.908  1.00 82.96           O  
ATOM   4508  CG1 ILE A 282     -15.207   5.693  -1.533  1.00 82.96           C  
ATOM   4509 HG12 ILE A 282     -15.747   4.747  -1.506  1.00 82.96           H  
ATOM   4510 HG13 ILE A 282     -14.805   5.878  -0.537  1.00 82.96           H  
ATOM   4511  CG2 ILE A 282     -15.454   8.170  -2.038  1.00 82.96           C  
ATOM   4512 HG21 ILE A 282     -15.023   8.456  -1.079  1.00 82.96           H  
ATOM   4513 HG22 ILE A 282     -16.131   8.943  -2.400  1.00 82.96           H  
ATOM   4514 HG23 ILE A 282     -14.656   8.085  -2.777  1.00 82.96           H  
ATOM   4515  CD1 ILE A 282     -14.040   5.528  -2.507  1.00 82.96           C  
ATOM   4516 HD11 ILE A 282     -13.563   4.566  -2.320  1.00 82.96           H  
ATOM   4517 HD12 ILE A 282     -13.309   6.321  -2.349  1.00 82.96           H  
ATOM   4518 HD13 ILE A 282     -14.398   5.554  -3.536  1.00 82.96           H  
ATOM   4519  N   GLY A 283     -18.018   9.156  -0.271  1.00 74.28           N  
ATOM   4520  H   GLY A 283     -17.300   9.067   0.433  1.00 74.28           H  
ATOM   4521  CA  GLY A 283     -18.859  10.353  -0.282  1.00 74.28           C  
ATOM   4522  HA2 GLY A 283     -19.181  10.558  -1.303  1.00 74.28           H  
ATOM   4523  HA3 GLY A 283     -18.272  11.199   0.076  1.00 74.28           H  
ATOM   4524  C   GLY A 283     -20.109  10.252   0.594  1.00 74.28           C  
ATOM   4525  O   GLY A 283     -20.683  11.290   0.931  1.00 74.28           O  
ATOM   4526  N   THR A 284     -20.482   9.059   1.068  1.00 68.94           N  
ATOM   4527  H   THR A 284     -19.976   8.232   0.783  1.00 68.94           H  
ATOM   4528  CA  THR A 284     -21.424   8.955   2.185  1.00 68.94           C  
ATOM   4529  HA  THR A 284     -22.216   9.687   2.022  1.00 68.94           H  
ATOM   4530  C   THR A 284     -20.693   9.347   3.469  1.00 68.94           C  
ATOM   4531  CB  THR A 284     -22.139   7.596   2.290  1.00 68.94           C  
ATOM   4532  HB  THR A 284     -22.883   7.687   3.081  1.00 68.94           H  
ATOM   4533  O   THR A 284     -19.766   8.688   3.934  1.00 68.94           O  
ATOM   4534  CG2 THR A 284     -22.884   7.230   1.010  1.00 68.94           C  
ATOM   4535 HG21 THR A 284     -22.179   7.076   0.193  1.00 68.94           H  
ATOM   4536 HG22 THR A 284     -23.439   6.305   1.167  1.00 68.94           H  
ATOM   4537 HG23 THR A 284     -23.583   8.022   0.741  1.00 68.94           H  
ATOM   4538  OG1 THR A 284     -21.295   6.529   2.637  1.00 68.94           O  
ATOM   4539  HG1 THR A 284     -20.550   6.502   2.032  1.00 68.94           H  
ATOM   4540  N   THR A 285     -21.052  10.491   4.045  1.00 58.16           N  
ATOM   4541  H   THR A 285     -21.779  11.039   3.608  1.00 58.16           H  
ATOM   4542  CA  THR A 285     -20.467  10.910   5.324  1.00 58.16           C  
ATOM   4543  HA  THR A 285     -19.383  10.834   5.235  1.00 58.16           H  
ATOM   4544  C   THR A 285     -20.907   9.964   6.446  1.00 58.16           C  
ATOM   4545  CB  THR A 285     -20.803  12.365   5.674  1.00 58.16           C  
ATOM   4546  HB  THR A 285     -20.313  12.615   6.615  1.00 58.16           H  
ATOM   4547  O   THR A 285     -22.029   9.458   6.453  1.00 58.16           O  
ATOM   4548  CG2 THR A 285     -20.321  13.356   4.617  1.00 58.16           C  
ATOM   4549 HG21 THR A 285     -19.248  13.236   4.462  1.00 58.16           H  
ATOM   4550 HG22 THR A 285     -20.835  13.188   3.671  1.00 58.16           H  
ATOM   4551 HG23 THR A 285     -20.518  14.374   4.952  1.00 58.16           H  
ATOM   4552  OG1 THR A 285     -22.191  12.536   5.841  1.00 58.16           O  
ATOM   4553  HG1 THR A 285     -22.626  12.003   5.171  1.00 58.16           H  
ATOM   4554  N   SER A 286     -20.077   9.789   7.477  1.00 59.41           N  
ATOM   4555  H   SER A 286     -19.139  10.159   7.427  1.00 59.41           H  
ATOM   4556  CA  SER A 286     -20.489   9.079   8.700  1.00 59.41           C  
ATOM   4557  HA  SER A 286     -20.718   8.045   8.442  1.00 59.41           H  
ATOM   4558  C   SER A 286     -21.749   9.691   9.332  1.00 59.41           C  
ATOM   4559  CB  SER A 286     -19.335   9.083   9.705  1.00 59.41           C  
ATOM   4560  HB2 SER A 286     -19.646   8.585  10.623  1.00 59.41           H  
ATOM   4561  HB3 SER A 286     -18.496   8.536   9.276  1.00 59.41           H  
ATOM   4562  O   SER A 286     -22.572   8.978   9.904  1.00 59.41           O  
ATOM   4563  OG  SER A 286     -18.931  10.413   9.989  1.00 59.41           O  
ATOM   4564  HG  SER A 286     -18.014  10.392  10.272  1.00 59.41           H  
ATOM   4565  N   LYS A 287     -21.942  11.010   9.175  1.00 61.22           N  
ATOM   4566  H   LYS A 287     -21.209  11.520   8.704  1.00 61.22           H  
ATOM   4567  CA  LYS A 287     -23.161  11.721   9.574  1.00 61.22           C  
ATOM   4568  HA  LYS A 287     -23.397  11.445  10.601  1.00 61.22           H  
ATOM   4569  C   LYS A 287     -24.374  11.305   8.737  1.00 61.22           C  
ATOM   4570  CB  LYS A 287     -22.913  13.236   9.513  1.00 61.22           C  
ATOM   4571  HB2 LYS A 287     -22.750  13.535   8.478  1.00 61.22           H  
ATOM   4572  HB3 LYS A 287     -22.014  13.467  10.085  1.00 61.22           H  
ATOM   4573  O   LYS A 287     -25.414  11.032   9.324  1.00 61.22           O  
ATOM   4574  CG  LYS A 287     -24.089  14.035  10.097  1.00 61.22           C  
ATOM   4575  HG2 LYS A 287     -24.259  13.728  11.129  1.00 61.22           H  
ATOM   4576  HG3 LYS A 287     -24.990  13.836   9.517  1.00 61.22           H  
ATOM   4577  CD  LYS A 287     -23.799  15.540  10.055  1.00 61.22           C  
ATOM   4578  HD2 LYS A 287     -22.909  15.751  10.648  1.00 61.22           H  
ATOM   4579  HD3 LYS A 287     -23.618  15.837   9.022  1.00 61.22           H  
ATOM   4580  CE  LYS A 287     -24.994  16.322  10.615  1.00 61.22           C  
ATOM   4581  HE2 LYS A 287     -25.163  16.009  11.645  1.00 61.22           H  
ATOM   4582  HE3 LYS A 287     -25.879  16.056  10.037  1.00 61.22           H  
ATOM   4583  NZ  LYS A 287     -24.767  17.788  10.550  1.00 61.22           N  
ATOM   4584  HZ1 LYS A 287     -23.953  18.049  11.088  1.00 61.22           H  
ATOM   4585  HZ2 LYS A 287     -24.624  18.082   9.594  1.00 61.22           H  
ATOM   4586  HZ3 LYS A 287     -25.564  18.288  10.917  1.00 61.22           H  
ATOM   4587  N   SER A 288     -24.259  11.237   7.408  1.00 64.30           N  
ATOM   4588  H   SER A 288     -23.367  11.428   6.976  1.00 64.30           H  
ATOM   4589  CA  SER A 288     -25.360  10.780   6.550  1.00 64.30           C  
ATOM   4590  HA  SER A 288     -26.251  11.349   6.817  1.00 64.30           H  
ATOM   4591  C   SER A 288     -25.698   9.319   6.826  1.00 64.30           C  
ATOM   4592  CB  SER A 288     -25.123  11.041   5.057  1.00 64.30           C  
ATOM   4593  HB2 SER A 288     -25.103  12.118   4.889  1.00 64.30           H  
ATOM   4594  HB3 SER A 288     -25.948  10.621   4.483  1.00 64.30           H  
ATOM   4595  O   SER A 288     -26.858   9.048   7.087  1.00 64.30           O  
ATOM   4596  OG  SER A 288     -23.908  10.491   4.599  1.00 64.30           O  
ATOM   4597  HG  SER A 288     -24.075   9.571   4.381  1.00 64.30           H  
ATOM   4598  N   LYS A 289     -24.711   8.417   6.954  1.00 66.08           N  
ATOM   4599  H   LYS A 289     -23.766   8.703   6.740  1.00 66.08           H  
ATOM   4600  CA  LYS A 289     -24.970   7.011   7.324  1.00 66.08           C  
ATOM   4601  HA  LYS A 289     -25.649   6.583   6.586  1.00 66.08           H  
ATOM   4602  C   LYS A 289     -25.701   6.870   8.664  1.00 66.08           C  
ATOM   4603  CB  LYS A 289     -23.670   6.185   7.340  1.00 66.08           C  
ATOM   4604  HB2 LYS A 289     -22.849   6.782   7.737  1.00 66.08           H  
ATOM   4605  HB3 LYS A 289     -23.818   5.334   8.004  1.00 66.08           H  
ATOM   4606  O   LYS A 289     -26.694   6.156   8.745  1.00 66.08           O  
ATOM   4607  CG  LYS A 289     -23.295   5.628   5.956  1.00 66.08           C  
ATOM   4608  HG2 LYS A 289     -23.001   6.446   5.298  1.00 66.08           H  
ATOM   4609  HG3 LYS A 289     -24.165   5.130   5.529  1.00 66.08           H  
ATOM   4610  CD  LYS A 289     -22.147   4.606   6.058  1.00 66.08           C  
ATOM   4611  HD2 LYS A 289     -22.406   3.857   6.807  1.00 66.08           H  
ATOM   4612  HD3 LYS A 289     -21.233   5.115   6.364  1.00 66.08           H  
ATOM   4613  CE  LYS A 289     -21.910   3.896   4.716  1.00 66.08           C  
ATOM   4614  HE2 LYS A 289     -21.561   4.619   3.979  1.00 66.08           H  
ATOM   4615  HE3 LYS A 289     -22.856   3.499   4.349  1.00 66.08           H  
ATOM   4616  NZ  LYS A 289     -20.930   2.788   4.831  1.00 66.08           N  
ATOM   4617  HZ1 LYS A 289     -21.166   2.117   5.548  1.00 66.08           H  
ATOM   4618  HZ2 LYS A 289     -20.870   2.268   3.967  1.00 66.08           H  
ATOM   4619  HZ3 LYS A 289     -19.989   3.125   4.977  1.00 66.08           H  
ATOM   4620  N   ARG A 290     -25.256   7.575   9.716  1.00 66.48           N  
ATOM   4621  H   ARG A 290     -24.417   8.125   9.597  1.00 66.48           H  
ATOM   4622  CA  ARG A 290     -25.949   7.566  11.023  1.00 66.48           C  
ATOM   4623  HA  ARG A 290     -26.073   6.535  11.356  1.00 66.48           H  
ATOM   4624  C   ARG A 290     -27.360   8.135  10.928  1.00 66.48           C  
ATOM   4625  CB  ARG A 290     -25.163   8.356  12.074  1.00 66.48           C  
ATOM   4626  HB2 ARG A 290     -25.815   8.550  12.925  1.00 66.48           H  
ATOM   4627  HB3 ARG A 290     -24.859   9.314  11.652  1.00 66.48           H  
ATOM   4628  O   ARG A 290     -28.257   7.628  11.592  1.00 66.48           O  
ATOM   4629  CG  ARG A 290     -23.937   7.592  12.583  1.00 66.48           C  
ATOM   4630  HG2 ARG A 290     -23.272   7.361  11.751  1.00 66.48           H  
ATOM   4631  HG3 ARG A 290     -24.253   6.660  13.050  1.00 66.48           H  
ATOM   4632  CD  ARG A 290     -23.207   8.461  13.610  1.00 66.48           C  
ATOM   4633  HD2 ARG A 290     -23.033   9.444  13.170  1.00 66.48           H  
ATOM   4634  HD3 ARG A 290     -23.843   8.571  14.488  1.00 66.48           H  
ATOM   4635  NE  ARG A 290     -21.913   7.873  13.992  1.00 66.48           N  
ATOM   4636  HE  ARG A 290     -21.669   7.003  13.541  1.00 66.48           H  
ATOM   4637  NH1 ARG A 290     -21.305   9.466  15.529  1.00 66.48           N  
ATOM   4638 HH11 ARG A 290     -22.209   9.900  15.407  1.00 66.48           H  
ATOM   4639 HH12 ARG A 290     -20.645   9.819  16.207  1.00 66.48           H  
ATOM   4640  NH2 ARG A 290     -19.906   7.788  15.061  1.00 66.48           N  
ATOM   4641 HH21 ARG A 290     -19.698   6.922  14.585  1.00 66.48           H  
ATOM   4642 HH22 ARG A 290     -19.257   8.145  15.747  1.00 66.48           H  
ATOM   4643  CZ  ARG A 290     -21.051   8.377  14.855  1.00 66.48           C  
ATOM   4644  N   ASN A 291     -27.557   9.176  10.122  1.00 73.50           N  
ATOM   4645  H   ASN A 291     -26.772   9.558   9.613  1.00 73.50           H  
ATOM   4646  CA  ASN A 291     -28.882   9.732   9.880  1.00 73.50           C  
ATOM   4647  HA  ASN A 291     -29.366   9.927  10.837  1.00 73.50           H  
ATOM   4648  C   ASN A 291     -29.770   8.735   9.131  1.00 73.50           C  
ATOM   4649  CB  ASN A 291     -28.771  11.052   9.108  1.00 73.50           C  
ATOM   4650  HB2 ASN A 291     -28.144  10.913   8.228  1.00 73.50           H  
ATOM   4651  HB3 ASN A 291     -29.766  11.330   8.759  1.00 73.50           H  
ATOM   4652  O   ASN A 291     -30.917   8.570   9.520  1.00 73.50           O  
ATOM   4653  CG  ASN A 291     -28.239  12.212   9.925  1.00 73.50           C  
ATOM   4654  ND2 ASN A 291     -27.995  13.325   9.275  1.00 73.50           N  
ATOM   4655 HD21 ASN A 291     -28.174  13.355   8.282  1.00 73.50           H  
ATOM   4656 HD22 ASN A 291     -27.780  14.127   9.850  1.00 73.50           H  
ATOM   4657  OD1 ASN A 291     -28.086  12.191  11.136  1.00 73.50           O  
ATOM   4658  N   ASP A 292     -29.250   8.042   8.121  1.00 76.34           N  
ATOM   4659  H   ASP A 292     -28.322   8.273   7.795  1.00 76.34           H  
ATOM   4660  CA  ASP A 292     -29.992   7.044   7.350  1.00 76.34           C  
ATOM   4661  HA  ASP A 292     -30.911   7.497   6.978  1.00 76.34           H  
ATOM   4662  C   ASP A 292     -30.393   5.851   8.231  1.00 76.34           C  
ATOM   4663  CB  ASP A 292     -29.159   6.600   6.133  1.00 76.34           C  
ATOM   4664  HB2 ASP A 292     -29.695   5.800   5.622  1.00 76.34           H  
ATOM   4665  HB3 ASP A 292     -28.206   6.198   6.476  1.00 76.34           H  
ATOM   4666  O   ASP A 292     -31.553   5.430   8.215  1.00 76.34           O  
ATOM   4667  CG  ASP A 292     -28.906   7.728   5.122  1.00 76.34           C  
ATOM   4668  OD1 ASP A 292     -29.754   8.648   5.041  1.00 76.34           O  
ATOM   4669  OD2 ASP A 292     -27.861   7.663   4.435  1.00 76.34           O  
ATOM   4670  N   GLU A 293     -29.482   5.370   9.086  1.00 77.62           N  
ATOM   4671  H   GLU A 293     -28.536   5.718   9.019  1.00 77.62           H  
ATOM   4672  CA  GLU A 293     -29.783   4.335  10.083  1.00 77.62           C  
ATOM   4673  HA  GLU A 293     -30.198   3.470   9.566  1.00 77.62           H  
ATOM   4674  C   GLU A 293     -30.832   4.821  11.098  1.00 77.62           C  
ATOM   4675  CB  GLU A 293     -28.496   3.897  10.808  1.00 77.62           C  
ATOM   4676  HB2 GLU A 293     -27.714   3.702  10.075  1.00 77.62           H  
ATOM   4677  HB3 GLU A 293     -28.165   4.701  11.466  1.00 77.62           H  
ATOM   4678  O   GLU A 293     -31.808   4.118  11.378  1.00 77.62           O  
ATOM   4679  CG  GLU A 293     -28.734   2.615  11.630  1.00 77.62           C  
ATOM   4680  HG2 GLU A 293     -29.664   2.715  12.189  1.00 77.62           H  
ATOM   4681  HG3 GLU A 293     -28.855   1.775  10.945  1.00 77.62           H  
ATOM   4682  CD  GLU A 293     -27.621   2.298  12.639  1.00 77.62           C  
ATOM   4683  OE1 GLU A 293     -27.970   1.654  13.668  1.00 77.62           O  
ATOM   4684  OE2 GLU A 293     -26.471   2.741  12.434  1.00 77.62           O  
ATOM   4685  N   ALA A 294     -30.673   6.041  11.622  1.00 81.47           N  
ATOM   4686  H   ALA A 294     -29.853   6.572  11.367  1.00 81.47           H  
ATOM   4687  CA  ALA A 294     -31.620   6.634  12.562  1.00 81.47           C  
ATOM   4688  HA  ALA A 294     -31.736   5.956  13.408  1.00 81.47           H  
ATOM   4689  C   ALA A 294     -33.006   6.818  11.929  1.00 81.47           C  
ATOM   4690  CB  ALA A 294     -31.061   7.963  13.082  1.00 81.47           C  
ATOM   4691  HB1 ALA A 294     -31.758   8.394  13.801  1.00 81.47           H  
ATOM   4692  HB2 ALA A 294     -30.104   7.792  13.575  1.00 81.47           H  
ATOM   4693  HB3 ALA A 294     -30.922   8.661  12.256  1.00 81.47           H  
ATOM   4694  O   ALA A 294     -34.009   6.492  12.557  1.00 81.47           O  
ATOM   4695  N   ILE A 295     -33.080   7.269  10.674  1.00 86.01           N  
ATOM   4696  H   ILE A 295     -32.215   7.513  10.212  1.00 86.01           H  
ATOM   4697  CA  ILE A 295     -34.326   7.384   9.907  1.00 86.01           C  
ATOM   4698  HA  ILE A 295     -35.023   8.011  10.464  1.00 86.01           H  
ATOM   4699  C   ILE A 295     -34.981   6.009   9.757  1.00 86.01           C  
ATOM   4700  CB  ILE A 295     -34.058   8.045   8.532  1.00 86.01           C  
ATOM   4701  HB  ILE A 295     -33.192   7.562   8.079  1.00 86.01           H  
ATOM   4702  O   ILE A 295     -36.196   5.900   9.931  1.00 86.01           O  
ATOM   4703  CG1 ILE A 295     -33.762   9.552   8.704  1.00 86.01           C  
ATOM   4704 HG12 ILE A 295     -33.114   9.710   9.567  1.00 86.01           H  
ATOM   4705 HG13 ILE A 295     -34.691  10.084   8.908  1.00 86.01           H  
ATOM   4706  CG2 ILE A 295     -35.259   7.879   7.576  1.00 86.01           C  
ATOM   4707 HG21 ILE A 295     -35.400   6.825   7.335  1.00 86.01           H  
ATOM   4708 HG22 ILE A 295     -35.064   8.402   6.640  1.00 86.01           H  
ATOM   4709 HG23 ILE A 295     -36.158   8.281   8.042  1.00 86.01           H  
ATOM   4710  CD1 ILE A 295     -33.080  10.184   7.481  1.00 86.01           C  
ATOM   4711 HD11 ILE A 295     -33.747  10.184   6.619  1.00 86.01           H  
ATOM   4712 HD12 ILE A 295     -32.814  11.215   7.713  1.00 86.01           H  
ATOM   4713 HD13 ILE A 295     -32.171   9.636   7.234  1.00 86.01           H  
ATOM   4714  N   GLY A 296     -34.199   4.965   9.464  1.00 89.62           N  
ATOM   4715  H   GLY A 296     -33.216   5.130   9.302  1.00 89.62           H  
ATOM   4716  CA  GLY A 296     -34.678   3.583   9.415  1.00 89.62           C  
ATOM   4717  HA2 GLY A 296     -33.831   2.924   9.229  1.00 89.62           H  
ATOM   4718  HA3 GLY A 296     -35.399   3.470   8.605  1.00 89.62           H  
ATOM   4719  C   GLY A 296     -35.339   3.159  10.728  1.00 89.62           C  
ATOM   4720  O   GLY A 296     -36.515   2.789  10.733  1.00 89.62           O  
ATOM   4721  N   LYS A 297     -34.625   3.313  11.851  1.00 91.57           N  
ATOM   4722  H   LYS A 297     -33.674   3.640  11.760  1.00 91.57           H  
ATOM   4723  CA  LYS A 297     -35.136   2.975  13.192  1.00 91.57           C  
ATOM   4724  HA  LYS A 297     -35.502   1.948  13.178  1.00 91.57           H  
ATOM   4725  C   LYS A 297     -36.332   3.831  13.607  1.00 91.57           C  
ATOM   4726  CB  LYS A 297     -34.009   3.077  14.234  1.00 91.57           C  
ATOM   4727  HB2 LYS A 297     -34.447   2.989  15.228  1.00 91.57           H  
ATOM   4728  HB3 LYS A 297     -33.513   4.045  14.155  1.00 91.57           H  
ATOM   4729  O   LYS A 297     -37.287   3.317  14.181  1.00 91.57           O  
ATOM   4730  CG  LYS A 297     -32.988   1.946  14.053  1.00 91.57           C  
ATOM   4731  HG2 LYS A 297     -33.516   0.993  14.048  1.00 91.57           H  
ATOM   4732  HG3 LYS A 297     -32.484   2.067  13.094  1.00 91.57           H  
ATOM   4733  CD  LYS A 297     -31.937   1.920  15.170  1.00 91.57           C  
ATOM   4734  HD2 LYS A 297     -31.377   2.855  15.149  1.00 91.57           H  
ATOM   4735  HD3 LYS A 297     -32.420   1.798  16.139  1.00 91.57           H  
ATOM   4736  CE  LYS A 297     -31.004   0.734  14.896  1.00 91.57           C  
ATOM   4737  HE2 LYS A 297     -31.521  -0.192  15.145  1.00 91.57           H  
ATOM   4738  HE3 LYS A 297     -30.794   0.715  13.827  1.00 91.57           H  
ATOM   4739  NZ  LYS A 297     -29.708   0.829  15.607  1.00 91.57           N  
ATOM   4740  HZ1 LYS A 297     -29.142   1.540  15.168  1.00 91.57           H  
ATOM   4741  HZ2 LYS A 297     -29.148   0.010  15.415  1.00 91.57           H  
ATOM   4742  HZ3 LYS A 297     -29.798   0.981  16.602  1.00 91.57           H  
ATOM   4743  N   PHE A 298     -36.340   5.124  13.284  1.00 94.27           N  
ATOM   4744  H   PHE A 298     -35.511   5.522  12.866  1.00 94.27           H  
ATOM   4745  CA  PHE A 298     -37.482   5.995  13.567  1.00 94.27           C  
ATOM   4746  HA  PHE A 298     -37.773   5.863  14.609  1.00 94.27           H  
ATOM   4747  C   PHE A 298     -38.719   5.602  12.758  1.00 94.27           C  
ATOM   4748  CB  PHE A 298     -37.113   7.468  13.334  1.00 94.27           C  
ATOM   4749  HB2 PHE A 298     -36.732   7.573  12.319  1.00 94.27           H  
ATOM   4750  HB3 PHE A 298     -38.026   8.059  13.401  1.00 94.27           H  
ATOM   4751  O   PHE A 298     -39.816   5.575  13.311  1.00 94.27           O  
ATOM   4752  CG  PHE A 298     -36.116   8.084  14.307  1.00 94.27           C  
ATOM   4753  CD1 PHE A 298     -36.056   7.679  15.657  1.00 94.27           C  
ATOM   4754  HD1 PHE A 298     -36.712   6.910  16.038  1.00 94.27           H  
ATOM   4755  CD2 PHE A 298     -35.270   9.120  13.865  1.00 94.27           C  
ATOM   4756  HD2 PHE A 298     -35.307   9.444  12.836  1.00 94.27           H  
ATOM   4757  CE1 PHE A 298     -35.151   8.283  16.545  1.00 94.27           C  
ATOM   4758  HE1 PHE A 298     -35.111   7.964  17.576  1.00 94.27           H  
ATOM   4759  CE2 PHE A 298     -34.371   9.733  14.756  1.00 94.27           C  
ATOM   4760  HE2 PHE A 298     -33.723  10.524  14.408  1.00 94.27           H  
ATOM   4761  CZ  PHE A 298     -34.309   9.312  16.095  1.00 94.27           C  
ATOM   4762  HZ  PHE A 298     -33.616   9.781  16.778  1.00 94.27           H  
ATOM   4763  N   LYS A 299     -38.571   5.234  11.480  1.00 93.67           N  
ATOM   4764  H   LYS A 299     -37.647   5.267  11.075  1.00 93.67           H  
ATOM   4765  CA  LYS A 299     -39.688   4.715  10.672  1.00 93.67           C  
ATOM   4766  HA  LYS A 299     -40.517   5.421  10.713  1.00 93.67           H  
ATOM   4767  C   LYS A 299     -40.235   3.400  11.225  1.00 93.67           C  
ATOM   4768  CB  LYS A 299     -39.245   4.535   9.215  1.00 93.67           C  
ATOM   4769  HB2 LYS A 299     -38.275   4.039   9.186  1.00 93.67           H  
ATOM   4770  HB3 LYS A 299     -39.968   3.898   8.705  1.00 93.67           H  
ATOM   4771  O   LYS A 299     -41.446   3.189  11.182  1.00 93.67           O  
ATOM   4772  CG  LYS A 299     -39.173   5.871   8.464  1.00 93.67           C  
ATOM   4773  HG2 LYS A 299     -38.504   6.559   8.981  1.00 93.67           H  
ATOM   4774  HG3 LYS A 299     -40.168   6.314   8.427  1.00 93.67           H  
ATOM   4775  CD  LYS A 299     -38.665   5.642   7.035  1.00 93.67           C  
ATOM   4776  HD2 LYS A 299     -39.321   4.934   6.528  1.00 93.67           H  
ATOM   4777  HD3 LYS A 299     -37.659   5.224   7.085  1.00 93.67           H  
ATOM   4778  CE  LYS A 299     -38.635   6.964   6.262  1.00 93.67           C  
ATOM   4779  HE2 LYS A 299     -39.644   7.374   6.226  1.00 93.67           H  
ATOM   4780  HE3 LYS A 299     -38.010   7.666   6.814  1.00 93.67           H  
ATOM   4781  NZ  LYS A 299     -38.100   6.783   4.889  1.00 93.67           N  
ATOM   4782  HZ1 LYS A 299     -38.061   7.667   4.402  1.00 93.67           H  
ATOM   4783  HZ2 LYS A 299     -38.670   6.143   4.353  1.00 93.67           H  
ATOM   4784  HZ3 LYS A 299     -37.159   6.417   4.926  1.00 93.67           H  
ATOM   4785  N   GLU A 300     -39.371   2.532  11.743  1.00 93.38           N  
ATOM   4786  H   GLU A 300     -38.383   2.735  11.686  1.00 93.38           H  
ATOM   4787  CA  GLU A 300     -39.779   1.290  12.403  1.00 93.38           C  
ATOM   4788  HA  GLU A 300     -40.434   0.730  11.735  1.00 93.38           H  
ATOM   4789  C   GLU A 300     -40.570   1.567  13.689  1.00 93.38           C  
ATOM   4790  CB  GLU A 300     -38.533   0.441  12.668  1.00 93.38           C  
ATOM   4791  HB2 GLU A 300     -37.925   0.423  11.763  1.00 93.38           H  
ATOM   4792  HB3 GLU A 300     -37.951   0.887  13.474  1.00 93.38           H  
ATOM   4793  O   GLU A 300     -41.674   1.050  13.854  1.00 93.38           O  
ATOM   4794  CG  GLU A 300     -38.901  -1.000  13.036  1.00 93.38           C  
ATOM   4795  HG2 GLU A 300     -39.574  -0.984  13.894  1.00 93.38           H  
ATOM   4796  HG3 GLU A 300     -39.432  -1.450  12.196  1.00 93.38           H  
ATOM   4797  CD  GLU A 300     -37.672  -1.850  13.382  1.00 93.38           C  
ATOM   4798  OE1 GLU A 300     -37.897  -2.956  13.917  1.00 93.38           O  
ATOM   4799  OE2 GLU A 300     -36.535  -1.393  13.124  1.00 93.38           O  
ATOM   4800  N   LEU A 301     -40.079   2.470  14.544  1.00 93.02           N  
ATOM   4801  H   LEU A 301     -39.152   2.834  14.374  1.00 93.02           H  
ATOM   4802  CA  LEU A 301     -40.801   2.910  15.742  1.00 93.02           C  
ATOM   4803  HA  LEU A 301     -40.994   2.042  16.372  1.00 93.02           H  
ATOM   4804  C   LEU A 301     -42.175   3.503  15.402  1.00 93.02           C  
ATOM   4805  CB  LEU A 301     -39.945   3.926  16.519  1.00 93.02           C  
ATOM   4806  HB2 LEU A 301     -40.582   4.436  17.242  1.00 93.02           H  
ATOM   4807  HB3 LEU A 301     -39.575   4.678  15.821  1.00 93.02           H  
ATOM   4808  O   LEU A 301     -43.165   3.140  16.029  1.00 93.02           O  
ATOM   4809  CG  LEU A 301     -38.758   3.309  17.278  1.00 93.02           C  
ATOM   4810  HG  LEU A 301     -38.161   2.695  16.603  1.00 93.02           H  
ATOM   4811  CD1 LEU A 301     -37.874   4.428  17.830  1.00 93.02           C  
ATOM   4812 HD11 LEU A 301     -37.031   3.996  18.369  1.00 93.02           H  
ATOM   4813 HD12 LEU A 301     -38.449   5.063  18.504  1.00 93.02           H  
ATOM   4814 HD13 LEU A 301     -37.488   5.021  17.001  1.00 93.02           H  
ATOM   4815  CD2 LEU A 301     -39.214   2.445  18.456  1.00 93.02           C  
ATOM   4816 HD21 LEU A 301     -38.345   2.087  19.007  1.00 93.02           H  
ATOM   4817 HD22 LEU A 301     -39.852   3.024  19.123  1.00 93.02           H  
ATOM   4818 HD23 LEU A 301     -39.764   1.575  18.095  1.00 93.02           H  
ATOM   4819  N   ILE A 302     -42.267   4.349  14.369  1.00 92.54           N  
ATOM   4820  H   ILE A 302     -41.412   4.632  13.913  1.00 92.54           H  
ATOM   4821  CA  ILE A 302     -43.547   4.908  13.904  1.00 92.54           C  
ATOM   4822  HA  ILE A 302     -44.013   5.444  14.731  1.00 92.54           H  
ATOM   4823  C   ILE A 302     -44.520   3.795  13.499  1.00 92.54           C  
ATOM   4824  CB  ILE A 302     -43.320   5.904  12.744  1.00 92.54           C  
ATOM   4825  HB  ILE A 302     -42.666   5.434  12.009  1.00 92.54           H  
ATOM   4826  O   ILE A 302     -45.683   3.827  13.901  1.00 92.54           O  
ATOM   4827  CG1 ILE A 302     -42.640   7.189  13.268  1.00 92.54           C  
ATOM   4828 HG12 ILE A 302     -41.841   6.931  13.962  1.00 92.54           H  
ATOM   4829 HG13 ILE A 302     -43.366   7.782  13.824  1.00 92.54           H  
ATOM   4830  CG2 ILE A 302     -44.643   6.276  12.042  1.00 92.54           C  
ATOM   4831 HG21 ILE A 302     -44.475   7.023  11.267  1.00 92.54           H  
ATOM   4832 HG22 ILE A 302     -45.082   5.404  11.556  1.00 92.54           H  
ATOM   4833 HG23 ILE A 302     -45.352   6.671  12.769  1.00 92.54           H  
ATOM   4834  CD1 ILE A 302     -42.031   8.056  12.158  1.00 92.54           C  
ATOM   4835 HD11 ILE A 302     -41.487   8.885  12.612  1.00 92.54           H  
ATOM   4836 HD12 ILE A 302     -42.808   8.467  11.513  1.00 92.54           H  
ATOM   4837 HD13 ILE A 302     -41.335   7.465  11.562  1.00 92.54           H  
ATOM   4838  N   LYS A 303     -44.062   2.797  12.731  1.00 92.25           N  
ATOM   4839  H   LYS A 303     -43.087   2.803  12.469  1.00 92.25           H  
ATOM   4840  CA  LYS A 303     -44.899   1.647  12.354  1.00 92.25           C  
ATOM   4841  HA  LYS A 303     -45.803   2.003  11.860  1.00 92.25           H  
ATOM   4842  C   LYS A 303     -45.378   0.870  13.580  1.00 92.25           C  
ATOM   4843  CB  LYS A 303     -44.139   0.706  11.414  1.00 92.25           C  
ATOM   4844  HB2 LYS A 303     -43.139   0.523  11.805  1.00 92.25           H  
ATOM   4845  HB3 LYS A 303     -44.666  -0.248  11.385  1.00 92.25           H  
ATOM   4846  O   LYS A 303     -46.543   0.491  13.621  1.00 92.25           O  
ATOM   4847  CG  LYS A 303     -44.049   1.244   9.982  1.00 92.25           C  
ATOM   4848  HG2 LYS A 303     -43.529   2.201   9.970  1.00 92.25           H  
ATOM   4849  HG3 LYS A 303     -45.054   1.379   9.582  1.00 92.25           H  
ATOM   4850  CD  LYS A 303     -43.289   0.228   9.124  1.00 92.25           C  
ATOM   4851  HD2 LYS A 303     -43.808  -0.730   9.169  1.00 92.25           H  
ATOM   4852  HD3 LYS A 303     -42.286   0.103   9.534  1.00 92.25           H  
ATOM   4853  CE  LYS A 303     -43.195   0.690   7.669  1.00 92.25           C  
ATOM   4854  HE2 LYS A 303     -44.204   0.858   7.293  1.00 92.25           H  
ATOM   4855  HE3 LYS A 303     -42.658   1.638   7.642  1.00 92.25           H  
ATOM   4856  NZ  LYS A 303     -42.499  -0.330   6.845  1.00 92.25           N  
ATOM   4857  HZ1 LYS A 303     -42.998  -1.207   6.882  1.00 92.25           H  
ATOM   4858  HZ2 LYS A 303     -41.569  -0.495   7.202  1.00 92.25           H  
ATOM   4859  HZ3 LYS A 303     -42.434  -0.040   5.880  1.00 92.25           H  
ATOM   4860  N   ASN A 304     -44.517   0.687  14.577  1.00 92.23           N  
ATOM   4861  H   ASN A 304     -43.560   0.981  14.441  1.00 92.23           H  
ATOM   4862  CA  ASN A 304     -44.858  -0.014  15.815  1.00 92.23           C  
ATOM   4863  HA  ASN A 304     -45.348  -0.955  15.562  1.00 92.23           H  
ATOM   4864  C   ASN A 304     -45.853   0.768  16.687  1.00 92.23           C  
ATOM   4865  CB  ASN A 304     -43.558  -0.334  16.574  1.00 92.23           C  
ATOM   4866  HB2 ASN A 304     -43.809  -0.741  17.553  1.00 92.23           H  
ATOM   4867  HB3 ASN A 304     -42.981   0.579  16.721  1.00 92.23           H  
ATOM   4868  O   ASN A 304     -46.649   0.161  17.398  1.00 92.23           O  
ATOM   4869  CG  ASN A 304     -42.696  -1.365  15.861  1.00 92.23           C  
ATOM   4870  ND2 ASN A 304     -41.450  -1.503  16.250  1.00 92.23           N  
ATOM   4871 HD21 ASN A 304     -41.060  -0.920  16.977  1.00 92.23           H  
ATOM   4872 HD22 ASN A 304     -40.889  -2.160  15.726  1.00 92.23           H  
ATOM   4873  OD1 ASN A 304     -43.130  -2.069  14.964  1.00 92.23           O  
ATOM   4874  N   PHE A 305     -45.850   2.102  16.619  1.00 92.97           N  
ATOM   4875  H   PHE A 305     -45.101   2.548  16.109  1.00 92.97           H  
ATOM   4876  CA  PHE A 305     -46.783   2.955  17.364  1.00 92.97           C  
ATOM   4877  HA  PHE A 305     -47.066   2.452  18.289  1.00 92.97           H  
ATOM   4878  C   PHE A 305     -48.105   3.217  16.629  1.00 92.97           C  
ATOM   4879  CB  PHE A 305     -46.079   4.267  17.736  1.00 92.97           C  
ATOM   4880  HB2 PHE A 305     -46.777   4.883  18.302  1.00 92.97           H  
ATOM   4881  HB3 PHE A 305     -45.843   4.798  16.814  1.00 92.97           H  
ATOM   4882  O   PHE A 305     -49.088   3.606  17.260  1.00 92.97           O  
ATOM   4883  CG  PHE A 305     -44.806   4.135  18.561  1.00 92.97           C  
ATOM   4884  CD1 PHE A 305     -44.596   3.041  19.428  1.00 92.97           C  
ATOM   4885  HD1 PHE A 305     -45.336   2.261  19.529  1.00 92.97           H  
ATOM   4886  CD2 PHE A 305     -43.823   5.139  18.470  1.00 92.97           C  
ATOM   4887  HD2 PHE A 305     -43.976   5.982  17.813  1.00 92.97           H  
ATOM   4888  CE1 PHE A 305     -43.414   2.948  20.181  1.00 92.97           C  
ATOM   4889  HE1 PHE A 305     -43.261   2.109  20.843  1.00 92.97           H  
ATOM   4890  CE2 PHE A 305     -42.644   5.051  19.230  1.00 92.97           C  
ATOM   4891  HE2 PHE A 305     -41.897   5.828  19.161  1.00 92.97           H  
ATOM   4892  CZ  PHE A 305     -42.440   3.955  20.086  1.00 92.97           C  
ATOM   4893  HZ  PHE A 305     -41.539   3.891  20.679  1.00 92.97           H  
ATOM   4894  N   ALA A 306     -48.167   2.974  15.317  1.00 89.46           N  
ATOM   4895  H   ALA A 306     -47.319   2.699  14.841  1.00 89.46           H  
ATOM   4896  CA  ALA A 306     -49.368   3.199  14.515  1.00 89.46           C  
ATOM   4897  HA  ALA A 306     -49.598   4.263  14.573  1.00 89.46           H  
ATOM   4898  C   ALA A 306     -50.628   2.461  15.031  1.00 89.46           C  
ATOM   4899  CB  ALA A 306     -49.059   2.881  13.045  1.00 89.46           C  
ATOM   4900  HB1 ALA A 306     -49.931   3.116  12.434  1.00 89.46           H  
ATOM   4901  HB2 ALA A 306     -48.810   1.829  12.914  1.00 89.46           H  
ATOM   4902  HB3 ALA A 306     -48.219   3.489  12.708  1.00 89.46           H  
ATOM   4903  O   ALA A 306     -51.688   3.089  15.054  1.00 89.46           O  
ATOM   4904  N   PRO A 307     -50.565   1.194  15.502  1.00 89.50           N  
ATOM   4905  CA  PRO A 307     -51.732   0.505  16.057  1.00 89.50           C  
ATOM   4906  HA  PRO A 307     -52.530   0.508  15.314  1.00 89.50           H  
ATOM   4907  C   PRO A 307     -52.254   1.151  17.344  1.00 89.50           C  
ATOM   4908  CB  PRO A 307     -51.288  -0.941  16.313  1.00 89.50           C  
ATOM   4909  HB2 PRO A 307     -52.081  -1.651  16.076  1.00 89.50           H  
ATOM   4910  HB3 PRO A 307     -50.970  -1.067  17.348  1.00 89.50           H  
ATOM   4911  O   PRO A 307     -53.462   1.293  17.512  1.00 89.50           O  
ATOM   4912  CG  PRO A 307     -50.081  -1.124  15.399  1.00 89.50           C  
ATOM   4913  HG2 PRO A 307     -49.393  -1.881  15.777  1.00 89.50           H  
ATOM   4914  HG3 PRO A 307     -50.414  -1.370  14.391  1.00 89.50           H  
ATOM   4915  CD  PRO A 307     -49.452   0.263  15.406  1.00 89.50           C  
ATOM   4916  HD2 PRO A 307     -48.820   0.371  16.288  1.00 89.50           H  
ATOM   4917  HD3 PRO A 307     -48.867   0.402  14.497  1.00 89.50           H  
ATOM   4918  N   ALA A 308     -51.351   1.584  18.232  1.00 88.27           N  
ATOM   4919  H   ALA A 308     -50.369   1.493  18.015  1.00 88.27           H  
ATOM   4920  CA  ALA A 308     -51.724   2.263  19.472  1.00 88.27           C  
ATOM   4921  HA  ALA A 308     -52.437   1.643  20.015  1.00 88.27           H  
ATOM   4922  C   ALA A 308     -52.413   3.607  19.183  1.00 88.27           C  
ATOM   4923  CB  ALA A 308     -50.468   2.433  20.336  1.00 88.27           C  
ATOM   4924  HB1 ALA A 308     -50.028   1.459  20.547  1.00 88.27           H  
ATOM   4925  HB2 ALA A 308     -49.737   3.060  19.826  1.00 88.27           H  
ATOM   4926  HB3 ALA A 308     -50.742   2.907  21.279  1.00 88.27           H  
ATOM   4927  O   ALA A 308     -53.442   3.914  19.778  1.00 88.27           O  
ATOM   4928  N   LEU A 309     -51.901   4.364  18.205  1.00 87.13           N  
ATOM   4929  H   LEU A 309     -51.039   4.066  17.771  1.00 87.13           H  
ATOM   4930  CA  LEU A 309     -52.525   5.609  17.753  1.00 87.13           C  
ATOM   4931  HA  LEU A 309     -52.667   6.250  18.622  1.00 87.13           H  
ATOM   4932  C   LEU A 309     -53.910   5.376  17.124  1.00 87.13           C  
ATOM   4933  CB  LEU A 309     -51.569   6.292  16.758  1.00 87.13           C  
ATOM   4934  HB2 LEU A 309     -50.594   6.411  17.231  1.00 87.13           H  
ATOM   4935  HB3 LEU A 309     -51.444   5.637  15.895  1.00 87.13           H  
ATOM   4936  O   LEU A 309     -54.817   6.181  17.318  1.00 87.13           O  
ATOM   4937  CG  LEU A 309     -52.055   7.668  16.266  1.00 87.13           C  
ATOM   4938  HG  LEU A 309     -53.052   7.582  15.833  1.00 87.13           H
[truncated: 8,109 more chars]
