# Supplementary material for: Using structure prediction of negative sense RNA virus nucleoproteins to assess evolutionary relationships
Source: bioRxiv. 2024 May 22:2024.02.16.580771. Originally published 2024 Feb 17. Preprint. [Version 2] doi: 10.1101/2024.02.16.580771 (PMC10888975; doi:10.1101/2024.02.16.580771)
Supplement: Supplement 2 — Supplementary File 2: Full NSV Dataset NP AlphaFold PDBs (.pdb files) [file media-2.zip › Full NSV Dataset NP AlphaFold PDBs/OhV.pdb]

ATOM      1  N   MET A   1      14.148 -62.544 -28.659  1.00 30.25           N  
ATOM      2  H   MET A   1      14.647 -63.422 -28.686  1.00 30.25           H  
ATOM      3  H2  MET A   1      13.795 -62.376 -27.728  1.00 30.25           H  
ATOM      4  H3  MET A   1      13.356 -62.592 -29.284  1.00 30.25           H  
ATOM      5  CA  MET A   1      15.015 -61.432 -29.093  1.00 30.25           C  
ATOM      6  HA  MET A   1      15.831 -61.308 -28.382  1.00 30.25           H  
ATOM      7  C   MET A   1      14.150 -60.180 -29.074  1.00 30.25           C  
ATOM      8  CB  MET A   1      15.617 -61.752 -30.476  1.00 30.25           C  
ATOM      9  HB2 MET A   1      15.997 -62.773 -30.439  1.00 30.25           H  
ATOM     10  HB3 MET A   1      14.835 -61.720 -31.235  1.00 30.25           H  
ATOM     11  O   MET A   1      13.155 -60.163 -29.776  1.00 30.25           O  
ATOM     12  CG  MET A   1      16.781 -60.861 -30.922  1.00 30.25           C  
ATOM     13  HG2 MET A   1      17.512 -60.786 -30.117  1.00 30.25           H  
ATOM     14  HG3 MET A   1      16.403 -59.864 -31.148  1.00 30.25           H  
ATOM     15  SD  MET A   1      17.601 -61.543 -32.392  1.00 30.25           S  
ATOM     16  CE  MET A   1      18.760 -60.214 -32.813  1.00 30.25           C  
ATOM     17  HE1 MET A   1      18.208 -59.298 -33.024  1.00 30.25           H  
ATOM     18  HE2 MET A   1      19.331 -60.499 -33.696  1.00 30.25           H  
ATOM     19  HE3 MET A   1      19.445 -60.043 -31.982  1.00 30.25           H  
ATOM     20  N   CYS A   2      14.504 -59.231 -28.204  1.00 27.20           N  
ATOM     21  H   CYS A   2      15.360 -59.382 -27.690  1.00 27.20           H  
ATOM     22  CA  CYS A   2      13.992 -57.857 -28.062  1.00 27.20           C  
ATOM     23  HA  CYS A   2      14.628 -57.432 -27.285  1.00 27.20           H  
ATOM     24  C   CYS A   2      12.549 -57.577 -27.560  1.00 27.20           C  
ATOM     25  CB  CYS A   2      14.363 -57.049 -29.308  1.00 27.20           C  
ATOM     26  HB2 CYS A   2      13.940 -56.047 -29.227  1.00 27.20           H  
ATOM     27  HB3 CYS A   2      13.951 -57.519 -30.201  1.00 27.20           H  
ATOM     28  O   CYS A   2      11.587 -57.739 -28.294  1.00 27.20           O  
ATOM     29  SG  CYS A   2      16.177 -56.932 -29.395  1.00 27.20           S  
ATOM     30  HG  CYS A   2      16.231 -56.070 -30.414  1.00 27.20           H  
ATOM     31  N   ILE A   3      12.506 -57.059 -26.314  1.00 28.81           N  
ATOM     32  H   ILE A   3      13.311 -57.292 -25.750  1.00 28.81           H  
ATOM     33  CA  ILE A   3      11.873 -55.799 -25.829  1.00 28.81           C  
ATOM     34  HA  ILE A   3      12.070 -55.766 -24.757  1.00 28.81           H  
ATOM     35  C   ILE A   3      10.335 -55.707 -25.954  1.00 28.81           C  
ATOM     36  CB  ILE A   3      12.640 -54.584 -26.416  1.00 28.81           C  
ATOM     37  HB  ILE A   3      12.504 -54.592 -27.497  1.00 28.81           H  
ATOM     38  O   ILE A   3       9.816 -55.569 -27.050  1.00 28.81           O  
ATOM     39  CG1 ILE A   3      14.161 -54.648 -26.093  1.00 28.81           C  
ATOM     40 HG12 ILE A   3      14.318 -54.395 -25.044  1.00 28.81           H  
ATOM     41 HG13 ILE A   3      14.560 -55.653 -26.230  1.00 28.81           H  
ATOM     42  CG2 ILE A   3      12.107 -53.250 -25.867  1.00 28.81           C  
ATOM     43 HG21 ILE A   3      12.544 -52.416 -26.416  1.00 28.81           H  
ATOM     44 HG22 ILE A   3      12.351 -53.136 -24.810  1.00 28.81           H  
ATOM     45 HG23 ILE A   3      11.027 -53.180 -25.996  1.00 28.81           H  
ATOM     46  CD1 ILE A   3      15.028 -53.725 -26.957  1.00 28.81           C  
ATOM     47 HD11 ILE A   3      14.874 -53.950 -28.012  1.00 28.81           H  
ATOM     48 HD12 ILE A   3      14.785 -52.680 -26.769  1.00 28.81           H  
ATOM     49 HD13 ILE A   3      16.078 -53.887 -26.712  1.00 28.81           H  
ATOM     50  N   VAL A   4       9.562 -55.973 -24.889  1.00 29.84           N  
ATOM     51  H   VAL A   4       8.727 -56.419 -25.240  1.00 29.84           H  
ATOM     52  CA  VAL A   4       9.197 -55.162 -23.686  1.00 29.84           C  
ATOM     53  HA  VAL A   4       8.713 -55.894 -23.040  1.00 29.84           H  
ATOM     54  C   VAL A   4       8.109 -54.104 -23.951  1.00 29.84           C  
ATOM     55  CB  VAL A   4      10.333 -54.621 -22.780  1.00 29.84           C  
ATOM     56  HB  VAL A   4      10.904 -53.871 -23.326  1.00 29.84           H  
ATOM     57  O   VAL A   4       8.343 -53.086 -24.594  1.00 29.84           O  
ATOM     58  CG1 VAL A   4       9.763 -53.951 -21.515  1.00 29.84           C  
ATOM     59 HG11 VAL A   4       9.136 -54.648 -20.960  1.00 29.84           H  
ATOM     60 HG12 VAL A   4       9.167 -53.079 -21.784  1.00 29.84           H  
ATOM     61 HG13 VAL A   4      10.572 -53.600 -20.875  1.00 29.84           H  
ATOM     62  CG2 VAL A   4      11.297 -55.724 -22.296  1.00 29.84           C  
ATOM     63 HG21 VAL A   4      12.291 -55.560 -22.713  1.00 29.84           H  
ATOM     64 HG22 VAL A   4      10.929 -56.710 -22.579  1.00 29.84           H  
ATOM     65 HG23 VAL A   4      11.406 -55.708 -21.212  1.00 29.84           H  
ATOM     66  N   ASP A   5       6.948 -54.408 -23.362  1.00 26.47           N  
ATOM     67  H   ASP A   5       6.905 -55.328 -22.945  1.00 26.47           H  
ATOM     68  CA  ASP A   5       5.766 -53.606 -23.023  1.00 26.47           C  
ATOM     69  HA  ASP A   5       5.039 -53.687 -23.831  1.00 26.47           H  
ATOM     70  C   ASP A   5       6.003 -52.111 -22.735  1.00 26.47           C  
ATOM     71  CB  ASP A   5       5.176 -54.225 -21.729  1.00 26.47           C  
ATOM     72  HB2 ASP A   5       5.949 -54.775 -21.192  1.00 26.47           H  
ATOM     73  HB3 ASP A   5       4.848 -53.429 -21.060  1.00 26.47           H  
ATOM     74  O   ASP A   5       6.843 -51.744 -21.911  1.00 26.47           O  
ATOM     75  CG  ASP A   5       3.965 -55.125 -21.951  1.00 26.47           C  
ATOM     76  OD1 ASP A   5       3.117 -54.740 -22.783  1.00 26.47           O  
ATOM     77  OD2 ASP A   5       3.904 -56.176 -21.275  1.00 26.47           O  
ATOM     78  N   GLN A   6       5.152 -51.255 -23.311  1.00 27.64           N  
ATOM     79  H   GLN A   6       4.472 -51.640 -23.951  1.00 27.64           H  
ATOM     80  CA  GLN A   6       4.926 -49.878 -22.860  1.00 27.64           C  
ATOM     81  HA  GLN A   6       5.629 -49.635 -22.063  1.00 27.64           H  
ATOM     82  C   GLN A   6       3.516 -49.751 -22.268  1.00 27.64           C  
ATOM     83  CB  GLN A   6       5.145 -48.864 -23.996  1.00 27.64           C  
ATOM     84  HB2 GLN A   6       4.682 -47.922 -23.702  1.00 27.64           H  
ATOM     85  HB3 GLN A   6       4.655 -49.213 -24.905  1.00 27.64           H  
ATOM     86  O   GLN A   6       2.542 -49.511 -22.978  1.00 27.64           O  
ATOM     87  CG  GLN A   6       6.628 -48.585 -24.273  1.00 27.64           C  
ATOM     88  HG2 GLN A   6       7.094 -49.476 -24.695  1.00 27.64           H  
ATOM     89  HG3 GLN A   6       7.128 -48.351 -23.333  1.00 27.64           H  
ATOM     90  CD  GLN A   6       6.838 -47.411 -25.230  1.00 27.64           C  
ATOM     91  NE2 GLN A   6       8.043 -46.896 -25.337  1.00 27.64           N  
ATOM     92 HE21 GLN A   6       8.125 -46.123 -25.981  1.00 27.64           H  
ATOM     93 HE22 GLN A   6       8.816 -47.283 -24.815  1.00 27.64           H  
ATOM     94  OE1 GLN A   6       5.942 -46.918 -25.892  1.00 27.64           O  
ATOM     95  N   GLY A   7       3.422 -49.878 -20.944  1.00 26.19           N  
ATOM     96  H   GLY A   7       4.254 -50.150 -20.440  1.00 26.19           H  
ATOM     97  CA  GLY A   7       2.285 -49.409 -20.154  1.00 26.19           C  
ATOM     98  HA2 GLY A   7       2.127 -50.080 -19.309  1.00 26.19           H  
ATOM     99  HA3 GLY A   7       1.378 -49.397 -20.758  1.00 26.19           H  
ATOM    100  C   GLY A   7       2.576 -48.008 -19.615  1.00 26.19           C  
ATOM    101  O   GLY A   7       3.445 -47.837 -18.763  1.00 26.19           O  
ATOM    102  N   CYS A   8       1.870 -46.997 -20.120  1.00 24.77           N  
ATOM    103  H   CYS A   8       1.179 -47.204 -20.826  1.00 24.77           H  
ATOM    104  CA  CYS A   8       1.999 -45.612 -19.675  1.00 24.77           C  
ATOM    105  HA  CYS A   8       3.026 -45.442 -19.352  1.00 24.77           H  
ATOM    106  C   CYS A   8       1.067 -45.371 -18.472  1.00 24.77           C  
ATOM    107  CB  CYS A   8       1.718 -44.691 -20.877  1.00 24.77           C  
ATOM    108  HB2 CYS A   8       2.009 -45.188 -21.803  1.00 24.77           H  
ATOM    109  HB3 CYS A   8       0.654 -44.461 -20.931  1.00 24.77           H  
ATOM    110  O   CYS A   8      -0.143 -45.214 -18.633  1.00 24.77           O  
ATOM    111  SG  CYS A   8       2.676 -43.156 -20.742  1.00 24.77           S  
ATOM    112  HG  CYS A   8       3.885 -43.683 -20.953  1.00 24.77           H  
ATOM    113  N   HIS A   9       1.624 -45.382 -17.258  1.00 27.48           N  
ATOM    114  H   HIS A   9       2.617 -45.557 -17.194  1.00 27.48           H  
ATOM    115  CA  HIS A   9       0.922 -45.010 -16.029  1.00 27.48           C  
ATOM    116  HA  HIS A   9      -0.146 -45.160 -16.187  1.00 27.48           H  
ATOM    117  C   HIS A   9       1.129 -43.526 -15.702  1.00 27.48           C  
ATOM    118  CB  HIS A   9       1.335 -45.917 -14.856  1.00 27.48           C  
ATOM    119  HB2 HIS A   9       1.324 -45.333 -13.936  1.00 27.48           H  
ATOM    120  HB3 HIS A   9       2.355 -46.275 -14.999  1.00 27.48           H  
ATOM    121  O   HIS A   9       2.247 -43.014 -15.721  1.00 27.48           O  
ATOM    122  CG  HIS A   9       0.403 -47.086 -14.655  1.00 27.48           C  
ATOM    123  CD2 HIS A   9       0.629 -48.393 -14.996  1.00 27.48           C  
ATOM    124  HD2 HIS A   9       1.517 -48.782 -15.471  1.00 27.48           H  
ATOM    125  ND1 HIS A   9      -0.848 -47.030 -14.079  1.00 27.48           N  
ATOM    126  HD1 HIS A   9      -1.293 -46.211 -13.690  1.00 27.48           H  
ATOM    127  CE1 HIS A   9      -1.364 -48.270 -14.079  1.00 27.48           C  
ATOM    128  HE1 HIS A   9      -2.333 -48.544 -13.688  1.00 27.48           H  
ATOM    129  NE2 HIS A   9      -0.497 -49.136 -14.622  1.00 27.48           N  
ATOM    130  N   HIS A  10       0.019 -42.867 -15.361  1.00 28.59           N  
ATOM    131  H   HIS A  10      -0.844 -43.390 -15.393  1.00 28.59           H  
ATOM    132  CA  HIS A  10      -0.062 -41.543 -14.748  1.00 28.59           C  
ATOM    133  HA  HIS A  10       0.154 -40.771 -15.485  1.00 28.59           H  
ATOM    134  C   HIS A  10       0.901 -41.399 -13.557  1.00 28.59           C  
ATOM    135  CB  HIS A  10      -1.494 -41.369 -14.207  1.00 28.59           C  
ATOM    136  HB2 HIS A  10      -1.468 -40.600 -13.434  1.00 28.59           H  
ATOM    137  HB3 HIS A  10      -1.821 -42.288 -13.721  1.00 28.59           H  
ATOM    138  O   HIS A  10       0.831 -42.192 -12.618  1.00 28.59           O  
ATOM    139  CG  HIS A  10      -2.543 -40.941 -15.199  1.00 28.59           C  
ATOM    140  CD2 HIS A  10      -3.526 -40.022 -14.947  1.00 28.59           C  
ATOM    141  HD2 HIS A  10      -3.682 -39.492 -14.018  1.00 28.59           H  
ATOM    142  ND1 HIS A  10      -2.707 -41.361 -16.502  1.00 28.59           N  
ATOM    143  HD1 HIS A  10      -2.116 -41.998 -17.017  1.00 28.59           H  
ATOM    144  CE1 HIS A  10      -3.759 -40.700 -17.018  1.00 28.59           C  
ATOM    145  HE1 HIS A  10      -4.123 -40.801 -18.030  1.00 28.59           H  
ATOM    146  NE2 HIS A  10      -4.288 -39.876 -16.104  1.00 28.59           N  
ATOM    147  N   SER A  11       1.710 -40.334 -13.537  1.00 26.15           N  
ATOM    148  H   SER A  11       1.753 -39.734 -14.348  1.00 26.15           H  
ATOM    149  CA  SER A  11       2.400 -39.891 -12.323  1.00 26.15           C  
ATOM    150  HA  SER A  11       2.013 -40.467 -11.483  1.00 26.15           H  
ATOM    151  C   SER A  11       2.123 -38.419 -12.036  1.00 26.15           C  
ATOM    152  CB  SER A  11       3.897 -40.193 -12.348  1.00 26.15           C  
ATOM    153  HB2 SER A  11       4.393 -39.582 -13.102  1.00 26.15           H  
ATOM    154  HB3 SER A  11       4.045 -41.247 -12.585  1.00 26.15           H  
ATOM    155  O   SER A  11       2.522 -37.515 -12.762  1.00 26.15           O  
ATOM    156  OG  SER A  11       4.436 -39.927 -11.063  1.00 26.15           O  
ATOM    157  HG  SER A  11       4.602 -38.985 -10.989  1.00 26.15           H  
ATOM    158  N   ILE A  12       1.426 -38.245 -10.921  1.00 27.35           N  
ATOM    159  H   ILE A  12       1.136 -39.107 -10.481  1.00 27.35           H  
ATOM    160  CA  ILE A  12       1.150 -37.046 -10.136  1.00 27.35           C  
ATOM    161  HA  ILE A  12       0.391 -36.440 -10.631  1.00 27.35           H  
ATOM    162  C   ILE A  12       2.428 -36.210  -9.941  1.00 27.35           C  
ATOM    163  CB  ILE A  12       0.596 -37.587  -8.789  1.00 27.35           C  
ATOM    164  HB  ILE A  12       1.304 -38.330  -8.422  1.00 27.35           H  
ATOM    165  O   ILE A  12       3.400 -36.683  -9.348  1.00 27.35           O  
ATOM    166  CG1 ILE A  12      -0.772 -38.294  -9.000  1.00 27.35           C  
ATOM    167 HG12 ILE A  12      -0.772 -38.875  -9.922  1.00 27.35           H  
ATOM    168 HG13 ILE A  12      -1.557 -37.544  -9.093  1.00 27.35           H  
ATOM    169  CG2 ILE A  12       0.477 -36.513  -7.695  1.00 27.35           C  
ATOM    170 HG21 ILE A  12       0.113 -36.956  -6.768  1.00 27.35           H  
ATOM    171 HG22 ILE A  12      -0.215 -35.732  -8.011  1.00 27.35           H  
ATOM    172 HG23 ILE A  12       1.449 -36.064  -7.492  1.00 27.35           H  
ATOM    173  CD1 ILE A  12      -1.139 -39.270  -7.875  1.00 27.35           C  
ATOM    174 HD11 ILE A  12      -0.346 -40.006  -7.745  1.00 27.35           H  
ATOM    175 HD12 ILE A  12      -1.295 -38.734  -6.939  1.00 27.35           H  
ATOM    176 HD13 ILE A  12      -2.062 -39.788  -8.135  1.00 27.35           H  
ATOM    177  N   TYR A  13       2.412 -34.950 -10.379  1.00 25.45           N  
ATOM    178  H   TYR A  13       1.609 -34.625 -10.900  1.00 25.45           H  
ATOM    179  CA  TYR A  13       3.419 -33.957 -10.005  1.00 25.45           C  
ATOM    180  HA  TYR A  13       4.407 -34.416 -10.043  1.00 25.45           H  
ATOM    181  C   TYR A  13       3.161 -33.497  -8.565  1.00 25.45           C  
ATOM    182  CB  TYR A  13       3.421 -32.778 -10.995  1.00 25.45           C  
ATOM    183  HB2 TYR A  13       2.397 -32.517 -11.262  1.00 25.45           H  
ATOM    184  HB3 TYR A  13       3.848 -31.909 -10.495  1.00 25.45           H  
ATOM    185  O   TYR A  13       2.282 -32.680  -8.300  1.00 25.45           O  
ATOM    186  CG  TYR A  13       4.234 -33.026 -12.253  1.00 25.45           C  
ATOM    187  CD1 TYR A  13       5.597 -32.667 -12.285  1.00 25.45           C  
ATOM    188  HD1 TYR A  13       6.055 -32.210 -11.420  1.00 25.45           H  
ATOM    189  CD2 TYR A  13       3.636 -33.606 -13.389  1.00 25.45           C  
ATOM    190  HD2 TYR A  13       2.593 -33.884 -13.374  1.00 25.45           H  
ATOM    191  CE1 TYR A  13       6.362 -32.884 -13.447  1.00 25.45           C  
ATOM    192  HE1 TYR A  13       7.403 -32.597 -13.472  1.00 25.45           H  
ATOM    193  CE2 TYR A  13       4.399 -33.827 -14.552  1.00 25.45           C  
ATOM    194  HE2 TYR A  13       3.950 -34.269 -15.429  1.00 25.45           H  
ATOM    195  OH  TYR A  13       6.489 -33.677 -15.712  1.00 25.45           O  
ATOM    196  HH  TYR A  13       7.383 -33.334 -15.637  1.00 25.45           H  
ATOM    197  CZ  TYR A  13       5.761 -33.465 -14.585  1.00 25.45           C  
ATOM    198  N   ARG A  14       3.933 -34.030  -7.613  1.00 25.38           N  
ATOM    199  H   ARG A  14       4.591 -34.741  -7.900  1.00 25.38           H  
ATOM    200  CA  ARG A  14       4.098 -33.413  -6.292  1.00 25.38           C  
ATOM    201  HA  ARG A  14       3.137 -33.037  -5.942  1.00 25.38           H  
ATOM    202  C   ARG A  14       5.032 -32.214  -6.442  1.00 25.38           C  
ATOM    203  CB  ARG A  14       4.655 -34.416  -5.264  1.00 25.38           C  
ATOM    204  HB2 ARG A  14       5.392 -35.063  -5.741  1.00 25.38           H  
ATOM    205  HB3 ARG A  14       5.160 -33.856  -4.477  1.00 25.38           H  
ATOM    206  O   ARG A  14       6.215 -32.394  -6.723  1.00 25.38           O  
ATOM    207  CG  ARG A  14       3.557 -35.260  -4.603  1.00 25.38           C  
ATOM    208  HG2 ARG A  14       2.835 -34.597  -4.126  1.00 25.38           H  
ATOM    209  HG3 ARG A  14       3.049 -35.853  -5.363  1.00 25.38           H  
ATOM    210  CD  ARG A  14       4.167 -36.191  -3.546  1.00 25.38           C  
ATOM    211  HD2 ARG A  14       4.717 -35.584  -2.826  1.00 25.38           H  
ATOM    212  HD3 ARG A  14       4.861 -36.870  -4.039  1.00 25.38           H  
ATOM    213  NE  ARG A  14       3.129 -36.966  -2.839  1.00 25.38           N  
ATOM    214  HE  ARG A  14       2.175 -36.811  -3.132  1.00 25.38           H  
ATOM    215  NH1 ARG A  14       4.518 -38.083  -1.389  1.00 25.38           N  
ATOM    216 HH11 ARG A  14       4.649 -38.730  -0.625  1.00 25.38           H  
ATOM    217 HH12 ARG A  14       5.307 -37.610  -1.805  1.00 25.38           H  
ATOM    218  NH2 ARG A  14       2.315 -38.432  -1.295  1.00 25.38           N  
ATOM    219 HH21 ARG A  14       1.375 -38.238  -1.610  1.00 25.38           H  
ATOM    220 HH22 ARG A  14       2.463 -39.073  -0.529  1.00 25.38           H  
ATOM    221  CZ  ARG A  14       3.325 -37.820  -1.849  1.00 25.38           C  
ATOM    222  N   PHE A  15       4.502 -31.015  -6.213  1.00 27.52           N  
ATOM    223  H   PHE A  15       3.502 -30.952  -6.084  1.00 27.52           H  
ATOM    224  CA  PHE A  15       5.290 -29.823  -5.908  1.00 27.52           C  
ATOM    225  HA  PHE A  15       5.969 -29.607  -6.733  1.00 27.52           H  
ATOM    226  C   PHE A  15       6.122 -30.102  -4.651  1.00 27.52           C  
ATOM    227  CB  PHE A  15       4.355 -28.614  -5.712  1.00 27.52           C  
ATOM    228  HB2 PHE A  15       4.749 -27.994  -4.907  1.00 27.52           H  
ATOM    229  HB3 PHE A  15       3.369 -28.946  -5.389  1.00 27.52           H  
ATOM    230  O   PHE A  15       5.619 -30.095  -3.528  1.00 27.52           O  
ATOM    231  CG  PHE A  15       4.214 -27.727  -6.934  1.00 27.52           C  
ATOM    232  CD1 PHE A  15       4.973 -26.543  -7.023  1.00 27.52           C  
ATOM    233  HD1 PHE A  15       5.652 -26.270  -6.229  1.00 27.52           H  
ATOM    234  CD2 PHE A  15       3.323 -28.064  -7.971  1.00 27.52           C  
ATOM    235  HD2 PHE A  15       2.728 -28.963  -7.909  1.00 27.52           H  
ATOM    236  CE1 PHE A  15       4.839 -25.698  -8.138  1.00 27.52           C  
ATOM    237  HE1 PHE A  15       5.412 -24.785  -8.198  1.00 27.52           H  
ATOM    238  CE2 PHE A  15       3.191 -27.217  -9.088  1.00 27.52           C  
ATOM    239  HE2 PHE A  15       2.499 -27.466  -9.878  1.00 27.52           H  
ATOM    240  CZ  PHE A  15       3.947 -26.034  -9.170  1.00 27.52           C  
ATOM    241  HZ  PHE A  15       3.836 -25.380 -10.021  1.00 27.52           H  
ATOM    242  N   LEU A  16       7.402 -30.411  -4.842  1.00 27.93           N  
ATOM    243  H   LEU A  16       7.743 -30.477  -5.790  1.00 27.93           H  
ATOM    244  CA  LEU A  16       8.374 -30.381  -3.762  1.00 27.93           C  
ATOM    245  HA  LEU A  16       7.915 -30.761  -2.849  1.00 27.93           H  
ATOM    246  C   LEU A  16       8.737 -28.919  -3.529  1.00 27.93           C  
ATOM    247  CB  LEU A  16       9.591 -31.259  -4.104  1.00 27.93           C  
ATOM    248  HB2 LEU A  16       9.844 -31.111  -5.154  1.00 27.93           H  
ATOM    249  HB3 LEU A  16      10.446 -30.930  -3.513  1.00 27.93           H  
ATOM    250  O   LEU A  16       9.414 -28.300  -4.344  1.00 27.93           O  
ATOM    251  CG  LEU A  16       9.350 -32.755  -3.829  1.00 27.93           C  
ATOM    252  HG  LEU A  16       8.371 -33.046  -4.211  1.00 27.93           H  
ATOM    253  CD1 LEU A  16      10.410 -33.598  -4.535  1.00 27.93           C  
ATOM    254 HD11 LEU A  16      11.403 -33.322  -4.182  1.00 27.93           H  
ATOM    255 HD12 LEU A  16      10.234 -34.657  -4.343  1.00 27.93           H  
ATOM    256 HD13 LEU A  16      10.353 -33.426  -5.610  1.00 27.93           H  
ATOM    257  CD2 LEU A  16       9.420 -33.077  -2.331  1.00 27.93           C  
ATOM    258 HD21 LEU A  16       9.277 -34.147  -2.178  1.00 27.93           H  
ATOM    259 HD22 LEU A  16       8.637 -32.543  -1.793  1.00 27.93           H  
ATOM    260 HD23 LEU A  16      10.391 -32.784  -1.932  1.00 27.93           H  
ATOM    261  N   SER A  17       8.270 -28.399  -2.396  1.00 29.75           N  
ATOM    262  H   SER A  17       7.589 -28.946  -1.890  1.00 29.75           H  
ATOM    263  CA  SER A  17       8.871 -27.268  -1.696  1.00 29.75           C  
ATOM    264  HA  SER A  17       8.608 -26.338  -2.201  1.00 29.75           H  
ATOM    265  C   SER A  17      10.394 -27.435  -1.705  1.00 29.75           C  
ATOM    266  CB  SER A  17       8.297 -27.238  -0.271  1.00 29.75           C  
ATOM    267  HB2 SER A  17       8.164 -28.259   0.087  1.00 29.75           H  
ATOM    268  HB3 SER A  17       7.323 -26.750  -0.292  1.00 29.75           H  
ATOM    269  O   SER A  17      10.963 -28.298  -1.029  1.00 29.75           O  
ATOM    270  OG  SER A  17       9.144 -26.575   0.641  1.00 29.75           O  
ATOM    271  HG  SER A  17       8.604 -26.092   1.271  1.00 29.75           H  
ATOM    272  N   THR A  18      11.062 -26.644  -2.540  1.00 30.80           N  
ATOM    273  H   THR A  18      10.547 -26.069  -3.192  1.00 30.80           H  
ATOM    274  CA  THR A  18      12.513 -26.504  -2.537  1.00 30.80           C  
ATOM    275  HA  THR A  18      12.970 -27.492  -2.480  1.00 30.80           H  
ATOM    276  C   THR A  18      12.903 -25.739  -1.283  1.00 30.80           C  
ATOM    277  CB  THR A  18      13.033 -25.813  -3.810  1.00 30.80           C  
ATOM    278  HB  THR A  18      13.989 -25.331  -3.601  1.00 30.80           H  
ATOM    279  O   THR A  18      13.118 -24.529  -1.308  1.00 30.80           O  
ATOM    280  CG2 THR A  18      13.259 -26.815  -4.939  1.00 30.80           C  
ATOM    281 HG21 THR A  18      13.606 -26.289  -5.828  1.00 30.80           H  
ATOM    282 HG22 THR A  18      12.324 -27.325  -5.171  1.00 30.80           H  
ATOM    283 HG23 THR A  18      14.009 -27.547  -4.641  1.00 30.80           H  
ATOM    284  OG1 THR A  18      12.115 -24.847  -4.269  1.00 30.80           O  
ATOM    285  HG1 THR A  18      12.137 -24.118  -3.645  1.00 30.80           H  
ATOM    286  N   ASN A  19      13.035 -26.465  -0.172  1.00 33.35           N  
ATOM    287  H   ASN A  19      12.664 -27.405  -0.182  1.00 33.35           H  
ATOM    288  CA  ASN A  19      14.017 -26.099   0.833  1.00 33.35           C  
ATOM    289  HA  ASN A  19      13.725 -25.156   1.296  1.00 33.35           H  
ATOM    290  C   ASN A  19      15.341 -25.895   0.094  1.00 33.35           C  
ATOM    291  CB  ASN A  19      14.125 -27.201   1.905  1.00 33.35           C  
ATOM    292  HB2 ASN A  19      13.977 -28.182   1.454  1.00 33.35           H  
ATOM    293  HB3 ASN A  19      15.123 -27.180   2.342  1.00 33.35           H  
ATOM    294  O   ASN A  19      15.809 -26.801  -0.598  1.00 33.35           O  
ATOM    295  CG  ASN A  19      13.152 -26.987   3.048  1.00 33.35           C  
ATOM    296  ND2 ASN A  19      12.525 -28.029   3.543  1.00 33.35           N  
ATOM    297 HD21 ASN A  19      12.605 -28.934   3.103  1.00 33.35           H  
ATOM    298 HD22 ASN A  19      11.872 -27.829   4.287  1.00 33.35           H  
ATOM    299  OD1 ASN A  19      12.981 -25.890   3.547  1.00 33.35           O  
ATOM    300  N   LEU A  20      15.895 -24.688   0.203  1.00 37.18           N  
ATOM    301  H   LEU A  20      15.368 -23.985   0.702  1.00 37.18           H  
ATOM    302  CA  LEU A  20      17.228 -24.323  -0.258  1.00 37.18           C  
ATOM    303  HA  LEU A  20      17.281 -24.402  -1.344  1.00 37.18           H  
ATOM    304  C   LEU A  20      18.241 -25.300   0.350  1.00 37.18           C  
ATOM    305  CB  LEU A  20      17.509 -22.867   0.174  1.00 37.18           C  
ATOM    306  HB2 LEU A  20      18.586 -22.710   0.232  1.00 37.18           H  
ATOM    307  HB3 LEU A  20      17.119 -22.726   1.181  1.00 37.18           H  
ATOM    308  O   LEU A  20      18.809 -25.059   1.412  1.00 37.18           O  
ATOM    309  CG  LEU A  20      16.914 -21.809  -0.772  1.00 37.18           C  
ATOM    310  HG  LEU A  20      16.010 -22.197  -1.241  1.00 37.18           H  
ATOM    311  CD1 LEU A  20      16.547 -20.540  -0.004  1.00 37.18           C  
ATOM    312 HD11 LEU A  20      16.137 -19.801  -0.693  1.00 37.18           H  
ATOM    313 HD12 LEU A  20      15.786 -20.771   0.742  1.00 37.18           H  
ATOM    314 HD13 LEU A  20      17.426 -20.127   0.490  1.00 37.18           H  
ATOM    315  CD2 LEU A  20      17.929 -21.436  -1.857  1.00 37.18           C  
ATOM    316 HD21 LEU A  20      17.480 -20.715  -2.540  1.00 37.18           H  
ATOM    317 HD22 LEU A  20      18.202 -22.326  -2.423  1.00 37.18           H  
ATOM    318 HD23 LEU A  20      18.822 -21.000  -1.409  1.00 37.18           H  
ATOM    319  N   ILE A  21      18.469 -26.422  -0.329  1.00 38.99           N  
ATOM    320  H   ILE A  21      17.840 -26.648  -1.086  1.00 38.99           H  
ATOM    321  CA  ILE A  21      19.678 -27.206  -0.156  1.00 38.99           C  
ATOM    322  HA  ILE A  21      19.792 -27.481   0.893  1.00 38.99           H  
ATOM    323  C   ILE A  21      20.779 -26.234  -0.549  1.00 38.99           C  
ATOM    324  CB  ILE A  21      19.655 -28.488  -1.020  1.00 38.99           C  
ATOM    325  HB  ILE A  21      19.445 -28.208  -2.052  1.00 38.99           H  
ATOM    326  O   ILE A  21      20.875 -25.833  -1.709  1.00 38.99           O  
ATOM    327  CG1 ILE A  21      18.538 -29.436  -0.524  1.00 38.99           C  
ATOM    328 HG12 ILE A  21      17.599 -28.887  -0.458  1.00 38.99           H  
ATOM    329 HG13 ILE A  21      18.784 -29.794   0.475  1.00 38.99           H  
ATOM    330  CG2 ILE A  21      21.026 -29.191  -0.974  1.00 38.99           C  
ATOM    331 HG21 ILE A  21      21.273 -29.471   0.050  1.00 38.99           H  
ATOM    332 HG22 ILE A  21      21.803 -28.534  -1.366  1.00 38.99           H  
ATOM    333 HG23 ILE A  21      21.015 -30.085  -1.599  1.00 38.99           H  
ATOM    334  CD1 ILE A  21      18.283 -30.644  -1.435  1.00 38.99           C  
ATOM    335 HD11 ILE A  21      17.425 -31.201  -1.059  1.00 38.99           H  
ATOM    336 HD12 ILE A  21      18.066 -30.304  -2.447  1.00 38.99           H  
ATOM    337 HD13 ILE A  21      19.147 -31.309  -1.447  1.00 38.99           H  
ATOM    338  N   SER A  22      21.564 -25.797   0.432  1.00 41.81           N  
ATOM    339  H   SER A  22      21.357 -26.076   1.380  1.00 41.81           H  
ATOM    340  CA  SER A  22      22.805 -25.085   0.188  1.00 41.81           C  
ATOM    341  HA  SER A  22      22.595 -24.142  -0.316  1.00 41.81           H  
ATOM    342  C   SER A  22      23.650 -25.970  -0.721  1.00 41.81           C  
ATOM    343  CB  SER A  22      23.519 -24.796   1.516  1.00 41.81           C  
ATOM    344  HB2 SER A  22      24.479 -24.321   1.312  1.00 41.81           H  
ATOM    345  HB3 SER A  22      22.911 -24.120   2.116  1.00 41.81           H  
ATOM    346  O   SER A  22      24.288 -26.923  -0.264  1.00 41.81           O  
ATOM    347  OG  SER A  22      23.733 -25.995   2.235  1.00 41.81           O  
ATOM    348  HG  SER A  22      24.165 -26.603   1.630  1.00 41.81           H  
ATOM    349  N   VAL A  23      23.605 -25.709  -2.025  1.00 48.04           N  
ATOM    350  H   VAL A  23      22.905 -25.064  -2.364  1.00 48.04           H  
ATOM    351  CA  VAL A  23      24.528 -26.314  -2.971  1.00 48.04           C  
ATOM    352  HA  VAL A  23      24.523 -27.396  -2.836  1.00 48.04           H  
ATOM    353  C   VAL A  23      25.881 -25.757  -2.570  1.00 48.04           C  
ATOM    354  CB  VAL A  23      24.172 -26.004  -4.438  1.00 48.04           C  
ATOM    355  HB  VAL A  23      24.277 -24.936  -4.628  1.00 48.04           H  
ATOM    356  O   VAL A  23      26.207 -24.611  -2.866  1.00 48.04           O  
ATOM    357  CG1 VAL A  23      25.107 -26.776  -5.379  1.00 48.04           C  
ATOM    358 HG11 VAL A  23      25.008 -27.849  -5.214  1.00 48.04           H  
ATOM    359 HG12 VAL A  23      26.141 -26.476  -5.209  1.00 48.04           H  
ATOM    360 HG13 VAL A  23      24.850 -26.549  -6.413  1.00 48.04           H  
ATOM    361  CG2 VAL A  23      22.729 -26.408  -4.763  1.00 48.04           C  
ATOM    362 HG21 VAL A  23      22.026 -25.811  -4.182  1.00 48.04           H  
ATOM    363 HG22 VAL A  23      22.570 -27.463  -4.536  1.00 48.04           H  
ATOM    364 HG23 VAL A  23      22.524 -26.234  -5.819  1.00 48.04           H  
ATOM    365  N   ASN A  24      26.623 -26.541  -1.794  1.00 53.14           N  
ATOM    366  H   ASN A  24      26.188 -27.377  -1.430  1.00 53.14           H  
ATOM    367  CA  ASN A  24      27.993 -26.250  -1.422  1.00 53.14           C  
ATOM    368  HA  ASN A  24      28.049 -25.292  -0.906  1.00 53.14           H  
ATOM    369  C   ASN A  24      28.785 -26.142  -2.727  1.00 53.14           C  
ATOM    370  CB  ASN A  24      28.487 -27.379  -0.493  1.00 53.14           C  
ATOM    371  HB2 ASN A  24      29.573 -27.454  -0.556  1.00 53.14           H  
ATOM    372  HB3 ASN A  24      28.085 -28.335  -0.829  1.00 53.14           H  
ATOM    373  O   ASN A  24      29.216 -27.151  -3.282  1.00 53.14           O  
ATOM    374  CG  ASN A  24      28.122 -27.166   0.968  1.00 53.14           C  
ATOM    375  ND2 ASN A  24      28.232 -28.188   1.784  1.00 53.14           N  
ATOM    376 HD21 ASN A  24      27.934 -28.013   2.733  1.00 53.14           H  
ATOM    377 HD22 ASN A  24      28.491 -29.103   1.442  1.00 53.14           H  
ATOM    378  OD1 ASN A  24      27.756 -26.095   1.412  1.00 53.14           O  
ATOM    379  N   MET A  25      28.909 -24.925  -3.264  1.00 57.93           N  
ATOM    380  H   MET A  25      28.377 -24.171  -2.852  1.00 57.93           H  
ATOM    381  CA  MET A  25      29.691 -24.666  -4.464  1.00 57.93           C  
ATOM    382  HA  MET A  25      29.419 -25.395  -5.228  1.00 57.93           H  
ATOM    383  C   MET A  25      31.151 -24.882  -4.097  1.00 57.93           C  
ATOM    384  CB  MET A  25      29.432 -23.268  -5.040  1.00 57.93           C  
ATOM    385  HB2 MET A  25      29.540 -22.513  -4.261  1.00 57.93           H  
ATOM    386  HB3 MET A  25      30.181 -23.077  -5.809  1.00 57.93           H  
ATOM    387  O   MET A  25      31.792 -24.057  -3.443  1.00 57.93           O  
ATOM    388  CG  MET A  25      28.046 -23.159  -5.688  1.00 57.93           C  
ATOM    389  HG2 MET A  25      27.290 -23.048  -4.910  1.00 57.93           H  
ATOM    390  HG3 MET A  25      27.839 -24.085  -6.225  1.00 57.93           H  
ATOM    391  SD  MET A  25      27.891 -21.801  -6.881  1.00 57.93           S  
ATOM    392  CE  MET A  25      28.025 -20.361  -5.789  1.00 57.93           C  
ATOM    393  HE1 MET A  25      28.990 -20.364  -5.282  1.00 57.93           H  
ATOM    394  HE2 MET A  25      27.934 -19.450  -6.381  1.00 57.93           H  
ATOM    395  HE3 MET A  25      27.224 -20.388  -5.051  1.00 57.93           H  
ATOM    396  N   VAL A  26      31.642 -26.061  -4.458  1.00 72.97           N  
ATOM    397  H   VAL A  26      31.005 -26.725  -4.873  1.00 72.97           H  
ATOM    398  CA  VAL A  26      33.010 -26.482  -4.211  1.00 72.97           C  
ATOM    399  HA  VAL A  26      33.334 -26.094  -3.245  1.00 72.97           H  
ATOM    400  C   VAL A  26      33.895 -25.876  -5.295  1.00 72.97           C  
ATOM    401  CB  VAL A  26      33.082 -28.018  -4.158  1.00 72.97           C  
ATOM    402  HB  VAL A  26      32.764 -28.447  -5.108  1.00 72.97           H  
ATOM    403  O   VAL A  26      33.812 -26.258  -6.460  1.00 72.97           O  
ATOM    404  CG1 VAL A  26      34.510 -28.450  -3.881  1.00 72.97           C  
ATOM    405 HG11 VAL A  26      34.798 -28.003  -2.930  1.00 72.97           H  
ATOM    406 HG12 VAL A  26      35.167 -28.114  -4.683  1.00 72.97           H  
ATOM    407 HG13 VAL A  26      34.565 -29.537  -3.816  1.00 72.97           H  
ATOM    408  CG2 VAL A  26      32.200 -28.582  -3.031  1.00 72.97           C  
ATOM    409 HG21 VAL A  26      31.198 -28.765  -3.419  1.00 72.97           H  
ATOM    410 HG22 VAL A  26      32.591 -29.527  -2.654  1.00 72.97           H  
ATOM    411 HG23 VAL A  26      32.135 -27.874  -2.205  1.00 72.97           H  
ATOM    412  N   VAL A  27      34.756 -24.934  -4.915  1.00 80.29           N  
ATOM    413  H   VAL A  27      34.778 -24.679  -3.938  1.00 80.29           H  
ATOM    414  CA  VAL A  27      35.701 -24.268  -5.820  1.00 80.29           C  
ATOM    415  HA  VAL A  27      35.508 -24.600  -6.841  1.00 80.29           H  
ATOM    416  C   VAL A  27      37.117 -24.684  -5.448  1.00 80.29           C  
ATOM    417  CB  VAL A  27      35.531 -22.737  -5.802  1.00 80.29           C  
ATOM    418  HB  VAL A  27      35.808 -22.353  -4.821  1.00 80.29           H  
ATOM    419  O   VAL A  27      37.469 -24.760  -4.276  1.00 80.29           O  
ATOM    420  CG1 VAL A  27      36.423 -22.074  -6.863  1.00 80.29           C  
ATOM    421 HG11 VAL A  27      36.191 -22.468  -7.852  1.00 80.29           H  
ATOM    422 HG12 VAL A  27      36.246 -20.998  -6.866  1.00 80.29           H  
ATOM    423 HG13 VAL A  27      37.477 -22.237  -6.637  1.00 80.29           H  
ATOM    424  CG2 VAL A  27      34.081 -22.328  -6.095  1.00 80.29           C  
ATOM    425 HG21 VAL A  27      33.422 -22.684  -5.304  1.00 80.29           H  
ATOM    426 HG22 VAL A  27      33.753 -22.749  -7.046  1.00 80.29           H  
ATOM    427 HG23 VAL A  27      33.998 -21.242  -6.136  1.00 80.29           H  
ATOM    428  N   LYS A  28      37.968 -24.964  -6.435  1.00 83.60           N  
ATOM    429  H   LYS A  28      37.657 -24.835  -7.387  1.00 83.60           H  
ATOM    430  CA  LYS A  28      39.378 -25.295  -6.187  1.00 83.60           C  
ATOM    431  HA  LYS A  28      39.511 -25.563  -5.138  1.00 83.60           H  
ATOM    432  C   LYS A  28      40.253 -24.075  -6.433  1.00 83.60           C  
ATOM    433  CB  LYS A  28      39.808 -26.508  -7.019  1.00 83.60           C  
ATOM    434  HB2 LYS A  28      39.594 -26.323  -8.072  1.00 83.60           H  
ATOM    435  HB3 LYS A  28      40.882 -26.653  -6.901  1.00 83.60           H  
ATOM    436  O   LYS A  28      40.136 -23.426  -7.469  1.00 83.60           O  
ATOM    437  CG  LYS A  28      39.080 -27.776  -6.548  1.00 83.60           C  
ATOM    438  HG2 LYS A  28      39.310 -27.947  -5.496  1.00 83.60           H  
ATOM    439  HG3 LYS A  28      38.004 -27.643  -6.654  1.00 83.60           H  
ATOM    440  CD  LYS A  28      39.509 -29.002  -7.360  1.00 83.60           C  
ATOM    441  HD2 LYS A  28      39.285 -28.828  -8.413  1.00 83.60           H  
ATOM    442  HD3 LYS A  28      40.580 -29.161  -7.237  1.00 83.60           H  
ATOM    443  CE  LYS A  28      38.737 -30.226  -6.858  1.00 83.60           C  
ATOM    444  HE2 LYS A  28      38.979 -30.382  -5.807  1.00 83.60           H  
ATOM    445  HE3 LYS A  28      37.670 -30.009  -6.916  1.00 83.60           H  
ATOM    446  NZ  LYS A  28      39.049 -31.443  -7.650  1.00 83.60           N  
ATOM    447  HZ1 LYS A  28      40.033 -31.664  -7.593  1.00 83.60           H  
ATOM    448  HZ2 LYS A  28      38.792 -31.310  -8.617  1.00 83.60           H  
ATOM    449  HZ3 LYS A  28      38.524 -32.229  -7.294  1.00 83.60           H  
ATOM    450  N   ARG A  29      41.166 -23.785  -5.504  1.00 81.44           N  
ATOM    451  H   ARG A  29      41.198 -24.364  -4.678  1.00 81.44           H  
ATOM    452  CA  ARG A  29      42.195 -22.760  -5.701  1.00 81.44           C  
ATOM    453  HA  ARG A  29      41.697 -21.824  -5.955  1.00 81.44           H  
ATOM    454  C   ARG A  29      43.083 -23.158  -6.880  1.00 81.44           C  
ATOM    455  CB  ARG A  29      42.989 -22.563  -4.400  1.00 81.44           C  
ATOM    456  HB2 ARG A  29      42.306 -22.213  -3.625  1.00 81.44           H  
ATOM    457  HB3 ARG A  29      43.409 -23.517  -4.083  1.00 81.44           H  
ATOM    458  O   ARG A  29      43.646 -24.251  -6.899  1.00 81.44           O  
ATOM    459  CG  ARG A  29      44.128 -21.546  -4.570  1.00 81.44           C  
ATOM    460  HG2 ARG A  29      44.886 -21.963  -5.233  1.00 81.44           H  
ATOM    461  HG3 ARG A  29      43.737 -20.628  -5.009  1.00 81.44           H  
ATOM    462  CD  ARG A  29      44.778 -21.219  -3.224  1.00 81.44           C  
ATOM    463  HD2 ARG A  29      45.061 -22.148  -2.729  1.00 81.44           H  
ATOM    464  HD3 ARG A  29      44.045 -20.711  -2.597  1.00 81.44           H  
ATOM    465  NE  ARG A  29      45.959 -20.353  -3.397  1.00 81.44           N  
ATOM    466  HE  ARG A  29      46.019 -19.848  -4.270  1.00 81.44           H  
ATOM    467  NH1 ARG A  29      46.906 -20.738  -1.341  1.00 81.44           N  
ATOM    468 HH11 ARG A  29      46.197 -21.436  -1.167  1.00 81.44           H  
ATOM    469 HH12 ARG A  29      47.575 -20.505  -0.621  1.00 81.44           H  
ATOM    470  NH2 ARG A  29      47.808 -19.219  -2.708  1.00 81.44           N  
ATOM    471 HH21 ARG A  29      48.441 -18.960  -1.964  1.00 81.44           H  
ATOM    472 HH22 ARG A  29      47.765 -18.655  -3.545  1.00 81.44           H  
ATOM    473  CZ  ARG A  29      46.885 -20.113  -2.487  1.00 81.44           C  
ATOM    474  N   VAL A  30      43.254 -22.258  -7.843  1.00 82.63           N  
ATOM    475  H   VAL A  30      42.726 -21.397  -7.806  1.00 82.63           H  
ATOM    476  CA  VAL A  30      44.208 -22.447  -8.943  1.00 82.63           C  
ATOM    477  HA  VAL A  30      44.242 -23.507  -9.192  1.00 82.63           H  
ATOM    478  C   VAL A  30      45.603 -22.024  -8.470  1.00 82.63           C  
ATOM    479  CB  VAL A  30      43.755 -21.704 -10.215  1.00 82.63           C  
ATOM    480  HB  VAL A  30      43.719 -20.633 -10.014  1.00 82.63           H  
ATOM    481  O   VAL A  30      45.772 -20.957  -7.880  1.00 82.63           O  
ATOM    482  CG1 VAL A  30      44.724 -21.960 -11.376  1.00 82.63           C  
ATOM    483 HG11 VAL A  30      44.357 -21.460 -12.272  1.00 82.63           H  
ATOM    484 HG12 VAL A  30      45.709 -21.552 -11.149  1.00 82.63           H  
ATOM    485 HG13 VAL A  30      44.803 -23.028 -11.578  1.00 82.63           H  
ATOM    486  CG2 VAL A  30      42.362 -22.174 -10.657  1.00 82.63           C  
ATOM    487 HG21 VAL A  30      42.362 -23.248 -10.842  1.00 82.63           H  
ATOM    488 HG22 VAL A  30      42.071 -21.657 -11.572  1.00 82.63           H  
ATOM    489 HG23 VAL A  30      41.616 -21.945  -9.895  1.00 82.63           H  
ATOM    490  N   SER A  31      46.612 -22.873  -8.687  1.00 85.53           N  
ATOM    491  H   SER A  31      46.419 -23.741  -9.165  1.00 85.53           H  
ATOM    492  CA  SER A  31      48.015 -22.564  -8.382  1.00 85.53           C  
ATOM    493  HA  SER A  31      48.189 -21.512  -8.609  1.00 85.53           H  
ATOM    494  C   SER A  31      48.973 -23.401  -9.232  1.00 85.53           C  
ATOM    495  CB  SER A  31      48.312 -22.798  -6.896  1.00 85.53           C  
ATOM    496  HB2 SER A  31      47.543 -22.324  -6.287  1.00 85.53           H  
ATOM    497  HB3 SER A  31      48.314 -23.868  -6.685  1.00 85.53           H  
ATOM    498  O   SER A  31      48.687 -24.559  -9.549  1.00 85.53           O  
ATOM    499  OG  SER A  31      49.572 -22.239  -6.565  1.00 85.53           O  
ATOM    500  HG  SER A  31      49.514 -21.285  -6.651  1.00 85.53           H  
ATOM    501  N   THR A  32      50.125 -22.829  -9.580  1.00 82.07           N  
ATOM    502  H   THR A  32      50.327 -21.886  -9.281  1.00 82.07           H  
ATOM    503  CA  THR A  32      51.234 -23.548 -10.229  1.00 82.07           C  
ATOM    504  HA  THR A  32      50.868 -24.051 -11.124  1.00 82.07           H  
ATOM    505  C   THR A  32      51.825 -24.624  -9.315  1.00 82.07           C  
ATOM    506  CB  THR A  32      52.337 -22.565 -10.650  1.00 82.07           C  
ATOM    507  HB  THR A  32      53.232 -23.119 -10.932  1.00 82.07           H  
ATOM    508  O   THR A  32      52.230 -25.672  -9.802  1.00 82.07           O  
ATOM    509  CG2 THR A  32      51.890 -21.702 -11.830  1.00 82.07           C  
ATOM    510 HG21 THR A  32      51.642 -22.339 -12.678  1.00 82.07           H  
ATOM    511 HG22 THR A  32      52.702 -21.038 -12.125  1.00 82.07           H  
ATOM    512 HG23 THR A  32      51.020 -21.104 -11.562  1.00 82.07           H  
ATOM    513  OG1 THR A  32      52.634 -21.683  -9.588  1.00 82.07           O  
ATOM    514  HG1 THR A  32      53.403 -21.173  -9.854  1.00 82.07           H  
ATOM    515  N   ASP A  33      51.771 -24.414  -8.000  1.00 82.12           N  
ATOM    516  H   ASP A  33      51.390 -23.534  -7.682  1.00 82.12           H  
ATOM    517  CA  ASP A  33      52.165 -25.368  -6.964  1.00 82.12           C  
ATOM    518  HA  ASP A  33      53.024 -25.945  -7.307  1.00 82.12           H  
ATOM    519  C   ASP A  33      50.986 -26.306  -6.615  1.00 82.12           C  
ATOM    520  CB  ASP A  33      52.634 -24.541  -5.765  1.00 82.12           C  
ATOM    521  HB2 ASP A  33      53.457 -23.903  -6.087  1.00 82.12           H  
ATOM    522  HB3 ASP A  33      51.815 -23.892  -5.454  1.00 82.12           H  
ATOM    523  O   ASP A  33      49.964 -25.834  -6.097  1.00 82.12           O  
ATOM    524  CG  ASP A  33      53.097 -25.340  -4.548  1.00 82.12           C  
ATOM    525  OD1 ASP A  33      52.884 -26.577  -4.500  1.00 82.12           O  
ATOM    526  OD2 ASP A  33      53.592 -24.642  -3.632  1.00 82.12           O  
ATOM    527  N   PRO A  34      51.083 -27.626  -6.883  1.00 83.09           N  
ATOM    528  CA  PRO A  34      50.000 -28.577  -6.629  1.00 83.09           C  
ATOM    529  HA  PRO A  34      49.151 -28.311  -7.258  1.00 83.09           H  
ATOM    530  C   PRO A  34      49.538 -28.617  -5.170  1.00 83.09           C  
ATOM    531  CB  PRO A  34      50.538 -29.945  -7.065  1.00 83.09           C  
ATOM    532  HB2 PRO A  34      49.752 -30.571  -7.486  1.00 83.09           H  
ATOM    533  HB3 PRO A  34      51.014 -30.450  -6.224  1.00 83.09           H  
ATOM    534  O   PRO A  34      48.349 -28.811  -4.920  1.00 83.09           O  
ATOM    535  CG  PRO A  34      51.601 -29.596  -8.103  1.00 83.09           C  
ATOM    536  HG2 PRO A  34      51.127 -29.405  -9.065  1.00 83.09           H  
ATOM    537  HG3 PRO A  34      52.356 -30.378  -8.191  1.00 83.09           H  
ATOM    538  CD  PRO A  34      52.188 -28.301  -7.553  1.00 83.09           C  
ATOM    539  HD2 PRO A  34      52.597 -27.714  -8.375  1.00 83.09           H  
ATOM    540  HD3 PRO A  34      52.968 -28.524  -6.825  1.00 83.09           H  
ATOM    541  N   THR A  35      50.439 -28.370  -4.212  1.00 83.64           N  
ATOM    542  H   THR A  35      51.374 -28.100  -4.479  1.00 83.64           H  
ATOM    543  CA  THR A  35      50.120 -28.404  -2.773  1.00 83.64           C  
ATOM    544  HA  THR A  35      49.607 -29.339  -2.549  1.00 83.64           H  
ATOM    545  C   THR A  35      49.179 -27.273  -2.351  1.00 83.64           C  
ATOM    546  CB  THR A  35      51.391 -28.351  -1.913  1.00 83.64           C  
ATOM    547  HB  THR A  35      51.095 -28.474  -0.871  1.00 83.64           H  
ATOM    548  O   THR A  35      48.489 -27.372  -1.339  1.00 83.64           O  
ATOM    549  CG2 THR A  35      52.386 -29.460  -2.255  1.00 83.64           C  
ATOM    550 HG21 THR A  35      51.895 -30.431  -2.188  1.00 83.64           H  
ATOM    551 HG22 THR A  35      52.787 -29.320  -3.259  1.00 83.64           H  
ATOM    552 HG23 THR A  35      53.210 -29.431  -1.542  1.00 83.64           H  
ATOM    553  OG1 THR A  35      52.036 -27.104  -2.037  1.00 83.64           O  
ATOM    554  HG1 THR A  35      52.465 -27.028  -2.892  1.00 83.64           H  
ATOM    555  N   LYS A  36      49.088 -26.208  -3.159  1.00 79.84           N  
ATOM    556  H   LYS A  36      49.685 -26.202  -3.974  1.00 79.84           H  
ATOM    557  CA  LYS A  36      48.251 -25.029  -2.900  1.00 79.84           C  
ATOM    558  HA  LYS A  36      48.042 -24.988  -1.831  1.00 79.84           H  
ATOM    559  C   LYS A  36      46.883 -25.098  -3.577  1.00 79.84           C  
ATOM    560  CB  LYS A  36      49.028 -23.761  -3.284  1.00 79.84           C  
ATOM    561  HB2 LYS A  36      48.386 -22.888  -3.166  1.00 79.84           H  
ATOM    562  HB3 LYS A  36      49.336 -23.832  -4.327  1.00 79.84           H  
ATOM    563  O   LYS A  36      46.086 -24.176  -3.399  1.00 79.84           O  
ATOM    564  CG  LYS A  36      50.265 -23.588  -2.395  1.00 79.84           C  
ATOM    565  HG2 LYS A  36      49.954 -23.501  -1.354  1.00 79.84           H  
ATOM    566  HG3 LYS A  36      50.905 -24.465  -2.495  1.00 79.84           H  
ATOM    567  CD  LYS A  36      51.082 -22.354  -2.785  1.00 79.84           C  
ATOM    568  HD2 LYS A  36      51.332 -22.419  -3.844  1.00 79.84           H  
ATOM    569  HD3 LYS A  36      50.512 -21.443  -2.601  1.00 79.84           H  
ATOM    570  CE  LYS A  36      52.361 -22.367  -1.943  1.00 79.84           C  
ATOM    571  HE2 LYS A  36      52.156 -21.970  -0.949  1.00 79.84           H  
ATOM    572  HE3 LYS A  36      52.669 -23.406  -1.828  1.00 79.84           H  
ATOM    573  NZ  LYS A  36      53.470 -21.648  -2.603  1.00 79.84           N  
ATOM    574  HZ1 LYS A  36      54.291 -21.673  -2.015  1.00 79.84           H  
ATOM    575  HZ2 LYS A  36      53.235 -20.694  -2.840  1.00 79.84           H  
ATOM    576  HZ3 LYS A  36      53.717 -22.176  -3.427  1.00 79.84           H  
ATOM    577  N   ARG A  37      46.575 -26.165  -4.324  1.00 87.20           N  
ATOM    578  H   ARG A  37      47.261 -26.904  -4.380  1.00 87.20           H  
ATOM    579  CA  ARG A  37      45.285 -26.360  -5.017  1.00 87.20           C  
ATOM    580  HA  ARG A  37      44.928 -25.382  -5.340  1.00 87.20           H  
ATOM    581  C   ARG A  37      44.200 -26.893  -4.083  1.00 87.20           C  
ATOM    582  CB  ARG A  37      45.452 -27.233  -6.265  1.00 87.20           C  
ATOM    583  HB2 ARG A  37      45.819 -28.215  -5.965  1.00 87.20           H  
ATOM    584  HB3 ARG A  37      44.478 -27.357  -6.738  1.00 87.20           H  
ATOM    585  O   ARG A  37      43.593 -27.935  -4.322  1.00 87.20           O  
ATOM    586  CG  ARG A  37      46.409 -26.619  -7.287  1.00 87.20           C  
ATOM    587  HG2 ARG A  37      46.040 -25.645  -7.607  1.00 87.20           H  
ATOM    588  HG3 ARG A  37      47.397 -26.501  -6.841  1.00 87.20           H  
ATOM    589  CD  ARG A  37      46.515 -27.554  -8.492  1.00 87.20           C  
ATOM    590  HD2 ARG A  37      45.561 -27.568  -9.019  1.00 87.20           H  
ATOM    591  HD3 ARG A  37      46.740 -28.559  -8.135  1.00 87.20           H  
ATOM    592  NE  ARG A  37      47.583 -27.109  -9.393  1.00 87.20           N  
ATOM    593  HE  ARG A  37      48.005 -26.212  -9.200  1.00 87.20           H  
ATOM    594  NH1 ARG A  37      47.630 -28.907 -10.818  1.00 87.20           N  
ATOM    595 HH11 ARG A  37      46.850 -29.316 -10.324  1.00 87.20           H  
ATOM    596 HH12 ARG A  37      48.038 -29.372 -11.617  1.00 87.20           H  
ATOM    597  NH2 ARG A  37      49.100 -27.231 -11.053  1.00 87.20           N  
ATOM    598 HH21 ARG A  37      49.546 -27.707 -11.825  1.00 87.20           H  
ATOM    599 HH22 ARG A  37      49.470 -26.352 -10.722  1.00 87.20           H  
ATOM    600  CZ  ARG A  37      48.094 -27.756 -10.419  1.00 87.20           C  
ATOM    601  N   VAL A  38      43.994 -26.182  -2.981  1.00 85.00           N  
ATOM    602  H   VAL A  38      44.529 -25.334  -2.864  1.00 85.00           H  
ATOM    603  CA  VAL A  38      43.029 -26.559  -1.949  1.00 85.00           C  
ATOM    604  HA  VAL A  38      43.188 -27.613  -1.722  1.00 85.00           H  
ATOM    605  C   VAL A  38      41.598 -26.424  -2.454  1.00 85.00           C  
ATOM    606  CB  VAL A  38      43.239 -25.782  -0.639  1.00 85.00           C  
ATOM    607  HB  VAL A  38      42.467 -26.087   0.068  1.00 85.00           H  
ATOM    608  O   VAL A  38      41.277 -25.551  -3.263  1.00 85.00           O  
ATOM    609  CG1 VAL A  38      44.600 -26.139  -0.030  1.00 85.00           C  
ATOM    610 HG11 VAL A  38      44.670 -27.217   0.118  1.00 85.00           H  
ATOM    611 HG12 VAL A  38      44.706 -25.655   0.941  1.00 85.00           H  
ATOM    612 HG13 VAL A  38      45.416 -25.818  -0.677  1.00 85.00           H  
ATOM    613  CG2 VAL A  38      43.155 -24.260  -0.817  1.00 85.00           C  
ATOM    614 HG21 VAL A  38      43.945 -23.906  -1.480  1.00 85.00           H  
ATOM    615 HG22 VAL A  38      42.183 -23.986  -1.229  1.00 85.00           H  
ATOM    616 HG23 VAL A  38      43.259 -23.778   0.155  1.00 85.00           H  
ATOM    617  N   THR A  39      40.739 -27.307  -1.959  1.00 86.14           N  
ATOM    618  H   THR A  39      41.061 -27.929  -1.231  1.00 86.14           H  
ATOM    619  CA  THR A  39      39.301 -27.244  -2.194  1.00 86.14           C  
ATOM    620  HA  THR A  39      39.105 -26.838  -3.186  1.00 86.14           H  
ATOM    621  C   THR A  39      38.681 -26.313  -1.160  1.00 86.14           C  
ATOM    622  CB  THR A  39      38.703 -28.651  -2.135  1.00 86.14           C  
ATOM    623  HB  THR A  39      38.892 -29.104  -1.161  1.00 86.14           H  
ATOM    624  O   THR A  39      38.909 -26.476   0.035  1.00 86.14           O  
ATOM    625  CG2 THR A  39      37.219 -28.627  -2.406  1.00 86.14           C  
ATOM    626 HG21 THR A  39      36.844 -29.647  -2.491  1.00 86.14           H  
ATOM    627 HG22 THR A  39      36.697 -28.129  -1.589  1.00 86.14           H  
ATOM    628 HG23 THR A  39      37.055 -28.088  -3.339  1.00 86.14           H  
ATOM    629  OG1 THR A  39      39.284 -29.445  -3.153  1.00 86.14           O  
ATOM    630  HG1 THR A  39      40.209 -29.557  -2.921  1.00 86.14           H  
ATOM    631  N   VAL A  40      37.929 -25.326  -1.626  1.00 82.41           N  
ATOM    632  H   VAL A  40      37.769 -25.265  -2.622  1.00 82.41           H  
ATOM    633  CA  VAL A  40      37.229 -24.338  -0.812  1.00 82.41           C  
ATOM    634  HA  VAL A  40      37.486 -24.482   0.237  1.00 82.41           H  
ATOM    635  C   VAL A  40      35.740 -24.569  -0.987  1.00 82.41           C  
ATOM    636  CB  VAL A  40      37.614 -22.899  -1.206  1.00 82.41           C  
ATOM    637  HB  VAL A  40      37.286 -22.699  -2.226  1.00 82.41           H  
ATOM    638  O   VAL A  40      35.231 -24.606  -2.107  1.00 82.41           O  
ATOM    639  CG1 VAL A  40      36.950 -21.880  -0.270  1.00 82.41           C  
ATOM    640 HG11 VAL A  40      35.865 -21.936  -0.357  1.00 82.41           H  
ATOM    641 HG12 VAL A  40      37.255 -20.871  -0.546  1.00 82.41           H  
ATOM    642 HG13 VAL A  40      37.238 -22.070   0.764  1.00 82.41           H  
ATOM    643  CG2 VAL A  40      39.134 -22.687  -1.141  1.00 82.41           C  
ATOM    644 HG21 VAL A  40      39.370 -21.646  -1.364  1.00 82.41           H  
ATOM    645 HG22 VAL A  40      39.630 -23.317  -1.879  1.00 82.41           H  
ATOM    646 HG23 VAL A  40      39.502 -22.936  -0.145  1.00 82.41           H  
ATOM    647  N   THR A  41      35.043 -24.707   0.131  1.00 79.61           N  
ATOM    648  H   THR A  41      35.521 -24.683   1.020  1.00 79.61           H  
ATOM    649  CA  THR A  41      33.587 -24.787   0.153  1.00 79.61           C  
ATOM    650  HA  THR A  41      33.204 -24.963  -0.852  1.00 79.61           H  
ATOM    651  C   THR A  41      33.057 -23.456   0.649  1.00 79.61           C  
ATOM    652  CB  THR A  41      33.112 -25.942   1.038  1.00 79.61           C  
ATOM    653  HB  THR A  41      33.371 -25.749   2.079  1.00 79.61           H  
ATOM    654  O   THR A  41      33.407 -23.025   1.748  1.00 79.61           O  
ATOM    655  CG2 THR A  41      31.609 -26.146   0.908  1.00 79.61           C  
ATOM    656 HG21 THR A  41      31.076 -25.281   1.304  1.00 79.61           H  
ATOM    657 HG22 THR A  41      31.356 -26.265  -0.146  1.00 79.61           H  
ATOM    658 HG23 THR A  41      31.298 -27.026   1.470  1.00 79.61           H  
ATOM    659  OG1 THR A  41      33.729 -27.142   0.623  1.00 79.61           O  
ATOM    660  HG1 THR A  41      33.419 -27.837   1.208  1.00 79.61           H  
ATOM    661  N   HIS A  42      32.240 -22.789  -0.161  1.00 73.67           N  
ATOM    662  H   HIS A  42      31.990 -23.180  -1.058  1.00 73.67           H  
ATOM    663  CA  HIS A  42      31.530 -21.604   0.302  1.00 73.67           C  
ATOM    664  HA  HIS A  42      32.201 -21.020   0.932  1.00 73.67           H  
ATOM    665  C   HIS A  42      30.321 -22.018   1.149  1.00 73.67           C  
ATOM    666  CB  HIS A  42      31.132 -20.730  -0.889  1.00 73.67           C  
ATOM    667  HB2 HIS A  42      30.402 -21.261  -1.500  1.00 73.67           H  
ATOM    668  HB3 HIS A  42      32.012 -20.532  -1.501  1.00 73.67           H  
ATOM    669  O   HIS A  42      29.577 -22.916   0.759  1.00 73.67           O  
ATOM    670  CG  HIS A  42      30.552 -19.411  -0.448  1.00 73.67           C  
ATOM    671  CD2 HIS A  42      29.256 -18.992  -0.594  1.00 73.67           C  
ATOM    672  HD2 HIS A  42      28.449 -19.541  -1.057  1.00 73.67           H  
ATOM    673  ND1 HIS A  42      31.227 -18.416   0.225  1.00 73.67           N  
ATOM    674  HD1 HIS A  42      32.204 -18.415   0.481  1.00 73.67           H  
ATOM    675  CE1 HIS A  42      30.359 -17.422   0.476  1.00 73.67           C  
ATOM    676  HE1 HIS A  42      30.589 -16.505   0.997  1.00 73.67           H  
ATOM    677  NE2 HIS A  42      29.155 -17.724  -0.019  1.00 73.67           N  
ATOM    678  N   MET A  43      30.125 -21.348   2.286  1.00 70.78           N  
ATOM    679  H   MET A  43      30.752 -20.588   2.509  1.00 70.78           H  
ATOM    680  CA  MET A  43      28.910 -21.441   3.094  1.00 70.78           C  
ATOM    681  HA  MET A  43      28.264 -22.213   2.677  1.00 70.78           H  
ATOM    682  C   MET A  43      28.162 -20.112   3.011  1.00 70.78           C  
ATOM    683  CB  MET A  43      29.228 -21.858   4.543  1.00 70.78           C  
ATOM    684  HB2 MET A  43      28.291 -21.954   5.092  1.00 70.78           H  
ATOM    685  HB3 MET A  43      29.707 -22.837   4.519  1.00 70.78           H  
ATOM    686  O   MET A  43      28.750 -19.056   3.245  1.00 70.78           O  
ATOM    687  CG  MET A  43      30.149 -20.888   5.302  1.00 70.78           C  
ATOM    688  HG2 MET A  43      31.041 -20.720   4.699  1.00 70.78           H  
ATOM    689  HG3 MET A  43      29.642 -19.932   5.435  1.00 70.78           H  
ATOM    690  SD  MET A  43      30.703 -21.471   6.929  1.00 70.78           S  
ATOM    691  CE  MET A  43      29.190 -21.235   7.899  1.00 70.78           C  
ATOM    692  HE1 MET A  43      28.388 -21.852   7.493  1.00 70.78           H  
ATOM    693  HE2 MET A  43      28.892 -20.187   7.865  1.00 70.78           H  
ATOM    694  HE3 MET A  43      29.375 -21.526   8.933  1.00 70.78           H  
ATOM    695  N   ASN A  44      26.869 -20.169   2.701  1.00 65.58           N  
ATOM    696  H   ASN A  44      26.442 -21.069   2.537  1.00 65.58           H  
ATOM    697  CA  ASN A  44      26.004 -18.998   2.805  1.00 65.58           C  
ATOM    698  HA  ASN A  44      26.544 -18.126   2.437  1.00 65.58           H  
ATOM    699  C   ASN A  44      25.663 -18.761   4.281  1.00 65.58           C  
ATOM    700  CB  ASN A  44      24.746 -19.191   1.943  1.00 65.58           C  
ATOM    701  HB2 ASN A  44      24.269 -20.135   2.204  1.00 65.58           H  
ATOM    702  HB3 ASN A  44      24.041 -18.387   2.154  1.00 65.58           H  
ATOM    703  O   ASN A  44      25.398 -19.708   5.023  1.00 65.58           O  
ATOM    704  CG  ASN A  44      25.033 -19.158   0.451  1.00 65.58           C  
ATOM    705  ND2 ASN A  44      24.202 -19.779  -0.351  1.00 65.58           N  
ATOM    706 HD21 ASN A  44      24.406 -19.700  -1.337  1.00 65.58           H  
ATOM    707 HD22 ASN A  44      23.362 -20.211   0.007  1.00 65.58           H  
ATOM    708  OD1 ASN A  44      25.987 -18.576  -0.025  1.00 65.58           O  
ATOM    709  N   ILE A  45      25.649 -17.501   4.711  1.00 71.98           N  
ATOM    710  H   ILE A  45      25.835 -16.756   4.055  1.00 71.98           H  
ATOM    711  CA  ILE A  45      25.233 -17.146   6.071  1.00 71.98           C  
ATOM    712  HA  ILE A  45      25.631 -17.894   6.756  1.00 71.98           H  
ATOM    713  C   ILE A  45      23.700 -17.201   6.127  1.00 71.98           C  
ATOM    714  CB  ILE A  45      25.792 -15.769   6.503  1.00 71.98           C  
ATOM    715  HB  ILE A  45      25.252 -14.991   5.964  1.00 71.98           H  
ATOM    716  O   ILE A  45      23.025 -16.540   5.341  1.00 71.98           O  
ATOM    717  CG1 ILE A  45      27.304 -15.629   6.193  1.00 71.98           C  
ATOM    718 HG12 ILE A  45      27.856 -16.414   6.709  1.00 71.98           H  
ATOM    719 HG13 ILE A  45      27.466 -15.753   5.122  1.00 71.98           H  
ATOM    720  CG2 ILE A  45      25.561 -15.584   8.014  1.00 71.98           C  
ATOM    721 HG21 ILE A  45      24.554 -15.886   8.303  1.00 71.98           H  
ATOM    722 HG22 ILE A  45      25.695 -14.537   8.287  1.00 71.98           H  
ATOM    723 HG23 ILE A  45      26.268 -16.192   8.579  1.00 71.98           H  
ATOM    724  CD1 ILE A  45      27.903 -14.268   6.570  1.00 71.98           C  
ATOM    725 HD11 ILE A  45      27.907 -14.138   7.652  1.00 71.98           H  
ATOM    726 HD12 ILE A  45      28.932 -14.217   6.212  1.00 71.98           H  
ATOM    727 HD13 ILE A  45      27.327 -13.468   6.107  1.00 71.98           H  
ATOM    728  N   ALA A  46      23.137 -17.989   7.046  1.00 66.56           N  
ATOM    729  H   ALA A  46      23.732 -18.549   7.639  1.00 66.56           H  
ATOM    730  CA  ALA A  46      21.691 -18.077   7.247  1.00 66.56           C  
ATOM    731  HA  ALA A  46      21.196 -18.047   6.277  1.00 66.56           H  
ATOM    732  C   ALA A  46      21.185 -16.872   8.064  1.00 66.56           C  
ATOM    733  CB  ALA A  46      21.364 -19.432   7.891  1.00 66.56           C  
ATOM    734  HB1 ALA A  46      21.703 -20.242   7.245  1.00 66.56           H  
ATOM    735  HB2 ALA A  46      20.286 -19.518   8.030  1.00 66.56           H  
ATOM    736  HB3 ALA A  46      21.852 -19.516   8.863  1.00 66.56           H  
ATOM    737  O   ALA A  46      21.029 -16.962   9.279  1.00 66.56           O  
ATOM    738  N   THR A  47      20.978 -15.726   7.412  1.00 61.52           N  
ATOM    739  H   THR A  47      21.283 -15.658   6.451  1.00 61.52           H  
ATOM    740  CA  THR A  47      20.515 -14.485   8.069  1.00 61.52           C  
ATOM    741  HA  THR A  47      20.634 -14.579   9.148  1.00 61.52           H  
ATOM    742  C   THR A  47      19.041 -14.167   7.848  1.00 61.52           C  
ATOM    743  CB  THR A  47      21.351 -13.275   7.624  1.00 61.52           C  
ATOM    744  HB  THR A  47      20.874 -12.352   7.954  1.00 61.52           H  
ATOM    745  O   THR A  47      18.476 -13.380   8.604  1.00 61.52           O  
ATOM    746  CG2 THR A  47      22.751 -13.337   8.227  1.00 61.52           C  
ATOM    747 HG21 THR A  47      22.689 -13.393   9.313  1.00 61.52           H  
ATOM    748 HG22 THR A  47      23.262 -14.214   7.831  1.00 61.52           H  
ATOM    749 HG23 THR A  47      23.305 -12.443   7.942  1.00 61.52           H  
ATOM    750  OG1 THR A  47      21.513 -13.251   6.222  1.00 61.52           O  
ATOM    751  HG1 THR A  47      20.729 -12.886   5.806  1.00 61.52           H  
ATOM    752  N   ASP A  48      18.402 -14.752   6.835  1.00 67.62           N  
ATOM    753  H   ASP A  48      18.899 -15.427   6.271  1.00 67.62           H  
ATOM    754  CA  ASP A  48      17.087 -14.314   6.369  1.00 67.62           C  
ATOM    755  HA  ASP A  48      16.835 -13.377   6.867  1.00 67.62           H  
ATOM    756  C   ASP A  48      15.957 -15.289   6.701  1.00 67.62           C  
ATOM    757  CB  ASP A  48      17.150 -14.014   4.866  1.00 67.62           C  
ATOM    758  HB2 ASP A  48      17.788 -14.738   4.361  1.00 67.62           H  
ATOM    759  HB3 ASP A  48      16.149 -14.095   4.443  1.00 67.62           H  
ATOM    760  O   ASP A  48      16.038 -16.487   6.433  1.00 67.62           O  
ATOM    761  CG  ASP A  48      17.643 -12.592   4.628  1.00 67.62           C  
ATOM    762  OD1 ASP A  48      16.890 -11.683   5.053  1.00 67.62           O  
ATOM    763  OD2 ASP A  48      18.692 -12.416   3.981  1.00 67.62           O  
ATOM    764  N   ARG A  49      14.849 -14.747   7.227  1.00 76.72           N  
ATOM    765  H   ARG A  49      14.857 -13.753   7.408  1.00 76.72           H  
ATOM    766  CA  ARG A  49      13.571 -15.470   7.271  1.00 76.72           C  
ATOM    767  HA  ARG A  49      13.756 -16.440   7.731  1.00 76.72           H  
ATOM    768  C   ARG A  49      13.075 -15.705   5.837  1.00 76.72           C  
ATOM    769  CB  ARG A  49      12.513 -14.710   8.084  1.00 76.72           C  
ATOM    770  HB2 ARG A  49      11.555 -15.217   7.966  1.00 76.72           H  
ATOM    771  HB3 ARG A  49      12.410 -13.698   7.692  1.00 76.72           H  
ATOM    772  O   ARG A  49      13.172 -14.776   5.024  1.00 76.72           O  
ATOM    773  CG  ARG A  49      12.855 -14.654   9.578  1.00 76.72           C  
ATOM    774  HG2 ARG A  49      13.783 -14.099   9.720  1.00 76.72           H  
ATOM    775  HG3 ARG A  49      12.983 -15.667   9.958  1.00 76.72           H  
ATOM    776  CD  ARG A  49      11.727 -13.962  10.351  1.00 76.72           C  
ATOM    777  HD2 ARG A  49      11.574 -12.967   9.932  1.00 76.72           H  
ATOM    778  HD3 ARG A  49      10.810 -14.537  10.225  1.00 76.72           H  
ATOM    779  NE  ARG A  49      12.047 -13.846  11.787  1.00 76.72           N  
ATOM    780  HE  ARG A  49      12.926 -14.241  12.090  1.00 76.72           H  
ATOM    781  NH1 ARG A  49      10.134 -12.741  12.420  1.00 76.72           N  
ATOM    782 HH11 ARG A  49       9.562 -12.313  13.134  1.00 76.72           H  
ATOM    783 HH12 ARG A  49       9.813 -12.751  11.463  1.00 76.72           H  
ATOM    784  NH2 ARG A  49      11.681 -13.237  13.951  1.00 76.72           N  
ATOM    785 HH21 ARG A  49      12.566 -13.643  14.221  1.00 76.72           H  
ATOM    786 HH22 ARG A  49      11.090 -12.811  14.650  1.00 76.72           H  
ATOM    787  CZ  ARG A  49      11.288 -13.278  12.709  1.00 76.72           C  
ATOM    788  N   PRO A  50      12.534 -16.896   5.525  1.00 84.57           N  
ATOM    789  CA  PRO A  50      11.975 -17.165   4.210  1.00 84.57           C  
ATOM    790  HA  PRO A  50      12.720 -16.961   3.441  1.00 84.57           H  
ATOM    791  C   PRO A  50      10.750 -16.282   3.959  1.00 84.57           C  
ATOM    792  CB  PRO A  50      11.637 -18.659   4.198  1.00 84.57           C  
ATOM    793  HB2 PRO A  50      12.509 -19.227   3.874  1.00 84.57           H  
ATOM    794  HB3 PRO A  50      10.780 -18.885   3.563  1.00 84.57           H  
ATOM    795  O   PRO A  50      10.047 -15.885   4.893  1.00 84.57           O  
ATOM    796  CG  PRO A  50      11.349 -18.961   5.667  1.00 84.57           C  
ATOM    797  HG2 PRO A  50      11.527 -20.009   5.908  1.00 84.57           H  
ATOM    798  HG3 PRO A  50      10.321 -18.684   5.901  1.00 84.57           H  
ATOM    799  CD  PRO A  50      12.312 -18.034   6.410  1.00 84.57           C  
ATOM    800  HD2 PRO A  50      13.258 -18.547   6.581  1.00 84.57           H  
ATOM    801  HD3 PRO A  50      11.870 -17.725   7.357  1.00 84.57           H  
ATOM    802  N   ILE A  51      10.517 -15.968   2.687  1.00 90.90           N  
ATOM    803  H   ILE A  51      11.104 -16.384   1.977  1.00 90.90           H  
ATOM    804  CA  ILE A  51       9.235 -15.418   2.247  1.00 90.90           C  
ATOM    805  HA  ILE A  51       8.980 -14.565   2.876  1.00 90.90           H  
ATOM    806  C   ILE A  51       8.147 -16.473   2.453  1.00 90.90           C  
ATOM    807  CB  ILE A  51       9.298 -14.929   0.783  1.00 90.90           C  
ATOM    808  HB  ILE A  51       8.318 -14.522   0.533  1.00 90.90           H  
ATOM    809  O   ILE A  51       8.426 -17.664   2.331  1.00 90.90           O  
ATOM    810  CG1 ILE A  51       9.614 -16.063  -0.224  1.00 90.90           C  
ATOM    811 HG12 ILE A  51      10.595 -16.488  -0.010  1.00 90.90           H  
ATOM    812 HG13 ILE A  51       8.872 -16.854  -0.114  1.00 90.90           H  
ATOM    813  CG2 ILE A  51      10.315 -13.779   0.694  1.00 90.90           C  
ATOM    814 HG21 ILE A  51      10.072 -13.021   1.437  1.00 90.90           H  
ATOM    815 HG22 ILE A  51      10.251 -13.324  -0.295  1.00 90.90           H  
ATOM    816 HG23 ILE A  51      11.329 -14.146   0.853  1.00 90.90           H  
ATOM    817  CD1 ILE A  51       9.582 -15.629  -1.695  1.00 90.90           C  
ATOM    818 HD11 ILE A  51       9.696 -16.507  -2.332  1.00 90.90           H  
ATOM    819 HD12 ILE A  51       8.629 -15.152  -1.924  1.00 90.90           H  
ATOM    820 HD13 ILE A  51      10.398 -14.939  -1.911  1.00 90.90           H  
ATOM    821  N   ALA A  52       6.930 -16.033   2.755  1.00 93.47           N  
ATOM    822  H   ALA A  52       6.770 -15.039   2.827  1.00 93.47           H  
ATOM    823  CA  ALA A  52       5.755 -16.900   2.746  1.00 93.47           C  
ATOM    824  HA  ALA A  52       5.951 -17.769   2.118  1.00 93.47           H  
ATOM    825  C   ALA A  52       4.583 -16.136   2.142  1.00 93.47           C  
ATOM    826  CB  ALA A  52       5.428 -17.406   4.155  1.00 93.47           C  
ATOM    827  HB1 ALA A  52       4.783 -18.280   4.070  1.00 93.47           H  
ATOM    828  HB2 ALA A  52       6.339 -17.694   4.679  1.00 93.47           H  
ATOM    829  HB3 ALA A  52       4.876 -16.646   4.708  1.00 93.47           H  
ATOM    830  O   ALA A  52       4.434 -14.931   2.382  1.00 93.47           O  
ATOM    831  N   TYR A  53       3.773 -16.823   1.355  1.00 95.90           N  
ATOM    832  H   TYR A  53       3.907 -17.821   1.276  1.00 95.90           H  
ATOM    833  CA  TYR A  53       2.612 -16.221   0.716  1.00 95.90           C  
ATOM    834  HA  TYR A  53       2.821 -15.165   0.543  1.00 95.90           H  
ATOM    835  C   TYR A  53       1.364 -16.327   1.608  1.00 95.90           C  
ATOM    836  CB  TYR A  53       2.394 -16.856  -0.649  1.00 95.90           C  
ATOM    837  HB2 TYR A  53       1.455 -16.449  -1.023  1.00 95.90           H  
ATOM    838  HB3 TYR A  53       2.279 -17.935  -0.545  1.00 95.90           H  
ATOM    839  O   TYR A  53       1.303 -17.216   2.456  1.00 95.90           O  
ATOM    840  CG  TYR A  53       3.465 -16.540  -1.671  1.00 95.90           C  
ATOM    841  CD1 TYR A  53       3.297 -15.480  -2.584  1.00 95.90           C  
ATOM    842  HD1 TYR A  53       2.391 -14.892  -2.573  1.00 95.90           H  
ATOM    843  CD2 TYR A  53       4.640 -17.310  -1.700  1.00 95.90           C  
ATOM    844  HD2 TYR A  53       4.787 -18.097  -0.975  1.00 95.90           H  
ATOM    845  CE1 TYR A  53       4.310 -15.191  -3.520  1.00 95.90           C  
ATOM    846  HE1 TYR A  53       4.192 -14.387  -4.232  1.00 95.90           H  
ATOM    847  CE2 TYR A  53       5.644 -17.039  -2.638  1.00 95.90           C  
ATOM    848  HE2 TYR A  53       6.546 -17.633  -2.645  1.00 95.90           H  
ATOM    849  OH  TYR A  53       6.485 -15.724  -4.417  1.00 95.90           O  
ATOM    850  HH  TYR A  53       7.185 -16.381  -4.379  1.00 95.90           H  
ATOM    851  CZ  TYR A  53       5.484 -15.974  -3.543  1.00 95.90           C  
ATOM    852  N   PRO A  54       0.361 -15.442   1.446  1.00 95.66           N  
ATOM    853  CA  PRO A  54      -0.878 -15.525   2.218  1.00 95.66           C  
ATOM    854  HA  PRO A  54      -0.646 -15.376   3.273  1.00 95.66           H  
ATOM    855  C   PRO A  54      -1.599 -16.870   2.061  1.00 95.66           C  
ATOM    856  CB  PRO A  54      -1.752 -14.371   1.723  1.00 95.66           C  
ATOM    857  HB2 PRO A  54      -2.337 -13.929   2.530  1.00 95.66           H  
ATOM    858  HB3 PRO A  54      -2.408 -14.720   0.924  1.00 95.66           H  
ATOM    859  O   PRO A  54      -2.094 -17.396   3.057  1.00 95.66           O  
ATOM    860  CG  PRO A  54      -0.752 -13.381   1.136  1.00 95.66           C  
ATOM    861  HG2 PRO A  54      -0.332 -12.783   1.945  1.00 95.66           H  
ATOM    862  HG3 PRO A  54      -1.198 -12.749   0.368  1.00 95.66           H  
ATOM    863  CD  PRO A  54       0.351 -14.270   0.581  1.00 95.66           C  
ATOM    864  HD2 PRO A  54       0.108 -14.563  -0.440  1.00 95.66           H  
ATOM    865  HD3 PRO A  54       1.298 -13.732   0.607  1.00 95.66           H  
ATOM    866  N   SER A  55      -1.613 -17.449   0.853  1.00 96.62           N  
ATOM    867  H   SER A  55      -1.205 -16.970   0.064  1.00 96.62           H  
ATOM    868  CA  SER A  55      -2.211 -18.768   0.588  1.00 96.62           C  
ATOM    869  HA  SER A  55      -3.288 -18.706   0.743  1.00 96.62           H  
ATOM    870  C   SER A  55      -1.671 -19.865   1.514  1.00 96.62           C  
ATOM    871  CB  SER A  55      -1.955 -19.166  -0.871  1.00 96.62           C  
ATOM    872  HB2 SER A  55      -2.394 -20.145  -1.057  1.00 96.62           H  
ATOM    873  HB3 SER A  55      -2.422 -18.441  -1.538  1.00 96.62           H  
ATOM    874  O   SER A  55      -2.445 -20.618   2.101  1.00 96.62           O  
ATOM    875  OG  SER A  55      -0.564 -19.215  -1.139  1.00 96.62           O  
ATOM    876  HG  SER A  55      -0.365 -18.552  -1.805  1.00 96.62           H  
ATOM    877  N   GLU A  56      -0.357 -19.880   1.749  1.00 96.04           N  
ATOM    878  H   GLU A  56       0.206 -19.241   1.206  1.00 96.04           H  
ATOM    879  CA  GLU A  56       0.330 -20.874   2.586  1.00 96.04           C  
ATOM    880  HA  GLU A  56       0.123 -21.870   2.196  1.00 96.04           H  
ATOM    881  C   GLU A  56      -0.141 -20.835   4.047  1.00 96.04           C  
ATOM    882  CB  GLU A  56       1.849 -20.623   2.544  1.00 96.04           C  
ATOM    883  HB2 GLU A  56       2.339 -21.329   3.215  1.00 96.04           H  
ATOM    884  HB3 GLU A  56       2.051 -19.616   2.910  1.00 96.04           H  
ATOM    885  O   GLU A  56      -0.094 -21.843   4.755  1.00 96.04           O  
ATOM    886  CG  GLU A  56       2.451 -20.791   1.140  1.00 96.04           C  
ATOM    887  HG2 GLU A  56       2.377 -21.839   0.852  1.00 96.04           H  
ATOM    888  HG3 GLU A  56       1.870 -20.207   0.426  1.00 96.04           H  
ATOM    889  CD  GLU A  56       3.913 -20.338   1.033  1.00 96.04           C  
ATOM    890  OE1 GLU A  56       4.379 -20.220  -0.126  1.00 96.04           O  
ATOM    891  OE2 GLU A  56       4.555 -20.030   2.063  1.00 96.04           O  
ATOM    892  N   TRP A  57      -0.627 -19.682   4.518  1.00 96.26           N  
ATOM    893  H   TRP A  57      -0.684 -18.896   3.887  1.00 96.26           H  
ATOM    894  CA  TRP A  57      -1.244 -19.580   5.838  1.00 96.26           C  
ATOM    895  HA  TRP A  57      -0.607 -20.096   6.555  1.00 96.26           H  
ATOM    896  C   TRP A  57      -2.615 -20.265   5.875  1.00 96.26           C  
ATOM    897  CB  TRP A  57      -1.337 -18.109   6.253  1.00 96.26           C  
ATOM    898  HB2 TRP A  57      -0.355 -17.655   6.127  1.00 96.26           H  
ATOM    899  HB3 TRP A  57      -2.031 -17.589   5.592  1.00 96.26           H  
ATOM    900  O   TRP A  57      -2.930 -20.938   6.859  1.00 96.26           O  
ATOM    901  CG  TRP A  57      -1.788 -17.895   7.663  1.00 96.26           C  
ATOM    902  CD1 TRP A  57      -0.976 -17.777   8.735  1.00 96.26           C  
ATOM    903  HD1 TRP A  57       0.103 -17.799   8.680  1.00 96.26           H  
ATOM    904  CD2 TRP A  57      -3.151 -17.780   8.173  1.00 96.26           C  
ATOM    905  CE2 TRP A  57      -3.085 -17.612   9.589  1.00 96.26           C  
ATOM    906  CE3 TRP A  57      -4.435 -17.786   7.588  1.00 96.26           C  
ATOM    907  HE3 TRP A  57      -4.527 -17.898   6.518  1.00 96.26           H  
ATOM    908  NE1 TRP A  57      -1.735 -17.613   9.876  1.00 96.26           N  
ATOM    909  HE1 TRP A  57      -1.332 -17.474  10.791  1.00 96.26           H  
ATOM    910  CH2 TRP A  57      -5.493 -17.507   9.773  1.00 96.26           C  
ATOM    911  HH2 TRP A  57      -6.391 -17.445  10.368  1.00 96.26           H  
ATOM    912  CZ2 TRP A  57      -4.231 -17.488  10.388  1.00 96.26           C  
ATOM    913  HZ2 TRP A  57      -4.143 -17.401  11.461  1.00 96.26           H  
ATOM    914  CZ3 TRP A  57      -5.591 -17.637   8.378  1.00 96.26           C  
ATOM    915  HZ3 TRP A  57      -6.567 -17.663   7.915  1.00 96.26           H  
ATOM    916  N   PHE A  58      -3.417 -20.128   4.816  1.00 96.47           N  
ATOM    917  H   PHE A  58      -3.054 -19.648   4.005  1.00 96.47           H  
ATOM    918  CA  PHE A  58      -4.757 -20.720   4.710  1.00 96.47           C  
ATOM    919  HA  PHE A  58      -5.243 -20.653   5.683  1.00 96.47           H  
ATOM    920  C   PHE A  58      -4.755 -22.209   4.340  1.00 96.47           C  
ATOM    921  CB  PHE A  58      -5.595 -19.921   3.708  1.00 96.47           C  
ATOM    922  HB2 PHE A  58      -6.497 -20.486   3.474  1.00 96.47           H  
ATOM    923  HB3 PHE A  58      -5.039 -19.807   2.777  1.00 96.47           H  
ATOM    924  O   PHE A  58      -5.752 -22.887   4.610  1.00 96.47           O  
ATOM    925  CG  PHE A  58      -6.028 -18.564   4.220  1.00 96.47           C  
ATOM    926  CD1 PHE A  58      -7.097 -18.463   5.131  1.00 96.47           C  
ATOM    927  HD1 PHE A  58      -7.597 -19.353   5.483  1.00 96.47           H  
ATOM    928  CD2 PHE A  58      -5.388 -17.398   3.768  1.00 96.47           C  
ATOM    929  HD2 PHE A  58      -4.594 -17.466   3.038  1.00 96.47           H  
ATOM    930  CE1 PHE A  58      -7.529 -17.201   5.574  1.00 96.47           C  
ATOM    931  HE1 PHE A  58      -8.367 -17.122   6.251  1.00 96.47           H  
ATOM    932  CE2 PHE A  58      -5.808 -16.139   4.226  1.00 96.47           C  
ATOM    933  HE2 PHE A  58      -5.334 -15.249   3.837  1.00 96.47           H  
ATOM    934  CZ  PHE A  58      -6.872 -16.039   5.137  1.00 96.47           C  
ATOM    935  HZ  PHE A  58      -7.201 -15.070   5.482  1.00 96.47           H  
ATOM    936  N   ASP A  59      -3.646 -22.726   3.800  1.00 94.80           N  
ATOM    937  H   ASP A  59      -2.964 -22.082   3.426  1.00 94.80           H  
ATOM    938  CA  ASP A  59      -3.430 -24.160   3.553  1.00 94.80           C  
ATOM    939  HA  ASP A  59      -4.226 -24.540   2.912  1.00 94.80           H  
ATOM    940  C   ASP A  59      -3.445 -24.986   4.847  1.00 94.80           C  
ATOM    941  CB  ASP A  59      -2.076 -24.373   2.852  1.00 94.80           C  
ATOM    942  HB2 ASP A  59      -1.801 -25.424   2.942  1.00 94.80           H  
ATOM    943  HB3 ASP A  59      -1.309 -23.791   3.364  1.00 94.80           H  
ATOM    944  O   ASP A  59      -3.756 -26.180   4.839  1.00 94.80           O  
ATOM    945  CG  ASP A  59      -2.066 -24.036   1.359  1.00 94.80           C  
ATOM    946  OD1 ASP A  59      -3.160 -23.958   0.759  1.00 94.80           O  
ATOM    947  OD2 ASP A  59      -0.940 -23.948   0.818  1.00 94.80           O  
ATOM    948  N   ASN A  60      -3.135 -24.365   5.991  1.00 93.16           N  
ATOM    949  H   ASN A  60      -2.925 -23.378   5.948  1.00 93.16           H  
ATOM    950  CA  ASN A  60      -3.285 -25.021   7.281  1.00 93.16           C  
ATOM    951  HA  ASN A  60      -2.851 -26.016   7.190  1.00 93.16           H  
ATOM    952  C   ASN A  60      -4.783 -25.133   7.638  1.00 93.16           C  
ATOM    953  CB  ASN A  60      -2.474 -24.261   8.335  1.00 93.16           C  
ATOM    954  HB2 ASN A  60      -1.445 -24.171   7.987  1.00 93.16           H  
ATOM    955  HB3 ASN A  60      -2.889 -23.259   8.441  1.00 93.16           H  
ATOM    956  O   ASN A  60      -5.435 -24.112   7.858  1.00 93.16           O  
ATOM    957  CG  ASN A  60      -2.477 -24.935   9.698  1.00 93.16           C  
ATOM    958  ND2 ASN A  60      -1.544 -24.576  10.546  1.00 93.16           N  
ATOM    959 HD21 ASN A  60      -1.566 -25.008  11.459  1.00 93.16           H  
ATOM    960 HD22 ASN A  60      -0.890 -23.854  10.278  1.00 93.16           H  
ATOM    961  OD1 ASN A  60      -3.290 -25.783  10.037  1.00 93.16           O  
ATOM    962  N   PRO A  61      -5.345 -26.346   7.794  1.00 87.84           N  
ATOM    963  CA  PRO A  61      -6.772 -26.522   8.070  1.00 87.84           C  
ATOM    964  HA  PRO A  61      -7.354 -26.024   7.295  1.00 87.84           H  
ATOM    965  C   PRO A  61      -7.214 -25.956   9.429  1.00 87.84           C  
ATOM    966  CB  PRO A  61      -7.007 -28.033   7.985  1.00 87.84           C  
ATOM    967  HB2 PRO A  61      -7.254 -28.302   6.958  1.00 87.84           H  
ATOM    968  HB3 PRO A  61      -7.792 -28.370   8.662  1.00 87.84           H  
ATOM    969  O   PRO A  61      -8.405 -25.738   9.631  1.00 87.84           O  
ATOM    970  CG  PRO A  61      -5.648 -28.629   8.349  1.00 87.84           C  
ATOM    971  HG2 PRO A  61      -5.519 -29.630   7.939  1.00 87.84           H  
ATOM    972  HG3 PRO A  61      -5.525 -28.634   9.432  1.00 87.84           H  
ATOM    973  CD  PRO A  61      -4.674 -27.635   7.728  1.00 87.84           C  
ATOM    974  HD2 PRO A  61      -3.738 -27.638   8.287  1.00 87.84           H  
ATOM    975  HD3 PRO A  61      -4.493 -27.896   6.685  1.00 87.84           H  
ATOM    976  N   LEU A  62      -6.280 -25.706  10.356  1.00 89.69           N  
ATOM    977  H   LEU A  62      -5.314 -25.878  10.114  1.00 89.69           H  
ATOM    978  CA  LEU A  62      -6.557 -25.063  11.647  1.00 89.69           C  
ATOM    979  HA  LEU A  62      -7.489 -25.461  12.049  1.00 89.69           H  
ATOM    980  C   LEU A  62      -6.750 -23.543  11.533  1.00 89.69           C  
ATOM    981  CB  LEU A  62      -5.407 -25.368  12.623  1.00 89.69           C  
ATOM    982  HB2 LEU A  62      -4.492 -24.931  12.223  1.00 89.69           H  
ATOM    983  HB3 LEU A  62      -5.618 -24.870  13.570  1.00 89.69           H  
ATOM    984  O   LEU A  62      -7.208 -22.905  12.484  1.00 89.69           O  
ATOM    985  CG  LEU A  62      -5.168 -26.861  12.903  1.00 89.69           C  
ATOM    986  HG  LEU A  62      -4.962 -27.388  11.971  1.00 89.69           H  
ATOM    987  CD1 LEU A  62      -3.951 -27.015  13.817  1.00 89.69           C  
ATOM    988 HD11 LEU A  62      -3.079 -26.574  13.334  1.00 89.69           H  
ATOM    989 HD12 LEU A  62      -4.131 -26.518  14.770  1.00 89.69           H  
ATOM    990 HD13 LEU A  62      -3.756 -28.073  13.989  1.00 89.69           H  
ATOM    991  CD2 LEU A  62      -6.370 -27.513  13.590  1.00 89.69           C  
ATOM    992 HD21 LEU A  62      -6.134 -28.547  13.840  1.00 89.69           H  
ATOM    993 HD22 LEU A  62      -7.226 -27.514  12.915  1.00 89.69           H  
ATOM    994 HD23 LEU A  62      -6.627 -26.970  14.499  1.00 89.69           H  
ATOM    995  N   ASN A  63      -6.377 -22.963  10.393  1.00 93.04           N  
ATOM    996  H   ASN A  63      -6.073 -23.546   9.626  1.00 93.04           H  
ATOM    997  CA  ASN A  63      -6.496 -21.547  10.113  1.00 93.04           C  
ATOM    998  HA  ASN A  63      -6.561 -20.985  11.045  1.00 93.04           H  
ATOM    999  C   ASN A  63      -7.778 -21.292   9.313  1.00 93.04           C  
ATOM   1000  CB  ASN A  63      -5.230 -21.094   9.375  1.00 93.04           C  
ATOM   1001  HB2 ASN A  63      -5.033 -21.754   8.530  1.00 93.04           H  
ATOM   1002  HB3 ASN A  63      -5.400 -20.105   8.951  1.00 93.04           H  
ATOM   1003  O   ASN A  63      -7.903 -21.710   8.166  1.00 93.04           O  
ATOM   1004  CG  ASN A  63      -3.995 -21.017  10.254  1.00 93.04           C  
ATOM   1005  ND2 ASN A  63      -2.837 -20.946   9.649  1.00 93.04           N  
ATOM   1006 HD21 ASN A  63      -2.833 -20.899   8.640  1.00 93.04           H  
ATOM   1007 HD22 ASN A  63      -2.019 -20.740  10.205  1.00 93.04           H  
ATOM   1008  OD1 ASN A  63      -4.034 -20.991  11.477  1.00 93.04           O  
ATOM   1009  N   ASP A  64      -8.732 -20.600   9.935  1.00 92.22           N  
ATOM   1010  H   ASP A  64      -8.596 -20.371  10.909  1.00 92.22           H  
ATOM   1011  CA  ASP A  64      -9.967 -20.159   9.275  1.00 92.22           C  
ATOM   1012  HA  ASP A  64     -10.056 -20.632   8.298  1.00 92.22           H  
ATOM   1013  C   ASP A  64      -9.938 -18.648   9.029  1.00 92.22           C  
ATOM   1014  CB  ASP A  64     -11.177 -20.598  10.112  1.00 92.22           C  
ATOM   1015  HB2 ASP A  64     -11.130 -20.128  11.094  1.00 92.22           H  
ATOM   1016  HB3 ASP A  64     -11.136 -21.679  10.252  1.00 92.22           H  
ATOM   1017  O   ASP A  64      -9.967 -18.190   7.893  1.00 92.22           O  
ATOM   1018  CG  ASP A  64     -12.501 -20.247   9.428  1.00 92.22           C  
ATOM   1019  OD1 ASP A  64     -12.609 -20.508   8.210  1.00 92.22           O  
ATOM   1020  OD2 ASP A  64     -13.389 -19.718  10.132  1.00 92.22           O  
ATOM   1021  N   LYS A  65      -9.789 -17.863  10.101  1.00 96.36           N  
ATOM   1022  H   LYS A  65      -9.762 -18.306  11.008  1.00 96.36           H  
ATOM   1023  CA  LYS A  65      -9.710 -16.398  10.052  1.00 96.36           C  
ATOM   1024  HA  LYS A  65      -9.500 -16.103   9.023  1.00 96.36           H  
ATOM   1025  C   LYS A  65      -8.578 -15.883  10.939  1.00 96.36           C  
ATOM   1026  CB  LYS A  65     -11.059 -15.783  10.458  1.00 96.36           C  
ATOM   1027  HB2 LYS A  65     -11.322 -16.137  11.455  1.00 96.36           H  
ATOM   1028  HB3 LYS A  65     -10.978 -14.697  10.480  1.00 96.36           H  
ATOM   1029  O   LYS A  65      -8.228 -16.552  11.921  1.00 96.36           O  
ATOM   1030  CG  LYS A  65     -12.165 -16.177   9.475  1.00 96.36           C  
ATOM   1031  HG2 LYS A  65     -11.897 -15.823   8.480  1.00 96.36           H  
ATOM   1032  HG3 LYS A  65     -12.252 -17.263   9.443  1.00 96.36           H  
ATOM   1033  CD  LYS A  65     -13.534 -15.618   9.860  1.00 96.36           C  
ATOM   1034  HD2 LYS A  65     -13.505 -14.529   9.823  1.00 96.36           H  
ATOM   1035  HD3 LYS A  65     -13.810 -15.959  10.858  1.00 96.36           H  
ATOM   1036  CE  LYS A  65     -14.506 -16.180   8.818  1.00 96.36           C  
ATOM   1037  HE2 LYS A  65     -14.468 -17.269   8.860  1.00 96.36           H  
ATOM   1038  HE3 LYS A  65     -14.154 -15.884   7.830  1.00 96.36           H  
ATOM   1039  NZ  LYS A  65     -15.895 -15.716   9.001  1.00 96.36           N  
ATOM   1040  HZ1 LYS A  65     -16.271 -16.043   9.879  1.00 96.36           H  
ATOM   1041  HZ2 LYS A  65     -15.911 -14.706   8.969  1.00 96.36           H  
ATOM   1042  HZ3 LYS A  65     -16.453 -16.066   8.235  1.00 96.36           H  
ATOM   1043  N   PRO A  66      -8.006 -14.700  10.647  1.00 96.90           N  
ATOM   1044  CA  PRO A  66      -6.983 -14.102  11.495  1.00 96.90           C  
ATOM   1045  HA  PRO A  66      -6.103 -14.745  11.478  1.00 96.90           H  
ATOM   1046  C   PRO A  66      -7.493 -13.941  12.934  1.00 96.90           C  
ATOM   1047  CB  PRO A  66      -6.633 -12.752  10.857  1.00 96.90           C  
ATOM   1048  HB2 PRO A  66      -7.173 -11.947  11.357  1.00 96.90           H  
ATOM   1049  HB3 PRO A  66      -5.560 -12.560  10.889  1.00 96.90           H  
ATOM   1050  O   PRO A  66      -8.607 -13.472  13.163  1.00 96.90           O  
ATOM   1051  CG  PRO A  66      -7.133 -12.865   9.417  1.00 96.90           C  
ATOM   1052  HG2 PRO A  66      -6.362 -13.298   8.779  1.00 96.90           H  
ATOM   1053  HG3 PRO A  66      -7.450 -11.901   9.019  1.00 96.90           H  
ATOM   1054  CD  PRO A  66      -8.294 -13.845   9.503  1.00 96.90           C  
ATOM   1055  HD2 PRO A  66      -8.361 -14.410   8.573  1.00 96.90           H  
ATOM   1056  HD3 PRO A  66      -9.221 -13.299   9.680  1.00 96.90           H  
ATOM   1057  N   LYS A  67      -6.671 -14.325  13.914  1.00 96.62           N  
ATOM   1058  H   LYS A  67      -5.801 -14.765  13.649  1.00 96.62           H  
ATOM   1059  CA  LYS A  67      -7.001 -14.198  15.342  1.00 96.62           C  
ATOM   1060  HA  LYS A  67      -8.086 -14.198  15.445  1.00 96.62           H  
ATOM   1061  C   LYS A  67      -6.495 -12.878  15.915  1.00 96.62           C  
ATOM   1062  CB  LYS A  67      -6.468 -15.395  16.143  1.00 96.62           C  
ATOM   1063  HB2 LYS A  67      -5.392 -15.478  15.990  1.00 96.62           H  
ATOM   1064  HB3 LYS A  67      -6.654 -15.218  17.203  1.00 96.62           H  
ATOM   1065  O   LYS A  67      -5.322 -12.536  15.707  1.00 96.62           O  
ATOM   1066  CG  LYS A  67      -7.149 -16.712  15.743  1.00 96.62           C  
ATOM   1067  HG2 LYS A  67      -8.217 -16.637  15.951  1.00 96.62           H  
ATOM   1068  HG3 LYS A  67      -7.005 -16.894  14.679  1.00 96.62           H  
ATOM   1069  CD  LYS A  67      -6.580 -17.894  16.534  1.00 96.62           C  
ATOM   1070  HD2 LYS A  67      -5.507 -17.965  16.355  1.00 96.62           H  
ATOM   1071  HD3 LYS A  67      -6.757 -17.734  17.598  1.00 96.62           H  
ATOM   1072  CE  LYS A  67      -7.267 -19.185  16.078  1.00 96.62           C  
ATOM   1073  HE2 LYS A  67      -7.118 -19.305  15.005  1.00 96.62           H  
ATOM   1074  HE3 LYS A  67      -8.338 -19.086  16.253  1.00 96.62           H  
ATOM   1075  NZ  LYS A  67      -6.741 -20.367  16.802  1.00 96.62           N  
ATOM   1076  HZ1 LYS A  67      -6.877 -20.257  17.796  1.00 96.62           H  
ATOM   1077  HZ2 LYS A  67      -7.223 -21.201  16.498  1.00 96.62           H  
ATOM   1078  HZ3 LYS A  67      -5.755 -20.487  16.616  1.00 96.62           H  
ATOM   1079  N   ILE A  68      -7.347 -12.183  16.666  1.00 97.73           N  
ATOM   1080  H   ILE A  68      -8.276 -12.562  16.781  1.00 97.73           H  
ATOM   1081  CA  ILE A  68      -7.033 -10.968  17.423  1.00 97.73           C  
ATOM   1082  HA  ILE A  68      -5.993 -10.692  17.253  1.00 97.73           H  
ATOM   1083  C   ILE A  68      -7.211 -11.261  18.909  1.00 97.73           C  
ATOM   1084  CB  ILE A  68      -7.912  -9.781  16.971  1.00 97.73           C  
ATOM   1085  HB  ILE A  68      -8.960 -10.041  17.114  1.00 97.73           H  
ATOM   1086  O   ILE A  68      -8.318 -11.541  19.361  1.00 97.73           O  
ATOM   1087  CG1 ILE A  68      -7.681  -9.498  15.470  1.00 97.73           C  
ATOM   1088 HG12 ILE A  68      -6.608  -9.472  15.277  1.00 97.73           H  
ATOM   1089 HG13 ILE A  68      -8.106 -10.315  14.887  1.00 97.73           H  
ATOM   1090  CG2 ILE A  68      -7.604  -8.535  17.823  1.00 97.73           C  
ATOM   1091 HG21 ILE A  68      -8.320  -7.747  17.590  1.00 97.73           H  
ATOM   1092 HG22 ILE A  68      -6.594  -8.178  17.620  1.00 97.73           H  
ATOM   1093 HG23 ILE A  68      -7.711  -8.743  18.888  1.00 97.73           H  
ATOM   1094  CD1 ILE A  68      -8.295  -8.187  14.963  1.00 97.73           C  
ATOM   1095 HD11 ILE A  68      -9.341  -8.120  15.264  1.00 97.73           H  
ATOM   1096 HD12 ILE A  68      -8.220  -8.139  13.877  1.00 97.73           H  
ATOM   1097 HD13 ILE A  68      -7.753  -7.339  15.380  1.00 97.73           H  
ATOM   1098  N   LEU A  69      -6.114 -11.168  19.655  1.00 96.20           N  
ATOM   1099  H   LEU A  69      -5.245 -10.897  19.216  1.00 96.20           H  
ATOM   1100  CA  LEU A  69      -6.109 -11.289  21.106  1.00 96.20           C  
ATOM   1101  HA  LEU A  69      -6.726 -12.142  21.390  1.00 96.20           H  
ATOM   1102  C   LEU A  69      -6.716 -10.024  21.734  1.00 96.20           C  
ATOM   1103  CB  LEU A  69      -4.661 -11.567  21.539  1.00 96.20           C  
ATOM   1104  HB2 LEU A  69      -4.043 -10.722  21.234  1.00 96.20           H  
ATOM   1105  HB3 LEU A  69      -4.304 -12.457  21.021  1.00 96.20           H  
ATOM   1106  O   LEU A  69      -6.336  -8.902  21.383  1.00 96.20           O  
ATOM   1107  CG  LEU A  69      -4.451 -11.768  23.043  1.00 96.20           C  
ATOM   1108  HG  LEU A  69      -4.803 -10.870  23.549  1.00 96.20           H  
ATOM   1109  CD1 LEU A  69      -5.180 -13.003  23.563  1.00 96.20           C  
ATOM   1110 HD11 LEU A  69      -4.887 -13.195  24.595  1.00 96.20           H  
ATOM   1111 HD12 LEU A  69      -6.259 -12.846  23.548  1.00 96.20           H  
ATOM   1112 HD13 LEU A  69      -4.932 -13.881  22.966  1.00 96.20           H  
ATOM   1113  CD2 LEU A  69      -2.965 -11.934  23.334  1.00 96.20           C  
ATOM   1114 HD21 LEU A  69      -2.557 -12.792  22.800  1.00 96.20           H  
ATOM   1115 HD22 LEU A  69      -2.438 -11.021  23.056  1.00 96.20           H  
ATOM   1116 HD23 LEU A  69      -2.824 -12.075  24.405  1.00 96.20           H  
ATOM   1117  N   ILE A  70      -7.685 -10.204  22.625  1.00 95.10           N  
ATOM   1118  H   ILE A  70      -7.953 -11.148  22.866  1.00 95.10           H  
ATOM   1119  CA  ILE A  70      -8.394  -9.121  23.301  1.00 95.10           C  
ATOM   1120  HA  ILE A  70      -7.740  -8.249  23.306  1.00 95.10           H  
ATOM   1121  C   ILE A  70      -8.658  -9.482  24.762  1.00 95.10           C  
ATOM   1122  CB  ILE A  70      -9.676  -8.763  22.522  1.00 95.10           C  
ATOM   1123  HB  ILE A  70      -9.423  -8.762  21.461  1.00 95.10           H  
ATOM   1124  O   ILE A  70      -8.714 -10.658  25.121  1.00 95.10           O  
ATOM   1125  CG1 ILE A  70     -10.101  -7.326  22.880  1.00 95.10           C  
ATOM   1126 HG12 ILE A  70     -10.368  -7.254  23.935  1.00 95.10           H  
ATOM   1127 HG13 ILE A  70      -9.264  -6.654  22.688  1.00 95.10           H  
ATOM   1128  CG2 ILE A  70     -10.805  -9.789  22.724  1.00 95.10           C  
ATOM   1129 HG21 ILE A  70     -11.180  -9.733  23.746  1.00 95.10           H  
ATOM   1130 HG22 ILE A  70     -11.626  -9.592  22.035  1.00 95.10           H  
ATOM   1131 HG23 ILE A  70     -10.428 -10.794  22.537  1.00 95.10           H  
ATOM   1132  CD1 ILE A  70     -11.291  -6.848  22.063  1.00 95.10           C  
ATOM   1133 HD11 ILE A  70     -11.370  -5.764  22.138  1.00 95.10           H  
ATOM   1134 HD12 ILE A  70     -11.175  -7.126  21.016  1.00 95.10           H  
ATOM   1135 HD13 ILE A  70     -12.184  -7.299  22.497  1.00 95.10           H  
ATOM   1136  N   ALA A  71      -8.790  -8.469  25.617  1.00 92.43           N  
ATOM   1137  H   ALA A  71      -8.762  -7.517  25.279  1.00 92.43           H  
ATOM   1138  CA  ALA A  71      -9.112  -8.685  27.020  1.00 92.43           C  
ATOM   1139  HA  ALA A  71      -8.437  -9.431  27.439  1.00 92.43           H  
ATOM   1140  C   ALA A  71     -10.524  -9.255  27.161  1.00 92.43           C  
ATOM   1141  CB  ALA A  71      -8.899  -7.381  27.790  1.00 92.43           C  
ATOM   1142  HB1 ALA A  71      -9.247  -7.505  28.816  1.00 92.43           H  
ATOM   1143  HB2 ALA A  71      -9.462  -6.577  27.317  1.00 92.43           H  
ATOM   1144  HB3 ALA A  71      -7.839  -7.128  27.798  1.00 92.43           H  
ATOM   1145  O   ALA A  71     -11.434  -8.875  26.419  1.00 92.43           O  
ATOM   1146  N   ALA A  72     -10.685 -10.173  28.113  1.00 86.68           N  
ATOM   1147  H   ALA A  72      -9.886 -10.461  28.658  1.00 86.68           H  
ATOM   1148  CA  ALA A  72     -11.994 -10.697  28.470  1.00 86.68           C  
ATOM   1149  HA  ALA A  72     -12.450 -11.136  27.582  1.00 86.68           H  
ATOM   1150  C   ALA A  72     -12.900  -9.557  28.956  1.00 86.68           C  
ATOM   1151  CB  ALA A  72     -11.822 -11.795  29.525  1.00 86.68           C  
ATOM   1152  HB1 ALA A  72     -11.188 -12.589  29.131  1.00 86.68           H  
ATOM   1153  HB2 ALA A  72     -11.366 -11.379  30.424  1.00 86.68           H  
ATOM   1154  HB3 ALA A  72     -12.796 -12.213  29.777  1.00 86.68           H  
ATOM   1155  O   ALA A  72     -12.489  -8.756  29.798  1.00 86.68           O  
ATOM   1156  N   GLU A  73     -14.126  -9.494  28.428  1.00 76.58           N  
ATOM   1157  H   GLU A  73     -14.383 -10.152  27.707  1.00 76.58           H  
ATOM   1158  CA  GLU A  73     -15.079  -8.428  28.769  1.00 76.58           C  
ATOM   1159  HA  GLU A  73     -14.610  -7.459  28.597  1.00 76.58           H  
ATOM   1160  C   GLU A  73     -15.441  -8.451  30.260  1.00 76.58           C  
ATOM   1161  CB  GLU A  73     -16.329  -8.517  27.870  1.00 76.58           C  
ATOM   1162  HB2 GLU A  73     -17.101  -7.858  28.269  1.00 76.58           H  
ATOM   1163  HB3 GLU A  73     -16.706  -9.539  27.874  1.00 76.58           H  
ATOM   1164  O   GLU A  73     -15.414  -7.409  30.914  1.00 76.58           O  
ATOM   1165  CG  GLU A  73     -16.012  -8.075  26.432  1.00 76.58           C  
ATOM   1166  HG2 GLU A  73     -15.201  -8.689  26.041  1.00 76.58           H  
ATOM   1167  HG3 GLU A  73     -15.659  -7.044  26.457  1.00 76.58           H  
ATOM   1168  CD  GLU A  73     -17.204  -8.186  25.467  1.00 76.58           C  
ATOM   1169  OE1 GLU A  73     -17.360  -7.276  24.621  1.00 76.58           O  
ATOM   1170  OE2 GLU A  73     -17.849  -9.251  25.385  1.00 76.58           O  
ATOM   1171  N   GLY A  74     -15.691  -9.639  30.824  1.00 79.80           N  
ATOM   1172  H   GLY A  74     -15.716 -10.450  30.222  1.00 79.80           H  
ATOM   1173  CA  GLY A  74     -16.092  -9.786  32.225  1.00 79.80           C  
ATOM   1174  HA2 GLY A  74     -15.240  -9.552  32.865  1.00 79.80           H  
ATOM   1175  HA3 GLY A  74     -16.407 -10.811  32.418  1.00 79.80           H  
ATOM   1176  C   GLY A  74     -17.258  -8.854  32.571  1.00 79.80           C  
ATOM   1177  O   GLY A  74     -18.244  -8.809  31.842  1.00 79.80           O  
ATOM   1178  N   ASP A  75     -17.100  -8.083  33.650  1.00 81.13           N  
ATOM   1179  H   ASP A  75     -16.290  -8.238  34.232  1.00 81.13           H  
ATOM   1180  CA  ASP A  75     -18.069  -7.071  34.100  1.00 81.13           C  
ATOM   1181  HA  ASP A  75     -19.049  -7.325  33.696  1.00 81.13           H  
ATOM   1182  C   ASP A  75     -17.740  -5.643  33.613  1.00 81.13           C  
ATOM   1183  CB  ASP A  75     -18.185  -7.103  35.634  1.00 81.13           C  
ATOM   1184  HB2 ASP A  75     -17.245  -6.751  36.060  1.00 81.13           H  
ATOM   1185  HB3 ASP A  75     -18.972  -6.418  35.949  1.00 81.13           H  
ATOM   1186  O   ASP A  75     -18.308  -4.679  34.124  1.00 81.13           O  
ATOM   1187  CG  ASP A  75     -18.510  -8.487  36.196  1.00 81.13           C  
ATOM   1188  OD1 ASP A  75     -19.453  -9.132  35.691  1.00 81.13           O  
ATOM   1189  OD2 ASP A  75     -17.770  -8.899  37.119  1.00 81.13           O  
ATOM   1190  N   ILE A  76     -16.792  -5.463  32.678  1.00 90.92           N  
ATOM   1191  H   ILE A  76     -16.418  -6.270  32.199  1.00 90.92           H  
ATOM   1192  CA  ILE A  76     -16.490  -4.129  32.137  1.00 90.92           C  
ATOM   1193  HA  ILE A  76     -16.389  -3.437  32.974  1.00 90.92           H  
ATOM   1194  C   ILE A  76     -17.678  -3.664  31.298  1.00 90.92           C  
ATOM   1195  CB  ILE A  76     -15.169  -4.077  31.332  1.00 90.92           C  
ATOM   1196  HB  ILE A  76     -15.203  -4.826  30.540  1.00 90.92           H  
ATOM   1197  O   ILE A  76     -18.024  -4.264  30.280  1.00 90.92           O  
ATOM   1198  CG1 ILE A  76     -13.973  -4.368  32.263  1.00 90.92           C  
ATOM   1199 HG12 ILE A  76     -13.912  -3.572  33.006  1.00 90.92           H  
ATOM   1200 HG13 ILE A  76     -14.155  -5.309  32.782  1.00 90.92           H  
ATOM   1201  CG2 ILE A  76     -15.004  -2.686  30.686  1.00 90.92           C  
ATOM   1202 HG21 ILE A  76     -15.822  -2.492  29.993  1.00 90.92           H  
ATOM   1203 HG22 ILE A  76     -14.998  -1.908  31.449  1.00 90.92           H  
ATOM   1204 HG23 ILE A  76     -14.085  -2.630  30.101  1.00 90.92           H  
ATOM   1205  CD1 ILE A  76     -12.607  -4.492  31.572  1.00 90.92           C  
ATOM   1206 HD11 ILE A  76     -12.403  -3.644  30.918  1.00 90.92           H  
ATOM   1207 HD12 ILE A  76     -11.822  -4.504  32.328  1.00 90.92           H  
ATOM   1208 HD13 ILE A  76     -12.565  -5.419  31.001  1.00 90.92           H  
ATOM   1209  N   THR A  77     -18.283  -2.555  31.708  1.00 93.97           N  
ATOM   1210  H   THR A  77     -17.951  -2.119  32.556  1.00 93.97           H  
ATOM   1211  CA  THR A  77     -19.420  -1.971  31.000  1.00 93.97           C  
ATOM   1212  HA  THR A  77     -20.011  -2.787  30.584  1.00 93.97           H  
ATOM   1213  C   THR A  77     -18.968  -1.088  29.838  1.00 93.97           C  
ATOM   1214  CB  THR A  77     -20.340  -1.187  31.942  1.00 93.97           C  
ATOM   1215  HB  THR A  77     -21.219  -0.871  31.380  1.00 93.97           H  
ATOM   1216  O   THR A  77     -17.860  -0.545  29.814  1.00 93.97           O  
ATOM   1217  CG2 THR A  77     -20.807  -1.998  33.150  1.00 93.97           C  
ATOM   1218 HG21 THR A  77     -21.316  -2.901  32.814  1.00 93.97           H  
ATOM   1219 HG22 THR A  77     -21.498  -1.399  33.743  1.00 93.97           H  
ATOM   1220 HG23 THR A  77     -19.961  -2.282  33.776  1.00 93.97           H  
ATOM   1221  OG1 THR A  77     -19.681  -0.041  32.405  1.00 93.97           O  
ATOM   1222  HG1 THR A  77     -19.120  -0.323  33.131  1.00 93.97           H  
ATOM   1223  N   ARG A  78     -19.869  -0.874  28.872  1.00 94.46           N  
ATOM   1224  H   ARG A  78     -20.738  -1.387  28.909  1.00 94.46           H  
ATOM   1225  CA  ARG A  78     -19.647   0.081  27.778  1.00 94.46           C  
ATOM   1226  HA  ARG A  78     -18.769  -0.233  27.213  1.00 94.46           H  
ATOM   1227  C   ARG A  78     -19.347   1.492  28.301  1.00 94.46           C  
ATOM   1228  CB  ARG A  78     -20.870   0.078  26.853  1.00 94.46           C  
ATOM   1229  HB2 ARG A  78     -21.734   0.447  27.406  1.00 94.46           H  
ATOM   1230  HB3 ARG A  78     -21.074  -0.942  26.527  1.00 94.46           H  
ATOM   1231  O   ARG A  78     -18.441   2.137  27.789  1.00 94.46           O  
ATOM   1232  CG  ARG A  78     -20.645   0.956  25.614  1.00 94.46           C  
ATOM   1233  HG2 ARG A  78     -20.302   1.947  25.910  1.00 94.46           H  
ATOM   1234  HG3 ARG A  78     -19.890   0.501  24.974  1.00 94.46           H  
ATOM   1235  CD  ARG A  78     -21.956   1.139  24.855  1.00 94.46           C  
ATOM   1236  HD2 ARG A  78     -22.626   1.714  25.495  1.00 94.46           H  
ATOM   1237  HD3 ARG A  78     -22.443   0.177  24.697  1.00 94.46           H  
ATOM   1238  NE  ARG A  78     -21.734   1.829  23.570  1.00 94.46           N  
ATOM   1239  HE  ARG A  78     -20.922   1.569  23.029  1.00 94.46           H  
ATOM   1240  NH1 ARG A  78     -23.214   3.557  23.880  1.00 94.46           N  
ATOM   1241 HH11 ARG A  78     -23.278   3.319  24.860  1.00 94.46           H  
ATOM   1242 HH12 ARG A  78     -23.556   4.453  23.563  1.00 94.46           H  
ATOM   1243  NH2 ARG A  78     -22.048   3.433  21.990  1.00 94.46           N  
ATOM   1244 HH21 ARG A  78     -21.314   3.016  21.436  1.00 94.46           H  
ATOM   1245 HH22 ARG A  78     -22.427   4.315  21.677  1.00 94.46           H  
ATOM   1246  CZ  ARG A  78     -22.326   2.932  23.158  1.00 94.46           C  
ATOM   1247  N   ALA A  79     -20.072   1.955  29.320  1.00 96.34           N  
ATOM   1248  H   ALA A  79     -20.767   1.357  29.745  1.00 96.34           H  
ATOM   1249  CA  ALA A  79     -19.880   3.287  29.894  1.00 96.34           C  
ATOM   1250  HA  ALA A  79     -19.974   4.034  29.105  1.00 96.34           H  
ATOM   1251  C   ALA A  79     -18.478   3.453  30.509  1.00 96.34           C  
ATOM   1252  CB  ALA A  79     -20.994   3.539  30.912  1.00 96.34           C  
ATOM   1253  HB1 ALA A  79     -21.972   3.468  30.435  1.00 96.34           H  
ATOM   1254  HB2 ALA A  79     -20.934   2.822  31.730  1.00 96.34           H  
ATOM   1255  HB3 ALA A  79     -20.886   4.545  31.318  1.00 96.34           H  
ATOM   1256  O   ALA A  79     -17.821   4.460  30.263  1.00 96.34           O  
ATOM   1257  N   GLN A  80     -17.958   2.423  31.187  1.00 96.62           N  
ATOM   1258  H   GLN A  80     -18.546   1.630  31.396  1.00 96.62           H  
ATOM   1259  CA  GLN A  80     -16.579   2.419  31.696  1.00 96.62           C  
ATOM   1260  HA  GLN A  80     -16.430   3.290  32.334  1.00 96.62           H  
ATOM   1261  C   GLN A  80     -15.535   2.500  30.573  1.00 96.62           C  
ATOM   1262  CB  GLN A  80     -16.345   1.154  32.529  1.00 96.62           C  
ATOM   1263  HB2 GLN A  80     -16.699   0.285  31.974  1.00 96.62           H  
ATOM   1264  HB3 GLN A  80     -15.275   1.033  32.702  1.00 96.62           H  
ATOM   1265  O   GLN A  80     -14.565   3.252  30.680  1.00 96.62           O  
ATOM   1266  CG  GLN A  80     -17.036   1.231  33.897  1.00 96.62           C  
ATOM   1267  HG2 GLN A  80     -16.529   1.989  34.493  1.00 96.62           H  
ATOM   1268  HG3 GLN A  80     -18.077   1.535  33.790  1.00 96.62           H  
ATOM   1269  CD  GLN A  80     -16.989  -0.097  34.638  1.00 96.62           C  
ATOM   1270  NE2 GLN A  80     -16.713  -0.107  35.925  1.00 96.62           N  
ATOM   1271 HE21 GLN A  80     -16.511   0.732  36.450  1.00 96.62           H  
ATOM   1272 HE22 GLN A  80     -16.756  -0.992  36.411  1.00 96.62           H  
ATOM   1273  OE1 GLN A  80     -17.235  -1.150  34.059  1.00 96.62           O  
ATOM   1274  N   LEU A  81     -15.729   1.771  29.463  1.00 96.88           N  
ATOM   1275  H   LEU A  81     -16.524   1.149  29.429  1.00 96.88           H  
ATOM   1276  CA  LEU A  81     -14.847   1.895  28.292  1.00 96.88           C  
ATOM   1277  HA  LEU A  81     -13.819   1.712  28.604  1.00 96.88           H  
ATOM   1278  C   LEU A  81     -14.880   3.315  27.722  1.00 96.88           C  
ATOM   1279  CB  LEU A  81     -15.237   0.893  27.188  1.00 96.88           C  
ATOM   1280  HB2 LEU A  81     -14.677   1.142  26.287  1.00 96.88           H  
ATOM   1281  HB3 LEU A  81     -16.295   1.015  26.959  1.00 96.88           H  
ATOM   1282  O   LEU A  81     -13.830   3.864  27.394  1.00 96.88           O  
ATOM   1283  CG  LEU A  81     -14.971  -0.582  27.520  1.00 96.88           C  
ATOM   1284  HG  LEU A  81     -15.503  -0.848  28.434  1.00 96.88           H  
ATOM   1285  CD1 LEU A  81     -15.493  -1.459  26.379  1.00 96.88           C  
ATOM   1286 HD11 LEU A  81     -16.559  -1.281  26.241  1.00 96.88           H  
ATOM   1287 HD12 LEU A  81     -15.353  -2.509  26.633  1.00 96.88           H  
ATOM   1288 HD13 LEU A  81     -14.965  -1.231  25.453  1.00 96.88           H  
ATOM   1289  CD2 LEU A  81     -13.479  -0.875  27.701  1.00 96.88           C  
ATOM   1290 HD21 LEU A  81     -12.920  -0.536  26.829  1.00 96.88           H  
ATOM   1291 HD22 LEU A  81     -13.328  -1.946  27.836  1.00 96.88           H  
ATOM   1292 HD23 LEU A  81     -13.109  -0.370  28.593  1.00 96.88           H  
ATOM   1293  N   HIS A  82     -16.070   3.908  27.622  1.00 97.78           N  
ATOM   1294  H   HIS A  82     -16.888   3.411  27.944  1.00 97.78           H  
ATOM   1295  CA  HIS A  82     -16.238   5.258  27.100  1.00 97.78           C  
ATOM   1296  HA  HIS A  82     -15.744   5.296  26.129  1.00 97.78           H  
ATOM   1297  C   HIS A  82     -15.543   6.297  27.991  1.00 97.78           C  
ATOM   1298  CB  HIS A  82     -17.730   5.571  26.906  1.00 97.78           C  
ATOM   1299  HB2 HIS A  82     -17.840   6.652  26.823  1.00 97.78           H  
ATOM   1300  HB3 HIS A  82     -18.290   5.262  27.789  1.00 97.78           H  
ATOM   1301  O   HIS A  82     -14.703   7.044  27.491  1.00 97.78           O  
ATOM   1302  CG  HIS A  82     -18.355   4.941  25.682  1.00 97.78           C  
ATOM   1303  CD2 HIS A  82     -18.186   3.667  25.206  1.00 97.78           C  
ATOM   1304  HD2 HIS A  82     -17.565   2.899  25.643  1.00 97.78           H  
ATOM   1305  ND1 HIS A  82     -19.184   5.579  24.791  1.00 97.78           N  
ATOM   1306  HD1 HIS A  82     -19.424   6.559  24.791  1.00 97.78           H  
ATOM   1307  CE1 HIS A  82     -19.502   4.726  23.812  1.00 97.78           C  
ATOM   1308  HE1 HIS A  82     -20.107   4.973  22.953  1.00 97.78           H  
ATOM   1309  NE2 HIS A  82     -18.932   3.536  24.030  1.00 97.78           N  
ATOM   1310  N   ALA A  83     -15.802   6.271  29.301  1.00 97.24           N  
ATOM   1311  H   ALA A  83     -16.513   5.643  29.647  1.00 97.24           H  
ATOM   1312  CA  ALA A  83     -15.166   7.164  30.267  1.00 97.24           C  
ATOM   1313  HA  ALA A  83     -15.420   8.194  30.016  1.00 97.24           H  
ATOM   1314  C   ALA A  83     -13.635   7.037  30.235  1.00 97.24           C  
ATOM   1315  CB  ALA A  83     -15.730   6.844  31.657  1.00 97.24           C  
ATOM   1316  HB1 ALA A  83     -15.512   5.813  31.935  1.00 97.24           H  
ATOM   1317  HB2 ALA A  83     -15.285   7.511  32.396  1.00 97.24           H  
ATOM   1318  HB3 ALA A  83     -16.809   6.997  31.655  1.00 97.24           H  
ATOM   1319  O   ALA A  83     -12.922   8.033  30.141  1.00 97.24           O  
ATOM   1320  N   THR A  84     -13.115   5.804  30.203  1.00 97.81           N  
ATOM   1321  H   THR A  84     -13.748   5.022  30.288  1.00 97.81           H  
ATOM   1322  CA  THR A  84     -11.664   5.564  30.149  1.00 97.81           C  
ATOM   1323  HA  THR A  84     -11.201   6.075  30.993  1.00 97.81           H  
ATOM   1324  C   THR A  84     -11.033   6.128  28.873  1.00 97.81           C  
ATOM   1325  CB  THR A  84     -11.332   4.069  30.252  1.00 97.81           C  
ATOM   1326  HB  THR A  84     -11.645   3.560  29.341  1.00 97.81           H  
ATOM   1327  O   THR A  84      -9.955   6.717  28.929  1.00 97.81           O  
ATOM   1328  CG2 THR A  84      -9.837   3.838  30.482  1.00 97.81           C  
ATOM   1329 HG21 THR A  84      -9.506   4.407  31.351  1.00 97.81           H  
ATOM   1330 HG22 THR A  84      -9.264   4.153  29.610  1.00 97.81           H  
ATOM   1331 HG23 THR A  84      -9.654   2.780  30.667  1.00 97.81           H  
ATOM   1332  OG1 THR A  84     -11.980   3.467  31.346  1.00 97.81           O  
ATOM   1333  HG1 THR A  84     -12.923   3.456  31.169  1.00 97.81           H  
ATOM   1334  N   VAL A  85     -11.686   5.971  27.715  1.00 97.67           N  
ATOM   1335  H   VAL A  85     -12.583   5.506  27.726  1.00 97.67           H  
ATOM   1336  CA  VAL A  85     -11.198   6.525  26.442  1.00 97.67           C  
ATOM   1337  HA  VAL A  85     -10.150   6.250  26.319  1.00 97.67           H  
ATOM   1338  C   VAL A  85     -11.233   8.053  26.458  1.00 97.67           C  
ATOM   1339  CB  VAL A  85     -11.979   5.941  25.248  1.00 97.67           C  
ATOM   1340  HB  VAL A  85     -13.049   6.003  25.448  1.00 97.67           H  
ATOM   1341  O   VAL A  85     -10.235   8.667  26.089  1.00 97.67           O  
ATOM   1342  CG1 VAL A  85     -11.692   6.665  23.928  1.00 97.67           C  
ATOM   1343 HG11 VAL A  85     -10.619   6.703  23.739  1.00 97.67           H  
ATOM   1344 HG12 VAL A  85     -12.086   7.680  23.978  1.00 97.67           H  
ATOM   1345 HG13 VAL A  85     -12.195   6.152  23.108  1.00 97.67           H  
ATOM   1346  CG2 VAL A  85     -11.598   4.469  25.035  1.00 97.67           C  
ATOM   1347 HG21 VAL A  85     -12.222   4.045  24.249  1.00 97.67           H  
ATOM   1348 HG22 VAL A  85     -10.549   4.391  24.749  1.00 97.67           H  
ATOM   1349 HG23 VAL A  85     -11.759   3.900  25.950  1.00 97.67           H  
ATOM   1350  N   GLN A  86     -12.329   8.659  26.922  1.00 95.97           N  
ATOM   1351  H   GLN A  86     -13.102   8.096  27.249  1.00 95.97           H  
ATOM   1352  CA  GLN A  86     -12.471  10.116  26.989  1.00 95.97           C  
ATOM   1353  HA  GLN A  86     -12.317  10.529  25.993  1.00 95.97           H  
ATOM   1354  C   GLN A  86     -11.430  10.764  27.905  1.00 95.97           C  
ATOM   1355  CB  GLN A  86     -13.879  10.489  27.471  1.00 95.97           C  
ATOM   1356  HB2 GLN A  86     -13.887  11.538  27.767  1.00 95.97           H  
ATOM   1357  HB3 GLN A  86     -14.128   9.890  28.347  1.00 95.97           H  
ATOM   1358  O   GLN A  86     -10.869  11.795  27.551  1.00 95.97           O  
ATOM   1359  CG  GLN A  86     -14.948  10.300  26.391  1.00 95.97           C  
ATOM   1360  HG2 GLN A  86     -14.768  11.004  25.579  1.00 95.97           H  
ATOM   1361  HG3 GLN A  86     -14.900   9.286  25.991  1.00 95.97           H  
ATOM   1362  CD  GLN A  86     -16.340  10.532  26.963  1.00 95.97           C  
ATOM   1363  NE2 GLN A  86     -17.089  11.494  26.488  1.00 95.97           N  
ATOM   1364 HE21 GLN A  86     -16.808  12.084  25.718  1.00 95.97           H  
ATOM   1365 HE22 GLN A  86     -18.004  11.626  26.896  1.00 95.97           H  
ATOM   1366  OE1 GLN A  86     -16.793   9.835  27.853  1.00 95.97           O  
ATOM   1367  N   THR A  87     -11.143  10.155  29.058  1.00 95.47           N  
ATOM   1368  H   THR A  87     -11.710   9.371  29.347  1.00 95.47           H  
ATOM   1369  CA  THR A  87     -10.186  10.706  30.025  1.00 95.47           C  
ATOM   1370  HA  THR A  87     -10.295  11.790  30.053  1.00 95.47           H  
ATOM   1371  C   THR A  87      -8.737  10.421  29.641  1.00 95.47           C  
ATOM   1372  CB  THR A  87     -10.480  10.163  31.430  1.00 95.47           C  
ATOM   1373  HB  THR A  87     -10.322   9.085  31.434  1.00 95.47           H  
ATOM   1374  O   THR A  87      -7.909  11.326  29.662  1.00 95.47           O  
ATOM   1375  CG2 THR A  87      -9.613  10.801  32.511  1.00 95.47           C  
ATOM   1376 HG21 THR A  87      -8.571  10.514  32.371  1.00 95.47           H  
ATOM   1377 HG22 THR A  87      -9.938  10.451  33.491  1.00 95.47           H  
ATOM   1378 HG23 THR A  87      -9.694  11.888  32.467  1.00 95.47           H  
ATOM   1379  OG1 THR A  87     -11.819  10.427  31.782  1.00 95.47           O  
ATOM   1380  HG1 THR A  87     -12.001  11.351  31.592  1.00 95.47           H  
ATOM   1381  N   ASN A  88      -8.400   9.183  29.266  1.00 96.74           N  
ATOM   1382  H   ASN A  88      -9.109   8.464  29.256  1.00 96.74           H  
ATOM   1383  CA  ASN A  88      -6.991   8.791  29.142  1.00 96.74           C  
ATOM   1384  HA  ASN A  88      -6.395   9.417  29.806  1.00 96.74           H  
ATOM   1385  C   ASN A  88      -6.428   9.008  27.736  1.00 96.74           C  
ATOM   1386  CB  ASN A  88      -6.798   7.336  29.602  1.00 96.74           C  
ATOM   1387  HB2 ASN A  88      -5.752   7.065  29.456  1.00 96.74           H  
ATOM   1388  HB3 ASN A  88      -7.416   6.669  29.001  1.00 96.74           H  
ATOM   1389  O   ASN A  88      -5.206   9.093  27.579  1.00 96.74           O  
ATOM   1390  CG  ASN A  88      -7.108   7.111  31.070  1.00 96.74           C  
ATOM   1391  ND2 ASN A  88      -6.926   5.906  31.555  1.00 96.74           N  
ATOM   1392 HD21 ASN A  88      -6.454   5.198  31.011  1.00 96.74           H  
ATOM   1393 HD22 ASN A  88      -7.088   5.816  32.548  1.00 96.74           H  
ATOM   1394  OD1 ASN A  88      -7.495   7.994  31.811  1.00 96.74           O  
ATOM   1395  N   PHE A  89      -7.276   9.085  26.698  1.00 96.97           N  
ATOM   1396  H   PHE A  89      -8.272   9.046  26.858  1.00 96.97           H  
ATOM   1397  CA  PHE A  89      -6.777   9.314  25.343  1.00 96.97           C  
ATOM   1398  HA  PHE A  89      -6.019   8.547  25.185  1.00 96.97           H  
ATOM   1399  C   PHE A  89      -6.084  10.683  25.194  1.00 96.97           C  
ATOM   1400  CB  PHE A  89      -7.822   9.050  24.253  1.00 96.97           C  
ATOM   1401  HB2 PHE A  89      -8.646   9.759  24.336  1.00 96.97           H  
ATOM   1402  HB3 PHE A  89      -8.240   8.054  24.399  1.00 96.97           H  
ATOM   1403  O   PHE A  89      -4.943  10.700  24.713  1.00 96.97           O  
ATOM   1404  CG  PHE A  89      -7.243   9.142  22.854  1.00 96.97           C  
ATOM   1405  CD1 PHE A  89      -7.127  10.390  22.213  1.00 96.97           C  
ATOM   1406  HD1 PHE A  89      -7.491  11.282  22.700  1.00 96.97           H  
ATOM   1407  CD2 PHE A  89      -6.757   7.986  22.217  1.00 96.97           C  
ATOM   1408  HD2 PHE A  89      -6.830   7.031  22.716  1.00 96.97           H  
ATOM   1409  CE1 PHE A  89      -6.500  10.482  20.959  1.00 96.97           C  
ATOM   1410  HE1 PHE A  89      -6.391  11.448  20.487  1.00 96.97           H  
ATOM   1411  CE2 PHE A  89      -6.146   8.073  20.955  1.00 96.97           C  
ATOM   1412  HE2 PHE A  89      -5.754   7.185  20.481  1.00 96.97           H  
ATOM   1413  CZ  PHE A  89      -6.003   9.325  20.333  1.00 96.97           C  
ATOM   1414  HZ  PHE A  89      -5.508   9.399  19.376  1.00 96.97           H  
ATOM   1415  N   PRO A  90      -6.699  11.809  25.617  1.00 94.39           N  
ATOM   1416  CA  PRO A  90      -6.083  13.135  25.511  1.00 94.39           C  
ATOM   1417  HA  PRO A  90      -5.878  13.344  24.461  1.00 94.39           H  
ATOM   1418  C   PRO A  90      -4.773  13.260  26.302  1.00 94.39           C  
ATOM   1419  CB  PRO A  90      -7.138  14.126  26.020  1.00 94.39           C  
ATOM   1420  HB2 PRO A  90      -6.987  14.327  27.081  1.00 94.39           H  
ATOM   1421  HB3 PRO A  90      -7.120  15.058  25.456  1.00 94.39           H  
ATOM   1422  O   PRO A  90      -3.838  13.901  25.828  1.00 94.39           O  
ATOM   1423  CG  PRO A  90      -8.460  13.385  25.839  1.00 94.39           C  
ATOM   1424  HG2 PRO A  90      -9.225  13.746  26.527  1.00 94.39           H  
ATOM   1425  HG3 PRO A  90      -8.802  13.459  24.807  1.00 94.39           H  
ATOM   1426  CD  PRO A  90      -8.054  11.951  26.144  1.00 94.39           C  
ATOM   1427  HD2 PRO A  90      -8.778  11.268  25.699  1.00 94.39           H  
ATOM   1428  HD3 PRO A  90      -8.037  11.808  27.225  1.00 94.39           H  
ATOM   1429  N   GLU A  91      -4.671  12.576  27.445  1.00 93.21           N  
ATOM   1430  H   GLU A  91      -5.509  12.152  27.815  1.00 93.21           H  
ATOM   1431  CA  GLU A  91      -3.483  12.565  28.315  1.00 93.21           C  
ATOM   1432  HA  GLU A  91      -3.101  13.581  28.413  1.00 93.21           H  
ATOM   1433  C   GLU A  91      -2.322  11.711  27.768  1.00 93.21           C  
ATOM   1434  CB  GLU A  91      -3.896  12.070  29.713  1.00 93.21           C  
ATOM   1435  HB2 GLU A  91      -3.008  11.986  30.341  1.00 93.21           H  
ATOM   1436  HB3 GLU A  91      -4.329  11.074  29.622  1.00 93.21           H  
ATOM   1437  O   GLU A  91      -1.200  11.760  28.270  1.00 93.21           O  
ATOM   1438  CG  GLU A  91      -4.910  12.991  30.412  1.00 93.21           C  
ATOM   1439  HG2 GLU A  91      -5.838  12.992  29.840  1.00 93.21           H  
ATOM   1440  HG3 GLU A  91      -5.130  12.578  31.397  1.00 93.21           H  
ATOM   1441  CD  GLU A  91      -4.400  14.432  30.570  1.00 93.21           C  
ATOM   1442  OE1 GLU A  91      -5.193  15.365  30.317  1.00 93.21           O  
ATOM   1443  OE2 GLU A  91      -3.207  14.600  30.918  1.00 93.21           O  
ATOM   1444  N   GLY A  92      -2.554  10.918  26.716  1.00 93.84           N  
ATOM   1445  H   GLY A  92      -3.486  10.916  26.327  1.00 93.84           H  
ATOM   1446  CA  GLY A  92      -1.524  10.050  26.140  1.00 93.84           C  
ATOM   1447  HA2 GLY A  92      -0.578  10.591  26.119  1.00 93.84           H  
ATOM   1448  HA3 GLY A  92      -1.795   9.808  25.112  1.00 93.84           H  
ATOM   1449  C   GLY A  92      -1.284   8.745  26.908  1.00 93.84           C  
ATOM   1450  O   GLY A  92      -0.279   8.075  26.647  1.00 93.84           O  
ATOM   1451  N   ASP A  93      -2.182   8.379  27.828  1.00 94.63           N  
ATOM   1452  H   ASP A  93      -2.978   8.982  27.979  1.00 94.63           H  
ATOM   1453  CA  ASP A  93      -2.033   7.220  28.721  1.00 94.63           C  
ATOM   1454  HA  ASP A  93      -1.112   6.715  28.431  1.00 94.63           H  
ATOM   1455  C   ASP A  93      -3.135   6.161  28.552  1.00 94.63           C  
ATOM   1456  CB  ASP A  93      -1.851   7.675  30.178  1.00 94.63           C  
ATOM   1457  HB2 ASP A  93      -1.223   8.566  30.196  1.00 94.63           H  
ATOM   1458  HB3 ASP A  93      -2.822   7.933  30.600  1.00 94.63           H  
ATOM   1459  O   ASP A  93      -3.329   5.287  29.395  1.00 94.63           O  
ATOM   1460  CG  ASP A  93      -1.163   6.600  31.039  1.00 94.63           C  
ATOM   1461  OD1 ASP A  93      -0.342   5.824  30.474  1.00 94.63           O  
ATOM   1462  OD2 ASP A  93      -1.397   6.603  32.266  1.00 94.63           O  
ATOM   1463  N   LEU A  94      -3.865   6.187  27.432  1.00 97.13           N  
ATOM   1464  H   LEU A  94      -3.757   6.964  26.796  1.00 97.13           H  
ATOM   1465  CA  LEU A  94      -4.827   5.127  27.143  1.00 97.13           C  
ATOM   1466  HA  LEU A  94      -5.474   5.049  28.016  1.00 97.13           H  
ATOM   1467  C   LEU A  94      -4.111   3.773  26.969  1.00 97.13           C  
ATOM   1468  CB  LEU A  94      -5.708   5.506  25.941  1.00 97.13           C  
ATOM   1469  HB2 LEU A  94      -6.171   6.473  26.139  1.00 97.13           H  
ATOM   1470  HB3 LEU A  94      -5.079   5.606  25.056  1.00 97.13           H  
ATOM   1471  O   LEU A  94      -3.208   3.609  26.136  1.00 97.13           O  
ATOM   1472  CG  LEU A  94      -6.820   4.479  25.653  1.00 97.13           C  
ATOM   1473  HG  LEU A  94      -6.376   3.497  25.492  1.00 97.13           H  
ATOM   1474  CD1 LEU A  94      -7.837   4.388  26.792  1.00 97.13           C  
ATOM   1475 HD11 LEU A  94      -8.202   5.383  27.048  1.00 97.13           H  
ATOM   1476 HD12 LEU A  94      -8.681   3.767  26.492  1.00 97.13           H  
ATOM   1477 HD13 LEU A  94      -7.381   3.939  27.674  1.00 97.13           H  
ATOM   1478  CD2 LEU A  94      -7.575   4.852  24.381  1.00 97.13           C  
ATOM   1479 HD21 LEU A  94      -8.101   5.796  24.526  1.00 97.13           H  
ATOM   1480 HD22 LEU A  94      -8.299   4.073  24.144  1.00 97.13           H  
ATOM   1481 HD23 LEU A  94      -6.873   4.941  23.552  1.00 97.13           H  
ATOM   1482  N   ASP A  95      -4.551   2.771  27.730  1.00 96.13           N  
ATOM   1483  H   ASP A  95      -5.217   2.979  28.460  1.00 96.13           H  
ATOM   1484  CA  ASP A  95      -4.084   1.395  27.582  1.00 96.13           C  
ATOM   1485  HA  ASP A  95      -2.994   1.416  27.583  1.00 96.13           H  
ATOM   1486  C   ASP A  95      -4.560   0.819  26.234  1.00 96.13           C  
ATOM   1487  CB  ASP A  95      -4.521   0.546  28.790  1.00 96.13           C  
ATOM   1488  HB2 ASP A  95      -4.282   1.088  29.705  1.00 96.13           H  
ATOM   1489  HB3 ASP A  95      -5.602   0.406  28.753  1.00 96.13           H  
ATOM   1490  O   ASP A  95      -5.732   0.920  25.858  1.00 96.13           O  
ATOM   1491  CG  ASP A  95      -3.835  -0.826  28.836  1.00 96.13           C  
ATOM   1492  OD1 ASP A  95      -3.841  -1.546  27.814  1.00 96.13           O  
ATOM   1493  OD2 ASP A  95      -3.278  -1.215  29.882  1.00 96.13           O  
ATOM   1494  N   HIS A  96      -3.648   0.173  25.502  1.00 95.75           N  
ATOM   1495  H   HIS A  96      -2.774  -0.054  25.955  1.00 95.75           H  
ATOM   1496  CA  HIS A  96      -3.944  -0.454  24.211  1.00 95.75           C  
ATOM   1497  HA  HIS A  96      -4.291   0.316  23.523  1.00 95.75           H  
ATOM   1498  C   HIS A  96      -5.056  -1.506  24.315  1.00 95.75           C  
ATOM   1499  CB  HIS A  96      -2.670  -1.089  23.634  1.00 95.75           C  
ATOM   1500  HB2 HIS A  96      -2.925  -1.607  22.709  1.00 95.75           H  
ATOM   1501  HB3 HIS A  96      -1.968  -0.298  23.372  1.00 95.75           H  
ATOM   1502  O   HIS A  96      -5.823  -1.683  23.371  1.00 95.75           O  
ATOM   1503  CG  HIS A  96      -1.953  -2.051  24.551  1.00 95.75           C  
ATOM   1504  CD2 HIS A  96      -2.059  -3.413  24.540  1.00 95.75           C  
ATOM   1505  HD2 HIS A  96      -2.708  -3.990  23.898  1.00 95.75           H  
ATOM   1506  ND1 HIS A  96      -1.086  -1.730  25.575  1.00 95.75           N  
ATOM   1507  HD1 HIS A  96      -0.866  -0.806  25.919  1.00 95.75           H  
ATOM   1508  CE1 HIS A  96      -0.697  -2.873  26.165  1.00 95.75           C  
ATOM   1509  HE1 HIS A  96      -0.060  -2.942  27.034  1.00 95.75           H  
ATOM   1510  NE2 HIS A  96      -1.243  -3.926  25.548  1.00 95.75           N  
ATOM   1511  N   ARG A  97      -5.180  -2.190  25.455  1.00 96.04           N  
ATOM   1512  H   ARG A  97      -4.547  -1.968  26.210  1.00 96.04           H  
ATOM   1513  CA  ARG A  97      -6.219  -3.193  25.709  1.00 96.04           C  
ATOM   1514  HA  ARG A  97      -6.273  -3.880  24.864  1.00 96.04           H  
ATOM   1515  C   ARG A  97      -7.595  -2.545  25.832  1.00 96.04           C  
ATOM   1516  CB  ARG A  97      -5.863  -3.991  26.969  1.00 96.04           C  
ATOM   1517  HB2 ARG A  97      -6.647  -4.721  27.168  1.00 96.04           H  
ATOM   1518  HB3 ARG A  97      -5.815  -3.300  27.811  1.00 96.04           H  
ATOM   1519  O   ARG A  97      -8.541  -3.059  25.243  1.00 96.04           O  
ATOM   1520  CG  ARG A  97      -4.520  -4.726  26.825  1.00 96.04           C  
ATOM   1521  HG2 ARG A  97      -3.740  -4.031  26.515  1.00 96.04           H  
ATOM   1522  HG3 ARG A  97      -4.617  -5.507  26.071  1.00 96.04           H  
ATOM   1523  CD  ARG A  97      -4.079  -5.352  28.142  1.00 96.04           C  
ATOM   1524  HD2 ARG A  97      -4.916  -5.945  28.509  1.00 96.04           H  
ATOM   1525  HD3 ARG A  97      -3.233  -6.012  27.951  1.00 96.04           H  
ATOM   1526  NE  ARG A  97      -3.690  -4.334  29.140  1.00 96.04           N  
ATOM   1527  HE  ARG A  97      -3.558  -3.385  28.820  1.00 96.04           H  
ATOM   1528  NH1 ARG A  97      -3.723  -5.714  30.965  1.00 96.04           N  
ATOM   1529 HH11 ARG A  97      -4.196  -6.391  30.385  1.00 96.04           H  
ATOM   1530 HH12 ARG A  97      -3.799  -5.788  31.969  1.00 96.04           H  
ATOM   1531  NH2 ARG A  97      -3.128  -3.579  31.207  1.00 96.04           N  
ATOM   1532 HH21 ARG A  97      -3.075  -2.652  30.810  1.00 96.04           H  
ATOM   1533 HH22 ARG A  97      -3.043  -3.695  32.206  1.00 96.04           H  
ATOM   1534  CZ  ARG A  97      -3.501  -4.549  30.427  1.00 96.04           C  
ATOM   1535  N   VAL A  98      -7.697  -1.388  26.495  1.00 97.12           N  
ATOM   1536  H   VAL A  98      -6.858  -0.989  26.891  1.00 97.12           H  
ATOM   1537  CA  VAL A  98      -8.946  -0.604  26.557  1.00 97.12           C  
ATOM   1538  HA  VAL A  98      -9.753  -1.251  26.902  1.00 97.12           H  
ATOM   1539  C   VAL A  98      -9.323  -0.105  25.165  1.00 97.12           C  
ATOM   1540  CB  VAL A  98      -8.844   0.586  27.531  1.00 97.12           C  
ATOM   1541  HB  VAL A  98      -8.023   1.236  27.226  1.00 97.12           H  
ATOM   1542  O   VAL A  98     -10.462  -0.288  24.743  1.00 97.12           O  
ATOM   1543  CG1 VAL A  98     -10.137   1.410  27.554  1.00 97.12           C  
ATOM   1544 HG11 VAL A  98     -10.031   2.229  28.266  1.00 97.12           H  
ATOM   1545 HG12 VAL A  98     -10.978   0.787  27.857  1.00 97.12           H  
ATOM   1546 HG13 VAL A  98     -10.343   1.848  26.578  1.00 97.12           H  
ATOM   1547  CG2 VAL A  98      -8.580   0.103  28.958  1.00 97.12           C  
ATOM   1548 HG21 VAL A  98      -7.649  -0.463  28.992  1.00 97.12           H  
ATOM   1549 HG22 VAL A  98      -8.481   0.955  29.631  1.00 97.12           H  
ATOM   1550 HG23 VAL A  98      -9.402  -0.523  29.305  1.00 97.12           H  
ATOM   1551  N   ALA A  99      -8.361   0.440  24.410  1.00 97.51           N  
ATOM   1552  H   ALA A  99      -7.453   0.594  24.823  1.00 97.51           H  
ATOM   1553  CA  ALA A  99      -8.596   0.886  23.035  1.00 97.51           C  
ATOM   1554  HA  ALA A  99      -9.344   1.678  23.050  1.00 97.51           H  
ATOM   1555  C   ALA A  99      -9.137  -0.253  22.148  1.00 97.51           C  
ATOM   1556  CB  ALA A  99      -7.287   1.458  22.474  1.00 97.51           C  
ATOM   1557  HB1 ALA A  99      -6.537   0.673  22.379  1.00 97.51           H  
ATOM   1558  HB2 ALA A  99      -7.471   1.895  21.492  1.00 97.51           H  
ATOM   1559  HB3 ALA A  99      -6.905   2.233  23.138  1.00 97.51           H  
ATOM   1560  O   ALA A  99     -10.080  -0.064  21.383  1.00 97.51           O  
ATOM   1561  N   MET A 100      -8.584  -1.460  22.285  1.00 97.46           N  
ATOM   1562  H   MET A 100      -7.793  -1.547  22.907  1.00 97.46           H  
ATOM   1563  CA  MET A 100      -9.036  -2.646  21.555  1.00 97.46           C  
ATOM   1564  HA  MET A 100      -9.063  -2.416  20.490  1.00 97.46           H  
ATOM   1565  C   MET A 100     -10.443  -3.093  21.944  1.00 97.46           C  
ATOM   1566  CB  MET A 100      -8.047  -3.784  21.803  1.00 97.46           C  
ATOM   1567  HB2 MET A 100      -7.819  -3.853  22.867  1.00 97.46           H  
ATOM   1568  HB3 MET A 100      -8.488  -4.730  21.493  1.00 97.46           H  
ATOM   1569  O   MET A 100     -11.237  -3.418  21.059  1.00 97.46           O  
ATOM   1570  CG  MET A 100      -6.756  -3.542  21.026  1.00 97.46           C  
ATOM   1571  HG2 MET A 100      -6.387  -2.536  21.224  1.00 97.46           H  
ATOM   1572  HG3 MET A 100      -6.016  -4.256  21.388  1.00 97.46           H  
ATOM   1573  SD  MET A 100      -6.908  -3.718  19.238  1.00 97.46           S  
ATOM   1574  CE  MET A 100      -7.248  -5.492  19.177  1.00 97.46           C  
ATOM   1575  HE1 MET A 100      -8.274  -5.687  19.489  1.00 97.46           H  
ATOM   1576  HE2 MET A 100      -7.102  -5.867  18.164  1.00 97.46           H  
ATOM   1577  HE3 MET A 100      -6.565  -6.023  19.841  1.00 97.46           H  
ATOM   1578  N   MET A 101     -10.761  -3.100  23.243  1.00 96.65           N  
ATOM   1579  H   MET A 101     -10.060  -2.827  23.916  1.00 96.65           H  
ATOM   1580  CA  MET A 101     -12.108  -3.404  23.738  1.00 96.65           C  
ATOM   1581  HA  MET A 101     -12.424  -4.384  23.382  1.00 96.65           H  
ATOM   1582  C   MET A 101     -13.131  -2.396  23.213  1.00 96.65           C  
ATOM   1583  CB  MET A 101     -12.125  -3.427  25.269  1.00 96.65           C  
ATOM   1584  HB2 MET A 101     -11.671  -2.516  25.659  1.00 96.65           H  
ATOM   1585  HB3 MET A 101     -13.163  -3.458  25.601  1.00 96.65           H  
ATOM   1586  O   MET A 101     -14.157  -2.808  22.677  1.00 96.65           O  
ATOM   1587  CG  MET A 101     -11.397  -4.641  25.850  1.00 96.65           C  
ATOM   1588  HG2 MET A 101     -11.854  -5.555  25.471  1.00 96.65           H  
ATOM   1589  HG3 MET A 101     -10.356  -4.630  25.527  1.00 96.65           H  
ATOM   1590  SD  MET A 101     -11.436  -4.675  27.659  1.00 96.65           S  
ATOM   1591  CE  MET A 101     -13.121  -5.302  27.887  1.00 96.65           C  
ATOM   1592  HE1 MET A 101     -13.205  -6.276  27.406  1.00 96.65           H  
ATOM   1593  HE2 MET A 101     -13.847  -4.616  27.450  1.00 96.65           H  
ATOM   1594  HE3 MET A 101     -13.336  -5.413  28.950  1.00 96.65           H  
ATOM   1595  N   PHE A 102     -12.816  -1.099  23.286  1.00 97.77           N  
ATOM   1596  H   PHE A 102     -11.958  -0.840  23.752  1.00 97.77           H  
ATOM   1597  CA  PHE A 102     -13.648  -0.022  22.752  1.00 97.77           C  
ATOM   1598  HA  PHE A 102     -14.619  -0.041  23.247  1.00 97.77           H  
ATOM   1599  C   PHE A 102     -13.906  -0.195  21.249  1.00 97.77           C  
ATOM   1600  CB  PHE A 102     -12.975   1.322  23.060  1.00 97.77           C  
ATOM   1601  HB2 PHE A 102     -11.942   1.302  22.713  1.00 97.77           H  
ATOM   1602  HB3 PHE A 102     -12.952   1.465  24.141  1.00 97.77           H  
ATOM   1603  O   PHE A 102     -15.059  -0.254  20.823  1.00 97.77           O  
ATOM   1604  CG  PHE A 102     -13.678   2.505  22.427  1.00 97.77           C  
ATOM   1605  CD1 PHE A 102     -13.171   3.084  21.247  1.00 97.77           C  
ATOM   1606  HD1 PHE A 102     -12.267   2.699  20.798  1.00 97.77           H  
ATOM   1607  CD2 PHE A 102     -14.858   3.009  23.003  1.00 97.77           C  
ATOM   1608  HD2 PHE A 102     -15.261   2.565  23.901  1.00 97.77           H  
ATOM   1609  CE1 PHE A 102     -13.836   4.172  20.654  1.00 97.77           C  
ATOM   1610  HE1 PHE A 102     -13.441   4.630  19.758  1.00 97.77           H  
ATOM   1611  CE2 PHE A 102     -15.529   4.086  22.400  1.00 97.77           C  
ATOM   1612  HE2 PHE A 102     -16.450   4.453  22.829  1.00 97.77           H  
ATOM   1613  CZ  PHE A 102     -15.013   4.675  21.233  1.00 97.77           C  
ATOM   1614  HZ  PHE A 102     -15.523   5.514  20.782  1.00 97.77           H  
ATOM   1615  N   LEU A 103     -12.849  -0.369  20.444  1.00 97.79           N  
ATOM   1616  H   LEU A 103     -11.925  -0.311  20.848  1.00 97.79           H  
ATOM   1617  CA  LEU A 103     -12.979  -0.571  18.999  1.00 97.79           C  
ATOM   1618  HA  LEU A 103     -13.508   0.280  18.570  1.00 97.79           H  
ATOM   1619  C   LEU A 103     -13.810  -1.811  18.666  1.00 97.79           C  
ATOM   1620  CB  LEU A 103     -11.594  -0.704  18.349  1.00 97.79           C  
ATOM   1621  HB2 LEU A 103     -11.728  -1.089  17.338  1.00 97.79           H  
ATOM   1622  HB3 LEU A 103     -11.020  -1.444  18.908  1.00 97.79           H  
ATOM   1623  O   LEU A 103     -14.709  -1.731  17.834  1.00 97.79           O  
ATOM   1624  CG  LEU A 103     -10.777   0.594  18.255  1.00 97.79           C  
ATOM   1625  HG  LEU A 103     -10.641   1.037  19.241  1.00 97.79           H  
ATOM   1626  CD1 LEU A 103      -9.409   0.227  17.681  1.00 97.79           C  
ATOM   1627 HD11 LEU A 103      -8.824   1.134  17.523  1.00 97.79           H  
ATOM   1628 HD12 LEU A 103      -9.530  -0.286  16.728  1.00 97.79           H  
ATOM   1629 HD13 LEU A 103      -8.881  -0.418  18.384  1.00 97.79           H  
ATOM   1630  CD2 LEU A 103     -11.428   1.646  17.356  1.00 97.79           C  
ATOM   1631 HD21 LEU A 103     -11.646   1.226  16.374  1.00 97.79           H  
ATOM   1632 HD22 LEU A 103     -12.351   1.998  17.815  1.00 97.79           H  
ATOM   1633 HD23 LEU A 103     -10.761   2.501  17.244  1.00 97.79           H  
ATOM   1634  N   ARG A 104     -13.550  -2.955  19.315  1.00 96.44           N  
ATOM   1635  H   ARG A 104     -12.816  -2.961  20.009  1.00 96.44           H  
ATOM   1636  CA  ARG A 104     -14.348  -4.167  19.089  1.00 96.44           C  
ATOM   1637  HA  ARG A 104     -14.311  -4.418  18.029  1.00 96.44           H  
ATOM   1638  C   ARG A 104     -15.815  -3.906  19.414  1.00 96.44           C  
ATOM   1639  CB  ARG A 104     -13.797  -5.345  19.905  1.00 96.44           C  
ATOM   1640  HB2 ARG A 104     -12.770  -5.544  19.602  1.00 96.44           H  
ATOM   1641  HB3 ARG A 104     -13.800  -5.080  20.963  1.00 96.44           H  
ATOM   1642  O   ARG A 104     -16.669  -4.229  18.595  1.00 96.44           O  
ATOM   1643  CG  ARG A 104     -14.647  -6.612  19.695  1.00 96.44           C  
ATOM   1644  HG2 ARG A 104     -14.628  -6.902  18.645  1.00 96.44           H  
ATOM   1645  HG3 ARG A 104     -15.680  -6.413  19.981  1.00 96.44           H  
ATOM   1646  CD  ARG A 104     -14.130  -7.763  20.556  1.00 96.44           C  
ATOM   1647  HD2 ARG A 104     -13.182  -8.121  20.154  1.00 96.44           H  
ATOM   1648  HD3 ARG A 104     -13.961  -7.377  21.561  1.00 96.44           H  
ATOM   1649  NE  ARG A 104     -15.096  -8.875  20.652  1.00 96.44           N  
ATOM   1650  HE  ARG A 104     -14.962  -9.665  20.036  1.00 96.44           H  
ATOM   1651  NH1 ARG A 104     -16.336  -7.922  22.306  1.00 96.44           N  
ATOM   1652 HH11 ARG A 104     -16.984  -7.958  23.080  1.00 96.44           H  
ATOM   1653 HH12 ARG A 104     -15.770  -7.086  22.286  1.00 96.44           H  
ATOM   1654  NH2 ARG A 104     -16.844  -9.973  21.673  1.00 96.44           N  
ATOM   1655 HH21 ARG A 104     -16.755 -10.787  21.083  1.00 96.44           H  
ATOM   1656 HH22 ARG A 104     -17.512  -9.931  22.429  1.00 96.44           H  
ATOM   1657  CZ  ARG A 104     -16.082  -8.929  21.535  1.00 96.44           C  
ATOM   1658  N   HIS A 105     -16.105  -3.344  20.584  1.00 95.40           N  
ATOM   1659  H   HIS A 105     -15.352  -3.057  21.193  1.00 95.40           H  
ATOM   1660  CA  HIS A 105     -17.473  -3.127  21.036  1.00 95.40           C  
ATOM   1661  HA  HIS A 105     -17.990  -4.086  21.057  1.00 95.40           H  
ATOM   1662  C   HIS A 105     -18.246  -2.215  20.070  1.00 95.40           C  
ATOM   1663  CB  HIS A 105     -17.440  -2.576  22.468  1.00 95.40           C  
ATOM   1664  HB2 HIS A 105     -16.980  -1.588  22.476  1.00 95.40           H  
ATOM   1665  HB3 HIS A 105     -16.840  -3.236  23.094  1.00 95.40           H  
ATOM   1666  O   HIS A 105     -19.323  -2.583  19.603  1.00 95.40           O  
ATOM   1667  CG  HIS A 105     -18.815  -2.485  23.062  1.00 95.40           C  
ATOM   1668  CD2 HIS A 105     -19.482  -3.480  23.730  1.00 95.40           C  
ATOM   1669  HD2 HIS A 105     -19.094  -4.460  23.966  1.00 95.40           H  
ATOM   1670  ND1 HIS A 105     -19.670  -1.415  22.945  1.00 95.40           N  
ATOM   1671  HD1 HIS A 105     -19.469  -0.519  22.526  1.00 95.40           H  
ATOM   1672  CE1 HIS A 105     -20.826  -1.773  23.515  1.00 95.40           C  
ATOM   1673  HE1 HIS A 105     -21.717  -1.163  23.519  1.00 95.40           H  
ATOM   1674  NE2 HIS A 105     -20.776  -3.019  23.999  1.00 95.40           N  
ATOM   1675  N   GLU A 106     -17.674  -1.072  19.685  1.00 96.60           N  
ATOM   1676  H   GLU A 106     -16.790  -0.803  20.092  1.00 96.60           H  
ATOM   1677  CA  GLU A 106     -18.360  -0.112  18.814  1.00 96.60           C  
ATOM   1678  HA  GLU A 106     -19.391  -0.013  19.155  1.00 96.60           H  
ATOM   1679  C   GLU A 106     -18.464  -0.585  17.357  1.00 96.60           C  
ATOM   1680  CB  GLU A 106     -17.693   1.269  18.923  1.00 96.60           C  
ATOM   1681  HB2 GLU A 106     -16.642   1.190  18.648  1.00 96.60           H  
ATOM   1682  HB3 GLU A 106     -18.179   1.944  18.219  1.00 96.60           H  
ATOM   1683  O   GLU A 106     -19.499  -0.377  16.720  1.00 96.60           O  
ATOM   1684  CG  GLU A 106     -17.809   1.873  20.337  1.00 96.60           C  
ATOM   1685  HG2 GLU A 106     -17.415   2.889  20.321  1.00 96.60           H  
ATOM   1686  HG3 GLU A 106     -17.196   1.294  21.028  1.00 96.60           H  
ATOM   1687  CD  GLU A 106     -19.263   1.893  20.840  1.00 96.60           C  
ATOM   1688  OE1 GLU A 106     -19.589   1.218  21.846  1.00 96.60           O  
ATOM   1689  OE2 GLU A 106     -20.148   2.475  20.172  1.00 96.60           O  
ATOM   1690  N   MET A 107     -17.454  -1.287  16.833  1.00 95.49           N  
ATOM   1691  H   MET A 107     -16.622  -1.427  17.389  1.00 95.49           H  
ATOM   1692  CA  MET A 107     -17.492  -1.841  15.473  1.00 95.49           C  
ATOM   1693  HA  MET A 107     -17.846  -1.069  14.789  1.00 95.49           H  
ATOM   1694  C   MET A 107     -18.461  -3.027  15.344  1.00 95.49           C  
ATOM   1695  CB  MET A 107     -16.084  -2.268  15.034  1.00 95.49           C  
ATOM   1696  HB2 MET A 107     -15.683  -2.960  15.775  1.00 95.49           H  
ATOM   1697  HB3 MET A 107     -16.154  -2.802  14.087  1.00 95.49           H  
ATOM   1698  O   MET A 107     -19.066  -3.210  14.291  1.00 95.49           O  
ATOM   1699  CG  MET A 107     -15.103  -1.098  14.864  1.00 95.49           C  
ATOM   1700  HG2 MET A 107     -15.068  -0.525  15.791  1.00 95.49           H  
ATOM   1701  HG3 MET A 107     -14.108  -1.512  14.698  1.00 95.49           H  
ATOM   1702  SD  MET A 107     -15.454   0.082  13.533  1.00 95.49           S  
ATOM   1703  CE  MET A 107     -15.344  -0.978  12.070  1.00 95.49           C  
ATOM   1704  HE1 MET A 107     -15.375  -0.354  11.176  1.00 95.49           H  
ATOM   1705  HE2 MET A 107     -16.185  -1.671  12.052  1.00 95.49           H  
ATOM   1706  HE3 MET A 107     -14.410  -1.540  12.080  1.00 95.49           H  
ATOM   1707  N   MET A 108     -18.643  -3.831  16.398  1.00 94.76           N  
ATOM   1708  H   MET A 108     -18.102  -3.662  17.234  1.00 94.76           H  
ATOM   1709  CA  MET A 108     -19.586  -4.961  16.393  1.00 94.76           C  
ATOM   1710  HA  MET A 108     -19.465  -5.523  15.467  1.00 94.76           H  
ATOM   1711  C   MET A 108     -21.055  -4.521  16.442  1.00 94.76           C  
ATOM   1712  CB  MET A 108     -19.286  -5.896  17.574  1.00 94.76           C  
ATOM   1713  HB2 MET A 108     -20.120  -6.584  17.714  1.00 94.76           H  
ATOM   1714  HB3 MET A 108     -19.193  -5.306  18.485  1.00 94.76           H  
ATOM   1715  O   MET A 108     -21.935  -5.282  16.050  1.00 94.76           O  
ATOM   1716  CG  MET A 108     -18.005  -6.718  17.373  1.00 94.76           C  
ATOM   1717  HG2 MET A 108     -17.786  -7.243  18.303  1.00 94.76           H  
ATOM   1718  HG3 MET A 108     -17.177  -6.039  17.171  1.00 94.76           H  
ATOM   1719  SD  MET A 108     -18.017  -7.926  16.026  1.00 94.76           S  
ATOM   1720  CE  MET A 108     -19.344  -9.046  16.546  1.00 94.76           C  
ATOM   1721  HE1 MET A 108     -19.151  -9.410  17.556  1.00 94.76           H  
ATOM   1722  HE2 MET A 108     -19.392  -9.890  15.858  1.00 94.76           H  
ATOM   1723  HE3 MET A 108     -20.299  -8.523  16.519  1.00 94.76           H  
ATOM   1724  N   ARG A 109     -21.341  -3.300  16.910  1.00 93.48           N  
ATOM   1725  H   ARG A 109     -20.571  -2.735  17.238  1.00 93.48           H  
ATOM   1726  CA  ARG A 109     -22.711  -2.770  17.035  1.00 93.48           C  
ATOM   1727  HA  ARG A 109     -23.379  -3.567  17.362  1.00 93.48           H  
ATOM   1728  C   ARG A 109     -23.306  -2.255  15.730  1.00 93.48           C  
ATOM   1729  CB  ARG A 109     -22.713  -1.641  18.069  1.00 93.48           C  
ATOM   1730  HB2 ARG A 109     -21.892  -0.955  17.862  1.00 93.48           H  
ATOM   1731  HB3 ARG A 109     -23.649  -1.087  17.995  1.00 93.48           H  
ATOM   1732  O   ARG A 109     -24.512  -2.035  15.664  1.00 93.48           O  
ATOM   1733  CG  ARG A 109     -22.591  -2.192  19.491  1.00 93.48           C  
ATOM   1734  HG2 ARG A 109     -21.737  -2.866  19.564  1.00 93.48           H  
ATOM   1735  HG3 ARG A 109     -23.483  -2.771  19.730  1.00 93.48           H  
ATOM   1736  CD  ARG A 109     -22.420  -1.054  20.501  1.00 93.48           C  
ATOM   1737  HD2 ARG A 109     -21.538  -0.469  20.241  1.00 93.48           H  
ATOM   1738  HD3 ARG A 109     -22.243  -1.503  21.479  1.00 93.48           H  
ATOM   1739  NE  ARG A 109     -23.604  -0.175  20.563  1.00 93.48           N  
ATOM   1740  HE  ARG A 109     -23.492   0.740  20.150  1.00 93.48           H  
ATOM   1741  NH1 ARG A 109     -24.953  -1.569  21.794  1.00 93.48           N  
ATOM   1742 HH11 ARG A 109     -25.837  -1.769  22.239  1.00 93.48           H  
ATOM   1743 HH12 ARG A 109     -24.183  -2.218  21.869  1.00 93.48           H  
ATOM   1744  NH2 ARG A 109     -25.757   0.380  21.056  1.00 93.48           N  
ATOM   1745 HH21 ARG A 109     -25.635   1.256  20.569  1.00 93.48           H  
ATOM   1746 HH22 ARG A 109     -26.640   0.168  21.498  1.00 93.48           H  
ATOM   1747  CZ  ARG A 109     -24.762  -0.459  21.133  1.00 93.48           C  
ATOM   1748  N   LYS A 110     -22.474  -1.995  14.725  1.00 88.71           N  
ATOM   1749  H   LYS A 110     -21.499  -2.225  14.850  1.00 88.71           H  
ATOM   1750  CA  LYS A 110     -22.874  -1.338  13.478  1.00 88.71           C  
ATOM   1751  HA  LYS A 110     -23.939  -1.104  13.494  1.00 88.71           H  
ATOM   1752  C   LYS A 110     -22.686  -2.314  12.324  1.00 88.71           C  
ATOM   1753  CB  LYS A 110     -22.096  -0.019  13.322  1.00 88.71           C  
ATOM   1754  HB2 LYS A 110     -22.380   0.450  12.379  1.00 88.71           H  
ATOM   1755  HB3 LYS A 110     -21.030  -0.242  13.277  1.00 88.71           H  
ATOM   1756  O   LYS A 110     -21.691  -2.249  11.610  1.00 88.71           O  
ATOM   1757  CG  LYS A 110     -22.331   0.989  14.465  1.00 88.71           C  
ATOM   1758  HG2 LYS A 110     -22.123   0.520  15.427  1.00 88.71           H  
ATOM   1759  HG3 LYS A 110     -21.610   1.797  14.340  1.00 88.71           H  
ATOM   1760  CD  LYS A 110     -23.750   1.591  14.484  1.00 88.71           C  
ATOM   1761  HD2 LYS A 110     -23.921   2.083  13.527  1.00 88.71           H  
ATOM   1762  HD3 LYS A 110     -24.492   0.803  14.609  1.00 88.71           H  
ATOM   1763  CE  LYS A 110     -23.896   2.610  15.631  1.00 88.71           C  
ATOM   1764  HE2 LYS A 110     -22.930   3.091  15.787  1.00 88.71           H  
ATOM   1765  HE3 LYS A 110     -24.141   2.081  16.552  1.00 88.71           H  
ATOM   1766  NZ  LYS A 110     -24.915   3.659  15.346  1.00 88.71           N  
ATOM   1767  HZ1 LYS A 110     -25.853   3.291  15.278  1.00 88.71           H  
ATOM   1768  HZ2 LYS A 110     -24.924   4.390  16.042  1.00 88.71           H  
ATOM   1769  HZ3 LYS A 110     -24.698   4.142  14.486  1.00 88.71           H  
ATOM   1770  N   SER A 111     -23.619  -3.260  12.207  1.00 92.18           N  
ATOM   1771  H   SER A 111     -24.423  -3.244  12.817  1.00 92.18           H  
ATOM   1772  CA  SER A 111     -23.639  -4.225  11.108  1.00 92.18           C  
ATOM   1773  HA  SER A 111     -22.625  -4.599  10.967  1.00 92.18           H  
ATOM   1774  C   SER A 111     -24.069  -3.574   9.799  1.00 92.18           C  
ATOM   1775  CB  SER A 111     -24.543  -5.423  11.427  1.00 92.18           C  
ATOM   1776  HB2 SER A 111     -24.178  -5.915  12.329  1.00 92.18           H  
ATOM   1777  HB3 SER A 111     -24.499  -6.136  10.604  1.00 92.18           H  
ATOM   1778  O   SER A 111     -24.776  -2.561   9.785  1.00 92.18           O  
ATOM   1779  OG  SER A 111     -25.883  -5.021  11.640  1.00 92.18           O  
ATOM   1780  HG  SER A 111     -26.432  -5.354  10.926  1.00 92.18           H  
ATOM   1781  N   HIS A 112     -23.665  -4.184   8.690  1.00 93.89           N  
ATOM   1782  H   HIS A 112     -23.030  -4.966   8.757  1.00 93.89           H  
ATOM   1783  CA  HIS A 112     -24.154  -3.807   7.375  1.00 93.89           C  
ATOM   1784  HA  HIS A 112     -25.109  -3.303   7.525  1.00 93.89           H  
ATOM   1785  C   HIS A 112     -24.451  -5.036   6.514  1.00 93.89           C  
ATOM   1786  CB  HIS A 112     -23.173  -2.821   6.722  1.00 93.89           C  
ATOM   1787  HB2 HIS A 112     -22.406  -3.376   6.183  1.00 93.89           H  
ATOM   1788  HB3 HIS A 112     -22.675  -2.241   7.499  1.00 93.89           H  
ATOM   1789  O   HIS A 112     -23.814  -6.080   6.655  1.00 93.89           O  
ATOM   1790  CG  HIS A 112     -23.837  -1.832   5.797  1.00 93.89           C  
ATOM   1791  CD2 HIS A 112     -23.209  -1.030   4.886  1.00 93.89           C  
ATOM   1792  HD2 HIS A 112     -22.146  -1.002   4.701  1.00 93.89           H  
ATOM   1793  ND1 HIS A 112     -25.161  -1.450   5.806  1.00 93.89           N  
ATOM   1794  HD1 HIS A 112     -25.860  -1.752   6.470  1.00 93.89           H  
ATOM   1795  CE1 HIS A 112     -25.323  -0.477   4.895  1.00 93.89           C  
ATOM   1796  HE1 HIS A 112     -26.252   0.035   4.692  1.00 93.89           H  
ATOM   1797  NE2 HIS A 112     -24.156  -0.181   4.309  1.00 93.89           N  
ATOM   1798  N   MET A 113     -25.443  -4.908   5.634  1.00 95.59           N  
ATOM   1799  H   MET A 113     -25.880  -4.004   5.522  1.00 95.59           H  
ATOM   1800  CA  MET A 113     -25.930  -6.004   4.803  1.00 95.59           C  
ATOM   1801  HA  MET A 113     -25.874  -6.926   5.381  1.00 95.59           H  
ATOM   1802  C   MET A 113     -25.066  -6.150   3.549  1.00 95.59           C  
ATOM   1803  CB  MET A 113     -27.403  -5.756   4.458  1.00 95.59           C  
ATOM   1804  HB2 MET A 113     -27.478  -4.848   3.860  1.00 95.59           H  
ATOM   1805  HB3 MET A 113     -27.966  -5.615   5.381  1.00 95.59           H  
ATOM   1806  O   MET A 113     -24.811  -5.169   2.847  1.00 95.59           O  
ATOM   1807  CG  MET A 113     -28.021  -6.930   3.691  1.00 95.59           C  
ATOM   1808  HG2 MET A 113     -27.948  -7.816   4.322  1.00 95.59           H  
ATOM   1809  HG3 MET A 113     -27.446  -7.112   2.783  1.00 95.59           H  
ATOM   1810  SD  MET A 113     -29.762  -6.716   3.221  1.00 95.59           S  
ATOM   1811  CE  MET A 113     -29.631  -5.332   2.059  1.00 95.59           C  
ATOM   1812  HE1 MET A 113     -30.603  -5.154   1.599  1.00 95.59           H  
ATOM   1813  HE2 MET A 113     -28.901  -5.572   1.286  1.00 95.59           H  
ATOM   1814  HE3 MET A 113     -29.318  -4.433   2.589  1.00 95.59           H  
ATOM   1815  N   LEU A 114     -24.657  -7.377   3.227  1.00 95.63           N  
ATOM   1816  H   LEU A 114     -24.852  -8.131   3.869  1.00 95.63           H  
ATOM   1817  CA  LEU A 114     -23.871  -7.651   2.024  1.00 95.63           C  
ATOM   1818  HA  LEU A 114     -23.120  -6.867   1.928  1.00 95.63           H  
ATOM   1819  C   LEU A 114     -24.702  -7.616   0.737  1.00 95.63           C  
ATOM   1820  CB  LEU A 114     -23.172  -9.010   2.147  1.00 95.63           C  
ATOM   1821  HB2 LEU A 114     -22.854  -9.319   1.151  1.00 95.63           H  
ATOM   1822  HB3 LEU A 114     -23.894  -9.743   2.504  1.00 95.63           H  
ATOM   1823  O   LEU A 114     -25.753  -8.251   0.636  1.00 95.63           O  
ATOM   1824  CG  LEU A 114     -21.940  -9.029   3.059  1.00 95.63           C  
ATOM   1825  HG  LEU A 114     -22.231  -8.722   4.064  1.00 95.63           H  
ATOM   1826  CD1 LEU A 114     -21.406 -10.464   3.080  1.00 95.63           C  
ATOM   1827 HD11 LEU A 114     -21.307 -10.838   2.061  1.00 95.63           H  
ATOM   1828 HD12 LEU A 114     -20.421 -10.504   3.546  1.00 95.63           H  
ATOM   1829 HD13 LEU A 114     -22.109 -11.095   3.624  1.00 95.63           H  
ATOM   1830  CD2 LEU A 114     -20.811  -8.118   2.572  1.00 95.63           C  
ATOM   1831 HD21 LEU A 114     -21.136  -7.080   2.498  1.00 95.63           H  
ATOM   1832 HD22 LEU A 114     -19.988  -8.143   3.287  1.00 95.63           H  
ATOM   1833 HD23 LEU A 114     -20.457  -8.444   1.595  1.00 95.63           H  
ATOM   1834  N   GLY A 115     -24.169  -6.954  -0.293  1.00 94.04           N  
ATOM   1835  H   GLY A 115     -23.313  -6.440  -0.139  1.00 94.04           H  
ATOM   1836  CA  GLY A 115     -24.743  -6.965  -1.644  1.00 94.04           C  
ATOM   1837  HA2 GLY A 115     -24.295  -6.154  -2.218  1.00 94.04           H  
ATOM   1838  HA3 GLY A 115     -25.817  -6.794  -1.584  1.00 94.04           H  
ATOM   1839  C   GLY A 115     -24.500  -8.270  -2.413  1.00 94.04           C  
ATOM   1840  O   GLY A 115     -25.317  -8.651  -3.255  1.00 94.04           O  
ATOM   1841  N   GLU A 116     -23.417  -8.976  -2.088  1.00 95.39           N  
ATOM   1842  H   GLU A 116     -22.812  -8.613  -1.366  1.00 95.39           H  
ATOM   1843  CA  GLU A 116     -22.960 -10.217  -2.718  1.00 95.39           C  
ATOM   1844  HA  GLU A 116     -23.824 -10.805  -3.028  1.00 95.39           H  
ATOM   1845  C   GLU A 116     -22.150 -11.070  -1.729  1.00 95.39           C  
ATOM   1846  CB  GLU A 116     -22.129  -9.908  -3.976  1.00 95.39           C  
ATOM   1847  HB2 GLU A 116     -21.738 -10.846  -4.370  1.00 95.39           H  
ATOM   1848  HB3 GLU A 116     -22.789  -9.477  -4.729  1.00 95.39           H  
ATOM   1849  O   GLU A 116     -21.677 -10.564  -0.706  1.00 95.39           O  
ATOM   1850  CG  GLU A 116     -20.964  -8.937  -3.723  1.00 95.39           C  
ATOM   1851  HG2 GLU A 116     -20.422  -9.273  -2.839  1.00 95.39           H  
ATOM   1852  HG3 GLU A 116     -21.365  -7.947  -3.506  1.00 95.39           H  
ATOM   1853  CD  GLU A 116     -19.999  -8.830  -4.914  1.00 95.39           C  
ATOM   1854  OE1 GLU A 116     -18.821  -8.480  -4.662  1.00 95.39           O  
ATOM   1855  OE2 GLU A 116     -20.433  -9.119  -6.051  1.00 95.39           O  
ATOM   1856  N   ASP A 117     -21.985 -12.358  -2.036  1.00 97.26           N  
ATOM   1857  H   ASP A 117     -22.354 -12.718  -2.904  1.00 97.26           H  
ATOM   1858  CA  ASP A 117     -21.193 -13.279  -1.217  1.00 97.26           C  
ATOM   1859  HA  ASP A 117     -21.642 -13.336  -0.226  1.00 97.26           H  
ATOM   1860  C   ASP A 117     -19.761 -12.760  -1.054  1.00 97.26           C  
ATOM   1861  CB  ASP A 117     -21.181 -14.692  -1.828  1.00 97.26           C  
ATOM   1862  HB2 ASP A 117     -20.469 -15.301  -1.271  1.00 97.26           H  
ATOM   1863  HB3 ASP A 117     -20.835 -14.631  -2.860  1.00 97.26           H  
ATOM   1864  O   ASP A 117     -19.164 -12.225  -1.989  1.00 97.26           O  
ATOM   1865  CG  ASP A 117     -22.538 -15.406  -1.791  1.00 97.26           C  
ATOM   1866  OD1 ASP A 117     -23.472 -14.885  -1.138  1.00 97.26           O  
ATOM   1867  OD2 ASP A 117     -22.645 -16.481  -2.414  1.00 97.26           O  
ATOM   1868  N   TRP A 118     -19.206 -12.908   0.147  1.00 97.73           N  
ATOM   1869  H   TRP A 118     -19.736 -13.381   0.866  1.00 97.73           H  
ATOM   1870  CA  TRP A 118     -17.842 -12.507   0.462  1.00 97.73           C  
ATOM   1871  HA  TRP A 118     -17.387 -12.068  -0.426  1.00 97.73           H  
ATOM   1872  C   TRP A 118     -17.025 -13.730   0.865  1.00 97.73           C  
ATOM   1873  CB  TRP A 118     -17.828 -11.430   1.551  1.00 97.73           C  
ATOM   1874  HB2 TRP A 118     -18.602 -10.694   1.332  1.00 97.73           H  
ATOM   1875  HB3 TRP A 118     -18.100 -11.879   2.506  1.00 97.73           H  
ATOM   1876  O   TRP A 118     -17.208 -14.300   1.945  1.00 97.73           O  
ATOM   1877  CG  TRP A 118     -16.524 -10.703   1.716  1.00 97.73           C  
ATOM   1878  CD1 TRP A 118     -15.358 -10.973   1.079  1.00 97.73           C  
ATOM   1879  HD1 TRP A 118     -15.188 -11.747   0.345  1.00 97.73           H  
ATOM   1880  CD2 TRP A 118     -16.242  -9.534   2.550  1.00 97.73           C  
ATOM   1881  CE2 TRP A 118     -14.882  -9.156   2.361  1.00 97.73           C  
ATOM   1882  CE3 TRP A 118     -16.997  -8.743   3.438  1.00 97.73           C  
ATOM   1883  HE3 TRP A 118     -18.031  -9.002   3.614  1.00 97.73           H  
ATOM   1884  NE1 TRP A 118     -14.387 -10.106   1.510  1.00 97.73           N  
ATOM   1885  HE1 TRP A 118     -13.438 -10.111   1.163  1.00 97.73           H  
ATOM   1886  CH2 TRP A 118     -15.095  -7.255   3.831  1.00 97.73           C  
ATOM   1887  HH2 TRP A 118     -14.685  -6.367   4.288  1.00 97.73           H  
ATOM   1888  CZ2 TRP A 118     -14.308  -8.034   2.970  1.00 97.73           C  
ATOM   1889  HZ2 TRP A 118     -13.286  -7.761   2.754  1.00 97.73           H  
ATOM   1890  CZ3 TRP A 118     -16.432  -7.619   4.073  1.00 97.73           C  
ATOM   1891  HZ3 TRP A 118     -17.041  -7.007   4.722  1.00 97.73           H  
ATOM   1892  N   THR A 119     -16.092 -14.119   0.000  1.00 96.84           N  
ATOM   1893  H   THR A 119     -16.043 -13.659  -0.898  1.00 96.84           H  
ATOM   1894  CA  THR A 119     -15.148 -15.215   0.237  1.00 96.84           C  
ATOM   1895  HA  THR A 119     -15.208 -15.518   1.282  1.00 96.84           H  
ATOM   1896  C   THR A 119     -13.716 -14.773  -0.037  1.00 96.84           C  
ATOM   1897  CB  THR A 119     -15.479 -16.437  -0.630  1.00 96.84           C  
ATOM   1898  HB  THR A 119     -14.742 -17.216  -0.434  1.00 96.84           H  
ATOM   1899  O   THR A 119     -13.480 -13.961  -0.931  1.00 96.84           O  
ATOM   1900  CG2 THR A 119     -16.873 -17.000  -0.348  1.00 96.84           C  
ATOM   1901 HG21 THR A 119     -17.023 -17.901  -0.943  1.00 96.84           H  
ATOM   1902 HG22 THR A 119     -17.639 -16.273  -0.620  1.00 96.84           H  
ATOM   1903 HG23 THR A 119     -16.968 -17.251   0.708  1.00 96.84           H  
ATOM   1904  OG1 THR A 119     -15.439 -16.103  -1.999  1.00 96.84           O  
ATOM   1905  HG1 THR A 119     -14.650 -15.585  -2.176  1.00 96.84           H  
ATOM   1906  N   SER A 120     -12.759 -15.335   0.699  1.00 97.53           N  
ATOM   1907  H   SER A 120     -13.022 -15.967   1.441  1.00 97.53           H  
ATOM   1908  CA  SER A 120     -11.325 -15.161   0.442  1.00 97.53           C  
ATOM   1909  HA  SER A 120     -11.161 -15.023  -0.626  1.00 97.53           H  
ATOM   1910  C   SER A 120     -10.560 -16.405   0.890  1.00 97.53           C  
ATOM   1911  CB  SER A 120     -10.824 -13.915   1.171  1.00 97.53           C  
ATOM   1912  HB2 SER A 120     -11.351 -13.044   0.784  1.00 97.53           H  
ATOM   1913  HB3 SER A 120     -11.040 -14.005   2.236  1.00 97.53           H  
ATOM   1914  O   SER A 120     -10.833 -16.940   1.962  1.00 97.53           O  
ATOM   1915  OG  SER A 120      -9.434 -13.739   0.986  1.00 97.53           O  
ATOM   1916  HG  SER A 120      -9.210 -13.971   0.082  1.00 97.53           H  
ATOM   1917  N   PHE A 121      -9.650 -16.903   0.054  1.00 96.72           N  
ATOM   1918  H   PHE A 121      -9.501 -16.410  -0.815  1.00 96.72           H  
ATOM   1919  CA  PHE A 121      -8.886 -18.143   0.237  1.00 96.72           C  
ATOM   1920  HA  PHE A 121      -8.428 -18.369  -0.726  1.00 96.72           H  
ATOM   1921  C   PHE A 121      -9.758 -19.362   0.563  1.00 96.72           C  
ATOM   1922  CB  PHE A 121      -7.745 -17.919   1.231  1.00 96.72           C  
ATOM   1923  HB2 PHE A 121      -8.139 -17.535   2.172  1.00 96.72           H  
ATOM   1924  HB3 PHE A 121      -7.261 -18.873   1.440  1.00 96.72           H  
ATOM   1925  O   PHE A 121      -9.437 -20.185   1.420  1.00 96.72           O  
ATOM   1926  CG  PHE A 121      -6.689 -16.991   0.691  1.00 96.72           C  
ATOM   1927  CD1 PHE A 121      -5.772 -17.480  -0.256  1.00 96.72           C  
ATOM   1928  HD1 PHE A 121      -5.834 -18.502  -0.599  1.00 96.72           H  
ATOM   1929  CD2 PHE A 121      -6.629 -15.654   1.114  1.00 96.72           C  
ATOM   1930  HD2 PHE A 121      -7.353 -15.276   1.821  1.00 96.72           H  
ATOM   1931  CE1 PHE A 121      -4.779 -16.638  -0.768  1.00 96.72           C  
ATOM   1932  HE1 PHE A 121      -4.088 -17.001  -1.515  1.00 96.72           H  
ATOM   1933  CE2 PHE A 121      -5.615 -14.819   0.623  1.00 96.72           C  
ATOM   1934  HE2 PHE A 121      -5.558 -13.790   0.948  1.00 96.72           H  
ATOM   1935  CZ  PHE A 121      -4.691 -15.319  -0.315  1.00 96.72           C  
ATOM   1936  HZ  PHE A 121      -3.901 -14.699  -0.713  1.00 96.72           H  
ATOM   1937  N   GLY A 122     -10.921 -19.449  -0.086  1.00 94.11           N  
ATOM   1938  H   GLY A 122     -11.114 -18.753  -0.792  1.00 94.11           H  
ATOM   1939  CA  GLY A 122     -11.911 -20.498   0.175  1.00 94.11           C  
ATOM   1940  HA2 GLY A 122     -11.417 -21.469   0.131  1.00 94.11           H  
ATOM   1941  HA3 GLY A 122     -12.674 -20.464  -0.602  1.00 94.11           H  
ATOM   1942  C   GLY A 122     -12.615 -20.390   1.535  1.00 94.11           C  
ATOM   1943  O   GLY A 122     -13.386 -21.280   1.891  1.00 94.11           O  
ATOM   1944  N   ARG A 123     -12.388 -19.315   2.301  1.00 95.33           N  
ATOM   1945  H   ARG A 123     -11.719 -18.631   1.976  1.00 95.33           H  
ATOM   1946  CA  ARG A 123     -13.044 -19.045   3.586  1.00 95.33           C  
ATOM   1947  HA  ARG A 123     -13.424 -19.983   3.991  1.00 95.33           H  
ATOM   1948  C   ARG A 123     -14.240 -18.126   3.377  1.00 95.33           C  
ATOM   1949  CB  ARG A 123     -12.040 -18.459   4.600  1.00 95.33           C  
ATOM   1950  HB2 ARG A 123     -11.793 -17.436   4.316  1.00 95.33           H  
ATOM   1951  HB3 ARG A 123     -12.511 -18.421   5.583  1.00 95.33           H  
ATOM   1952  O   ARG A 123     -14.121 -17.064   2.765  1.00 95.33           O  
ATOM   1953  CG  ARG A 123     -10.729 -19.256   4.712  1.00 95.33           C  
ATOM   1954  HG2 ARG A 123     -10.087 -18.775   5.449  1.00 95.33           H  
ATOM   1955  HG3 ARG A 123     -10.201 -19.236   3.758  1.00 95.33           H  
ATOM   1956  CD  ARG A 123     -10.981 -20.705   5.135  1.00 95.33           C  
ATOM   1957  HD2 ARG A 123     -11.688 -21.170   4.448  1.00 95.33           H  
ATOM   1958  HD3 ARG A 123     -11.414 -20.692   6.135  1.00 95.33           H  
ATOM   1959  NE  ARG A 123      -9.747 -21.509   5.131  1.00 95.33           N  
ATOM   1960  HE  ARG A 123      -8.957 -21.145   4.618  1.00 95.33           H  
ATOM   1961  NH1 ARG A 123     -10.610 -23.267   6.303  1.00 95.33           N  
ATOM   1962 HH11 ARG A 123     -10.464 -24.133   6.802  1.00 95.33           H  
ATOM   1963 HH12 ARG A 123     -11.424 -22.694   6.476  1.00 95.33           H  
ATOM   1964  NH2 ARG A 123      -8.485 -23.353   5.611  1.00 95.33           N  
ATOM   1965 HH21 ARG A 123      -8.327 -24.155   6.205  1.00 95.33           H  
ATOM   1966 HH22 ARG A 123      -7.668 -22.944   5.179  1.00 95.33           H  
ATOM   1967  CZ  ARG A 123      -9.613 -22.702   5.677  1.00 95.33           C  
ATOM   1968  N   ALA A 124     -15.396 -18.532   3.897  1.00 95.42           N  
ATOM   1969  H   ALA A 124     -15.420 -19.409   4.397  1.00 95.42           H  
ATOM   1970  CA  ALA A 124     -16.604 -17.720   3.860  1.00 95.42           C  
ATOM   1971  HA  ALA A 124     -16.665 -17.227   2.890  1.00 95.42           H  
ATOM   1972  C   ALA A 124     -16.546 -16.626   4.938  1.00 95.42           C  
ATOM   1973  CB  ALA A 124     -17.834 -18.626   3.988  1.00 95.42           C  
ATOM   1974  HB1 ALA A 124     -17.819 -19.145   4.946  1.00 95.42           H  
ATOM   1975  HB2 ALA A 124     -17.840 -19.357   3.179  1.00 95.42           H  
ATOM   1976  HB3 ALA A 124     -18.739 -18.022   3.923  1.00 95.42           H  
ATOM   1977  O   ALA A 124     -16.495 -16.896   6.144  1.00 95.42           O  
ATOM   1978  N   ILE A 125     -16.571 -15.370   4.499  1.00 97.01           N  
ATOM   1979  H   ILE A 125     -16.607 -15.204   3.503  1.00 97.01           H  
ATOM   1980  CA  ILE A 125     -16.691 -14.206   5.379  1.00 97.01           C  
ATOM   1981  HA  ILE A 125     -16.247 -14.429   6.349  1.00 97.01           H  
ATOM   1982  C   ILE A 125     -18.172 -13.914   5.620  1.00 97.01           C  
ATOM   1983  CB  ILE A 125     -15.919 -13.008   4.786  1.00 97.01           C  
ATOM   1984  HB  ILE A 125     -16.229 -12.857   3.752  1.00 97.01           H  
ATOM   1985  O   ILE A 125     -18.588 -13.760   6.769  1.00 97.01           O  
ATOM   1986  CG1 ILE A 125     -14.401 -13.313   4.807  1.00 97.01           C  
ATOM   1987 HG12 ILE A 125     -14.050 -13.320   5.839  1.00 97.01           H  
ATOM   1988 HG13 ILE A 125     -14.217 -14.301   4.386  1.00 97.01           H  
ATOM   1989  CG2 ILE A 125     -16.246 -11.723   5.564  1.00 97.01           C  
ATOM   1990 HG21 ILE A 125     -15.966 -11.832   6.612  1.00 97.01           H  
ATOM   1991 HG22 ILE A 125     -17.308 -11.485   5.496  1.00 97.01           H  
ATOM   1992 HG23 ILE A 125     -15.718 -10.881   5.118  1.00 97.01           H  
ATOM   1993  CD1 ILE A 125     -13.553 -12.326   4.000  1.00 97.01           C  
ATOM   1994 HD11 ILE A 125     -12.504 -12.617   4.059  1.00 97.01           H  
ATOM   1995 HD12 ILE A 125     -13.654 -11.313   4.390  1.00 97.01           H  
ATOM   1996 HD13 ILE A 125     -13.859 -12.358   2.955  1.00 97.01           H  
ATOM   1997  N   GLY A 126     -18.968 -13.907   4.550  1.00 96.27           N  
ATOM   1998  H   GLY A 126     -18.560 -14.067   3.640  1.00 96.27           H  
ATOM   1999  CA  GLY A 126     -20.397 -13.628   4.597  1.00 96.27           C  
ATOM   2000  HA2 GLY A 126     -20.535 -12.554   4.723  1.00 96.27           H  
ATOM   2001  HA3 GLY A 126     -20.845 -14.144   5.446  1.00 96.27           H  
ATOM   2002  C   GLY A 126     -21.123 -14.044   3.325  1.00 96.27           C  
ATOM   2003  O   GLY A 126     -20.499 -14.274   2.292  1.00 96.27           O  
ATOM   2004  N   VAL A 127     -22.448 -14.131   3.410  1.00 96.39           N  
ATOM   2005  H   VAL A 127     -22.896 -13.845   4.269  1.00 96.39           H  
ATOM   2006  CA  VAL A 127     -23.332 -14.431   2.275  1.00 96.39           C  
ATOM   2007  HA  VAL A 127     -22.731 -14.678   1.400  1.00 96.39           H  
ATOM   2008  C   VAL A 127     -24.154 -13.202   1.911  1.00 96.39           C  
ATOM   2009  CB  VAL A 127     -24.241 -15.645   2.546  1.00 96.39           C  
ATOM   2010  HB  VAL A 127     -24.882 -15.793   1.677  1.00 96.39           H  
ATOM   2011  O   VAL A 127     -24.430 -12.354   2.763  1.00 96.39           O  
ATOM   2012  CG1 VAL A 127     -23.407 -16.918   2.730  1.00 96.39           C  
ATOM   2013 HG11 VAL A 127     -22.779 -16.842   3.617  1.00 96.39           H  
ATOM   2014 HG12 VAL A 127     -22.775 -17.063   1.853  1.00 96.39           H  
ATOM   2015 HG13 VAL A 127     -24.068 -17.779   2.826  1.00 96.39           H  
ATOM   2016  CG2 VAL A 127     -25.144 -15.462   3.775  1.00 96.39           C  
ATOM   2017 HG21 VAL A 127     -24.546 -15.344   4.679  1.00 96.39           H  
ATOM   2018 HG22 VAL A 127     -25.788 -16.335   3.885  1.00 96.39           H  
ATOM   2019 HG23 VAL A 127     -25.780 -14.586   3.644  1.00 96.39           H  
ATOM   2020  N   ARG A 128     -24.573 -13.117   0.651  1.00 96.51           N  
ATOM   2021  H   ARG A 128     -24.275 -13.839   0.011  1.00 96.51           H  
ATOM   2022  CA  ARG A 128     -25.450 -12.069   0.137  1.00 96.51           C  
ATOM   2023  HA  ARG A 128     -24.903 -11.126   0.152  1.00 96.51           H  
ATOM   2024  C   ARG A 128     -26.702 -11.923   1.001  1.00 96.51           C  
ATOM   2025  CB  ARG A 128     -25.811 -12.430  -1.305  1.00 96.51           C  
ATOM   2026  HB2 ARG A 128     -26.313 -13.397  -1.328  1.00 96.51           H  
ATOM   2027  HB3 ARG A 128     -24.894 -12.507  -1.888  1.00 96.51           H  
ATOM   2028  O   ARG A 128     -27.375 -12.902   1.311  1.00 96.51           O  
ATOM   2029  CG  ARG A 128     -26.725 -11.370  -1.920  1.00 96.51           C  
ATOM   2030  HG2 ARG A 128     -26.288 -10.386  -1.752  1.00 96.51           H  
ATOM   2031  HG3 ARG A 128     -27.706 -11.402  -1.446  1.00 96.51           H  
ATOM   2032  CD  ARG A 128     -26.891 -11.622  -3.415  1.00 96.51           C  
ATOM   2033  HD2 ARG A 128     -27.428 -12.561  -3.551  1.00 96.51           H  
ATOM   2034  HD3 ARG A 128     -25.905 -11.706  -3.872  1.00 96.51           H  
ATOM   2035  NE  ARG A 128     -27.614 -10.508  -4.042  1.00 96.51           N  
ATOM   2036  HE  ARG A 128     -27.465  -9.606  -3.613  1.00 96.51           H  
ATOM   2037  NH1 ARG A 128     -28.211 -11.591  -5.969  1.00 96.51           N  
ATOM   2038 HH11 ARG A 128     -28.627 -11.581  -6.890  1.00 96.51           H  
ATOM   2039 HH12 ARG A 128     -27.667 -12.382  -5.656  1.00 96.51           H  
ATOM   2040  NH2 ARG A 128     -28.845  -9.471  -5.645  1.00 96.51           N  
ATOM   2041 HH21 ARG A 128     -29.265  -9.466  -6.564  1.00 96.51           H  
ATOM   2042 HH22 ARG A 128     -28.810  -8.628  -5.090  1.00 96.51           H  
ATOM   2043  CZ  ARG A 128     -28.223 -10.530  -5.210  1.00 96.51           C  
ATOM   2044  N   GLY A 129     -27.034 -10.683   1.351  1.00 95.43           N  
ATOM   2045  H   GLY A 129     -26.439  -9.921   1.058  1.00 95.43           H  
ATOM   2046  CA  GLY A 129     -28.168 -10.352   2.214  1.00 95.43           C  
ATOM   2047  HA2 GLY A 129     -29.040 -10.925   1.900  1.00 95.43           H  
ATOM   2048  HA3 GLY A 129     -28.396  -9.292   2.104  1.00 95.43           H  
ATOM   2049  C   GLY A 129     -27.937 -10.632   3.703  1.00 95.43           C  
ATOM   2050  O   GLY A 129     -28.814 -10.329   4.504  1.00 95.43           O  
ATOM   2051  N   GLY A 130     -26.786 -11.190   4.090  1.00 94.94           N  
ATOM   2052  H   GLY A 130     -26.093 -11.426   3.393  1.00 94.94           H  
ATOM   2053  CA  GLY A 130     -26.408 -11.367   5.488  1.00 94.94           C  
ATOM   2054  HA2 GLY A 130     -25.638 -12.136   5.561  1.00 94.94           H  
ATOM   2055  HA3 GLY A 130     -27.277 -11.695   6.059  1.00 94.94           H  
ATOM   2056  C   GLY A 130     -25.860 -10.082   6.104  1.00 94.94           C  
ATOM   2057  O   GLY A 130     -25.155  -9.319   5.439  1.00 94.94           O  
ATOM   2058  N   ASP A 131     -26.153  -9.876   7.388  1.00 95.21           N  
ATOM   2059  H   ASP A 131     -26.785 -10.509   7.857  1.00 95.21           H  
ATOM   2060  CA  ASP A 131     -25.543  -8.822   8.195  1.00 95.21           C  
ATOM   2061  HA  ASP A 131     -25.489  -7.909   7.602  1.00 95.21           H  
ATOM   2062  C   ASP A 131     -24.120  -9.210   8.599  1.00 95.21           C  
ATOM   2063  CB  ASP A 131     -26.386  -8.535   9.444  1.00 95.21           C  
ATOM   2064  HB2 ASP A 131     -25.782  -7.968  10.152  1.00 95.21           H  
ATOM   2065  HB3 ASP A 131     -26.659  -9.477   9.921  1.00 95.21           H  
ATOM   2066  O   ASP A 131     -23.877 -10.277   9.172  1.00 95.21           O  
ATOM   2067  CG  ASP A 131     -27.639  -7.714   9.145  1.00 95.21           C  
ATOM   2068  OD1 ASP A 131     -27.531  -6.768   8.332  1.00 95.21           O  
ATOM   2069  OD2 ASP A 131     -28.670  -7.995   9.792  1.00 95.21           O  
ATOM   2070  N   ILE A 132     -23.177  -8.319   8.313  1.00 95.65           N  
ATOM   2071  H   ILE A 132     -23.451  -7.488   7.808  1.00 95.65           H  
ATOM   2072  CA  ILE A 132     -21.756  -8.498   8.584  1.00 95.65           C  
ATOM   2073  HA  ILE A 132     -21.614  -9.432   9.127  1.00 95.65           H  
ATOM   2074  C   ILE A 132     -21.256  -7.398   9.507  1.00 95.65           C  
ATOM   2075  CB  ILE A 132     -20.978  -8.581   7.255  1.00 95.65           C  
ATOM   2076  HB  ILE A 132     -21.244  -7.713   6.652  1.00 95.65           H  
ATOM   2077  O   ILE A 132     -21.651  -6.240   9.416  1.00 95.65           O  
ATOM   2078  CG1 ILE A 132     -21.370  -9.841   6.457  1.00 95.65           C  
ATOM   2079 HG12 ILE A 132     -20.780  -9.821   5.540  1.00 95.65           H  
ATOM   2080 HG13 ILE A 132     -22.422  -9.778   6.181  1.00 95.65           H  
ATOM   2081  CG2 ILE A 132     -19.453  -8.552   7.432  1.00 95.65           C  
ATOM   2082 HG21 ILE A 132     -19.134  -7.588   7.829  1.00 95.65           H  
ATOM   2083 HG22 ILE A 132     -19.157  -9.343   8.122  1.00 95.65           H  
ATOM   2084 HG23 ILE A 132     -18.959  -8.701   6.472  1.00 95.65           H  
ATOM   2085  CD1 ILE A 132     -21.126 -11.203   7.118  1.00 95.65           C  
ATOM   2086 HD11 ILE A 132     -21.576 -11.980   6.500  1.00 95.65           H  
ATOM   2087 HD12 ILE A 132     -21.609 -11.257   8.094  1.00 95.65           H  
ATOM   2088 HD13 ILE A 132     -20.057 -11.389   7.218  1.00 95.65           H  
ATOM   2089  N   THR A 133     -20.355  -7.787  10.397  1.00 95.38           N  
ATOM   2090  H   THR A 133     -20.092  -8.762  10.386  1.00 95.38           H  
ATOM   2091  CA  THR A 133     -19.598  -6.917  11.296  1.00 95.38           C  
ATOM   2092  HA  THR A 133     -19.732  -5.874  11.012  1.00 95.38           H  
ATOM   2093  C   THR A 133     -18.116  -7.263  11.189  1.00 95.38           C  
ATOM   2094  CB  THR A 133     -20.054  -7.095  12.753  1.00 95.38           C  
ATOM   2095  HB  THR A 133     -19.473  -6.425  13.386  1.00 95.38           H  
ATOM   2096  O   THR A 133     -17.724  -8.243  10.546  1.00 95.38           O  
ATOM   2097  CG2 THR A 133     -21.529  -6.782  12.978  1.00 95.38           C  
ATOM   2098 HG21 THR A 133     -21.702  -5.722  12.788  1.00 95.38           H  
ATOM   2099 HG22 THR A 133     -22.161  -7.382  12.324  1.00 95.38           H  
ATOM   2100 HG23 THR A 133     -21.788  -6.997  14.014  1.00 95.38           H  
ATOM   2101  OG1 THR A 133     -19.805  -8.418  13.174  1.00 95.38           O  
ATOM   2102  HG1 THR A 133     -20.300  -9.000  12.592  1.00 95.38           H  
ATOM   2103  N   ILE A 134     -17.267  -6.512  11.890  1.00 95.14           N  
ATOM   2104  H   ILE A 134     -17.620  -5.700  12.376  1.00 95.14           H  
ATOM   2105  CA  ILE A 134     -15.838  -6.830  11.980  1.00 95.14           C  
ATOM   2106  HA  ILE A 134     -15.439  -6.795  10.967  1.00 95.14           H  
ATOM   2107  C   ILE A 134     -15.570  -8.251  12.517  1.00 95.14           C  
ATOM   2108  CB  ILE A 134     -15.130  -5.741  12.808  1.00 95.14           C  
ATOM   2109  HB  ILE A 134     -15.466  -4.776  12.429  1.00 95.14           H  
ATOM   2110  O   ILE A 134     -14.591  -8.880  12.122  1.00 95.14           O  
ATOM   2111  CG1 ILE A 134     -13.609  -5.815  12.585  1.00 95.14           C  
ATOM   2112 HG12 ILE A 134     -13.409  -5.916  11.518  1.00 95.14           H  
ATOM   2113 HG13 ILE A 134     -13.197  -6.684  13.097  1.00 95.14           H  
ATOM   2114  CG2 ILE A 134     -15.502  -5.819  14.304  1.00 95.14           C  
ATOM   2115 HG21 ILE A 134     -16.583  -5.749  14.429  1.00 95.14           H  
ATOM   2116 HG22 ILE A 134     -15.149  -6.751  14.744  1.00 95.14           H  
ATOM   2117 HG23 ILE A 134     -15.049  -4.992  14.852  1.00 95.14           H  
ATOM   2118  CD1 ILE A 134     -12.890  -4.556  13.074  1.00 95.14           C  
ATOM   2119 HD11 ILE A 134     -13.293  -3.683  12.560  1.00 95.14           H  
ATOM   2120 HD12 ILE A 134     -13.010  -4.433  14.150  1.00 95.14           H  
ATOM   2121 HD13 ILE A 134     -11.826  -4.634  12.853  1.00 95.14           H  
ATOM   2122  N   GLY A 135     -16.457  -8.805  13.351  1.00 95.71           N  
ATOM   2123  H   GLY A 135     -17.277  -8.274  13.604  1.00 95.71           H  
ATOM   2124  CA  GLY A 135     -16.331 -10.160  13.904  1.00 95.71           C  
ATOM   2125  HA2 GLY A 135     -15.342 -10.280  14.345  1.00 95.71           H  
ATOM   2126  HA3 GLY A 135     -17.081 -10.297  14.683  1.00 95.71           H  
ATOM   2127  C   GLY A 135     -16.518 -11.279  12.880  1.00 95.71           C  
ATOM   2128  O   GLY A 135     -16.177 -12.425  13.153  1.00 95.71           O  
ATOM   2129  N   ASN A 136     -17.013 -10.969  11.681  1.00 96.64           N  
ATOM   2130  H   ASN A 136     -17.328 -10.026  11.507  1.00 96.64           H  
ATOM   2131  CA  ASN A 136     -17.041 -11.923  10.577  1.00 96.64           C  
ATOM   2132  HA  ASN A 136     -17.277 -12.915  10.963  1.00 96.64           H  
ATOM   2133  C   ASN A 136     -15.689 -12.013   9.854  1.00 96.64           C  
ATOM   2134  CB  ASN A 136     -18.138 -11.507   9.601  1.00 96.64           C  
ATOM   2135  HB2 ASN A 136     -18.131 -12.168   8.734  1.00 96.64           H  
ATOM   2136  HB3 ASN A 136     -17.904 -10.500   9.257  1.00 96.64           H  
ATOM   2137  O   ASN A 136     -15.450 -13.005   9.168  1.00 96.64           O  
ATOM   2138  CG  ASN A 136     -19.518 -11.525  10.227  1.00 96.64           C  
ATOM   2139  ND2 ASN A 136     -20.237 -12.615  10.113  1.00 96.64           N  
ATOM   2140 HD21 ASN A 136     -21.187 -12.543  10.448  1.00 96.64           H  
ATOM   2141 HD22 ASN A 136     -19.945 -13.343   9.476  1.00 96.64           H  
ATOM   2142  OD1 ASN A 136     -19.962 -10.566  10.838  1.00 96.64           O  
ATOM   2143  N   LEU A 137     -14.813 -11.012  10.000  1.00 97.28           N  
ATOM   2144  H   LEU A 137     -15.072 -10.238  10.594  1.00 97.28           H  
ATOM   2145  CA  LEU A 137     -13.499 -10.956   9.349  1.00 97.28           C  
ATOM   2146  HA  LEU A 137     -13.537 -11.496   8.403  1.00 97.28           H  
ATOM   2147  C   LEU A 137     -12.398 -11.606  10.187  1.00 97.28           C  
ATOM   2148  CB  LEU A 137     -13.119  -9.486   9.081  1.00 97.28           C  
ATOM   2149  HB2 LEU A 137     -12.129  -9.459   8.625  1.00 97.28           H  
ATOM   2150  HB3 LEU A 137     -13.051  -8.965  10.035  1.00 97.28           H  
ATOM   2151  O   LEU A 137     -11.397 -12.057   9.637  1.00 97.28           O  
ATOM   2152  CG  LEU A 137     -14.090  -8.720   8.170  1.00 97.28           C  
ATOM   2153  HG  LEU A 137     -15.106  -8.794   8.556  1.00 97.28           H  
ATOM   2154  CD1 LEU A 137     -13.690  -7.251   8.126  1.00 97.28           C  
ATOM   2155 HD11 LEU A 137     -14.374  -6.713   7.468  1.00 97.28           H  
ATOM   2156 HD12 LEU A 137     -13.741  -6.827   9.128  1.00 97.28           H  
ATOM   2157 HD13 LEU A 137     -12.674  -7.146   7.746  1.00 97.28           H  
ATOM   2158  CD2 LEU A 137     -14.048  -9.252   6.742  1.00 97.28           C  
ATOM   2159 HD21 LEU A 137     -13.077  -9.049   6.291  1.00 97.28           H  
ATOM   2160 HD22 LEU A 137     -14.214 -10.329   6.733  1.00 97.28           H  
ATOM   2161 HD23 LEU A 137     -14.825  -8.769   6.149  1.00 97.28           H  
ATOM   2162  N   VAL A 138     -12.553 -11.637  11.509  1.00 97.64           N  
ATOM   2163  H   VAL A 138     -13.410 -11.272  11.898  1.00 97.64           H  
ATOM   2164  CA  VAL A 138     -11.516 -12.069  12.453  1.00 97.64           C  
ATOM   2165  HA  VAL A 138     -10.824 -12.740  11.943  1.00 97.64           H  
ATOM   2166  C   VAL A 138     -12.118 -12.845  13.615  1.00 97.64           C  
ATOM   2167  CB  VAL A 138     -10.700 -10.874  12.988  1.00 97.64           C  
ATOM   2168  HB  VAL A 138      -9.975 -11.251  13.710  1.00 97.64           H  
ATOM   2169  O   VAL A 138     -13.281 -12.667  13.962  1.00 97.64           O  
ATOM   2170  CG1 VAL A 138      -9.912 -10.186  11.865  1.00 97.64           C  
ATOM   2171 HG11 VAL A 138      -9.360 -10.931  11.292  1.00 97.64           H  
ATOM   2172 HG12 VAL A 138     -10.587  -9.654  11.196  1.00 97.64           H  
ATOM   2173 HG13 VAL A 138      -9.204  -9.476  12.293  1.00 97.64           H  
ATOM   2174  CG2 VAL A 138     -11.564  -9.827  13.702  1.00 97.64           C  
ATOM   2175 HG21 VAL A 138     -12.308  -9.423  13.016  1.00 97.64           H  
ATOM   2176 HG22 VAL A 138     -12.070 -10.270  14.560  1.00 97.64           H  
ATOM   2177 HG23 VAL A 138     -10.943  -9.001  14.049  1.00 97.64           H  
ATOM   2178  N   ILE A 139     -11.307 -13.683  14.256  1.00 96.70           N  
ATOM   2179  H   ILE A 139     -10.350 -13.745  13.939  1.00 96.70           H  
ATOM   2180  CA  ILE A 139     -11.682 -14.376  15.492  1.00 96.70           C  
ATOM   2181  HA  ILE A 139     -12.768 -14.390  15.588  1.00 96.70           H  
ATOM   2182  C   ILE A 139     -11.112 -13.595  16.675  1.00 96.70           C  
ATOM   2183  CB  ILE A 139     -11.206 -15.842  15.458  1.00 96.70           C  
ATOM   2184  HB  ILE A 139     -10.143 -15.841  15.219  1.00 96.70           H  
ATOM   2185  O   ILE A 139      -9.897 -13.416  16.773  1.00 96.70           O  
ATOM   2186  CG1 ILE A 139     -11.955 -16.633  14.362  1.00 96.70           C  
ATOM   2187 HG12 ILE A 139     -12.069 -16.013  13.473  1.00 96.70           H  
ATOM   2188 HG13 ILE A 139     -12.959 -16.878  14.709  1.00 96.70           H  
ATOM   2189  CG2 ILE A 139     -11.413 -16.527  16.823  1.00 96.70           C  
ATOM   2190 HG21 ILE A 139     -11.111 -17.574  16.777  1.00 96.70           H  
ATOM   2191 HG22 ILE A 139     -10.809 -16.046  17.592  1.00 96.70           H  
ATOM   2192 HG23 ILE A 139     -12.462 -16.477  17.115  1.00 96.70           H  
ATOM   2193  CD1 ILE A 139     -11.237 -17.923  13.945  1.00 96.70           C  
ATOM   2194 HD11 ILE A 139     -10.225 -17.694  13.613  1.00 96.70           H  
ATOM   2195 HD12 ILE A 139     -11.199 -18.629  14.774  1.00 96.70           H  
ATOM   2196 HD13 ILE A 139     -11.781 -18.384  13.120  1.00 96.70           H  
ATOM   2197  N   PHE A 140     -11.976 -13.156  17.588  1.00 96.16           N  
ATOM   2198  H   PHE A 140     -12.961 -13.333  17.449  1.00 96.16           H  
ATOM   2199  CA  PHE A 140     -11.554 -12.524  18.837  1.00 96.16           C  
ATOM   2200  HA  PHE A 140     -10.633 -11.969  18.655  1.00 96.16           H  
ATOM   2201  C   PHE A 140     -11.251 -13.584  19.899  1.00 96.16           C  
ATOM   2202  CB  PHE A 140     -12.607 -11.513  19.302  1.00 96.16           C  
ATOM   2203  HB2 PHE A 140     -13.568 -12.016  19.412  1.00 96.16           H  
ATOM   2204  HB3 PHE A 140     -12.318 -11.139  20.284  1.00 96.16           H  
ATOM   2205  O   PHE A 140     -12.153 -14.284  20.354  1.00 96.16           O  
ATOM   2206  CG  PHE A 140     -12.748 -10.328  18.369  1.00 96.16           C  
ATOM   2207  CD1 PHE A 140     -11.679  -9.423  18.234  1.00 96.16           C  
ATOM   2208  HD1 PHE A 140     -10.771  -9.570  18.799  1.00 96.16           H  
ATOM   2209  CD2 PHE A 140     -13.923 -10.139  17.616  1.00 96.16           C  
ATOM   2210  HD2 PHE A 140     -14.739 -10.844  17.687  1.00 96.16           H  
ATOM   2211  CE1 PHE A 140     -11.780  -8.343  17.341  1.00 96.16           C  
ATOM   2212  HE1 PHE A 140     -10.939  -7.679  17.206  1.00 96.16           H  
ATOM   2213  CE2 PHE A 140     -14.034  -9.039  16.747  1.00 96.16           C  
ATOM   2214  HE2 PHE A 140     -14.936  -8.889  16.173  1.00 96.16           H  
ATOM   2215  CZ  PHE A 140     -12.960  -8.143  16.605  1.00 96.16           C  
ATOM   2216  HZ  PHE A 140     -13.033  -7.313  15.918  1.00 96.16           H  
ATOM   2217  N   ASP A 141      -9.983 -13.687  20.286  1.00 94.53           N  
ATOM   2218  H   ASP A 141      -9.317 -13.026  19.911  1.00 94.53           H  
ATOM   2219  CA  ASP A 141      -9.504 -14.558  21.358  1.00 94.53           C  
ATOM   2220  HA  ASP A 141     -10.178 -15.407  21.474  1.00 94.53           H  
ATOM   2221  C   ASP A 141      -9.486 -13.767  22.672  1.00 94.53           C  
ATOM   2222  CB  ASP A 141      -8.123 -15.109  20.968  1.00 94.53           C  
ATOM   2223  HB2 ASP A 141      -8.196 -15.544  19.972  1.00 94.53           H  
ATOM   2224  HB3 ASP A 141      -7.401 -14.295  20.921  1.00 94.53           H  
ATOM   2225  O   ASP A 141      -8.656 -12.877  22.855  1.00 94.53           O  
ATOM   2226  CG  ASP A 141      -7.604 -16.188  21.923  1.00 94.53           C  
ATOM   2227  OD1 ASP A 141      -8.170 -16.337  23.028  1.00 94.53           O  
ATOM   2228  OD2 ASP A 141      -6.653 -16.886  21.507  1.00 94.53           O  
ATOM   2229  N   GLN A 142     -10.445 -14.041  23.557  1.00 92.12           N  
ATOM   2230  H   GLN A 142     -11.050 -14.828  23.369  1.00 92.12           H  
ATOM   2231  CA  GLN A 142     -10.664 -13.290  24.798  1.00 92.12           C  
ATOM   2232  HA  GLN A 142     -10.371 -12.255  24.624  1.00 92.12           H  
ATOM   2233  C   GLN A 142      -9.794 -13.801  25.958  1.00 92.12           C  
ATOM   2234  CB  GLN A 142     -12.152 -13.267  25.169  1.00 92.12           C  
ATOM   2235  HB2 GLN A 142     -12.513 -14.285  25.313  1.00 92.12           H  
ATOM   2236  HB3 GLN A 142     -12.239 -12.738  26.118  1.00 92.12           H  
ATOM   2237  O   GLN A 142     -10.303 -14.154  27.021  1.00 92.12           O  
ATOM   2238  CG  GLN A 142     -13.037 -12.556  24.137  1.00 92.12           C  
ATOM   2239  HG2 GLN A 142     -13.123 -13.177  23.246  1.00 92.12           H  
ATOM   2240  HG3 GLN A 142     -12.580 -11.607  23.857  1.00 92.12           H  
ATOM   2241  CD  GLN A 142     -14.425 -12.253  24.694  1.00 92.12           C  
ATOM   2242  NE2 GLN A 142     -15.439 -12.189  23.862  1.00 92.12           N  
ATOM   2243 HE21 GLN A 142     -15.329 -12.444  22.891  1.00 92.12           H  
ATOM   2244 HE22 GLN A 142     -16.310 -11.924  24.300  1.00 92.12           H  
ATOM   2245  OE1 GLN A 142     -14.632 -12.046  25.877  1.00 92.12           O  
ATOM   2246  N   THR A 143      -8.486 -13.901  25.740  1.00 90.90           N  
ATOM   2247  H   THR A 143      -8.138 -13.654  24.825  1.00 90.90           H  
ATOM   2248  CA  THR A 143      -7.530 -14.449  26.720  1.00 90.90           C  
ATOM   2249  HA  THR A 143      -8.069 -14.734  27.624  1.00 90.90           H  
ATOM   2250  C   THR A 143      -6.490 -13.437  27.201  1.00 90.90           C  
ATOM   2251  CB  THR A 143      -6.863 -15.727  26.187  1.00 90.90           C  
ATOM   2252  HB  THR A 143      -6.041 -16.008  26.846  1.00 90.90           H  
ATOM   2253  O   THR A 143      -5.651 -13.779  28.032  1.00 90.90           O  
ATOM   2254  CG2 THR A 143      -7.843 -16.898  26.131  1.00 90.90           C  
ATOM   2255 HG21 THR A 143      -8.717 -16.638  25.534  1.00 90.90           H  
ATOM   2256 HG22 THR A 143      -7.351 -17.765  25.689  1.00 90.90           H  
ATOM   2257 HG23 THR A 143      -8.168 -17.147  27.141  1.00 90.90           H  
ATOM   2258  OG1 THR A 143      -6.360 -15.546  24.888  1.00 90.90           O  
ATOM   2259  HG1 THR A 143      -7.015 -15.889  24.276  1.00 90.90           H  
ATOM   2260  N   GLU A 144      -6.545 -12.186  26.731  1.00 90.84           N  
ATOM   2261  H   GLU A 144      -7.295 -11.932  26.105  1.00 90.84           H  
ATOM   2262  CA  GLU A 144      -5.634 -11.136  27.197  1.00 90.84           C  
ATOM   2263  HA  GLU A 144      -4.623 -11.541  27.184  1.00 90.84           H  
ATOM   2264  C   GLU A 144      -5.957 -10.699  28.628  1.00 90.84           C  
ATOM   2265  CB  GLU A 144      -5.685  -9.920  26.262  1.00 90.84           C  
ATOM   2266  HB2 GLU A 144      -5.715 -10.258  25.226  1.00 90.84           H  
ATOM   2267  HB3 GLU A 144      -6.625  -9.400  26.451  1.00 90.84           H  
ATOM   2268  O   GLU A 144      -7.099 -10.761  29.097  1.00 90.84           O  
ATOM   2269  CG  GLU A 144      -4.604  -8.846  26.423  1.00 90.84           C  
ATOM   2270  HG2 GLU A 144      -4.709  -8.126  25.612  1.00 90.84           H  
ATOM   2271  HG3 GLU A 144      -4.783  -8.299  27.349  1.00 90.84           H  
ATOM   2272  CD  GLU A 144      -3.190  -9.423  26.432  1.00 90.84           C  
ATOM   2273  OE1 GLU A 144      -2.687  -9.636  27.562  1.00 90.84           O  
ATOM   2274  OE2 GLU A 144      -2.646  -9.669  25.336  1.00 90.84           O  
ATOM   2275  N   THR A 145      -4.937 -10.177  29.304  1.00 90.97           N  
ATOM   2276  H   THR A 145      -4.057 -10.075  28.820  1.00 90.97           H  
ATOM   2277  CA  THR A 145      -5.063  -9.651  30.662  1.00 90.97           C  
ATOM   2278  HA  THR A 145      -5.477 -10.436  31.295  1.00 90.97           H  
ATOM   2279  C   THR A 145      -5.993  -8.443  30.687  1.00 90.97           C  
ATOM   2280  CB  THR A 145      -3.694  -9.249  31.221  1.00 90.97           C  
ATOM   2281  HB  THR A 145      -3.308  -8.395  30.665  1.00 90.97           H  
ATOM   2282  O   THR A 145      -5.814  -7.497  29.918  1.00 90.97           O  
ATOM   2283  CG2 THR A 145      -3.761  -8.900  32.709  1.00 90.97           C  
ATOM   2284 HG21 THR A 145      -4.382  -8.018  32.871  1.00 90.97           H  
ATOM   2285 HG22 THR A 145      -4.169  -9.740  33.271  1.00 90.97           H  
ATOM   2286 HG23 THR A 145      -2.757  -8.685  33.073  1.00 90.97           H  
ATOM   2287  OG1 THR A 145      -2.785 -10.313  31.087  1.00 90.97           O  
ATOM   2288  HG1 THR A 145      -2.572 -10.390  30.154  1.00 90.97           H  
ATOM   2289  N   ARG A 146      -6.938  -8.421  31.628  1.00 89.38           N  
ATOM   2290  H   ARG A 146      -7.028  -9.227  32.229  1.00 89.38           H  
ATOM   2291  CA  ARG A 146      -7.856  -7.294  31.827  1.00 89.38           C  
ATOM   2292  HA  ARG A 146      -8.420  -7.161  30.904  1.00 89.38           H  
ATOM   2293  C   ARG A 146      -7.094  -5.987  32.136  1.00 89.38           C  
ATOM   2294  CB  ARG A 146      -8.851  -7.670  32.935  1.00 89.38           C  
ATOM   2295  HB2 ARG A 146      -8.307  -7.855  33.862  1.00 89.38           H  
ATOM   2296  HB3 ARG A 146      -9.368  -8.584  32.646  1.00 89.38           H  
ATOM   2297  O   ARG A 146      -6.172  -6.020  32.955  1.00 89.38           O  
ATOM   2298  CG  ARG A 146      -9.892  -6.573  33.179  1.00 89.38           C  
ATOM   2299  HG2 ARG A 146     -10.385  -6.327  32.239  1.00 89.38           H  
ATOM   2300  HG3 ARG A 146      -9.388  -5.689  33.571  1.00 89.38           H  
ATOM   2301  CD  ARG A 146     -10.942  -7.019  34.200  1.00 89.38           C  
ATOM   2302  HD2 ARG A 146     -10.434  -7.409  35.082  1.00 89.38           H  
ATOM   2303  HD3 ARG A 146     -11.545  -7.810  33.754  1.00 89.38           H  
ATOM   2304  NE  ARG A 146     -11.802  -5.892  34.603  1.00 89.38           N  
ATOM   2305  HE  ARG A 146     -11.487  -4.971  34.334  1.00 89.38           H  
ATOM   2306  NH1 ARG A 146     -13.425  -7.091  35.708  1.00 89.38           N  
ATOM   2307 HH11 ARG A 146     -14.297  -7.107  36.217  1.00 89.38           H  
ATOM   2308 HH12 ARG A 146     -12.922  -7.944  35.511  1.00 89.38           H  
ATOM   2309  NH2 ARG A 146     -13.620  -4.879  35.534  1.00 89.38           N  
ATOM   2310 HH21 ARG A 146     -14.516  -4.930  35.997  1.00 89.38           H  
ATOM   2311 HH22 ARG A 146     -13.284  -3.978  35.224  1.00 89.38           H  
ATOM   2312  CZ  ARG A 146     -12.939  -5.959  35.276  1.00 89.38           C  
ATOM   2313  N   PRO A 147      -7.439  -4.857  31.492  1.00 92.86           N  
ATOM   2314  CA  PRO A 147      -6.923  -3.547  31.872  1.00 92.86           C  
ATOM   2315  HA  PRO A 147      -5.886  -3.614  32.199  1.00 92.86           H  
ATOM   2316  C   PRO A 147      -7.751  -2.911  32.995  1.00 92.86           C  
ATOM   2317  CB  PRO A 147      -6.997  -2.714  30.597  1.00 92.86           C  
ATOM   2318  HB2 PRO A 147      -6.122  -2.920  29.980  1.00 92.86           H  
ATOM   2319  HB3 PRO A 147      -7.064  -1.648  30.816  1.00 92.86           H  
ATOM   2320  O   PRO A 147      -8.919  -3.257  33.197  1.00 92.86           O  
ATOM   2321  CG  PRO A 147      -8.263  -3.249  29.923  1.00 92.86           C  
ATOM   2322  HG2 PRO A 147      -8.240  -3.108  28.842  1.00 92.86           H  
ATOM   2323  HG3 PRO A 147      -9.139  -2.762  30.351  1.00 92.86           H  
ATOM   2324  CD  PRO A 147      -8.273  -4.732  30.299  1.00 92.86           C  
ATOM   2325  HD2 PRO A 147      -9.295  -5.060  30.490  1.00 92.86           H  
ATOM   2326  HD3 PRO A 147      -7.831  -5.313  29.490  1.00 92.86           H  
ATOM   2327  N   ASP A 148      -7.150  -1.939  33.674  1.00 92.57           N  
ATOM   2328  H   ASP A 148      -6.193  -1.692  33.470  1.00 92.57           H  
ATOM   2329  CA  ASP A 148      -7.879  -1.048  34.571  1.00 92.57           C  
ATOM   2330  HA  ASP A 148      -8.530  -1.649  35.206  1.00 92.57           H  
ATOM   2331  C   ASP A 148      -8.761  -0.095  33.751  1.00 92.57           C  
ATOM   2332  CB  ASP A 148      -6.903  -0.297  35.489  1.00 92.57           C  
ATOM   2333  HB2 ASP A 148      -6.217   0.289  34.878  1.00 92.57           H  
ATOM   2334  HB3 ASP A 148      -7.470   0.389  36.119  1.00 92.57           H  
ATOM   2335  O   ASP A 148      -8.378   0.360  32.669  1.00 92.57           O  
ATOM   2336  CG  ASP A 148      -6.111  -1.251  36.392  1.00 92.57           C  
ATOM   2337  OD1 ASP A 148      -6.725  -2.210  36.913  1.00 92.57           O  
ATOM   2338  OD2 ASP A 148      -4.885  -1.042  36.524  1.00 92.57           O  
ATOM   2339  N   VAL A 149      -9.961   0.176  34.261  1.00 95.02           N  
ATOM   2340  H   VAL A 149     -10.172  -0.151  35.193  1.00 95.02           H  
ATOM   2341  CA  VAL A 149     -10.945   1.073  33.646  1.00 95.02           C  
ATOM   2342  HA  VAL A 149     -10.457   1.649  32.860  1.00 95.02           H  
ATOM   2343  C   VAL A 149     -11.434   2.077  34.679  1.00 95.02           C  
ATOM   2344  CB  VAL A 149     -12.128   0.322  32.999  1.00 95.02           C  
ATOM   2345  HB  VAL A 149     -12.828   1.063  32.612  1.00 95.02           H  
ATOM   2346  O   VAL A 149     -11.468   1.785  35.874  1.00 95.02           O  
ATOM   2347  CG1 VAL A 149     -11.659  -0.525  31.809  1.00 95.02           C  
ATOM   2348 HG11 VAL A 149     -12.522  -0.961  31.305  1.00 95.02           H  
ATOM   2349 HG12 VAL A 149     -10.994  -1.320  32.147  1.00 95.02           H  
ATOM   2350 HG13 VAL A 149     -11.123   0.112  31.105  1.00 95.02           H  
ATOM   2351  CG2 VAL A 149     -12.895  -0.583  33.975  1.00 95.02           C  
ATOM   2352 HG21 VAL A 149     -12.239  -1.362  34.363  1.00 95.02           H  
ATOM   2353 HG22 VAL A 149     -13.279   0.012  34.804  1.00 95.02           H  
ATOM   2354 HG23 VAL A 149     -13.744  -1.038  33.463  1.00 95.02           H  
ATOM   2355  N   ILE A 150     -11.802   3.260  34.206  1.00 94.78           N  
ATOM   2356  H   ILE A 150     -11.779   3.399  33.206  1.00 94.78           H  
ATOM   2357  CA  ILE A 150     -12.412   4.314  35.009  1.00 94.78           C  
ATOM   2358  HA  ILE A 150     -11.996   4.275  36.016  1.00 94.78           H  
ATOM   2359  C   ILE A 150     -13.912   4.037  35.112  1.00 94.78           C  
ATOM   2360  CB  ILE A 150     -12.085   5.702  34.409  1.00 94.78           C  
ATOM   2361  HB  ILE A 150     -12.482   5.747  33.395  1.00 94.78           H  
ATOM   2362  O   ILE A 150     -14.537   3.593  34.144  1.00 94.78           O  
ATOM   2363  CG1 ILE A 150     -10.551   5.892  34.356  1.00 94.78           C  
ATOM   2364 HG12 ILE A 150     -10.143   5.817  35.364  1.00 94.78           H  
ATOM   2365 HG13 ILE A 150     -10.106   5.100  33.754  1.00 94.78           H  
ATOM   2366  CG2 ILE A 150     -12.726   6.833  35.231  1.00 94.78           C  
ATOM   2367 HG21 ILE A 150     -13.810   6.721  35.248  1.00 94.78           H  
ATOM   2368 HG22 ILE A 150     -12.345   6.832  36.253  1.00 94.78           H  
ATOM   2369 HG23 ILE A 150     -12.534   7.801  34.769  1.00 94.78           H  
ATOM   2370  CD1 ILE A 150     -10.092   7.215  33.741  1.00 94.78           C  
ATOM   2371 HD11 ILE A 150     -10.377   8.058  34.370  1.00 94.78           H  
ATOM   2372 HD12 ILE A 150     -10.523   7.330  32.746  1.00 94.78           H  
ATOM   2373 HD13 ILE A 150      -9.004   7.205  33.670  1.00 94.78           H  
ATOM   2374  N   ASP A 151     -14.487   4.300  36.284  1.00 92.21           N  
ATOM   2375  H   ASP A 151     -13.925   4.648  37.047  1.00 92.21           H  
ATOM   2376  CA  ASP A 151     -15.933   4.249  36.469  1.00 92.21           C  
ATOM   2377  HA  ASP A 151     -16.285   3.275  36.127  1.00 92.21           H  
ATOM   2378  C   ASP A 151     -16.634   5.304  35.608  1.00 92.21           C  
ATOM   2379  CB  ASP A 151     -16.306   4.372  37.952  1.00 92.21           C  
ATOM   2380  HB2 ASP A 151     -17.377   4.559  38.029  1.00 92.21           H  
ATOM   2381  HB3 ASP A 151     -15.782   5.222  38.389  1.00 92.21           H  
ATOM   2382  O   ASP A 151     -16.200   6.450  35.504  1.00 92.21           O  
ATOM   2383  CG  ASP A 151     -15.996   3.094  38.740  1.00 92.21           C  
ATOM   2384  OD1 ASP A 151     -16.097   1.992  38.138  1.00 92.21           O  
ATOM   2385  OD2 ASP A 151     -15.681   3.227  39.944  1.00 92.21           O  
ATOM   2386  N   GLY A 152     -17.736   4.908  34.980  1.00 89.60           N  
ATOM   2387  H   GLY A 152     -18.078   3.970  35.129  1.00 89.60           H  
ATOM   2388  CA  GLY A 152     -18.518   5.772  34.108  1.00 89.60           C  
ATOM   2389  HA2 GLY A 152     -18.119   5.731  33.094  1.00 89.60           H  
ATOM   2390  HA3 GLY A 152     -18.471   6.801  34.464  1.00 89.60           H  
ATOM   2391  C   GLY A 152     -19.966   5.315  34.076  1.00 89.60           C  
ATOM   2392  O   GLY A 152     -20.233   4.115  33.999  1.00 89.60           O  
ATOM   2393  N   GLU A 153     -20.889   6.271  34.144  1.00 87.92           N  
ATOM   2394  H   GLU A 153     -20.588   7.225  34.282  1.00 87.92           H  
ATOM   2395  CA  GLU A 153     -22.334   6.012  34.114  1.00 87.92           C  
ATOM   2396  HA  GLU A 153     -22.526   4.966  34.355  1.00 87.92           H  
ATOM   2397  C   GLU A 153     -22.921   6.247  32.714  1.00 87.92           C  
ATOM   2398  CB  GLU A 153     -23.039   6.866  35.183  1.00 87.92           C  
ATOM   2399  HB2 GLU A 153     -22.832   7.920  35.000  1.00 87.92           H  
ATOM   2400  HB3 GLU A 153     -24.113   6.700  35.099  1.00 87.92           H  
ATOM   2401  O   GLU A 153     -23.777   5.483  32.263  1.00 87.92           O  
ATOM   2402  CG  GLU A 153     -22.589   6.488  36.609  1.00 87.92           C  
ATOM   2403  HG2 GLU A 153     -21.533   6.730  36.723  1.00 87.92           H  
ATOM   2404  HG3 GLU A 153     -22.698   5.410  36.726  1.00 87.92           H  
ATOM   2405  CD  GLU A 153     -23.379   7.190  37.731  1.00 87.92           C  
ATOM   2406  OE1 GLU A 153     -23.200   6.775  38.900  1.00 87.92           O  
ATOM   2407  OE2 GLU A 153     -24.164   8.119  37.441  1.00 87.92           O  
ATOM   2408  N   ASP A 154     -22.394   7.236  31.988  1.00 92.35           N  
ATOM   2409  H   ASP A 154     -21.682   7.814  32.411  1.00 92.35           H  
ATOM   2410  CA  ASP A 154     -22.888   7.643  30.675  1.00 92.35           C  
ATOM   2411  HA  ASP A 154     -23.878   7.211  30.532  1.00 92.35           H  
ATOM   2412  C   ASP A 154     -22.007   7.144  29.524  1.00 92.35           C  
ATOM   2413  CB  ASP A 154     -23.058   9.166  30.624  1.00 92.35           C  
ATOM   2414  HB2 ASP A 154     -22.116   9.643  30.893  1.00 92.35           H  
ATOM   2415  HB3 ASP A 154     -23.305   9.459  29.604  1.00 92.35           H  
ATOM   2416  O   ASP A 154     -20.790   6.990  29.631  1.00 92.35           O  
ATOM   2417  CG  ASP A 154     -24.181   9.655  31.543  1.00 92.35           C  
ATOM   2418  OD1 ASP A 154     -25.277   9.051  31.478  1.00 92.35           O  
ATOM   2419  OD2 ASP A 154     -23.949  10.660  32.248  1.00 92.35           O  
ATOM   2420  N   CYS A 155     -22.637   6.908  28.374  1.00 94.38           N  
ATOM   2421  H   CYS A 155     -23.613   7.163  28.324  1.00 94.38           H  
ATOM   2422  CA  CYS A 155     -21.930   6.626  27.130  1.00 94.38           C  
ATOM   2423  HA  CYS A 155     -20.915   6.292  27.346  1.00 94.38           H  
ATOM   2424  C   CYS A 155     -21.850   7.885  26.257  1.00 94.38           C  
ATOM   2425  CB  CYS A 155     -22.657   5.517  26.363  1.00 94.38           C  
ATOM   2426  HB2 CYS A 155     -23.693   5.824  26.216  1.00 94.38           H  
ATOM   2427  HB3 CYS A 155     -22.175   5.414  25.390  1.00 94.38           H  
ATOM   2428  O   CYS A 155     -22.858   8.562  26.072  1.00 94.38           O  
ATOM   2429  SG  CYS A 155     -22.595   3.932  27.246  1.00 94.38           S  
ATOM   2430  HG  CYS A 155     -22.826   4.449  28.456  1.00 94.38           H  
ATOM   2431  N   MET A 156     -20.694   8.102  25.619  1.00 96.26           N  
ATOM   2432  H   MET A 156     -19.862   7.719  26.044  1.00 96.26           H  
ATOM   2433  CA  MET A 156     -20.536   9.014  24.470  1.00 96.26           C  
ATOM   2434  HA  MET A 156     -20.495  10.041  24.831  1.00 96.26           H  
ATOM   2435  C   MET A 156     -21.673   8.902  23.439  1.00 96.26           C  
ATOM   2436  CB  MET A 156     -19.238   8.708  23.708  1.00 96.26           C  
ATOM   2437  HB2 MET A 156     -19.244   7.674  23.361  1.00 96.26           H  
ATOM   2438  HB3 MET A 156     -19.201   9.331  22.815  1.00 96.26           H  
ATOM   2439  O   MET A 156     -22.182   7.802  23.176  1.00 96.26           O  
ATOM   2440  CG  MET A 156     -17.964   8.970  24.496  1.00 96.26           C  
ATOM   2441  HG2 MET A 156     -17.969  10.032  24.743  1.00 96.26           H  
ATOM   2442  HG3 MET A 156     -17.944   8.396  25.422  1.00 96.26           H  
ATOM   2443  SD  MET A 156     -16.477   8.636  23.519  1.00 96.26           S  
ATOM   2444  CE  MET A 156     -15.923   7.067  24.197  1.00 96.26           C  
ATOM   2445  HE1 MET A 156     -16.701   6.314  24.069  1.00 96.26           H  
ATOM   2446  HE2 MET A 156     -15.015   6.751  23.685  1.00 96.26           H  
ATOM   2447  HE3 MET A 156     -15.704   7.218  25.254  1.00 96.26           H  
ATOM   2448  N   THR A 157     -21.993  10.027  22.790  1.00 96.54           N  
ATOM   2449  H   THR A 157     -21.483  10.870  23.014  1.00 96.54           H  
ATOM   2450  CA  THR A 157     -22.882  10.061  21.618  1.00 96.54           C  
ATOM   2451  HA  THR A 157     -23.796   9.527  21.874  1.00 96.54           H  
ATOM   2452  C   THR A 157     -22.238   9.345  20.425  1.00 96.54           C  
ATOM   2453  CB  THR A 157     -23.272  11.499  21.211  1.00 96.54           C  
ATOM   2454  HB  THR A 157     -24.092  11.430  20.497  1.00 96.54           H  
ATOM   2455  O   THR A 157     -21.021   9.185  20.367  1.00 96.54           O  
ATOM   2456  CG2 THR A 157     -23.742  12.354  22.387  1.00 96.54           C  
ATOM   2457 HG21 THR A 157     -22.912  12.554  23.065  1.00 96.54           H  
ATOM   2458 HG22 THR A 157     -24.538  11.841  22.927  1.00 96.54           H  
ATOM   2459 HG23 THR A 157     -24.119  13.305  22.010  1.00 96.54           H  
ATOM   2460  OG1 THR A 157     -22.206  12.164  20.576  1.00 96.54           O  
ATOM   2461  HG1 THR A 157     -22.515  13.037  20.326  1.00 96.54           H  
ATOM   2462  N   ASP A 158     -23.030   8.938  19.427  1.00 96.07           N  
ATOM   2463  H   ASP A 158     -24.032   9.007  19.532  1.00 96.07           H  
ATOM   2464  CA  ASP A 158     -22.495   8.299  18.210  1.00 96.07           C  
ATOM   2465  HA  ASP A 158     -21.961   7.393  18.493  1.00 96.07           H  
ATOM   2466  C   ASP A 158     -21.479   9.202  17.465  1.00 96.07           C  
ATOM   2467  CB  ASP A 158     -23.661   7.909  17.274  1.00 96.07           C  
ATOM   2468  HB2 ASP A 158     -24.404   8.707  17.264  1.00 96.07           H  
ATOM   2469  HB3 ASP A 158     -23.267   7.821  16.262  1.00 96.07           H  
ATOM   2470  O   ASP A 158     -20.523   8.701  16.870  1.00 96.07           O  
ATOM   2471  CG  ASP A 158     -24.350   6.572  17.609  1.00 96.07           C  
ATOM   2472  OD1 ASP A 158     -24.140   6.014  18.706  1.00 96.07           O  
ATOM   2473  OD2 ASP A 158     -25.055   6.030  16.721  1.00 96.07           O  
ATOM   2474  N   SER A 159     -21.663  10.526  17.534  1.00 96.96           N  
ATOM   2475  H   SER A 159     -22.418  10.856  18.120  1.00 96.96           H  
ATOM   2476  CA  SER A 159     -20.764  11.541  16.960  1.00 96.96           C  
ATOM   2477  HA  SER A 159     -20.564  11.305  15.915  1.00 96.96           H  
ATOM   2478  C   SER A 159     -19.421  11.593  17.702  1.00 96.96           C  
ATOM   2479  CB  SER A 159     -21.485  12.892  17.032  1.00 96.96           C  
ATOM   2480  HB2 SER A 159     -22.431  12.818  16.496  1.00 96.96           H  
ATOM   2481  HB3 SER A 159     -21.702  13.098  18.080  1.00 96.96           H  
ATOM   2482  O   SER A 159     -18.356  11.584  17.083  1.00 96.96           O  
ATOM   2483  OG  SER A 159     -20.745  13.969  16.496  1.00 96.96           O  
ATOM   2484  HG  SER A 159     -21.267  14.762  16.642  1.00 96.96           H  
ATOM   2485  N   GLU A 160     -19.446  11.548  19.034  1.00 97.40           N  
ATOM   2486  H   GLU A 160     -20.334  11.554  19.517  1.00 97.40           H  
ATOM   2487  CA  GLU A 160     -18.230  11.514  19.848  1.00 97.40           C  
ATOM   2488  HA  GLU A 160     -17.538  12.267  19.473  1.00 97.40           H  
ATOM   2489  C   GLU A 160     -17.516  10.148  19.775  1.00 97.40           C  
ATOM   2490  CB  GLU A 160     -18.608  11.907  21.276  1.00 97.40           C  
ATOM   2491  HB2 GLU A 160     -19.285  11.160  21.689  1.00 97.40           H  
ATOM   2492  HB3 GLU A 160     -19.131  12.863  21.254  1.00 97.40           H  
ATOM   2493  O   GLU A 160     -16.287  10.084  19.712  1.00 97.40           O  
ATOM   2494  CG  GLU A 160     -17.367  12.060  22.156  1.00 97.40           C  
ATOM   2495  HG2 GLU A 160     -16.853  11.101  22.225  1.00 97.40           H  
ATOM   2496  HG3 GLU A 160     -16.684  12.769  21.687  1.00 97.40           H  
ATOM   2497  CD  GLU A 160     -17.707  12.540  23.566  1.00 97.40           C  
ATOM   2498  OE1 GLU A 160     -16.760  13.021  24.232  1.00 97.40           O  
ATOM   2499  OE2 GLU A 160     -18.870  12.373  24.000  1.00 97.40           O  
ATOM   2500  N   VAL A 161     -18.258   9.040  19.664  1.00 97.93           N  
ATOM   2501  H   VAL A 161     -19.260   9.131  19.758  1.00 97.93           H  
ATOM   2502  CA  VAL A 161     -17.677   7.714  19.383  1.00 97.93           C  
ATOM   2503  HA  VAL A 161     -16.971   7.469  20.177  1.00 97.93           H  
ATOM   2504  C   VAL A 161     -16.890   7.740  18.074  1.00 97.93           C  
ATOM   2505  CB  VAL A 161     -18.762   6.621  19.334  1.00 97.93           C  
ATOM   2506  HB  VAL A 161     -19.590   6.957  18.709  1.00 97.93           H  
ATOM   2507  O   VAL A 161     -15.753   7.264  18.030  1.00 97.93           O  
ATOM   2508  CG1 VAL A 161     -18.243   5.295  18.762  1.00 97.93           C  
ATOM   2509 HG11 VAL A 161     -18.037   5.404  17.697  1.00 97.93           H  
ATOM   2510 HG12 VAL A 161     -17.336   4.989  19.282  1.00 97.93           H  
ATOM   2511 HG13 VAL A 161     -19.003   4.522  18.875  1.00 97.93           H  
ATOM   2512  CG2 VAL A 161     -19.295   6.325  20.736  1.00 97.93           C  
ATOM   2513 HG21 VAL A 161     -18.486   5.964  21.370  1.00 97.93           H  
ATOM   2514 HG22 VAL A 161     -20.081   5.572  20.673  1.00 97.93           H  
ATOM   2515 HG23 VAL A 161     -19.719   7.229  21.172  1.00 97.93           H  
ATOM   2516  N   LEU A 162     -17.457   8.329  17.014  1.00 97.98           N  
ATOM   2517  H   LEU A 162     -18.389   8.706  17.110  1.00 97.98           H  
ATOM   2518  CA  LEU A 162     -16.762   8.480  15.738  1.00 97.98           C  
ATOM   2519  HA  LEU A 162     -16.512   7.481  15.380  1.00 97.98           H  
ATOM   2520  C   LEU A 162     -15.441   9.249  15.901  1.00 97.98           C  
ATOM   2521  CB  LEU A 162     -17.702   9.151  14.720  1.00 97.98           C  
ATOM   2522  HB2 LEU A 162     -18.105  10.065  15.155  1.00 97.98           H  
ATOM   2523  HB3 LEU A 162     -18.540   8.483  14.518  1.00 97.98           H  
ATOM   2524  O   LEU A 162     -14.420   8.803  15.371  1.00 97.98           O  
ATOM   2525  CG  LEU A 162     -17.017   9.530  13.395  1.00 97.98           C  
ATOM   2526  HG  LEU A 162     -16.190  10.213  13.588  1.00 97.98           H  
ATOM   2527  CD1 LEU A 162     -16.492   8.300  12.663  1.00 97.98           C  
ATOM   2528 HD11 LEU A 162     -15.870   7.679  13.308  1.00 97.98           H  
ATOM   2529 HD12 LEU A 162     -15.890   8.611  11.808  1.00 97.98           H  
ATOM   2530 HD13 LEU A 162     -17.355   7.746  12.294  1.00 97.98           H  
ATOM   2531  CD2 LEU A 162     -18.010  10.236  12.473  1.00 97.98           C  
ATOM   2532 HD21 LEU A 162     -18.870   9.594  12.279  1.00 97.98           H  
ATOM   2533 HD22 LEU A 162     -18.353  11.154  12.950  1.00 97.98           H  
ATOM   2534 HD23 LEU A 162     -17.529  10.489  11.529  1.00 97.98           H  
ATOM   2535  N   LYS A 163     -15.436  10.349  16.668  1.00 98.23           N  
ATOM   2536  H   LYS A 163     -16.315  10.642  17.072  1.00 98.23           H  
ATOM   2537  CA  LYS A 163     -14.227  11.135  16.975  1.00 98.23           C  
ATOM   2538  HA  LYS A 163     -13.840  11.557  16.048  1.00 98.23           H  
ATOM   2539  C   LYS A 163     -13.117  10.240  17.537  1.00 98.23           C  
ATOM   2540  CB  LYS A 163     -14.600  12.299  17.921  1.00 98.23           C  
ATOM   2541  HB2 LYS A 163     -15.119  11.910  18.797  1.00 98.23           H  
ATOM   2542  HB3 LYS A 163     -15.291  12.961  17.400  1.00 98.23           H  
ATOM   2543  O   LYS A 163     -12.014  10.217  16.987  1.00 98.23           O  
ATOM   2544  CG  LYS A 163     -13.405  13.117  18.439  1.00 98.23           C  
ATOM   2545  HG2 LYS A 163     -12.708  12.446  18.941  1.00 98.23           H  
ATOM   2546  HG3 LYS A 163     -12.885  13.580  17.601  1.00 98.23           H  
ATOM   2547  CD  LYS A 163     -13.817  14.193  19.463  1.00 98.23           C  
ATOM   2548  HD2 LYS A 163     -14.377  13.716  20.267  1.00 98.23           H  
ATOM   2549  HD3 LYS A 163     -12.912  14.621  19.896  1.00 98.23           H  
ATOM   2550  CE  LYS A 163     -14.659  15.329  18.864  1.00 98.23           C  
ATOM   2551  HE2 LYS A 163     -14.078  15.852  18.104  1.00 98.23           H  
ATOM   2552  HE3 LYS A 163     -15.538  14.900  18.384  1.00 98.23           H  
ATOM   2553  NZ  LYS A 163     -15.122  16.285  19.901  1.00 98.23           N  
ATOM   2554  HZ1 LYS A 163     -15.809  15.824  20.480  1.00 98.23           H  
ATOM   2555  HZ2 LYS A 163     -15.649  17.040  19.486  1.00 98.23           H  
ATOM   2556  HZ3 LYS A 163     -14.397  16.644  20.506  1.00 98.23           H  
ATOM   2557  N   TYR A 164     -13.403   9.445  18.568  1.00 98.37           N  
ATOM   2558  H   TYR A 164     -14.323   9.505  18.981  1.00 98.37           H  
ATOM   2559  CA  TYR A 164     -12.391   8.576  19.178  1.00 98.37           C  
ATOM   2560  HA  TYR A 164     -11.483   9.166  19.304  1.00 98.37           H  
ATOM   2561  C   TYR A 164     -11.992   7.381  18.305  1.00 98.37           C  
ATOM   2562  CB  TYR A 164     -12.825   8.145  20.578  1.00 98.37           C  
ATOM   2563  HB2 TYR A 164     -12.213   7.299  20.893  1.00 98.37           H  
ATOM   2564  HB3 TYR A 164     -13.863   7.814  20.561  1.00 98.37           H  
ATOM   2565  O   TYR A 164     -10.820   7.005  18.304  1.00 98.37           O  
ATOM   2566  CG  TYR A 164     -12.641   9.254  21.592  1.00 98.37           C  
ATOM   2567  CD1 TYR A 164     -11.351   9.563  22.071  1.00 98.37           C  
ATOM   2568  HD1 TYR A 164     -10.493   8.996  21.741  1.00 98.37           H  
ATOM   2569  CD2 TYR A 164     -13.747  10.006  22.027  1.00 98.37           C  
ATOM   2570  HD2 TYR A 164     -14.736   9.786  21.651  1.00 98.37           H  
ATOM   2571  CE1 TYR A 164     -11.181  10.614  22.992  1.00 98.37           C  
ATOM   2572  HE1 TYR A 164     -10.205  10.878  23.371  1.00 98.37           H  
ATOM   2573  CE2 TYR A 164     -13.581  11.048  22.957  1.00 98.37           C  
ATOM   2574  HE2 TYR A 164     -14.436  11.618  23.289  1.00 98.37           H  
ATOM   2575  OH  TYR A 164     -12.104  12.366  24.322  1.00 98.37           O  
ATOM   2576  HH  TYR A 164     -12.922  12.789  24.590  1.00 98.37           H  
ATOM   2577  CZ  TYR A 164     -12.293  11.352  23.441  1.00 98.37           C  
ATOM   2578  N   ILE A 165     -12.900   6.821  17.497  1.00 98.46           N  
ATOM   2579  H   ILE A 165     -13.857   7.139  17.550  1.00 98.46           H  
ATOM   2580  CA  ILE A 165     -12.534   5.791  16.510  1.00 98.46           C  
ATOM   2581  HA  ILE A 165     -12.021   4.984  17.033  1.00 98.46           H  
ATOM   2582  C   ILE A 165     -11.535   6.361  15.492  1.00 98.46           C  
ATOM   2583  CB  ILE A 165     -13.786   5.191  15.828  1.00 98.46           C  
ATOM   2584  HB  ILE A 165     -14.404   6.006  15.451  1.00 98.46           H  
ATOM   2585  O   ILE A 165     -10.507   5.727  15.236  1.00 98.46           O  
ATOM   2586  CG1 ILE A 165     -14.603   4.364  16.846  1.00 98.46           C  
ATOM   2587 HG12 ILE A 165     -14.821   4.972  17.724  1.00 98.46           H  
ATOM   2588 HG13 ILE A 165     -14.013   3.511  17.183  1.00 98.46           H  
ATOM   2589  CG2 ILE A 165     -13.399   4.283  14.643  1.00 98.46           C  
ATOM   2590 HG21 ILE A 165     -12.796   4.831  13.919  1.00 98.46           H  
ATOM   2591 HG22 ILE A 165     -12.833   3.422  14.998  1.00 98.46           H  
ATOM   2592 HG23 ILE A 165     -14.291   3.939  14.121  1.00 98.46           H  
ATOM   2593  CD1 ILE A 165     -15.937   3.849  16.297  1.00 98.46           C  
ATOM   2594 HD11 ILE A 165     -16.518   3.422  17.115  1.00 98.46           H  
ATOM   2595 HD12 ILE A 165     -15.774   3.070  15.552  1.00 98.46           H  
ATOM   2596 HD13 ILE A 165     -16.496   4.675  15.857  1.00 98.46           H  
ATOM   2597  N   ILE A 166     -11.790   7.558  14.943  1.00 98.53           N  
ATOM   2598  H   ILE A 166     -12.643   8.032  15.204  1.00 98.53           H  
ATOM   2599  CA  ILE A 166     -10.871   8.231  14.012  1.00 98.53           C  
ATOM   2600  HA  ILE A 166     -10.706   7.580  13.153  1.00 98.53           H  
ATOM   2601  C   ILE A 166      -9.513   8.452  14.681  1.00 98.53           C  
ATOM   2602  CB  ILE A 166     -11.453   9.574  13.504  1.00 98.53           C  
ATOM   2603  HB  ILE A 166     -11.749  10.167  14.369  1.00 98.53           H  
ATOM   2604  O   ILE A 166      -8.484   8.123  14.088  1.00 98.53           O  
ATOM   2605  CG1 ILE A 166     -12.693   9.353  12.610  1.00 98.53           C  
ATOM   2606 HG12 ILE A 166     -12.388   8.954  11.643  1.00 98.53           H  
ATOM   2607 HG13 ILE A 166     -13.361   8.627  13.072  1.00 98.53           H  
ATOM   2608  CG2 ILE A 166     -10.395  10.376  12.714  1.00 98.53           C  
ATOM   2609 HG21 ILE A 166     -10.817  11.310  12.344  1.00 98.53           H  
ATOM   2610 HG22 ILE A 166     -10.027   9.791  11.872  1.00 98.53           H  
ATOM   2611 HG23 ILE A 166      -9.563  10.653  13.362  1.00 98.53           H  
ATOM   2612  CD1 ILE A 166     -13.484  10.651  12.391  1.00 98.53           C  
ATOM   2613 HD11 ILE A 166     -14.440  10.429  11.917  1.00 98.53           H  
ATOM   2614 HD12 ILE A 166     -12.934  11.338  11.747  1.00 98.53           H  
ATOM   2615 HD13 ILE A 166     -13.686  11.131  13.349  1.00 98.53           H  
ATOM   2616  N   LEU A 167      -9.494   8.978  15.906  1.00 98.14           N  
ATOM   2617  H   LEU A 167     -10.376   9.247  16.319  1.00 98.14           H  
ATOM   2618  CA  LEU A 167      -8.269   9.281  16.646  1.00 98.14           C  
ATOM   2619  HA  LEU A 167      -7.649   9.949  16.048  1.00 98.14           H  
ATOM   2620  C   LEU A 167      -7.426   8.026  16.922  1.00 98.14           C  
ATOM   2621  CB  LEU A 167      -8.654   9.988  17.955  1.00 98.14           C  
ATOM   2622  HB2 LEU A 167      -7.800   9.951  18.631  1.00 98.14           H  
ATOM   2623  HB3 LEU A 167      -9.463   9.433  18.430  1.00 98.14           H  
ATOM   2624  O   LEU A 167      -6.246   7.987  16.559  1.00 98.14           O  
ATOM   2625  CG  LEU A 167      -9.066  11.463  17.806  1.00 98.14           C  
ATOM   2626  HG  LEU A 167      -9.841  11.564  17.046  1.00 98.14           H  
ATOM   2627  CD1 LEU A 167      -9.609  11.976  19.138  1.00 98.14           C  
ATOM   2628 HD11 LEU A 167     -10.470  11.381  19.444  1.00 98.14           H  
ATOM   2629 HD12 LEU A 167      -9.929  13.013  19.033  1.00 98.14           H  
ATOM   2630 HD13 LEU A 167      -8.843  11.914  19.911  1.00 98.14           H  
ATOM   2631  CD2 LEU A 167      -7.870  12.327  17.404  1.00 98.14           C  
ATOM   2632 HD21 LEU A 167      -7.018  12.119  18.051  1.00 98.14           H  
ATOM   2633 HD22 LEU A 167      -7.598  12.146  16.364  1.00 98.14           H  
ATOM   2634 HD23 LEU A 167      -8.128  13.380  17.513  1.00 98.14           H  
ATOM   2635  N   ILE A 168      -8.031   6.975  17.486  1.00 98.39           N  
ATOM   2636  H   ILE A 168      -9.002   7.072  17.745  1.00 98.39           H  
ATOM   2637  CA  ILE A 168      -7.352   5.708  17.803  1.00 98.39           C  
ATOM   2638  HA  ILE A 168      -6.493   5.924  18.439  1.00 98.39           H  
ATOM   2639  C   ILE A 168      -6.814   5.046  16.528  1.00 98.39           C  
ATOM   2640  CB  ILE A 168      -8.307   4.767  18.580  1.00 98.39           C  
ATOM   2641  HB  ILE A 168      -9.234   4.679  18.013  1.00 98.39           H  
ATOM   2642  O   ILE A 168      -5.679   4.564  16.516  1.00 98.39           O  
ATOM   2643  CG1 ILE A 168      -8.624   5.342  19.981  1.00 98.39           C  
ATOM   2644 HG12 ILE A 168      -7.734   5.288  20.608  1.00 98.39           H  
ATOM   2645 HG13 ILE A 168      -8.894   6.395  19.898  1.00 98.39           H  
ATOM   2646  CG2 ILE A 168      -7.708   3.356  18.744  1.00 98.39           C  
ATOM   2647 HG21 ILE A 168      -8.429   2.702  19.233  1.00 98.39           H  
ATOM   2648 HG22 ILE A 168      -7.471   2.917  17.775  1.00 98.39           H  
ATOM   2649 HG23 ILE A 168      -6.806   3.396  19.355  1.00 98.39           H  
ATOM   2650  CD1 ILE A 168      -9.780   4.629  20.697  1.00 98.39           C  
ATOM   2651 HD11 ILE A 168     -10.013   5.164  21.617  1.00 98.39           H  
ATOM   2652 HD12 ILE A 168     -10.665   4.626  20.060  1.00 98.39           H  
ATOM   2653 HD13 ILE A 168      -9.509   3.606  20.955  1.00 98.39           H  
ATOM   2654  N   CYS A 169      -7.587   5.055  15.438  1.00 98.43           N  
ATOM   2655  H   CYS A 169      -8.518   5.441  15.504  1.00 98.43           H  
ATOM   2656  CA  CYS A 169      -7.138   4.539  14.145  1.00 98.43           C  
ATOM   2657  HA  CYS A 169      -6.759   3.525  14.276  1.00 98.43           H  
ATOM   2658  C   CYS A 169      -5.995   5.376  13.554  1.00 98.43           C  
ATOM   2659  CB  CYS A 169      -8.328   4.499  13.181  1.00 98.43           C  
ATOM   2660  HB2 CYS A 169      -7.962   4.308  12.172  1.00 98.43           H  
ATOM   2661  HB3 CYS A 169      -8.845   5.459  13.175  1.00 98.43           H  
ATOM   2662  O   CYS A 169      -5.050   4.842  12.974  1.00 98.43           O  
ATOM   2663  SG  CYS A 169      -9.481   3.184  13.668  1.00 98.43           S  
ATOM   2664  HG  CYS A 169     -10.081   3.895  14.627  1.00 98.43           H  
ATOM   2665  N   SER A 170      -6.051   6.699  13.707  1.00 98.09           N  
ATOM   2666  H   SER A 170      -6.853   7.090  14.180  1.00 98.09           H  
ATOM   2667  CA  SER A 170      -5.051   7.623  13.162  1.00 98.09           C  
ATOM   2668  HA  SER A 170      -4.903   7.404  12.104  1.00 98.09           H  
ATOM   2669  C   SER A 170      -3.688   7.481  13.827  1.00 98.09           C  
ATOM   2670  CB  SER A 170      -5.544   9.064  13.256  1.00 98.09           C  
ATOM   2671  HB2 SER A 170      -5.787   9.319  14.288  1.00 98.09           H  
ATOM   2672  HB3 SER A 170      -4.764   9.735  12.895  1.00 98.09           H  
ATOM   2673  O   SER A 170      -2.671   7.676  13.154  1.00 98.09           O  
ATOM   2674  OG  SER A 170      -6.685   9.197  12.439  1.00 98.09           O  
ATOM   2675  HG  SER A 170      -7.433   8.873  12.946  1.00 98.09           H  
ATOM   2676  N   MET A 171      -3.639   7.073  15.101  1.00 97.05           N  
ATOM   2677  H   MET A 171      -4.506   6.972  15.610  1.00 97.05           H  
ATOM   2678  CA  MET A 171      -2.375   6.817  15.800  1.00 97.05           C  
ATOM   2679  HA  MET A 171      -1.782   7.731  15.785  1.00 97.05           H  
ATOM   2680  C   MET A 171      -1.528   5.759  15.085  1.00 97.05           C  
ATOM   2681  CB  MET A 171      -2.618   6.414  17.265  1.00 97.05           C  
ATOM   2682  HB2 MET A 171      -3.307   5.570  17.310  1.00 97.05           H  
ATOM   2683  HB3 MET A 171      -1.669   6.094  17.694  1.00 97.05           H  
ATOM   2684  O   MET A 171      -0.311   5.926  14.985  1.00 97.05           O  
ATOM   2685  CG  MET A 171      -3.158   7.553  18.138  1.00 97.05           C  
ATOM   2686  HG2 MET A 171      -4.193   7.762  17.866  1.00 97.05           H  
ATOM   2687  HG3 MET A 171      -3.160   7.211  19.173  1.00 97.05           H  
ATOM   2688  SD  MET A 171      -2.193   9.089  18.051  1.00 97.05           S  
ATOM   2689  CE  MET A 171      -3.291  10.079  17.004  1.00 97.05           C  
ATOM   2690  HE1 MET A 171      -3.677   9.479  16.180  1.00 97.05           H  
ATOM   2691  HE2 MET A 171      -4.128  10.447  17.597  1.00 97.05           H  
ATOM   2692  HE3 MET A 171      -2.730  10.923  16.602  1.00 97.05           H  
ATOM   2693  N   TYR A 172      -2.156   4.737  14.492  1.00 97.53           N  
ATOM   2694  H   TYR A 172      -3.154   4.644  14.617  1.00 97.53           H  
ATOM   2695  CA  TYR A 172      -1.461   3.712  13.714  1.00 97.53           C  
ATOM   2696  HA  TYR A 172      -0.756   3.199  14.367  1.00 97.53           H  
ATOM   2697  C   TYR A 172      -0.671   4.314  12.548  1.00 97.53           C  
ATOM   2698  CB  TYR A 172      -2.470   2.690  13.178  1.00 97.53           C  
ATOM   2699  HB2 TYR A 172      -2.970   2.205  14.016  1.00 97.53           H  
ATOM   2700  HB3 TYR A 172      -3.230   3.202  12.588  1.00 97.53           H  
ATOM   2701  O   TYR A 172       0.522   4.039  12.389  1.00 97.53           O  
ATOM   2702  CG  TYR A 172      -1.828   1.629  12.314  1.00 97.53           C  
ATOM   2703  CD1 TYR A 172      -2.072   1.592  10.927  1.00 97.53           C  
ATOM   2704  HD1 TYR A 172      -2.753   2.299  10.477  1.00 97.53           H  
ATOM   2705  CD2 TYR A 172      -0.955   0.698  12.906  1.00 97.53           C  
ATOM   2706  HD2 TYR A 172      -0.783   0.723  13.972  1.00 97.53           H  
ATOM   2707  CE1 TYR A 172      -1.440   0.614  10.136  1.00 97.53           C  
ATOM   2708  HE1 TYR A 172      -1.620   0.551   9.073  1.00 97.53           H  
ATOM   2709  CE2 TYR A 172      -0.296  -0.251  12.108  1.00 97.53           C  
ATOM   2710  HE2 TYR A 172       0.404  -0.948  12.544  1.00 97.53           H  
ATOM   2711  OH  TYR A 172       0.149  -1.170   9.970  1.00 97.53           O  
ATOM   2712  HH  TYR A 172      -0.388  -1.653   9.338  1.00 97.53           H  
ATOM   2713  CZ  TYR A 172      -0.554  -0.303  10.729  1.00 97.53           C  
ATOM   2714  N   ARG A 173      -1.312   5.163  11.737  1.00 97.09           N  
ATOM   2715  H   ARG A 173      -2.287   5.342  11.927  1.00 97.09           H  
ATOM   2716  CA  ARG A 173      -0.663   5.832  10.600  1.00 97.09           C  
ATOM   2717  HA  ARG A 173      -0.123   5.083  10.020  1.00 97.09           H  
ATOM   2718  C   ARG A 173       0.370   6.848  11.065  1.00 97.09           C  
ATOM   2719  CB  ARG A 173      -1.736   6.471   9.710  1.00 97.09           C  
ATOM   2720  HB2 ARG A 173      -2.349   5.669   9.299  1.00 97.09           H  
ATOM   2721  HB3 ARG A 173      -2.369   7.126  10.309  1.00 97.09           H  
ATOM   2722  O   ARG A 173       1.495   6.839  10.569  1.00 97.09           O  
ATOM   2723  CG  ARG A 173      -1.162   7.264   8.529  1.00 97.09           C  
ATOM   2724  HG2 ARG A 173      -0.615   8.131   8.899  1.00 97.09           H  
ATOM   2725  HG3 ARG A 173      -0.490   6.627   7.955  1.00 97.09           H  
ATOM   2726  CD  ARG A 173      -2.312   7.742   7.640  1.00 97.09           C  
ATOM   2727  HD2 ARG A 173      -2.963   8.382   8.236  1.00 97.09           H  
ATOM   2728  HD3 ARG A 173      -2.888   6.875   7.316  1.00 97.09           H  
ATOM   2729  NE  ARG A 173      -1.842   8.491   6.458  1.00 97.09           N  
ATOM   2730  HE  ARG A 173      -0.854   8.689   6.391  1.00 97.09           H  
ATOM   2731  NH1 ARG A 173      -3.923   8.845   5.556  1.00 97.09           N  
ATOM   2732 HH11 ARG A 173      -4.531   9.218   4.840  1.00 97.09           H  
ATOM   2733 HH12 ARG A 173      -4.340   8.375   6.347  1.00 97.09           H  
ATOM   2734  NH2 ARG A 173      -2.141   9.626   4.494  1.00 97.09           N  
ATOM   2735 HH21 ARG A 173      -1.148   9.780   4.390  1.00 97.09           H  
ATOM   2736 HH22 ARG A 173      -2.772   9.984   3.791  1.00 97.09           H  
ATOM   2737  CZ  ARG A 173      -2.630   8.980   5.515  1.00 97.09           C  
ATOM   2738  N   LEU A 174       0.000   7.719  12.000  1.00 96.82           N  
ATOM   2739  H   LEU A 174      -0.927   7.631  12.390  1.00 96.82           H  
ATOM   2740  CA  LEU A 174       0.838   8.832  12.447  1.00 96.82           C  
ATOM   2741  HA  LEU A 174       1.122   9.430  11.581  1.00 96.82           H  
ATOM   2742  C   LEU A 174       2.146   8.354  13.085  1.00 96.82           C  
ATOM   2743  CB  LEU A 174       0.024   9.704  13.415  1.00 96.82           C  
ATOM   2744  HB2 LEU A 174      -0.445   9.059  14.159  1.00 96.82           H  
ATOM   2745  HB3 LEU A 174       0.700  10.374  13.946  1.00 96.82           H  
ATOM   2746  O   LEU A 174       3.206   8.901  12.778  1.00 96.82           O  
ATOM   2747  CG  LEU A 174      -1.057  10.553  12.718  1.00 96.82           C  
ATOM   2748  HG  LEU A 174      -1.642   9.933  12.039  1.00 96.82           H  
ATOM   2749  CD1 LEU A 174      -1.997  11.147  13.759  1.00 96.82           C  
ATOM   2750 HD11 LEU A 174      -1.446  11.779  14.456  1.00 96.82           H  
ATOM   2751 HD12 LEU A 174      -2.770  11.736  13.265  1.00 96.82           H  
ATOM   2752 HD13 LEU A 174      -2.483  10.339  14.306  1.00 96.82           H  
ATOM   2753  CD2 LEU A 174      -0.434  11.701  11.921  1.00 96.82           C  
ATOM   2754 HD21 LEU A 174       0.111  11.318  11.058  1.00 96.82           H  
ATOM   2755 HD22 LEU A 174      -1.219  12.370  11.567  1.00 96.82           H  
ATOM   2756 HD23 LEU A 174       0.241  12.272  12.559  1.00 96.82           H  
ATOM   2757  N   ALA A 175       2.101   7.289  13.890  1.00 94.17           N  
ATOM   2758  H   ALA A 175       1.203   6.889  14.120  1.00 94.17           H  
ATOM   2759  CA  ALA A 175       3.276   6.732  14.558  1.00 94.17           C  
ATOM   2760  HA  ALA A 175       3.781   7.536  15.093  1.00 94.17           H  
ATOM   2761  C   ALA A 175       4.310   6.104  13.597  1.00 94.17           C  
ATOM   2762  CB  ALA A 175       2.782   5.712  15.585  1.00 94.17           C  
ATOM   2763  HB1 ALA A 175       3.635   5.268  16.098  1.00 94.17           H  
ATOM   2764  HB2 ALA A 175       2.146   6.204  16.322  1.00 94.17           H  
ATOM   2765  HB3 ALA A 175       2.211   4.925  15.092  1.00 94.17           H  
ATOM   2766  O   ALA A 175       5.473   5.929  13.968  1.00 94.17           O  
ATOM   2767  N   GLN A 176       3.910   5.772  12.363  1.00 93.17           N  
ATOM   2768  H   GLN A 176       2.941   5.930  12.126  1.00 93.17           H  
ATOM   2769  CA  GLN A 176       4.783   5.192  11.333  1.00 93.17           C  
ATOM   2770  HA  GLN A 176       5.603   4.660  11.816  1.00 93.17           H  
ATOM   2771  C   GLN A 176       5.424   6.250  10.419  1.00 93.17           C  
ATOM   2772  CB  GLN A 176       3.981   4.173  10.506  1.00 93.17           C  
ATOM   2773  HB2 GLN A 176       4.582   3.852   9.656  1.00 93.17           H  
ATOM   2774  HB3 GLN A 176       3.076   4.647  10.124  1.00 93.17           H  
ATOM   2775  O   GLN A 176       6.381   5.951   9.698  1.00 93.17           O  
ATOM   2776  CG  GLN A 176       3.602   2.928  11.320  1.00 93.17           C  
ATOM   2777  HG2 GLN A 176       4.509   2.413  11.638  1.00 93.17           H  
ATOM   2778  HG3 GLN A 176       3.043   3.220  12.209  1.00 93.17           H  
ATOM   2779  CD  GLN A 176       2.756   1.958  10.506  1.00 93.17           C  
ATOM   2780  NE2 GLN A 176       1.454   2.087  10.558  1.00 93.17           N  
ATOM   2781 HE21 GLN A 176       0.887   1.388  10.099  1.00 93.17           H  
ATOM   2782 HE22 GLN A 176       1.043   2.753  11.197  1.00 93.17           H  
ATOM   2783  OE1 GLN A 176       3.256   1.084   9.813  1.00 93.17           O  
ATOM   2784  N   ILE A 177       4.929   7.492  10.428  1.00 92.51           N  
ATOM   2785  H   ILE A 177       4.189   7.718  11.078  1.00 92.51           H  
ATOM   2786  CA  ILE A 177       5.446   8.547   9.555  1.00 92.51           C  
ATOM   2787  HA  ILE A 177       5.659   8.097   8.586  1.00 92.51           H  
ATOM   2788  C   ILE A 177       6.759   9.100  10.112  1.00 92.51           C  
ATOM   2789  CB  ILE A 177       4.407   9.660   9.309  1.00 92.51           C  
ATOM   2790  HB  ILE A 177       4.081  10.067  10.266  1.00 92.51           H  
ATOM   2791  O   ILE A 177       6.799   9.778  11.137  1.00 92.51           O  
ATOM   2792  CG1 ILE A 177       3.187   9.106   8.543  1.00 92.51           C  
ATOM   2793 HG12 ILE A 177       3.477   8.859   7.522  1.00 92.51           H  
ATOM   2794 HG13 ILE A 177       2.851   8.184   9.017  1.00 92.51           H  
ATOM   2795  CG2 ILE A 177       5.077  10.774   8.484  1.00 92.51           C  
ATOM   2796 HG21 ILE A 177       5.576  10.353   7.611  1.00 92.51           H  
ATOM   2797 HG22 ILE A 177       5.813  11.296   9.095  1.00 92.51           H  
ATOM   2798 HG23 ILE A 177       4.344  11.516   8.169  1.00 92.51           H  
ATOM   2799  CD1 ILE A 177       1.992  10.066   8.512  1.00 92.51           C  
ATOM   2800 HD11 ILE A 177       2.216  10.948   7.912  1.00 92.51           H  
ATOM   2801 HD12 ILE A 177       1.735  10.373   9.526  1.00 92.51           H  
ATOM   2802 HD13 ILE A 177       1.138   9.553   8.070  1.00 92.51           H  
ATOM   2803  N   SER A 178       7.842   8.884   9.365  1.00 87.19           N  
ATOM   2804  H   SER A 178       7.765   8.236   8.594  1.00 87.19           H  
ATOM   2805  CA  SER A 178       9.165   9.408   9.712  1.00 87.19           C  
ATOM   2806  HA  SER A 178       9.281   9.370  10.795  1.00 87.19           H  
ATOM   2807  C   SER A 178       9.398  10.865   9.293  1.00 87.19           C  
ATOM   2808  CB  SER A 178      10.243   8.506   9.098  1.00 87.19           C  
ATOM   2809  HB2 SER A 178      10.053   7.473   9.389  1.00 87.19           H  
ATOM   2810  HB3 SER A 178      11.217   8.799   9.489  1.00 87.19           H  
ATOM   2811  O   SER A 178      10.350  11.468   9.765  1.00 87.19           O  
ATOM   2812  OG  SER A 178      10.260   8.604   7.677  1.00 87.19           O  
ATOM   2813  HG  SER A 178      10.598   9.483   7.489  1.00 87.19           H  
ATOM   2814  N   ARG A 179       8.614  11.406   8.348  1.00 86.65           N  
ATOM   2815  H   ARG A 179       7.769  10.909   8.103  1.00 86.65           H  
ATOM   2816  CA  ARG A 179       8.839  12.729   7.735  1.00 86.65           C  
ATOM   2817  HA  ARG A 179       9.863  13.042   7.941  1.00 86.65           H  
ATOM   2818  C   ARG A 179       7.916  13.765   8.377  1.00 86.65           C  
ATOM   2819  CB  ARG A 179       8.639  12.646   6.205  1.00 86.65           C  
ATOM   2820  HB2 ARG A 179       8.832  11.627   5.867  1.00 86.65           H  
ATOM   2821  HB3 ARG A 179       7.604  12.886   5.960  1.00 86.65           H  
ATOM   2822  O   ARG A 179       6.701  13.593   8.315  1.00 86.65           O  
ATOM   2823  CG  ARG A 179       9.584  13.578   5.429  1.00 86.65           C  
ATOM   2824  HG2 ARG A 179       9.580  14.578   5.863  1.00 86.65           H  
ATOM   2825  HG3 ARG A 179      10.598  13.201   5.556  1.00 86.65           H  
ATOM   2826  CD  ARG A 179       9.291  13.629   3.912  1.00 86.65           C  
ATOM   2827  HD2 ARG A 179       9.362  12.620   3.507  1.00 86.65           H  
ATOM   2828  HD3 ARG A 179      10.060  14.247   3.449  1.00 86.65           H  
ATOM   2829  NE  ARG A 179       7.977  14.203   3.581  1.00 86.65           N  
ATOM   2830  HE  ARG A 179       7.638  14.867   4.263  1.00 86.65           H  
ATOM   2831  NH1 ARG A 179       7.894  13.799   1.322  1.00 86.65           N  
ATOM   2832 HH11 ARG A 179       8.862  13.515   1.367  1.00 86.65           H  
ATOM   2833 HH12 ARG A 179       7.457  14.016   0.438  1.00 86.65           H  
ATOM   2834  NH2 ARG A 179       6.285  14.984   2.279  1.00 86.65           N  
ATOM   2835 HH21 ARG A 179       6.251  15.758   2.928  1.00 86.65           H  
ATOM   2836 HH22 ARG A 179       5.877  15.158   1.371  1.00 86.65           H  
ATOM   2837  CZ  ARG A 179       7.383  14.308   2.405  1.00 86.65           C  
ATOM   2838  N   ASP A 180       8.482  14.803   8.981  1.00 88.63           N  
ATOM   2839  H   ASP A 180       9.489  14.844   9.047  1.00 88.63           H  
ATOM   2840  CA  ASP A 180       7.725  15.732   9.830  1.00 88.63           C  
ATOM   2841  HA  ASP A 180       7.172  15.155  10.571  1.00 88.63           H  
ATOM   2842  C   ASP A 180       6.681  16.544   9.056  1.00 88.63           C  
ATOM   2843  CB  ASP A 180       8.699  16.650  10.584  1.00 88.63           C  
ATOM   2844  HB2 ASP A 180       9.329  17.173   9.864  1.00 88.63           H  
ATOM   2845  HB3 ASP A 180       8.120  17.393  11.133  1.00 88.63           H  
ATOM   2846  O   ASP A 180       5.529  16.586   9.465  1.00 88.63           O  
ATOM   2847  CG  ASP A 180       9.581  15.899  11.588  1.00 88.63           C  
ATOM   2848  OD1 ASP A 180       9.217  14.758  11.973  1.00 88.63           O  
ATOM   2849  OD2 ASP A 180      10.615  16.461  11.983  1.00 88.63           O  
ATOM   2850  N   ASP A 181       7.033  17.088   7.893  1.00 89.81           N  
ATOM   2851  H   ASP A 181       7.968  16.919   7.551  1.00 89.81           H  
ATOM   2852  CA  ASP A 181       6.118  17.807   6.992  1.00 89.81           C  
ATOM   2853  HA  ASP A 181       5.727  18.680   7.514  1.00 89.81           H  
ATOM   2854  C   ASP A 181       4.913  16.946   6.561  1.00 89.81           C  
ATOM   2855  CB  ASP A 181       6.910  18.287   5.757  1.00 89.81           C  
ATOM   2856  HB2 ASP A 181       7.761  18.885   6.084  1.00 89.81           H  
ATOM   2857  HB3 ASP A 181       6.262  18.922   5.154  1.00 89.81           H  
ATOM   2858  O   ASP A 181       3.766  17.390   6.599  1.00 89.81           O  
ATOM   2859  CG  ASP A 181       7.416  17.124   4.898  1.00 89.81           C  
ATOM   2860  OD1 ASP A 181       7.860  16.105   5.470  1.00 89.81           O  
ATOM   2861  OD2 ASP A 181       7.234  17.114   3.664  1.00 89.81           O  
ATOM   2862  N   TYR A 182       5.151  15.681   6.200  1.00 90.48           N  
ATOM   2863  H   TYR A 182       6.114  15.379   6.204  1.00 90.48           H  
ATOM   2864  CA  TYR A 182       4.076  14.760   5.837  1.00 90.48           C  
ATOM   2865  HA  TYR A 182       3.419  15.268   5.131  1.00 90.48           H  
ATOM   2866  C   TYR A 182       3.229  14.393   7.055  1.00 90.48           C  
ATOM   2867  CB  TYR A 182       4.641  13.500   5.173  1.00 90.48           C  
ATOM   2868  HB2 TYR A 182       5.330  13.025   5.870  1.00 90.48           H  
ATOM   2869  HB3 TYR A 182       5.205  13.791   4.286  1.00 90.48           H  
ATOM   2870  O   TYR A 182       2.010  14.292   6.937  1.00 90.48           O  
ATOM   2871  CG  TYR A 182       3.587  12.490   4.749  1.00 90.48           C  
ATOM   2872  CD1 TYR A 182       3.675  11.159   5.197  1.00 90.48           C  
ATOM   2873  HD1 TYR A 182       4.510  10.858   5.811  1.00 90.48           H  
ATOM   2874  CD2 TYR A 182       2.509  12.876   3.927  1.00 90.48           C  
ATOM   2875  HD2 TYR A 182       2.428  13.896   3.582  1.00 90.48           H  
ATOM   2876  CE1 TYR A 182       2.686  10.221   4.853  1.00 90.48           C  
ATOM   2877  HE1 TYR A 182       2.758   9.204   5.210  1.00 90.48           H  
ATOM   2878  CE2 TYR A 182       1.510  11.944   3.584  1.00 90.48           C  
ATOM   2879  HE2 TYR A 182       0.674  12.241   2.968  1.00 90.48           H  
ATOM   2880  OH  TYR A 182       0.650   9.699   3.721  1.00 90.48           O  
ATOM   2881  HH  TYR A 182       0.963   8.808   3.894  1.00 90.48           H  
ATOM   2882  CZ  TYR A 182       1.597  10.616   4.051  1.00 90.48           C  
ATOM   2883  N   ARG A 183       3.854  14.218   8.227  1.00 94.82           N  
ATOM   2884  H   ARG A 183       4.853  14.363   8.267  1.00 94.82           H  
ATOM   2885  CA  ARG A 183       3.134  13.948   9.474  1.00 94.82           C  
ATOM   2886  HA  ARG A 183       2.491  13.081   9.321  1.00 94.82           H  
ATOM   2887  C   ARG A 183       2.203  15.109   9.809  1.00 94.82           C  
ATOM   2888  CB  ARG A 183       4.119  13.648  10.613  1.00 94.82           C  
ATOM   2889  HB2 ARG A 183       4.656  14.556  10.888  1.00 94.82           H  
ATOM   2890  HB3 ARG A 183       4.848  12.912  10.274  1.00 94.82           H  
ATOM   2891  O   ARG A 183       1.033  14.852  10.062  1.00 94.82           O  
ATOM   2892  CG  ARG A 183       3.396  13.084  11.847  1.00 94.82           C  
ATOM   2893  HG2 ARG A 183       2.783  13.862  12.303  1.00 94.82           H  
ATOM   2894  HG3 ARG A 183       2.741  12.271  11.534  1.00 94.82           H  
ATOM   2895  CD  ARG A 183       4.374  12.527  12.891  1.00 94.82           C  
ATOM   2896  HD2 ARG A 183       3.792  12.100  13.708  1.00 94.82           H  
ATOM   2897  HD3 ARG A 183       4.949  11.717  12.443  1.00 94.82           H  
ATOM   2898  NE  ARG A 183       5.260  13.573  13.439  1.00 94.82           N  
ATOM   2899  HE  ARG A 183       4.815  14.298  13.982  1.00 94.82           H  
ATOM   2900  NH1 ARG A 183       7.295  12.851  12.599  1.00 94.82           N  
ATOM   2901 HH11 ARG A 183       8.214  13.188  12.347  1.00 94.82           H  
ATOM   2902 HH12 ARG A 183       6.905  12.000  12.219  1.00 94.82           H  
ATOM   2903  NH2 ARG A 183       7.182  14.746  13.712  1.00 94.82           N  
ATOM   2904 HH21 ARG A 183       8.128  14.882  13.384  1.00 94.82           H  
ATOM   2905 HH22 ARG A 183       6.703  15.492  14.195  1.00 94.82           H  
ATOM   2906  CZ  ARG A 183       6.561  13.704  13.254  1.00 94.82           C  
ATOM   2907  N   THR A 184       2.679  16.350   9.717  1.00 95.38           N  
ATOM   2908  H   THR A 184       3.668  16.480   9.555  1.00 95.38           H  
ATOM   2909  CA  THR A 184       1.872  17.562   9.924  1.00 95.38           C  
ATOM   2910  HA  THR A 184       1.491  17.567  10.945  1.00 95.38           H  
ATOM   2911  C   THR A 184       0.669  17.610   8.985  1.00 95.38           C  
ATOM   2912  CB  THR A 184       2.736  18.818   9.738  1.00 95.38           C  
ATOM   2913  HB  THR A 184       3.135  18.847   8.724  1.00 95.38           H  
ATOM   2914  O   THR A 184      -0.446  17.850   9.435  1.00 95.38           O  
ATOM   2915  CG2 THR A 184       1.977  20.113  10.015  1.00 95.38           C  
ATOM   2916 HG21 THR A 184       1.176  20.243   9.287  1.00 95.38           H  
ATOM   2917 HG22 THR A 184       1.544  20.087  11.015  1.00 95.38           H  
ATOM   2918 HG23 THR A 184       2.652  20.965   9.935  1.00 95.38           H  
ATOM   2919  OG1 THR A 184       3.803  18.777  10.654  1.00 95.38           O  
ATOM   2920  HG1 THR A 184       4.247  19.628  10.619  1.00 95.38           H  
ATOM   2921  N   ASN A 185       0.849  17.290   7.700  1.00 95.70           N  
ATOM   2922  H   ASN A 185       1.792  17.173   7.355  1.00 95.70           H  
ATOM   2923  CA  ASN A 185      -0.270  17.244   6.754  1.00 95.70           C  
ATOM   2924  HA  ASN A 185      -0.769  18.213   6.752  1.00 95.70           H  
ATOM   2925  C   ASN A 185      -1.329  16.204   7.150  1.00 95.70           C  
ATOM   2926  CB  ASN A 185       0.265  16.957   5.342  1.00 95.70           C  
ATOM   2927  HB2 ASN A 185       0.884  16.060   5.358  1.00 95.70           H  
ATOM   2928  HB3 ASN A 185      -0.580  16.783   4.676  1.00 95.70           H  
ATOM   2929  O   ASN A 185      -2.525  16.467   7.053  1.00 95.70           O  
ATOM   2930  CG  ASN A 185       1.067  18.104   4.759  1.00 95.70           C  
ATOM   2931  ND2 ASN A 185       1.750  17.876   3.663  1.00 95.70           N  
ATOM   2932 HD21 ASN A 185       2.252  18.678   3.308  1.00 95.70           H  
ATOM   2933 HD22 ASN A 185       1.701  16.983   3.193  1.00 95.70           H  
ATOM   2934  OD1 ASN A 185       1.073  19.220   5.243  1.00 95.70           O  
ATOM   2935  N   VAL A 186      -0.906  15.020   7.607  1.00 96.63           N  
ATOM   2936  H   VAL A 186       0.088  14.861   7.687  1.00 96.63           H  
ATOM   2937  CA  VAL A 186      -1.845  13.987   8.068  1.00 96.63           C  
ATOM   2938  HA  VAL A 186      -2.636  13.894   7.323  1.00 96.63           H  
ATOM   2939  C   VAL A 186      -2.538  14.411   9.364  1.00 96.63           C  
ATOM   2940  CB  VAL A 186      -1.164  12.612   8.198  1.00 96.63           C  
ATOM   2941  HB  VAL A 186      -0.320  12.682   8.884  1.00 96.63           H  
ATOM   2942  O   VAL A 186      -3.739  14.194   9.471  1.00 96.63           O  
ATOM   2943  CG1 VAL A 186      -2.125  11.523   8.700  1.00 96.63           C  
ATOM   2944 HG11 VAL A 186      -1.604  10.568   8.771  1.00 96.63           H  
ATOM   2945 HG12 VAL A 186      -2.978  11.431   8.028  1.00 96.63           H  
ATOM   2946 HG13 VAL A 186      -2.500  11.773   9.693  1.00 96.63           H  
ATOM   2947  CG2 VAL A 186      -0.658  12.131   6.829  1.00 96.63           C  
ATOM   2948 HG21 VAL A 186      -0.181  11.156   6.928  1.00 96.63           H  
ATOM   2949 HG22 VAL A 186      -1.492  12.062   6.131  1.00 96.63           H  
ATOM   2950 HG23 VAL A 186       0.073  12.831   6.426  1.00 96.63           H  
ATOM   2951  N   VAL A 187      -1.831  15.049  10.304  1.00 97.29           N  
ATOM   2952  H   VAL A 187      -0.847  15.208  10.143  1.00 97.29           H  
ATOM   2953  CA  VAL A 187      -2.432  15.621  11.523  1.00 97.29           C  
ATOM   2954  HA  VAL A 187      -2.913  14.824  12.090  1.00 97.29           H  
ATOM   2955  C   VAL A 187      -3.535  16.610  11.158  1.00 97.29           C  
ATOM   2956  CB  VAL A 187      -1.371  16.281  12.430  1.00 97.29           C  
ATOM   2957  HB  VAL A 187      -0.739  16.938  11.833  1.00 97.29           H  
ATOM   2958  O   VAL A 187      -4.660  16.424  11.601  1.00 97.29           O  
ATOM   2959  CG1 VAL A 187      -1.976  17.111  13.568  1.00 97.29           C  
ATOM   2960 HG11 VAL A 187      -1.185  17.505  14.207  1.00 97.29           H  
ATOM   2961 HG12 VAL A 187      -2.653  16.504  14.170  1.00 97.29           H  
ATOM   2962 HG13 VAL A 187      -2.527  17.964  13.172  1.00 97.29           H  
ATOM   2963  CG2 VAL A 187      -0.483  15.211  13.076  1.00 97.29           C  
ATOM   2964 HG21 VAL A 187       0.282  15.690  13.687  1.00 97.29           H  
ATOM   2965 HG22 VAL A 187      -1.090  14.561  13.706  1.00 97.29           H  
ATOM   2966 HG23 VAL A 187       0.007  14.612  12.308  1.00 97.29           H  
ATOM   2967  N   ASN A 188      -3.259  17.575  10.277  1.00 97.06           N  
ATOM   2968  H   ASN A 188      -2.303  17.693   9.973  1.00 97.06           H  
ATOM   2969  CA  ASN A 188      -4.249  18.572   9.856  1.00 97.06           C  
ATOM   2970  HA  ASN A 188      -4.577  19.138  10.727  1.00 97.06           H  
ATOM   2971  C   ASN A 188      -5.499  17.928   9.239  1.00 97.06           C  
ATOM   2972  CB  ASN A 188      -3.592  19.531   8.850  1.00 97.06           C  
ATOM   2973  HB2 ASN A 188      -4.357  20.198   8.452  1.00 97.06           H  
ATOM   2974  HB3 ASN A 188      -3.172  18.959   8.023  1.00 97.06           H  
ATOM   2975  O   ASN A 188      -6.619  18.327   9.548  1.00 97.06           O  
ATOM   2976  CG  ASN A 188      -2.507  20.400   9.457  1.00 97.06           C  
ATOM   2977  ND2 ASN A 188      -1.704  21.034   8.635  1.00 97.06           N  
ATOM   2978 HD21 ASN A 188      -1.835  20.971   7.636  1.00 97.06           H  
ATOM   2979 HD22 ASN A 188      -1.024  21.634   9.080  1.00 97.06           H  
ATOM   2980  OD1 ASN A 188      -2.358  20.542  10.656  1.00 97.06           O  
ATOM   2981  N   ASN A 189      -5.320  16.899   8.405  1.00 97.19           N  
ATOM   2982  H   ASN A 189      -4.376  16.643   8.153  1.00 97.19           H  
ATOM   2983  CA  ASN A 189      -6.444  16.180   7.806  1.00 97.19           C  
ATOM   2984  HA  ASN A 189      -7.114  16.900   7.335  1.00 97.19           H  
ATOM   2985  C   ASN A 189      -7.273  15.417   8.851  1.00 97.19           C  
ATOM   2986  CB  ASN A 189      -5.917  15.212   6.739  1.00 97.19           C  
ATOM   2987  HB2 ASN A 189      -5.165  14.562   7.186  1.00 97.19           H  
ATOM   2988  HB3 ASN A 189      -6.752  14.602   6.392  1.00 97.19           H  
ATOM   2989  O   ASN A 189      -8.491  15.350   8.727  1.00 97.19           O  
ATOM   2990  CG  ASN A 189      -5.326  15.881   5.515  1.00 97.19           C  
ATOM   2991  ND2 ASN A 189      -4.654  15.122   4.683  1.00 97.19           N  
ATOM   2992 HD21 ASN A 189      -4.549  14.135   4.871  1.00 97.19           H  
ATOM   2993 HD22 ASN A 189      -4.306  15.606   3.867  1.00 97.19           H  
ATOM   2994  OD1 ASN A 189      -5.475  17.057   5.247  1.00 97.19           O  
ATOM   2995  N   VAL A 190      -6.631  14.834   9.870  1.00 97.78           N  
ATOM   2996  H   VAL A 190      -5.629  14.940   9.933  1.00 97.78           H  
ATOM   2997  CA  VAL A 190      -7.333  14.172  10.982  1.00 97.78           C  
ATOM   2998  HA  VAL A 190      -8.083  13.494  10.575  1.00 97.78           H  
ATOM   2999  C   VAL A 190      -8.091  15.202  11.816  1.00 97.78           C  
ATOM   3000  CB  VAL A 190      -6.362  13.347  11.848  1.00 97.78           C  
ATOM   3001  HB  VAL A 190      -5.520  13.974  12.143  1.00 97.78           H  
ATOM   3002  O   VAL A 190      -9.264  14.985  12.099  1.00 97.78           O  
ATOM   3003  CG1 VAL A 190      -7.024  12.789  13.114  1.00 97.78           C  
ATOM   3004 HG11 VAL A 190      -6.323  12.153  13.655  1.00 97.78           H  
ATOM   3005 HG12 VAL A 190      -7.320  13.600  13.779  1.00 97.78           H  
ATOM   3006 HG13 VAL A 190      -7.909  12.210  12.847  1.00 97.78           H  
ATOM   3007  CG2 VAL A 190      -5.812  12.149  11.062  1.00 97.78           C  
ATOM   3008 HG21 VAL A 190      -6.616  11.437  10.872  1.00 97.78           H  
ATOM   3009 HG22 VAL A 190      -5.028  11.663  11.643  1.00 97.78           H  
ATOM   3010 HG23 VAL A 190      -5.395  12.470  10.108  1.00 97.78           H  
ATOM   3011  N   THR A 191      -7.465  16.337  12.142  1.00 97.06           N  
ATOM   3012  H   THR A 191      -6.485  16.440  11.918  1.00 97.06           H  
ATOM   3013  CA  THR A 191      -8.099  17.447  12.868  1.00 97.06           C  
ATOM   3014  HA  THR A 191      -8.399  17.097  13.856  1.00 97.06           H  
ATOM   3015  C   THR A 191      -9.351  17.941  12.145  1.00 97.06           C  
ATOM   3016  CB  THR A 191      -7.112  18.602  13.081  1.00 97.06           C  
ATOM   3017  HB  THR A 191      -6.793  19.002  12.118  1.00 97.06           H  
ATOM   3018  O   THR A 191     -10.403  18.047  12.763  1.00 97.06           O  
ATOM   3019  CG2 THR A 191      -7.695  19.732  13.926  1.00 97.06           C  
ATOM   3020 HG21 THR A 191      -6.943  20.507  14.079  1.00 97.06           H  
ATOM   3021 HG22 THR A 191      -8.025  19.349  14.891  1.00 97.06           H  
ATOM   3022 HG23 THR A 191      -8.545  20.185  13.416  1.00 97.06           H  
ATOM   3023  OG1 THR A 191      -5.987  18.126  13.782  1.00 97.06           O  
ATOM   3024  HG1 THR A 191      -5.690  18.837  14.354  1.00 97.06           H  
ATOM   3025  N   ALA A 192      -9.280  18.137  10.826  1.00 96.63           N  
ATOM   3026  H   ALA A 192      -8.383  18.059  10.368  1.00 96.63           H  
ATOM   3027  CA  ALA A 192     -10.426  18.565  10.024  1.00 96.63           C  
ATOM   3028  HA  ALA A 192     -10.813  19.498  10.435  1.00 96.63           H  
ATOM   3029  C   ALA A 192     -11.590  17.553  10.017  1.00 96.63           C  
ATOM   3030  CB  ALA A 192      -9.924  18.828   8.600  1.00 96.63           C  
ATOM   3031  HB1 ALA A 192      -9.527  17.910   8.166  1.00 96.63           H  
ATOM   3032  HB2 ALA A 192      -9.145  19.590   8.619  1.00 96.63           H  
ATOM   3033  HB3 ALA A 192     -10.752  19.187   7.988  1.00 96.63           H  
ATOM   3034  O   ALA A 192     -12.738  17.946   9.847  1.00 96.63           O  
ATOM   3035  N   LEU A 193     -11.318  16.252  10.189  1.00 96.50           N  
ATOM   3036  H   LEU A 193     -10.357  15.979  10.336  1.00 96.50           H  
ATOM   3037  CA  LEU A 193     -12.362  15.218  10.249  1.00 96.50           C  
ATOM   3038  HA  LEU A 193     -13.150  15.465   9.538  1.00 96.50           H  
ATOM   3039  C   LEU A 193     -13.050  15.123  11.612  1.00 96.50           C  
ATOM   3040  CB  LEU A 193     -11.762  13.846   9.904  1.00 96.50           C  
ATOM   3041  HB2 LEU A 193     -12.476  13.076  10.194  1.00 96.50           H  
ATOM   3042  HB3 LEU A 193     -10.862  13.698  10.501  1.00 96.50           H  
ATOM   3043  O   LEU A 193     -14.175  14.630  11.682  1.00 96.50           O  
ATOM   3044  CG  LEU A 193     -11.432  13.638   8.421  1.00 96.50           C  
ATOM   3045  HG  LEU A 193     -10.766  14.425   8.066  1.00 96.50           H  
ATOM   3046  CD1 LEU A 193     -10.728  12.290   8.276  1.00 96.50           C  
ATOM   3047 HD11 LEU A 193      -9.817  12.321   8.873  1.00 96.50           H  
ATOM   3048 HD12 LEU A 193     -11.368  11.484   8.637  1.00 96.50           H  
ATOM   3049 HD13 LEU A 193     -10.473  12.119   7.230  1.00 96.50           H  
ATOM   3050  CD2 LEU A 193     -12.678  13.616   7.535  1.00 96.50           C  
ATOM   3051 HD21 LEU A 193     -13.141  14.603   7.531  1.00 96.50           H  
ATOM   3052 HD22 LEU A 193     -13.396  12.888   7.912  1.00 96.50           H  
ATOM   3053 HD23 LEU A 193     -12.401  13.368   6.511  1.00 96.50           H  
ATOM   3054  N   ILE A 194     -12.365  15.522  12.683  1.00 96.86           N  
ATOM   3055  H   ILE A 194     -11.436  15.896  12.548  1.00 96.86           H  
ATOM   3056  CA  ILE A 194     -12.920  15.500  14.043  1.00 96.86           C  
ATOM   3057  HA  ILE A 194     -13.761  14.807  14.056  1.00 96.86           H  
ATOM   3058  C   ILE A 194     -13.507  16.851  14.462  1.00 96.86           C  
ATOM   3059  CB  ILE A 194     -11.892  14.978  15.064  1.00 96.86           C  
ATOM   3060  HB  ILE A 194     -12.399  14.945  16.028  1.00 96.86           H  
ATOM   3061  O   ILE A 194     -14.244  16.917  15.447  1.00 96.86           O  
ATOM   3062  CG1 ILE A 194     -10.692  15.933  15.212  1.00 96.86           C  
ATOM   3063 HG12 ILE A 194     -10.169  15.982  14.257  1.00 96.86           H  
ATOM   3064 HG13 ILE A 194     -11.050  16.932  15.462  1.00 96.86           H  
ATOM   3065  CG2 ILE A 194     -11.458  13.543  14.704  1.00 96.86           C  
ATOM   3066 HG21 ILE A 194     -10.901  13.102  15.531  1.00 96.86           H  
ATOM   3067 HG22 ILE A 194     -10.832  13.551  13.812  1.00 96.86           H  
ATOM   3068 HG23 ILE A 194     -12.340  12.929  14.518  1.00 96.86           H  
ATOM   3069  CD1 ILE A 194      -9.683  15.522  16.284  1.00 96.86           C  
ATOM   3070 HD11 ILE A 194      -8.965  16.329  16.431  1.00 96.86           H  
ATOM   3071 HD12 ILE A 194     -10.193  15.322  17.227  1.00 96.86           H  
ATOM   3072 HD13 ILE A 194      -9.145  14.634  15.952  1.00 96.86           H  
ATOM   3073  N   GLU A 195     -13.184  17.919  13.733  1.00 94.93           N  
ATOM   3074  H   GLU A 195     -12.534  17.808  12.968  1.00 94.93           H  
ATOM   3075  CA  GLU A 195     -13.759  19.245  13.923  1.00 94.93           C  
ATOM   3076  HA  GLU A 195     -13.590  19.537  14.960  1.00 94.93           H  
ATOM   3077  C   GLU A 195     -15.274  19.207  13.671  1.00 94.93           C  
ATOM   3078  CB  GLU A 195     -13.023  20.257  13.027  1.00 94.93           C  
ATOM   3079  HB2 GLU A 195     -11.952  20.149  13.201  1.00 94.93           H  
ATOM   3080  HB3 GLU A 195     -13.232  20.040  11.980  1.00 94.93           H  
ATOM   3081  O   GLU A 195     -15.746  18.721  12.645  1.00 94.93           O  
ATOM   3082  CG  GLU A 195     -13.411  21.708  13.349  1.00 94.93           C  
ATOM   3083  HG2 GLU A 195     -13.312  21.858  14.424  1.00 94.93           H  
ATOM   3084  HG3 GLU A 195     -14.458  21.859  13.087  1.00 94.93           H  
ATOM   3085  CD  GLU A 195     -12.549  22.754  12.616  1.00 94.93           C  
ATOM   3086  OE1 GLU A 195     -12.651  23.941  13.004  1.00 94.93           O  
ATOM   3087  OE2 GLU A 195     -11.797  22.385  11.684  1.00 94.93           O  
ATOM   3088  N   GLY A 196     -16.055  19.690  14.640  1.00 90.33           N  
ATOM   3089  H   GLY A 196     -15.616  20.062  15.470  1.00 90.33           H  
ATOM   3090  CA  GLY A 196     -17.520  19.672  14.584  1.00 90.33           C  
ATOM   3091  HA2 GLY A 196     -17.841  19.837  13.555  1.00 90.33           H  
ATOM   3092  HA3 GLY A 196     -17.903  20.492  15.192  1.00 90.33           H  
ATOM   3093  C   GLY A 196     -18.186  18.381  15.076  1.00 90.33           C  
ATOM   3094  O   GLY A 196     -19.412  18.350  15.149  1.00 90.33           O  
ATOM   3095  N   LEU A 197     -17.422  17.346  15.450  1.00 96.23           N  
ATOM   3096  H   LEU A 197     -16.420  17.425  15.351  1.00 96.23           H  
ATOM   3097  CA  LEU A 197     -17.960  16.187  16.173  1.00 96.23           C  
ATOM   3098  HA  LEU A 197     -18.951  15.962  15.779  1.00 96.23           H  
ATOM   3099  C   LEU A 197     -18.146  16.498  17.667  1.00 96.23           C  
ATOM   3100  CB  LEU A 197     -17.069  14.948  15.969  1.00 96.23           C  
ATOM   3101  HB2 LEU A 197     -16.074  15.175  16.352  1.00 96.23           H  
ATOM   3102  HB3 LEU A 197     -17.481  14.134  16.566  1.00 96.23           H  
ATOM   3103  O   LEU A 197     -17.374  17.265  18.253  1.00 96.23           O  
ATOM   3104  CG  LEU A 197     -16.925  14.459  14.517  1.00 96.23           C  
ATOM   3105  HG  LEU A 197     -16.420  15.222  13.925  1.00 96.23           H  
ATOM   3106  CD1 LEU A 197     -16.076  13.185  14.495  1.00 96.23           C  
ATOM   3107 HD11 LEU A 197     -15.878  12.901  13.462  1.00 96.23           H  
ATOM   3108 HD12 LEU A 197     -15.126  13.368  14.998  1.00 96.23           H  
ATOM   3109 HD13 LEU A 197     -16.606  12.382  15.006  1.00 96.23           H  
ATOM   3110  CD2 LEU A 197     -18.268  14.126  13.865  1.00 96.23           C  
ATOM   3111 HD21 LEU A 197     -18.102  13.714  12.870  1.00 96.23           H  
ATOM   3112 HD22 LEU A 197     -18.861  15.035  13.763  1.00 96.23           H  
ATOM   3113 HD23 LEU A 197     -18.812  13.408  14.479  1.00 96.23           H  
ATOM   3114  N   ASP A 198     -19.136  15.850  18.285  1.00 95.24           N  
ATOM   3115  H   ASP A 198     -19.688  15.207  17.735  1.00 95.24           H  
ATOM   3116  CA  ASP A 198     -19.538  16.057  19.684  1.00 95.24           C  
ATOM   3117  HA  ASP A 198     -19.850  17.094  19.805  1.00 95.24           H  
ATOM   3118  C   ASP A 198     -18.394  15.774  20.673  1.00 95.24           C  
ATOM   3119  CB  ASP A 198     -20.719  15.145  20.061  1.00 95.24           C  
ATOM   3120  HB2 ASP A 198     -20.421  14.115  19.866  1.00 95.24           H  
ATOM   3121  HB3 ASP A 198     -20.908  15.238  21.130  1.00 95.24           H  
ATOM   3122  O   ASP A 198     -17.449  15.040  20.369  1.00 95.24           O  
ATOM   3123  CG  ASP A 198     -22.045  15.396  19.343  1.00 95.24           C  
ATOM   3124  OD1 ASP A 198     -22.138  16.346  18.540  1.00 95.24           O  
ATOM   3125  OD2 ASP A 198     -22.949  14.553  19.557  1.00 95.24           O  
ATOM   3126  N   GLY A 199     -18.493  16.333  21.881  1.00 91.70           N  
ATOM   3127  H   GLY A 199     -19.299  16.910  22.070  1.00 91.70           H  
ATOM   3128  CA  GLY A 199     -17.496  16.197  22.949  1.00 91.70           C  
ATOM   3129  HA2 GLY A 199     -16.992  15.234  22.869  1.00 91.70           H  
ATOM   3130  HA3 GLY A 199     -17.999  16.218  23.915  1.00 91.70           H  
ATOM   3131  C   GLY A 199     -16.435  17.300  22.930  1.00 91.70           C  
ATOM   3132  O   GLY A 199     -16.417  18.154  22.040  1.00 91.70           O  
ATOM   3133  N   GLU A 200     -15.532  17.279  23.908  1.00 91.63           N  
ATOM   3134  H   GLU A 200     -15.574  16.546  24.601  1.00 91.63           H  
ATOM   3135  CA  GLU A 200     -14.476  18.289  24.035  1.00 91.63           C  
ATOM   3136  HA  GLU A 200     -14.953  19.269  23.994  1.00 91.63           H  
ATOM   3137  C   GLU A 200     -13.475  18.249  22.864  1.00 91.63           C  
ATOM   3138  CB  GLU A 200     -13.776  18.191  25.403  1.00 91.63           C  
ATOM   3139  HB2 GLU A 200     -12.971  18.925  25.425  1.00 91.63           H  
ATOM   3140  HB3 GLU A 200     -13.349  17.195  25.524  1.00 91.63           H  
ATOM   3141  O   GLU A 200     -13.370  17.270  22.109  1.00 91.63           O  
ATOM   3142  CG  GLU A 200     -14.748  18.492  26.560  1.00 91.63           C  
ATOM   3143  HG2 GLU A 200     -15.284  19.411  26.324  1.00 91.63           H  
ATOM   3144  HG3 GLU A 200     -15.480  17.687  26.626  1.00 91.63           H  
ATOM   3145  CD  GLU A 200     -14.060  18.661  27.927  1.00 91.63           C  
ATOM   3146  OE1 GLU A 200     -14.762  19.120  28.857  1.00 91.63           O  
ATOM   3147  OE2 GLU A 200     -12.847  18.379  28.024  1.00 91.63           O  
ATOM   3148  N   ALA A 201     -12.756  19.357  22.674  1.00 91.38           N  
ATOM   3149  H   ALA A 201     -12.824  20.095  23.360  1.00 91.38           H  
ATOM   3150  CA  ALA A 201     -11.666  19.426  21.711  1.00 91.38           C  
ATOM   3151  HA  ALA A 201     -12.004  18.996  20.768  1.00 91.38           H  
ATOM   3152  C   ALA A 201     -10.478  18.602  22.226  1.00 91.38           C  
ATOM   3153  CB  ALA A 201     -11.294  20.891  21.462  1.00 91.38           C  
ATOM   3154  HB1 ALA A 201     -12.159  21.434  21.081  1.00 91.38           H  
ATOM   3155  HB2 ALA A 201     -10.489  20.945  20.729  1.00 91.38           H  
ATOM   3156  HB3 ALA A 201     -10.958  21.351  22.391  1.00 91.38           H  
ATOM   3157  O   ALA A 201     -10.041  18.782  23.360  1.00 91.38           O  
ATOM   3158  N   VAL A 202      -9.943  17.717  21.383  1.00 92.16           N  
ATOM   3159  H   VAL A 202     -10.329  17.636  20.453  1.00 92.16           H  
ATOM   3160  CA  VAL A 202      -8.846  16.814  21.752  1.00 92.16           C  
ATOM   3161  HA  VAL A 202      -8.639  16.911  22.818  1.00 92.16           H  
ATOM   3162  C   VAL A 202      -7.584  17.207  20.995  1.00 92.16           C  
ATOM   3163  CB  VAL A 202      -9.219  15.339  21.504  1.00 92.16           C  
ATOM   3164  HB  VAL A 202      -9.421  15.188  20.444  1.00 92.16           H  
ATOM   3165  O   VAL A 202      -7.503  17.030  19.779  1.00 92.16           O  
ATOM   3166  CG1 VAL A 202      -8.075  14.404  21.922  1.00 92.16           C  
ATOM   3167 HG11 VAL A 202      -8.394  13.366  21.826  1.00 92.16           H  
ATOM   3168 HG12 VAL A 202      -7.206  14.562  21.284  1.00 92.16           H  
ATOM   3169 HG13 VAL A 202      -7.797  14.597  22.958  1.00 92.16           H  
ATOM   3170  CG2 VAL A 202     -10.473  14.934  22.290  1.00 92.16           C  
ATOM   3171 HG21 VAL A 202     -11.334  15.517  21.963  1.00 92.16           H  
ATOM   3172 HG22 VAL A 202     -10.695  13.879  22.131  1.00 92.16           H  
ATOM   3173 HG23 VAL A 202     -10.321  15.106  23.355  1.00 92.16           H  
ATOM   3174  N   GLU A 203      -6.580  17.696  21.718  1.00 90.26           N  
ATOM   3175  H   GLU A 203      -6.712  17.831  22.710  1.00 90.26           H  
ATOM   3176  CA  GLU A 203      -5.239  17.899  21.171  1.00 90.26           C  
ATOM   3177  HA  GLU A 203      -5.334  18.204  20.129  1.00 90.26           H  
ATOM   3178  C   GLU A 203      -4.463  16.577  21.229  1.00 90.26           C  
ATOM   3179  CB  GLU A 203      -4.525  19.036  21.921  1.00 90.26           C  
ATOM   3180  HB2 GLU A 203      -5.143  19.932  21.867  1.00 90.26           H  
ATOM   3181  HB3 GLU A 203      -4.416  18.769  22.972  1.00 90.26           H  
ATOM   3182  O   GLU A 203      -4.097  16.097  22.298  1.00 90.26           O  
ATOM   3183  CG  GLU A 203      -3.137  19.358  21.343  1.00 90.26           C  
ATOM   3184  HG2 GLU A 203      -2.468  18.521  21.540  1.00 90.26           H  
ATOM   3185  HG3 GLU A 203      -2.735  20.229  21.861  1.00 90.26           H  
ATOM   3186  CD  GLU A 203      -3.186  19.638  19.836  1.00 90.26           C  
ATOM   3187  OE1 GLU A 203      -2.476  18.913  19.095  1.00 90.26           O  
ATOM   3188  OE2 GLU A 203      -3.970  20.510  19.414  1.00 90.26           O  
ATOM   3189  N   PHE A 204      -4.231  15.957  20.071  1.00 92.59           N  
ATOM   3190  H   PHE A 204      -4.602  16.380  19.232  1.00 92.59           H  
ATOM   3191  CA  PHE A 204      -3.586  14.640  19.976  1.00 92.59           C  
ATOM   3192  HA  PHE A 204      -3.469  14.223  20.977  1.00 92.59           H  
ATOM   3193  C   PHE A 204      -2.185  14.695  19.355  1.00 92.59           C  
ATOM   3194  CB  PHE A 204      -4.500  13.691  19.189  1.00 92.59           C  
ATOM   3195  HB2 PHE A 204      -5.485  13.680  19.655  1.00 92.59           H  
ATOM   3196  HB3 PHE A 204      -4.098  12.681  19.259  1.00 92.59           H  
ATOM   3197  O   PHE A 204      -1.466  13.692  19.376  1.00 92.59           O  
ATOM   3198  CG  PHE A 204      -4.646  14.062  17.724  1.00 92.59           C  
ATOM   3199  CD1 PHE A 204      -5.666  14.940  17.315  1.00 92.59           C  
ATOM   3200  HD1 PHE A 204      -6.368  15.334  18.034  1.00 92.59           H  
ATOM   3201  CD2 PHE A 204      -3.723  13.578  16.778  1.00 92.59           C  
ATOM   3202  HD2 PHE A 204      -2.903  12.957  17.107  1.00 92.59           H  
ATOM   3203  CE1 PHE A 204      -5.764  15.324  15.967  1.00 92.59           C  
ATOM   3204  HE1 PHE A 204      -6.533  16.017  15.659  1.00 92.59           H  
ATOM   3205  CE2 PHE A 204      -3.830  13.953  15.427  1.00 92.59           C  
ATOM   3206  HE2 PHE A 204      -3.107  13.603  14.704  1.00 92.59           H  
ATOM   3207  CZ  PHE A 204      -4.849  14.832  15.024  1.00 92.59           C  
ATOM   3208  HZ  PHE A 204      -4.918  15.167  14.000  1.00 92.59           H  
ATOM   3209  N   SER A 205      -1.782  15.827  18.765  1.00 90.39           N  
ATOM   3210  H   SER A 205      -2.344  16.661  18.855  1.00 90.39           H  
ATOM   3211  CA  SER A 205      -0.548  15.901  17.974  1.00 90.39           C  
ATOM   3212  HA  SER A 205      -0.576  15.103  17.231  1.00 90.39           H  
ATOM   3213  C   SER A 205       0.703  15.686  18.830  1.00 90.39           C  
ATOM   3214  CB  SER A 205      -0.477  17.231  17.219  1.00 90.39           C  
ATOM   3215  HB2 SER A 205      -1.412  17.405  16.686  1.00 90.39           H  
ATOM   3216  HB3 SER A 205       0.333  17.178  16.491  1.00 90.39           H  
ATOM   3217  O   SER A 205       1.648  15.016  18.404  1.00 90.39           O  
ATOM   3218  OG  SER A 205      -0.226  18.307  18.092  1.00 90.39           O  
ATOM   3219  HG  SER A 205      -1.064  18.602  18.456  1.00 90.39           H  
ATOM   3220  N   THR A 206       0.675  16.162  20.074  1.00 88.74           N  
ATOM   3221  H   THR A 206      -0.111  16.731  20.354  1.00 88.74           H  
ATOM   3222  CA  THR A 206       1.744  15.981  21.059  1.00 88.74           C  
ATOM   3223  HA  THR A 206       2.699  16.186  20.575  1.00 88.74           H  
ATOM   3224  C   THR A 206       1.824  14.533  21.574  1.00 88.74           C  
ATOM   3225  CB  THR A 206       1.573  17.012  22.194  1.00 88.74           C  
ATOM   3226  HB  THR A 206       2.260  16.786  23.009  1.00 88.74           H  
ATOM   3227  O   THR A 206       2.885  14.097  22.023  1.00 88.74           O  
ATOM   3228  CG2 THR A 206       1.826  18.438  21.705  1.00 88.74           C  
ATOM   3229 HG21 THR A 206       1.105  18.713  20.935  1.00 88.74           H  
ATOM   3230 HG22 THR A 206       1.722  19.129  22.542  1.00 88.74           H  
ATOM   3231 HG23 THR A 206       2.835  18.518  21.302  1.00 88.74           H  
ATOM   3232  OG1 THR A 206       0.256  17.037  22.671  1.00 88.74           O  
ATOM   3233  HG1 THR A 206       0.167  16.257  23.223  1.00 88.74           H  
ATOM   3234  N   GLN A 207       0.747  13.746  21.424  1.00 89.85           N  
ATOM   3235  H   GLN A 207      -0.073  14.165  21.008  1.00 89.85           H  
ATOM   3236  CA  GLN A 207       0.576  12.424  22.052  1.00 89.85           C  
ATOM   3237  HA  GLN A 207       1.243  12.351  22.911  1.00 89.85           H  
ATOM   3238  C   GLN A 207       0.957  11.273  21.107  1.00 89.85           C  
ATOM   3239  CB  GLN A 207      -0.873  12.281  22.569  1.00 89.85           C  
ATOM   3240  HB2 GLN A 207      -1.566  12.691  21.835  1.00 89.85           H  
ATOM   3241  HB3 GLN A 207      -1.100  11.220  22.670  1.00 89.85           H  
ATOM   3242  O   GLN A 207       1.043  10.116  21.522  1.00 89.85           O  
ATOM   3243  CG  GLN A 207      -1.162  12.916  23.943  1.00 89.85           C  
ATOM   3244  HG2 GLN A 207      -2.216  12.760  24.173  1.00 89.85           H  
ATOM   3245  HG3 GLN A 207      -0.579  12.394  24.702  1.00 89.85           H  
ATOM   3246  CD  GLN A 207      -0.836  14.399  24.067  1.00 89.85           C  
ATOM   3247  NE2 GLN A 207      -1.767  15.259  24.381  1.00 89.85           N  
ATOM   3248 HE21 GLN A 207      -1.550  16.242  24.460  1.00 89.85           H  
ATOM   3249 HE22 GLN A 207      -2.672  14.923  24.678  1.00 89.85           H  
ATOM   3250  OE1 GLN A 207       0.295  14.812  23.903  1.00 89.85           O  
ATOM   3251  N   ILE A 208       1.252  11.573  19.836  1.00 91.31           N  
ATOM   3252  H   ILE A 208       1.117  12.535  19.560  1.00 91.31           H  
ATOM   3253  CA  ILE A 208       1.596  10.581  18.801  1.00 91.31           C  
ATOM   3254  HA  ILE A 208       0.724   9.951  18.627  1.00 91.31           H  
ATOM   3255  C   ILE A 208       2.746   9.663  19.252  1.00 91.31           C  
ATOM   3256  CB  ILE A 208       1.956  11.307  17.479  1.00 91.31           C  
ATOM   3257  HB  ILE A 208       2.747  12.027  17.689  1.00 91.31           H  
ATOM   3258  O   ILE A 208       2.721   8.455  19.009  1.00 91.31           O  
ATOM   3259  CG1 ILE A 208       0.735  12.074  16.920  1.00 91.31           C  
ATOM   3260 HG12 ILE A 208      -0.027  11.363  16.602  1.00 91.31           H  
ATOM   3261 HG13 ILE A 208       0.302  12.689  17.709  1.00 91.31           H  
ATOM   3262  CG2 ILE A 208       2.482  10.312  16.421  1.00 91.31           C  
ATOM   3263 HG21 ILE A 208       2.704  10.823  15.484  1.00 91.31           H  
ATOM   3264 HG22 ILE A 208       3.407   9.844  16.757  1.00 91.31           H  
ATOM   3265 HG23 ILE A 208       1.736   9.538  16.243  1.00 91.31           H  
ATOM   3266  CD1 ILE A 208       1.064  13.018  15.755  1.00 91.31           C  
ATOM   3267 HD11 ILE A 208       1.336  12.458  14.861  1.00 91.31           H  
ATOM   3268 HD12 ILE A 208       1.883  13.683  16.031  1.00 91.31           H  
ATOM   3269 HD13 ILE A 208       0.184  13.620  15.529  1.00 91.31           H  
ATOM   3270  N   LEU A 209       3.767  10.219  19.913  1.00 87.05           N  
ATOM   3271  H   LEU A 209       3.700  11.198  20.153  1.00 87.05           H  
ATOM   3272  CA  LEU A 209       4.918   9.441  20.380  1.00 87.05           C  
ATOM   3273  HA  LEU A 209       5.238   8.780  19.575  1.00 87.05           H  
ATOM   3274  C   LEU A 209       4.562   8.516  21.550  1.00 87.05           C  
ATOM   3275  CB  LEU A 209       6.081  10.378  20.745  1.00 87.05           C  
ATOM   3276  HB2 LEU A 209       5.724  11.109  21.471  1.00 87.05           H  
ATOM   3277  HB3 LEU A 209       6.859   9.788  21.228  1.00 87.05           H  
ATOM   3278  O   LEU A 209       5.070   7.394  21.591  1.00 87.05           O  
ATOM   3279  CG  LEU A 209       6.706  11.123  19.551  1.00 87.05           C  
ATOM   3280  HG  LEU A 209       5.948  11.738  19.065  1.00 87.05           H  
ATOM   3281  CD1 LEU A 209       7.821  12.037  20.056  1.00 87.05           C  
ATOM   3282 HD11 LEU A 209       8.247  12.602  19.227  1.00 87.05           H  
ATOM   3283 HD12 LEU A 209       7.410  12.746  20.775  1.00 87.05           H  
ATOM   3284 HD13 LEU A 209       8.602  11.453  20.543  1.00 87.05           H  
ATOM   3285  CD2 LEU A 209       7.311  10.170  18.511  1.00 87.05           C  
ATOM   3286 HD21 LEU A 209       6.518   9.600  18.027  1.00 87.05           H  
ATOM   3287 HD22 LEU A 209       7.826  10.754  17.748  1.00 87.05           H  
ATOM   3288 HD23 LEU A 209       8.017   9.497  18.998  1.00 87.05           H  
ATOM   3289  N   SER A 210       3.657   8.934  22.440  1.00 90.98           N  
ATOM   3290  H   SER A 210       3.260   9.858  22.353  1.00 90.98           H  
ATOM   3291  CA  SER A 210       3.160   8.109  23.548  1.00 90.98           C  
ATOM   3292  HA  SER A 210       4.005   7.783  24.154  1.00 90.98           H  
ATOM   3293  C   SER A 210       2.438   6.862  23.035  1.00 90.98           C  
ATOM   3294  CB  SER A 210       2.219   8.924  24.446  1.00 90.98           C  
ATOM   3295  HB2 SER A 210       1.941   8.325  25.313  1.00 90.98           H  
ATOM   3296  HB3 SER A 210       1.315   9.194  23.901  1.00 90.98           H  
ATOM   3297  O   SER A 210       2.628   5.767  23.567  1.00 90.98           O  
ATOM   3298  OG  SER A 210       2.883  10.094  24.878  1.00 90.98           O  
ATOM   3299  HG  SER A 210       2.320  10.542  25.514  1.00 90.98           H  
ATOM   3300  N   TYR A 211       1.692   6.995  21.933  1.00 94.68           N  
ATOM   3301  H   TYR A 211       1.516   7.931  21.597  1.00 94.68           H  
ATOM   3302  CA  TYR A 211       0.973   5.887  21.299  1.00 94.68           C  
ATOM   3303  HA  TYR A 211       0.679   5.190  22.083  1.00 94.68           H  
ATOM   3304  C   TYR A 211       1.810   5.047  20.336  1.00 94.68           C  
ATOM   3305  CB  TYR A 211      -0.306   6.420  20.647  1.00 94.68           C  
ATOM   3306  HB2 TYR A 211      -0.792   5.612  20.099  1.00 94.68           H  
ATOM   3307  HB3 TYR A 211      -0.053   7.207  19.937  1.00 94.68           H  
ATOM   3308  O   TYR A 211       1.397   3.952  19.955  1.00 94.68           O  
ATOM   3309  CG  TYR A 211      -1.290   6.937  21.673  1.00 94.68           C  
ATOM   3310  CD1 TYR A 211      -1.692   6.080  22.713  1.00 94.68           C  
ATOM   3311  HD1 TYR A 211      -1.332   5.062  22.756  1.00 94.68           H  
ATOM   3312  CD2 TYR A 211      -1.767   8.261  21.628  1.00 94.68           C  
ATOM   3313  HD2 TYR A 211      -1.452   8.933  20.843  1.00 94.68           H  
ATOM   3314  CE1 TYR A 211      -2.548   6.540  23.720  1.00 94.68           C  
ATOM   3315  HE1 TYR A 211      -2.830   5.900  24.543  1.00 94.68           H  
ATOM   3316  CE2 TYR A 211      -2.655   8.720  22.622  1.00 94.68           C  
ATOM   3317  HE2 TYR A 211      -3.039   9.729  22.601  1.00 94.68           H  
ATOM   3318  OH  TYR A 211      -3.813   8.277  24.683  1.00 94.68           O  
ATOM   3319  HH  TYR A 211      -4.099   9.190  24.595  1.00 94.68           H  
ATOM   3320  CZ  TYR A 211      -3.030   7.857  23.672  1.00 94.68           C  
ATOM   3321  N   ARG A 212       3.040   5.460  20.006  1.00 93.79           N  
ATOM   3322  H   ARG A 212       3.329   6.374  20.326  1.00 93.79           H  
ATOM   3323  CA  ARG A 212       3.946   4.661  19.164  1.00 93.79           C  
ATOM   3324  HA  ARG A 212       3.446   4.497  18.209  1.00 93.79           H  
ATOM   3325  C   ARG A 212       4.222   3.270  19.742  1.00 93.79           C  
ATOM   3326  CB  ARG A 212       5.237   5.453  18.934  1.00 93.79           C  
ATOM   3327  HB2 ARG A 212       5.769   5.566  19.878  1.00 93.79           H  
ATOM   3328  HB3 ARG A 212       4.972   6.442  18.560  1.00 93.79           H  
ATOM   3329  O   ARG A 212       4.437   2.330  18.977  1.00 93.79           O  
ATOM   3330  CG  ARG A 212       6.156   4.765  17.919  1.00 93.79           C  
ATOM   3331  HG2 ARG A 212       6.535   3.830  18.332  1.00 93.79           H  
ATOM   3332  HG3 ARG A 212       5.600   4.554  17.006  1.00 93.79           H  
ATOM   3333  CD  ARG A 212       7.334   5.675  17.588  1.00 93.79           C  
ATOM   3334  HD2 ARG A 212       7.917   5.849  18.493  1.00 93.79           H  
ATOM   3335  HD3 ARG A 212       6.940   6.627  17.231  1.00 93.79           H  
ATOM   3336  NE  ARG A 212       8.185   5.070  16.551  1.00 93.79           N  
ATOM   3337  HE  ARG A 212       8.010   4.099  16.336  1.00 93.79           H  
ATOM   3338  NH1 ARG A 212       9.349   6.969  16.010  1.00 93.79           N  
ATOM   3339 HH11 ARG A 212       8.811   7.470  16.702  1.00 93.79           H  
ATOM   3340 HH12 ARG A 212      10.030   7.458  15.446  1.00 93.79           H  
ATOM   3341  NH2 ARG A 212       9.766   5.064  14.917  1.00 93.79           N  
ATOM   3342 HH21 ARG A 212       9.560   4.091  14.739  1.00 93.79           H  
ATOM   3343 HH22 ARG A 212      10.461   5.555  14.374  1.00 93.79           H  
ATOM   3344  CZ  ARG A 212       9.091   5.703  15.831  1.00 93.79           C  
ATOM   3345  N   LYS A 213       4.164   3.117  21.072  1.00 92.59           N  
ATOM   3346  H   LYS A 213       3.963   3.943  21.617  1.00 92.59           H  
ATOM   3347  CA  LYS A 213       4.302   1.825  21.769  1.00 92.59           C  
ATOM   3348  HA  LYS A 213       5.273   1.404  21.507  1.00 92.59           H  
ATOM   3349  C   LYS A 213       3.268   0.785  21.315  1.00 92.59           C  
ATOM   3350  CB  LYS A 213       4.290   2.049  23.299  1.00 92.59           C  
ATOM   3351  HB2 LYS A 213       4.603   1.128  23.789  1.00 92.59           H  
ATOM   3352  HB3 LYS A 213       5.027   2.816  23.537  1.00 92.59           H  
ATOM   3353  O   LYS A 213       3.571  -0.404  21.315  1.00 92.59           O  
ATOM   3354  CG  LYS A 213       2.926   2.471  23.889  1.00 92.59           C  
ATOM   3355  HG2 LYS A 213       2.251   1.615  23.851  1.00 92.59           H  
ATOM   3356  HG3 LYS A 213       2.499   3.263  23.273  1.00 92.59           H  
ATOM   3357  CD  LYS A 213       3.010   2.959  25.354  1.00 92.59           C  
ATOM   3358  HD2 LYS A 213       3.751   3.756  25.418  1.00 92.59           H  
ATOM   3359  HD3 LYS A 213       3.321   2.132  25.994  1.00 92.59           H  
ATOM   3360  CE  LYS A 213       1.648   3.511  25.835  1.00 92.59           C  
ATOM   3361  HE2 LYS A 213       0.898   2.725  25.747  1.00 92.59           H  
ATOM   3362  HE3 LYS A 213       1.356   4.313  25.157  1.00 92.59           H  
ATOM   3363  NZ  LYS A 213       1.644   4.046  27.233  1.00 92.59           N  
ATOM   3364  HZ1 LYS A 213       0.736   4.412  27.481  1.00 92.59           H  
ATOM   3365  HZ2 LYS A 213       1.865   3.352  27.933  1.00 92.59           H  
ATOM   3366  HZ3 LYS A 213       2.266   4.834  27.337  1.00 92.59           H  
ATOM   3367  N   TRP A 214       2.090   1.210  20.852  1.00 95.88           N  
ATOM   3368  H   TRP A 214       1.896   2.201  20.819  1.00 95.88           H  
ATOM   3369  CA  TRP A 214       1.049   0.307  20.352  1.00 95.88           C  
ATOM   3370  HA  TRP A 214       0.834  -0.450  21.106  1.00 95.88           H  
ATOM   3371  C   TRP A 214       1.462  -0.444  19.080  1.00 95.88           C  
ATOM   3372  CB  TRP A 214      -0.234   1.097  20.093  1.00 95.88           C  
ATOM   3373  HB2 TRP A 214      -0.037   1.865  19.345  1.00 95.88           H  
ATOM   3374  HB3 TRP A 214      -0.959   0.411  19.656  1.00 95.88           H  
ATOM   3375  O   TRP A 214       0.951  -1.531  18.827  1.00 95.88           O  
ATOM   3376  CG  TRP A 214      -0.918   1.736  21.265  1.00 95.88           C  
ATOM   3377  CD1 TRP A 214      -0.584   1.668  22.578  1.00 95.88           C  
ATOM   3378  HD1 TRP A 214       0.259   1.121  22.974  1.00 95.88           H  
ATOM   3379  CD2 TRP A 214      -2.149   2.511  21.215  1.00 95.88           C  
ATOM   3380  CE2 TRP A 214      -2.562   2.802  22.545  1.00 95.88           C  
ATOM   3381  CE3 TRP A 214      -2.963   2.985  20.168  1.00 95.88           C  
ATOM   3382  HE3 TRP A 214      -2.664   2.803  19.146  1.00 95.88           H  
ATOM   3383  NE1 TRP A 214      -1.550   2.312  23.337  1.00 95.88           N  
ATOM   3384  HE1 TRP A 214      -1.569   2.383  24.344  1.00 95.88           H  
ATOM   3385  CH2 TRP A 214      -4.529   3.963  21.761  1.00 95.88           C  
ATOM   3386  HH2 TRP A 214      -5.420   4.541  21.955  1.00 95.88           H  
ATOM   3387  CZ2 TRP A 214      -3.747   3.491  22.827  1.00 95.88           C  
ATOM   3388  HZ2 TRP A 214      -4.038   3.697  23.846  1.00 95.88           H  
ATOM   3389  CZ3 TRP A 214      -4.131   3.719  20.436  1.00 95.88           C  
ATOM   3390  HZ3 TRP A 214      -4.714   4.114  19.618  1.00 95.88           H  
ATOM   3391  N   LEU A 215       2.436   0.061  18.311  1.00 95.21           N  
ATOM   3392  H   LEU A 215       2.850   0.945  18.571  1.00 95.21           H  
ATOM   3393  CA  LEU A 215       2.980  -0.655  17.150  1.00 95.21           C  
ATOM   3394  HA  LEU A 215       2.151  -0.983  16.523  1.00 95.21           H  
ATOM   3395  C   LEU A 215       3.751  -1.931  17.535  1.00 95.21           C  
ATOM   3396  CB  LEU A 215       3.891   0.274  16.329  1.00 95.21           C  
ATOM   3397  HB2 LEU A 215       4.290  -0.303  15.495  1.00 95.21           H  
ATOM   3398  HB3 LEU A 215       4.733   0.570  16.955  1.00 95.21           H  
ATOM   3399  O   LEU A 215       4.001  -2.769  16.676  1.00 95.21           O  
ATOM   3400  CG  LEU A 215       3.231   1.542  15.758  1.00 95.21           C  
ATOM   3401  HG  LEU A 215       2.893   2.182  16.573  1.00 95.21           H  
ATOM   3402  CD1 LEU A 215       4.277   2.304  14.941  1.00 95.21           C  
ATOM   3403 HD11 LEU A 215       5.114   2.574  15.586  1.00 95.21           H  
ATOM   3404 HD12 LEU A 215       3.835   3.215  14.537  1.00 95.21           H  
ATOM   3405 HD13 LEU A 215       4.633   1.684  14.119  1.00 95.21           H  
ATOM   3406  CD2 LEU A 215       2.043   1.230  14.846  1.00 95.21           C  
ATOM   3407 HD21 LEU A 215       1.661   2.153  14.409  1.00 95.21           H  
ATOM   3408 HD22 LEU A 215       1.242   0.775  15.429  1.00 95.21           H  
ATOM   3409 HD23 LEU A 215       2.343   0.551  14.048  1.00 95.21           H  
ATOM   3410  N   ALA A 216       4.135  -2.100  18.803  1.00 94.81           N  
ATOM   3411  H   ALA A 216       3.921  -1.384  19.483  1.00 94.81           H  
ATOM   3412  CA  ALA A 216       4.702  -3.357  19.294  1.00 94.81           C  
ATOM   3413  HA  ALA A 216       5.294  -3.817  18.501  1.00 94.81           H  
ATOM   3414  C   ALA A 216       3.619  -4.380  19.690  1.00 94.81           C  
ATOM   3415  CB  ALA A 216       5.648  -3.039  20.456  1.00 94.81           C  
ATOM   3416  HB1 ALA A 216       5.087  -2.616  21.290  1.00 94.81           H  
ATOM   3417  HB2 ALA A 216       6.132  -3.957  20.790  1.00 94.81           H  
ATOM   3418  HB3 ALA A 216       6.411  -2.331  20.134  1.00 94.81           H  
ATOM   3419  O   ALA A 216       3.915  -5.562  19.858  1.00 94.81           O  
ATOM   3420  N   TYR A 217       2.363  -3.946  19.826  1.00 95.79           N  
ATOM   3421  H   TYR A 217       2.150  -2.986  19.594  1.00 95.79           H  
ATOM   3422  CA  TYR A 217       1.241  -4.791  20.213  1.00 95.79           C  
ATOM   3423  HA  TYR A 217       1.621  -5.668  20.738  1.00 95.79           H  
ATOM   3424  C   TYR A 217       0.493  -5.283  18.965  1.00 95.79           C  
ATOM   3425  CB  TYR A 217       0.362  -4.029  21.209  1.00 95.79           C  
ATOM   3426  HB2 TYR A 217      -0.028  -3.128  20.734  1.00 95.79           H  
ATOM   3427  HB3 TYR A 217       0.973  -3.717  22.056  1.00 95.79           H  
ATOM   3428  O   TYR A 217      -0.382  -4.613  18.417  1.00 95.79           O  
ATOM   3429  CG  TYR A 217      -0.787  -4.858  21.738  1.00 95.79           C  
ATOM   3430  CD1 TYR A 217      -2.101  -4.543  21.356  1.00 95.79           C  
ATOM   3431  HD1 TYR A 217      -2.278  -3.691  20.716  1.00 95.79           H  
ATOM   3432  CD2 TYR A 217      -0.549  -5.946  22.601  1.00 95.79           C  
ATOM   3433  HD2 TYR A 217       0.453  -6.175  22.932  1.00 95.79           H  
ATOM   3434  CE1 TYR A 217      -3.177  -5.316  21.824  1.00 95.79           C  
ATOM   3435  HE1 TYR A 217      -4.187  -5.071  21.529  1.00 95.79           H  
ATOM   3436  CE2 TYR A 217      -1.627  -6.716  23.079  1.00 95.79           C  
ATOM   3437  HE2 TYR A 217      -1.471  -7.538  23.763  1.00 95.79           H  
ATOM   3438  OH  TYR A 217      -3.981  -7.159  23.134  1.00 95.79           O  
ATOM   3439  HH  TYR A 217      -4.835  -6.939  22.756  1.00 95.79           H  
ATOM   3440  CZ  TYR A 217      -2.945  -6.402  22.694  1.00 95.79           C  
ATOM   3441  N   HIS A 218       0.844  -6.482  18.494  1.00 95.59           N  
ATOM   3442  H   HIS A 218       1.617  -6.951  18.944  1.00 95.59           H  
ATOM   3443  CA  HIS A 218       0.299  -7.056  17.257  1.00 95.59           C  
ATOM   3444  HA  HIS A 218       0.632  -6.425  16.433  1.00 95.59           H  
ATOM   3445  C   HIS A 218      -1.238  -7.094  17.151  1.00 95.59           C  
ATOM   3446  CB  HIS A 218       0.871  -8.462  17.037  1.00 95.59           C  
ATOM   3447  HB2 HIS A 218       0.840  -9.031  17.966  1.00 95.59           H  
ATOM   3448  HB3 HIS A 218       0.256  -8.984  16.304  1.00 95.59           H  
ATOM   3449  O   HIS A 218      -1.735  -6.869  16.045  1.00 95.59           O  
ATOM   3450  CG  HIS A 218       2.275  -8.438  16.503  1.00 95.59           C  
ATOM   3451  CD2 HIS A 218       3.409  -8.873  17.136  1.00 95.59           C  
ATOM   3452  HD2 HIS A 218       3.465  -9.291  18.130  1.00 95.59           H  
ATOM   3453  ND1 HIS A 218       2.650  -7.981  15.260  1.00 95.59           N  
ATOM   3454  HD1 HIS A 218       2.044  -7.585  14.556  1.00 95.59           H  
ATOM   3455  CE1 HIS A 218       3.978  -8.135  15.147  1.00 95.59           C  
ATOM   3456  HE1 HIS A 218       4.562  -7.858  14.282  1.00 95.59           H  
ATOM   3457  NE2 HIS A 218       4.484  -8.688  16.260  1.00 95.59           N  
ATOM   3458  N   PRO A 219      -2.021  -7.347  18.218  1.00 97.46           N  
ATOM   3459  CA  PRO A 219      -3.478  -7.326  18.100  1.00 97.46           C  
ATOM   3460  HA  PRO A 219      -3.770  -8.058  17.347  1.00 97.46           H  
ATOM   3461  C   PRO A 219      -4.029  -5.961  17.671  1.00 97.46           C  
ATOM   3462  CB  PRO A 219      -4.017  -7.788  19.453  1.00 97.46           C  
ATOM   3463  HB2 PRO A 219      -4.242  -6.933  20.090  1.00 97.46           H  
ATOM   3464  HB3 PRO A 219      -4.907  -8.405  19.325  1.00 97.46           H  
ATOM   3465  O   PRO A 219      -4.972  -5.927  16.884  1.00 97.46           O  
ATOM   3466  CG  PRO A 219      -2.860  -8.600  20.033  1.00 97.46           C  
ATOM   3467  HG2 PRO A 219      -2.870  -9.602  19.604  1.00 97.46           H  
ATOM   3468  HG3 PRO A 219      -2.889  -8.651  21.122  1.00 97.46           H  
ATOM   3469  CD  PRO A 219      -1.632  -7.858  19.526  1.00 97.46           C  
ATOM   3470  HD2 PRO A 219      -1.406  -7.025  20.191  1.00 97.46           H  
ATOM   3471  HD3 PRO A 219      -0.784  -8.540  19.471  1.00 97.46           H  
ATOM   3472  N   TYR A 220      -3.399  -4.853  18.083  1.00 98.18           N  
ATOM   3473  H   TYR A 220      -2.583  -4.942  18.671  1.00 98.18           H  
ATOM   3474  CA  TYR A 220      -3.754  -3.516  17.594  1.00 98.18           C  
ATOM   3475  HA  TYR A 220      -4.820  -3.350  17.749  1.00 98.18           H  
ATOM   3476  C   TYR A 220      -3.536  -3.388  16.086  1.00 98.18           C  
ATOM   3477  CB  TYR A 220      -2.997  -2.442  18.385  1.00 98.18           C  
ATOM   3478  HB2 TYR A 220      -1.935  -2.685  18.422  1.00 98.18           H  
ATOM   3479  HB3 TYR A 220      -3.384  -2.434  19.404  1.00 98.18           H  
ATOM   3480  O   TYR A 220      -4.442  -2.965  15.373  1.00 98.18           O  
ATOM   3481  CG  TYR A 220      -3.149  -1.040  17.842  1.00 98.18           C  
ATOM   3482  CD1 TYR A 220      -2.066  -0.409  17.199  1.00 98.18           C  
ATOM   3483  HD1 TYR A 220      -1.125  -0.929  17.094  1.00 98.18           H  
ATOM   3484  CD2 TYR A 220      -4.372  -0.363  18.002  1.00 98.18           C  
ATOM   3485  HD2 TYR A 220      -5.197  -0.845  18.504  1.00 98.18           H  
ATOM   3486  CE1 TYR A 220      -2.209   0.908  16.724  1.00 98.18           C  
ATOM   3487  HE1 TYR A 220      -1.381   1.420  16.255  1.00 98.18           H  
ATOM   3488  CE2 TYR A 220      -4.518   0.951  17.520  1.00 98.18           C  
ATOM   3489  HE2 TYR A 220      -5.450   1.480  17.652  1.00 98.18           H  
ATOM   3490  OH  TYR A 220      -3.543   2.870  16.444  1.00 98.18           O  
ATOM   3491  HH  TYR A 220      -4.408   3.260  16.585  1.00 98.18           H  
ATOM   3492  CZ  TYR A 220      -3.436   1.588  16.879  1.00 98.18           C  
ATOM   3493  N   ILE A 221      -2.392  -3.847  15.573  1.00 98.08           N  
ATOM   3494  H   ILE A 221      -1.702  -4.215  16.213  1.00 98.08           H  
ATOM   3495  CA  ILE A 221      -2.099  -3.835  14.130  1.00 98.08           C  
ATOM   3496  HA  ILE A 221      -2.151  -2.805  13.775  1.00 98.08           H  
ATOM   3497  C   ILE A 221      -3.156  -4.629  13.344  1.00 98.08           C  
ATOM   3498  CB  ILE A 221      -0.672  -4.368  13.866  1.00 98.08           C  
ATOM   3499  HB  ILE A 221      -0.593  -5.382  14.257  1.00 98.08           H  
ATOM   3500  O   ILE A 221      -3.702  -4.131  12.358  1.00 98.08           O  
ATOM   3501  CG1 ILE A 221       0.375  -3.486  14.581  1.00 98.08           C  
ATOM   3502 HG12 ILE A 221       0.158  -3.443  15.648  1.00 98.08           H  
ATOM   3503 HG13 ILE A 221       0.314  -2.470  14.191  1.00 98.08           H  
ATOM   3504  CG2 ILE A 221      -0.408  -4.424  12.353  1.00 98.08           C  
ATOM   3505 HG21 ILE A 221       0.582  -4.821  12.127  1.00 98.08           H  
ATOM   3506 HG22 ILE A 221      -0.513  -3.435  11.907  1.00 98.08           H  
ATOM   3507 HG23 ILE A 221      -1.114  -5.105  11.878  1.00 98.08           H  
ATOM   3508  CD1 ILE A 221       1.816  -3.984  14.437  1.00 98.08           C  
ATOM   3509 HD11 ILE A 221       2.474  -3.258  14.915  1.00 98.08           H  
ATOM   3510 HD12 ILE A 221       1.929  -4.956  14.919  1.00 98.08           H  
ATOM   3511 HD13 ILE A 221       2.120  -4.047  13.393  1.00 98.08           H  
ATOM   3512  N   LYS A 222      -3.504  -5.834  13.814  1.00 98.47           N  
ATOM   3513  H   LYS A 222      -3.014  -6.180  14.627  1.00 98.47           H  
ATOM   3514  CA  LYS A 222      -4.534  -6.675  13.185  1.00 98.47           C  
ATOM   3515  HA  LYS A 222      -4.275  -6.829  12.137  1.00 98.47           H  
ATOM   3516  C   LYS A 222      -5.916  -6.022  13.204  1.00 98.47           C  
ATOM   3517  CB  LYS A 222      -4.612  -8.029  13.890  1.00 98.47           C  
ATOM   3518  HB2 LYS A 222      -5.465  -8.570  13.479  1.00 98.47           H  
ATOM   3519  HB3 LYS A 222      -4.780  -7.871  14.955  1.00 98.47           H  
ATOM   3520  O   LYS A 222      -6.665  -6.163  12.241  1.00 98.47           O  
ATOM   3521  CG  LYS A 222      -3.364  -8.891  13.688  1.00 98.47           C  
ATOM   3522  HG2 LYS A 222      -3.247  -9.103  12.625  1.00 98.47           H  
ATOM   3523  HG3 LYS A 222      -2.474  -8.379  14.053  1.00 98.47           H  
ATOM   3524  CD  LYS A 222      -3.541 -10.212  14.430  1.00 98.47           C  
ATOM   3525  HD2 LYS A 222      -3.592 -10.025  15.502  1.00 98.47           H  
ATOM   3526  HD3 LYS A 222      -4.474 -10.670  14.099  1.00 98.47           H  
ATOM   3527  CE  LYS A 222      -2.386 -11.157  14.113  1.00 98.47           C  
ATOM   3528  HE2 LYS A 222      -1.444 -10.712  14.435  1.00 98.47           H  
ATOM   3529  HE3 LYS A 222      -2.344 -11.280  13.031  1.00 98.47           H  
ATOM   3530  NZ  LYS A 222      -2.612 -12.469  14.757  1.00 98.47           N  
ATOM   3531  HZ1 LYS A 222      -2.097 -13.193  14.277  1.00 98.47           H  
ATOM   3532  HZ2 LYS A 222      -3.599 -12.681  14.737  1.00 98.47           H  
ATOM   3533  HZ3 LYS A 222      -2.351 -12.439  15.733  1.00 98.47           H  
ATOM   3534  N   MET A 223      -6.255  -5.306  14.278  1.00 98.59           N  
ATOM   3535  H   MET A 223      -5.608  -5.257  15.052  1.00 98.59           H  
ATOM   3536  CA  MET A 223      -7.513  -4.563  14.369  1.00 98.59           C  
ATOM   3537  HA  MET A 223      -8.337  -5.245  14.157  1.00 98.59           H  
ATOM   3538  C   MET A 223      -7.571  -3.446  13.330  1.00 98.59           C  
ATOM   3539  CB  MET A 223      -7.696  -4.014  15.787  1.00 98.59           C  
ATOM   3540  HB2 MET A 223      -7.668  -4.856  16.478  1.00 98.59           H  
ATOM   3541  HB3 MET A 223      -6.882  -3.330  16.029  1.00 98.59           H  
ATOM   3542  O   MET A 223      -8.600  -3.288  12.684  1.00 98.59           O  
ATOM   3543  CG  MET A 223      -9.023  -3.275  15.984  1.00 98.59           C  
ATOM   3544  HG2 MET A 223      -9.019  -2.808  16.969  1.00 98.59           H  
ATOM   3545  HG3 MET A 223      -9.094  -2.475  15.247  1.00 98.59           H  
ATOM   3546  SD  MET A 223     -10.505  -4.310  15.848  1.00 98.59           S  
ATOM   3547  CE  MET A 223     -10.549  -4.996  17.522  1.00 98.59           C  
ATOM   3548  HE1 MET A 223     -11.482  -5.543  17.658  1.00 98.59           H  
ATOM   3549  HE2 MET A 223      -9.701  -5.665  17.668  1.00 98.59           H  
ATOM   3550  HE3 MET A 223     -10.510  -4.188  18.252  1.00 98.59           H  
ATOM   3551  N   MET A 224      -6.474  -2.714  13.104  1.00 98.69           N  
ATOM   3552  H   MET A 224      -5.652  -2.875  13.669  1.00 98.69           H  
ATOM   3553  CA  MET A 224      -6.435  -1.674  12.066  1.00 98.69           C  
ATOM   3554  HA  MET A 224      -7.226  -0.950  12.263  1.00 98.69           H  
ATOM   3555  C   MET A 224      -6.701  -2.260  10.676  1.00 98.69           C  
ATOM   3556  CB  MET A 224      -5.088  -0.938  12.069  1.00 98.69           C  
ATOM   3557  HB2 MET A 224      -4.286  -1.639  11.836  1.00 98.69           H  
ATOM   3558  HB3 MET A 224      -5.104  -0.180  11.286  1.00 98.69           H  
ATOM   3559  O   MET A 224      -7.483  -1.694   9.915  1.00 98.69           O  
ATOM   3560  CG  MET A 224      -4.757  -0.244  13.390  1.00 98.69           C  
ATOM   3561  HG2 MET A 224      -4.634  -0.985  14.180  1.00 98.69           H  
ATOM   3562  HG3 MET A 224      -3.789   0.242  13.267  1.00 98.69           H  
ATOM   3563  SD  MET A 224      -5.940   1.005  13.951  1.00 98.69           S  
ATOM   3564  CE  MET A 224      -6.928   0.034  15.117  1.00 98.69           C  
ATOM   3565  HE1 MET A 224      -7.624   0.703  15.623  1.00 98.69           H  
ATOM   3566  HE2 MET A 224      -6.279  -0.444  15.850  1.00 98.69           H  
ATOM   3567  HE3 MET A 224      -7.496  -0.729  14.583  1.00 98.69           H  
ATOM   3568  N   ALA A 225      -6.099  -3.413  10.367  1.00 98.61           N  
ATOM   3569  H   ALA A 225      -5.445  -3.808  11.028  1.00 98.61           H  
ATOM   3570  CA  ALA A 225      -6.341  -4.134   9.118  1.00 98.61           C  
ATOM   3571  HA  ALA A 225      -6.147  -3.469   8.276  1.00 98.61           H  
ATOM   3572  C   ALA A 225      -7.798  -4.608   8.991  1.00 98.61           C  
ATOM   3573  CB  ALA A 225      -5.360  -5.306   9.048  1.00 98.61           C  
ATOM   3574  HB1 ALA A 225      -5.620  -5.946   8.205  1.00 98.61           H  
ATOM   3575  HB2 ALA A 225      -4.349  -4.922   8.913  1.00 98.61           H  
ATOM   3576  HB3 ALA A 225      -5.405  -5.903   9.959  1.00 98.61           H  
ATOM   3577  O   ALA A 225      -8.415  -4.419   7.946  1.00 98.61           O  
ATOM   3578  N   ALA A 226      -8.378  -5.162  10.061  1.00 98.46           N  
ATOM   3579  H   ALA A 226      -7.817  -5.316  10.886  1.00 98.46           H  
ATOM   3580  CA  ALA A 226      -9.778  -5.586  10.082  1.00 98.46           C  
ATOM   3581  HA  ALA A 226      -9.952  -6.277   9.258  1.00 98.46           H  
ATOM   3582  C   ALA A 226     -10.748  -4.408   9.888  1.00 98.46           C  
ATOM   3583  CB  ALA A 226     -10.045  -6.325  11.399  1.00 98.46           C  
ATOM   3584  HB1 ALA A 226      -9.880  -5.658  12.245  1.00 98.46           H  
ATOM   3585  HB2 ALA A 226     -11.073  -6.687  11.413  1.00 98.46           H  
ATOM   3586  HB3 ALA A 226      -9.376  -7.180  11.497  1.00 98.46           H  
ATOM   3587  O   ALA A 226     -11.706  -4.520   9.123  1.00 98.46           O  
ATOM   3588  N   ILE A 227     -10.480  -3.269  10.536  1.00 98.50           N  
ATOM   3589  H   ILE A 227      -9.693  -3.256  11.168  1.00 98.50           H  
ATOM   3590  CA  ILE A 227     -11.266  -2.040  10.386  1.00 98.50           C  
ATOM   3591  HA  ILE A 227     -12.317  -2.280  10.551  1.00 98.50           H  
ATOM   3592  C   ILE A 227     -11.163  -1.509   8.953  1.00 98.50           C  
ATOM   3593  CB  ILE A 227     -10.845  -0.982  11.436  1.00 98.50           C  
ATOM   3594  HB  ILE A 227      -9.759  -0.891  11.420  1.00 98.50           H  
ATOM   3595  O   ILE A 227     -12.196  -1.199   8.364  1.00 98.50           O  
ATOM   3596  CG1 ILE A 227     -11.286  -1.423  12.850  1.00 98.50           C  
ATOM   3597 HG12 ILE A 227     -10.932  -2.436  13.042  1.00 98.50           H  
ATOM   3598 HG13 ILE A 227     -12.375  -1.440  12.903  1.00 98.50           H  
ATOM   3599  CG2 ILE A 227     -11.446   0.401  11.117  1.00 98.50           C  
ATOM   3600 HG21 ILE A 227     -11.076   0.768  10.160  1.00 98.50           H  
ATOM   3601 HG22 ILE A 227     -11.146   1.136  11.864  1.00 98.50           H  
ATOM   3602 HG23 ILE A 227     -12.534   0.342  11.091  1.00 98.50           H  
ATOM   3603  CD1 ILE A 227     -10.765  -0.536  13.986  1.00 98.50           C  
ATOM   3604 HD11 ILE A 227     -11.246   0.442  13.964  1.00 98.50           H  
ATOM   3605 HD12 ILE A 227     -11.002  -1.009  14.939  1.00 98.50           H  
ATOM   3606 HD13 ILE A 227      -9.685  -0.417  13.899  1.00 98.50           H  
ATOM   3607  N   ASP A 228      -9.963  -1.420   8.361  1.00 98.61           N  
ATOM   3608  H   ASP A 228      -9.133  -1.707   8.860  1.00 98.61           H  
ATOM   3609  CA  ASP A 228      -9.850  -0.963   6.967  1.00 98.61           C  
ATOM   3610  HA  ASP A 228     -10.362  -0.005   6.887  1.00 98.61           H  
ATOM   3611  C   ASP A 228     -10.540  -1.920   5.998  1.00 98.61           C  
ATOM   3612  CB  ASP A 228      -8.401  -0.760   6.507  1.00 98.61           C  
ATOM   3613  HB2 ASP A 228      -7.928  -1.730   6.356  1.00 98.61           H  
ATOM   3614  HB3 ASP A 228      -7.833  -0.235   7.275  1.00 98.61           H  
ATOM   3615  O   ASP A 228     -11.257  -1.454   5.123  1.00 98.61           O  
ATOM   3616  CG  ASP A 228      -8.375   0.072   5.213  1.00 98.61           C  
ATOM   3617  OD1 ASP A 228      -8.703   1.277   5.266  1.00 98.61           O  
ATOM   3618  OD2 ASP A 228      -8.101  -0.462   4.113  1.00 98.61           O  
ATOM   3619  N   MET A 229     -10.376  -3.236   6.167  1.00 98.23           N  
ATOM   3620  H   MET A 229      -9.746  -3.557   6.888  1.00 98.23           H  
ATOM   3621  CA  MET A 229     -11.028  -4.238   5.320  1.00 98.23           C  
ATOM   3622  HA  MET A 229     -10.726  -4.065   4.287  1.00 98.23           H  
ATOM   3623  C   MET A 229     -12.556  -4.112   5.374  1.00 98.23           C  
ATOM   3624  CB  MET A 229     -10.551  -5.637   5.739  1.00 98.23           C  
ATOM   3625  HB2 MET A 229     -10.869  -5.843   6.761  1.00 98.23           H  
ATOM   3626  HB3 MET A 229      -9.461  -5.657   5.717  1.00 98.23           H  
ATOM   3627  O   MET A 229     -13.200  -4.082   4.327  1.00 98.23           O  
ATOM   3628  CG  MET A 229     -11.071  -6.748   4.819  1.00 98.23           C  
ATOM   3629  HG2 MET A 229     -10.827  -6.497   3.787  1.00 98.23           H  
ATOM   3630  HG3 MET A 229     -12.155  -6.813   4.911  1.00 98.23           H  
ATOM   3631  SD  MET A 229     -10.356  -8.370   5.203  1.00 98.23           S  
ATOM   3632  CE  MET A 229     -11.141  -9.388   3.925  1.00 98.23           C  
ATOM   3633  HE1 MET A 229     -12.222  -9.393   4.064  1.00 98.23           H  
ATOM   3634  HE2 MET A 229     -10.770 -10.411   3.994  1.00 98.23           H  
ATOM   3635  HE3 MET A 229     -10.899  -8.987   2.941  1.00 98.23           H  
ATOM   3636  N   TYR A 230     -13.128  -3.961   6.573  1.00 97.75           N  
ATOM   3637  H   TYR A 230     -12.538  -3.996   7.393  1.00 97.75           H  
ATOM   3638  CA  TYR A 230     -14.564  -3.751   6.768  1.00 97.75           C  
ATOM   3639  HA  TYR A 230     -15.110  -4.565   6.291  1.00 97.75           H  
ATOM   3640  C   TYR A 230     -15.054  -2.440   6.135  1.00 97.75           C  
ATOM   3641  CB  TYR A 230     -14.870  -3.761   8.273  1.00 97.75           C  
ATOM   3642  HB2 TYR A 230     -14.303  -2.966   8.758  1.00 97.75           H  
ATOM   3643  HB3 TYR A 230     -14.532  -4.701   8.708  1.00 97.75           H  
ATOM   3644  O   TYR A 230     -16.005  -2.429   5.361  1.00 97.75           O  
ATOM   3645  CG  TYR A 230     -16.340  -3.593   8.599  1.00 97.75           C  
ATOM   3646  CD1 TYR A 230     -16.809  -2.386   9.157  1.00 97.75           C  
ATOM   3647  HD1 TYR A 230     -16.119  -1.576   9.343  1.00 97.75           H  
ATOM   3648  CD2 TYR A 230     -17.242  -4.637   8.322  1.00 97.75           C  
ATOM   3649  HD2 TYR A 230     -16.890  -5.559   7.883  1.00 97.75           H  
ATOM   3650  CE1 TYR A 230     -18.179  -2.223   9.449  1.00 97.75           C  
ATOM   3651  HE1 TYR A 230     -18.552  -1.301   9.870  1.00 97.75           H  
ATOM   3652  CE2 TYR A 230     -18.611  -4.468   8.597  1.00 97.75           C  
ATOM   3653  HE2 TYR A 230     -19.326  -5.249   8.381  1.00 97.75           H  
ATOM   3654  OH  TYR A 230     -20.412  -3.142   9.396  1.00 97.75           O  
ATOM   3655  HH  TYR A 230     -20.650  -2.433   9.998  1.00 97.75           H  
ATOM   3656  CZ  TYR A 230     -19.084  -3.263   9.151  1.00 97.75           C  
ATOM   3657  N   LEU A 231     -14.389  -1.320   6.425  1.00 97.42           N  
ATOM   3658  H   LEU A 231     -13.588  -1.378   7.037  1.00 97.42           H  
ATOM   3659  CA  LEU A 231     -14.803  -0.005   5.927  1.00 97.42           C  
ATOM   3660  HA  LEU A 231     -15.886   0.084   6.015  1.00 97.42           H  
ATOM   3661  C   LEU A 231     -14.486   0.199   4.437  1.00 97.42           C  
ATOM   3662  CB  LEU A 231     -14.141   1.086   6.778  1.00 97.42           C  
ATOM   3663  HB2 LEU A 231     -13.060   0.960   6.706  1.00 97.42           H  
ATOM   3664  HB3 LEU A 231     -14.400   2.055   6.351  1.00 97.42           H  
ATOM   3665  O   LEU A 231     -15.047   1.092   3.806  1.00 97.42           O  
ATOM   3666  CG  LEU A 231     -14.536   1.097   8.265  1.00 97.42           C  
ATOM   3667  HG  LEU A 231     -14.314   0.135   8.727  1.00 97.42           H  
ATOM   3668  CD1 LEU A 231     -13.713   2.174   8.967  1.00 97.42           C  
ATOM   3669 HD11 LEU A 231     -13.978   2.219  10.024  1.00 97.42           H  
ATOM   3670 HD12 LEU A 231     -13.894   3.146   8.507  1.00 97.42           H  
ATOM   3671 HD13 LEU A 231     -12.653   1.938   8.877  1.00 97.42           H  
ATOM   3672  CD2 LEU A 231     -16.020   1.395   8.486  1.00 97.42           C  
ATOM   3673 HD21 LEU A 231     -16.277   2.351   8.031  1.00 97.42           H  
ATOM   3674 HD22 LEU A 231     -16.629   0.609   8.040  1.00 97.42           H  
ATOM   3675 HD23 LEU A 231     -16.222   1.421   9.557  1.00 97.42           H  
ATOM   3676  N   ASN A 232     -13.581  -0.596   3.862  1.00 97.09           N  
ATOM   3677  H   ASN A 232     -13.064  -1.241   4.442  1.00 97.09           H  
ATOM   3678  CA  ASN A 232     -13.341  -0.616   2.424  1.00 97.09           C  
ATOM   3679  HA  ASN A 232     -13.303   0.412   2.064  1.00 97.09           H  
ATOM   3680  C   ASN A 232     -14.489  -1.289   1.670  1.00 97.09           C  
ATOM   3681  CB  ASN A 232     -11.996  -1.297   2.131  1.00 97.09           C  
ATOM   3682  HB2 ASN A 232     -11.206  -0.814   2.706  1.00 97.09           H  
ATOM   3683  HB3 ASN A 232     -12.038  -2.345   2.427  1.00 97.09           H  
ATOM   3684  O   ASN A 232     -14.834  -0.822   0.590  1.00 97.09           O  
ATOM   3685  CG  ASN A 232     -11.637  -1.192   0.663  1.00 97.09           C  
ATOM   3686  ND2 ASN A 232     -12.007  -2.162  -0.141  1.00 97.09           N  
ATOM   3687 HD21 ASN A 232     -11.953  -1.974  -1.131  1.00 97.09           H  
ATOM   3688 HD22 ASN A 232     -12.656  -2.858   0.199  1.00 97.09           H  
ATOM   3689  OD1 ASN A 232     -11.024  -0.220   0.231  1.00 97.09           O  
ATOM   3690  N   GLU A 233     -15.064  -2.354   2.231  1.00 96.47           N  
ATOM   3691  H   GLU A 233     -14.707  -2.710   3.107  1.00 96.47           H  
ATOM   3692  CA  GLU A 233     -16.286  -2.975   1.703  1.00 96.47           C  
ATOM   3693  HA  GLU A 233     -16.149  -3.221   0.650  1.00 96.47           H  
ATOM   3694  C   GLU A 233     -17.483  -2.021   1.808  1.00 96.47           C  
ATOM   3695  CB  GLU A 233     -16.552  -4.269   2.489  1.00 96.47           C  
ATOM   3696  HB2 GLU A 233     -15.679  -4.917   2.415  1.00 96.47           H  
ATOM   3697  HB3 GLU A 233     -16.695  -4.026   3.542  1.00 96.47           H  
ATOM   3698  O   GLU A 233     -18.307  -1.939   0.900  1.00 96.47           O  
ATOM   3699  CG  GLU A 233     -17.797  -5.032   2.016  1.00 96.47           C  
ATOM   3700  HG2 GLU A 233     -17.990  -5.839   2.722  1.00 96.47           H  
ATOM   3701  HG3 GLU A 233     -18.667  -4.376   2.050  1.00 96.47           H  
ATOM   3702  CD  GLU A 233     -17.659  -5.635   0.615  1.00 96.47           C  
ATOM   3703  OE1 GLU A 233     -18.659  -6.218   0.142  1.00 96.47           O  
ATOM   3704  OE2 GLU A 233     -16.547  -5.644   0.039  1.00 96.47           O  
ATOM   3705  N   PHE A 234     -17.552  -1.252   2.898  1.00 95.92           N  
ATOM   3706  H   PHE A 234     -16.879  -1.431   3.629  1.00 95.92           H  
ATOM   3707  CA  PHE A 234     -18.666  -0.356   3.196  1.00 95.92           C  
ATOM   3708  HA  PHE A 234     -19.429  -0.463   2.425  1.00 95.92           H  
ATOM   3709  C   PHE A 234     -18.236   1.123   3.209  1.00 95.92           C  
ATOM   3710  CB  PHE A 234     -19.308  -0.820   4.505  1.00 95.92           C  
ATOM   3711  HB2 PHE A 234     -20.160  -0.174   4.719  1.00 95.92           H  
ATOM   3712  HB3 PHE A 234     -18.588  -0.693   5.313  1.00 95.92           H  
ATOM   3713  O   PHE A 234     -18.158   1.738   4.278  1.00 95.92           O  
ATOM   3714  CG  PHE A 234     -19.780  -2.265   4.486  1.00 95.92           C  
ATOM   3715  CD1 PHE A 234     -20.757  -2.695   3.565  1.00 95.92           C  
ATOM   3716  HD1 PHE A 234     -21.162  -2.008   2.837  1.00 95.92           H  
ATOM   3717  CD2 PHE A 234     -19.229  -3.191   5.390  1.00 95.92           C  
ATOM   3718  HD2 PHE A 234     -18.460  -2.885   6.083  1.00 95.92           H  
ATOM   3719  CE1 PHE A 234     -21.234  -4.016   3.600  1.00 95.92           C  
ATOM   3720  HE1 PHE A 234     -22.006  -4.332   2.913  1.00 95.92           H  
ATOM   3721  CE2 PHE A 234     -19.674  -4.524   5.393  1.00 95.92           C  
ATOM   3722  HE2 PHE A 234     -19.241  -5.241   6.074  1.00 95.92           H  
ATOM   3723  CZ  PHE A 234     -20.694  -4.930   4.519  1.00 95.92           C  
ATOM   3724  HZ  PHE A 234     -21.060  -5.946   4.550  1.00 95.92           H  
ATOM   3725  N   PRO A 235     -17.995   1.746   2.037  1.00 94.45           N  
ATOM   3726  CA  PRO A 235     -17.455   3.107   1.949  1.00 94.45           C  
ATOM   3727  HA  PRO A 235     -16.520   3.158   2.507  1.00 94.45           H  
ATOM   3728  C   PRO A 235     -18.390   4.193   2.504  1.00 94.45           C  
ATOM   3729  CB  PRO A 235     -17.165   3.324   0.459  1.00 94.45           C  
ATOM   3730  HB2 PRO A 235     -17.317   4.359   0.152  1.00 94.45           H  
ATOM   3731  HB3 PRO A 235     -16.142   3.015   0.244  1.00 94.45           H  
ATOM   3732  O   PRO A 235     -17.925   5.280   2.835  1.00 94.45           O  
ATOM   3733  CG  PRO A 235     -18.135   2.378  -0.246  1.00 94.45           C  
ATOM   3734  HG2 PRO A 235     -19.122   2.836  -0.306  1.00 94.45           H  
ATOM   3735  HG3 PRO A 235     -17.780   2.093  -1.237  1.00 94.45           H  
ATOM   3736  CD  PRO A 235     -18.174   1.186   0.703  1.00 94.45           C  
ATOM   3737  HD2 PRO A 235     -19.123   0.660   0.602  1.00 94.45           H  
ATOM   3738  HD3 PRO A 235     -17.345   0.514   0.479  1.00 94.45           H  
ATOM   3739  N   TYR A 236     -19.690   3.907   2.630  1.00 94.96           N  
ATOM   3740  H   TYR A 236     -20.000   3.000   2.313  1.00 94.96           H  
ATOM   3741  CA  TYR A 236     -20.697   4.815   3.195  1.00 94.96           C  
ATOM   3742  HA  TYR A 236     -20.292   5.827   3.194  1.00 94.96           H  
ATOM   3743  C   TYR A 236     -21.045   4.506   4.659  1.00 94.96           C  
ATOM   3744  CB  TYR A 236     -21.944   4.820   2.301  1.00 94.96           C  
ATOM   3745  HB2 TYR A 236     -22.659   5.543   2.693  1.00 94.96           H  
ATOM   3746  HB3 TYR A 236     -22.415   3.838   2.346  1.00 94.96           H  
ATOM   3747  O   TYR A 236     -22.010   5.048   5.196  1.00 94.96           O  
ATOM   3748  CG  TYR A 236     -21.659   5.180   0.857  1.00 94.96           C  
ATOM   3749  CD1 TYR A 236     -21.256   6.489   0.529  1.00 94.96           C  
ATOM   3750  HD1 TYR A 236     -21.157   7.231   1.307  1.00 94.96           H  
ATOM   3751  CD2 TYR A 236     -21.783   4.206  -0.152  1.00 94.96           C  
ATOM   3752  HD2 TYR A 236     -22.094   3.202   0.096  1.00 94.96           H  
ATOM   3753  CE1 TYR A 236     -20.980   6.829  -0.809  1.00 94.96           C  
ATOM   3754  HE1 TYR A 236     -20.672   7.834  -1.058  1.00 94.96           H  
ATOM   3755  CE2 TYR A 236     -21.506   4.541  -1.491  1.00 94.96           C  
ATOM   3756  HE2 TYR A 236     -21.599   3.804  -2.274  1.00 94.96           H  
ATOM   3757  OH  TYR A 236     -20.847   6.173  -3.115  1.00 94.96           O  
ATOM   3758  HH  TYR A 236     -20.590   7.092  -3.211  1.00 94.96           H  
ATOM   3759  CZ  TYR A 236     -21.107   5.853  -1.821  1.00 94.96           C  
ATOM   3760  N   HIS A 237     -20.286   3.626   5.318  1.00 95.50           N  
ATOM   3761  H   HIS A 237     -19.499   3.205   4.845  1.00 95.50           H  
ATOM   3762  CA  HIS A 237     -20.475   3.331   6.734  1.00 95.50           C  
ATOM   3763  HA  HIS A 237     -21.501   2.992   6.877  1.00 95.50           H  
ATOM   3764  C   HIS A 237     -20.254   4.590   7.590  1.00 95.50           C  
ATOM   3765  CB  HIS A 237     -19.522   2.196   7.134  1.00 95.50           C  
ATOM   3766  HB2 HIS A 237     -19.659   1.363   6.445  1.00 95.50           H  
ATOM   3767  HB3 HIS A 237     -18.492   2.540   7.047  1.00 95.50           H  
ATOM   3768  O   HIS A 237     -19.365   5.391   7.309  1.00 95.50           O  
ATOM   3769  CG  HIS A 237     -19.768   1.681   8.525  1.00 95.50           C  
ATOM   3770  CD2 HIS A 237     -20.691   0.739   8.887  1.00 95.50           C  
ATOM   3771  HD2 HIS A 237     -21.367   0.217   8.226  1.00 95.50           H  
ATOM   3772  ND1 HIS A 237     -19.121   2.082   9.671  1.00 95.50           N  
ATOM   3773  HD1 HIS A 237     -18.246   2.587   9.703  1.00 95.50           H  
ATOM   3774  CE1 HIS A 237     -19.668   1.425  10.705  1.00 95.50           C  
ATOM   3775  HE1 HIS A 237     -19.345   1.480  11.734  1.00 95.50           H  
ATOM   3776  NE2 HIS A 237     -20.624   0.599  10.273  1.00 95.50           N  
ATOM   3777  N   GLN A 238     -20.993   4.740   8.693  1.00 94.94           N  
ATOM   3778  H   GLN A 238     -21.729   4.071   8.873  1.00 94.94           H  
ATOM   3779  CA  GLN A 238     -20.877   5.910   9.583  1.00 94.94           C  
ATOM   3780  HA  GLN A 238     -21.121   6.801   9.005  1.00 94.94           H  
ATOM   3781  C   GLN A 238     -19.458   6.133  10.144  1.00 94.94           C  
ATOM   3782  CB  GLN A 238     -21.902   5.798  10.724  1.00 94.94           C  
ATOM   3783  HB2 GLN A 238     -22.907   5.850  10.305  1.00 94.94           H  
ATOM   3784  HB3 GLN A 238     -21.774   6.657  11.383  1.00 94.94           H  
ATOM   3785  O   GLN A 238     -19.098   7.250  10.491  1.00 94.94           O  
ATOM   3786  CG  GLN A 238     -21.782   4.511  11.558  1.00 94.94           C  
ATOM   3787  HG2 GLN A 238     -22.128   3.655  10.979  1.00 94.94           H  
ATOM   3788  HG3 GLN A 238     -20.739   4.342  11.827  1.00 94.94           H  
ATOM   3789  CD  GLN A 238     -22.606   4.596  12.837  1.00 94.94           C  
ATOM   3790  NE2 GLN A 238     -22.004   4.393  13.975  1.00 94.94           N  
ATOM   3791 HE21 GLN A 238     -21.002   4.266  13.985  1.00 94.94           H  
ATOM   3792 HE22 GLN A 238     -22.449   4.771  14.798  1.00 94.94           H  
ATOM   3793  OE1 GLN A 238     -23.799   4.839  12.871  1.00 94.94           O  
ATOM   3794  N   TYR A 239     -18.644   5.075  10.208  1.00 96.97           N  
ATOM   3795  H   TYR A 239     -19.042   4.195   9.912  1.00 96.97           H  
ATOM   3796  CA  TYR A 239     -17.241   5.122  10.643  1.00 96.97           C  
ATOM   3797  HA  TYR A 239     -17.076   6.062  11.169  1.00 96.97           H  
ATOM   3798  C   TYR A 239     -16.225   5.172   9.490  1.00 96.97           C  
ATOM   3799  CB  TYR A 239     -16.942   3.997  11.653  1.00 96.97           C  
ATOM   3800  HB2 TYR A 239     -15.919   4.123  12.008  1.00 96.97           H  
ATOM   3801  HB3 TYR A 239     -16.980   3.041  11.131  1.00 96.97           H  
ATOM   3802  O   TYR A 239     -15.029   5.046   9.737  1.00 96.97           O  
ATOM   3803  CG  TYR A 239     -17.829   3.919  12.889  1.00 96.97           C  
ATOM   3804  CD1 TYR A 239     -18.410   5.071  13.457  1.00 96.97           C  
ATOM   3805  HD1 TYR A 239     -18.283   6.042  13.002  1.00 96.97           H  
ATOM   3806  CD2 TYR A 239     -18.015   2.676  13.526  1.00 96.97           C  
ATOM   3807  HD2 TYR A 239     -17.551   1.789  13.122  1.00 96.97           H  
ATOM   3808  CE1 TYR A 239     -19.151   4.987  14.648  1.00 96.97           C  
ATOM   3809  HE1 TYR A 239     -19.569   5.875  15.098  1.00 96.97           H  
ATOM   3810  CE2 TYR A 239     -18.777   2.580  14.706  1.00 96.97           C  
ATOM   3811  HE2 TYR A 239     -18.917   1.622  15.185  1.00 96.97           H  
ATOM   3812  OH  TYR A 239     -20.115   3.662  16.384  1.00 96.97           O  
ATOM   3813  HH  TYR A 239     -20.013   2.834  16.860  1.00 96.97           H  
ATOM   3814  CZ  TYR A 239     -19.335   3.740  15.278  1.00 96.97           C  
ATOM   3815  N   ALA A 240     -16.654   5.352   8.235  1.00 96.83           N  
ATOM   3816  H   ALA A 240     -17.638   5.501   8.065  1.00 96.83           H  
ATOM   3817  CA  ALA A 240     -15.775   5.290   7.062  1.00 96.83           C  
ATOM   3818  HA  ALA A 240     -15.339   4.292   7.009  1.00 96.83           H  
ATOM   3819  C   ALA A 240     -14.605   6.290   7.110  1.00 96.83           C  
ATOM   3820  CB  ALA A 240     -16.619   5.498   5.802  1.00 96.83           C  
ATOM   3821  HB1 ALA A 240     -15.981   5.456   4.919  1.00 96.83           H  
ATOM   3822  HB2 ALA A 240     -17.368   4.710   5.718  1.00 96.83           H  
ATOM   3823  HB3 ALA A 240     -17.119   6.467   5.831  1.00 96.83           H  
ATOM   3824  O   ALA A 240     -13.514   5.983   6.629  1.00 96.83           O  
ATOM   3825  N   SER A 241     -14.778   7.452   7.747  1.00 97.50           N  
ATOM   3826  H   SER A 241     -15.668   7.649   8.181  1.00 97.50           H  
ATOM   3827  CA  SER A 241     -13.709   8.448   7.920  1.00 97.50           C  
ATOM   3828  HA  SER A 241     -13.309   8.695   6.937  1.00 97.50           H  
ATOM   3829  C   SER A 241     -12.531   7.942   8.762  1.00 97.50           C  
ATOM   3830  CB  SER A 241     -14.281   9.734   8.521  1.00 97.50           C  
ATOM   3831  HB2 SER A 241     -14.922  10.221   7.786  1.00 97.50           H  
ATOM   3832  HB3 SER A 241     -13.471  10.412   8.791  1.00 97.50           H  
ATOM   3833  O   SER A 241     -11.412   8.419   8.575  1.00 97.50           O  
ATOM   3834  OG  SER A 241     -15.044   9.416   9.659  1.00 97.50           O  
ATOM   3835  HG  SER A 241     -15.373  10.228  10.052  1.00 97.50           H  
ATOM   3836  N   ALA A 242     -12.715   6.910   9.597  1.00 97.90           N  
ATOM   3837  H   ALA A 242     -13.646   6.531   9.699  1.00 97.90           H  
ATOM   3838  CA  ALA A 242     -11.630   6.269  10.345  1.00 97.90           C  
ATOM   3839  HA  ALA A 242     -11.147   7.024  10.966  1.00 97.90           H  
ATOM   3840  C   ALA A 242     -10.546   5.660   9.437  1.00 97.90           C  
ATOM   3841  CB  ALA A 242     -12.236   5.205  11.259  1.00 97.90           C  
ATOM   3842  HB1 ALA A 242     -12.634   4.381  10.667  1.00 97.90           H  
ATOM   3843  HB2 ALA A 242     -13.042   5.646  11.845  1.00 97.90           H  
ATOM   3844  HB3 ALA A 242     -11.467   4.819  11.929  1.00 97.90           H  
ATOM   3845  O   ALA A 242      -9.391   5.512   9.851  1.00 97.90           O  
ATOM   3846  N   ARG A 243     -10.877   5.393   8.163  1.00 98.28           N  
ATOM   3847  H   ARG A 243     -11.832   5.558   7.878  1.00 98.28           H  
ATOM   3848  CA  ARG A 243      -9.917   4.935   7.152  1.00 98.28           C  
ATOM   3849  HA  ARG A 243      -9.467   4.004   7.496  1.00 98.28           H  
ATOM   3850  C   ARG A 243      -8.755   5.893   6.930  1.00 98.28           C  
ATOM   3851  CB  ARG A 243     -10.615   4.657   5.822  1.00 98.28           C  
ATOM   3852  HB2 ARG A 243      -9.840   4.460   5.080  1.00 98.28           H  
ATOM   3853  HB3 ARG A 243     -11.173   5.536   5.498  1.00 98.28           H  
ATOM   3854  O   ARG A 243      -7.705   5.449   6.477  1.00 98.28           O  
ATOM   3855  CG  ARG A 243     -11.549   3.441   5.906  1.00 98.28           C  
ATOM   3856  HG2 ARG A 243     -11.042   2.614   6.402  1.00 98.28           H  
ATOM   3857  HG3 ARG A 243     -12.441   3.693   6.480  1.00 98.28           H  
ATOM   3858  CD  ARG A 243     -11.953   3.006   4.498  1.00 98.28           C  
ATOM   3859  HD2 ARG A 243     -12.338   3.866   3.952  1.00 98.28           H  
ATOM   3860  HD3 ARG A 243     -12.741   2.257   4.572  1.00 98.28           H  
ATOM   3861  NE  ARG A 243     -10.795   2.418   3.809  1.00 98.28           N  
ATOM   3862  HE  ARG A 243     -10.037   2.098   4.395  1.00 98.28           H  
ATOM   3863  NH1 ARG A 243     -11.625   2.378   1.671  1.00 98.28           N  
ATOM   3864 HH11 ARG A 243     -12.484   2.794   2.001  1.00 98.28           H  
ATOM   3865 HH12 ARG A 243     -11.581   1.938   0.763  1.00 98.28           H  
ATOM   3866  NH2 ARG A 243      -9.652   1.440   2.142  1.00 98.28           N  
ATOM   3867 HH21 ARG A 243      -9.740   0.948   1.264  1.00 98.28           H  
ATOM   3868 HH22 ARG A 243      -9.045   1.071   2.860  1.00 98.28           H  
ATOM   3869  CZ  ARG A 243     -10.694   2.103   2.541  1.00 98.28           C  
ATOM   3870  N   ILE A 244      -8.861   7.172   7.302  1.00 97.84           N  
ATOM   3871  H   ILE A 244      -9.735   7.501   7.687  1.00 97.84           H  
ATOM   3872  CA  ILE A 244      -7.701   8.075   7.277  1.00 97.84           C  
ATOM   3873  HA  ILE A 244      -7.393   8.166   6.235  1.00 97.84           H  
ATOM   3874  C   ILE A 244      -6.506   7.499   8.057  1.00 97.84           C  
ATOM   3875  CB  ILE A 244      -8.080   9.481   7.790  1.00 97.84           C  
ATOM   3876  HB  ILE A 244      -8.972   9.805   7.253  1.00 97.84           H  
ATOM   3877  O   ILE A 244      -5.359   7.684   7.641  1.00 97.84           O  
ATOM   3878  CG1 ILE A 244      -6.926  10.450   7.452  1.00 97.84           C  
ATOM   3879 HG12 ILE A 244      -6.064  10.226   8.080  1.00 97.84           H  
ATOM   3880 HG13 ILE A 244      -6.634  10.308   6.411  1.00 97.84           H  
ATOM   3881  CG2 ILE A 244      -8.388   9.482   9.300  1.00 97.84           C  
ATOM   3882 HG21 ILE A 244      -9.086   8.686   9.558  1.00 97.84           H  
ATOM   3883 HG22 ILE A 244      -8.847  10.427   9.591  1.00 97.84           H  
ATOM   3884 HG23 ILE A 244      -7.477   9.354   9.884  1.00 97.84           H  
ATOM   3885  CD1 ILE A 244      -7.262  11.929   7.632  1.00 97.84           C  
ATOM   3886 HD11 ILE A 244      -8.069  12.217   6.958  1.00 97.84           H  
ATOM   3887 HD12 ILE A 244      -7.546  12.134   8.664  1.00 97.84           H  
ATOM   3888 HD13 ILE A 244      -6.372  12.514   7.399  1.00 97.84           H  
ATOM   3889  N   GLY A 245      -6.771   6.763   9.139  1.00 97.77           N  
ATOM   3890  H   GLY A 245      -7.738   6.645   9.406  1.00 97.77           H  
ATOM   3891  CA  GLY A 245      -5.766   6.098   9.958  1.00 97.77           C  
ATOM   3892  HA2 GLY A 245      -6.175   6.020  10.966  1.00 97.77           H  
ATOM   3893  HA3 GLY A 245      -4.855   6.695   9.993  1.00 97.77           H  
ATOM   3894  C   GLY A 245      -5.414   4.683   9.504  1.00 97.77           C  
ATOM   3895  O   GLY A 245      -4.257   4.281   9.601  1.00 97.77           O  
ATOM   3896  N   THR A 246      -6.373   3.929   8.964  1.00 98.39           N  
ATOM   3897  H   THR A 246      -7.316   4.287   8.923  1.00 98.39           H  
ATOM   3898  CA  THR A 246      -6.180   2.499   8.670  1.00 98.39           C  
ATOM   3899  HA  THR A 246      -5.320   2.140   9.235  1.00 98.39           H  
ATOM   3900  C   THR A 246      -5.868   2.180   7.205  1.00 98.39           C  
ATOM   3901  CB  THR A 246      -7.365   1.665   9.161  1.00 98.39           C  
ATOM   3902  HB  THR A 246      -7.130   0.613   9.001  1.00 98.39           H  
ATOM   3903  O   THR A 246      -5.356   1.096   6.933  1.00 98.39           O  
ATOM   3904  CG2 THR A 246      -7.671   1.861  10.640  1.00 98.39           C  
ATOM   3905 HG21 THR A 246      -6.747   1.887  11.219  1.00 98.39           H  
ATOM   3906 HG22 THR A 246      -8.225   2.789  10.776  1.00 98.39           H  
ATOM   3907 HG23 THR A 246      -8.288   1.035  10.994  1.00 98.39           H  
ATOM   3908  OG1 THR A 246      -8.521   2.035   8.456  1.00 98.39           O  
ATOM   3909  HG1 THR A 246      -9.052   1.243   8.344  1.00 98.39           H  
ATOM   3910  N   ILE A 247      -6.044   3.116   6.264  1.00 97.51           N  
ATOM   3911  H   ILE A 247      -6.552   3.949   6.526  1.00 97.51           H  
ATOM   3912  CA  ILE A 247      -5.807   2.896   4.819  1.00 97.51           C  
ATOM   3913  HA  ILE A 247      -6.477   2.099   4.498  1.00 97.51           H  
ATOM   3914  C   ILE A 247      -4.383   2.428   4.492  1.00 97.51           C  
ATOM   3915  CB  ILE A 247      -6.170   4.171   4.021  1.00 97.51           C  
ATOM   3916  HB  ILE A 247      -7.178   4.458   4.321  1.00 97.51           H  
ATOM   3917  O   ILE A 247      -4.157   1.743   3.500  1.00 97.51           O  
ATOM   3918  CG1 ILE A 247      -6.247   3.884   2.508  1.00 97.51           C  
ATOM   3919 HG12 ILE A 247      -5.249   3.705   2.109  1.00 97.51           H  
ATOM   3920 HG13 ILE A 247      -6.842   2.983   2.354  1.00 97.51           H  
ATOM   3921  CG2 ILE A 247      -5.210   5.344   4.328  1.00 97.51           C  
ATOM   3922 HG21 ILE A 247      -4.224   5.150   3.905  1.00 97.51           H  
ATOM   3923 HG22 ILE A 247      -5.128   5.488   5.405  1.00 97.51           H  
ATOM   3924 HG23 ILE A 247      -5.612   6.264   3.902  1.00 97.51           H  
ATOM   3925  CD1 ILE A 247      -6.899   5.017   1.705  1.00 97.51           C  
ATOM   3926 HD11 ILE A 247      -7.885   5.243   2.112  1.00 97.51           H  
ATOM   3927 HD12 ILE A 247      -7.010   4.703   0.667  1.00 97.51           H  
ATOM   3928 HD13 ILE A 247      -6.277   5.912   1.732  1.00 97.51           H  
ATOM   3929  N   VAL A 248      -3.410   2.763   5.343  1.00 96.83           N  
ATOM   3930  H   VAL A 248      -3.682   3.275   6.170  1.00 96.83           H  
ATOM   3931  CA  VAL A 248      -2.002   2.365   5.181  1.00 96.83           C  
ATOM   3932  HA  VAL A 248      -1.743   2.479   4.129  1.00 96.83           H  
ATOM   3933  C   VAL A 248      -1.737   0.887   5.500  1.00 96.83           C  
ATOM   3934  CB  VAL A 248      -1.065   3.279   5.991  1.00 96.83           C  
ATOM   3935  HB  VAL A 248      -0.038   2.947   5.840  1.00 96.83           H  
ATOM   3936  O   VAL A 248      -0.632   0.411   5.255  1.00 96.83           O  
ATOM   3937  CG1 VAL A 248      -1.150   4.732   5.506  1.00 96.83           C  
ATOM   3938 HG11 VAL A 248      -2.137   5.146   5.711  1.00 96.83           H  
ATOM   3939 HG12 VAL A 248      -0.389   5.328   6.011  1.00 96.83           H  
ATOM   3940 HG13 VAL A 248      -0.965   4.763   4.432  1.00 96.83           H  
ATOM   3941  CG2 VAL A 248      -1.357   3.257   7.494  1.00 96.83           C  
ATOM   3942 HG21 VAL A 248      -2.358   3.631   7.707  1.00 96.83           H  
ATOM   3943 HG22 VAL A 248      -1.269   2.233   7.857  1.00 96.83           H  
ATOM   3944 HG23 VAL A 248      -0.625   3.867   8.023  1.00 96.83           H  
ATOM   3945  N   THR A 249      -2.724   0.165   6.039  1.00 97.76           N  
ATOM   3946  H   THR A 249      -3.608   0.617   6.223  1.00 97.76           H  
ATOM   3947  CA  THR A 249      -2.667  -1.299   6.210  1.00 97.76           C  
ATOM   3948  HA  THR A 249      -1.690  -1.580   6.605  1.00 97.76           H  
ATOM   3949  C   THR A 249      -2.847  -2.032   4.878  1.00 97.76           C  
ATOM   3950  CB  THR A 249      -3.744  -1.802   7.188  1.00 97.76           C  
ATOM   3951  HB  THR A 249      -3.629  -2.880   7.307  1.00 97.76           H  
ATOM   3952  O   THR A 249      -2.311  -3.125   4.684  1.00 97.76           O  
ATOM   3953  CG2 THR A 249      -3.718  -1.158   8.573  1.00 97.76           C  
ATOM   3954 HG21 THR A 249      -4.604  -1.473   9.125  1.00 97.76           H  
ATOM   3955 HG22 THR A 249      -3.720  -0.070   8.505  1.00 97.76           H  
ATOM   3956 HG23 THR A 249      -2.843  -1.502   9.124  1.00 97.76           H  
ATOM   3957  OG1 THR A 249      -5.029  -1.552   6.675  1.00 97.76           O  
ATOM   3958  HG1 THR A 249      -5.250  -0.632   6.842  1.00 97.76           H  
ATOM   3959  N   ARG A 250      -3.566  -1.414   3.930  1.00 97.37           N  
ATOM   3960  H   ARG A 250      -3.942  -0.500   4.139  1.00 97.37           H  
ATOM   3961  CA  ARG A 250      -3.850  -1.981   2.613  1.00 97.37           C  
ATOM   3962  HA  ARG A 250      -4.129  -3.023   2.768  1.00 97.37           H  
ATOM   3963  C   ARG A 250      -2.606  -1.932   1.726  1.00 97.37           C  
ATOM   3964  CB  ARG A 250      -5.041  -1.243   1.986  1.00 97.37           C  
ATOM   3965  HB2 ARG A 250      -4.714  -0.279   1.596  1.00 97.37           H  
ATOM   3966  HB3 ARG A 250      -5.801  -1.064   2.747  1.00 97.37           H  
ATOM   3967  O   ARG A 250      -1.968  -0.889   1.603  1.00 97.37           O  
ATOM   3968  CG  ARG A 250      -5.661  -2.083   0.868  1.00 97.37           C  
ATOM   3969  HG2 ARG A 250      -4.917  -2.283   0.098  1.00 97.37           H  
ATOM   3970  HG3 ARG A 250      -5.997  -3.028   1.294  1.00 97.37           H  
ATOM   3971  CD  ARG A 250      -6.862  -1.370   0.244  1.00 97.37           C  
ATOM   3972  HD2 ARG A 250      -7.629  -1.220   1.003  1.00 97.37           H  
ATOM   3973  HD3 ARG A 250      -6.544  -0.390  -0.111  1.00 97.37           H  
ATOM   3974  NE  ARG A 250      -7.399  -2.141  -0.891  1.00 97.37           N  
ATOM   3975  HE  ARG A 250      -6.971  -1.983  -1.792  1.00 97.37           H  
ATOM   3976  NH1 ARG A 250      -8.982  -3.425   0.219  1.00 97.37           N  
ATOM   3977 HH11 ARG A 250      -9.724  -4.105   0.145  1.00 97.37           H  
ATOM   3978 HH12 ARG A 250      -8.756  -3.032   1.121  1.00 97.37           H  
ATOM   3979  NH2 ARG A 250      -8.723  -3.641  -1.955  1.00 97.37           N  
ATOM   3980 HH21 ARG A 250      -9.420  -4.368  -1.877  1.00 97.37           H  
ATOM   3981 HH22 ARG A 250      -8.249  -3.472  -2.831  1.00 97.37           H  
ATOM   3982  CZ  ARG A 250      -8.358  -3.051  -0.859  1.00 97.37           C  
ATOM   3983  N   PHE A 251      -2.273  -3.049   1.081  1.00 95.61           N  
ATOM   3984  H   PHE A 251      -2.840  -3.864   1.264  1.00 95.61           H  
ATOM   3985  CA  PHE A 251      -1.059  -3.234   0.273  1.00 95.61           C  
ATOM   3986  HA  PHE A 251      -1.004  -4.295   0.029  1.00 95.61           H  
ATOM   3987  C   PHE A 251       0.245  -2.924   1.025  1.00 95.61           C  
ATOM   3988  CB  PHE A 251      -1.164  -2.464  -1.050  1.00 95.61           C  
ATOM   3989  HB2 PHE A 251      -0.243  -2.599  -1.617  1.00 95.61           H  
ATOM   3990  HB3 PHE A 251      -1.252  -1.397  -0.845  1.00 95.61           H  
ATOM   3991  O   PHE A 251       1.267  -2.581   0.412  1.00 95.61           O  
ATOM   3992  CG  PHE A 251      -2.293  -2.904  -1.948  1.00 95.61           C  
ATOM   3993  CD1 PHE A 251      -2.216  -4.151  -2.593  1.00 95.61           C  
ATOM   3994  HD1 PHE A 251      -1.389  -4.818  -2.402  1.00 95.61           H  
ATOM   3995  CD2 PHE A 251      -3.381  -2.045  -2.192  1.00 95.61           C  
ATOM   3996  HD2 PHE A 251      -3.435  -1.088  -1.695  1.00 95.61           H  
ATOM   3997  CE1 PHE A 251      -3.208  -4.521  -3.513  1.00 95.61           C  
ATOM   3998  HE1 PHE A 251      -3.155  -5.476  -4.013  1.00 95.61           H  
ATOM   3999  CE2 PHE A 251      -4.383  -2.424  -3.101  1.00 95.61           C  
ATOM   4000  HE2 PHE A 251      -5.208  -1.759  -3.311  1.00 95.61           H  
ATOM   4001  CZ  PHE A 251      -4.286  -3.656  -3.772  1.00 95.61           C  
ATOM   4002  HZ  PHE A 251      -5.044  -3.955  -4.481  1.00 95.61           H  
ATOM   4003  N   LYS A 252       0.238  -3.041   2.357  1.00 95.39           N  
ATOM   4004  H   LYS A 252      -0.616  -3.306   2.826  1.00 95.39           H  
ATOM   4005  CA  LYS A 252       1.449  -2.845   3.150  1.00 95.39           C  
ATOM   4006  HA  LYS A 252       1.821  -1.845   2.926  1.00 95.39           H  
ATOM   4007  C   LYS A 252       2.517  -3.856   2.731  1.00 95.39           C  
ATOM   4008  CB  LYS A 252       1.114  -2.901   4.637  1.00 95.39           C  
ATOM   4009  HB2 LYS A 252       0.807  -3.911   4.907  1.00 95.39           H  
ATOM   4010  HB3 LYS A 252       0.287  -2.220   4.837  1.00 95.39           H  
ATOM   4011  O   LYS A 252       2.234  -5.020   2.467  1.00 95.39           O  
ATOM   4012  CG  LYS A 252       2.323  -2.472   5.478  1.00 95.39           C  
ATOM   4013  HG2 LYS A 252       3.142  -3.179   5.344  1.00 95.39           H  
ATOM   4014  HG3 LYS A 252       2.648  -1.473   5.187  1.00 95.39           H  
ATOM   4015  CD  LYS A 252       1.906  -2.468   6.939  1.00 95.39           C  
ATOM   4016  HD2 LYS A 252       1.523  -3.463   7.168  1.00 95.39           H  
ATOM   4017  HD3 LYS A 252       1.110  -1.738   7.091  1.00 95.39           H  
ATOM   4018  CE  LYS A 252       3.076  -2.164   7.868  1.00 95.39           C  
ATOM   4019  HE2 LYS A 252       3.462  -1.166   7.660  1.00 95.39           H  
ATOM   4020  HE3 LYS A 252       3.863  -2.895   7.678  1.00 95.39           H  
ATOM   4021  NZ  LYS A 252       2.608  -2.262   9.264  1.00 95.39           N  
ATOM   4022  HZ1 LYS A 252       2.054  -3.099   9.374  1.00 95.39           H  
ATOM   4023  HZ2 LYS A 252       3.360  -2.243   9.938  1.00 95.39           H  
ATOM   4024  HZ3 LYS A 252       1.944  -1.529   9.470  1.00 95.39           H  
ATOM   4025  N   ASP A 253       3.745  -3.364   2.600  1.00 94.59           N  
ATOM   4026  H   ASP A 253       3.917  -2.442   2.975  1.00 94.59           H  
ATOM   4027  CA  ASP A 253       4.904  -4.090   2.074  1.00 94.59           C  
ATOM   4028  HA  ASP A 253       5.671  -3.334   1.904  1.00 94.59           H  
ATOM   4029  C   ASP A 253       4.692  -4.743   0.693  1.00 94.59           C  
ATOM   4030  CB  ASP A 253       5.494  -5.043   3.128  1.00 94.59           C  
ATOM   4031  HB2 ASP A 253       4.800  -5.866   3.298  1.00 94.59           H  
ATOM   4032  HB3 ASP A 253       6.418  -5.468   2.738  1.00 94.59           H  
ATOM   4033  O   ASP A 253       5.357  -5.723   0.367  1.00 94.59           O  
ATOM   4034  CG  ASP A 253       5.834  -4.346   4.447  1.00 94.59           C  
ATOM   4035  OD1 ASP A 253       6.159  -3.136   4.396  1.00 94.59           O  
ATOM   4036  OD2 ASP A 253       5.810  -5.031   5.491  1.00 94.59           O  
ATOM   4037  N   CYS A 254       3.822  -4.182  -0.156  1.00 95.17           N  
ATOM   4038  H   CYS A 254       3.202  -3.469   0.201  1.00 95.17           H  
ATOM   4039  CA  CYS A 254       3.596  -4.635  -1.539  1.00 95.17           C  
ATOM   4040  HA  CYS A 254       4.114  -5.583  -1.685  1.00 95.17           H  
ATOM   4041  C   CYS A 254       4.179  -3.691  -2.599  1.00 95.17           C  
ATOM   4042  CB  CYS A 254       2.104  -4.885  -1.776  1.00 95.17           C  
ATOM   4043  HB2 CYS A 254       1.551  -3.952  -1.662  1.00 95.17           H  
ATOM   4044  HB3 CYS A 254       1.949  -5.256  -2.789  1.00 95.17           H  
ATOM   4045  O   CYS A 254       3.670  -3.602  -3.716  1.00 95.17           O  
ATOM   4046  SG  CYS A 254       1.482  -6.115  -0.615  1.00 95.17           S  
ATOM   4047  HG  CYS A 254       1.840  -5.524   0.529  1.00 95.17           H  
ATOM   4048  N   SER A 255       5.223  -2.934  -2.255  1.00 93.53           N  
ATOM   4049  H   SER A 255       5.645  -3.085  -1.350  1.00 93.53           H  
ATOM   4050  CA  SER A 255       5.713  -1.832  -3.091  1.00 93.53           C  
ATOM   4051  HA  SER A 255       4.905  -1.110  -3.204  1.00 93.53           H  
ATOM   4052  C   SER A 255       6.124  -2.257  -4.503  1.00 93.53           C  
ATOM   4053  CB  SER A 255       6.881  -1.127  -2.399  1.00 93.53           C  
ATOM   4054  HB2 SER A 255       6.528  -0.699  -1.461  1.00 93.53           H  
ATOM   4055  HB3 SER A 255       7.252  -0.322  -3.034  1.00 93.53           H  
ATOM   4056  O   SER A 255       5.915  -1.483  -5.431  1.00 93.53           O  
ATOM   4057  OG  SER A 255       7.928  -2.037  -2.123  1.00 93.53           O  
ATOM   4058  HG  SER A 255       8.405  -2.192  -2.941  1.00 93.53           H  
ATOM   4059  N   VAL A 256       6.672  -3.465  -4.682  1.00 95.15           N  
ATOM   4060  H   VAL A 256       6.724  -4.101  -3.899  1.00 95.15           H  
ATOM   4061  CA  VAL A 256       7.128  -3.946  -5.998  1.00 95.15           C  
ATOM   4062  HA  VAL A 256       7.551  -3.106  -6.548  1.00 95.15           H  
ATOM   4063  C   VAL A 256       5.970  -4.457  -6.843  1.00 95.15           C  
ATOM   4064  CB  VAL A 256       8.241  -4.997  -5.854  1.00 95.15           C  
ATOM   4065  HB  VAL A 256       7.908  -5.820  -5.221  1.00 95.15           H  
ATOM   4066  O   VAL A 256       5.944  -4.208  -8.046  1.00 95.15           O  
ATOM   4067  CG1 VAL A 256       8.714  -5.570  -7.190  1.00 95.15           C  
ATOM   4068 HG11 VAL A 256       9.528  -6.274  -7.016  1.00 95.15           H  
ATOM   4069 HG12 VAL A 256       7.905  -6.104  -7.688  1.00 95.15           H  
ATOM   4070 HG13 VAL A 256       9.076  -4.768  -7.834  1.00 95.15           H  
ATOM   4071  CG2 VAL A 256       9.435  -4.297  -5.205  1.00 95.15           C  
ATOM   4072 HG21 VAL A 256       9.685  -3.394  -5.761  1.00 95.15           H  
ATOM   4073 HG22 VAL A 256      10.314  -4.943  -5.204  1.00 95.15           H  
ATOM   4074 HG23 VAL A 256       9.181  -4.029  -4.179  1.00 95.15           H  
ATOM   4075  N   LEU A 257       4.960  -5.076  -6.229  1.00 93.29           N  
ATOM   4076  H   LEU A 257       5.010  -5.242  -5.234  1.00 93.29           H  
ATOM   4077  CA  LEU A 257       3.728  -5.417  -6.941  1.00 93.29           C  
ATOM   4078  HA  LEU A 257       3.988  -6.005  -7.821  1.00 93.29           H  
ATOM   4079  C   LEU A 257       3.007  -4.148  -7.423  1.00 93.29           C  
ATOM   4080  CB  LEU A 257       2.839  -6.264  -6.024  1.00 93.29           C  
ATOM   4081  HB2 LEU A 257       2.586  -5.681  -5.138  1.00 93.29           H  
ATOM   4082  HB3 LEU A 257       3.389  -7.151  -5.709  1.00 93.29           H  
ATOM   4083  O   LEU A 257       2.632  -4.045  -8.588  1.00 93.29           O  
ATOM   4084  CG  LEU A 257       1.541  -6.713  -6.716  1.00 93.29           C  
ATOM   4085  HG  LEU A 257       1.010  -5.848  -7.115  1.00 93.29           H  
ATOM   4086  CD1 LEU A 257       1.793  -7.714  -7.841  1.00 93.29           C  
ATOM   4087 HD11 LEU A 257       0.842  -8.044  -8.258  1.00 93.29           H  
ATOM   4088 HD12 LEU A 257       2.369  -7.257  -8.647  1.00 93.29           H  
ATOM   4089 HD13 LEU A 257       2.323  -8.590  -7.465  1.00 93.29           H  
ATOM   4090  CD2 LEU A 257       0.646  -7.369  -5.683  1.00 93.29           C  
ATOM   4091 HD21 LEU A 257       1.122  -8.278  -5.315  1.00 93.29           H  
ATOM   4092 HD22 LEU A 257      -0.304  -7.630  -6.148  1.00 93.29           H  
ATOM   4093 HD23 LEU A 257       0.463  -6.674  -4.865  1.00 93.29           H  
ATOM   4094  N   VAL A 258       2.895  -3.136  -6.557  1.00 92.31           N  
ATOM   4095  H   VAL A 258       3.200  -3.286  -5.606  1.00 92.31           H  
ATOM   4096  CA  VAL A 258       2.314  -1.838  -6.934  1.00 92.31           C  
ATOM   4097  HA  VAL A 258       1.323  -2.015  -7.351  1.00 92.31           H  
ATOM   4098  C   VAL A 258       3.139  -1.161  -8.034  1.00 92.31           C  
ATOM   4099  CB  VAL A 258       2.162  -0.926  -5.703  1.00 92.31           C  
ATOM   4100  HB  VAL A 258       3.128  -0.817  -5.211  1.00 92.31           H  
ATOM   4101  O   VAL A 258       2.562  -0.606  -8.968  1.00 92.31           O  
ATOM   4102  CG1 VAL A 258       1.647   0.470  -6.080  1.00 92.31           C  
ATOM   4103 HG11 VAL A 258       0.744   0.377  -6.683  1.00 92.31           H  
ATOM   4104 HG12 VAL A 258       2.402   1.009  -6.653  1.00 92.31           H  
ATOM   4105 HG13 VAL A 258       1.414   1.028  -5.173  1.00 92.31           H  
ATOM   4106  CG2 VAL A 258       1.162  -1.514  -4.696  1.00 92.31           C  
ATOM   4107 HG21 VAL A 258       1.465  -2.515  -4.390  1.00 92.31           H  
ATOM   4108 HG22 VAL A 258       1.110  -0.889  -3.804  1.00 92.31           H  
ATOM   4109 HG23 VAL A 258       0.172  -1.582  -5.146  1.00 92.31           H  
ATOM   4110  N   ALA A 259       4.473  -1.231  -7.961  1.00 93.12           N  
ATOM   4111  H   ALA A 259       4.901  -1.671  -7.159  1.00 93.12           H  
ATOM   4112  CA  ALA A 259       5.352  -0.713  -9.007  1.00 93.12           C  
ATOM   4113  HA  ALA A 259       5.092   0.330  -9.190  1.00 93.12           H  
ATOM   4114  C   ALA A 259       5.172  -1.457 -10.339  1.00 93.12           C  
ATOM   4115  CB  ALA A 259       6.806  -0.762  -8.525  1.00 93.12           C  
ATOM   4116  HB1 ALA A 259       7.104  -1.795  -8.343  1.00 93.12           H  
ATOM   4117  HB2 ALA A 259       7.457  -0.339  -9.290  1.00 93.12           H  
ATOM   4118  HB3 ALA A 259       6.919  -0.184  -7.608  1.00 93.12           H  
ATOM   4119  O   ALA A 259       5.141  -0.801 -11.372  1.00 93.12           O  
ATOM   4120  N   THR A 260       4.967  -2.779 -10.318  1.00 91.51           N  
ATOM   4121  H   THR A 260       5.019  -3.253  -9.428  1.00 91.51           H  
ATOM   4122  CA  THR A 260       4.677  -3.579 -11.523  1.00 91.51           C  
ATOM   4123  HA  THR A 260       5.529  -3.524 -12.202  1.00 91.51           H  
ATOM   4124  C   THR A 260       3.462  -3.013 -12.255  1.00 91.51           C  
ATOM   4125  CB  THR A 260       4.417  -5.059 -11.186  1.00 91.51           C  
ATOM   4126  HB  THR A 260       3.501  -5.147 -10.601  1.00 91.51           H  
ATOM   4127  O   THR A 260       3.552  -2.679 -13.434  1.00 91.51           O  
ATOM   4128  CG2 THR A 260       4.255  -5.914 -12.442  1.00 91.51           C  
ATOM   4129 HG21 THR A 260       5.087  -5.745 -13.126  1.00 91.51           H  
ATOM   4130 HG22 THR A 260       4.222  -6.969 -12.169  1.00 91.51           H  
ATOM   4131 HG23 THR A 260       3.325  -5.663 -12.952  1.00 91.51           H  
ATOM   4132  OG1 THR A 260       5.476  -5.602 -10.424  1.00 91.51           O  
ATOM   4133  HG1 THR A 260       5.541  -5.100  -9.609  1.00 91.51           H  
ATOM   4134  N   LYS A 261       2.352  -2.806 -11.532  1.00 89.13           N  
ATOM   4135  H   LYS A 261       2.349  -3.110 -10.568  1.00 89.13           H  
ATOM   4136  CA  LYS A 261       1.137  -2.195 -12.085  1.00 89.13           C  
ATOM   4137  HA  LYS A 261       0.811  -2.773 -12.949  1.00 89.13           H  
ATOM   4138  C   LYS A 261       1.393  -0.778 -12.607  1.00 89.13           C  
ATOM   4139  CB  LYS A 261       0.022  -2.234 -11.027  1.00 89.13           C  
ATOM   4140  HB2 LYS A 261      -0.177  -3.272 -10.760  1.00 89.13           H  
ATOM   4141  HB3 LYS A 261       0.336  -1.694 -10.134  1.00 89.13           H  
ATOM   4142  O   LYS A 261       1.081  -0.480 -13.748  1.00 89.13           O  
ATOM   4143  CG  LYS A 261      -1.261  -1.602 -11.578  1.00 89.13           C  
ATOM   4144  HG2 LYS A 261      -1.072  -0.551 -11.795  1.00 89.13           H  
ATOM   4145  HG3 LYS A 261      -1.533  -2.105 -12.505  1.00 89.13           H  
ATOM   4146  CD  LYS A 261      -2.437  -1.678 -10.602  1.00 89.13           C  
ATOM   4147  HD2 LYS A 261      -2.186  -1.172  -9.670  1.00 89.13           H  
ATOM   4148  HD3 LYS A 261      -2.696  -2.721 -10.417  1.00 89.13           H  
ATOM   4149  CE  LYS A 261      -3.579  -0.958 -11.315  1.00 89.13           C  
ATOM   4150  HE2 LYS A 261      -3.272   0.065 -11.533  1.00 89.13           H  
ATOM   4151  HE3 LYS A 261      -3.715  -1.424 -12.291  1.00 89.13           H  
ATOM   4152  NZ  LYS A 261      -4.861  -0.969 -10.586  1.00 89.13           N  
ATOM   4153  HZ1 LYS A 261      -4.777  -0.483  -9.705  1.00 89.13           H  
ATOM   4154  HZ2 LYS A 261      -5.527  -0.490 -11.174  1.00 89.13           H  
ATOM   4155  HZ3 LYS A 261      -5.175  -1.921 -10.463  1.00 89.13           H  
ATOM   4156  N   THR A 262       2.006   0.084 -11.793  1.00 90.81           N  
ATOM   4157  H   THR A 262       2.300  -0.248 -10.886  1.00 90.81           H  
ATOM   4158  CA  THR A 262       2.239   1.489 -12.177  1.00 90.81           C  
ATOM   4159  HA  THR A 262       1.283   1.944 -12.438  1.00 90.81           H  
ATOM   4160  C   THR A 262       3.134   1.618 -13.412  1.00 90.81           C  
ATOM   4161  CB  THR A 262       2.865   2.274 -11.013  1.00 90.81           C  
ATOM   4162  HB  THR A 262       3.820   1.818 -10.753  1.00 90.81           H  
ATOM   4163  O   THR A 262       2.895   2.490 -14.237  1.00 90.81           O  
ATOM   4164  CG2 THR A 262       3.094   3.755 -11.316  1.00 90.81           C  
ATOM   4165 HG21 THR A 262       3.865   3.865 -12.078  1.00 90.81           H  
ATOM   4166 HG22 THR A 262       2.170   4.201 -11.683  1.00 90.81           H  
ATOM   4167 HG23 THR A 262       3.419   4.272 -10.413  1.00 90.81           H  
ATOM   4168  OG1 THR A 262       2.026   2.233  -9.877  1.00 90.81           O  
ATOM   4169  HG1 THR A 262       1.410   1.516 -10.045  1.00 90.81           H  
ATOM   4170  N   ILE A 263       4.174   0.788 -13.540  1.00 91.28           N  
ATOM   4171  H   ILE A 263       4.326   0.072 -12.843  1.00 91.28           H  
ATOM   4172  CA  ILE A 263       5.089   0.841 -14.685  1.00 91.28           C  
ATOM   4173  HA  ILE A 263       5.279   1.886 -14.933  1.00 91.28           H  
ATOM   4174  C   ILE A 263       4.440   0.253 -15.934  1.00 91.28           C  
ATOM   4175  CB  ILE A 263       6.442   0.176 -14.348  1.00 91.28           C  
ATOM   4176  HB  ILE A 263       6.245  -0.828 -13.972  1.00 91.28           H  
ATOM   4177  O   ILE A 263       4.492   0.895 -16.972  1.00 91.28           O  
ATOM   4178  CG1 ILE A 263       7.215   0.946 -13.251  1.00 91.28           C  
ATOM   4179 HG12 ILE A 263       6.651   0.921 -12.319  1.00 91.28           H  
ATOM   4180 HG13 ILE A 263       8.155   0.421 -13.079  1.00 91.28           H  
ATOM   4181  CG2 ILE A 263       7.339   0.026 -15.590  1.00 91.28           C  
ATOM   4182 HG21 ILE A 263       8.329  -0.332 -15.308  1.00 91.28           H  
ATOM   4183 HG22 ILE A 263       6.907  -0.704 -16.276  1.00 91.28           H  
ATOM   4184 HG23 ILE A 263       7.432   0.976 -16.116  1.00 91.28           H  
ATOM   4185  CD1 ILE A 263       7.545   2.414 -13.551  1.00 91.28           C  
ATOM   4186 HD11 ILE A 263       8.131   2.821 -12.728  1.00 91.28           H  
ATOM   4187 HD12 ILE A 263       8.126   2.495 -14.469  1.00 91.28           H  
ATOM   4188 HD13 ILE A 263       6.628   2.997 -13.642  1.00 91.28           H  
ATOM   4189  N   THR A 264       3.793  -0.910 -15.849  1.00 90.21           N  
ATOM   4190  H   THR A 264       3.744  -1.392 -14.962  1.00 90.21           H  
ATOM   4191  CA  THR A 264       3.106  -1.504 -17.013  1.00 90.21           C  
ATOM   4192  HA  THR A 264       3.825  -1.624 -17.823  1.00 90.21           H  
ATOM   4193  C   THR A 264       2.011  -0.585 -17.562  1.00 90.21           C  
ATOM   4194  CB  THR A 264       2.539  -2.897 -16.695  1.00 90.21           C  
ATOM   4195  HB  THR A 264       1.903  -3.219 -17.519  1.00 90.21           H  
ATOM   4196  O   THR A 264       1.985  -0.336 -18.764  1.00 90.21           O  
ATOM   4197  CG2 THR A 264       3.654  -3.934 -16.496  1.00 90.21           C  
ATOM   4198 HG21 THR A 264       4.638  -3.483 -16.621  1.00 90.21           H  
ATOM   4199 HG22 THR A 264       3.598  -4.403 -15.514  1.00 90.21           H  
ATOM   4200 HG23 THR A 264       3.538  -4.711 -17.251  1.00 90.21           H  
ATOM   4201  OG1 THR A 264       1.779  -2.872 -15.507  1.00 90.21           O  
ATOM   4202  HG1 THR A 264       2.405  -2.805 -14.782  1.00 90.21           H  
ATOM   4203  N   GLU A 265       1.204   0.034 -16.689  1.00 89.59           N  
ATOM   4204  H   GLU A 265       1.229  -0.260 -15.723  1.00 89.59           H  
ATOM   4205  CA  GLU A 265       0.214   1.051 -17.076  1.00 89.59           C  
ATOM   4206  HA  GLU A 265      -0.454   0.633 -17.830  1.00 89.59           H  
ATOM   4207  C   GLU A 265       0.865   2.294 -17.700  1.00 89.59           C  
ATOM   4208  CB  GLU A 265      -0.622   1.479 -15.853  1.00 89.59           C  
ATOM   4209  HB2 GLU A 265       0.055   1.730 -15.037  1.00 89.59           H  
ATOM   4210  HB3 GLU A 265      -1.187   2.375 -16.109  1.00 89.59           H  
ATOM   4211  O   GLU A 265       0.390   2.784 -18.719  1.00 89.59           O  
ATOM   4212  CG  GLU A 265      -1.624   0.406 -15.393  1.00 89.59           C  
ATOM   4213  HG2 GLU A 265      -2.341   0.243 -16.198  1.00 89.59           H  
ATOM   4214  HG3 GLU A 265      -1.099  -0.535 -15.227  1.00 89.59           H  
ATOM   4215  CD  GLU A 265      -2.388   0.775 -14.104  1.00 89.59           C  
ATOM   4216  OE1 GLU A 265      -3.459   0.170 -13.856  1.00 89.59           O  
ATOM   4217  OE2 GLU A 265      -1.899   1.584 -13.277  1.00 89.59           O  
ATOM   4218  N   ALA A 266       1.965   2.797 -17.124  1.00 87.36           N  
ATOM   4219  H   ALA A 266       2.321   2.359 -16.287  1.00 87.36           H  
ATOM   4220  CA  ALA A 266       2.667   3.966 -17.658  1.00 87.36           C  
ATOM   4221  HA  ALA A 266       1.947   4.773 -17.790  1.00 87.36           H  
ATOM   4222  C   ALA A 266       3.304   3.710 -19.033  1.00 87.36           C  
ATOM   4223  CB  ALA A 266       3.731   4.414 -16.649  1.00 87.36           C  
ATOM   4224  HB1 ALA A 266       4.452   3.613 -16.490  1.00 87.36           H  
ATOM   4225  HB2 ALA A 266       4.249   5.289 -17.041  1.00 87.36           H  
ATOM   4226  HB3 ALA A 266       3.254   4.675 -15.704  1.00 87.36           H  
ATOM   4227  O   ALA A 266       3.453   4.642 -19.817  1.00 87.36           O  
ATOM   4228  N   LEU A 267       3.688   2.464 -19.309  1.00 85.59           N  
ATOM   4229  H   LEU A 267       3.563   1.760 -18.596  1.00 85.59           H  
ATOM   4230  CA  LEU A 267       4.259   2.044 -20.585  1.00 85.59           C  
ATOM   4231  HA  LEU A 267       4.796   2.877 -21.038  1.00 85.59           H  
ATOM   4232  C   LEU A 267       3.198   1.620 -21.612  1.00 85.59           C  
ATOM   4233  CB  LEU A 267       5.243   0.897 -20.317  1.00 85.59           C  
ATOM   4234  HB2 LEU A 267       5.577   0.508 -21.278  1.00 85.59           H  
ATOM   4235  HB3 LEU A 267       4.706   0.094 -19.812  1.00 85.59           H  
ATOM   4236  O   LEU A 267       3.548   1.378 -22.761  1.00 85.59           O  
ATOM   4237  CG  LEU A 267       6.488   1.267 -19.492  1.00 85.59           C  
ATOM   4238  HG  LEU A 267       6.199   1.587 -18.491  1.00 85.59           H  
ATOM   4239  CD1 LEU A 267       7.338   0.003 -19.343  1.00 85.59           C  
ATOM   4240 HD11 LEU A 267       6.725  -0.794 -18.923  1.00 85.59           H  
ATOM   4241 HD12 LEU A 267       8.174   0.190 -18.669  1.00 85.59           H  
ATOM   4242 HD13 LEU A 267       7.716  -0.313 -20.315  1.00 85.59           H  
ATOM   4243  CD2 LEU A 267       7.303   2.418 -20.086  1.00 85.59           C  
ATOM   4244 HD21 LEU A 267       6.771   3.355 -19.924  1.00 85.59           H  
ATOM   4245 HD22 LEU A 267       8.279   2.482 -19.606  1.00 85.59           H  
ATOM   4246 HD23 LEU A 267       7.427   2.285 -21.161  1.00 85.59           H  
ATOM   4247  N   GLY A 268       1.929   1.486 -21.210  1.00 86.60           N  
ATOM   4248  H   GLY A 268       1.693   1.719 -20.256  1.00 86.60           H  
ATOM   4249  CA  GLY A 268       0.873   0.953 -22.073  1.00 86.60           C  
ATOM   4250  HA2 GLY A 268       0.814   1.552 -22.981  1.00 86.60           H  
ATOM   4251  HA3 GLY A 268      -0.079   1.018 -21.546  1.00 86.60           H  
ATOM   4252  C   GLY A 268       1.088  -0.509 -22.482  1.00 86.60           C  
ATOM   4253  O   GLY A 268       0.543  -0.941 -23.493  1.00 86.60           O  
ATOM   4254  N   LEU A 269       1.887  -1.267 -21.723  1.00 87.75           N  
ATOM   4255  H   LEU A 269       2.206  -0.880 -20.847  1.00 87.75           H  
ATOM   4256  CA  LEU A 269       2.212  -2.658 -22.034  1.00 87.75           C  
ATOM   4257  HA  LEU A 269       2.016  -2.838 -23.091  1.00 87.75           H  
ATOM   4258  C   LEU A 269       1.322  -3.625 -21.259  1.00 87.75           C  
ATOM   4259  CB  LEU A 269       3.699  -2.949 -21.771  1.00 87.75           C  
ATOM   4260  HB2 LEU A 269       3.855  -4.021 -21.893  1.00 87.75           H  
ATOM   4261  HB3 LEU A 269       3.927  -2.695 -20.736  1.00 87.75           H  
ATOM   4262  O   LEU A 269       1.069  -3.451 -20.063  1.00 87.75           O  
ATOM   4263  CG  LEU A 269       4.683  -2.211 -22.696  1.00 87.75           C  
ATOM   4264  HG  LEU A 269       4.609  -1.136 -22.531  1.00 87.75           H  
ATOM   4265  CD1 LEU A 269       6.102  -2.663 -22.345  1.00 87.75           C  
ATOM   4266 HD11 LEU A 269       6.162  -3.751 -22.356  1.00 87.75           H  
ATOM   4267 HD12 LEU A 269       6.800  -2.277 -23.087  1.00 87.75           H  
ATOM   4268 HD13 LEU A 269       6.374  -2.279 -21.362  1.00 87.75           H  
ATOM   4269  CD2 LEU A 269       4.442  -2.492 -24.178  1.00 87.75           C  
ATOM   4270 HD21 LEU A 269       5.230  -2.040 -24.780  1.00 87.75           H  
ATOM   4271 HD22 LEU A 269       3.499  -2.045 -24.492  1.00 87.75           H  
ATOM   4272 HD23 LEU A 269       4.413  -3.566 -24.362  1.00 87.75           H  
ATOM   4273  N   THR A 270       0.912  -4.695 -21.932  1.00 87.86           N  
ATOM   4274  H   THR A 270       1.165  -4.805 -22.904  1.00 87.86           H  
ATOM   4275  CA  THR A 270       0.328  -5.861 -21.275  1.00 87.86           C  
ATOM   4276  HA  THR A 270      -0.431  -5.516 -20.573  1.00 87.86           H  
ATOM   4277  C   THR A 270       1.392  -6.615 -20.476  1.00 87.86           C  
ATOM   4278  CB  THR A 270      -0.357  -6.790 -22.285  1.00 87.86           C  
ATOM   4279  HB  THR A 270      -0.719  -7.681 -21.773  1.00 87.86           H  
ATOM   4280  O   THR A 270       2.602  -6.428 -20.631  1.00 87.86           O  
ATOM   4281  CG2 THR A 270      -1.535  -6.115 -22.985  1.00 87.86           C  
ATOM   4282 HG21 THR A 270      -1.188  -5.270 -23.580  1.00 87.86           H  
ATOM   4283 HG22 THR A 270      -2.259  -5.770 -22.248  1.00 87.86           H  
ATOM   4284 HG23 THR A 270      -2.013  -6.836 -23.649  1.00 87.86           H  
ATOM   4285  OG1 THR A 270       0.562  -7.151 -23.269  1.00 87.86           O  
ATOM   4286  HG1 THR A 270       0.659  -8.105 -23.224  1.00 87.86           H  
ATOM   4287  N   PHE A 271       0.927  -7.462 -19.560  1.00 83.18           N  
ATOM   4288  H   PHE A 271      -0.072  -7.604 -19.505  1.00 83.18           H  
ATOM   4289  CA  PHE A 271       1.787  -8.212 -18.650  1.00 83.18           C  
ATOM   4290  HA  PHE A 271       2.359  -7.514 -18.037  1.00 83.18           H  
ATOM   4291  C   PHE A 271       2.800  -9.114 -19.374  1.00 83.18           C  
ATOM   4292  CB  PHE A 271       0.872  -9.048 -17.750  1.00 83.18           C  
ATOM   4293  HB2 PHE A 271       0.157  -9.592 -18.368  1.00 83.18           H  
ATOM   4294  HB3 PHE A 271       0.310  -8.384 -17.094  1.00 83.18           H  
ATOM   4295  O   PHE A 271       3.973  -9.148 -19.004  1.00 83.18           O  
ATOM   4296  CG  PHE A 271       1.637 -10.044 -16.918  1.00 83.18           C  
ATOM   4297  CD1 PHE A 271       1.776 -11.375 -17.354  1.00 83.18           C  
ATOM   4298  HD1 PHE A 271       1.305 -11.700 -18.271  1.00 83.18           H  
ATOM   4299  CD2 PHE A 271       2.280  -9.606 -15.752  1.00 83.18           C  
ATOM   4300  HD2 PHE A 271       2.188  -8.578 -15.434  1.00 83.18           H  
ATOM   4301  CE1 PHE A 271       2.567 -12.272 -16.621  1.00 83.18           C  
ATOM   4302  HE1 PHE A 271       2.695 -13.288 -16.965  1.00 83.18           H  
ATOM   4303  CE2 PHE A 271       3.055 -10.505 -15.013  1.00 83.18           C  
ATOM   4304  HE2 PHE A 271       3.546 -10.153 -14.118  1.00 83.18           H  
ATOM   4305  CZ  PHE A 271       3.206 -11.829 -15.453  1.00 83.18           C  
ATOM   4306  HZ  PHE A 271       3.828 -12.513 -14.893  1.00 83.18           H  
ATOM   4307  N   ASP A 272       2.336  -9.839 -20.387  1.00 86.64           N  
ATOM   4308  H   ASP A 272       1.422  -9.619 -20.755  1.00 86.64           H  
ATOM   4309  CA  ASP A 272       3.116 -10.756 -21.213  1.00 86.64           C  
ATOM   4310  HA  ASP A 272       3.630 -11.463 -20.561  1.00 86.64           H  
ATOM   4311  C   ASP A 272       4.201 -10.017 -21.998  1.00 86.64           C  
ATOM   4312  CB  ASP A 272       2.171 -11.564 -22.129  1.00 86.64           C  
ATOM   4313  HB2 ASP A 272       1.565 -12.214 -21.497  1.00 86.64           H  
ATOM   4314  HB3 ASP A 272       2.778 -12.206 -22.767  1.00 86.64           H  
ATOM   4315  O   ASP A 272       5.378 -10.339 -21.846  1.00 86.64           O  
ATOM   4316  CG  ASP A 272       1.217 -10.736 -23.008  1.00 86.64           C  
ATOM   4317  OD1 ASP A 272       0.829  -9.622 -22.578  1.00 86.64           O  
ATOM   4318  OD2 ASP A 272       0.808 -11.248 -24.064  1.00 86.64           O  
ATOM   4319  N   THR A 273       3.841  -8.952 -22.719  1.00 89.82           N  
ATOM   4320  H   THR A 273       2.858  -8.759 -22.849  1.00 89.82           H  
ATOM   4321  CA  THR A 273       4.814  -8.135 -23.458  1.00 89.82           C  
ATOM   4322  HA  THR A 273       5.355  -8.775 -24.155  1.00 89.82           H  
ATOM   4323  C   THR A 273       5.839  -7.498 -22.526  1.00 89.82           C  
ATOM   4324  CB  THR A 273       4.103  -7.031 -24.249  1.00 89.82           C  
ATOM   4325  HB  THR A 273       3.647  -6.325 -23.555  1.00 89.82           H  
ATOM   4326  O   THR A 273       7.027  -7.464 -22.833  1.00 89.82           O  
ATOM   4327  CG2 THR A 273       5.048  -6.274 -25.180  1.00 89.82           C  
ATOM   4328 HG21 THR A 273       5.772  -5.700 -24.600  1.00 89.82           H  
ATOM   4329 HG22 THR A 273       5.580  -6.974 -25.823  1.00 89.82           H  
ATOM   4330 HG23 THR A 273       4.472  -5.588 -25.801  1.00 89.82           H  
ATOM   4331  OG1 THR A 273       3.091  -7.584 -25.046  1.00 89.82           O  
ATOM   4332  HG1 THR A 273       3.472  -8.272 -25.597  1.00 89.82           H  
ATOM   4333  N   PHE A 274       5.420  -7.012 -21.354  1.00 92.36           N  
ATOM   4334  H   PHE A 274       4.435  -7.045 -21.134  1.00 92.36           H  
ATOM   4335  CA  PHE A 274       6.357  -6.444 -20.389  1.00 92.36           C  
ATOM   4336  HA  PHE A 274       6.946  -5.677 -20.893  1.00 92.36           H  
ATOM   4337  C   PHE A 274       7.353  -7.487 -19.850  1.00 92.36           C  
ATOM   4338  CB  PHE A 274       5.582  -5.765 -19.256  1.00 92.36           C  
ATOM   4339  HB2 PHE A 274       4.939  -4.991 -19.675  1.00 92.36           H  
ATOM   4340  HB3 PHE A 274       4.946  -6.499 -18.761  1.00 92.36           H  
ATOM   4341  O   PHE A 274       8.530  -7.172 -19.658  1.00 92.36           O  
ATOM   4342  CG  PHE A 274       6.518  -5.140 -18.248  1.00 92.36           C  
ATOM   4343  CD1 PHE A 274       6.911  -5.877 -17.120  1.00 92.36           C  
ATOM   4344  HD1 PHE A 274       6.498  -6.860 -16.948  1.00 92.36           H  
ATOM   4345  CD2 PHE A 274       7.100  -3.887 -18.509  1.00 92.36           C  
ATOM   4346  HD2 PHE A 274       6.818  -3.340 -19.396  1.00 92.36           H  
ATOM   4347  CE1 PHE A 274       7.913  -5.379 -16.280  1.00 92.36           C  
ATOM   4348  HE1 PHE A 274       8.258  -6.008 -15.473  1.00 92.36           H  
ATOM   4349  CE2 PHE A 274       8.081  -3.369 -17.648  1.00 92.36           C  
ATOM   4350  HE2 PHE A 274       8.545  -2.420 -17.871  1.00 92.36           H  
ATOM   4351  CZ  PHE A 274       8.497  -4.121 -16.539  1.00 92.36           C  
ATOM   4352  HZ  PHE A 274       9.296  -3.742 -15.920  1.00 92.36           H  
ATOM   4353  N   ALA A 275       6.912  -8.727 -19.613  1.00 94.08           N  
ATOM   4354  H   ALA A 275       5.952  -8.952 -19.829  1.00 94.08           H  
ATOM   4355  CA  ALA A 275       7.771  -9.791 -19.096  1.00 94.08           C  
ATOM   4356  HA  ALA A 275       8.209  -9.450 -18.158  1.00 94.08           H  
ATOM   4357  C   ALA A 275       8.937 -10.127 -20.047  1.00 94.08           C  
ATOM   4358  CB  ALA A 275       6.904 -11.019 -18.802  1.00 94.08           C  
ATOM   4359  HB1 ALA A 275       7.514 -11.794 -18.338  1.00 94.08           H  
ATOM   4360  HB2 ALA A 275       6.483 -11.408 -19.729  1.00 94.08           H  
ATOM   4361  HB3 ALA A 275       6.090 -10.747 -18.130  1.00 94.08           H  
ATOM   4362  O   ALA A 275      10.035 -10.437 -19.578  1.00 94.08           O  
ATOM   4363  N   GLU A 276       8.739  -9.998 -21.362  1.00 95.40           N  
ATOM   4364  H   GLU A 276       7.810  -9.774 -21.689  1.00 95.40           H  
ATOM   4365  CA  GLU A 276       9.772 -10.225 -22.387  1.00 95.40           C  
ATOM   4366  HA  GLU A 276      10.216 -11.208 -22.229  1.00 95.40           H  
ATOM   4367  C   GLU A 276      10.925  -9.206 -22.331  1.00 95.40           C  
ATOM   4368  CB  GLU A 276       9.127 -10.220 -23.779  1.00 95.40           C  
ATOM   4369  HB2 GLU A 276       8.602  -9.276 -23.925  1.00 95.40           H  
ATOM   4370  HB3 GLU A 276       9.917 -10.303 -24.525  1.00 95.40           H  
ATOM   4371  O   GLU A 276      12.038  -9.496 -22.775  1.00 95.40           O  
ATOM   4372  CG  GLU A 276       8.156 -11.396 -23.969  1.00 95.40           C  
ATOM   4373  HG2 GLU A 276       8.709 -12.323 -23.813  1.00 95.40           H  
ATOM   4374  HG3 GLU A 276       7.375 -11.346 -23.210  1.00 95.40           H  
ATOM   4375  CD  GLU A 276       7.497 -11.429 -25.356  1.00 95.40           C  
ATOM   4376  OE1 GLU A 276       6.788 -12.428 -25.611  1.00 95.40           O  
ATOM   4377  OE2 GLU A 276       7.712 -10.480 -26.142  1.00 95.40           O  
ATOM   4378  N   TRP A 277      10.712  -8.043 -21.707  1.00 96.24           N  
ATOM   4379  H   TRP A 277       9.776  -7.849 -21.382  1.00 96.24           H  
ATOM   4380  CA  TRP A 277      11.751  -7.032 -21.472  1.00 96.24           C  
ATOM   4381  HA  TRP A 277      12.439  -7.041 -22.317  1.00 96.24           H  
ATOM   4382  C   TRP A 277      12.601  -7.289 -20.217  1.00 96.24           C  
ATOM   4383  CB  TRP A 277      11.111  -5.646 -21.429  1.00 96.24           C  
ATOM   4384  HB2 TRP A 277      10.330  -5.621 -20.669  1.00 96.24           H  
ATOM   4385  HB3 TRP A 277      11.883  -4.934 -21.136  1.00 96.24           H  
ATOM   4386  O   TRP A 277      13.505  -6.516 -19.888  1.00 96.24           O  
ATOM   4387  CG  TRP A 277      10.561  -5.170 -22.731  1.00 96.24           C  
ATOM   4388  CD1 TRP A 277       9.264  -5.187 -23.111  1.00 96.24           C  
ATOM   4389  HD1 TRP A 277       8.450  -5.566 -22.511  1.00 96.24           H  
ATOM   4390  CD2 TRP A 277      11.304  -4.641 -23.866  1.00 96.24           C  
ATOM   4391  CE2 TRP A 277      10.380  -4.361 -24.913  1.00 96.24           C  
ATOM   4392  CE3 TRP A 277      12.669  -4.388 -24.119  1.00 96.24           C  
ATOM   4393  HE3 TRP A 277      13.395  -4.587 -23.345  1.00 96.24           H  
ATOM   4394  NE1 TRP A 277       9.147  -4.678 -24.387  1.00 96.24           N  
ATOM   4395  HE1 TRP A 277       8.285  -4.681 -24.913  1.00 96.24           H  
ATOM   4396  CH2 TRP A 277      12.166  -3.730 -26.414  1.00 96.24           C  
ATOM   4397  HH2 TRP A 277      12.508  -3.456 -27.401  1.00 96.24           H  
ATOM   4398  CZ2 TRP A 277      10.796  -3.912 -26.168  1.00 96.24           C  
ATOM   4399  HZ2 TRP A 277      10.065  -3.741 -26.944  1.00 96.24           H  
ATOM   4400  CZ3 TRP A 277      13.094  -3.933 -25.381  1.00 96.24           C  
ATOM   4401  HZ3 TRP A 277      14.144  -3.774 -25.580  1.00 96.24           H  
ATOM   4402  N   ILE A 278      12.343  -8.360 -19.462  1.00 96.54           N  
ATOM   4403  H   ILE A 278      11.598  -8.979 -19.749  1.00 96.54           H  
ATOM   4404  CA  ILE A 278      13.102  -8.677 -18.246  1.00 96.54           C  
ATOM   4405  HA  ILE A 278      13.506  -7.747 -17.846  1.00 96.54           H  
ATOM   4406  C   ILE A 278      14.300  -9.572 -18.592  1.00 96.54           C  
ATOM   4407  CB  ILE A 278      12.196  -9.249 -17.134  1.00 96.54           C  
ATOM   4408  HB  ILE A 278      11.820 -10.224 -17.440  1.00 96.54           H  
ATOM   4409  O   ILE A 278      14.251 -10.794 -18.484  1.00 96.54           O  
ATOM   4410  CG1 ILE A 278      10.995  -8.307 -16.872  1.00 96.54           C  
ATOM   4411 HG12 ILE A 278      10.398  -8.230 -17.780  1.00 96.54           H  
ATOM   4412 HG13 ILE A 278      11.358  -7.309 -16.626  1.00 96.54           H  
ATOM   4413  CG2 ILE A 278      13.037  -9.411 -15.849  1.00 96.54           C  
ATOM   4414 HG21 ILE A 278      13.892 -10.063 -16.026  1.00 96.54           H  
ATOM   4415 HG22 ILE A 278      12.432  -9.875 -15.069  1.00 96.54           H  
ATOM   4416 HG23 ILE A 278      13.379  -8.431 -15.516  1.00 96.54           H  
ATOM   4417  CD1 ILE A 278      10.050  -8.778 -15.763  1.00 96.54           C  
ATOM   4418 HD11 ILE A 278       9.729  -9.801 -15.961  1.00 96.54           H  
ATOM   4419 HD12 ILE A 278      10.535  -8.720 -14.789  1.00 96.54           H  
ATOM   4420 HD13 ILE A 278       9.170  -8.135 -15.746  1.00 96.54           H  
ATOM   4421  N   TRP A 279      15.425  -8.958 -18.963  1.00 96.76           N  
ATOM   4422  H   TRP A 279      15.353  -7.977 -19.193  1.00 96.76           H  
ATOM   4423  CA  TRP A 279      16.595  -9.678 -19.489  1.00 96.76           C  
ATOM   4424  HA  TRP A 279      16.253 -10.589 -19.979  1.00 96.76           H  
ATOM   4425  C   TRP A 279      17.625 -10.118 -18.447  1.00 96.76           C  
ATOM   4426  CB  TRP A 279      17.256  -8.807 -20.554  1.00 96.76           C  
ATOM   4427  HB2 TRP A 279      18.089  -9.356 -20.993  1.00 96.76           H  
ATOM   4428  HB3 TRP A 279      17.658  -7.912 -20.080  1.00 96.76           H  
ATOM   4429  O   TRP A 279      18.578 -10.826 -18.771  1.00 96.76           O  
ATOM   4430  CG  TRP A 279      16.359  -8.383 -21.670  1.00 96.76           C  
ATOM   4431  CD1 TRP A 279      15.230  -9.009 -22.082  1.00 96.76           C  
ATOM   4432  HD1 TRP A 279      14.795  -9.899 -21.653  1.00 96.76           H  
ATOM   4433  CD2 TRP A 279      16.528  -7.243 -22.561  1.00 96.76           C  
ATOM   4434  CE2 TRP A 279      15.460  -7.253 -23.505  1.00 96.76           C  
ATOM   4435  CE3 TRP A 279      17.501  -6.226 -22.682  1.00 96.76           C  
ATOM   4436  HE3 TRP A 279      18.314  -6.186 -21.972  1.00 96.76           H  
ATOM   4437  NE1 TRP A 279      14.687  -8.333 -23.149  1.00 96.76           N  
ATOM   4438  HE1 TRP A 279      13.817  -8.609 -23.580  1.00 96.76           H  
ATOM   4439  CH2 TRP A 279      16.350  -5.315 -24.628  1.00 96.76           C  
ATOM   4440  HH2 TRP A 279      16.287  -4.597 -25.432  1.00 96.76           H  
ATOM   4441  CZ2 TRP A 279      15.370  -6.314 -24.533  1.00 96.76           C  
ATOM   4442  HZ2 TRP A 279      14.566  -6.372 -25.251  1.00 96.76           H  
ATOM   4443  CZ3 TRP A 279      17.407  -5.261 -23.701  1.00 96.76           C  
ATOM   4444  HZ3 TRP A 279      18.153  -4.485 -23.783  1.00 96.76           H  
ATOM   4445  N   THR A 280      17.479  -9.709 -17.183  1.00 94.74           N  
ATOM   4446  H   THR A 280      16.640  -9.198 -16.946  1.00 94.74           H  
ATOM   4447  CA  THR A 280      18.401 -10.136 -16.122  1.00 94.74           C  
ATOM   4448  HA  THR A 280      19.295 -10.545 -16.593  1.00 94.74           H  
ATOM   4449  C   THR A 280      17.785 -11.264 -15.301  1.00 94.74           C  
ATOM   4450  CB  THR A 280      18.923  -8.986 -15.244  1.00 94.74           C  
ATOM   4451  HB  THR A 280      19.808  -9.354 -14.725  1.00 94.74           H  
ATOM   4452  O   THR A 280      16.673 -11.144 -14.785  1.00 94.74           O  
ATOM   4453  CG2 THR A 280      19.330  -7.739 -16.028  1.00 94.74           C  
ATOM   4454 HG21 THR A 280      20.026  -8.015 -16.819  1.00 94.74           H  
ATOM   4455 HG22 THR A 280      18.458  -7.265 -16.478  1.00 94.74           H  
ATOM   4456 HG23 THR A 280      19.819  -7.030 -15.360  1.00 94.74           H  
ATOM   4457  OG1 THR A 280      17.996  -8.610 -14.261  1.00 94.74           O  
ATOM   4458  HG1 THR A 280      17.795  -7.678 -14.374  1.00 94.74           H  
ATOM   4459  N   ALA A 281      18.535 -12.354 -15.104  1.00 93.51           N  
ATOM   4460  H   ALA A 281      19.379 -12.459 -15.649  1.00 93.51           H  
ATOM   4461  CA  ALA A 281      18.068 -13.503 -14.320  1.00 93.51           C  
ATOM   4462  HA  ALA A 281      17.192 -13.928 -14.811  1.00 93.51           H  
ATOM   4463  C   ALA A 281      17.659 -13.118 -12.885  1.00 93.51           C  
ATOM   4464  CB  ALA A 281      19.181 -14.559 -14.305  1.00 93.51           C  
ATOM   4465  HB1 ALA A 281      18.834 -15.439 -13.762  1.00 93.51           H  
ATOM   4466  HB2 ALA A 281      20.074 -14.166 -13.819  1.00 93.51           H  
ATOM   4467  HB3 ALA A 281      19.421 -14.856 -15.326  1.00 93.51           H  
ATOM   4468  O   ALA A 281      16.749 -13.705 -12.309  1.00 93.51           O  
ATOM   4469  N   ARG A 282      18.309 -12.100 -12.305  1.00 92.54           N  
ATOM   4470  H   ARG A 282      18.989 -11.607 -12.866  1.00 92.54           H  
ATOM   4471  CA  ARG A 282      17.986 -11.592 -10.964  1.00 92.54           C  
ATOM   4472  HA  ARG A 282      17.930 -12.429 -10.268  1.00 92.54           H  
ATOM   4473  C   ARG A 282      16.609 -10.931 -10.915  1.00 92.54           C  
ATOM   4474  CB  ARG A 282      19.065 -10.615 -10.489  1.00 92.54           C  
ATOM   4475  HB2 ARG A 282      18.730 -10.194  -9.540  1.00 92.54           H  
ATOM   4476  HB3 ARG A 282      19.169  -9.801 -11.206  1.00 92.54           H  
ATOM   4477  O   ARG A 282      15.832 -11.247 -10.016  1.00 92.54           O  
ATOM   4478  CG  ARG A 282      20.423 -11.305 -10.288  1.00 92.54           C  
ATOM   4479  HG2 ARG A 282      20.787 -11.679 -11.245  1.00 92.54           H  
ATOM   4480  HG3 ARG A 282      20.307 -12.147  -9.606  1.00 92.54           H  
ATOM   4481  CD  ARG A 282      21.463 -10.337  -9.717  1.00 92.54           C  
ATOM   4482  HD2 ARG A 282      22.425 -10.848  -9.688  1.00 92.54           H  
ATOM   4483  HD3 ARG A 282      21.550  -9.478 -10.383  1.00 92.54           H  
ATOM   4484  NE  ARG A 282      21.077  -9.871  -8.375  1.00 92.54           N  
ATOM   4485  HE  ARG A 282      20.141  -9.507  -8.262  1.00 92.54           H  
ATOM   4486  NH1 ARG A 282      23.084 -10.051  -7.266  1.00 92.54           N  
ATOM   4487 HH11 ARG A 282      23.618  -9.862  -6.430  1.00 92.54           H  
ATOM   4488 HH12 ARG A 282      23.514 -10.392  -8.114  1.00 92.54           H  
ATOM   4489  NH2 ARG A 282      21.268  -9.194  -6.257  1.00 92.54           N  
ATOM   4490 HH21 ARG A 282      20.324  -8.865  -6.401  1.00 92.54           H  
ATOM   4491 HH22 ARG A 282      21.810  -8.829  -5.487  1.00 92.54           H  
ATOM   4492  CZ  ARG A 282      21.822  -9.717  -7.306  1.00 92.54           C  
ATOM   4493  N   CYS A 283      16.297 -10.068 -11.886  1.00 96.53           N  
ATOM   4494  H   CYS A 283      16.967  -9.860 -12.613  1.00 96.53           H  
ATOM   4495  CA  CYS A 283      14.963  -9.485 -12.009  1.00 96.53           C  
ATOM   4496  HA  CYS A 283      14.668  -9.054 -11.052  1.00 96.53           H  
ATOM   4497  C   CYS A 283      13.927 -10.555 -12.352  1.00 96.53           C  
ATOM   4498  CB  CYS A 283      14.955  -8.375 -13.064  1.00 96.53           C  
ATOM   4499  HB2 CYS A 283      15.371  -8.750 -13.999  1.00 96.53           H  
ATOM   4500  HB3 CYS A 283      13.928  -8.060 -13.248  1.00 96.53           H  
ATOM   4501  O   CYS A 283      12.882 -10.567 -11.718  1.00 96.53           O  
ATOM   4502  SG  CYS A 283      15.905  -6.943 -12.488  1.00 96.53           S  
ATOM   4503  HG  CYS A 283      15.096  -6.558 -11.497  1.00 96.53           H  
ATOM   4504  N   ALA A 284      14.225 -11.481 -13.269  1.00 95.74           N  
ATOM   4505  H   ALA A 284      15.084 -11.392 -13.794  1.00 95.74           H  
ATOM   4506  CA  ALA A 284      13.303 -12.549 -13.656  1.00 95.74           C  
ATOM   4507  HA  ALA A 284      12.383 -12.099 -14.030  1.00 95.74           H  
ATOM   4508  C   ALA A 284      12.923 -13.450 -12.466  1.00 95.74           C  
ATOM   4509  CB  ALA A 284      13.935 -13.350 -14.800  1.00 95.74           C  
ATOM   4510  HB1 ALA A 284      13.234 -14.112 -15.139  1.00 95.74           H  
ATOM   4511  HB2 ALA A 284      14.851 -13.835 -14.463  1.00 95.74           H  
ATOM   4512  HB3 ALA A 284      14.158 -12.689 -15.638  1.00 95.74           H  
ATOM   4513  O   ALA A 284      11.744 -13.691 -12.225  1.00 95.74           O  
ATOM   4514  N   ASN A 285      13.898 -13.870 -11.651  1.00 93.64           N  
ATOM   4515  H   ASN A 285      14.856 -13.698 -11.921  1.00 93.64           H  
ATOM   4516  CA  ASN A 285      13.636 -14.670 -10.449  1.00 93.64           C  
ATOM   4517  HA  ASN A 285      13.105 -15.578 -10.733  1.00 93.64           H  
ATOM   4518  C   ASN A 285      12.745 -13.931  -9.434  1.00 93.64           C  
ATOM   4519  CB  ASN A 285      14.977 -15.045  -9.796  1.00 93.64           C  
ATOM   4520  HB2 ASN A 285      15.579 -14.145  -9.666  1.00 93.64           H  
ATOM   4521  HB3 ASN A 285      14.781 -15.473  -8.813  1.00 93.64           H  
ATOM   4522  O   ASN A 285      11.865 -14.532  -8.825  1.00 93.64           O  
ATOM   4523  CG  ASN A 285      15.776 -16.074 -10.575  1.00 93.64           C  
ATOM   4524  ND2 ASN A 285      17.058 -16.178 -10.313  1.00 93.64           N  
ATOM   4525 HD21 ASN A 285      17.498 -15.543  -9.662  1.00 93.64           H  
ATOM   4526 HD22 ASN A 285      17.546 -16.865 -10.870  1.00 93.64           H  
ATOM   4527  OD1 ASN A 285      15.281 -16.827 -11.391  1.00 93.64           O  
ATOM   4528  N   GLN A 286      12.964 -12.626  -9.243  1.00 95.39           N  
ATOM   4529  H   GLN A 286      13.685 -12.172  -9.785  1.00 95.39           H  
ATOM   4530  CA  GLN A 286      12.120 -11.801  -8.369  1.00 95.39           C  
ATOM   4531  HA  GLN A 286      11.948 -12.325  -7.429  1.00 95.39           H  
ATOM   4532  C   GLN A 286      10.740 -11.546  -8.981  1.00 95.39           C  
ATOM   4533  CB  GLN A 286      12.835 -10.479  -8.068  1.00 95.39           C  
ATOM   4534  HB2 GLN A 286      13.223 -10.056  -8.995  1.00 95.39           H  
ATOM   4535  HB3 GLN A 286      12.125  -9.774  -7.636  1.00 95.39           H  
ATOM   4536  O   GLN A 286       9.748 -11.526  -8.261  1.00 95.39           O  
ATOM   4537  CG  GLN A 286      13.983 -10.699  -7.075  1.00 95.39           C  
ATOM   4538  HG2 GLN A 286      14.626 -11.500  -7.441  1.00 95.39           H  
ATOM   4539  HG3 GLN A 286      13.575 -11.002  -6.111  1.00 95.39           H  
ATOM   4540  CD  GLN A 286      14.844  -9.461  -6.871  1.00 95.39           C  
ATOM   4541  NE2 GLN A 286      16.035  -9.644  -6.341  1.00 95.39           N  
ATOM   4542 HE21 GLN A 286      16.755  -8.957  -6.515  1.00 95.39           H  
ATOM   4543 HE22 GLN A 286      16.312 -10.583  -6.092  1.00 95.39           H  
ATOM   4544  OE1 GLN A 286      14.476  -8.333  -7.166  1.00 95.39           O  
ATOM   4545  N   PHE A 287      10.661 -11.406 -10.304  1.00 95.12           N  
ATOM   4546  H   PHE A 287      11.512 -11.411 -10.848  1.00 95.12           H  
ATOM   4547  CA  PHE A 287       9.407 -11.234 -11.023  1.00 95.12           C  
ATOM   4548  HA  PHE A 287       8.877 -10.377 -10.607  1.00 95.12           H  
ATOM   4549  C   PHE A 287       8.509 -12.448 -10.818  1.00 95.12           C  
ATOM   4550  CB  PHE A 287       9.691 -10.951 -12.500  1.00 95.12           C  
ATOM   4551  HB2 PHE A 287      10.392 -10.119 -12.570  1.00 95.12           H  
ATOM   4552  HB3 PHE A 287      10.163 -11.820 -12.958  1.00 95.12           H  
ATOM   4553  O   PHE A 287       7.392 -12.265 -10.355  1.00 95.12           O  
ATOM   4554  CG  PHE A 287       8.461 -10.579 -13.295  1.00 95.12           C  
ATOM   4555  CD1 PHE A 287       7.941 -11.458 -14.263  1.00 95.12           C  
ATOM   4556  HD1 PHE A 287       8.392 -12.426 -14.425  1.00 95.12           H  
ATOM   4557  CD2 PHE A 287       7.865  -9.320 -13.102  1.00 95.12           C  
ATOM   4558  HD2 PHE A 287       8.272  -8.637 -12.372  1.00 95.12           H  
ATOM   4559  CE1 PHE A 287       6.854 -11.059 -15.059  1.00 95.12           C  
ATOM   4560  HE1 PHE A 287       6.470 -11.716 -15.825  1.00 95.12           H  
ATOM   4561  CE2 PHE A 287       6.773  -8.925 -13.893  1.00 95.12           C  
ATOM   4562  HE2 PHE A 287       6.336  -7.945 -13.771  1.00 95.12           H  
ATOM   4563  CZ  PHE A 287       6.282  -9.788 -14.885  1.00 95.12           C  
ATOM   4564  HZ  PHE A 287       5.478  -9.470 -15.533  1.00 95.12           H  
ATOM   4565  N   VAL A 288       9.034 -13.668 -11.008  1.00 92.87           N  
ATOM   4566  H   VAL A 288       9.968 -13.721 -11.389  1.00 92.87           H  
ATOM   4567  CA  VAL A 288       8.323 -14.936 -10.739  1.00 92.87           C  
ATOM   4568  HA  VAL A 288       7.487 -15.026 -11.432  1.00 92.87           H  
ATOM   4569  C   VAL A 288       7.735 -14.981  -9.325  1.00 92.87           C  
ATOM   4570  CB  VAL A 288       9.249 -16.145 -10.980  1.00 92.87           C  
ATOM   4571  HB  VAL A 288      10.186 -15.994 -10.444  1.00 92.87           H  
ATOM   4572  O   VAL A 288       6.600 -15.421  -9.155  1.00 92.87           O  
ATOM   4573  CG1 VAL A 288       8.635 -17.475 -10.516  1.00 92.87           C  
ATOM   4574 HG11 VAL A 288       8.538 -17.490  -9.431  1.00 92.87           H  
ATOM   4575 HG12 VAL A 288       7.652 -17.610 -10.967  1.00 92.87           H  
ATOM   4576 HG13 VAL A 288       9.282 -18.303 -10.807  1.00 92.87           H  
ATOM   4577  CG2 VAL A 288       9.554 -16.293 -12.476  1.00 92.87           C  
ATOM   4578 HG21 VAL A 288       8.639 -16.518 -13.024  1.00 92.87           H  
ATOM   4579 HG22 VAL A 288       9.979 -15.373 -12.878  1.00 92.87           H  
ATOM   4580 HG23 VAL A 288      10.272 -17.098 -12.630  1.00 92.87           H  
ATOM   4581  N   ASN A 289       8.465 -14.492  -8.317  1.00 90.45           N  
ATOM   4582  H   ASN A 289       9.394 -14.147  -8.513  1.00 90.45           H  
ATOM   4583  CA  ASN A 289       7.940 -14.416  -6.952  1.00 90.45           C  
ATOM   4584  HA  ASN A 289       7.566 -15.401  -6.673  1.00 90.45           H  
ATOM   4585  C   ASN A 289       6.756 -13.439  -6.851  1.00 90.45           C  
ATOM   4586  CB  ASN A 289       9.055 -13.997  -5.978  1.00 90.45           C  
ATOM   4587  HB2 ASN A 289       9.466 -13.035  -6.284  1.00 90.45           H  
ATOM   4588  HB3 ASN A 289       8.621 -13.865  -4.988  1.00 90.45           H  
ATOM   4589  O   ASN A 289       5.727 -13.738  -6.256  1.00 90.45           O  
ATOM   4590  CG  ASN A 289      10.181 -15.001  -5.847  1.00 90.45           C  
ATOM   4591  ND2 ASN A 289      11.357 -14.539  -5.492  1.00 90.45           N  
ATOM   4592 HD21 ASN A 289      11.482 -13.541  -5.395  1.00 90.45           H  
ATOM   4593 HD22 ASN A 289      12.108 -15.214  -5.508  1.00 90.45           H  
ATOM   4594  OD1 ASN A 289      10.030 -16.201  -6.001  1.00 90.45           O  
ATOM   4595  N   VAL A 290       6.884 -12.254  -7.447  1.00 93.13           N  
ATOM   4596  H   VAL A 290       7.728 -12.068  -7.970  1.00 93.13           H  
ATOM   4597  CA  VAL A 290       5.858 -11.206  -7.361  1.00 93.13           C  
ATOM   4598  HA  VAL A 290       5.586 -11.085  -6.312  1.00 93.13           H  
ATOM   4599  C   VAL A 290       4.568 -11.592  -8.094  1.00 93.13           C  
ATOM   4600  CB  VAL A 290       6.435  -9.871  -7.869  1.00 93.13           C  
ATOM   4601  HB  VAL A 290       6.891 -10.022  -8.847  1.00 93.13           H  
ATOM   4602  O   VAL A 290       3.492 -11.197  -7.655  1.00 93.13           O  
ATOM   4603  CG1 VAL A 290       5.393  -8.751  -7.996  1.00 93.13           C  
ATOM   4604 HG11 VAL A 290       4.672  -9.003  -8.774  1.00 93.13           H  
ATOM   4605 HG12 VAL A 290       5.880  -7.820  -8.285  1.00 93.13           H  
ATOM   4606 HG13 VAL A 290       4.867  -8.616  -7.051  1.00 93.13           H  
ATOM   4607  CG2 VAL A 290       7.510  -9.360  -6.897  1.00 93.13           C  
ATOM   4608 HG21 VAL A 290       7.980  -8.465  -7.305  1.00 93.13           H  
ATOM   4609 HG22 VAL A 290       7.063  -9.135  -5.928  1.00 93.13           H  
ATOM   4610 HG23 VAL A 290       8.284 -10.113  -6.751  1.00 93.13           H  
ATOM   4611  N   ILE A 291       4.658 -12.362  -9.180  1.00 91.02           N  
ATOM   4612  H   ILE A 291       5.583 -12.623  -9.493  1.00 91.02           H  
ATOM   4613  CA  ILE A 291       3.522 -12.692 -10.061  1.00 91.02           C  
ATOM   4614  HA  ILE A 291       2.751 -11.934  -9.922  1.00 91.02           H  
ATOM   4615  C   ILE A 291       2.852 -14.031  -9.734  1.00 91.02           C  
ATOM   4616  CB  ILE A 291       3.939 -12.643 -11.548  1.00 91.02           C  
ATOM   4617  HB  ILE A 291       3.044 -12.771 -12.156  1.00 91.02           H  
ATOM   4618  O   ILE A 291       2.042 -14.517 -10.525  1.00 91.02           O  
ATOM   4619  CG1 ILE A 291       4.904 -13.808 -11.881  1.00 91.02           C  
ATOM   4620 HG12 ILE A 291       5.865 -13.632 -11.399  1.00 91.02           H  
ATOM   4621 HG13 ILE A 291       4.522 -14.744 -11.473  1.00 91.02           H  
ATOM   4622  CG2 ILE A 291       4.517 -11.255 -11.877  1.00 91.02           C  
ATOM   4623 HG21 ILE A 291       4.893 -11.253 -12.900  1.00 91.02           H  
ATOM   4624 HG22 ILE A 291       3.742 -10.496 -11.766  1.00 91.02           H  
ATOM   4625 HG23 ILE A 291       5.359 -11.003 -11.232  1.00 91.02           H  
ATOM   4626  CD1 ILE A 291       5.164 -14.081 -13.359  1.00 91.02           C  
ATOM   4627 HD11 ILE A 291       5.620 -13.212 -13.834  1.00 91.02           H  
ATOM   4628 HD12 ILE A 291       4.228 -14.352 -13.848  1.00 91.02           H  
ATOM   4629 HD13 ILE A 291       5.851 -14.922 -13.450  1.00 91.02           H  
ATOM   4630  N   LYS A 292       3.225 -14.678  -8.624  1.00 91.50           N  
ATOM   4631  H   LYS A 292       3.902 -14.238  -8.017  1.00 91.50           H  
ATOM   4632  CA  LYS A 292       2.696 -15.997  -8.263  1.00 91.50           C  
ATOM   4633  HA  LYS A 292       3.026 -16.708  -9.020  1.00 91.50           H  
ATOM   4634  C   LYS A 292       1.158 -15.970  -8.256  1.00 91.50           C  
ATOM   4635  CB  LYS A 292       3.269 -16.421  -6.904  1.00 91.50           C  
ATOM   4636  HB2 LYS A 292       4.356 -16.341  -6.927  1.00 91.50           H  
ATOM   4637  HB3 LYS A 292       2.893 -15.737  -6.142  1.00 91.50           H  
ATOM   4638  O   LYS A 292       0.540 -15.182  -7.543  1.00 91.50           O  
ATOM   4639  CG  LYS A 292       2.882 -17.864  -6.536  1.00 91.50           C  
ATOM   4640  HG2 LYS A 292       1.804 -17.993  -6.636  1.00 91.50           H  
ATOM   4641  HG3 LYS A 292       3.387 -18.563  -7.203  1.00 91.50           H  
ATOM   4642  CD  LYS A 292       3.261 -18.162  -5.083  1.00 91.50           C  
ATOM   4643  HD2 LYS A 292       2.795 -17.393  -4.466  1.00 91.50           H  
ATOM   4644  HD3 LYS A 292       4.344 -18.110  -4.965  1.00 91.50           H  
ATOM   4645  CE  LYS A 292       2.752 -19.528  -4.612  1.00 91.50           C  
ATOM   4646  HE2 LYS A 292       1.778 -19.698  -5.071  1.00 91.50           H  
ATOM   4647  HE3 LYS A 292       3.437 -20.310  -4.940  1.00 91.50           H  
ATOM   4648  NZ  LYS A 292       2.578 -19.546  -3.137  1.00 91.50           N  
ATOM   4649  HZ1 LYS A 292       1.871 -18.862  -2.909  1.00 91.50           H  
ATOM   4650  HZ2 LYS A 292       3.414 -19.308  -2.622  1.00 91.50           H  
ATOM   4651  HZ3 LYS A 292       2.213 -20.423  -2.792  1.00 91.50           H  
ATOM   4652  N   GLY A 293       0.547 -16.841  -9.060  1.00 91.55           N  
ATOM   4653  H   GLY A 293       1.122 -17.412  -9.663  1.00 91.55           H  
ATOM   4654  CA  GLY A 293      -0.908 -16.979  -9.140  1.00 91.55           C  
ATOM   4655  HA2 GLY A 293      -1.350 -15.990  -9.254  1.00 91.55           H  
ATOM   4656  HA3 GLY A 293      -1.171 -17.572 -10.016  1.00 91.55           H  
ATOM   4657  C   GLY A 293      -1.513 -17.648  -7.900  1.00 91.55           C  
ATOM   4658  O   GLY A 293      -0.820 -18.337  -7.154  1.00 91.55           O  
ATOM   4659  N   GLY A 294      -2.824 -17.470  -7.705  1.00 93.94           N  
ATOM   4660  H   GLY A 294      -3.337 -16.901  -8.363  1.00 93.94           H  
ATOM   4661  CA  GLY A 294      -3.569 -18.076  -6.589  1.00 93.94           C  
ATOM   4662  HA2 GLY A 294      -4.622 -18.142  -6.861  1.00 93.94           H  
ATOM   4663  HA3 GLY A 294      -3.199 -19.086  -6.413  1.00 93.94           H  
ATOM   4664  C   GLY A 294      -3.479 -17.314  -5.263  1.00 93.94           C  
ATOM   4665  O   GLY A 294      -3.973 -17.790  -4.248  1.00 93.94           O  
ATOM   4666  N   GLU A 295      -2.879 -16.124  -5.269  1.00 96.16           N  
ATOM   4667  H   GLU A 295      -2.412 -15.833  -6.115  1.00 96.16           H  
ATOM   4668  CA  GLU A 295      -2.697 -15.293  -4.074  1.00 96.16           C  
ATOM   4669  HA  GLU A 295      -2.772 -15.923  -3.188  1.00 96.16           H  
ATOM   4670  C   GLU A 295      -3.784 -14.223  -3.905  1.00 96.16           C  
ATOM   4671  CB  GLU A 295      -1.289 -14.673  -4.098  1.00 96.16           C  
ATOM   4672  HB2 GLU A 295      -1.204 -14.022  -4.968  1.00 96.16           H  
ATOM   4673  HB3 GLU A 295      -1.143 -14.065  -3.206  1.00 96.16           H  
ATOM   4674  O   GLU A 295      -3.645 -13.358  -3.051  1.00 96.16           O  
ATOM   4675  CG  GLU A 295      -0.169 -15.725  -4.162  1.00 96.16           C  
ATOM   4676  HG2 GLU A 295       0.792 -15.212  -4.201  1.00 96.16           H  
ATOM   4677  HG3 GLU A 295      -0.257 -16.297  -5.085  1.00 96.16           H  
ATOM   4678  CD  GLU A 295      -0.170 -16.685  -2.969  1.00 96.16           C  
ATOM   4679  OE1 GLU A 295       0.460 -17.766  -3.074  1.00 96.16           O  
ATOM   4680  OE2 GLU A 295      -0.724 -16.353  -1.895  1.00 96.16           O  
ATOM   4681  N   GLU A 296      -4.845 -14.234  -4.722  1.00 96.78           N  
ATOM   4682  H   GLU A 296      -4.916 -15.007  -5.369  1.00 96.78           H  
ATOM   4683  CA  GLU A 296      -5.980 -13.289  -4.671  1.00 96.78           C  
ATOM   4684  HA  GLU A 296      -6.562 -13.434  -5.581  1.00 96.78           H  
ATOM   4685  C   GLU A 296      -5.591 -11.790  -4.688  1.00 96.78           C  
ATOM   4686  CB  GLU A 296      -6.904 -13.623  -3.485  1.00 96.78           C  
ATOM   4687  HB2 GLU A 296      -6.348 -13.496  -2.556  1.00 96.78           H  
ATOM   4688  HB3 GLU A 296      -7.730 -12.911  -3.492  1.00 96.78           H  
ATOM   4689  O   GLU A 296      -6.348 -10.933  -4.226  1.00 96.78           O  
ATOM   4690  CG  GLU A 296      -7.524 -15.024  -3.496  1.00 96.78           C  
ATOM   4691  HG2 GLU A 296      -6.749 -15.764  -3.298  1.00 96.78           H  
ATOM   4692  HG3 GLU A 296      -7.935 -15.212  -4.488  1.00 96.78           H  
ATOM   4693  CD  GLU A 296      -8.648 -15.162  -2.453  1.00 96.78           C  
ATOM   4694  OE1 GLU A 296      -9.450 -16.113  -2.567  1.00 96.78           O  
ATOM   4695  OE2 GLU A 296      -8.769 -14.322  -1.522  1.00 96.78           O  
ATOM   4696  N   MET A 297      -4.412 -11.436  -5.219  1.00 93.68           N  
ATOM   4697  H   MET A 297      -3.816 -12.175  -5.562  1.00 93.68           H  
ATOM   4698  CA  MET A 297      -3.944 -10.038  -5.300  1.00 93.68           C  
ATOM   4699  HA  MET A 297      -4.098  -9.574  -4.326  1.00 93.68           H  
ATOM   4700  C   MET A 297      -4.735  -9.191  -6.316  1.00 93.68           C  
ATOM   4701  CB  MET A 297      -2.443  -9.976  -5.632  1.00 93.68           C  
ATOM   4702  HB2 MET A 297      -2.154  -8.930  -5.729  1.00 93.68           H  
ATOM   4703  HB3 MET A 297      -2.270 -10.463  -6.591  1.00 93.68           H  
ATOM   4704  O   MET A 297      -4.595  -7.970  -6.354  1.00 93.68           O  
ATOM   4705  CG  MET A 297      -1.531 -10.623  -4.581  1.00 93.68           C  
ATOM   4706  HG2 MET A 297      -1.784 -11.681  -4.524  1.00 93.68           H  
ATOM   4707  HG3 MET A 297      -0.499 -10.558  -4.927  1.00 93.68           H  
ATOM   4708  SD  MET A 297      -1.615  -9.950  -2.894  1.00 93.68           S  
ATOM   4709  CE  MET A 297      -0.627  -8.447  -2.976  1.00 93.68           C  
ATOM   4710  HE1 MET A 297       0.387  -8.695  -3.290  1.00 93.68           H  
ATOM   4711  HE2 MET A 297      -0.595  -7.992  -1.986  1.00 93.68           H  
ATOM   4712  HE3 MET A 297      -1.098  -7.754  -3.673  1.00 93.68           H  
ATOM   4713  N   ASP A 298      -5.565  -9.824  -7.135  1.00 91.33           N  
ATOM   4714  H   ASP A 298      -5.613 -10.832  -7.082  1.00 91.33           H  
ATOM   4715  CA  ASP A 298      -6.538  -9.235  -8.054  1.00 91.33           C  
ATOM   4716  HA  ASP A 298      -6.204  -8.235  -8.332  1.00 91.33           H  
ATOM   4717  C   ASP A 298      -7.941  -9.085  -7.429  1.00 91.33           C  
ATOM   4718  CB  ASP A 298      -6.566 -10.090  -9.334  1.00 91.33           C  
ATOM   4719  HB2 ASP A 298      -7.272  -9.640 -10.031  1.00 91.33           H  
ATOM   4720  HB3 ASP A 298      -5.580 -10.050  -9.797  1.00 91.33           H  
ATOM   4721  O   ASP A 298      -8.761  -8.310  -7.922  1.00 91.33           O  
ATOM   4722  CG  ASP A 298      -6.941 -11.568  -9.118  1.00 91.33           C  
ATOM   4723  OD1 ASP A 298      -6.693 -12.103  -8.006  1.00 91.33           O  
ATOM   4724  OD2 ASP A 298      -7.440 -12.167 -10.091  1.00 91.33           O  
ATOM   4725  N   ASN A 299      -8.210  -9.743  -6.297  1.00 95.19           N  
ATOM   4726  H   ASN A 299      -7.493 -10.345  -5.918  1.00 95.19           H  
ATOM   4727  CA  ASN A 299      -9.479  -9.654  -5.579  1.00 95.19           C  
ATOM   4728  HA  ASN A 299     -10.268  -9.409  -6.289  1.00 95.19           H  
ATOM   4729  C   ASN A 299      -9.440  -8.548  -4.512  1.00 95.19           C  
ATOM   4730  CB  ASN A 299      -9.820 -11.031  -4.990  1.00 95.19           C  
ATOM   4731  HB2 ASN A 299      -9.913 -11.757  -5.798  1.00 95.19           H  
ATOM   4732  HB3 ASN A 299      -9.003 -11.345  -4.340  1.00 95.19           H  
ATOM   4733  O   ASN A 299      -8.894  -8.710  -3.419  1.00 95.19           O  
ATOM   4734  CG  ASN A 299     -11.107 -11.037  -4.179  1.00 95.19           C  
ATOM   4735  ND2 ASN A 299     -11.441 -12.155  -3.580  1.00 95.19           N  
ATOM   4736 HD21 ASN A 299     -12.302 -12.175  -3.053  1.00 95.19           H  
ATOM   4737 HD22 ASN A 299     -10.859 -12.977  -3.661  1.00 95.19           H  
ATOM   4738  OD1 ASN A 299     -11.805 -10.039  -4.044  1.00 95.19           O  
ATOM   4739  N   GLN A 300     -10.102  -7.420  -4.786  1.00 93.49           N  
ATOM   4740  H   GLN A 300     -10.551  -7.357  -5.688  1.00 93.49           H  
ATOM   4741  CA  GLN A 300     -10.144  -6.260  -3.883  1.00 93.49           C  
ATOM   4742  HA  GLN A 300      -9.122  -5.917  -3.723  1.00 93.49           H  
ATOM   4743  C   GLN A 300     -10.734  -6.549  -2.492  1.00 93.49           C  
ATOM   4744  CB  GLN A 300     -10.939  -5.123  -4.532  1.00 93.49           C  
ATOM   4745  HB2 GLN A 300     -11.006  -4.301  -3.819  1.00 93.49           H  
ATOM   4746  HB3 GLN A 300     -11.950  -5.463  -4.756  1.00 93.49           H  
ATOM   4747  O   GLN A 300     -10.458  -5.787  -1.557  1.00 93.49           O  
ATOM   4748  CG  GLN A 300     -10.279  -4.598  -5.815  1.00 93.49           C  
ATOM   4749  HG2 GLN A 300      -9.234  -4.361  -5.615  1.00 93.49           H  
ATOM   4750  HG3 GLN A 300     -10.314  -5.367  -6.587  1.00 93.49           H  
ATOM   4751  CD  GLN A 300     -10.962  -3.342  -6.349  1.00 93.49           C  
ATOM   4752  NE2 GLN A 300     -10.469  -2.771  -7.424  1.00 93.49           N  
ATOM   4753 HE21 GLN A 300      -9.789  -3.262  -7.986  1.00 93.49           H  
ATOM   4754 HE22 GLN A 300     -11.018  -2.002  -7.779  1.00 93.49           H  
ATOM   4755  OE1 GLN A 300     -11.916  -2.824  -5.803  1.00 93.49           O  
ATOM   4756  N   ARG A 301     -11.516  -7.622  -2.354  1.00 95.33           N  
ATOM   4757  H   ARG A 301     -11.652  -8.214  -3.161  1.00 95.33           H  
ATOM   4758  CA  ARG A 301     -12.191  -8.035  -1.120  1.00 95.33           C  
ATOM   4759  HA  ARG A 301     -12.261  -7.183  -0.444  1.00 95.33           H  
ATOM   4760  C   ARG A 301     -11.389  -9.106  -0.355  1.00 95.33           C  
ATOM   4761  CB  ARG A 301     -13.637  -8.460  -1.467  1.00 95.33           C  
ATOM   4762  HB2 ARG A 301     -13.610  -9.362  -2.079  1.00 95.33           H  
ATOM   4763  HB3 ARG A 301     -14.173  -8.685  -0.545  1.00 95.33           H  
ATOM   4764  O   ARG A 301     -11.841  -9.591   0.674  1.00 95.33           O  
ATOM   4765  CG  ARG A 301     -14.444  -7.369  -2.202  1.00 95.33           C  
ATOM   4766  HG2 ARG A 301     -13.911  -7.067  -3.104  1.00 95.33           H  
ATOM   4767  HG3 ARG A 301     -14.547  -6.494  -1.560  1.00 95.33           H  
ATOM   4768  CD  ARG A 301     -15.832  -7.844  -2.650  1.00 95.33           C  
ATOM   4769  HD2 ARG A 301     -16.242  -7.110  -3.343  1.00 95.33           H  
ATOM   4770  HD3 ARG A 301     -15.722  -8.785  -3.189  1.00 95.33           H  
ATOM   4771  NE  ARG A 301     -16.780  -7.986  -1.533  1.00 95.33           N  
ATOM   4772  HE  ARG A 301     -16.808  -7.230  -0.864  1.00 95.33           H  
ATOM   4773  NH1 ARG A 301     -17.939  -9.759  -2.386  1.00 95.33           N  
ATOM   4774 HH11 ARG A 301     -17.866  -9.390  -3.323  1.00 95.33           H  
ATOM   4775 HH12 ARG A 301     -18.592 -10.519  -2.259  1.00 95.33           H  
ATOM   4776  NH2 ARG A 301     -18.576  -8.872  -0.458  1.00 95.33           N  
ATOM   4777 HH21 ARG A 301     -19.397  -9.458  -0.517  1.00 95.33           H  
ATOM   4778 HH22 ARG A 301     -18.630  -7.979   0.010  1.00 95.33           H  
ATOM   4779  CZ  ARG A 301     -17.747  -8.878  -1.453  1.00 95.33           C  
ATOM   4780  N   SER A 302     -10.195  -9.479  -0.819  1.00 97.91           N  
ATOM   4781  H   SER A 302      -9.863  -9.064  -1.678  1.00 97.91           H  
ATOM   4782  CA  SER A 302      -9.378 -10.542  -0.217  1.00 97.91           C  
ATOM   4783  HA  SER A 302     -10.043 -11.362   0.055  1.00 97.91           H  
ATOM   4784  C   SER A 302      -8.615 -10.118   1.048  1.00 97.91           C  
ATOM   4785  CB  SER A 302      -8.402 -11.085  -1.263  1.00 97.91           C  
ATOM   4786  HB2 SER A 302      -7.756 -10.280  -1.615  1.00 97.91           H  
ATOM   4787  HB3 SER A 302      -8.964 -11.489  -2.105  1.00 97.91           H  
ATOM   4788  O   SER A 302      -8.193  -8.965   1.191  1.00 97.91           O  
ATOM   4789  OG  SER A 302      -7.607 -12.101  -0.699  1.00 97.91           O  
ATOM   4790  HG  SER A 302      -7.908 -12.941  -1.053  1.00 97.91           H  
ATOM   4791  N   TYR A 303      -8.330 -11.091   1.924  1.00 98.27           N  
ATOM   4792  H   TYR A 303      -8.665 -12.018   1.706  1.00 98.27           H  
ATOM   4793  CA  TYR A 303      -7.338 -10.959   2.999  1.00 98.27           C  
ATOM   4794  HA  TYR A 303      -7.655 -10.165   3.676  1.00 98.27           H  
ATOM   4795  C   TYR A 303      -5.940 -10.589   2.481  1.00 98.27           C  
ATOM   4796  CB  TYR A 303      -7.240 -12.278   3.778  1.00 98.27           C  
ATOM   4797  HB2 TYR A 303      -7.127 -13.104   3.077  1.00 98.27           H  
ATOM   4798  HB3 TYR A 303      -6.340 -12.252   4.392  1.00 98.27           H  
ATOM   4799  O   TYR A 303      -5.160  -9.966   3.207  1.00 98.27           O  
ATOM   4800  CG  TYR A 303      -8.406 -12.542   4.707  1.00 98.27           C  
ATOM   4801  CD1 TYR A 303      -8.594 -11.722   5.835  1.00 98.27           C  
ATOM   4802  HD1 TYR A 303      -7.917 -10.901   6.017  1.00 98.27           H  
ATOM   4803  CD2 TYR A 303      -9.281 -13.617   4.468  1.00 98.27           C  
ATOM   4804  HD2 TYR A 303      -9.130 -14.261   3.614  1.00 98.27           H  
ATOM   4805  CE1 TYR A 303      -9.661 -11.961   6.720  1.00 98.27           C  
ATOM   4806  HE1 TYR A 303      -9.813 -11.322   7.577  1.00 98.27           H  
ATOM   4807  CE2 TYR A 303     -10.346 -13.865   5.352  1.00 98.27           C  
ATOM   4808  HE2 TYR A 303     -11.018 -14.693   5.179  1.00 98.27           H  
ATOM   4809  OH  TYR A 303     -11.553 -13.303   7.334  1.00 98.27           O  
ATOM   4810  HH  TYR A 303     -11.488 -12.757   8.121  1.00 98.27           H  
ATOM   4811  CZ  TYR A 303     -10.539 -13.037   6.475  1.00 98.27           C  
ATOM   4812  N   SER A 304      -5.630 -10.910   1.223  1.00 97.13           N  
ATOM   4813  H   SER A 304      -6.289 -11.454   0.684  1.00 97.13           H  
ATOM   4814  CA  SER A 304      -4.372 -10.574   0.549  1.00 97.13           C  
ATOM   4815  HA  SER A 304      -3.545 -11.097   1.031  1.00 97.13           H  
ATOM   4816  C   SER A 304      -4.056  -9.093   0.529  1.00 97.13           C  
ATOM   4817  CB  SER A 304      -4.449 -11.020  -0.898  1.00 97.13           C  
ATOM   4818  HB2 SER A 304      -5.336 -10.623  -1.392  1.00 97.13           H  
ATOM   4819  HB3 SER A 304      -3.551 -10.707  -1.430  1.00 97.13           H  
ATOM   4820  O   SER A 304      -2.895  -8.704   0.515  1.00 97.13           O  
ATOM   4821  OG  SER A 304      -4.487 -12.403  -0.846  1.00 97.13           O  
ATOM   4822  HG  SER A 304      -4.274 -12.748  -1.716  1.00 97.13           H  
ATOM   4823  N   MET A 305      -5.072  -8.240   0.595  1.00 97.42           N  
ATOM   4824  H   MET A 305      -6.014  -8.605   0.614  1.00 97.42           H  
ATOM   4825  CA  MET A 305      -4.870  -6.796   0.640  1.00 97.42           C  
ATOM   4826  HA  MET A 305      -4.168  -6.520  -0.147  1.00 97.42           H  
ATOM   4827  C   MET A 305      -4.238  -6.338   1.961  1.00 97.42           C  
ATOM   4828  CB  MET A 305      -6.218  -6.114   0.366  1.00 97.42           C  
ATOM   4829  HB2 MET A 305      -6.932  -6.394   1.140  1.00 97.42           H  
ATOM   4830  HB3 MET A 305      -6.083  -5.033   0.376  1.00 97.42           H  
ATOM   4831  O   MET A 305      -3.677  -5.249   2.018  1.00 97.42           O  
ATOM   4832  CG  MET A 305      -6.792  -6.528  -0.992  1.00 97.42           C  
ATOM   4833  HG2 MET A 305      -6.967  -7.604  -1.006  1.00 97.42           H  
ATOM   4834  HG3 MET A 305      -7.756  -6.040  -1.142  1.00 97.42           H  
ATOM   4835  SD  MET A 305      -5.686  -6.094  -2.345  1.00 97.42           S  
ATOM   4836  CE  MET A 305      -6.266  -7.174  -3.664  1.00 97.42           C  
ATOM   4837  HE1 MET A 305      -6.191  -8.220  -3.367  1.00 97.42           H  
ATOM   4838  HE2 MET A 305      -7.297  -6.930  -3.918  1.00 97.42           H  
ATOM   4839  HE3 MET A 305      -5.648  -6.996  -4.545  1.00 97.42           H  
ATOM   4840  N   TYR A 306      -4.289  -7.168   3.005  1.00 98.20           N  
ATOM   4841  H   TYR A 306      -4.748  -8.056   2.861  1.00 98.20           H  
ATOM   4842  CA  TYR A 306      -3.961  -6.819   4.391  1.00 98.20           C  
ATOM   4843  HA  TYR A 306      -3.464  -5.849   4.426  1.00 98.20           H  
ATOM   4844  C   TYR A 306      -3.037  -7.839   5.074  1.00 98.20           C  
ATOM   4845  CB  TYR A 306      -5.284  -6.722   5.147  1.00 98.20           C  
ATOM   4846  HB2 TYR A 306      -5.769  -7.696   5.085  1.00 98.20           H  
ATOM   4847  HB3 TYR A 306      -5.082  -6.499   6.195  1.00 98.20           H  
ATOM   4848  O   TYR A 306      -2.808  -7.779   6.284  1.00 98.20           O  
ATOM   4849  CG  TYR A 306      -6.230  -5.680   4.604  1.00 98.20           C  
ATOM   4850  CD1 TYR A 306      -5.987  -4.327   4.883  1.00 98.20           C  
ATOM   4851  HD1 TYR A 306      -5.153  -4.041   5.507  1.00 98.20           H  
ATOM   4852  CD2 TYR A 306      -7.318  -6.053   3.791  1.00 98.20           C  
ATOM   4853  HD2 TYR A 306      -7.510  -7.095   3.579  1.00 98.20           H  
ATOM   4854  CE1 TYR A 306      -6.828  -3.342   4.348  1.00 98.20           C  
ATOM   4855  HE1 TYR A 306      -6.623  -2.305   4.568  1.00 98.20           H  
ATOM   4856  CE2 TYR A 306      -8.158  -5.063   3.243  1.00 98.20           C  
ATOM   4857  HE2 TYR A 306      -8.995  -5.345   2.622  1.00 98.20           H  
ATOM   4858  OH  TYR A 306      -8.711  -2.736   3.000  1.00 98.20           O  
ATOM   4859  HH  TYR A 306      -8.511  -1.895   3.418  1.00 98.20           H  
ATOM   4860  CZ  TYR A 306      -7.917  -3.703   3.531  1.00 98.20           C  
ATOM   4861  N   PHE A 307      -2.512  -8.802   4.315  1.00 97.53           N  
ATOM   4862  H   PHE A 307      -2.765  -8.803   3.338  1.00 97.53           H  
ATOM   4863  CA  PHE A 307      -1.895 -10.018   4.846  1.00 97.53           C  
ATOM   4864  HA  PHE A 307      -2.662 -10.568   5.391  1.00 97.53           H  
ATOM   4865  C   PHE A 307      -0.726  -9.775   5.812  1.00 97.53           C  
ATOM   4866  CB  PHE A 307      -1.439 -10.872   3.662  1.00 97.53           C  
ATOM   4867  HB2 PHE A 307      -2.224 -10.895   2.907  1.00 97.53           H  
ATOM   4868  HB3 PHE A 307      -1.310 -11.901   4.000  1.00 97.53           H  
ATOM   4869  O   PHE A 307      -0.534 -10.553   6.746  1.00 97.53           O  
ATOM   4870  CG  PHE A 307      -0.142 -10.421   3.022  1.00 97.53           C  
ATOM   4871  CD1 PHE A 307      -0.146  -9.405   2.061  1.00 97.53           C  
ATOM   4872  HD1 PHE A 307      -1.063  -8.886   1.824  1.00 97.53           H  
ATOM   4873  CD2 PHE A 307       1.072 -11.038   3.364  1.00 97.53           C  
ATOM   4874  HD2 PHE A 307       1.072 -11.822   4.108  1.00 97.53           H  
ATOM   4875  CE1 PHE A 307       1.030  -9.053   1.395  1.00 97.53           C  
ATOM   4876  HE1 PHE A 307       0.986  -8.306   0.615  1.00 97.53           H  
ATOM   4877  CE2 PHE A 307       2.260 -10.673   2.705  1.00 97.53           C  
ATOM   4878  HE2 PHE A 307       3.192 -11.168   2.934  1.00 97.53           H  
ATOM   4879  CZ  PHE A 307       2.238  -9.681   1.716  1.00 97.53           C  
ATOM   4880  HZ  PHE A 307       3.142  -9.413   1.190  1.00 97.53           H  
ATOM   4881  N   MET A 308       0.037  -8.696   5.618  1.00 97.14           N  
ATOM   4882  H   MET A 308      -0.150  -8.123   4.807  1.00 97.14           H  
ATOM   4883  CA  MET A 308       1.151  -8.340   6.498  1.00 97.14           C  
ATOM   4884  HA  MET A 308       1.787  -9.214   6.637  1.00 97.14           H  
ATOM   4885  C   MET A 308       0.675  -7.930   7.887  1.00 97.14           C  
ATOM   4886  CB  MET A 308       1.975  -7.206   5.875  1.00 97.14           C  
ATOM   4887  HB2 MET A 308       2.663  -6.805   6.619  1.00 97.14           H  
ATOM   4888  HB3 MET A 308       1.316  -6.398   5.557  1.00 97.14           H  
ATOM   4889  O   MET A 308       1.170  -8.448   8.886  1.00 97.14           O  
ATOM   4890  CG  MET A 308       2.782  -7.700   4.676  1.00 97.14           C  
ATOM   4891  HG2 MET A 308       3.356  -6.853   4.300  1.00 97.14           H  
ATOM   4892  HG3 MET A 308       2.088  -8.000   3.891  1.00 97.14           H  
ATOM   4893  SD  MET A 308       3.920  -9.085   5.003  1.00 97.14           S  
ATOM   4894  CE  MET A 308       5.026  -8.364   6.238  1.00 97.14           C  
ATOM   4895  HE1 MET A 308       4.463  -8.111   7.137  1.00 97.14           H  
ATOM   4896  HE2 MET A 308       5.491  -7.463   5.837  1.00 97.14           H  
ATOM   4897  HE3 MET A 308       5.796  -9.089   6.501  1.00 97.14           H  
ATOM   4898  N   ASP A 309      -0.320  -7.047   7.961  1.00 97.67           N  
ATOM   4899  H   ASP A 309      -0.763  -6.733   7.109  1.00 97.67           H  
ATOM   4900  CA  ASP A 309      -0.849  -6.565   9.238  1.00 97.67           C  
ATOM   4901  HA  ASP A 309      -0.017  -6.417   9.927  1.00 97.67           H  
ATOM   4902  C   ASP A 309      -1.755  -7.602   9.913  1.00 97.67           C  
ATOM   4903  CB  ASP A 309      -1.539  -5.210   9.030  1.00 97.67           C  
ATOM   4904  HB2 ASP A 309      -2.205  -5.020   9.871  1.00 97.67           H  
ATOM   4905  HB3 ASP A 309      -2.145  -5.248   8.124  1.00 97.67           H  
ATOM   4906  O   ASP A 309      -1.798  -7.669  11.141  1.00 97.67           O  
ATOM   4907  CG  ASP A 309      -0.554  -4.038   8.939  1.00 97.67           C  
ATOM   4908  OD1 ASP A 309       0.628  -4.158   9.348  1.00 97.67           O  
ATOM   4909  OD2 ASP A 309      -0.965  -2.949   8.482  1.00 97.67           O  
ATOM   4910  N   PHE A 310      -2.384  -8.499   9.143  1.00 98.14           N  
ATOM   4911  H   PHE A 310      -2.386  -8.357   8.143  1.00 98.14           H  
ATOM   4912  CA  PHE A 310      -3.010  -9.708   9.688  1.00 98.14           C  
ATOM   4913  HA  PHE A 310      -3.573  -9.415  10.575  1.00 98.14           H  
ATOM   4914  C   PHE A 310      -2.006 -10.760  10.183  1.00 98.14           C  
ATOM   4915  CB  PHE A 310      -3.991 -10.306   8.671  1.00 98.14           C  
ATOM   4916  HB2 PHE A 310      -3.501 -10.341   7.698  1.00 98.14           H  
ATOM   4917  HB3 PHE A 310      -4.227 -11.328   8.967  1.00 98.14           H  
ATOM   4918  O   PHE A 310      -2.393 -11.678  10.912  1.00 98.14           O  
ATOM   4919  CG  PHE A 310      -5.310  -9.574   8.536  1.00 98.14           C  
ATOM   4920  CD1 PHE A 310      -6.008  -9.127   9.677  1.00 98.14           C  
ATOM   4921  HD1 PHE A 310      -5.622  -9.293  10.672  1.00 98.14           H  
ATOM   4922  CD2 PHE A 310      -5.873  -9.381   7.262  1.00 98.14           C  
ATOM   4923  HD2 PHE A 310      -5.362  -9.739   6.380  1.00 98.14           H  
ATOM   4924  CE1 PHE A 310      -7.231  -8.456   9.540  1.00 98.14           C  
ATOM   4925  HE1 PHE A 310      -7.748  -8.101  10.419  1.00 98.14           H  
ATOM   4926  CE2 PHE A 310      -7.106  -8.718   7.132  1.00 98.14           C  
ATOM   4927  HE2 PHE A 310      -7.546  -8.564   6.157  1.00 98.14           H  
ATOM   4928  CZ  PHE A 310      -7.782  -8.251   8.266  1.00 98.14           C  
ATOM   4929  HZ  PHE A 310      -8.728  -7.742   8.150  1.00 98.14           H  
ATOM   4930  N   GLY A 311      -0.720 -10.626   9.846  1.00 95.79           N  
ATOM   4931  H   GLY A 311      -0.449  -9.831   9.285  1.00 95.79           H  
ATOM   4932  CA  GLY A 311       0.325 -11.573  10.227  1.00 95.79           C  
ATOM   4933  HA2 GLY A 311       1.291 -11.137   9.975  1.00 95.79           H  
ATOM   4934  HA3 GLY A 311       0.289 -11.747  11.303  1.00 95.79           H  
ATOM   4935  C   GLY A 311       0.220 -12.921   9.511  1.00 95.79           C  
ATOM   4936  O   GLY A 311       0.604 -13.940  10.080  1.00 95.79           O  
ATOM   4937  N   LEU A 312      -0.317 -12.933   8.288  1.00 96.32           N  
ATOM   4938  H   LEU A 312      -0.594 -12.048   7.887  1.00 96.32           H
[truncated: 184,770 more chars]
