# Supplementary material for: Using structure prediction of negative sense RNA virus nucleoproteins to assess evolutionary relationships
Source: bioRxiv. 2024 May 22:2024.02.16.580771. Originally published 2024 Feb 17. Preprint. [Version 2] doi: 10.1101/2024.02.16.580771 (PMC10888975; doi:10.1101/2024.02.16.580771)
Supplement: Supplement 2 — Supplementary File 2: Full NSV Dataset NP AlphaFold PDBs (.pdb files) [file media-2.zip › Full NSV Dataset NP AlphaFold PDBs/BouV.pdb]

ATOM      1  N   MET A   1      10.117  67.278 -54.680  1.00 33.13           N  
ATOM      2  H   MET A   1      11.020  67.674 -54.895  1.00 33.13           H  
ATOM      3  H2  MET A   1       9.398  67.875 -55.062  1.00 33.13           H  
ATOM      4  H3  MET A   1      10.030  67.234 -53.674  1.00 33.13           H  
ATOM      5  CA  MET A   1      10.051  65.918 -55.274  1.00 33.13           C  
ATOM      6  HA  MET A   1       9.132  65.402 -54.996  1.00 33.13           H  
ATOM      7  C   MET A   1      11.252  65.150 -54.732  1.00 33.13           C  
ATOM      8  CB  MET A   1      10.159  66.029 -56.808  1.00 33.13           C  
ATOM      9  HB2 MET A   1      10.977  66.701 -57.064  1.00 33.13           H  
ATOM     10  HB3 MET A   1      10.399  65.050 -57.222  1.00 33.13           H  
ATOM     11  O   MET A   1      12.331  65.690 -54.868  1.00 33.13           O  
ATOM     12  CG  MET A   1       8.880  66.521 -57.494  1.00 33.13           C  
ATOM     13  HG2 MET A   1       8.559  67.465 -57.054  1.00 33.13           H  
ATOM     14  HG3 MET A   1       8.095  65.780 -57.347  1.00 33.13           H  
ATOM     15  SD  MET A   1       9.123  66.767 -59.271  1.00 33.13           S  
ATOM     16  CE  MET A   1       7.412  66.928 -59.851  1.00 33.13           C  
ATOM     17  HE1 MET A   1       6.890  67.688 -59.269  1.00 33.13           H  
ATOM     18  HE2 MET A   1       7.414  67.222 -60.900  1.00 33.13           H  
ATOM     19  HE3 MET A   1       6.897  65.972 -59.751  1.00 33.13           H  
ATOM     20  N   GLN A   2      11.219  64.013 -54.035  1.00 28.87           N  
ATOM     21  H   GLN A   2      12.141  63.767 -53.707  1.00 28.87           H  
ATOM     22  CA  GLN A   2      10.246  62.950 -53.739  1.00 28.87           C  
ATOM     23  HA  GLN A   2       9.215  63.274 -53.876  1.00 28.87           H  
ATOM     24  C   GLN A   2      10.482  62.534 -52.261  1.00 28.87           C  
ATOM     25  CB  GLN A   2      10.581  61.764 -54.667  1.00 28.87           C  
ATOM     26  HB2 GLN A   2      10.139  60.852 -54.265  1.00 28.87           H  
ATOM     27  HB3 GLN A   2      11.662  61.623 -54.663  1.00 28.87           H  
ATOM     28  O   GLN A   2      11.620  62.386 -51.840  1.00 28.87           O  
ATOM     29  CG  GLN A   2      10.082  61.929 -56.113  1.00 28.87           C  
ATOM     30  HG2 GLN A   2      10.317  62.932 -56.470  1.00 28.87           H  
ATOM     31  HG3 GLN A   2       8.999  61.805 -56.131  1.00 28.87           H  
ATOM     32  CD  GLN A   2      10.716  60.941 -57.093  1.00 28.87           C  
ATOM     33  NE2 GLN A   2      10.176  60.789 -58.281  1.00 28.87           N  
ATOM     34 HE21 GLN A   2      10.659  60.141 -58.886  1.00 28.87           H  
ATOM     35 HE22 GLN A   2       9.371  61.317 -58.587  1.00 28.87           H  
ATOM     36  OE1 GLN A   2      11.716  60.307 -56.825  1.00 28.87           O  
ATOM     37  N   SER A   3       9.470  62.590 -51.390  1.00 26.45           N  
ATOM     38  H   SER A   3       9.760  63.125 -50.584  1.00 26.45           H  
ATOM     39  CA  SER A   3       8.631  61.452 -50.963  1.00 26.45           C  
ATOM     40  HA  SER A   3       7.924  61.855 -50.238  1.00 26.45           H  
ATOM     41  C   SER A   3       9.382  60.337 -50.208  1.00 26.45           C  
ATOM     42  CB  SER A   3       7.747  60.928 -52.103  1.00 26.45           C  
ATOM     43  HB2 SER A   3       8.361  60.742 -52.984  1.00 26.45           H  
ATOM     44  HB3 SER A   3       6.993  61.674 -52.353  1.00 26.45           H  
ATOM     45  O   SER A   3       9.677  59.279 -50.759  1.00 26.45           O  
ATOM     46  OG  SER A   3       7.120  59.713 -51.750  1.00 26.45           O  
ATOM     47  HG  SER A   3       7.829  59.094 -51.563  1.00 26.45           H  
ATOM     48  N   SER A   4       9.565  60.554 -48.902  1.00 31.91           N  
ATOM     49  H   SER A   4       9.304  61.463 -48.548  1.00 31.91           H  
ATOM     50  CA  SER A   4       9.743  59.507 -47.887  1.00 31.91           C  
ATOM     51  HA  SER A   4      10.610  58.896 -48.137  1.00 31.91           H  
ATOM     52  C   SER A   4       8.493  58.614 -47.838  1.00 31.91           C  
ATOM     53  CB  SER A   4       9.996  60.197 -46.533  1.00 31.91           C  
ATOM     54  HB2 SER A   4      11.058  60.427 -46.448  1.00 31.91           H  
ATOM     55  HB3 SER A   4       9.439  61.133 -46.497  1.00 31.91           H  
ATOM     56  O   SER A   4       7.385  59.102 -47.602  1.00 31.91           O  
ATOM     57  OG  SER A   4       9.588  59.421 -45.425  1.00 31.91           O  
ATOM     58  HG  SER A   4       9.920  59.839 -44.627  1.00 31.91           H  
ATOM     59  N   ARG A   5       8.655  57.306 -48.077  1.00 29.17           N  
ATOM     60  H   ARG A   5       9.583  56.980 -48.305  1.00 29.17           H  
ATOM     61  CA  ARG A   5       7.618  56.292 -47.838  1.00 29.17           C  
ATOM     62  HA  ARG A   5       6.732  56.781 -47.434  1.00 29.17           H  
ATOM     63  C   ARG A   5       8.096  55.310 -46.774  1.00 29.17           C  
ATOM     64  CB  ARG A   5       7.190  55.584 -49.138  1.00 29.17           C  
ATOM     65  HB2 ARG A   5       8.060  55.395 -49.766  1.00 29.17           H  
ATOM     66  HB3 ARG A   5       6.742  54.625 -48.878  1.00 29.17           H  
ATOM     67  O   ARG A   5       9.012  54.527 -47.000  1.00 29.17           O  
ATOM     68  CG  ARG A   5       6.141  56.404 -49.909  1.00 29.17           C  
ATOM     69  HG2 ARG A   5       5.299  56.616 -49.250  1.00 29.17           H  
ATOM     70  HG3 ARG A   5       6.583  57.347 -50.229  1.00 29.17           H  
ATOM     71  CD  ARG A   5       5.628  55.633 -51.133  1.00 29.17           C  
ATOM     72  HD2 ARG A   5       5.237  54.672 -50.798  1.00 29.17           H  
ATOM     73  HD3 ARG A   5       6.466  55.454 -51.807  1.00 29.17           H  
ATOM     74  NE  ARG A   5       4.568  56.377 -51.843  1.00 29.17           N  
ATOM     75  HE  ARG A   5       4.382  57.315 -51.517  1.00 29.17           H  
ATOM     76  NH1 ARG A   5       4.064  54.776 -53.411  1.00 29.17           N  
ATOM     77 HH11 ARG A   5       3.523  54.466 -54.206  1.00 29.17           H  
ATOM     78 HH12 ARG A   5       4.784  54.179 -53.030  1.00 29.17           H  
ATOM     79  NH2 ARG A   5       2.938  56.698 -53.405  1.00 29.17           N  
ATOM     80 HH21 ARG A   5       2.404  56.368 -54.196  1.00 29.17           H  
ATOM     81 HH22 ARG A   5       2.744  57.612 -53.023  1.00 29.17           H  
ATOM     82  CZ  ARG A   5       3.864  55.948 -52.877  1.00 29.17           C  
ATOM     83  N   LYS A   6       7.428  55.381 -45.620  1.00 29.68           N  
ATOM     84  H   LYS A   6       6.732  56.110 -45.561  1.00 29.68           H  
ATOM     85  CA  LYS A   6       7.420  54.374 -44.555  1.00 29.68           C  
ATOM     86  HA  LYS A   6       8.421  54.267 -44.137  1.00 29.68           H  
ATOM     87  C   LYS A   6       6.985  53.019 -45.120  1.00 29.68           C  
ATOM     88  CB  LYS A   6       6.427  54.805 -43.457  1.00 29.68           C  
ATOM     89  HB2 LYS A   6       5.501  55.144 -43.921  1.00 29.68           H  
ATOM     90  HB3 LYS A   6       6.188  53.934 -42.847  1.00 29.68           H  
ATOM     91  O   LYS A   6       5.979  52.944 -45.825  1.00 29.68           O  
ATOM     92  CG  LYS A   6       6.968  55.895 -42.520  1.00 29.68           C  
ATOM     93  HG2 LYS A   6       7.301  56.754 -43.104  1.00 29.68           H  
ATOM     94  HG3 LYS A   6       7.819  55.493 -41.969  1.00 29.68           H  
ATOM     95  CD  LYS A   6       5.882  56.349 -41.529  1.00 29.68           C  
ATOM     96  HD2 LYS A   6       5.104  56.881 -42.075  1.00 29.68           H  
ATOM     97  HD3 LYS A   6       5.445  55.472 -41.052  1.00 29.68           H  
ATOM     98  CE  LYS A   6       6.482  57.261 -40.448  1.00 29.68           C  
ATOM     99  HE2 LYS A   6       6.978  58.101 -40.934  1.00 29.68           H  
ATOM    100  HE3 LYS A   6       7.243  56.696 -39.908  1.00 29.68           H  
ATOM    101  NZ  LYS A   6       5.450  57.755 -39.498  1.00 29.68           N  
ATOM    102  HZ1 LYS A   6       4.757  58.314 -39.976  1.00 29.68           H  
ATOM    103  HZ2 LYS A   6       4.985  56.981 -39.045  1.00 29.68           H  
ATOM    104  HZ3 LYS A   6       5.876  58.323 -38.780  1.00 29.68           H  
ATOM    105  N   ALA A   7       7.723  51.968 -44.773  1.00 30.65           N  
ATOM    106  H   ALA A   7       8.538  52.118 -44.196  1.00 30.65           H  
ATOM    107  CA  ALA A   7       7.317  50.588 -45.005  1.00 30.65           C  
ATOM    108  HA  ALA A   7       6.934  50.529 -46.024  1.00 30.65           H  
ATOM    109  C   ALA A   7       6.191  50.169 -44.029  1.00 30.65           C  
ATOM    110  CB  ALA A   7       8.557  49.691 -44.905  1.00 30.65           C  
ATOM    111  HB1 ALA A   7       8.291  48.656 -45.123  1.00 30.65           H  
ATOM    112  HB2 ALA A   7       9.311  50.016 -45.622  1.00 30.65           H  
ATOM    113  HB3 ALA A   7       8.970  49.739 -43.898  1.00 30.65           H  
ATOM    114  O   ALA A   7       6.059  50.775 -42.960  1.00 30.65           O  
ATOM    115  N   PRO A   8       5.356  49.175 -44.391  1.00 28.01           N  
ATOM    116  CA  PRO A   8       4.113  48.866 -43.700  1.00 28.01           C  
ATOM    117  HA  PRO A   8       3.650  49.800 -43.380  1.00 28.01           H  
ATOM    118  C   PRO A   8       4.316  47.974 -42.473  1.00 28.01           C  
ATOM    119  CB  PRO A   8       3.196  48.191 -44.729  1.00 28.01           C  
ATOM    120  HB2 PRO A   8       2.824  47.237 -44.355  1.00 28.01           H  
ATOM    121  HB3 PRO A   8       2.356  48.843 -44.973  1.00 28.01           H  
ATOM    122  O   PRO A   8       5.203  47.129 -42.417  1.00 28.01           O  
ATOM    123  CG  PRO A   8       4.063  47.968 -45.970  1.00 28.01           C  
ATOM    124  HG2 PRO A   8       3.762  48.664 -46.753  1.00 28.01           H  
ATOM    125  HG3 PRO A   8       3.985  46.942 -46.328  1.00 28.01           H  
ATOM    126  CD  PRO A   8       5.487  48.284 -45.530  1.00 28.01           C  
ATOM    127  HD2 PRO A   8       6.035  48.721 -46.365  1.00 28.01           H  
ATOM    128  HD3 PRO A   8       5.980  47.368 -45.206  1.00 28.01           H  
ATOM    129  N   ASN A   9       3.408  48.161 -41.523  1.00 30.49           N  
ATOM    130  H   ASN A   9       2.696  48.852 -41.714  1.00 30.49           H  
ATOM    131  CA  ASN A   9       3.264  47.438 -40.268  1.00 30.49           C  
ATOM    132  HA  ASN A   9       4.241  47.323 -39.798  1.00 30.49           H  
ATOM    133  C   ASN A   9       2.620  46.051 -40.511  1.00 30.49           C  
ATOM    134  CB  ASN A   9       2.353  48.357 -39.410  1.00 30.49           C  
ATOM    135  HB2 ASN A   9       1.306  48.160 -39.638  1.00 30.49           H  
ATOM    136  HB3 ASN A   9       2.553  49.400 -39.654  1.00 30.49           H  
ATOM    137  O   ASN A   9       1.487  46.019 -41.007  1.00 30.49           O  
ATOM    138  CG  ASN A   9       2.555  48.260 -37.917  1.00 30.49           C  
ATOM    139  ND2 ASN A   9       1.677  48.853 -37.142  1.00 30.49           N  
ATOM    140 HD21 ASN A   9       1.864  48.778 -36.153  1.00 30.49           H  
ATOM    141 HD22 ASN A   9       0.867  49.322 -37.522  1.00 30.49           H  
ATOM    142  OD1 ASN A   9       3.522  47.722 -37.425  1.00 30.49           O  
ATOM    143  N   PRO A  10       3.244  44.914 -40.145  1.00 28.07           N  
ATOM    144  CA  PRO A  10       2.538  43.651 -39.982  1.00 28.07           C  
ATOM    145  HA  PRO A  10       1.705  43.596 -40.682  1.00 28.07           H  
ATOM    146  C   PRO A  10       2.008  43.540 -38.547  1.00 28.07           C  
ATOM    147  CB  PRO A  10       3.529  42.541 -40.337  1.00 28.07           C  
ATOM    148  HB2 PRO A  10       3.254  42.071 -41.282  1.00 28.07           H  
ATOM    149  HB3 PRO A  10       3.571  41.790 -39.548  1.00 28.07           H  
ATOM    150  O   PRO A  10       2.719  43.735 -37.566  1.00 28.07           O  
ATOM    151  CG  PRO A  10       4.882  43.246 -40.479  1.00 28.07           C  
ATOM    152  HG2 PRO A  10       5.166  43.282 -41.531  1.00 28.07           H  
ATOM    153  HG3 PRO A  10       5.655  42.740 -39.900  1.00 28.07           H  
ATOM    154  CD  PRO A  10       4.662  44.671 -39.962  1.00 28.07           C  
ATOM    155  HD2 PRO A  10       5.275  45.375 -40.524  1.00 28.07           H  
ATOM    156  HD3 PRO A  10       4.905  44.724 -38.901  1.00 28.07           H  
ATOM    157  N   ARG A  11       0.715  43.250 -38.452  1.00 26.14           N  
ATOM    158  H   ARG A  11       0.247  43.053 -39.326  1.00 26.14           H  
ATOM    159  CA  ARG A  11      -0.061  43.064 -37.225  1.00 26.14           C  
ATOM    160  HA  ARG A  11      -0.095  44.001 -36.669  1.00 26.14           H  
ATOM    161  C   ARG A  11       0.514  41.980 -36.300  1.00 26.14           C  
ATOM    162  CB  ARG A  11      -1.476  42.639 -37.644  1.00 26.14           C  
ATOM    163  HB2 ARG A  11      -1.996  42.229 -36.779  1.00 26.14           H  
ATOM    164  HB3 ARG A  11      -1.401  41.843 -38.384  1.00 26.14           H  
ATOM    165  O   ARG A  11       0.789  40.878 -36.751  1.00 26.14           O  
ATOM    166  CG  ARG A  11      -2.331  43.786 -38.196  1.00 26.14           C  
ATOM    167  HG2 ARG A  11      -2.596  44.452 -37.374  1.00 26.14           H  
ATOM    168  HG3 ARG A  11      -1.778  44.347 -38.949  1.00 26.14           H  
ATOM    169  CD  ARG A  11      -3.598  43.200 -38.829  1.00 26.14           C  
ATOM    170  HD2 ARG A  11      -3.320  42.710 -39.763  1.00 26.14           H  
ATOM    171  HD3 ARG A  11      -4.011  42.451 -38.154  1.00 26.14           H  
ATOM    172  NE  ARG A  11      -4.625  44.229 -39.075  1.00 26.14           N  
ATOM    173  HE  ARG A  11      -4.505  45.110 -38.596  1.00 26.14           H  
ATOM    174  NH1 ARG A  11      -5.984  42.965 -40.427  1.00 26.14           N  
ATOM    175 HH11 ARG A  11      -5.316  42.209 -40.377  1.00 26.14           H  
ATOM    176 HH12 ARG A  11      -6.843  42.848 -40.946  1.00 26.14           H  
ATOM    177  NH2 ARG A  11      -6.625  45.015 -39.828  1.00 26.14           N  
ATOM    178 HH21 ARG A  11      -7.479  44.881 -40.350  1.00 26.14           H  
ATOM    179 HH22 ARG A  11      -6.486  45.872 -39.312  1.00 26.14           H  
ATOM    180  CZ  ARG A  11      -5.734  44.066 -39.775  1.00 26.14           C  
ATOM    181  N   SER A  12       0.559  42.323 -35.012  1.00 35.46           N  
ATOM    182  H   SER A  12       0.511  43.318 -34.844  1.00 35.46           H  
ATOM    183  CA  SER A  12       0.262  41.504 -33.824  1.00 35.46           C  
ATOM    184  HA  SER A  12       0.930  41.840 -33.032  1.00 35.46           H  
ATOM    185  C   SER A  12       0.428  39.977 -33.917  1.00 35.46           C  
ATOM    186  CB  SER A  12      -1.171  41.821 -33.355  1.00 35.46           C  
ATOM    187  HB2 SER A  12      -1.361  41.308 -32.412  1.00 35.46           H  
ATOM    188  HB3 SER A  12      -1.274  42.893 -33.192  1.00 35.46           H  
ATOM    189  O   SER A  12      -0.477  39.274 -34.373  1.00 35.46           O  
ATOM    190  OG  SER A  12      -2.123  41.392 -34.313  1.00 35.46           O  
ATOM    191  HG  SER A  12      -1.889  40.481 -34.504  1.00 35.46           H  
ATOM    192  N   SER A  13       1.469  39.466 -33.269  1.00 26.41           N  
ATOM    193  H   SER A  13       2.270  40.048 -33.070  1.00 26.41           H  
ATOM    194  CA  SER A  13       1.363  38.264 -32.442  1.00 26.41           C  
ATOM    195  HA  SER A  13       0.310  38.023 -32.295  1.00 26.41           H  
ATOM    196  C   SER A  13       1.959  38.593 -31.076  1.00 26.41           C  
ATOM    197  CB  SER A  13       1.999  37.025 -33.095  1.00 26.41           C  
ATOM    198  HB2 SER A  13       1.417  36.761 -33.978  1.00 26.41           H  
ATOM    199  HB3 SER A  13       1.965  36.188 -32.398  1.00 26.41           H  
ATOM    200  O   SER A  13       3.129  38.948 -30.960  1.00 26.41           O  
ATOM    201  OG  SER A  13       3.337  37.239 -33.491  1.00 26.41           O  
ATOM    202  HG  SER A  13       3.919  36.757 -32.900  1.00 26.41           H  
ATOM    203  N   ASN A  14       1.117  38.556 -30.043  1.00 28.94           N  
ATOM    204  H   ASN A  14       0.157  38.296 -30.219  1.00 28.94           H  
ATOM    205  CA  ASN A  14       1.576  38.420 -28.669  1.00 28.94           C  
ATOM    206  HA  ASN A  14       2.329  39.171 -28.432  1.00 28.94           H  
ATOM    207  C   ASN A  14       2.212  37.032 -28.559  1.00 28.94           C  
ATOM    208  CB  ASN A  14       0.384  38.538 -27.694  1.00 28.94           C  
ATOM    209  HB2 ASN A  14       0.680  38.092 -26.744  1.00 28.94           H  
ATOM    210  HB3 ASN A  14      -0.461  37.960 -28.069  1.00 28.94           H  
ATOM    211  O   ASN A  14       1.518  36.062 -28.262  1.00 28.94           O  
ATOM    212  CG  ASN A  14      -0.069  39.944 -27.373  1.00 28.94           C  
ATOM    213  ND2 ASN A  14      -1.162  40.070 -26.660  1.00 28.94           N  
ATOM    214 HD21 ASN A  14      -1.538  39.251 -26.205  1.00 28.94           H  
ATOM    215 HD22 ASN A  14      -1.359  41.004 -26.330  1.00 28.94           H  
ATOM    216  OD1 ASN A  14       0.525  40.942 -27.738  1.00 28.94           O  
ATOM    217  N   ASP A  15       3.508  36.935 -28.830  1.00 25.79           N  
ATOM    218  H   ASP A  15       3.996  37.738 -29.200  1.00 25.79           H  
ATOM    219  CA  ASP A  15       4.314  35.828 -28.333  1.00 25.79           C  
ATOM    220  HA  ASP A  15       3.710  34.921 -28.281  1.00 25.79           H  
ATOM    221  C   ASP A  15       4.693  36.189 -26.896  1.00 25.79           C  
ATOM    222  CB  ASP A  15       5.493  35.529 -29.272  1.00 25.79           C  
ATOM    223  HB2 ASP A  15       6.178  34.848 -28.767  1.00 25.79           H  
ATOM    224  HB3 ASP A  15       6.028  36.453 -29.489  1.00 25.79           H  
ATOM    225  O   ASP A  15       5.770  36.710 -26.613  1.00 25.79           O  
ATOM    226  CG  ASP A  15       5.038  34.862 -30.579  1.00 25.79           C  
ATOM    227  OD1 ASP A  15       4.123  34.007 -30.534  1.00 25.79           O  
ATOM    228  OD2 ASP A  15       5.594  35.215 -31.644  1.00 25.79           O  
ATOM    229  N   GLU A  16       3.730  35.983 -25.993  1.00 27.69           N  
ATOM    230  H   GLU A  16       2.855  35.605 -26.326  1.00 27.69           H  
ATOM    231  CA  GLU A  16       4.033  35.812 -24.579  1.00 27.69           C  
ATOM    232  HA  GLU A  16       4.510  36.714 -24.194  1.00 27.69           H  
ATOM    233  C   GLU A  16       5.024  34.654 -24.486  1.00 27.69           C  
ATOM    234  CB  GLU A  16       2.765  35.529 -23.752  1.00 27.69           C  
ATOM    235  HB2 GLU A  16       3.064  35.120 -22.787  1.00 27.69           H  
ATOM    236  HB3 GLU A  16       2.154  34.789 -24.270  1.00 27.69           H  
ATOM    237  O   GLU A  16       4.723  33.514 -24.852  1.00 27.69           O  
ATOM    238  CG  GLU A  16       1.943  36.804 -23.497  1.00 27.69           C  
ATOM    239  HG2 GLU A  16       2.573  37.522 -22.972  1.00 27.69           H  
ATOM    240  HG3 GLU A  16       1.671  37.241 -24.458  1.00 27.69           H  
ATOM    241  CD  GLU A  16       0.655  36.572 -22.681  1.00 27.69           C  
ATOM    242  OE1 GLU A  16       0.022  37.591 -22.317  1.00 27.69           O  
ATOM    243  OE2 GLU A  16       0.260  35.401 -22.471  1.00 27.69           O  
ATOM    244  N   GLU A  17       6.237  34.991 -24.057  1.00 27.22           N  
ATOM    245  H   GLU A  17       6.424  35.970 -23.893  1.00 27.22           H  
ATOM    246  CA  GLU A  17       7.280  34.058 -23.682  1.00 27.22           C  
ATOM    247  HA  GLU A  17       7.745  33.650 -24.579  1.00 27.22           H  
ATOM    248  C   GLU A  17       6.655  32.920 -22.868  1.00 27.22           C  
ATOM    249  CB  GLU A  17       8.345  34.807 -22.856  1.00 27.22           C  
ATOM    250  HB2 GLU A  17       7.850  35.344 -22.047  1.00 27.22           H  
ATOM    251  HB3 GLU A  17       9.026  34.076 -22.418  1.00 27.22           H  
ATOM    252  O   GLU A  17       6.177  33.112 -21.750  1.00 27.22           O  
ATOM    253  CG  GLU A  17       9.172  35.787 -23.707  1.00 27.22           C  
ATOM    254  HG2 GLU A  17       9.713  35.215 -24.461  1.00 27.22           H  
ATOM    255  HG3 GLU A  17       8.497  36.466 -24.228  1.00 27.22           H  
ATOM    256  CD  GLU A  17      10.161  36.631 -22.881  1.00 27.22           C  
ATOM    257  OE1 GLU A  17      11.279  36.877 -23.392  1.00 27.22           O  
ATOM    258  OE2 GLU A  17       9.794  37.050 -21.761  1.00 27.22           O  
ATOM    259  N   MET A  18       6.643  31.711 -23.440  1.00 26.68           N  
ATOM    260  H   MET A  18       6.905  31.643 -24.413  1.00 26.68           H  
ATOM    261  CA  MET A  18       6.426  30.497 -22.667  1.00 26.68           C  
ATOM    262  HA  MET A  18       5.516  30.605 -22.076  1.00 26.68           H  
ATOM    263  C   MET A  18       7.600  30.368 -21.696  1.00 26.68           C  
ATOM    264  CB  MET A  18       6.300  29.250 -23.563  1.00 26.68           C  
ATOM    265  HB2 MET A  18       6.973  29.335 -24.415  1.00 26.68           H  
ATOM    266  HB3 MET A  18       6.603  28.380 -22.980  1.00 26.68           H  
ATOM    267  O   MET A  18       8.599  29.707 -21.990  1.00 26.68           O  
ATOM    268  CG  MET A  18       4.871  28.972 -24.041  1.00 26.68           C  
ATOM    269  HG2 MET A  18       4.583  29.730 -24.768  1.00 26.68           H  
ATOM    270  HG3 MET A  18       4.200  29.053 -23.186  1.00 26.68           H  
ATOM    271  SD  MET A  18       4.656  27.313 -24.762  1.00 26.68           S  
ATOM    272  CE  MET A  18       5.592  27.517 -26.301  1.00 26.68           C  
ATOM    273  HE1 MET A  18       5.191  28.361 -26.862  1.00 26.68           H  
ATOM    274  HE2 MET A  18       5.509  26.612 -26.902  1.00 26.68           H  
ATOM    275  HE3 MET A  18       6.642  27.704 -26.075  1.00 26.68           H  
ATOM    276  N   GLU A  19       7.469  30.993 -20.526  1.00 24.90           N  
ATOM    277  H   GLU A  19       6.745  31.692 -20.443  1.00 24.90           H  
ATOM    278  CA  GLU A  19       8.201  30.604 -19.333  1.00 24.90           C  
ATOM    279  HA  GLU A  19       9.269  30.699 -19.529  1.00 24.90           H  
ATOM    280  C   GLU A  19       7.886  29.129 -19.080  1.00 24.90           C  
ATOM    281  CB  GLU A  19       7.858  31.475 -18.112  1.00 24.90           C  
ATOM    282  HB2 GLU A  19       7.986  30.863 -17.219  1.00 24.90           H  
ATOM    283  HB3 GLU A  19       6.819  31.799 -18.160  1.00 24.90           H  
ATOM    284  O   GLU A  19       6.839  28.728 -18.568  1.00 24.90           O  
ATOM    285  CG  GLU A  19       8.795  32.688 -17.970  1.00 24.90           C  
ATOM    286  HG2 GLU A  19       8.569  33.406 -18.758  1.00 24.90           H  
ATOM    287  HG3 GLU A  19       9.821  32.347 -18.106  1.00 24.90           H  
ATOM    288  CD  GLU A  19       8.676  33.363 -16.590  1.00 24.90           C  
ATOM    289  OE1 GLU A  19       9.714  33.867 -16.099  1.00 24.90           O  
ATOM    290  OE2 GLU A  19       7.579  33.304 -15.987  1.00 24.90           O  
ATOM    291  N   ILE A  20       8.820  28.290 -19.513  1.00 28.55           N  
ATOM    292  H   ILE A  20       9.552  28.683 -20.087  1.00 28.55           H  
ATOM    293  CA  ILE A  20       8.905  26.900 -19.111  1.00 28.55           C  
ATOM    294  HA  ILE A  20       7.976  26.391 -19.367  1.00 28.55           H  
ATOM    295  C   ILE A  20       9.069  26.930 -17.594  1.00 28.55           C  
ATOM    296  CB  ILE A  20      10.087  26.215 -19.833  1.00 28.55           C  
ATOM    297  HB  ILE A  20      10.994  26.785 -19.629  1.00 28.55           H  
ATOM    298  O   ILE A  20      10.148  27.245 -17.096  1.00 28.55           O  
ATOM    299  CG1 ILE A  20       9.851  26.196 -21.361  1.00 28.55           C  
ATOM    300 HG12 ILE A  20       8.989  25.569 -21.590  1.00 28.55           H  
ATOM    301 HG13 ILE A  20       9.629  27.204 -21.711  1.00 28.55           H  
ATOM    302  CG2 ILE A  20      10.285  24.781 -19.309  1.00 28.55           C  
ATOM    303 HG21 ILE A  20       9.434  24.162 -19.594  1.00 28.55           H  
ATOM    304 HG22 ILE A  20      11.205  24.358 -19.713  1.00 28.55           H  
ATOM    305 HG23 ILE A  20      10.367  24.790 -18.222  1.00 28.55           H  
ATOM    306  CD1 ILE A  20      11.057  25.703 -22.169  1.00 28.55           C  
ATOM    307 HD11 ILE A  20      11.246  24.647 -21.975  1.00 28.55           H  
ATOM    308 HD12 ILE A  20      10.851  25.827 -23.232  1.00 28.55           H  
ATOM    309 HD13 ILE A  20      11.940  26.288 -21.910  1.00 28.55           H  
ATOM    310  N   ASP A  21       7.990  26.599 -16.887  1.00 28.68           N  
ATOM    311  H   ASP A  21       7.119  26.625 -17.398  1.00 28.68           H  
ATOM    312  CA  ASP A  21       7.874  26.500 -15.432  1.00 28.68           C  
ATOM    313  HA  ASP A  21       8.107  27.478 -15.012  1.00 28.68           H  
ATOM    314  C   ASP A  21       8.892  25.474 -14.881  1.00 28.68           C  
ATOM    315  CB  ASP A  21       6.398  26.186 -15.113  1.00 28.68           C  
ATOM    316  HB2 ASP A  21       6.205  25.128 -15.295  1.00 28.68           H  
ATOM    317  HB3 ASP A  21       5.766  26.752 -15.798  1.00 28.68           H  
ATOM    318  O   ASP A  21       8.624  24.294 -14.631  1.00 28.68           O  
ATOM    319  CG  ASP A  21       5.952  26.551 -13.695  1.00 28.68           C  
ATOM    320  OD1 ASP A  21       6.783  27.095 -12.934  1.00 28.68           O  
ATOM    321  OD2 ASP A  21       4.797  26.194 -13.361  1.00 28.68           O  
ATOM    322  N   THR A  22      10.144  25.922 -14.791  1.00 33.49           N  
ATOM    323  H   THR A  22      10.282  26.866 -15.123  1.00 33.49           H  
ATOM    324  CA  THR A  22      11.334  25.186 -14.366  1.00 33.49           C  
ATOM    325  HA  THR A  22      11.077  24.128 -14.304  1.00 33.49           H  
ATOM    326  C   THR A  22      11.686  25.612 -12.958  1.00 33.49           C  
ATOM    327  CB  THR A  22      12.543  25.313 -15.326  1.00 33.49           C  
ATOM    328  HB  THR A  22      13.472  25.290 -14.757  1.00 33.49           H  
ATOM    329  O   THR A  22      12.773  26.099 -12.686  1.00 33.49           O  
ATOM    330  CG2 THR A  22      12.641  24.120 -16.268  1.00 33.49           C  
ATOM    331 HG21 THR A  22      13.384  24.328 -17.038  1.00 33.49           H  
ATOM    332 HG22 THR A  22      11.671  23.933 -16.728  1.00 33.49           H  
ATOM    333 HG23 THR A  22      12.946  23.237 -15.705  1.00 33.49           H  
ATOM    334  OG1 THR A  22      12.562  26.494 -16.089  1.00 33.49           O  
ATOM    335  HG1 THR A  22      11.706  26.661 -16.490  1.00 33.49           H  
ATOM    336  N   LYS A  23      10.764  25.388 -12.024  1.00 31.68           N  
ATOM    337  H   LYS A  23       9.822  25.219 -12.347  1.00 31.68           H  
ATOM    338  CA  LYS A  23      11.061  25.273 -10.594  1.00 31.68           C  
ATOM    339  HA  LYS A  23      11.968  24.684 -10.458  1.00 31.68           H  
ATOM    340  C   LYS A  23       9.904  24.518  -9.951  1.00 31.68           C  
ATOM    341  CB  LYS A  23      11.292  26.674  -9.973  1.00 31.68           C  
ATOM    342  HB2 LYS A  23      10.831  27.422 -10.618  1.00 31.68           H  
ATOM    343  HB3 LYS A  23      10.799  26.743  -9.004  1.00 31.68           H  
ATOM    344  O   LYS A  23       8.962  25.101  -9.432  1.00 31.68           O  
ATOM    345  CG  LYS A  23      12.782  27.020  -9.742  1.00 31.68           C  
ATOM    346  HG2 LYS A  23      13.416  26.669 -10.556  1.00 31.68           H  
ATOM    347  HG3 LYS A  23      13.126  26.513  -8.840  1.00 31.68           H  
ATOM    348  CD  LYS A  23      12.987  28.532  -9.578  1.00 31.68           C  
ATOM    349  HD2 LYS A  23      12.651  28.830  -8.585  1.00 31.68           H  
ATOM    350  HD3 LYS A  23      12.385  29.055 -10.322  1.00 31.68           H  
ATOM    351  CE  LYS A  23      14.455  28.926  -9.790  1.00 31.68           C  
ATOM    352  HE2 LYS A  23      15.079  28.378  -9.084  1.00 31.68           H  
ATOM    353  HE3 LYS A  23      14.739  28.628 -10.799  1.00 31.68           H  
ATOM    354  NZ  LYS A  23      14.643  30.391  -9.628  1.00 31.68           N  
ATOM    355  HZ1 LYS A  23      14.413  30.693  -8.691  1.00 31.68           H  
ATOM    356  HZ2 LYS A  23      15.593  30.663  -9.841  1.00 31.68           H  
ATOM    357  HZ3 LYS A  23      14.038  30.887 -10.267  1.00 31.68           H  
ATOM    358  N   ARG A  24       9.995  23.181  -9.910  1.00 35.56           N  
ATOM    359  H   ARG A  24      10.786  22.756 -10.371  1.00 35.56           H  
ATOM    360  CA  ARG A  24       9.329  22.466  -8.813  1.00 35.56           C  
ATOM    361  HA  ARG A  24       8.272  22.733  -8.783  1.00 35.56           H  
ATOM    362  C   ARG A  24       9.972  22.996  -7.541  1.00 35.56           C  
ATOM    363  CB  ARG A  24       9.484  20.942  -8.914  1.00 35.56           C  
ATOM    364  HB2 ARG A  24      10.491  20.692  -9.247  1.00 35.56           H  
ATOM    365  HB3 ARG A  24       9.334  20.516  -7.921  1.00 35.56           H  
ATOM    366  O   ARG A  24      11.106  22.625  -7.241  1.00 35.56           O  
ATOM    367  CG  ARG A  24       8.444  20.330  -9.855  1.00 35.56           C  
ATOM    368  HG2 ARG A  24       7.444  20.593  -9.510  1.00 35.56           H  
ATOM    369  HG3 ARG A  24       8.590  20.718 -10.863  1.00 35.56           H  
ATOM    370  CD  ARG A  24       8.601  18.807  -9.855  1.00 35.56           C  
ATOM    371  HD2 ARG A  24       9.595  18.564 -10.232  1.00 35.56           H  
ATOM    372  HD3 ARG A  24       8.513  18.450  -8.829  1.00 35.56           H  
ATOM    373  NE  ARG A  24       7.575  18.166 -10.692  1.00 35.56           N  
ATOM    374  HE  ARG A  24       6.925  18.794 -11.144  1.00 35.56           H  
ATOM    375  NH1 ARG A  24       8.262  16.007 -10.366  1.00 35.56           N  
ATOM    376 HH11 ARG A  24       9.019  16.368  -9.804  1.00 35.56           H  
ATOM    377 HH12 ARG A  24       8.146  15.011 -10.487  1.00 35.56           H  
ATOM    378  NH2 ARG A  24       6.443  16.424 -11.604  1.00 35.56           N  
ATOM    379 HH21 ARG A  24       5.788  17.091 -11.986  1.00 35.56           H  
ATOM    380 HH22 ARG A  24       6.290  15.430 -11.697  1.00 35.56           H  
ATOM    381  CZ  ARG A  24       7.434  16.871 -10.886  1.00 35.56           C  
ATOM    382  N   SER A  25       9.283  23.904  -6.858  1.00 31.53           N  
ATOM    383  H   SER A  25       8.404  24.236  -7.230  1.00 31.53           H  
ATOM    384  CA  SER A  25       9.631  24.305  -5.505  1.00 31.53           C  
ATOM    385  HA  SER A  25      10.528  24.923  -5.537  1.00 31.53           H  
ATOM    386  C   SER A  25       9.929  23.033  -4.715  1.00 31.53           C  
ATOM    387  CB  SER A  25       8.497  25.130  -4.876  1.00 31.53           C  
ATOM    388  HB2 SER A  25       8.677  25.242  -3.807  1.00 31.53           H  
ATOM    389  HB3 SER A  25       8.490  26.119  -5.332  1.00 31.53           H  
ATOM    390  O   SER A  25       9.204  22.036  -4.807  1.00 31.53           O  
ATOM    391  OG  SER A  25       7.232  24.528  -5.087  1.00 31.53           O  
ATOM    392  HG  SER A  25       6.565  25.095  -4.693  1.00 31.53           H  
ATOM    393  N   LYS A  26      11.060  23.030  -4.003  1.00 34.87           N  
ATOM    394  H   LYS A  26      11.618  23.872  -4.011  1.00 34.87           H  
ATOM    395  CA  LYS A  26      11.298  22.066  -2.931  1.00 34.87           C  
ATOM    396  HA  LYS A  26      11.352  21.054  -3.333  1.00 34.87           H  
ATOM    397  C   LYS A  26      10.063  22.201  -2.046  1.00 34.87           C  
ATOM    398  CB  LYS A  26      12.598  22.443  -2.182  1.00 34.87           C  
ATOM    399  HB2 LYS A  26      13.064  23.300  -2.668  1.00 34.87           H  
ATOM    400  HB3 LYS A  26      12.360  22.751  -1.164  1.00 34.87           H  
ATOM    401  O   LYS A  26       9.894  23.240  -1.420  1.00 34.87           O  
ATOM    402  CG  LYS A  26      13.634  21.313  -2.106  1.00 34.87           C  
ATOM    403  HG2 LYS A  26      13.897  20.989  -3.113  1.00 34.87           H  
ATOM    404  HG3 LYS A  26      13.216  20.472  -1.552  1.00 34.87           H  
ATOM    405  CD  LYS A  26      14.889  21.837  -1.387  1.00 34.87           C  
ATOM    406  HD2 LYS A  26      14.602  22.187  -0.395  1.00 34.87           H  
ATOM    407  HD3 LYS A  26      15.292  22.680  -1.948  1.00 34.87           H  
ATOM    408  CE  LYS A  26      15.973  20.760  -1.243  1.00 34.87           C  
ATOM    409  HE2 LYS A  26      16.263  20.416  -2.236  1.00 34.87           H  
ATOM    410  HE3 LYS A  26      15.547  19.916  -0.701  1.00 34.87           H  
ATOM    411  NZ  LYS A  26      17.155  21.288  -0.510  1.00 34.87           N  
ATOM    412  HZ1 LYS A  26      17.859  20.574  -0.390  1.00 34.87           H  
ATOM    413  HZ2 LYS A  26      16.883  21.609   0.408  1.00 34.87           H  
ATOM    414  HZ3 LYS A  26      17.568  22.070  -0.998  1.00 34.87           H  
ATOM    415  N   ILE A  27       9.143  21.239  -2.114  1.00 43.66           N  
ATOM    416  H   ILE A  27       9.266  20.489  -2.779  1.00 43.66           H  
ATOM    417  CA  ILE A  27       7.993  21.224  -1.217  1.00 43.66           C  
ATOM    418  HA  ILE A  27       7.446  22.163  -1.300  1.00 43.66           H  
ATOM    419  C   ILE A  27       8.629  21.139   0.160  1.00 43.66           C  
ATOM    420  CB  ILE A  27       7.034  20.050  -1.519  1.00 43.66           C  
ATOM    421  HB  ILE A  27       7.607  19.123  -1.503  1.00 43.66           H  
ATOM    422  O   ILE A  27       9.288  20.146   0.468  1.00 43.66           O  
ATOM    423  CG1 ILE A  27       6.402  20.220  -2.921  1.00 43.66           C  
ATOM    424 HG12 ILE A  27       5.723  21.072  -2.911  1.00 43.66           H  
ATOM    425 HG13 ILE A  27       7.185  20.429  -3.650  1.00 43.66           H  
ATOM    426  CG2 ILE A  27       5.937  19.961  -0.440  1.00 43.66           C  
ATOM    427 HG21 ILE A  27       5.356  20.883  -0.412  1.00 43.66           H  
ATOM    428 HG22 ILE A  27       6.381  19.808   0.544  1.00 43.66           H  
ATOM    429 HG23 ILE A  27       5.270  19.119  -0.628  1.00 43.66           H  
ATOM    430  CD1 ILE A  27       5.644  18.981  -3.419  1.00 43.66           C  
ATOM    431 HD11 ILE A  27       4.769  18.790  -2.799  1.00 43.66           H  
ATOM    432 HD12 ILE A  27       5.313  19.153  -4.443  1.00 43.66           H  
ATOM    433 HD13 ILE A  27       6.303  18.113  -3.400  1.00 43.66           H  
ATOM    434  N   GLU A  28       8.539  22.221   0.921  1.00 37.38           N  
ATOM    435  H   GLU A  28       8.095  23.053   0.561  1.00 37.38           H  
ATOM    436  CA  GLU A  28       8.925  22.237   2.318  1.00 37.38           C  
ATOM    437  HA  GLU A  28       9.938  21.846   2.420  1.00 37.38           H  
ATOM    438  C   GLU A  28       7.940  21.293   3.005  1.00 37.38           C  
ATOM    439  CB  GLU A  28       8.907  23.688   2.814  1.00 37.38           C  
ATOM    440  HB2 GLU A  28       7.882  24.009   2.997  1.00 37.38           H  
ATOM    441  HB3 GLU A  28       9.326  24.316   2.027  1.00 37.38           H  
ATOM    442  O   GLU A  28       6.766  21.608   3.201  1.00 37.38           O  
ATOM    443  CG  GLU A  28       9.763  23.889   4.069  1.00 37.38           C  
ATOM    444  HG2 GLU A  28       9.299  23.362   4.903  1.00 37.38           H  
ATOM    445  HG3 GLU A  28      10.743  23.446   3.892  1.00 37.38           H  
ATOM    446  CD  GLU A  28       9.936  25.377   4.417  1.00 37.38           C  
ATOM    447  OE1 GLU A  28      10.922  25.676   5.124  1.00 37.38           O  
ATOM    448  OE2 GLU A  28       9.118  26.195   3.939  1.00 37.38           O  
ATOM    449  N   VAL A  29       8.362  20.039   3.173  1.00 59.96           N  
ATOM    450  H   VAL A  29       9.306  19.803   2.903  1.00 59.96           H  
ATOM    451  CA  VAL A  29       7.517  19.015   3.769  1.00 59.96           C  
ATOM    452  HA  VAL A  29       6.505  19.109   3.374  1.00 59.96           H  
ATOM    453  C   VAL A  29       7.498  19.330   5.247  1.00 59.96           C  
ATOM    454  CB  VAL A  29       8.012  17.582   3.496  1.00 59.96           C  
ATOM    455  HB  VAL A  29       8.988  17.429   3.957  1.00 59.96           H  
ATOM    456  O   VAL A  29       8.488  19.098   5.935  1.00 59.96           O  
ATOM    457  CG1 VAL A  29       7.025  16.552   4.066  1.00 59.96           C  
ATOM    458 HG11 VAL A  29       6.947  16.677   5.146  1.00 59.96           H  
ATOM    459 HG12 VAL A  29       6.039  16.688   3.622  1.00 59.96           H  
ATOM    460 HG13 VAL A  29       7.385  15.542   3.868  1.00 59.96           H  
ATOM    461  CG2 VAL A  29       8.149  17.300   1.993  1.00 59.96           C  
ATOM    462 HG21 VAL A  29       7.215  17.536   1.483  1.00 59.96           H  
ATOM    463 HG22 VAL A  29       8.404  16.253   1.834  1.00 59.96           H  
ATOM    464 HG23 VAL A  29       8.951  17.911   1.580  1.00 59.96           H  
ATOM    465  N   ASP A  30       6.384  19.883   5.714  1.00 73.46           N  
ATOM    466  H   ASP A  30       5.684  20.208   5.062  1.00 73.46           H  
ATOM    467  CA  ASP A  30       6.150  20.046   7.137  1.00 73.46           C  
ATOM    468  HA  ASP A  30       6.841  20.803   7.509  1.00 73.46           H  
ATOM    469  C   ASP A  30       6.396  18.694   7.841  1.00 73.46           C  
ATOM    470  CB  ASP A  30       4.733  20.569   7.373  1.00 73.46           C  
ATOM    471  HB2 ASP A  30       4.048  20.098   6.668  1.00 73.46           H  
ATOM    472  HB3 ASP A  30       4.711  21.644   7.196  1.00 73.46           H  
ATOM    473  O   ASP A  30       5.702  17.710   7.543  1.00 73.46           O  
ATOM    474  CG  ASP A  30       4.273  20.276   8.795  1.00 73.46           C  
ATOM    475  OD1 ASP A  30       5.043  20.460   9.757  1.00 73.46           O  
ATOM    476  OD2 ASP A  30       3.129  19.809   8.945  1.00 73.46           O  
ATOM    477  N   PRO A  31       7.375  18.616   8.760  1.00 70.65           N  
ATOM    478  CA  PRO A  31       7.731  17.367   9.425  1.00 70.65           C  
ATOM    479  HA  PRO A  31       7.999  16.619   8.680  1.00 70.65           H  
ATOM    480  C   PRO A  31       6.574  16.809  10.266  1.00 70.65           C  
ATOM    481  CB  PRO A  31       8.965  17.705  10.270  1.00 70.65           C  
ATOM    482  HB2 PRO A  31       8.996  17.139  11.201  1.00 70.65           H  
ATOM    483  HB3 PRO A  31       9.864  17.515   9.685  1.00 70.65           H  
ATOM    484  O   PRO A  31       6.533  15.609  10.533  1.00 70.65           O  
ATOM    485  CG  PRO A  31       8.842  19.207  10.528  1.00 70.65           C  
ATOM    486  HG2 PRO A  31       9.811  19.672  10.707  1.00 70.65           H  
ATOM    487  HG3 PRO A  31       8.168  19.382  11.367  1.00 70.65           H  
ATOM    488  CD  PRO A  31       8.199  19.715   9.245  1.00 70.65           C  
ATOM    489  HD2 PRO A  31       7.608  20.604   9.466  1.00 70.65           H  
ATOM    490  HD3 PRO A  31       8.969  19.944   8.508  1.00 70.65           H  
ATOM    491  N   LEU A  32       5.600  17.647  10.639  1.00 85.62           N  
ATOM    492  H   LEU A  32       5.666  18.616  10.362  1.00 85.62           H  
ATOM    493  CA  LEU A  32       4.419  17.257  11.409  1.00 85.62           C  
ATOM    494  HA  LEU A  32       4.656  16.361  11.983  1.00 85.62           H  
ATOM    495  C   LEU A  32       3.216  16.883  10.532  1.00 85.62           C  
ATOM    496  CB  LEU A  32       4.076  18.384  12.398  1.00 85.62           C  
ATOM    497  HB2 LEU A  32       3.827  19.280  11.829  1.00 85.62           H  
ATOM    498  HB3 LEU A  32       3.191  18.096  12.966  1.00 85.62           H  
ATOM    499  O   LEU A  32       2.178  16.484  11.064  1.00 85.62           O  
ATOM    500  CG  LEU A  32       5.204  18.726  13.390  1.00 85.62           C  
ATOM    501  HG  LEU A  32       6.096  19.039  12.848  1.00 85.62           H  
ATOM    502  CD1 LEU A  32       4.760  19.886  14.279  1.00 85.62           C  
ATOM    503 HD11 LEU A  32       5.573  20.166  14.949  1.00 85.62           H  
ATOM    504 HD12 LEU A  32       4.519  20.747  13.654  1.00 85.62           H  
ATOM    505 HD13 LEU A  32       3.885  19.606  14.865  1.00 85.62           H  
ATOM    506  CD2 LEU A  32       5.563  17.539  14.290  1.00 85.62           C  
ATOM    507 HD21 LEU A  32       6.301  17.853  15.028  1.00 85.62           H  
ATOM    508 HD22 LEU A  32       4.673  17.174  14.803  1.00 85.62           H  
ATOM    509 HD23 LEU A  32       6.003  16.738  13.695  1.00 85.62           H  
ATOM    510  N   ALA A  33       3.323  16.954   9.203  1.00 89.74           N  
ATOM    511  H   ALA A  33       4.163  17.357   8.813  1.00 89.74           H  
ATOM    512  CA  ALA A  33       2.172  16.775   8.320  1.00 89.74           C  
ATOM    513  HA  ALA A  33       1.391  17.470   8.628  1.00 89.74           H  
ATOM    514  C   ALA A  33       1.606  15.354   8.409  1.00 89.74           C  
ATOM    515  CB  ALA A  33       2.579  17.114   6.882  1.00 89.74           C  
ATOM    516  HB1 ALA A  33       1.701  17.082   6.237  1.00 89.74           H  
ATOM    517  HB2 ALA A  33       2.984  18.126   6.848  1.00 89.74           H  
ATOM    518  HB3 ALA A  33       3.336  16.418   6.521  1.00 89.74           H  
ATOM    519  O   ALA A  33       0.393  15.158   8.394  1.00 89.74           O  
ATOM    520  N   ASN A  34       2.477  14.347   8.524  1.00 92.69           N  
ATOM    521  H   ASN A  34       3.460  14.576   8.564  1.00 92.69           H  
ATOM    522  CA  ASN A  34       2.043  12.959   8.684  1.00 92.69           C  
ATOM    523  HA  ASN A  34       1.291  12.725   7.931  1.00 92.69           H  
ATOM    524  C   ASN A  34       1.385  12.727  10.045  1.00 92.69           C  
ATOM    525  CB  ASN A  34       3.237  12.019   8.499  1.00 92.69           C  
ATOM    526  HB2 ASN A  34       2.955  11.010   8.802  1.00 92.69           H  
ATOM    527  HB3 ASN A  34       4.050  12.349   9.145  1.00 92.69           H  
ATOM    528  O   ASN A  34       0.357  12.056  10.099  1.00 92.69           O  
ATOM    529  CG  ASN A  34       3.720  11.943   7.067  1.00 92.69           C  
ATOM    530  ND2 ASN A  34       5.010  11.784   6.892  1.00 92.69           N  
ATOM    531 HD21 ASN A  34       5.613  11.829   7.701  1.00 92.69           H  
ATOM    532 HD22 ASN A  34       5.357  11.834   5.945  1.00 92.69           H  
ATOM    533  OD1 ASN A  34       2.969  12.021   6.105  1.00 92.69           O  
ATOM    534  N   LYS A  35       1.943  13.308  11.117  1.00 95.41           N  
ATOM    535  H   LYS A  35       2.767  13.876  10.982  1.00 95.41           H  
ATOM    536  CA  LYS A  35       1.357  13.258  12.463  1.00 95.41           C  
ATOM    537  HA  LYS A  35       1.283  12.222  12.793  1.00 95.41           H  
ATOM    538  C   LYS A  35      -0.074  13.795  12.433  1.00 95.41           C  
ATOM    539  CB  LYS A  35       2.259  14.016  13.457  1.00 95.41           C  
ATOM    540  HB2 LYS A  35       3.201  13.479  13.570  1.00 95.41           H  
ATOM    541  HB3 LYS A  35       2.477  15.015  13.080  1.00 95.41           H  
ATOM    542  O   LYS A  35      -0.995  13.055  12.764  1.00 95.41           O  
ATOM    543  CG  LYS A  35       1.591  14.156  14.830  1.00 95.41           C  
ATOM    544  HG2 LYS A  35       1.350  13.167  15.219  1.00 95.41           H  
ATOM    545  HG3 LYS A  35       0.666  14.723  14.719  1.00 95.41           H  
ATOM    546  CD  LYS A  35       2.464  14.893  15.849  1.00 95.41           C  
ATOM    547  HD2 LYS A  35       3.345  14.296  16.081  1.00 95.41           H  
ATOM    548  HD3 LYS A  35       2.758  15.865  15.453  1.00 95.41           H  
ATOM    549  CE  LYS A  35       1.608  15.084  17.104  1.00 95.41           C  
ATOM    550  HE2 LYS A  35       0.725  15.671  16.853  1.00 95.41           H  
ATOM    551  HE3 LYS A  35       1.240  14.108  17.420  1.00 95.41           H  
ATOM    552  NZ  LYS A  35       2.343  15.700  18.228  1.00 95.41           N  
ATOM    553  HZ1 LYS A  35       2.744  16.596  17.989  1.00 95.41           H  
ATOM    554  HZ2 LYS A  35       3.073  15.070  18.530  1.00 95.41           H  
ATOM    555  HZ3 LYS A  35       1.725  15.786  19.022  1.00 95.41           H  
ATOM    556  N   ARG A  36      -0.261  15.019  11.924  1.00 95.60           N  
ATOM    557  H   ARG A  36       0.562  15.546  11.667  1.00 95.60           H  
ATOM    558  CA  ARG A  36      -1.579  15.663  11.805  1.00 95.60           C  
ATOM    559  HA  ARG A  36      -2.011  15.778  12.799  1.00 95.60           H  
ATOM    560  C   ARG A  36      -2.572  14.812  11.018  1.00 95.60           C  
ATOM    561  CB  ARG A  36      -1.433  17.048  11.156  1.00 95.60           C  
ATOM    562  HB2 ARG A  36      -2.431  17.414  10.915  1.00 95.60           H  
ATOM    563  HB3 ARG A  36      -0.862  16.974  10.231  1.00 95.60           H  
ATOM    564  O   ARG A  36      -3.685  14.586  11.475  1.00 95.60           O  
ATOM    565  CG  ARG A  36      -0.762  18.050  12.104  1.00 95.60           C  
ATOM    566  HG2 ARG A  36       0.276  17.778  12.293  1.00 95.60           H  
ATOM    567  HG3 ARG A  36      -1.296  18.024  13.054  1.00 95.60           H  
ATOM    568  CD  ARG A  36      -0.849  19.480  11.559  1.00 95.60           C  
ATOM    569  HD2 ARG A  36      -0.948  20.143  12.418  1.00 95.60           H  
ATOM    570  HD3 ARG A  36      -1.754  19.580  10.960  1.00 95.60           H  
ATOM    571  NE  ARG A  36       0.332  19.921  10.783  1.00 95.60           N  
ATOM    572  HE  ARG A  36       1.141  19.321  10.720  1.00 95.60           H  
ATOM    573  NH1 ARG A  36      -0.528  21.992  10.295  1.00 95.60           N  
ATOM    574 HH11 ARG A  36      -1.441  21.658  10.571  1.00 95.60           H  
ATOM    575 HH12 ARG A  36      -0.389  22.941   9.979  1.00 95.60           H  
ATOM    576  NH2 ARG A  36       1.603  21.634   9.950  1.00 95.60           N  
ATOM    577 HH21 ARG A  36       1.718  22.584   9.627  1.00 95.60           H  
ATOM    578 HH22 ARG A  36       2.358  20.976   9.818  1.00 95.60           H  
ATOM    579  CZ  ARG A  36       0.469  21.159  10.338  1.00 95.60           C  
ATOM    580  N   LYS A  37      -2.153  14.257   9.876  1.00 96.51           N  
ATOM    581  H   LYS A  37      -1.230  14.500   9.546  1.00 96.51           H  
ATOM    582  CA  LYS A  37      -3.011  13.385   9.056  1.00 96.51           C  
ATOM    583  HA  LYS A  37      -3.926  13.931   8.825  1.00 96.51           H  
ATOM    584  C   LYS A  37      -3.454  12.124   9.797  1.00 96.51           C  
ATOM    585  CB  LYS A  37      -2.305  13.014   7.749  1.00 96.51           C  
ATOM    586  HB2 LYS A  37      -1.299  12.661   7.976  1.00 96.51           H  
ATOM    587  HB3 LYS A  37      -2.850  12.208   7.257  1.00 96.51           H  
ATOM    588  O   LYS A  37      -4.624  11.761   9.705  1.00 96.51           O  
ATOM    589  CG  LYS A  37      -2.245  14.210   6.795  1.00 96.51           C  
ATOM    590  HG2 LYS A  37      -3.237  14.396   6.382  1.00 96.51           H  
ATOM    591  HG3 LYS A  37      -1.929  15.103   7.334  1.00 96.51           H  
ATOM    592  CD  LYS A  37      -1.264  13.939   5.656  1.00 96.51           C  
ATOM    593  HD2 LYS A  37      -1.628  13.117   5.040  1.00 96.51           H  
ATOM    594  HD3 LYS A  37      -0.295  13.680   6.084  1.00 96.51           H  
ATOM    595  CE  LYS A  37      -1.148  15.210   4.820  1.00 96.51           C  
ATOM    596  HE2 LYS A  37      -1.424  16.064   5.438  1.00 96.51           H  
ATOM    597  HE3 LYS A  37      -1.859  15.184   3.994  1.00 96.51           H  
ATOM    598  NZ  LYS A  37       0.222  15.435   4.315  1.00 96.51           N  
ATOM    599  HZ1 LYS A  37       0.467  14.803   3.566  1.00 96.51           H  
ATOM    600  HZ2 LYS A  37       0.242  16.355   3.901  1.00 96.51           H  
ATOM    601  HZ3 LYS A  37       0.900  15.445   5.063  1.00 96.51           H  
ATOM    602  N   TYR A  38      -2.551  11.462  10.524  1.00 97.74           N  
ATOM    603  H   TYR A  38      -1.607  11.817  10.573  1.00 97.74           H  
ATOM    604  CA  TYR A  38      -2.913  10.304  11.346  1.00 97.74           C  
ATOM    605  HA  TYR A  38      -3.456   9.590  10.727  1.00 97.74           H  
ATOM    606  C   TYR A  38      -3.852  10.688  12.496  1.00 97.74           C  
ATOM    607  CB  TYR A  38      -1.662   9.614  11.904  1.00 97.74           C  
ATOM    608  HB2 TYR A  38      -0.969  10.363  12.285  1.00 97.74           H  
ATOM    609  HB3 TYR A  38      -1.979   9.012  12.755  1.00 97.74           H  
ATOM    610  O   TYR A  38      -4.839   9.989  12.718  1.00 97.74           O  
ATOM    611  CG  TYR A  38      -0.946   8.670  10.954  1.00 97.74           C  
ATOM    612  CD1 TYR A  38      -1.598   7.510  10.491  1.00 97.74           C  
ATOM    613  HD1 TYR A  38      -2.619   7.317  10.784  1.00 97.74           H  
ATOM    614  CD2 TYR A  38       0.396   8.904  10.603  1.00 97.74           C  
ATOM    615  HD2 TYR A  38       0.899   9.778  10.989  1.00 97.74           H  
ATOM    616  CE1 TYR A  38      -0.911   6.591   9.672  1.00 97.74           C  
ATOM    617  HE1 TYR A  38      -1.400   5.694   9.321  1.00 97.74           H  
ATOM    618  CE2 TYR A  38       1.092   7.985   9.794  1.00 97.74           C  
ATOM    619  HE2 TYR A  38       2.132   8.155   9.557  1.00 97.74           H  
ATOM    620  OH  TYR A  38       1.126   5.916   8.591  1.00 97.74           O  
ATOM    621  HH  TYR A  38       2.052   6.157   8.520  1.00 97.74           H  
ATOM    622  CZ  TYR A  38       0.439   6.822   9.335  1.00 97.74           C  
ATOM    623  N   GLU A  39      -3.581  11.795  13.192  1.00 97.56           N  
ATOM    624  H   GLU A  39      -2.743  12.313  12.973  1.00 97.56           H  
ATOM    625  CA  GLU A  39      -4.405  12.292  14.302  1.00 97.56           C  
ATOM    626  HA  GLU A  39      -4.511  11.508  15.052  1.00 97.56           H  
ATOM    627  C   GLU A  39      -5.817  12.659  13.846  1.00 97.56           C  
ATOM    628  CB  GLU A  39      -3.730  13.510  14.956  1.00 97.56           C  
ATOM    629  HB2 GLU A  39      -3.427  14.213  14.181  1.00 97.56           H  
ATOM    630  HB3 GLU A  39      -4.444  14.004  15.616  1.00 97.56           H  
ATOM    631  O   GLU A  39      -6.792  12.172  14.417  1.00 97.56           O  
ATOM    632  CG  GLU A  39      -2.518  13.086  15.793  1.00 97.56           C  
ATOM    633  HG2 GLU A  39      -1.844  12.490  15.177  1.00 97.56           H  
ATOM    634  HG3 GLU A  39      -2.875  12.452  16.605  1.00 97.56           H  
ATOM    635  CD  GLU A  39      -1.720  14.257  16.381  1.00 97.56           C  
ATOM    636  OE1 GLU A  39      -1.015  14.004  17.384  1.00 97.56           O  
ATOM    637  OE2 GLU A  39      -1.715  15.364  15.794  1.00 97.56           O  
ATOM    638  N   GLU A  40      -5.942  13.447  12.779  1.00 97.39           N  
ATOM    639  H   GLU A  40      -5.107  13.840  12.368  1.00 97.39           H  
ATOM    640  CA  GLU A  40      -7.233  13.843  12.222  1.00 97.39           C  
ATOM    641  HA  GLU A  40      -7.838  14.307  13.002  1.00 97.39           H  
ATOM    642  C   GLU A  40      -8.015  12.633  11.693  1.00 97.39           C  
ATOM    643  CB  GLU A  40      -7.023  14.859  11.097  1.00 97.39           C  
ATOM    644  HB2 GLU A  40      -6.271  14.470  10.411  1.00 97.39           H  
ATOM    645  HB3 GLU A  40      -7.970  14.954  10.565  1.00 97.39           H  
ATOM    646  O   GLU A  40      -9.210  12.506  11.967  1.00 97.39           O  
ATOM    647  CG  GLU A  40      -6.604  16.257  11.581  1.00 97.39           C  
ATOM    648  HG2 GLU A  40      -7.385  16.642  12.236  1.00 97.39           H  
ATOM    649  HG3 GLU A  40      -5.682  16.190  12.159  1.00 97.39           H  
ATOM    650  CD  GLU A  40      -6.418  17.223  10.399  1.00 97.39           C  
ATOM    651  OE1 GLU A  40      -5.454  18.022  10.426  1.00 97.39           O  
ATOM    652  OE2 GLU A  40      -7.247  17.144   9.461  1.00 97.39           O  
ATOM    653  N   PHE A  41      -7.353  11.700  10.996  1.00 98.13           N  
ATOM    654  H   PHE A  41      -6.372  11.841  10.806  1.00 98.13           H  
ATOM    655  CA  PHE A  41      -8.003  10.477  10.517  1.00 98.13           C  
ATOM    656  HA  PHE A  41      -8.886  10.765   9.947  1.00 98.13           H  
ATOM    657  C   PHE A  41      -8.483   9.604  11.688  1.00 98.13           C  
ATOM    658  CB  PHE A  41      -7.053   9.713   9.580  1.00 98.13           C  
ATOM    659  HB2 PHE A  41      -6.624  10.423   8.874  1.00 98.13           H  
ATOM    660  HB3 PHE A  41      -6.233   9.288  10.159  1.00 98.13           H  
ATOM    661  O   PHE A  41      -9.631   9.151  11.689  1.00 98.13           O  
ATOM    662  CG  PHE A  41      -7.727   8.617   8.775  1.00 98.13           C  
ATOM    663  CD1 PHE A  41      -7.963   7.350   9.341  1.00 98.13           C  
ATOM    664  HD1 PHE A  41      -7.657   7.143  10.356  1.00 98.13           H  
ATOM    665  CD2 PHE A  41      -8.146   8.878   7.456  1.00 98.13           C  
ATOM    666  HD2 PHE A  41      -7.984   9.855   7.026  1.00 98.13           H  
ATOM    667  CE1 PHE A  41      -8.634   6.361   8.599  1.00 98.13           C  
ATOM    668  HE1 PHE A  41      -8.844   5.402   9.048  1.00 98.13           H  
ATOM    669  CE2 PHE A  41      -8.809   7.886   6.711  1.00 98.13           C  
ATOM    670  HE2 PHE A  41      -9.157   8.105   5.713  1.00 98.13           H  
ATOM    671  CZ  PHE A  41      -9.063   6.630   7.289  1.00 98.13           C  
ATOM    672  HZ  PHE A  41      -9.611   5.878   6.740  1.00 98.13           H  
ATOM    673  N   LYS A  42      -7.643   9.408  12.717  1.00 98.34           N  
ATOM    674  H   LYS A  42      -6.725   9.827  12.671  1.00 98.34           H  
ATOM    675  CA  LYS A  42      -8.009   8.670  13.936  1.00 98.34           C  
ATOM    676  HA  LYS A  42      -8.355   7.678  13.647  1.00 98.34           H  
ATOM    677  C   LYS A  42      -9.164   9.349  14.671  1.00 98.34           C  
ATOM    678  CB  LYS A  42      -6.786   8.521  14.860  1.00 98.34           C  
ATOM    679  HB2 LYS A  42      -6.471   9.504  15.210  1.00 98.34           H  
ATOM    680  HB3 LYS A  42      -5.960   8.072  14.307  1.00 98.34           H  
ATOM    681  O   LYS A  42     -10.070   8.654  15.122  1.00 98.34           O  
ATOM    682  CG  LYS A  42      -7.120   7.627  16.067  1.00 98.34           C  
ATOM    683  HG2 LYS A  42      -7.360   6.626  15.711  1.00 98.34           H  
ATOM    684  HG3 LYS A  42      -7.991   8.028  16.587  1.00 98.34           H  
ATOM    685  CD  LYS A  42      -5.987   7.539  17.094  1.00 98.34           C  
ATOM    686  HD2 LYS A  42      -5.104   7.092  16.638  1.00 98.34           H  
ATOM    687  HD3 LYS A  42      -5.751   8.536  17.465  1.00 98.34           H  
ATOM    688  CE  LYS A  42      -6.481   6.654  18.243  1.00 98.34           C  
ATOM    689  HE2 LYS A  42      -6.646   5.653  17.846  1.00 98.34           H  
ATOM    690  HE3 LYS A  42      -7.436   7.035  18.603  1.00 98.34           H  
ATOM    691  NZ  LYS A  42      -5.515   6.588  19.358  1.00 98.34           N  
ATOM    692  HZ1 LYS A  42      -5.810   5.917  20.053  1.00 98.34           H  
ATOM    693  HZ2 LYS A  42      -4.617   6.278  19.017  1.00 98.34           H  
ATOM    694  HZ3 LYS A  42      -5.363   7.487  19.794  1.00 98.34           H  
ATOM    695  N   ALA A  43      -9.172  10.678  14.768  1.00 98.18           N  
ATOM    696  H   ALA A  43      -8.380  11.194  14.414  1.00 98.18           H  
ATOM    697  CA  ALA A  43     -10.238  11.422  15.434  1.00 98.18           C  
ATOM    698  HA  ALA A  43     -10.288  11.104  16.476  1.00 98.18           H  
ATOM    699  C   ALA A  43     -11.609  11.143  14.798  1.00 98.18           C  
ATOM    700  CB  ALA A  43      -9.895  12.916  15.404  1.00 98.18           C  
ATOM    701  HB1 ALA A  43      -9.846  13.275  14.376  1.00 98.18           H  
ATOM    702  HB2 ALA A  43      -8.933  13.086  15.887  1.00 98.18           H  
ATOM    703  HB3 ALA A  43     -10.661  13.477  15.940  1.00 98.18           H  
ATOM    704  O   ALA A  43     -12.591  10.933  15.514  1.00 98.18           O  
ATOM    705  N   GLN A  44     -11.675  11.045  13.466  1.00 98.00           N  
ATOM    706  H   GLN A  44     -10.848  11.244  12.921  1.00 98.00           H  
ATOM    707  CA  GLN A  44     -12.911  10.657  12.781  1.00 98.00           C  
ATOM    708  HA  GLN A  44     -13.725  11.275  13.159  1.00 98.00           H  
ATOM    709  C   GLN A  44     -13.305   9.204  13.059  1.00 98.00           C  
ATOM    710  CB  GLN A  44     -12.791  10.881  11.271  1.00 98.00           C  
ATOM    711  HB2 GLN A  44     -13.730  10.578  10.808  1.00 98.00           H  
ATOM    712  HB3 GLN A  44     -11.998  10.252  10.868  1.00 98.00           H  
ATOM    713  O   GLN A  44     -14.485   8.931  13.285  1.00 98.00           O  
ATOM    714  CG  GLN A  44     -12.511  12.334  10.886  1.00 98.00           C  
ATOM    715  HG2 GLN A  44     -12.634  12.408   9.805  1.00 98.00           H  
ATOM    716  HG3 GLN A  44     -11.476  12.586  11.117  1.00 98.00           H  
ATOM    717  CD  GLN A  44     -13.440  13.342  11.550  1.00 98.00           C  
ATOM    718  NE2 GLN A  44     -12.904  14.361  12.184  1.00 98.00           N  
ATOM    719 HE21 GLN A  44     -11.905  14.507  12.143  1.00 98.00           H  
ATOM    720 HE22 GLN A  44     -13.540  15.048  12.561  1.00 98.00           H  
ATOM    721  OE1 GLN A  44     -14.654  13.210  11.537  1.00 98.00           O  
ATOM    722  N   MET A  45     -12.339   8.278  13.098  1.00 98.22           N  
ATOM    723  H   MET A  45     -11.389   8.561  12.905  1.00 98.22           H  
ATOM    724  CA  MET A  45     -12.611   6.886  13.473  1.00 98.22           C  
ATOM    725  HA  MET A  45     -13.364   6.486  12.794  1.00 98.22           H  
ATOM    726  C   MET A  45     -13.187   6.789  14.893  1.00 98.22           C  
ATOM    727  CB  MET A  45     -11.346   6.020  13.368  1.00 98.22           C  
ATOM    728  HB2 MET A  45     -10.559   6.431  14.001  1.00 98.22           H  
ATOM    729  HB3 MET A  45     -11.595   5.030  13.748  1.00 98.22           H  
ATOM    730  O   MET A  45     -14.224   6.161  15.090  1.00 98.22           O  
ATOM    731  CG  MET A  45     -10.805   5.864  11.943  1.00 98.22           C  
ATOM    732  HG2 MET A  45     -11.573   5.411  11.315  1.00 98.22           H  
ATOM    733  HG3 MET A  45     -10.584   6.852  11.539  1.00 98.22           H  
ATOM    734  SD  MET A  45      -9.292   4.865  11.830  1.00 98.22           S  
ATOM    735  CE  MET A  45      -9.893   3.261  12.432  1.00 98.22           C  
ATOM    736  HE1 MET A  45     -10.167   3.333  13.484  1.00 98.22           H  
ATOM    737  HE2 MET A  45      -9.104   2.516  12.330  1.00 98.22           H  
ATOM    738  HE3 MET A  45     -10.759   2.946  11.850  1.00 98.22           H  
ATOM    739  N   VAL A  46     -12.563   7.466  15.864  1.00 97.81           N  
ATOM    740  H   VAL A  46     -11.724   7.970  15.616  1.00 97.81           H  
ATOM    741  CA  VAL A  46     -13.014   7.520  17.266  1.00 97.81           C  
ATOM    742  HA  VAL A  46     -13.085   6.506  17.661  1.00 97.81           H  
ATOM    743  C   VAL A  46     -14.413   8.123  17.373  1.00 97.81           C  
ATOM    744  CB  VAL A  46     -12.008   8.312  18.129  1.00 97.81           C  
ATOM    745  HB  VAL A  46     -11.818   9.276  17.656  1.00 97.81           H  
ATOM    746  O   VAL A  46     -15.261   7.574  18.070  1.00 97.81           O  
ATOM    747  CG1 VAL A  46     -12.523   8.570  19.551  1.00 97.81           C  
ATOM    748 HG11 VAL A  46     -12.821   7.631  20.017  1.00 97.81           H  
ATOM    749 HG12 VAL A  46     -11.744   9.039  20.152  1.00 97.81           H  
ATOM    750 HG13 VAL A  46     -13.378   9.246  19.525  1.00 97.81           H  
ATOM    751  CG2 VAL A  46     -10.670   7.572  18.271  1.00 97.81           C  
ATOM    752 HG21 VAL A  46      -9.947   8.221  18.764  1.00 97.81           H  
ATOM    753 HG22 VAL A  46     -10.804   6.672  18.871  1.00 97.81           H  
ATOM    754 HG23 VAL A  46     -10.278   7.297  17.292  1.00 97.81           H  
ATOM    755  N   SER A  47     -14.684   9.217  16.657  1.00 96.60           N  
ATOM    756  H   SER A  47     -13.937   9.637  16.122  1.00 96.60           H  
ATOM    757  CA  SER A  47     -16.003   9.861  16.644  1.00 96.60           C  
ATOM    758  HA  SER A  47     -16.251  10.173  17.659  1.00 96.60           H  
ATOM    759  C   SER A  47     -17.106   8.906  16.169  1.00 96.60           C  
ATOM    760  CB  SER A  47     -15.938  11.111  15.763  1.00 96.60           C  
ATOM    761  HB2 SER A  47     -15.673  10.828  14.744  1.00 96.60           H  
ATOM    762  HB3 SER A  47     -15.167  11.777  16.151  1.00 96.60           H  
ATOM    763  O   SER A  47     -18.122   8.750  16.849  1.00 96.60           O  
ATOM    764  OG  SER A  47     -17.176  11.798  15.749  1.00 96.60           O  
ATOM    765  HG  SER A  47     -17.017  12.656  15.349  1.00 96.60           H  
ATOM    766  N   LEU A  48     -16.890   8.206  15.048  1.00 95.25           N  
ATOM    767  H   LEU A  48     -16.023   8.348  14.549  1.00 95.25           H  
ATOM    768  CA  LEU A  48     -17.845   7.221  14.525  1.00 95.25           C  
ATOM    769  HA  LEU A  48     -18.825   7.689  14.426  1.00 95.25           H  
ATOM    770  C   LEU A  48     -18.026   6.035  15.478  1.00 95.25           C  
ATOM    771  CB  LEU A  48     -17.373   6.714  13.152  1.00 95.25           C  
ATOM    772  HB2 LEU A  48     -17.984   5.854  12.875  1.00 95.25           H  
ATOM    773  HB3 LEU A  48     -16.343   6.372  13.247  1.00 95.25           H  
ATOM    774  O   LEU A  48     -19.156   5.640  15.764  1.00 95.25           O  
ATOM    775  CG  LEU A  48     -17.454   7.738  12.010  1.00 95.25           C  
ATOM    776  HG  LEU A  48     -16.893   8.635  12.271  1.00 95.25           H  
ATOM    777  CD1 LEU A  48     -16.835   7.121  10.755  1.00 95.25           C  
ATOM    778 HD11 LEU A  48     -16.830   7.855   9.949  1.00 95.25           H  
ATOM    779 HD12 LEU A  48     -15.807   6.828  10.967  1.00 95.25           H  
ATOM    780 HD13 LEU A  48     -17.404   6.243  10.449  1.00 95.25           H  
ATOM    781  CD2 LEU A  48     -18.894   8.140  11.686  1.00 95.25           C  
ATOM    782 HD21 LEU A  48     -19.343   8.666  12.528  1.00 95.25           H  
ATOM    783 HD22 LEU A  48     -18.909   8.808  10.824  1.00 95.25           H  
ATOM    784 HD23 LEU A  48     -19.492   7.258  11.458  1.00 95.25           H  
ATOM    785  N   ALA A  49     -16.922   5.491  15.991  1.00 96.09           N  
ATOM    786  H   ALA A  49     -16.021   5.860  15.721  1.00 96.09           H  
ATOM    787  CA  ALA A  49     -16.950   4.350  16.894  1.00 96.09           C  
ATOM    788  HA  ALA A  49     -17.491   3.536  16.412  1.00 96.09           H  
ATOM    789  C   ALA A  49     -17.675   4.671  18.206  1.00 96.09           C  
ATOM    790  CB  ALA A  49     -15.515   3.896  17.134  1.00 96.09           C  
ATOM    791  HB1 ALA A  49     -14.928   4.704  17.571  1.00 96.09           H  
ATOM    792  HB2 ALA A  49     -15.515   3.047  17.818  1.00 96.09           H  
ATOM    793  HB3 ALA A  49     -15.075   3.593  16.184  1.00 96.09           H  
ATOM    794  O   ALA A  49     -18.515   3.886  18.633  1.00 96.09           O  
ATOM    795  N   ASN A  50     -17.443   5.847  18.798  1.00 95.54           N  
ATOM    796  H   ASN A  50     -16.715   6.437  18.420  1.00 95.54           H  
ATOM    797  CA  ASN A  50     -18.118   6.275  20.025  1.00 95.54           C  
ATOM    798  HA  ASN A  50     -17.991   5.503  20.784  1.00 95.54           H  
ATOM    799  C   ASN A  50     -19.628   6.448  19.819  1.00 95.54           C  
ATOM    800  CB  ASN A  50     -17.483   7.581  20.531  1.00 95.54           C  
ATOM    801  HB2 ASN A  50     -17.392   8.290  19.708  1.00 95.54           H  
ATOM    802  HB3 ASN A  50     -18.132   8.018  21.289  1.00 95.54           H  
ATOM    803  O   ASN A  50     -20.413   5.973  20.640  1.00 95.54           O  
ATOM    804  CG  ASN A  50     -16.122   7.381  21.173  1.00 95.54           C  
ATOM    805  ND2 ASN A  50     -15.413   8.450  21.443  1.00 95.54           N  
ATOM    806 HD21 ASN A  50     -14.526   8.280  21.896  1.00 95.54           H  
ATOM    807 HD22 ASN A  50     -15.753   9.371  21.207  1.00 95.54           H  
ATOM    808  OD1 ASN A  50     -15.689   6.287  21.482  1.00 95.54           O  
ATOM    809  N   LYS A  51     -20.048   7.075  18.709  1.00 91.90           N  
ATOM    810  H   LYS A  51     -19.352   7.438  18.074  1.00 91.90           H  
ATOM    811  CA  LYS A  51     -21.475   7.216  18.363  1.00 91.90           C  
ATOM    812  HA  LYS A  51     -21.997   7.728  19.171  1.00 91.90           H  
ATOM    813  C   LYS A  51     -22.160   5.855  18.209  1.00 91.90           C  
ATOM    814  CB  LYS A  51     -21.628   8.021  17.063  1.00 91.90           C  
ATOM    815  HB2 LYS A  51     -20.952   7.616  16.310  1.00 91.90           H  
ATOM    816  HB3 LYS A  51     -22.647   7.894  16.698  1.00 91.90           H  
ATOM    817  O   LYS A  51     -23.277   5.677  18.684  1.00 91.90           O  
ATOM    818  CG  LYS A  51     -21.368   9.527  17.226  1.00 91.90           C  
ATOM    819  HG2 LYS A  51     -22.103   9.949  17.912  1.00 91.90           H  
ATOM    820  HG3 LYS A  51     -20.369   9.702  17.626  1.00 91.90           H  
ATOM    821  CD  LYS A  51     -21.501  10.203  15.852  1.00 91.90           C  
ATOM    822  HD2 LYS A  51     -22.492   9.988  15.453  1.00 91.90           H  
ATOM    823  HD3 LYS A  51     -20.756   9.783  15.176  1.00 91.90           H  
ATOM    824  CE  LYS A  51     -21.313  11.722  15.923  1.00 91.90           C  
ATOM    825  HE2 LYS A  51     -20.283  11.939  16.206  1.00 91.90           H  
ATOM    826  HE3 LYS A  51     -21.972  12.110  16.700  1.00 91.90           H  
ATOM    827  NZ  LYS A  51     -21.647  12.355  14.617  1.00 91.90           N  
ATOM    828  HZ1 LYS A  51     -20.975  12.123  13.900  1.00 91.90           H  
ATOM    829  HZ2 LYS A  51     -22.551  12.054  14.281  1.00 91.90           H  
ATOM    830  HZ3 LYS A  51     -21.672  13.362  14.692  1.00 91.90           H  
ATOM    831  N   ALA A  52     -21.479   4.898  17.579  1.00 92.07           N  
ATOM    832  H   ALA A  52     -20.580   5.135  17.184  1.00 92.07           H  
ATOM    833  CA  ALA A  52     -21.985   3.545  17.353  1.00 92.07           C  
ATOM    834  HA  ALA A  52     -23.068   3.595  17.239  1.00 92.07           H  
ATOM    835  C   ALA A  52     -21.716   2.569  18.520  1.00 92.07           C  
ATOM    836  CB  ALA A  52     -21.405   3.050  16.023  1.00 92.07           C  
ATOM    837  HB1 ALA A  52     -21.656   3.751  15.226  1.00 92.07           H  
ATOM    838  HB2 ALA A  52     -20.320   2.968  16.097  1.00 92.07           H  
ATOM    839  HB3 ALA A  52     -21.822   2.074  15.778  1.00 92.07           H  
ATOM    840  O   ALA A  52     -22.143   1.418  18.453  1.00 92.07           O  
ATOM    841  N   LYS A  53     -21.016   3.011  19.578  1.00 94.88           N  
ATOM    842  H   LYS A  53     -20.690   3.966  19.542  1.00 94.88           H  
ATOM    843  CA  LYS A  53     -20.529   2.187  20.703  1.00 94.88           C  
ATOM    844  HA  LYS A  53     -19.819   2.795  21.263  1.00 94.88           H  
ATOM    845  C   LYS A  53     -19.723   0.955  20.256  1.00 94.88           C  
ATOM    846  CB  LYS A  53     -21.685   1.829  21.650  1.00 94.88           C  
ATOM    847  HB2 LYS A  53     -21.284   1.267  22.493  1.00 94.88           H  
ATOM    848  HB3 LYS A  53     -22.393   1.189  21.123  1.00 94.88           H  
ATOM    849  O   LYS A  53     -19.821  -0.111  20.857  1.00 94.88           O  
ATOM    850  CG  LYS A  53     -22.418   3.061  22.195  1.00 94.88           C  
ATOM    851  HG2 LYS A  53     -21.718   3.684  22.752  1.00 94.88           H  
ATOM    852  HG3 LYS A  53     -22.840   3.643  21.375  1.00 94.88           H  
ATOM    853  CD  LYS A  53     -23.554   2.609  23.117  1.00 94.88           C  
ATOM    854  HD2 LYS A  53     -23.139   2.026  23.939  1.00 94.88           H  
ATOM    855  HD3 LYS A  53     -24.245   1.987  22.548  1.00 94.88           H  
ATOM    856  CE  LYS A  53     -24.293   3.832  23.667  1.00 94.88           C  
ATOM    857  HE2 LYS A  53     -24.662   4.419  22.826  1.00 94.88           H  
ATOM    858  HE3 LYS A  53     -23.580   4.447  24.216  1.00 94.88           H  
ATOM    859  NZ  LYS A  53     -25.415   3.426  24.550  1.00 94.88           N  
ATOM    860  HZ1 LYS A  53     -25.070   2.881  25.327  1.00 94.88           H  
ATOM    861  HZ2 LYS A  53     -26.080   2.867  24.035  1.00 94.88           H  
ATOM    862  HZ3 LYS A  53     -25.889   4.241  24.913  1.00 94.88           H  
ATOM    863  N   VAL A  54     -18.945   1.100  19.186  1.00 96.20           N  
ATOM    864  H   VAL A  54     -18.857   2.035  18.815  1.00 96.20           H  
ATOM    865  CA  VAL A  54     -18.137   0.034  18.579  1.00 96.20           C  
ATOM    866  HA  VAL A  54     -18.615  -0.927  18.771  1.00 96.20           H  
ATOM    867  C   VAL A  54     -16.746   0.002  19.207  1.00 96.20           C  
ATOM    868  CB  VAL A  54     -18.065   0.227  17.052  1.00 96.20           C  
ATOM    869  HB  VAL A  54     -17.775   1.255  16.834  1.00 96.20           H  
ATOM    870  O   VAL A  54     -16.062   1.022  19.273  1.00 96.20           O  
ATOM    871  CG1 VAL A  54     -17.059  -0.706  16.374  1.00 96.20           C  
ATOM    872 HG11 VAL A  54     -16.048  -0.488  16.720  1.00 96.20           H  
ATOM    873 HG12 VAL A  54     -17.310  -1.743  16.598  1.00 96.20           H  
ATOM    874 HG13 VAL A  54     -17.087  -0.552  15.296  1.00 96.20           H  
ATOM    875  CG2 VAL A  54     -19.428  -0.047  16.405  1.00 96.20           C  
ATOM    876 HG21 VAL A  54     -19.389   0.182  15.340  1.00 96.20           H  
ATOM    877 HG22 VAL A  54     -19.697  -1.095  16.535  1.00 96.20           H  
ATOM    878 HG23 VAL A  54     -20.198   0.569  16.869  1.00 96.20           H  
ATOM    879  N   ASP A  55     -16.292  -1.186  19.606  1.00 97.16           N  
ATOM    880  H   ASP A  55     -16.904  -1.988  19.552  1.00 97.16           H  
ATOM    881  CA  ASP A  55     -14.926  -1.397  20.086  1.00 97.16           C  
ATOM    882  HA  ASP A  55     -14.632  -0.543  20.696  1.00 97.16           H  
ATOM    883  C   ASP A  55     -13.949  -1.507  18.901  1.00 97.16           C  
ATOM    884  CB  ASP A  55     -14.888  -2.635  20.994  1.00 97.16           C  
ATOM    885  HB2 ASP A  55     -15.111  -3.525  20.406  1.00 97.16           H  
ATOM    886  HB3 ASP A  55     -15.660  -2.532  21.757  1.00 97.16           H  
ATOM    887  O   ASP A  55     -14.016  -2.452  18.110  1.00 97.16           O  
ATOM    888  CG  ASP A  55     -13.538  -2.818  21.694  1.00 97.16           C  
ATOM    889  OD1 ASP A  55     -12.549  -2.166  21.281  1.00 97.16           O  
ATOM    890  OD2 ASP A  55     -13.479  -3.642  22.627  1.00 97.16           O  
ATOM    891  N   MET A  56     -13.042  -0.534  18.769  1.00 97.68           N  
ATOM    892  H   MET A  56     -13.031   0.189  19.475  1.00 97.68           H  
ATOM    893  CA  MET A  56     -12.033  -0.502  17.702  1.00 97.68           C  
ATOM    894  HA  MET A  56     -12.459  -0.969  16.814  1.00 97.68           H  
ATOM    895  C   MET A  56     -10.757  -1.295  18.019  1.00 97.68           C  
ATOM    896  CB  MET A  56     -11.662   0.935  17.334  1.00 97.68           C  
ATOM    897  HB2 MET A  56     -10.914   0.894  16.543  1.00 97.68           H  
ATOM    898  HB3 MET A  56     -11.228   1.427  18.205  1.00 97.68           H  
ATOM    899  O   MET A  56      -9.848  -1.324  17.190  1.00 97.68           O  
ATOM    900  CG  MET A  56     -12.820   1.765  16.788  1.00 97.68           C  
ATOM    901  HG2 MET A  56     -13.339   1.187  16.024  1.00 97.68           H  
ATOM    902  HG3 MET A  56     -13.519   1.976  17.598  1.00 97.68           H  
ATOM    903  SD  MET A  56     -12.256   3.321  16.042  1.00 97.68           S  
ATOM    904  CE  MET A  56     -11.628   4.166  17.515  1.00 97.68           C  
ATOM    905  HE1 MET A  56     -10.798   3.607  17.948  1.00 97.68           H  
ATOM    906  HE2 MET A  56     -12.425   4.271  18.250  1.00 97.68           H  
ATOM    907  HE3 MET A  56     -11.266   5.150  17.217  1.00 97.68           H  
ATOM    908  N   THR A  57     -10.659  -1.947  19.181  1.00 97.93           N  
ATOM    909  H   THR A  57     -11.409  -1.891  19.856  1.00 97.93           H  
ATOM    910  CA  THR A  57      -9.587  -2.927  19.423  1.00 97.93           C  
ATOM    911  HA  THR A  57      -8.632  -2.483  19.142  1.00 97.93           H  
ATOM    912  C   THR A  57      -9.775  -4.170  18.553  1.00 97.93           C  
ATOM    913  CB  THR A  57      -9.484  -3.341  20.897  1.00 97.93           C  
ATOM    914  HB  THR A  57      -8.633  -4.016  20.996  1.00 97.93           H  
ATOM    915  O   THR A  57      -8.794  -4.803  18.168  1.00 97.93           O  
ATOM    916  CG2 THR A  57      -9.255  -2.152  21.832  1.00 97.93           C  
ATOM    917 HG21 THR A  57      -9.156  -2.518  22.854  1.00 97.93           H  
ATOM    918 HG22 THR A  57     -10.091  -1.455  21.786  1.00 97.93           H  
ATOM    919 HG23 THR A  57      -8.335  -1.639  21.550  1.00 97.93           H  
ATOM    920  OG1 THR A  57     -10.633  -4.040  21.304  1.00 97.93           O  
ATOM    921  HG1 THR A  57     -11.324  -3.405  21.504  1.00 97.93           H  
ATOM    922  N   VAL A  58     -11.014  -4.485  18.156  1.00 98.42           N  
ATOM    923  H   VAL A  58     -11.778  -3.938  18.525  1.00 98.42           H  
ATOM    924  CA  VAL A  58     -11.313  -5.549  17.191  1.00 98.42           C  
ATOM    925  HA  VAL A  58     -10.712  -6.421  17.446  1.00 98.42           H  
ATOM    926  C   VAL A  58     -10.912  -5.108  15.785  1.00 98.42           C  
ATOM    927  CB  VAL A  58     -12.790  -5.973  17.251  1.00 98.42           C  
ATOM    928  HB  VAL A  58     -13.417  -5.130  16.960  1.00 98.42           H  
ATOM    929  O   VAL A  58     -11.442  -4.132  15.249  1.00 98.42           O  
ATOM    930  CG1 VAL A  58     -13.055  -7.142  16.293  1.00 98.42           C  
ATOM    931 HG11 VAL A  58     -12.379  -7.966  16.519  1.00 98.42           H  
ATOM    932 HG12 VAL A  58     -14.081  -7.491  16.412  1.00 98.42           H  
ATOM    933 HG13 VAL A  58     -12.919  -6.827  15.258  1.00 98.42           H  
ATOM    934  CG2 VAL A  58     -13.204  -6.418  18.656  1.00 98.42           C  
ATOM    935 HG21 VAL A  58     -13.088  -5.601  19.368  1.00 98.42           H  
ATOM    936 HG22 VAL A  58     -14.253  -6.713  18.652  1.00 98.42           H  
ATOM    937 HG23 VAL A  58     -12.600  -7.265  18.980  1.00 98.42           H  
ATOM    938  N   HIS A  59     -10.008  -5.864  15.158  1.00 98.02           N  
ATOM    939  H   HIS A  59      -9.615  -6.642  15.669  1.00 98.02           H  
ATOM    940  CA  HIS A  59      -9.449  -5.558  13.842  1.00 98.02           C  
ATOM    941  HA  HIS A  59      -8.868  -4.639  13.922  1.00 98.02           H  
ATOM    942  C   HIS A  59     -10.539  -5.310  12.788  1.00 98.02           C  
ATOM    943  CB  HIS A  59      -8.506  -6.692  13.415  1.00 98.02           C  
ATOM    944  HB2 HIS A  59      -7.628  -6.702  14.062  1.00 98.02           H  
ATOM    945  HB3 HIS A  59      -9.018  -7.648  13.528  1.00 98.02           H  
ATOM    946  O   HIS A  59     -10.534  -4.260  12.149  1.00 98.02           O  
ATOM    947  CG  HIS A  59      -8.064  -6.557  11.983  1.00 98.02           C  
ATOM    948  CD2 HIS A  59      -8.634  -7.199  10.918  1.00 98.02           C  
ATOM    949  HD2 HIS A  59      -9.430  -7.928  10.954  1.00 98.02           H  
ATOM    950  ND1 HIS A  59      -7.149  -5.657  11.472  1.00 98.02           N  
ATOM    951  HD1 HIS A  59      -6.574  -5.004  11.985  1.00 98.02           H  
ATOM    952  CE1 HIS A  59      -7.172  -5.761  10.134  1.00 98.02           C  
ATOM    953  HE1 HIS A  59      -6.574  -5.190   9.438  1.00 98.02           H  
ATOM    954  NE2 HIS A  59      -8.084  -6.661   9.764  1.00 98.02           N  
ATOM    955  N   TYR A  60     -11.512  -6.221  12.659  1.00 97.68           N  
ATOM    956  H   TYR A  60     -11.432  -7.087  13.173  1.00 97.68           H  
ATOM    957  CA  TYR A  60     -12.627  -6.070  11.718  1.00 97.68           C  
ATOM    958  HA  TYR A  60     -12.228  -6.049  10.704  1.00 97.68           H  
ATOM    959  C   TYR A  60     -13.411  -4.769  11.938  1.00 97.68           C  
ATOM    960  CB  TYR A  60     -13.562  -7.276  11.850  1.00 97.68           C  
ATOM    961  HB2 TYR A  60     -13.922  -7.340  12.877  1.00 97.68           H  
ATOM    962  HB3 TYR A  60     -13.000  -8.184  11.631  1.00 97.68           H  
ATOM    963  O   TYR A  60     -13.683  -4.041  10.983  1.00 97.68           O  
ATOM    964  CG  TYR A  60     -14.748  -7.233  10.914  1.00 97.68           C  
ATOM    965  CD1 TYR A  60     -16.009  -6.831  11.391  1.00 97.68           C  
ATOM    966  HD1 TYR A  60     -16.142  -6.552  12.426  1.00 97.68           H  
ATOM    967  CD2 TYR A  60     -14.585  -7.593   9.563  1.00 97.68           C  
ATOM    968  HD2 TYR A  60     -13.615  -7.902   9.201  1.00 97.68           H  
ATOM    969  CE1 TYR A  60     -17.109  -6.806  10.518  1.00 97.68           C  
ATOM    970  HE1 TYR A  60     -18.083  -6.533  10.897  1.00 97.68           H  
ATOM    971  CE2 TYR A  60     -15.683  -7.548   8.683  1.00 97.68           C  
ATOM    972  HE2 TYR A  60     -15.563  -7.812   7.643  1.00 97.68           H  
ATOM    973  OH  TYR A  60     -18.011  -7.106   8.316  1.00 97.68           O  
ATOM    974  HH  TYR A  60     -18.791  -6.800   8.785  1.00 97.68           H  
ATOM    975  CZ  TYR A  60     -16.948  -7.151   9.161  1.00 97.68           C  
ATOM    976  N   ASN A  61     -13.718  -4.431  13.194  1.00 98.12           N  
ATOM    977  H   ASN A  61     -13.400  -5.021  13.950  1.00 98.12           H  
ATOM    978  CA  ASN A  61     -14.452  -3.212  13.524  1.00 98.12           C  
ATOM    979  HA  ASN A  61     -15.396  -3.215  12.980  1.00 98.12           H  
ATOM    980  C   ASN A  61     -13.680  -1.962  13.091  1.00 98.12           C  
ATOM    981  CB  ASN A  61     -14.726  -3.163  15.035  1.00 98.12           C  
ATOM    982  HB2 ASN A  61     -13.800  -3.313  15.590  1.00 98.12           H  
ATOM    983  HB3 ASN A  61     -15.086  -2.165  15.287  1.00 98.12           H  
ATOM    984  O   ASN A  61     -14.233  -1.097  12.407  1.00 98.12           O  
ATOM    985  CG  ASN A  61     -15.759  -4.154  15.532  1.00 98.12           C  
ATOM    986  ND2 ASN A  61     -15.992  -4.157  16.823  1.00 98.12           N  
ATOM    987 HD21 ASN A  61     -16.722  -4.737  17.211  1.00 98.12           H  
ATOM    988 HD22 ASN A  61     -15.420  -3.578  17.421  1.00 98.12           H  
ATOM    989  OD1 ASN A  61     -16.356  -4.906  14.776  1.00 98.12           O  
ATOM    990  N   ALA A  62     -12.391  -1.885  13.433  1.00 98.34           N  
ATOM    991  H   ALA A  62     -11.990  -2.631  13.984  1.00 98.34           H  
ATOM    992  CA  ALA A  62     -11.527  -0.789  13.005  1.00 98.34           C  
ATOM    993  HA  ALA A  62     -11.956   0.150  13.353  1.00 98.34           H  
ATOM    994  C   ALA A  62     -11.411  -0.715  11.474  1.00 98.34           C  
ATOM    995  CB  ALA A  62     -10.154  -0.964  13.653  1.00 98.34           C  
ATOM    996  HB1 ALA A  62      -9.704  -1.904  13.331  1.00 98.34           H  
ATOM    997  HB2 ALA A  62      -9.511  -0.131  13.369  1.00 98.34           H  
ATOM    998  HB3 ALA A  62     -10.261  -0.974  14.737  1.00 98.34           H  
ATOM    999  O   ALA A  62     -11.415   0.383  10.914  1.00 98.34           O  
ATOM   1000  N   SER A  63     -11.361  -1.862  10.790  1.00 97.40           N  
ATOM   1001  H   SER A  63     -11.281  -2.726  11.306  1.00 97.40           H  
ATOM   1002  CA  SER A  63     -11.313  -1.941   9.328  1.00 97.40           C  
ATOM   1003  HA  SER A  63     -10.485  -1.315   8.998  1.00 97.40           H  
ATOM   1004  C   SER A  63     -12.586  -1.402   8.666  1.00 97.40           C  
ATOM   1005  CB  SER A  63     -11.005  -3.376   8.878  1.00 97.40           C  
ATOM   1006  HB2 SER A  63     -11.655  -4.084   9.391  1.00 97.40           H  
ATOM   1007  HB3 SER A  63     -11.155  -3.465   7.802  1.00 97.40           H  
ATOM   1008  O   SER A  63     -12.496  -0.649   7.689  1.00 97.40           O  
ATOM   1009  OG  SER A  63      -9.649  -3.652   9.174  1.00 97.40           O  
ATOM   1010  HG  SER A  63      -9.466  -4.585   9.043  1.00 97.40           H  
ATOM   1011  N   VAL A  64     -13.767  -1.707   9.214  1.00 96.32           N  
ATOM   1012  H   VAL A  64     -13.777  -2.355   9.989  1.00 96.32           H  
ATOM   1013  CA  VAL A  64     -15.051  -1.163   8.738  1.00 96.32           C  
ATOM   1014  HA  VAL A  64     -15.103  -1.299   7.657  1.00 96.32           H  
ATOM   1015  C   VAL A  64     -15.135   0.345   9.002  1.00 96.32           C  
ATOM   1016  CB  VAL A  64     -16.245  -1.922   9.355  1.00 96.32           C  
ATOM   1017  HB  VAL A  64     -16.147  -1.916  10.441  1.00 96.32           H  
ATOM   1018  O   VAL A  64     -15.380   1.107   8.065  1.00 96.32           O  
ATOM   1019  CG1 VAL A  64     -17.587  -1.287   8.963  1.00 96.32           C  
ATOM   1020 HG11 VAL A  64     -17.669  -0.277   9.365  1.00 96.32           H  
ATOM   1021 HG12 VAL A  64     -18.400  -1.880   9.383  1.00 96.32           H  
ATOM   1022 HG13 VAL A  64     -17.688  -1.254   7.878  1.00 96.32           H  
ATOM   1023  CG2 VAL A  64     -16.292  -3.380   8.879  1.00 96.32           C  
ATOM   1024 HG21 VAL A  64     -16.445  -3.425   7.801  1.00 96.32           H  
ATOM   1025 HG22 VAL A  64     -17.108  -3.900   9.380  1.00 96.32           H  
ATOM   1026 HG23 VAL A  64     -15.366  -3.900   9.125  1.00 96.32           H  
ATOM   1027  N   ILE A  65     -14.857   0.802  10.230  1.00 97.54           N  
ATOM   1028  H   ILE A  65     -14.638   0.129  10.950  1.00 97.54           H  
ATOM   1029  CA  ILE A  65     -14.873   2.233  10.588  1.00 97.54           C  
ATOM   1030  HA  ILE A  65     -15.863   2.636  10.372  1.00 97.54           H  
ATOM   1031  C   ILE A  65     -13.885   3.032   9.725  1.00 97.54           C  
ATOM   1032  CB  ILE A  65     -14.585   2.417  12.099  1.00 97.54           C  
ATOM   1033  HB  ILE A  65     -13.684   1.854  12.340  1.00 97.54           H  
ATOM   1034  O   ILE A  65     -14.257   4.040   9.121  1.00 97.54           O  
ATOM   1035  CG1 ILE A  65     -15.715   1.884  13.010  1.00 97.54           C  
ATOM   1036 HG12 ILE A  65     -15.385   1.955  14.046  1.00 97.54           H  
ATOM   1037 HG13 ILE A  65     -15.868   0.824  12.804  1.00 97.54           H  
ATOM   1038  CG2 ILE A  65     -14.303   3.886  12.452  1.00 97.54           C  
ATOM   1039 HG21 ILE A  65     -15.099   4.531  12.078  1.00 97.54           H  
ATOM   1040 HG22 ILE A  65     -14.231   3.997  13.534  1.00 97.54           H  
ATOM   1041 HG23 ILE A  65     -13.353   4.200  12.020  1.00 97.54           H  
ATOM   1042  CD1 ILE A  65     -17.070   2.598  12.897  1.00 97.54           C  
ATOM   1043 HD11 ILE A  65     -17.463   2.528  11.883  1.00 97.54           H  
ATOM   1044 HD12 ILE A  65     -17.779   2.120  13.575  1.00 97.54           H  
ATOM   1045 HD13 ILE A  65     -16.971   3.644  13.185  1.00 97.54           H  
ATOM   1046  N   GLY A  66     -12.640   2.569   9.599  1.00 97.35           N  
ATOM   1047  H   GLY A  66     -12.380   1.734  10.105  1.00 97.35           H  
ATOM   1048  CA  GLY A  66     -11.625   3.222   8.772  1.00 97.35           C  
ATOM   1049  HA2 GLY A  66     -11.469   4.242   9.122  1.00 97.35           H  
ATOM   1050  HA3 GLY A  66     -10.690   2.671   8.873  1.00 97.35           H  
ATOM   1051  C   GLY A  66     -12.006   3.263   7.289  1.00 97.35           C  
ATOM   1052  O   GLY A  66     -11.751   4.262   6.610  1.00 97.35           O  
ATOM   1053  N   SER A  67     -12.696   2.232   6.791  1.00 95.62           N  
ATOM   1054  H   SER A  67     -12.873   1.439   7.391  1.00 95.62           H  
ATOM   1055  CA  SER A  67     -13.227   2.210   5.423  1.00 95.62           C  
ATOM   1056  HA  SER A  67     -12.413   2.441   4.736  1.00 95.62           H  
ATOM   1057  C   SER A  67     -14.326   3.253   5.203  1.00 95.62           C  
ATOM   1058  CB  SER A  67     -13.763   0.824   5.061  1.00 95.62           C  
ATOM   1059  HB2 SER A  67     -14.515   0.505   5.782  1.00 95.62           H  
ATOM   1060  HB3 SER A  67     -14.223   0.869   4.074  1.00 95.62           H  
ATOM   1061  O   SER A  67     -14.370   3.849   4.124  1.00 95.62           O  
ATOM   1062  OG  SER A  67     -12.704  -0.108   5.025  1.00 95.62           O  
ATOM   1063  HG  SER A  67     -12.535  -0.378   5.930  1.00 95.62           H  
ATOM   1064  N   ILE A  68     -15.172   3.521   6.204  1.00 95.24           N  
ATOM   1065  H   ILE A  68     -15.095   2.982   7.056  1.00 95.24           H  
ATOM   1066  CA  ILE A  68     -16.179   4.595   6.153  1.00 95.24           C  
ATOM   1067  HA  ILE A  68     -16.768   4.474   5.244  1.00 95.24           H  
ATOM   1068  C   ILE A  68     -15.481   5.959   6.054  1.00 95.24           C  
ATOM   1069  CB  ILE A  68     -17.153   4.514   7.356  1.00 95.24           C  
ATOM   1070  HB  ILE A  68     -16.574   4.511   8.280  1.00 95.24           H  
ATOM   1071  O   ILE A  68     -15.776   6.725   5.135  1.00 95.24           O  
ATOM   1072  CG1 ILE A  68     -17.994   3.217   7.295  1.00 95.24           C  
ATOM   1073 HG12 ILE A  68     -18.714   3.288   6.480  1.00 95.24           H  
ATOM   1074 HG13 ILE A  68     -17.347   2.366   7.083  1.00 95.24           H  
ATOM   1075  CG2 ILE A  68     -18.087   5.739   7.389  1.00 95.24           C  
ATOM   1076 HG21 ILE A  68     -18.770   5.673   8.237  1.00 95.24           H  
ATOM   1077 HG22 ILE A  68     -17.519   6.661   7.513  1.00 95.24           H  
ATOM   1078 HG23 ILE A  68     -18.674   5.796   6.473  1.00 95.24           H  
ATOM   1079  CD1 ILE A  68     -18.745   2.900   8.596  1.00 95.24           C  
ATOM   1080 HD11 ILE A  68     -19.533   3.633   8.775  1.00 95.24           H  
ATOM   1081 HD12 ILE A  68     -18.052   2.895   9.436  1.00 95.24           H  
ATOM   1082 HD13 ILE A  68     -19.206   1.916   8.514  1.00 95.24           H  
ATOM   1083  N   VAL A  69     -14.495   6.237   6.917  1.00 96.18           N  
ATOM   1084  H   VAL A  69     -14.303   5.572   7.651  1.00 96.18           H  
ATOM   1085  CA  VAL A  69     -13.723   7.497   6.871  1.00 96.18           C  
ATOM   1086  HA  VAL A  69     -14.416   8.332   6.980  1.00 96.18           H  
ATOM   1087  C   VAL A  69     -13.026   7.663   5.513  1.00 96.18           C  
ATOM   1088  CB  VAL A  69     -12.691   7.576   8.018  1.00 96.18           C  
ATOM   1089  HB  VAL A  69     -11.967   6.770   7.898  1.00 96.18           H  
ATOM   1090  O   VAL A  69     -13.159   8.691   4.851  1.00 96.18           O  
ATOM   1091  CG1 VAL A  69     -11.941   8.914   8.005  1.00 96.18           C  
ATOM   1092 HG11 VAL A  69     -11.208   8.931   8.812  1.00 96.18           H  
ATOM   1093 HG12 VAL A  69     -11.406   9.054   7.066  1.00 96.18           H  
ATOM   1094 HG13 VAL A  69     -12.639   9.739   8.143  1.00 96.18           H  
ATOM   1095  CG2 VAL A  69     -13.335   7.438   9.403  1.00 96.18           C  
ATOM   1096 HG21 VAL A  69     -12.566   7.510  10.172  1.00 96.18           H  
ATOM   1097 HG22 VAL A  69     -13.827   6.471   9.507  1.00 96.18           H  
ATOM   1098 HG23 VAL A  69     -14.066   8.230   9.568  1.00 96.18           H  
ATOM   1099  N   MET A  70     -12.346   6.621   5.027  1.00 95.66           N  
ATOM   1100  H   MET A  70     -12.265   5.799   5.609  1.00 95.66           H  
ATOM   1101  CA  MET A  70     -11.686   6.635   3.717  1.00 95.66           C  
ATOM   1102  HA  MET A  70     -10.969   7.456   3.699  1.00 95.66           H  
ATOM   1103  C   MET A  70     -12.673   6.850   2.561  1.00 95.66           C  
ATOM   1104  CB  MET A  70     -10.932   5.311   3.554  1.00 95.66           C  
ATOM   1105  HB2 MET A  70     -11.629   4.483   3.681  1.00 95.66           H  
ATOM   1106  HB3 MET A  70     -10.191   5.259   4.351  1.00 95.66           H  
ATOM   1107  O   MET A  70     -12.352   7.534   1.581  1.00 95.66           O  
ATOM   1108  CG  MET A  70     -10.230   5.143   2.199  1.00 95.66           C  
ATOM   1109  HG2 MET A  70     -10.977   5.202   1.408  1.00 95.66           H  
ATOM   1110  HG3 MET A  70      -9.800   4.142   2.161  1.00 95.66           H  
ATOM   1111  SD  MET A  70      -8.916   6.336   1.828  1.00 95.66           S  
ATOM   1112  CE  MET A  70      -7.603   5.701   2.905  1.00 95.66           C  
ATOM   1113  HE1 MET A  70      -7.906   5.796   3.947  1.00 95.66           H  
ATOM   1114  HE2 MET A  70      -7.396   4.657   2.670  1.00 95.66           H  
ATOM   1115  HE3 MET A  70      -6.699   6.289   2.748  1.00 95.66           H  
ATOM   1116  N   ALA A  71     -13.873   6.271   2.641  1.00 93.12           N  
ATOM   1117  H   ALA A  71     -14.091   5.709   3.451  1.00 93.12           H  
ATOM   1118  CA  ALA A  71     -14.915   6.474   1.644  1.00 93.12           C  
ATOM   1119  HA  ALA A  71     -14.494   6.246   0.665  1.00 93.12           H  
ATOM   1120  C   ALA A  71     -15.383   7.936   1.610  1.00 93.12           C  
ATOM   1121  CB  ALA A  71     -16.066   5.498   1.900  1.00 93.12           C  
ATOM   1122  HB1 ALA A  71     -16.865   5.661   1.176  1.00 93.12           H  
ATOM   1123  HB2 ALA A  71     -15.710   4.471   1.822  1.00 93.12           H  
ATOM   1124  HB3 ALA A  71     -16.462   5.654   2.903  1.00 93.12           H  
ATOM   1125  O   ALA A  71     -15.519   8.470   0.503  1.00 93.12           O  
ATOM   1126  N   ALA A  72     -15.533   8.586   2.770  1.00 92.90           N  
ATOM   1127  H   ALA A  72     -15.403   8.076   3.633  1.00 92.90           H  
ATOM   1128  CA  ALA A  72     -15.867  10.007   2.874  1.00 92.90           C  
ATOM   1129  HA  ALA A  72     -16.815  10.179   2.365  1.00 92.90           H  
ATOM   1130  C   ALA A  72     -14.807  10.887   2.188  1.00 92.90           C  
ATOM   1131  CB  ALA A  72     -16.046  10.381   4.353  1.00 92.90           C  
ATOM   1132  HB1 ALA A  72     -16.419  11.403   4.428  1.00 92.90           H  
ATOM   1133  HB2 ALA A  72     -16.757   9.713   4.839  1.00 92.90           H  
ATOM   1134  HB3 ALA A  72     -15.095  10.326   4.882  1.00 92.90           H  
ATOM   1135  O   ALA A  72     -15.149  11.713   1.346  1.00 92.90           O  
ATOM   1136  N   CYS A  73     -13.514  10.631   2.425  1.00 93.02           N  
ATOM   1137  H   CYS A  73     -13.292  10.000   3.182  1.00 93.02           H  
ATOM   1138  CA  CYS A  73     -12.408  11.396   1.822  1.00 93.02           C  
ATOM   1139  HA  CYS A  73     -12.565  12.456   2.019  1.00 93.02           H  
ATOM   1140  C   CYS A  73     -12.267  11.237   0.298  1.00 93.02           C  
ATOM   1141  CB  CYS A  73     -11.086  10.967   2.467  1.00 93.02           C  
ATOM   1142  HB2 CYS A  73     -10.903   9.908   2.284  1.00 93.02           H  
ATOM   1143  HB3 CYS A  73     -10.282  11.556   2.026  1.00 93.02           H  
ATOM   1144  O   CYS A  73     -11.442  11.899  -0.334  1.00 93.02           O  
ATOM   1145  SG  CYS A  73     -11.104  11.271   4.246  1.00 93.02           S  
ATOM   1146  HG  CYS A  73      -9.953  11.940   4.358  1.00 93.02           H  
ATOM   1147  N   THR A  74     -12.985  10.294  -0.310  1.00 86.96           N  
ATOM   1148  H   THR A  74     -13.680   9.813   0.242  1.00 86.96           H  
ATOM   1149  CA  THR A  74     -12.768   9.899  -1.706  1.00 86.96           C  
ATOM   1150  HA  THR A  74     -12.159  10.664  -2.186  1.00 86.96           H  
ATOM   1151  C   THR A  74     -14.059   9.876  -2.517  1.00 86.96           C  
ATOM   1152  CB  THR A  74     -11.978   8.588  -1.792  1.00 86.96           C  
ATOM   1153  HB  THR A  74     -11.881   8.315  -2.843  1.00 86.96           H  
ATOM   1154  O   THR A  74     -14.173   9.089  -3.466  1.00 86.96           O  
ATOM   1155  CG2 THR A  74     -10.572   8.689  -1.219  1.00 86.96           C  
ATOM   1156 HG21 THR A  74     -10.606   8.954  -0.162  1.00 86.96           H  
ATOM   1157 HG22 THR A  74     -10.007   9.451  -1.755  1.00 86.96           H  
ATOM   1158 HG23 THR A  74     -10.076   7.723  -1.311  1.00 86.96           H  
ATOM   1159  OG1 THR A  74     -12.621   7.547  -1.096  1.00 86.96           O  
ATOM   1160  HG1 THR A  74     -12.449   7.691  -0.163  1.00 86.96           H  
ATOM   1161  N   ASP A  75     -15.006  10.756  -2.181  1.00 69.30           N  
ATOM   1162  H   ASP A  75     -14.814  11.387  -1.417  1.00 69.30           H  
ATOM   1163  CA  ASP A  75     -16.347  10.898  -2.779  1.00 69.30           C  
ATOM   1164  HA  ASP A  75     -16.947  11.447  -2.054  1.00 69.30           H  
ATOM   1165  C   ASP A  75     -17.044   9.543  -2.980  1.00 69.30           C  
ATOM   1166  CB  ASP A  75     -16.343  11.743  -4.067  1.00 69.30           C  
ATOM   1167  HB2 ASP A  75     -16.014  11.120  -4.899  1.00 69.30           H  
ATOM   1168  HB3 ASP A  75     -17.366  12.053  -4.283  1.00 69.30           H  
ATOM   1169  O   ASP A  75     -17.640   9.266  -4.024  1.00 69.30           O  
ATOM   1170  CG  ASP A  75     -15.464  12.987  -3.996  1.00 69.30           C  
ATOM   1171  OD1 ASP A  75     -15.608  13.750  -3.029  1.00 69.30           O  
ATOM   1172  OD2 ASP A  75     -14.581  13.082  -4.887  1.00 69.30           O  
ATOM   1173  N   GLY A  76     -16.870   8.619  -2.030  1.00 62.38           N  
ATOM   1174  H   GLY A  76     -16.433   8.913  -1.169  1.00 62.38           H  
ATOM   1175  CA  GLY A  76     -17.694   7.420  -1.994  1.00 62.38           C  
ATOM   1176  HA2 GLY A  76     -17.389   6.782  -1.165  1.00 62.38           H  
ATOM   1177  HA3 GLY A  76     -17.612   6.877  -2.935  1.00 62.38           H  
ATOM   1178  C   GLY A  76     -19.143   7.830  -1.770  1.00 62.38           C  
ATOM   1179  O   GLY A  76     -19.410   8.732  -0.982  1.00 62.38           O  
ATOM   1180  N   THR A  77     -20.083   7.163  -2.439  1.00 64.26           N  
ATOM   1181  H   THR A  77     -19.825   6.457  -3.113  1.00 64.26           H  
ATOM   1182  CA  THR A  77     -21.499   7.252  -2.069  1.00 64.26           C  
ATOM   1183  HA  THR A  77     -21.781   8.296  -1.934  1.00 64.26           H  
ATOM   1184  C   THR A  77     -21.686   6.547  -0.730  1.00 64.26           C  
ATOM   1185  CB  THR A  77     -22.412   6.641  -3.144  1.00 64.26           C  
ATOM   1186  HB  THR A  77     -23.419   6.534  -2.739  1.00 64.26           H  
ATOM   1187  O   THR A  77     -22.089   5.386  -0.689  1.00 64.26           O  
ATOM   1188  CG2 THR A  77     -22.493   7.512  -4.395  1.00 64.26           C  
ATOM   1189 HG21 THR A  77     -22.895   8.490  -4.131  1.00 64.26           H  
ATOM   1190 HG22 THR A  77     -21.501   7.639  -4.828  1.00 64.26           H  
ATOM   1191 HG23 THR A  77     -23.154   7.042  -5.123  1.00 64.26           H  
ATOM   1192  OG1 THR A  77     -21.930   5.372  -3.533  1.00 64.26           O  
ATOM   1193  HG1 THR A  77     -21.957   4.845  -2.731  1.00 64.26           H  
ATOM   1194  N   LEU A  78     -21.321   7.225   0.354  1.00 76.77           N  
ATOM   1195  H   LEU A  78     -20.917   8.142   0.225  1.00 76.77           H  
ATOM   1196  CA  LEU A  78     -21.813   6.904   1.680  1.00 76.77           C  
ATOM   1197  HA  LEU A  78     -21.755   5.831   1.863  1.00 76.77           H  
ATOM   1198  C   LEU A  78     -23.279   7.322   1.690  1.00 76.77           C  
ATOM   1199  CB  LEU A  78     -20.988   7.656   2.733  1.00 76.77           C  
ATOM   1200  HB2 LEU A  78     -20.930   8.703   2.433  1.00 76.77           H  
ATOM   1201  HB3 LEU A  78     -21.511   7.603   3.688  1.00 76.77           H  
ATOM   1202  O   LEU A  78     -23.599   8.476   1.414  1.00 76.77           O  
ATOM   1203  CG  LEU A  78     -19.559   7.129   2.924  1.00 76.77           C  
ATOM   1204  HG  LEU A  78     -19.021   7.160   1.976  1.00 76.77           H  
ATOM   1205  CD1 LEU A  78     -18.842   8.039   3.914  1.00 76.77           C  
ATOM   1206 HD11 LEU A  78     -17.820   7.688   4.058  1.00 76.77           H  
ATOM   1207 HD12 LEU A  78     -19.351   8.020   4.878  1.00 76.77           H  
ATOM   1208 HD13 LEU A  78     -18.820   9.061   3.536  1.00 76.77           H  
ATOM   1209  CD2 LEU A  78     -19.539   5.697   3.463  1.00 76.77           C  
ATOM   1210 HD21 LEU A  78     -19.887   4.997   2.704  1.00 76.77           H  
ATOM   1211 HD22 LEU A  78     -20.181   5.624   4.341  1.00 76.77           H  
ATOM   1212 HD23 LEU A  78     -18.528   5.419   3.762  1.00 76.77           H  
ATOM   1213  N   ARG A  79     -24.169   6.357   1.895  1.00 70.07           N  
ATOM   1214  H   ARG A  79     -23.835   5.442   2.164  1.00 70.07           H  
ATOM   1215  CA  ARG A  79     -25.591   6.637   2.067  1.00 70.07           C  
ATOM   1216  HA  ARG A  79     -25.847   7.608   1.641  1.00 70.07           H  
ATOM   1217  C   ARG A  79     -25.850   6.717   3.558  1.00 70.07           C  
ATOM   1218  CB  ARG A  79     -26.456   5.560   1.402  1.00 70.07           C  
ATOM   1219  HB2 ARG A  79     -27.502   5.777   1.622  1.00 70.07           H  
ATOM   1220  HB3 ARG A  79     -26.216   4.586   1.830  1.00 70.07           H  
ATOM   1221  O   ARG A  79     -25.529   5.762   4.269  1.00 70.07           O  
ATOM   1222  CG  ARG A  79     -26.266   5.499  -0.118  1.00 70.07           C  
ATOM   1223  HG2 ARG A  79     -26.514   6.467  -0.554  1.00 70.07           H  
ATOM   1224  HG3 ARG A  79     -25.231   5.251  -0.351  1.00 70.07           H  
ATOM   1225  CD  ARG A  79     -27.188   4.420  -0.693  1.00 70.07           C  
ATOM   1226  HD2 ARG A  79     -26.965   3.475  -0.196  1.00 70.07           H  
ATOM   1227  HD3 ARG A  79     -28.219   4.695  -0.469  1.00 70.07           H  
ATOM   1228  NE  ARG A  79     -27.016   4.265  -2.150  1.00 70.07           N  
ATOM   1229  HE  ARG A  79     -26.322   4.857  -2.584  1.00 70.07           H  
ATOM   1230  NH1 ARG A  79     -28.613   2.645  -2.434  1.00 70.07           N  
ATOM   1231 HH11 ARG A  79     -28.805   2.684  -1.443  1.00 70.07           H  
ATOM   1232 HH12 ARG A  79     -29.153   2.022  -3.017  1.00 70.07           H  
ATOM   1233  NH2 ARG A  79     -27.472   3.382  -4.202  1.00 70.07           N  
ATOM   1234 HH21 ARG A  79     -26.799   4.006  -4.623  1.00 70.07           H  
ATOM   1235 HH22 ARG A  79     -28.024   2.755  -4.769  1.00 70.07           H  
ATOM   1236  CZ  ARG A  79     -27.697   3.434  -2.918  1.00 70.07           C  
ATOM   1237  N   ASP A  80     -26.424   7.819   4.010  1.00 69.55           N  
ATOM   1238  H   ASP A  80     -26.598   8.604   3.399  1.00 69.55           H  
ATOM   1239  CA  ASP A  80     -26.875   7.920   5.393  1.00 69.55           C  
ATOM   1240  HA  ASP A  80     -26.023   7.735   6.048  1.00 69.55           H  
ATOM   1241  C   ASP A  80     -27.923   6.838   5.670  1.00 69.55           C  
ATOM   1242  CB  ASP A  80     -27.390   9.331   5.698  1.00 69.55           C  
ATOM   1243  HB2 ASP A  80     -28.230   9.555   5.040  1.00 69.55           H  
ATOM   1244  HB3 ASP A  80     -27.742   9.360   6.729  1.00 69.55           H  
ATOM   1245  O   ASP A  80     -28.697   6.456   4.788  1.00 69.55           O  
ATOM   1246  CG  ASP A  80     -26.290  10.382   5.524  1.00 69.55           C  
ATOM   1247  OD1 ASP A  80     -25.107  10.036   5.773  1.00 69.55           O  
ATOM   1248  OD2 ASP A  80     -26.633  11.474   5.030  1.00 69.55           O  
ATOM   1249  N   GLY A  81     -27.888   6.273   6.876  1.00 70.36           N  
ATOM   1250  H   GLY A  81     -27.242   6.632   7.565  1.00 70.36           H  
ATOM   1251  CA  GLY A  81     -28.748   5.146   7.238  1.00 70.36           C  
ATOM   1252  HA2 GLY A  81     -28.870   5.137   8.321  1.00 70.36           H  
ATOM   1253  HA3 GLY A  81     -29.736   5.295   6.802  1.00 70.36           H  
ATOM   1254  C   GLY A  81     -28.243   3.770   6.779  1.00 70.36           C  
ATOM   1255  O   GLY A  81     -28.944   2.777   6.975  1.00 70.36           O  
ATOM   1256  N   SER A  82     -27.046   3.675   6.182  1.00 82.37           N  
ATOM   1257  H   SER A  82     -26.515   4.521   6.033  1.00 82.37           H  
ATOM   1258  CA  SER A  82     -26.446   2.377   5.836  1.00 82.37           C  
ATOM   1259  HA  SER A  82     -27.146   1.839   5.197  1.00 82.37           H  
ATOM   1260  C   SER A  82     -26.199   1.538   7.093  1.00 82.37           C  
ATOM   1261  CB  SER A  82     -25.133   2.529   5.062  1.00 82.37           C  
ATOM   1262  HB2 SER A  82     -24.439   3.140   5.639  1.00 82.37           H  
ATOM   1263  HB3 SER A  82     -24.692   1.545   4.905  1.00 82.37           H  
ATOM   1264  O   SER A  82     -25.684   2.035   8.098  1.00 82.37           O  
ATOM   1265  OG  SER A  82     -25.362   3.142   3.809  1.00 82.37           O  
ATOM   1266  HG  SER A  82     -25.488   4.075   3.997  1.00 82.37           H  
ATOM   1267  N   LYS A  83     -26.557   0.254   7.016  1.00 90.15           N  
ATOM   1268  H   LYS A  83     -26.952  -0.082   6.149  1.00 90.15           H  
ATOM   1269  CA  LYS A  83     -26.271  -0.738   8.054  1.00 90.15           C  
ATOM   1270  HA  LYS A  83     -26.269  -0.251   9.029  1.00 90.15           H  
ATOM   1271  C   LYS A  83     -24.889  -1.338   7.834  1.00 90.15           C  
ATOM   1272  CB  LYS A  83     -27.332  -1.843   8.064  1.00 90.15           C  
ATOM   1273  HB2 LYS A  83     -27.022  -2.609   8.775  1.00 90.15           H  
ATOM   1274  HB3 LYS A  83     -27.385  -2.305   7.078  1.00 90.15           H  
ATOM   1275  O   LYS A  83     -24.537  -1.692   6.709  1.00 90.15           O  
ATOM   1276  CG  LYS A  83     -28.718  -1.326   8.469  1.00 90.15           C  
ATOM   1277  HG2 LYS A  83     -29.090  -0.615   7.731  1.00 90.15           H  
ATOM   1278  HG3 LYS A  83     -28.655  -0.849   9.447  1.00 90.15           H  
ATOM   1279  CD  LYS A  83     -29.661  -2.526   8.556  1.00 90.15           C  
ATOM   1280  HD2 LYS A  83     -29.264  -3.209   9.306  1.00 90.15           H  
ATOM   1281  HD3 LYS A  83     -29.678  -3.044   7.597  1.00 90.15           H  
ATOM   1282  CE  LYS A  83     -31.084  -2.138   8.955  1.00 90.15           C  
ATOM   1283  HE2 LYS A  83     -31.042  -1.582   9.891  1.00 90.15           H  
ATOM   1284  HE3 LYS A  83     -31.517  -1.499   8.185  1.00 90.15           H  
ATOM   1285  NZ  LYS A  83     -31.874  -3.380   9.129  1.00 90.15           N  
ATOM   1286  HZ1 LYS A  83     -32.799  -3.197   9.490  1.00 90.15           H  
ATOM   1287  HZ2 LYS A  83     -31.933  -3.888   8.257  1.00 90.15           H  
ATOM   1288  HZ3 LYS A  83     -31.385  -3.998   9.761  1.00 90.15           H  
ATOM   1289  N   TYR A  84     -24.138  -1.468   8.915  1.00 92.59           N  
ATOM   1290  H   TYR A  84     -24.495  -1.120   9.794  1.00 92.59           H  
ATOM   1291  CA  TYR A  84     -22.821  -2.089   8.938  1.00 92.59           C  
ATOM   1292  HA  TYR A  84     -22.635  -2.611   8.000  1.00 92.59           H  
ATOM   1293  C   TYR A  84     -22.761  -3.096  10.077  1.00 92.59           C  
ATOM   1294  CB  TYR A  84     -21.750  -1.014   9.130  1.00 92.59           C  
ATOM   1295  HB2 TYR A  84     -20.778  -1.496   9.242  1.00 92.59           H  
ATOM   1296  HB3 TYR A  84     -21.967  -0.480  10.055  1.00 92.59           H  
ATOM   1297  O   TYR A  84     -23.274  -2.833  11.162  1.00 92.59           O  
ATOM   1298  CG  TYR A  84     -21.668   0.005   8.018  1.00 92.59           C  
ATOM   1299  CD1 TYR A  84     -20.889  -0.262   6.878  1.00 92.59           C  
ATOM   1300  HD1 TYR A  84     -20.361  -1.201   6.800  1.00 92.59           H  
ATOM   1301  CD2 TYR A  84     -22.366   1.222   8.132  1.00 92.59           C  
ATOM   1302  HD2 TYR A  84     -22.971   1.419   9.005  1.00 92.59           H  
ATOM   1303  CE1 TYR A  84     -20.810   0.689   5.844  1.00 92.59           C  
ATOM   1304  HE1 TYR A  84     -20.216   0.478   4.967  1.00 92.59           H  
ATOM   1305  CE2 TYR A  84     -22.281   2.181   7.107  1.00 92.59           C  
ATOM   1306  HE2 TYR A  84     -22.802   3.122   7.199  1.00 92.59           H  
ATOM   1307  OH  TYR A  84     -21.438   2.820   4.952  1.00 92.59           O  
ATOM   1308  HH  TYR A  84     -20.886   2.490   4.239  1.00 92.59           H  
ATOM   1309  CZ  TYR A  84     -21.510   1.910   5.958  1.00 92.59           C  
ATOM   1310  N   SER A  85     -22.124  -4.235   9.839  1.00 94.59           N  
ATOM   1311  H   SER A  85     -21.789  -4.439   8.908  1.00 94.59           H  
ATOM   1312  CA  SER A  85     -21.955  -5.265  10.859  1.00 94.59           C  
ATOM   1313  HA  SER A  85     -22.807  -5.223  11.538  1.00 94.59           H  
ATOM   1314  C   SER A  85     -20.682  -5.022  11.666  1.00 94.59           C  
ATOM   1315  CB  SER A  85     -21.961  -6.659  10.235  1.00 94.59           C  
ATOM   1316  HB2 SER A  85     -21.023  -6.839   9.709  1.00 94.59           H  
ATOM   1317  HB3 SER A  85     -22.079  -7.394  11.031  1.00 94.59           H  
ATOM   1318  O   SER A  85     -19.631  -4.764  11.080  1.00 94.59           O  
ATOM   1319  OG  SER A  85     -23.039  -6.785   9.332  1.00 94.59           O  
ATOM   1320  HG  SER A  85     -23.404  -7.672   9.380  1.00 94.59           H  
ATOM   1321  N   PHE A  86     -20.766  -5.147  12.989  1.00 96.75           N  
ATOM   1322  H   PHE A  86     -21.675  -5.318  13.395  1.00 96.75           H  
ATOM   1323  CA  PHE A  86     -19.637  -5.035  13.918  1.00 96.75           C  
ATOM   1324  HA  PHE A  86     -18.698  -5.149  13.377  1.00 96.75           H  
ATOM   1325  C   PHE A  86     -19.708  -6.121  14.986  1.00 96.75           C  
ATOM   1326  CB  PHE A  86     -19.642  -3.666  14.606  1.00 96.75           C  
ATOM   1327  HB2 PHE A  86     -20.559  -3.564  15.186  1.00 96.75           H  
ATOM   1328  HB3 PHE A  86     -18.810  -3.616  15.309  1.00 96.75           H  
ATOM   1329  O   PHE A  86     -20.794  -6.596  15.313  1.00 96.75           O  
ATOM   1330  CG  PHE A  86     -19.545  -2.494  13.666  1.00 96.75           C  
ATOM   1331  CD1 PHE A  86     -18.289  -2.080  13.196  1.00 96.75           C  
ATOM   1332  HD1 PHE A  86     -17.402  -2.608  13.511  1.00 96.75           H  
ATOM   1333  CD2 PHE A  86     -20.708  -1.818  13.264  1.00 96.75           C  
ATOM   1334  HD2 PHE A  86     -21.675  -2.140  13.621  1.00 96.75           H  
ATOM   1335  CE1 PHE A  86     -18.194  -0.991  12.317  1.00 96.75           C  
ATOM   1336  HE1 PHE A  86     -17.226  -0.678  11.953  1.00 96.75           H  
ATOM   1337  CE2 PHE A  86     -20.611  -0.723  12.394  1.00 96.75           C  
ATOM   1338  HE2 PHE A  86     -21.509  -0.192  12.116  1.00 96.75           H  
ATOM   1339  CZ  PHE A  86     -19.356  -0.321  11.903  1.00 96.75           C  
ATOM   1340  HZ  PHE A  86     -19.282   0.508  11.215  1.00 96.75           H  
ATOM   1341  N   PHE A  87     -18.562  -6.478  15.556  1.00 97.30           N  
ATOM   1342  H   PHE A  87     -17.714  -6.021  15.251  1.00 97.30           H  
ATOM   1343  CA  PHE A  87     -18.491  -7.318  16.746  1.00 97.30           C  
ATOM   1344  HA  PHE A  87     -19.240  -8.106  16.665  1.00 97.30           H  
ATOM   1345  C   PHE A  87     -18.774  -6.509  18.012  1.00 97.30           C  
ATOM   1346  CB  PHE A  87     -17.121  -7.987  16.843  1.00 97.30           C  
ATOM   1347  HB2 PHE A  87     -17.020  -8.441  17.829  1.00 97.30           H  
ATOM   1348  HB3 PHE A  87     -16.342  -7.229  16.752  1.00 97.30           H  
ATOM   1349  O   PHE A  87     -18.172  -5.453  18.223  1.00 97.30           O  
ATOM   1350  CG  PHE A  87     -16.908  -9.081  15.826  1.00 97.30           C  
ATOM   1351  CD1 PHE A  87     -17.478 -10.351  16.035  1.00 97.30           C  
ATOM   1352  HD1 PHE A  87     -18.080 -10.543  16.910  1.00 97.30           H  
ATOM   1353  CD2 PHE A  87     -16.139  -8.829  14.678  1.00 97.30           C  
ATOM   1354  HD2 PHE A  87     -15.712  -7.850  14.518  1.00 97.30           H  
ATOM   1355  CE1 PHE A  87     -17.264 -11.376  15.098  1.00 97.30           C  
ATOM   1356  HE1 PHE A  87     -17.701 -12.353  15.246  1.00 97.30           H  
ATOM   1357  CE2 PHE A  87     -15.919  -9.855  13.748  1.00 97.30           C  
ATOM   1358  HE2 PHE A  87     -15.316  -9.663  12.873  1.00 97.30           H  
ATOM   1359  CZ  PHE A  87     -16.480 -11.125  13.959  1.00 97.30           C  
ATOM   1360  HZ  PHE A  87     -16.320 -11.910  13.236  1.00 97.30           H  
ATOM   1361  N   PHE A  88     -19.627  -7.052  18.875  1.00 96.70           N  
ATOM   1362  H   PHE A  88     -20.077  -7.917  18.612  1.00 96.70           H  
ATOM   1363  CA  PHE A  88     -19.925  -6.553  20.215  1.00 96.70           C  
ATOM   1364  HA  PHE A  88     -19.247  -5.736  20.463  1.00 96.70           H  
ATOM   1365  C   PHE A  88     -19.726  -7.670  21.233  1.00 96.70           C  
ATOM   1366  CB  PHE A  88     -21.366  -6.032  20.282  1.00 96.70           C  
ATOM   1367  HB2 PHE A  88     -22.048  -6.828  19.986  1.00 96.70           H  
ATOM   1368  HB3 PHE A  88     -21.599  -5.769  21.313  1.00 96.70           H  
ATOM   1369  O   PHE A  88     -19.928  -8.842  20.916  1.00 96.70           O  
ATOM   1370  CG  PHE A  88     -21.604  -4.820  19.410  1.00 96.70           C  
ATOM   1371  CD1 PHE A  88     -21.418  -3.525  19.930  1.00 96.70           C  
ATOM   1372  HD1 PHE A  88     -21.120  -3.386  20.959  1.00 96.70           H  
ATOM   1373  CD2 PHE A  88     -21.978  -4.991  18.066  1.00 96.70           C  
ATOM   1374  HD2 PHE A  88     -22.101  -5.985  17.662  1.00 96.70           H  
ATOM   1375  CE1 PHE A  88     -21.590  -2.406  19.099  1.00 96.70           C  
ATOM   1376  HE1 PHE A  88     -21.439  -1.410  19.488  1.00 96.70           H  
ATOM   1377  CE2 PHE A  88     -22.164  -3.870  17.242  1.00 96.70           C  
ATOM   1378  HE2 PHE A  88     -22.458  -4.009  16.212  1.00 96.70           H  
ATOM   1379  CZ  PHE A  88     -21.943  -2.579  17.753  1.00 96.70           C  
ATOM   1380  HZ  PHE A  88     -22.034  -1.713  17.114  1.00 96.70           H  
ATOM   1381  N   LYS A  89     -19.360  -7.299  22.461  1.00 94.28           N  
ATOM   1382  H   LYS A  89     -19.237  -6.316  22.661  1.00 94.28           H  
ATOM   1383  CA  LYS A  89     -19.384  -8.235  23.582  1.00 94.28           C  
ATOM   1384  HA  LYS A  89     -19.023  -9.204  23.237  1.00 94.28           H  
ATOM   1385  C   LYS A  89     -20.811  -8.436  24.079  1.00 94.28           C  
ATOM   1386  CB  LYS A  89     -18.475  -7.771  24.718  1.00 94.28           C  
ATOM   1387  HB2 LYS A  89     -18.698  -8.377  25.596  1.00 94.28           H  
ATOM   1388  HB3 LYS A  89     -18.675  -6.727  24.958  1.00 94.28           H  
ATOM   1389  O   LYS A  89     -21.543  -7.461  24.268  1.00 94.28           O  
ATOM   1390  CG  LYS A  89     -16.999  -7.962  24.354  1.00 94.28           C  
ATOM   1391  HG2 LYS A  89     -16.728  -7.290  23.541  1.00 94.28           H  
ATOM   1392  HG3 LYS A  89     -16.834  -8.995  24.048  1.00 94.28           H  
ATOM   1393  CD  LYS A  89     -16.144  -7.655  25.581  1.00 94.28           C  
ATOM   1394  HD2 LYS A  89     -16.193  -6.590  25.809  1.00 94.28           H  
ATOM   1395  HD3 LYS A  89     -16.548  -8.215  26.424  1.00 94.28           H  
ATOM   1396  CE  LYS A  89     -14.697  -8.076  25.342  1.00 94.28           C  
ATOM   1397  HE2 LYS A  89     -14.219  -7.358  24.675  1.00 94.28           H  
ATOM   1398  HE3 LYS A  89     -14.705  -9.050  24.854  1.00 94.28           H  
ATOM   1399  NZ  LYS A  89     -13.996  -8.174  26.640  1.00 94.28           N  
ATOM   1400  HZ1 LYS A  89     -14.502  -8.836  27.211  1.00 94.28           H  
ATOM   1401  HZ2 LYS A  89     -13.050  -8.506  26.522  1.00 94.28           H  
ATOM   1402  HZ3 LYS A  89     -13.999  -7.283  27.117  1.00 94.28           H  
ATOM   1403  N   THR A  90     -21.181  -9.687  24.308  1.00 91.72           N  
ATOM   1404  H   THR A  90     -20.535 -10.428  24.071  1.00 91.72           H  
ATOM   1405  CA  THR A  90     -22.425 -10.076  24.975  1.00 91.72           C  
ATOM   1406  HA  THR A  90     -23.227  -9.425  24.625  1.00 91.72           H  
ATOM   1407  C   THR A  90     -22.296  -9.900  26.491  1.00 91.72           C  
ATOM   1408  CB  THR A  90     -22.825 -11.523  24.628  1.00 91.72           C  
ATOM   1409  HB  THR A  90     -23.847 -11.685  24.969  1.00 91.72           H  
ATOM   1410  O   THR A  90     -21.221  -9.584  27.008  1.00 91.72           O  
ATOM   1411  CG2 THR A  90     -22.758 -11.836  23.136  1.00 91.72           C  
ATOM   1412 HG21 THR A  90     -22.702 -10.905  22.572  1.00 91.72           H  
ATOM   1413 HG22 THR A  90     -23.649 -12.389  22.838  1.00 91.72           H  
ATOM   1414 HG23 THR A  90     -21.875 -12.428  22.897  1.00 91.72           H  
ATOM   1415  OG1 THR A  90     -21.982 -12.427  25.296  1.00 91.72           O  
ATOM   1416  HG1 THR A  90     -22.276 -13.317  25.084  1.00 91.72           H  
ATOM   1417  N   GLN A  91     -23.393 -10.117  27.225  1.00 87.74           N  
ATOM   1418  H   GLN A  91     -24.233 -10.438  26.766  1.00 87.74           H  
ATOM   1419  CA  GLN A  91     -23.365 -10.149  28.695  1.00 87.74           C  
ATOM   1420  HA  GLN A  91     -22.950  -9.212  29.065  1.00 87.74           H  
ATOM   1421  C   GLN A  91     -22.460 -11.270  29.233  1.00 87.74           C  
ATOM   1422  CB  GLN A  91     -24.793 -10.303  29.237  1.00 87.74           C  
ATOM   1423  HB2 GLN A  91     -25.260 -11.183  28.794  1.00 87.74           H  
ATOM   1424  HB3 GLN A  91     -24.743 -10.448  30.316  1.00 87.74           H  
ATOM   1425  O   GLN A  91     -21.819 -11.087  30.264  1.00 87.74           O  
ATOM   1426  CG  GLN A  91     -25.647  -9.058  28.952  1.00 87.74           C  
ATOM   1427  HG2 GLN A  91     -25.716  -8.897  27.876  1.00 87.74           H  
ATOM   1428  HG3 GLN A  91     -25.162  -8.189  29.397  1.00 87.74           H  
ATOM   1429  CD  GLN A  91     -27.064  -9.155  29.507  1.00 87.74           C  
ATOM   1430  NE2 GLN A  91     -27.842  -8.099  29.417  1.00 87.74           N  
ATOM   1431 HE21 GLN A  91     -28.763  -8.226  29.813  1.00 87.74           H  
ATOM   1432 HE22 GLN A  91     -27.505  -7.234  29.019  1.00 87.74           H  
ATOM   1433  OE1 GLN A  91     -27.522 -10.154  30.022  1.00 87.74           O  
ATOM   1434  N   ASP A  92     -22.330 -12.364  28.481  1.00 88.80           N  
ATOM   1435  H   ASP A  92     -22.917 -12.465  27.666  1.00 88.80           H  
ATOM   1436  CA  ASP A  92     -21.464 -13.504  28.799  1.00 88.80           C  
ATOM   1437  HA  ASP A  92     -21.448 -13.632  29.881  1.00 88.80           H  
ATOM   1438  C   ASP A  92     -20.005 -13.297  28.349  1.00 88.80           C  
ATOM   1439  CB  ASP A  92     -22.068 -14.783  28.198  1.00 88.80           C  
ATOM   1440  HB2 ASP A  92     -21.483 -15.644  28.521  1.00 88.80           H  
ATOM   1441  HB3 ASP A  92     -22.012 -14.723  27.111  1.00 88.80           H  
ATOM   1442  O   ASP A  92     -19.202 -14.224  28.387  1.00 88.80           O  
ATOM   1443  CG  ASP A  92     -23.522 -14.995  28.628  1.00 88.80           C  
ATOM   1444  OD1 ASP A  92     -23.797 -14.885  29.844  1.00 88.80           O  
ATOM   1445  OD2 ASP A  92     -24.356 -15.199  27.718  1.00 88.80           O  
ATOM   1446  N   ASN A  93     -19.639 -12.079  27.921  1.00 88.96           N  
ATOM   1447  H   ASN A  93     -20.355 -11.367  27.910  1.00 88.96           H  
ATOM   1448  CA  ASN A  93     -18.306 -11.713  27.424  1.00 88.96           C  
ATOM   1449  HA  ASN A  93     -18.382 -10.672  27.110  1.00 88.96           H  
ATOM   1450  C   ASN A  93     -17.871 -12.471  26.145  1.00 88.96           C  
ATOM   1451  CB  ASN A  93     -17.318 -11.751  28.609  1.00 88.96           C  
ATOM   1452  HB2 ASN A  93     -17.234 -12.779  28.962  1.00 88.96           H  
ATOM   1453  HB3 ASN A  93     -17.725 -11.158  29.428  1.00 88.96           H  
ATOM   1454  O   ASN A  93     -16.692 -12.469  25.788  1.00 88.96           O  
ATOM   1455  CG  ASN A  93     -15.927 -11.223  28.307  1.00 88.96           C  
ATOM   1456  ND2 ASN A  93     -14.922 -12.039  28.528  1.00 88.96           N  
ATOM   1457 HD21 ASN A  93     -15.151 -13.002  28.730  1.00 88.96           H  
ATOM   1458 HD22 ASN A  93     -13.989 -11.755  28.266  1.00 88.96           H  
ATOM   1459  OD1 ASN A  93     -15.698 -10.076  27.930  1.00 88.96           O  
ATOM   1460  N   GLU A  94     -18.834 -13.035  25.412  1.00 91.41           N  
ATOM   1461  H   GLU A  94     -19.776 -13.001  25.774  1.00 91.41           H  
ATOM   1462  CA  GLU A  94     -18.647 -13.621  24.081  1.00 91.41           C  
ATOM   1463  HA  GLU A  94     -17.643 -14.041  24.017  1.00 91.41           H  
ATOM   1464  C   GLU A  94     -18.759 -12.557  22.981  1.00 91.41           C  
ATOM   1465  CB  GLU A  94     -19.659 -14.757  23.851  1.00 91.41           C  
ATOM   1466  HB2 GLU A  94     -19.643 -15.044  22.799  1.00 91.41           H  
ATOM   1467  HB3 GLU A  94     -20.665 -14.403  24.073  1.00 91.41           H  
ATOM   1468  O   GLU A  94     -19.415 -11.530  23.154  1.00 91.41           O  
ATOM   1469  CG  GLU A  94     -19.365 -16.000  24.707  1.00 91.41           C  
ATOM   1470  HG2 GLU A  94     -19.436 -15.732  25.761  1.00 91.41           H  
ATOM   1471  HG3 GLU A  94     -20.133 -16.746  24.502  1.00 91.41           H  
ATOM   1472  CD  GLU A  94     -17.984 -16.607  24.404  1.00 91.41           C  
ATOM   1473  OE1 GLU A  94     -17.340 -17.122  25.344  1.00 91.41           O  
ATOM   1474  OE2 GLU A  94     -17.556 -16.526  23.226  1.00 91.41           O  
ATOM   1475  N   TRP A  95     -18.120 -12.787  21.832  1.00 95.40           N  
ATOM   1476  H   TRP A  95     -17.676 -13.685  21.708  1.00 95.40           H  
ATOM   1477  CA  TRP A  95     -18.185 -11.863  20.695  1.00 95.40           C  
ATOM   1478  HA  TRP A  95     -18.429 -10.866  21.061  1.00 95.40           H  
ATOM   1479  C   TRP A  95     -19.277 -12.268  19.710  1.00 95.40           C  
ATOM   1480  CB  TRP A  95     -16.829 -11.762  19.994  1.00 95.40           C  
ATOM   1481  HB2 TRP A  95     -16.474 -12.763  19.747  1.00 95.40           H  
ATOM   1482  HB3 TRP A  95     -16.967 -11.224  19.056  1.00 95.40           H  
ATOM   1483  O   TRP A  95     -19.236 -13.356  19.142  1.00 95.40           O  
ATOM   1484  CG  TRP A  95     -15.777 -11.038  20.770  1.00 95.40           C  
ATOM   1485  CD1 TRP A  95     -14.767 -11.614  21.457  1.00 95.40           C  
ATOM   1486  HD1 TRP A  95     -14.618 -12.680  21.545  1.00 95.40           H  
ATOM   1487  CD2 TRP A  95     -15.623  -9.599  20.961  1.00 95.40           C  
ATOM   1488  CE2 TRP A  95     -14.448  -9.372  21.737  1.00 95.40           C  
ATOM   1489  CE3 TRP A  95     -16.359  -8.465  20.558  1.00 95.40           C  
ATOM   1490  HE3 TRP A  95     -17.278  -8.614  20.011  1.00 95.40           H  
ATOM   1491  NE1 TRP A  95     -13.974 -10.636  22.023  1.00 95.40           N  
ATOM   1492  HE1 TRP A  95     -13.169 -10.851  22.593  1.00 95.40           H  
ATOM   1493  CH2 TRP A  95     -14.745  -6.970  21.621  1.00 95.40           C  
ATOM   1494  HH2 TRP A  95     -14.410  -5.970  21.853  1.00 95.40           H  
ATOM   1495  CZ2 TRP A  95     -14.007  -8.081  22.065  1.00 95.40           C  
ATOM   1496  HZ2 TRP A  95     -13.103  -7.935  22.638  1.00 95.40           H  
ATOM   1497  CZ3 TRP A  95     -15.922  -7.163  20.874  1.00 95.40           C  
ATOM   1498  HZ3 TRP A  95     -16.490  -6.307  20.541  1.00 95.40           H  
ATOM   1499  N   GLU A  96     -20.202 -11.353  19.431  1.00 94.45           N  
ATOM   1500  H   GLU A  96     -20.204 -10.493  19.961  1.00 94.45           H  
ATOM   1501  CA  GLU A  96     -21.267 -11.551  18.447  1.00 94.45           C  
ATOM   1502  HA  GLU A  96     -21.065 -12.467  17.893  1.00 94.45           H  
ATOM   1503  C   GLU A  96     -21.309 -10.411  17.428  1.00 94.45           C  
ATOM   1504  CB  GLU A  96     -22.619 -11.759  19.145  1.00 94.45           C  
ATOM   1505  HB2 GLU A  96     -22.517 -12.550  19.887  1.00 94.45           H  
ATOM   1506  HB3 GLU A  96     -23.340 -12.084  18.395  1.00 94.45           H  
ATOM   1507  O   GLU A  96     -21.021  -9.254  17.748  1.00 94.45           O  
ATOM   1508  CG  GLU A  96     -23.147 -10.489  19.826  1.00 94.45           C  
ATOM   1509  HG2 GLU A  96     -22.390 -10.098  20.507  1.00 94.45           H  
ATOM   1510  HG3 GLU A  96     -23.323  -9.729  19.064  1.00 94.45           H  
ATOM   1511  CD  GLU A  96     -24.461 -10.716  20.583  1.00 94.45           C  
ATOM   1512  OE1 GLU A  96     -24.729  -9.924  21.521  1.00 94.45           O  
ATOM   1513  OE2 GLU A  96     -25.295 -11.521  20.131  1.00 94.45           O  
ATOM   1514  N   MET A  97     -21.674 -10.729  16.186  1.00 95.14           N  
ATOM   1515  H   MET A  97     -21.965 -11.676  15.988  1.00 95.14           H  
ATOM   1516  CA  MET A  97     -21.789  -9.733  15.127  1.00 95.14           C  
ATOM   1517  HA  MET A  97     -21.102  -8.921  15.367  1.00 95.14           H  
ATOM   1518  C   MET A  97     -23.211  -9.161  15.072  1.00 95.14           C  
ATOM   1519  CB  MET A  97     -21.319 -10.323  13.793  1.00 95.14           C  
ATOM   1520  HB2 MET A  97     -20.365 -10.826  13.952  1.00 95.14           H  
ATOM   1521  HB3 MET A  97     -22.044 -11.049  13.425  1.00 95.14           H  
ATOM   1522  O   MET A  97     -24.179  -9.909  14.958  1.00 95.14           O  
ATOM   1523  CG  MET A  97     -21.126  -9.206  12.763  1.00 95.14           C  
ATOM   1524  HG2 MET A  97     -20.468  -8.448  13.189  1.00 95.14           H  
ATOM   1525  HG3 MET A  97     -22.101  -8.751  12.589  1.00 95.14           H  
ATOM   1526  SD  MET A  97     -20.438  -9.704  11.157  1.00 95.14           S  
ATOM   1527  CE  MET A  97     -18.804 -10.292  11.680  1.00 95.14           C  
ATOM   1528  HE1 MET A  97     -18.340  -9.558  12.339  1.00 95.14           H  
ATOM   1529  HE2 MET A  97     -18.902 -11.244  12.202  1.00 95.14           H  
ATOM   1530  HE3 MET A  97     -18.170 -10.436  10.805  1.00 95.14           H  
ATOM   1531  N   LYS A  98     -23.342  -7.831  15.107  1.00 94.42           N  
ATOM   1532  H   LYS A  98     -22.501  -7.283  15.221  1.00 94.42           H  
ATOM   1533  CA  LYS A  98     -24.625  -7.117  14.994  1.00 94.42           C  
ATOM   1534  HA  LYS A  98     -25.397  -7.824  14.690  1.00 94.42           H  
ATOM   1535  C   LYS A  98     -24.561  -6.028  13.941  1.00 94.42           C  
ATOM   1536  CB  LYS A  98     -25.043  -6.498  16.334  1.00 94.42           C  
ATOM   1537  HB2 LYS A  98     -24.280  -5.791  16.662  1.00 94.42           H  
ATOM   1538  HB3 LYS A  98     -25.974  -5.951  16.192  1.00 94.42           H  
ATOM   1539  O   LYS A  98     -23.545  -5.349  13.801  1.00 94.42           O  
ATOM   1540  CG  LYS A  98     -25.259  -7.559  17.411  1.00 94.42           C  
ATOM   1541  HG2 LYS A  98     -26.000  -8.277  17.061  1.00 94.42           H  
ATOM   1542  HG3 LYS A  98     -24.319  -8.081  17.593  1.00 94.42           H  
ATOM   1543  CD  LYS A  98     -25.736  -6.925  18.721  1.00 94.42           C  
ATOM   1544  HD2 LYS A  98     -24.986  -6.221  19.081  1.00 94.42           H  
ATOM   1545  HD3 LYS A  98     -26.695  -6.426  18.581  1.00 94.42           H  
ATOM   1546  CE  LYS A  98     -25.877  -8.090  19.686  1.00 94.42           C  
ATOM   1547  HE2 LYS A  98     -24.951  -8.659  19.606  1.00 94.42           H  
ATOM   1548  HE3 LYS A  98     -26.676  -8.759  19.366  1.00 94.42           H  
ATOM   1549  NZ  LYS A  98     -26.046  -7.710  21.104  1.00 94.42           N  
ATOM   1550  HZ1 LYS A  98     -26.992  -7.435  21.326  1.00 94.42           H  
ATOM   1551  HZ2 LYS A  98     -25.819  -8.555  21.609  1.00 94.42           H  
ATOM   1552  HZ3 LYS A  98     -25.350  -7.039  21.393  1.00 94.42           H  
ATOM   1553  N   GLU A  99     -25.672  -5.833  13.239  1.00 94.92           N  
ATOM   1554  H   GLU A  99     -26.475  -6.416  13.425  1.00 94.92           H  
ATOM   1555  CA  GLU A  99     -25.844  -4.692  12.346  1.00 94.92           C  
ATOM   1556  HA  GLU A  99     -24.914  -4.522  11.804  1.00 94.92           H  
ATOM   1557  C   GLU A  99     -26.179  -3.426  13.135  1.00 94.92           C  
ATOM   1558  CB  GLU A  99     -26.941  -4.947  11.309  1.00 94.92           C  
ATOM   1559  HB2 GLU A  99     -27.103  -4.018  10.762  1.00 94.92           H  
ATOM   1560  HB3 GLU A  99     -27.867  -5.212  11.819  1.00 94.92           H  
ATOM   1561  O   GLU A  99     -27.082  -3.412  13.972  1.00 94.92           O  
ATOM   1562  CG  GLU A  99     -26.578  -6.042  10.300  1.00 94.92           C  
ATOM   1563  HG2 GLU A  99     -25.573  -5.846   9.927  1.00 94.92           H  
ATOM   1564  HG3 GLU A  99     -26.580  -7.011  10.799  1.00 94.92           H  
ATOM   1565  CD  GLU A  99     -27.563  -6.061   9.118  1.00 94.92           C  
ATOM   1566  OE1 GLU A  99     -27.111  -6.381   7.999  1.00 94.92           O  
ATOM   1567  OE2 GLU A  99     -28.750  -5.687   9.312  1.00 94.92           O  
ATOM   1568  N   VAL A 100     -25.482  -2.340  12.818  1.00 93.48           N  
ATOM   1569  H   VAL A 100     -24.719  -2.441  12.164  1.00 93.48           H  
ATOM   1570  CA  VAL A 100     -25.710  -1.011  13.379  1.00 93.48           C  
ATOM   1571  HA  VAL A 100     -26.663  -1.010  13.907  1.00 93.48           H  
ATOM   1572  C   VAL A 100     -25.808  -0.001  12.246  1.00 93.48           C  
ATOM   1573  CB  VAL A 100     -24.615  -0.641  14.398  1.00 93.48           C  
ATOM   1574  HB  VAL A 100     -23.640  -0.655  13.912  1.00 93.48           H  
ATOM   1575  O   VAL A 100     -25.066  -0.054  11.264  1.00 93.48           O  
ATOM   1576  CG1 VAL A 100     -24.835   0.750  15.006  1.00 93.48           C  
ATOM   1577 HG11 VAL A 100     -24.097   0.932  15.787  1.00 93.48           H  
ATOM   1578 HG12 VAL A 100     -25.832   0.825  15.437  1.00 93.48           H  
ATOM   1579 HG13 VAL A 100     -24.701   1.519  14.245  1.00 93.48           H  
ATOM   1580  CG2 VAL A 100     -24.616  -1.654  15.548  1.00 93.48           C  
ATOM   1581 HG21 VAL A 100     -24.219  -2.610  15.205  1.00 93.48           H  
ATOM   1582 HG22 VAL A 100     -23.999  -1.288  16.369  1.00 93.48           H  
ATOM   1583 HG23 VAL A 100     -25.629  -1.802  15.921  1.00 93.48           H  
ATOM   1584  N   VAL A 101     -26.747   0.931  12.384  1.00 91.90           N  
ATOM   1585  H   VAL A 101     -27.288   0.941  13.236  1.00 91.90           H  
ATOM   1586  CA  VAL A 101     -26.849   2.090  11.498  1.00 91.90           C  
ATOM   1587  HA  VAL A 101     -26.597   1.791  10.481  1.00 91.90           H  
ATOM   1588  C   VAL A 101     -25.842   3.137  11.959  1.00 91.90           C  
ATOM   1589  CB  VAL A 101     -28.278   2.654  11.490  1.00 91.90           C  
ATOM   1590  HB  VAL A 101     -28.581   2.910  12.506  1.00 91.90           H  
ATOM   1591  O   VAL A 101     -25.891   3.570  13.108  1.00 91.90           O  
ATOM   1592  CG1 VAL A 101     -28.354   3.906  10.616  1.00 91.90           C  
ATOM   1593 HG11 VAL A 101     -27.922   3.685   9.639  1.00 91.90           H  
ATOM   1594 HG12 VAL A 101     -29.392   4.219  10.502  1.00 91.90           H  
ATOM   1595 HG13 VAL A 101     -27.803   4.724  11.078  1.00 91.90           H  
ATOM   1596  CG2 VAL A 101     -29.271   1.628  10.925  1.00 91.90           C  
ATOM   1597 HG21 VAL A 101     -29.018   1.408   9.888  1.00 91.90           H  
ATOM   1598 HG22 VAL A 101     -30.280   2.039  10.965  1.00 91.90           H  
ATOM   1599 HG23 VAL A 101     -29.248   0.711  11.515  1.00 91.90           H  
ATOM   1600  N   ILE A 102     -24.945   3.556  11.066  1.00 89.16           N  
ATOM   1601  H   ILE A 102     -24.979   3.178  10.130  1.00 89.16           H  
ATOM   1602  CA  ILE A 102     -23.972   4.615  11.360  1.00 89.16           C  
ATOM   1603  HA  ILE A 102     -24.001   4.831  12.427  1.00 89.16           H  
ATOM   1604  C   ILE A 102     -24.371   5.912  10.660  1.00 89.16           C  
ATOM   1605  CB  ILE A 102     -22.525   4.158  11.057  1.00 89.16           C  
ATOM   1606  HB  ILE A 102     -22.472   3.790  10.033  1.00 89.16           H  
ATOM   1607  O   ILE A 102     -24.503   5.962   9.436  1.00 89.16           O  
ATOM   1608  CG1 ILE A 102     -22.168   2.998  12.024  1.00 89.16           C  
ATOM   1609 HG12 ILE A 102     -22.578   2.071  11.623  1.00 89.16           H  
ATOM   1610 HG13 ILE A 102     -22.645   3.173  12.989  1.00 89.16           H  
ATOM   1611  CG2 ILE A 102     -21.541   5.340  11.177  1.00 89.16           C  
ATOM   1612 HG21 ILE A 102     -20.533   5.024  10.907  1.00 89.16           H  
ATOM   1613 HG22 ILE A 102     -21.807   6.139  10.485  1.00 89.16           H  
ATOM   1614 HG23 ILE A 102     -21.543   5.734  12.193  1.00 89.16           H  
ATOM   1615  CD1 ILE A 102     -20.675   2.794  12.307  1.00 89.16           C  
ATOM   1616 HD11 ILE A 102     -20.551   1.941  12.973  1.00 89.16           H  
ATOM   1617 HD12 ILE A 102     -20.141   2.619  11.372  1.00 89.16           H  
ATOM   1618 HD13 ILE A 102     -20.257   3.663  12.814  1.00 89.16           H  
ATOM   1619  N   ASP A 103     -24.505   6.980  11.448  1.00 89.36           N  
ATOM   1620  H   ASP A 103     -24.400   6.862  12.446  1.00 89.36           H  
ATOM   1621  CA  ASP A 103     -24.589   8.347  10.938  1.00 89.36           C  
ATOM   1622  HA  ASP A 103     -25.290   8.376  10.104  1.00 89.36           H  
ATOM   1623  C   ASP A 103     -23.215   8.804  10.427  1.00 89.36           C  
ATOM   1624  CB  ASP A 103     -25.135   9.291  12.019  1.00 89.36           C  
ATOM   1625  HB2 ASP A 103     -26.180   9.049  12.212  1.00 89.36           H  
ATOM   1626  HB3 ASP A 103     -24.573   9.138  12.941  1.00 89.36           H  
ATOM   1627  O   ASP A 103     -22.258   8.958  11.192  1.00 89.36           O  
ATOM   1628  CG  ASP A 103     -25.020  10.762  11.599  1.00 89.36           C  
ATOM   1629  OD1 ASP A 103     -25.085  11.037  10.376  1.00 89.36           O  
ATOM   1630  OD2 ASP A 103     -24.764  11.597  12.495  1.00 89.36           O  
ATOM   1631  N   CYS A 104     -23.129   9.021   9.115  1.00 90.39           N  
ATOM   1632  H   CYS A 104     -23.974   8.955   8.567  1.00 90.39           H  
ATOM   1633  CA  CYS A 104     -21.908   9.436   8.435  1.00 90.39           C  
ATOM   1634  HA  CYS A 104     -21.054   9.184   9.064  1.00 90.39           H  
ATOM   1635  C   CYS A 104     -21.844  10.954   8.192  1.00 90.39           C  
ATOM   1636  CB  CYS A 104     -21.781   8.646   7.127  1.00 90.39           C  
ATOM   1637  HB2 CYS A 104     -20.906   9.000   6.581  1.00 90.39           H  
ATOM   1638  HB3 CYS A 104     -22.670   8.818   6.520  1.00 90.39           H  
ATOM   1639  O   CYS A 104     -20.846  11.430   7.645  1.00 90.39           O  
ATOM   1640  SG  CYS A 104     -21.593   6.868   7.467  1.00 90.39           S  
ATOM   1641  HG  CYS A 104     -22.723   6.716   8.163  1.00 90.39           H  
ATOM   1642  N   SER A 105     -22.856  11.727   8.597  1.00 89.54           N  
ATOM   1643  H   SER A 105     -23.650  11.298   9.050  1.00 89.54           H  
ATOM   1644  CA  SER A 105     -22.984  13.148   8.238  1.00 89.54           C  
ATOM   1645  HA  SER A 105     -23.072  13.229   7.155  1.00 89.54           H  
ATOM   1646  C   SER A 105     -21.771  13.964   8.688  1.00 89.54           C  
ATOM   1647  CB  SER A 105     -24.255  13.746   8.856  1.00 89.54           C  
ATOM   1648  HB2 SER A 105     -24.152  13.804   9.940  1.00 89.54           H  
ATOM   1649  HB3 SER A 105     -24.402  14.752   8.463  1.00 89.54           H  
ATOM   1650  O   SER A 105     -21.167  14.683   7.892  1.00 89.54           O  
ATOM   1651  OG  SER A 105     -25.383  12.958   8.552  1.00 89.54           O  
ATOM   1652  HG  SER A 105     -25.421  12.242   9.190  1.00 89.54           H  
ATOM   1653  N   SER A 106     -21.331  13.774   9.937  1.00 90.41           N  
ATOM   1654  H   SER A 106     -21.852  13.149  10.535  1.00 90.41           H  
ATOM   1655  CA  SER A 106     -20.196  14.524  10.492  1.00 90.41           C  
ATOM   1656  HA  SER A 106     -20.385  15.586  10.336  1.00 90.41           H  
ATOM   1657  C   SER A 106     -18.869  14.207   9.799  1.00 90.41           C  
ATOM   1658  CB  SER A 106     -20.080  14.294  12.004  1.00 90.41           C  
ATOM   1659  HB2 SER A 106     -19.255  14.894  12.390  1.00 90.41           H  
ATOM   1660  HB3 SER A 106     -20.999  14.640  12.477  1.00 90.41           H  
ATOM   1661  O   SER A 106     -18.064  15.106   9.568  1.00 90.41           O  
ATOM   1662  OG  SER A 106     -19.868  12.927  12.347  1.00 90.41           O  
ATOM   1663  HG  SER A 106     -18.989  12.683  12.046  1.00 90.41           H  
ATOM   1664  N   VAL A 107     -18.630  12.939   9.435  1.00 92.83           N  
ATOM   1665  H   VAL A 107     -19.369  12.259   9.538  1.00 92.83           H  
ATOM   1666  CA  VAL A 107     -17.388  12.563   8.735  1.00 92.83           C  
ATOM   1667  HA  VAL A 107     -16.567  13.095   9.215  1.00 92.83           H  
ATOM   1668  C   VAL A 107     -17.410  13.028   7.280  1.00 92.83           C  
ATOM   1669  CB  VAL A 107     -17.073  11.060   8.863  1.00 92.83           C  
ATOM   1670  HB  VAL A 107     -17.091  10.804   9.922  1.00 92.83           H  
ATOM   1671  O   VAL A 107     -16.373  13.407   6.741  1.00 92.83           O  
ATOM   1672  CG1 VAL A 107     -18.058  10.131   8.143  1.00 92.83           C  
ATOM   1673 HG11 VAL A 107     -18.178  10.408   7.096  1.00 92.83           H  
ATOM   1674 HG12 VAL A 107     -17.702   9.102   8.190  1.00 92.83           H  
ATOM   1675 HG13 VAL A 107     -19.017  10.168   8.660  1.00 92.83           H  
ATOM   1676  CG2 VAL A 107     -15.665  10.750   8.350  1.00 92.83           C  
ATOM   1677 HG21 VAL A 107     -14.944  11.400   8.845  1.00 92.83           H  
ATOM   1678 HG22 VAL A 107     -15.419   9.713   8.579  1.00 92.83           H  
ATOM   1679 HG23 VAL A 107     -15.603  10.903   7.272  1.00 92.83           H  
ATOM   1680  N   GLN A 108     -18.582  13.048   6.641  1.00 91.92           N  
ATOM   1681  H   GLN A 108     -19.410  12.732   7.126  1.00 91.92           H  
ATOM   1682  CA  GLN A 108     -18.737  13.610   5.303  1.00 91.92           C  
ATOM   1683  HA  GLN A 108     -18.014  13.153   4.627  1.00 91.92           H  
ATOM   1684  C   GLN A 108     -18.486  15.118   5.295  1.00 91.92           C  
ATOM   1685  CB  GLN A 108     -20.148  13.350   4.779  1.00 91.92           C  
ATOM   1686  HB2 GLN A 108     -20.292  13.964   3.890  1.00 91.92           H  
ATOM   1687  HB3 GLN A 108     -20.873  13.671   5.527  1.00 91.92           H  
ATOM   1688  O   GLN A 108     -17.841  15.617   4.374  1.00 91.92           O  
ATOM   1689  CG  GLN A 108     -20.436  11.893   4.395  1.00 91.92           C  
ATOM   1690  HG2 GLN A 108     -20.282  11.232   5.247  1.00 91.92           H  
ATOM   1691  HG3 GLN A 108     -19.759  11.588   3.597  1.00 91.92           H  
ATOM   1692  CD  GLN A 108     -21.872  11.755   3.900  1.00 91.92           C  
ATOM   1693  NE2 GLN A 108     -22.342  10.570   3.617  1.00 91.92           N  
ATOM   1694 HE21 GLN A 108     -23.348  10.566   3.519  1.00 91.92           H  
ATOM   1695 HE22 GLN A 108     -21.867   9.743   3.948  1.00 91.92           H  
ATOM   1696  OE1 GLN A 108     -22.584  12.720   3.696  1.00 91.92           O  
ATOM   1697  N   GLU A 109     -18.980  15.843   6.297  1.00 92.06           N  
ATOM   1698  H   GLU A 109     -19.562  15.396   6.990  1.00 92.06           H  
ATOM   1699  CA  GLU A 109     -18.741  17.278   6.438  1.00 92.06           C  
ATOM   1700  HA  GLU A 109     -19.035  17.779   5.516  1.00 92.06           H  
ATOM   1701  C   GLU A 109     -17.254  17.577   6.656  1.00 92.06           C  
ATOM   1702  CB  GLU A 109     -19.616  17.826   7.567  1.00 92.06           C  
ATOM   1703  HB2 GLU A 109     -20.651  17.555   7.359  1.00 92.06           H  
ATOM   1704  HB3 GLU A 109     -19.315  17.378   8.514  1.00 92.06           H  
ATOM   1705  O   GLU A 109     -16.679  18.347   5.887  1.00 92.06           O  
ATOM   1706  CG  GLU A 109     -19.511  19.353   7.656  1.00 92.06           C  
ATOM   1707  HG2 GLU A 109     -19.714  19.772   6.670  1.00 92.06           H  
ATOM   1708  HG3 GLU A 109     -18.493  19.626   7.937  1.00 92.06           H  
ATOM   1709  CD  GLU A 109     -20.489  19.956   8.673  1.00 92.06           C  
ATOM   1710  OE1 GLU A 109     -20.628  21.197   8.637  1.00 92.06           O  
ATOM   1711  OE2 GLU A 109     -21.083  19.180   9.456  1.00 92.06           O  
ATOM   1712  N   TRP A 110     -16.604  16.888   7.601  1.00 95.08           N  
ATOM   1713  H   TRP A 110     -17.134  16.290   8.218  1.00 95.08           H  
ATOM   1714  CA  TRP A 110     -15.154  16.996   7.794  1.00 95.08           C  
ATOM   1715  HA  TRP A 110     -14.905  18.027   8.045  1.00 95.08           H  
ATOM   1716  C   TRP A 110     -14.376  16.653   6.519  1.00 95.08           C  
ATOM   1717  CB  TRP A 110     -14.706  16.097   8.951  1.00 95.08           C  
ATOM   1718  HB2 TRP A 110     -15.076  16.512   9.889  1.00 95.08           H  
ATOM   1719  HB3 TRP A 110     -15.153  15.110   8.829  1.00 95.08           H  
ATOM   1720  O   TRP A 110     -13.449  17.361   6.141  1.00 95.08           O  
ATOM   1721  CG  TRP A 110     -13.218  15.922   9.041  1.00 95.08           C  
ATOM   1722  CD1 TRP A 110     -12.342  16.771   9.627  1.00 95.08           C  
ATOM   1723  HD1 TRP A 110     -12.614  17.691  10.124  1.00 95.08           H  
ATOM   1724  CD2 TRP A 110     -12.405  14.864   8.448  1.00 95.08           C  
ATOM   1725  CE2 TRP A 110     -11.035  15.121   8.753  1.00 95.08           C  
ATOM   1726  CE3 TRP A 110     -12.693  13.715   7.681  1.00 95.08           C  
ATOM   1727  HE3 TRP A 110     -13.721  13.491   7.436  1.00 95.08           H  
ATOM   1728  NE1 TRP A 110     -11.050  16.301   9.463  1.00 95.08           N  
ATOM   1729  HE1 TRP A 110     -10.224  16.782   9.791  1.00 95.08           H  
ATOM   1730  CH2 TRP A 110     -10.326  13.107   7.618  1.00 95.08           C  
ATOM   1731  HH2 TRP A 110      -9.542  12.429   7.317  1.00 95.08           H  
ATOM   1732  CZ2 TRP A 110     -10.003  14.271   8.335  1.00 95.08           C  
ATOM   1733  HZ2 TRP A 110      -8.977  14.514   8.568  1.00 95.08           H  
ATOM   1734  CZ3 TRP A 110     -11.668  12.831   7.296  1.00 95.08           C  
ATOM   1735  HZ3 TRP A 110     -11.922  11.926   6.764  1.00 95.08           H  
ATOM   1736  N   ALA A 111     -14.754  15.593   5.803  1.00 94.04           N  
ATOM   1737  H   ALA A 111     -15.494  15.001   6.154  1.00 94.04           H  
ATOM   1738  CA  ALA A 111     -14.068  15.229   4.570  1.00 94.04           C  
ATOM   1739  HA  ALA A 111     -13.004  15.135   4.784  1.00 94.04           H  
ATOM   1740  C   ALA A 111     -14.221  16.312   3.490  1.00 94.04           C  
ATOM   1741  CB  ALA A 111     -14.582  13.871   4.089  1.00 94.04           C  
ATOM   1742  HB1 ALA A 111     -15.660  13.911   3.931  1.00 94.04           H  
ATOM   1743  HB2 ALA A 111     -14.095  13.617   3.148  1.00 94.04           H  
ATOM   1744  HB3 ALA A 111     -14.352  13.108   4.834  1.00 94.04           H  
ATOM   1745  O   ALA A 111     -13.254  16.605   2.791  1.00 94.04           O  
ATOM   1746  N   LYS A 112     -15.397  16.941   3.361  1.00 91.53           N  
ATOM   1747  H   LYS A 112     -16.145  16.678   3.987  1.00 91.53           H  
ATOM   1748  CA  LYS A 112     -15.623  18.041   2.408  1.00 91.53           C  
ATOM   1749  HA  LYS A 112     -15.318  17.725   1.410  1.00 91.53           H  
ATOM   1750  C   LYS A 112     -14.781  19.273   2.741  1.00 91.53           C  
ATOM   1751  CB  LYS A 112     -17.108  18.428   2.396  1.00 91.53           C  
ATOM   1752  HB2 LYS A 112     -17.219  19.395   1.905  1.00 91.53           H  
ATOM   1753  HB3 LYS A 112     -17.449  18.540   3.425  1.00 91.53           H  
ATOM   1754  O   LYS A 112     -14.261  19.906   1.824  1.00 91.53           O  
ATOM   1755  CG  LYS A 112     -17.998  17.418   1.658  1.00 91.53           C  
ATOM   1756  HG2 LYS A 112     -17.776  16.405   1.996  1.00 91.53           H  
ATOM   1757  HG3 LYS A 112     -17.805  17.474   0.587  1.00 91.53           H  
ATOM   1758  CD  LYS A 112     -19.473  17.741   1.937  1.00 91.53           C  
ATOM   1759  HD2 LYS A 112     -19.621  17.762   3.017  1.00 91.53           H  
ATOM   1760  HD3 LYS A 112     -19.714  18.722   1.528  1.00 91.53           H  
ATOM   1761  CE  LYS A 112     -20.398  16.678   1.335  1.00 91.53           C  
ATOM   1762  HE2 LYS A 112     -20.322  16.715   0.248  1.00 91.53           H  
ATOM   1763  HE3 LYS A 112     -20.048  15.701   1.669  1.00 91.53           H  
ATOM   1764  NZ  LYS A 112     -21.802  16.880   1.779  1.00 91.53           N  
ATOM   1765  HZ1 LYS A 112     -22.406  16.147   1.436  1.00 91.53           H  
ATOM   1766  HZ2 LYS A 112     -22.158  17.779   1.487  1.00 91.53           H  
ATOM   1767  HZ3 LYS A 112     -21.849  16.845   2.787  1.00 91.53           H  
ATOM   1768  N   THR A 113     -14.641  19.611   4.022  1.00 92.74           N  
ATOM   1769  H   THR A 113     -15.103  19.064   4.735  1.00 92.74           H  
ATOM   1770  CA  THR A 113     -13.848  20.771   4.453  1.00 92.74           C  
ATOM   1771  HA  THR A 113     -14.054  21.604   3.780  1.00 92.74           H  
ATOM   1772  C   THR A 113     -12.350  20.492   4.356  1.00 92.74           C  
ATOM   1773  CB  THR A 113     -14.230  21.229   5.869  1.00 92.74           C  
ATOM   1774  HB  THR A 113     -13.579  22.052   6.164  1.00 92.74           H  
ATOM   1775  O   THR A 113     -11.611  21.320   3.824  1.00 92.74           O  
ATOM   1776  CG2 THR A 113     -15.680  21.704   5.950  1.00 92.74           C  
ATOM   1777 HG21 THR A 113     -16.369  20.895   5.708  1.00 92.74           H  
ATOM   1778 HG22 THR A 113     -15.897  22.061   6.957  1.00 92.74           H  
ATOM   1779 HG23 THR A 113     -15.837  22.525   5.250  1.00 92.74           H  
ATOM   1780  OG1 THR A 113     -14.089  20.183   6.791  1.00 92.74           O  
ATOM   1781  HG1 THR A 113     -14.540  20.444   7.597  1.00 92.74           H  
ATOM   1782  N   THR A 114     -11.903  19.308   4.774  1.00 93.54           N  
ATOM   1783  H   THR A 114     -12.545  18.740   5.308  1.00 93.54           H  
ATOM   1784  CA  THR A 114     -10.486  18.919   4.808  1.00 93.54           C  
ATOM   1785  HA  THR A 114      -9.901  19.771   5.155  1.00 93.54           H  
ATOM   1786  C   THR A 114      -9.943  18.513   3.444  1.00 93.54           C  
ATOM   1787  CB  THR A 114     -10.277  17.780   5.818  1.00 93.54           C  
ATOM   1788  HB  THR A 114     -10.878  16.918   5.530  1.00 93.54           H  
ATOM   1789  O   THR A 114      -8.773  18.759   3.167  1.00 93.54           O  
ATOM   1790  CG2 THR A 114      -8.820  17.348   5.973  1.00 93.54           C  
ATOM   1791 HG21 THR A 114      -8.195  18.215   6.187  1.00 93.54           H  
ATOM   1792 HG22 THR A 114      -8.468  16.856   5.066  1.00 93.54           H  
ATOM   1793 HG23 THR A 114      -8.730  16.645   6.801  1.00 93.54           H  
ATOM   1794  OG1 THR A 114     -10.692  18.239   7.077  1.00 93.54           O  
ATOM   1795  HG1 THR A 114     -10.839  17.477   7.643  1.00 93.54           H  
ATOM   1796  N   ILE A 115     -10.751  17.911   2.566  1.00 92.75           N  
ATOM   1797  H   ILE A 115     -11.707  17.744   2.847  1.00 92.75           H  
ATOM   1798  CA  ILE A 115     -10.332  17.377   1.259  1.00 92.75           C  
ATOM   1799  HA  ILE A 115      -9.247  17.452   1.192  1.00 92.75           H  
ATOM   1800  C   ILE A 115     -10.891  18.251   0.127  1.00 92.75           C  
ATOM   1801  CB  ILE A 115     -10.690  15.879   1.132  1.00 92.75           C  
ATOM   1802  HB  ILE A 115     -11.770  15.789   1.016  1.00 92.75           H  
ATOM   1803  O   ILE A 115     -11.692  17.825  -0.709  1.00 92.75           O  
ATOM   1804  CG1 ILE A 115     -10.284  15.024   2.358  1.00 92.75           C  
ATOM   1805 HG12 ILE A 115     -10.642  14.005   2.205  1.00 92.75           H  
ATOM   1806 HG13 ILE A 115     -10.793  15.398   3.246  1.00 92.75           H  
ATOM   1807  CG2 ILE A 115     -10.059  15.272  -0.126  1.00 92.75           C  
ATOM   1808 HG21 ILE A 115     -10.472  15.730  -1.025  1.00 92.75           H  
ATOM   1809 HG22 ILE A 115      -8.977  15.401  -0.114  1.00 92.75           H  
ATOM   1810 HG23 ILE A 115     -10.330  14.216  -0.129  1.00 92.75           H  
ATOM   1811  CD1 ILE A 115      -8.780  14.964   2.655  1.00 92.75           C  
ATOM   1812 HD11 ILE A 115      -8.258  14.446   1.850  1.00 92.75           H  
ATOM   1813 HD12 ILE A 115      -8.620  14.415   3.583  1.00 92.75           H  
ATOM   1814 HD13 ILE A 115      -8.371  15.968   2.770  1.00 92.75           H  
ATOM   1815  N   ASN A 116     -10.429  19.496   0.081  1.00 90.02           N  
ATOM   1816  H   ASN A 116      -9.743  19.770   0.770  1.00 90.02           H  
ATOM   1817  CA  ASN A 116     -10.794  20.480  -0.937  1.00 90.02           C  
ATOM   1818  HA  ASN A 116     -11.667  20.124  -1.484  1.00 90.02           H  
ATOM   1819  C   ASN A 116      -9.661  20.667  -1.967  1.00 90.02           C  
ATOM   1820  CB  ASN A 116     -11.222  21.765  -0.213  1.00 90.02           C  
ATOM   1821  HB2 ASN A 116     -11.627  22.483  -0.926  1.00 90.02           H  
ATOM   1822  HB3 ASN A 116     -12.010  21.527   0.501  1.00 90.02           H  
ATOM   1823  O   ASN A 116      -8.608  20.036  -1.876  1.00 90.02           O  
ATOM   1824  CG  ASN A 116     -10.070  22.428   0.516  1.00 90.02           C  
ATOM   1825  ND2 ASN A 116     -10.160  22.615   1.807  1.00 90.02           N  
ATOM   1826 HD21 ASN A 116      -9.376  23.048   2.274  1.00 90.02           H  
ATOM   1827 HD22 ASN A 116     -10.922  22.236   2.352  1.00 90.02           H  
ATOM   1828  OD1 ASN A 116      -9.060  22.767  -0.080  1.00 90.02           O  
ATOM   1829  N   ASP A 117      -9.858  21.512  -2.980  1.00 87.78           N  
ATOM   1830  H   ASP A 117     -10.712  22.049  -3.018  1.00 87.78           H  
ATOM   1831  CA  ASP A 117      -8.875  21.684  -4.061  1.00 87.78           C  
ATOM   1832  HA  ASP A 117      -8.682  20.707  -4.504  1.00 87.78           H  
ATOM   1833  C   ASP A 117      -7.499  22.193  -3.592  1.00 87.78           C  
ATOM   1834  CB  ASP A 117      -9.459  22.596  -5.153  1.00 87.78           C  
ATOM   1835  HB2 ASP A 117      -8.657  22.893  -5.828  1.00 87.78           H  
ATOM   1836  HB3 ASP A 117      -9.864  23.498  -4.693  1.00 87.78           H  
ATOM   1837  O   ASP A 117      -6.489  21.844  -4.212  1.00 87.78           O  
ATOM   1838  CG  ASP A 117     -10.538  21.901  -5.993  1.00 87.78           C  
ATOM   1839  OD1 ASP A 117     -10.487  20.647  -6.128  1.00 87.78           O  
ATOM   1840  OD2 ASP A 117     -11.405  22.608  -6.534  1.00 87.78           O  
ATOM   1841  N   ALA A 118      -7.432  22.938  -2.484  1.00 88.50           N  
ATOM   1842  H   ALA A 118      -8.275  23.104  -1.952  1.00 88.50           H  
ATOM   1843  CA  ALA A 118      -6.179  23.444  -1.927  1.00 88.50           C  
ATOM   1844  HA  ALA A 118      -5.552  23.803  -2.744  1.00 88.50           H  
ATOM   1845  C   ALA A 118      -5.387  22.351  -1.189  1.00 88.50           C  
ATOM   1846  CB  ALA A 118      -6.491  24.637  -1.013  1.00 88.50           C  
ATOM   1847  HB1 ALA A 118      -5.559  25.089  -0.674  1.00 88.50           H  
ATOM   1848  HB2 ALA A 118      -7.065  25.386  -1.560  1.00 88.50           H  
ATOM   1849  HB3 ALA A 118      -7.059  24.317  -0.139  1.00 88.50           H  
ATOM   1850  O   ALA A 118      -4.172  22.236  -1.348  1.00 88.50           O  
ATOM   1851  N   THR A 119      -6.068  21.504  -0.419  1.00 90.48           N  
ATOM   1852  H   THR A 119      -7.062  21.651  -0.313  1.00 90.48           H  
ATOM   1853  CA  THR A 119      -5.443  20.504   0.467  1.00 90.48           C  
ATOM   1854  HA  THR A 119      -4.442  20.835   0.744  1.00 90.48           H  
ATOM   1855  C   THR A 119      -5.312  19.121  -0.174  1.00 90.48           C  
ATOM   1856  CB  THR A 119      -6.270  20.381   1.744  1.00 90.48           C  
ATOM   1857  HB  THR A 119      -5.867  19.582   2.368  1.00 90.48           H  
ATOM   1858  O   THR A 119      -4.520  18.286   0.273  1.00 90.48           O  
ATOM   1859  CG2 THR A 119      -6.304  21.674   2.557  1.00 90.48           C  
ATOM   1860 HG21 THR A 119      -6.791  22.470   1.993  1.00 90.48           H  
ATOM   1861 HG22 THR A 119      -6.861  21.504   3.479  1.00 90.48           H  
ATOM   1862 HG23 THR A 119      -5.289  21.978   2.812  1.00 90.48           H  
ATOM   1863  OG1 THR A 119      -7.579  20.062   1.352  1.00 90.48           O  
ATOM   1864  HG1 THR A 119      -8.002  19.673   2.121  1.00 90.48           H  
ATOM   1865  N   ARG A 120      -6.038  18.859  -1.268  1.00 89.59           N  
ATOM   1866  H   ARG A 120      -6.740  19.546  -1.505  1.00 89.59           H  
ATOM   1867  CA  ARG A 120      -6.064  17.564  -1.966  1.00 89.59           C  
ATOM   1868  HA  ARG A 120      -6.505  16.825  -1.296  1.00 89.59           H  
ATOM   1869  C   ARG A 120      -4.676  17.054  -2.343  1.00 89.59           C  
ATOM   1870  CB  ARG A 120      -6.953  17.710  -3.211  1.00 89.59           C  
ATOM   1871  HB2 ARG A 120      -7.951  18.000  -2.884  1.00 89.59           H  
ATOM   1872  HB3 ARG A 120      -6.554  18.487  -3.862  1.00 89.59           H  
ATOM   1873  O   ARG A 120      -4.414  15.859  -2.212  1.00 89.59           O  
ATOM   1874  CG  ARG A 120      -7.108  16.407  -3.993  1.00 89.59           C  
ATOM   1875  HG2 ARG A 120      -6.134  16.053  -4.331  1.00 89.59           H  
ATOM   1876  HG3 ARG A 120      -7.544  15.667  -3.322  1.00 89.59           H  
ATOM   1877  CD  ARG A 120      -8.004  16.580  -5.225  1.00 89.59           C  
ATOM   1878  HD2 ARG A 120      -7.568  17.355  -5.856  1.00 89.59           H  
ATOM   1879  HD3 ARG A 120      -8.014  15.650  -5.793  1.00 89.59           H  
ATOM   1880  NE  ARG A 120      -9.391  16.941  -4.875  1.00 89.59           N  
ATOM   1881  HE  ARG A 120      -9.715  16.722  -3.943  1.00 89.59           H  
ATOM   1882  NH1 ARG A 120      -9.890  18.098  -6.807  1.00 89.59           N  
ATOM   1883 HH11 ARG A 120      -9.650  19.075  -6.713  1.00 89.59           H  
ATOM   1884 HH12 ARG A 120     -10.701  18.160  -7.405  1.00 89.59           H  
ATOM   1885  NH2 ARG A 120     -11.339  18.106  -5.177  1.00 89.59           N  
ATOM   1886 HH21 ARG A 120     -11.645  17.885  -4.240  1.00 89.59           H  
ATOM   1887 HH22 ARG A 120     -11.635  18.995  -5.554  1.00 89.59           H  
ATOM   1888  CZ  ARG A 120     -10.197  17.681  -5.617  1.00 89.59           C  
ATOM   1889  N   LYS A 121      -3.791  17.936  -2.821  1.00 88.07           N  
ATOM   1890  H   LYS A 121      -4.071  18.906  -2.831  1.00 88.07           H  
ATOM   1891  CA  LYS A 121      -2.424  17.566  -3.236  1.00 88.07           C  
ATOM   1892  HA  LYS A 121      -2.474  16.753  -3.960  1.00 88.07           H  
ATOM   1893  C   LYS A 121      -1.582  17.028  -2.076  1.00 88.07           C  
ATOM   1894  CB  LYS A 121      -1.714  18.768  -3.879  1.00 88.07           C  
ATOM   1895  HB2 LYS A 121      -1.799  19.632  -3.219  1.00 88.07           H  
ATOM   1896  HB3 LYS A 121      -0.656  18.529  -3.985  1.00 88.07           H  
ATOM   1897  O   LYS A 121      -0.698  16.213  -2.321  1.00 88.07           O  
ATOM   1898  CG  LYS A 121      -2.267  19.121  -5.269  1.00 88.07           C  
ATOM   1899  HG2 LYS A 121      -3.319  19.394  -5.186  1.00 88.07           H  
ATOM   1900  HG3 LYS A 121      -2.173  18.258  -5.928  1.00 88.07           H  
ATOM   1901  CD  LYS A 121      -1.482  20.304  -5.859  1.00 88.07           C  
ATOM   1902  HD2 LYS A 121      -0.429  20.036  -5.939  1.00 88.07           H  
ATOM   1903  HD3 LYS A 121      -1.576  21.150  -5.178  1.00 88.07           H  
ATOM   1904  CE  LYS A 121      -2.019  20.707  -7.240  1.00 88.07           C  
ATOM   1905  HE2 LYS A 121      -1.851  19.888  -7.940  1.00 88.07           H  
ATOM   1906  HE3 LYS A 121      -3.094  20.866  -7.152  1.00 88.07           H  
ATOM   1907  NZ  LYS A 121      -1.372  21.955  -7.729  1.00 88.07           N  
ATOM   1908  HZ1 LYS A 121      -1.742  22.239  -8.625  1.00 88.07           H  
ATOM   1909  HZ2 LYS A 121      -0.370  21.856  -7.805  1.00 88.07           H  
ATOM   1910  HZ3 LYS A 121      -1.552  22.713  -7.086  1.00 88.07           H  
ATOM   1911  N   ASP A 122      -1.882  17.445  -0.852  1.00 89.22           N  
ATOM   1912  H   ASP A 122      -2.646  18.094  -0.729  1.00 89.22           H  
ATOM   1913  CA  ASP A 122      -1.175  17.037   0.359  1.00 89.22           C  
ATOM   1914  HA  ASP A 122      -0.139  16.802   0.116  1.00 89.22           H  
ATOM   1915  C   ASP A 122      -1.789  15.778   1.007  1.00 89.22           C  
ATOM   1916  CB  ASP A 122      -1.165  18.242   1.308  1.00 89.22           C  
ATOM   1917  HB2 ASP A 122      -0.659  19.080   0.827  1.00 89.22           H  
ATOM   1918  HB3 ASP A 122      -2.188  18.539   1.540  1.00 89.22           H  
ATOM   1919  O   ASP A 122      -1.075  14.868   1.440  1.00 89.22           O  
ATOM   1920  CG  ASP A 122      -0.432  17.883   2.589  1.00 89.22           C  
ATOM   1921  OD1 ASP A 122       0.720  17.408   2.496  1.00 89.22           O  
ATOM   1922  OD2 ASP A 122      -1.070  17.864   3.656  1.00 89.22           O  
ATOM   1923  N   TRP A 123      -3.120  15.663   0.995  1.00 94.02           N  
ATOM   1924  H   TRP A 123      -3.653  16.474   0.716  1.00 94.02           H  
ATOM   1925  CA  TRP A 123      -3.839  14.526   1.582  1.00 94.02           C  
ATOM   1926  HA  TRP A 123      -3.346  14.233   2.508  1.00 94.02           H  
ATOM   1927  C   TRP A 123      -3.884  13.280   0.698  1.00 94.02           C  
ATOM   1928  CB  TRP A 123      -5.259  14.966   1.932  1.00 94.02           C  
ATOM   1929  HB2 TRP A 123      -5.903  14.087   1.950  1.00 94.02           H  
ATOM   1930  HB3 TRP A 123      -5.649  15.643   1.172  1.00 94.02           H  
ATOM   1931  O   TRP A 123      -3.747  12.159   1.190  1.00 94.02           O  
ATOM   1932  CG  TRP A 123      -5.356  15.601   3.273  1.00 94.02           C  
ATOM   1933  CD1 TRP A 123      -5.219  16.916   3.554  1.00 94.02           C  
ATOM   1934  HD1 TRP A 123      -5.014  17.690   2.829  1.00 94.02           H  
ATOM   1935  CD2 TRP A 123      -5.570  14.934   4.551  1.00 94.02           C  
ATOM   1936  CE2 TRP A 123      -5.588  15.926   5.573  1.00 94.02           C  
ATOM   1937  CE3 TRP A 123      -5.736  13.586   4.944  1.00 94.02           C  
ATOM   1938  HE3 TRP A 123      -5.712  12.807   4.196  1.00 94.02           H  
ATOM   1939  NE1 TRP A 123      -5.372  17.113   4.912  1.00 94.02           N  
ATOM   1940  HE1 TRP A 123      -5.339  18.013   5.369  1.00 94.02           H  
ATOM   1941  CH2 TRP A 123      -5.995  14.262   7.272  1.00 94.02           C  
ATOM   1942  HH2 TRP A 123      -6.182  14.004   8.304  1.00 94.02           H  
ATOM   1943  CZ2 TRP A 123      -5.792  15.604   6.916  1.00 94.02           C  
ATOM   1944  HZ2 TRP A 123      -5.813  16.382   7.664  1.00 94.02           H  
ATOM   1945  CZ3 TRP A 123      -5.947  13.253   6.295  1.00 94.02           C  
ATOM   1946  HZ3 TRP A 123      -6.081  12.225   6.595  1.00 94.02           H  
ATOM   1947  N   TYR A 124      -4.075  13.427  -0.614  1.00 94.71           N  
ATOM   1948  H   TYR A 124      -4.160  14.359  -0.994  1.00 94.71           H  
ATOM   1949  CA  TYR A 124      -4.235  12.270  -1.501  1.00 94.71           C  
ATOM   1950  HA  TYR A 124      -5.047  11.656  -1.112  1.00 94.71           H  
ATOM   1951  C   TYR A 124      -3.021  11.338  -1.544  1.00 94.71           C  
ATOM   1952  CB  TYR A 124      -4.615  12.702  -2.921  1.00 94.71           C  
ATOM   1953  HB2 TYR A 124      -4.007  13.549  -3.240  1.00 94.71           H  
ATOM   1954  HB3 TYR A 124      -4.384  11.866  -3.581  1.00 94.71           H  
ATOM   1955  O   TYR A 124      -3.231  10.136  -1.710  1.00 94.71           O  
ATOM   1956  CG  TYR A 124      -6.079  13.003  -3.162  1.00 94.71           C  
ATOM   1957  CD1 TYR A 124      -6.976  13.210  -2.096  1.00 94.71           C  
ATOM   1958  HD1 TYR A 124      -6.643  13.233  -1.069  1.00 94.71           H  
ATOM   1959  CD2 TYR A 124      -6.561  12.983  -4.486  1.00 94.71           C  
ATOM   1960  HD2 TYR A 124      -5.878  12.808  -5.305  1.00 94.71           H  
ATOM   1961  CE1 TYR A 124      -8.346  13.356  -2.354  1.00 94.71           C  
ATOM   1962  HE1 TYR A 124      -9.039  13.420  -1.528  1.00 94.71           H  
ATOM   1963  CE2 TYR A 124      -7.929  13.189  -4.745  1.00 94.71           C  
ATOM   1964  HE2 TYR A 124      -8.306  13.202  -5.757  1.00 94.71           H  
ATOM   1965  OH  TYR A 124     -10.141  13.610  -3.921  1.00 94.71           O  
ATOM   1966  HH  TYR A 124     -10.638  13.771  -3.116  1.00 94.71           H  
ATOM   1967  CZ  TYR A 124      -8.825  13.388  -3.674  1.00 94.71           C  
ATOM   1968  N   PRO A 125      -1.767  11.809  -1.426  1.00 93.40           N  
ATOM   1969  CA  PRO A 125      -0.627  10.912  -1.301  1.00 93.40           C  
ATOM   1970  HA  PRO A 125      -0.610  10.254  -2.169  1.00 93.40           H  
ATOM   1971  C   PRO A 125      -0.672  10.047  -0.034  1.00 93.40           C  
ATOM   1972  CB  PRO A 125       0.607  11.817  -1.341  1.00 93.40           C  
ATOM   1973  HB2 PRO A 125       1.435  11.345  -1.869  1.00 93.40           H  
ATOM   1974  HB3 PRO A 125       0.901  12.108  -0.332  1.00 93.40           H  
ATOM   1975  O   PRO A 125      -0.297   8.881  -0.114  1.00 93.40           O  
ATOM   1976  CG  PRO A 125       0.135  13.048  -2.104  1.00 93.40           C  
ATOM   1977  HG2 PRO A 125       0.171  12.857  -3.177  1.00 93.40           H  
ATOM   1978  HG3 PRO A 125       0.720  13.931  -1.847  1.00 93.40           H  
ATOM   1979  CD  PRO A 125      -1.311  13.174  -1.647  1.00 93.40           C  
ATOM   1980  HD2 PRO A 125      -1.344  13.727  -0.708  1.00 93.40           H  
ATOM   1981  HD3 PRO A 125      -1.898  13.691  -2.407  1.00 93.40           H  
ATOM   1982  N   PHE A 126      -1.149  10.582   1.097  1.00 95.30           N  
ATOM   1983  H   PHE A 126      -1.470  11.540   1.083  1.00 95.30           H  
ATOM   1984  CA  PHE A 126      -1.362   9.825   2.339  1.00 95.30           C  
ATOM   1985  HA  PHE A 126      -0.464   9.255   2.576  1.00 95.30           H  
ATOM   1986  C   PHE A 126      -2.502   8.813   2.175  1.00 95.30           C  
ATOM   1987  CB  PHE A 126      -1.635  10.806   3.497  1.00 95.30           C  
ATOM   1988  HB2 PHE A 126      -2.399  11.524   3.199  1.00 95.30           H  
ATOM   1989  HB3 PHE A 126      -0.721  11.370   3.686  1.00 95.30           H  
ATOM   1990  O   PHE A 126      -2.311   7.620   2.397  1.00 95.30           O  
ATOM   1991  CG  PHE A 126      -2.094  10.159   4.794  1.00 95.30           C  
ATOM   1992  CD1 PHE A 126      -3.462   9.935   5.044  1.00 95.30           C  
ATOM   1993  HD1 PHE A 126      -4.206  10.257   4.331  1.00 95.30           H  
ATOM   1994  CD2 PHE A 126      -1.154   9.808   5.776  1.00 95.30           C  
ATOM   1995  HD2 PHE A 126      -0.122  10.103   5.655  1.00 95.30           H  
ATOM   1996  CE1 PHE A 126      -3.870   9.303   6.233  1.00 95.30           C  
ATOM   1997  HE1 PHE A 126      -4.919   9.143   6.434  1.00 95.30           H  
ATOM   1998  CE2 PHE A 126      -1.553   9.139   6.945  1.00 95.30           C  
ATOM   1999  HE2 PHE A 126      -0.827   8.876   7.700  1.00 95.30           H  
ATOM   2000  CZ  PHE A 126      -2.914   8.880   7.171  1.00 95.30           C  
ATOM   2001  HZ  PHE A 126      -3.225   8.400   8.087  1.00 95.30           H  
ATOM   2002  N   LEU A 127      -3.665   9.271   1.699  1.00 96.14           N  
ATOM   2003  H   LEU A 127      -3.752  10.267   1.554  1.00 96.14           H  
ATOM   2004  CA  LEU A 127      -4.848   8.425   1.514  1.00 96.14           C  
ATOM   2005  HA  LEU A 127      -5.084   7.942   2.463  1.00 96.14           H  
ATOM   2006  C   LEU A 127      -4.611   7.306   0.494  1.00 96.14           C  
ATOM   2007  CB  LEU A 127      -6.038   9.290   1.068  1.00 96.14           C  
ATOM   2008  HB2 LEU A 127      -5.755   9.820   0.159  1.00 96.14           H  
ATOM   2009  HB3 LEU A 127      -6.870   8.630   0.820  1.00 96.14           H  
ATOM   2010  O   LEU A 127      -5.127   6.206   0.661  1.00 96.14           O  
ATOM   2011  CG  LEU A 127      -6.528  10.310   2.110  1.00 96.14           C  
ATOM   2012  HG  LEU A 127      -5.701  10.949   2.422  1.00 96.14           H  
ATOM   2013  CD1 LEU A 127      -7.596  11.188   1.463  1.00 96.14           C  
ATOM   2014 HD11 LEU A 127      -7.962  11.908   2.194  1.00 96.14           H  
ATOM   2015 HD12 LEU A 127      -7.165  11.736   0.626  1.00 96.14           H  
ATOM   2016 HD13 LEU A 127      -8.423  10.571   1.109  1.00 96.14           H  
ATOM   2017  CD2 LEU A 127      -7.125   9.644   3.350  1.00 96.14           C  
ATOM   2018 HD21 LEU A 127      -7.481  10.409   4.040  1.00 96.14           H  
ATOM   2019 HD22 LEU A 127      -6.372   9.052   3.870  1.00 96.14           H  
ATOM   2020 HD23 LEU A 127      -7.962   9.003   3.072  1.00 96.14           H  
ATOM   2021  N   SER A 128      -3.828   7.569  -0.554  1.00 95.64           N  
ATOM   2022  H   SER A 128      -3.451   8.501  -0.643  1.00 95.64           H  
ATOM   2023  CA  SER A 128      -3.457   6.561  -1.551  1.00 95.64           C  
ATOM   2024  HA  SER A 128      -4.365   6.092  -1.931  1.00 95.64           H  
ATOM   2025  C   SER A 128      -2.609   5.451  -0.938  1.00 95.64           C  
ATOM   2026  CB  SER A 128      -2.736   7.237  -2.714  1.00 95.64           C  
ATOM   2027  HB2 SER A 128      -3.378   8.032  -3.092  1.00 95.64           H  
ATOM   2028  HB3 SER A 128      -1.797   7.672  -2.371  1.00 95.64           H  
ATOM   2029  O   SER A 128      -2.946   4.277  -1.086  1.00 95.64           O  
ATOM   2030  OG  SER A 128      -2.498   6.331  -3.767  1.00 95.64           O  
ATOM   2031  HG  SER A 128      -2.557   6.815  -4.594  1.00 95.64           H  
ATOM   2032  N   SER A 129      -1.575   5.809  -0.171  1.00 95.20           N  
ATOM   2033  H   SER A 129      -1.325   6.783  -0.080  1.00 95.20           H  
ATOM   2034  CA  SER A 129      -0.730   4.832   0.521  1.00 95.20           C  
ATOM   2035  HA  SER A 129      -0.367   4.107  -0.206  1.00 95.20           H  
ATOM   2036  C   SER A 129      -1.509   4.055   1.589  1.00 95.20           C  
ATOM   2037  CB  SER A 129       0.491   5.531   1.123  1.00 95.20           C  
ATOM   2038  HB2 SER A 129       0.178   6.231   1.898  1.00 95.20           H  
ATOM   2039  HB3 SER A 129       1.152   4.778   1.552  1.00 95.20           H  
ATOM   2040  O   SER A 129      -1.379   2.836   1.671  1.00 95.20           O  
ATOM   2041  OG  SER A 129       1.191   6.227   0.108  1.00 95.20           O  
ATOM   2042  HG  SER A 129       2.054   6.472   0.452  1.00 95.20           H  
ATOM   2043  N   LEU A 130      -2.392   4.726   2.336  1.00 96.72           N  
ATOM   2044  H   LEU A 130      -2.423   5.732   2.256  1.00 96.72           H  
ATOM   2045  CA  LEU A 130      -3.280   4.085   3.308  1.00 96.72           C  
ATOM   2046  HA  LEU A 130      -2.667   3.490   3.985  1.00 96.72           H  
ATOM   2047  C   LEU A 130      -4.266   3.121   2.636  1.00 96.72           C  
ATOM   2048  CB  LEU A 130      -3.988   5.187   4.116  1.00 96.72           C  
ATOM   2049  HB2 LEU A 130      -3.222   5.811   4.577  1.00 96.72           H  
ATOM   2050  HB3 LEU A 130      -4.551   5.817   3.428  1.00 96.72           H  
ATOM   2051  O   LEU A 130      -4.451   2.007   3.116  1.00 96.72           O  
ATOM   2052  CG  LEU A 130      -4.942   4.694   5.222  1.00 96.72           C  
ATOM   2053  HG  LEU A 130      -5.781   4.164   4.770  1.00 96.72           H  
ATOM   2054  CD1 LEU A 130      -4.262   3.776   6.234  1.00 96.72           C  
ATOM   2055 HD11 LEU A 130      -3.422   4.287   6.704  1.00 96.72           H  
ATOM   2056 HD12 LEU A 130      -4.969   3.489   7.012  1.00 96.72           H  
ATOM   2057 HD13 LEU A 130      -3.906   2.863   5.755  1.00 96.72           H  
ATOM   2058  CD2 LEU A 130      -5.477   5.917   5.971  1.00 96.72           C  
ATOM   2059 HD21 LEU A 130      -4.642   6.498   6.361  1.00 96.72           H  
ATOM   2060 HD22 LEU A 130      -6.084   5.617   6.826  1.00 96.72           H  
ATOM   2061 HD23 LEU A 130      -6.069   6.549   5.309  1.00 96.72           H  
ATOM   2062  N   GLN A 131      -4.862   3.502   1.501  1.00 95.59           N  
ATOM   2063  H   GLN A 131      -4.687   4.430   1.143  1.00 95.59           H  
ATOM   2064  CA  GLN A 131      -5.769   2.619   0.768  1.00 95.59           C  
ATOM   2065  HA  GLN A 131      -6.486   2.229   1.491  1.00 95.59           H  
ATOM   2066  C   GLN A 131      -5.029   1.413   0.170  1.00 95.59           C  
ATOM   2067  CB  GLN A 131      -6.577   3.401  -0.280  1.00 95.59           C  
ATOM   2068  HB2 GLN A 131      -7.027   4.268   0.203  1.00 95.59           H  
ATOM   2069  HB3 GLN A 131      -5.922   3.746  -1.081  1.00 95.59           H  
ATOM   2070  O   GLN A 131      -5.561   0.310   0.227  1.00 95.59           O  
ATOM   2071  CG  GLN A 131      -7.702   2.528  -0.862  1.00 95.59           C  
ATOM   2072  HG2 GLN A 131      -8.196   1.996  -0.049  1.00 95.59           H  
ATOM   2073  HG3 GLN A 131      -7.278   1.782  -1.533  1.00 95.59           H  
ATOM   2074  CD  GLN A 131      -8.752   3.330  -1.620  1.00 95.59           C  
ATOM   2075  NE2 GLN A 131      -9.892   3.591  -1.022  1.00 95.59           N  
ATOM   2076 HE21 GLN A 131     -10.015   3.313  -0.059  1.00 95.59           H  
ATOM   2077 HE22 GLN A 131     -10.532   4.210  -1.500  1.00 95.59           H  
ATOM   2078  OE1 GLN A 131      -8.600   3.730  -2.764  1.00 95.59           O  
ATOM   2079  N   LEU A 132      -3.808   1.588  -0.351  1.00 94.70           N  
ATOM   2080  H   LEU A 132      -3.429   2.523  -0.381  1.00 94.70           H  
ATOM   2081  CA  LEU A 132      -2.959   0.476  -0.806  1.00 94.70           C  
ATOM   2082  HA  LEU A 132      -3.502  -0.104  -1.553  1.00 94.70           H  
ATOM   2083  C   LEU A 132      -2.628  -0.495   0.334  1.00 94.70           C  
ATOM   2084  CB  LEU A 132      -1.654   1.030  -1.414  1.00 94.70           C  
ATOM   2085  HB2 LEU A 132      -0.911   0.233  -1.445  1.00 94.70           H  
ATOM   2086  HB3 LEU A 132      -1.266   1.807  -0.754  1.00 94.70           H  
ATOM   2087  O   LEU A 132      -2.733  -1.707   0.150  1.00 94.70           O  
ATOM   2088  CG  LEU A 132      -1.806   1.601  -2.830  1.00 94.70           C  
ATOM   2089  HG  LEU A 132      -2.671   2.265  -2.863  1.00 94.70           H  
ATOM   2090  CD1 LEU A 132      -0.565   2.406  -3.217  1.00 94.70           C  
ATOM   2091 HD11 LEU A 132      -0.693   2.824  -4.215  1.00 94.70           H  
ATOM   2092 HD12 LEU A 132      -0.436   3.230  -2.515  1.00 94.70           H  
ATOM   2093 HD13 LEU A 132       0.319   1.769  -3.195  1.00 94.70           H  
ATOM   2094  CD2 LEU A 132      -1.979   0.484  -3.863  1.00 94.70           C  
ATOM   2095 HD21 LEU A 132      -2.849  -0.127  -3.620  1.00 94.70           H  
ATOM   2096 HD22 LEU A 132      -2.120   0.918  -4.853  1.00 94.70           H  
ATOM   2097 HD23 LEU A 132      -1.096  -0.154  -3.874  1.00 94.70           H  
ATOM   2098  N   CYS A 133      -2.269   0.036   1.505  1.00 95.15           N  
ATOM   2099  H   CYS A 133      -2.155   1.038   1.561  1.00 95.15           H  
ATOM   2100  CA  CYS A 133      -1.999  -0.738   2.715  1.00 95.15           C  
ATOM   2101  HA  CYS A 133      -1.149  -1.401   2.552  1.00 95.15           H  
ATOM   2102  C   CYS A 133      -3.196  -1.629   3.077  1.00 95.15           C  
ATOM   2103  CB  CYS A 133      -1.626   0.254   3.831  1.00 95.15           C  
ATOM   2104  HB2 CYS A 133      -0.634   0.659   3.633  1.00 95.15           H  
ATOM   2105  HB3 CYS A 133      -2.336   1.081   3.856  1.00 95.15           H  
ATOM   2106  O   CYS A 133      -3.087  -2.850   3.067  1.00 95.15           O  
ATOM   2107  SG  CYS A 133      -1.617  -0.530   5.465  1.00 95.15           S  
ATOM   2108  HG  CYS A 133      -2.845  -1.054   5.430  1.00 95.15           H  
ATOM   2109  N   VAL A 134      -4.367  -1.040   3.329  1.00 95.00           N  
ATOM   2110  H   VAL A 134      -4.414  -0.031   3.303  1.00 95.00           H  
ATOM   2111  CA  VAL A 134      -5.539  -1.794   3.822  1.00 95.00           C  
ATOM   2112  HA  VAL A 134      -5.210  -2.449   4.628  1.00 95.00           H  
ATOM   2113  C   VAL A 134      -6.149  -2.712   2.764  1.00 95.00           C  
ATOM   2114  CB  VAL A 134      -6.610  -0.856   4.402  1.00 95.00           C  
ATOM   2115  HB  VAL A 134      -7.404  -1.463   4.838  1.00 95.00           H  
ATOM   2116  O   VAL A 134      -6.718  -3.746   3.089  1.00 95.00           O  
ATOM   2117  CG1 VAL A 134      -6.004  -0.007   5.530  1.00 95.00           C  
ATOM   2118 HG11 VAL A 134      -5.216   0.648   5.159  1.00 95.00           H  
ATOM   2119 HG12 VAL A 134      -5.593  -0.666   6.294  1.00 95.00           H  
ATOM   2120 HG13 VAL A 134      -6.776   0.611   5.987  1.00 95.00           H  
ATOM   2121  CG2 VAL A 134      -7.239   0.036   3.325  1.00 95.00           C  
ATOM   2122 HG21 VAL A 134      -7.901   0.766   3.792  1.00 95.00           H  
ATOM   2123 HG22 VAL A 134      -6.456   0.558   2.774  1.00 95.00           H  
ATOM   2124 HG23 VAL A 134      -7.830  -0.569   2.637  1.00 95.00           H  
ATOM   2125  N   LYS A 135      -6.014  -2.375   1.476  1.00 94.43           N  
ATOM   2126  H   LYS A 135      -5.547  -1.507   1.253  1.00 94.43           H  
ATOM   2127  CA  LYS A 135      -6.491  -3.224   0.379  1.00 94.43           C  
ATOM   2128  HA  LYS A 135      -7.388  -3.743   0.715  1.00 94.43           H  
ATOM   2129  C   LYS A 135      -5.564  -4.395   0.054  1.00 94.43           C  
ATOM   2130  CB  LYS A 135      -6.816  -2.350  -0.845  1.00 94.43           C  
ATOM   2131  HB2 LYS A 135      -5.956  -1.735  -1.110  1.00 94.43           H  
ATOM   2132  HB3 LYS A 135      -6.992  -3.016  -1.690  1.00 94.43           H  
ATOM   2133  O   LYS A 135      -5.942  -5.246  -0.751  1.00 94.43           O  
ATOM   2134  CG  LYS A 135      -8.083  -1.485  -0.723  1.00 94.43           C  
ATOM   2135  HG2 LYS A 135      -7.958  -0.726   0.050  1.00 94.43           H  
ATOM   2136  HG3 LYS A 135      -8.271  -0.996  -1.679  1.00 94.43           H  
ATOM   2137  CD  LYS A 135      -9.267  -2.388  -0.360  1.00 94.43           C  
ATOM   2138  HD2 LYS A 135      -9.232  -3.289  -0.972  1.00 94.43           H  
ATOM   2139  HD3 LYS A 135      -9.158  -2.683   0.684  1.00 94.43           H  
ATOM   2140  CE  LYS A 135     -10.654  -1.778  -0.503  1.00 94.43           C  
ATOM   2141  HE2 LYS A 135     -10.862  -1.633  -1.563  1.00 94.43           H  
ATOM   2142  HE3 LYS A 135     -10.689  -0.819   0.014  1.00 94.43           H  
ATOM   2143  NZ  LYS A 135     -11.614  -2.739   0.106  1.00 94.43           N  
ATOM   2144  HZ1 LYS A 135     -11.367  -3.694  -0.112  1.00 94.43           H  
ATOM   2145  HZ2 LYS A 135     -12.580  -2.581  -0.143  1.00 94.43           H  
ATOM   2146  HZ3 LYS A 135     -11.527  -2.751   1.112  1.00 94.43           H  
ATOM   2147  N   SER A 136      -4.391  -4.472   0.679  1.00 93.46           N  
ATOM   2148  H   SER A 136      -4.144  -3.757   1.350  1.00 93.46           H  
ATOM   2149  CA  SER A 136      -3.512  -5.637   0.554  1.00 93.46           C  
ATOM   2150  HA  SER A 136      -3.390  -5.880  -0.502  1.00 93.46           H  
ATOM   2151  C   SER A 136      -4.116  -6.870   1.234  1.00 93.46           C  
ATOM   2152  CB  SER A 136      -2.123  -5.325   1.112  1.00 93.46           C  
ATOM   2153  HB2 SER A 136      -2.197  -5.058   2.166  1.00 93.46           H  
ATOM   2154  HB3 SER A 136      -1.492  -6.210   1.020  1.00 93.46           H  
ATOM   2155  O   SER A 136      -4.008  -7.961   0.688  1.00 93.46           O  
ATOM   2156  OG  SER A 136      -1.539  -4.260   0.376  1.00 93.46           O  
ATOM   2157  HG  SER A 136      -2.052  -3.462   0.524  1.00 93.46           H  
ATOM   2158  N   GLU A 137      -4.845  -6.700   2.340  1.00 95.25           N  
ATOM   2159  H   GLU A 137      -4.888  -5.787   2.771  1.00 95.25           H  
ATOM   2160  CA  GLU A 137      -5.554  -7.792   3.021  1.00 95.25           C  
ATOM   2161  HA  GLU A 137      -4.834  -8.543   3.346  1.00 95.25           H  
ATOM   2162  C   GLU A 137      -6.552  -8.491   2.088  1.00 95.25           C  
ATOM   2163  CB  GLU A 137      -6.243  -7.222   4.265  1.00 95.25           C  
ATOM   2164  HB2 GLU A 137      -6.872  -6.381   3.975  1.00 95.25           H  
ATOM   2165  HB3 GLU A 137      -5.472  -6.864   4.947  1.00 95.25           H  
ATOM   2166  O   GLU A 137      -6.442  -9.694   1.856  1.00 95.25           O  
ATOM   2167  CG  GLU A 137      -7.103  -8.258   4.994  1.00 95.25           C  
ATOM   2168  HG2 GLU A 137      -7.981  -8.474   4.384  1.00 95.25           H  
ATOM   2169  HG3 GLU A 137      -6.536  -9.182   5.101  1.00 95.25           H  
ATOM   2170  CD  GLU A 137      -7.568  -7.769   6.370  1.00 95.25           C  
ATOM   2171  OE1 GLU A 137      -8.033  -8.644   7.132  1.00 95.25           O  
ATOM   2172  OE2 GLU A 137      -7.463  -6.542   6.622  1.00 95.25           O  
ATOM   2173  N   ASP A 138      -7.451  -7.730   1.452  1.00 93.15           N  
ATOM   2174  H   ASP A 138      -7.544  -6.770   1.753  1.00 93.15           H  
ATOM   2175  CA  ASP A 138      -8.395  -8.262   0.456  1.00 93.15           C  
ATOM   2176  HA  ASP A 138      -9.078  -8.957   0.946  1.00 93.15           H  
ATOM   2177  C   ASP A 138      -7.666  -9.021  -0.672  1.00 93.15           C  
ATOM   2178  CB  ASP A 138      -9.199  -7.111  -0.191  1.00 93.15           C  
ATOM   2179  HB2 ASP A 138      -9.637  -7.484  -1.116  1.00 93.15           H  
ATOM   2180  HB3 ASP A 138      -8.514  -6.308  -0.464  1.00 93.15           H  
ATOM   2181  O   ASP A 138      -8.138 -10.053  -1.157  1.00 93.15           O  
ATOM   2182  CG  ASP A 138     -10.354  -6.526   0.633  1.00 93.15           C  
ATOM   2183  OD1 ASP A 138     -10.873  -7.242   1.509  1.00 93.15           O  
ATOM   2184  OD2 ASP A 138     -10.780  -5.384   0.292  1.00 93.15           O  
ATOM   2185  N   ALA A 139      -6.515  -8.508  -1.118  1.00 91.95           N  
ATOM   2186  H   ALA A 139      -6.127  -7.711  -0.632  1.00 91.95           H  
ATOM   2187  CA  ALA A 139      -5.741  -9.127  -2.187  1.00 91.95           C  
ATOM   2188  HA  ALA A 139      -6.422  -9.355  -3.007  1.00 91.95           H  
ATOM   2189  C   ALA A 139      -5.110 -10.463  -1.753  1.00 91.95           C  
ATOM   2190  CB  ALA A 139      -4.705  -8.121  -2.699  1.00 91.95           C  
ATOM   2191  HB1 ALA A 139      -3.953  -7.933  -1.933  1.00 91.95           H  
ATOM   2192  HB2 ALA A 139      -5.192  -7.181  -2.961  1.00 91.95           H  
ATOM   2193  HB3 ALA A 139      -4.217  -8.528  -3.584  1.00 91.95           H  
ATOM   2194  O   ALA A 139      -5.106 -11.405  -2.545  1.00 91.95           O  
ATOM   2195  N   ILE A 140      -4.649 -10.564  -0.502  1.00 93.68           N  
ATOM   2196  H   ILE A 140      -4.695  -9.746   0.087  1.00 93.68           H  
ATOM   2197  CA  ILE A 140      -4.083 -11.789   0.082  1.00 93.68           C  
ATOM   2198  HA  ILE A 140      -3.395 -12.242  -0.633  1.00 93.68           H  
ATOM   2199  C   ILE A 140      -5.165 -12.840   0.327  1.00 93.68           C  
ATOM   2200  CB  ILE A 140      -3.297 -11.459   1.374  1.00 93.68           C  
ATOM   2201  HB  ILE A 140      -3.957 -10.919   2.054  1.00 93.68           H  
ATOM   2202  O   ILE A 140      -4.990 -14.011  -0.013  1.00 93.68           O  
ATOM   2203  CG1 ILE A 140      -2.074 -10.565   1.059  1.00 93.68           C  
ATOM   2204 HG12 ILE A 140      -1.313 -11.152   0.544  1.00 93.68           H  
ATOM   2205 HG13 ILE A 140      -2.358  -9.766   0.375  1.00 93.68           H  
ATOM   2206  CG2 ILE A 140      -2.842 -12.757   2.071  1.00 93.68           C  
ATOM   2207 HG21 ILE A 140      -2.322 -13.403   1.364  1.00 93.68           H  
ATOM   2208 HG22 ILE A 140      -2.168 -12.540   2.901  1.00 93.68           H  
ATOM   2209 HG23 ILE A 140      -3.699 -13.288   2.485  1.00 93.68           H  
ATOM   2210  CD1 ILE A 140      -1.459  -9.904   2.299  1.00 93.68           C  
ATOM   2211 HD11 ILE A 140      -0.697  -9.193   1.978  1.00 93.68           H  
ATOM   2212 HD12 ILE A 140      -2.227  -9.366   2.855  1.00 93.68           H  
ATOM   2213 HD13 ILE A 140      -0.991 -10.647   2.945  1.00 93.68           H  
ATOM   2214  N   LEU A 141      -6.302 -12.438   0.890  1.00 93.91           N  
ATOM   2215  H   LEU A 141      -6.381 -11.472   1.174  1.00 93.91           H  
ATOM   2216  CA  LEU A 141      -7.350 -13.375   1.287  1.00 93.91           C  
ATOM   2217  HA  LEU A 141      -6.894 -14.189   1.852  1.00 93.91           H  
ATOM   2218  C   LEU A 141      -8.047 -14.026   0.085  1.00 93.91           C  
ATOM   2219  CB  LEU A 141      -8.344 -12.643   2.201  1.00 93.91           C  
ATOM   2220  HB2 LEU A 141      -9.199 -13.295   2.380  1.00 93.91           H  
ATOM   2221  HB3 LEU A 141      -8.707 -11.753   1.687  1.00 93.91           H  
ATOM   2222  O   LEU A 141      -8.354 -15.222   0.146  1.00 93.91           O  
ATOM   2223  CG  LEU A 141      -7.754 -12.229   3.565  1.00 93.91           C  
ATOM   2224  HG  LEU A 141      -6.897 -11.570   3.426  1.00 93.91           H  
ATOM   2225  CD1 LEU A 141      -8.818 -11.468   4.347  1.00 93.91           C  
ATOM   2226 HD11 LEU A 141      -8.414 -11.143   5.306  1.00 93.91           H  
ATOM   2227 HD12 LEU A 141      -9.684 -12.106   4.523  1.00 93.91           H  
ATOM   2228 HD13 LEU A 141      -9.125 -10.581   3.793  1.00 93.91           H  
ATOM   2229  CD2 LEU A 141      -7.282 -13.441   4.370  1.00 93.91           C  
ATOM   2230 HD21 LEU A 141      -8.028 -14.235   4.321  1.00 93.91           H  
ATOM   2231 HD22 LEU A 141      -7.133 -13.156   5.411  1.00 93.91           H  
ATOM   2232 HD23 LEU A 141      -6.334 -13.804   3.975  1.00 93.91           H  
ATOM   2233  N   TRP A 142      -8.260 -13.264  -0.998  1.00 89.77           N  
ATOM   2234  H   TRP A 142      -7.984 -12.295  -0.936  1.00 89.77           H  
ATOM   2235  CA  TRP A 142      -9.109 -13.674  -2.125  1.00 89.77           C  
ATOM   2236  HA  TRP A 142      -9.610 -14.606  -1.862  1.00 89.77           H  
ATOM   2237  C   TRP A 142      -8.386 -13.949  -3.449  1.00 89.77           C  
ATOM   2238  CB  TRP A 142     -10.196 -12.612  -2.342  1.00 89.77           C  
ATOM   2239  HB2 TRP A 142     -10.835 -12.936  -3.164  1.00 89.77           H  
ATOM   2240  HB3 TRP A 142      -9.721 -11.678  -2.642  1.00 89.77           H  
ATOM   2241  O   TRP A 142      -9.005 -14.556  -4.319  1.00 89.77           O  
ATOM   2242  CG  TRP A 142     -11.077 -12.352  -1.161  1.00 89.77           C  
ATOM   2243  CD1 TRP A 142     -11.056 -11.246  -0.384  1.00 89.77           C  
ATOM   2244  HD1 TRP A 142     -10.396 -10.401  -0.514  1.00 89.77           H  
ATOM   2245  CD2 TRP A 142     -12.074 -13.236  -0.564  1.00 89.77           C  
ATOM   2246  CE2 TRP A 142     -12.624 -12.584   0.581  1.00 89.77           C  
ATOM   2247  CE3 TRP A 142     -12.555 -14.530  -0.865  1.00 89.77           C  
ATOM   2248  HE3 TRP A 142     -12.139 -15.065  -1.706  1.00 89.77           H  
ATOM   2249  NE1 TRP A 142     -11.962 -11.378   0.647  1.00 89.77           N  
ATOM   2250  HE1 TRP A 142     -12.044 -10.708   1.398  1.00 89.77           H  
ATOM   2251  CH2 TRP A 142     -14.053 -14.473   1.067  1.00 89.77           C  
ATOM   2252  HH2 TRP A 142     -14.772 -14.961   1.709  1.00 89.77           H  
ATOM   2253  CZ2 TRP A 142     -13.607 -13.179   1.381  1.00 89.77           C  
ATOM   2254  HZ2 TRP A 142     -13.988 -12.668   2.253  1.00 89.77           H  
ATOM   2255  CZ3 TRP A 142     -13.530 -15.144  -0.054  1.00 89.77           C  
ATOM   2256  HZ3 TRP A 142     -13.861 -16.150  -0.267  1.00 89.77           H  
ATOM   2257  N   GLN A 143      -7.150 -13.467  -3.642  1.00 85.40           N  
ATOM   2258  H   GLN A 143      -6.705 -12.998  -2.866  1.00 85.40           H  
ATOM   2259  CA  GLN A 143      -6.303 -13.703  -4.827  1.00 85.40           C  
ATOM   2260  HA  GLN A 143      -5.623 -12.853  -4.886  1.00 85.40           H  
ATOM   2261  C   GLN A 143      -7.065 -13.744  -6.173  1.00 85.40           C  
ATOM   2262  CB  GLN A 143      -5.428 -14.941  -4.591  1.00 85.40           C  
ATOM   2263  HB2 GLN A 143      -5.028 -14.912  -3.578  1.00 85.40           H  
ATOM   2264  HB3 GLN A 143      -6.034 -15.841  -4.698  1.00 85.40           H  
ATOM   2265  O   GLN A 143      -7.108 -14.743  -6.891  1.00 85.40           O  
ATOM   2266  CG  GLN A 143      -4.247 -14.978  -5.575  1.00 85.40           C  
ATOM   2267  HG2 GLN A 143      -3.605 -14.114  -5.404  1.00 85.40           H  
ATOM   2268  HG3 GLN A 143      -4.616 -14.932  -6.600  1.00 85.40           H  
ATOM   2269  CD  GLN A 143      -3.409 -16.240  -5.456  1.00 85.40           C  
ATOM   2270  NE2 GLN A 143      -2.407 -16.399  -6.294  1.00 85.40           N  
ATOM   2271 HE21 GLN A 143      -2.092 -15.628  -6.866  1.00 85.40           H  
ATOM   2272 HE22 GLN A 143      -1.848 -17.227  -6.151  1.00 85.40           H  
ATOM   2273  OE1 GLN A 143      -3.630 -17.100  -4.623  1.00 85.40           O  
ATOM   2274  N   ARG A 144      -7.731 -12.639  -6.526  1.00 86.16           N  
ATOM   2275  H   ARG A 144      -7.689 -11.851  -5.896  1.00 86.16           H  
ATOM   2276  CA  ARG A 144      -8.629 -12.609  -7.698  1.00 86.16           C  
ATOM   2277  HA  ARG A 144      -9.189 -13.544  -7.707  1.00 86.16           H  
ATOM   2278  C   ARG A 144      -7.896 -12.572  -9.045  1.00 86.16           C  
ATOM   2279  CB  ARG A 144      -9.624 -11.451  -7.564  1.00 86.16           C  
ATOM   2280  HB2 ARG A 144      -9.075 -10.515  -7.457  1.00 86.16           H  
ATOM   2281  HB3 ARG A 144     -10.231 -11.402  -8.468  1.00 86.16           H  
ATOM   2282  O   ARG A 144      -8.485 -12.991 -10.047  1.00 86.16           O  
ATOM   2283  CG  ARG A 144     -10.554 -11.638  -6.356  1.00 86.16           C  
ATOM   2284  HG2 ARG A 144     -11.084 -12.586  -6.447  1.00 86.16           H  
ATOM   2285  HG3 ARG A 144      -9.966 -11.650  -5.438  1.00 86.16           H  
ATOM   2286  CD  ARG A 144     -11.565 -10.492  -6.282  1.00 86.16           C  
ATOM   2287  HD2 ARG A 144     -11.020  -9.549  -6.249  1.00 86.16           H  
ATOM   2288  HD3 ARG A 144     -12.186 -10.515  -7.178  1.00 86.16           H  
ATOM   2289  NE  ARG A 144     -12.413 -10.608  -5.082  1.00 86.16           N  
ATOM   2290  HE  ARG A 144     -12.191 -11.357  -4.442  1.00 86.16           H  
ATOM   2291  NH1 ARG A 144     -13.761  -8.795  -5.480  1.00 86.16           N  
ATOM   2292 HH11 ARG A 144     -14.536  -8.211  -5.199  1.00 86.16           H  
ATOM   2293 HH12 ARG A 144     -13.280  -8.644  -6.355  1.00 86.16           H  
ATOM   2294  NH2 ARG A 144     -14.046 -10.001  -3.622  1.00 86.16           N  
ATOM   2295 HH21 ARG A 144     -14.790  -9.385  -3.329  1.00 86.16           H  
ATOM   2296 HH22 ARG A 144     -13.754 -10.734  -2.990  1.00 86.16           H  
ATOM   2297  CZ  ARG A 144     -13.400  -9.804  -4.735  1.00 86.16           C  
ATOM   2298  N   ASN A 145      -6.651 -12.085  -9.062  1.00 88.15           N  
ATOM   2299  H   ASN A 145      -6.209 -11.894  -8.174  1.00 88.15           H  
ATOM   2300  CA  ASN A 145      -5.790 -11.934 -10.243  1.00 88.15           C  
ATOM   2301  HA  ASN A 145      -4.961 -11.286  -9.960  1.00 88.15           H  
ATOM   2302  C   ASN A 145      -6.493 -11.210 -11.406  1.00 88.15           C  
ATOM   2303  CB  ASN A 145      -5.178 -13.299 -10.611  1.00 88.15           C  
ATOM   2304  HB2 ASN A 145      -4.509 -13.174 -11.462  1.00 88.15           H  
ATOM   2305  HB3 ASN A 145      -5.972 -13.986 -10.904  1.00 88.15           H  
ATOM   2306  O   ASN A 145      -6.508 -11.682 -12.540  1.00 88.15           O  
ATOM   2307  CG  ASN A 145      -4.368 -13.924  -9.490  1.00 88.15           C  
ATOM   2308  ND2 ASN A 145      -4.107 -15.207  -9.577  1.00 88.15           N  
ATOM   2309 HD21 ASN A 145      -3.591 -15.614  -8.810  1.00 88.15           H  
ATOM   2310 HD22 ASN A 145      -4.351 -15.731 -10.405  1.00 88.15           H  
ATOM   2311  OD1 ASN A 145      -4.010 -13.303  -8.505  1.00 88.15           O  
ATOM   2312  N   VAL A 146      -7.185 -10.103 -11.104  1.00 90.96           N  
ATOM   2313  H   VAL A 146      -7.088  -9.734 -10.169  1.00 90.96           H  
ATOM   2314  CA  VAL A 146      -8.070  -9.414 -12.065  1.00 90.96           C  
ATOM   2315  HA  VAL A 146      -8.772 -10.137 -12.479  1.00 90.96           H  
ATOM   2316  C   VAL A 146      -7.272  -8.855 -13.244  1.00 90.96           C  
ATOM   2317  CB  VAL A 146      -8.876  -8.290 -11.377  1.00 90.96           C  
ATOM   2318  HB  VAL A 146      -8.184  -7.568 -10.945  1.00 90.96           H  
ATOM   2319  O   VAL A 146      -7.639  -9.065 -14.393  1.00 90.96           O  
ATOM   2320  CG1 VAL A 146      -9.796  -7.550 -12.355  1.00 90.96           C  
ATOM   2321 HG11 VAL A 146     -10.458  -8.256 -12.859  1.00 90.96           H  
ATOM   2322 HG12 VAL A 146     -10.391  -6.804 -11.827  1.00 90.96           H  
ATOM   2323 HG13 VAL A 146      -9.204  -7.033 -13.109  1.00 90.96           H  
ATOM   2324  CG2 VAL A 146      -9.749  -8.851 -10.244  1.00 90.96           C  
ATOM   2325 HG21 VAL A 146     -10.343  -8.048  -9.807  1.00 90.96           H  
ATOM   2326 HG22 VAL A 146      -9.113  -9.270  -9.465  1.00 90.96           H  
ATOM   2327 HG23 VAL A 146     -10.411  -9.623 -10.636  1.00 90.96           H  
ATOM   2328  N   VAL A 147      -6.155  -8.187 -12.958  1.00 91.90           N  
ATOM   2329  H   VAL A 147      -5.869  -8.123 -11.991  1.00 91.90           H  
ATOM   2330  CA  VAL A 147      -5.338  -7.490 -13.961  1.00 91.90           C  
ATOM   2331  HA  VAL A 147      -5.969  -6.837 -14.564  1.00 91.90           H  
ATOM   2332  C   VAL A 147      -4.658  -8.474 -14.908  1.00 91.90           C  
ATOM   2333  CB  VAL A 147      -4.284  -6.640 -13.242  1.00 91.90           C  
ATOM   2334  HB  VAL A 147      -3.769  -7.306 -12.550  1.00 91.90           H  
ATOM   2335  O   VAL A 147      -4.716  -8.301 -16.121  1.00 91.90           O  
ATOM   2336  CG1 VAL A 147      -3.238  -6.006 -14.163  1.00 91.90           C  
ATOM   2337 HG11 VAL A 147      -2.669  -6.773 -14.689  1.00 91.90           H  
ATOM   2338 HG12 VAL A 147      -3.736  -5.363 -14.889  1.00 91.90           H  
ATOM   2339 HG13 VAL A 147      -2.541  -5.408 -13.575  1.00 91.90           H  
ATOM   2340  CG2 VAL A 147      -4.941  -5.512 -12.441  1.00 91.90           C  
ATOM   2341 HG21 VAL A 147      -5.615  -5.925 -11.690  1.00 91.90           H  
ATOM   2342 HG22 VAL A 147      -5.503  -4.861 -13.111  1.00 91.90           H  
ATOM   2343 HG23 VAL A 147      -4.171  -4.925 -11.941  1.00 91.90           H  
ATOM   2344  N   THR A 148      -4.026  -9.527 -14.383  1.00 89.07           N  
ATOM   2345  H   THR A 148      -4.017  -9.668 -13.383  1.00 89.07           H  
ATOM   2346  CA  THR A 148      -3.346 -10.524 -15.225  1.00 89.07           C  
ATOM   2347  HA  THR A 148      -2.663  -9.998 -15.891  1.00 89.07           H  
ATOM   2348  C   THR A 148      -4.331 -11.276 -16.121  1.00 89.07           C  
ATOM   2349  CB  THR A 148      -2.518 -11.507 -14.386  1.00 89.07           C  
ATOM   2350  HB  THR A 148      -2.214 -12.346 -15.011  1.00 89.07           H  
ATOM   2351  O   THR A 148      -4.028 -11.498 -17.294  1.00 89.07           O  
ATOM   2352  CG2 THR A 148      -1.262 -10.841 -13.824  1.00 89.07           C  
ATOM   2353 HG21 THR A 148      -1.525  -9.978 -13.212  1.00 89.07           H  
ATOM   2354 HG22 THR A 148      -0.717 -11.563 -13.216  1.00 89.07           H  
ATOM   2355 HG23 THR A 148      -0.618 -10.509 -14.637  1.00 89.07           H  
ATOM   2356  OG1 THR A 148      -3.278 -11.986 -13.302  1.00 89.07           O  
ATOM   2357  HG1 THR A 148      -2.948 -11.571 -12.502  1.00 89.07           H  
ATOM   2358  N   LYS A 149      -5.547 -11.562 -15.627  1.00 91.10           N  
ATOM   2359  H   LYS A 149      -5.708 -11.378 -14.647  1.00 91.10           H  
ATOM   2360  CA  LYS A 149      -6.649 -12.107 -16.438  1.00 91.10           C  
ATOM   2361  HA  LYS A 149      -6.304 -13.009 -16.942  1.00 91.10           H  
ATOM   2362  C   LYS A 149      -7.083 -11.153 -17.549  1.00 91.10           C  
ATOM   2363  CB  LYS A 149      -7.853 -12.451 -15.553  1.00 91.10           C  
ATOM   2364  HB2 LYS A 149      -8.065 -11.613 -14.889  1.00 91.10           H  
ATOM   2365  HB3 LYS A 149      -8.726 -12.611 -16.186  1.00 91.10           H  
ATOM   2366  O   LYS A 149      -7.160 -11.585 -18.694  1.00 91.10           O  
ATOM   2367  CG  LYS A 149      -7.617 -13.724 -14.734  1.00 91.10           C  
ATOM   2368  HG2 LYS A 149      -7.572 -14.583 -15.404  1.00 91.10           H  
ATOM   2369  HG3 LYS A 149      -6.672 -13.653 -14.196  1.00 91.10           H  
ATOM   2370  CD  LYS A 149      -8.762 -13.910 -13.733  1.00 91.10           C  
ATOM   2371  HD2 LYS A 149      -8.812 -13.026 -13.097  1.00 91.10           H  
ATOM   2372  HD3 LYS A 149      -9.705 -14.025 -14.268  1.00 91.10           H  
ATOM   2373  CE  LYS A 149      -8.490 -15.144 -12.872  1.00 91.10           C  
ATOM   2374  HE2 LYS A 149      -7.453 -15.100 -12.540  1.00 91.10           H  
ATOM   2375  HE3 LYS A 149      -8.613 -16.037 -13.484  1.00 91.10           H  
ATOM   2376  NZ  LYS A 149      -9.386 -15.173 -11.694  1.00 91.10           N  
ATOM   2377  HZ1 LYS A 149     -10.355 -15.165 -11.978  1.00 91.10           H  
ATOM   2378  HZ2 LYS A 149      -9.197 -14.359 -11.127  1.00 91.10           H  
ATOM   2379  HZ3 LYS A 149      -9.200 -15.988 -11.127  1.00 91.10           H  
ATOM   2380  N   ASN A 150      -7.328  -9.879 -17.236  1.00 91.00           N  
ATOM   2381  H   ASN A 150      -7.286  -9.597 -16.267  1.00 91.00           H  
ATOM   2382  CA  ASN A 150      -7.738  -8.881 -18.230  1.00 91.00           C  
ATOM   2383  HA  ASN A 150      -8.668  -9.193 -18.706  1.00 91.00           H  
ATOM   2384  C   ASN A 150      -6.688  -8.700 -19.337  1.00 91.00           C  
ATOM   2385  CB  ASN A 150      -7.952  -7.531 -17.542  1.00 91.00           C  
ATOM   2386  HB2 ASN A 150      -8.089  -6.778 -18.318  1.00 91.00           H  
ATOM   2387  HB3 ASN A 150      -7.059  -7.261 -16.978  1.00 91.00           H  
ATOM   2388  O   ASN A 150      -7.031  -8.574 -20.510  1.00 91.00           O  
ATOM   2389  CG  ASN A 150      -9.151  -7.421 -16.628  1.00 91.00           C  
ATOM   2390  ND2 ASN A 150      -9.260  -6.291 -15.968  1.00 91.00           N  
ATOM   2391 HD21 ASN A 150     -10.096  -6.143 -15.420  1.00 91.00           H  
ATOM   2392 HD22 ASN A 150      -8.573  -5.570 -16.137  1.00 91.00           H  
ATOM   2393  OD1 ASN A 150      -9.996  -8.298 -16.508  1.00 91.00           O  
ATOM   2394  N   LEU A 151      -5.405  -8.728 -18.971  1.00 90.80           N  
ATOM   2395  H   LEU A 151      -5.200  -8.762 -17.982  1.00 90.80           H  
ATOM   2396  CA  LEU A 151      -4.290  -8.614 -19.910  1.00 90.80           C  
ATOM   2397  HA  LEU A 151      -4.544  -7.871 -20.666  1.00 90.80           H  
ATOM   2398  C   LEU A 151      -3.992  -9.911 -20.681  1.00 90.80           C  
ATOM   2399  CB  LEU A 151      -3.048  -8.146 -19.135  1.00 90.80           C  
ATOM   2400  HB2 LEU A 151      -2.897  -8.821 -18.293  1.00 90.80           H  
ATOM   2401  HB3 LEU A 151      -2.180  -8.226 -19.789  1.00 90.80           H  
ATOM   2402  O   LEU A 151      -3.163  -9.889 -21.591  1.00 90.80           O  
ATOM   2403  CG  LEU A 151      -3.110  -6.704 -18.608  1.00 90.80           C  
ATOM   2404  HG  LEU A 151      -3.952  -6.577 -17.929  1.00 90.80           H  
ATOM   2405  CD1 LEU A 151      -1.816  -6.420 -17.847  1.00 90.80           C  
ATOM   2406 HD11 LEU A 151      -1.717  -7.130 -17.026  1.00 90.80           H  
ATOM   2407 HD12 LEU A 151      -0.959  -6.507 -18.516  1.00 90.80           H  
ATOM   2408 HD13 LEU A 151      -1.859  -5.410 -17.437  1.00 90.80           H  
ATOM   2409  CD2 LEU A 151      -3.230  -5.689 -19.746  1.00 90.80           C  
ATOM   2410 HD21 LEU A 151      -2.521  -5.921 -20.540  1.00 90.80           H  
ATOM   2411 HD22 LEU A 151      -3.026  -4.686 -19.372  1.00 90.80           H  
ATOM   2412 HD23 LEU A 151      -4.247  -5.709 -20.139  1.00 90.80           H  
ATOM   2413  N   GLY A 152      -4.606 -11.042 -20.317  1.00 88.38           N  
ATOM   2414  H   GLY A 152      -5.313 -10.996 -19.596  1.00 88.38           H  
ATOM   2415  CA  GLY A 152      -4.312 -12.345 -20.918  1.00 88.38           C  
ATOM   2416  HA2 GLY A 152      -4.468 -12.288 -21.995  1.00 88.38           H  
ATOM   2417  HA3 GLY A 152      -5.001 -13.081 -20.503  1.00 88.38           H  
ATOM   2418  C   GLY A 152      -2.880 -12.830 -20.657  1.00 88.38           C  
ATOM   2419  O   GLY A 152      -2.280 -13.483 -21.515  1.00 88.38           O  
ATOM   2420  N   VAL A 153      -2.305 -12.490 -19.499  1.00 87.75           N  
ATOM   2421  H   VAL A 153      -2.883 -12.029 -18.811  1.00 87.75           H  
ATOM   2422  CA  VAL A 153      -0.939 -12.877 -19.106  1.00 87.75           C  
ATOM   2423  HA  VAL A 153      -0.483 -13.406 -19.942  1.00 87.75           H  
ATOM   2424  C   VAL A 153      -0.949 -13.869 -17.945  1.00 87.75           C  
ATOM   2425  CB  VAL A 153      -0.032 -11.663 -18.825  1.00 87.75           C  
ATOM   2426  HB  VAL A 153       0.979 -12.031 -18.654  1.00 87.75           H  
ATOM   2427  O   VAL A 153      -1.949 -14.040 -17.250  1.00 87.75           O  
ATOM   2428  CG1 VAL A 153       0.023 -10.728 -20.038  1.00 87.75           C  
ATOM   2429 HG11 VAL A 153       0.252 -11.303 -20.936  1.00 87.75           H  
ATOM   2430 HG12 VAL A 153      -0.941 -10.240 -20.181  1.00 87.75           H  
ATOM   2431 HG13 VAL A 153       0.783  -9.962 -19.888  1.00 87.75           H  
ATOM   2432  CG2 VAL A 153      -0.457 -10.868 -17.590  1.00 87.75           C  
ATOM   2433 HG21 VAL A 153      -1.475 -10.502 -17.722  1.00 87.75           H  
ATOM   2434 HG22 VAL A 153      -0.412 -11.511 -16.711  1.00 87.75           H  
ATOM   2435 HG23 VAL A 153       0.216 -10.024 -17.443  1.00 87.75           H  
ATOM   2436  N   SER A 154       0.179 -14.550 -17.740  1.00 85.38           N  
ATOM   2437  H   SER A 154       1.004 -14.309 -18.271  1.00 85.38           H  
ATOM   2438  CA  SER A 154       0.301 -15.560 -16.691  1.00 85.38           C  
ATOM   2439  HA  SER A 154      -0.489 -16.293 -16.850  1.00 85.38           H  
ATOM   2440  C   SER A 154       0.165 -14.940 -15.286  1.00 85.38           C  
ATOM   2441  CB  SER A 154       1.636 -16.288 -16.838  1.00 85.38           C  
ATOM   2442  HB2 SER A 154       1.661 -16.806 -17.796  1.00 85.38           H  
ATOM   2443  HB3 SER A 154       2.449 -15.562 -16.814  1.00 85.38           H  
ATOM   2444  O   SER A 154       0.717 -13.861 -15.048  1.00 85.38           O  
ATOM   2445  OG  SER A 154       1.791 -17.227 -15.793  1.00 85.38           O  
ATOM   2446  HG  SER A 154       2.613 -17.704 -15.928  1.00 85.38           H  
ATOM   2447  N   PRO A 155      -0.488 -15.623 -14.322  1.00 83.90           N  
ATOM   2448  CA  PRO A 155      -0.558 -15.180 -12.926  1.00 83.90           C  
ATOM   2449  HA  PRO A 155      -1.114 -14.243 -12.887  1.00 83.90           H  
ATOM   2450  C   PRO A 155       0.805 -14.966 -12.253  1.00 83.90           C  
ATOM   2451  CB  PRO A 155      -1.349 -16.266 -12.192  1.00 83.90           C  
ATOM   2452  HB2 PRO A 155      -0.672 -17.031 -11.810  1.00 83.90           H  
ATOM   2453  HB3 PRO A 155      -1.943 -15.846 -11.381  1.00 83.90           H  
ATOM   2454  O   PRO A 155       0.885 -14.240 -11.269  1.00 83.90           O  
ATOM   2455  CG  PRO A 155      -2.223 -16.871 -13.286  1.00 83.90           C  
ATOM   2456  HG2 PRO A 155      -2.519 -17.893 -13.052  1.00 83.90           H  
ATOM   2457  HG3 PRO A 155      -3.097 -16.240 -13.447  1.00 83.90           H  
ATOM   2458  CD  PRO A 155      -1.314 -16.809 -14.510  1.00 83.90           C  
ATOM   2459  HD2 PRO A 155      -1.928 -16.737 -15.408  1.00 83.90           H  
ATOM   2460  HD3 PRO A 155      -0.680 -17.694 -14.549  1.00 83.90           H  
ATOM   2461  N   VAL A 156       1.894 -15.527 -12.792  1.00 82.11           N  
ATOM   2462  H   VAL A 156       1.780 -16.131 -13.594  1.00 82.11           H  
ATOM   2463  CA  VAL A 156       3.265 -15.261 -12.302  1.00 82.11           C  
ATOM   2464  HA  VAL A 156       3.307 -15.529 -11.246  1.00 82.11           H  
ATOM   2465  C   VAL A 156       3.651 -13.778 -12.394  1.00 82.11           C  
ATOM   2466  CB  VAL A 156       4.314 -16.113 -13.044  1.00 82.11           C  
ATOM   2467  HB  VAL A 156       5.272 -15.985 -12.539  1.00 82.11           H  
ATOM   2468  O   VAL A 156       4.569 -13.330 -11.716  1.00 82.11           O  
ATOM   2469  CG1 VAL A 156       3.969 -17.606 -12.983  1.00 82.11           C  
ATOM   2470 HG11 VAL A 156       3.050 -17.826 -13.526  1.00 82.11           H  
ATOM   2471 HG12 VAL A 156       3.848 -17.908 -11.942  1.00 82.11           H  
ATOM   2472 HG13 VAL A 156       4.786 -18.188 -13.412  1.00 82.11           H  
ATOM   2473  CG2 VAL A 156       4.502 -15.676 -14.504  1.00 82.11           C  
ATOM   2474 HG21 VAL A 156       3.536 -15.490 -14.974  1.00 82.11           H  
ATOM   2475 HG22 VAL A 156       5.051 -16.437 -15.058  1.00 82.11           H  
ATOM   2476 HG23 VAL A 156       5.086 -14.756 -14.533  1.00 82.11           H  
ATOM   2477  N   CYS A 157       2.948 -13.005 -13.226  1.00 85.25           N  
ATOM   2478  H   CYS A 157       2.215 -13.436 -13.770  1.00 85.25           H  
ATOM   2479  CA  CYS A 157       3.138 -11.567 -13.385  1.00 85.25           C  
ATOM   2480  HA  CYS A 157       4.193 -11.331 -13.248  1.00 85.25           H  
ATOM   2481  C   CYS A 157       2.357 -10.729 -12.348  1.00 85.25           C  
ATOM   2482  CB  CYS A 157       2.742 -11.203 -14.823  1.00 85.25           C  
ATOM   2483  HB2 CYS A 157       1.692 -11.446 -14.985  1.00 85.25           H  
ATOM   2484  HB3 CYS A 157       2.881 -10.132 -14.971  1.00 85.25           H  
ATOM   2485  O   CYS A 157       2.524  -9.509 -12.308  1.00 85.25           O  
ATOM   2486  SG  CYS A 157       3.761 -12.078 -16.046  1.00 85.25           S  
ATOM   2487  HG  CYS A 157       4.402 -12.864 -15.176  1.00 85.25           H  
ATOM   2488  N   GLU A 158       1.524 -11.345 -11.499  1.00 87.06           N  
ATOM   2489  H   GLU A 158       1.446 -12.351 -11.535  1.00 87.06           H  
ATOM   2490  CA  GLU A 158       0.687 -10.648 -10.508  1.00 87.06           C  
ATOM   2491  HA  GLU A 158       0.002 -10.005 -11.061  1.00 87.06           H  
ATOM   2492  C   GLU A 158       1.462  -9.730  -9.539  1.00 87.06           C  
ATOM   2493  CB  GLU A 158      -0.167 -11.666  -9.731  1.00 87.06           C  
ATOM   2494  HB2 GLU A 158       0.474 -12.208  -9.035  1.00 87.06           H  
ATOM   2495  HB3 GLU A 158      -0.592 -12.387 -10.428  1.00 87.06           H  
ATOM   2496  O   GLU A 158       0.921  -8.672  -9.205  1.00 87.06           O  
ATOM   2497  CG  GLU A 158      -1.333 -11.039  -8.943  1.00 87.06           C  
ATOM   2498  HG2 GLU A 158      -0.950 -10.274  -8.269  1.00 87.06           H  
ATOM   2499  HG3 GLU A 158      -1.765 -11.819  -8.317  1.00 87.06           H  
ATOM   2500  CD  GLU A 158      -2.452 -10.449  -9.829  1.00 87.06           C  
ATOM   2501  OE1 GLU A 158      -3.264  -9.645  -9.312  1.00 87.06           O  
ATOM   2502  OE2 GLU A 158      -2.556 -10.810 -11.028  1.00 87.06           O  
ATOM   2503  N   PRO A 159       2.733 -10.003  -9.155  1.00 88.23           N  
ATOM   2504  CA  PRO A 159       3.521  -9.065  -8.352  1.00 88.23           C  
ATOM   2505  HA  PRO A 159       3.072  -9.019  -7.360  1.00 88.23           H  
ATOM   2506  C   PRO A 159       3.603  -7.640  -8.918  1.00 88.23           C  
ATOM   2507  CB  PRO A 159       4.912  -9.696  -8.247  1.00 88.23           C  
ATOM   2508  HB2 PRO A 159       5.421  -9.408  -7.327  1.00 88.23           H  
ATOM   2509  HB3 PRO A 159       5.515  -9.425  -9.114  1.00 88.23           H  
ATOM   2510  O   PRO A 159       3.802  -6.674  -8.182  1.00 88.23           O  
ATOM   2511  CG  PRO A 159       4.609 -11.191  -8.290  1.00 88.23           C  
ATOM   2512  HG2 PRO A 159       5.474 -11.775  -8.604  1.00 88.23           H  
ATOM   2513  HG3 PRO A 159       4.244 -11.525  -7.319  1.00 88.23           H  
ATOM   2514  CD  PRO A 159       3.484 -11.247  -9.318  1.00 88.23           C  
ATOM   2515  HD2 PRO A 159       2.861 -12.126  -9.151  1.00 88.23           H  
ATOM   2516  HD3 PRO A 159       3.930 -11.278 -10.312  1.00 88.23           H  
ATOM   2517  N   TYR A 160       3.410  -7.483 -10.230  1.00 92.77           N  
ATOM   2518  H   TYR A 160       3.243  -8.311 -10.782  1.00 92.77           H  
ATOM   2519  CA  TYR A 160       3.479  -6.200 -10.932  1.00 92.77           C  
ATOM   2520  HA  TYR A 160       3.981  -5.483 -10.282  1.00 92.77           H  
ATOM   2521  C   TYR A 160       2.099  -5.600 -11.245  1.00 92.77           C  
ATOM   2522  CB  TYR A 160       4.359  -6.368 -12.175  1.00 92.77           C  
ATOM   2523  HB2 TYR A 160       3.804  -6.938 -12.919  1.00 92.77           H  
ATOM   2524  HB3 TYR A 160       4.583  -5.387 -12.594  1.00 92.77           H  
ATOM   2525  O   TYR A 160       2.012  -4.577 -11.930  1.00 92.77           O  
ATOM   2526  CG  TYR A 160       5.662  -7.083 -11.885  1.00 92.77           C  
ATOM   2527  CD1 TYR A 160       6.620  -6.493 -11.037  1.00 92.77           C  
ATOM   2528  HD1 TYR A 160       6.447  -5.509 -10.625  1.00 92.77           H  
ATOM   2529  CD2 TYR A 160       5.862  -8.385 -12.380  1.00 92.77           C  
ATOM   2530  HD2 TYR A 160       5.121  -8.852 -13.012  1.00 92.77           H  
ATOM   2531  CE1 TYR A 160       7.777  -7.207 -10.675  1.00 92.77           C  
ATOM   2532  HE1 TYR A 160       8.496  -6.776  -9.994  1.00 92.77           H  
ATOM   2533  CE2 TYR A 160       7.010  -9.103 -12.009  1.00 92.77           C  
ATOM   2534  HE2 TYR A 160       7.155 -10.116 -12.353  1.00 92.77           H  
ATOM   2535  OH  TYR A 160       9.047  -9.237 -10.764  1.00 92.77           O  
ATOM   2536  HH  TYR A 160       9.674  -8.718 -10.256  1.00 92.77           H  
ATOM   2537  CZ  TYR A 160       7.966  -8.519 -11.154  1.00 92.77           C  
ATOM   2538  N   ALA A 161       1.024  -6.196 -10.722  1.00 91.16           N  
ATOM   2539  H   ALA A 161       1.173  -7.046 -10.197  1.00 91.16           H  
ATOM   2540  CA  ALA A 161      -0.367  -5.766 -10.871  1.00 91.16           C  
ATOM   2541  HA  ALA A 161      -0.436  -5.066 -11.704  1.00 91.16           H  
ATOM   2542  C   ALA A 161      -0.931  -5.020  -9.640  1.00 91.16           C  
ATOM   2543  CB  ALA A 161      -1.200  -6.995 -11.235  1.00 91.16           C  
ATOM   2544  HB1 ALA A 161      -1.106  -7.761 -10.466  1.00 91.16           H  
ATOM   2545  HB2 ALA A 161      -2.249  -6.702 -11.274  1.00 91.16           H  
ATOM   2546  HB3 ALA A 161      -0.886  -7.402 -12.196  1.00 91.16           H  
ATOM   2547  O   ALA A 161      -2.139  -4.792  -9.530  1.00 91.16           O  
ATOM   2548  N   VAL A 162      -0.070  -4.606  -8.704  1.00 89.58           N  
ATOM   2549  H   VAL A 162       0.891  -4.903  -8.793  1.00 89.58           H  
ATOM   2550  CA  VAL A 162      -0.495  -3.974  -7.444  1.00 89.58           C  
ATOM   2551  HA  VAL A 162      -1.154  -4.690  -6.954  1.00 89.58           H  
ATOM   2552  C   VAL A 162      -1.308  -2.689  -7.647  1.00 89.58           C  
ATOM   2553  CB  VAL A 162       0.681  -3.729  -6.477  1.00 89.58           C  
ATOM   2554  HB  VAL A 162       0.279  -3.285  -5.566  1.00 89.58           H  
ATOM   2555  O   VAL A 162      -1.057  -1.884  -8.547  1.00 89.58           O  
ATOM   2556  CG1 VAL A 162       1.348  -5.044  -6.081  1.00 89.58           C  
ATOM   2557 HG11 VAL A 162       1.807  -5.526  -6.944  1.00 89.58           H  
ATOM   2558 HG12 VAL A 162       0.611  -5.727  -5.659  1.00 89.58           H  
ATOM   2559 HG13 VAL A 162       2.120  -4.868  -5.332  1.00 89.58           H  
ATOM   2560  CG2 VAL A 162       1.752  -2.775  -7.019  1.00 89.58           C  
ATOM   2561 HG21 VAL A 162       1.330  -1.779  -7.157  1.00 89.58           H  
ATOM   2562 HG22 VAL A 162       2.576  -2.705  -6.309  1.00 89.58           H  
ATOM   2563 HG23 VAL A 162       2.150  -3.153  -7.960  1.00 89.58           H  
ATOM   2564  N   GLY A 163      -2.272  -2.457  -6.754  1.00 90.56           N  
ATOM   2565  H   GLY A 163      -2.428  -3.148  -6.034  1.00 90.56           H  
ATOM   2566  CA  GLY A 163      -3.104  -1.253  -6.753  1.00 90.56           C  
ATOM   2567  HA2 GLY A 163      -2.497  -0.389  -7.024  1.00 90.56           H  
ATOM   2568  HA3 GLY A 163      -3.480  -1.102  -5.741  1.00 90.56           H  
ATOM   2569  C   GLY A 163      -4.318  -1.303  -7.682  1.00 90.56           C  
ATOM   2570  O   GLY A 163      -4.909  -0.258  -7.947  1.00 90.56           O  
ATOM   2571  N   TYR A 164      -4.732  -2.474  -8.172  1.00 90.81           N  
ATOM   2572  H   TYR A 164      -4.162  -3.297  -8.033  1.00 90.81           H  
ATOM   2573  CA  TYR A 164      -5.969  -2.616  -8.956  1.00 90.81           C  
ATOM   2574  HA  TYR A 164      -5.920  -1.944  -9.813  1.00 90.81           H  
ATOM   2575  C   TYR A 164      -7.229  -2.241  -8.155  1.00 90.81           C  
ATOM   2576  CB  TYR A 164      -6.061  -4.045  -9.507  1.00 90.81           C  
ATOM   2577  HB2 TYR A 164      -5.095  -4.305  -9.941  1.00 90.81           H  
ATOM   2578  HB3 TYR A 164      -6.790  -4.053 -10.317  1.00 90.81           H  
ATOM   2579  O   TYR A 164      -8.161  -1.641  -8.687  1.00 90.81           O  
ATOM   2580  CG  TYR A 164      -6.447  -5.115  -8.500  1.00 90.81           C  
ATOM   2581  CD1 TYR A 164      -5.452  -5.795  -7.772  1.00 90.81           C  
ATOM   2582  HD1 TYR A 164      -4.407  -5.604  -7.968  1.00 90.81           H  
ATOM   2583  CD2 TYR A 164      -7.805  -5.438  -8.304  1.00 90.81           C  
ATOM   2584  HD2 TYR A 164      -8.564  -4.936  -8.885  1.00 90.81           H  
ATOM   2585  CE1 TYR A 164      -5.811  -6.774  -6.826  1.00 90.81           C  
ATOM   2586  HE1 TYR A 164      -5.040  -7.310  -6.293  1.00 90.81           H  
ATOM   2587  CE2 TYR A 164      -8.168  -6.424  -7.366  1.00 90.81           C  
ATOM   2588  HE2 TYR A 164      -9.205  -6.685  -7.215  1.00 90.81           H  
ATOM   2589  OH  TYR A 164      -7.526  -8.035  -5.713  1.00 90.81           O  
ATOM   2590  HH  TYR A 164      -6.748  -8.409  -5.292  1.00 90.81           H  
ATOM   2591  CZ  TYR A 164      -7.171  -7.088  -6.620  1.00 90.81           C  
ATOM   2592  N   ASN A 165      -7.222  -2.525  -6.851  1.00 89.50           N  
ATOM   2593  H   ASN A 165      -6.393  -2.972  -6.485  1.00 89.50           H  
ATOM   2594  CA  ASN A 165      -8.348  -2.401  -5.924  1.00 89.50           C  
ATOM   2595  HA  ASN A 165      -9.267  -2.481  -6.503  1.00 89.50           H  
ATOM   2596  C   ASN A 165      -8.439  -1.047  -5.191  1.00 89.50           C  
ATOM   2597  CB  ASN A 165      -8.303  -3.599  -4.957  1.00 89.50           C  
ATOM   2598  HB2 ASN A 165      -9.126  -3.523  -4.246  1.00 89.50           H  
ATOM   2599  HB3 ASN A 165      -8.446  -4.517  -5.527  1.00 89.50           H  
ATOM   2600  O   ASN A 165      -9.257  -0.901  -4.278  1.00 89.50           O  
ATOM   2601  CG  ASN A 165      -7.007  -3.731  -4.176  1.00 89.50           C  
ATOM   2602  ND2 ASN A 165      -6.922  -4.763  -3.373  1.00 89.50           N  
ATOM   2603 HD21 ASN A 165      -6.135  -4.833  -2.745  1.00 89.50           H  
ATOM   2604 HD22 ASN A 165      -7.679  -5.426  -3.281  1.00 89.50           H  
ATOM   2605  OD1 ASN A 165      -6.083  -2.936  -4.288  1.00 89.50           O  
ATOM   2606  N   ILE A 166      -7.642  -0.050  -5.591  1.00 91.25           N  
ATOM   2607  H   ILE A 166      -7.005  -0.234  -6.353  1.00 91.25           H  
ATOM   2608  CA  ILE A 166      -7.749   1.323  -5.076  1.00 91.25           C  
ATOM   2609  HA  ILE A 166      -8.351   1.295  -4.168  1.00 91.25           H  
ATOM   2610  C   ILE A 166      -8.505   2.230  -6.056  1.00 91.25           C  
ATOM   2611  CB  ILE A 166      -6.386   1.903  -4.640  1.00 91.25           C  
ATOM   2612  HB  ILE A 166      -6.609   2.769  -4.017  1.00 91.25           H  
ATOM   2613  O   ILE A 166      -8.603   1.947  -7.250  1.00 91.25           O  
ATOM   2614  CG1 ILE A 166      -5.525   2.406  -5.813  1.00 91.25           C  
ATOM   2615 HG12 ILE A 166      -5.081   1.565  -6.346  1.00 91.25           H  
ATOM   2616 HG13 ILE A 166      -6.147   2.972  -6.507  1.00 91.25           H  
ATOM   2617  CG2 ILE A 166      -5.613   0.906  -3.761  1.00 91.25           C  
ATOM   2618 HG21 ILE A 166      -4.817   1.423  -3.225  1.00 91.25           H  
ATOM   2619 HG22 ILE A 166      -6.276   0.445  -3.029  1.00 91.25           H  
ATOM   2620 HG23 ILE A 166      -5.184   0.112  -4.371  1.00 91.25           H  
ATOM   2621  CD1 ILE A 166      -4.415   3.351  -5.355  1.00 91.25           C  
ATOM   2622 HD11 ILE A 166      -3.612   2.786  -4.882  1.00 91.25           H  
ATOM   2623 HD12 ILE A 166      -4.024   3.896  -6.214  1.00 91.25           H  
ATOM   2624 HD13 ILE A 166      -4.806   4.083  -4.647  1.00 91.25           H  
ATOM   2625  N   LYS A 167      -9.013   3.368  -5.578  1.00 89.12           N  
ATOM   2626  H   LYS A 167      -8.867   3.568  -4.599  1.00 89.12           H  
ATOM   2627  CA  LYS A 167      -9.742   4.335  -6.413  1.00 89.12           C  
ATOM   2628  HA  LYS A 167     -10.466   3.780  -7.010  1.00 89.12           H  
ATOM   2629  C   LYS A 167      -8.814   5.059  -7.395  1.00 89.12           C  
ATOM   2630  CB  LYS A 167     -10.492   5.334  -5.519  1.00 89.12           C  
ATOM   2631  HB2 LYS A 167     -10.888   6.131  -6.148  1.00 89.12           H  
ATOM   2632  HB3 LYS A 167      -9.794   5.774  -4.807  1.00 89.12           H  
ATOM   2633  O   LYS A 167      -7.745   5.539  -7.021  1.00 89.12           O  
ATOM   2634  CG  LYS A 167     -11.664   4.688  -4.759  1.00 89.12           C  
ATOM   2635  HG2 LYS A 167     -11.295   3.903  -4.099  1.00 89.12           H  
ATOM   2636  HG3 LYS A 167     -12.355   4.250  -5.479  1.00 89.12           H  
ATOM   2637  CD  LYS A 167     -12.408   5.742  -3.924  1.00 89.12           C  
ATOM   2638  HD2 LYS A 167     -11.737   6.080  -3.135  1.00 89.12           H  
ATOM   2639  HD3 LYS A 167     -12.668   6.587  -4.562  1.00 89.12           H  
ATOM   2640  CE  LYS A 167     -13.694   5.181  -3.295  1.00 89.12           C  
ATOM   2641  HE2 LYS A 167     -14.299   4.730  -4.082  1.00 89.12           H  
ATOM   2642  HE3 LYS A 167     -13.425   4.396  -2.589  1.00 89.12           H  
ATOM   2643  NZ  LYS A 167     -14.479   6.240  -2.603  1.00 89.12           N  
ATOM   2644  HZ1 LYS A 167     -14.695   7.025  -3.201  1.00 89.12           H  
ATOM   2645  HZ2 LYS A 167     -13.934   6.636  -1.851  1.00 89.12           H  
ATOM   2646  HZ3 LYS A 167     -15.333   5.885  -2.196  1.00 89.12           H  
ATOM   2647  N   ASP A 168      -9.276   5.279  -8.626  1.00 86.20           N  
ATOM   2648  H   ASP A 168     -10.079   4.742  -8.920  1.00 86.20           H  
ATOM   2649  CA  ASP A 168      -8.479   5.911  -9.693  1.00 86.20           C  
ATOM   2650  HA  ASP A 168      -7.613   5.284  -9.904  1.00 86.20           H  
ATOM   2651  C   ASP A 168      -7.948   7.307  -9.354  1.00 86.20           C  
ATOM   2652  CB  ASP A 168      -9.322   6.023 -10.968  1.00 86.20           C  
ATOM   2653  HB2 ASP A 168     -10.252   6.541 -10.738  1.00 86.20           H  
ATOM   2654  HB3 ASP A 168      -8.776   6.622 -11.697  1.00 86.20           H  
ATOM   2655  O   ASP A 168      -6.849   7.680  -9.764  1.00 86.20           O  
ATOM   2656  CG  ASP A 168      -9.629   4.674 -11.611  1.00 86.20           C  
ATOM   2657  OD1 ASP A 168      -8.982   3.673 -11.214  1.00 86.20           O  
ATOM   2658  OD2 ASP A 168     -10.507   4.697 -12.491  1.00 86.20           O  
ATOM   2659  N   LYS A 169      -8.701   8.092  -8.575  1.00 85.53           N  
ATOM   2660  H   LYS A 169      -9.589   7.726  -8.264  1.00 85.53           H  
ATOM   2661  CA  LYS A 169      -8.246   9.414  -8.120  1.00 85.53           C  
ATOM   2662  HA  LYS A 169      -7.915   9.973  -8.995  1.00 85.53           H  
ATOM   2663  C   LYS A 169      -7.011   9.328  -7.210  1.00 85.53           C  
ATOM   2664  CB  LYS A 169      -9.409  10.194  -7.484  1.00 85.53           C  
ATOM   2665  HB2 LYS A 169      -9.099  11.234  -7.377  1.00 85.53           H  
ATOM   2666  HB3 LYS A 169     -10.264  10.170  -8.160  1.00 85.53           H  
ATOM   2667  O   LYS A 169      -6.160  10.209  -7.276  1.00 85.53           O  
ATOM   2668  CG  LYS A 169      -9.839   9.677  -6.098  1.00 85.53           C  
ATOM   2669  HG2 LYS A 169     -10.092   8.618  -6.146  1.00 85.53           H  
ATOM   2670  HG3 LYS A 169      -9.004   9.800  -5.409  1.00 85.53           H  
ATOM   2671  CD  LYS A 169     -11.026  10.470  -5.525  1.00 85.53           C  
ATOM   2672  HD2 LYS A 169     -10.997  10.396  -4.438  1.00 85.53           H  
ATOM   2673  HD3 LYS A 169     -10.921  11.524  -5.783  1.00 85.53           H  
ATOM   2674  CE  LYS A 169     -12.379   9.940  -6.017  1.00 85.53           C  
ATOM   2675  HE2 LYS A 169     -12.520   8.933  -5.624  1.00 85.53           H  
ATOM   2676  HE3 LYS A 169     -12.378   9.895  -7.106  1.00 85.53           H  
ATOM   2677  NZ  LYS A 169     -13.495  10.800  -5.556  1.00 85.53           N  
ATOM   2678  HZ1 LYS A 169     -14.410  10.417  -5.748  1.00 85.53           H  
ATOM   2679  HZ2 LYS A 169     -13.490  10.947  -4.557  1.00 85.53           H  
ATOM   2680  HZ3 LYS A 169     -13.500  11.753  -5.891  1.00 85.53           H  
ATOM   2681  N   LEU A 170      -6.885   8.250  -6.433  1.00 91.75           N  
ATOM   2682  H   LEU A 170      -7.571   7.513  -6.517  1.00 91.75           H  
ATOM   2683  CA  LEU A 170      -5.732   7.981  -5.572  1.00 91.75           C  
ATOM   2684  HA  LEU A 170      -5.364   8.917  -5.152  1.00 91.75           H  
ATOM   2685  C   LEU A 170      -4.566   7.362  -6.353  1.00 91.75           C  
ATOM   2686  CB  LEU A 170      -6.146   7.056  -4.420  1.00 91.75           C  
ATOM   2687  HB2 LEU A 170      -5.253   6.852  -3.829  1.00 91.75           H  
ATOM   2688  HB3 LEU A 170      -6.475   6.101  -4.830  1.00 91.75           H  
ATOM   2689  O   LEU A 170      -3.409   7.662  -6.062  1.00 91.75           O  
ATOM   2690  CG  LEU A 170      -7.235   7.580  -3.468  1.00 91.75           C  
ATOM   2691  HG  LEU A 170      -8.189   7.594  -3.996  1.00 91.75           H  
ATOM   2692  CD1 LEU A 170      -7.335   6.615  -2.290  1.00 91.75           C  
ATOM   2693 HD11 LEU A 170      -6.632   6.892  -1.504  1.00 91.75           H  
ATOM   2694 HD12 LEU A 170      -8.342   6.611  -1.872  1.00 91.75           H  
ATOM   2695 HD13 LEU A 170      -7.083   5.604  -2.608  1.00 91.75           H  
ATOM   2696  CD2 LEU A 170      -6.942   8.980  -2.925  1.00 91.75           C  
ATOM   2697 HD21 LEU A 170      -5.945   9.007  -2.485  1.00 91.75           H  
ATOM   2698 HD22 LEU A 170      -7.003   9.722  -3.720  1.00 91.75           H  
ATOM   2699 HD23 LEU A 170      -7.667   9.238  -2.152  1.00 91.75           H  
ATOM   2700  N   LYS A 171      -4.837   6.582  -7.411  1.00 91.76           N  
ATOM   2701  H   LYS A 171      -5.792   6.285  -7.553  1.00 91.76           H  
ATOM   2702  CA  LYS A 171      -3.784   6.116  -8.338  1.00 91.76           C  
ATOM   2703  HA  LYS A 171      -3.062   5.519  -7.781  1.00 91.76           H  
ATOM   2704  C   LYS A 171      -3.001   7.299  -8.924  1.00 91.76           C  
ATOM   2705  CB  LYS A 171      -4.368   5.247  -9.474  1.00 91.76           C  
ATOM   2706  HB2 LYS A 171      -3.557   4.959 -10.143  1.00 91.76           H  
ATOM   2707  HB3 LYS A 171      -5.080   5.835 -10.053  1.00 91.76           H  
ATOM   2708  O   LYS A 171      -1.790   7.220  -9.099  1.00 91.76           O  
ATOM   2709  CG  LYS A 171      -5.059   3.966  -8.983  1.00 91.76           C  
ATOM   2710  HG2 LYS A 171      -4.340   3.357  -8.434  1.00 91.76           H  
ATOM   2711  HG3 LYS A 171      -5.870   4.253  -8.313  1.00 91.76           H  
ATOM   2712  CD  LYS A 171      -5.656   3.111 -10.117  1.00 91.76           C  
ATOM   2713  HD2 LYS A 171      -4.859   2.682 -10.724  1.00 91.76           H  
ATOM   2714  HD3 LYS A 171      -6.291   3.737 -10.745  1.00 91.76           H  
ATOM   2715  CE  LYS A 171      -6.497   1.986  -9.493  1.00 91.76           C  
ATOM   2716  HE2 LYS A 171      -7.155   2.441  -8.752  1.00 91.76           H  
ATOM   2717  HE3 LYS A 171      -5.828   1.310  -8.961  1.00 91.76           H  
ATOM   2718  NZ  LYS A 171      -7.343   1.222 -10.449  1.00 91.76           N  
ATOM   2719  HZ1 LYS A 171      -8.070   1.813 -10.825  1.00 91.76           H  
ATOM   2720  HZ2 LYS A 171      -7.798   0.445  -9.991  1.00 91.76           H  
ATOM   2721  HZ3 LYS A 171      -6.838   0.847 -11.240  1.00 91.76           H  
ATOM   2722  N   LYS A 172      -3.676   8.428  -9.187  1.00 88.87           N  
ATOM   2723  H   LYS A 172      -4.673   8.408  -9.027  1.00 88.87           H  
ATOM   2724  CA  LYS A 172      -3.050   9.647  -9.735  1.00 88.87           C  
ATOM   2725  HA  LYS A 172      -2.431   9.365 -10.587  1.00 88.87           H  
ATOM   2726  C   LYS A 172      -2.105  10.362  -8.765  1.00 88.87           C  
ATOM   2727  CB  LYS A 172      -4.121  10.644 -10.202  1.00 88.87           C  
ATOM   2728  HB2 LYS A 172      -4.782  10.870  -9.365  1.00 88.87           H  
ATOM   2729  HB3 LYS A 172      -3.629  11.571 -10.497  1.00 88.87           H  
ATOM   2730  O   LYS A 172      -1.204  11.043  -9.245  1.00 88.87           O  
ATOM   2731  CG  LYS A 172      -4.947  10.144 -11.393  1.00 88.87           C  
ATOM   2732  HG2 LYS A 172      -5.412   9.190 -11.143  1.00 88.87           H  
ATOM   2733  HG3 LYS A 172      -4.296   9.999 -12.255  1.00 88.87           H  
ATOM   2734  CD  LYS A 172      -6.038  11.167 -11.737  1.00 88.87           C  
ATOM   2735  HD2 LYS A 172      -6.586  11.418 -10.829  1.00 88.87           H  
ATOM   2736  HD3 LYS A 172      -5.573  12.069 -12.133  1.00 88.87           H  
ATOM   2737  CE  LYS A 172      -7.016  10.579 -12.761  1.00 88.87           C  
ATOM   2738  HE2 LYS A 172      -6.461  10.292 -13.654  1.00 88.87           H  
ATOM   2739  HE3 LYS A 172      -7.445   9.671 -12.337  1.00 88.87           H  
ATOM   2740  NZ  LYS A 172      -8.097  11.540 -13.103  1.00 88.87           N  
ATOM   2741  HZ1 LYS A 172      -8.621  11.782 -12.274  1.00 88.87           H  
ATOM   2742  HZ2 LYS A 172      -7.723  12.394 -13.493  1.00 88.87           H  
ATOM   2743  HZ3 LYS A 172      -8.745  11.129 -13.759  1.00 88.87           H  
ATOM   2744  N   SER A 173      -2.305  10.256  -7.449  1.00 90.99           N  
ATOM   2745  H   SER A 173      -3.028   9.646  -7.097  1.00 90.99           H  
ATOM   2746  CA  SER A 173      -1.456  10.950  -6.465  1.00 90.99           C  
ATOM   2747  HA  SER A 173      -1.192  11.932  -6.856  1.00 90.99           H  
ATOM   2748  C   SER A 173      -0.143  10.216  -6.192  1.00 90.99           C  
ATOM   2749  CB  SER A 173      -2.212  11.173  -5.153  1.00 90.99           C  
ATOM   2750  HB2 SER A 173      -3.110  11.756  -5.361  1.00 90.99           H  
ATOM   2751  HB3 SER A 173      -1.578  11.733  -4.465  1.00 90.99           H  
ATOM   2752  O   SER A 173       0.859  10.855  -5.881  1.00 90.99           O  
ATOM   2753  OG  SER A 173      -2.568   9.940  -4.566  1.00 90.99           O  
ATOM   2754  HG  SER A 173      -2.825  10.063  -3.649  1.00 90.99           H  
ATOM   2755  N   ARG A 174      -0.131   8.887  -6.349  1.00 91.37           N  
ATOM   2756  H   ARG A 174      -1.020   8.445  -6.539  1.00 91.37           H  
ATOM   2757  CA  ARG A 174       1.037   8.010  -6.162  1.00 91.37           C  
ATOM   2758  HA  ARG A 174       1.950   8.602  -6.107  1.00 91.37           H  
ATOM   2759  C   ARG A 174       1.194   7.049  -7.351  1.00 91.37           C  
ATOM   2760  CB  ARG A 174       0.881   7.236  -4.839  1.00 91.37           C  
ATOM   2761  HB2 ARG A 174       1.640   6.456  -4.783  1.00 91.37           H  
ATOM   2762  HB3 ARG A 174      -0.087   6.736  -4.850  1.00 91.37           H  
ATOM   2763  O   ARG A 174       1.137   5.836  -7.169  1.00 91.37           O  
ATOM   2764  CG  ARG A 174       0.980   8.070  -3.556  1.00 91.37           C  
ATOM   2765  HG2 ARG A 174       0.516   9.047  -3.692  1.00 91.37           H  
ATOM   2766  HG3 ARG A 174       0.439   7.537  -2.774  1.00 91.37           H  
ATOM   2767  CD  ARG A 174       2.429   8.229  -3.092  1.00 91.37           C  
ATOM   2768  HD2 ARG A 174       2.960   8.849  -3.814  1.00 91.37           H  
ATOM   2769  HD3 ARG A 174       2.900   7.247  -3.057  1.00 91.37           H  
ATOM   2770  NE  ARG A 174       2.475   8.818  -1.742  1.00 91.37           N  
ATOM   2771  HE  ARG A 174       1.766   8.503  -1.096  1.00 91.37           H  
ATOM   2772  NH1 ARG A 174       4.462   9.944  -1.960  1.00 91.37           N  
ATOM   2773 HH11 ARG A 174       5.153  10.587  -1.602  1.00 91.37           H  
ATOM   2774 HH12 ARG A 174       4.620   9.452  -2.828  1.00 91.37           H  
ATOM   2775  NH2 ARG A 174       3.279  10.130  -0.069  1.00 91.37           N  
ATOM   2776 HH21 ARG A 174       3.897  10.847   0.282  1.00 91.37           H  
ATOM   2777 HH22 ARG A 174       2.574   9.735   0.537  1.00 91.37           H  
ATOM   2778  CZ  ARG A 174       3.402   9.626  -1.267  1.00 91.37           C  
ATOM   2779  N   PRO A 175       1.387   7.547  -8.584  1.00 92.55           N  
ATOM   2780  CA  PRO A 175       1.359   6.689  -9.767  1.00 92.55           C  
ATOM   2781  HA  PRO A 175       0.406   6.161  -9.817  1.00 92.55           H  
ATOM   2782  C   PRO A 175       2.471   5.637  -9.783  1.00 92.55           C  
ATOM   2783  CB  PRO A 175       1.470   7.642 -10.953  1.00 92.55           C  
ATOM   2784  HB2 PRO A 175       0.470   7.911 -11.293  1.00 92.55           H  
ATOM   2785  HB3 PRO A 175       2.049   7.197 -11.762  1.00 92.55           H  
ATOM   2786  O   PRO A 175       2.262   4.558 -10.323  1.00 92.55           O  
ATOM   2787  CG  PRO A 175       2.165   8.878 -10.381  1.00 92.55           C  
ATOM   2788  HG2 PRO A 175       1.914   9.779 -10.940  1.00 92.55           H  
ATOM   2789  HG3 PRO A 175       3.243   8.719 -10.368  1.00 92.55           H  
ATOM   2790  CD  PRO A 175       1.635   8.932  -8.951  1.00 92.55           C  
ATOM   2791  HD2 PRO A 175       0.695   9.484  -8.929  1.00 92.55           H  
ATOM   2792  HD3 PRO A 175       2.364   9.400  -8.290  1.00 92.55           H  
ATOM   2793  N   LEU A 176       3.626   5.921  -9.176  1.00 92.21           N  
ATOM   2794  H   LEU A 176       3.729   6.804  -8.696  1.00 92.21           H  
ATOM   2795  CA  LEU A 176       4.749   4.982  -9.119  1.00 92.21           C  
ATOM   2796  HA  LEU A 176       4.811   4.451 -10.070  1.00 92.21           H  
ATOM   2797  C   LEU A 176       4.579   3.888  -8.056  1.00 92.21           C  
ATOM   2798  CB  LEU A 176       6.059   5.752  -8.906  1.00 92.21           C  
ATOM   2799  HB2 LEU A 176       6.866   5.023  -8.830  1.00 92.21           H  
ATOM   2800  HB3 LEU A 176       6.001   6.279  -7.953  1.00 92.21           H  
ATOM   2801  O   LEU A 176       5.284   2.887  -8.110  1.00 92.21           O  
ATOM   2802  CG  LEU A 176       6.424   6.762 -10.007  1.00 92.21           C  
ATOM   2803  HG  LEU A 176       5.680   7.558 -10.040  1.00 92.21           H  
ATOM   2804  CD1 LEU A 176       7.780   7.384  -9.693  1.00 92.21           C  
ATOM   2805 HD11 LEU A 176       8.208   7.859 -10.576  1.00 92.21           H  
ATOM   2806 HD12 LEU A 176       8.470   6.607  -9.364  1.00 92.21           H  
ATOM   2807 HD13 LEU A 176       7.676   8.094  -8.873  1.00 92.21           H  
ATOM   2808  CD2 LEU A 176       6.520   6.145 -11.403  1.00 92.21           C  
ATOM   2809 HD21 LEU A 176       5.563   5.710 -11.691  1.00 92.21           H  
ATOM   2810 HD22 LEU A 176       7.285   5.370 -11.397  1.00 92.21           H  
ATOM   2811 HD23 LEU A 176       6.784   6.904 -12.139  1.00 92.21           H  
ATOM   2812  N   SER A 177       3.637   4.042  -7.121  1.00 92.84           N  
ATOM   2813  H   SER A 177       3.096   4.894  -7.103  1.00 92.84           H  
ATOM   2814  CA  SER A 177       3.293   3.006  -6.135  1.00 92.84           C  
ATOM   2815  HA  SER A 177       4.201   2.476  -5.848  1.00 92.84           H  
ATOM   2816  C   SER A 177       2.320   1.956  -6.679  1.00 92.84           C  
ATOM   2817  CB  SER A 177       2.689   3.658  -4.888  1.00 92.84           C  
ATOM   2818  HB2 SER A 177       2.419   2.888  -4.165  1.00 92.84           H  
ATOM   2819  HB3 SER A 177       1.786   4.204  -5.161  1.00 92.84           H  
ATOM   2820  O   SER A 177       2.112   0.920  -6.039  1.00 92.84           O  
ATOM   2821  OG  SER A 177       3.622   4.537  -4.293  1.00 92.84           O  
ATOM   2822  HG  SER A 177       4.406   4.020  -4.095  1.00 92.84           H  
ATOM   2823  N   ILE A 178       1.719   2.237  -7.838  1.00 94.86           N  
ATOM   2824  H   ILE A 178       2.012   3.076  -8.316  1.00 94.86           H  
ATOM   2825  CA  ILE A 178       0.808   1.356  -8.570  1.00 94.86           C  
ATOM   2826  HA  ILE A 178       0.308   0.683  -7.873  1.00 94.86           H  
ATOM   2827  C   ILE A 178       1.622   0.510  -9.541  1.00 94.86           C  
ATOM   2828  CB  ILE A 178      -0.248   2.196  -9.318  1.00 94.86           C  
ATOM   2829  HB  ILE A 178       0.265   2.768 -10.091  1.00 94.86           H  
ATOM   2830  O   ILE A 178       2.498   1.038 -10.215  1.00 94.86           O  
ATOM   2831  CG1 ILE A 178      -0.968   3.222  -8.423  1.00 94.86           C  
ATOM   2832 HG12 ILE A 178      -0.251   3.992  -8.137  1.00 94.86           H  
ATOM   2833 HG13 ILE A 178      -1.748   3.719  -8.999  1.00 94.86           H  
ATOM   2834  CG2 ILE A 178      -1.273   1.296 -10.008  1.00 94.86           C  
ATOM   2835 HG21 ILE A 178      -2.039   1.903 -10.490  1.00 94.86           H  
ATOM   2836 HG22 ILE A 178      -1.722   0.630  -9.271  1.00 94.86           H  
ATOM   2837 HG23 ILE A 178      -0.777   0.710 -10.782  1.00 94.86           H  
ATOM   2838  CD1 ILE A 178      -1.582   2.646  -7.145  1.00 94.86           C  
ATOM   2839 HD11 ILE A 178      -1.890   3.479  -6.514  1.00 94.86           H  
ATOM   2840 HD12 ILE A 178      -2.441   2.020  -7.384  1.00 94.86           H  
ATOM   2841 HD13 ILE A 178      -0.849   2.067  -6.584  1.00 94.86           H  
ATOM   2842  N   GLY A 179       1.339  -0.785  -9.626  1.00 93.62           N  
ATOM   2843  H   GLY A 179       0.545  -1.154  -9.122  1.00 93.62           H  
ATOM   2844  CA  GLY A 179       2.092  -1.705 -10.469  1.00 93.62           C  
ATOM   2845  HA2 GLY A 179       3.138  -1.672 -10.163  1.00 93.62           H  
ATOM   2846  HA3 GLY A 179       1.719  -2.718 -10.318  1.00 93.62           H  
ATOM   2847  C   GLY A 179       1.967  -1.355 -11.956  1.00 93.62           C  
ATOM   2848  O   GLY A 179       0.900  -0.903 -12.388  1.00 93.62           O  
ATOM   2849  N   PRO A 180       3.025  -1.564 -12.760  1.00 95.08           N  
ATOM   2850  CA  PRO A 180       2.992  -1.234 -14.180  1.00 95.08           C  
ATOM   2851  HA  PRO A 180       2.804  -0.168 -14.305  1.00 95.08           H  
ATOM   2852  C   PRO A 180       1.894  -1.997 -14.930  1.00 95.08           C  
ATOM   2853  CB  PRO A 180       4.392  -1.545 -14.711  1.00 95.08           C  
ATOM   2854  HB2 PRO A 180       4.373  -1.932 -15.730  1.00 95.08           H  
ATOM   2855  HB3 PRO A 180       5.004  -0.644 -14.662  1.00 95.08           H  
ATOM   2856  O   PRO A 180       1.218  -1.415 -15.773  1.00 95.08           O  
ATOM   2857  CG  PRO A 180       4.935  -2.572 -13.728  1.00 95.08           C  
ATOM   2858  HG2 PRO A 180       6.024  -2.517 -13.698  1.00 95.08           H  
ATOM   2859  HG3 PRO A 180       4.599  -3.568 -14.015  1.00 95.08           H  
ATOM   2860  CD  PRO A 180       4.304  -2.160 -12.400  1.00 95.08           C  
ATOM   2861  HD2 PRO A 180       4.180  -3.031 -11.757  1.00 95.08           H  
ATOM   2862  HD3 PRO A 180       4.927  -1.411 -11.910  1.00 95.08           H  
ATOM   2863  N   LEU A 181       1.606  -3.255 -14.583  1.00 95.32           N  
ATOM   2864  H   LEU A 181       2.100  -3.694 -13.819  1.00 95.32           H  
ATOM   2865  CA  LEU A 181       0.549  -4.004 -15.271  1.00 95.32           C  
ATOM   2866  HA  LEU A 181       0.720  -3.945 -16.346  1.00 95.32           H  
ATOM   2867  C   LEU A 181      -0.838  -3.405 -15.039  1.00 95.32           C  
ATOM   2868  CB  LEU A 181       0.573  -5.477 -14.856  1.00 95.32           C  
ATOM   2869  HB2 LEU A 181       0.376  -5.554 -13.786  1.00 95.32           H  
ATOM   2870  HB3 LEU A 181      -0.232  -5.995 -15.378  1.00 95.32           H  
ATOM   2871  O   LEU A 181      -1.669  -3.431 -15.937  1.00 95.32           O  
ATOM   2872  CG  LEU A 181       1.896  -6.177 -15.177  1.00 95.32           C  
ATOM   2873  HG  LEU A 181       2.697  -5.719 -14.597  1.00 95.32           H  
ATOM   2874  CD1 LEU A 181       1.784  -7.639 -14.783  1.00 95.32           C  
ATOM   2875 HD11 LEU A 181       1.094  -8.167 -15.440  1.00 95.32           H  
ATOM   2876 HD12 LEU A 181       2.778  -8.082 -14.848  1.00 95.32           H  
ATOM   2877 HD13 LEU A 181       1.434  -7.720 -13.754  1.00 95.32           H  
ATOM   2878  CD2 LEU A 181       2.266  -6.110 -16.658  1.00 95.32           C  
ATOM   2879 HD21 LEU A 181       1.446  -6.488 -17.269  1.00 95.32           H  
ATOM   2880 HD22 LEU A 181       2.500  -5.086 -16.949  1.00 95.32           H  
ATOM   2881 HD23 LEU A 181       3.151  -6.722 -16.829  1.00 95.32           H  
ATOM   2882  N   ASN A 182      -1.075  -2.785 -13.885  1.00 94.61           N  
ATOM   2883  H   ASN A 182      -0.331  -2.721 -13.205  1.00 94.61           H  
ATOM   2884  CA  ASN A 182      -2.340  -2.106 -13.627  1.00 94.61           C  
ATOM   2885  HA  ASN A 182      -3.162  -2.771 -13.895  1.00 94.61           H  
ATOM   2886  C   ASN A 182      -2.489  -0.832 -14.483  1.00 94.61           C  
ATOM   2887  CB  ASN A 182      -2.406  -1.829 -12.125  1.00 94.61           C  
ATOM   2888  HB2 ASN A 182      -1.630  -1.111 -11.858  1.00 94.61           H  
ATOM   2889  HB3 ASN A 182      -2.220  -2.752 -11.576  1.00 94.61           H  
ATOM   2890  O   ASN A 182      -3.572  -0.540 -14.983  1.00 94.61           O  
ATOM   2891  CG  ASN A 182      -3.756  -1.313 -11.678  1.00 94.61           C  
ATOM   2892  ND2 ASN A 182      -3.761  -0.359 -10.781  1.00 94.61           N  
ATOM   2893 HD21 ASN A 182      -4.635  -0.219 -10.296  1.00 94.61           H  
ATOM   2894 HD22 ASN A 182      -2.868  -0.065 -10.412  1.00 94.61           H  
ATOM   2895  OD1 ASN A 182      -4.811  -1.790 -12.036  1.00 94.61           O  
ATOM   2896  N   HIS A 183      -1.402  -0.084 -14.722  1.00 95.13           N  
ATOM   2897  H   HIS A 183      -0.518  -0.370 -14.325  1.00 95.13           H  
ATOM   2898  CA  HIS A 183      -1.437   1.032 -15.682  1.00 95.13           C  
ATOM   2899  HA  HIS A 183      -2.269   1.690 -15.432  1.00 95.13           H  
ATOM   2900  C   HIS A 183      -1.663   0.547 -17.114  1.00 95.13           C  
ATOM   2901  CB  HIS A 183      -0.140   1.841 -15.640  1.00 95.13           C  
ATOM   2902  HB2 HIS A 183       0.703   1.170 -15.806  1.00 95.13           H  
ATOM   2903  HB3 HIS A 183      -0.153   2.570 -16.450  1.00 95.13           H  
ATOM   2904  O   HIS A 183      -2.348   1.222 -17.883  1.00 95.13           O  
ATOM   2905  CG  HIS A 183       0.085   2.592 -14.361  1.00 95.13           C  
ATOM   2906  CD2 HIS A 183       1.148   2.400 -13.538  1.00 95.13           C  
ATOM   2907  HD2 HIS A 183       1.932   1.670 -13.670  1.00 95.13           H  
ATOM   2908  ND1 HIS A 183      -0.724   3.609 -13.835  1.00 95.13           N  
ATOM   2909  CE1 HIS A 183      -0.124   3.979 -12.694  1.00 95.13           C  
ATOM   2910  HE1 HIS A 183      -0.500   4.729 -12.014  1.00 95.13           H  
ATOM   2911  NE2 HIS A 183       1.012   3.290 -12.506  1.00 95.13           N  
ATOM   2912  HE2 HIS A 183       1.643   3.380 -11.722  1.00 95.13           H  
ATOM   2913  N   LEU A 184      -1.094  -0.607 -17.465  1.00 94.63           N  
ATOM   2914  H   LEU A 184      -0.515  -1.084 -16.790  1.00 94.63           H  
ATOM   2915  CA  LEU A 184      -1.239  -1.204 -18.787  1.00 94.63           C  
ATOM   2916  HA  LEU A 184      -1.045  -0.423 -19.522  1.00 94.63           H  
ATOM   2917  C   LEU A 184      -2.666  -1.712 -19.027  1.00 94.63           C  
ATOM   2918  CB  LEU A 184      -0.180  -2.307 -18.938  1.00 94.63           C  
ATOM   2919  HB2 LEU A 184      -0.390  -3.100 -18.220  1.00 94.63           H  
ATOM   2920  HB3 LEU A 184       0.795  -1.883 -18.699  1.00 94.63           H  
ATOM   2921  O   LEU A 184      -3.225  -1.439 -20.083  1.00 94.63           O  
ATOM   2922  CG  LEU A 184      -0.113  -2.935 -20.339  1.00 94.63           C  
ATOM   2923  HG  LEU A 184      -1.049  -3.445 -20.562  1.00 94.63           H  
ATOM   2924  CD1 LEU A 184       0.162  -1.902 -21.431  1.00 94.63           C  
ATOM   2925 HD11 LEU A 184       0.204  -2.423 -22.388  1.00 94.63           H  
ATOM   2926 HD12 LEU A 184       1.104  -1.385 -21.247  1.00 94.63           H  
ATOM   2927 HD13 LEU A 184      -0.654  -1.182 -21.495  1.00 94.63           H  
ATOM   2928  CD2 LEU A 184       1.023  -3.958 -20.352  1.00 94.63           C  
ATOM   2929 HD21 LEU A 184       1.960  -3.486 -20.053  1.00 94.63           H  
ATOM   2930 HD22 LEU A 184       0.793  -4.770 -19.662  1.00 94.63           H  
ATOM   2931 HD23 LEU A 184       1.149  -4.367 -21.355  1.00 94.63           H  
ATOM   2932  N   ASP A 185      -3.279  -2.357 -18.034  1.00 93.43           N  
ATOM   2933  H   ASP A 185      -2.737  -2.604 -17.218  1.00 93.43           H  
ATOM   2934  CA  ASP A 185      -4.686  -2.782 -18.052  1.00 93.43           C  
ATOM   2935  HA  ASP A 185      -4.864  -3.462 -18.885  1.00 93.43           H  
ATOM   2936  C   ASP A 185      -5.626  -1.586 -18.230  1.00 93.43           C  
ATOM   2937  CB  ASP A 185      -4.968  -3.533 -16.744  1.00 93.43           C  
ATOM   2938  HB2 ASP A 185      -4.748  -2.887 -15.894  1.00 93.43           H  
ATOM   2939  HB3 ASP A 185      -4.296  -4.390 -16.712  1.00 93.43           H  
ATOM   2940  O   ASP A 185      -6.475  -1.561 -19.119  1.00 93.43           O  
ATOM   2941  CG  ASP A 185      -6.404  -4.048 -16.643  1.00 93.43           C  
ATOM   2942  OD1 ASP A 185      -6.839  -4.727 -17.591  1.00 93.43           O  
ATOM   2943  OD2 ASP A 185      -7.062  -3.800 -15.609  1.00 93.43           O  
ATOM   2944  N   HIS A 186      -5.386  -0.512 -17.476  1.00 91.01           N  
ATOM   2945  H   HIS A 186      -4.690  -0.592 -16.748  1.00 91.01           H  
ATOM   2946  CA  HIS A 186      -6.121   0.740 -17.629  1.00 91.01           C  
ATOM   2947  HA  HIS A 186      -7.182   0.562 -17.454  1.00 91.01           H  
ATOM   2948  C   HIS A 186      -5.975   1.355 -19.026  1.00 91.01           C  
ATOM   2949  CB  HIS A 186      -5.586   1.740 -16.609  1.00 91.01           C  
ATOM   2950  HB2 HIS A 186      -5.864   2.740 -16.940  1.00 91.01           H  
ATOM   2951  HB3 HIS A 186      -4.498   1.699 -16.582  1.00 91.01           H  
ATOM   2952  O   HIS A 186      -6.938   1.894 -19.579  1.00 91.01           O  
ATOM   2953  CG  HIS A 186      -6.108   1.573 -15.214  1.00 91.01           C  
ATOM   2954  CD2 HIS A 186      -6.471   0.433 -14.537  1.00 91.01           C  
ATOM   2955  HD2 HIS A 186      -6.412  -0.582 -14.901  1.00 91.01           H  
ATOM   2956  ND1 HIS A 186      -6.341   2.636 -14.390  1.00 91.01           N  
ATOM   2957  HD1 HIS A 186      -6.268   3.607 -14.658  1.00 91.01           H  
ATOM   2958  CE1 HIS A 186      -6.878   2.171 -13.266  1.00 91.01           C  
ATOM   2959  HE1 HIS A 186      -7.271   2.808 -12.487  1.00 91.01           H  
ATOM   2960  NE2 HIS A 186      -6.950   0.835 -13.277  1.00 91.01           N  
ATOM   2961  N   TRP A 187      -4.765   1.330 -19.586  1.00 91.79           N  
ATOM   2962  H   TRP A 187      -4.007   0.880 -19.095  1.00 91.79           H  
ATOM   2963  CA  TRP A 187      -4.534   1.838 -20.931  1.00 91.79           C  
ATOM   2964  HA  TRP A 187      -4.964   2.836 -21.013  1.00 91.79           H  
ATOM   2965  C   TRP A 187      -5.241   0.971 -21.976  1.00 91.79           C  
ATOM   2966  CB  TRP A 187      -3.037   1.945 -21.218  1.00 91.79           C  
ATOM   2967  HB2 TRP A 187      -2.559   0.984 -21.025  1.00 91.79           H  
ATOM   2968  HB3 TRP A 187      -2.585   2.684 -20.556  1.00 91.79           H  
ATOM   2969  O   TRP A 187      -5.905   1.522 -22.854  1.00 91.79           O  
ATOM   2970  CG  TRP A 187      -2.776   2.325 -22.637  1.00 91.79           C  
ATOM   2971  CD1 TRP A 187      -2.737   3.582 -23.133  1.00 91.79           C  
ATOM   2972  HD1 TRP A 187      -2.819   4.482 -22.541  1.00 91.79           H  
ATOM   2973  CD2 TRP A 187      -2.597   1.431 -23.776  1.00 91.79           C  
ATOM   2974  CE2 TRP A 187      -2.461   2.227 -24.949  1.00 91.79           C  
ATOM   2975  CE3 TRP A 187      -2.548   0.029 -23.932  1.00 91.79           C  
ATOM   2976  HE3 TRP A 187      -2.640  -0.608 -23.064  1.00 91.79           H  
ATOM   2977  NE1 TRP A 187      -2.556   3.528 -24.502  1.00 91.79           N  
ATOM   2978  HE1 TRP A 187      -2.361   4.332 -25.081  1.00 91.79           H  
ATOM   2979  CH2 TRP A 187      -2.244   0.267 -26.341  1.00 91.79           C  
ATOM   2980  HH2 TRP A 187      -2.109  -0.185 -27.313  1.00 91.79           H  
ATOM   2981  CZ2 TRP A 187      -2.267   1.665 -26.217  1.00 91.79           C  
ATOM   2982  HZ2 TRP A 187      -2.135   2.287 -27.090  1.00 91.79           H  
ATOM   2983  CZ3 TRP A 187      -2.382  -0.548 -25.204  1.00 91.79           C  
ATOM   2984  HZ3 TRP A 187      -2.348  -1.622 -25.309  1.00 91.79           H  
ATOM   2985  N   LEU A 188      -5.155  -0.356 -21.853  1.00 90.16           N  
ATOM   2986  H   LEU A 188      -4.607  -0.739 -21.097  1.00 90.16           H  
ATOM   2987  CA  LEU A 188      -5.794  -1.299 -22.767  1.00 90.16           C  
ATOM   2988  HA  LEU A 188      -5.450  -1.069 -23.776  1.00 90.16           H  
ATOM   2989  C   LEU A 188      -7.315  -1.143 -22.736  1.00 90.16           C  
ATOM   2990  CB  LEU A 188      -5.364  -2.731 -22.404  1.00 90.16           C  
ATOM   2991  HB2 LEU A 188      -5.704  -2.955 -21.392  1.00 90.16           H  
ATOM   2992  HB3 LEU A 188      -4.275  -2.789 -22.410  1.00 90.16           H  
ATOM   2993  O   LEU A 188      -7.938  -1.087 -23.795  1.00 90.16           O  
ATOM   2994  CG  LEU A 188      -5.925  -3.803 -23.359  1.00 90.16           C  
ATOM   2995  HG  LEU A 188      -7.012  -3.741 -23.387  1.00 90.16           H  
ATOM   2996  CD1 LEU A 188      -5.384  -3.640 -24.784  1.00 90.16           C  
ATOM   2997 HD11 LEU A 188      -5.755  -4.454 -25.406  1.00 90.16           H  
ATOM   2998 HD12 LEU A 188      -5.725  -2.699 -25.215  1.00 90.16           H  
ATOM   2999 HD13 LEU A 188      -4.294  -3.663 -24.773  1.00 90.16           H  
ATOM   3000  CD2 LEU A 188      -5.543  -5.193 -22.856  1.00 90.16           C  
ATOM   3001 HD21 LEU A 188      -5.949  -5.955 -23.521  1.00 90.16           H  
ATOM   3002 HD22 LEU A 188      -5.970  -5.351 -21.866  1.00 90.16           H  
ATOM   3003 HD23 LEU A 188      -4.460  -5.297 -22.802  1.00 90.16           H  
ATOM   3004  N   GLY A 189      -7.900  -0.975 -21.547  1.00 87.11           N  
ATOM   3005  H   GLY A 189      -7.345  -1.124 -20.717  1.00 87.11           H  
ATOM   3006  CA  GLY A 189      -9.314  -0.649 -21.384  1.00 87.11           C  
ATOM   3007  HA2 GLY A 189      -9.531  -0.526 -20.322  1.00 87.11           H  
ATOM   3008  HA3 GLY A 189      -9.925  -1.466 -21.769  1.00 87.11           H  
ATOM   3009  C   GLY A 189      -9.692   0.639 -22.115  1.00 87.11           C  
ATOM   3010  O   GLY A 189     -10.641   0.646 -22.881  1.00 87.11           O  
ATOM   3011  N   LEU A 190      -8.901   1.713 -21.992  1.00 85.52           N  
ATOM   3012  H   LEU A 190      -8.108   1.645 -21.370  1.00 85.52           H  
ATOM   3013  CA  LEU A 190      -9.136   2.961 -22.738  1.00 85.52           C  
ATOM   3014  HA  LEU A 190     -10.178   3.255 -22.607  1.00 85.52           H  
ATOM   3015  C   LEU A 190      -8.911   2.835 -24.248  1.00 85.52           C  
ATOM   3016  CB  LEU A 190      -8.198   4.057 -22.207  1.00 85.52           C  
ATOM   3017  HB2 LEU A 190      -8.198   4.897 -22.902  1.00 85.52           H  
ATOM   3018  HB3 LEU A 190      -7.184   3.659 -22.174  1.00 85.52           H  
ATOM   3019  O   LEU A 190      -9.449   3.643 -25.012  1.00 85.52           O  
ATOM   3020  CG  LEU A 190      -8.578   4.583 -20.822  1.00 85.52           C  
ATOM   3021  HG  LEU A 190      -8.720   3.761 -20.121  1.00 85.52           H  
ATOM   3022  CD1 LEU A 190      -7.453   5.478 -20.314  1.00 85.52           C  
ATOM   3023 HD11 LEU A 190      -6.528   4.903 -20.280  1.00 85.52           H  
ATOM   3024 HD12 LEU A 190      -7.329   6.347 -20.961  1.00 85.52           H  
ATOM   3025 HD13 LEU A 190      -7.705   5.786 -19.299  1.00 85.52           H  
ATOM   3026  CD2 LEU A 190      -9.851   5.429 -20.871  1.00 85.52           C  
ATOM   3027 HD21 LEU A 190     -10.702   4.788 -21.102  1.00 85.52           H  
ATOM   3028 HD22 LEU A 190     -10.012   5.891 -19.898  1.00 85.52           H  
ATOM   3029 HD23 LEU A 190      -9.764   6.204 -21.633  1.00 85.52           H  
ATOM   3030  N   TYR A 191      -8.030   1.932 -24.675  1.00 82.81           N  
ATOM   3031  H   TYR A 191      -7.559   1.373 -23.978  1.00 82.81           H  
ATOM   3032  CA  TYR A 191      -7.706   1.675 -26.076  1.00 82.81           C  
ATOM   3033  HA  TYR A 191      -7.595   2.623 -26.604  1.00 82.81           H  
ATOM   3034  C   TYR A 191      -8.835   0.905 -26.771  1.00 82.81           C  
ATOM   3035  CB  TYR A 191      -6.356   0.949 -26.169  1.00 82.81           C  
ATOM   3036  HB2 TYR A 191      -6.409   0.008 -25.622  1.00 82.81           H  
ATOM   3037  HB3 TYR A 191      -5.589   1.559 -25.693  1.00 82.81           H  
ATOM   3038  O   TYR A 191      -9.275   1.318 -27.844  1.00 82.81           O  
ATOM   3039  CG  TYR A 191      -5.929   0.661 -27.595  1.00 82.81           C  
ATOM   3040  CD1 TYR A 191      -6.169  -0.608 -28.158  1.00 82.81           C  
ATOM   3041  HD1 TYR A 191      -6.640  -1.384 -27.572  1.00 82.81           H  
ATOM   3042  CD2 TYR A 191      -5.304   1.663 -28.362  1.00 82.81           C  
ATOM   3043  HD2 TYR A 191      -5.077   2.619 -27.914  1.00 82.81           H  
ATOM   3044  CE1 TYR A 191      -5.795  -0.870 -29.489  1.00 82.81           C  
ATOM   3045  HE1 TYR A 191      -5.970  -1.839 -29.932  1.00 82.81           H  
ATOM   3046  CE2 TYR A 191      -4.923   1.403 -29.693  1.00 82.81           C  
ATOM   3047  HE2 TYR A 191      -4.413   2.157 -30.274  1.00 82.81           H  
ATOM   3048  OH  TYR A 191      -4.811  -0.134 -31.540  1.00 82.81           O  
ATOM   3049  HH  TYR A 191      -4.306   0.575 -31.946  1.00 82.81           H  
ATOM   3050  CZ  TYR A 191      -5.173   0.133 -30.259  1.00 82.81           C  
ATOM   3051  N   THR A 192      -9.325  -0.154 -26.123  1.00 79.65           N  
ATOM   3052  H   THR A 192      -8.921  -0.375 -25.224  1.00 79.65           H  
ATOM   3053  CA  THR A 192     -10.368  -1.065 -26.621  1.00 79.65           C  
ATOM   3054  HA  THR A 192     -10.249  -1.190 -27.697  1.00 79.65           H  
ATOM   3055  C   THR A 192     -11.782  -0.525 -26.393  1.00 79.65           C  
ATOM   3056  CB  THR A 192     -10.232  -2.453 -25.968  1.00 79.65           C  
ATOM   3057  HB  THR A 192     -11.072  -3.073 -26.282  1.00 79.65           H  
ATOM   3058  O   THR A 192     -12.608  -0.544 -27.305  1.00 79.65           O  
ATOM   3059  CG2 THR A 192      -8.932  -3.156 -26.364  1.00 79.65           C  
ATOM   3060 HG21 THR A 192      -8.895  -3.271 -27.447  1.00 79.65           H  
ATOM   3061 HG22 THR A 192      -8.906  -4.144 -25.904  1.00 79.65           H  
ATOM   3062 HG23 THR A 192      -8.067  -2.584 -26.029  1.00 79.65           H  
ATOM   3063  OG1 THR A 192     -10.237  -2.357 -24.564  1.00 79.65           O  
ATOM   3064  HG1 THR A 192      -9.375  -2.055 -24.268  1.00 79.65           H  
ATOM   3065  N   GLU A 193     -12.053   0.043 -25.219  1.00 67.53           N  
ATOM   3066  H   GLU A 193     -11.355  -0.005 -24.491  1.00 67.53           H  
ATOM   3067  CA  GLU A 193     -13.349   0.588 -24.826  1.00 67.53           C  
ATOM   3068  HA  GLU A 193     -14.080   0.351 -25.600  1.00 67.53           H  
ATOM   3069  C   GLU A 193     -13.271   2.118 -24.684  1.00 67.53           C  
ATOM   3070  CB  GLU A 193     -13.852  -0.079 -23.533  1.00 67.53           C  
ATOM   3071  HB2 GLU A 193     -14.815   0.372 -23.290  1.00 67.53           H  
ATOM   3072  HB3 GLU A 193     -13.164   0.135 -22.715  1.00 67.53           H  
ATOM   3073  O   GLU A 193     -12.535   2.683 -23.876  1.00 67.53           O  
ATOM   3074  CG  GLU A 193     -14.039  -1.604 -23.658  1.00 67.53           C  
ATOM   3075  HG2 GLU A 193     -14.705  -1.797 -24.499  1.00 67.53           H  
ATOM   3076  HG3 GLU A 193     -13.076  -2.067 -23.874  1.00 67.53           H  
ATOM   3077  CD  GLU A 193     -14.631  -2.247 -22.390  1.00 67.53           C  
ATOM   3078  OE1 GLU A 193     -14.795  -3.486 -22.400  1.00 67.53           O  
ATOM   3079  OE2 GLU A 193     -14.980  -1.494 -21.446  1.00 67.53           O  
ATOM   3080  N   ARG A 194     -14.092   2.860 -25.443  1.00 54.97           N  
ATOM   3081  H   ARG A 194     -14.673   2.370 -26.108  1.00 54.97           H  
ATOM   3082  CA  ARG A 194     -14.208   4.331 -25.282  1.00 54.97           C  
ATOM   3083  HA  ARG A 194     -13.203   4.714 -25.100  1.00 54.97           H  
ATOM   3084  C   ARG A 194     -15.005   4.748 -24.028  1.00 54.97           C  
ATOM   3085  CB  ARG A 194     -14.745   4.997 -26.563  1.00 54.97           C  
ATOM   3086  HB2 ARG A 194     -14.919   6.054 -26.360  1.00 54.97           H  
ATOM   3087  HB3 ARG A 194     -15.698   4.541 -26.831  1.00 54.97           H  
ATOM   3088  O   ARG A 194     -15.368   5.920 -23.889  1.00 54.97           O  
ATOM   3089  CG  ARG A 194     -13.778   4.909 -27.755  1.00 54.97           C  
ATOM   3090  HG2 ARG A 194     -12.804   5.305 -27.466  1.00 54.97           H  
ATOM   3091  HG3 ARG A 194     -13.664   3.868 -28.058  1.00 54.97           H  
ATOM   3092  CD  ARG A 194     -14.337   5.733 -28.927  1.00 54.97           C  
ATOM   3093  HD2 ARG A 194     -14.423   6.773 -28.612  1.00 54.97           H  
ATOM   3094  HD3 ARG A 194     -15.330   5.353 -29.170  1.00 54.97           H  
ATOM   3095  NE  ARG A 194     -13.485   5.652 -30.129  1.00 54.97           N  
ATOM   3096  HE  ARG A 194     -12.697   5.022 -30.079  1.00 54.97           H  
ATOM   3097  NH1 ARG A 194     -14.713   7.043 -31.491  1.00 54.97           N  
ATOM   3098 HH11 ARG A 194     -14.879   7.416 -32.415  1.00 54.97           H  
ATOM   3099 HH12 ARG A 194     -15.395   7.157 -30.755  1.00 54.97           H  
ATOM   3100  NH2 ARG A 194     -12.876   6.067 -32.286  1.00 54.97           N  
ATOM   3101 HH21 ARG A 194     -13.042   6.494 -33.187  1.00 54.97           H  
ATOM   3102 HH22 ARG A 194     -12.106   5.419 -32.203  1.00 54.97           H  
ATOM   3103  CZ  ARG A 194     -13.693   6.253 -31.290  1.00 54.97           C  
ATOM   3104  N   SER A 195     -15.326   3.815 -23.136  1.00 48.80           N  
ATOM   3105  H   SER A 195     -14.914   2.900 -23.248  1.00 48.80           H  
ATOM   3106  CA  SER A 195     -16.115   4.030 -21.919  1.00 48.80           C  
ATOM   3107  HA  SER A 195     -16.405   5.078 -21.846  1.00 48.80           H  
ATOM   3108  C   SER A 195     -15.305   3.693 -20.675  1.00 48.80           C  
ATOM   3109  CB  SER A 195     -17.405   3.200 -21.944  1.00 48.80           C  
ATOM   3110  HB2 SER A 195     -18.098   3.657 -22.650  1.00 48.80           H  
ATOM   3111  HB3 SER A 195     -17.867   3.215 -20.956  1.00 48.80           H  
ATOM   3112  O   SER A 195     -14.639   2.671 -20.630  1.00 48.80           O  
ATOM   3113  OG  SER A 195     -17.187   1.863 -22.344  1.00 48.80           O  
ATOM   3114  HG  SER A 195     -16.521   1.428 -21.807  1.00 48.80           H  
ATOM   3115  N   VAL A 196     -15.405   4.526 -19.638  1.00 50.76           N  
ATOM   3116  H   VAL A 196     -16.004   5.336 -19.718  1.00 50.76           H  
ATOM   3117  CA  VAL A 196     -14.840   4.228 -18.314  1.00 50.76           C  
ATOM   3118  HA  VAL A 196     -14.356   3.252 -18.321  1.00 50.76           H  
ATOM   3119  C   VAL A 196     -15.983   4.166 -17.325  1.00 50.76           C  
ATOM   3120  CB  VAL A 196     -13.781   5.263 -17.889  1.00 50.76           C  
ATOM   3121  HB  VAL A 196     -14.188   6.272 -17.955  1.00 50.76           H  
ATOM   3122  O   VAL A 196     -16.404   5.206 -16.832  1.00 50.76           O  
ATOM   3123  CG1 VAL A 196     -13.252   5.027 -16.465  1.00 50.76           C  
ATOM   3124 HG11 VAL A 196     -14.044   5.173 -15.731  1.00 50.76           H  
ATOM   3125 HG12 VAL A 196     -12.864   4.012 -16.374  1.00 50.76           H  
ATOM   3126 HG13 VAL A 196     -12.451   5.731 -16.240  1.00 50.76           H  
ATOM   3127  CG2 VAL A 196     -12.584   5.150 -18.826  1.00 50.76           C  
ATOM   3128 HG21 VAL A 196     -12.876   5.401 -19.846  1.00 50.76           H  
ATOM   3129 HG22 VAL A 196     -11.777   5.799 -18.485  1.00 50.76           H  
ATOM   3130 HG23 VAL A 196     -12.212   4.125 -18.827  1.00 50.76           H  
ATOM   3131  N   GLY A 197     -16.480   2.954 -17.056  1.00 48.30           N  
ATOM   3132  H   GLY A 197     -16.073   2.170 -17.545  1.00 48.30           H  
ATOM   3133  CA  GLY A 197     -17.476   2.675 -16.018  1.00 48.30           C  
ATOM   3134  HA2 GLY A 197     -17.065   2.969 -15.053  1.00 48.30           H  
ATOM   3135  HA3 GLY A 197     -17.642   1.598 -15.991  1.00 48.30           H  
ATOM   3136  C   GLY A 197     -18.836   3.382 -16.185  1.00 48.30           C  
ATOM   3137  O   GLY A 197     -18.952   4.536 -16.588  1.00 48.30           O  
ATOM   3138  N   LYS A 198     -19.927   2.688 -15.841  1.00 47.54           N  
ATOM   3139  H   LYS A 198     -19.793   1.734 -15.539  1.00 47.54           H  
ATOM   3140  CA  LYS A 198     -21.309   3.224 -15.880  1.00 47.54           C  
ATOM   3141  HA  LYS A 198     -21.987   2.386 -15.720  1.00 47.54           H  
ATOM   3142  C   LYS A 198     -21.749   3.815 -17.238  1.00 47.54           C  
ATOM   3143  CB  LYS A 198     -21.546   4.232 -14.734  1.00 47.54           C  
ATOM   3144  HB2 LYS A 198     -22.587   4.551 -14.776  1.00 47.54           H  
ATOM   3145  HB3 LYS A 198     -20.921   5.111 -14.890  1.00 47.54           H  
ATOM   3146  O   LYS A 198     -22.548   4.748 -17.269  1.00 47.54           O  
ATOM   3147  CG  LYS A 198     -21.291   3.676 -13.328  1.00 47.54           C  
ATOM   3148  HG2 LYS A 198     -20.230   3.465 -13.199  1.00 47.54           H  
ATOM   3149  HG3 LYS A 198     -21.859   2.755 -13.198  1.00 47.54           H  
ATOM   3150  CD  LYS A 198     -21.744   4.703 -12.279  1.00 47.54           C  
ATOM   3151  HD2 LYS A 198     -22.798   4.932 -12.440  1.00 47.54           H  
ATOM   3152  HD3 LYS A 198     -21.158   5.615 -12.393  1.00 47.54           H  
ATOM   3153  CE  LYS A 198     -21.558   4.136 -10.867  1.00 47.54           C  
ATOM   3154  HE2 LYS A 198     -20.498   3.934 -10.709  1.00 47.54           H  
ATOM   3155  HE3 LYS A 198     -22.087   3.185 -10.808  1.00 47.54           H  
ATOM   3156  NZ  LYS A 198     -22.071   5.066  -9.828  1.00 47.54           N  
ATOM   3157  HZ1 LYS A 198     -23.058   5.233  -9.964  1.00 47.54           H  
ATOM   3158  HZ2 LYS A 198     -21.948   4.664  -8.909  1.00 47.54           H  
ATOM   3159  HZ3 LYS A 198     -21.582   5.949  -9.860  1.00 47.54           H  
ATOM   3160  N   GLY A 199     -21.217   3.316 -18.356  1.00 51.35           N  
ATOM   3161  H   GLY A 199     -20.540   2.572 -18.267  1.00 51.35           H  
ATOM   3162  CA  GLY A 199     -21.691   3.654 -19.707  1.00 51.35           C  
ATOM   3163  HA2 GLY A 199     -22.764   3.468 -19.757  1.00 51.35           H  
ATOM   3164  HA3 GLY A 199     -21.205   2.991 -20.423  1.00 51.35           H  
ATOM   3165  C   GLY A 199     -21.454   5.098 -20.179  1.00 51.35           C  
ATOM   3166  O   GLY A 199     -21.839   5.434 -21.298  1.00 51.35           O  
ATOM   3167  N   LYS A 200     -20.803   5.965 -19.389  1.00 59.30           N  
ATOM   3168  H   LYS A 200     -20.471   5.641 -18.492  1.00 59.30           H  
ATOM   3169  CA  LYS A 200     -20.453   7.323 -19.834  1.00 59.30           C  
ATOM   3170  HA  LYS A 200     -21.247   7.682 -20.489  1.00 59.30           H  
ATOM   3171  C   LYS A 200     -19.175   7.276 -20.673  1.00 59.30           C  
ATOM   3172  CB  LYS A 200     -20.357   8.303 -18.652  1.00 59.30           C  
ATOM   3173  HB2 LYS A 200     -19.723   7.882 -17.871  1.00 59.30           H  
ATOM   3174  HB3 LYS A 200     -19.897   9.225 -19.009  1.00 59.30           H  
ATOM   3175  O   LYS A 200     -18.111   6.885 -20.192  1.00 59.30           O  
ATOM   3176  CG  LYS A 200     -21.747   8.639 -18.082  1.00 59.30           C  
ATOM   3177  HG2 LYS A 200     -22.167   7.751 -17.609  1.00 59.30           H  
ATOM   3178  HG3 LYS A 200     -22.402   8.940 -18.899  1.00 59.30           H  
ATOM   3179  CD  LYS A 200     -21.690   9.784 -17.056  1.00 59.30           C  
ATOM   3180  HD2 LYS A 200     -21.260  10.664 -17.533  1.00 59.30           H  
ATOM   3181  HD3 LYS A 200     -21.060   9.484 -16.218  1.00 59.30           H  
ATOM   3182  CE  LYS A 200     -23.108  10.108 -16.559  1.00 59.30           C  
ATOM   3183  HE2 LYS A 200     -23.510   9.228 -16.057  1.00 59.30           H  
ATOM   3184  HE3 LYS A 200     -23.738  10.301 -17.428  1.00 59.30           H  
ATOM   3185  NZ  LYS A 200     -23.136  11.284 -15.649  1.00 59.30           N  
ATOM   3186  HZ1 LYS A 200     -22.566  11.127 -14.830  1.00 59.30           H  
ATOM   3187  HZ2 LYS A 200     -24.083  11.470 -15.352  1.00 59.30           H  
ATOM   3188  HZ3 LYS A 200     -22.803  12.108 -16.128  1.00 59.30           H  
ATOM   3189  N   LYS A 201     -19.277   7.686 -21.940  1.00 66.10           N  
ATOM   3190  H   LYS A 201     -20.188   7.964 -22.277  1.00 66.10           H  
ATOM   3191  CA  LYS A 201     -18.109   7.857 -22.814  1.00 66.10           C  
ATOM   3192  HA  LYS A 201     -17.480   6.970 -22.742  1.00 66.10           H  
ATOM   3193  C   LYS A 201     -17.283   9.039 -22.312  1.00 66.10           C  
ATOM   3194  CB  LYS A 201     -18.529   8.026 -24.285  1.00 66.10           C  
ATOM   3195  HB2 LYS A 201     -17.651   8.311 -24.865  1.00 66.10           H  
ATOM   3196  HB3 LYS A 201     -19.270   8.821 -24.368  1.00 66.10           H  
ATOM   3197  O   LYS A 201     -17.817  10.129 -22.110  1.00 66.10           O  
ATOM   3198  CG  LYS A 201     -19.092   6.716 -24.862  1.00 66.10           C  
ATOM   3199  HG2 LYS A 201     -18.345   5.930 -24.750  1.00 66.10           H  
ATOM   3200  HG3 LYS A 201     -19.983   6.429 -24.302  1.00 66.10           H  
ATOM   3201  CD  LYS A 201     -19.461   6.843 -26.350  1.00 66.10           C  
ATOM   3202  HD2 LYS A 201     -20.222   7.616 -26.461  1.00 66.10           H  
ATOM   3203  HD3 LYS A 201     -18.575   7.124 -26.920  1.00 66.10           H  
ATOM   3204  CE  LYS A 201     -20.006   5.498 -26.858  1.00 66.10           C  
ATOM   3205  HE2 LYS A 201     -19.225   4.744 -26.762  1.00 66.10           H  
ATOM   3206  HE3 LYS A 201     -20.827   5.195 -26.208  1.00 66.10           H  
ATOM   3207  NZ  LYS A 201     -20.486   5.563 -28.266  1.00 66.10           N  
ATOM   3208  HZ1 LYS A 201     -19.745   5.822 -28.901  1.00 66.10           H  
ATOM   3209  HZ2 LYS A 201     -20.844   4.662 -28.549  1.00 66.10           H  
ATOM   3210  HZ3 LYS A 201     -21.244   6.225 -28.354  1.00 66.10           H  
ATOM   3211  N   LEU A 202     -15.986   8.823 -22.102  1.00 73.93           N  
ATOM   3212  H   LEU A 202     -15.608   7.918 -22.346  1.00 73.93           H  
ATOM   3213  CA  LEU A 202     -15.062   9.927 -21.853  1.00 73.93           C  
ATOM   3214  HA  LEU A 202     -15.453  10.545 -21.045  1.00 73.93           H  
ATOM   3215  C   LEU A 202     -14.980  10.800 -23.108  1.00 73.93           C  
ATOM   3216  CB  LEU A 202     -13.671   9.393 -21.480  1.00 73.93           C  
ATOM   3217  HB2 LEU A 202     -13.427   8.572 -22.155  1.00 73.93           H  
ATOM   3218  HB3 LEU A 202     -12.936  10.179 -21.653  1.00 73.93           H  
ATOM   3219  O   LEU A 202     -15.029  10.292 -24.230  1.00 73.93           O  
ATOM   3220  CG  LEU A 202     -13.530   8.920 -20.025  1.00 73.93           C  
ATOM   3221  HG  LEU A 202     -14.315   8.205 -19.778  1.00 73.93           H  
ATOM   3222  CD1 LEU A 202     -12.173   8.245 -19.892  1.00 73.93           C  
ATOM   3223 HD11 LEU A 202     -12.133   7.371 -20.543  1.00 73.93           H  
ATOM   3224 HD12 LEU A 202     -12.006   7.949 -18.856  1.00 73.93           H  
ATOM   3225 HD13 LEU A 202     -11.387   8.934 -20.200  1.00 73.93           H  
ATOM   3226  CD2 LEU A 202     -13.542  10.084 -19.029  1.00 73.93           C  
ATOM   3227 HD21 LEU A 202     -14.512  10.579 -19.045  1.00 73.93           H  
ATOM   3228 HD22 LEU A 202     -12.755  10.799 -19.270  1.00 73.93           H  
ATOM   3229 HD23 LEU A 202     -13.382   9.698 -18.022  1.00 73.93           H  
ATOM   3230  N   SER A 203     -14.804  12.110 -22.930  1.00 82.51           N  
ATOM   3231  H   SER A 203     -14.738  12.486 -21.995  1.00 82.51           H  
ATOM   3232  CA  SER A 203     -14.449  12.962 -24.064  1.00 82.51           C  
ATOM   3233  HA  SER A 203     -15.209  12.827 -24.833  1.00 82.51           H  
ATOM   3234  C   SER A 203     -13.104  12.511 -24.639  1.00 82.51           C  
ATOM   3235  CB  SER A 203     -14.440  14.446 -23.680  1.00 82.51           C  
ATOM   3236  HB2 SER A 203     -14.371  15.046 -24.587  1.00 82.51           H  
ATOM   3237  HB3 SER A 203     -15.377  14.689 -23.179  1.00 82.51           H  
ATOM   3238  O   SER A 203     -12.221  12.065 -23.900  1.00 82.51           O  
ATOM   3239  OG  SER A 203     -13.352  14.770 -22.834  1.00 82.51           O  
ATOM   3240  HG  SER A 203     -13.532  15.628 -22.443  1.00 82.51           H  
ATOM   3241  N   GLN A 204     -12.922  12.646 -25.955  1.00 80.53           N  
ATOM   3242  H   GLN A 204     -13.687  12.973 -26.528  1.00 80.53           H  
ATOM   3243  CA  GLN A 204     -11.665  12.266 -26.615  1.00 80.53           C  
ATOM   3244  HA  GLN A 204     -11.513  11.192 -26.512  1.00 80.53           H  
ATOM   3245  C   GLN A 204     -10.456  12.961 -25.973  1.00 80.53           C  
ATOM   3246  CB  GLN A 204     -11.730  12.623 -28.103  1.00 80.53           C  
ATOM   3247  HB2 GLN A 204     -10.728  12.532 -28.522  1.00 80.53           H  
ATOM   3248  HB3 GLN A 204     -12.049  13.660 -28.210  1.00 80.53           H  
ATOM   3249  O   GLN A 204      -9.443  12.319 -25.711  1.00 80.53           O  
ATOM   3250  CG  GLN A 204     -12.664  11.707 -28.908  1.00 80.53           C  
ATOM   3251  HG2 GLN A 204     -12.325  10.676 -28.810  1.00 80.53           H  
ATOM   3252  HG3 GLN A 204     -13.681  11.779 -28.521  1.00 80.53           H  
ATOM   3253  CD  GLN A 204     -12.681  12.081 -30.387  1.00 80.53           C  
ATOM   3254  NE2 GLN A 204     -13.266  11.277 -31.243  1.00 80.53           N  
ATOM   3255 HE21 GLN A 204     -13.238  11.599 -32.200  1.00 80.53           H  
ATOM   3256 HE22 GLN A 204     -13.712  10.418 -30.952  1.00 80.53           H  
ATOM   3257  OE1 GLN A 204     -12.182  13.107 -30.801  1.00 80.53           O  
ATOM   3258  N   ARG A 205     -10.601  14.247 -25.622  1.00 85.64           N  
ATOM   3259  H   ARG A 205     -11.455  14.710 -25.899  1.00 85.64           H  
ATOM   3260  CA  ARG A 205      -9.573  15.024 -24.917  1.00 85.64           C  
ATOM   3261  HA  ARG A 205      -8.654  14.990 -25.502  1.00 85.64           H  
ATOM   3262  C   ARG A 205      -9.230  14.436 -23.547  1.00 85.64           C  
ATOM   3263  CB  ARG A 205     -10.040  16.486 -24.814  1.00 85.64           C  
ATOM   3264  HB2 ARG A 205     -10.950  16.538 -24.216  1.00 85.64           H  
ATOM   3265  HB3 ARG A 205     -10.263  16.852 -25.816  1.00 85.64           H  
ATOM   3266  O   ARG A 205      -8.056  14.328 -23.206  1.00 85.64           O  
ATOM   3267  CG  ARG A 205      -8.969  17.393 -24.187  1.00 85.64           C  
ATOM   3268  HG2 ARG A 205      -8.048  17.311 -24.764  1.00 85.64           H  
ATOM   3269  HG3 ARG A 205      -8.774  17.080 -23.162  1.00 85.64           H  
ATOM   3270  CD  ARG A 205      -9.426  18.856 -24.178  1.00 85.64           C  
ATOM   3271  HD2 ARG A 205     -10.363  18.937 -23.627  1.00 85.64           H  
ATOM   3272  HD3 ARG A 205      -9.595  19.169 -25.208  1.00 85.64           H  
ATOM   3273  NE  ARG A 205      -8.414  19.729 -23.552  1.00 85.64           N  
ATOM   3274  HE  ARG A 205      -7.680  19.279 -23.024  1.00 85.64           H  
ATOM   3275  NH1 ARG A 205      -9.170  21.742 -24.376  1.00 85.64           N  
ATOM   3276 HH11 ARG A 205      -9.909  21.277 -24.885  1.00 85.64           H  
ATOM   3277 HH12 ARG A 205      -9.054  22.740 -24.471  1.00 85.64           H  
ATOM   3278  NH2 ARG A 205      -7.363  21.695 -23.078  1.00 85.64           N  
ATOM   3279 HH21 ARG A 205      -7.281  22.694 -23.199  1.00 85.64           H  
ATOM   3280 HH22 ARG A 205      -6.635  21.211 -22.572  1.00 85.64           H  
ATOM   3281  CZ  ARG A 205      -8.324  21.044 -23.671  1.00 85.64           C  
ATOM   3282  N   ALA A 206     -10.234  14.044 -22.760  1.00 84.77           N  
ATOM   3283  H   ALA A 206     -11.182  14.095 -23.105  1.00 84.77           H  
ATOM   3284  CA  ALA A 206     -10.000  13.437 -21.453  1.00 84.77           C  
ATOM   3285  HA  ALA A 206      -9.324  14.077 -20.886  1.00 84.77           H  
ATOM   3286  C   ALA A 206      -9.326  12.064 -21.583  1.00 84.77           C  
ATOM   3287  CB  ALA A 206     -11.327  13.345 -20.691  1.00 84.77           C  
ATOM   3288  HB1 ALA A 206     -11.154  12.902 -19.710  1.00 84.77           H  
ATOM   3289  HB2 ALA A 206     -12.035  12.726 -21.242  1.00 84.77           H  
ATOM   3290  HB3 ALA A 206     -11.748  14.342 -20.559  1.00 84.77           H  
ATOM   3291  O   ALA A 206      -8.390  11.776 -20.840  1.00 84.77           O  
ATOM   3292  N   ALA A 207      -9.760  11.240 -22.542  1.00 84.04           N  
ATOM   3293  H   ALA A 207     -10.535  11.532 -23.120  1.00 84.04           H  
ATOM   3294  CA  ALA A 207      -9.149   9.943 -22.814  1.00 84.04           C  
ATOM   3295  HA  ALA A 207      -9.161   9.352 -21.898  1.00 84.04           H  
ATOM   3296  C   ALA A 207      -7.679  10.087 -23.245  1.00 84.04           C  
ATOM   3297  CB  ALA A 207      -9.993   9.211 -23.863  1.00 84.04           C  
ATOM   3298  HB1 ALA A 207     -10.003   9.771 -24.798  1.00 84.04           H  
ATOM   3299  HB2 ALA A 207     -11.015   9.096 -23.504  1.00 84.04           H  
ATOM   3300  HB3 ALA A 207      -9.571   8.222 -24.046  1.00 84.04           H  
ATOM   3301  O   ALA A 207      -6.818   9.415 -22.679  1.00 84.04           O  
ATOM   3302  N   ALA A 208      -7.377  11.011 -24.164  1.00 85.87           N  
ATOM   3303  H   ALA A 208      -8.127  11.518 -24.611  1.00 85.87           H  
ATOM   3304  CA  ALA A 208      -6.012  11.304 -24.601  1.00 85.87           C  
ATOM   3305  HA  ALA A 208      -5.576  10.400 -25.026  1.00 85.87           H  
ATOM   3306  C   ALA A 208      -5.115  11.738 -23.430  1.00 85.87           C  
ATOM   3307  CB  ALA A 208      -6.069  12.369 -25.702  1.00 85.87           C  
ATOM   3308  HB1 ALA A 208      -5.059  12.582 -26.054  1.00 85.87           H  
ATOM   3309  HB2 ALA A 208      -6.512  13.289 -25.321  1.00 85.87           H  
ATOM   3310  HB3 ALA A 208      -6.661  12.006 -26.542  1.00 85.87           H  
ATOM   3311  O   ALA A 208      -4.061  11.144 -23.213  1.00 85.87           O  
ATOM   3312  N   GLY A 209      -5.579  12.675 -22.594  1.00 89.60           N  
ATOM   3313  H   GLY A 209      -6.434  13.155 -22.834  1.00 89.60           H  
ATOM   3314  CA  GLY A 209      -4.817  13.121 -21.422  1.00 89.60           C  
ATOM   3315  HA2 GLY A 209      -3.831  13.454 -21.746  1.00 89.60           H  
ATOM   3316  HA3 GLY A 209      -5.333  13.968 -20.971  1.00 89.60           H  
ATOM   3317  C   GLY A 209      -4.626  12.038 -20.349  1.00 89.60           C  
ATOM   3318  O   GLY A 209      -3.666  12.078 -19.578  1.00 89.60           O  
ATOM   3319  N   ILE A 210      -5.522  11.045 -20.259  1.00 89.08           N  
ATOM   3320  H   ILE A 210      -6.307  11.048 -20.895  1.00 89.08           H  
ATOM   3321  CA  ILE A 210      -5.299   9.878 -19.394  1.00 89.08           C  
ATOM   3322  HA  ILE A 210      -4.870  10.230 -18.456  1.00 89.08           H  
ATOM   3323  C   ILE A 210      -4.247   8.950 -20.011  1.00 89.08           C  
ATOM   3324  CB  ILE A 210      -6.608   9.130 -19.055  1.00 89.08           C  
ATOM   3325  HB  ILE A 210      -7.080   8.814 -19.985  1.00 89.08           H  
ATOM   3326  O   ILE A 210      -3.354   8.526 -19.277  1.00 89.08           O  
ATOM   3327  CG1 ILE A 210      -7.597  10.010 -18.255  1.00 89.08           C  
ATOM   3328 HG12 ILE A 210      -7.578  11.035 -18.624  1.00 89.08           H  
ATOM   3329 HG13 ILE A 210      -7.313  10.034 -17.203  1.00 89.08           H  
ATOM   3330  CG2 ILE A 210      -6.278   7.885 -18.208  1.00 89.08           C  
ATOM   3331 HG21 ILE A 210      -5.756   7.148 -18.818  1.00 89.08           H  
ATOM   3332 HG22 ILE A 210      -5.636   8.140 -17.365  1.00 89.08           H  
ATOM   3333 HG23 ILE A 210      -7.187   7.412 -17.835  1.00 89.08           H  
ATOM   3334  CD1 ILE A 210      -9.040   9.505 -18.325  1.00 89.08           C  
ATOM   3335 HD11 ILE A 210      -9.135   8.527 -17.853  1.00 89.08           H  
ATOM   3336 HD12 ILE A 210      -9.698  10.207 -17.814  1.00 89.08           H  
ATOM   3337 HD13 ILE A 210      -9.343   9.432 -19.369  1.00 89.08           H  
ATOM   3338  N   ARG A 211      -4.323   8.666 -21.319  1.00 88.88           N  
ATOM   3339  H   ARG A 211      -5.063   9.092 -21.858  1.00 88.88           H  
ATOM   3340  CA  ARG A 211      -3.361   7.806 -22.029  1.00 88.88           C  
ATOM   3341  HA  ARG A 211      -3.335   6.822 -21.561  1.00 88.88           H  
ATOM   3342  C   ARG A 211      -1.936   8.347 -21.927  1.00 88.88           C  
ATOM   3343  CB  ARG A 211      -3.762   7.639 -23.504  1.00 88.88           C  
ATOM   3344  HB2 ARG A 211      -2.929   7.177 -24.033  1.00 88.88           H  
ATOM   3345  HB3 ARG A 211      -3.933   8.620 -23.947  1.00 88.88           H  
ATOM   3346  O   ARG A 211      -1.068   7.617 -21.466  1.00 88.88           O  
ATOM   3347  CG  ARG A 211      -5.002   6.754 -23.711  1.00 88.88           C  
ATOM   3348  HG2 ARG A 211      -5.857   7.160 -23.170  1.00 88.88           H  
ATOM   3349  HG3 ARG A 211      -4.801   5.748 -23.342  1.00 88.88           H  
ATOM   3350  CD  ARG A 211      -5.316   6.696 -25.210  1.00 88.88           C  
ATOM   3351  HD2 ARG A 211      -5.411   7.716 -25.584  1.00 88.88           H  
ATOM   3352  HD3 ARG A 211      -4.477   6.219 -25.715  1.00 88.88           H  
ATOM   3353  NE  ARG A 211      -6.560   5.960 -25.516  1.00 88.88           N  
ATOM   3354  HE  ARG A 211      -7.080   5.557 -24.749  1.00 88.88           H  
ATOM   3355  NH1 ARG A 211      -6.337   6.053 -27.799  1.00 88.88           N  
ATOM   3356 HH11 ARG A 211      -5.427   6.477 -27.690  1.00 88.88           H  
ATOM   3357 HH12 ARG A 211      -6.639   5.765 -28.719  1.00 88.88           H  
ATOM   3358  NH2 ARG A 211      -8.127   5.077 -26.927  1.00 88.88           N  
ATOM   3359 HH21 ARG A 211      -8.355   4.710 -27.840  1.00 88.88           H  
ATOM   3360 HH22 ARG A 211      -8.639   4.689 -26.148  1.00 88.88           H  
ATOM   3361  CZ  ARG A 211      -7.004   5.702 -26.735  1.00 88.88           C  
ATOM   3362  N   GLU A 212      -1.731   9.630 -22.218  1.00 91.37           N  
ATOM   3363  H   GLU A 212      -2.492  10.159 -22.620  1.00 91.37           H  
ATOM   3364  CA  GLU A 212      -0.419  10.287 -22.114  1.00 91.37           C  
ATOM   3365  HA  GLU A 212       0.281   9.829 -22.813  1.00 91.37           H  
ATOM   3366  C   GLU A 212       0.162  10.173 -20.694  1.00 91.37           C  
ATOM   3367  CB  GLU A 212      -0.606  11.765 -22.485  1.00 91.37           C  
ATOM   3368  HB2 GLU A 212      -1.236  12.229 -21.726  1.00 91.37           H  
ATOM   3369  HB3 GLU A 212      -1.117  11.832 -23.446  1.00 91.37           H  
ATOM   3370  O   GLU A 212       1.343   9.885 -20.490  1.00 91.37           O  
ATOM   3371  CG  GLU A 212       0.727  12.523 -22.585  1.00 91.37           C  
ATOM   3372  HG2 GLU A 212       1.273  12.164 -23.457  1.00 91.37           H  
ATOM   3373  HG3 GLU A 212       1.328  12.311 -21.700  1.00 91.37           H  
ATOM   3374  CD  GLU A 212       0.548  14.046 -22.673  1.00 91.37           C  
ATOM   3375  OE1 GLU A 212       1.581  14.735 -22.511  1.00 91.37           O  
ATOM   3376  OE2 GLU A 212      -0.613  14.511 -22.769  1.00 91.37           O  
ATOM   3377  N   ARG A 213      -0.683  10.337 -19.667  1.00 92.33           N  
ATOM   3378  H   ARG A 213      -1.638  10.584 -19.883  1.00 92.33           H  
ATOM   3379  CA  ARG A 213      -0.248  10.181 -18.275  1.00 92.33           C  
ATOM   3380  HA  ARG A 213       0.666  10.763 -18.153  1.00 92.33           H  
ATOM   3381  C   ARG A 213       0.132   8.736 -17.947  1.00 92.33           C  
ATOM   3382  CB  ARG A 213      -1.322  10.733 -17.332  1.00 92.33           C  
ATOM   3383  HB2 ARG A 213      -2.243  10.169 -17.476  1.00 92.33           H  
ATOM   3384  HB3 ARG A 213      -1.507  11.777 -17.585  1.00 92.33           H  
ATOM   3385  O   ARG A 213       1.108   8.536 -17.225  1.00 92.33           O  
ATOM   3386  CG  ARG A 213      -0.873  10.638 -15.861  1.00 92.33           C  
ATOM   3387  HG2 ARG A 213       0.094  11.128 -15.748  1.00 92.33           H  
ATOM   3388  HG3 ARG A 213      -0.766   9.590 -15.582  1.00 92.33           H  
ATOM   3389  CD  ARG A 213      -1.870  11.287 -14.897  1.00 92.33           C  
ATOM   3390  HD2 ARG A 213      -1.497  11.168 -13.880  1.00 92.33           H  
ATOM   3391  HD3 ARG A 213      -1.912  12.354 -15.117  1.00 92.33           H  
ATOM   3392  NE  ARG A 213      -3.197  10.651 -15.007  1.00 92.33           N  
ATOM   3393  HE  ARG A 213      -3.199   9.642 -14.950  1.00 92.33           H  
ATOM   3394  NH1 ARG A 213      -4.423  12.521 -15.555  1.00 92.33           N  
ATOM   3395 HH11 ARG A 213      -3.595  13.081 -15.416  1.00 92.33           H  
ATOM   3396 HH12 ARG A 213      -5.163  12.918 -16.117  1.00 92.33           H  
ATOM   3397  NH2 ARG A 213      -5.326  10.493 -15.735  1.00 92.33           N  
ATOM   3398 HH21 ARG A 213      -6.043  10.908 -16.313  1.00 92.33           H  
ATOM   3399 HH22 ARG A 213      -5.187   9.495 -15.808  1.00 92.33           H  
ATOM   3400  CZ  ARG A 213      -4.303  11.229 -15.424  1.00 92.33           C  
ATOM   3401  N   LEU A 214      -0.641   7.752 -18.412  1.00 93.34           N  
ATOM   3402  H   LEU A 214      -1.389   7.994 -19.046  1.00 93.34           H  
ATOM   3403  CA  LEU A 214      -0.332   6.332 -18.210  1.00 93.34           C  
ATOM   3404  HA  LEU A 214      -0.189   6.139 -17.147  1.00 93.34           H  
ATOM   3405  C   LEU A 214       0.990   5.971 -18.888  1.00 93.34           C  
ATOM   3406  CB  LEU A 214      -1.480   5.447 -18.731  1.00 93.34           C  
ATOM   3407  HB2 LEU A 214      -1.139   4.412 -18.759  1.00 93.34           H  
ATOM   3408  HB3 LEU A 214      -1.710   5.739 -19.756  1.00 93.34           H  
ATOM   3409  O   LEU A 214       1.848   5.382 -18.238  1.00 93.34           O  
ATOM   3410  CG  LEU A 214      -2.765   5.506 -17.888  1.00 93.34           C  
ATOM   3411  HG  LEU A 214      -3.063   6.543 -17.735  1.00 93.34           H  
ATOM   3412  CD1 LEU A 214      -3.896   4.780 -18.611  1.00 93.34           C  
ATOM   3413 HD11 LEU A 214      -3.642   3.725 -18.711  1.00 93.34           H  
ATOM   3414 HD12 LEU A 214      -4.824   4.862 -18.045  1.00 93.34           H  
ATOM   3415 HD13 LEU A 214      -4.042   5.207 -19.603  1.00 93.34           H  
ATOM   3416  CD2 LEU A 214      -2.596   4.856 -16.514  1.00 93.34           C  
ATOM   3417 HD21 LEU A 214      -1.837   5.374 -15.927  1.00 93.34           H  
ATOM   3418 HD22 LEU A 214      -2.291   3.818 -16.641  1.00 93.34           H  
ATOM   3419 HD23 LEU A 214      -3.541   4.872 -15.971  1.00 93.34           H  
ATOM   3420  N   GLU A 215       1.196   6.423 -20.124  1.00 93.92           N  
ATOM   3421  H   GLU A 215       0.440   6.882 -20.612  1.00 93.92           H  
ATOM   3422  CA  GLU A 215       2.452   6.264 -20.857  1.00 93.92           C  
ATOM   3423  HA  GLU A 215       2.684   5.203 -20.951  1.00 93.92           H  
ATOM   3424  C   GLU A 215       3.636   6.862 -20.106  1.00 93.92           C  
ATOM   3425  CB  GLU A 215       2.286   6.858 -22.261  1.00 93.92           C  
ATOM   3426  HB2 GLU A 215       1.917   7.881 -22.178  1.00 93.92           H  
ATOM   3427  HB3 GLU A 215       1.547   6.265 -22.799  1.00 93.92           H  
ATOM   3428  O   GLU A 215       4.603   6.161 -19.804  1.00 93.92           O  
ATOM   3429  CG  GLU A 215       3.607   6.871 -23.041  1.00 93.92           C  
ATOM   3430  HG2 GLU A 215       4.294   7.560 -22.551  1.00 93.92           H  
ATOM   3431  HG3 GLU A 215       4.065   5.882 -23.006  1.00 93.92           H  
ATOM   3432  CD  GLU A 215       3.443   7.319 -24.496  1.00 93.92           C  
ATOM   3433  OE1 GLU A 215       4.482   7.268 -25.190  1.00 93.92           O  
ATOM   3434  OE2 GLU A 215       2.328   7.763 -24.855  1.00 93.92           O  
ATOM   3435  N   LYS A 216       3.538   8.129 -19.698  1.00 94.54           N  
ATOM   3436  H   LYS A 216       2.745   8.662 -20.024  1.00 94.54           H  
ATOM   3437  CA  LYS A 216       4.594   8.796 -18.930  1.00 94.54           C  
ATOM   3438  HA  LYS A 216       5.497   8.808 -19.540  1.00 94.54           H  
ATOM   3439  C   LYS A 216       4.933   8.056 -17.635  1.00 94.54           C  
ATOM   3440  CB  LYS A 216       4.142  10.233 -18.663  1.00 94.54           C  
ATOM   3441  HB2 LYS A 216       3.207  10.222 -18.102  1.00 94.54           H  
ATOM   3442  HB3 LYS A 216       3.957  10.714 -19.623  1.00 94.54           H  
ATOM   3443  O   LYS A 216       6.102   7.993 -17.254  1.00 94.54           O  
ATOM   3444  CG  LYS A 216       5.190  11.044 -17.888  1.00 94.54           C  
ATOM   3445  HG2 LYS A 216       6.148  10.990 -18.406  1.00 94.54           H  
ATOM   3446  HG3 LYS A 216       5.299  10.649 -16.878  1.00 94.54           H  
ATOM   3447  CD  LYS A 216       4.731  12.501 -17.812  1.00 94.54           C  
ATOM   3448  HD2 LYS A 216       3.776  12.555 -17.290  1.00 94.54           H  
ATOM   3449  HD3 LYS A 216       4.592  12.866 -18.830  1.00 94.54           H  
ATOM   3450  CE  LYS A 216       5.767  13.375 -17.101  1.00 94.54           C  
ATOM   3451  HE2 LYS A 216       5.803  13.101 -16.046  1.00 94.54           H  
ATOM   3452  HE3 LYS A 216       6.741  13.178 -17.548  1.00 94.54           H  
ATOM   3453  NZ  LYS A 216       5.422  14.811 -17.271  1.00 94.54           N  
ATOM   3454  HZ1 LYS A 216       4.508  15.025 -16.899  1.00 94.54           H  
ATOM   3455  HZ2 LYS A 216       6.116  15.423 -16.866  1.00 94.54           H  
ATOM   3456  HZ3 LYS A 216       5.381  15.030 -18.256  1.00 94.54           H  
ATOM   3457  N   ASN A 217       3.934   7.524 -16.935  1.00 94.33           N  
ATOM   3458  H   ASN A 217       3.000   7.590 -17.315  1.00 94.33           H  
ATOM   3459  CA  ASN A 217       4.153   6.771 -15.701  1.00 94.33           C  
ATOM   3460  HA  ASN A 217       4.841   7.324 -15.062  1.00 94.33           H  
ATOM   3461  C   ASN A 217       4.819   5.420 -15.983  1.00 94.33           C  
ATOM   3462  CB  ASN A 217       2.823   6.611 -14.959  1.00 94.33           C  
ATOM   3463  HB2 ASN A 217       2.081   6.189 -15.636  1.00 94.33           H  
ATOM   3464  HB3 ASN A 217       2.954   5.909 -14.136  1.00 94.33           H  
ATOM   3465  O   ASN A 217       5.847   5.121 -15.378  1.00 94.33           O  
ATOM   3466  CG  ASN A 217       2.301   7.911 -14.380  1.00 94.33           C  
ATOM   3467  ND2 ASN A 217       1.012   7.973 -14.147  1.00 94.33           N  
ATOM   3468 HD21 ASN A 217       0.442   7.186 -14.422  1.00 94.33           H  
ATOM   3469 HD22 ASN A 217       0.660   8.828 -13.740  1.00 94.33           H  
ATOM   3470  OD1 ASN A 217       3.021   8.852 -14.063  1.00 94.33           O  
ATOM   3471  N   LEU A 218       4.303   4.658 -16.946  1.00 94.57           N  
ATOM   3472  H   LEU A 218       3.478   4.980 -17.432  1.00 94.57           H  
ATOM   3473  CA  LEU A 218       4.849   3.363 -17.351  1.00 94.57           C  
ATOM   3474  HA  LEU A 218       4.874   2.708 -16.480  1.00 94.57           H  
ATOM   3475  C   LEU A 218       6.293   3.473 -17.853  1.00 94.57           C  
ATOM   3476  CB  LEU A 218       3.920   2.769 -18.424  1.00 94.57           C  
ATOM   3477  HB2 LEU A 218       4.485   2.074 -19.045  1.00 94.57           H  
ATOM   3478  HB3 LEU A 218       3.547   3.559 -19.077  1.00 94.57           H  
ATOM   3479  O   LEU A 218       7.140   2.668 -17.469  1.00 94.57           O  
ATOM   3480  CG  LEU A 218       2.756   1.982 -17.819  1.00 94.57           C  
ATOM   3481  HG  LEU A 218       2.314   2.546 -16.999  1.00 94.57           H  
ATOM   3482  CD1 LEU A 218       1.668   1.693 -18.849  1.00 94.57           C  
ATOM   3483 HD11 LEU A 218       1.158   2.623 -19.100  1.00 94.57           H  
ATOM   3484 HD12 LEU A 218       0.926   1.015 -18.429  1.00 94.57           H  
ATOM   3485 HD13 LEU A 218       2.093   1.228 -19.738  1.00 94.57           H  
ATOM   3486  CD2 LEU A 218       3.290   0.653 -17.295  1.00 94.57           C  
ATOM   3487 HD21 LEU A 218       3.942   0.173 -18.025  1.00 94.57           H  
ATOM   3488 HD22 LEU A 218       2.451  -0.024 -17.128  1.00 94.57           H  
ATOM   3489 HD23 LEU A 218       3.826   0.799 -16.358  1.00 94.57           H  
ATOM   3490  N   MET A 219       6.613   4.517 -18.620  1.00 93.85           N  
ATOM   3491  H   MET A 219       5.861   5.099 -18.960  1.00 93.85           H  
ATOM   3492  CA  MET A 219       7.976   4.798 -19.085  1.00 93.85           C  
ATOM   3493  HA  MET A 219       8.373   3.906 -19.569  1.00 93.85           H  
ATOM   3494  C   MET A 219       8.938   5.153 -17.941  1.00 93.85           C  
ATOM   3495  CB  MET A 219       7.938   5.946 -20.107  1.00 93.85           C  
ATOM   3496  HB2 MET A 219       7.365   6.778 -19.696  1.00 93.85           H  
ATOM   3497  HB3 MET A 219       8.953   6.298 -20.292  1.00 93.85           H  
ATOM   3498  O   MET A 219      10.142   4.925 -18.063  1.00 93.85           O  
ATOM   3499  CG  MET A 219       7.319   5.526 -21.447  1.00 93.85           C  
ATOM   3500  HG2 MET A 219       7.211   6.408 -22.078  1.00 93.85           H  
ATOM   3501  HG3 MET A 219       6.319   5.131 -21.271  1.00 93.85           H  
ATOM   3502  SD  MET A 219       8.249   4.269 -22.368  1.00 93.85           S  
ATOM   3503  CE  MET A 219       9.703   5.209 -22.874  1.00 93.85           C  
ATOM   3504  HE1 MET A 219      10.333   5.410 -22.007  1.00 93.85           H  
ATOM   3505  HE2 MET A 219       9.382   6.146 -23.329  1.00 93.85           H  
ATOM   3506  HE3 MET A 219      10.258   4.628 -23.610  1.00 93.85           H  
ATOM   3507  N   ARG A 220       8.436   5.718 -16.831  1.00 92.50           N  
ATOM   3508  H   ARG A 220       7.437   5.865 -16.800  1.00 92.50           H  
ATOM   3509  CA  ARG A 220       9.232   6.010 -15.622  1.00 92.50           C  
ATOM   3510  HA  ARG A 220      10.231   6.329 -15.918  1.00 92.50           H  
ATOM   3511  C   ARG A 220       9.449   4.779 -14.743  1.00 92.50           C  
ATOM   3512  CB  ARG A 220       8.566   7.114 -14.789  1.00 92.50           C  
ATOM   3513  HB2 ARG A 220       7.506   6.890 -14.668  1.00 92.50           H  
ATOM   3514  HB3 ARG A 220       9.018   7.121 -13.797  1.00 92.50           H  
ATOM   3515  O   ARG A 220      10.485   4.703 -14.085  1.00 92.50           O  
ATOM   3516  CG  ARG A 220       8.729   8.510 -15.400  1.00 92.50           C  
ATOM   3517  HG2 ARG A 220       8.370   8.508 -16.430  1.00 92.50           H  
ATOM   3518  HG3 ARG A 220       9.784   8.783 -15.416  1.00 92.50           H  
ATOM   3519  CD  ARG A 220       7.936   9.545 -14.590  1.00 92.50           C  
ATOM   3520  HD2 ARG A 220       6.913   9.186 -14.484  1.00 92.50           H  
ATOM   3521  HD3 ARG A 220       7.915  10.477 -15.156  1.00 92.50           H  
ATOM   3522  NE  ARG A 220       8.557   9.796 -13.269  1.00 92.50           N  
ATOM   3523  HE  ARG A 220       9.550   9.620 -13.208  1.00 92.50           H  
ATOM   3524  NH1 ARG A 220       6.667  10.346 -12.084  1.00 92.50           N  
ATOM   3525 HH11 ARG A 220       6.106  10.068 -12.876  1.00 92.50           H  
ATOM   3526 HH12 ARG A 220       6.229  10.473 -11.182  1.00 92.50           H  
ATOM   3527  NH2 ARG A 220       8.648  10.337 -11.058  1.00 92.50           N  
ATOM   3528 HH21 ARG A 220       9.631  10.104 -11.039  1.00 92.50           H  
ATOM   3529 HH22 ARG A 220       8.184  10.411 -10.164  1.00 92.50           H  
ATOM   3530  CZ  ARG A 220       7.956  10.161 -12.150  1.00 92.50           C  
ATOM   3531  N   GLN A 221       8.478   3.870 -14.698  1.00 93.05           N  
ATOM   3532  H   GLN A 221       7.627   4.051 -15.211  1.00 93.05           H  
ATOM   3533  CA  GLN A 221       8.572   2.623 -13.933  1.00 93.05           C  
ATOM   3534  HA  GLN A 221       9.034   2.817 -12.965  1.00 93.05           H  
ATOM   3535  C   GLN A 221       9.411   1.578 -14.657  1.00 93.05           C  
ATOM   3536  CB  GLN A 221       7.177   2.052 -13.693  1.00 93.05           C  
ATOM   3537  HB2 GLN A 221       6.646   1.944 -14.639  1.00 93.05           H  
ATOM   3538  HB3 GLN A 221       7.272   1.070 -13.231  1.00 93.05           H  
ATOM   3539  O   GLN A 221      10.197   0.862 -14.045  1.00 93.05           O  
ATOM   3540  CG  GLN A 221       6.390   2.957 -12.754  1.00 93.05           C  
ATOM   3541  HG2 GLN A 221       6.198   3.922 -13.224  1.00 93.05           H  
ATOM   3542  HG3 GLN A 221       6.963   3.126 -11.842  1.00 93.05           H  
ATOM   3543  CD  GLN A 221       5.064   2.330 -12.409  1.00 93.05           C  
ATOM   3544  NE2 GLN A 221       4.850   2.028 -11.154  1.00 93.05           N  
ATOM   3545 HE21 GLN A 221       3.964   1.601 -10.925  1.00 93.05           H  
ATOM   3546 HE22 GLN A 221       5.587   2.094 -10.466  1.00 93.05           H  
ATOM   3547  OE1 GLN A 221       4.220   2.121 -13.263  1.00 93.05           O  
ATOM   3548  N   THR A 222       9.266   1.507 -15.973  1.00 90.96           N  
ATOM   3549  H   THR A 222       8.577   2.095 -16.420  1.00 90.96           H  
ATOM   3550  CA  THR A 222      10.066   0.622 -16.808  1.00 90.96           C  
ATOM   3551  HA  THR A 222      10.037  -0.383 -16.388  1.00 90.96           H  
ATOM   3552  C   THR A 222      11.501   1.121 -16.806  1.00 90.96           C  
ATOM   3553  CB  THR A 222       9.495   0.564 -18.223  1.00 90.96           C  
ATOM   3554  HB  THR A 222       9.563   1.541 -18.702  1.00 90.96           H  
ATOM   3555  O   THR A 222      11.759   2.300 -17.055  1.00 90.96           O  
ATOM   3556  CG2 THR A 222      10.212  -0.471 -19.066  1.00 90.96           C  
ATOM   3557 HG21 THR A 222      11.264  -0.214 -19.186  1.00 90.96           H  
ATOM   3558 HG22 THR A 222       9.741  -0.512 -20.048  1.00 90.96           H  
ATOM   3559 HG23 THR A 222      10.135  -1.447 -18.587  1.00 90.96           H  
ATOM   3560  OG1 THR A 222       8.148   0.160 -18.157  1.00 90.96           O  
ATOM   3561  HG1 THR A 222       7.633   0.944 -17.951  1.00 90.96           H  
ATOM   3562  N   ILE A 223      12.449   0.241 -16.504  1.00 84.22           N  
ATOM   3563  H   ILE A 223      12.187  -0.713 -16.303  1.00 84.22           H  
ATOM   3564  CA  ILE A 223      13.862   0.615 -16.420  1.00 84.22           C  
ATOM   3565  HA  ILE A 223      13.942   1.699 -16.347  1.00 84.22           H  
ATOM   3566  C   ILE A 223      14.625   0.238 -17.675  1.00 84.22           C  
ATOM   3567  CB  ILE A 223      14.518   0.048 -15.156  1.00 84.22           C  
ATOM   3568  HB  ILE A 223      15.573   0.321 -15.194  1.00 84.22           H  
ATOM   3569  O   ILE A 223      15.422   1.064 -18.137  1.00 84.22           O  
ATOM   3570  CG1 ILE A 223      14.429  -1.493 -15.073  1.00 84.22           C  
ATOM   3571 HG12 ILE A 223      14.959  -1.938 -15.914  1.00 84.22           H  
ATOM   3572 HG13 ILE A 223      13.390  -1.823 -15.099  1.00 84.22           H  
ATOM   3573  CG2 ILE A 223      13.912   0.757 -13.935  1.00 84.22           C  
ATOM   3574 HG21 ILE A 223      14.613   0.676 -13.104  1.00 84.22           H  
ATOM   3575 HG22 ILE A 223      12.959   0.301 -13.666  1.00 84.22           H  
ATOM   3576 HG23 ILE A 223      13.753   1.817 -14.134  1.00 84.22           H  
ATOM   3577  CD1 ILE A 223      15.071  -2.027 -13.802  1.00 84.22           C  
ATOM   3578 HD11 ILE A 223      15.131  -3.115 -13.842  1.00 84.22           H  
ATOM   3579 HD12 ILE A 223      14.461  -1.735 -12.947  1.00 84.22           H  
ATOM   3580 HD13 ILE A 223      16.061  -1.586 -13.689  1.00 84.22           H  
ATOM   3581  N   GLY A 224      14.343  -0.945 -18.224  1.00 82.66           N  
ATOM   3582  H   GLY A 224      13.644  -1.551 -17.818  1.00 82.66           H  
ATOM   3583  CA  GLY A 224      15.086  -1.490 -19.341  1.00 82.66           C  
ATOM   3584  HA2 GLY A 224      16.144  -1.394 -19.098  1.00 82.66           H  
ATOM   3585  HA3 GLY A 224      14.852  -2.544 -19.490  1.00 82.66           H  
ATOM   3586  C   GLY A 224      14.828  -0.728 -20.628  1.00 82.66           C  
ATOM   3587  O   GLY A 224      13.730  -0.204 -20.852  1.00 82.66           O  
ATOM   3588  N   GLN A 225      15.855  -0.603 -21.463  1.00 83.77           N  
ATOM   3589  H   GLN A 225      16.670  -1.174 -21.289  1.00 83.77           H  
ATOM   3590  CA  GLN A 225      15.725   0.148 -22.716  1.00 83.77           C  
ATOM   3591  HA  GLN A 225      15.165   1.062 -22.520  1.00 83.77           H  
ATOM   3592  C   GLN A 225      14.904  -0.638 -23.736  1.00 83.77           C  
ATOM   3593  CB  GLN A 225      17.095   0.538 -23.284  1.00 83.77           C  
ATOM   3594  HB2 GLN A 225      16.951   1.020 -24.251  1.00 83.77           H  
ATOM   3595  HB3 GLN A 225      17.687  -0.364 -23.440  1.00 83.77           H  
ATOM   3596  O   GLN A 225      14.034  -0.056 -24.389  1.00 83.77           O  
ATOM   3597  CG  GLN A 225      17.872   1.496 -22.372  1.00 83.77           C  
ATOM   3598  HG2 GLN A 225      18.048   1.011 -21.411  1.00 83.77           H  
ATOM   3599  HG3 GLN A 225      18.848   1.674 -22.824  1.00 83.77           H  
ATOM   3600  CD  GLN A 225      17.212   2.854 -22.128  1.00 83.77           C  
ATOM   3601  NE2 GLN A 225      17.751   3.632 -21.216  1.00 83.77           N  
ATOM   3602 HE21 GLN A 225      18.635   3.328 -20.833  1.00 83.77           H  
ATOM   3603 HE22 GLN A 225      17.518   4.609 -21.320  1.00 83.77           H  
ATOM   3604  OE1 GLN A 225      16.236   3.287 -22.724  1.00 83.77           O  
ATOM   3605  N   SER A 226      15.097  -1.956 -23.791  1.00 85.30           N  
ATOM   3606  H   SER A 226      15.831  -2.382 -23.243  1.00 85.30           H  
ATOM   3607  CA  SER A 226      14.319  -2.861 -24.640  1.00 85.30           C  
ATOM   3608  HA  SER A 226      14.358  -2.512 -25.671  1.00 85.30           H  
ATOM   3609  C   SER A 226      12.858  -2.888 -24.190  1.00 85.30           C  
ATOM   3610  CB  SER A 226      14.945  -4.259 -24.588  1.00 85.30           C  
ATOM   3611  HB2 SER A 226      14.839  -4.677 -23.587  1.00 85.30           H  
ATOM   3612  HB3 SER A 226      14.455  -4.913 -25.309  1.00 85.30           H  
ATOM   3613  O   SER A 226      11.946  -2.728 -25.002  1.00 85.30           O  
ATOM   3614  OG  SER A 226      16.318  -4.144 -24.898  1.00 85.30           O  
ATOM   3615  HG  SER A 226      16.765  -4.966 -24.682  1.00 85.30           H  
ATOM   3616  N   GLN A 227      12.618  -2.941 -22.875  1.00 89.03           N  
ATOM   3617  H   GLN A 227      13.402  -3.096 -22.257  1.00 89.03           H  
ATOM   3618  CA  GLN A 227      11.270  -2.826 -22.312  1.00 89.03           C  
ATOM   3619  HA  GLN A 227      10.647  -3.629 -22.707  1.00 89.03           H  
ATOM   3620  C   GLN A 227      10.602  -1.486 -22.667  1.00 89.03           C  
ATOM   3621  CB  GLN A 227      11.323  -2.949 -20.790  1.00 89.03           C  
ATOM   3622  HB2 GLN A 227      11.946  -2.141 -20.405  1.00 89.03           H  
ATOM   3623  HB3 GLN A 227      10.306  -2.826 -20.419  1.00 89.03           H  
ATOM   3624  O   GLN A 227       9.427  -1.456 -23.025  1.00 89.03           O  
ATOM   3625  CG  GLN A 227      11.846  -4.267 -20.220  1.00 89.03           C  
ATOM   3626  HG2 GLN A 227      11.221  -5.085 -20.577  1.00 89.03           H  
ATOM   3627  HG3 GLN A 227      12.872  -4.443 -20.540  1.00 89.03           H  
ATOM   3628  CD  GLN A 227      11.819  -4.209 -18.693  1.00 89.03           C  
ATOM   3629  NE2 GLN A 227      11.238  -5.184 -18.036  1.00 89.03           N  
ATOM   3630 HE21 GLN A 227      10.820  -5.953 -18.540  1.00 89.03           H  
ATOM   3631 HE22 GLN A 227      11.368  -5.224 -17.035  1.00 89.03           H  
ATOM   3632  OE1 GLN A 227      12.273  -3.247 -18.075  1.00 89.03           O  
ATOM   3633  N   LYS A 228      11.333  -0.363 -22.608  1.00 92.22           N  
ATOM   3634  H   LYS A 228      12.284  -0.441 -22.276  1.00 92.22           H  
ATOM   3635  CA  LYS A 228      10.816   0.965 -22.992  1.00 92.22           C  
ATOM   3636  HA  LYS A 228       9.881   1.157 -22.464  1.00 92.22           H  
ATOM   3637  C   LYS A 228      10.492   1.062 -24.476  1.00 92.22           C  
ATOM   3638  CB  LYS A 228      11.837   2.051 -22.647  1.00 92.22           C  
ATOM   3639  HB2 LYS A 228      11.627   2.951 -23.224  1.00 92.22           H  
ATOM   3640  HB3 LYS A 228      12.837   1.708 -22.913  1.00 92.22           H  
ATOM   3641  O   LYS A 228       9.478   1.652 -24.838  1.00 92.22           O  
ATOM   3642  CG  LYS A 228      11.782   2.404 -21.166  1.00 92.22           C  
ATOM   3643  HG2 LYS A 228      10.830   2.882 -20.935  1.00 92.22           H  
ATOM   3644  HG3 LYS A 228      11.868   1.493 -20.574  1.00 92.22           H  
ATOM   3645  CD  LYS A 228      12.935   3.345 -20.826  1.00 92.22           C  
ATOM   3646  HD2 LYS A 228      13.873   2.899 -21.157  1.00 92.22           H  
ATOM   3647  HD3 LYS A 228      12.790   4.317 -21.297  1.00 92.22           H  
ATOM   3648  CE  LYS A 228      12.929   3.462 -19.313  1.00 92.22           C  
ATOM   3649  HE2 LYS A 228      12.042   4.002 -18.983  1.00 92.22           H  
ATOM   3650  HE3 LYS A 228      12.856   2.447 -18.924  1.00 92.22           H  
ATOM   3651  NZ  LYS A 228      14.163   4.063 -18.785  1.00 92.22           N  
ATOM   3652  HZ1 LYS A 228      14.930   3.450 -19.020  1.00 92.22           H  
ATOM   3653  HZ2 LYS A 228      14.304   4.986 -19.172  1.00 92.22           H  
ATOM   3654  HZ3 LYS A 228      14.084   4.088 -17.778  1.00 92.22           H  
ATOM   3655  N   ALA A 229      11.344   0.515 -25.337  1.00 89.04           N  
ATOM   3656  H   ALA A 229      12.179   0.070 -24.985  1.00 89.04           H  
ATOM   3657  CA  ALA A 229      11.078   0.465 -26.769  1.00 89.04           C  
ATOM   3658  HA  ALA A 229      10.869   1.472 -27.129  1.00 89.04           H  
ATOM   3659  C   ALA A 229       9.828  -0.381 -27.066  1.00 89.04           C  
ATOM   3660  CB  ALA A 229      12.338  -0.043 -27.473  1.00 89.04           C  
ATOM   3661  HB1 ALA A 229      13.144   0.683 -27.362  1.00 89.04           H  
ATOM   3662  HB2 ALA A 229      12.665  -0.984 -27.030  1.00 89.04           H  
ATOM   3663  HB3 ALA A 229      12.138  -0.192 -28.534  1.00 89.04           H  
ATOM   3664  O   ALA A 229       8.970   0.053 -27.832  1.00 89.04           O  
ATOM   3665  N   MET A 230       9.665  -1.515 -26.381  1.00 91.62           N  
ATOM   3666  H   MET A 230      10.427  -1.839 -25.803  1.00 91.62           H  
ATOM   3667  CA  MET A 230       8.468  -2.358 -26.465  1.00 91.62           C  
ATOM   3668  HA  MET A 230       8.274  -2.615 -27.506  1.00 91.62           H  
ATOM   3669  C   MET A 230       7.214  -1.642 -25.984  1.00 91.62           C  
ATOM   3670  CB  MET A 230       8.736  -3.639 -25.666  1.00 91.62           C  
ATOM   3671  HB2 MET A 230       9.700  -4.045 -25.972  1.00 91.62           H  
ATOM   3672  HB3 MET A 230       8.783  -3.420 -24.599  1.00 91.62           H  
ATOM   3673  O   MET A 230       6.178  -1.690 -26.640  1.00 91.62           O  
ATOM   3674  CG  MET A 230       7.660  -4.690 -25.913  1.00 91.62           C  
ATOM   3675  HG2 MET A 230       6.716  -4.321 -25.512  1.00 91.62           H  
ATOM   3676  HG3 MET A 230       7.546  -4.831 -26.988  1.00 91.62           H  
ATOM   3677  SD  MET A 230       8.003  -6.303 -25.159  1.00 91.62           S  
ATOM   3678  CE  MET A 230       9.431  -6.825 -26.151  1.00 91.62           C  
ATOM   3679  HE1 MET A 230       9.186  -6.765 -27.212  1.00 91.62           H  
ATOM   3680  HE2 MET A 230      10.291  -6.190 -25.939  1.00 91.62           H  
ATOM   3681  HE3 MET A 230       9.694  -7.854 -25.907  1.00 91.62           H  
ATOM   3682  N   LEU A 231       7.324  -0.913 -24.882  1.00 94.18           N  
ATOM   3683  H   LEU A 231       8.183  -0.972 -24.354  1.00 94.18           H  
ATOM   3684  CA  LEU A 231       6.234  -0.128 -24.337  1.00 94.18           C  
ATOM   3685  HA  LEU A 231       5.389  -0.795 -24.166  1.00 94.18           H  
ATOM   3686  C   LEU A 231       5.756   0.965 -25.313  1.00 94.18           C  
ATOM   3687  CB  LEU A 231       6.725   0.402 -22.988  1.00 94.18           C  
ATOM   3688  HB2 LEU A 231       7.610   1.015 -23.157  1.00 94.18           H  
ATOM   3689  HB3 LEU A 231       7.006  -0.440 -22.355  1.00 94.18           H  
ATOM   3690  O   LEU A 231       4.551   1.135 -25.470  1.00 94.18           O  
ATOM   3691  CG  LEU A 231       5.693   1.242 -22.249  1.00 94.18           C  
ATOM   3692  HG  LEU A 231       5.465   2.101 -22.880  1.00 94.18           H  
ATOM   3693  CD1 LEU A 231       4.418   0.461 -21.920  1.00 94.18           C  
ATOM   3694 HD11 LEU A 231       3.765   1.070 -21.295  1.00 94.18           H  
ATOM   3695 HD12 LEU A 231       4.661  -0.462 -21.393  1.00 94.18           H  
ATOM   3696 HD13 LEU A 231       3.877   0.227 -22.837  1.00 94.18           H  
ATOM   3697  CD2 LEU A 231       6.307   1.754 -20.948  1.00 94.18           C  
ATOM   3698 HD21 LEU A 231       5.789   2.668 -20.657  1.00 94.18           H  
ATOM   3699 HD22 LEU A 231       7.361   1.989 -21.091  1.00 94.18           H  
ATOM   3700 HD23 LEU A 231       6.234   0.991 -20.173  1.00 94.18           H  
ATOM   3701  N   ARG A 232       6.663   1.642 -26.034  1.00 93.34           N  
ATOM   3702  H   ARG A 232       7.641   1.462 -25.855  1.00 93.34           H  
ATOM   3703  CA  ARG A 232       6.281   2.584 -27.108  1.00 93.34           C  
ATOM   3704  HA  ARG A 232       5.613   3.347 -26.709  1.00 93.34           H  
ATOM   3705  C   ARG A 232       5.486   1.893 -28.217  1.00 93.34           C  
ATOM   3706  CB  ARG A 232       7.511   3.272 -27.712  1.00 93.34           C  
ATOM   3707  HB2 ARG A 232       7.191   3.836 -28.589  1.00 93.34           H  
ATOM   3708  HB3 ARG A 232       8.224   2.516 -28.039  1.00 93.34           H  
ATOM   3709  O   ARG A 232       4.418   2.363 -28.577  1.00 93.34           O  
ATOM   3710  CG  ARG A 232       8.193   4.243 -26.742  1.00 93.34           C  
ATOM   3711  HG2 ARG A 232       7.501   5.041 -26.474  1.00 93.34           H  
ATOM   3712  HG3 ARG A 232       8.498   3.719 -25.836  1.00 93.34           H  
ATOM   3713  CD  ARG A 232       9.423   4.836 -27.436  1.00 93.34           C  
ATOM   3714  HD2 ARG A 232       9.081   5.472 -28.252  1.00 93.34           H  
ATOM   3715  HD3 ARG A 232      10.000   4.021 -27.874  1.00 93.34           H  
ATOM   3716  NE  ARG A 232      10.247   5.633 -26.507  1.00 93.34           N  
ATOM   3717  HE  ARG A 232       9.780   6.435 -26.109  1.00 93.34           H  
ATOM   3718  NH1 ARG A 232      12.208   4.436 -26.687  1.00 93.34           N  
ATOM   3719 HH11 ARG A 232      13.190   4.310 -26.489  1.00 93.34           H  
ATOM   3720 HH12 ARG A 232      11.746   3.798 -27.319  1.00 93.34           H  
ATOM   3721  NH2 ARG A 232      12.150   6.279 -25.443  1.00 93.34           N  
ATOM   3722 HH21 ARG A 232      13.148   6.171 -25.328  1.00 93.34           H  
ATOM   3723 HH22 ARG A 232      11.688   7.139 -25.184  1.00 93.34           H  
ATOM   3724  CZ  ARG A 232      11.522   5.440 -26.217  1.00 93.34           C  
ATOM   3725  N   GLN A 233       5.946   0.726 -28.676  1.00 91.95           N  
ATOM   3726  H   GLN A 233       6.814   0.373 -28.299  1.00 91.95           H  
ATOM   3727  CA  GLN A 233       5.233  -0.059 -29.692  1.00 91.95           C  
ATOM   3728  HA  GLN A 233       5.102   0.556 -30.582  1.00 91.95           H  
ATOM   3729  C   GLN A 233       3.831  -0.481 -29.227  1.00 91.95           C  
ATOM   3730  CB  GLN A 233       6.054  -1.310 -30.051  1.00 91.95           C  
ATOM   3731  HB2 GLN A 233       5.462  -1.943 -30.712  1.00 91.95           H  
ATOM   3732  HB3 GLN A 233       6.249  -1.889 -29.149  1.00 91.95           H  
ATOM   3733  O   GLN A 233       2.894  -0.510 -30.025  1.00 91.95           O  
ATOM   3734  CG  GLN A 233       7.396  -1.002 -30.730  1.00 91.95           C  
ATOM   3735  HG2 GLN A 233       7.992  -0.351 -30.090  1.00 91.95           H  
ATOM   3736  HG3 GLN A 233       7.948  -1.933 -30.858  1.00 91.95           H  
ATOM   3737  CD  GLN A 233       7.243  -0.350 -32.098  1.00 91.95           C  
ATOM   3738  NE2 GLN A 233       8.000   0.677 -32.401  1.00 91.95           N  
ATOM   3739 HE21 GLN A 233       7.746   1.191 -33.232  1.00 91.95           H  
ATOM   3740 HE22 GLN A 233       8.589   1.096 -31.696  1.00 91.95           H  
ATOM   3741  OE1 GLN A 233       6.470  -0.781 -32.941  1.00 91.95           O  
ATOM   3742  N   ILE A 234       3.669  -0.793 -27.937  1.00 93.52           N  
ATOM   3743  H   ILE A 234       4.483  -0.803 -27.339  1.00 93.52           H  
ATOM   3744  CA  ILE A 234       2.356  -1.074 -27.348  1.00 93.52           C  
ATOM   3745  HA  ILE A 234       1.865  -1.841 -27.946  1.00 93.52           H  
ATOM   3746  C   ILE A 234       1.471   0.172 -27.417  1.00 93.52           C  
ATOM   3747  CB  ILE A 234       2.496  -1.612 -25.908  1.00 93.52           C  
ATOM   3748  HB  ILE A 234       3.136  -0.938 -25.338  1.00 93.52           H  
ATOM   3749  O   ILE A 234       0.334   0.061 -27.871  1.00 93.52           O  
ATOM   3750  CG1 ILE A 234       3.138  -3.016 -25.921  1.00 93.52           C  
ATOM   3751 HG12 ILE A 234       4.003  -3.014 -26.584  1.00 93.52           H  
ATOM   3752 HG13 ILE A 234       2.425  -3.741 -26.314  1.00 93.52           H  
ATOM   3753  CG2 ILE A 234       1.128  -1.674 -25.208  1.00 93.52           C  
ATOM   3754 HG21 ILE A 234       0.431  -2.274 -25.793  1.00 93.52           H  
ATOM   3755 HG22 ILE A 234       1.245  -2.116 -24.219  1.00 93.52           H  
ATOM   3756 HG23 ILE A 234       0.717  -0.674 -25.072  1.00 93.52           H  
ATOM   3757  CD1 ILE A 234       3.623  -3.487 -24.545  1.00 93.52           C  
ATOM   3758 HD11 ILE A 234       4.197  -4.406 -24.658  1.00 93.52           H  
ATOM   3759 HD12 ILE A 234       2.781  -3.681 -23.880  1.00 93.52           H  
ATOM   3760 HD13 ILE A 234       4.265  -2.722 -24.108  1.00 93.52           H  
ATOM   3761  N   PHE A 235       1.983   1.349 -27.041  1.00 91.59           N  
ATOM   3762  H   PHE A 235       2.931   1.384 -26.696  1.00 91.59           H  
ATOM   3763  CA  PHE A 235       1.234   2.609 -27.133  1.00 91.59           C  
ATOM   3764  HA  PHE A 235       0.284   2.459 -26.620  1.00 91.59           H  
ATOM   3765  C   PHE A 235       0.855   2.992 -28.570  1.00 91.59           C  
ATOM   3766  CB  PHE A 235       2.000   3.735 -26.419  1.00 91.59           C  
ATOM   3767  HB2 PHE A 235       3.029   3.763 -26.776  1.00 91.59           H  
ATOM   3768  HB3 PHE A 235       1.540   4.689 -26.676  1.00 91.59           H  
ATOM   3769  O   PHE A 235      -0.226   3.550 -28.774  1.00 91.59           O  
ATOM   3770  CG  PHE A 235       1.974   3.608 -24.910  1.00 91.59           C  
ATOM   3771  CD1 PHE A 235       0.736   3.561 -24.253  1.00 91.59           C  
ATOM   3772  HD1 PHE A 235      -0.159   3.657 -24.850  1.00 91.59           H  
ATOM   3773  CD2 PHE A 235       3.156   3.547 -24.156  1.00 91.59           C  
ATOM   3774  HD2 PHE A 235       4.112   3.639 -24.649  1.00 91.59           H  
ATOM   3775  CE1 PHE A 235       0.661   3.375 -22.865  1.00 91.59           C  
ATOM   3776  HE1 PHE A 235      -0.293   3.307 -22.363  1.00 91.59           H  
ATOM   3777  CE2 PHE A 235       3.083   3.400 -22.761  1.00 91.59           C  
ATOM   3778  HE2 PHE A 235       3.984   3.418 -22.166  1.00 91.59           H  
ATOM   3779  CZ  PHE A 235       1.841   3.272 -22.125  1.00 91.59           C  
ATOM   3780  HZ  PHE A 235       1.795   3.153 -21.053  1.00 91.59           H  
ATOM   3781  N   ASP A 236       1.661   2.584 -29.551  1.00 89.62           N  
ATOM   3782  H   ASP A 236       2.587   2.278 -29.291  1.00 89.62           H  
ATOM   3783  CA  ASP A 236       1.370   2.698 -30.987  1.00 89.62           C  
ATOM   3784  HA  ASP A 236       0.951   3.687 -31.174  1.00 89.62           H  
ATOM   3785  C   ASP A 236       0.333   1.666 -31.490  1.00 89.62           C  
ATOM   3786  CB  ASP A 236       2.679   2.589 -31.789  1.00 89.62           C  
ATOM   3787  HB2 ASP A 236       3.140   1.621 -31.589  1.00 89.62           H  
ATOM   3788  HB3 ASP A 236       2.444   2.625 -32.853  1.00 89.62           H  
ATOM   3789  O   ASP A 236      -0.055   1.678 -32.658  1.00 89.62           O  
ATOM   3790  CG  ASP A 236       3.692   3.704 -31.501  1.00 89.62           C  
ATOM   3791  OD1 ASP A 236       3.257   4.824 -31.151  1.00 89.62           O  
ATOM   3792  OD2 ASP A 236       4.903   3.424 -31.679  1.00 89.62           O  
ATOM   3793  N   GLY A 237      -0.151   0.773 -30.620  1.00 88.04           N  
ATOM   3794  H   GLY A 237       0.205   0.811 -29.676  1.00 88.04           H  
ATOM   3795  CA  GLY A 237      -1.229  -0.180 -30.903  1.00 88.04           C  
ATOM   3796  HA2 GLY A 237      -1.925  -0.165 -30.065  1.00 88.04           H  
ATOM   3797  HA3 GLY A 237      -1.770   0.130 -31.797  1.00 88.04           H  
ATOM   3798  C   GLY A 237      -0.788  -1.632 -31.107  1.00 88.04           C  
ATOM   3799  O   GLY A 237      -1.638  -2.487 -31.353  1.00 88.04           O  
ATOM   3800  N   LYS A 238       0.504  -1.965 -30.972  1.00 90.75           N  
ATOM   3801  H   LYS A 238       1.163  -1.235 -30.743  1.00 90.75           H  
ATOM   3802  CA  LYS A 238       0.989  -3.356 -31.075  1.00 90.75           C  
ATOM   3803  HA  LYS A 238       0.384  -3.873 -31.820  1.00 90.75           H  
ATOM   3804  C   LYS A 238       0.781  -4.113 -29.761  1.00 90.75           C  
ATOM   3805  CB  LYS A 238       2.443  -3.413 -31.563  1.00 90.75           C  
ATOM   3806  HB2 LYS A 238       3.091  -2.907 -30.847  1.00 90.75           H  
ATOM   3807  HB3 LYS A 238       2.745  -4.459 -31.611  1.00 90.75           H  
ATOM   3808  O   LYS A 238       1.722  -4.394 -29.018  1.00 90.75           O  
ATOM   3809  CG  LYS A 238       2.620  -2.788 -32.953  1.00 90.75           C  
ATOM   3810  HG2 LYS A 238       1.928  -3.252 -33.655  1.00 90.75           H  
ATOM   3811  HG3 LYS A 238       2.415  -1.718 -32.901  1.00 90.75           H  
ATOM   3812  CD  LYS A 238       4.055  -3.003 -33.440  1.00 90.75           C  
ATOM   3813  HD2 LYS A 238       4.246  -4.070 -33.557  1.00 90.75           H  
ATOM   3814  HD3 LYS A 238       4.736  -2.600 -32.690  1.00 90.75           H  
ATOM   3815  CE  LYS A 238       4.285  -2.287 -34.774  1.00 90.75           C  
ATOM   3816  HE2 LYS A 238       3.922  -1.265 -34.677  1.00 90.75           H  
ATOM   3817  HE3 LYS A 238       3.705  -2.784 -35.551  1.00 90.75           H  
ATOM   3818  NZ  LYS A 238       5.726  -2.263 -35.121  1.00 90.75           N  
ATOM   3819  HZ1 LYS A 238       6.116  -3.193 -35.165  1.00 90.75           H  
ATOM   3820  HZ2 LYS A 238       5.878  -1.783 -35.997  1.00 90.75           H  
ATOM   3821  HZ3 LYS A 238       6.208  -1.742 -34.403  1.00 90.75           H  
ATOM   3822  N   THR A 239      -0.471  -4.459 -29.472  1.00 90.28           N  
ATOM   3823  H   THR A 239      -1.195  -4.169 -30.114  1.00 90.28           H  
ATOM   3824  CA  THR A 239      -0.879  -5.123 -28.220  1.00 90.28           C  
ATOM   3825  HA  THR A 239      -0.509  -4.530 -27.384  1.00 90.28           H  
ATOM   3826  C   THR A 239      -0.307  -6.532 -28.042  1.00 90.28           C  
ATOM   3827  CB  THR A 239      -2.408  -5.192 -28.106  1.00 90.28           C  
ATOM   3828  HB  THR A 239      -2.677  -5.728 -27.196  1.00 90.28           H  
ATOM   3829  O   THR A 239      -0.213  -7.005 -26.912  1.00 90.28           O  
ATOM   3830  CG2 THR A 239      -3.053  -3.805 -28.066  1.00 90.28           C  
ATOM   3831 HG21 THR A 239      -2.608  -3.216 -27.265  1.00 90.28           H  
ATOM   3832 HG22 THR A 239      -4.121  -3.904 -27.873  1.00 90.28           H  
ATOM   3833 HG23 THR A 239      -2.910  -3.287 -29.014  1.00 90.28           H  
ATOM   3834  OG1 THR A 239      -2.930  -5.878 -29.220  1.00 90.28           O  
ATOM   3835  HG1 THR A 239      -3.885  -5.913 -29.126  1.00 90.28           H  
ATOM   3836  N   SER A 240       0.160  -7.189 -29.109  1.00 88.85           N  
ATOM   3837  H   SER A 240       0.083  -6.755 -30.018  1.00 88.85           H  
ATOM   3838  CA  SER A 240       0.820  -8.502 -29.030  1.00 88.85           C  
ATOM   3839  HA  SER A 240       0.115  -9.219 -28.609  1.00 88.85           H  
ATOM   3840  C   SER A 240       2.064  -8.509 -28.130  1.00 88.85           C  
ATOM   3841  CB  SER A 240       1.201  -8.981 -30.433  1.00 88.85           C  
ATOM   3842  HB2 SER A 240       1.749  -9.920 -30.355  1.00 88.85           H  
ATOM   3843  HB3 SER A 240       0.291  -9.150 -31.009  1.00 88.85           H  
ATOM   3844  O   SER A 240       2.392  -9.538 -27.540  1.00 88.85           O  
ATOM   3845  OG  SER A 240       1.999  -8.015 -31.095  1.00 88.85           O  
ATOM   3846  HG  SER A 240       2.356  -8.411 -31.894  1.00 88.85           H  
ATOM   3847  N   TYR A 241       2.721  -7.359 -27.953  1.00 91.42           N  
ATOM   3848  H   TYR A 241       2.425  -6.554 -28.487  1.00 91.42           H  
ATOM   3849  CA  TYR A 241       3.887  -7.224 -27.081  1.00 91.42           C  
ATOM   3850  HA  TYR A 241       4.508  -8.111 -27.202  1.00 91.42           H  
ATOM   3851  C   TYR A 241       3.563  -7.150 -25.582  1.00 91.42           C  
ATOM   3852  CB  TYR A 241       4.696  -5.999 -27.512  1.00 91.42           C  
ATOM   3853  HB2 TYR A 241       5.426  -5.787 -26.731  1.00 91.42           H  
ATOM   3854  HB3 TYR A 241       4.028  -5.140 -27.576  1.00 91.42           H  
ATOM   3855  O   TYR A 241       4.476  -7.283 -24.768  1.00 91.42           O  
ATOM   3856  CG  TYR A 241       5.455  -6.150 -28.814  1.00 91.42           C  
ATOM   3857  CD1 TYR A 241       6.299  -7.262 -29.022  1.00 91.42           C  
ATOM   3858  HD1 TYR A 241       6.409  -8.015 -28.256  1.00 91.42           H  
ATOM   3859  CD2 TYR A 241       5.347  -5.155 -29.803  1.00 91.42           C  
ATOM   3860  HD2 TYR A 241       4.710  -4.299 -29.635  1.00 91.42           H  
ATOM   3861  CE1 TYR A 241       7.005  -7.400 -30.231  1.00 91.42           C  
ATOM   3862  HE1 TYR A 241       7.641  -8.258 -30.393  1.00 91.42           H  
ATOM   3863  CE2 TYR A 241       6.068  -5.280 -31.005  1.00 91.42           C  
ATOM   3864  HE2 TYR A 241       6.002  -4.519 -31.769  1.00 91.42           H  
ATOM   3865  OH  TYR A 241       7.558  -6.523 -32.401  1.00 91.42           O  
ATOM   3866  HH  TYR A 241       8.076  -7.330 -32.448  1.00 91.42           H  
ATOM   3867  CZ  TYR A 241       6.886  -6.408 -31.227  1.00 91.42           C  
ATOM   3868  N   ILE A 242       2.292  -6.984 -25.191  1.00 92.61           N  
ATOM   3869  H   ILE A 242       1.577  -6.920 -25.902  1.00 92.61           H  
ATOM   3870  CA  ILE A 242       1.874  -6.904 -23.778  1.00 92.61           C  
ATOM   3871  HA  ILE A 242       2.336  -6.031 -23.317  1.00 92.61           H  
ATOM   3872  C   ILE A 242       2.363  -8.123 -22.996  1.00 92.61           C  
ATOM   3873  CB  ILE A 242       0.335  -6.756 -23.688  1.00 92.61           C  
ATOM   3874  HB  ILE A 242      -0.120  -7.476 -24.368  1.00 92.61           H  
ATOM   3875  O   ILE A 242       2.938  -7.979 -21.917  1.00 92.61           O  
ATOM   3876  CG1 ILE A 242      -0.055  -5.331 -24.146  1.00 92.61           C  
ATOM   3877 HG12 ILE A 242       0.376  -4.597 -23.464  1.00 92.61           H  
ATOM   3878 HG13 ILE A 242       0.369  -5.141 -25.132  1.00 92.61           H  
ATOM   3879  CG2 ILE A 242      -0.216  -7.070 -22.281  1.00 92.61           C  
ATOM   3880 HG21 ILE A 242      -0.026  -8.108 -22.010  1.00 92.61           H  
ATOM   3881 HG22 ILE A 242      -1.300  -6.953 -22.267  1.00 92.61           H  
ATOM   3882 HG23 ILE A 242       0.231  -6.418 -21.530  1.00 92.61           H  
ATOM   3883  CD1 ILE A 242      -1.564  -5.082 -24.238  1.00 92.61           C  
ATOM   3884 HD11 ILE A 242      -1.739  -4.122 -24.724  1.00 92.61           H  
ATOM   3885 HD12 ILE A 242      -2.038  -5.869 -24.824  1.00 92.61           H  
ATOM   3886 HD13 ILE A 242      -2.006  -5.048 -23.242  1.00 92.61           H  
ATOM   3887  N   ARG A 243       2.188  -9.323 -23.562  1.00 90.47           N  
ATOM   3888  H   ARG A 243       1.731  -9.356 -24.463  1.00 90.47           H  
ATOM   3889  CA  ARG A 243       2.599 -10.571 -22.917  1.00 90.47           C  
ATOM   3890  HA  ARG A 243       2.153 -10.601 -21.923  1.00 90.47           H  
ATOM   3891  C   ARG A 243       4.108 -10.623 -22.701  1.00 90.47           C  
ATOM   3892  CB  ARG A 243       2.082 -11.762 -23.738  1.00 90.47           C  
ATOM   3893  HB2 ARG A 243       2.541 -11.754 -24.727  1.00 90.47           H  
ATOM   3894  HB3 ARG A 243       1.002 -11.668 -23.854  1.00 90.47           H  
ATOM   3895  O   ARG A 243       4.548 -10.996 -21.617  1.00 90.47           O  
ATOM   3896  CG  ARG A 243       2.389 -13.093 -23.041  1.00 90.47           C  
ATOM   3897  HG2 ARG A 243       1.947 -13.072 -22.045  1.00 90.47           H  
ATOM   3898  HG3 ARG A 243       3.469 -13.221 -22.962  1.00 90.47           H  
ATOM   3899  CD  ARG A 243       1.816 -14.283 -23.813  1.00 90.47           C  
ATOM   3900  HD2 ARG A 243       0.730 -14.194 -23.824  1.00 90.47           H  
ATOM   3901  HD3 ARG A 243       2.183 -14.247 -24.839  1.00 90.47           H  
ATOM   3902  NE  ARG A 243       2.213 -15.567 -23.199  1.00 90.47           N  
ATOM   3903  HE  ARG A 243       2.991 -15.554 -22.556  1.00 90.47           H  
ATOM   3904  NH1 ARG A 243       0.767 -16.910 -24.372  1.00 90.47           N  
ATOM   3905 HH11 ARG A 243       0.403 -16.098 -24.850  1.00 90.47           H  
ATOM   3906 HH12 ARG A 243       0.391 -17.826 -24.574  1.00 90.47           H  
ATOM   3907  NH2 ARG A 243       2.133 -17.817 -22.861  1.00 90.47           N  
ATOM   3908 HH21 ARG A 243       1.756 -18.725 -23.092  1.00 90.47           H  
ATOM   3909 HH22 ARG A 243       2.871 -17.753 -22.175  1.00 90.47           H  
ATOM   3910  CZ  ARG A 243       1.702 -16.753 -23.478  1.00 90.47           C  
ATOM   3911  N   THR A 244       4.895 -10.259 -23.707  1.00 88.89           N  
ATOM   3912  H   THR A 244       4.477  -9.984 -24.584  1.00 88.89           H  
ATOM   3913  CA  THR A 244       6.361 -10.277 -23.621  1.00 88.89           C  
ATOM   3914  HA  THR A 244       6.686 -11.260 -23.280  1.00 88.89           H  
ATOM   3915  C   THR A 244       6.866  -9.252 -22.607  1.00 88.89           C  
ATOM   3916  CB  THR A 244       6.980 -10.029 -25.001  1.00 88.89           C  
ATOM   3917  HB  THR A 244       6.765  -9.013 -25.330  1.00 88.89           H  
ATOM   3918  O   THR A 244       7.686  -9.586 -21.752  1.00 88.89           O  
ATOM   3919  CG2 THR A 244       8.486 -10.260 -25.007  1.00 88.89           C  
ATOM   3920 HG21 THR A 244       8.715 -11.272 -24.673  1.00 88.89           H  
ATOM   3921 HG22 THR A 244       8.884 -10.113 -26.011  1.00 88.89           H  
ATOM   3922 HG23 THR A 244       8.968  -9.549 -24.335  1.00 88.89           H  
ATOM   3923  OG1 THR A 244       6.420 -10.937 -25.921  1.00 88.89           O  
ATOM   3924  HG1 THR A 244       7.064 -11.077 -26.619  1.00 88.89           H  
ATOM   3925  N   LEU A 245       6.311  -8.035 -22.624  1.00 92.18           N  
ATOM   3926  H   LEU A 245       5.648  -7.809 -23.352  1.00 92.18           H  
ATOM   3927  CA  LEU A 245       6.646  -7.000 -21.649  1.00 92.18           C  
ATOM   3928  HA  LEU A 245       7.721  -6.826 -21.702  1.00 92.18           H  
ATOM   3929  C   LEU A 245       6.314  -7.451 -20.220  1.00 92.18           C  
ATOM   3930  CB  LEU A 245       5.910  -5.697 -22.013  1.00 92.18           C  
ATOM   3931  HB2 LEU A 245       4.837  -5.889 -22.004  1.00 92.18           H  
ATOM   3932  HB3 LEU A 245       6.187  -5.397 -23.023  1.00 92.18           H  
ATOM   3933  O   LEU A 245       7.153  -7.306 -19.334  1.00 92.18           O  
ATOM   3934  CG  LEU A 245       6.212  -4.536 -21.045  1.00 92.18           C  
ATOM   3935  HG  LEU A 245       5.956  -4.831 -20.027  1.00 92.18           H  
ATOM   3936  CD1 LEU A 245       7.680  -4.104 -21.087  1.00 92.18           C  
ATOM   3937 HD11 LEU A 245       7.972  -3.860 -22.109  1.00 92.18           H  
ATOM   3938 HD12 LEU A 245       7.821  -3.230 -20.451  1.00 92.18           H  
ATOM   3939 HD13 LEU A 245       8.317  -4.904 -20.707  1.00 92.18           H  
ATOM   3940  CD2 LEU A 245       5.361  -3.321 -21.397  1.00 92.18           C  
ATOM   3941 HD21 LEU A 245       5.489  -2.562 -20.625  1.00 92.18           H  
ATOM   3942 HD22 LEU A 245       4.309  -3.603 -21.443  1.00 92.18           H  
ATOM   3943 HD23 LEU A 245       5.679  -2.915 -22.357  1.00 92.18           H  
ATOM   3944  N   ALA A 246       5.131  -8.032 -19.998  1.00 90.22           N  
ATOM   3945  H   ALA A 246       4.475  -8.108 -20.762  1.00 90.22           H  
ATOM   3946  CA  ALA A 246       4.702  -8.472 -18.673  1.00 90.22           C  
ATOM   3947  HA  ALA A 246       4.731  -7.608 -18.010  1.00 90.22           H  
ATOM   3948  C   ALA A 246       5.640  -9.525 -18.069  1.00 90.22           C  
ATOM   3949  CB  ALA A 246       3.258  -8.982 -18.755  1.00 90.22           C  
ATOM   3950  HB1 ALA A 246       2.606  -8.192 -19.129  1.00 90.22           H  
ATOM   3951  HB2 ALA A 246       3.203  -9.841 -19.423  1.00 90.22           H  
ATOM   3952  HB3 ALA A 246       2.920  -9.282 -17.763  1.00 90.22           H  
ATOM   3953  O   ALA A 246       6.070  -9.363 -16.929  1.00 90.22           O  
ATOM   3954  N   HIS A 247       6.021 -10.548 -18.842  1.00 85.29           N  
ATOM   3955  H   HIS A 247       5.640 -10.626 -19.774  1.00 85.29           H  
ATOM   3956  CA  HIS A 247       6.974 -11.561 -18.375  1.00 85.29           C  
ATOM   3957  HA  HIS A 247       6.629 -11.958 -17.421  1.00 85.29           H  
ATOM   3958  C   HIS A 247       8.367 -10.977 -18.134  1.00 85.29           C  
ATOM   3959  CB  HIS A 247       7.062 -12.714 -19.380  1.00 85.29           C  
ATOM   3960  HB2 HIS A 247       7.296 -12.320 -20.368  1.00 85.29           H  
ATOM   3961  HB3 HIS A 247       7.876 -13.375 -19.083  1.00 85.29           H  
ATOM   3962  O   HIS A 247       9.045 -11.385 -17.196  1.00 85.29           O  
ATOM   3963  CG  HIS A 247       5.805 -13.539 -19.453  1.00 85.29           C  
ATOM   3964  CD2 HIS A 247       5.355 -14.449 -18.534  1.00 85.29           C  
ATOM   3965  HD2 HIS A 247       5.854 -14.720 -17.616  1.00 85.29           H  
ATOM   3966  ND1 HIS A 247       4.871 -13.477 -20.452  1.00 85.29           N  
ATOM   3967  HD1 HIS A 247       4.848 -12.751 -21.154  1.00 85.29           H  
ATOM   3968  CE1 HIS A 247       3.875 -14.318 -20.140  1.00 85.29           C  
ATOM   3969  HE1 HIS A 247       2.950 -14.424 -20.687  1.00 85.29           H  
ATOM   3970  NE2 HIS A 247       4.123 -14.946 -18.987  1.00 85.29           N  
ATOM   3971  N   SER A 248       8.788  -9.985 -18.925  1.00 87.47           N  
ATOM   3972  H   SER A 248       8.224  -9.714 -19.718  1.00 87.47           H  
ATOM   3973  CA  SER A 248      10.097  -9.358 -18.728  1.00 87.47           C  
ATOM   3974  HA  SER A 248      10.853 -10.140 -18.787  1.00 87.47           H  
ATOM   3975  C   SER A 248      10.243  -8.693 -17.356  1.00 87.47           C  
ATOM   3976  CB  SER A 248      10.384  -8.355 -19.840  1.00 87.47           C  
ATOM   3977  HB2 SER A 248      10.034  -8.770 -20.786  1.00 87.47           H  
ATOM   3978  HB3 SER A 248      11.463  -8.208 -19.890  1.00 87.47           H  
ATOM   3979  O   SER A 248      11.352  -8.643 -16.828  1.00 87.47           O  
ATOM   3980  OG  SER A 248       9.762  -7.101 -19.619  1.00 87.47           O  
ATOM   3981  HG  SER A 248       8.817  -7.237 -19.516  1.00 87.47           H  
ATOM   3982  N   TYR A 249       9.144  -8.226 -16.747  1.00 87.30           N  
ATOM   3983  H   TYR A 249       8.250  -8.321 -17.208  1.00 87.30           H  
ATOM   3984  CA  TYR A 249       9.178  -7.630 -15.411  1.00 87.30           C  
ATOM   3985  HA  TYR A 249       9.963  -6.875 -15.399  1.00 87.30           H  
ATOM   3986  C   TYR A 249       9.561  -8.626 -14.313  1.00 87.30           C  
ATOM   3987  CB  TYR A 249       7.837  -6.957 -15.077  1.00 87.30           C  
ATOM   3988  HB2 TYR A 249       7.037  -7.686 -15.209  1.00 87.30           H  
ATOM   3989  HB3 TYR A 249       7.840  -6.690 -14.020  1.00 87.30           H  
ATOM   3990  O   TYR A 249      10.092  -8.188 -13.296  1.00 87.30           O  
ATOM   3991  CG  TYR A 249       7.513  -5.692 -15.857  1.00 87.30           C  
ATOM   3992  CD1 TYR A 249       8.492  -4.696 -16.058  1.00 87.30           C  
ATOM   3993  HD1 TYR A 249       9.495  -4.831 -15.680  1.00 87.30           H  
ATOM   3994  CD2 TYR A 249       6.208  -5.491 -16.344  1.00 87.30           C  
ATOM   3995  HD2 TYR A 249       5.460  -6.254 -16.188  1.00 87.30           H  
ATOM   3996  CE1 TYR A 249       8.177  -3.519 -16.764  1.00 87.30           C  
ATOM   3997  HE1 TYR A 249       8.941  -2.775 -16.936  1.00 87.30           H  
ATOM   3998  CE2 TYR A 249       5.885  -4.309 -17.040  1.00 87.30           C  
ATOM   3999  HE2 TYR A 249       4.890  -4.156 -17.429  1.00 87.30           H  
ATOM   4000  OH  TYR A 249       6.541  -2.179 -17.915  1.00 87.30           O  
ATOM   4001  HH  TYR A 249       7.278  -1.572 -18.019  1.00 87.30           H  
ATOM   4002  CZ  TYR A 249       6.870  -3.323 -17.256  1.00 87.30           C  
ATOM   4003  N   CYS A 250       9.362  -9.933 -14.522  1.00 80.87           N  
ATOM   4004  H   CYS A 250       8.943 -10.236 -15.390  1.00 80.87           H  
ATOM   4005  CA  CYS A 250       9.762 -10.975 -13.573  1.00 80.87           C  
ATOM   4006  HA  CYS A 250       9.310 -10.778 -12.601  1.00 80.87           H  
ATOM   4007  C   CYS A 250      11.280 -11.013 -13.336  1.00 80.87           C  
ATOM   4008  CB  CYS A 250       9.238 -12.332 -14.063  1.00 80.87           C  
ATOM   4009  HB2 CYS A 250       9.635 -12.538 -15.057  1.00 80.87           H  
ATOM   4010  HB3 CYS A 250       9.592 -13.115 -13.391  1.00 80.87           H  
ATOM   4011  O   CYS A 250      11.714 -11.398 -12.253  1.00 80.87           O  
ATOM   4012  SG  CYS A 250       7.415 -12.355 -14.103  1.00 80.87           S  
ATOM   4013  HG  CYS A 250       7.222 -12.486 -12.788  1.00 80.87           H  
ATOM   4014  N   SER A 251      12.078 -10.569 -14.311  1.00 79.69           N  
ATOM   4015  H   SER A 251      11.649 -10.289 -15.181  1.00 79.69           H  
ATOM   4016  CA  SER A 251      13.545 -10.561 -14.216  1.00 79.69           C  
ATOM   4017  HA  SER A 251      13.860 -10.991 -13.265  1.00 79.69           H  
ATOM   4018  C   SER A 251      14.113  -9.149 -14.264  1.00 79.69           C  
ATOM   4019  CB  SER A 251      14.133 -11.431 -15.323  1.00 79.69           C  
ATOM   4020  HB2 SER A 251      15.219 -11.460 -15.246  1.00 79.69           H  
ATOM   4021  HB3 SER A 251      13.849 -11.023 -16.293  1.00 79.69           H  
ATOM   4022  O   SER A 251      14.902  -8.757 -13.407  1.00 79.69           O  
ATOM   4023  OG  SER A 251      13.601 -12.732 -15.172  1.00 79.69           O  
ATOM   4024  HG  SER A 251      14.110 -13.196 -14.503  1.00 79.69           H  
ATOM   4025  N   ILE A 252      13.647  -8.326 -15.203  1.00 83.15           N  
ATOM   4026  H   ILE A 252      12.954  -8.675 -15.849  1.00 83.15           H  
ATOM   4027  CA  ILE A 252      13.989  -6.906 -15.281  1.00 83.15           C  
ATOM   4028  HA  ILE A 252      14.956  -6.749 -14.804  1.00 83.15           H  
ATOM   4029  C   ILE A 252      12.934  -6.136 -14.475  1.00 83.15           C  
ATOM   4030  CB  ILE A 252      14.134  -6.452 -16.745  1.00 83.15           C  
ATOM   4031  HB  ILE A 252      13.154  -6.541 -17.214  1.00 83.15           H  
ATOM   4032  O   ILE A 252      11.999  -5.533 -15.021  1.00 83.15           O  
ATOM   4033  CG1 ILE A 252      15.111  -7.328 -17.562  1.00 83.15           C  
ATOM   4034 HG12 ILE A 252      16.139  -7.115 -17.267  1.00 83.15           H  
ATOM   4035 HG13 ILE A 252      14.924  -8.386 -17.378  1.00 83.15           H  
ATOM   4036  CG2 ILE A 252      14.603  -4.984 -16.778  1.00 83.15           C  
ATOM   4037 HG21 ILE A 252      15.606  -4.915 -16.357  1.00 83.15           H  
ATOM   4038 HG22 ILE A 252      13.923  -4.341 -16.218  1.00 83.15           H  
ATOM   4039 HG23 ILE A 252      14.638  -4.620 -17.805  1.00 83.15           H  
ATOM   4040  CD1 ILE A 252      14.961  -7.115 -19.073  1.00 83.15           C  
ATOM   4041 HD11 ILE A 252      15.638  -7.786 -19.601  1.00 83.15           H  
ATOM   4042 HD12 ILE A 252      15.199  -6.089 -19.354  1.00 83.15           H  
ATOM   4043 HD13 ILE A 252      13.939  -7.343 -19.377  1.00 83.15           H  
ATOM   4044  N   LYS A 253      13.070  -6.214 -13.146  1.00 86.06           N  
ATOM   4045  H   LYS A 253      13.813  -6.807 -12.805  1.00 86.06           H  
ATOM   4046  CA  LYS A 253      12.078  -5.711 -12.185  1.00 86.06           C  
ATOM   4047  HA  LYS A 253      11.148  -6.235 -12.406  1.00 86.06           H  
ATOM   4048  C   LYS A 253      11.846  -4.202 -12.348  1.00 86.06           C  
ATOM   4049  CB  LYS A 253      12.476  -6.065 -10.743  1.00 86.06           C  
ATOM   4050  HB2 LYS A 253      11.787  -5.577 -10.054  1.00 86.06           H  
ATOM   4051  HB3 LYS A 253      13.483  -5.696 -10.545  1.00 86.06           H  
ATOM   4052  O   LYS A 253      12.807  -3.431 -12.343  1.00 86.06           O  
ATOM   4053  CG  LYS A 253      12.425  -7.582 -10.492  1.00 86.06           C  
ATOM   4054  HG2 LYS A 253      11.413  -7.939 -10.685  1.00 86.06           H  
ATOM   4055  HG3 LYS A 253      13.103  -8.086 -11.181  1.00 86.06           H  
ATOM   4056  CD  LYS A 253      12.825  -7.959  -9.055  1.00 86.06           C  
ATOM   4057  HD2 LYS A 253      13.846  -7.627  -8.869  1.00 86.06           H  
ATOM   4058  HD3 LYS A 253      12.154  -7.484  -8.340  1.00 86.06           H  
ATOM   4059  CE  LYS A 253      12.762  -9.487  -8.890  1.00 86.06           C  
ATOM   4060  HE2 LYS A 253      11.730  -9.823  -8.994  1.00 86.06           H  
ATOM   4061  HE3 LYS A 253      13.341  -9.944  -9.692  1.00 86.06           H  
ATOM   4062  NZ  LYS A 253      13.322  -9.949  -7.596  1.00 86.06           N  
ATOM   4063  HZ1 LYS A 253      12.984  -9.475  -6.770  1.00 86.06           H  
ATOM   4064  HZ2 LYS A 253      14.322  -9.816  -7.559  1.00 86.06           H  
ATOM   4065  HZ3 LYS A 253      13.242 -10.947  -7.465  1.00 86.06           H  
ATOM   4066  N   PRO A 254      10.588  -3.747 -12.466  1.00 89.21           N  
ATOM   4067  CA  PRO A 254      10.265  -2.339 -12.637  1.00 89.21           C  
ATOM   4068  HA  PRO A 254      10.869  -1.915 -13.439  1.00 89.21           H  
ATOM   4069  C   PRO A 254      10.525  -1.542 -11.353  1.00 89.21           C  
ATOM   4070  CB  PRO A 254       8.789  -2.316 -13.046  1.00 89.21           C  
ATOM   4071  HB2 PRO A 254       8.710  -2.445 -14.126  1.00 89.21           H  
ATOM   4072  HB3 PRO A 254       8.282  -1.403 -12.735  1.00 89.21           H  
ATOM   4073  O   PRO A 254      10.610  -2.068 -10.245  1.00 89.21           O  
ATOM   4074  CG  PRO A 254       8.227  -3.549 -12.337  1.00 89.21           C  
ATOM   4075  HG2 PRO A 254       8.011  -3.310 -11.295  1.00 89.21           H  
ATOM   4076  HG3 PRO A 254       7.347  -3.964 -12.829  1.00 89.21           H  
ATOM   4077  CD  PRO A 254       9.376  -4.543 -12.399  1.00 89.21           C  
ATOM   4078  HD2 PRO A 254       9.372  -5.176 -11.512  1.00 89.21           H  
ATOM   4079  HD3 PRO A 254       9.298  -5.153 -13.299  1.00 89.21           H  
ATOM   4080  N   HIS A 255      10.596  -0.227 -11.503  1.00 89.68           N  
ATOM   4081  H   HIS A 255      10.505   0.143 -12.438  1.00 89.68           H  
ATOM   4082  CA  HIS A 255      10.603   0.720 -10.400  1.00 89.68           C  
ATOM   4083  HA  HIS A 255      11.237   0.338  -9.600  1.00 89.68           H  
ATOM   4084  C   HIS A 255       9.178   0.884  -9.845  1.00 89.68           C  
ATOM   4085  CB  HIS A 255      11.231   2.014 -10.931  1.00 89.68           C  
ATOM   4086  HB2 HIS A 255      12.294   1.839 -11.098  1.00 89.68           H  
ATOM   4087  HB3 HIS A 255      10.792   2.248 -11.901  1.00 89.68           H  
ATOM   4088  O   HIS A 255       8.304   1.456 -10.502  1.00 89.68           O  
ATOM   4089  CG  HIS A 255      11.092   3.240 -10.079  1.00 89.68           C  
ATOM   4090  CD2 HIS A 255      10.801   3.328  -8.745  1.00 89.68           C  
ATOM   4091  HD2 HIS A 255      10.633   2.519  -8.051  1.00 89.68           H  
ATOM   4092  ND1 HIS A 255      11.228   4.521 -10.560  1.00 89.68           N  
ATOM   4093  HD1 HIS A 255      11.384   4.763 -11.528  1.00 89.68           H  
ATOM   4094  CE1 HIS A 255      11.032   5.369  -9.542  1.00 89.68           C  
ATOM   4095  HE1 HIS A 255      11.052   6.447  -9.597  1.00 89.68           H  
ATOM   4096  NE2 HIS A 255      10.741   4.686  -8.442  1.00 89.68           N  
ATOM   4097  N   ILE A 256       8.963   0.400  -8.618  1.00 89.51           N  
ATOM   4098  H   ILE A 256       9.712  -0.098  -8.159  1.00 89.51           H  
ATOM   4099  CA  ILE A 256       7.723   0.567  -7.852  1.00 89.51           C  
ATOM   4100  HA  ILE A 256       7.058   1.236  -8.398  1.00 89.51           H  
ATOM   4101  C   ILE A 256       8.067   1.232  -6.515  1.00 89.51           C  
ATOM   4102  CB  ILE A 256       6.984  -0.782  -7.670  1.00 89.51           C  
ATOM   4103  HB  ILE A 256       7.637  -1.464  -7.126  1.00 89.51           H  
ATOM   4104  O   ILE A 256       8.901   0.732  -5.765  1.00 89.51           O  
ATOM   4105  CG1 ILE A 256       6.652  -1.411  -9.047  1.00 89.51           C  
ATOM   4106 HG12 ILE A 256       7.574  -1.539  -9.613  1.00 89.51           H  
ATOM   4107 HG13 ILE A 256       6.006  -0.735  -9.607  1.00 89.51           H  
ATOM   4108  CG2 ILE A 256       5.697  -0.579  -6.842  1.00 89.51           C  
ATOM   4109 HG21 ILE A 256       5.931  -0.145  -5.870  1.00 89.51           H  
ATOM   4110 HG22 ILE A 256       5.005   0.073  -7.375  1.00 89.51           H  
ATOM   4111 HG23 ILE A 256       5.219  -1.540  -6.650  1.00 89.51           H  
ATOM   4112  CD1 ILE A 256       5.983  -2.790  -8.978  1.00 89.51           C  
ATOM   4113 HD11 ILE A 256       4.974  -2.709  -8.574  1.00 89.51           H  
ATOM   4114 HD12 ILE A 256       6.575  -3.463  -8.357  1.00 89.51           H  
ATOM   4115 HD13 ILE A 256       5.915  -3.206  -9.983  1.00 89.51           H  
ATOM   4116  N   GLU A 257       7.430   2.365  -6.218  1.00 90.06           N  
ATOM   4117  H   GLU A 257       6.739   2.707  -6.871  1.00 90.06           H  
ATOM   4118  CA  GLU A 257       7.655   3.106  -4.973  1.00 90.06           C  
ATOM   4119  HA  GLU A 257       8.708   3.026  -4.703  1.00 90.06           H  
ATOM   4120  C   GLU A 257       6.828   2.515  -3.824  1.00 90.06           C  
ATOM   4121  CB  GLU A 257       7.321   4.601  -5.138  1.00 90.06           C  
ATOM   4122  HB2 GLU A 257       6.349   4.695  -5.623  1.00 90.06           H  
ATOM   4123  HB3 GLU A 257       7.252   5.047  -4.146  1.00 90.06           H  
ATOM   4124  O   GLU A 257       5.592   2.601  -3.820  1.00 90.06           O  
ATOM   4125  CG  GLU A 257       8.371   5.393  -5.935  1.00 90.06           C  
ATOM   4126  HG2 GLU A 257       8.457   4.950  -6.927  1.00 90.06           H  
ATOM   4127  HG3 GLU A 257       9.325   5.301  -5.416  1.00 90.06           H  
ATOM   4128  CD  GLU A 257       8.035   6.893  -6.080  1.00 90.06           C  
ATOM   4129  OE1 GLU A 257       8.859   7.649  -6.647  1.00 90.06           O  
ATOM   4130  OE2 GLU A 257       6.929   7.319  -5.661  1.00 90.06           O  
ATOM   4131  N   ASN A 258       7.506   1.984  -2.807  1.00 88.35           N  
ATOM   4132  H   ASN A 258       8.505   1.860  -2.894  1.00 88.35           H  
ATOM   4133  CA  ASN A 258       6.872   1.528  -1.576  1.00 88.35           C  
ATOM   4134  HA  ASN A 258       5.826   1.310  -1.792  1.00 88.35           H  
ATOM   4135  C   ASN A 258       6.871   2.612  -0.493  1.00 88.35           C  
ATOM   4136  CB  ASN A 258       7.499   0.204  -1.127  1.00 88.35           C  
ATOM   4137  HB2 ASN A 258       7.068  -0.119  -0.179  1.00 88.35           H  
ATOM   4138  HB3 ASN A 258       8.574   0.319  -0.992  1.00 88.35           H  
ATOM   4139  O   ASN A 258       7.731   3.497  -0.441  1.00 88.35           O  
ATOM   4140  CG  ASN A 258       7.212  -0.873  -2.152  1.00 88.35           C  
ATOM   4141  ND2 ASN A 258       8.216  -1.338  -2.855  1.00 88.35           N  
ATOM   4142 HD21 ASN A 258       8.021  -2.095  -3.495  1.00 88.35           H  
ATOM   4143 HD22 ASN A 258       9.142  -0.949  -2.752  1.00 88.35           H  
ATOM   4144  OD1 ASN A 258       6.064  -1.228  -2.377  1.00 88.35           O  
ATOM   4145  N   GLN A 259       5.868   2.534   0.377  1.00 90.19           N  
ATOM   4146  H   GLN A 259       5.243   1.743   0.320  1.00 90.19           H  
ATOM   4147  CA  GLN A 259       5.731   3.351   1.576  1.00 90.19           C  
ATOM   4148  HA  GLN A 259       6.712   3.679   1.917  1.00 90.19           H  
ATOM   4149  C   GLN A 259       5.109   2.497   2.663  1.00 90.19           C  
ATOM   4150  CB  GLN A 259       4.835   4.572   1.332  1.00 90.19           C  
ATOM   4151  HB2 GLN A 259       4.694   5.087   2.283  1.00 90.19           H  
ATOM   4152  HB3 GLN A 259       3.860   4.257   0.962  1.00 90.19           H  
ATOM   4153  O   GLN A 259       4.208   1.708   2.375  1.00 90.19           O  
ATOM   4154  CG  GLN A 259       5.475   5.540   0.339  1.00 90.19           C  
ATOM   4155  HG2 GLN A 259       6.528   5.656   0.595  1.00 90.19           H  
ATOM   4156  HG3 GLN A 259       5.406   5.140  -0.672  1.00 90.19           H  
ATOM   4157  CD  GLN A 259       4.826   6.908   0.367  1.00 90.19           C  
ATOM   4158  NE2 GLN A 259       5.596   7.940   0.116  1.00 90.19           N  
ATOM   4159 HE21 GLN A 259       5.183   8.843   0.300  1.00 90.19           H  
ATOM   4160 HE22 GLN A 259       6.576   7.787  -0.077  1.00 90.19           H  
ATOM   4161  OE1 GLN A 259       3.644   7.101   0.610  1.00 90.19           O  
ATOM   4162  N   PHE A 260       5.575   2.690   3.888  1.00 94.44           N  
ATOM   4163  H   PHE A 260       6.288   3.385   4.059  1.00 94.44           H  
ATOM   4164  CA  PHE A 260       5.035   2.002   5.045  1.00 94.44           C  
ATOM   4165  HA  PHE A 260       4.549   1.078   4.730  1.00 94.44           H  
ATOM   4166  C   PHE A 260       3.978   2.882   5.698  1.00 94.44           C  
ATOM   4167  CB  PHE A 260       6.176   1.633   5.989  1.00 94.44           C  
ATOM   4168  HB2 PHE A 260       5.764   1.028   6.797  1.00 94.44           H  
ATOM   4169  HB3 PHE A 260       6.591   2.551   6.406  1.00 94.44           H  
ATOM   4170  O   PHE A 260       4.200   4.074   5.911  1.00 94.44           O  
ATOM   4171  CG  PHE A 260       7.311   0.831   5.389  1.00 94.44           C  
ATOM   4172  CD1 PHE A 260       7.115  -0.026   4.284  1.00 94.44           C  
ATOM   4173  HD1 PHE A 260       6.149  -0.110   3.809  1.00 94.44           H  
ATOM   4174  CD2 PHE A 260       8.572   0.890   6.005  1.00 94.44           C  
ATOM   4175  HD2 PHE A 260       8.736   1.523   6.865  1.00 94.44           H  
ATOM   4176  CE1 PHE A 260       8.167  -0.828   3.814  1.00 94.44           C  
ATOM   4177  HE1 PHE A 260       8.008  -1.513   2.994  1.00 94.44           H  
ATOM   4178  CE2 PHE A 260       9.618   0.089   5.529  1.00 94.44           C  
ATOM   4179  HE2 PHE A 260      10.577   0.117   6.024  1.00 94.44           H  
ATOM   4180  CZ  PHE A 260       9.422  -0.774   4.440  1.00 94.44           C  
ATOM   4181  HZ  PHE A 260      10.229  -1.408   4.106  1.00 94.44           H  
ATOM   4182  N   VAL A 261       2.805   2.320   5.966  1.00 94.79           N  
ATOM   4183  H   VAL A 261       2.699   1.325   5.832  1.00 94.79           H  
ATOM   4184  CA  VAL A 261       1.660   3.062   6.507  1.00 94.79           C  
ATOM   4185  HA  VAL A 261       2.019   3.952   7.024  1.00 94.79           H  
ATOM   4186  C   VAL A 261       0.954   2.190   7.527  1.00 94.79           C  
ATOM   4187  CB  VAL A 261       0.688   3.505   5.394  1.00 94.79           C  
ATOM   4188  HB  VAL A 261       0.296   2.628   4.879  1.00 94.79           H  
ATOM   4189  O   VAL A 261       0.812   0.991   7.318  1.00 94.79           O  
ATOM   4190  CG1 VAL A 261      -0.494   4.313   5.942  1.00 94.79           C  
ATOM   4191 HG11 VAL A 261      -0.140   5.180   6.499  1.00 94.79           H  
ATOM   4192 HG12 VAL A 261      -1.122   4.663   5.122  1.00 94.79           H  
ATOM   4193 HG13 VAL A 261      -1.107   3.687   6.590  1.00 94.79           H  
ATOM   4194  CG2 VAL A 261       1.389   4.399   4.365  1.00 94.79           C  
ATOM   4195 HG21 VAL A 261       0.643   4.854   3.713  1.00 94.79           H  
ATOM   4196 HG22 VAL A 261       1.947   5.184   4.874  1.00 94.79           H  
ATOM   4197 HG23 VAL A 261       2.075   3.803   3.763  1.00 94.79           H  
ATOM   4198  N   LEU A 262       0.496   2.788   8.625  1.00 97.67           N  
ATOM   4199  H   LEU A 262       0.608   3.786   8.727  1.00 97.67           H  
ATOM   4200  CA  LEU A 262      -0.251   2.054   9.640  1.00 97.67           C  
ATOM   4201  HA  LEU A 262       0.291   1.131   9.848  1.00 97.67           H  
ATOM   4202  C   LEU A 262      -1.656   1.701   9.104  1.00 97.67           C  
ATOM   4203  CB  LEU A 262      -0.317   2.874  10.941  1.00 97.67           C  
ATOM   4204  HB2 LEU A 262      -0.915   3.766  10.756  1.00 97.67           H  
ATOM   4205  HB3 LEU A 262      -0.835   2.279  11.693  1.00 97.67           H  
ATOM   4206  O   LEU A 262      -2.375   2.609   8.681  1.00 97.67           O  
ATOM   4207  CG  LEU A 262       1.044   3.326  11.506  1.00 97.67           C  
ATOM   4208  HG  LEU A 262       1.525   3.988  10.786  1.00 97.67           H  
ATOM   4209  CD1 LEU A 262       0.824   4.115  12.795  1.00 97.67           C  
ATOM   4210 HD11 LEU A 262       0.265   5.023  12.571  1.00 97.67           H  
ATOM   4211 HD12 LEU A 262       0.274   3.521  13.525  1.00 97.67           H  
ATOM   4212 HD13 LEU A 262       1.786   4.386  13.230  1.00 97.67           H  
ATOM   4213  CD2 LEU A 262       2.005   2.178  11.808  1.00 97.67           C  
ATOM   4214 HD21 LEU A 262       2.115   1.526  10.942  1.00 97.67           H  
ATOM   4215 HD22 LEU A 262       2.983   2.591  12.058  1.00 97.67           H  
ATOM   4216 HD23 LEU A 262       1.652   1.595  12.659  1.00 97.67           H  
ATOM   4217  N   PRO A 263      -2.083   0.425   9.117  1.00 97.27           N  
ATOM   4218  CA  PRO A 263      -3.448   0.043   8.757  1.00 97.27           C  
ATOM   4219  HA  PRO A 263      -3.713   0.482   7.795  1.00 97.27           H  
ATOM   4220  C   PRO A 263      -4.453   0.529   9.812  1.00 97.27           C  
ATOM   4221  CB  PRO A 263      -3.429  -1.485   8.630  1.00 97.27           C  
ATOM   4222  HB2 PRO A 263      -3.172  -1.767   7.610  1.00 97.27           H  
ATOM   4223  HB3 PRO A 263      -4.376  -1.942   8.918  1.00 97.27           H  
ATOM   4224  O   PRO A 263      -4.078   0.876  10.933  1.00 97.27           O  
ATOM   4225  CG  PRO A 263      -2.299  -1.897   9.568  1.00 97.27           C  
ATOM   4226  HG2 PRO A 263      -1.849  -2.845   9.271  1.00 97.27           H  
ATOM   4227  HG3 PRO A 263      -2.683  -1.945  10.587  1.00 97.27           H  
ATOM   4228  CD  PRO A 263      -1.300  -0.753   9.453  1.00 97.27           C  
ATOM   4229  HD2 PRO A 263      -0.606  -0.951   8.636  1.00 97.27           H  
ATOM   4230  HD3 PRO A 263      -0.757  -0.635  10.390  1.00 97.27           H  
ATOM   4231  N   TYR A 264      -5.748   0.518   9.479  1.00 98.58           N  
ATOM   4232  H   TYR A 264      -6.008   0.208   8.553  1.00 98.58           H  
ATOM   4233  CA  TYR A 264      -6.803   1.087  10.331  1.00 98.58           C  
ATOM   4234  HA  TYR A 264      -6.637   2.161  10.411  1.00 98.58           H  
ATOM   4235  C   TYR A 264      -6.799   0.559  11.770  1.00 98.58           C  
ATOM   4236  CB  TYR A 264      -8.179   0.843   9.693  1.00 98.58           C  
ATOM   4237  HB2 TYR A 264      -8.350  -0.233   9.640  1.00 98.58           H  
ATOM   4238  HB3 TYR A 264      -8.940   1.260  10.353  1.00 98.58           H  
ATOM   4239  O   TYR A 264      -6.901   1.355  12.699  1.00 98.58           O  
ATOM   4240  CG  TYR A 264      -8.391   1.447   8.317  1.00 98.58           C  
ATOM   4241  CD1 TYR A 264      -7.890   2.728   8.009  1.00 98.58           C  
ATOM   4242  HD1 TYR A 264      -7.348   3.300   8.747  1.00 98.58           H  
ATOM   4243  CD2 TYR A 264      -9.139   0.744   7.351  1.00 98.58           C  
ATOM   4244  HD2 TYR A 264      -9.528  -0.240   7.570  1.00 98.58           H  
ATOM   4245  CE1 TYR A 264      -8.099   3.275   6.732  1.00 98.58           C  
ATOM   4246  HE1 TYR A 264      -7.709   4.254   6.498  1.00 98.58           H  
ATOM   4247  CE2 TYR A 264      -9.371   1.300   6.081  1.00 98.58           C  
ATOM   4248  HE2 TYR A 264      -9.939   0.754   5.343  1.00 98.58           H  
ATOM   4249  OH  TYR A 264      -8.963   3.073   4.519  1.00 98.58           O  
ATOM   4250  HH  TYR A 264      -8.532   3.930   4.488  1.00 98.58           H  
ATOM   4251  CZ  TYR A 264      -8.826   2.557   5.765  1.00 98.58           C  
ATOM   4252  N   SER A 265      -6.620  -0.749  11.978  1.00 98.17           N  
ATOM   4253  H   SER A 265      -6.536  -1.376  11.190  1.00 98.17           H  
ATOM   4254  CA  SER A 265      -6.566  -1.326  13.328  1.00 98.17           C  
ATOM   4255  HA  SER A 265      -7.450  -1.011  13.881  1.00 98.17           H  
ATOM   4256  C   SER A 265      -5.363  -0.845  14.139  1.00 98.17           C  
ATOM   4257  CB  SER A 265      -6.595  -2.853  13.250  1.00 98.17           C  
ATOM   4258  HB2 SER A 265      -6.569  -3.272  14.256  1.00 98.17           H  
ATOM   4259  HB3 SER A 265      -7.528  -3.154  12.773  1.00 98.17           H  
ATOM   4260  O   SER A 265      -5.483  -0.645  15.341  1.00 98.17           O  
ATOM   4261  OG  SER A 265      -5.507  -3.354  12.489  1.00 98.17           O  
ATOM   4262  HG  SER A 265      -4.773  -3.522  13.084  1.00 98.17           H  
ATOM   4263  N   VAL A 266      -4.220  -0.596  13.493  1.00 98.42           N  
ATOM   4264  H   VAL A 266      -4.213  -0.681  12.486  1.00 98.42           H  
ATOM   4265  CA  VAL A 266      -3.029  -0.041  14.154  1.00 98.42           C  
ATOM   4266  HA  VAL A 266      -2.890  -0.536  15.116  1.00 98.42           H  
ATOM   4267  C   VAL A 266      -3.242   1.436  14.473  1.00 98.42           C  
ATOM   4268  CB  VAL A 266      -1.763  -0.289  13.314  1.00 98.42           C  
ATOM   4269  HB  VAL A 266      -1.906   0.132  12.319  1.00 98.42           H  
ATOM   4270  O   VAL A 266      -2.985   1.851  15.601  1.00 98.42           O  
ATOM   4271  CG1 VAL A 266      -0.519   0.346  13.935  1.00 98.42           C  
ATOM   4272 HG11 VAL A 266       0.368   0.009  13.399  1.00 98.42           H  
ATOM   4273 HG12 VAL A 266      -0.421   0.056  14.981  1.00 98.42           H  
ATOM   4274 HG13 VAL A 266      -0.582   1.433  13.887  1.00 98.42           H  
ATOM   4275  CG2 VAL A 266      -1.479  -1.790  13.177  1.00 98.42           C  
ATOM   4276 HG21 VAL A 266      -0.658  -1.951  12.478  1.00 98.42           H  
ATOM   4277 HG22 VAL A 266      -2.359  -2.318  12.810  1.00 98.42           H  
ATOM   4278 HG23 VAL A 266      -1.202  -2.208  14.144  1.00 98.42           H  
ATOM   4279  N   ILE A 267      -3.792   2.220  13.537  1.00 98.57           N  
ATOM   4280  H   ILE A 267      -3.993   1.813  12.635  1.00 98.57           H  
ATOM   4281  CA  ILE A 267      -4.170   3.624  13.781  1.00 98.57           C  
ATOM   4282  HA  ILE A 267      -3.273   4.189  14.034  1.00 98.57           H  
ATOM   4283  C   ILE A 267      -5.120   3.725  14.985  1.00 98.57           C  
ATOM   4284  CB  ILE A 267      -4.808   4.250  12.513  1.00 98.57           C  
ATOM   4285  HB  ILE A 267      -5.625   3.608  12.185  1.00 98.57           H  
ATOM   4286  O   ILE A 267      -4.922   4.577  15.851  1.00 98.57           O  
ATOM   4287  CG1 ILE A 267      -3.771   4.343  11.371  1.00 98.57           C  
ATOM   4288 HG12 ILE A 267      -3.325   3.361  11.210  1.00 98.57           H  
ATOM   4289 HG13 ILE A 267      -2.973   5.025  11.664  1.00 98.57           H  
ATOM   4290  CG2 ILE A 267      -5.396   5.648  12.798  1.00 98.57           C  
ATOM   4291 HG21 ILE A 267      -5.908   6.038  11.919  1.00 98.57           H  
ATOM   4292 HG22 ILE A 267      -6.147   5.603  13.587  1.00 98.57           H  
ATOM   4293 HG23 ILE A 267      -4.606   6.340  13.087  1.00 98.57           H  
ATOM   4294  CD1 ILE A 267      -4.361   4.803  10.029  1.00 98.57           C  
ATOM   4295 HD11 ILE A 267      -4.722   5.830  10.092  1.00 98.57           H  
ATOM   4296 HD12 ILE A 267      -5.176   4.142   9.735  1.00 98.57           H  
ATOM   4297 HD13 ILE A 267      -3.587   4.775   9.262  1.00 98.57           H  
ATOM   4298  N   ALA A 268      -6.123   2.846  15.065  1.00 98.23           N  
ATOM   4299  H   ALA A 268      -6.240   2.180  14.314  1.00 98.23           H  
ATOM   4300  CA  ALA A 268      -7.145   2.879  16.106  1.00 98.23           C  
ATOM   4301  HA  ALA A 268      -7.671   3.832  16.045  1.00 98.23           H  
ATOM   4302  C   ALA A 268      -6.568   2.765  17.528  1.00 98.23           C  
ATOM   4303  CB  ALA A 268      -8.152   1.758  15.834  1.00 98.23           C  
ATOM   4304  HB1 ALA A 268      -8.627   1.905  14.864  1.00 98.23           H  
ATOM   4305  HB2 ALA A 268      -7.661   0.785  15.854  1.00 98.23           H  
ATOM   4306  HB3 ALA A 268      -8.911   1.779  16.615  1.00 98.23           H  
ATOM   4307  O   ALA A 268      -6.992   3.506  18.416  1.00 98.23           O  
ATOM   4308  N   VAL A 269      -5.574   1.896  17.732  1.00 97.94           N  
ATOM   4309  H   VAL A 269      -5.290   1.313  16.958  1.00 97.94           H  
ATOM   4310  CA  VAL A 269      -4.990   1.615  19.058  1.00 97.94           C  
ATOM   4311  HA  VAL A 269      -5.679   1.979  19.820  1.00 97.94           H  
ATOM   4312  C   VAL A 269      -3.659   2.336  19.326  1.00 97.94           C  
ATOM   4313  CB  VAL A 269      -4.854   0.101  19.296  1.00 97.94           C  
ATOM   4314  HB  VAL A 269      -4.561  -0.052  20.335  1.00 97.94           H  
ATOM   4315  O   VAL A 269      -3.058   2.151  20.385  1.00 97.94           O  
ATOM   4316  CG1 VAL A 269      -6.176  -0.649  19.083  1.00 97.94           C  
ATOM   4317 HG11 VAL A 269      -6.961  -0.196  19.689  1.00 97.94           H  
ATOM   4318 HG12 VAL A 269      -6.058  -1.689  19.388  1.00 97.94           H  
ATOM   4319 HG13 VAL A 269      -6.472  -0.627  18.034  1.00 97.94           H  
ATOM   4320  CG2 VAL A 269      -3.768  -0.508  18.408  1.00 97.94           C  
ATOM   4321 HG21 VAL A 269      -4.038  -0.433  17.354  1.00 97.94           H  
ATOM   4322 HG22 VAL A 269      -3.635  -1.556  18.677  1.00 97.94           H  
ATOM   4323 HG23 VAL A 269      -2.814  -0.006  18.572  1.00 97.94           H  
ATOM   4324  N   THR A 270      -3.168   3.139  18.377  1.00 97.74           N  
ATOM   4325  H   THR A 270      -3.681   3.222  17.510  1.00 97.74           H  
ATOM   4326  CA  THR A 270      -1.923   3.910  18.533  1.00 97.74           C  
ATOM   4327  HA  THR A 270      -1.174   3.286  19.021  1.00 97.74           H  
ATOM   4328  C   THR A 270      -2.167   5.142  19.397  1.00 97.74           C  
ATOM   4329  CB  THR A 270      -1.364   4.344  17.170  1.00 97.74           C  
ATOM   4330  HB  THR A 270      -2.143   4.843  16.594  1.00 97.74           H  
ATOM   4331  O   THR A 270      -2.952   6.002  19.009  1.00 97.74           O  
ATOM   4332  CG2 THR A 270      -0.161   5.276  17.299  1.00 97.74           C  
ATOM   4333 HG21 THR A 270       0.356   5.346  16.341  1.00 97.74           H  
ATOM   4334 HG22 THR A 270       0.528   4.897  18.054  1.00 97.74           H  
ATOM   4335 HG23 THR A 270      -0.498   6.274  17.577  1.00 97.74           H  
ATOM   4336  OG1 THR A 270      -0.902   3.228  16.451  1.00 97.74           O  
ATOM   4337  HG1 THR A 270      -1.660   2.676  16.245  1.00 97.74           H  
ATOM   4338  N   ASP A 271      -1.493   5.268  20.540  1.00 92.87           N  
ATOM   4339  H   ASP A 271      -0.923   4.494  20.850  1.00 92.87           H  
ATOM   4340  CA  ASP A 271      -1.791   6.328  21.518  1.00 92.87           C  
ATOM   4341  HA  ASP A 271      -2.869   6.361  21.676  1.00 92.87           H  
ATOM   4342  C   ASP A 271      -1.357   7.726  21.043  1.00 92.87           C  
ATOM   4343  CB  ASP A 271      -1.147   5.993  22.873  1.00 92.87           C  
ATOM   4344  HB2 ASP A 271      -0.062   6.024  22.767  1.00 92.87           H  
ATOM   4345  HB3 ASP A 271      -1.437   6.754  23.598  1.00 92.87           H  
ATOM   4346  O   ASP A 271      -2.117   8.683  21.169  1.00 92.87           O  
ATOM   4347  CG  ASP A 271      -1.564   4.619  23.411  1.00 92.87           C  
ATOM   4348  OD1 ASP A 271      -2.726   4.204  23.213  1.00 92.87           O  
ATOM   4349  OD2 ASP A 271      -0.682   3.893  23.917  1.00 92.87           O  
ATOM   4350  N   ASN A 272      -0.163   7.834  20.449  1.00 93.29           N  
ATOM   4351  H   ASN A 272       0.381   6.991  20.337  1.00 93.29           H  
ATOM   4352  CA  ASN A 272       0.382   9.068  19.879  1.00 93.29           C  
ATOM   4353  HA  ASN A 272      -0.447   9.743  19.666  1.00 93.29           H  
ATOM   4354  C   ASN A 272       1.108   8.806  18.550  1.00 93.29           C  
ATOM   4355  CB  ASN A 272       1.305   9.768  20.898  1.00 93.29           C  
ATOM   4356  HB2 ASN A 272       0.751   9.939  21.821  1.00 93.29           H  
ATOM   4357  HB3 ASN A 272       1.604  10.743  20.515  1.00 93.29           H  
ATOM   4358  O   ASN A 272       1.628   7.709  18.307  1.00 93.29           O  
ATOM   4359  CG  ASN A 272       2.575   8.986  21.200  1.00 93.29           C  
ATOM   4360  ND2 ASN A 272       2.711   8.471  22.398  1.00 93.29           N  
ATOM   4361 HD21 ASN A 272       2.028   8.673  23.114  1.00 93.29           H  
ATOM   4362 HD22 ASN A 272       3.599   8.044  22.618  1.00 93.29           H  
ATOM   4363  OD1 ASN A 272       3.429   8.771  20.351  1.00 93.29           O  
ATOM   4364  N   PHE A 273       1.175   9.845  17.718  1.00 96.63           N  
ATOM   4365  H   PHE A 273       0.733  10.708  18.001  1.00 96.63           H  
ATOM   4366  CA  PHE A 273       1.820   9.827  16.403  1.00 96.63           C  
ATOM   4367  HA  PHE A 273       2.177   8.815  16.212  1.00 96.63           H  
ATOM   4368  C   PHE A 273       3.072  10.717  16.353  1.00 96.63           C  
ATOM   4369  CB  PHE A 273       0.784  10.159  15.319  1.00 96.63           C  
ATOM   4370  HB2 PHE A 273       1.267  10.179  14.342  1.00 96.63           H  
ATOM   4371  HB3 PHE A 273       0.385  11.156  15.505  1.00 96.63           H  
ATOM   4372  O   PHE A 273       3.438  11.235  15.297  1.00 96.63           O  
ATOM   4373  CG  PHE A 273      -0.366   9.178  15.242  1.00 96.63           C  
ATOM   4374  CD1 PHE A 273      -0.204   7.931  14.608  1.00 96.63           C  
ATOM   4375  HD1 PHE A 273       0.747   7.664  14.172  1.00 96.63           H  
ATOM   4376  CD2 PHE A 273      -1.609   9.514  15.805  1.00 96.63           C  
ATOM   4377  HD2 PHE A 273      -1.735  10.461  16.310  1.00 96.63           H  
ATOM   4378  CE1 PHE A 273      -1.280   7.028  14.540  1.00 96.63           C  
ATOM   4379  HE1 PHE A 273      -1.151   6.063  14.072  1.00 96.63           H  
ATOM   4380  CE2 PHE A 273      -2.688   8.622  15.719  1.00 96.63           C  
ATOM   4381  HE2 PHE A 273      -3.641   8.902  16.143  1.00 96.63           H  
ATOM   4382  CZ  PHE A 273      -2.523   7.374  15.094  1.00 96.63           C  
ATOM   4383  HZ  PHE A 273      -3.346   6.677  15.053  1.00 96.63           H  
ATOM   4384  N   ASP A 274       3.749  10.907  17.487  1.00 93.67           N  
ATOM   4385  H   ASP A 274       3.451  10.445  18.334  1.00 93.67           H  
ATOM   4386  CA  ASP A 274       5.008  11.651  17.518  1.00 93.67           C  
ATOM   4387  HA  ASP A 274       4.838  12.626  17.061  1.00 93.67           H  
ATOM   4388  C   ASP A 274       6.074  10.941  16.680  1.00 93.67           C  
ATOM   4389  CB  ASP A 274       5.476  11.884  18.961  1.00 93.67           C  
ATOM   4390  HB2 ASP A 274       6.487  12.290  18.941  1.00 93.67           H  
ATOM   4391  HB3 ASP A 274       5.496  10.934  19.494  1.00 93.67           H  
ATOM   4392  O   ASP A 274       6.202   9.715  16.715  1.00 93.67           O  
ATOM   4393  CG  ASP A 274       4.578  12.881  19.696  1.00 93.67           C  
ATOM   4394  OD1 ASP A 274       4.044  13.794  19.020  1.00 93.67           O  
ATOM   4395  OD2 ASP A 274       4.416  12.735  20.921  1.00 93.67           O  
ATOM   4396  N   GLY A 275       6.800  11.715  15.869  1.00 91.30           N  
ATOM   4397  H   GLY A 275       6.662  12.715  15.913  1.00 91.30           H  
ATOM   4398  CA  GLY A 275       7.773  11.187  14.909  1.00 91.30           C  
ATOM   4399  HA2 GLY A 275       8.426  10.477  15.418  1.00 91.30           H  
ATOM   4400  HA3 GLY A 275       8.386  12.010  14.541  1.00 91.30           H  
ATOM   4401  C   GLY A 275       7.162  10.477  13.694  1.00 91.30           C  
ATOM   4402  O   GLY A 275       7.895   9.804  12.966  1.00 91.30           O  
ATOM   4403  N   ALA A 276       5.846  10.611  13.461  1.00 94.83           N  
ATOM   4404  H   ALA A 276       5.282  11.116  14.129  1.00 94.83           H  
ATOM   4405  CA  ALA A 276       5.159   9.933  12.367  1.00 94.83           C  
ATOM   4406  HA  ALA A 276       5.210   8.862  12.562  1.00 94.83           H  
ATOM   4407  C   ALA A 276       5.812  10.167  11.004  1.00 94.83           C  
ATOM   4408  CB  ALA A 276       3.681  10.319  12.325  1.00 94.83           C  
ATOM   4409  HB1 ALA A 276       3.219   9.903  11.430  1.00 94.83           H  
ATOM   4410  HB2 ALA A 276       3.586  11.405  12.317  1.00 94.83           H  
ATOM   4411  HB3 ALA A 276       3.176   9.905  13.198  1.00 94.83           H  
ATOM   4412  O   ALA A 276       5.914  11.284  10.495  1.00 94.83           O  
ATOM   4413  N   ASN A 277       6.174   9.059  10.369  1.00 92.02           N  
ATOM   4414  H   ASN A 277       6.033   8.177  10.840  1.00 92.02           H  
ATOM   4415  CA  ASN A 277       6.711   9.017   9.022  1.00 92.02           C  
ATOM   4416  HA  ASN A 277       6.329   9.872   8.465  1.00 92.02           H  
ATOM   4417  C   ASN A 277       6.208   7.757   8.296  1.00 92.02           C  
ATOM   4418  CB  ASN A 277       8.242   9.157   9.102  1.00 92.02           C  
ATOM   4419  HB2 ASN A 277       8.668   9.270   8.105  1.00 92.02           H  
ATOM   4420  HB3 ASN A 277       8.496  10.054   9.665  1.00 92.02           H  
ATOM   4421  O   ASN A 277       5.337   7.043   8.793  1.00 92.02           O  
ATOM   4422  CG  ASN A 277       8.905   7.963   9.751  1.00 92.02           C  
ATOM   4423  ND2 ASN A 277       9.392   8.100  10.958  1.00 92.02           N  
ATOM   4424 HD21 ASN A 277       9.979   7.359  11.312  1.00 92.02           H  
ATOM   4425 HD22 ASN A 277       9.235   8.946  11.488  1.00 92.02           H  
ATOM   4426  OD1 ASN A 277       8.934   6.889   9.168  1.00 92.02           O  
ATOM   4427  N   MET A 278       6.702   7.528   7.080  1.00 90.13           N  
ATOM   4428  H   MET A 278       7.466   8.110   6.767  1.00 90.13           H  
ATOM   4429  CA  MET A 278       6.277   6.414   6.222  1.00 90.13           C  
ATOM   4430  HA  MET A 278       5.680   5.722   6.816  1.00 90.13           H  
ATOM   4431  C   MET A 278       7.455   5.588   5.691  1.00 90.13           C  
ATOM   4432  CB  MET A 278       5.412   6.939   5.066  1.00 90.13           C  
ATOM   4433  HB2 MET A 278       5.966   7.696   4.510  1.00 90.13           H  
ATOM   4434  HB3 MET A 278       5.179   6.118   4.388  1.00 90.13           H  
ATOM   4435  O   MET A 278       7.354   4.963   4.630  1.00 90.13           O  
ATOM   4436  CG  MET A 278       4.081   7.521   5.523  1.00 90.13           C  
ATOM   4437  HG2 MET A 278       4.252   8.392   6.155  1.00 90.13           H  
ATOM   4438  HG3 MET A 278       3.559   6.763   6.107  1.00 90.13           H  
ATOM   4439  SD  MET A 278       3.041   7.999   4.119  1.00 90.13           S  
ATOM   4440  CE  MET A 278       1.515   8.214   5.048  1.00 90.13           C  
ATOM   4441  HE1 MET A 278       1.668   8.987   5.801  1.00 90.13           H  
ATOM   4442  HE2 MET A 278       0.715   8.493   4.362  1.00 90.13           H  
ATOM   4443  HE3 MET A 278       1.246   7.283   5.547  1.00 90.13           H  
ATOM   4444  N   SER A 279       8.610   5.660   6.354  1.00 87.39           N  
ATOM   4445  H   SER A 279       8.647   6.149   7.237  1.00 87.39           H  
ATOM   4446  CA  SER A 279       9.838   5.032   5.856  1.00 87.39           C  
ATOM   4447  HA  SER A 279       9.561   4.182   5.232  1.00 87.39           H  
ATOM   4448  C   SER A 279      10.764   4.460   6.912  1.00 87.39           C  
ATOM   4449  CB  SER A 279      10.647   6.015   5.001  1.00 87.39           C  
ATOM   4450  HB2 SER A 279      10.081   6.210   4.089  1.00 87.39           H  
ATOM   4451  HB3 SER A 279      11.595   5.557   4.720  1.00 87.39           H  
ATOM   4452  O   SER A 279      11.542   3.576   6.572  1.00 87.39           O  
ATOM   4453  OG  SER A 279      10.905   7.253   5.641  1.00 87.39           O  
ATOM   4454  HG  SER A 279      11.572   7.125   6.319  1.00 87.39           H  
ATOM   4455  N   ASP A 280      10.710   4.954   8.140  1.00 91.70           N  
ATOM   4456  H   ASP A 280      10.013   5.643   8.386  1.00 91.70           H  
ATOM   4457  CA  ASP A 280      11.732   4.675   9.140  1.00 91.70           C  
ATOM   4458  HA  ASP A 280      12.584   4.199   8.655  1.00 91.70           H  
ATOM   4459  C   ASP A 280      11.218   3.693  10.202  1.00 91.70           C  
ATOM   4460  CB  ASP A 280      12.251   6.000   9.732  1.00 91.70           C  
ATOM   4461  HB2 ASP A 280      13.127   5.790  10.347  1.00 91.70           H  
ATOM   4462  HB3 ASP A 280      11.482   6.415  10.383  1.00 91.70           H  
ATOM   4463  O   ASP A 280      10.058   3.262  10.183  1.00 91.70           O  
ATOM   4464  CG  ASP A 280      12.645   7.044   8.672  1.00 91.70           C  
ATOM   4465  OD1 ASP A 280      13.091   6.668   7.555  1.00 91.70           O  
ATOM   4466  OD2 ASP A 280      12.419   8.241   8.939  1.00 91.70           O  
ATOM   4467  N   GLU A 281      12.079   3.368  11.170  1.00 95.24           N  
ATOM   4468  H   GLU A 281      13.033   3.690  11.084  1.00 95.24           H  
ATOM   4469  CA  GLU A 281      11.796   2.423  12.258  1.00 95.24           C  
ATOM   4470  HA  GLU A 281      11.703   1.423  11.833  1.00 95.24           H  
ATOM   4471  C   GLU A 281      10.511   2.745  13.040  1.00 95.24           C  
ATOM   4472  CB  GLU A 281      12.972   2.427  13.243  1.00 95.24           C  
ATOM   4473  HB2 GLU A 281      13.916   2.495  12.702  1.00 95.24           H  
ATOM   4474  HB3 GLU A 281      12.886   3.299  13.892  1.00 95.24           H  
ATOM   4475  O   GLU A 281       9.895   1.859  13.629  1.00 95.24           O  
ATOM   4476  CG  GLU A 281      12.963   1.140  14.076  1.00 95.24           C  
ATOM   4477  HG2 GLU A 281      13.154   0.288  13.423  1.00 95.24           H  
ATOM   4478  HG3 GLU A 281      11.977   0.991  14.516  1.00 95.24           H  
ATOM   4479  CD  GLU A 281      13.946   1.133  15.240  1.00 95.24           C  
ATOM   4480  OE1 GLU A 281      14.055   0.046  15.849  1.00 95.24           O  
ATOM   4481  OE2 GLU A 281      14.382   2.207  15.718  1.00 95.24           O  
ATOM   4482  N   TRP A 282      10.066   4.005  13.035  1.00 95.74           N  
ATOM   4483  H   TRP A 282      10.594   4.679  12.499  1.00 95.74           H  
ATOM   4484  CA  TRP A 282       8.819   4.422  13.677  1.00 95.74           C  
ATOM   4485  HA  TRP A 282       8.942   4.384  14.759  1.00 95.74           H  
ATOM   4486  C   TRP A 282       7.638   3.505  13.324  1.00 95.74           C  
ATOM   4487  CB  TRP A 282       8.506   5.862  13.270  1.00 95.74           C  
ATOM   4488  HB2 TRP A 282       8.436   5.907  12.183  1.00 95.74           H  
ATOM   4489  HB3 TRP A 282       9.323   6.510  13.587  1.00 95.74           H  
ATOM   4490  O   TRP A 282       6.894   3.103  14.215  1.00 95.74           O  
ATOM   4491  CG  TRP A 282       7.228   6.385  13.840  1.00 95.74           C  
ATOM   4492  CD1 TRP A 282       7.088   6.995  15.036  1.00 95.74           C  
ATOM   4493  HD1 TRP A 282       7.894   7.221  15.718  1.00 95.74           H  
ATOM   4494  CD2 TRP A 282       5.896   6.359  13.249  1.00 95.74           C  
ATOM   4495  CE2 TRP A 282       4.980   6.945  14.171  1.00 95.74           C  
ATOM   4496  CE3 TRP A 282       5.383   5.941  12.005  1.00 95.74           C  
ATOM   4497  HE3 TRP A 282       6.066   5.531  11.275  1.00 95.74           H  
ATOM   4498  NE1 TRP A 282       5.769   7.352  15.225  1.00 95.74           N  
ATOM   4499  HE1 TRP A 282       5.510   8.014  15.942  1.00 95.74           H  
ATOM   4500  CH2 TRP A 282       3.135   6.651  12.629  1.00 95.74           C  
ATOM   4501  HH2 TRP A 282       2.090   6.767  12.381  1.00 95.74           H  
ATOM   4502  CZ2 TRP A 282       3.618   7.089  13.874  1.00 95.74           C  
ATOM   4503  HZ2 TRP A 282       2.959   7.553  14.594  1.00 95.74           H  
ATOM   4504  CZ3 TRP A 282       4.016   6.075  11.698  1.00 95.74           C  
ATOM   4505  HZ3 TRP A 282       3.649   5.748  10.737  1.00 95.74           H  
ATOM   4506  N   VAL A 283       7.500   3.100  12.056  1.00 96.23           N  
ATOM   4507  H   VAL A 283       8.202   3.372  11.383  1.00 96.23           H  
ATOM   4508  CA  VAL A 283       6.401   2.215  11.636  1.00 96.23           C  
ATOM   4509  HA  VAL A 283       5.468   2.645  12.001  1.00 96.23           H  
ATOM   4510  C   VAL A 283       6.524   0.823  12.272  1.00 96.23           C  
ATOM   4511  CB  VAL A 283       6.311   2.121  10.100  1.00 96.23           C  
ATOM   4512  HB  VAL A 283       7.218   1.666   9.703  1.00 96.23           H  
ATOM   4513  O   VAL A 283       5.523   0.258  12.712  1.00 96.23           O  
ATOM   4514  CG1 VAL A 283       5.107   1.261   9.705  1.00 96.23           C  
ATOM   4515 HG11 VAL A 283       4.847   1.396   8.655  1.00 96.23           H  
ATOM   4516 HG12 VAL A 283       4.240   1.542  10.303  1.00 96.23           H  
ATOM   4517 HG13 VAL A 283       5.333   0.209   9.881  1.00 96.23           H  
ATOM   4518  CG2 VAL A 283       6.134   3.501   9.452  1.00 96.23           C  
ATOM   4519 HG21 VAL A 283       6.032   3.400   8.372  1.00 96.23           H  
ATOM   4520 HG22 VAL A 283       5.232   3.977   9.837  1.00 96.23           H  
ATOM   4521 HG23 VAL A 283       7.004   4.128   9.648  1.00 96.23           H  
ATOM   4522  N   PHE A 284       7.750   0.302  12.390  1.00 97.29           N  
ATOM   4523  H   PHE A 284       8.535   0.875  12.115  1.00 97.29           H  
ATOM   4524  CA  PHE A 284       8.052  -0.976  13.046  1.00 97.29           C  
ATOM   4525  HA  PHE A 284       7.429  -1.759  12.616  1.00 97.29           H  
ATOM   4526  C   PHE A 284       7.746  -0.935  14.548  1.00 97.29           C  
ATOM   4527  CB  PHE A 284       9.519  -1.362  12.807  1.00 97.29           C  
ATOM   4528  HB2 PHE A 284      10.184  -0.566  13.143  1.00 97.29           H  
ATOM   4529  HB3 PHE A 284       9.741  -2.230  13.427  1.00 97.29           H  
ATOM   4530  O   PHE A 284       7.142  -1.867  15.084  1.00 97.29           O  
ATOM   4531  CG  PHE A 284       9.862  -1.720  11.376  1.00 97.29           C  
ATOM   4532  CD1 PHE A 284       9.959  -3.075  11.006  1.00 97.29           C  
ATOM   4533  HD1 PHE A 284       9.788  -3.854  11.733  1.00 97.29           H  
ATOM   4534  CD2 PHE A 284      10.114  -0.716  10.419  1.00 97.29           C  
ATOM   4535  HD2 PHE A 284      10.059   0.327  10.692  1.00 97.29           H  
ATOM   4536  CE1 PHE A 284      10.295  -3.423   9.688  1.00 97.29           C  
ATOM   4537  HE1 PHE A 284      10.370  -4.465   9.412  1.00 97.29           H  
ATOM   4538  CE2 PHE A 284      10.458  -1.067   9.101  1.00 97.29           C  
ATOM   4539  HE2 PHE A 284      10.667  -0.297   8.374  1.00 97.29           H  
ATOM   4540  CZ  PHE A 284      10.544  -2.422   8.734  1.00 97.29           C  
ATOM   4541  HZ  PHE A 284      10.805  -2.693   7.722  1.00 97.29           H  
ATOM   4542  N   LYS A 285       8.088   0.169  15.223  1.00 96.99           N  
ATOM   4543  H   LYS A 285       8.613   0.875  14.728  1.00 96.99           H  
ATOM   4544  CA  LYS A 285       7.742   0.389  16.636  1.00 96.99           C  
ATOM   4545  HA  LYS A 285       8.108  -0.447  17.232  1.00 96.99           H  
ATOM   4546  C   LYS A 285       6.229   0.407  16.833  1.00 96.99           C  
ATOM   4547  CB  LYS A 285       8.393   1.682  17.156  1.00 96.99           C  
ATOM   4548  HB2 LYS A 285       8.177   2.507  16.477  1.00 96.99           H  
ATOM   4549  HB3 LYS A 285       7.980   1.922  18.137  1.00 96.99           H  
ATOM   4550  O   LYS A 285       5.713  -0.356  17.646  1.00 96.99           O  
ATOM   4551  CG  LYS A 285       9.908   1.501  17.295  1.00 96.99           C  
ATOM   4552  HG2 LYS A 285      10.314   1.161  16.342  1.00 96.99           H  
ATOM   4553  HG3 LYS A 285      10.098   0.736  18.048  1.00 96.99           H  
ATOM   4554  CD  LYS A 285      10.642   2.789  17.690  1.00 96.99           C  
ATOM   4555  HD2 LYS A 285      10.525   3.518  16.888  1.00 96.99           H  
ATOM   4556  HD3 LYS A 285      10.239   3.188  18.621  1.00 96.99           H  
ATOM   4557  CE  LYS A 285      12.120   2.416  17.865  1.00 96.99           C  
ATOM   4558  HE2 LYS A 285      12.267   1.940  18.835  1.00 96.99           H  
ATOM   4559  HE3 LYS A 285      12.359   1.668  17.109  1.00 96.99           H  
ATOM   4560  NZ  LYS A 285      13.055   3.552  17.685  1.00 96.99           N  
ATOM   4561  HZ1 LYS A 285      13.252   4.048  18.542  1.00 96.99           H  
ATOM   4562  HZ2 LYS A 285      12.731   4.177  16.960  1.00 96.99           H  
ATOM   4563  HZ3 LYS A 285      13.904   3.172  17.291  1.00 96.99           H  
ATOM   4564  N   LYS A 286       5.505   1.188  16.023  1.00 97.49           N  
ATOM   4565  H   LYS A 286       6.000   1.766  15.359  1.00 97.49           H  
ATOM   4566  CA  LYS A 286       4.047   1.333  16.154  1.00 97.49           C  
ATOM   4567  HA  LYS A 286       3.818   1.527  17.201  1.00 97.49           H  
ATOM   4568  C   LYS A 286       3.278   0.050  15.873  1.00 97.49           C  
ATOM   4569  CB  LYS A 286       3.537   2.497  15.288  1.00 97.49           C  
ATOM   4570  HB2 LYS A 286       2.447   2.496  15.311  1.00 97.49           H  
ATOM   4571  HB3 LYS A 286       3.853   2.340  14.256  1.00 97.49           H  
ATOM   4572  O   LYS A 286       2.348  -0.245  16.617  1.00 97.49           O  
ATOM   4573  CG  LYS A 286       4.021   3.885  15.744  1.00 97.49           C  
ATOM   4574  HG2 LYS A 286       3.546   4.636  15.113  1.00 97.49           H  
ATOM   4575  HG3 LYS A 286       5.101   3.964  15.621  1.00 97.49           H  
ATOM   4576  CD  LYS A 286       3.685   4.183  17.210  1.00 97.49           C  
ATOM   4577  HD2 LYS A 286       2.604   4.150  17.348  1.00 97.49           H  
ATOM   4578  HD3 LYS A 286       4.148   3.429  17.847  1.00 97.49           H  
ATOM   4579  CE  LYS A 286       4.238   5.531  17.669  1.00 97.49           C  
ATOM   4580  HE2 LYS A 286       3.769   6.334  17.100  1.00 97.49           H  
ATOM   4581  HE3 LYS A 286       5.311   5.544  17.478  1.00 97.49           H  
ATOM   4582  NZ  LYS A 286       3.982   5.706  19.120  1.00 97.49           N  
ATOM   4583  HZ1 LYS A 286       4.470   6.509  19.490  1.00 97.49           H  
ATOM   4584  HZ2 LYS A 286       4.250   4.874  19.626  1.00 97.49           H  
ATOM   4585  HZ3 LYS A 286       2.997   5.872  19.273  1.00 97.49           H  
ATOM   4586  N   ILE A 287       3.657  -0.745  14.869  1.00 96.79           N  
ATOM   4587  H   ILE A 287       4.405  -0.452  14.256  1.00 96.79           H  
ATOM   4588  CA  ILE A 287       3.002  -2.048  14.667  1.00 96.79           C  
ATOM   4589  HA  ILE A 287       1.927  -1.873  14.697  1.00 96.79           H  
ATOM   4590  C   ILE A 287       3.309  -3.017  15.819  1.00 96.79           C  
ATOM   4591  CB  ILE A 287       3.315  -2.652  13.282  1.00 96.79           C  
ATOM   4592  HB  ILE A 287       3.135  -1.878  12.536  1.00 96.79           H  
ATOM   4593  O   ILE A 287       2.406  -3.725  16.259  1.00 96.79           O  
ATOM   4594  CG1 ILE A 287       2.347  -3.818  12.985  1.00 96.79           C  
ATOM   4595 HG12 ILE A 287       2.437  -4.587  13.752  1.00 96.79           H  
ATOM   4596 HG13 ILE A 287       1.326  -3.435  13.008  1.00 96.79           H  
ATOM   4597  CG2 ILE A 287       4.778  -3.094  13.155  1.00 96.79           C  
ATOM   4598 HG21 ILE A 287       4.989  -3.395  12.129  1.00 96.79           H  
ATOM   4599 HG22 ILE A 287       5.425  -2.248  13.390  1.00 96.79           H  
ATOM   4600 HG23 ILE A 287       4.998  -3.930  13.818  1.00 96.79           H  
ATOM   4601  CD1 ILE A 287       2.575  -4.486  11.626  1.00 96.79           C  
ATOM   4602 HD11 ILE A 287       2.706  -3.729  10.854  1.00 96.79           H  
ATOM   4603 HD12 ILE A 287       1.722  -5.119  11.380  1.00 96.79           H  
ATOM   4604 HD13 ILE A 287       3.466  -5.112  11.665  1.00 96.79           H  
ATOM   4605  N   SER A 288       4.540  -3.019  16.347  1.00 97.15           N  
ATOM   4606  H   SER A 288       5.242  -2.406  15.958  1.00 97.15           H  
ATOM   4607  CA  SER A 288       4.919  -3.880  17.472  1.00 97.15           C  
ATOM   4608  HA  SER A 288       4.675  -4.908  17.205  1.00 97.15           H  
ATOM   4609  C   SER A 288       4.118  -3.532  18.732  1.00 97.15           C  
ATOM   4610  CB  SER A 288       6.431  -3.792  17.711  1.00 97.15           C  
ATOM   4611  HB2 SER A 288       6.694  -2.807  18.097  1.00 97.15           H  
ATOM   4612  HB3 SER A 288       6.945  -3.940  16.761  1.00 97.15           H  
ATOM   4613  O   SER A 288       3.472  -4.412  19.296  1.00 97.15           O  
ATOM   4614  OG  SER A 288       6.864  -4.794  18.613  1.00 97.15           O  
ATOM   4615  HG  SER A 288       6.385  -5.598  18.398  1.00 97.15           H  
ATOM   4616  N   GLU A 289       4.052  -2.247  19.093  1.00 96.82           N  
ATOM   4617  H   GLU A 289       4.613  -1.581  18.581  1.00 96.82           H  
ATOM   4618  CA  GLU A 289       3.250  -1.725  20.214  1.00 96.82           C  
ATOM   4619  HA  GLU A 289       3.570  -2.191  21.146  1.00 96.82           H  
ATOM   4620  C   GLU A 289       1.747  -2.013  20.043  1.00 96.82           C  
ATOM   4621  CB  GLU A 289       3.453  -0.197  20.312  1.00 96.82           C  
ATOM   4622  HB2 GLU A 289       2.711   0.214  20.995  1.00 96.82           H  
ATOM   4623  HB3 GLU A 289       3.276   0.234  19.327  1.00 96.82           H  
ATOM   4624  O   GLU A 289       1.074  -2.457  20.972  1.00 96.82           O  
ATOM   4625  CG  GLU A 289       4.845   0.234  20.808  1.00 96.82           C  
ATOM   4626  HG2 GLU A 289       4.909   0.028  21.877  1.00 96.82           H  
ATOM   4627  HG3 GLU A 289       5.603  -0.374  20.314  1.00 96.82           H  
ATOM   4628  CD  GLU A 289       5.165   1.727  20.551  1.00 96.82           C  
ATOM   4629  OE1 GLU A 289       6.363   2.078  20.629  1.00 96.82           O  
ATOM   4630  OE2 GLU A 289       4.253   2.538  20.236  1.00 96.82           O  
ATOM   4631  N   ALA A 290       1.201  -1.775  18.849  1.00 97.75           N  
ATOM   4632  H   ALA A 290       1.781  -1.377  18.123  1.00 97.75           H  
ATOM   4633  CA  ALA A 290      -0.224  -1.942  18.580  1.00 97.75           C  
ATOM   4634  HA  ALA A 290      -0.793  -1.443  19.365  1.00 97.75           H  
ATOM   4635  C   ALA A 290      -0.671  -3.410  18.552  1.00 97.75           C  
ATOM   4636  CB  ALA A 290      -0.529  -1.263  17.247  1.00 97.75           C  
ATOM   4637  HB1 ALA A 290       0.079  -1.713  16.462  1.00 97.75           H  
ATOM   4638  HB2 ALA A 290      -1.581  -1.397  16.993  1.00 97.75           H  
ATOM   4639  HB3 ALA A 290      -0.308  -0.198  17.321  1.00 97.75           H  
ATOM   4640  O   ALA A 290      -1.811  -3.707  18.907  1.00 97.75           O  
ATOM   4641  N   SER A 291       0.203  -4.330  18.135  1.00 97.58           N  
ATOM   4642  H   SER A 291       1.114  -4.013  17.836  1.00 97.58           H  
ATOM   4643  CA  SER A 291      -0.132  -5.750  17.951  1.00 97.58           C  
ATOM   4644  HA  SER A 291      -0.919  -5.825  17.201  1.00 97.58           H  
ATOM   4645  C   SER A 291      -0.651  -6.440  19.218  1.00 97.58           C  
ATOM   4646  CB  SER A 291       1.093  -6.495  17.421  1.00 97.58           C  
ATOM   4647  HB2 SER A 291       0.789  -7.499  17.127  1.00 97.58           H  
ATOM   4648  HB3 SER A 291       1.469  -5.990  16.531  1.00 97.58           H  
ATOM   4649  O   SER A 291      -1.490  -7.335  19.136  1.00 97.58           O  
ATOM   4650  OG  SER A 291       2.125  -6.589  18.391  1.00 97.58           O  
ATOM   4651  HG  SER A 291       2.458  -5.721  18.628  1.00 97.58           H  
ATOM   4652  N   GLU A 292      -0.216  -5.988  20.396  1.00 96.76           N  
ATOM   4653  H   GLU A 292       0.490  -5.266  20.404  1.00 96.76           H  
ATOM   4654  CA  GLU A 292      -0.671  -6.520  21.685  1.00 96.76           C  
ATOM   4655  HA  GLU A 292      -0.678  -7.609  21.641  1.00 96.76           H  
ATOM   4656  C   GLU A 292      -2.100  -6.076  22.035  1.00 96.76           C  
ATOM   4657  CB  GLU A 292       0.307  -6.086  22.788  1.00 96.76           C  
ATOM   4658  HB2 GLU A 292      -0.069  -6.454  23.743  1.00 96.76           H  
ATOM   4659  HB3 GLU A 292       0.346  -4.997  22.824  1.00 96.76           H  
ATOM   4660  O   GLU A 292      -2.811  -6.785  22.749  1.00 96.76           O  
ATOM   4661  CG  GLU A 292       1.726  -6.645  22.572  1.00 96.76           C  
ATOM   4662  HG2 GLU A 292       1.657  -7.727  22.456  1.00 96.76           H  
ATOM   4663  HG3 GLU A 292       2.138  -6.236  21.649  1.00 96.76           H  
ATOM   4664  CD  GLU A 292       2.694  -6.328  23.725  1.00 96.76           C  
ATOM   4665  OE1 GLU A 292       3.789  -6.947  23.749  1.00 96.76           O  
ATOM   4666  OE2 GLU A 292       2.365  -5.503  24.599  1.00 96.76           O  
ATOM   4667  N   LYS A 293      -2.531  -4.925  21.503  1.00 97.81           N  
ATOM   4668  H   LYS A 293      -1.898  -4.446  20.879  1.00 97.81           H  
ATOM   4669  CA  LYS A 293      -3.835  -4.301  21.769  1.00 97.81           C  
ATOM   4670  HA  LYS A 293      -4.193  -4.616  22.750  1.00 97.81           H  
ATOM   4671  C   LYS A 293      -4.916  -4.708  20.762  1.00 97.81           C  
ATOM   4672  CB  LYS A 293      -3.675  -2.772  21.763  1.00 97.81           C  
ATOM   4673  HB2 LYS A 293      -3.362  -2.468  20.764  1.00 97.81           H  
ATOM   4674  HB3 LYS A 293      -4.649  -2.324  21.959  1.00 97.81           H  
ATOM   4675  O   LYS A 293      -6.099  -4.576  21.057  1.00 97.81           O  
ATOM   4676  CG  LYS A 293      -2.665  -2.212  22.782  1.00 97.81           C  
ATOM   4677  HG2 LYS A 293      -1.677  -2.639  22.606  1.00 97.81           H  
ATOM   4678  HG3 LYS A 293      -2.990  -2.455  23.793  1.00 97.81           H  
ATOM   4679  CD  LYS A 293      -2.586  -0.687  22.610  1.00 97.81           C  
ATOM   4680  HD2 LYS A 293      -3.573  -0.261  22.791  1.00 97.81           H  
ATOM   4681  HD3 LYS A 293      -2.301  -0.470  21.581  1.00 97.81           H  
ATOM   4682  CE  LYS A 293      -1.575  -0.010  23.545  1.00 97.81           C  
ATOM   4683  HE2 LYS A 293      -0.589  -0.442  23.368  1.00 97.81           H  
ATOM   4684  HE3 LYS A 293      -1.854  -0.201  24.580  1.00 97.81           H  
ATOM   4685  NZ  LYS A 293      -1.550   1.454  23.279  1.00 97.81           N  
ATOM   4686  HZ1 LYS A 293      -0.877   1.981  23.818  1.00 97.81           H  
ATOM   4687  HZ2 LYS A 293      -1.370   1.664  22.308  1.00 97.81           H  
ATOM   4688  HZ3 LYS A 293      -2.419   1.926  23.484  1.00 97.81           H  
ATOM   4689  N   ILE A 294      -4.529  -5.155  19.566  1.00 98.44           N  
ATOM   4690  H   ILE A 294      -3.537  -5.240  19.395  1.00 98.44           H  
ATOM   4691  CA  ILE A 294      -5.468  -5.504  18.491  1.00 98.44           C  
ATOM   4692  HA  ILE A 294      -6.323  -4.831  18.550  1.00 98.44           H  
ATOM   4693  C   ILE A 294      -5.975  -6.930  18.686  1.00 98.44           C  
ATOM   4694  CB  ILE A 294      -4.829  -5.323  17.097  1.00 98.44           C  
ATOM   4695  HB  ILE A 294      -3.910  -5.908  17.065  1.00 98.44           H  
ATOM   4696  O   ILE A 294      -5.194  -7.878  18.706  1.00 98.44           O  
ATOM   4697  CG1 ILE A 294      -4.492  -3.840  16.846  1.00 98.44           C  
ATOM   4698 HG12 ILE A 294      -4.047  -3.421  17.748  1.00 98.44           H  
ATOM   4699 HG13 ILE A 294      -5.403  -3.279  16.638  1.00 98.44           H  
ATOM   4700  CG2 ILE A 294      -5.771  -5.819  15.980  1.00 98.44           C  
ATOM   4701 HG21 ILE A 294      -5.326  -5.656  14.998  1.00 98.44           H  
ATOM   4702 HG22 ILE A 294      -6.728  -5.301  16.041  1.00 98.44           H  
ATOM   4703 HG23 ILE A 294      -5.941  -6.891  16.079  1.00 98.44           H  
ATOM   4704  CD1 ILE A 294      -3.485  -3.634  15.711  1.00 98.44           C  
ATOM   4705 HD11 ILE A 294      -3.229  -2.576  15.658  1.00 98.44           H  
ATOM   4706 HD12 ILE A 294      -3.907  -3.943  14.754  1.00 98.44           H  
ATOM   4707 HD13 ILE A 294      -2.578  -4.203  15.912  1.00 98.44           H  
ATOM   4708  N   LEU A 295      -7.294  -7.095  18.730  1.00 98.36           N  
ATOM   4709  H   LEU A 295      -7.871  -6.267  18.683  1.00 98.36           H  
ATOM   4710  CA  LEU A 295      -7.955  -8.391  18.660  1.00 98.36           C  
ATOM   4711  HA  LEU A 295      -7.311  -9.144  19.114  1.00 98.36           H  
ATOM   4712  C   LEU A 295      -8.150  -8.759  17.186  1.00 98.36           C  
ATOM   4713  CB  LEU A 295      -9.278  -8.354  19.446  1.00 98.36           C  
ATOM   4714  HB2 LEU A 295      -9.981  -7.706  18.922  1.00 98.36           H  
ATOM   4715  HB3 LEU A 295      -9.695  -9.361  19.455  1.00 98.36           H  
ATOM   4716  O   LEU A 295      -8.959  -8.154  16.478  1.00 98.36           O  
ATOM   4717  CG  LEU A 295      -9.167  -7.850  20.895  1.00 98.36           C  
ATOM   4718  HG  LEU A 295      -8.747  -6.844  20.910  1.00 98.36           H  
ATOM   4719  CD1 LEU A 295     -10.560  -7.793  21.514  1.00 98.36           C  
ATOM   4720 HD11 LEU A 295     -11.032  -8.775  21.489  1.00 98.36           H  
ATOM   4721 HD12 LEU A 295     -10.487  -7.439  22.542  1.00 98.36           H  
ATOM   4722 HD13 LEU A 295     -11.171  -7.078  20.963  1.00 98.36           H  
ATOM   4723  CD2 LEU A 295      -8.296  -8.766  21.757  1.00 98.36           C  
ATOM   4724 HD21 LEU A 295      -7.284  -8.808  21.354  1.00 98.36           H  
ATOM   4725 HD22 LEU A 295      -8.731  -9.764  21.802  1.00 98.36           H  
ATOM   4726 HD23 LEU A 295      -8.236  -8.356  22.765  1.00 98.36           H  
ATOM   4727  N   LEU A 296      -7.379  -9.734  16.709  1.00 98.32           N  
ATOM   4728  H   LEU A 296      -6.772 -10.223  17.351  1.00 98.32           H  
ATOM   4729  CA  LEU A 296      -7.439 -10.207  15.329  1.00 98.32           C  
ATOM   4730  HA  LEU A 296      -7.407  -9.344  14.664  1.00 98.32           H  
ATOM   4731  C   LEU A 296      -8.757 -10.932  15.061  1.00 98.32           C  
ATOM   4732  CB  LEU A 296      -6.233 -11.114  15.031  1.00 98.32           C  
ATOM   4733  HB2 LEU A 296      -6.247 -11.948  15.732  1.00 98.32           H  
ATOM   4734  HB3 LEU A 296      -6.335 -11.524  14.026  1.00 98.32           H  
ATOM   4735  O   LEU A 296      -9.365 -11.504  15.966  1.00 98.32           O  
ATOM   4736  CG  LEU A 296      -4.873 -10.401  15.133  1.00 98.32           C  
ATOM   4737  HG  LEU A 296      -4.765  -9.944  16.117  1.00 98.32           H  
ATOM   4738  CD1 LEU A 296      -3.754 -11.421  14.961  1.00 98.32           C  
ATOM   4739 HD11 LEU A 296      -3.840 -11.925  13.998  1.00 98.32           H  
ATOM   4740 HD12 LEU A 296      -3.802 -12.158  15.762  1.00 98.32           H  
ATOM   4741 HD13 LEU A 296      -2.796 -10.904  15.011  1.00 98.32           H  
ATOM   4742  CD2 LEU A 296      -4.696  -9.320  14.062  1.00 98.32           C  
ATOM   4743 HD21 LEU A 296      -4.811  -9.750  13.067  1.00 98.32           H  
ATOM   4744 HD22 LEU A 296      -5.426  -8.523  14.202  1.00 98.32           H  
ATOM   4745 HD23 LEU A 296      -3.701  -8.883  14.146  1.00 98.32           H  
ATOM   4746  N   THR A 297      -9.182 -10.936  13.802  1.00 97.60           N  
ATOM   4747  H   THR A 297      -8.638 -10.463  13.095  1.00 97.60           H  
ATOM   4748  CA  THR A 297     -10.402 -11.619  13.362  1.00 97.60           C  
ATOM   4749  HA  THR A 297     -10.784 -12.219  14.188  1.00 97.60           H  
ATOM   4750  C   THR A 297     -10.105 -12.557  12.206  1.00 97.60           C  
ATOM   4751  CB  THR A 297     -11.495 -10.628  12.950  1.00 97.60           C  
ATOM   4752  HB  THR A 297     -12.334 -11.184  12.530  1.00 97.60           H  
ATOM   4753  O   THR A 297      -9.375 -12.176  11.297  1.00 97.60           O  
ATOM   4754  CG2 THR A 297     -11.996  -9.815  14.141  1.00 97.60           C  
ATOM   4755 HG21 THR A 297     -12.853  -9.213  13.839  1.00 97.60           H  
ATOM   4756 HG22 THR A 297     -12.318 -10.495  14.929  1.00 97.60           H  
ATOM   4757 HG23 THR A 297     -11.206  -9.169  14.521  1.00 97.60           H  
ATOM   4758  OG1 THR A 297     -10.998  -9.722  11.989  1.00 97.60           O  
ATOM   4759  HG1 THR A 297     -10.563 -10.232  11.302  1.00 97.60           H  
ATOM   4760  N   GLY A 298     -10.682 -13.755  12.205  1.00 96.81           N  
ATOM   4761  H   GLY A 298     -11.301 -14.003  12.963  1.00 96.81           H  
ATOM   4762  CA  GLY A 298     -10.478 -14.738  11.140  1.00 96.81           C  
ATOM   4763  HA2 GLY A 298      -9.440 -15.070  11.139  1.00 96.81           H  
ATOM   4764  HA3 GLY A 298     -10.671 -14.261  10.179  1.00 96.81           H  
ATOM   4765  C   GLY A 298     -11.396 -15.960  11.271  1.00 96.81           C  
ATOM   4766  O   GLY A 298     -12.240 -15.990  12.166  1.00 96.81           O  
ATOM   4767  N   PRO A 299     -11.257 -16.960  10.382  1.00 96.04           N  
ATOM   4768  CA  PRO A 299     -12.145 -18.126  10.338  1.00 96.04           C  
ATOM   4769  HA  PRO A 299     -13.175 -17.784  10.231  1.00 96.04           H  
ATOM   4770  C   PRO A 299     -12.055 -19.034  11.575  1.00 96.04           C  
ATOM   4771  CB  PRO A 299     -11.727 -18.893   9.074  1.00 96.04           C  
ATOM   4772  HB2 PRO A 299     -12.584 -19.351   8.581  1.00 96.04           H  
ATOM   4773  HB3 PRO A 299     -10.993 -19.660   9.323  1.00 96.04           H  
ATOM   4774  O   PRO A 299     -13.056 -19.569  12.054  1.00 96.04           O  
ATOM   4775  CG  PRO A 299     -11.054 -17.843   8.191  1.00 96.04           C  
ATOM   4776  HG2 PRO A 299     -11.803 -17.284   7.630  1.00 96.04           H  
ATOM   4777  HG3 PRO A 299     -10.327 -18.286   7.510  1.00 96.04           H  
ATOM   4778  CD  PRO A 299     -10.393 -16.928   9.212  1.00 96.04           C  
ATOM   4779  HD2 PRO A 299      -9.407 -17.310   9.480  1.00 96.04           H  
ATOM   4780  HD3 PRO A 299     -10.308 -15.922   8.800  1.00 96.04           H  
ATOM   4781  N   SER A 300     -10.842 -19.243  12.091  1.00 95.80           N  
ATOM   4782  H   SER A 300     -10.047 -18.786  11.669  1.00 95.80           H  
ATOM   4783  CA  SER A 300     -10.568 -20.124  13.230  1.00 95.80           C  
ATOM   4784  HA  SER A 300     -11.385 -20.034  13.947  1.00 95.80           H  
ATOM   4785  C   SER A 300      -9.275 -19.720  13.941  1.00 95.80           C  
ATOM   4786  CB  SER A 300     -10.487 -21.591  12.769  1.00 95.80           C  
ATOM   4787  HB2 SER A 300     -10.501 -22.241  13.643  1.00 95.80           H  
ATOM   4788  HB3 SER A 300     -11.350 -21.830  12.147  1.00 95.80           H  
ATOM   4789  O   SER A 300      -8.504 -18.904  13.435  1.00 95.80           O  
ATOM   4790  OG  SER A 300      -9.298 -21.829  12.045  1.00 95.80           O  
ATOM   4791  HG  SER A 300      -9.202 -22.768  11.866  1.00 95.80           H  
ATOM   4792  N   GLN A 301      -9.015 -20.307  15.112  1.00 95.82           N  
ATOM   4793  H   GLN A 301      -9.674 -20.972  15.490  1.00 95.82           H  
ATOM   4794  CA  GLN A 301      -7.837 -19.973  15.918  1.00 95.82           C  
ATOM   4795  HA  GLN A 301      -7.855 -18.895  16.074  1.00 95.82           H  
ATOM   4796  C   GLN A 301      -6.507 -20.280  15.214  1.00 95.82           C  
ATOM   4797  CB  GLN A 301      -7.948 -20.700  17.272  1.00 95.82           C  
ATOM   4798  HB2 GLN A 301      -7.748 -21.761  17.126  1.00 95.82           H  
ATOM   4799  HB3 GLN A 301      -8.964 -20.599  17.652  1.00 95.82           H  
ATOM   4800  O   GLN A 301      -5.526 -19.567  15.419  1.00 95.82           O  
ATOM   4801  CG  GLN A 301      -6.984 -20.150  18.337  1.00 95.82           C  
ATOM   4802  HG2 GLN A 301      -5.955 -20.263  17.995  1.00 95.82           H  
ATOM   4803  HG3 GLN A 301      -7.099 -20.738  19.247  1.00 95.82           H  
ATOM   4804  CD  GLN A 301      -7.236 -18.682  18.680  1.00 95.82           C  
ATOM   4805  NE2 GLN A 301      -6.415 -18.062  19.494  1.00 95.82           N  
ATOM   4806 HE21 GLN A 301      -6.772 -17.149  19.736  1.00 95.82           H  
ATOM   4807 HE22 GLN A 301      -5.809 -18.624  20.075  1.00 95.82           H  
ATOM   4808  OE1 GLN A 301      -8.182 -18.050  18.251  1.00 95.82           O  
ATOM   4809  N   GLU A 302      -6.489 -21.279  14.331  1.00 95.76           N  
ATOM   4810  H   GLU A 302      -7.328 -21.828  14.206  1.00 95.76           H  
ATOM   4811  CA  GLU A 302      -5.334 -21.642  13.499  1.00 95.76           C  
ATOM   4812  HA  GLU A 302      -4.475 -21.876  14.127  1.00 95.76           H  
ATOM   4813  C   GLU A 302      -4.922 -20.514  12.542  1.00 95.76           C  
ATOM   4814  CB  GLU A 302      -5.691 -22.879  12.667  1.00 95.76           C  
ATOM   4815  HB2 GLU A 302      -6.571 -22.638  12.070  1.00 95.76           H  
ATOM   4816  HB3 GLU A 302      -4.866 -23.104  11.992  1.00 95.76           H  
ATOM   4817  O   GLU A 302      -3.750 -20.385  12.201  1.00 95.76           O  
ATOM   4818  CG  GLU A 302      -5.974 -24.119  13.530  1.00 95.76           C  
ATOM   4819  HG2 GLU A 302      -5.054 -24.408  14.038  1.00 95.76           H  
ATOM   4820  HG3 GLU A 302      -6.715 -23.869  14.289  1.00 95.76           H  
ATOM   4821  CD  GLU A 302      -6.513 -25.301  12.711  1.00 95.76           C  
ATOM   4822  OE1 GLU A 302      -6.747 -26.354  13.339  1.00 95.76           O  
ATOM   4823  OE2 GLU A 302      -6.780 -25.112  11.502  1.00 95.76           O  
ATOM   4824  N   TRP A 303      -5.861 -19.647  12.148  1.00 97.07           N  
ATOM   4825  H   TRP A 303      -6.804 -19.765  12.491  1.00 97.07           H  
ATOM   4826  CA  TRP A 303      -5.573 -18.502  11.285  1.00 97.07           C  
ATOM   4827  HA  TRP A 303      -4.866 -18.807  10.514  1.00 97.07           H  
ATOM   4828  C   TRP A 303      -4.923 -17.340  12.033  1.00 97.07           C  
ATOM   4829  CB  TRP A 303      -6.852 -18.029  10.587  1.00 97.07           C  
ATOM   4830  HB2 TRP A 303      -6.668 -17.040  10.167  1.00 97.07           H  
ATOM   4831  HB3 TRP A 303      -7.656 -17.913  11.314  1.00 97.07           H  
ATOM   4832  O   TRP A 303      -4.393 -16.439  11.389  1.00 97.07           O  
ATOM   4833  CG  TRP A 303      -7.320 -18.896   9.465  1.00 97.07           C  
ATOM   4834  CD1 TRP A 303      -7.791 -20.157   9.569  1.00 97.07           C  
ATOM   4835  HD1 TRP A 303      -7.862 -20.714  10.492  1.00 97.07           H  
ATOM   4836  CD2 TRP A 303      -7.337 -18.582   8.043  1.00 97.07           C  
ATOM   4837  CE2 TRP A 303      -7.895 -19.692   7.341  1.00 97.07           C  
ATOM   4838  CE3 TRP A 303      -6.938 -17.465   7.279  1.00 97.07           C  
ATOM   4839  HE3 TRP A 303      -6.499 -16.614   7.779  1.00 97.07           H  
ATOM   4840  NE1 TRP A 303      -8.136 -20.632   8.320  1.00 97.07           N  
ATOM   4841  HE1 TRP A 303      -8.471 -21.573   8.168  1.00 97.07           H  
ATOM   4842  CH2 TRP A 303      -7.689 -18.545   5.222  1.00 97.07           C  
ATOM   4843  HH2 TRP A 303      -7.812 -18.527   4.149  1.00 97.07           H  
ATOM   4844  CZ2 TRP A 303      -8.094 -19.675   5.954  1.00 97.07           C  
ATOM   4845  HZ2 TRP A 303      -8.540 -20.524   5.456  1.00 97.07           H  
ATOM   4846  CZ3 TRP A 303      -7.087 -17.457   5.880  1.00 97.07           C  
ATOM   4847  HZ3 TRP A 303      -6.752 -16.600   5.314  1.00 97.07           H  
ATOM   4848  N   LYS A 304      -4.941 -17.318  13.372  1.00 97.10           N  
ATOM   4849  H   LYS A 304      -5.323 -18.118  13.856  1.00 97.10           H  
ATOM   4850  CA  LYS A 304      -4.482 -16.159  14.151  1.00 97.10           C  
ATOM   4851  HA  LYS A 304      -5.108 -15.313  13.870  1.00 97.10           H  
ATOM   4852  C   LYS A 304      -3.042 -15.731  13.821  1.00 97.10           C  
ATOM   4853  CB  LYS A 304      -4.693 -16.414  15.649  1.00 97.10           C  
ATOM   4854  HB2 LYS A 304      -5.731 -16.698  15.819  1.00 97.10           H  
ATOM   4855  HB3 LYS A 304      -4.065 -17.236  15.996  1.00 97.10           H  
ATOM   4856  O   LYS A 304      -2.848 -14.538  13.576  1.00 97.10           O  
ATOM   4857  CG  LYS A 304      -4.379 -15.153  16.463  1.00 97.10           C  
ATOM   4858  HG2 LYS A 304      -5.058 -14.359  16.152  1.00 97.10           H  
ATOM   4859  HG3 LYS A 304      -3.355 -14.826  16.287  1.00 97.10           H  
ATOM   4860  CD  LYS A 304      -4.561 -15.391  17.958  1.00 97.10           C  
ATOM   4861  HD2 LYS A 304      -4.528 -14.422  18.456  1.00 97.10           H  
ATOM   4862  HD3 LYS A 304      -5.539 -15.842  18.121  1.00 97.10           H  
ATOM   4863  CE  LYS A 304      -3.477 -16.306  18.535  1.00 97.10           C  
ATOM   4864  HE2 LYS A 304      -2.507 -15.977  18.160  1.00 97.10           H  
ATOM   4865  HE3 LYS A 304      -3.651 -17.327  18.198  1.00 97.10           H  
ATOM   4866  NZ  LYS A 304      -3.489 -16.222  20.012  1.00 97.10           N  
ATOM   4867  HZ1 LYS A 304      -2.771 -16.810  20.410  1.00 97.10           H  
ATOM   4868  HZ2 LYS A 304      -4.399 -16.473  20.371  1.00 97.10           H  
ATOM   4869  HZ3 LYS A 304      -3.300 -15.267  20.279  1.00 97.10           H  
ATOM   4870  N   PRO A 305      -2.043 -16.637  13.752  1.00 96.87           N  
ATOM   4871  CA  PRO A 305      -0.686 -16.248  13.369  1.00 96.87           C  
ATOM   4872  HA  PRO A 305      -0.316 -15.508  14.078  1.00 96.87           H  
ATOM   4873  C   PRO A 305      -0.629 -15.655  11.957  1.00 96.87           C  
ATOM   4874  CB  PRO A 305       0.162 -17.522  13.482  1.00 96.87           C  
ATOM   4875  HB2 PRO A 305       1.160 -17.306  13.863  1.00 96.87           H  
ATOM   4876  HB3 PRO A 305       0.229 -18.022  12.515  1.00 96.87           H  
ATOM   4877  O   PRO A 305       0.062 -14.665  11.732  1.00 96.87           O  
ATOM   4878  CG  PRO A 305      -0.630 -18.402  14.446  1.00 96.87           C  
ATOM   4879  HG2 PRO A 305      -0.432 -18.101  15.475  1.00 96.87           H  
ATOM   4880  HG3 PRO A 305      -0.415 -19.461  14.300  1.00 96.87           H  
ATOM   4881  CD  PRO A 305      -2.066 -18.060  14.073  1.00 96.87           C  
ATOM   4882  HD2 PRO A 305      -2.734 -18.319  14.894  1.00 96.87           H  
ATOM   4883  HD3 PRO A 305      -2.346 -18.619  13.179  1.00 96.87           H  
ATOM   4884  N   PHE A 306      -1.406 -16.199  11.020  1.00 97.67           N  
ATOM   4885  H   PHE A 306      -1.985 -16.991  11.258  1.00 97.67           H  
ATOM   4886  CA  PHE A 306      -1.458 -15.705   9.645  1.00 97.67           C  
ATOM   4887  HA  PHE A 306      -0.437 -15.568   9.290  1.00 97.67           H  
ATOM   4888  C   PHE A 306      -2.167 -14.357   9.521  1.00 97.67           C  
ATOM   4889  CB  PHE A 306      -2.120 -16.763   8.775  1.00 97.67           C  
ATOM   4890  HB2 PHE A 306      -3.147 -16.932   9.098  1.00 97.67           H  
ATOM   4891  HB3 PHE A 306      -1.548 -17.675   8.949  1.00 97.67           H  
ATOM   4892  O   PHE A 306      -1.706 -13.494   8.782  1.00 97.67           O  
ATOM   4893  CG  PHE A 306      -2.087 -16.465   7.290  1.00 97.67           C  
ATOM   4894  CD1 PHE A 306      -3.282 -16.291   6.566  1.00 97.67           C  
ATOM   4895  HD1 PHE A 306      -4.233 -16.371   7.071  1.00 97.67           H  
ATOM   4896  CD2 PHE A 306      -0.850 -16.381   6.624  1.00 97.67           C  
ATOM   4897  HD2 PHE A 306       0.072 -16.535   7.164  1.00 97.67           H  
ATOM   4898  CE1 PHE A 306      -3.237 -16.023   5.185  1.00 97.67           C  
ATOM   4899  HE1 PHE A 306      -4.157 -15.890   4.635  1.00 97.67           H  
ATOM   4900  CE2 PHE A 306      -0.804 -16.106   5.248  1.00 97.67           C  
ATOM   4901  HE2 PHE A 306       0.153 -16.046   4.752  1.00 97.67           H  
ATOM   4902  CZ  PHE A 306      -1.997 -15.920   4.529  1.00 97.67           C  
ATOM   4903  HZ  PHE A 306      -1.952 -15.699   3.473  1.00 97.67           H  
ATOM   4904  N   MET A 307      -3.219 -14.108  10.305  1.00 97.95           N  
ATOM   4905  H   MET A 307      -3.593 -14.861  10.863  1.00 97.95           H  
ATOM   4906  CA  MET A 307      -3.838 -12.780  10.376  1.00 97.95           C  
ATOM   4907  HA  MET A 307      -4.104 -12.470   9.366  1.00 97.95           H  
ATOM   4908  C   MET A 307      -2.850 -11.728  10.910  1.00 97.95           C  
ATOM   4909  CB  MET A 307      -5.121 -12.814  11.223  1.00 97.95           C  
ATOM   4910  HB2 MET A 307      -4.884 -13.160  12.229  1.00 97.95           H  
ATOM   4911  HB3 MET A 307      -5.504 -11.796  11.302  1.00 97.95           H  
ATOM   4912  O   MET A 307      -2.854 -10.589  10.443  1.00 97.95           O  
ATOM   4913  CG  MET A 307      -6.242 -13.700  10.655  1.00 97.95           C  
ATOM   4914  HG2 MET A 307      -7.145 -13.510  11.235  1.00 97.95           H  
ATOM   4915  HG3 MET A 307      -5.976 -14.744  10.819  1.00 97.95           H  
ATOM   4916  SD  MET A 307      -6.649 -13.519   8.892  1.00 97.95           S  
ATOM   4917  CE  MET A 307      -7.089 -11.757   8.794  1.00 97.95           C  
ATOM   4918  HE1 MET A 307      -7.931 -11.536   9.449  1.00 97.95           H  
ATOM   4919  HE2 MET A 307      -6.238 -11.138   9.079  1.00 97.95           H  
ATOM   4920  HE3 MET A 307      -7.371 -11.506   7.771  1.00 97.95           H  
ATOM   4921  N   ALA A 308      -1.945 -12.102  11.823  1.00 98.02           N  
ATOM   4922  H   ALA A 308      -1.988 -13.040  12.195  1.00 98.02           H  
ATOM   4923  CA  ALA A 308      -0.853 -11.225  12.249  1.00 98.02           C  
ATOM   4924  HA  ALA A 308      -1.277 -10.256  12.513  1.00 98.02           H  
ATOM   4925  C   ALA A 308       0.174 -10.985  11.123  1.00 98.02           C  
ATOM   4926  CB  ALA A 308      -0.198 -11.808  13.504  1.00 98.02           C  
ATOM   4927  HB1 ALA A 308       0.469 -11.067  13.945  1.00 98.02           H  
ATOM   4928  HB2 ALA A 308       0.383 -12.697  13.257  1.00 98.02           H  
ATOM   4929  HB3 ALA A 308      -0.967 -12.076  14.228  1.00 98.02           H  
ATOM   4930  O   ALA A 308       0.605  -9.849  10.924  1.00 98.02           O  
ATOM   4931  N   GLN A 309       0.518 -12.014  10.338  1.00 97.91           N  
ATOM   4932  H   GLN A 309       0.159 -12.931  10.563  1.00 97.91           H  
ATOM   4933  CA  GLN A 309       1.374 -11.871   9.147  1.00 97.91           C  
ATOM   4934  HA  GLN A 309       2.316 -11.408   9.442  1.00 97.91           H  
ATOM   4935  C   GLN A 309       0.734 -10.963   8.088  1.00 97.91           C  
ATOM   4936  CB  GLN A 309       1.687 -13.243   8.528  1.00 97.91           C  
ATOM   4937  HB2 GLN A 309       0.758 -13.771   8.312  1.00 97.91           H  
ATOM   4938  HB3 GLN A 309       2.211 -13.093   7.585  1.00 97.91           H
[truncated: 190,035 more chars]
