# Supplementary material for: Using structure prediction of negative sense RNA virus nucleoproteins to assess evolutionary relationships
Source: bioRxiv. 2024 May 22:2024.02.16.580771. Originally published 2024 Feb 17. Preprint. [Version 2] doi: 10.1101/2024.02.16.580771 (PMC10888975; doi:10.1101/2024.02.16.580771)
Supplement: Supplement 2 — Supplementary File 2: Full NSV Dataset NP AlphaFold PDBs (.pdb files) [file media-2.zip › Full NSV Dataset NP AlphaFold PDBs/DhTV.pdb]

ATOM      1  N   MET A   1      16.482 -56.585  24.823  1.00 29.94           N  
ATOM      2  H   MET A   1      15.694 -56.076  25.198  1.00 29.94           H  
ATOM      3  H2  MET A   1      17.010 -56.987  25.585  1.00 29.94           H  
ATOM      4  H3  MET A   1      17.060 -55.935  24.310  1.00 29.94           H  
ATOM      5  CA  MET A   1      15.969 -57.643  23.927  1.00 29.94           C  
ATOM      6  HA  MET A   1      16.802 -58.153  23.442  1.00 29.94           H  
ATOM      7  C   MET A   1      15.106 -56.999  22.845  1.00 29.94           C  
ATOM      8  CB  MET A   1      15.150 -58.684  24.711  1.00 29.94           C  
ATOM      9  HB2 MET A   1      14.592 -59.294  24.000  1.00 29.94           H  
ATOM     10  HB3 MET A   1      14.434 -58.180  25.359  1.00 29.94           H  
ATOM     11  O   MET A   1      14.249 -56.211  23.209  1.00 29.94           O  
ATOM     12  CG  MET A   1      16.025 -59.627  25.548  1.00 29.94           C  
ATOM     13  HG2 MET A   1      16.735 -60.125  24.887  1.00 29.94           H  
ATOM     14  HG3 MET A   1      16.579 -59.052  26.290  1.00 29.94           H  
ATOM     15  SD  MET A   1      15.060 -60.897  26.404  1.00 29.94           S  
ATOM     16  CE  MET A   1      16.377 -61.934  27.102  1.00 29.94           C  
ATOM     17  HE1 MET A   1      15.930 -62.747  27.675  1.00 29.94           H  
ATOM     18  HE2 MET A   1      17.009 -61.340  27.762  1.00 29.94           H  
ATOM     19  HE3 MET A   1      16.980 -62.357  26.299  1.00 29.94           H  
ATOM     20  N   SER A   2      15.375 -57.331  21.571  1.00 28.12           N  
ATOM     21  H   SER A   2      16.174 -57.930  21.418  1.00 28.12           H  
ATOM     22  CA  SER A   2      14.501 -57.245  20.373  1.00 28.12           C  
ATOM     23  HA  SER A   2      15.115 -57.537  19.521  1.00 28.12           H  
ATOM     24  C   SER A   2      13.875 -55.882  20.012  1.00 28.12           C  
ATOM     25  CB  SER A   2      13.427 -58.327  20.515  1.00 28.12           C  
ATOM     26  HB2 SER A   2      12.686 -58.031  21.257  1.00 28.12           H  
ATOM     27  HB3 SER A   2      13.895 -59.257  20.837  1.00 28.12           H  
ATOM     28  O   SER A   2      12.897 -55.465  20.614  1.00 28.12           O  
ATOM     29  OG  SER A   2      12.801 -58.559  19.279  1.00 28.12           O  
ATOM     30  HG  SER A   2      12.111 -57.908  19.132  1.00 28.12           H  
ATOM     31  N   SER A   3      14.452 -55.073  19.114  1.00 23.92           N  
ATOM     32  H   SER A   3      14.377 -54.122  19.446  1.00 23.92           H  
ATOM     33  CA  SER A   3      14.312 -55.110  17.637  1.00 23.92           C  
ATOM     34  HA  SER A   3      14.749 -54.171  17.297  1.00 23.92           H  
ATOM     35  C   SER A   3      12.874 -55.110  17.090  1.00 23.92           C  
ATOM     36  CB  SER A   3      15.162 -56.185  16.935  1.00 23.92           C  
ATOM     37  HB2 SER A   3      15.218 -55.944  15.874  1.00 23.92           H  
ATOM     38  HB3 SER A   3      16.174 -56.170  17.340  1.00 23.92           H  
ATOM     39  O   SER A   3      12.263 -56.168  17.003  1.00 23.92           O  
ATOM     40  OG  SER A   3      14.630 -57.483  17.061  1.00 23.92           O  
ATOM     41  HG  SER A   3      13.674 -57.444  16.976  1.00 23.92           H  
ATOM     42  N   THR A   4      12.413 -53.938  16.627  1.00 28.25           N  
ATOM     43  H   THR A   4      12.835 -53.110  17.022  1.00 28.25           H  
ATOM     44  CA  THR A   4      11.773 -53.722  15.307  1.00 28.25           C  
ATOM     45  HA  THR A   4      12.443 -54.103  14.537  1.00 28.25           H  
ATOM     46  C   THR A   4      11.593 -52.221  15.071  1.00 28.25           C  
ATOM     47  CB  THR A   4      10.394 -54.389  15.097  1.00 28.25           C  
ATOM     48  HB  THR A   4       9.753 -53.706  14.540  1.00 28.25           H  
ATOM     49  O   THR A   4      10.820 -51.563  15.759  1.00 28.25           O  
ATOM     50  CG2 THR A   4      10.507 -55.660  14.256  1.00 28.25           C  
ATOM     51 HG21 THR A   4      10.902 -55.421  13.269  1.00 28.25           H  
ATOM     52 HG22 THR A   4      11.155 -56.388  14.743  1.00 28.25           H  
ATOM     53 HG23 THR A   4       9.516 -56.100  14.141  1.00 28.25           H  
ATOM     54  OG1 THR A   4       9.746 -54.695  16.304  1.00 28.25           O  
ATOM     55  HG1 THR A   4       9.689 -53.891  16.825  1.00 28.25           H  
ATOM     56  N   THR A   5      12.310 -51.679  14.089  1.00 29.00           N  
ATOM     57  H   THR A   5      12.995 -52.249  13.614  1.00 29.00           H  
ATOM     58  CA  THR A   5      12.082 -50.347  13.513  1.00 29.00           C  
ATOM     59  HA  THR A   5      12.035 -49.602  14.308  1.00 29.00           H  
ATOM     60  C   THR A   5      10.777 -50.349  12.711  1.00 29.00           C  
ATOM     61  CB  THR A   5      13.226 -50.003  12.532  1.00 29.00           C  
ATOM     62  HB  THR A   5      13.034 -50.480  11.571  1.00 29.00           H  
ATOM     63  O   THR A   5      10.604 -51.245  11.882  1.00 29.00           O  
ATOM     64  CG2 THR A   5      13.392 -48.502  12.307  1.00 29.00           C  
ATOM     65 HG21 THR A   5      12.471 -48.085  11.900  1.00 29.00           H  
ATOM     66 HG22 THR A   5      14.203 -48.320  11.603  1.00 29.00           H  
ATOM     67 HG23 THR A   5      13.618 -48.011  13.254  1.00 29.00           H  
ATOM     68  OG1 THR A   5      14.465 -50.492  12.999  1.00 29.00           O  
ATOM     69  HG1 THR A   5      15.140 -50.257  12.359  1.00 29.00           H  
ATOM     70  N   PRO A   6       9.922 -49.317  12.825  1.00 23.13           N  
ATOM     71  CA  PRO A   6       9.025 -48.966  11.731  1.00 23.13           C  
ATOM     72  HA  PRO A   6       9.154 -49.656  10.897  1.00 23.13           H  
ATOM     73  C   PRO A   6       9.287 -47.544  11.219  1.00 23.13           C  
ATOM     74  CB  PRO A   6       7.598 -49.155  12.254  1.00 23.13           C  
ATOM     75  HB2 PRO A   6       6.984 -48.279  12.044  1.00 23.13           H  
ATOM     76  HB3 PRO A   6       7.145 -50.042  11.812  1.00 23.13           H  
ATOM     77  O   PRO A   6       9.170 -46.560  11.941  1.00 23.13           O  
ATOM     78  CG  PRO A   6       7.755 -49.351  13.765  1.00 23.13           C  
ATOM     79  HG2 PRO A   6       7.575 -50.396  14.018  1.00 23.13           H  
ATOM     80  HG3 PRO A   6       7.079 -48.704  14.324  1.00 23.13           H  
ATOM     81  CD  PRO A   6       9.217 -49.003  14.056  1.00 23.13           C  
ATOM     82  HD2 PRO A   6       9.309 -47.937  14.268  1.00 23.13           H  
ATOM     83  HD3 PRO A   6       9.584 -49.580  14.905  1.00 23.13           H  
ATOM     84  N   LYS A   7       9.629 -47.504   9.925  1.00 23.12           N  
ATOM     85  H   LYS A   7       9.824 -48.416   9.538  1.00 23.12           H  
ATOM     86  CA  LYS A   7       9.395 -46.455   8.919  1.00 23.12           C  
ATOM     87  HA  LYS A   7      10.139 -46.595   8.135  1.00 23.12           H  
ATOM     88  C   LYS A   7       9.545 -44.992   9.358  1.00 23.12           C  
ATOM     89  CB  LYS A   7       8.029 -46.706   8.256  1.00 23.12           C  
ATOM     90  HB2 LYS A   7       7.274 -46.882   9.022  1.00 23.12           H  
ATOM     91  HB3 LYS A   7       7.738 -45.820   7.692  1.00 23.12           H  
ATOM     92  O   LYS A   7       8.630 -44.360   9.871  1.00 23.12           O  
ATOM     93  CG  LYS A   7       8.092 -47.893   7.280  1.00 23.12           C  
ATOM     94  HG2 LYS A   7       8.786 -47.650   6.475  1.00 23.12           H  
ATOM     95  HG3 LYS A   7       8.455 -48.781   7.798  1.00 23.12           H  
ATOM     96  CD  LYS A   7       6.715 -48.203   6.679  1.00 23.12           C  
ATOM     97  HD2 LYS A   7       6.051 -48.549   7.471  1.00 23.12           H  
ATOM     98  HD3 LYS A   7       6.302 -47.293   6.243  1.00 23.12           H  
ATOM     99  CE  LYS A   7       6.841 -49.278   5.591  1.00 23.12           C  
ATOM    100  HE2 LYS A   7       7.315 -50.161   6.021  1.00 23.12           H  
ATOM    101  HE3 LYS A   7       7.495 -48.899   4.806  1.00 23.12           H  
ATOM    102  NZ  LYS A   7       5.520 -49.640   5.015  1.00 23.12           N  
ATOM    103  HZ1 LYS A   7       5.073 -48.828   4.614  1.00 23.12           H  
ATOM    104  HZ2 LYS A   7       4.908 -50.023   5.722  1.00 23.12           H  
ATOM    105  HZ3 LYS A   7       5.625 -50.327   4.282  1.00 23.12           H  
ATOM    106  N   ARG A   8      10.675 -44.417   8.935  1.00 22.56           N  
ATOM    107  H   ARG A   8      11.368 -45.040   8.545  1.00 22.56           H  
ATOM    108  CA  ARG A   8      10.824 -42.993   8.622  1.00 22.56           C  
ATOM    109  HA  ARG A   8      10.693 -42.399   9.527  1.00 22.56           H  
ATOM    110  C   ARG A   8       9.734 -42.607   7.613  1.00 22.56           C  
ATOM    111  CB  ARG A   8      12.250 -42.811   8.058  1.00 22.56           C  
ATOM    112  HB2 ARG A   8      12.949 -43.234   8.779  1.00 22.56           H  
ATOM    113  HB3 ARG A   8      12.343 -43.385   7.135  1.00 22.56           H  
ATOM    114  O   ARG A   8       9.861 -42.921   6.436  1.00 22.56           O  
ATOM    115  CG  ARG A   8      12.683 -41.364   7.782  1.00 22.56           C  
ATOM    116  HG2 ARG A   8      12.635 -40.792   8.709  1.00 22.56           H  
ATOM    117  HG3 ARG A   8      12.024 -40.911   7.042  1.00 22.56           H  
ATOM    118  CD  ARG A   8      14.126 -41.381   7.252  1.00 22.56           C  
ATOM    119  HD2 ARG A   8      14.129 -41.881   6.283  1.00 22.56           H  
ATOM    120  HD3 ARG A   8      14.747 -41.952   7.942  1.00 22.56           H  
ATOM    121  NE  ARG A   8      14.694 -40.027   7.109  1.00 22.56           N  
ATOM    122  HE  ARG A   8      14.089 -39.256   7.353  1.00 22.56           H  
ATOM    123  NH1 ARG A   8      16.733 -40.661   6.252  1.00 22.56           N  
ATOM    124 HH11 ARG A   8      17.638 -40.424   5.871  1.00 22.56           H  
ATOM    125 HH12 ARG A   8      16.419 -41.621   6.246  1.00 22.56           H  
ATOM    126  NH2 ARG A   8      16.305 -38.499   6.586  1.00 22.56           N  
ATOM    127 HH21 ARG A   8      15.680 -37.752   6.854  1.00 22.56           H  
ATOM    128 HH22 ARG A   8      17.219 -38.289   6.212  1.00 22.56           H  
ATOM    129  CZ  ARG A   8      15.903 -39.737   6.653  1.00 22.56           C  
ATOM    130  N   SER A   9       8.660 -41.975   8.078  1.00 25.71           N  
ATOM    131  H   SER A   9       8.540 -41.859   9.074  1.00 25.71           H  
ATOM    132  CA  SER A   9       7.734 -41.259   7.205  1.00 25.71           C  
ATOM    133  HA  SER A   9       7.383 -41.925   6.417  1.00 25.71           H  
ATOM    134  C   SER A   9       8.506 -40.103   6.574  1.00 25.71           C  
ATOM    135  CB  SER A   9       6.515 -40.762   7.992  1.00 25.71           C  
ATOM    136  HB2 SER A   9       5.934 -41.616   8.338  1.00 25.71           H  
ATOM    137  HB3 SER A   9       5.890 -40.147   7.344  1.00 25.71           H  
ATOM    138  O   SER A   9       8.994 -39.212   7.278  1.00 25.71           O  
ATOM    139  OG  SER A   9       6.939 -40.002   9.108  1.00 25.71           O  
ATOM    140  HG  SER A   9       7.475 -39.285   8.763  1.00 25.71           H  
ATOM    141  N   GLU A  10       8.689 -40.168   5.262  1.00 21.83           N  
ATOM    142  H   GLU A  10       8.311 -40.958   4.759  1.00 21.83           H  
ATOM    143  CA  GLU A  10       9.172 -39.062   4.441  1.00 21.83           C  
ATOM    144  HA  GLU A  10      10.229 -38.890   4.649  1.00 21.83           H  
ATOM    145  C   GLU A  10       8.361 -37.795   4.765  1.00 21.83           C  
ATOM    146  CB  GLU A  10       9.007 -39.442   2.960  1.00 21.83           C  
ATOM    147  HB2 GLU A  10       7.962 -39.695   2.782  1.00 21.83           H  
ATOM    148  HB3 GLU A  10       9.270 -38.583   2.343  1.00 21.83           H  
ATOM    149  O   GLU A  10       7.145 -37.889   4.961  1.00 21.83           O  
ATOM    150  CG  GLU A  10       9.911 -40.627   2.574  1.00 21.83           C  
ATOM    151  HG2 GLU A  10      10.948 -40.320   2.704  1.00 21.83           H  
ATOM    152  HG3 GLU A  10       9.728 -41.460   3.253  1.00 21.83           H  
ATOM    153  CD  GLU A  10       9.690 -41.131   1.141  1.00 21.83           C  
ATOM    154  OE1 GLU A  10      10.660 -41.711   0.603  1.00 21.83           O  
ATOM    155  OE2 GLU A  10       8.556 -40.993   0.636  1.00 21.83           O  
ATOM    156  N   PRO A  11       8.979 -36.605   4.868  1.00 24.07           N  
ATOM    157  CA  PRO A  11       8.194 -35.388   4.895  1.00 24.07           C  
ATOM    158  HA  PRO A  11       7.383 -35.462   5.621  1.00 24.07           H  
ATOM    159  C   PRO A  11       7.619 -35.216   3.492  1.00 24.07           C  
ATOM    160  CB  PRO A  11       9.157 -34.282   5.318  1.00 24.07           C  
ATOM    161  HB2 PRO A  11       9.172 -34.221   6.406  1.00 24.07           H  
ATOM    162  HB3 PRO A  11       8.889 -33.318   4.886  1.00 24.07           H  
ATOM    163  O   PRO A  11       8.377 -35.023   2.545  1.00 24.07           O  
ATOM    164  CG  PRO A  11      10.517 -34.775   4.819  1.00 24.07           C  
ATOM    165  HG2 PRO A  11      11.317 -34.479   5.498  1.00 24.07           H  
ATOM    166  HG3 PRO A  11      10.706 -34.374   3.823  1.00 24.07           H  
ATOM    167  CD  PRO A  11      10.393 -36.301   4.736  1.00 24.07           C  
ATOM    168  HD2 PRO A  11      10.943 -36.766   5.554  1.00 24.07           H  
ATOM    169  HD3 PRO A  11      10.769 -36.653   3.775  1.00 24.07           H  
ATOM    170  N   ALA A  12       6.297 -35.351   3.404  1.00 23.64           N  
ATOM    171  H   ALA A  12       5.804 -35.634   4.239  1.00 23.64           H  
ATOM    172  CA  ALA A  12       5.485 -35.231   2.207  1.00 23.64           C  
ATOM    173  HA  ALA A  12       5.455 -36.200   1.710  1.00 23.64           H  
ATOM    174  C   ALA A  12       6.044 -34.192   1.219  1.00 23.64           C  
ATOM    175  CB  ALA A  12       4.062 -34.892   2.669  1.00 23.64           C  
ATOM    176  HB1 ALA A  12       3.695 -35.648   3.363  1.00 23.64           H  
ATOM    177  HB2 ALA A  12       3.399 -34.878   1.804  1.00 23.64           H  
ATOM    178  HB3 ALA A  12       4.036 -33.912   3.145  1.00 23.64           H  
ATOM    179  O   ALA A  12       6.044 -32.983   1.476  1.00 23.64           O  
ATOM    180  N   ASP A  13       6.522 -34.706   0.086  1.00 23.95           N  
ATOM    181  H   ASP A  13       6.571 -35.713   0.026  1.00 23.95           H  
ATOM    182  CA  ASP A  13       6.625 -34.010  -1.192  1.00 23.95           C  
ATOM    183  HA  ASP A  13       7.146 -33.063  -1.051  1.00 23.95           H  
ATOM    184  C   ASP A  13       5.183 -33.695  -1.649  1.00 23.95           C  
ATOM    185  CB  ASP A  13       7.420 -34.904  -2.194  1.00 23.95           C  
ATOM    186  HB2 ASP A  13       6.860 -35.031  -3.121  1.00 23.95           H  
ATOM    187  HB3 ASP A  13       7.542 -35.903  -1.775  1.00 23.95           H  
ATOM    188  O   ASP A  13       4.658 -34.297  -2.577  1.00 23.95           O  
ATOM    189  CG  ASP A  13       8.801 -34.381  -2.624  1.00 23.95           C  
ATOM    190  OD1 ASP A  13       9.046 -33.149  -2.580  1.00 23.95           O  
ATOM    191  OD2 ASP A  13       9.623 -35.205  -3.087  1.00 23.95           O  
ATOM    192  N   GLU A  14       4.486 -32.796  -0.949  1.00 26.94           N  
ATOM    193  H   GLU A  14       4.895 -32.413  -0.109  1.00 26.94           H  
ATOM    194  CA  GLU A  14       3.176 -32.301  -1.384  1.00 26.94           C  
ATOM    195  HA  GLU A  14       2.649 -33.107  -1.895  1.00 26.94           H  
ATOM    196  C   GLU A  14       3.385 -31.208  -2.443  1.00 26.94           C  
ATOM    197  CB  GLU A  14       2.276 -31.915  -0.196  1.00 26.94           C  
ATOM    198  HB2 GLU A  14       2.894 -31.580   0.637  1.00 26.94           H  
ATOM    199  HB3 GLU A  14       1.616 -31.100  -0.494  1.00 26.94           H  
ATOM    200  O   GLU A  14       3.573 -30.019  -2.173  1.00 26.94           O  
ATOM    201  CG  GLU A  14       1.404 -33.116   0.228  1.00 26.94           C  
ATOM    202  HG2 GLU A  14       0.710 -33.340  -0.582  1.00 26.94           H  
ATOM    203  HG3 GLU A  14       2.046 -33.987   0.355  1.00 26.94           H  
ATOM    204  CD  GLU A  14       0.598 -32.883   1.519  1.00 26.94           C  
ATOM    205  OE1 GLU A  14       0.128 -33.889   2.100  1.00 26.94           O  
ATOM    206  OE2 GLU A  14       0.501 -31.714   1.966  1.00 26.94           O  
ATOM    207  N   ASP A  15       3.445 -31.710  -3.675  1.00 26.60           N  
ATOM    208  H   ASP A  15       3.496 -32.719  -3.683  1.00 26.60           H  
ATOM    209  CA  ASP A  15       2.779 -31.186  -4.864  1.00 26.60           C  
ATOM    210  HA  ASP A  15       3.097 -31.862  -5.658  1.00 26.60           H  
ATOM    211  C   ASP A  15       3.206 -29.809  -5.399  1.00 26.60           C  
ATOM    212  CB  ASP A  15       1.269 -31.443  -4.766  1.00 26.60           C  
ATOM    213  HB2 ASP A  15       0.865 -30.936  -3.889  1.00 26.60           H  
ATOM    214  HB3 ASP A  15       0.785 -31.033  -5.653  1.00 26.60           H  
ATOM    215  O   ASP A  15       2.617 -28.747  -5.205  1.00 26.60           O  
ATOM    216  CG  ASP A  15       0.965 -32.950  -4.701  1.00 26.60           C  
ATOM    217  OD1 ASP A  15       1.719 -33.717  -5.349  1.00 26.60           O  
ATOM    218  OD2 ASP A  15      -0.008 -33.318  -4.014  1.00 26.60           O  
ATOM    219  N   MET A  16       4.276 -29.871  -6.196  1.00 28.42           N  
ATOM    220  H   MET A  16       4.834 -30.678  -5.955  1.00 28.42           H  
ATOM    221  CA  MET A  16       4.197 -29.661  -7.651  1.00 28.42           C  
ATOM    222  HA  MET A  16       5.090 -29.125  -7.973  1.00 28.42           H  
ATOM    223  C   MET A  16       2.967 -28.888  -8.178  1.00 28.42           C  
ATOM    224  CB  MET A  16       4.197 -31.052  -8.327  1.00 28.42           C  
ATOM    225  HB2 MET A  16       3.980 -30.938  -9.389  1.00 28.42           H  
ATOM    226  HB3 MET A  16       3.392 -31.651  -7.901  1.00 28.42           H  
ATOM    227  O   MET A  16       1.919 -29.472  -8.393  1.00 28.42           O  
ATOM    228  CG  MET A  16       5.509 -31.833  -8.179  1.00 28.42           C  
ATOM    229  HG2 MET A  16       5.973 -31.592  -7.222  1.00 28.42           H  
ATOM    230  HG3 MET A  16       5.271 -32.896  -8.160  1.00 28.42           H  
ATOM    231  SD  MET A  16       6.711 -31.546  -9.512  1.00 28.42           S  
ATOM    232  CE  MET A  16       5.977 -32.608 -10.791  1.00 28.42           C  
ATOM    233  HE1 MET A  16       5.921 -33.634 -10.429  1.00 28.42           H  
ATOM    234  HE2 MET A  16       4.971 -32.264 -11.029  1.00 28.42           H  
ATOM    235  HE3 MET A  16       6.589 -32.580 -11.693  1.00 28.42           H  
ATOM    236  N   GLU A  17       3.171 -27.656  -8.650  1.00 27.39           N  
ATOM    237  H   GLU A  17       3.981 -27.147  -8.325  1.00 27.39           H  
ATOM    238  CA  GLU A  17       2.577 -27.247  -9.931  1.00 27.39           C  
ATOM    239  HA  GLU A  17       2.331 -28.152 -10.487  1.00 27.39           H  
ATOM    240  C   GLU A  17       3.627 -26.502 -10.763  1.00 27.39           C  
ATOM    241  CB  GLU A  17       1.247 -26.475  -9.810  1.00 27.39           C  
ATOM    242  HB2 GLU A  17       1.130 -25.880 -10.715  1.00 27.39           H  
ATOM    243  HB3 GLU A  17       1.282 -25.797  -8.957  1.00 27.39           H  
ATOM    244  O   GLU A  17       4.021 -25.361 -10.496  1.00 27.39           O  
ATOM    245  CG  GLU A  17       0.024 -27.413  -9.706  1.00 27.39           C  
ATOM    246  HG2 GLU A  17       0.122 -28.201 -10.452  1.00 27.39           H  
ATOM    247  HG3 GLU A  17       0.012 -27.863  -8.713  1.00 27.39           H  
ATOM    248  CD  GLU A  17      -1.324 -26.705  -9.922  1.00 27.39           C  
ATOM    249  OE1 GLU A  17      -2.346 -27.390 -10.100  1.00 27.39           O  
ATOM    250  OE2 GLU A  17      -1.389 -25.447  -9.897  1.00 27.39           O  
ATOM    251  N   VAL A  18       4.115 -27.222 -11.775  1.00 27.54           N  
ATOM    252  H   VAL A  18       3.737 -28.154 -11.859  1.00 27.54           H  
ATOM    253  CA  VAL A  18       4.769 -26.695 -12.975  1.00 27.54           C  
ATOM    254  HA  VAL A  18       5.741 -26.278 -12.712  1.00 27.54           H  
ATOM    255  C   VAL A  18       3.882 -25.590 -13.556  1.00 27.54           C  
ATOM    256  CB  VAL A  18       4.946 -27.865 -13.971  1.00 27.54           C  
ATOM    257  HB  VAL A  18       3.979 -28.344 -14.128  1.00 27.54           H  
ATOM    258  O   VAL A  18       2.665 -25.716 -13.524  1.00 27.54           O  
ATOM    259  CG1 VAL A  18       5.481 -27.436 -15.342  1.00 27.54           C  
ATOM    260 HG11 VAL A  18       6.440 -26.928 -15.233  1.00 27.54           H  
ATOM    261 HG12 VAL A  18       4.768 -26.774 -15.832  1.00 27.54           H  
ATOM    262 HG13 VAL A  18       5.608 -28.314 -15.975  1.00 27.54           H  
ATOM    263  CG2 VAL A  18       5.914 -28.914 -13.396  1.00 27.54           C  
ATOM    264 HG21 VAL A  18       6.889 -28.465 -13.206  1.00 27.54           H  
ATOM    265 HG22 VAL A  18       6.029 -29.733 -14.106  1.00 27.54           H  
ATOM    266 HG23 VAL A  18       5.521 -29.333 -12.470  1.00 27.54           H  
ATOM    267  N   GLU A  19       4.485 -24.509 -14.065  1.00 27.18           N  
ATOM    268  H   GLU A  19       5.495 -24.494 -14.043  1.00 27.18           H  
ATOM    269  CA  GLU A  19       3.820 -23.370 -14.724  1.00 27.18           C  
ATOM    270  HA  GLU A  19       3.235 -22.825 -13.983  1.00 27.18           H  
ATOM    271  C   GLU A  19       2.834 -23.826 -15.823  1.00 27.18           C  
ATOM    272  CB  GLU A  19       4.897 -22.416 -15.315  1.00 27.18           C  
ATOM    273  HB2 GLU A  19       5.743 -23.008 -15.664  1.00 27.18           H  
ATOM    274  HB3 GLU A  19       4.486 -21.887 -16.174  1.00 27.18           H  
ATOM    275  O   GLU A  19       3.151 -23.821 -17.012  1.00 27.18           O  
ATOM    276  CG  GLU A  19       5.390 -21.332 -14.347  1.00 27.18           C  
ATOM    277  HG2 GLU A  19       4.555 -20.667 -14.127  1.00 27.18           H  
ATOM    278  HG3 GLU A  19       5.689 -21.805 -13.411  1.00 27.18           H  
ATOM    279  CD  GLU A  19       6.584 -20.512 -14.892  1.00 27.18           C  
ATOM    280  OE1 GLU A  19       6.486 -19.265 -14.854  1.00 27.18           O  
ATOM    281  OE2 GLU A  19       7.643 -21.105 -15.241  1.00 27.18           O  
ATOM    282  N   VAL A  20       1.607 -24.190 -15.442  1.00 30.52           N  
ATOM    283  H   VAL A  20       1.455 -24.406 -14.468  1.00 30.52           H  
ATOM    284  CA  VAL A  20       0.487 -24.307 -16.369  1.00 30.52           C  
ATOM    285  HA  VAL A  20       0.823 -24.856 -17.249  1.00 30.52           H  
ATOM    286  C   VAL A  20       0.134 -22.881 -16.769  1.00 30.52           C  
ATOM    287  CB  VAL A  20      -0.712 -25.074 -15.775  1.00 30.52           C  
ATOM    288  HB  VAL A  20      -1.097 -24.537 -14.908  1.00 30.52           H  
ATOM    289  O   VAL A  20      -0.173 -22.033 -15.926  1.00 30.52           O  
ATOM    290  CG1 VAL A  20      -1.832 -25.212 -16.817  1.00 30.52           C  
ATOM    291 HG11 VAL A  20      -1.471 -25.747 -17.695  1.00 30.52           H  
ATOM    292 HG12 VAL A  20      -2.205 -24.231 -17.109  1.00 30.52           H  
ATOM    293 HG13 VAL A  20      -2.662 -25.770 -16.383  1.00 30.52           H  
ATOM    294  CG2 VAL A  20      -0.306 -26.490 -15.345  1.00 30.52           C  
ATOM    295 HG21 VAL A  20       0.142 -27.032 -16.179  1.00 30.52           H  
ATOM    296 HG22 VAL A  20       0.405 -26.445 -14.520  1.00 30.52           H  
ATOM    297 HG23 VAL A  20      -1.180 -27.035 -14.992  1.00 30.52           H  
ATOM    298  N   LYS A  21       0.262 -22.595 -18.070  1.00 28.90           N  
ATOM    299  H   LYS A  21       0.587 -23.350 -18.657  1.00 28.90           H  
ATOM    300  CA  LYS A  21      -0.117 -21.327 -18.704  1.00 28.90           C  
ATOM    301  HA  LYS A  21       0.652 -20.577 -18.519  1.00 28.90           H  
ATOM    302  C   LYS A  21      -1.439 -20.840 -18.107  1.00 28.90           C  
ATOM    303  CB  LYS A  21      -0.288 -21.552 -20.217  1.00 28.90           C  
ATOM    304  HB2 LYS A  21      -0.842 -22.476 -20.380  1.00 28.90           H  
ATOM    305  HB3 LYS A  21      -0.882 -20.735 -20.626  1.00 28.90           H  
ATOM    306  O   LYS A  21      -2.468 -21.470 -18.319  1.00 28.90           O  
ATOM    307  CG  LYS A  21       1.041 -21.599 -20.985  1.00 28.90           C  
ATOM    308  HG2 LYS A  21       1.518 -20.620 -20.930  1.00 28.90           H  
ATOM    309  HG3 LYS A  21       1.701 -22.343 -20.540  1.00 28.90           H  
ATOM    310  CD  LYS A  21       0.781 -21.966 -22.454  1.00 28.90           C  
ATOM    311  HD2 LYS A  21       0.028 -21.296 -22.867  1.00 28.90           H  
ATOM    312  HD3 LYS A  21       0.399 -22.987 -22.492  1.00 28.90           H  
ATOM    313  CE  LYS A  21       2.063 -21.864 -23.289  1.00 28.90           C  
ATOM    314  HE2 LYS A  21       2.385 -20.823 -23.310  1.00 28.90           H  
ATOM    315  HE3 LYS A  21       2.843 -22.445 -22.796  1.00 28.90           H  
ATOM    316  NZ  LYS A  21       1.854 -22.372 -24.670  1.00 28.90           N  
ATOM    317  HZ1 LYS A  21       1.117 -21.864 -25.138  1.00 28.90           H  
ATOM    318  HZ2 LYS A  21       2.700 -22.295 -25.216  1.00 28.90           H  
ATOM    319  HZ3 LYS A  21       1.592 -23.347 -24.648  1.00 28.90           H  
ATOM    320  N   ARG A  22      -1.389 -19.726 -17.363  1.00 37.93           N  
ATOM    321  H   ARG A  22      -0.471 -19.352 -17.168  1.00 37.93           H  
ATOM    322  CA  ARG A  22      -2.560 -19.090 -16.744  1.00 37.93           C  
ATOM    323  HA  ARG A  22      -2.975 -19.752 -15.983  1.00 37.93           H  
ATOM    324  C   ARG A  22      -3.631 -18.888 -17.815  1.00 37.93           C  
ATOM    325  CB  ARG A  22      -2.175 -17.738 -16.108  1.00 37.93           C  
ATOM    326  HB2 ARG A  22      -1.654 -17.130 -16.848  1.00 37.93           H  
ATOM    327  HB3 ARG A  22      -3.093 -17.218 -15.831  1.00 37.93           H  
ATOM    328  O   ARG A  22      -3.474 -18.009 -18.666  1.00 37.93           O  
ATOM    329  CG  ARG A  22      -1.301 -17.869 -14.852  1.00 37.93           C  
ATOM    330  HG2 ARG A  22      -0.393 -18.423 -15.092  1.00 37.93           H  
ATOM    331  HG3 ARG A  22      -1.855 -18.414 -14.087  1.00 37.93           H  
ATOM    332  CD  ARG A  22      -0.922 -16.478 -14.322  1.00 37.93           C  
ATOM    333  HD2 ARG A  22      -1.839 -15.920 -14.134  1.00 37.93           H  
ATOM    334  HD3 ARG A  22      -0.343 -15.961 -15.087  1.00 37.93           H  
ATOM    335  NE  ARG A  22      -0.137 -16.568 -13.076  1.00 37.93           N  
ATOM    336  HE  ARG A  22       0.013 -17.500 -12.716  1.00 37.93           H  
ATOM    337  NH1 ARG A  22       0.200 -14.320 -12.750  1.00 37.93           N  
ATOM    338 HH11 ARG A  22      -0.322 -14.148 -13.597  1.00 37.93           H  
ATOM    339 HH12 ARG A  22       0.503 -13.563 -12.154  1.00 37.93           H  
ATOM    340  NH2 ARG A  22       0.961 -15.781 -11.241  1.00 37.93           N  
ATOM    341 HH21 ARG A  22       1.051 -16.730 -10.907  1.00 37.93           H  
ATOM    342 HH22 ARG A  22       1.285 -15.017 -10.665  1.00 37.93           H  
ATOM    343  CZ  ARG A  22       0.341 -15.559 -12.366  1.00 37.93           C  
ATOM    344  N   SER A  23      -4.704 -19.674 -17.771  1.00 31.02           N  
ATOM    345  H   SER A  23      -4.763 -20.403 -17.075  1.00 31.02           H  
ATOM    346  CA  SER A  23      -5.953 -19.286 -18.413  1.00 31.02           C  
ATOM    347  HA  SER A  23      -5.790 -19.190 -19.487  1.00 31.02           H  
ATOM    348  C   SER A  23      -6.319 -17.918 -17.839  1.00 31.02           C  
ATOM    349  CB  SER A  23      -7.052 -20.338 -18.182  1.00 31.02           C  
ATOM    350  HB2 SER A  23      -6.840 -21.212 -18.797  1.00 31.02           H  
ATOM    351  HB3 SER A  23      -8.017 -19.927 -18.478  1.00 31.02           H  
ATOM    352  O   SER A  23      -6.153 -17.667 -16.640  1.00 31.02           O  
ATOM    353  OG  SER A  23      -7.095 -20.732 -16.824  1.00 31.02           O  
ATOM    354  HG  SER A  23      -7.849 -21.309 -16.685  1.00 31.02           H  
ATOM    355  N   LYS A  24      -6.712 -16.974 -18.700  1.00 35.94           N  
ATOM    356  H   LYS A  24      -6.838 -17.239 -19.666  1.00 35.94           H  
ATOM    357  CA  LYS A  24      -7.339 -15.738 -18.232  1.00 35.94           C  
ATOM    358  HA  LYS A  24      -6.675 -15.184 -17.568  1.00 35.94           H  
ATOM    359  C   LYS A  24      -8.557 -16.192 -17.434  1.00 35.94           C  
ATOM    360  CB  LYS A  24      -7.783 -14.862 -19.417  1.00 35.94           C  
ATOM    361  HB2 LYS A  24      -8.181 -15.500 -20.206  1.00 35.94           H  
ATOM    362  HB3 LYS A  24      -8.598 -14.224 -19.076  1.00 35.94           H  
ATOM    363  O   LYS A  24      -9.529 -16.616 -18.042  1.00 35.94           O  
ATOM    364  CG  LYS A  24      -6.694 -13.945 -19.991  1.00 35.94           C  
ATOM    365  HG2 LYS A  24      -5.833 -14.537 -20.302  1.00 35.94           H  
ATOM    366  HG3 LYS A  24      -6.386 -13.229 -19.229  1.00 35.94           H  
ATOM    367  CD  LYS A  24      -7.277 -13.200 -21.203  1.00 35.94           C  
ATOM    368  HD2 LYS A  24      -8.213 -12.727 -20.908  1.00 35.94           H  
ATOM    369  HD3 LYS A  24      -7.495 -13.928 -21.984  1.00 35.94           H  
ATOM    370  CE  LYS A  24      -6.333 -12.126 -21.752  1.00 35.94           C  
ATOM    371  HE2 LYS A  24      -5.382 -12.593 -22.008  1.00 35.94           H  
ATOM    372  HE3 LYS A  24      -6.155 -11.388 -20.970  1.00 35.94           H  
ATOM    373  NZ  LYS A  24      -6.929 -11.476 -22.949  1.00 35.94           N  
ATOM    374  HZ1 LYS A  24      -7.092 -12.156 -23.677  1.00 35.94           H  
ATOM    375  HZ2 LYS A  24      -6.333 -10.747 -23.314  1.00 35.94           H  
ATOM    376  HZ3 LYS A  24      -7.826 -11.073 -22.719  1.00 35.94           H  
ATOM    377  N   VAL A  25      -8.467 -16.182 -16.106  1.00 43.09           N  
ATOM    378  H   VAL A  25      -7.567 -16.014 -15.679  1.00 43.09           H  
ATOM    379  CA  VAL A  25      -9.635 -16.359 -15.249  1.00 43.09           C  
ATOM    380  HA  VAL A  25     -10.115 -17.314 -15.464  1.00 43.09           H  
ATOM    381  C   VAL A  25     -10.566 -15.227 -15.654  1.00 43.09           C  
ATOM    382  CB  VAL A  25      -9.265 -16.311 -13.750  1.00 43.09           C  
ATOM    383  HB  VAL A  25      -8.778 -15.361 -13.529  1.00 43.09           H  
ATOM    384  O   VAL A  25     -10.254 -14.060 -15.407  1.00 43.09           O  
ATOM    385  CG1 VAL A  25     -10.501 -16.444 -12.854  1.00 43.09           C  
ATOM    386 HG11 VAL A  25     -10.212 -16.420 -11.804  1.00 43.09           H  
ATOM    387 HG12 VAL A  25     -11.013 -17.386 -13.053  1.00 43.09           H  
ATOM    388 HG13 VAL A  25     -11.197 -15.625 -13.039  1.00 43.09           H  
ATOM    389  CG2 VAL A  25      -8.290 -17.441 -13.386  1.00 43.09           C  
ATOM    390 HG21 VAL A  25      -8.745 -18.406 -13.611  1.00 43.09           H  
ATOM    391 HG22 VAL A  25      -7.363 -17.347 -13.952  1.00 43.09           H  
ATOM    392 HG23 VAL A  25      -8.060 -17.402 -12.322  1.00 43.09           H  
ATOM    393  N   GLU A  26     -11.629 -15.563 -16.381  1.00 36.88           N  
ATOM    394  H   GLU A  26     -11.740 -16.526 -16.666  1.00 36.88           H  
ATOM    395  CA  GLU A  26     -12.788 -14.701 -16.557  1.00 36.88           C  
ATOM    396  HA  GLU A  26     -12.491 -13.753 -17.004  1.00 36.88           H  
ATOM    397  C   GLU A  26     -13.307 -14.433 -15.149  1.00 36.88           C  
ATOM    398  CB  GLU A  26     -13.838 -15.383 -17.457  1.00 36.88           C  
ATOM    399  HB2 GLU A  26     -13.614 -16.446 -17.540  1.00 36.88           H  
ATOM    400  HB3 GLU A  26     -14.829 -15.273 -17.017  1.00 36.88           H  
ATOM    401  O   GLU A  26     -14.002 -15.241 -14.541  1.00 36.88           O  
ATOM    402  CG  GLU A  26     -13.872 -14.737 -18.848  1.00 36.88           C  
ATOM    403  HG2 GLU A  26     -14.140 -13.687 -18.730  1.00 36.88           H  
ATOM    404  HG3 GLU A  26     -12.872 -14.777 -19.278  1.00 36.88           H  
ATOM    405  CD  GLU A  26     -14.862 -15.413 -19.810  1.00 36.88           C  
ATOM    406  OE1 GLU A  26     -15.219 -14.738 -20.802  1.00 36.88           O  
ATOM    407  OE2 GLU A  26     -15.193 -16.597 -19.585  1.00 36.88           O  
ATOM    408  N   THR A  27     -12.825 -13.348 -14.550  1.00 56.65           N  
ATOM    409  H   THR A  27     -12.130 -12.791 -15.027  1.00 56.65           H  
ATOM    410  CA  THR A  27     -13.237 -12.947 -13.215  1.00 56.65           C  
ATOM    411  HA  THR A  27     -13.166 -13.797 -12.537  1.00 56.65           H  
ATOM    412  C   THR A  27     -14.688 -12.532 -13.318  1.00 56.65           C  
ATOM    413  CB  THR A  27     -12.380 -11.794 -12.671  1.00 56.65           C  
ATOM    414  HB  THR A  27     -12.924 -11.295 -11.868  1.00 56.65           H  
ATOM    415  O   THR A  27     -14.964 -11.494 -13.920  1.00 56.65           O  
ATOM    416  CG2 THR A  27     -11.055 -12.299 -12.104  1.00 56.65           C  
ATOM    417 HG21 THR A  27     -10.482 -11.454 -11.720  1.00 56.65           H  
ATOM    418 HG22 THR A  27     -11.248 -13.003 -11.295  1.00 56.65           H  
ATOM    419 HG23 THR A  27     -10.486 -12.799 -12.888  1.00 56.65           H  
ATOM    420  OG1 THR A  27     -12.085 -10.855 -13.684  1.00 56.65           O  
ATOM    421  HG1 THR A  27     -12.938 -10.643 -14.072  1.00 56.65           H  
ATOM    422  N   ASP A  28     -15.579 -13.344 -12.744  1.00 68.56           N  
ATOM    423  H   ASP A  28     -15.278 -14.270 -12.477  1.00 68.56           H  
ATOM    424  CA  ASP A  28     -16.973 -12.982 -12.497  1.00 68.56           C  
ATOM    425  HA  ASP A  28     -17.550 -13.171 -13.402  1.00 68.56           H  
ATOM    426  C   ASP A  28     -17.039 -11.492 -12.102  1.00 68.56           C  
ATOM    427  CB  ASP A  28     -17.555 -13.883 -11.394  1.00 68.56           C  
ATOM    428  HB2 ASP A  28     -16.802 -14.038 -10.621  1.00 68.56           H  
ATOM    429  HB3 ASP A  28     -17.797 -14.856 -11.821  1.00 68.56           H  
ATOM    430  O   ASP A  28     -16.385 -11.105 -11.123  1.00 68.56           O  
ATOM    431  CG  ASP A  28     -18.810 -13.287 -10.743  1.00 68.56           C  
ATOM    432  OD1 ASP A  28     -19.602 -12.613 -11.429  1.00 68.56           O  
ATOM    433  OD2 ASP A  28     -18.920 -13.406  -9.505  1.00 68.56           O  
ATOM    434  N   PRO A  29     -17.783 -10.650 -12.845  1.00 67.81           N  
ATOM    435  CA  PRO A  29     -17.904  -9.223 -12.561  1.00 67.81           C  
ATOM    436  HA  PRO A  29     -16.943  -8.746 -12.752  1.00 67.81           H  
ATOM    437  C   PRO A  29     -18.329  -8.931 -11.116  1.00 67.81           C  
ATOM    438  CB  PRO A  29     -18.941  -8.704 -13.563  1.00 67.81           C  
ATOM    439  HB2 PRO A  29     -19.942  -8.776 -13.136  1.00 67.81           H  
ATOM    440  HB3 PRO A  29     -18.731  -7.678 -13.863  1.00 67.81           H  
ATOM    441  O   PRO A  29     -17.951  -7.901 -10.563  1.00 67.81           O  
ATOM    442  CG  PRO A  29     -18.831  -9.672 -14.738  1.00 67.81           C  
ATOM    443  HG2 PRO A  29     -19.759  -9.729 -15.307  1.00 67.81           H  
ATOM    444  HG3 PRO A  29     -18.002  -9.373 -15.381  1.00 67.81           H  
ATOM    445  CD  PRO A  29     -18.499 -10.995 -14.064  1.00 67.81           C  
ATOM    446  HD2 PRO A  29     -19.419 -11.524 -13.813  1.00 67.81           H  
ATOM    447  HD3 PRO A  29     -17.886 -11.595 -14.737  1.00 67.81           H  
ATOM    448  N   LYS A  30     -19.053  -9.860 -10.473  1.00 85.40           N  
ATOM    449  H   LYS A  30     -19.302 -10.699 -10.976  1.00 85.40           H  
ATOM    450  CA  LYS A  30     -19.490  -9.756  -9.073  1.00 85.40           C  
ATOM    451  HA  LYS A  30     -19.603  -8.702  -8.820  1.00 85.40           H  
ATOM    452  C   LYS A  30     -18.490 -10.323  -8.063  1.00 85.40           C  
ATOM    453  CB  LYS A  30     -20.863 -10.424  -8.919  1.00 85.40           C  
ATOM    454  HB2 LYS A  30     -20.796 -11.475  -9.200  1.00 85.40           H  
ATOM    455  HB3 LYS A  30     -21.160 -10.368  -7.871  1.00 85.40           H  
ATOM    456  O   LYS A  30     -18.710 -10.213  -6.860  1.00 85.40           O  
ATOM    457  CG  LYS A  30     -21.939  -9.734  -9.768  1.00 85.40           C  
ATOM    458  HG2 LYS A  30     -21.721  -9.869 -10.827  1.00 85.40           H  
ATOM    459  HG3 LYS A  30     -21.946  -8.668  -9.538  1.00 85.40           H  
ATOM    460  CD  LYS A  30     -23.317 -10.324  -9.457  1.00 85.40           C  
ATOM    461  HD2 LYS A  30     -23.322 -11.383  -9.713  1.00 85.40           H  
ATOM    462  HD3 LYS A  30     -23.519 -10.210  -8.392  1.00 85.40           H  
ATOM    463  CE  LYS A  30     -24.389  -9.584 -10.262  1.00 85.40           C  
ATOM    464  HE2 LYS A  30     -24.196  -9.735 -11.324  1.00 85.40           H  
ATOM    465  HE3 LYS A  30     -24.299  -8.518 -10.055  1.00 85.40           H  
ATOM    466  NZ  LYS A  30     -25.753 -10.053  -9.911  1.00 85.40           N  
ATOM    467  HZ1 LYS A  30     -25.932  -9.896  -8.930  1.00 85.40           H  
ATOM    468  HZ2 LYS A  30     -25.854 -11.039 -10.106  1.00 85.40           H  
ATOM    469  HZ3 LYS A  30     -26.447  -9.543 -10.439  1.00 85.40           H  
ATOM    470  N   SER A  31     -17.370 -10.901  -8.497  1.00 89.17           N  
ATOM    471  H   SER A  31     -17.248 -10.978  -9.496  1.00 89.17           H  
ATOM    472  CA  SER A  31     -16.371 -11.520  -7.612  1.00 89.17           C  
ATOM    473  HA  SER A  31     -16.851 -12.317  -7.045  1.00 89.17           H  
ATOM    474  C   SER A  31     -15.779 -10.517  -6.620  1.00 89.17           C  
ATOM    475  CB  SER A  31     -15.246 -12.123  -8.460  1.00 89.17           C  
ATOM    476  HB2 SER A  31     -15.674 -12.799  -9.200  1.00 89.17           H  
ATOM    477  HB3 SER A  31     -14.723 -11.324  -8.986  1.00 89.17           H  
ATOM    478  O   SER A  31     -15.574 -10.839  -5.452  1.00 89.17           O  
ATOM    479  OG  SER A  31     -14.322 -12.845  -7.662  1.00 89.17           O  
ATOM    480  HG  SER A  31     -14.687 -13.727  -7.563  1.00 89.17           H  
ATOM    481  N   THR A  32     -15.518  -9.286  -7.066  1.00 92.29           N  
ATOM    482  H   THR A  32     -15.711  -9.075  -8.035  1.00 92.29           H  
ATOM    483  CA  THR A  32     -15.001  -8.213  -6.202  1.00 92.29           C  
ATOM    484  HA  THR A  32     -14.141  -8.585  -5.643  1.00 92.29           H  
ATOM    485  C   THR A  32     -16.046  -7.767  -5.182  1.00 92.29           C  
ATOM    486  CB  THR A  32     -14.543  -7.018  -7.045  1.00 92.29           C  
ATOM    487  HB  THR A  32     -15.395  -6.632  -7.605  1.00 92.29           H  
ATOM    488  O   THR A  32     -15.715  -7.614  -4.009  1.00 92.29           O  
ATOM    489  CG2 THR A  32     -13.932  -5.896  -6.210  1.00 92.29           C  
ATOM    490 HG21 THR A  32     -13.546  -5.119  -6.870  1.00 92.29           H  
ATOM    491 HG22 THR A  32     -13.128  -6.283  -5.585  1.00 92.29           H  
ATOM    492 HG23 THR A  32     -14.700  -5.448  -5.579  1.00 92.29           H  
ATOM    493  OG1 THR A  32     -13.558  -7.440  -7.964  1.00 92.29           O  
ATOM    494  HG1 THR A  32     -13.775  -7.003  -8.791  1.00 92.29           H  
ATOM    495  N   GLN A  33     -17.302  -7.615  -5.611  1.00 95.34           N  
ATOM    496  H   GLN A  33     -17.508  -7.773  -6.587  1.00 95.34           H  
ATOM    497  CA  GLN A  33     -18.429  -7.296  -4.734  1.00 95.34           C  
ATOM    498  HA  GLN A  33     -18.239  -6.350  -4.228  1.00 95.34           H  
ATOM    499  C   GLN A  33     -18.588  -8.347  -3.629  1.00 95.34           C  
ATOM    500  CB  GLN A  33     -19.692  -7.126  -5.596  1.00 95.34           C  
ATOM    501  HB2 GLN A  33     -19.800  -7.970  -6.276  1.00 95.34           H  
ATOM    502  HB3 GLN A  33     -19.590  -6.217  -6.190  1.00 95.34           H  
ATOM    503  O   GLN A  33     -18.518  -7.992  -2.455  1.00 95.34           O  
ATOM    504  CG  GLN A  33     -20.961  -7.034  -4.743  1.00 95.34           C  
ATOM    505  HG2 GLN A  33     -21.123  -7.989  -4.244  1.00 95.34           H  
ATOM    506  HG3 GLN A  33     -20.839  -6.271  -3.974  1.00 95.34           H  
ATOM    507  CD  GLN A  33     -22.222  -6.724  -5.536  1.00 95.34           C  
ATOM    508  NE2 GLN A  33     -23.359  -6.836  -4.893  1.00 95.34           N  
ATOM    509 HE21 GLN A  33     -24.220  -6.584  -5.357  1.00 95.34           H  
ATOM    510 HE22 GLN A  33     -23.335  -7.091  -3.916  1.00 95.34           H  
ATOM    511  OE1 GLN A  33     -22.214  -6.393  -6.716  1.00 95.34           O  
ATOM    512  N   ARG A  34     -18.681  -9.634  -3.995  1.00 94.80           N  
ATOM    513  H   ARG A  34     -18.741  -9.839  -4.982  1.00 94.80           H  
ATOM    514  CA  ARG A  34     -18.825 -10.743  -3.036  1.00 94.80           C  
ATOM    515  HA  ARG A  34     -19.744 -10.602  -2.467  1.00 94.80           H  
ATOM    516  C   ARG A  34     -17.699 -10.764  -2.003  1.00 94.80           C  
ATOM    517  CB  ARG A  34     -18.908 -12.086  -3.781  1.00 94.80           C  
ATOM    518  HB2 ARG A  34     -18.068 -12.182  -4.470  1.00 94.80           H  
ATOM    519  HB3 ARG A  34     -18.847 -12.888  -3.046  1.00 94.80           H  
ATOM    520  O   ARG A  34     -17.958 -10.890  -0.817  1.00 94.80           O  
ATOM    521  CG  ARG A  34     -20.235 -12.229  -4.544  1.00 94.80           C  
ATOM    522  HG2 ARG A  34     -21.050 -12.064  -3.840  1.00 94.80           H  
ATOM    523  HG3 ARG A  34     -20.314 -11.474  -5.327  1.00 94.80           H  
ATOM    524  CD  ARG A  34     -20.418 -13.625  -5.156  1.00 94.80           C  
ATOM    525  HD2 ARG A  34     -21.456 -13.715  -5.476  1.00 94.80           H  
ATOM    526  HD3 ARG A  34     -20.251 -14.355  -4.364  1.00 94.80           H  
ATOM    527  NE  ARG A  34     -19.543 -13.899  -6.323  1.00 94.80           N  
ATOM    528  HE  ARG A  34     -19.358 -13.145  -6.968  1.00 94.80           H  
ATOM    529  NH1 ARG A  34     -19.356 -16.171  -6.005  1.00 94.80           N  
ATOM    530 HH11 ARG A  34     -18.977 -17.064  -6.283  1.00 94.80           H  
ATOM    531 HH12 ARG A  34     -19.917 -16.091  -5.168  1.00 94.80           H  
ATOM    532  NH2 ARG A  34     -18.341 -15.246  -7.725  1.00 94.80           N  
ATOM    533 HH21 ARG A  34     -18.044 -16.166  -8.017  1.00 94.80           H  
ATOM    534 HH22 ARG A  34     -18.377 -14.505  -8.411  1.00 94.80           H  
ATOM    535  CZ  ARG A  34     -19.087 -15.091  -6.678  1.00 94.80           C  
ATOM    536  N   LYS A  35     -16.449 -10.537  -2.422  1.00 95.59           N  
ATOM    537  H   LYS A  35     -16.302 -10.428  -3.416  1.00 95.59           H  
ATOM    538  CA  LYS A  35     -15.295 -10.479  -1.501  1.00 95.59           C  
ATOM    539  HA  LYS A  35     -15.274 -11.398  -0.915  1.00 95.59           H  
ATOM    540  C   LYS A  35     -15.404  -9.347  -0.481  1.00 95.59           C  
ATOM    541  CB  LYS A  35     -13.988 -10.353  -2.292  1.00 95.59           C  
ATOM    542  HB2 LYS A  35     -13.173 -10.098  -1.614  1.00 95.59           H  
ATOM    543  HB3 LYS A  35     -14.089  -9.556  -3.029  1.00 95.59           H  
ATOM    544  O   LYS A  35     -15.047  -9.552   0.676  1.00 95.59           O  
ATOM    545  CG  LYS A  35     -13.651 -11.677  -2.982  1.00 95.59           C  
ATOM    546  HG2 LYS A  35     -14.550 -12.077  -3.451  1.00 95.59           H  
ATOM    547  HG3 LYS A  35     -13.316 -12.395  -2.233  1.00 95.59           H  
ATOM    548  CD  LYS A  35     -12.564 -11.509  -4.045  1.00 95.59           C  
ATOM    549  HD2 LYS A  35     -11.597 -11.334  -3.573  1.00 95.59           H  
ATOM    550  HD3 LYS A  35     -12.827 -10.671  -4.691  1.00 95.59           H  
ATOM    551  CE  LYS A  35     -12.551 -12.802  -4.859  1.00 95.59           C  
ATOM    552  HE2 LYS A  35     -13.589 -13.082  -5.038  1.00 95.59           H  
ATOM    553  HE3 LYS A  35     -12.097 -13.603  -4.275  1.00 95.59           H  
ATOM    554  NZ  LYS A  35     -11.886 -12.646  -6.168  1.00 95.59           N  
ATOM    555  HZ1 LYS A  35     -10.882 -12.632  -6.064  1.00 95.59           H  
ATOM    556  HZ2 LYS A  35     -12.132 -13.440  -6.741  1.00 95.59           H  
ATOM    557  HZ3 LYS A  35     -12.252 -11.836  -6.648  1.00 95.59           H  
ATOM    558  N   TYR A  36     -15.874  -8.165  -0.884  1.00 97.34           N  
ATOM    559  H   TYR A  36     -16.181  -8.061  -1.841  1.00 97.34           H  
ATOM    560  CA  TYR A  36     -16.120  -7.070   0.058  1.00 97.34           C  
ATOM    561  HA  TYR A  36     -15.238  -6.935   0.684  1.00 97.34           H  
ATOM    562  C   TYR A  36     -17.287  -7.379   1.005  1.00 97.34           C  
ATOM    563  CB  TYR A  36     -16.398  -5.761  -0.686  1.00 97.34           C  
ATOM    564  HB2 TYR A  36     -16.898  -5.096   0.017  1.00 97.34           H  
ATOM    565  HB3 TYR A  36     -17.097  -5.944  -1.502  1.00 97.34           H  
ATOM    566  O   TYR A  36     -17.161  -7.133   2.205  1.00 97.34           O  
ATOM    567  CG  TYR A  36     -15.185  -5.005  -1.194  1.00 97.34           C  
ATOM    568  CD1 TYR A  36     -14.238  -4.498  -0.282  1.00 97.34           C  
ATOM    569  HD1 TYR A  36     -14.350  -4.707   0.772  1.00 97.34           H  
ATOM    570  CD2 TYR A  36     -15.059  -4.718  -2.565  1.00 97.34           C  
ATOM    571  HD2 TYR A  36     -15.797  -5.097  -3.256  1.00 97.34           H  
ATOM    572  CE1 TYR A  36     -13.169  -3.701  -0.739  1.00 97.34           C  
ATOM    573  HE1 TYR A  36     -12.443  -3.302  -0.045  1.00 97.34           H  
ATOM    574  CE2 TYR A  36     -14.003  -3.909  -3.027  1.00 97.34           C  
ATOM    575  HE2 TYR A  36     -13.935  -3.661  -4.076  1.00 97.34           H  
ATOM    576  OH  TYR A  36     -12.067  -2.588  -2.566  1.00 97.34           O  
ATOM    577  HH  TYR A  36     -12.192  -2.416  -3.502  1.00 97.34           H  
ATOM    578  CZ  TYR A  36     -13.063  -3.393  -2.112  1.00 97.34           C  
ATOM    579  N   GLU A  37     -18.388  -7.928   0.485  1.00 97.43           N  
ATOM    580  H   GLU A  37     -18.423  -8.093  -0.511  1.00 97.43           H  
ATOM    581  CA  GLU A  37     -19.566  -8.328   1.266  1.00 97.43           C  
ATOM    582  HA  GLU A  37     -19.959  -7.463   1.801  1.00 97.43           H  
ATOM    583  C   GLU A  37     -19.203  -9.377   2.320  1.00 97.43           C  
ATOM    584  CB  GLU A  37     -20.665  -8.864   0.329  1.00 97.43           C  
ATOM    585  HB2 GLU A  37     -21.439  -9.350   0.923  1.00 97.43           H  
ATOM    586  HB3 GLU A  37     -20.225  -9.603  -0.341  1.00 97.43           H  
ATOM    587  O   GLU A  37     -19.437  -9.158   3.509  1.00 97.43           O  
ATOM    588  CG  GLU A  37     -21.318  -7.738  -0.488  1.00 97.43           C  
ATOM    589  HG2 GLU A  37     -21.889  -7.110   0.196  1.00 97.43           H  
ATOM    590  HG3 GLU A  37     -20.536  -7.120  -0.930  1.00 97.43           H  
ATOM    591  CD  GLU A  37     -22.237  -8.217  -1.623  1.00 97.43           C  
ATOM    592  OE1 GLU A  37     -22.957  -7.348  -2.172  1.00 97.43           O  
ATOM    593  OE2 GLU A  37     -22.162  -9.398  -2.027  1.00 97.43           O  
ATOM    594  N   ASP A  38     -18.542 -10.456   1.904  1.00 96.99           N  
ATOM    595  H   ASP A  38     -18.449 -10.596   0.908  1.00 96.99           H  
ATOM    596  CA  ASP A  38     -18.091 -11.544   2.767  1.00 96.99           C  
ATOM    597  HA  ASP A  38     -18.947 -11.983   3.279  1.00 96.99           H  
ATOM    598  C   ASP A  38     -17.102 -11.041   3.829  1.00 96.99           C  
ATOM    599  CB  ASP A  38     -17.419 -12.621   1.901  1.00 96.99           C  
ATOM    600  HB2 ASP A  38     -16.866 -13.288   2.563  1.00 96.99           H  
ATOM    601  HB3 ASP A  38     -16.704 -12.134   1.239  1.00 96.99           H  
ATOM    602  O   ASP A  38     -17.253 -11.335   5.016  1.00 96.99           O  
ATOM    603  CG  ASP A  38     -18.366 -13.481   1.056  1.00 96.99           C  
ATOM    604  OD1 ASP A  38     -19.576 -13.506   1.362  1.00 96.99           O  
ATOM    605  OD2 ASP A  38     -17.837 -14.151   0.137  1.00 96.99           O  
ATOM    606  N   PHE A  39     -16.114 -10.222   3.440  1.00 97.83           N  
ATOM    607  H   PHE A  39     -16.039  -9.993   2.460  1.00 97.83           H  
ATOM    608  CA  PHE A  39     -15.152  -9.654   4.389  1.00 97.83           C  
ATOM    609  HA  PHE A  39     -14.693 -10.477   4.936  1.00 97.83           H  
ATOM    610  C   PHE A  39     -15.845  -8.753   5.422  1.00 97.83           C  
ATOM    611  CB  PHE A  39     -14.048  -8.900   3.630  1.00 97.83           C  
ATOM    612  HB2 PHE A  39     -13.708  -9.531   2.809  1.00 97.83           H  
ATOM    613  HB3 PHE A  39     -14.460  -7.989   3.195  1.00 97.83           H  
ATOM    614  O   PHE A  39     -15.583  -8.874   6.622  1.00 97.83           O  
ATOM    615  CG  PHE A  39     -12.834  -8.556   4.472  1.00 97.83           C  
ATOM    616  CD1 PHE A  39     -12.833  -7.424   5.309  1.00 97.83           C  
ATOM    617  HD1 PHE A  39     -13.705  -6.790   5.365  1.00 97.83           H  
ATOM    618  CD2 PHE A  39     -11.699  -9.389   4.429  1.00 97.83           C  
ATOM    619  HD2 PHE A  39     -11.705 -10.268   3.802  1.00 97.83           H  
ATOM    620  CE1 PHE A  39     -11.709  -7.136   6.104  1.00 97.83           C  
ATOM    621  HE1 PHE A  39     -11.720  -6.280   6.762  1.00 97.83           H  
ATOM    622  CE2 PHE A  39     -10.573  -9.097   5.219  1.00 97.83           C  
ATOM    623  HE2 PHE A  39      -9.714  -9.752   5.199  1.00 97.83           H  
ATOM    624  CZ  PHE A  39     -10.583  -7.974   6.063  1.00 97.83           C  
ATOM    625  HZ  PHE A  39      -9.733  -7.762   6.695  1.00 97.83           H  
ATOM    626  N   LYS A  40     -16.765  -7.879   4.985  1.00 98.31           N  
ATOM    627  H   LYS A  40     -16.969  -7.856   3.997  1.00 98.31           H  
ATOM    628  CA  LYS A  40     -17.555  -7.025   5.884  1.00 98.31           C  
ATOM    629  HA  LYS A  40     -16.870  -6.462   6.519  1.00 98.31           H  
ATOM    630  C   LYS A  40     -18.440  -7.861   6.809  1.00 98.31           C  
ATOM    631  CB  LYS A  40     -18.399  -6.035   5.064  1.00 98.31           C  
ATOM    632  HB2 LYS A  40     -19.124  -6.590   4.469  1.00 98.31           H  
ATOM    633  HB3 LYS A  40     -17.754  -5.479   4.383  1.00 98.31           H  
ATOM    634  O   LYS A  40     -18.512  -7.552   7.997  1.00 98.31           O  
ATOM    635  CG  LYS A  40     -19.137  -5.041   5.978  1.00 98.31           C  
ATOM    636  HG2 LYS A  40     -19.719  -5.586   6.721  1.00 98.31           H  
ATOM    637  HG3 LYS A  40     -18.408  -4.417   6.495  1.00 98.31           H  
ATOM    638  CD  LYS A  40     -20.109  -4.152   5.198  1.00 98.31           C  
ATOM    639  HD2 LYS A  40     -19.558  -3.519   4.503  1.00 98.31           H  
ATOM    640  HD3 LYS A  40     -20.804  -4.786   4.647  1.00 98.31           H  
ATOM    641  CE  LYS A  40     -20.883  -3.276   6.183  1.00 98.31           C  
ATOM    642  HE2 LYS A  40     -21.273  -3.903   6.985  1.00 98.31           H  
ATOM    643  HE3 LYS A  40     -20.191  -2.559   6.623  1.00 98.31           H  
ATOM    644  NZ  LYS A  40     -21.994  -2.567   5.514  1.00 98.31           N  
ATOM    645  HZ1 LYS A  40     -22.665  -3.207   5.115  1.00 98.31           H  
ATOM    646  HZ2 LYS A  40     -21.633  -2.015   4.749  1.00 98.31           H  
ATOM    647  HZ3 LYS A  40     -22.463  -1.933   6.145  1.00 98.31           H  
ATOM    648  N   ALA A  41     -19.080  -8.916   6.307  1.00 98.18           N  
ATOM    649  H   ALA A  41     -19.005  -9.105   5.317  1.00 98.18           H  
ATOM    650  CA  ALA A  41     -19.930  -9.797   7.105  1.00 98.18           C  
ATOM    651  HA  ALA A  41     -20.749  -9.212   7.523  1.00 98.18           H  
ATOM    652  C   ALA A  41     -19.155 -10.416   8.278  1.00 98.18           C  
ATOM    653  CB  ALA A  41     -20.527 -10.874   6.192  1.00 98.18           C  
ATOM    654  HB1 ALA A  41     -19.738 -11.490   5.760  1.00 98.18           H  
ATOM    655  HB2 ALA A  41     -21.198 -11.513   6.766  1.00 98.18           H  
ATOM    656  HB3 ALA A  41     -21.091 -10.407   5.385  1.00 98.18           H  
ATOM    657  O   ALA A  41     -19.658 -10.450   9.403  1.00 98.18           O  
ATOM    658  N   GLN A  42     -17.898 -10.810   8.058  1.00 98.16           N  
ATOM    659  H   GLN A  42     -17.549 -10.806   7.110  1.00 98.16           H  
ATOM    660  CA  GLN A  42     -17.034 -11.296   9.136  1.00 98.16           C  
ATOM    661  HA  GLN A  42     -17.578 -12.048   9.708  1.00 98.16           H  
ATOM    662  C   GLN A  42     -16.640 -10.199  10.127  1.00 98.16           C  
ATOM    663  CB  GLN A  42     -15.776 -11.941   8.557  1.00 98.16           C  
ATOM    664  HB2 GLN A  42     -15.214 -11.206   7.980  1.00 98.16           H  
ATOM    665  HB3 GLN A  42     -15.152 -12.267   9.389  1.00 98.16           H  
ATOM    666  O   GLN A  42     -16.639 -10.439  11.336  1.00 98.16           O  
ATOM    667  CG  GLN A  42     -16.065 -13.152   7.668  1.00 98.16           C  
ATOM    668  HG2 GLN A  42     -15.112 -13.651   7.492  1.00 98.16           H  
ATOM    669  HG3 GLN A  42     -16.451 -12.830   6.701  1.00 98.16           H  
ATOM    670  CD  GLN A  42     -17.035 -14.146   8.293  1.00 98.16           C  
ATOM    671  NE2 GLN A  42     -18.131 -14.453   7.637  1.00 98.16           N  
ATOM    672 HE21 GLN A  42     -18.259 -14.137   6.686  1.00 98.16           H  
ATOM    673 HE22 GLN A  42     -18.715 -15.163   8.056  1.00 98.16           H  
ATOM    674  OE1 GLN A  42     -16.841 -14.612   9.404  1.00 98.16           O  
ATOM    675  N   MET A  43     -16.358  -8.980   9.651  1.00 98.45           N  
ATOM    676  H   MET A  43     -16.363  -8.837   8.651  1.00 98.45           H  
ATOM    677  CA  MET A  43     -16.096  -7.845  10.544  1.00 98.45           C  
ATOM    678  HA  MET A  43     -15.260  -8.110  11.191  1.00 98.45           H  
ATOM    679  C   MET A  43     -17.299  -7.558  11.453  1.00 98.45           C  
ATOM    680  CB  MET A  43     -15.737  -6.574   9.758  1.00 98.45           C  
ATOM    681  HB2 MET A  43     -15.661  -5.754  10.472  1.00 98.45           H  
ATOM    682  HB3 MET A  43     -16.538  -6.331   9.060  1.00 98.45           H  
ATOM    683  O   MET A  43     -17.136  -7.407  12.662  1.00 98.45           O  
ATOM    684  CG  MET A  43     -14.418  -6.663   8.985  1.00 98.45           C  
ATOM    685  HG2 MET A  43     -13.605  -6.891   9.675  1.00 98.45           H  
ATOM    686  HG3 MET A  43     -14.481  -7.483   8.269  1.00 98.45           H  
ATOM    687  SD  MET A  43     -13.998  -5.153   8.069  1.00 98.45           S  
ATOM    688  CE  MET A  43     -13.684  -4.015   9.445  1.00 98.45           C  
ATOM    689  HE1 MET A  43     -13.285  -3.078   9.059  1.00 98.45           H  
ATOM    690  HE2 MET A  43     -14.610  -3.812   9.982  1.00 98.45           H  
ATOM    691  HE3 MET A  43     -12.958  -4.455  10.129  1.00 98.45           H  
ATOM    692  N   VAL A  44     -18.509  -7.528  10.887  1.00 98.15           N  
ATOM    693  H   VAL A  44     -18.562  -7.659   9.887  1.00 98.15           H  
ATOM    694  CA  VAL A  44     -19.763  -7.315  11.628  1.00 98.15           C  
ATOM    695  HA  VAL A  44     -19.681  -6.401  12.216  1.00 98.15           H  
ATOM    696  C   VAL A  44     -20.016  -8.453  12.618  1.00 98.15           C  
ATOM    697  CB  VAL A  44     -20.941  -7.151  10.645  1.00 98.15           C  
ATOM    698  HB  VAL A  44     -20.936  -7.980   9.937  1.00 98.15           H  
ATOM    699  O   VAL A  44     -20.352  -8.194  13.771  1.00 98.15           O  
ATOM    700  CG1 VAL A  44     -22.303  -7.131  11.350  1.00 98.15           C  
ATOM    701 HG11 VAL A  44     -22.309  -6.375  12.135  1.00 98.15           H  
ATOM    702 HG12 VAL A  44     -23.092  -6.913  10.630  1.00 98.15           H  
ATOM    703 HG13 VAL A  44     -22.511  -8.108  11.786  1.00 98.15           H  
ATOM    704  CG2 VAL A  44     -20.810  -5.837   9.861  1.00 98.15           C  
ATOM    705 HG21 VAL A  44     -21.617  -5.764   9.132  1.00 98.15           H  
ATOM    706 HG22 VAL A  44     -20.864  -4.989  10.545  1.00 98.15           H  
ATOM    707 HG23 VAL A  44     -19.859  -5.802   9.330  1.00 98.15           H  
ATOM    708  N   THR A  45     -19.793  -9.703  12.204  1.00 97.30           N  
ATOM    709  H   THR A  45     -19.542  -9.848  11.237  1.00 97.30           H  
ATOM    710  CA  THR A  45     -19.956 -10.886  13.064  1.00 97.30           C  
ATOM    711  HA  THR A  45     -20.990 -10.936  13.404  1.00 97.30           H  
ATOM    712  C   THR A  45     -19.071 -10.806  14.308  1.00 97.30           C  
ATOM    713  CB  THR A  45     -19.657 -12.174  12.281  1.00 97.30           C  
ATOM    714  HB  THR A  45     -18.649 -12.133  11.869  1.00 97.30           H  
ATOM    715  O   THR A  45     -19.557 -11.023  15.415  1.00 97.30           O  
ATOM    716  CG2 THR A  45     -19.790 -13.438  13.131  1.00 97.30           C  
ATOM    717 HG21 THR A  45     -20.772 -13.466  13.604  1.00 97.30           H  
ATOM    718 HG22 THR A  45     -19.013 -13.467  13.895  1.00 97.30           H  
ATOM    719 HG23 THR A  45     -19.677 -14.313  12.491  1.00 97.30           H  
ATOM    720  OG1 THR A  45     -20.582 -12.295  11.227  1.00 97.30           O  
ATOM    721  HG1 THR A  45     -20.313 -11.704  10.520  1.00 97.30           H  
ATOM    722  N   LEU A  46     -17.791 -10.447  14.154  1.00 97.13           N  
ATOM    723  H   LEU A  46     -17.442 -10.285  13.221  1.00 97.13           H  
ATOM    724  CA  LEU A  46     -16.880 -10.269  15.290  1.00 97.13           C  
ATOM    725  HA  LEU A  46     -16.929 -11.147  15.934  1.00 97.13           H  
ATOM    726  C   LEU A  46     -17.269  -9.073  16.164  1.00 97.13           C  
ATOM    727  CB  LEU A  46     -15.442 -10.088  14.780  1.00 97.13           C  
ATOM    728  HB2 LEU A  46     -15.441  -9.302  14.025  1.00 97.13           H  
ATOM    729  HB3 LEU A  46     -14.828  -9.750  15.615  1.00 97.13           H  
ATOM    730  O   LEU A  46     -17.298  -9.190  17.387  1.00 97.13           O  
ATOM    731  CG  LEU A  46     -14.785 -11.346  14.195  1.00 97.13           C  
ATOM    732  HG  LEU A  46     -15.381 -11.729  13.367  1.00 97.13           H  
ATOM    733  CD1 LEU A  46     -13.403 -10.960  13.669  1.00 97.13           C  
ATOM    734 HD11 LEU A  46     -12.770 -10.613  14.486  1.00 97.13           H  
ATOM    735 HD12 LEU A  46     -13.506 -10.169  12.925  1.00 97.13           H  
ATOM    736 HD13 LEU A  46     -12.942 -11.823  13.189  1.00 97.13           H  
ATOM    737  CD2 LEU A  46     -14.612 -12.452  15.239  1.00 97.13           C  
ATOM    738 HD21 LEU A  46     -15.588 -12.839  15.532  1.00 97.13           H  
ATOM    739 HD22 LEU A  46     -14.096 -12.073  16.120  1.00 97.13           H  
ATOM    740 HD23 LEU A  46     -14.042 -13.277  14.812  1.00 97.13           H  
ATOM    741  N   ALA A  47     -17.588  -7.931  15.553  1.00 97.73           N  
ATOM    742  H   ALA A  47     -17.559  -7.890  14.544  1.00 97.73           H  
ATOM    743  CA  ALA A  47     -17.927  -6.716  16.287  1.00 97.73           C  
ATOM    744  HA  ALA A  47     -17.103  -6.479  16.960  1.00 97.73           H  
ATOM    745  C   ALA A  47     -19.196  -6.876  17.145  1.00 97.73           C  
ATOM    746  CB  ALA A  47     -18.070  -5.582  15.273  1.00 97.73           C  
ATOM    747  HB1 ALA A  47     -18.894  -5.789  14.591  1.00 97.73           H  
ATOM    748  HB2 ALA A  47     -18.270  -4.648  15.799  1.00 97.73           H  
ATOM    749  HB3 ALA A  47     -17.144  -5.483  14.707  1.00 97.73           H  
ATOM    750  O   ALA A  47     -19.244  -6.391  18.278  1.00 97.73           O  
ATOM    751  N   ASN A  48     -20.194  -7.612  16.644  1.00 97.27           N  
ATOM    752  H   ASN A  48     -20.105  -7.947  15.695  1.00 97.27           H  
ATOM    753  CA  ASN A  48     -21.459  -7.851  17.337  1.00 97.27           C  
ATOM    754  HA  ASN A  48     -21.876  -6.890  17.640  1.00 97.27           H  
ATOM    755  C   ASN A  48     -21.311  -8.671  18.626  1.00 97.27           C  
ATOM    756  CB  ASN A  48     -22.444  -8.530  16.370  1.00 97.27           C  
ATOM    757  HB2 ASN A  48     -23.259  -8.972  16.943  1.00 97.27           H  
ATOM    758  HB3 ASN A  48     -21.938  -9.331  15.830  1.00 97.27           H  
ATOM    759  O   ASN A  48     -22.121  -8.487  19.532  1.00 97.27           O  
ATOM    760  CG  ASN A  48     -23.077  -7.570  15.378  1.00 97.27           C  
ATOM    761  ND2 ASN A  48     -23.733  -8.088  14.368  1.00 97.27           N  
ATOM    762 HD21 ASN A  48     -23.773  -9.089  14.243  1.00 97.27           H  
ATOM    763 HD22 ASN A  48     -24.158  -7.430  13.730  1.00 97.27           H  
ATOM    764  OD1 ASN A  48     -23.039  -6.358  15.511  1.00 97.27           O  
ATOM    765  N   GLN A  49     -20.276  -9.514  18.755  1.00 96.31           N  
ATOM    766  H   GLN A  49     -19.621  -9.602  17.991  1.00 96.31           H  
ATOM    767  CA  GLN A  49     -20.050 -10.314  19.971  1.00 96.31           C  
ATOM    768  HA  GLN A  49     -20.892 -10.990  20.119  1.00 96.31           H  
ATOM    769  C   GLN A  49     -19.926  -9.445  21.230  1.00 96.31           C  
ATOM    770  CB  GLN A  49     -18.760 -11.138  19.847  1.00 96.31           C  
ATOM    771  HB2 GLN A  49     -18.603 -11.656  20.793  1.00 96.31           H  
ATOM    772  HB3 GLN A  49     -17.918 -10.463  19.693  1.00 96.31           H  
ATOM    773  O   GLN A  49     -20.359  -9.847  22.305  1.00 96.31           O  
ATOM    774  CG  GLN A  49     -18.774 -12.184  18.726  1.00 96.31           C  
ATOM    775  HG2 GLN A  49     -18.903 -11.680  17.768  1.00 96.31           H  
ATOM    776  HG3 GLN A  49     -19.605 -12.874  18.873  1.00 96.31           H  
ATOM    777  CD  GLN A  49     -17.472 -12.979  18.683  1.00 96.31           C  
ATOM    778  NE2 GLN A  49     -17.160 -13.628  17.585  1.00 96.31           N  
ATOM    779 HE21 GLN A  49     -17.764 -13.597  16.776  1.00 96.31           H  
ATOM    780 HE22 GLN A  49     -16.251 -14.069  17.608  1.00 96.31           H  
ATOM    781  OE1 GLN A  49     -16.702 -13.038  19.629  1.00 96.31           O  
ATOM    782  N   LEU A  50     -19.341  -8.251  21.088  1.00 95.36           N  
ATOM    783  H   LEU A  50     -19.017  -8.002  20.165  1.00 95.36           H  
ATOM    784  CA  LEU A  50     -19.040  -7.339  22.195  1.00 95.36           C  
ATOM    785  HA  LEU A  50     -19.506  -7.714  23.107  1.00 95.36           H  
ATOM    786  C   LEU A  50     -19.624  -5.934  21.984  1.00 95.36           C  
ATOM    787  CB  LEU A  50     -17.516  -7.304  22.414  1.00 95.36           C  
ATOM    788  HB2 LEU A  50     -17.289  -6.601  23.216  1.00 95.36           H  
ATOM    789  HB3 LEU A  50     -17.055  -6.932  21.499  1.00 95.36           H  
ATOM    790  O   LEU A  50     -19.251  -5.008  22.701  1.00 95.36           O  
ATOM    791  CG  LEU A  50     -16.865  -8.654  22.759  1.00 95.36           C  
ATOM    792  HG  LEU A  50     -17.055  -9.373  21.963  1.00 95.36           H  
ATOM    793  CD1 LEU A  50     -15.358  -8.444  22.860  1.00 95.36           C  
ATOM    794 HD11 LEU A  50     -14.872  -9.415  22.962  1.00 95.36           H  
ATOM    795 HD12 LEU A  50     -14.979  -7.962  21.958  1.00 95.36           H  
ATOM    796 HD13 LEU A  50     -15.128  -7.833  23.732  1.00 95.36           H  
ATOM    797  CD2 LEU A  50     -17.356  -9.228  24.089  1.00 95.36           C  
ATOM    798 HD21 LEU A  50     -17.220  -8.502  24.890  1.00 95.36           H  
ATOM    799 HD22 LEU A  50     -18.410  -9.498  24.017  1.00 95.36           H  
ATOM    800 HD23 LEU A  50     -16.792 -10.130  24.325  1.00 95.36           H  
ATOM    801  N   LYS A  51     -20.525  -5.758  21.005  1.00 96.24           N  
ATOM    802  H   LYS A  51     -20.794  -6.577  20.479  1.00 96.24           H  
ATOM    803  CA  LYS A  51     -21.101  -4.455  20.613  1.00 96.24           C  
ATOM    804  HA  LYS A  51     -21.643  -4.601  19.678  1.00 96.24           H  
ATOM    805  C   LYS A  51     -20.029  -3.395  20.298  1.00 96.24           C  
ATOM    806  CB  LYS A  51     -22.109  -3.963  21.670  1.00 96.24           C  
ATOM    807  HB2 LYS A  51     -21.571  -3.721  22.586  1.00 96.24           H  
ATOM    808  HB3 LYS A  51     -22.571  -3.046  21.303  1.00 96.24           H  
ATOM    809  O   LYS A  51     -20.138  -2.240  20.706  1.00 96.24           O  
ATOM    810  CG  LYS A  51     -23.224  -4.967  21.998  1.00 96.24           C  
ATOM    811  HG2 LYS A  51     -23.788  -5.191  21.093  1.00 96.24           H  
ATOM    812  HG3 LYS A  51     -22.793  -5.889  22.389  1.00 96.24           H  
ATOM    813  CD  LYS A  51     -24.157  -4.367  23.056  1.00 96.24           C  
ATOM    814  HD2 LYS A  51     -23.578  -4.132  23.949  1.00 96.24           H  
ATOM    815  HD3 LYS A  51     -24.595  -3.448  22.665  1.00 96.24           H  
ATOM    816  CE  LYS A  51     -25.271  -5.356  23.413  1.00 96.24           C  
ATOM    817  HE2 LYS A  51     -25.826  -5.597  22.506  1.00 96.24           H  
ATOM    818  HE3 LYS A  51     -24.813  -6.276  23.776  1.00 96.24           H  
ATOM    819  NZ  LYS A  51     -26.182  -4.795  24.442  1.00 96.24           N  
ATOM    820  HZ1 LYS A  51     -25.673  -4.578  25.287  1.00 96.24           H  
ATOM    821  HZ2 LYS A  51     -26.911  -5.456  24.671  1.00 96.24           H  
ATOM    822  HZ3 LYS A  51     -26.616  -3.946  24.108  1.00 96.24           H  
ATOM    823  N   ILE A  52     -18.971  -3.794  19.595  1.00 97.57           N  
ATOM    824  H   ILE A  52     -18.974  -4.741  19.246  1.00 97.57           H  
ATOM    825  CA  ILE A  52     -17.893  -2.893  19.170  1.00 97.57           C  
ATOM    826  HA  ILE A  52     -17.613  -2.256  20.009  1.00 97.57           H  
ATOM    827  C   ILE A  52     -18.416  -2.001  18.039  1.00 97.57           C  
ATOM    828  CB  ILE A  52     -16.651  -3.706  18.741  1.00 97.57           C  
ATOM    829  HB  ILE A  52     -16.961  -4.420  17.978  1.00 97.57           H  
ATOM    830  O   ILE A  52     -18.867  -2.502  17.010  1.00 97.57           O  
ATOM    831  CG1 ILE A  52     -16.065  -4.480  19.943  1.00 97.57           C  
ATOM    832 HG12 ILE A  52     -15.530  -3.790  20.596  1.00 97.57           H  
ATOM    833 HG13 ILE A  52     -16.873  -4.921  20.527  1.00 97.57           H  
ATOM    834  CG2 ILE A  52     -15.566  -2.796  18.135  1.00 97.57           C  
ATOM    835 HG21 ILE A  52     -15.951  -2.284  17.253  1.00 97.57           H  
ATOM    836 HG22 ILE A  52     -14.706  -3.387  17.819  1.00 97.57           H  
ATOM    837 HG23 ILE A  52     -15.243  -2.062  18.873  1.00 97.57           H  
ATOM    838  CD1 ILE A  52     -15.124  -5.619  19.534  1.00 97.57           C  
ATOM    839 HD11 ILE A  52     -14.757  -6.120  20.430  1.00 97.57           H  
ATOM    840 HD12 ILE A  52     -15.659  -6.341  18.918  1.00 97.57           H  
ATOM    841 HD13 ILE A  52     -14.269  -5.229  18.982  1.00 97.57           H  
ATOM    842  N   ASP A  53     -18.324  -0.679  18.197  1.00 97.76           N  
ATOM    843  H   ASP A  53     -18.003  -0.303  19.077  1.00 97.76           H  
ATOM    844  CA  ASP A  53     -18.729   0.247  17.137  1.00 97.76           C  
ATOM    845  HA  ASP A  53     -19.651  -0.133  16.697  1.00 97.76           H  
ATOM    846  C   ASP A  53     -17.664   0.297  16.030  1.00 97.76           C  
ATOM    847  CB  ASP A  53     -19.063   1.639  17.695  1.00 97.76           C  
ATOM    848  HB2 ASP A  53     -18.149   2.130  18.030  1.00 97.76           H  
ATOM    849  HB3 ASP A  53     -19.721   1.522  18.556  1.00 97.76           H  
ATOM    850  O   ASP A  53     -16.556   0.811  16.223  1.00 97.76           O  
ATOM    851  CG  ASP A  53     -19.774   2.524  16.656  1.00 97.76           C  
ATOM    852  OD1 ASP A  53     -19.744   2.181  15.450  1.00 97.76           O  
ATOM    853  OD2 ASP A  53     -20.351   3.557  17.054  1.00 97.76           O  
ATOM    854  N   LEU A  54     -18.017  -0.241  14.862  1.00 98.31           N  
ATOM    855  H   LEU A  54     -18.939  -0.649  14.811  1.00 98.31           H  
ATOM    856  CA  LEU A  54     -17.182  -0.267  13.664  1.00 98.31           C  
ATOM    857  HA  LEU A  54     -16.165  -0.534  13.952  1.00 98.31           H  
ATOM    858  C   LEU A  54     -17.058   1.093  12.957  1.00 98.31           C  
ATOM    859  CB  LEU A  54     -17.740  -1.328  12.703  1.00 98.31           C  
ATOM    860  HB2 LEU A  54     -18.813  -1.174  12.590  1.00 98.31           H  
ATOM    861  HB3 LEU A  54     -17.285  -1.153  11.728  1.00 98.31           H  
ATOM    862  O   LEU A  54     -16.248   1.221  12.041  1.00 98.31           O  
ATOM    863  CG  LEU A  54     -17.476  -2.792  13.093  1.00 98.31           C  
ATOM    864  HG  LEU A  54     -17.944  -2.997  14.056  1.00 98.31           H  
ATOM    865  CD1 LEU A  54     -18.090  -3.714  12.036  1.00 98.31           C  
ATOM    866 HD11 LEU A  54     -17.935  -4.753  12.325  1.00 98.31           H  
ATOM    867 HD12 LEU A  54     -17.632  -3.538  11.063  1.00 98.31           H  
ATOM    868 HD13 LEU A  54     -19.163  -3.530  11.971  1.00 98.31           H  
ATOM    869  CD2 LEU A  54     -15.980  -3.114  13.178  1.00 98.31           C  
ATOM    870 HD21 LEU A  54     -15.840  -4.188  13.302  1.00 98.31           H  
ATOM    871 HD22 LEU A  54     -15.539  -2.613  14.040  1.00 98.31           H  
ATOM    872 HD23 LEU A  54     -15.479  -2.791  12.266  1.00 98.31           H  
ATOM    873  N   LYS A  55     -17.814   2.119  13.369  1.00 98.22           N  
ATOM    874  H   LYS A  55     -18.485   1.968  14.109  1.00 98.22           H  
ATOM    875  CA  LYS A  55     -17.609   3.492  12.885  1.00 98.22           C  
ATOM    876  HA  LYS A  55     -17.544   3.486  11.797  1.00 98.22           H  
ATOM    877  C   LYS A  55     -16.295   4.076  13.390  1.00 98.22           C  
ATOM    878  CB  LYS A  55     -18.769   4.396  13.314  1.00 98.22           C  
ATOM    879  HB2 LYS A  55     -18.857   4.373  14.400  1.00 98.22           H  
ATOM    880  HB3 LYS A  55     -18.541   5.422  13.023  1.00 98.22           H  
ATOM    881  O   LYS A  55     -15.722   4.926  12.716  1.00 98.22           O  
ATOM    882  CG  LYS A  55     -20.101   3.993  12.670  1.00 98.22           C  
ATOM    883  HG2 LYS A  55     -20.043   4.133  11.591  1.00 98.22           H  
ATOM    884  HG3 LYS A  55     -20.319   2.946  12.883  1.00 98.22           H  
ATOM    885  CD  LYS A  55     -21.219   4.862  13.248  1.00 98.22           C  
ATOM    886  HD2 LYS A  55     -21.031   5.906  12.998  1.00 98.22           H  
ATOM    887  HD3 LYS A  55     -21.216   4.749  14.333  1.00 98.22           H  
ATOM    888  CE  LYS A  55     -22.575   4.421  12.698  1.00 98.22           C  
ATOM    889  HE2 LYS A  55     -22.592   4.584  11.620  1.00 98.22           H  
ATOM    890  HE3 LYS A  55     -22.683   3.353  12.885  1.00 98.22           H  
ATOM    891  NZ  LYS A  55     -23.672   5.163  13.364  1.00 98.22           N  
ATOM    892  HZ1 LYS A  55     -24.575   4.851  13.036  1.00 98.22           H  
ATOM    893  HZ2 LYS A  55     -23.579   6.156  13.206  1.00 98.22           H  
ATOM    894  HZ3 LYS A  55     -23.622   5.001  14.360  1.00 98.22           H  
ATOM    895  N   VAL A  56     -15.793   3.634  14.546  1.00 98.45           N  
ATOM    896  H   VAL A  56     -16.290   2.907  15.040  1.00 98.45           H  
ATOM    897  CA  VAL A  56     -14.483   4.070  15.043  1.00 98.45           C  
ATOM    898  HA  VAL A  56     -14.398   5.147  14.899  1.00 98.45           H  
ATOM    899  C   VAL A  56     -13.382   3.410  14.219  1.00 98.45           C  
ATOM    900  CB  VAL A  56     -14.301   3.794  16.545  1.00 98.45           C  
ATOM    901  HB  VAL A  56     -14.301   2.717  16.718  1.00 98.45           H  
ATOM    902  O   VAL A  56     -13.254   2.185  14.222  1.00 98.45           O  
ATOM    903  CG1 VAL A  56     -12.963   4.376  17.018  1.00 98.45           C  
ATOM    904 HG11 VAL A  56     -12.901   5.430  16.747  1.00 98.45           H  
ATOM    905 HG12 VAL A  56     -12.880   4.296  18.102  1.00 98.45           H  
ATOM    906 HG13 VAL A  56     -12.131   3.832  16.569  1.00 98.45           H  
ATOM    907  CG2 VAL A  56     -15.413   4.423  17.389  1.00 98.45           C  
ATOM    908 HG21 VAL A  56     -15.233   4.209  18.442  1.00 98.45           H  
ATOM    909 HG22 VAL A  56     -15.432   5.504  17.248  1.00 98.45           H  
ATOM    910 HG23 VAL A  56     -16.382   4.004  17.121  1.00 98.45           H  
ATOM    911  N   LYS A  57     -12.552   4.221  13.548  1.00 98.07           N  
ATOM    912  H   LYS A  57     -12.735   5.213  13.593  1.00 98.07           H  
ATOM    913  CA  LYS A  57     -11.483   3.752  12.649  1.00 98.07           C  
ATOM    914  HA  LYS A  57     -11.950   3.272  11.789  1.00 98.07           H  
ATOM    915  C   LYS A  57     -10.602   2.685  13.310  1.00 98.07           C  
ATOM    916  CB  LYS A  57     -10.657   4.957  12.159  1.00 98.07           C  
ATOM    917  HB2 LYS A  57     -10.214   5.464  13.015  1.00 98.07           H  
ATOM    918  HB3 LYS A  57     -11.311   5.660  11.643  1.00 98.07           H  
ATOM    919  O   LYS A  57     -10.469   1.594  12.768  1.00 98.07           O  
ATOM    920  CG  LYS A  57      -9.541   4.511  11.202  1.00 98.07           C  
ATOM    921  HG2 LYS A  57      -8.915   3.785  11.720  1.00 98.07           H  
ATOM    922  HG3 LYS A  57      -9.984   4.034  10.328  1.00 98.07           H  
ATOM    923  CD  LYS A  57      -8.635   5.660  10.741  1.00 98.07           C  
ATOM    924  HD2 LYS A  57      -9.236   6.401  10.214  1.00 98.07           H  
ATOM    925  HD3 LYS A  57      -8.171   6.133  11.606  1.00 98.07           H  
ATOM    926  CE  LYS A  57      -7.541   5.141   9.792  1.00 98.07           C  
ATOM    927  HE2 LYS A  57      -8.022   4.651   8.946  1.00 98.07           H  
ATOM    928  HE3 LYS A  57      -6.969   5.987   9.409  1.00 98.07           H  
ATOM    929  NZ  LYS A  57      -6.611   4.183  10.439  1.00 98.07           N  
ATOM    930  HZ1 LYS A  57      -5.935   4.606  11.058  1.00 98.07           H  
ATOM    931  HZ2 LYS A  57      -5.978   3.761   9.774  1.00 98.07           H  
ATOM    932  HZ3 LYS A  57      -7.055   3.390  10.879  1.00 98.07           H  
ATOM    933  N   HIS A  58     -10.076   2.972  14.504  1.00 97.76           N  
ATOM    934  H   HIS A  58     -10.184   3.917  14.846  1.00 97.76           H  
ATOM    935  CA  HIS A  58      -9.253   2.039  15.289  1.00 97.76           C  
ATOM    936  HA  HIS A  58      -8.320   1.840  14.761  1.00 97.76           H  
ATOM    937  C   HIS A  58      -9.935   0.683  15.521  1.00 97.76           C  
ATOM    938  CB  HIS A  58      -8.927   2.705  16.631  1.00 97.76           C  
ATOM    939  HB2 HIS A  58      -8.333   3.600  16.447  1.00 97.76           H  
ATOM    940  HB3 HIS A  58      -9.857   3.000  17.118  1.00 97.76           H  
ATOM    941  O   HIS A  58      -9.307  -0.364  15.366  1.00 97.76           O  
ATOM    942  CG  HIS A  58      -8.157   1.833  17.582  1.00 97.76           C  
ATOM    943  CD2 HIS A  58      -8.700   1.050  18.556  1.00 97.76           C  
ATOM    944  HD2 HIS A  58      -9.751   0.924  18.769  1.00 97.76           H  
ATOM    945  ND1 HIS A  58      -6.771   1.693  17.599  1.00 97.76           N  
ATOM    946  CE1 HIS A  58      -6.509   0.826  18.586  1.00 97.76           C  
ATOM    947  HE1 HIS A  58      -5.520   0.478  18.846  1.00 97.76           H  
ATOM    948  NE2 HIS A  58      -7.648   0.430  19.182  1.00 97.76           N  
ATOM    949  HE2 HIS A  58      -7.738  -0.283  19.892  1.00 97.76           H  
ATOM    950  N   ASN A  59     -11.231   0.685  15.846  1.00 98.42           N  
ATOM    951  H   ASN A  59     -11.734   1.561  15.851  1.00 98.42           H  
ATOM    952  CA  ASN A  59     -11.981  -0.549  16.069  1.00 98.42           C  
ATOM    953  HA  ASN A  59     -11.434  -1.158  16.789  1.00 98.42           H  
ATOM    954  C   ASN A  59     -12.091  -1.372  14.784  1.00 98.42           C  
ATOM    955  CB  ASN A  59     -13.385  -0.233  16.609  1.00 98.42           C  
ATOM    956  HB2 ASN A  59     -13.968  -1.154  16.603  1.00 98.42           H  
ATOM    957  HB3 ASN A  59     -13.894   0.468  15.947  1.00 98.42           H  
ATOM    958  O   ASN A  59     -11.807  -2.572  14.791  1.00 98.42           O  
ATOM    959  CG  ASN A  59     -13.423   0.311  18.021  1.00 98.42           C  
ATOM    960  ND2 ASN A  59     -14.599   0.671  18.473  1.00 98.42           N  
ATOM    961 HD21 ASN A  59     -14.700   0.968  19.433  1.00 98.42           H  
ATOM    962 HD22 ASN A  59     -15.388   0.668  17.842  1.00 98.42           H  
ATOM    963  OD1 ASN A  59     -12.420   0.403  18.714  1.00 98.42           O  
ATOM    964  N   ALA A  60     -12.462  -0.723  13.678  1.00 98.46           N  
ATOM    965  H   ALA A  60     -12.665   0.265  13.737  1.00 98.46           H  
ATOM    966  CA  ALA A  60     -12.537  -1.369  12.375  1.00 98.46           C  
ATOM    967  HA  ALA A  60     -13.213  -2.221  12.448  1.00 98.46           H  
ATOM    968  C   ALA A  60     -11.173  -1.903  11.916  1.00 98.46           C  
ATOM    969  CB  ALA A  60     -13.112  -0.377  11.367  1.00 98.46           C  
ATOM    970  HB1 ALA A  60     -12.456   0.489  11.278  1.00 98.46           H  
ATOM    971  HB2 ALA A  60     -13.206  -0.865  10.397  1.00 98.46           H  
ATOM    972  HB3 ALA A  60     -14.099  -0.050  11.696  1.00 98.46           H  
ATOM    973  O   ALA A  60     -11.115  -2.987  11.339  1.00 98.46           O  
ATOM    974  N   ASP A  61     -10.079  -1.199  12.210  1.00 97.67           N  
ATOM    975  H   ASP A  61     -10.191  -0.280  12.614  1.00 97.67           H  
ATOM    976  CA  ASP A  61      -8.735  -1.622  11.820  1.00 97.67           C  
ATOM    977  HA  ASP A  61      -8.778  -1.889  10.764  1.00 97.67           H  
ATOM    978  C   ASP A  61      -8.263  -2.867  12.584  1.00 97.67           C  
ATOM    979  CB  ASP A  61      -7.731  -0.473  11.978  1.00 97.67           C  
ATOM    980  HB2 ASP A  61      -6.727  -0.871  11.833  1.00 97.67           H  
ATOM    981  HB3 ASP A  61      -7.792  -0.081  12.993  1.00 97.67           H  
ATOM    982  O   ASP A  61      -7.666  -3.769  11.983  1.00 97.67           O  
ATOM    983  CG  ASP A  61      -7.929   0.667  10.971  1.00 97.67           C  
ATOM    984  OD1 ASP A  61      -8.508   0.443   9.879  1.00 97.67           O  
ATOM    985  OD2 ASP A  61      -7.467   1.784  11.288  1.00 97.67           O  
ATOM    986  N   ILE A  62      -8.567  -2.968  13.884  1.00 97.21           N  
ATOM    987  H   ILE A  62      -9.022  -2.183  14.328  1.00 97.21           H  
ATOM    988  CA  ILE A  62      -8.290  -4.177  14.673  1.00 97.21           C  
ATOM    989  HA  ILE A  62      -7.249  -4.459  14.517  1.00 97.21           H  
ATOM    990  C   ILE A  62      -9.142  -5.344  14.173  1.00 97.21           C  
ATOM    991  CB  ILE A  62      -8.493  -3.929  16.184  1.00 97.21           C  
ATOM    992  HB  ILE A  62      -9.461  -3.450  16.330  1.00 97.21           H  
ATOM    993  O   ILE A  62      -8.594  -6.402  13.857  1.00 97.21           O  
ATOM    994  CG1 ILE A  62      -7.395  -2.980  16.703  1.00 97.21           C  
ATOM    995 HG12 ILE A  62      -6.421  -3.455  16.584  1.00 97.21           H  
ATOM    996 HG13 ILE A  62      -7.394  -2.063  16.113  1.00 97.21           H  
ATOM    997  CG2 ILE A  62      -8.459  -5.260  16.972  1.00 97.21           C  
ATOM    998 HG21 ILE A  62      -7.493  -5.749  16.850  1.00 97.21           H  
ATOM    999 HG22 ILE A  62      -8.646  -5.084  18.031  1.00 97.21           H  
ATOM   1000 HG23 ILE A  62      -9.247  -5.936  16.640  1.00 97.21           H  
ATOM   1001  CD1 ILE A  62      -7.570  -2.586  18.171  1.00 97.21           C  
ATOM   1002 HD11 ILE A  62      -7.507  -3.452  18.830  1.00 97.21           H  
ATOM   1003 HD12 ILE A  62      -6.756  -1.916  18.445  1.00 97.21           H  
ATOM   1004 HD13 ILE A  62      -8.532  -2.089  18.303  1.00 97.21           H  
ATOM   1005  N   ILE A  63     -10.462  -5.158  14.055  1.00 98.31           N  
ATOM   1006  H   ILE A  63     -10.846  -4.257  14.300  1.00 98.31           H  
ATOM   1007  CA  ILE A  63     -11.375  -6.214  13.597  1.00 98.31           C  
ATOM   1008  HA  ILE A  63     -11.262  -7.080  14.248  1.00 98.31           H  
ATOM   1009  C   ILE A  63     -10.988  -6.686  12.188  1.00 98.31           C  
ATOM   1010  CB  ILE A  63     -12.840  -5.725  13.673  1.00 98.31           C  
ATOM   1011  HB  ILE A  63     -12.903  -4.762  13.167  1.00 98.31           H  
ATOM   1012  O   ILE A  63     -10.818  -7.883  11.960  1.00 98.31           O  
ATOM   1013  CG1 ILE A  63     -13.336  -5.520  15.123  1.00 98.31           C  
ATOM   1014 HG12 ILE A  63     -12.673  -4.818  15.628  1.00 98.31           H  
ATOM   1015 HG13 ILE A  63     -14.321  -5.055  15.092  1.00 98.31           H  
ATOM   1016  CG2 ILE A  63     -13.787  -6.684  12.942  1.00 98.31           C  
ATOM   1017 HG21 ILE A  63     -14.820  -6.388  13.124  1.00 98.31           H  
ATOM   1018 HG22 ILE A  63     -13.603  -6.639  11.869  1.00 98.31           H  
ATOM   1019 HG23 ILE A  63     -13.642  -7.707  13.289  1.00 98.31           H  
ATOM   1020  CD1 ILE A  63     -13.439  -6.786  15.986  1.00 98.31           C  
ATOM   1021 HD11 ILE A  63     -13.753  -6.507  16.992  1.00 98.31           H  
ATOM   1022 HD12 ILE A  63     -12.474  -7.290  16.053  1.00 98.31           H  
ATOM   1023 HD13 ILE A  63     -14.184  -7.465  15.573  1.00 98.31           H  
ATOM   1024  N   GLY A  64     -10.756  -5.762  11.255  1.00 97.91           N  
ATOM   1025  H   GLY A  64     -10.882  -4.789  11.495  1.00 97.91           H  
ATOM   1026  CA  GLY A  64     -10.320  -6.080   9.896  1.00 97.91           C  
ATOM   1027  HA2 GLY A  64     -10.238  -5.151   9.332  1.00 97.91           H  
ATOM   1028  HA3 GLY A  64     -11.061  -6.717   9.414  1.00 97.91           H  
ATOM   1029  C   GLY A  64      -8.964  -6.790   9.860  1.00 97.91           C  
ATOM   1030  O   GLY A  64      -8.770  -7.714   9.070  1.00 97.91           O  
ATOM   1031  N   SER A  65      -8.039  -6.444  10.761  1.00 96.74           N  
ATOM   1032  H   SER A  65      -8.235  -5.669  11.379  1.00 96.74           H  
ATOM   1033  CA  SER A  65      -6.757  -7.148  10.897  1.00 96.74           C  
ATOM   1034  HA  SER A  65      -6.278  -7.177   9.918  1.00 96.74           H  
ATOM   1035  C   SER A  65      -6.920  -8.595  11.366  1.00 96.74           C  
ATOM   1036  CB  SER A  65      -5.823  -6.409  11.856  1.00 96.74           C  
ATOM   1037  HB2 SER A  65      -6.307  -6.256  12.820  1.00 96.74           H  
ATOM   1038  HB3 SER A  65      -4.922  -7.004  12.005  1.00 96.74           H  
ATOM   1039  O   SER A  65      -6.186  -9.464  10.889  1.00 96.74           O  
ATOM   1040  OG  SER A  65      -5.457  -5.166  11.298  1.00 96.74           O  
ATOM   1041  HG  SER A  65      -6.172  -4.556  11.493  1.00 96.74           H  
ATOM   1042  N   ILE A  66      -7.882  -8.872  12.253  1.00 97.09           N  
ATOM   1043  H   ILE A  66      -8.439  -8.108  12.607  1.00 97.09           H  
ATOM   1044  CA  ILE A  66      -8.213 -10.232  12.704  1.00 97.09           C  
ATOM   1045  HA  ILE A  66      -7.295 -10.732  13.011  1.00 97.09           H  
ATOM   1046  C   ILE A  66      -8.794 -11.045  11.541  1.00 97.09           C  
ATOM   1047  CB  ILE A  66      -9.157 -10.189  13.929  1.00 97.09           C  
ATOM   1048  HB  ILE A  66     -10.028  -9.581  13.681  1.00 97.09           H  
ATOM   1049  O   ILE A  66      -8.285 -12.131  11.256  1.00 97.09           O  
ATOM   1050  CG1 ILE A  66      -8.432  -9.549  15.137  1.00 97.09           C  
ATOM   1051 HG12 ILE A  66      -7.654 -10.224  15.495  1.00 97.09           H  
ATOM   1052 HG13 ILE A  66      -7.945  -8.623  14.833  1.00 97.09           H  
ATOM   1053  CG2 ILE A  66      -9.655 -11.598  14.299  1.00 97.09           C  
ATOM   1054 HG21 ILE A  66      -8.818 -12.244  14.565  1.00 97.09           H  
ATOM   1055 HG22 ILE A  66     -10.207 -12.044  13.472  1.00 97.09           H  
ATOM   1056 HG23 ILE A  66     -10.343 -11.545  15.143  1.00 97.09           H  
ATOM   1057  CD1 ILE A  66      -9.367  -9.209  16.301  1.00 97.09           C  
ATOM   1058 HD11 ILE A  66     -10.232  -8.652  15.941  1.00 97.09           H  
ATOM   1059 HD12 ILE A  66      -8.832  -8.599  17.029  1.00 97.09           H  
ATOM   1060 HD13 ILE A  66      -9.689 -10.128  16.790  1.00 97.09           H  
ATOM   1061  N   VAL A  67      -9.772 -10.496  10.807  1.00 97.22           N  
ATOM   1062  H   VAL A  67     -10.149  -9.608  11.106  1.00 97.22           H  
ATOM   1063  CA  VAL A  67     -10.357 -11.147   9.617  1.00 97.22           C  
ATOM   1064  HA  VAL A  67     -10.777 -12.107   9.918  1.00 97.22           H  
ATOM   1065  C   VAL A  67      -9.274 -11.433   8.570  1.00 97.22           C  
ATOM   1066  CB  VAL A  67     -11.491 -10.299   8.999  1.00 97.22           C  
ATOM   1067  HB  VAL A  67     -11.077  -9.343   8.677  1.00 97.22           H  
ATOM   1068  O   VAL A  67      -9.115 -12.565   8.124  1.00 97.22           O  
ATOM   1069  CG1 VAL A  67     -12.115 -10.995   7.782  1.00 97.22           C  
ATOM   1070 HG11 VAL A  67     -12.540 -11.956   8.071  1.00 97.22           H  
ATOM   1071 HG12 VAL A  67     -12.905 -10.370   7.366  1.00 97.22           H  
ATOM   1072 HG13 VAL A  67     -11.372 -11.158   7.001  1.00 97.22           H  
ATOM   1073  CG2 VAL A  67     -12.637 -10.013   9.979  1.00 97.22           C  
ATOM   1074 HG21 VAL A  67     -12.271  -9.519  10.878  1.00 97.22           H  
ATOM   1075 HG22 VAL A  67     -13.367  -9.359   9.500  1.00 97.22           H  
ATOM   1076 HG23 VAL A  67     -13.144 -10.934  10.268  1.00 97.22           H  
ATOM   1077  N   MET A  68      -8.440 -10.445   8.230  1.00 96.04           N  
ATOM   1078  H   MET A  68      -8.615  -9.528   8.615  1.00 96.04           H  
ATOM   1079  CA  MET A  68      -7.315 -10.621   7.302  1.00 96.04           C  
ATOM   1080  HA  MET A  68      -7.703 -10.915   6.326  1.00 96.04           H  
ATOM   1081  C   MET A  68      -6.339 -11.708   7.766  1.00 96.04           C  
ATOM   1082  CB  MET A  68      -6.588  -9.276   7.168  1.00 96.04           C  
ATOM   1083  HB2 MET A  68      -6.348  -8.905   8.165  1.00 96.04           H  
ATOM   1084  HB3 MET A  68      -7.269  -8.567   6.698  1.00 96.04           H  
ATOM   1085  O   MET A  68      -5.800 -12.466   6.953  1.00 96.04           O  
ATOM   1086  CG  MET A  68      -5.280  -9.336   6.363  1.00 96.04           C  
ATOM   1087  HG2 MET A  68      -4.613 -10.068   6.819  1.00 96.04           H  
ATOM   1088  HG3 MET A  68      -4.786  -8.368   6.443  1.00 96.04           H  
ATOM   1089  SD  MET A  68      -5.444  -9.732   4.605  1.00 96.04           S  
ATOM   1090  CE  MET A  68      -5.948  -8.102   4.008  1.00 96.04           C  
ATOM   1091  HE1 MET A  68      -6.882  -7.809   4.489  1.00 96.04           H  
ATOM   1092  HE2 MET A  68      -6.104  -8.148   2.930  1.00 96.04           H  
ATOM   1093  HE3 MET A  68      -5.183  -7.360   4.239  1.00 96.04           H  
ATOM   1094  N   ALA A  69      -6.055 -11.779   9.066  1.00 94.51           N  
ATOM   1095  H   ALA A  69      -6.525 -11.155   9.705  1.00 94.51           H  
ATOM   1096  CA  ALA A  69      -5.162 -12.786   9.615  1.00 94.51           C  
ATOM   1097  HA  ALA A  69      -4.250 -12.791   9.017  1.00 94.51           H  
ATOM   1098  C   ALA A  69      -5.760 -14.200   9.513  1.00 94.51           C  
ATOM   1099  CB  ALA A  69      -4.779 -12.373  11.033  1.00 94.51           C  
ATOM   1100  HB1 ALA A  69      -4.335 -11.378  11.026  1.00 94.51           H  
ATOM   1101  HB2 ALA A  69      -4.056 -13.080  11.439  1.00 94.51           H  
ATOM   1102  HB3 ALA A  69      -5.674 -12.348  11.655  1.00 94.51           H  
ATOM   1103  O   ALA A  69      -5.022 -15.105   9.114  1.00 94.51           O  
ATOM   1104  N   ALA A  70      -7.067 -14.359   9.751  1.00 94.34           N  
ATOM   1105  H   ALA A  70      -7.603 -13.571  10.085  1.00 94.34           H  
ATOM   1106  CA  ALA A  70      -7.804 -15.599   9.497  1.00 94.34           C  
ATOM   1107  HA  ALA A  70      -7.357 -16.402  10.083  1.00 94.34           H  
ATOM   1108  C   ALA A  70      -7.722 -15.994   8.013  1.00 94.34           C  
ATOM   1109  CB  ALA A  70      -9.261 -15.424   9.952  1.00 94.34           C  
ATOM   1110  HB1 ALA A  70      -9.798 -14.753   9.281  1.00 94.34           H  
ATOM   1111  HB2 ALA A  70      -9.765 -16.390   9.944  1.00 94.34           H  
ATOM   1112  HB3 ALA A  70      -9.308 -15.008  10.959  1.00 94.34           H  
ATOM   1113  O   ALA A  70      -7.211 -17.063   7.683  1.00 94.34           O  
ATOM   1114  N   CYS A  71      -8.072 -15.073   7.103  1.00 93.81           N  
ATOM   1115  H   CYS A  71      -8.530 -14.237   7.436  1.00 93.81           H  
ATOM   1116  CA  CYS A  71      -8.089 -15.321   5.656  1.00 93.81           C  
ATOM   1117  HA  CYS A  71      -8.805 -16.121   5.466  1.00 93.81           H  
ATOM   1118  C   CYS A  71      -6.733 -15.725   5.067  1.00 93.81           C  
ATOM   1119  CB  CYS A  71      -8.530 -14.054   4.916  1.00 93.81           C  
ATOM   1120  HB2 CYS A  71      -8.477 -14.252   3.846  1.00 93.81           H  
ATOM   1121  HB3 CYS A  71      -7.876 -13.220   5.170  1.00 93.81           H  
ATOM   1122  O   CYS A  71      -6.631 -16.310   3.993  1.00 93.81           O  
ATOM   1123  SG  CYS A  71     -10.235 -13.631   5.308  1.00 93.81           S  
ATOM   1124  HG  CYS A  71     -10.442 -12.708   4.364  1.00 93.81           H  
ATOM   1125  N   THR A  72      -5.651 -15.340   5.730  1.00 89.94           N  
ATOM   1126  H   THR A  72      -5.794 -14.896   6.626  1.00 89.94           H  
ATOM   1127  CA  THR A  72      -4.300 -15.614   5.249  1.00 89.94           C  
ATOM   1128  HA  THR A  72      -4.350 -15.952   4.214  1.00 89.94           H  
ATOM   1129  C   THR A  72      -3.649 -16.764   5.997  1.00 89.94           C  
ATOM   1130  CB  THR A  72      -3.447 -14.345   5.242  1.00 89.94           C  
ATOM   1131  HB  THR A  72      -2.414 -14.595   4.998  1.00 89.94           H  
ATOM   1132  O   THR A  72      -2.464 -16.990   5.773  1.00 89.94           O  
ATOM   1133  CG2 THR A  72      -3.935 -13.307   4.239  1.00 89.94           C  
ATOM   1134 HG21 THR A  72      -3.903 -13.728   3.234  1.00 89.94           H  
ATOM   1135 HG22 THR A  72      -4.962 -13.015   4.457  1.00 89.94           H  
ATOM   1136 HG23 THR A  72      -3.299 -12.423   4.286  1.00 89.94           H  
ATOM   1137  OG1 THR A  72      -3.489 -13.714   6.493  1.00 89.94           O  
ATOM   1138  HG1 THR A  72      -4.395 -13.414   6.596  1.00 89.94           H  
ATOM   1139  N   GLY A  73      -4.358 -17.490   6.869  1.00 83.01           N  
ATOM   1140  H   GLY A  73      -5.339 -17.289   6.995  1.00 83.01           H  
ATOM   1141  CA  GLY A  73      -3.811 -18.622   7.623  1.00 83.01           C  
ATOM   1142  HA2 GLY A  73      -3.483 -19.403   6.937  1.00 83.01           H  
ATOM   1143  HA3 GLY A  73      -4.599 -19.031   8.256  1.00 83.01           H  
ATOM   1144  C   GLY A  73      -2.642 -18.215   8.520  1.00 83.01           C  
ATOM   1145  O   GLY A  73      -1.585 -18.849   8.511  1.00 83.01           O  
ATOM   1146  N   ASN A  74      -2.757 -17.069   9.192  1.00 79.22           N  
ATOM   1147  H   ASN A  74      -3.659 -16.614   9.175  1.00 79.22           H  
ATOM   1148  CA  ASN A  74      -1.843 -16.721  10.273  1.00 79.22           C  
ATOM   1149  HA  ASN A  74      -0.841 -17.079  10.038  1.00 79.22           H  
ATOM   1150  C   ASN A  74      -2.274 -17.406  11.565  1.00 79.22           C  
ATOM   1151  CB  ASN A  74      -1.810 -15.205  10.477  1.00 79.22           C  
ATOM   1152  HB2 ASN A  74      -2.759 -14.760  10.179  1.00 79.22           H  
ATOM   1153  HB3 ASN A  74      -1.685 -14.999  11.540  1.00 79.22           H  
ATOM   1154  O   ASN A  74      -3.462 -17.586  11.798  1.00 79.22           O  
ATOM   1155  CG  ASN A  74      -0.683 -14.532   9.747  1.00 79.22           C  
ATOM   1156  ND2 ASN A  74      -0.325 -13.362  10.217  1.00 79.22           N  
ATOM   1157 HD21 ASN A  74      -0.726 -13.078  11.100  1.00 79.22           H  
ATOM   1158 HD22 ASN A  74       0.600 -13.041   9.971  1.00 79.22           H  
ATOM   1159  OD1 ASN A  74      -0.163 -14.955   8.723  1.00 79.22           O  
ATOM   1160  N   ALA A  75      -1.305 -17.675  12.442  1.00 77.48           N  
ATOM   1161  H   ALA A  75      -0.339 -17.529  12.185  1.00 77.48           H  
ATOM   1162  CA  ALA A  75      -1.589 -18.042  13.821  1.00 77.48           C  
ATOM   1163  HA  ALA A  75      -2.289 -18.877  13.833  1.00 77.48           H  
ATOM   1164  C   ALA A  75      -2.251 -16.852  14.537  1.00 77.48           C  
ATOM   1165  CB  ALA A  75      -0.286 -18.498  14.490  1.00 77.48           C  
ATOM   1166  HB1 ALA A  75       0.115 -19.365  13.965  1.00 77.48           H  
ATOM   1167  HB2 ALA A  75      -0.494 -18.781  15.522  1.00 77.48           H  
ATOM   1168  HB3 ALA A  75       0.447 -17.692  14.485  1.00 77.48           H  
ATOM   1169  O   ALA A  75      -1.574 -15.964  15.055  1.00 77.48           O  
ATOM   1170  N   ILE A  76      -3.577 -16.815  14.502  1.00 86.25           N  
ATOM   1171  H   ILE A  76      -4.053 -17.523  13.962  1.00 86.25           H  
ATOM   1172  CA  ILE A  76      -4.406 -16.038  15.415  1.00 86.25           C  
ATOM   1173  HA  ILE A  76      -3.791 -15.281  15.900  1.00 86.25           H  
ATOM   1174  C   ILE A  76      -4.886 -16.979  16.508  1.00 86.25           C  
ATOM   1175  CB  ILE A  76      -5.555 -15.310  14.690  1.00 86.25           C  
ATOM   1176  HB  ILE A  76      -6.202 -14.869  15.448  1.00 86.25           H  
ATOM   1177  O   ILE A  76      -5.171 -18.147  16.250  1.00 86.25           O  
ATOM   1178  CG1 ILE A  76      -6.407 -16.223  13.783  1.00 86.25           C  
ATOM   1179 HG12 ILE A  76      -6.732 -17.093  14.354  1.00 86.25           H  
ATOM   1180 HG13 ILE A  76      -5.812 -16.576  12.942  1.00 86.25           H  
ATOM   1181  CG2 ILE A  76      -4.928 -14.170  13.877  1.00 86.25           C  
ATOM   1182 HG21 ILE A  76      -5.716 -13.506  13.521  1.00 86.25           H  
ATOM   1183 HG22 ILE A  76      -4.372 -14.591  13.039  1.00 86.25           H  
ATOM   1184 HG23 ILE A  76      -4.260 -13.580  14.504  1.00 86.25           H  
ATOM   1185  CD1 ILE A  76      -7.651 -15.512  13.236  1.00 86.25           C  
ATOM   1186 HD11 ILE A  76      -8.324 -15.251  14.053  1.00 86.25           H  
ATOM   1187 HD12 ILE A  76      -8.166 -16.168  12.535  1.00 86.25           H  
ATOM   1188 HD13 ILE A  76      -7.383 -14.610  12.686  1.00 86.25           H  
ATOM   1189  N   ARG A  77      -4.900 -16.492  17.748  1.00 87.58           N  
ATOM   1190  H   ARG A  77      -4.774 -15.498  17.877  1.00 87.58           H  
ATOM   1191  CA  ARG A  77      -5.447 -17.268  18.859  1.00 87.58           C  
ATOM   1192  HA  ARG A  77      -5.069 -18.290  18.814  1.00 87.58           H  
ATOM   1193  C   ARG A  77      -6.961 -17.340  18.679  1.00 87.58           C  
ATOM   1194  CB  ARG A  77      -5.063 -16.636  20.203  1.00 87.58           C  
ATOM   1195  HB2 ARG A  77      -5.527 -17.219  20.999  1.00 87.58           H  
ATOM   1196  HB3 ARG A  77      -5.454 -15.619  20.245  1.00 87.58           H  
ATOM   1197  O   ARG A  77      -7.556 -16.344  18.274  1.00 87.58           O  
ATOM   1198  CG  ARG A  77      -3.545 -16.611  20.436  1.00 87.58           C  
ATOM   1199  HG2 ARG A  77      -3.159 -17.630  20.392  1.00 87.58           H  
ATOM   1200  HG3 ARG A  77      -3.063 -16.012  19.665  1.00 87.58           H  
ATOM   1201  CD  ARG A  77      -3.229 -16.008  21.808  1.00 87.58           C  
ATOM   1202  HD2 ARG A  77      -3.710 -16.617  22.573  1.00 87.58           H  
ATOM   1203  HD3 ARG A  77      -3.648 -15.003  21.854  1.00 87.58           H  
ATOM   1204  NE  ARG A  77      -1.772 -15.953  22.053  1.00 87.58           N  
ATOM   1205  HE  ARG A  77      -1.176 -16.298  21.315  1.00 87.58           H  
ATOM   1206  NH1 ARG A  77      -1.882 -15.109  24.184  1.00 87.58           N  
ATOM   1207 HH11 ARG A  77      -1.439 -14.819  25.044  1.00 87.58           H  
ATOM   1208 HH12 ARG A  77      -2.891 -15.134  24.129  1.00 87.58           H  
ATOM   1209  NH2 ARG A  77       0.109 -15.545  23.277  1.00 87.58           N  
ATOM   1210 HH21 ARG A  77       0.532 -15.247  24.145  1.00 87.58           H  
ATOM   1211 HH22 ARG A  77       0.685 -15.899  22.527  1.00 87.58           H  
ATOM   1212  CZ  ARG A  77      -1.190 -15.536  23.165  1.00 87.58           C  
ATOM   1213  N   GLU A  78      -7.565 -18.484  18.995  1.00 89.95           N  
ATOM   1214  H   GLU A  78      -7.020 -19.295  19.252  1.00 89.95           H  
ATOM   1215  CA  GLU A  78      -9.030 -18.610  19.004  1.00 89.95           C  
ATOM   1216  HA  GLU A  78      -9.424 -18.427  18.004  1.00 89.95           H  
ATOM   1217  C   GLU A  78      -9.659 -17.567  19.929  1.00 89.95           C  
ATOM   1218  CB  GLU A  78      -9.460 -20.014  19.448  1.00 89.95           C  
ATOM   1219  HB2 GLU A  78      -8.987 -20.250  20.402  1.00 89.95           H  
ATOM   1220  HB3 GLU A  78     -10.540 -20.007  19.589  1.00 89.95           H  
ATOM   1221  O   GLU A  78     -10.681 -16.989  19.583  1.00 89.95           O  
ATOM   1222  CG  GLU A  78      -9.118 -21.100  18.415  1.00 89.95           C  
ATOM   1223  HG2 GLU A  78      -9.453 -20.764  17.434  1.00 89.95           H  
ATOM   1224  HG3 GLU A  78      -8.036 -21.232  18.377  1.00 89.95           H  
ATOM   1225  CD  GLU A  78      -9.795 -22.441  18.752  1.00 89.95           C  
ATOM   1226  OE1 GLU A  78     -10.247 -23.137  17.808  1.00 89.95           O  
ATOM   1227  OE2 GLU A  78      -9.895 -22.750  19.957  1.00 89.95           O  
ATOM   1228  N   THR A  79      -8.974 -17.237  21.025  1.00 91.20           N  
ATOM   1229  H   THR A  79      -8.166 -17.791  21.269  1.00 91.20           H  
ATOM   1230  CA  THR A  79      -9.351 -16.152  21.925  1.00 91.20           C  
ATOM   1231  HA  THR A  79     -10.143 -15.567  21.458  1.00 91.20           H  
ATOM   1232  C   THR A  79      -8.164 -15.224  22.180  1.00 91.20           C  
ATOM   1233  CB  THR A  79      -9.918 -16.725  23.225  1.00 91.20           C  
ATOM   1234  HB  THR A  79      -9.131 -17.206  23.805  1.00 91.20           H  
ATOM   1235  O   THR A  79      -7.046 -15.677  22.451  1.00 91.20           O  
ATOM   1236  CG2 THR A  79     -10.561 -15.631  24.039  1.00 91.20           C  
ATOM   1237 HG21 THR A  79     -11.191 -14.999  23.413  1.00 91.20           H  
ATOM   1238 HG22 THR A  79     -11.183 -16.083  24.811  1.00 91.20           H  
ATOM   1239 HG23 THR A  79      -9.773 -15.042  24.508  1.00 91.20           H  
ATOM   1240  OG1 THR A  79     -10.934 -17.660  22.964  1.00 91.20           O  
ATOM   1241  HG1 THR A  79     -11.375 -17.839  23.797  1.00 91.20           H  
ATOM   1242  N   GLY A  80      -8.382 -13.912  22.068  1.00 90.55           N  
ATOM   1243  H   GLY A  80      -9.320 -13.597  21.866  1.00 90.55           H  
ATOM   1244  CA  GLY A  80      -7.333 -12.902  22.221  1.00 90.55           C  
ATOM   1245  HA2 GLY A  80      -6.510 -13.313  22.806  1.00 90.55           H  
ATOM   1246  HA3 GLY A  80      -6.951 -12.627  21.238  1.00 90.55           H  
ATOM   1247  C   GLY A  80      -7.824 -11.637  22.917  1.00 90.55           C  
ATOM   1248  O   GLY A  80      -8.993 -11.276  22.808  1.00 90.55           O  
ATOM   1249  N   LYS A  81      -6.914 -10.960  23.624  1.00 94.44           N  
ATOM   1250  H   LYS A  81      -5.963 -11.299  23.633  1.00 94.44           H  
ATOM   1251  CA  LYS A  81      -7.170  -9.660  24.249  1.00 94.44           C  
ATOM   1252  HA  LYS A  81      -8.231  -9.582  24.488  1.00 94.44           H  
ATOM   1253  C   LYS A  81      -6.836  -8.532  23.281  1.00 94.44           C  
ATOM   1254  CB  LYS A  81      -6.385  -9.515  25.555  1.00 94.44           C  
ATOM   1255  HB2 LYS A  81      -6.508  -8.493  25.913  1.00 94.44           H  
ATOM   1256  HB3 LYS A  81      -5.324  -9.685  25.370  1.00 94.44           H  
ATOM   1257  O   LYS A  81      -5.746  -8.515  22.707  1.00 94.44           O  
ATOM   1258  CG  LYS A  81      -6.891 -10.481  26.635  1.00 94.44           C  
ATOM   1259  HG2 LYS A  81      -6.718 -11.514  26.334  1.00 94.44           H  
ATOM   1260  HG3 LYS A  81      -7.960 -10.325  26.782  1.00 94.44           H  
ATOM   1261  CD  LYS A  81      -6.154 -10.198  27.942  1.00 94.44           C  
ATOM   1262  HD2 LYS A  81      -5.094 -10.429  27.833  1.00 94.44           H  
ATOM   1263  HD3 LYS A  81      -6.260  -9.134  28.155  1.00 94.44           H  
ATOM   1264  CE  LYS A  81      -6.751 -10.981  29.109  1.00 94.44           C  
ATOM   1265  HE2 LYS A  81      -6.500 -12.038  29.018  1.00 94.44           H  
ATOM   1266  HE3 LYS A  81      -7.837 -10.898  29.056  1.00 94.44           H  
ATOM   1267  NZ  LYS A  81      -6.268 -10.408  30.387  1.00 94.44           N  
ATOM   1268  HZ1 LYS A  81      -6.453  -9.415  30.386  1.00 94.44           H  
ATOM   1269  HZ2 LYS A  81      -5.270 -10.530  30.488  1.00 94.44           H  
ATOM   1270  HZ3 LYS A  81      -6.753 -10.826  31.168  1.00 94.44           H  
ATOM   1271  N   TYR A  82      -7.769  -7.603  23.115  1.00 95.28           N  
ATOM   1272  H   TYR A  82      -8.634  -7.703  23.626  1.00 95.28           H  
ATOM   1273  CA  TYR A  82      -7.655  -6.469  22.202  1.00 95.28           C  
ATOM   1274  HA  TYR A  82      -6.605  -6.279  21.984  1.00 95.28           H  
ATOM   1275  C   TYR A  82      -8.252  -5.216  22.841  1.00 95.28           C  
ATOM   1276  CB  TYR A  82      -8.386  -6.784  20.892  1.00 95.28           C  
ATOM   1277  HB2 TYR A  82      -9.438  -6.944  21.128  1.00 95.28           H  
ATOM   1278  HB3 TYR A  82      -8.322  -5.919  20.232  1.00 95.28           H  
ATOM   1279  O   TYR A  82      -9.206  -5.301  23.610  1.00 95.28           O  
ATOM   1280  CG  TYR A  82      -7.880  -8.006  20.152  1.00 95.28           C  
ATOM   1281  CD1 TYR A  82      -6.777  -7.903  19.283  1.00 95.28           C  
ATOM   1282  HD1 TYR A  82      -6.295  -6.946  19.142  1.00 95.28           H  
ATOM   1283  CD2 TYR A  82      -8.512  -9.249  20.343  1.00 95.28           C  
ATOM   1284  HD2 TYR A  82      -9.354  -9.328  21.014  1.00 95.28           H  
ATOM   1285  CE1 TYR A  82      -6.300  -9.045  18.613  1.00 95.28           C  
ATOM   1286  HE1 TYR A  82      -5.450  -8.964  17.952  1.00 95.28           H  
ATOM   1287  CE2 TYR A  82      -8.042 -10.393  19.675  1.00 95.28           C  
ATOM   1288  HE2 TYR A  82      -8.534 -11.345  19.808  1.00 95.28           H  
ATOM   1289  OH  TYR A  82      -6.458 -11.397  18.179  1.00 95.28           O  
ATOM   1290  HH  TYR A  82      -5.762 -11.166  17.559  1.00 95.28           H  
ATOM   1291  CZ  TYR A  82      -6.930 -10.294  18.815  1.00 95.28           C  
ATOM   1292  N   SER A  83      -7.708  -4.046  22.511  1.00 96.05           N  
ATOM   1293  H   SER A  83      -6.913  -4.030  21.888  1.00 96.05           H  
ATOM   1294  CA  SER A  83      -8.183  -2.768  23.046  1.00 96.05           C  
ATOM   1295  HA  SER A  83      -8.779  -2.955  23.940  1.00 96.05           H  
ATOM   1296  C   SER A  83      -9.067  -2.041  22.033  1.00 96.05           C  
ATOM   1297  CB  SER A  83      -7.011  -1.883  23.478  1.00 96.05           C  
ATOM   1298  HB2 SER A  83      -7.395  -1.056  24.076  1.00 96.05           H  
ATOM   1299  HB3 SER A  83      -6.515  -1.479  22.595  1.00 96.05           H  
ATOM   1300  O   SER A  83      -8.579  -1.662  20.968  1.00 96.05           O  
ATOM   1301  OG  SER A  83      -6.058  -2.592  24.244  1.00 96.05           O  
ATOM   1302  HG  SER A  83      -6.465  -2.963  25.031  1.00 96.05           H  
ATOM   1303  N   PHE A  84     -10.332  -1.801  22.378  1.00 97.54           N  
ATOM   1304  H   PHE A  84     -10.644  -2.105  23.290  1.00 97.54           H  
ATOM   1305  CA  PHE A  84     -11.310  -1.105  21.532  1.00 97.54           C  
ATOM   1306  HA  PHE A  84     -10.834  -0.791  20.603  1.00 97.54           H  
ATOM   1307  C   PHE A  84     -11.857   0.143  22.215  1.00 97.54           C  
ATOM   1308  CB  PHE A  84     -12.473  -2.033  21.169  1.00 97.54           C  
ATOM   1309  HB2 PHE A  84     -12.974  -2.344  22.085  1.00 97.54           H  
ATOM   1310  HB3 PHE A  84     -13.202  -1.477  20.580  1.00 97.54           H  
ATOM   1311  O   PHE A  84     -11.944   0.205  23.441  1.00 97.54           O  
ATOM   1312  CG  PHE A  84     -12.070  -3.259  20.386  1.00 97.54           C  
ATOM   1313  CD1 PHE A  84     -11.815  -3.175  19.010  1.00 97.54           C  
ATOM   1314  HD1 PHE A  84     -11.896  -2.220  18.514  1.00 97.54           H  
ATOM   1315  CD2 PHE A  84     -11.974  -4.495  21.032  1.00 97.54           C  
ATOM   1316  HD2 PHE A  84     -12.185  -4.541  22.091  1.00 97.54           H  
ATOM   1317  CE1 PHE A  84     -11.473  -4.330  18.289  1.00 97.54           C  
ATOM   1318  HE1 PHE A  84     -11.294  -4.262  17.226  1.00 97.54           H  
ATOM   1319  CE2 PHE A  84     -11.643  -5.656  20.317  1.00 97.54           C  
ATOM   1320  HE2 PHE A  84     -11.617  -6.610  20.824  1.00 97.54           H  
ATOM   1321  CZ  PHE A  84     -11.382  -5.573  18.940  1.00 97.54           C  
ATOM   1322  HZ  PHE A  84     -11.136  -6.464  18.382  1.00 97.54           H  
ATOM   1323  N   PHE A  85     -12.252   1.130  21.418  1.00 97.58           N  
ATOM   1324  H   PHE A  85     -12.202   0.986  20.420  1.00 97.58           H  
ATOM   1325  CA  PHE A  85     -13.011   2.274  21.898  1.00 97.58           C  
ATOM   1326  HA  PHE A  85     -12.596   2.594  22.853  1.00 97.58           H  
ATOM   1327  C   PHE A  85     -14.472   1.893  22.105  1.00 97.58           C  
ATOM   1328  CB  PHE A  85     -12.898   3.445  20.925  1.00 97.58           C  
ATOM   1329  HB2 PHE A  85     -13.067   3.078  19.913  1.00 97.58           H  
ATOM   1330  HB3 PHE A  85     -13.682   4.170  21.146  1.00 97.58           H  
ATOM   1331  O   PHE A  85     -15.115   1.348  21.207  1.00 97.58           O  
ATOM   1332  CG  PHE A  85     -11.576   4.168  21.014  1.00 97.58           C  
ATOM   1333  CD1 PHE A  85     -11.359   5.101  22.045  1.00 97.58           C  
ATOM   1334  HD1 PHE A  85     -12.136   5.308  22.766  1.00 97.58           H  
ATOM   1335  CD2 PHE A  85     -10.561   3.895  20.081  1.00 97.58           C  
ATOM   1336  HD2 PHE A  85     -10.728   3.167  19.301  1.00 97.58           H  
ATOM   1337  CE1 PHE A  85     -10.126   5.768  22.137  1.00 97.58           C  
ATOM   1338  HE1 PHE A  85      -9.948   6.485  22.925  1.00 97.58           H  
ATOM   1339  CE2 PHE A  85      -9.327   4.559  20.174  1.00 97.58           C  
ATOM   1340  HE2 PHE A  85      -8.538   4.342  19.470  1.00 97.58           H  
ATOM   1341  CZ  PHE A  85      -9.115   5.491  21.203  1.00 97.58           C  
ATOM   1342  HZ  PHE A  85      -8.159   5.988  21.288  1.00 97.58           H  
ATOM   1343  N   PHE A  86     -15.001   2.254  23.265  1.00 96.81           N  
ATOM   1344  H   PHE A  86     -14.399   2.677  23.956  1.00 96.81           H  
ATOM   1345  CA  PHE A  86     -16.419   2.191  23.581  1.00 96.81           C  
ATOM   1346  HA  PHE A  86     -16.987   1.872  22.707  1.00 96.81           H  
ATOM   1347  C   PHE A  86     -16.898   3.578  23.984  1.00 96.81           C  
ATOM   1348  CB  PHE A  86     -16.645   1.184  24.700  1.00 96.81           C  
ATOM   1349  HB2 PHE A  86     -17.692   1.233  24.997  1.00 96.81           H  
ATOM   1350  HB3 PHE A  86     -16.046   1.478  25.562  1.00 96.81           H  
ATOM   1351  O   PHE A  86     -16.161   4.314  24.640  1.00 96.81           O  
ATOM   1352  CG  PHE A  86     -16.310  -0.245  24.318  1.00 96.81           C  
ATOM   1353  CD1 PHE A  86     -17.319  -1.088  23.816  1.00 96.81           C  
ATOM   1354  HD1 PHE A  86     -18.316  -0.709  23.643  1.00 96.81           H  
ATOM   1355  CD2 PHE A  86     -15.008  -0.746  24.505  1.00 96.81           C  
ATOM   1356  HD2 PHE A  86     -14.221  -0.091  24.849  1.00 96.81           H  
ATOM   1357  CE1 PHE A  86     -17.029  -2.428  23.517  1.00 96.81           C  
ATOM   1358  HE1 PHE A  86     -17.801  -3.068  23.116  1.00 96.81           H  
ATOM   1359  CE2 PHE A  86     -14.723  -2.092  24.218  1.00 96.81           C  
ATOM   1360  HE2 PHE A  86     -13.722  -2.474  24.357  1.00 96.81           H  
ATOM   1361  CZ  PHE A  86     -15.734  -2.934  23.721  1.00 96.81           C  
ATOM   1362  HZ  PHE A  86     -15.516  -3.964  23.482  1.00 96.81           H  
ATOM   1363  N   ASN A  87     -18.110   3.931  23.570  1.00 94.36           N  
ATOM   1364  H   ASN A  87     -18.681   3.273  23.059  1.00 94.36           H  
ATOM   1365  CA  ASN A  87     -18.737   5.179  23.973  1.00 94.36           C  
ATOM   1366  HA  ASN A  87     -17.980   5.958  24.067  1.00 94.36           H  
ATOM   1367  C   ASN A  87     -19.382   4.973  25.345  1.00 94.36           C  
ATOM   1368  CB  ASN A  87     -19.731   5.609  22.884  1.00 94.36           C  
ATOM   1369  HB2 ASN A  87     -19.259   5.509  21.907  1.00 94.36           H  
ATOM   1370  HB3 ASN A  87     -20.617   4.975  22.911  1.00 94.36           H  
ATOM   1371  O   ASN A  87     -20.299   4.161  25.474  1.00 94.36           O  
ATOM   1372  CG  ASN A  87     -20.166   7.052  23.040  1.00 94.36           C  
ATOM   1373  ND2 ASN A  87     -20.590   7.686  21.975  1.00 94.36           N  
ATOM   1374 HD21 ASN A  87     -20.933   8.620  22.150  1.00 94.36           H  
ATOM   1375 HD22 ASN A  87     -20.675   7.201  21.093  1.00 94.36           H  
ATOM   1376  OD1 ASN A  87     -20.105   7.649  24.094  1.00 94.36           O  
ATOM   1377  N   ASP A  88     -18.851   5.648  26.356  1.00 87.99           N  
ATOM   1378  H   ASP A  88     -18.104   6.303  26.174  1.00 87.99           H  
ATOM   1379  CA  ASP A  88     -19.500   5.794  27.649  1.00 87.99           C  
ATOM   1380  HA  ASP A  88     -20.170   4.953  27.827  1.00 87.99           H  
ATOM   1381  C   ASP A  88     -20.325   7.086  27.621  1.00 87.99           C  
ATOM   1382  CB  ASP A  88     -18.436   5.800  28.754  1.00 87.99           C  
ATOM   1383  HB2 ASP A  88     -17.881   6.738  28.731  1.00 87.99           H  
ATOM   1384  HB3 ASP A  88     -17.733   4.988  28.569  1.00 87.99           H  
ATOM   1385  O   ASP A  88     -19.791   8.155  27.324  1.00 87.99           O  
ATOM   1386  CG  ASP A  88     -19.066   5.608  30.133  1.00 87.99           C  
ATOM   1387  OD1 ASP A  88     -20.041   6.336  30.435  1.00 87.99           O  
ATOM   1388  OD2 ASP A  88     -18.596   4.688  30.839  1.00 87.99           O  
ATOM   1389  N   GLU A  89     -21.622   6.997  27.923  1.00 80.24           N  
ATOM   1390  H   GLU A  89     -21.986   6.105  28.225  1.00 80.24           H  
ATOM   1391  CA  GLU A  89     -22.549   8.135  27.871  1.00 80.24           C  
ATOM   1392  HA  GLU A  89     -22.617   8.493  26.844  1.00 80.24           H  
ATOM   1393  C   GLU A  89     -22.093   9.326  28.730  1.00 80.24           C  
ATOM   1394  CB  GLU A  89     -23.946   7.685  28.336  1.00 80.24           C  
ATOM   1395  HB2 GLU A  89     -23.861   7.256  29.334  1.00 80.24           H  
ATOM   1396  HB3 GLU A  89     -24.590   8.562  28.392  1.00 80.24           H  
ATOM   1397  O   GLU A  89     -22.460  10.463  28.432  1.00 80.24           O  
ATOM   1398  CG  GLU A  89     -24.605   6.666  27.390  1.00 80.24           C  
ATOM   1399  HG2 GLU A  89     -23.974   5.778  27.330  1.00 80.24           H  
ATOM   1400  HG3 GLU A  89     -24.661   7.105  26.394  1.00 80.24           H  
ATOM   1401  CD  GLU A  89     -26.015   6.239  27.839  1.00 80.24           C  
ATOM   1402  OE1 GLU A  89     -26.685   5.559  27.027  1.00 80.24           O  
ATOM   1403  OE2 GLU A  89     -26.406   6.555  28.986  1.00 80.24           O  
ATOM   1404  N   LYS A  90     -21.288   9.088  29.777  1.00 78.80           N  
ATOM   1405  H   LYS A  90     -20.996   8.134  29.934  1.00 78.80           H  
ATOM   1406  CA  LYS A  90     -20.804  10.134  30.692  1.00 78.80           C  
ATOM   1407  HA  LYS A  90     -21.440  11.015  30.600  1.00 78.80           H  
ATOM   1408  C   LYS A  90     -19.393  10.623  30.372  1.00 78.80           C  
ATOM   1409  CB  LYS A  90     -20.887   9.622  32.133  1.00 78.80           C  
ATOM   1410  HB2 LYS A  90     -20.323   8.693  32.223  1.00 78.80           H  
ATOM   1411  HB3 LYS A  90     -20.437  10.363  32.794  1.00 78.80           H  
ATOM   1412  O   LYS A  90     -19.136  11.819  30.460  1.00 78.80           O  
ATOM   1413  CG  LYS A  90     -22.344   9.392  32.556  1.00 78.80           C  
ATOM   1414  HG2 LYS A  90     -22.796   8.625  31.927  1.00 78.80           H  
ATOM   1415  HG3 LYS A  90     -22.904  10.321  32.441  1.00 78.80           H  
ATOM   1416  CD  LYS A  90     -22.407   8.939  34.014  1.00 78.80           C  
ATOM   1417  HD2 LYS A  90     -21.965   9.707  34.648  1.00 78.80           H  
ATOM   1418  HD3 LYS A  90     -21.842   8.013  34.120  1.00 78.80           H  
ATOM   1419  CE  LYS A  90     -23.869   8.711  34.400  1.00 78.80           C  
ATOM   1420  HE2 LYS A  90     -24.289   7.968  33.722  1.00 78.80           H  
ATOM   1421  HE3 LYS A  90     -24.417   9.641  34.254  1.00 78.80           H  
ATOM   1422  NZ  LYS A  90     -23.979   8.253  35.804  1.00 78.80           N  
ATOM   1423  HZ1 LYS A  90     -23.588   8.947  36.425  1.00 78.80           H  
ATOM   1424  HZ2 LYS A  90     -24.947   8.092  36.044  1.00 78.80           H  
ATOM   1425  HZ3 LYS A  90     -23.465   7.391  35.916  1.00 78.80           H  
ATOM   1426  N   ASP A  91     -18.498   9.714  29.988  1.00 80.09           N  
ATOM   1427  H   ASP A  91     -18.811   8.755  29.942  1.00 80.09           H  
ATOM   1428  CA  ASP A  91     -17.060   9.997  29.853  1.00 80.09           C  
ATOM   1429  HA  ASP A  91     -16.858  10.986  30.264  1.00 80.09           H  
ATOM   1430  C   ASP A  91     -16.563  10.040  28.395  1.00 80.09           C  
ATOM   1431  CB  ASP A  91     -16.265   8.990  30.695  1.00 80.09           C  
ATOM   1432  HB2 ASP A  91     -16.509   7.976  30.379  1.00 80.09           H  
ATOM   1433  HB3 ASP A  91     -15.203   9.157  30.515  1.00 80.09           H  
ATOM   1434  O   ASP A  91     -15.362  10.209  28.140  1.00 80.09           O  
ATOM   1435  CG  ASP A  91     -16.468   9.139  32.204  1.00 80.09           C  
ATOM   1436  OD1 ASP A  91     -16.570  10.295  32.668  1.00 80.09           O  
ATOM   1437  OD2 ASP A  91     -16.379   8.101  32.891  1.00 80.09           O  
ATOM   1438  N   GLY A  92     -17.474   9.882  27.432  1.00 91.26           N  
ATOM   1439  H   GLY A  92     -18.414   9.641  27.711  1.00 91.26           H  
ATOM   1440  CA  GLY A  92     -17.181   9.834  26.005  1.00 91.26           C  
ATOM   1441  HA2 GLY A  92     -16.570  10.697  25.740  1.00 91.26           H  
ATOM   1442  HA3 GLY A  92     -18.119   9.885  25.452  1.00 91.26           H  
ATOM   1443  C   GLY A  92     -16.455   8.552  25.592  1.00 91.26           C  
ATOM   1444  O   GLY A  92     -16.591   7.488  26.196  1.00 91.26           O  
ATOM   1445  N   TRP A  93     -15.667   8.628  24.520  1.00 95.36           N  
ATOM   1446  H   TRP A  93     -15.558   9.521  24.061  1.00 95.36           H  
ATOM   1447  CA  TRP A  93     -14.957   7.465  23.988  1.00 95.36           C  
ATOM   1448  HA  TRP A  93     -15.657   6.629  23.959  1.00 95.36           H  
ATOM   1449  C   TRP A  93     -13.774   7.054  24.874  1.00 95.36           C  
ATOM   1450  CB  TRP A  93     -14.512   7.740  22.552  1.00 95.36           C  
ATOM   1451  HB2 TRP A  93     -13.882   6.913  22.226  1.00 95.36           H  
ATOM   1452  HB3 TRP A  93     -13.906   8.646  22.528  1.00 95.36           H  
ATOM   1453  O   TRP A  93     -12.821   7.816  25.046  1.00 95.36           O  
ATOM   1454  CG  TRP A  93     -15.636   7.866  21.572  1.00 95.36           C  
ATOM   1455  CD1 TRP A  93     -16.149   9.021  21.092  1.00 95.36           C  
ATOM   1456  HD1 TRP A  93     -15.808  10.009  21.362  1.00 95.36           H  
ATOM   1457  CD2 TRP A  93     -16.410   6.794  20.953  1.00 95.36           C  
ATOM   1458  CE2 TRP A  93     -17.382   7.381  20.090  1.00 95.36           C  
ATOM   1459  CE3 TRP A  93     -16.390   5.386  21.039  1.00 95.36           C  
ATOM   1460  HE3 TRP A  93     -15.687   4.914  21.710  1.00 95.36           H  
ATOM   1461  NE1 TRP A  93     -17.185   8.739  20.222  1.00 95.36           N  
ATOM   1462  HE1 TRP A  93     -17.752   9.452  19.786  1.00 95.36           H  
ATOM   1463  CH2 TRP A  93     -18.217   5.208  19.429  1.00 95.36           C  
ATOM   1464  HH2 TRP A  93     -18.899   4.601  18.852  1.00 95.36           H  
ATOM   1465  CZ2 TRP A  93     -18.281   6.608  19.342  1.00 95.36           C  
ATOM   1466  HZ2 TRP A  93     -19.009   7.080  18.699  1.00 95.36           H  
ATOM   1467  CZ3 TRP A  93     -17.276   4.598  20.279  1.00 95.36           C  
ATOM   1468  HZ3 TRP A  93     -17.239   3.521  20.347  1.00 95.36           H  
ATOM   1469  N   LYS A  94     -13.789   5.813  25.372  1.00 94.34           N  
ATOM   1470  H   LYS A  94     -14.634   5.274  25.246  1.00 94.34           H  
ATOM   1471  CA  LYS A  94     -12.708   5.227  26.180  1.00 94.34           C  
ATOM   1472  HA  LYS A  94     -11.869   5.923  26.209  1.00 94.34           H  
ATOM   1473  C   LYS A  94     -12.189   3.933  25.575  1.00 94.34           C  
ATOM   1474  CB  LYS A  94     -13.187   4.978  27.620  1.00 94.34           C  
ATOM   1475  HB2 LYS A  94     -12.401   4.468  28.176  1.00 94.34           H  
ATOM   1476  HB3 LYS A  94     -14.054   4.318  27.590  1.00 94.34           H  
ATOM   1477  O   LYS A  94     -12.966   3.084  25.138  1.00 94.34           O  
ATOM   1478  CG  LYS A  94     -13.580   6.248  28.388  1.00 94.34           C  
ATOM   1479  HG2 LYS A  94     -14.373   6.767  27.851  1.00 94.34           H  
ATOM   1480  HG3 LYS A  94     -13.983   5.940  29.352  1.00 94.34           H  
ATOM   1481  CD  LYS A  94     -12.411   7.214  28.633  1.00 94.34           C  
ATOM   1482  HD2 LYS A  94     -12.041   7.599  27.683  1.00 94.34           H  
ATOM   1483  HD3 LYS A  94     -11.613   6.706  29.174  1.00 94.34           H  
ATOM   1484  CE  LYS A  94     -12.970   8.365  29.467  1.00 94.34           C  
ATOM   1485  HE2 LYS A  94     -13.829   8.773  28.934  1.00 94.34           H  
ATOM   1486  HE3 LYS A  94     -13.346   7.969  30.411  1.00 94.34           H  
ATOM   1487  NZ  LYS A  94     -11.994   9.448  29.716  1.00 94.34           N  
ATOM   1488  HZ1 LYS A  94     -11.207   9.113  30.253  1.00 94.34           H  
ATOM   1489  HZ2 LYS A  94     -11.696   9.846  28.837  1.00 94.34           H  
ATOM   1490  HZ3 LYS A  94     -12.463  10.174  30.237  1.00 94.34           H  
ATOM   1491  N   LEU A  95     -10.869   3.769  25.590  1.00 95.05           N  
ATOM   1492  H   LEU A  95     -10.297   4.498  25.994  1.00 95.05           H  
ATOM   1493  CA  LEU A  95     -10.210   2.537  25.175  1.00 95.05           C  
ATOM   1494  HA  LEU A  95     -10.742   2.148  24.307  1.00 95.05           H  
ATOM   1495  C   LEU A  95     -10.284   1.501  26.309  1.00 95.05           C  
ATOM   1496  CB  LEU A  95      -8.763   2.864  24.761  1.00 95.05           C  
ATOM   1497  HB2 LEU A  95      -8.186   3.080  25.660  1.00 95.05           H  
ATOM   1498  HB3 LEU A  95      -8.751   3.755  24.134  1.00 95.05           H  
ATOM   1499  O   LEU A  95      -9.843   1.775  27.423  1.00 95.05           O  
ATOM   1500  CG  LEU A  95      -8.095   1.715  23.990  1.00 95.05           C  
ATOM   1501  HG  LEU A  95      -8.326   0.775  24.490  1.00 95.05           H  
ATOM   1502  CD1 LEU A  95      -8.576   1.646  22.541  1.00 95.05           C  
ATOM   1503 HD11 LEU A  95      -9.663   1.572  22.502  1.00 95.05           H  
ATOM   1504 HD12 LEU A  95      -8.138   0.781  22.044  1.00 95.05           H  
ATOM   1505 HD13 LEU A  95      -8.277   2.549  22.008  1.00 95.05           H  
ATOM   1506  CD2 LEU A  95      -6.579   1.897  23.959  1.00 95.05           C  
ATOM   1507 HD21 LEU A  95      -6.188   1.877  24.977  1.00 95.05           H  
ATOM   1508 HD22 LEU A  95      -6.113   1.098  23.383  1.00 95.05           H  
ATOM   1509 HD23 LEU A  95      -6.340   2.859  23.506  1.00 95.05           H  
ATOM   1510  N   ARG A  96     -10.822   0.311  26.033  1.00 94.74           N  
ATOM   1511  H   ARG A  96     -11.196   0.170  25.105  1.00 94.74           H  
ATOM   1512  CA  ARG A  96     -10.934  -0.801  26.991  1.00 94.74           C  
ATOM   1513  HA  ARG A  96     -10.341  -0.571  27.877  1.00 94.74           H  
ATOM   1514  C   ARG A  96     -10.376  -2.078  26.384  1.00 94.74           C  
ATOM   1515  CB  ARG A  96     -12.395  -1.001  27.433  1.00 94.74           C  
ATOM   1516  HB2 ARG A  96     -12.427  -1.813  28.159  1.00 94.74           H  
ATOM   1517  HB3 ARG A  96     -12.992  -1.294  26.570  1.00 94.74           H  
ATOM   1518  O   ARG A  96     -10.671  -2.390  25.232  1.00 94.74           O  
ATOM   1519  CG  ARG A  96     -12.997   0.262  28.071  1.00 94.74           C  
ATOM   1520  HG2 ARG A  96     -13.090   1.048  27.322  1.00 94.74           H  
ATOM   1521  HG3 ARG A  96     -12.325   0.614  28.854  1.00 94.74           H  
ATOM   1522  CD  ARG A  96     -14.375   0.018  28.699  1.00 94.74           C  
ATOM   1523  HD2 ARG A  96     -14.673   0.937  29.204  1.00 94.74           H  
ATOM   1524  HD3 ARG A  96     -14.289  -0.770  29.448  1.00 94.74           H  
ATOM   1525  NE  ARG A  96     -15.406  -0.353  27.707  1.00 94.74           N  
ATOM   1526  HE  ARG A  96     -15.090  -0.671  26.802  1.00 94.74           H  
ATOM   1527  NH1 ARG A  96     -17.243   0.045  29.033  1.00 94.74           N  
ATOM   1528 HH11 ARG A  96     -18.243   0.144  29.133  1.00 94.74           H  
ATOM   1529 HH12 ARG A  96     -16.650   0.446  29.745  1.00 94.74           H  
ATOM   1530  NH2 ARG A  96     -17.536  -0.754  26.989  1.00 94.74           N  
ATOM   1531 HH21 ARG A  96     -18.532  -0.713  27.154  1.00 94.74           H  
ATOM   1532 HH22 ARG A  96     -17.183  -1.093  26.106  1.00 94.74           H  
ATOM   1533  CZ  ARG A  96     -16.713  -0.349  27.911  1.00 94.74           C  
ATOM   1534  N   GLU A  97      -9.578  -2.811  27.156  1.00 96.18           N  
ATOM   1535  H   GLU A  97      -9.431  -2.526  28.113  1.00 96.18           H  
ATOM   1536  CA  GLU A  97      -9.145  -4.158  26.783  1.00 96.18           C  
ATOM   1537  HA  GLU A  97      -8.930  -4.170  25.714  1.00 96.18           H  
ATOM   1538  C   GLU A  97     -10.277  -5.154  27.043  1.00 96.18           C  
ATOM   1539  CB  GLU A  97      -7.846  -4.543  27.509  1.00 96.18           C  
ATOM   1540  HB2 GLU A  97      -8.032  -4.617  28.581  1.00 96.18           H  
ATOM   1541  HB3 GLU A  97      -7.105  -3.762  27.336  1.00 96.18           H  
ATOM   1542  O   GLU A  97     -10.855  -5.181  28.128  1.00 96.18           O  
ATOM   1543  CG  GLU A  97      -7.288  -5.874  26.986  1.00 96.18           C  
ATOM   1544  HG2 GLU A  97      -8.010  -6.670  27.170  1.00 96.18           H  
ATOM   1545  HG3 GLU A  97      -7.152  -5.798  25.907  1.00 96.18           H  
ATOM   1546  CD  GLU A  97      -5.957  -6.243  27.651  1.00 96.18           C  
ATOM   1547  OE1 GLU A  97      -5.992  -6.845  28.752  1.00 96.18           O  
ATOM   1548  OE2 GLU A  97      -4.909  -5.986  27.019  1.00 96.18           O  
ATOM   1549  N   VAL A  98     -10.598  -5.959  26.036  1.00 96.16           N  
ATOM   1550  H   VAL A  98     -10.096  -5.868  25.165  1.00 96.16           H  
ATOM   1551  CA  VAL A  98     -11.630  -6.996  26.096  1.00 96.16           C  
ATOM   1552  HA  VAL A  98     -11.822  -7.241  27.140  1.00 96.16           H  
ATOM   1553  C   VAL A  98     -11.125  -8.262  25.419  1.00 96.16           C  
ATOM   1554  CB  VAL A  98     -12.964  -6.538  25.471  1.00 96.16           C  
ATOM   1555  HB  VAL A  98     -13.684  -7.350  25.567  1.00 96.16           H  
ATOM   1556  O   VAL A  98     -10.248  -8.228  24.552  1.00 96.16           O  
ATOM   1557  CG1 VAL A  98     -13.550  -5.313  26.184  1.00 96.16           C  
ATOM   1558 HG11 VAL A  98     -12.912  -4.442  26.031  1.00 96.16           H  
ATOM   1559 HG12 VAL A  98     -14.546  -5.102  25.794  1.00 96.16           H  
ATOM   1560 HG13 VAL A  98     -13.625  -5.514  27.252  1.00 96.16           H  
ATOM   1561  CG2 VAL A  98     -12.803  -6.201  23.990  1.00 96.16           C  
ATOM   1562 HG21 VAL A  98     -13.731  -5.789  23.593  1.00 96.16           H  
ATOM   1563 HG22 VAL A  98     -11.999  -5.471  23.896  1.00 96.16           H  
ATOM   1564 HG23 VAL A  98     -12.547  -7.096  23.424  1.00 96.16           H  
ATOM   1565  N   GLU A  99     -11.689  -9.390  25.825  1.00 96.40           N  
ATOM   1566  H   GLU A  99     -12.435  -9.352  26.505  1.00 96.40           H  
ATOM   1567  CA  GLU A  99     -11.391 -10.695  25.254  1.00 96.40           C  
ATOM   1568  HA  GLU A  99     -10.384 -10.684  24.838  1.00 96.40           H  
ATOM   1569  C   GLU A  99     -12.377 -11.009  24.124  1.00 96.40           C  
ATOM   1570  CB  GLU A  99     -11.412 -11.716  26.394  1.00 96.40           C  
ATOM   1571  HB2 GLU A  99     -12.420 -11.815  26.797  1.00 96.40           H  
ATOM   1572  HB3 GLU A  99     -10.757 -11.345  27.183  1.00 96.40           H  
ATOM   1573  O   GLU A  99     -13.587 -10.994  24.336  1.00 96.40           O  
ATOM   1574  CG  GLU A  99     -10.908 -13.074  25.919  1.00 96.40           C  
ATOM   1575  HG2 GLU A  99      -9.994 -12.922  25.344  1.00 96.40           H  
ATOM   1576  HG3 GLU A  99     -11.666 -13.502  25.264  1.00 96.40           H  
ATOM   1577  CD  GLU A  99     -10.605 -14.021  27.088  1.00 96.40           C  
ATOM   1578  OE1 GLU A  99     -11.040 -15.190  27.027  1.00 96.40           O  
ATOM   1579  OE2 GLU A  99      -9.864 -13.585  28.000  1.00 96.40           O  
ATOM   1580  N   LEU A 100     -11.865 -11.262  22.918  1.00 96.07           N  
ATOM   1581  H   LEU A 100     -10.859 -11.275  22.825  1.00 96.07           H  
ATOM   1582  CA  LEU A 100     -12.659 -11.516  21.717  1.00 96.07           C  
ATOM   1583  HA  LEU A 100     -13.714 -11.384  21.959  1.00 96.07           H  
ATOM   1584  C   LEU A 100     -12.462 -12.955  21.234  1.00 96.07           C  
ATOM   1585  CB  LEU A 100     -12.276 -10.489  20.636  1.00 96.07           C  
ATOM   1586  HB2 LEU A 100     -11.229 -10.650  20.381  1.00 96.07           H  
ATOM   1587  HB3 LEU A 100     -12.375  -9.485  21.048  1.00 96.07           H  
ATOM   1588  O   LEU A 100     -11.324 -13.412  21.071  1.00 96.07           O  
ATOM   1589  CG  LEU A 100     -13.113 -10.583  19.344  1.00 96.07           C  
ATOM   1590  HG  LEU A 100     -13.101 -11.607  18.969  1.00 96.07           H  
ATOM   1591  CD1 LEU A 100     -14.562 -10.141  19.549  1.00 96.07           C  
ATOM   1592 HD11 LEU A 100     -15.055 -10.776  20.286  1.00 96.07           H  
ATOM   1593 HD12 LEU A 100     -15.110 -10.238  18.612  1.00 96.07           H  
ATOM   1594 HD13 LEU A 100     -14.601  -9.103  19.879  1.00 96.07           H  
ATOM   1595  CD2 LEU A 100     -12.496  -9.684  18.275  1.00 96.07           C  
ATOM   1596 HD21 LEU A 100     -12.510  -8.646  18.605  1.00 96.07           H  
ATOM   1597 HD22 LEU A 100     -13.059  -9.781  17.347  1.00 96.07           H  
ATOM   1598 HD23 LEU A 100     -11.467 -10.000  18.101  1.00 96.07           H  
ATOM   1599  N   ASN A 101     -13.570 -13.637  20.939  1.00 96.11           N  
ATOM   1600  H   ASN A 101     -14.467 -13.184  21.043  1.00 96.11           H  
ATOM   1601  CA  ASN A 101     -13.564 -14.968  20.347  1.00 96.11           C  
ATOM   1602  HA  ASN A 101     -12.697 -15.516  20.717  1.00 96.11           H  
ATOM   1603  C   ASN A 101     -13.445 -14.872  18.815  1.00 96.11           C  
ATOM   1604  CB  ASN A 101     -14.813 -15.728  20.815  1.00 96.11           C  
ATOM   1605  HB2 ASN A 101     -15.709 -15.200  20.488  1.00 96.11           H  
ATOM   1606  HB3 ASN A 101     -14.818 -15.782  21.903  1.00 96.11           H  
ATOM   1607  O   ASN A 101     -14.391 -14.538  18.098  1.00 96.11           O  
ATOM   1608  CG  ASN A 101     -14.866 -17.140  20.268  1.00 96.11           C  
ATOM   1609  ND2 ASN A 101     -15.954 -17.839  20.484  1.00 96.11           N  
ATOM   1610 HD21 ASN A 101     -15.947 -18.798  20.167  1.00 96.11           H  
ATOM   1611 HD22 ASN A 101     -16.707 -17.446  21.031  1.00 96.11           H  
ATOM   1612  OD1 ASN A 101     -13.952 -17.632  19.629  1.00 96.11           O  
ATOM   1613  N   CYS A 102     -12.260 -15.198  18.308  1.00 95.69           N  
ATOM   1614  H   CYS A 102     -11.570 -15.554  18.954  1.00 95.69           H  
ATOM   1615  CA  CYS A 102     -11.920 -15.224  16.890  1.00 95.69           C  
ATOM   1616  HA  CYS A 102     -12.488 -14.446  16.380  1.00 95.69           H  
ATOM   1617  C   CYS A 102     -12.269 -16.561  16.214  1.00 95.69           C  
ATOM   1618  CB  CYS A 102     -10.425 -14.915  16.727  1.00 95.69           C  
ATOM   1619  HB2 CYS A 102     -10.191 -14.855  15.664  1.00 95.69           H  
ATOM   1620  HB3 CYS A 102      -9.838 -15.723  17.164  1.00 95.69           H  
ATOM   1621  O   CYS A 102     -12.171 -16.655  14.990  1.00 95.69           O  
ATOM   1622  SG  CYS A 102      -9.982 -13.342  17.527  1.00 95.69           S  
ATOM   1623  HG  CYS A 102     -10.247 -13.730  18.778  1.00 95.69           H  
ATOM   1624  N   LYS A 103     -12.680 -17.596  16.961  1.00 94.39           N  
ATOM   1625  H   LYS A 103     -12.764 -17.472  17.960  1.00 94.39           H  
ATOM   1626  CA  LYS A 103     -13.004 -18.916  16.399  1.00 94.39           C  
ATOM   1627  HA  LYS A 103     -12.090 -19.326  15.968  1.00 94.39           H  
ATOM   1628  C   LYS A 103     -14.008 -18.871  15.234  1.00 94.39           C  
ATOM   1629  CB  LYS A 103     -13.433 -19.877  17.518  1.00 94.39           C  
ATOM   1630  HB2 LYS A 103     -14.342 -19.537  18.013  1.00 94.39           H  
ATOM   1631  HB3 LYS A 103     -12.633 -19.936  18.256  1.00 94.39           H  
ATOM   1632  O   LYS A 103     -13.703 -19.472  14.207  1.00 94.39           O  
ATOM   1633  CG  LYS A 103     -13.690 -21.264  16.937  1.00 94.39           C  
ATOM   1634  HG2 LYS A 103     -14.602 -21.238  16.340  1.00 94.39           H  
ATOM   1635  HG3 LYS A 103     -12.848 -21.514  16.291  1.00 94.39           H  
ATOM   1636  CD  LYS A 103     -13.854 -22.328  18.027  1.00 94.39           C  
ATOM   1637  HD2 LYS A 103     -14.742 -22.112  18.621  1.00 94.39           H  
ATOM   1638  HD3 LYS A 103     -12.981 -22.322  18.680  1.00 94.39           H  
ATOM   1639  CE  LYS A 103     -13.991 -23.711  17.384  1.00 94.39           C  
ATOM   1640  HE2 LYS A 103     -14.090 -24.453  18.176  1.00 94.39           H  
ATOM   1641  HE3 LYS A 103     -14.888 -23.728  16.765  1.00 94.39           H  
ATOM   1642  NZ  LYS A 103     -12.809 -24.020  16.539  1.00 94.39           N  
ATOM   1643  HZ1 LYS A 103     -12.777 -24.995  16.276  1.00 94.39           H  
ATOM   1644  HZ2 LYS A 103     -12.873 -23.498  15.677  1.00 94.39           H  
ATOM   1645  HZ3 LYS A 103     -11.946 -23.766  16.998  1.00 94.39           H  
ATOM   1646  N   PRO A 104     -15.121 -18.109  15.297  1.00 93.91           N  
ATOM   1647  CA  PRO A 104     -16.079 -18.054  14.191  1.00 93.91           C  
ATOM   1648  HA  PRO A 104     -16.504 -19.048  14.052  1.00 93.91           H  
ATOM   1649  C   PRO A 104     -15.463 -17.601  12.859  1.00 93.91           C  
ATOM   1650  CB  PRO A 104     -17.182 -17.096  14.656  1.00 93.91           C  
ATOM   1651  HB2 PRO A 104     -16.943 -16.072  14.371  1.00 93.91           H  
ATOM   1652  HB3 PRO A 104     -18.155 -17.383  14.258  1.00 93.91           H  
ATOM   1653  O   PRO A 104     -15.767 -18.174  11.816  1.00 93.91           O  
ATOM   1654  CG  PRO A 104     -17.135 -17.221  16.178  1.00 93.91           C  
ATOM   1655  HG2 PRO A 104     -17.658 -18.124  16.491  1.00 93.91           H  
ATOM   1656  HG3 PRO A 104     -17.549 -16.343  16.673  1.00 93.91           H  
ATOM   1657  CD  PRO A 104     -15.642 -17.372  16.442  1.00 93.91           C  
ATOM   1658  HD2 PRO A 104     -15.490 -17.895  17.387  1.00 93.91           H  
ATOM   1659  HD3 PRO A 104     -15.178 -16.387  16.479  1.00 93.91           H  
ATOM   1660  N   VAL A 105     -14.553 -16.616  12.884  1.00 94.89           N  
ATOM   1661  H   VAL A 105     -14.269 -16.236  13.775  1.00 94.89           H  
ATOM   1662  CA  VAL A 105     -13.895 -16.136  11.656  1.00 94.89           C  
ATOM   1663  HA  VAL A 105     -14.652 -16.120  10.872  1.00 94.89           H  
ATOM   1664  C   VAL A 105     -12.795 -17.087  11.177  1.00 94.89           C  
ATOM   1665  CB  VAL A 105     -13.382 -14.691  11.802  1.00 94.89           C  
ATOM   1666  HB  VAL A 105     -14.185 -14.084  12.221  1.00 94.89           H  
ATOM   1667  O   VAL A 105     -12.561 -17.193   9.975  1.00 94.89           O  
ATOM   1668  CG1 VAL A 105     -12.144 -14.524  12.697  1.00 94.89           C  
ATOM   1669 HG11 VAL A 105     -12.441 -14.609  13.743  1.00 94.89           H  
ATOM   1670 HG12 VAL A 105     -11.710 -13.536  12.550  1.00 94.89           H  
ATOM   1671 HG13 VAL A 105     -11.375 -15.260  12.464  1.00 94.89           H  
ATOM   1672  CG2 VAL A 105     -13.049 -14.104  10.430  1.00 94.89           C  
ATOM   1673 HG21 VAL A 105     -12.185 -14.605   9.994  1.00 94.89           H  
ATOM   1674 HG22 VAL A 105     -13.903 -14.229   9.763  1.00 94.89           H  
ATOM   1675 HG23 VAL A 105     -12.832 -13.041  10.534  1.00 94.89           H  
ATOM   1676  N   ILE A 106     -12.124 -17.789  12.097  1.00 94.37           N  
ATOM   1677  H   ILE A 106     -12.380 -17.670  13.066  1.00 94.37           H  
ATOM   1678  CA  ILE A 106     -11.141 -18.831  11.764  1.00 94.37           C  
ATOM   1679  HA  ILE A 106     -10.394 -18.421  11.085  1.00 94.37           H  
ATOM   1680  C   ILE A 106     -11.839 -19.974  11.029  1.00 94.37           C  
ATOM   1681  CB  ILE A 106     -10.428 -19.349  13.037  1.00 94.37           C  
ATOM   1682  HB  ILE A 106     -11.182 -19.632  13.772  1.00 94.37           H  
ATOM   1683  O   ILE A 106     -11.397 -20.372   9.953  1.00 94.37           O  
ATOM   1684  CG1 ILE A 106      -9.530 -18.255  13.644  1.00 94.37           C  
ATOM   1685 HG12 ILE A 106      -8.631 -18.184  13.032  1.00 94.37           H  
ATOM   1686 HG13 ILE A 106     -10.048 -17.297  13.620  1.00 94.37           H  
ATOM   1687  CG2 ILE A 106      -9.569 -20.591  12.732  1.00 94.37           C  
ATOM   1688 HG21 ILE A 106      -8.880 -20.385  11.913  1.00 94.37           H  
ATOM   1689 HG22 ILE A 106      -9.009 -20.896  13.617  1.00 94.37           H  
ATOM   1690 HG23 ILE A 106     -10.212 -21.429  12.463  1.00 94.37           H  
ATOM   1691  CD1 ILE A 106      -9.108 -18.517  15.096  1.00 94.37           C  
ATOM   1692 HD11 ILE A 106      -8.651 -17.619  15.512  1.00 94.37           H  
ATOM   1693 HD12 ILE A 106      -9.981 -18.766  15.699  1.00 94.37           H  
ATOM   1694 HD13 ILE A 106      -8.389 -19.334  15.147  1.00 94.37           H  
ATOM   1695  N   ASP A 107     -12.942 -20.465  11.592  1.00 93.80           N  
ATOM   1696  H   ASP A 107     -13.228 -20.110  12.493  1.00 93.80           H  
ATOM   1697  CA  ASP A 107     -13.705 -21.577  11.034  1.00 93.80           C  
ATOM   1698  HA  ASP A 107     -13.030 -22.416  10.866  1.00 93.80           H  
ATOM   1699  C   ASP A 107     -14.296 -21.189   9.666  1.00 93.80           C  
ATOM   1700  CB  ASP A 107     -14.777 -22.031  12.045  1.00 93.80           C  
ATOM   1701  HB2 ASP A 107     -15.410 -22.774  11.559  1.00 93.80           H  
ATOM   1702  HB3 ASP A 107     -15.405 -21.178  12.302  1.00 93.80           H  
ATOM   1703  O   ASP A 107     -14.133 -21.935   8.699  1.00 93.80           O  
ATOM   1704  CG  ASP A 107     -14.222 -22.660  13.344  1.00 93.80           C  
ATOM   1705  OD1 ASP A 107     -13.031 -23.048  13.405  1.00 93.80           O  
ATOM   1706  OD2 ASP A 107     -14.993 -22.795  14.319  1.00 93.80           O  
ATOM   1707  N   TRP A 108     -14.863 -19.980   9.536  1.00 95.44           N  
ATOM   1708  H   TRP A 108     -15.004 -19.418  10.363  1.00 95.44           H  
ATOM   1709  CA  TRP A 108     -15.321 -19.450   8.245  1.00 95.44           C  
ATOM   1710  HA  TRP A 108     -16.076 -20.123   7.837  1.00 95.44           H  
ATOM   1711  C   TRP A 108     -14.192 -19.367   7.210  1.00 95.44           C  
ATOM   1712  CB  TRP A 108     -15.959 -18.067   8.432  1.00 95.44           C  
ATOM   1713  HB2 TRP A 108     -16.898 -18.177   8.975  1.00 95.44           H  
ATOM   1714  HB3 TRP A 108     -15.297 -17.449   9.039  1.00 95.44           H  
ATOM   1715  O   TRP A 108     -14.374 -19.798   6.070  1.00 95.44           O  
ATOM   1716  CG  TRP A 108     -16.214 -17.341   7.145  1.00 95.44           C  
ATOM   1717  CD1 TRP A 108     -17.273 -17.523   6.324  1.00 95.44           C  
ATOM   1718  HD1 TRP A 108     -18.083 -18.213   6.506  1.00 95.44           H  
ATOM   1719  CD2 TRP A 108     -15.342 -16.393   6.461  1.00 95.44           C  
ATOM   1720  CE2 TRP A 108     -15.946 -16.030   5.222  1.00 95.44           C  
ATOM   1721  CE3 TRP A 108     -14.087 -15.824   6.756  1.00 95.44           C  
ATOM   1722  HE3 TRP A 108     -13.606 -16.074   7.690  1.00 95.44           H  
ATOM   1723  NE1 TRP A 108     -17.124 -16.742   5.192  1.00 95.44           N  
ATOM   1724  HE1 TRP A 108     -17.740 -16.802   4.395  1.00 95.44           H  
ATOM   1725  CH2 TRP A 108     -14.103 -14.568   4.656  1.00 95.44           C  
ATOM   1726  HH2 TRP A 108     -13.628 -13.879   3.974  1.00 95.44           H  
ATOM   1727  CZ2 TRP A 108     -15.336 -15.150   4.319  1.00 95.44           C  
ATOM   1728  HZ2 TRP A 108     -15.806 -14.945   3.369  1.00 95.44           H  
ATOM   1729  CZ3 TRP A 108     -13.487 -14.906   5.875  1.00 95.44           C  
ATOM   1730  HZ3 TRP A 108     -12.549 -14.453   6.160  1.00 95.44           H  
ATOM   1731  N   ALA A 109     -13.020 -18.844   7.583  1.00 93.98           N  
ATOM   1732  H   ALA A 109     -12.917 -18.504   8.529  1.00 93.98           H  
ATOM   1733  CA  ALA A 109     -11.893 -18.712   6.663  1.00 93.98           C  
ATOM   1734  HA  ALA A 109     -12.232 -18.175   5.777  1.00 93.98           H  
ATOM   1735  C   ALA A 109     -11.381 -20.084   6.199  1.00 93.98           C  
ATOM   1736  CB  ALA A 109     -10.784 -17.892   7.332  1.00 93.98           C  
ATOM   1737  HB1 ALA A 109     -11.154 -16.894   7.564  1.00 93.98           H  
ATOM   1738  HB2 ALA A 109      -9.934 -17.814   6.654  1.00 93.98           H  
ATOM   1739  HB3 ALA A 109     -10.463 -18.381   8.252  1.00 93.98           H  
ATOM   1740  O   ALA A 109     -11.091 -20.254   5.018  1.00 93.98           O  
ATOM   1741  N   ASN A 110     -11.316 -21.072   7.096  1.00 91.88           N  
ATOM   1742  H   ASN A 110     -11.561 -20.865   8.054  1.00 91.88           H  
ATOM   1743  CA  ASN A 110     -10.911 -22.439   6.759  1.00 91.88           C  
ATOM   1744  HA  ASN A 110      -9.958 -22.409   6.230  1.00 91.88           H  
ATOM   1745  C   ASN A 110     -11.911 -23.134   5.821  1.00 91.88           C  
ATOM   1746  CB  ASN A 110     -10.735 -23.238   8.060  1.00 91.88           C  
ATOM   1747  HB2 ASN A 110     -10.628 -24.295   7.816  1.00 91.88           H  
ATOM   1748  HB3 ASN A 110     -11.627 -23.124   8.676  1.00 91.88           H  
ATOM   1749  O   ASN A 110     -11.496 -23.903   4.960  1.00 91.88           O  
ATOM   1750  CG  ASN A 110      -9.512 -22.836   8.865  1.00 91.88           C  
ATOM   1751  ND2 ASN A 110      -9.525 -23.108  10.149  1.00 91.88           N  
ATOM   1752 HD21 ASN A 110     -10.370 -23.459  10.577  1.00 91.88           H  
ATOM   1753 HD22 ASN A 110      -8.730 -22.799  10.690  1.00 91.88           H  
ATOM   1754  OD1 ASN A 110      -8.522 -22.316   8.369  1.00 91.88           O  
ATOM   1755  N   GLN A 111     -13.208 -22.850   5.963  1.00 91.52           N  
ATOM   1756  H   GLN A 111     -13.490 -22.262   6.734  1.00 91.52           H  
ATOM   1757  CA  GLN A 111     -14.258 -23.392   5.092  1.00 91.52           C  
ATOM   1758  HA  GLN A 111     -14.057 -24.444   4.890  1.00 91.52           H  
ATOM   1759  C   GLN A 111     -14.329 -22.678   3.730  1.00 91.52           C  
ATOM   1760  CB  GLN A 111     -15.607 -23.279   5.820  1.00 91.52           C  
ATOM   1761  HB2 GLN A 111     -15.740 -22.251   6.156  1.00 91.52           H  
ATOM   1762  HB3 GLN A 111     -16.410 -23.514   5.123  1.00 91.52           H  
ATOM   1763  O   GLN A 111     -14.607 -23.310   2.716  1.00 91.52           O  
ATOM   1764  CG  GLN A 111     -15.719 -24.230   7.024  1.00 91.52           C  
ATOM   1765  HG2 GLN A 111     -14.827 -24.155   7.647  1.00 91.52           H  
ATOM   1766  HG3 GLN A 111     -15.787 -25.256   6.664  1.00 91.52           H  
ATOM   1767  CD  GLN A 111     -16.937 -23.935   7.898  1.00 91.52           C  
ATOM   1768  NE2 GLN A 111     -17.023 -24.523   9.071  1.00 91.52           N  
ATOM   1769 HE21 GLN A 111     -17.835 -24.282   9.620  1.00 91.52           H  
ATOM   1770 HE22 GLN A 111     -16.277 -25.115   9.408  1.00 91.52           H  
ATOM   1771  OE1 GLN A 111     -17.838 -23.187   7.557  1.00 91.52           O  
ATOM   1772  N   THR A 112     -14.078 -21.365   3.703  1.00 89.59           N  
ATOM   1773  H   THR A 112     -13.905 -20.916   4.591  1.00 89.59           H  
ATOM   1774  CA  THR A 112     -14.284 -20.493   2.526  1.00 89.59           C  
ATOM   1775  HA  THR A 112     -15.044 -20.940   1.884  1.00 89.59           H  
ATOM   1776  C   THR A 112     -13.029 -20.305   1.673  1.00 89.59           C  
ATOM   1777  CB  THR A 112     -14.798 -19.112   2.974  1.00 89.59           C  
ATOM   1778  HB  THR A 112     -14.023 -18.610   3.554  1.00 89.59           H  
ATOM   1779  O   THR A 112     -13.117 -19.845   0.537  1.00 89.59           O  
ATOM   1780  CG2 THR A 112     -15.225 -18.186   1.832  1.00 89.59           C  
ATOM   1781 HG21 THR A 112     -15.787 -17.344   2.236  1.00 89.59           H  
ATOM   1782 HG22 THR A 112     -15.856 -18.729   1.129  1.00 89.59           H  
ATOM   1783 HG23 THR A 112     -14.350 -17.790   1.317  1.00 89.59           H  
ATOM   1784  OG1 THR A 112     -15.927 -19.271   3.795  1.00 89.59           O  
ATOM   1785  HG1 THR A 112     -15.601 -19.484   4.672  1.00 89.59           H  
ATOM   1786  N   LEU A 113     -11.841 -20.592   2.210  1.00 89.97           N  
ATOM   1787  H   LEU A 113     -11.816 -20.920   3.165  1.00 89.97           H  
ATOM   1788  CA  LEU A 113     -10.565 -20.409   1.516  1.00 89.97           C  
ATOM   1789  HA  LEU A 113     -10.756 -20.075   0.497  1.00 89.97           H  
ATOM   1790  C   LEU A 113      -9.837 -21.744   1.368  1.00 89.97           C  
ATOM   1791  CB  LEU A 113      -9.719 -19.324   2.201  1.00 89.97           C  
ATOM   1792  HB2 LEU A 113      -8.792 -19.203   1.640  1.00 89.97           H  
ATOM   1793  HB3 LEU A 113      -9.455 -19.673   3.199  1.00 89.97           H  
ATOM   1794  O   LEU A 113      -8.737 -21.934   1.893  1.00 89.97           O  
ATOM   1795  CG  LEU A 113     -10.414 -17.958   2.306  1.00 89.97           C  
ATOM   1796  HG  LEU A 113     -11.364 -18.051   2.832  1.00 89.97           H  
ATOM   1797  CD1 LEU A 113      -9.520 -17.021   3.100  1.00 89.97           C  
ATOM   1798 HD11 LEU A 113      -8.619 -16.798   2.530  1.00 89.97           H  
ATOM   1799 HD12 LEU A 113     -10.070 -16.106   3.320  1.00 89.97           H  
ATOM   1800 HD13 LEU A 113      -9.259 -17.527   4.029  1.00 89.97           H  
ATOM   1801  CD2 LEU A 113     -10.638 -17.306   0.944  1.00 89.97           C  
ATOM   1802 HD21 LEU A 113      -9.701 -17.240   0.392  1.00 89.97           H  
ATOM   1803 HD22 LEU A 113     -11.067 -16.315   1.092  1.00 89.97           H  
ATOM   1804 HD23 LEU A 113     -11.356 -17.893   0.370  1.00 89.97           H  
ATOM   1805  N   THR A 114     -10.443 -22.648   0.601  1.00 86.77           N  
ATOM   1806  H   THR A 114     -11.370 -22.434   0.261  1.00 86.77           H  
ATOM   1807  CA  THR A 114      -9.762 -23.822   0.026  1.00 86.77           C  
ATOM   1808  HA  THR A 114      -9.370 -24.438   0.835  1.00 86.77           H  
ATOM   1809  C   THR A 114      -8.583 -23.403  -0.863  1.00 86.77           C  
ATOM   1810  CB  THR A 114     -10.734 -24.678  -0.798  1.00 86.77           C  
ATOM   1811  HB  THR A 114     -10.195 -25.519  -1.236  1.00 86.77           H  
ATOM   1812  O   THR A 114      -8.431 -22.225  -1.210  1.00 86.77           O  
ATOM   1813  CG2 THR A 114     -11.886 -25.217   0.053  1.00 86.77           C  
ATOM   1814 HG21 THR A 114     -12.471 -24.409   0.492  1.00 86.77           H  
ATOM   1815 HG22 THR A 114     -11.487 -25.840   0.853  1.00 86.77           H  
ATOM   1816 HG23 THR A 114     -12.537 -25.829  -0.572  1.00 86.77           H  
ATOM   1817  OG1 THR A 114     -11.283 -23.894  -1.829  1.00 86.77           O  
ATOM   1818  HG1 THR A 114     -12.039 -23.450  -1.438  1.00 86.77           H  
ATOM   1819  N   ASP A 115      -7.709 -24.339  -1.237  1.00 83.27           N  
ATOM   1820  H   ASP A 115      -7.909 -25.313  -1.061  1.00 83.27           H  
ATOM   1821  CA  ASP A 115      -6.518 -24.022  -2.036  1.00 83.27           C  
ATOM   1822  HA  ASP A 115      -5.975 -23.223  -1.532  1.00 83.27           H  
ATOM   1823  C   ASP A 115      -6.845 -23.431  -3.415  1.00 83.27           C  
ATOM   1824  CB  ASP A 115      -5.588 -25.241  -2.097  1.00 83.27           C  
ATOM   1825  HB2 ASP A 115      -6.158 -26.123  -2.391  1.00 83.27           H  
ATOM   1826  HB3 ASP A 115      -4.821 -25.059  -2.849  1.00 83.27           H  
ATOM   1827  O   ASP A 115      -6.126 -22.549  -3.905  1.00 83.27           O  
ATOM   1828  CG  ASP A 115      -4.887 -25.482  -0.751  1.00 83.27           C  
ATOM   1829  OD1 ASP A 115      -4.664 -24.488  -0.001  1.00 83.27           O  
ATOM   1830  OD2 ASP A 115      -4.539 -26.637  -0.460  1.00 83.27           O  
ATOM   1831  N   GLU A 116      -7.988 -23.801  -3.982  1.00 84.51           N  
ATOM   1832  H   GLU A 116      -8.473 -24.590  -3.581  1.00 84.51           H  
ATOM   1833  CA  GLU A 116      -8.562 -23.225  -5.193  1.00 84.51           C  
ATOM   1834  HA  GLU A 116      -7.797 -23.189  -5.969  1.00 84.51           H  
ATOM   1835  C   GLU A 116      -9.050 -21.790  -4.943  1.00 84.51           C  
ATOM   1836  CB  GLU A 116      -9.719 -24.107  -5.697  1.00 84.51           C  
ATOM   1837  HB2 GLU A 116     -10.492 -24.176  -4.932  1.00 84.51           H  
ATOM   1838  HB3 GLU A 116     -10.162 -23.607  -6.559  1.00 84.51           H  
ATOM   1839  O   GLU A 116      -8.633 -20.856  -5.634  1.00 84.51           O  
ATOM   1840  CG  GLU A 116      -9.306 -25.521  -6.148  1.00 84.51           C  
ATOM   1841  HG2 GLU A 116     -10.164 -25.982  -6.637  1.00 84.51           H  
ATOM   1842  HG3 GLU A 116      -8.519 -25.420  -6.895  1.00 84.51           H  
ATOM   1843  CD  GLU A 116      -8.836 -26.444  -5.010  1.00 84.51           C  
ATOM   1844  OE1 GLU A 116      -7.974 -27.296  -5.306  1.00 84.51           O  
ATOM   1845  OE2 GLU A 116      -9.270 -26.233  -3.852  1.00 84.51           O  
ATOM   1846  N   GLN A 117      -9.866 -21.576  -3.904  1.00 86.50           N  
ATOM   1847  H   GLN A 117     -10.128 -22.374  -3.343  1.00 86.50           H  
ATOM   1848  CA  GLN A 117     -10.435 -20.261  -3.567  1.00 86.50           C  
ATOM   1849  HA  GLN A 117     -10.949 -19.864  -4.442  1.00 86.50           H  
ATOM   1850  C   GLN A 117      -9.360 -19.242  -3.168  1.00 86.50           C  
ATOM   1851  CB  GLN A 117     -11.452 -20.428  -2.432  1.00 86.50           C  
ATOM   1852  HB2 GLN A 117     -11.691 -19.454  -2.005  1.00 86.50           H  
ATOM   1853  HB3 GLN A 117     -10.996 -21.036  -1.651  1.00 86.50           H  
ATOM   1854  O   GLN A 117      -9.480 -18.049  -3.471  1.00 86.50           O  
ATOM   1855  CG  GLN A 117     -12.760 -21.072  -2.925  1.00 86.50           C  
ATOM   1856  HG2 GLN A 117     -12.540 -21.888  -3.613  1.00 86.50           H  
ATOM   1857  HG3 GLN A 117     -13.342 -20.324  -3.464  1.00 86.50           H  
ATOM   1858  CD  GLN A 117     -13.597 -21.653  -1.790  1.00 86.50           C  
ATOM   1859  NE2 GLN A 117     -14.906 -21.660  -1.892  1.00 86.50           N  
ATOM   1860 HE21 GLN A 117     -15.375 -21.275  -2.700  1.00 86.50           H  
ATOM   1861 HE22 GLN A 117     -15.396 -22.077  -1.114  1.00 86.50           H  
ATOM   1862  OE1 GLN A 117     -13.082 -22.189  -0.822  1.00 86.50           O  
ATOM   1863  N   LYS A 118      -8.252 -19.692  -2.565  1.00 87.55           N  
ATOM   1864  H   LYS A 118      -8.233 -20.667  -2.303  1.00 87.55           H  
ATOM   1865  CA  LYS A 118      -7.083 -18.845  -2.282  1.00 87.55           C  
ATOM   1866  HA  LYS A 118      -7.384 -18.045  -1.605  1.00 87.55           H  
ATOM   1867  C   LYS A 118      -6.545 -18.176  -3.549  1.00 87.55           C  
ATOM   1868  CB  LYS A 118      -5.979 -19.677  -1.611  1.00 87.55           C  
ATOM   1869  HB2 LYS A 118      -5.041 -19.123  -1.654  1.00 87.55           H  
ATOM   1870  HB3 LYS A 118      -5.849 -20.603  -2.171  1.00 87.55           H  
ATOM   1871  O   LYS A 118      -6.137 -17.015  -3.477  1.00 87.55           O  
ATOM   1872  CG  LYS A 118      -6.272 -20.003  -0.137  1.00 87.55           C  
ATOM   1873  HG2 LYS A 118      -6.254 -19.090   0.459  1.00 87.55           H  
ATOM   1874  HG3 LYS A 118      -7.269 -20.434  -0.042  1.00 87.55           H  
ATOM   1875  CD  LYS A 118      -5.234 -20.998   0.399  1.00 87.55           C  
ATOM   1876  HD2 LYS A 118      -4.233 -20.566   0.385  1.00 87.55           H  
ATOM   1877  HD3 LYS A 118      -5.221 -21.863  -0.265  1.00 87.55           H  
ATOM   1878  CE  LYS A 118      -5.596 -21.476   1.807  1.00 87.55           C  
ATOM   1879  HE2 LYS A 118      -6.683 -21.535   1.855  1.00 87.55           H  
ATOM   1880  HE3 LYS A 118      -5.275 -20.752   2.555  1.00 87.55           H  
ATOM   1881  NZ  LYS A 118      -5.054 -22.833   2.073  1.00 87.55           N  
ATOM   1882  HZ1 LYS A 118      -5.538 -23.289   2.833  1.00 87.55           H  
ATOM   1883  HZ2 LYS A 118      -5.214 -23.436   1.280  1.00 87.55           H  
ATOM   1884  HZ3 LYS A 118      -4.053 -22.878   2.194  1.00 87.55           H  
ATOM   1885  N   ARG A 119      -6.575 -18.837  -4.717  1.00 85.01           N  
ATOM   1886  H   ARG A 119      -7.003 -19.751  -4.730  1.00 85.01           H  
ATOM   1887  CA  ARG A 119      -6.104 -18.248  -5.992  1.00 85.01           C  
ATOM   1888  HA  ARG A 119      -5.086 -17.884  -5.852  1.00 85.01           H  
ATOM   1889  C   ARG A 119      -6.936 -17.030  -6.403  1.00 85.01           C  
ATOM   1890  CB  ARG A 119      -6.094 -19.301  -7.121  1.00 85.01           C  
ATOM   1891  HB2 ARG A 119      -7.111 -19.654  -7.296  1.00 85.01           H  
ATOM   1892  HB3 ARG A 119      -5.752 -18.819  -8.037  1.00 85.01           H  
ATOM   1893  O   ARG A 119      -6.385 -16.077  -6.954  1.00 85.01           O  
ATOM   1894  CG  ARG A 119      -5.179 -20.507  -6.838  1.00 85.01           C  
ATOM   1895  HG2 ARG A 119      -4.165 -20.156  -6.649  1.00 85.01           H  
ATOM   1896  HG3 ARG A 119      -5.541 -21.023  -5.949  1.00 85.01           H  
ATOM   1897  CD  ARG A 119      -5.155 -21.512  -8.007  1.00 85.01           C  
ATOM   1898  HD2 ARG A 119      -6.181 -21.797  -8.241  1.00 85.01           H  
ATOM   1899  HD3 ARG A 119      -4.715 -21.034  -8.882  1.00 85.01           H  
ATOM   1900  NE  ARG A 119      -4.395 -22.729  -7.651  1.00 85.01           N  
ATOM   1901  HE  ARG A 119      -4.474 -23.037  -6.692  1.00 85.01           H  
ATOM   1902  NH1 ARG A 119      -3.614 -23.430  -9.730  1.00 85.01           N  
ATOM   1903 HH11 ARG A 119      -4.336 -22.935 -10.234  1.00 85.01           H  
ATOM   1904 HH12 ARG A 119      -3.057 -24.149 -10.168  1.00 85.01           H  
ATOM   1905  NH2 ARG A 119      -3.023 -24.523  -7.935  1.00 85.01           N  
ATOM   1906 HH21 ARG A 119      -2.493 -25.100  -8.573  1.00 85.01           H  
ATOM   1907 HH22 ARG A 119      -3.210 -24.894  -7.015  1.00 85.01           H  
ATOM   1908  CZ  ARG A 119      -3.695 -23.538  -8.437  1.00 85.01           C  
ATOM   1909  N   GLU A 120      -8.226 -17.021  -6.080  1.00 87.23           N  
ATOM   1910  H   GLU A 120      -8.611 -17.852  -5.653  1.00 87.23           H  
ATOM   1911  CA  GLU A 120      -9.148 -15.923  -6.389  1.00 87.23           C  
ATOM   1912  HA  GLU A 120      -8.866 -15.470  -7.340  1.00 87.23           H  
ATOM   1913  C   GLU A 120      -9.160 -14.817  -5.327  1.00 87.23           C  
ATOM   1914  CB  GLU A 120     -10.571 -16.464  -6.526  1.00 87.23           C  
ATOM   1915  HB2 GLU A 120     -10.883 -16.911  -5.583  1.00 87.23           H  
ATOM   1916  HB3 GLU A 120     -11.217 -15.612  -6.738  1.00 87.23           H  
ATOM   1917  O   GLU A 120      -9.307 -13.632  -5.653  1.00 87.23           O  
ATOM   1918  CG  GLU A 120     -10.717 -17.492  -7.653  1.00 87.23           C  
ATOM   1919  HG2 GLU A 120     -10.284 -17.072  -8.561  1.00 87.23           H  
ATOM   1920  HG3 GLU A 120     -10.164 -18.394  -7.392  1.00 87.23           H  
ATOM   1921  CD  GLU A 120     -12.187 -17.846  -7.912  1.00 87.23           C  
ATOM   1922  OE1 GLU A 120     -12.415 -18.594  -8.882  1.00 87.23           O  
ATOM   1923  OE2 GLU A 120     -13.058 -17.298  -7.193  1.00 87.23           O  
ATOM   1924  N   TRP A 121      -9.009 -15.187  -4.055  1.00 92.49           N  
ATOM   1925  H   TRP A 121      -9.003 -16.178  -3.859  1.00 92.49           H  
ATOM   1926  CA  TRP A 121      -9.051 -14.268  -2.918  1.00 92.49           C  
ATOM   1927  HA  TRP A 121      -9.786 -13.485  -3.107  1.00 92.49           H  
ATOM   1928  C   TRP A 121      -7.719 -13.570  -2.657  1.00 92.49           C  
ATOM   1929  CB  TRP A 121      -9.504 -15.039  -1.680  1.00 92.49           C  
ATOM   1930  HB2 TRP A 121      -9.103 -14.550  -0.792  1.00 92.49           H  
ATOM   1931  HB3 TRP A 121      -9.097 -16.050  -1.693  1.00 92.49           H  
ATOM   1932  O   TRP A 121      -7.693 -12.381  -2.338  1.00 92.49           O  
ATOM   1933  CG  TRP A 121     -10.986 -15.098  -1.515  1.00 92.49           C  
ATOM   1934  CD1 TRP A 121     -11.837 -15.952  -2.129  1.00 92.49           C  
ATOM   1935  HD1 TRP A 121     -11.555 -16.728  -2.825  1.00 92.49           H  
ATOM   1936  CD2 TRP A 121     -11.804 -14.287  -0.621  1.00 92.49           C  
ATOM   1937  CE2 TRP A 121     -13.158 -14.722  -0.728  1.00 92.49           C  
ATOM   1938  CE3 TRP A 121     -11.519 -13.244   0.288  1.00 92.49           C  
ATOM   1939  HE3 TRP A 121     -10.502 -12.899   0.400  1.00 92.49           H  
ATOM   1940  NE1 TRP A 121     -13.122 -15.728  -1.668  1.00 92.49           N  
ATOM   1941  HE1 TRP A 121     -13.913 -16.311  -1.901  1.00 92.49           H  
ATOM   1942  CH2 TRP A 121     -13.866 -13.122   0.938  1.00 92.49           C  
ATOM   1943  HH2 TRP A 121     -14.640 -12.681   1.548  1.00 92.49           H  
ATOM   1944  CZ2 TRP A 121     -14.183 -14.152   0.036  1.00 92.49           C  
ATOM   1945  HZ2 TRP A 121     -15.202 -14.500  -0.053  1.00 92.49           H  
ATOM   1946  CZ3 TRP A 121     -12.543 -12.665   1.059  1.00 92.49           C  
ATOM   1947  HZ3 TRP A 121     -12.325 -11.869   1.755  1.00 92.49           H  
ATOM   1948  N   TYR A 122      -6.588 -14.257  -2.817  1.00 93.72           N  
ATOM   1949  H   TYR A 122      -6.642 -15.228  -3.090  1.00 93.72           H  
ATOM   1950  CA  TYR A 122      -5.275 -13.693  -2.493  1.00 93.72           C  
ATOM   1951  HA  TYR A 122      -5.298 -13.367  -1.454  1.00 93.72           H  
ATOM   1952  C   TYR A 122      -4.906 -12.448  -3.305  1.00 93.72           C  
ATOM   1953  CB  TYR A 122      -4.176 -14.753  -2.617  1.00 93.72           C  
ATOM   1954  HB2 TYR A 122      -3.219 -14.231  -2.618  1.00 93.72           H  
ATOM   1955  HB3 TYR A 122      -4.261 -15.270  -3.573  1.00 93.72           H  
ATOM   1956  O   TYR A 122      -4.206 -11.598  -2.756  1.00 93.72           O  
ATOM   1957  CG  TYR A 122      -4.087 -15.773  -1.497  1.00 93.72           C  
ATOM   1958  CD1 TYR A 122      -5.082 -15.891  -0.502  1.00 93.72           C  
ATOM   1959  HD1 TYR A 122      -5.999 -15.322  -0.547  1.00 93.72           H  
ATOM   1960  CD2 TYR A 122      -2.949 -16.598  -1.442  1.00 93.72           C  
ATOM   1961  HD2 TYR A 122      -2.202 -16.534  -2.219  1.00 93.72           H  
ATOM   1962  CE1 TYR A 122      -4.908 -16.774   0.575  1.00 93.72           C  
ATOM   1963  HE1 TYR A 122      -5.659 -16.859   1.346  1.00 93.72           H  
ATOM   1964  CE2 TYR A 122      -2.793 -17.521  -0.392  1.00 93.72           C  
ATOM   1965  HE2 TYR A 122      -1.933 -18.173  -0.368  1.00 93.72           H  
ATOM   1966  OH  TYR A 122      -3.591 -18.447   1.669  1.00 93.72           O  
ATOM   1967  HH  TYR A 122      -2.907 -19.097   1.489  1.00 93.72           H  
ATOM   1968  CZ  TYR A 122      -3.765 -17.593   0.629  1.00 93.72           C  
ATOM   1969  N   PRO A 123      -5.327 -12.271  -4.571  1.00 92.48           N  
ATOM   1970  CA  PRO A 123      -5.134 -11.007  -5.273  1.00 92.48           C  
ATOM   1971  HA  PRO A 123      -4.068 -10.779  -5.277  1.00 92.48           H  
ATOM   1972  C   PRO A 123      -5.888  -9.829  -4.637  1.00 92.48           C  
ATOM   1973  CB  PRO A 123      -5.590 -11.273  -6.712  1.00 92.48           C  
ATOM   1974  HB2 PRO A 123      -6.640 -11.008  -6.835  1.00 92.48           H  
ATOM   1975  HB3 PRO A 123      -4.965 -10.750  -7.436  1.00 92.48           H  
ATOM   1976  O   PRO A 123      -5.380  -8.710  -4.674  1.00 92.48           O  
ATOM   1977  CG  PRO A 123      -5.427 -12.778  -6.885  1.00 92.48           C  
ATOM   1978  HG2 PRO A 123      -6.100 -13.177  -7.644  1.00 92.48           H  
ATOM   1979  HG3 PRO A 123      -4.390 -13.016  -7.125  1.00 92.48           H  
ATOM   1980  CD  PRO A 123      -5.772 -13.301  -5.499  1.00 92.48           C  
ATOM   1981  HD2 PRO A 123      -6.853 -13.419  -5.418  1.00 92.48           H  
ATOM   1982  HD3 PRO A 123      -5.277 -14.256  -5.325  1.00 92.48           H  
ATOM   1983  N   PHE A 124      -7.069 -10.063  -4.054  1.00 94.63           N  
ATOM   1984  H   PHE A 124      -7.404 -11.015  -4.011  1.00 94.63           H  
ATOM   1985  CA  PHE A 124      -7.832  -9.061  -3.299  1.00 94.63           C  
ATOM   1986  HA  PHE A 124      -7.829  -8.113  -3.837  1.00 94.63           H  
ATOM   1987  C   PHE A 124      -7.189  -8.801  -1.931  1.00 94.63           C  
ATOM   1988  CB  PHE A 124      -9.292  -9.529  -3.171  1.00 94.63           C  
ATOM   1989  HB2 PHE A 124      -9.761  -9.480  -4.154  1.00 94.63           H  
ATOM   1990  HB3 PHE A 124      -9.319 -10.571  -2.855  1.00 94.63           H  
ATOM   1991  O   PHE A 124      -6.867  -7.659  -1.609  1.00 94.63           O  
ATOM   1992  CG  PHE A 124     -10.124  -8.724  -2.193  1.00 94.63           C  
ATOM   1993  CD1 PHE A 124     -10.346  -9.203  -0.886  1.00 94.63           C  
ATOM   1994  HD1 PHE A 124      -9.945 -10.157  -0.576  1.00 94.63           H  
ATOM   1995  CD2 PHE A 124     -10.683  -7.497  -2.592  1.00 94.63           C  
ATOM   1996  HD2 PHE A 124     -10.535  -7.124  -3.595  1.00 94.63           H  
ATOM   1997  CE1 PHE A 124     -11.119  -8.454   0.019  1.00 94.63           C  
ATOM   1998  HE1 PHE A 124     -11.316  -8.828   1.013  1.00 94.63           H  
ATOM   1999  CE2 PHE A 124     -11.460  -6.755  -1.688  1.00 94.63           C  
ATOM   2000  HE2 PHE A 124     -11.914  -5.827  -2.003  1.00 94.63           H  
ATOM   2001  CZ  PHE A 124     -11.677  -7.229  -0.384  1.00 94.63           C  
ATOM   2002  HZ  PHE A 124     -12.295  -6.665   0.300  1.00 94.63           H  
ATOM   2003  N   LEU A 125      -6.896  -9.863  -1.171  1.00 95.67           N  
ATOM   2004  H   LEU A 125      -7.206 -10.769  -1.493  1.00 95.67           H  
ATOM   2005  CA  LEU A 125      -6.266  -9.768   0.151  1.00 95.67           C  
ATOM   2006  HA  LEU A 125      -6.879  -9.127   0.785  1.00 95.67           H  
ATOM   2007  C   LEU A 125      -4.869  -9.137   0.095  1.00 95.67           C  
ATOM   2008  CB  LEU A 125      -6.172 -11.164   0.790  1.00 95.67           C  
ATOM   2009  HB2 LEU A 125      -5.627 -11.076   1.730  1.00 95.67           H  
ATOM   2010  HB3 LEU A 125      -5.586 -11.803   0.129  1.00 95.67           H  
ATOM   2011  O   LEU A 125      -4.492  -8.410   1.007  1.00 95.67           O  
ATOM   2012  CG  LEU A 125      -7.519 -11.849   1.081  1.00 95.67           C  
ATOM   2013  HG  LEU A 125      -8.098 -11.930   0.161  1.00 95.67           H  
ATOM   2014  CD1 LEU A 125      -7.245 -13.257   1.602  1.00 95.67           C  
ATOM   2015 HD11 LEU A 125      -8.187 -13.798   1.693  1.00 95.67           H  
ATOM   2016 HD12 LEU A 125      -6.610 -13.797   0.899  1.00 95.67           H  
ATOM   2017 HD13 LEU A 125      -6.751 -13.214   2.572  1.00 95.67           H  
ATOM   2018  CD2 LEU A 125      -8.354 -11.098   2.117  1.00 95.67           C  
ATOM   2019 HD21 LEU A 125      -7.791 -10.973   3.042  1.00 95.67           H  
ATOM   2020 HD22 LEU A 125      -8.646 -10.119   1.735  1.00 95.67           H  
ATOM   2021 HD23 LEU A 125      -9.265 -11.659   2.330  1.00 95.67           H  
ATOM   2022  N   ALA A 126      -4.097  -9.371  -0.970  1.00 95.48           N  
ATOM   2023  H   ALA A 126      -4.422 -10.018  -1.674  1.00 95.48           H  
ATOM   2024  CA  ALA A 126      -2.805  -8.717  -1.164  1.00 95.48           C  
ATOM   2025  HA  ALA A 126      -2.193  -8.875  -0.276  1.00 95.48           H  
ATOM   2026  C   ALA A 126      -2.956  -7.203  -1.340  1.00 95.48           C  
ATOM   2027  CB  ALA A 126      -2.094  -9.341  -2.366  1.00 95.48           C  
ATOM   2028  HB1 ALA A 126      -1.895 -10.393  -2.160  1.00 95.48           H  
ATOM   2029  HB2 ALA A 126      -1.144  -8.834  -2.539  1.00 95.48           H  
ATOM   2030  HB3 ALA A 126      -2.718  -9.258  -3.255  1.00 95.48           H  
ATOM   2031  O   ALA A 126      -2.233  -6.446  -0.698  1.00 95.48           O  
ATOM   2032  N   SER A 127      -3.909  -6.760  -2.163  1.00 94.79           N  
ATOM   2033  H   SER A 127      -4.481  -7.423  -2.668  1.00 94.79           H  
ATOM   2034  CA  SER A 127      -4.189  -5.335  -2.356  1.00 94.79           C  
ATOM   2035  HA  SER A 127      -3.265  -4.825  -2.628  1.00 94.79           H  
ATOM   2036  C   SER A 127      -4.706  -4.693  -1.070  1.00 94.79           C  
ATOM   2037  CB  SER A 127      -5.188  -5.139  -3.496  1.00 94.79           C  
ATOM   2038  HB2 SER A 127      -5.393  -4.076  -3.620  1.00 94.79           H  
ATOM   2039  HB3 SER A 127      -6.112  -5.661  -3.249  1.00 94.79           H  
ATOM   2040  O   SER A 127      -4.196  -3.648  -0.674  1.00 94.79           O  
ATOM   2041  OG  SER A 127      -4.637  -5.663  -4.695  1.00 94.79           O  
ATOM   2042  HG  SER A 127      -5.138  -5.353  -5.453  1.00 94.79           H  
ATOM   2043  N   LEU A 128      -5.637  -5.351  -0.372  1.00 96.63           N  
ATOM   2044  H   LEU A 128      -6.031  -6.194  -0.764  1.00 96.63           H  
ATOM   2045  CA  LEU A 128      -6.152  -4.894   0.918  1.00 96.63           C  
ATOM   2046  HA  LEU A 128      -6.550  -3.887   0.790  1.00 96.63           H  
ATOM   2047  C   LEU A 128      -5.041  -4.815   1.976  1.00 96.63           C  
ATOM   2048  CB  LEU A 128      -7.307  -5.825   1.328  1.00 96.63           C  
ATOM   2049  HB2 LEU A 128      -6.933  -6.847   1.381  1.00 96.63           H  
ATOM   2050  HB3 LEU A 128      -8.059  -5.796   0.539  1.00 96.63           H  
ATOM   2051  O   LEU A 128      -4.943  -3.816   2.681  1.00 96.63           O  
ATOM   2052  CG  LEU A 128      -7.994  -5.476   2.662  1.00 96.63           C  
ATOM   2053  HG  LEU A 128      -7.280  -5.581   3.478  1.00 96.63           H  
ATOM   2054  CD1 LEU A 128      -8.551  -4.055   2.675  1.00 96.63           C  
ATOM   2055 HD11 LEU A 128      -7.747  -3.322   2.619  1.00 96.63           H  
ATOM   2056 HD12 LEU A 128      -9.233  -3.908   1.837  1.00 96.63           H  
ATOM   2057 HD13 LEU A 128      -9.098  -3.877   3.601  1.00 96.63           H  
ATOM   2058  CD2 LEU A 128      -9.148  -6.458   2.880  1.00 96.63           C  
ATOM   2059 HD21 LEU A 128      -9.833  -6.418   2.033  1.00 96.63           H  
ATOM   2060 HD22 LEU A 128      -8.773  -7.476   2.986  1.00 96.63           H  
ATOM   2061 HD23 LEU A 128      -9.718  -6.192   3.771  1.00 96.63           H  
ATOM   2062  N   GLN A 129      -4.145  -5.808   2.041  1.00 95.82           N  
ATOM   2063  H   GLN A 129      -4.274  -6.622   1.458  1.00 95.82           H  
ATOM   2064  CA  GLN A 129      -3.008  -5.765   2.961  1.00 95.82           C  
ATOM   2065  HA  GLN A 129      -3.411  -5.537   3.948  1.00 95.82           H  
ATOM   2066  C   GLN A 129      -2.027  -4.643   2.602  1.00 95.82           C  
ATOM   2067  CB  GLN A 129      -2.303  -7.130   3.058  1.00 95.82           C  
ATOM   2068  HB2 GLN A 129      -3.048  -7.915   3.196  1.00 95.82           H  
ATOM   2069  HB3 GLN A 129      -1.740  -7.330   2.146  1.00 95.82           H  
ATOM   2070  O   GLN A 129      -1.556  -3.962   3.504  1.00 95.82           O  
ATOM   2071  CG  GLN A 129      -1.365  -7.131   4.274  1.00 95.82           C  
ATOM   2072  HG2 GLN A 129      -0.566  -6.403   4.130  1.00 95.82           H  
ATOM   2073  HG3 GLN A 129      -1.934  -6.818   5.149  1.00 95.82           H  
ATOM   2074  CD  GLN A 129      -0.727  -8.481   4.566  1.00 95.82           C  
ATOM   2075  NE2 GLN A 129      -0.968  -9.045   5.727  1.00 95.82           N  
ATOM   2076 HE21 GLN A 129      -1.615  -8.601   6.363  1.00 95.82           H  
ATOM   2077 HE22 GLN A 129      -0.497  -9.924   5.885  1.00 95.82           H  
ATOM   2078  OE1 GLN A 129       0.045  -9.054   3.813  1.00 95.82           O  
ATOM   2079  N   LEU A 130      -1.734  -4.420   1.316  1.00 94.53           N  
ATOM   2080  H   LEU A 130      -2.152  -5.017   0.617  1.00 94.53           H  
ATOM   2081  CA  LEU A 130      -0.890  -3.304   0.867  1.00 94.53           C  
ATOM   2082  HA  LEU A 130       0.073  -3.363   1.375  1.00 94.53           H  
ATOM   2083  C   LEU A 130      -1.488  -1.945   1.250  1.00 94.53           C  
ATOM   2084  CB  LEU A 130      -0.679  -3.381  -0.659  1.00 94.53           C  
ATOM   2085  HB2 LEU A 130      -0.323  -2.414  -1.013  1.00 94.53           H  
ATOM   2086  HB3 LEU A 130      -1.640  -3.572  -1.137  1.00 94.53           H  
ATOM   2087  O   LEU A 130      -0.743  -1.075   1.681  1.00 94.53           O  
ATOM   2088  CG  LEU A 130       0.330  -4.454  -1.095  1.00 94.53           C  
ATOM   2089  HG  LEU A 130       0.137  -5.374  -0.543  1.00 94.53           H  
ATOM   2090  CD1 LEU A 130       0.214  -4.770  -2.586  1.00 94.53           C  
ATOM   2091 HD11 LEU A 130       0.504  -3.900  -3.175  1.00 94.53           H  
ATOM   2092 HD12 LEU A 130      -0.812  -5.055  -2.821  1.00 94.53           H  
ATOM   2093 HD13 LEU A 130       0.872  -5.603  -2.833  1.00 94.53           H  
ATOM   2094  CD2 LEU A 130       1.772  -4.003  -0.841  1.00 94.53           C  
ATOM   2095 HD21 LEU A 130       1.908  -3.752   0.211  1.00 94.53           H  
ATOM   2096 HD22 LEU A 130       2.457  -4.807  -1.110  1.00 94.53           H  
ATOM   2097 HD23 LEU A 130       2.001  -3.123  -1.442  1.00 94.53           H  
ATOM   2098  N   CYS A 131      -2.806  -1.790   1.119  1.00 94.99           N  
ATOM   2099  H   CYS A 131      -3.335  -2.556   0.729  1.00 94.99           H  
ATOM   2100  CA  CYS A 131      -3.552  -0.589   1.493  1.00 94.99           C  
ATOM   2101  HA  CYS A 131      -3.151   0.280   0.972  1.00 94.99           H  
ATOM   2102  C   CYS A 131      -3.456  -0.282   2.987  1.00 94.99           C  
ATOM   2103  CB  CYS A 131      -4.992  -0.813   1.038  1.00 94.99           C  
ATOM   2104  HB2 CYS A 131      -5.302  -1.833   1.264  1.00 94.99           H  
ATOM   2105  HB3 CYS A 131      -5.004  -0.663  -0.042  1.00 94.99           H  
ATOM   2106  O   CYS A 131      -2.977   0.782   3.363  1.00 94.99           O  
ATOM   2107  SG  CYS A 131      -6.192   0.310   1.800  1.00 94.99           S  
ATOM   2108  HG  CYS A 131      -6.002   1.314   0.939  1.00 94.99           H  
ATOM   2109  N   VAL A 132      -3.835  -1.220   3.855  1.00 94.76           N  
ATOM   2110  H   VAL A 132      -4.256  -2.068   3.504  1.00 94.76           H  
ATOM   2111  CA  VAL A 132      -3.837  -0.962   5.308  1.00 94.76           C  
ATOM   2112  HA  VAL A 132      -4.319  -0.000   5.484  1.00 94.76           H  
ATOM   2113  C   VAL A 132      -2.422  -0.835   5.876  1.00 94.76           C  
ATOM   2114  CB  VAL A 132      -4.649  -2.022   6.067  1.00 94.76           C  
ATOM   2115  HB  VAL A 132      -4.697  -1.736   7.118  1.00 94.76           H  
ATOM   2116  O   VAL A 132      -2.198  -0.152   6.868  1.00 94.76           O  
ATOM   2117  CG1 VAL A 132      -6.085  -2.063   5.525  1.00 94.76           C  
ATOM   2118 HG11 VAL A 132      -6.524  -1.068   5.591  1.00 94.76           H  
ATOM   2119 HG12 VAL A 132      -6.112  -2.396   4.487  1.00 94.76           H  
ATOM   2120 HG13 VAL A 132      -6.693  -2.745   6.120  1.00 94.76           H  
ATOM   2121  CG2 VAL A 132      -4.005  -3.414   5.986  1.00 94.76           C  
ATOM   2122 HG21 VAL A 132      -3.868  -3.697   4.942  1.00 94.76           H  
ATOM   2123 HG22 VAL A 132      -3.042  -3.410   6.496  1.00 94.76           H  
ATOM   2124 HG23 VAL A 132      -4.656  -4.138   6.476  1.00 94.76           H  
ATOM   2125  N   LYS A 133      -1.431  -1.458   5.226  1.00 93.66           N  
ATOM   2126  H   LYS A 133      -1.676  -2.015   4.420  1.00 93.66           H  
ATOM   2127  CA  LYS A 133      -0.015  -1.328   5.582  1.00 93.66           C  
ATOM   2128  HA  LYS A 133       0.062  -1.232   6.665  1.00 93.66           H  
ATOM   2129  C   LYS A 133       0.636  -0.031   5.095  1.00 93.66           C  
ATOM   2130  CB  LYS A 133       0.741  -2.579   5.102  1.00 93.66           C  
ATOM   2131  HB2 LYS A 133       1.809  -2.372   5.165  1.00 93.66           H  
ATOM   2132  HB3 LYS A 133       0.534  -2.754   4.046  1.00 93.66           H  
ATOM   2133  O   LYS A 133       1.770   0.247   5.490  1.00 93.66           O  
ATOM   2134  CG  LYS A 133       0.484  -3.862   5.916  1.00 93.66           C  
ATOM   2135  HG2 LYS A 133      -0.548  -4.192   5.796  1.00 93.66           H  
ATOM   2136  HG3 LYS A 133       1.152  -4.645   5.555  1.00 93.66           H  
ATOM   2137  CD  LYS A 133       0.746  -3.607   7.400  1.00 93.66           C  
ATOM   2138  HD2 LYS A 133      -0.055  -2.973   7.779  1.00 93.66           H  
ATOM   2139  HD3 LYS A 133       1.688  -3.069   7.507  1.00 93.66           H  
ATOM   2140  CE  LYS A 133       0.795  -4.849   8.277  1.00 93.66           C  
ATOM   2141  HE2 LYS A 133      -0.071  -5.478   8.071  1.00 93.66           H  
ATOM   2142  HE3 LYS A 133       1.710  -5.395   8.047  1.00 93.66           H  
ATOM   2143  NZ  LYS A 133       0.784  -4.387   9.688  1.00 93.66           N  
ATOM   2144  HZ1 LYS A 133       1.112  -5.065  10.361  1.00 93.66           H  
ATOM   2145  HZ2 LYS A 133      -0.125  -4.036   9.952  1.00 93.66           H  
ATOM   2146  HZ3 LYS A 133       1.325  -3.539   9.776  1.00 93.66           H  
ATOM   2147  N   THR A 134      -0.051   0.772   4.282  1.00 93.24           N  
ATOM   2148  H   THR A 134      -0.961   0.483   3.952  1.00 93.24           H  
ATOM   2149  CA  THR A 134       0.399   2.125   3.930  1.00 93.24           C  
ATOM   2150  HA  THR A 134       1.427   2.072   3.572  1.00 93.24           H  
ATOM   2151  C   THR A 134       0.409   3.043   5.151  1.00 93.24           C  
ATOM   2152  CB  THR A 134      -0.470   2.712   2.805  1.00 93.24           C  
ATOM   2153  HB  THR A 134      -1.523   2.684   3.086  1.00 93.24           H  
ATOM   2154  O   THR A 134       1.364   3.794   5.319  1.00 93.24           O  
ATOM   2155  CG2 THR A 134      -0.104   4.149   2.460  1.00 93.24           C  
ATOM   2156 HG21 THR A 134      -0.563   4.436   1.514  1.00 93.24           H  
ATOM   2157 HG22 THR A 134      -0.489   4.811   3.236  1.00 93.24           H  
ATOM   2158 HG23 THR A 134       0.980   4.255   2.403  1.00 93.24           H  
ATOM   2159  OG1 THR A 134      -0.267   1.970   1.623  1.00 93.24           O  
ATOM   2160  HG1 THR A 134       0.657   2.081   1.387  1.00 93.24           H  
ATOM   2161  N   GLU A 135      -0.574   2.933   6.046  1.00 93.74           N  
ATOM   2162  H   GLU A 135      -1.351   2.315   5.864  1.00 93.74           H  
ATOM   2163  CA  GLU A 135      -0.617   3.724   7.283  1.00 93.74           C  
ATOM   2164  HA  GLU A 135      -0.608   4.784   7.029  1.00 93.74           H  
ATOM   2165  C   GLU A 135       0.604   3.457   8.176  1.00 93.74           C  
ATOM   2166  CB  GLU A 135      -1.931   3.418   8.006  1.00 93.74           C  
ATOM   2167  HB2 GLU A 135      -1.958   2.364   8.281  1.00 93.74           H  
ATOM   2168  HB3 GLU A 135      -2.743   3.615   7.305  1.00 93.74           H  
ATOM   2169  O   GLU A 135       1.271   4.397   8.603  1.00 93.74           O  
ATOM   2170  CG  GLU A 135      -2.152   4.277   9.260  1.00 93.74           C  
ATOM   2171  HG2 GLU A 135      -1.435   3.975  10.023  1.00 93.74           H  
ATOM   2172  HG3 GLU A 135      -1.973   5.322   9.008  1.00 93.74           H  
ATOM   2173  CD  GLU A 135      -3.578   4.131   9.813  1.00 93.74           C  
ATOM   2174  OE1 GLU A 135      -3.949   4.853  10.769  1.00 93.74           O  
ATOM   2175  OE2 GLU A 135      -4.376   3.347   9.253  1.00 93.74           O  
ATOM   2176  N   ASP A 136       0.980   2.185   8.366  1.00 91.00           N  
ATOM   2177  H   ASP A 136       0.352   1.459   8.053  1.00 91.00           H  
ATOM   2178  CA  ASP A 136       2.198   1.812   9.102  1.00 91.00           C  
ATOM   2179  HA  ASP A 136       2.112   2.164  10.130  1.00 91.00           H  
ATOM   2180  C   ASP A 136       3.459   2.452   8.488  1.00 91.00           C  
ATOM   2181  CB  ASP A 136       2.391   0.280   9.101  1.00 91.00           C  
ATOM   2182  HB2 ASP A 136       2.267  -0.096   8.085  1.00 91.00           H  
ATOM   2183  HB3 ASP A 136       3.418   0.068   9.398  1.00 91.00           H  
ATOM   2184  O   ASP A 136       4.346   2.912   9.210  1.00 91.00           O  
ATOM   2185  CG  ASP A 136       1.486  -0.521  10.043  1.00 91.00           C  
ATOM   2186  OD1 ASP A 136       0.941   0.063  10.998  1.00 91.00           O  
ATOM   2187  OD2 ASP A 136       1.421  -1.767   9.847  1.00 91.00           O  
ATOM   2188  N   ALA A 137       3.549   2.487   7.154  1.00 89.57           N  
ATOM   2189  H   ALA A 137       2.763   2.161   6.610  1.00 89.57           H  
ATOM   2190  CA  ALA A 137       4.682   3.095   6.459  1.00 89.57           C  
ATOM   2191  HA  ALA A 137       5.603   2.673   6.861  1.00 89.57           H  
ATOM   2192  C   ALA A 137       4.743   4.616   6.697  1.00 89.57           C  
ATOM   2193  CB  ALA A 137       4.611   2.735   4.969  1.00 89.57           C  
ATOM   2194  HB1 ALA A 137       4.596   1.651   4.851  1.00 89.57           H  
ATOM   2195  HB2 ALA A 137       3.716   3.164   4.519  1.00 89.57           H  
ATOM   2196  HB3 ALA A 137       5.487   3.138   4.461  1.00 89.57           H  
ATOM   2197  O   ALA A 137       5.823   5.147   6.945  1.00 89.57           O  
ATOM   2198  N   ILE A 138       3.593   5.299   6.700  1.00 91.90           N  
ATOM   2199  H   ILE A 138       2.741   4.790   6.513  1.00 91.90           H  
ATOM   2200  CA  ILE A 138       3.495   6.750   6.920  1.00 91.90           C  
ATOM   2201  HA  ILE A 138       4.241   7.258   6.308  1.00 91.90           H  
ATOM   2202  C   ILE A 138       3.797   7.134   8.366  1.00 91.90           C  
ATOM   2203  CB  ILE A 138       2.106   7.276   6.495  1.00 91.90           C  
ATOM   2204  HB  ILE A 138       1.326   6.731   7.026  1.00 91.90           H  
ATOM   2205  O   ILE A 138       4.590   8.040   8.629  1.00 91.90           O  
ATOM   2206  CG1 ILE A 138       1.924   7.078   4.982  1.00 91.90           C  
ATOM   2207 HG12 ILE A 138       2.238   6.078   4.684  1.00 91.90           H  
ATOM   2208 HG13 ILE A 138       2.589   7.794   4.499  1.00 91.90           H  
ATOM   2209  CG2 ILE A 138       2.014   8.775   6.843  1.00 91.90           C  
ATOM   2210 HG21 ILE A 138       2.910   9.297   6.506  1.00 91.90           H  
ATOM   2211 HG22 ILE A 138       1.890   8.910   7.917  1.00 91.90           H  
ATOM   2212 HG23 ILE A 138       1.153   9.232   6.354  1.00 91.90           H  
ATOM   2213  CD1 ILE A 138       0.508   7.286   4.441  1.00 91.90           C  
ATOM   2214 HD11 ILE A 138       0.207   8.329   4.539  1.00 91.90           H  
ATOM   2215 HD12 ILE A 138      -0.193   6.642   4.974  1.00 91.90           H  
ATOM   2216 HD13 ILE A 138       0.499   7.029   3.382  1.00 91.90           H  
ATOM   2217  N   LEU A 139       3.156   6.466   9.324  1.00 91.53           N  
ATOM   2218  H   LEU A 139       2.511   5.737   9.055  1.00 91.53           H  
ATOM   2219  CA  LEU A 139       3.230   6.864  10.727  1.00 91.53           C  
ATOM   2220  HA  LEU A 139       3.029   7.932  10.800  1.00 91.53           H  
ATOM   2221  C   LEU A 139       4.628   6.647  11.310  1.00 91.53           C  
ATOM   2222  CB  LEU A 139       2.165   6.101  11.530  1.00 91.53           C  
ATOM   2223  HB2 LEU A 139       2.321   6.308  12.589  1.00 91.53           H  
ATOM   2224  HB3 LEU A 139       2.305   5.031  11.376  1.00 91.53           H  
ATOM   2225  O   LEU A 139       5.101   7.492  12.080  1.00 91.53           O  
ATOM   2226  CG  LEU A 139       0.710   6.469  11.175  1.00 91.53           C  
ATOM   2227  HG  LEU A 139       0.498   6.216  10.136  1.00 91.53           H  
ATOM   2228  CD1 LEU A 139      -0.224   5.660  12.071  1.00 91.53           C  
ATOM   2229 HD11 LEU A 139      -1.261   5.887  11.824  1.00 91.53           H  
ATOM   2230 HD12 LEU A 139      -0.042   5.903  13.118  1.00 91.53           H  
ATOM   2231 HD13 LEU A 139      -0.058   4.595  11.910  1.00 91.53           H  
ATOM   2232  CD2 LEU A 139       0.425   7.961  11.362  1.00 91.53           C  
ATOM   2233 HD21 LEU A 139      -0.649   8.137  11.295  1.00 91.53           H  
ATOM   2234 HD22 LEU A 139       0.908   8.533  10.571  1.00 91.53           H  
ATOM   2235 HD23 LEU A 139       0.784   8.292  12.337  1.00 91.53           H  
ATOM   2236  N   TRP A 140       5.286   5.549  10.920  1.00 84.70           N  
ATOM   2237  H   TRP A 140       4.811   4.916  10.291  1.00 84.70           H  
ATOM   2238  CA  TRP A 140       6.559   5.122  11.497  1.00 84.70           C  
ATOM   2239  HA  TRP A 140       6.706   5.657  12.435  1.00 84.70           H  
ATOM   2240  C   TRP A 140       7.785   5.441  10.642  1.00 84.70           C  
ATOM   2241  CB  TRP A 140       6.488   3.626  11.829  1.00 84.70           C  
ATOM   2242  HB2 TRP A 140       7.423   3.328  12.304  1.00 84.70           H  
ATOM   2243  HB3 TRP A 140       6.394   3.060  10.902  1.00 84.70           H  
ATOM   2244  O   TRP A 140       8.871   5.479  11.214  1.00 84.70           O  
ATOM   2245  CG  TRP A 140       5.364   3.255  12.748  1.00 84.70           C  
ATOM   2246  CD1 TRP A 140       4.279   2.520  12.417  1.00 84.70           C  
ATOM   2247  HD1 TRP A 140       4.097   2.087  11.445  1.00 84.70           H  
ATOM   2248  CD2 TRP A 140       5.155   3.664  14.134  1.00 84.70           C  
ATOM   2249  CE2 TRP A 140       3.900   3.145  14.573  1.00 84.70           C  
ATOM   2250  CE3 TRP A 140       5.890   4.448  15.052  1.00 84.70           C  
ATOM   2251  HE3 TRP A 140       6.826   4.883  14.735  1.00 84.70           H  
ATOM   2252  NE1 TRP A 140       3.410   2.455  13.485  1.00 84.70           N  
ATOM   2253  HE1 TRP A 140       2.502   2.017  13.425  1.00 84.70           H  
ATOM   2254  CH2 TRP A 140       4.148   4.182  16.746  1.00 84.70           C  
ATOM   2255  HH2 TRP A 140       3.750   4.414  17.723  1.00 84.70           H  
ATOM   2256  CZ2 TRP A 140       3.398   3.393  15.858  1.00 84.70           C  
ATOM   2257  HZ2 TRP A 140       2.430   3.010  16.145  1.00 84.70           H  
ATOM   2258  CZ3 TRP A 140       5.392   4.703  16.345  1.00 84.70           C  
ATOM   2259  HZ3 TRP A 140       5.944   5.337  17.024  1.00 84.70           H  
ATOM   2260  N   GLN A 141       7.635   5.644   9.325  1.00 79.21           N  
ATOM   2261  H   GLN A 141       6.703   5.628   8.935  1.00 79.21           H  
ATOM   2262  CA  GLN A 141       8.725   5.947   8.382  1.00 79.21           C  
ATOM   2263  HA  GLN A 141       8.340   5.738   7.384  1.00 79.21           H  
ATOM   2264  C   GLN A 141       9.947   5.026   8.572  1.00 79.21           C  
ATOM   2265  CB  GLN A 141       9.044   7.447   8.423  1.00 79.21           C  
ATOM   2266  HB2 GLN A 141       8.109   8.005   8.456  1.00 79.21           H  
ATOM   2267  HB3 GLN A 141       9.612   7.672   9.326  1.00 79.21           H  
ATOM   2268  O   GLN A 141      11.090   5.448   8.741  1.00 79.21           O  
ATOM   2269  CG  GLN A 141       9.828   7.909   7.183  1.00 79.21           C  
ATOM   2270  HG2 GLN A 141       9.235   7.717   6.289  1.00 79.21           H  
ATOM   2271  HG3 GLN A 141      10.761   7.352   7.093  1.00 79.21           H  
ATOM   2272  CD  GLN A 141      10.170   9.393   7.229  1.00 79.21           C  
ATOM   2273  NE2 GLN A 141      10.841   9.902   6.220  1.00 79.21           N  
ATOM   2274 HE21 GLN A 141      11.075   9.330   5.422  1.00 79.21           H  
ATOM   2275 HE22 GLN A 141      11.037  10.893   6.246  1.00 79.21           H  
ATOM   2276  OE1 GLN A 141       9.843  10.116   8.159  1.00 79.21           O  
ATOM   2277  N   ARG A 142       9.685   3.716   8.632  1.00 75.15           N  
ATOM   2278  H   ARG A 142       8.724   3.444   8.481  1.00 75.15           H  
ATOM   2279  CA  ARG A 142      10.707   2.676   8.803  1.00 75.15           C  
ATOM   2280  HA  ARG A 142      11.697   3.132   8.804  1.00 75.15           H  
ATOM   2281  C   ARG A 142      10.667   1.730   7.620  1.00 75.15           C  
ATOM   2282  CB  ARG A 142      10.514   1.928  10.132  1.00 75.15           C  
ATOM   2283  HB2 ARG A 142      11.107   1.014  10.111  1.00 75.15           H  
ATOM   2284  HB3 ARG A 142       9.464   1.656  10.241  1.00 75.15           H  
ATOM   2285  O   ARG A 142      10.000   0.696   7.694  1.00 75.15           O  
ATOM   2286  CG  ARG A 142      10.967   2.751  11.339  1.00 75.15           C  
ATOM   2287  HG2 ARG A 142      12.035   2.955  11.261  1.00 75.15           H  
ATOM   2288  HG3 ARG A 142      10.433   3.701  11.360  1.00 75.15           H  
ATOM   2289  CD  ARG A 142      10.676   1.982  12.628  1.00 75.15           C  
ATOM   2290  HD2 ARG A 142      11.276   1.072  12.635  1.00 75.15           H  
ATOM   2291  HD3 ARG A 142       9.620   1.713  12.641  1.00 75.15           H  
ATOM   2292  NE  ARG A 142      10.982   2.802  13.810  1.00 75.15           N  
ATOM   2293  HE  ARG A 142      11.118   3.787  13.637  1.00 75.15           H  
ATOM   2294  NH1 ARG A 142      10.802   1.137  15.381  1.00 75.15           N  
ATOM   2295 HH11 ARG A 142      10.517   0.501  14.649  1.00 75.15           H  
ATOM   2296 HH12 ARG A 142      10.817   0.837  16.345  1.00 75.15           H  
ATOM   2297  NH2 ARG A 142      11.329   3.211  16.019  1.00 75.15           N  
ATOM   2298 HH21 ARG A 142      11.541   4.172  15.791  1.00 75.15           H  
ATOM   2299 HH22 ARG A 142      11.396   2.887  16.973  1.00 75.15           H  
ATOM   2300  CZ  ARG A 142      11.034   2.381  15.060  1.00 75.15           C  
ATOM   2301  N   ASN A 143      11.410   2.058   6.567  1.00 81.16           N  
ATOM   2302  H   ASN A 143      11.836   2.973   6.522  1.00 81.16           H  
ATOM   2303  CA  ASN A 143      11.651   1.128   5.475  1.00 81.16           C  
ATOM   2304  HA  ASN A 143      10.825   0.417   5.454  1.00 81.16           H  
ATOM   2305  C   ASN A 143      12.975   0.371   5.697  1.00 81.16           C  
ATOM   2306  CB  ASN A 143      11.572   1.850   4.130  1.00 81.16           C  
ATOM   2307  HB2 ASN A 143      10.701   2.504   4.142  1.00 81.16           H  
ATOM   2308  HB3 ASN A 143      12.460   2.454   3.945  1.00 81.16           H  
ATOM   2309  O   ASN A 143      14.054   0.947   5.559  1.00 81.16           O  
ATOM   2310  CG  ASN A 143      11.394   0.837   3.018  1.00 81.16           C  
ATOM   2311  ND2 ASN A 143      10.505   1.087   2.091  1.00 81.16           N  
ATOM   2312 HD21 ASN A 143      10.347   0.389   1.378  1.00 81.16           H  
ATOM   2313 HD22 ASN A 143      10.055   1.991   2.081  1.00 81.16           H  
ATOM   2314  OD1 ASN A 143      11.991  -0.228   3.019  1.00 81.16           O  
ATOM   2315  N   PRO A 144      12.931  -0.921   6.068  1.00 90.07           N  
ATOM   2316  CA  PRO A 144      14.140  -1.707   6.277  1.00 90.07           C  
ATOM   2317  HA  PRO A 144      14.828  -1.176   6.935  1.00 90.07           H  
ATOM   2318  C   PRO A 144      14.875  -2.012   4.965  1.00 90.07           C  
ATOM   2319  CB  PRO A 144      13.655  -2.985   6.965  1.00 90.07           C  
ATOM   2320  HB2 PRO A 144      13.610  -2.825   8.042  1.00 90.07           H  
ATOM   2321  HB3 PRO A 144      14.288  -3.842   6.734  1.00 90.07           H  
ATOM   2322  O   PRO A 144      16.074  -2.271   5.002  1.00 90.07           O  
ATOM   2323  CG  PRO A 144      12.242  -3.173   6.418  1.00 90.07           C  
ATOM   2324  HG2 PRO A 144      12.287  -3.656   5.441  1.00 90.07           H  
ATOM   2325  HG3 PRO A 144      11.615  -3.747   7.100  1.00 90.07           H  
ATOM   2326  CD  PRO A 144      11.745  -1.740   6.260  1.00 90.07           C  
ATOM   2327  HD2 PRO A 144      11.089  -1.677   5.392  1.00 90.07           H  
ATOM   2328  HD3 PRO A 144      11.224  -1.431   7.166  1.00 90.07           H  
ATOM   2329  N   VAL A 145      14.193  -1.957   3.815  1.00 91.14           N  
ATOM   2330  H   VAL A 145      13.247  -1.604   3.824  1.00 91.14           H  
ATOM   2331  CA  VAL A 145      14.720  -2.439   2.532  1.00 91.14           C  
ATOM   2332  HA  VAL A 145      15.115  -3.442   2.691  1.00 91.14           H  
ATOM   2333  C   VAL A 145      15.869  -1.579   2.028  1.00 91.14           C  
ATOM   2334  CB  VAL A 145      13.614  -2.499   1.463  1.00 91.14           C  
ATOM   2335  HB  VAL A 145      13.255  -1.481   1.312  1.00 91.14           H  
ATOM   2336  O   VAL A 145      16.899  -2.119   1.639  1.00 91.14           O  
ATOM   2337  CG1 VAL A 145      14.101  -3.002   0.100  1.00 91.14           C  
ATOM   2338 HG11 VAL A 145      13.271  -3.019  -0.606  1.00 91.14           H  
ATOM   2339 HG12 VAL A 145      14.511  -4.008   0.196  1.00 91.14           H  
ATOM   2340 HG13 VAL A 145      14.868  -2.339  -0.299  1.00 91.14           H  
ATOM   2341  CG2 VAL A 145      12.439  -3.384   1.892  1.00 91.14           C  
ATOM   2342 HG21 VAL A 145      12.789  -4.392   2.115  1.00 91.14           H  
ATOM   2343 HG22 VAL A 145      11.958  -2.962   2.774  1.00 91.14           H  
ATOM   2344 HG23 VAL A 145      11.707  -3.428   1.086  1.00 91.14           H  
ATOM   2345  N   THR A 146      15.728  -0.250   2.048  1.00 87.87           N  
ATOM   2346  H   THR A 146      14.889   0.155   2.437  1.00 87.87           H  
ATOM   2347  CA  THR A 146      16.789   0.665   1.590  1.00 87.87           C  
ATOM   2348  HA  THR A 146      17.073   0.389   0.574  1.00 87.87           H  
ATOM   2349  C   THR A 146      18.039   0.539   2.458  1.00 87.87           C  
ATOM   2350  CB  THR A 146      16.309   2.125   1.577  1.00 87.87           C  
ATOM   2351  HB  THR A 146      17.154   2.788   1.393  1.00 87.87           H  
ATOM   2352  O   THR A 146      19.152   0.477   1.939  1.00 87.87           O  
ATOM   2353  CG2 THR A 146      15.247   2.362   0.503  1.00 87.87           C  
ATOM   2354 HG21 THR A 146      14.355   1.772   0.710  1.00 87.87           H  
ATOM   2355 HG22 THR A 146      14.981   3.419   0.485  1.00 87.87           H  
ATOM   2356 HG23 THR A 146      15.643   2.089  -0.475  1.00 87.87           H  
ATOM   2357  OG1 THR A 146      15.719   2.433   2.819  1.00 87.87           O  
ATOM   2358  HG1 THR A 146      15.352   3.319   2.766  1.00 87.87           H  
ATOM   2359  N   ARG A 147      17.852   0.388   3.775  1.00 89.84           N  
ATOM   2360  H   ARG A 147      16.903   0.486   4.107  1.00 89.84           H  
ATOM   2361  CA  ARG A 147      18.928   0.142   4.741  1.00 89.84           C  
ATOM   2362  HA  ARG A 147      19.692   0.908   4.607  1.00 89.84           H  
ATOM   2363  C   ARG A 147      19.625  -1.201   4.514  1.00 89.84           C  
ATOM   2364  CB  ARG A 147      18.344   0.252   6.154  1.00 89.84           C  
ATOM   2365  HB2 ARG A 147      17.871   1.228   6.265  1.00 89.84           H  
ATOM   2366  HB3 ARG A 147      17.577  -0.513   6.274  1.00 89.84           H  
ATOM   2367  O   ARG A 147      20.850  -1.245   4.506  1.00 89.84           O  
ATOM   2368  CG  ARG A 147      19.417   0.096   7.245  1.00 89.84           C  
ATOM   2369  HG2 ARG A 147      19.946  -0.850   7.128  1.00 89.84           H  
ATOM   2370  HG3 ARG A 147      20.136   0.910   7.158  1.00 89.84           H  
ATOM   2371  CD  ARG A 147      18.786   0.131   8.639  1.00 89.84           C  
ATOM   2372  HD2 ARG A 147      19.584   0.097   9.381  1.00 89.84           H  
ATOM   2373  HD3 ARG A 147      18.243   1.069   8.748  1.00 89.84           H  
ATOM   2374  NE  ARG A 147      17.879  -1.017   8.840  1.00 89.84           N  
ATOM   2375  HE  ARG A 147      17.938  -1.760   8.158  1.00 89.84           H  
ATOM   2376  NH1 ARG A 147      16.806  -0.240  10.707  1.00 89.84           N  
ATOM   2377 HH11 ARG A 147      17.395   0.580  10.672  1.00 89.84           H  
ATOM   2378 HH12 ARG A 147      16.128  -0.363  11.445  1.00 89.84           H  
ATOM   2379  NH2 ARG A 147      16.223  -2.217   9.820  1.00 89.84           N  
ATOM   2380 HH21 ARG A 147      15.542  -2.354  10.553  1.00 89.84           H  
ATOM   2381 HH22 ARG A 147      16.341  -2.932   9.117  1.00 89.84           H  
ATOM   2382  CZ  ARG A 147      16.974  -1.151   9.787  1.00 89.84           C  
ATOM   2383  N   GLU A 148      18.871  -2.286   4.344  1.00 91.68           N  
ATOM   2384  H   GLU A 148      17.866  -2.189   4.371  1.00 91.68           H  
ATOM   2385  CA  GLU A 148      19.428  -3.632   4.134  1.00 91.68           C  
ATOM   2386  HA  GLU A 148      20.184  -3.833   4.893  1.00 91.68           H  
ATOM   2387  C   GLU A 148      20.144  -3.765   2.784  1.00 91.68           C  
ATOM   2388  CB  GLU A 148      18.323  -4.692   4.265  1.00 91.68           C  
ATOM   2389  HB2 GLU A 148      17.450  -4.389   3.686  1.00 91.68           H  
ATOM   2390  HB3 GLU A 148      18.699  -5.633   3.864  1.00 91.68           H  
ATOM   2391  O   GLU A 148      21.176  -4.426   2.704  1.00 91.68           O  
ATOM   2392  CG  GLU A 148      17.936  -4.919   5.734  1.00 91.68           C  
ATOM   2393  HG2 GLU A 148      17.675  -3.966   6.194  1.00 91.68           H  
ATOM   2394  HG3 GLU A 148      18.808  -5.300   6.266  1.00 91.68           H  
ATOM   2395  CD  GLU A 148      16.776  -5.910   5.915  1.00 91.68           C  
ATOM   2396  OE1 GLU A 148      16.007  -5.700   6.885  1.00 91.68           O  
ATOM   2397  OE2 GLU A 148      16.683  -6.882   5.132  1.00 91.68           O  
ATOM   2398  N   LEU A 149      19.653  -3.079   1.749  1.00 90.07           N  
ATOM   2399  H   LEU A 149      18.774  -2.596   1.870  1.00 90.07           H  
ATOM   2400  CA  LEU A 149      20.320  -2.971   0.449  1.00 90.07           C  
ATOM   2401  HA  LEU A 149      20.784  -3.929   0.212  1.00 90.07           H  
ATOM   2402  C   LEU A 149      21.462  -1.944   0.418  1.00 90.07           C  
ATOM   2403  CB  LEU A 149      19.275  -2.635  -0.627  1.00 90.07           C  
ATOM   2404  HB2 LEU A 149      19.794  -2.348  -1.542  1.00 90.07           H  
ATOM   2405  HB3 LEU A 149      18.698  -1.772  -0.294  1.00 90.07           H  
ATOM   2406  O   LEU A 149      22.140  -1.841  -0.602  1.00 90.07           O  
ATOM   2407  CG  LEU A 149      18.317  -3.780  -0.982  1.00 90.07           C  
ATOM   2408  HG  LEU A 149      17.750  -4.087  -0.102  1.00 90.07           H  
ATOM   2409  CD1 LEU A 149      17.341  -3.275  -2.043  1.00 90.07           C  
ATOM   2410 HD11 LEU A 149      16.796  -2.415  -1.654  1.00 90.07           H  
ATOM   2411 HD12 LEU A 149      16.634  -4.068  -2.288  1.00 90.07           H  
ATOM   2412 HD13 LEU A 149      17.884  -2.984  -2.942  1.00 90.07           H  
ATOM   2413  CD2 LEU A 149      19.060  -4.987  -1.560  1.00 90.07           C  
ATOM   2414 HD21 LEU A 149      19.560  -5.532  -0.760  1.00 90.07           H  
ATOM   2415 HD22 LEU A 149      19.800  -4.652  -2.288  1.00 90.07           H  
ATOM   2416 HD23 LEU A 149      18.361  -5.655  -2.062  1.00 90.07           H  
ATOM   2417  N   GLN A 150      21.674  -1.181   1.497  1.00 89.23           N  
ATOM   2418  H   GLN A 150      21.093  -1.340   2.308  1.00 89.23           H  
ATOM   2419  CA  GLN A 150      22.674  -0.107   1.579  1.00 89.23           C  
ATOM   2420  HA  GLN A 150      22.480   0.430   2.508  1.00 89.23           H  
ATOM   2421  C   GLN A 150      22.534   0.941   0.456  1.00 89.23           C  
ATOM   2422  CB  GLN A 150      24.091  -0.694   1.680  1.00 89.23           C  
ATOM   2423  HB2 GLN A 150      24.335  -1.204   0.749  1.00 89.23           H  
ATOM   2424  HB3 GLN A 150      24.799   0.124   1.814  1.00 89.23           H  
ATOM   2425  O   GLN A 150      23.518   1.430  -0.105  1.00 89.23           O  
ATOM   2426  CG  GLN A 150      24.260  -1.674   2.850  1.00 89.23           C  
ATOM   2427  HG2 GLN A 150      23.568  -2.509   2.742  1.00 89.23           H  
ATOM   2428  HG3 GLN A 150      24.036  -1.160   3.784  1.00 89.23           H  
ATOM   2429  CD  GLN A 150      25.671  -2.248   2.924  1.00 89.23           C  
ATOM   2430  NE2 GLN A 150      26.001  -2.949   3.985  1.00 89.23           N  
ATOM   2431 HE21 GLN A 150      26.952  -3.289   3.997  1.00 89.23           H  
ATOM   2432 HE22 GLN A 150      25.332  -3.099   4.727  1.00 89.23           H  
ATOM   2433  OE1 GLN A 150      26.508  -2.088   2.053  1.00 89.23           O  
ATOM   2434  N   VAL A 151      21.291   1.292   0.118  1.00 86.93           N  
ATOM   2435  H   VAL A 151      20.536   0.913   0.671  1.00 86.93           H  
ATOM   2436  CA  VAL A 151      20.957   2.322  -0.876  1.00 86.93           C  
ATOM   2437  HA  VAL A 151      21.878   2.651  -1.357  1.00 86.93           H  
ATOM   2438  C   VAL A 151      20.367   3.557  -0.203  1.00 86.93           C  
ATOM   2439  CB  VAL A 151      20.049   1.786  -2.000  1.00 86.93           C  
ATOM   2440  HB  VAL A 151      19.900   2.584  -2.726  1.00 86.93           H  
ATOM   2441  O   VAL A 151      19.895   3.503   0.932  1.00 86.93           O  
ATOM   2442  CG1 VAL A 151      20.731   0.622  -2.725  1.00 86.93           C  
ATOM   2443 HG11 VAL A 151      20.815  -0.238  -2.061  1.00 86.93           H  
ATOM   2444 HG12 VAL A 151      21.733   0.918  -3.034  1.00 86.93           H  
ATOM   2445 HG13 VAL A 151      20.148   0.326  -3.598  1.00 86.93           H  
ATOM   2446  CG2 VAL A 151      18.675   1.329  -1.505  1.00 86.93           C  
ATOM   2447 HG21 VAL A 151      18.797   0.508  -0.800  1.00 86.93           H  
ATOM   2448 HG22 VAL A 151      18.161   2.159  -1.020  1.00 86.93           H  
ATOM   2449 HG23 VAL A 151      18.075   0.992  -2.351  1.00 86.93           H  
ATOM   2450  N   SER A 152      20.398   4.690  -0.906  1.00 85.51           N  
ATOM   2451  H   SER A 152      20.723   4.673  -1.862  1.00 85.51           H  
ATOM   2452  CA  SER A 152      19.892   5.952  -0.367  1.00 85.51           C  
ATOM   2453  HA  SER A 152      20.443   6.160   0.550  1.00 85.51           H  
ATOM   2454  C   SER A 152      18.383   5.876  -0.061  1.00 85.51           C  
ATOM   2455  CB  SER A 152      20.198   7.084  -1.348  1.00 85.51           C  
ATOM   2456  HB2 SER A 152      19.770   6.847  -2.322  1.00 85.51           H  
ATOM   2457  HB3 SER A 152      21.278   7.183  -1.456  1.00 85.51           H  
ATOM   2458  O   SER A 152      17.637   5.298  -0.860  1.00 85.51           O  
ATOM   2459  OG  SER A 152      19.661   8.297  -0.862  1.00 85.51           O  
ATOM   2460  HG  SER A 152      19.958   9.017  -1.424  1.00 85.51           H  
ATOM   2461  N   PRO A 153      17.896   6.493   1.038  1.00 83.96           N  
ATOM   2462  CA  PRO A 153      16.467   6.590   1.347  1.00 83.96           C  
ATOM   2463  HA  PRO A 153      16.087   5.589   1.550  1.00 83.96           H  
ATOM   2464  C   PRO A 153      15.616   7.211   0.231  1.00 83.96           C  
ATOM   2465  CB  PRO A 153      16.375   7.425   2.627  1.00 83.96           C  
ATOM   2466  HB2 PRO A 153      16.297   8.484   2.381  1.00 83.96           H  
ATOM   2467  HB3 PRO A 153      15.535   7.117   3.249  1.00 83.96           H  
ATOM   2468  O   PRO A 153      14.437   6.898   0.135  1.00 83.96           O  
ATOM   2469  CG  PRO A 153      17.714   7.165   3.311  1.00 83.96           C  
ATOM   2470  HG2 PRO A 153      17.676   6.214   3.843  1.00 83.96           H  
ATOM   2471  HG3 PRO A 153      17.989   7.974   3.986  1.00 83.96           H  
ATOM   2472  CD  PRO A 153      18.677   7.057   2.132  1.00 83.96           C  
ATOM   2473  HD2 PRO A 153      19.512   6.413   2.409  1.00 83.96           H  
ATOM   2474  HD3 PRO A 153      19.034   8.048   1.853  1.00 83.96           H  
ATOM   2475  N   VAL A 154      16.204   7.994  -0.684  1.00 82.30           N  
ATOM   2476  H   VAL A 154      17.178   8.233  -0.560  1.00 82.30           H  
ATOM   2477  CA  VAL A 154      15.498   8.518  -1.877  1.00 82.30           C  
ATOM   2478  HA  VAL A 154      14.654   9.115  -1.533  1.00 82.30           H  
ATOM   2479  C   VAL A 154      14.917   7.411  -2.770  1.00 82.30           C  
ATOM   2480  CB  VAL A 154      16.405   9.435  -2.726  1.00 82.30           C  
ATOM   2481  HB  VAL A 154      15.787   9.911  -3.488  1.00 82.30           H  
ATOM   2482  O   VAL A 154      14.026   7.662  -3.573  1.00 82.30           O  
ATOM   2483  CG1 VAL A 154      17.023  10.558  -1.883  1.00 82.30           C  
ATOM   2484 HG11 VAL A 154      17.719  10.162  -1.143  1.00 82.30           H  
ATOM   2485 HG12 VAL A 154      17.551  11.256  -2.533  1.00 82.30           H  
ATOM   2486 HG13 VAL A 154      16.231  11.105  -1.370  1.00 82.30           H  
ATOM   2487  CG2 VAL A 154      17.513   8.656  -3.450  1.00 82.30           C  
ATOM   2488 HG21 VAL A 154      17.986   7.950  -2.767  1.00 82.30           H  
ATOM   2489 HG22 VAL A 154      17.080   8.101  -4.282  1.00 82.30           H  
ATOM   2490 HG23 VAL A 154      18.254   9.346  -3.854  1.00 82.30           H  
ATOM   2491  N   CYS A 155      15.408   6.175  -2.631  1.00 85.76           N  
ATOM   2492  H   CYS A 155      16.129   6.031  -1.938  1.00 85.76           H  
ATOM   2493  CA  CYS A 155      14.930   5.001  -3.358  1.00 85.76           C  
ATOM   2494  HA  CYS A 155      14.614   5.309  -4.354  1.00 85.76           H  
ATOM   2495  C   CYS A 155      13.712   4.323  -2.690  1.00 85.76           C  
ATOM   2496  CB  CYS A 155      16.107   4.026  -3.500  1.00 85.76           C  
ATOM   2497  HB2 CYS A 155      16.437   3.706  -2.512  1.00 85.76           H  
ATOM   2498  HB3 CYS A 155      15.773   3.152  -4.061  1.00 85.76           H  
ATOM   2499  O   CYS A 155      13.175   3.356  -3.233  1.00 85.76           O  
ATOM   2500  SG  CYS A 155      17.500   4.765  -4.399  1.00 85.76           S  
ATOM   2501  HG  CYS A 155      17.574   5.877  -3.662  1.00 85.76           H  
ATOM   2502  N   GLU A 156      13.262   4.801  -1.524  1.00 87.66           N  
ATOM   2503  H   GLU A 156      13.711   5.617  -1.132  1.00 87.66           H  
ATOM   2504  CA  GLU A 156      12.125   4.258  -0.764  1.00 87.66           C  
ATOM   2505  HA  GLU A 156      12.406   3.258  -0.435  1.00 87.66           H  
ATOM   2506  C   GLU A 156      10.817   4.084  -1.568  1.00 87.66           C  
ATOM   2507  CB  GLU A 156      11.923   5.103   0.508  1.00 87.66           C  
ATOM   2508  HB2 GLU A 156      11.717   6.141   0.245  1.00 87.66           H  
ATOM   2509  HB3 GLU A 156      12.851   5.054   1.077  1.00 87.66           H  
ATOM   2510  O   GLU A 156      10.179   3.036  -1.394  1.00 87.66           O  
ATOM   2511  CG  GLU A 156      10.785   4.570   1.385  1.00 87.66           C  
ATOM   2512  HG2 GLU A 156       9.832   4.776   0.898  1.00 87.66           H  
ATOM   2513  HG3 GLU A 156      10.900   3.488   1.445  1.00 87.66           H  
ATOM   2514  CD  GLU A 156      10.752   5.124   2.818  1.00 87.66           C  
ATOM   2515  OE1 GLU A 156       9.822   4.703   3.542  1.00 87.66           O  
ATOM   2516  OE2 GLU A 156      11.703   5.823   3.230  1.00 87.66           O  
ATOM   2517  N   PRO A 157      10.450   4.972  -2.523  1.00 87.88           N  
ATOM   2518  CA  PRO A 157       9.282   4.768  -3.387  1.00 87.88           C  
ATOM   2519  HA  PRO A 157       8.381   4.818  -2.775  1.00 87.88           H  
ATOM   2520  C   PRO A 157       9.260   3.427  -4.134  1.00 87.88           C  
ATOM   2521  CB  PRO A 157       9.299   5.942  -4.372  1.00 87.88           C  
ATOM   2522  HB2 PRO A 157       8.292   6.240  -4.665  1.00 87.88           H  
ATOM   2523  HB3 PRO A 157       9.884   5.681  -5.255  1.00 87.88           H  
ATOM   2524  O   PRO A 157       8.195   2.901  -4.463  1.00 87.88           O  
ATOM   2525  CG  PRO A 157      10.021   7.053  -3.614  1.00 87.88           C  
ATOM   2526  HG2 PRO A 157       9.331   7.572  -2.949  1.00 87.88           H  
ATOM   2527  HG3 PRO A 157      10.499   7.758  -4.294  1.00 87.88           H  
ATOM   2528  CD  PRO A 157      11.046   6.280  -2.796  1.00 87.88           C  
ATOM   2529  HD2 PRO A 157      11.941   6.152  -3.405  1.00 87.88           H  
ATOM   2530  HD3 PRO A 157      11.282   6.824  -1.882  1.00 87.88           H  
ATOM   2531  N   PHE A 158      10.428   2.825  -4.370  1.00 92.97           N  
ATOM   2532  H   PHE A 158      11.269   3.293  -4.064  1.00 92.97           H  
ATOM   2533  CA  PHE A 158      10.575   1.558  -5.093  1.00 92.97           C  
ATOM   2534  HA  PHE A 158       9.669   1.388  -5.674  1.00 92.97           H  
ATOM   2535  C   PHE A 158      10.729   0.343  -4.166  1.00 92.97           C  
ATOM   2536  CB  PHE A 158      11.729   1.690  -6.091  1.00 92.97           C  
ATOM   2537  HB2 PHE A 158      11.716   0.839  -6.772  1.00 92.97           H  
ATOM   2538  HB3 PHE A 158      12.669   1.667  -5.538  1.00 92.97           H  
ATOM   2539  O   PHE A 158      10.903  -0.783  -4.638  1.00 92.97           O  
ATOM   2540  CG  PHE A 158      11.673   2.967  -6.902  1.00 92.97           C  
ATOM   2541  CD1 PHE A 158      10.572   3.224  -7.741  1.00 92.97           C  
ATOM   2542  HD1 PHE A 158       9.779   2.497  -7.840  1.00 92.97           H  
ATOM   2543  CD2 PHE A 158      12.680   3.938  -6.748  1.00 92.97           C  
ATOM   2544  HD2 PHE A 158      13.520   3.760  -6.093  1.00 92.97           H  
ATOM   2545  CE1 PHE A 158      10.480   4.447  -8.426  1.00 92.97           C  
ATOM   2546  HE1 PHE A 158       9.629   4.660  -9.055  1.00 92.97           H  
ATOM   2547  CE2 PHE A 158      12.587   5.158  -7.435  1.00 92.97           C  
ATOM   2548  HE2 PHE A 158      13.354   5.908  -7.309  1.00 92.97           H  
ATOM   2549  CZ  PHE A 158      11.487   5.413  -8.271  1.00 92.97           C  
ATOM   2550  HZ  PHE A 158      11.418   6.355  -8.795  1.00 92.97           H  
ATOM   2551  N   ALA A 159      10.629   0.552  -2.853  1.00 91.37           N  
ATOM   2552  H   ALA A 159      10.506   1.506  -2.545  1.00 91.37           H  
ATOM   2553  CA  ALA A 159      10.710  -0.464  -1.806  1.00 91.37           C  
ATOM   2554  HA  ALA A 159      11.058  -1.400  -2.244  1.00 91.37           H  
ATOM   2555  C   ALA A 159       9.340  -0.784  -1.170  1.00 91.37           C  
ATOM   2556  CB  ALA A 159      11.765  -0.011  -0.795  1.00 91.37           C  
ATOM   2557  HB1 ALA A 159      11.777  -0.709   0.042  1.00 91.37           H  
ATOM   2558  HB2 ALA A 159      11.526   0.985  -0.422  1.00 91.37           H  
ATOM   2559  HB3 ALA A 159      12.750   0.015  -1.260  1.00 91.37           H  
ATOM   2560  O   ALA A 159       9.256  -1.239  -0.028  1.00 91.37           O  
ATOM   2561  N   THR A 160       8.245  -0.549  -1.895  1.00 88.83           N  
ATOM   2562  H   THR A 160       8.359  -0.146  -2.814  1.00 88.83           H  
ATOM   2563  CA  THR A 160       6.878  -0.792  -1.410  1.00 88.83           C  
ATOM   2564  HA  THR A 160       6.785  -0.308  -0.438  1.00 88.83           H  
ATOM   2565  C   THR A 160       6.572  -2.281  -1.211  1.00 88.83           C  
ATOM   2566  CB  THR A 160       5.828  -0.162  -2.338  1.00 88.83           C  
ATOM   2567  HB  THR A 160       4.833  -0.431  -1.984  1.00 88.83           H  
ATOM   2568  O   THR A 160       7.119  -3.157  -1.881  1.00 88.83           O  
ATOM   2569  CG2 THR A 160       5.927   1.358  -2.365  1.00 88.83           C  
ATOM   2570 HG21 THR A 160       5.199   1.773  -3.061  1.00 88.83           H  
ATOM   2571 HG22 THR A 160       5.723   1.749  -1.368  1.00 88.83           H  
ATOM   2572 HG23 THR A 160       6.928   1.676  -2.660  1.00 88.83           H  
ATOM   2573  OG1 THR A 160       5.975  -0.623  -3.657  1.00 88.83           O  
ATOM   2574  HG1 THR A 160       6.014   0.154  -4.220  1.00 88.83           H  
ATOM   2575  N   GLY A 161       5.659  -2.591  -0.286  1.00 90.27           N  
ATOM   2576  H   GLY A 161       5.237  -1.847   0.251  1.00 90.27           H  
ATOM   2577  CA  GLY A 161       5.225  -3.968  -0.021  1.00 90.27           C  
ATOM   2578  HA2 GLY A 161       4.294  -3.928   0.545  1.00 90.27           H  
ATOM   2579  HA3 GLY A 161       5.031  -4.477  -0.965  1.00 90.27           H  
ATOM   2580  C   GLY A 161       6.213  -4.813   0.792  1.00 90.27           C  
ATOM   2581  O   GLY A 161       6.108  -6.039   0.796  1.00 90.27           O  
ATOM   2582  N   TYR A 162       7.164  -4.195   1.497  1.00 90.82           N  
ATOM   2583  H   TYR A 162       7.269  -3.194   1.405  1.00 90.82           H  
ATOM   2584  CA  TYR A 162       8.068  -4.892   2.423  1.00 90.82           C  
ATOM   2585  HA  TYR A 162       8.544  -5.721   1.900  1.00 90.82           H  
ATOM   2586  C   TYR A 162       7.335  -5.478   3.642  1.00 90.82           C  
ATOM   2587  CB  TYR A 162       9.175  -3.928   2.864  1.00 90.82           C  
ATOM   2588  HB2 TYR A 162       9.609  -3.476   1.972  1.00 90.82           H  
ATOM   2589  HB3 TYR A 162       9.960  -4.506   3.351  1.00 90.82           H  
ATOM   2590  O   TYR A 162       7.684  -6.548   4.130  1.00 90.82           O  
ATOM   2591  CG  TYR A 162       8.733  -2.820   3.804  1.00 90.82           C  
ATOM   2592  CD1 TYR A 162       8.260  -1.600   3.284  1.00 90.82           C  
ATOM   2593  HD1 TYR A 162       8.248  -1.428   2.218  1.00 90.82           H  
ATOM   2594  CD2 TYR A 162       8.801  -3.008   5.200  1.00 90.82           C  
ATOM   2595  HD2 TYR A 162       9.177  -3.937   5.600  1.00 90.82           H  
ATOM   2596  CE1 TYR A 162       7.842  -0.575   4.152  1.00 90.82           C  
ATOM   2597  HE1 TYR A 162       7.503   0.375   3.765  1.00 90.82           H  
ATOM   2598  CE2 TYR A 162       8.421  -1.967   6.071  1.00 90.82           C  
ATOM   2599  HE2 TYR A 162       8.505  -2.088   7.141  1.00 90.82           H  
ATOM   2600  OH  TYR A 162       7.588   0.266   6.370  1.00 90.82           O  
ATOM   2601  HH  TYR A 162       8.115   0.260   7.172  1.00 90.82           H  
ATOM   2602  CZ  TYR A 162       7.934  -0.751   5.545  1.00 90.82           C  
ATOM   2603  N   ASN A 163       6.280  -4.802   4.094  1.00 89.48           N  
ATOM   2604  H   ASN A 163       6.044  -3.941   3.621  1.00 89.48           H  
ATOM   2605  CA  ASN A 163       5.495  -5.106   5.291  1.00 89.48           C  
ATOM   2606  HA  ASN A 163       6.127  -5.676   5.972  1.00 89.48           H  
ATOM   2607  C   ASN A 163       4.260  -5.993   5.029  1.00 89.48           C  
ATOM   2608  CB  ASN A 163       5.150  -3.774   5.987  1.00 89.48           C  
ATOM   2609  HB2 ASN A 163       6.073  -3.295   6.314  1.00 89.48           H  
ATOM   2610  HB3 ASN A 163       4.553  -3.974   6.876  1.00 89.48           H  
ATOM   2611  O   ASN A 163       3.432  -6.178   5.926  1.00 89.48           O  
ATOM   2612  CG  ASN A 163       4.393  -2.782   5.117  1.00 89.48           C  
ATOM   2613  ND2 ASN A 163       4.075  -1.637   5.675  1.00 89.48           N  
ATOM   2614 HD21 ASN A 163       4.363  -1.407   6.616  1.00 89.48           H  
ATOM   2615 HD22 ASN A 163       3.503  -0.980   5.165  1.00 89.48           H  
ATOM   2616  OD1 ASN A 163       4.098  -3.022   3.952  1.00 89.48           O  
ATOM   2617  N   ILE A 164       4.141  -6.565   3.824  1.00 91.01           N  
ATOM   2618  H   ILE A 164       4.873  -6.389   3.150  1.00 91.01           H  
ATOM   2619  CA  ILE A 164       3.115  -7.561   3.485  1.00 91.01           C  
ATOM   2620  HA  ILE A 164       2.357  -7.542   4.268  1.00 91.01           H  
ATOM   2621  C   ILE A 164       3.683  -8.983   3.487  1.00 91.01           C  
ATOM   2622  CB  ILE A 164       2.370  -7.230   2.177  1.00 91.01           C  
ATOM   2623  HB  ILE A 164       1.542  -7.935   2.103  1.00 91.01           H  
ATOM   2624  O   ILE A 164       4.886  -9.200   3.350  1.00 91.01           O  
ATOM   2625  CG1 ILE A 164       3.217  -7.374   0.896  1.00 91.01           C  
ATOM   2626 HG12 ILE A 164       3.670  -6.413   0.653  1.00 91.01           H  
ATOM   2627 HG13 ILE A 164       4.013  -8.105   1.037  1.00 91.01           H  
ATOM   2628  CG2 ILE A 164       1.763  -5.821   2.267  1.00 91.01           C  
ATOM   2629 HG21 ILE A 164       1.004  -5.695   1.495  1.00 91.01           H  
ATOM   2630 HG22 ILE A 164       1.291  -5.670   3.238  1.00 91.01           H  
ATOM   2631 HG23 ILE A 164       2.533  -5.058   2.157  1.00 91.01           H  
ATOM   2632  CD1 ILE A 164       2.371  -7.821  -0.299  1.00 91.01           C  
ATOM   2633 HD11 ILE A 164       2.976  -7.824  -1.206  1.00 91.01           H  
ATOM   2634 HD12 ILE A 164       1.990  -8.827  -0.125  1.00 91.01           H  
ATOM   2635 HD13 ILE A 164       1.529  -7.143  -0.443  1.00 91.01           H  
ATOM   2636  N   LYS A 165       2.810  -9.981   3.625  1.00 88.91           N  
ATOM   2637  H   LYS A 165       1.830  -9.738   3.656  1.00 88.91           H  
ATOM   2638  CA  LYS A 165       3.213 -11.392   3.729  1.00 88.91           C  
ATOM   2639  HA  LYS A 165       4.035 -11.460   4.441  1.00 88.91           H  
ATOM   2640  C   LYS A 165       3.714 -11.941   2.397  1.00 88.91           C  
ATOM   2641  CB  LYS A 165       2.036 -12.236   4.228  1.00 88.91           C  
ATOM   2642  HB2 LYS A 165       2.327 -13.286   4.232  1.00 88.91           H  
ATOM   2643  HB3 LYS A 165       1.198 -12.109   3.544  1.00 88.91           H  
ATOM   2644  O   LYS A 165       3.094 -11.721   1.359  1.00 88.91           O  
ATOM   2645  CG  LYS A 165       1.611 -11.839   5.644  1.00 88.91           C  
ATOM   2646  HG2 LYS A 165       2.410 -12.078   6.345  1.00 88.91           H  
ATOM   2647  HG3 LYS A 165       1.416 -10.768   5.686  1.00 88.91           H  
ATOM   2648  CD  LYS A 165       0.336 -12.584   6.031  1.00 88.91           C  
ATOM   2649  HD2 LYS A 165      -0.433 -12.406   5.280  1.00 88.91           H  
ATOM   2650  HD3 LYS A 165       0.534 -13.653   6.106  1.00 88.91           H  
ATOM   2651  CE  LYS A 165      -0.131 -12.045   7.376  1.00 88.91           C  
ATOM   2652  HE2 LYS A 165      -0.187 -10.957   7.339  1.00 88.91           H  
ATOM   2653  HE3 LYS A 165       0.607 -12.314   8.132  1.00 88.91           H  
ATOM   2654  NZ  LYS A 165      -1.448 -12.600   7.733  1.00 88.91           N  
ATOM   2655  HZ1 LYS A 165      -2.164 -12.462   7.033  1.00 88.91           H  
ATOM   2656  HZ2 LYS A 165      -1.389 -13.604   7.829  1.00 88.91           H  
ATOM   2657  HZ3 LYS A 165      -1.783 -12.241   8.615  1.00 88.91           H  
ATOM   2658  N   ASP A 166       4.735 -12.793   2.436  1.00 85.51           N  
ATOM   2659  H   ASP A 166       5.281 -12.838   3.285  1.00 85.51           H  
ATOM   2660  CA  ASP A 166       5.330 -13.382   1.226  1.00 85.51           C  
ATOM   2661  HA  ASP A 166       5.693 -12.575   0.589  1.00 85.51           H  
ATOM   2662  C   ASP A 166       4.347 -14.198   0.377  1.00 85.51           C  
ATOM   2663  CB  ASP A 166       6.525 -14.259   1.615  1.00 85.51           C  
ATOM   2664  HB2 ASP A 166       6.201 -15.000   2.346  1.00 85.51           H  
ATOM   2665  HB3 ASP A 166       6.873 -14.788   0.729  1.00 85.51           H  
ATOM   2666  O   ASP A 166       4.408 -14.165  -0.852  1.00 85.51           O  
ATOM   2667  CG  ASP A 166       7.699 -13.457   2.178  1.00 85.51           C  
ATOM   2668  OD1 ASP A 166       7.728 -12.217   1.967  1.00 85.51           O  
ATOM   2669  OD2 ASP A 166       8.545 -14.109   2.811  1.00 85.51           O  
ATOM   2670  N   LYS A 167       3.386 -14.884   1.009  1.00 85.96           N  
ATOM   2671  H   LYS A 167       3.401 -14.887   2.018  1.00 85.96           H  
ATOM   2672  CA  LYS A 167       2.302 -15.583   0.292  1.00 85.96           C  
ATOM   2673  HA  LYS A 167       2.759 -16.230  -0.456  1.00 85.96           H  
ATOM   2674  C   LYS A 167       1.404 -14.639  -0.517  1.00 85.96           C  
ATOM   2675  CB  LYS A 167       1.496 -16.487   1.244  1.00 85.96           C  
ATOM   2676  HB2 LYS A 167       0.703 -16.971   0.675  1.00 85.96           H  
ATOM   2677  HB3 LYS A 167       2.169 -17.268   1.599  1.00 85.96           H  
ATOM   2678  O   LYS A 167       0.957 -15.020  -1.591  1.00 85.96           O  
ATOM   2679  CG  LYS A 167       0.871 -15.787   2.467  1.00 85.96           C  
ATOM   2680  HG2 LYS A 167       1.662 -15.280   3.019  1.00 85.96           H  
ATOM   2681  HG3 LYS A 167       0.141 -15.045   2.144  1.00 85.96           H  
ATOM   2682  CD  LYS A 167       0.185 -16.811   3.397  1.00 85.96           C  
ATOM   2683  HD2 LYS A 167       0.589 -17.804   3.203  1.00 85.96           H  
ATOM   2684  HD3 LYS A 167      -0.884 -16.839   3.186  1.00 85.96           H  
ATOM   2685  CE  LYS A 167       0.419 -16.482   4.883  1.00 85.96           C  
ATOM   2686  HE2 LYS A 167      -0.185 -15.614   5.147  1.00 85.96           H  
ATOM   2687  HE3 LYS A 167       1.471 -16.234   5.027  1.00 85.96           H  
ATOM   2688  NZ  LYS A 167       0.062 -17.620   5.775  1.00 85.96           N  
ATOM   2689  HZ1 LYS A 167       0.536 -18.482   5.545  1.00 85.96           H  
ATOM   2690  HZ2 LYS A 167       0.201 -17.411   6.753  1.00 85.96           H  
ATOM   2691  HZ3 LYS A 167      -0.930 -17.798   5.709  1.00 85.96           H  
ATOM   2692  N   LEU A 168       1.210 -13.404  -0.049  1.00 91.52           N  
ATOM   2693  H   LEU A 168       1.715 -13.123   0.779  1.00 91.52           H  
ATOM   2694  CA  LEU A 168       0.446 -12.367  -0.746  1.00 91.52           C  
ATOM   2695  HA  LEU A 168      -0.362 -12.830  -1.313  1.00 91.52           H  
ATOM   2696  C   LEU A 168       1.293 -11.620  -1.789  1.00 91.52           C  
ATOM   2697  CB  LEU A 168      -0.168 -11.410   0.294  1.00 91.52           C  
ATOM   2698  HB2 LEU A 168      -0.617 -10.574  -0.243  1.00 91.52           H  
ATOM   2699  HB3 LEU A 168       0.622 -10.997   0.921  1.00 91.52           H  
ATOM   2700  O   LEU A 168       0.780 -11.244  -2.838  1.00 91.52           O  
ATOM   2701  CG  LEU A 168      -1.246 -12.039   1.200  1.00 91.52           C  
ATOM   2702  HG  LEU A 168      -0.797 -12.833   1.797  1.00 91.52           H  
ATOM   2703  CD1 LEU A 168      -1.799 -10.989   2.162  1.00 91.52           C  
ATOM   2704 HD11 LEU A 168      -2.834 -11.203   2.430  1.00 91.52           H  
ATOM   2705 HD12 LEU A 168      -1.199 -10.995   3.072  1.00 91.52           H  
ATOM   2706 HD13 LEU A 168      -1.778  -9.996   1.714  1.00 91.52           H  
ATOM   2707  CD2 LEU A 168      -2.409 -12.647   0.414  1.00 91.52           C  
ATOM   2708 HD21 LEU A 168      -2.843 -11.898  -0.249  1.00 91.52           H  
ATOM   2709 HD22 LEU A 168      -2.072 -13.501  -0.174  1.00 91.52           H  
ATOM   2710 HD23 LEU A 168      -3.182 -13.005   1.093  1.00 91.52           H  
ATOM   2711  N   LYS A 169       2.614 -11.494  -1.587  1.00 91.49           N  
ATOM   2712  H   LYS A 169       2.985 -11.744  -0.682  1.00 91.49           H  
ATOM   2713  CA  LYS A 169       3.523 -10.974  -2.631  1.00 91.49           C  
ATOM   2714  HA  LYS A 169       3.213  -9.962  -2.891  1.00 91.49           H  
ATOM   2715  C   LYS A 169       3.418 -11.795  -3.927  1.00 91.49           C  
ATOM   2716  CB  LYS A 169       4.985 -10.931  -2.136  1.00 91.49           C  
ATOM   2717  HB2 LYS A 169       5.615 -10.595  -2.960  1.00 91.49           H  
ATOM   2718  HB3 LYS A 169       5.303 -11.938  -1.866  1.00 91.49           H  
ATOM   2719  O   LYS A 169       3.477 -11.235  -5.014  1.00 91.49           O  
ATOM   2720  CG  LYS A 169       5.228  -9.990  -0.941  1.00 91.49           C  
ATOM   2721  HG2 LYS A 169       4.962  -8.970  -1.219  1.00 91.49           H  
ATOM   2722  HG3 LYS A 169       4.594 -10.296  -0.109  1.00 91.49           H  
ATOM   2723  CD  LYS A 169       6.694  -9.997  -0.468  1.00 91.49           C  
ATOM   2724  HD2 LYS A 169       6.997 -11.023  -0.258  1.00 91.49           H  
ATOM   2725  HD3 LYS A 169       7.340  -9.595  -1.247  1.00 91.49           H  
ATOM   2726  CE  LYS A 169       6.834  -9.149   0.806  1.00 91.49           C  
ATOM   2727  HE2 LYS A 169       6.771  -8.095   0.535  1.00 91.49           H  
ATOM   2728  HE3 LYS A 169       5.984  -9.369   1.451  1.00 91.49           H  
ATOM   2729  NZ  LYS A 169       8.079  -9.421   1.573  1.00 91.49           N  
ATOM   2730  HZ1 LYS A 169       8.092 -10.387   1.868  1.00 91.49           H  
ATOM   2731  HZ2 LYS A 169       8.932  -9.256   1.059  1.00 91.49           H  
ATOM   2732  HZ3 LYS A 169       8.118  -8.866   2.416  1.00 91.49           H  
ATOM   2733  N   LYS A 170       3.205 -13.117  -3.832  1.00 89.23           N  
ATOM   2734  H   LYS A 170       3.175 -13.508  -2.902  1.00 89.23           H  
ATOM   2735  CA  LYS A 170       3.065 -14.015  -4.998  1.00 89.23           C  
ATOM   2736  HA  LYS A 170       3.890 -13.829  -5.686  1.00 89.23           H  
ATOM   2737  C   LYS A 170       1.786 -13.794  -5.818  1.00 89.23           C  
ATOM   2738  CB  LYS A 170       3.108 -15.483  -4.550  1.00 89.23           C  
ATOM   2739  HB2 LYS A 170       2.876 -16.113  -5.408  1.00 89.23           H  
ATOM   2740  HB3 LYS A 170       2.334 -15.645  -3.800  1.00 89.23           H  
ATOM   2741  O   LYS A 170       1.804 -14.063  -7.018  1.00 89.23           O  
ATOM   2742  CG  LYS A 170       4.467 -15.929  -3.990  1.00 89.23           C  
ATOM   2743  HG2 LYS A 170       5.233 -15.826  -4.759  1.00 89.23           H  
ATOM   2744  HG3 LYS A 170       4.737 -15.310  -3.134  1.00 89.23           H  
ATOM   2745  CD  LYS A 170       4.372 -17.396  -3.547  1.00 89.23           C  
ATOM   2746  HD2 LYS A 170       3.547 -17.493  -2.842  1.00 89.23           H  
ATOM   2747  HD3 LYS A 170       4.160 -18.018  -4.416  1.00 89.23           H  
ATOM   2748  CE  LYS A 170       5.662 -17.872  -2.872  1.00 89.23           C  
ATOM   2749  HE2 LYS A 170       5.883 -17.200  -2.042  1.00 89.23           H  
ATOM   2750  HE3 LYS A 170       6.481 -17.803  -3.588  1.00 89.23           H  
ATOM   2751  NZ  LYS A 170       5.519 -19.267  -2.373  1.00 89.23           N  
ATOM   2752  HZ1 LYS A 170       4.761 -19.328  -1.709  1.00 89.23           H  
ATOM   2753  HZ2 LYS A 170       6.355 -19.583  -1.902  1.00 89.23           H  
ATOM   2754  HZ3 LYS A 170       5.299 -19.909  -3.121  1.00 89.23           H  
ATOM   2755  N   SER A 171       0.690 -13.341  -5.204  1.00 90.43           N  
ATOM   2756  H   SER A 171       0.728 -13.096  -4.225  1.00 90.43           H  
ATOM   2757  CA  SER A 171      -0.583 -13.115  -5.909  1.00 90.43           C  
ATOM   2758  HA  SER A 171      -0.714 -13.894  -6.660  1.00 90.43           H  
ATOM   2759  C   SER A 171      -0.613 -11.773  -6.649  1.00 90.43           C  
ATOM   2760  CB  SER A 171      -1.765 -13.218  -4.941  1.00 90.43           C  
ATOM   2761  HB2 SER A 171      -1.765 -14.201  -4.471  1.00 90.43           H  
ATOM   2762  HB3 SER A 171      -2.694 -13.091  -5.497  1.00 90.43           H  
ATOM   2763  O   SER A 171      -1.301 -11.645  -7.662  1.00 90.43           O  
ATOM   2764  OG  SER A 171      -1.667 -12.217  -3.954  1.00 90.43           O  
ATOM   2765  HG  SER A 171      -2.505 -12.092  -3.503  1.00 90.43           H  
ATOM   2766  N   ARG A 172       0.169 -10.787  -6.188  1.00 90.87           N  
ATOM   2767  H   ARG A 172       0.623 -10.951  -5.300  1.00 90.87           H  
ATOM   2768  CA  ARG A 172       0.328  -9.459  -6.806  1.00 90.87           C  
ATOM   2769  HA  ARG A 172      -0.049  -9.479  -7.829  1.00 90.87           H  
ATOM   2770  C   ARG A 172       1.810  -9.047  -6.891  1.00 90.87           C  
ATOM   2771  CB  ARG A 172      -0.493  -8.426  -6.012  1.00 90.87           C  
ATOM   2772  HB2 ARG A 172      -0.286  -7.432  -6.409  1.00 90.87           H  
ATOM   2773  HB3 ARG A 172      -0.161  -8.443  -4.974  1.00 90.87           H  
ATOM   2774  O   ARG A 172       2.201  -8.042  -6.299  1.00 90.87           O  
ATOM   2775  CG  ARG A 172      -2.014  -8.607  -6.029  1.00 90.87           C  
ATOM   2776  HG2 ARG A 172      -2.274  -9.631  -5.760  1.00 90.87           H  
ATOM   2777  HG3 ARG A 172      -2.429  -7.943  -5.272  1.00 90.87           H  
ATOM   2778  CD  ARG A 172      -2.646  -8.240  -7.374  1.00 90.87           C  
ATOM   2779  HD2 ARG A 172      -2.258  -7.274  -7.698  1.00 90.87           H  
ATOM   2780  HD3 ARG A 172      -2.376  -9.001  -8.106  1.00 90.87           H  
ATOM   2781  NE  ARG A 172      -4.109  -8.145  -7.232  1.00 90.87           N  
ATOM   2782  HE  ARG A 172      -4.455  -7.969  -6.300  1.00 90.87           H  
ATOM   2783  NH1 ARG A 172      -4.694  -8.403  -9.435  1.00 90.87           N  
ATOM   2784 HH11 ARG A 172      -5.414  -8.570 -10.124  1.00 90.87           H  
ATOM   2785 HH12 ARG A 172      -3.718  -8.516  -9.668  1.00 90.87           H  
ATOM   2786  NH2 ARG A 172      -6.277  -8.114  -7.885  1.00 90.87           N  
ATOM   2787 HH21 ARG A 172      -6.514  -7.814  -6.950  1.00 90.87           H  
ATOM   2788 HH22 ARG A 172      -7.001  -8.117  -8.590  1.00 90.87           H  
ATOM   2789  CZ  ARG A 172      -5.017  -8.231  -8.181  1.00 90.87           C  
ATOM   2790  N   PRO A 173       2.656  -9.784  -7.633  1.00 93.43           N  
ATOM   2791  CA  PRO A 173       4.101  -9.554  -7.622  1.00 93.43           C  
ATOM   2792  HA  PRO A 173       4.477  -9.618  -6.601  1.00 93.43           H  
ATOM   2793  C   PRO A 173       4.489  -8.171  -8.156  1.00 93.43           C  
ATOM   2794  CB  PRO A 173       4.698 -10.702  -8.441  1.00 93.43           C  
ATOM   2795  HB2 PRO A 173       5.572 -10.395  -9.015  1.00 93.43           H  
ATOM   2796  HB3 PRO A 173       4.956 -11.524  -7.773  1.00 93.43           H  
ATOM   2797  O   PRO A 173       5.422  -7.568  -7.641  1.00 93.43           O  
ATOM   2798  CG  PRO A 173       3.556 -11.134  -9.360  1.00 93.43           C  
ATOM   2799  HG2 PRO A 173       3.522 -10.482 -10.233  1.00 93.43           H  
ATOM   2800  HG3 PRO A 173       3.652 -12.178  -9.660  1.00 93.43           H  
ATOM   2801  CD  PRO A 173       2.319 -10.904  -8.496  1.00 93.43           C  
ATOM   2802  HD2 PRO A 173       1.453 -10.688  -9.121  1.00 93.43           H  
ATOM   2803  HD3 PRO A 173       2.134 -11.785  -7.882  1.00 93.43           H  
ATOM   2804  N   LEU A 174       3.744  -7.622  -9.119  1.00 93.64           N  
ATOM   2805  H   LEU A 174       2.954  -8.133  -9.485  1.00 93.64           H  
ATOM   2806  CA  LEU A 174       4.024  -6.290  -9.663  1.00 93.64           C  
ATOM   2807  HA  LEU A 174       5.104  -6.151  -9.724  1.00 93.64           H  
ATOM   2808  C   LEU A 174       3.521  -5.129  -8.804  1.00 93.64           C  
ATOM   2809  CB  LEU A 174       3.433  -6.165 -11.063  1.00 93.64           C  
ATOM   2810  HB2 LEU A 174       3.606  -5.139 -11.387  1.00 93.64           H  
ATOM   2811  HB3 LEU A 174       2.355  -6.319 -11.013  1.00 93.64           H  
ATOM   2812  O   LEU A 174       3.911  -3.994  -9.049  1.00 93.64           O  
ATOM   2813  CG  LEU A 174       4.026  -7.110 -12.111  1.00 93.64           C  
ATOM   2814  HG  LEU A 174       3.714  -8.135 -11.914  1.00 93.64           H  
ATOM   2815  CD1 LEU A 174       3.469  -6.655 -13.443  1.00 93.64           C  
ATOM   2816 HD11 LEU A 174       3.428  -5.568 -13.497  1.00 93.64           H  
ATOM   2817 HD12 LEU A 174       4.120  -6.971 -14.257  1.00 93.64           H  
ATOM   2818 HD13 LEU A 174       2.452  -7.038 -13.529  1.00 93.64           H  
ATOM   2819  CD2 LEU A 174       5.544  -7.078 -12.243  1.00 93.64           C  
ATOM   2820 HD21 LEU A 174       5.848  -6.085 -12.574  1.00 93.64           H  
ATOM   2821 HD22 LEU A 174       6.016  -7.312 -11.289  1.00 93.64           H  
ATOM   2822 HD23 LEU A 174       5.881  -7.814 -12.973  1.00 93.64           H  
ATOM   2823  N   SER A 175       2.676  -5.385  -7.806  1.00 92.54           N  
ATOM   2824  H   SER A 175       2.385  -6.338  -7.640  1.00 92.54           H  
ATOM   2825  CA  SER A 175       2.214  -4.356  -6.863  1.00 92.54           C  
ATOM   2826  HA  SER A 175       2.116  -3.407  -7.390  1.00 92.54           H  
ATOM   2827  C   SER A 175       3.190  -4.119  -5.706  1.00 92.54           C  
ATOM   2828  CB  SER A 175       0.846  -4.748  -6.309  1.00 92.54           C  
ATOM   2829  HB2 SER A 175       0.924  -5.702  -5.788  1.00 92.54           H  
ATOM   2830  HB3 SER A 175       0.516  -3.996  -5.592  1.00 92.54           H  
ATOM   2831  O   SER A 175       2.972  -3.215  -4.895  1.00 92.54           O  
ATOM   2832  OG  SER A 175      -0.105  -4.834  -7.351  1.00 92.54           O  
ATOM   2833  HG  SER A 175      -0.070  -4.010  -7.843  1.00 92.54           H  
ATOM   2834  N   VAL A 176       4.231  -4.952  -5.626  1.00 94.32           N  
ATOM   2835  H   VAL A 176       4.334  -5.619  -6.377  1.00 94.32           H  
ATOM   2836  CA  VAL A 176       5.337  -4.905  -4.667  1.00 94.32           C  
ATOM   2837  HA  VAL A 176       5.071  -4.288  -3.809  1.00 94.32           H  
ATOM   2838  C   VAL A 176       6.542  -4.290  -5.368  1.00 94.32           C  
ATOM   2839  CB  VAL A 176       5.659  -6.333  -4.197  1.00 94.32           C  
ATOM   2840  HB  VAL A 176       5.872  -6.954  -5.067  1.00 94.32           H  
ATOM   2841  O   VAL A 176       6.865  -4.701  -6.477  1.00 94.32           O  
ATOM   2842  CG1 VAL A 176       6.864  -6.381  -3.259  1.00 94.32           C  
ATOM   2843 HG11 VAL A 176       7.758  -6.058  -3.793  1.00 94.32           H  
ATOM   2844 HG12 VAL A 176       7.023  -7.406  -2.925  1.00 94.32           H  
ATOM   2845 HG13 VAL A 176       6.683  -5.725  -2.407  1.00 94.32           H  
ATOM   2846  CG2 VAL A 176       4.473  -6.968  -3.466  1.00 94.32           C  
ATOM   2847 HG21 VAL A 176       4.717  -7.999  -3.212  1.00 94.32           H  
ATOM   2848 HG22 VAL A 176       4.246  -6.399  -2.564  1.00 94.32           H  
ATOM   2849 HG23 VAL A 176       3.593  -6.985  -4.110  1.00 94.32           H  
ATOM   2850  N   GLY A 177       7.212  -3.325  -4.745  1.00 93.66           N  
ATOM   2851  H   GLY A 177       6.943  -3.059  -3.809  1.00 93.66           H  
ATOM   2852  CA  GLY A 177       8.298  -2.576  -5.372  1.00 93.66           C  
ATOM   2853  HA2 GLY A 177       7.901  -2.101  -6.269  1.00 93.66           H  
ATOM   2854  HA3 GLY A 177       8.627  -1.791  -4.691  1.00 93.66           H  
ATOM   2855  C   GLY A 177       9.512  -3.444  -5.743  1.00 93.66           C  
ATOM   2856  O   GLY A 177       9.822  -4.411  -5.036  1.00 93.66           O  
ATOM   2857  N   PRO A 178      10.232  -3.110  -6.831  1.00 96.08           N  
ATOM   2858  CA  PRO A 178      11.356  -3.911  -7.314  1.00 96.08           C  
ATOM   2859  HA  PRO A 178      11.018  -4.924  -7.530  1.00 96.08           H  
ATOM   2860  C   PRO A 178      12.509  -4.008  -6.312  1.00 96.08           C  
ATOM   2861  CB  PRO A 178      11.801  -3.254  -8.621  1.00 96.08           C  
ATOM   2862  HB2 PRO A 178      12.878  -3.326  -8.778  1.00 96.08           H  
ATOM   2863  HB3 PRO A 178      11.269  -3.710  -9.456  1.00 96.08           H  
ATOM   2864  O   PRO A 178      13.185  -5.030  -6.283  1.00 96.08           O  
ATOM   2865  CG  PRO A 178      11.348  -1.809  -8.461  1.00 96.08           C  
ATOM   2866  HG2 PRO A 178      12.084  -1.252  -7.881  1.00 96.08           H  
ATOM   2867  HG3 PRO A 178      11.195  -1.355  -9.441  1.00 96.08           H  
ATOM   2868  CD  PRO A 178      10.045  -1.940  -7.677  1.00 96.08           C  
ATOM   2869  HD2 PRO A 178       9.870  -1.039  -7.090  1.00 96.08           H  
ATOM   2870  HD3 PRO A 178       9.217  -2.116  -8.364  1.00 96.08           H  
ATOM   2871  N   LEU A 179      12.722  -3.018  -5.435  1.00 95.86           N  
ATOM   2872  H   LEU A 179      12.123  -2.205  -5.442  1.00 95.86           H  
ATOM   2873  CA  LEU A 179      13.773  -3.117  -4.414  1.00 95.86           C  
ATOM   2874  HA  LEU A 179      14.698  -3.436  -4.893  1.00 95.86           H  
ATOM   2875  C   LEU A 179      13.462  -4.180  -3.359  1.00 95.86           C  
ATOM   2876  CB  LEU A 179      14.016  -1.760  -3.745  1.00 95.86           C  
ATOM   2877  HB2 LEU A 179      14.763  -1.890  -2.962  1.00 95.86           H  
ATOM   2878  HB3 LEU A 179      13.094  -1.425  -3.272  1.00 95.86           H  
ATOM   2879  O   LEU A 179      14.371  -4.839  -2.867  1.00 95.86           O  
ATOM   2880  CG  LEU A 179      14.509  -0.675  -4.708  1.00 95.86           C  
ATOM   2881  HG  LEU A 179      13.746  -0.488  -5.464  1.00 95.86           H  
ATOM   2882  CD1 LEU A 179      14.747   0.608  -3.929  1.00 95.86           C  
ATOM   2883 HD11 LEU A 179      14.951   1.398  -4.651  1.00 95.86           H  
ATOM   2884 HD12 LEU A 179      13.853   0.876  -3.366  1.00 95.86           H  
ATOM   2885 HD13 LEU A 179      15.589   0.499  -3.245  1.00 95.86           H  
ATOM   2886  CD2 LEU A 179      15.815  -1.047  -5.410  1.00 95.86           C  
ATOM   2887 HD21 LEU A 179      15.660  -1.889  -6.086  1.00 95.86           H  
ATOM   2888 HD22 LEU A 179      16.152  -0.197  -6.003  1.00 95.86           H  
ATOM   2889 HD23 LEU A 179      16.581  -1.299  -4.677  1.00 95.86           H  
ATOM   2890  N   ASN A 180      12.186  -4.412  -3.049  1.00 94.69           N  
ATOM   2891  H   ASN A 180      11.465  -3.909  -3.545  1.00 94.69           H  
ATOM   2892  CA  ASN A 180      11.802  -5.478  -2.127  1.00 94.69           C  
ATOM   2893  HA  ASN A 180      12.395  -5.392  -1.216  1.00 94.69           H  
ATOM   2894  C   ASN A 180      12.086  -6.866  -2.732  1.00 94.69           C  
ATOM   2895  CB  ASN A 180      10.325  -5.278  -1.776  1.00 94.69           C  
ATOM   2896  HB2 ASN A 180       9.718  -5.460  -2.662  1.00 94.69           H  
ATOM   2897  HB3 ASN A 180      10.161  -4.249  -1.455  1.00 94.69           H  
ATOM   2898  O   ASN A 180      12.621  -7.746  -2.060  1.00 94.69           O  
ATOM   2899  CG  ASN A 180       9.861  -6.175  -0.648  1.00 94.69           C  
ATOM   2900  ND2 ASN A 180       8.667  -6.699  -0.752  1.00 94.69           N  
ATOM   2901 HD21 ASN A 180       8.252  -6.993   0.121  1.00 94.69           H  
ATOM   2902 HD22 ASN A 180       8.114  -6.453  -1.560  1.00 94.69           H  
ATOM   2903  OD1 ASN A 180      10.495  -6.348   0.374  1.00 94.69           O  
ATOM   2904  N   HIS A 181      11.798  -7.053  -4.027  1.00 95.87           N  
ATOM   2905  H   HIS A 181      11.371  -6.296  -4.542  1.00 95.87           H  
ATOM   2906  CA  HIS A 181      12.155  -8.286  -4.743  1.00 95.87           C  
ATOM   2907  HA  HIS A 181      11.788  -9.145  -4.181  1.00 95.87           H  
ATOM   2908  C   HIS A 181      13.668  -8.458  -4.885  1.00 95.87           C  
ATOM   2909  CB  HIS A 181      11.506  -8.302  -6.127  1.00 95.87           C  
ATOM   2910  HB2 HIS A 181      11.793  -7.404  -6.674  1.00 95.87           H  
ATOM   2911  HB3 HIS A 181      11.871  -9.165  -6.683  1.00 95.87           H  
ATOM   2912  O   HIS A 181      14.167  -9.573  -4.750  1.00 95.87           O  
ATOM   2913  CG  HIS A 181      10.008  -8.385  -6.078  1.00 95.87           C  
ATOM   2914  CD2 HIS A 181       9.164  -7.456  -6.594  1.00 95.87           C  
ATOM   2915  HD2 HIS A 181       9.448  -6.528  -7.068  1.00 95.87           H  
ATOM   2916  ND1 HIS A 181       9.258  -9.429  -5.526  1.00 95.87           N  
ATOM   2917  CE1 HIS A 181       7.977  -9.102  -5.752  1.00 95.87           C  
ATOM   2918  HE1 HIS A 181       7.129  -9.711  -5.475  1.00 95.87           H  
ATOM   2919  NE2 HIS A 181       7.895  -7.932  -6.401  1.00 95.87           N  
ATOM   2920  HE2 HIS A 181       7.050  -7.500  -6.747  1.00 95.87           H  
ATOM   2921  N   LEU A 182      14.396  -7.364  -5.114  1.00 95.29           N  
ATOM   2922  H   LEU A 182      13.916  -6.490  -5.277  1.00 95.29           H  
ATOM   2923  CA  LEU A 182      15.853  -7.367  -5.199  1.00 95.29           C  
ATOM   2924  HA  LEU A 182      16.142  -8.112  -5.939  1.00 95.29           H  
ATOM   2925  C   LEU A 182      16.486  -7.775  -3.864  1.00 95.29           C  
ATOM   2926  CB  LEU A 182      16.323  -5.982  -5.672  1.00 95.29           C  
ATOM   2927  HB2 LEU A 182      16.054  -5.242  -4.918  1.00 95.29           H  
ATOM   2928  HB3 LEU A 182      15.795  -5.736  -6.594  1.00 95.29           H  
ATOM   2929  O   LEU A 182      17.338  -8.655  -3.853  1.00 95.29           O  
ATOM   2930  CG  LEU A 182      17.834  -5.871  -5.934  1.00 95.29           C  
ATOM   2931  HG  LEU A 182      18.385  -6.036  -5.008  1.00 95.29           H  
ATOM   2932  CD1 LEU A 182      18.310  -6.871  -6.986  1.00 95.29           C  
ATOM   2933 HD11 LEU A 182      17.714  -6.786  -7.894  1.00 95.29           H  
ATOM   2934 HD12 LEU A 182      19.353  -6.659  -7.220  1.00 95.29           H  
ATOM   2935 HD13 LEU A 182      18.253  -7.888  -6.597  1.00 95.29           H  
ATOM   2936  CD2 LEU A 182      18.141  -4.463  -6.445  1.00 95.29           C  
ATOM   2937 HD21 LEU A 182      17.546  -4.246  -7.333  1.00 95.29           H  
ATOM   2938 HD22 LEU A 182      17.913  -3.732  -5.669  1.00 95.29           H  
ATOM   2939 HD23 LEU A 182      19.196  -4.382  -6.707  1.00 95.29           H  
ATOM   2940  N   LEU A 183      16.018  -7.223  -2.739  1.00 94.29           N  
ATOM   2941  H   LEU A 183      15.340  -6.479  -2.812  1.00 94.29           H  
ATOM   2942  CA  LEU A 183      16.452  -7.635  -1.400  1.00 94.29           C  
ATOM   2943  HA  LEU A 183      17.527  -7.477  -1.308  1.00 94.29           H  
ATOM   2944  C   LEU A 183      16.209  -9.126  -1.156  1.00 94.29           C  
ATOM   2945  CB  LEU A 183      15.725  -6.775  -0.355  1.00 94.29           C  
ATOM   2946  HB2 LEU A 183      14.651  -6.838  -0.531  1.00 94.29           H  
ATOM   2947  HB3 LEU A 183      16.026  -5.735  -0.488  1.00 94.29           H  
ATOM   2948  O   LEU A 183      17.100  -9.834  -0.697  1.00 94.29           O  
ATOM   2949  CG  LEU A 183      16.005  -7.196   1.100  1.00 94.29           C  
ATOM   2950  HG  LEU A 183      15.696  -8.231   1.248  1.00 94.29           H  
ATOM   2951  CD1 LEU A 183      17.480  -7.053   1.475  1.00 94.29           C  
ATOM   2952 HD11 LEU A 183      17.605  -7.291   2.532  1.00 94.29           H  
ATOM   2953 HD12 LEU A 183      18.091  -7.751   0.904  1.00 94.29           H  
ATOM   2954 HD13 LEU A 183      17.824  -6.033   1.302  1.00 94.29           H  
ATOM   2955  CD2 LEU A 183      15.170  -6.334   2.031  1.00 94.29           C  
ATOM   2956 HD21 LEU A 183      14.114  -6.403   1.769  1.00 94.29           H  
ATOM   2957 HD22 LEU A 183      15.519  -5.304   1.957  1.00 94.29           H  
ATOM   2958 HD23 LEU A 183      15.299  -6.676   3.058  1.00 94.29           H  
ATOM   2959  N   HIS A 184      15.021  -9.624  -1.503  1.00 91.69           N  
ATOM   2960  H   HIS A 184      14.318  -8.993  -1.860  1.00 91.69           H  
ATOM   2961  CA  HIS A 184      14.717 -11.049  -1.392  1.00 91.69           C  
ATOM   2962  HA  HIS A 184      14.823 -11.364  -0.355  1.00 91.69           H  
ATOM   2963  C   HIS A 184      15.668 -11.908  -2.236  1.00 91.69           C  
ATOM   2964  CB  HIS A 184      13.280 -11.292  -1.849  1.00 91.69           C  
ATOM   2965  HB2 HIS A 184      13.171 -12.359  -2.046  1.00 91.69           H  
ATOM   2966  HB3 HIS A 184      13.095 -10.770  -2.788  1.00 91.69           H  
ATOM   2967  O   HIS A 184      16.119 -12.956  -1.775  1.00 91.69           O  
ATOM   2968  CG  HIS A 184      12.200 -10.915  -0.874  1.00 91.69           C  
ATOM   2969  CD2 HIS A 184      12.195  -9.968   0.121  1.00 91.69           C  
ATOM   2970  HD2 HIS A 184      12.998  -9.287   0.362  1.00 91.69           H  
ATOM   2971  ND1 HIS A 184      10.982 -11.537  -0.846  1.00 91.69           N  
ATOM   2972  HD1 HIS A 184      10.711 -12.318  -1.426  1.00 91.69           H  
ATOM   2973  CE1 HIS A 184      10.278 -11.027   0.164  1.00 91.69           C  
ATOM   2974  HE1 HIS A 184       9.316 -11.410   0.471  1.00 91.69           H  
ATOM   2975  NE2 HIS A 184      10.949 -10.040   0.771  1.00 91.69           N  
ATOM   2976  N   TRP A 185      15.980 -11.474  -3.458  1.00 93.09           N  
ATOM   2977  H   TRP A 185      15.575 -10.608  -3.786  1.00 93.09           H  
ATOM   2978  CA  TRP A 185      16.895 -12.185  -4.346  1.00 93.09           C  
ATOM   2979  HA  TRP A 185      16.581 -13.227  -4.410  1.00 93.09           H  
ATOM   2980  C   TRP A 185      18.325 -12.199  -3.777  1.00 93.09           C  
ATOM   2981  CB  TRP A 185      16.799 -11.584  -5.757  1.00 93.09           C  
ATOM   2982  HB2 TRP A 185      15.754 -11.563  -6.068  1.00 93.09           H  
ATOM   2983  HB3 TRP A 185      17.160 -10.556  -5.740  1.00 93.09           H  
ATOM   2984  O   TRP A 185      18.932 -13.264  -3.673  1.00 93.09           O  
ATOM   2985  CG  TRP A 185      17.579 -12.346  -6.778  1.00 93.09           C  
ATOM   2986  CD1 TRP A 185      17.109 -13.295  -7.623  1.00 93.09           C  
ATOM   2987  HD1 TRP A 185      16.075 -13.593  -7.717  1.00 93.09           H  
ATOM   2988  CD2 TRP A 185      19.012 -12.269  -7.022  1.00 93.09           C  
ATOM   2989  CE2 TRP A 185      19.361 -13.316  -7.923  1.00 93.09           C  
ATOM   2990  CE3 TRP A 185      20.051 -11.439  -6.545  1.00 93.09           C  
ATOM   2991  HE3 TRP A 185      19.816 -10.609  -5.894  1.00 93.09           H  
ATOM   2992  NE1 TRP A 185      18.158 -13.853  -8.330  1.00 93.09           N  
ATOM   2993  HE1 TRP A 185      18.058 -14.537  -9.067  1.00 93.09           H  
ATOM   2994  CH2 TRP A 185      21.706 -12.775  -7.734  1.00 93.09           C  
ATOM   2995  HH2 TRP A 185      22.733 -12.966  -8.010  1.00 93.09           H  
ATOM   2996  CZ2 TRP A 185      20.689 -13.601  -8.239  1.00 93.09           C  
ATOM   2997  HZ2 TRP A 185      20.930 -14.416  -8.907  1.00 93.09           H  
ATOM   2998  CZ3 TRP A 185      21.385 -11.679  -6.917  1.00 93.09           C  
ATOM   2999  HZ3 TRP A 185      22.173 -11.024  -6.575  1.00 93.09           H  
ATOM   3000  N   VAL A 186      18.823 -11.054  -3.294  1.00 90.98           N  
ATOM   3001  H   VAL A 186      18.266 -10.217  -3.394  1.00 90.98           H  
ATOM   3002  CA  VAL A 186      20.143 -10.932  -2.647  1.00 90.98           C  
ATOM   3003  HA  VAL A 186      20.903 -11.304  -3.334  1.00 90.98           H  
ATOM   3004  C   VAL A 186      20.232 -11.792  -1.381  1.00 90.98           C  
ATOM   3005  CB  VAL A 186      20.458  -9.452  -2.334  1.00 90.98           C  
ATOM   3006  HB  VAL A 186      19.631  -9.018  -1.773  1.00 90.98           H  
ATOM   3007  O   VAL A 186      21.232 -12.480  -1.171  1.00 90.98           O  
ATOM   3008  CG1 VAL A 186      21.743  -9.288  -1.510  1.00 90.98           C  
ATOM   3009 HG11 VAL A 186      21.607  -9.698  -0.509  1.00 90.98           H  
ATOM   3010 HG12 VAL A 186      22.572  -9.797  -2.002  1.00 90.98           H  
ATOM   3011 HG13 VAL A 186      21.983  -8.230  -1.405  1.00 90.98           H  
ATOM   3012  CG2 VAL A 186      20.652  -8.650  -3.629  1.00 90.98           C  
ATOM   3013 HG21 VAL A 186      21.493  -9.054  -4.192  1.00 90.98           H  
ATOM   3014 HG22 VAL A 186      19.764  -8.704  -4.258  1.00 90.98           H  
ATOM   3015 HG23 VAL A 186      20.840  -7.602  -3.393  1.00 90.98           H  
ATOM   3016  N   ASN A 187      19.183 -11.827  -0.556  1.00 87.84           N  
ATOM   3017  H   ASN A 187      18.413 -11.198  -0.735  1.00 87.84           H  
ATOM   3018  CA  ASN A 187      19.141 -12.658   0.652  1.00 87.84           C  
ATOM   3019  HA  ASN A 187      20.031 -12.461   1.250  1.00 87.84           H  
ATOM   3020  C   ASN A 187      19.165 -14.162   0.329  1.00 87.84           C  
ATOM   3021  CB  ASN A 187      17.903 -12.272   1.485  1.00 87.84           C  
ATOM   3022  HB2 ASN A 187      17.023 -12.236   0.843  1.00 87.84           H  
ATOM   3023  HB3 ASN A 187      17.742 -13.031   2.251  1.00 87.84           H  
ATOM   3024  O   ASN A 187      19.797 -14.936   1.047  1.00 87.84           O  
ATOM   3025  CG  ASN A 187      18.062 -10.940   2.204  1.00 87.84           C  
ATOM   3026  ND2 ASN A 187      16.991 -10.383   2.722  1.00 87.84           N  
ATOM   3027 HD21 ASN A 187      17.136  -9.505   3.199  1.00 87.84           H  
ATOM   3028 HD22 ASN A 187      16.077 -10.800   2.619  1.00 87.84           H  
ATOM   3029  OD1 ASN A 187      19.147 -10.405   2.352  1.00 87.84           O  
ATOM   3030  N   LEU A 188      18.526 -14.581  -0.770  1.00 85.61           N  
ATOM   3031  H   LEU A 188      18.018 -13.902  -1.318  1.00 85.61           H  
ATOM   3032  CA  LEU A 188      18.592 -15.967  -1.251  1.00 85.61           C  
ATOM   3033  HA  LEU A 188      18.411 -16.640  -0.413  1.00 85.61           H  
ATOM   3034  C   LEU A 188      19.972 -16.337  -1.802  1.00 85.61           C  
ATOM   3035  CB  LEU A 188      17.524 -16.193  -2.332  1.00 85.61           C  
ATOM   3036  HB2 LEU A 188      17.727 -17.133  -2.844  1.00 85.61           H  
ATOM   3037  HB3 LEU A 188      17.607 -15.395  -3.070  1.00 85.61           H  
ATOM   3038  O   LEU A 188      20.353 -17.502  -1.718  1.00 85.61           O  
ATOM   3039  CG  LEU A 188      16.094 -16.235  -1.781  1.00 85.61           C  
ATOM   3040  HG  LEU A 188      15.919 -15.390  -1.115  1.00 85.61           H  
ATOM   3041  CD1 LEU A 188      15.109 -16.151  -2.941  1.00 85.61           C  
ATOM   3042 HD11 LEU A 188      14.107 -16.047  -2.525  1.00 85.61           H  
ATOM   3043 HD12 LEU A 188      15.183 -17.036  -3.572  1.00 85.61           H  
ATOM   3044 HD13 LEU A 188      15.335 -15.259  -3.526  1.00 85.61           H  
ATOM   3045  CD2 LEU A 188      15.799 -17.523  -1.007  1.00 85.61           C  
ATOM   3046 HD21 LEU A 188      14.757 -17.530  -0.689  1.00 85.61           H  
ATOM   3047 HD22 LEU A 188      16.002 -18.393  -1.632  1.00 85.61           H  
ATOM   3048 HD23 LEU A 188      16.428 -17.567  -0.117  1.00 85.61           H  
ATOM   3049  N   GLN A 189      20.706 -15.369  -2.355  1.00 79.35           N  
ATOM   3050  H   GLN A 189      20.288 -14.457  -2.469  1.00 79.35           H  
ATOM   3051  CA  GLN A 189      22.051 -15.577  -2.894  1.00 79.35           C  
ATOM   3052  HA  GLN A 189      22.076 -16.560  -3.366  1.00 79.35           H  
ATOM   3053  C   GLN A 189      23.135 -15.583  -1.808  1.00 79.35           C  
ATOM   3054  CB  GLN A 189      22.313 -14.494  -3.957  1.00 79.35           C  
ATOM   3055  HB2 GLN A 189      21.461 -14.441  -4.634  1.00 79.35           H  
ATOM   3056  HB3 GLN A 189      22.405 -13.527  -3.463  1.00 79.35           H  
ATOM   3057  O   GLN A 189      24.127 -16.291  -1.929  1.00 79.35           O  
ATOM   3058  CG  GLN A 189      23.577 -14.738  -4.796  1.00 79.35           C  
ATOM   3059  HG2 GLN A 189      23.728 -13.869  -5.437  1.00 79.35           H  
ATOM   3060  HG3 GLN A 189      24.449 -14.820  -4.148  1.00 79.35           H  
ATOM   3061  CD  GLN A 189      23.507 -15.975  -5.697  1.00 79.35           C  
ATOM   3062  NE2 GLN A 189      24.512 -16.179  -6.519  1.00 79.35           N  
ATOM   3063 HE21 GLN A 189      25.283 -15.528  -6.569  1.00 79.35           H  
ATOM   3064 HE22 GLN A 189      24.428 -16.946  -7.171  1.00 79.35           H  
ATOM   3065  OE1 GLN A 189      22.569 -16.770  -5.696  1.00 79.35           O  
ATOM   3066  N   THR A 190      22.943 -14.815  -0.734  1.00 71.49           N  
ATOM   3067  H   THR A 190      22.111 -14.243  -0.715  1.00 71.49           H  
ATOM   3068  CA  THR A 190      23.922 -14.645   0.357  1.00 71.49           C  
ATOM   3069  HA  THR A 190      24.912 -14.864  -0.043  1.00 71.49           H  
ATOM   3070  C   THR A 190      23.744 -15.636   1.518  1.00 71.49           C  
ATOM   3071  CB  THR A 190      23.960 -13.187   0.847  1.00 71.49           C  
ATOM   3072  HB  THR A 190      24.616 -13.113   1.715  1.00 71.49           H  
ATOM   3073  O   THR A 190      24.383 -15.484   2.556  1.00 71.49           O  
ATOM   3074  CG2 THR A 190      24.486 -12.230  -0.225  1.00 71.49           C  
ATOM   3075 HG21 THR A 190      23.871 -12.276  -1.124  1.00 71.49           H  
ATOM   3076 HG22 THR A 190      24.480 -11.211   0.160  1.00 71.49           H  
ATOM   3077 HG23 THR A 190      25.509 -12.503  -0.484  1.00 71.49           H  
ATOM   3078  OG1 THR A 190      22.676 -12.733   1.207  1.00 71.49           O  
ATOM   3079  HG1 THR A 190      22.206 -12.555   0.389  1.00 71.49           H  
ATOM   3080  N   GLU A 191      22.889 -16.656   1.356  1.00 62.33           N  
ATOM   3081  H   GLU A 191      22.442 -16.726   0.453  1.00 62.33           H  
ATOM   3082  CA  GLU A 191      22.645 -17.751   2.316  1.00 62.33           C  
ATOM   3083  HA  GLU A 191      21.716 -18.223   1.997  1.00 62.33           H  
ATOM   3084  C   GLU A 191      22.348 -17.329   3.773  1.00 62.33           C  
ATOM   3085  CB  GLU A 191      23.737 -18.840   2.235  1.00 62.33           C  
ATOM   3086  HB2 GLU A 191      24.728 -18.387   2.253  1.00 62.33           H  
ATOM   3087  HB3 GLU A 191      23.646 -19.470   3.119  1.00 62.33           H  
ATOM   3088  O   GLU A 191      22.503 -18.116   4.714  1.00 62.33           O  
ATOM   3089  CG  GLU A 191      23.597 -19.748   1.004  1.00 62.33           C  
ATOM   3090  HG2 GLU A 191      24.015 -19.233   0.138  1.00 62.33           H  
ATOM   3091  HG3 GLU A 191      22.538 -19.918   0.812  1.00 62.33           H  
ATOM   3092  CD  GLU A 191      24.266 -21.127   1.185  1.00 62.33           C  
ATOM   3093  OE1 GLU A 191      24.497 -21.785   0.151  1.00 62.33           O  
ATOM   3094  OE2 GLU A 191      24.396 -21.612   2.344  1.00 62.33           O  
ATOM   3095  N   LYS A 192      21.836 -16.116   4.004  1.00 52.16           N  
ATOM   3096  H   LYS A 192      21.717 -15.488   3.223  1.00 52.16           H  
ATOM   3097  CA  LYS A 192      21.388 -15.714   5.342  1.00 52.16           C  
ATOM   3098  HA  LYS A 192      22.056 -16.153   6.083  1.00 52.16           H  
ATOM   3099  C   LYS A 192      20.002 -16.298   5.603  1.00 52.16           C  
ATOM   3100  CB  LYS A 192      21.473 -14.194   5.518  1.00 52.16           C  
ATOM   3101  HB2 LYS A 192      20.952 -13.695   4.701  1.00 52.16           H  
ATOM   3102  HB3 LYS A 192      20.992 -13.923   6.458  1.00 52.16           H  
ATOM   3103  O   LYS A 192      18.997 -15.738   5.186  1.00 52.16           O  
ATOM   3104  CG  LYS A 192      22.944 -13.748   5.559  1.00 52.16           C  
ATOM   3105  HG2 LYS A 192      23.408 -13.942   4.592  1.00 52.16           H  
ATOM   3106  HG3 LYS A 192      23.474 -14.315   6.324  1.00 52.16           H  
ATOM   3107  CD  LYS A 192      23.063 -12.256   5.875  1.00 52.16           C  
ATOM   3108  HD2 LYS A 192      22.519 -11.691   5.118  1.00 52.16           H  
ATOM   3109  HD3 LYS A 192      22.627 -12.058   6.855  1.00 52.16           H  
ATOM   3110  CE  LYS A 192      24.540 -11.849   5.864  1.00 52.16           C  
ATOM   3111  HE2 LYS A 192      24.954 -12.102   4.888  1.00 52.16           H  
ATOM   3112  HE3 LYS A 192      25.072 -12.436   6.612  1.00 52.16           H  
ATOM   3113  NZ  LYS A 192      24.703 -10.398   6.127  1.00 52.16           N  
ATOM   3114  HZ1 LYS A 192      24.210  -9.865   5.425  1.00 52.16           H  
ATOM   3115  HZ2 LYS A 192      25.679 -10.142   6.089  1.00 52.16           H  
ATOM   3116  HZ3 LYS A 192      24.334 -10.155   7.035  1.00 52.16           H  
ATOM   3117  N   SER A 193      19.993 -17.483   6.218  1.00 47.06           N  
ATOM   3118  H   SER A 193      20.909 -17.897   6.321  1.00 47.06           H  
ATOM   3119  CA  SER A 193      18.883 -18.099   6.964  1.00 47.06           C  
ATOM   3120  HA  SER A 193      18.785 -19.127   6.616  1.00 47.06           H  
ATOM   3121  C   SER A 193      17.510 -17.424   6.780  1.00 47.06           C  
ATOM   3122  CB  SER A 193      19.259 -18.161   8.455  1.00 47.06           C  
ATOM   3123  HB2 SER A 193      20.079 -18.868   8.576  1.00 47.06           H  
ATOM   3124  HB3 SER A 193      18.406 -18.519   9.031  1.00 47.06           H  
ATOM   3125  O   SER A 193      17.198 -16.407   7.397  1.00 47.06           O  
ATOM   3126  OG  SER A 193      19.674 -16.903   8.954  1.00 47.06           O  
ATOM   3127  HG  SER A 193      20.044 -17.002   9.834  1.00 47.06           H  
ATOM   3128  N   VAL A 194      16.630 -18.033   5.980  1.00 48.10           N  
ATOM   3129  H   VAL A 194      16.927 -18.848   5.463  1.00 48.10           H  
ATOM   3130  CA  VAL A 194      15.243 -17.564   5.805  1.00 48.10           C  
ATOM   3131  HA  VAL A 194      15.260 -16.477   5.730  1.00 48.10           H  
ATOM   3132  C   VAL A 194      14.412 -17.923   7.042  1.00 48.10           C  
ATOM   3133  CB  VAL A 194      14.618 -18.103   4.496  1.00 48.10           C  
ATOM   3134  HB  VAL A 194      14.531 -19.188   4.542  1.00 48.10           H  
ATOM   3135  O   VAL A 194      13.609 -18.840   6.995  1.00 48.10           O  
ATOM   3136  CG1 VAL A 194      13.229 -17.499   4.225  1.00 48.10           C  
ATOM   3137 HG11 VAL A 194      12.523 -17.785   5.005  1.00 48.10           H  
ATOM   3138 HG12 VAL A 194      12.842 -17.870   3.275  1.00 48.10           H  
ATOM   3139 HG13 VAL A 194      13.295 -16.412   4.183  1.00 48.10           H  
ATOM   3140  CG2 VAL A 194      15.504 -17.747   3.294  1.00 48.10           C  
ATOM   3141 HG21 VAL A 194      16.434 -18.313   3.322  1.00 48.10           H  
ATOM   3142 HG22 VAL A 194      14.988 -17.966   2.359  1.00 48.10           H  
ATOM   3143 HG23 VAL A 194      15.741 -16.683   3.311  1.00 48.10           H  
ATOM   3144  N   GLY A 195      14.623 -17.223   8.161  1.00 43.39           N  
ATOM   3145  H   GLY A 195      15.376 -16.550   8.126  1.00 43.39           H  
ATOM   3146  CA  GLY A 195      13.814 -17.317   9.385  1.00 43.39           C  
ATOM   3147  HA2 GLY A 195      14.166 -16.556  10.081  1.00 43.39           H  
ATOM   3148  HA3 GLY A 195      12.780 -17.083   9.135  1.00 43.39           H  
ATOM   3149  C   GLY A 195      13.819 -18.686  10.099  1.00 43.39           C  
ATOM   3150  O   GLY A 195      13.741 -19.754   9.505  1.00 43.39           O  
ATOM   3151  N   LYS A 196      13.893 -18.681  11.437  1.00 44.79           N  
ATOM   3152  H   LYS A 196      13.973 -17.781  11.889  1.00 44.79           H  
ATOM   3153  CA  LYS A 196      13.848 -19.889  12.301  1.00 44.79           C  
ATOM   3154  HA  LYS A 196      14.123 -19.574  13.308  1.00 44.79           H  
ATOM   3155  C   LYS A 196      14.871 -21.006  11.984  1.00 44.79           C  
ATOM   3156  CB  LYS A 196      12.413 -20.457  12.384  1.00 44.79           C  
ATOM   3157  HB2 LYS A 196      12.071 -20.731  11.386  1.00 44.79           H  
ATOM   3158  HB3 LYS A 196      12.436 -21.364  12.987  1.00 44.79           H  
ATOM   3159  O   LYS A 196      14.655 -22.151  12.367  1.00 44.79           O  
ATOM   3160  CG  LYS A 196      11.394 -19.514  13.036  1.00 44.79           C  
ATOM   3161  HG2 LYS A 196      11.213 -18.656  12.388  1.00 44.79           H  
ATOM   3162  HG3 LYS A 196      11.787 -19.166  13.991  1.00 44.79           H  
ATOM   3163  CD  LYS A 196      10.079 -20.272  13.278  1.00 44.79           C  
ATOM   3164  HD2 LYS A 196       9.669 -20.594  12.321  1.00 44.79           H  
ATOM   3165  HD3 LYS A 196      10.287 -21.151  13.887  1.00 44.79           H  
ATOM   3166  CE  LYS A 196       9.063 -19.387  14.008  1.00 44.79           C  
ATOM   3167  HE2 LYS A 196       8.819 -18.535  13.374  1.00 44.79           H  
ATOM   3168  HE3 LYS A 196       9.531 -19.004  14.915  1.00 44.79           H  
ATOM   3169  NZ  LYS A 196       7.833 -20.144  14.359  1.00 44.79           N  
ATOM   3170  HZ1 LYS A 196       7.369 -20.488  13.531  1.00 44.79           H  
ATOM   3171  HZ2 LYS A 196       8.060 -20.933  14.947  1.00 44.79           H  
ATOM   3172  HZ3 LYS A 196       7.188 -19.559  14.870  1.00 44.79           H  
ATOM   3173  N   GLY A 197      15.981 -20.705  11.307  1.00 49.47           N  
ATOM   3174  H   GLY A 197      16.085 -19.763  10.957  1.00 49.47           H  
ATOM   3175  CA  GLY A 197      17.096 -21.650  11.140  1.00 49.47           C  
ATOM   3176  HA2 GLY A 197      17.353 -22.067  12.114  1.00 49.47           H  
ATOM   3177  HA3 GLY A 197      17.965 -21.105  10.772  1.00 49.47           H  
ATOM   3178  C   GLY A 197      16.855 -22.831  10.185  1.00 49.47           C  
ATOM   3179  O   GLY A 197      17.720 -23.696  10.088  1.00 49.47           O  
ATOM   3180  N   ARG A 198      15.737 -22.883   9.444  1.00 56.67           N  
ATOM   3181  H   ARG A 198      15.076 -22.123   9.517  1.00 56.67           H  
ATOM   3182  CA  ARG A 198      15.539 -23.886   8.381  1.00 56.67           C  
ATOM   3183  HA  ARG A 198      16.173 -24.750   8.580  1.00 56.67           H  
ATOM   3184  C   ARG A 198      15.987 -23.305   7.040  1.00 56.67           C  
ATOM   3185  CB  ARG A 198      14.085 -24.386   8.338  1.00 56.67           C  
ATOM   3186  HB2 ARG A 198      13.969 -25.028   7.465  1.00 56.67           H  
ATOM   3187  HB3 ARG A 198      13.410 -23.537   8.231  1.00 56.67           H  
ATOM   3188  O   ARG A 198      15.419 -22.322   6.573  1.00 56.67           O  
ATOM   3189  CG  ARG A 198      13.708 -25.193   9.592  1.00 56.67           C  
ATOM   3190  HG2 ARG A 198      14.442 -25.983   9.755  1.00 56.67           H  
ATOM   3191  HG3 ARG A 198      13.709 -24.528  10.456  1.00 56.67           H  
ATOM   3192  CD  ARG A 198      12.317 -25.827   9.439  1.00 56.67           C  
ATOM   3193  HD2 ARG A 198      11.613 -25.054   9.132  1.00 56.67           H  
ATOM   3194  HD3 ARG A 198      12.365 -26.587   8.660  1.00 56.67           H  
ATOM   3195  NE  ARG A 198      11.850 -26.430  10.704  1.00 56.67           N  
ATOM   3196  HE  ARG A 198      12.452 -26.314  11.507  1.00 56.67           H  
ATOM   3197  NH1 ARG A 198       9.908 -27.375   9.909  1.00 56.67           N  
ATOM   3198 HH11 ARG A 198       9.089 -27.947  10.060  1.00 56.67           H  
ATOM   3199 HH12 ARG A 198      10.154 -27.099   8.969  1.00 56.67           H  
ATOM   3200  NH2 ARG A 198      10.418 -27.561  12.071  1.00 56.67           N  
ATOM   3201 HH21 ARG A 198      11.056 -27.453  12.846  1.00 56.67           H  
ATOM   3202 HH22 ARG A 198       9.591 -28.129  12.191  1.00 56.67           H  
ATOM   3203  CZ  ARG A 198      10.732 -27.115  10.887  1.00 56.67           C  
ATOM   3204  N   LYS A 199      17.003 -23.906   6.411  1.00 63.52           N  
ATOM   3205  H   LYS A 199      17.432 -24.709   6.849  1.00 63.52           H  
ATOM   3206  CA  LYS A 199      17.356 -23.581   5.021  1.00 63.52           C  
ATOM   3207  HA  LYS A 199      17.431 -22.497   4.926  1.00 63.52           H  
ATOM   3208  C   LYS A 199      16.213 -24.037   4.106  1.00 63.52           C  
ATOM   3209  CB  LYS A 199      18.713 -24.196   4.610  1.00 63.52           C  
ATOM   3210  HB2 LYS A 199      18.830 -24.046   3.536  1.00 63.52           H  
ATOM   3211  HB3 LYS A 199      18.701 -25.270   4.794  1.00 63.52           H  
ATOM   3212  O   LYS A 199      15.693 -25.140   4.268  1.00 63.52           O  
ATOM   3213  CG  LYS A 199      19.930 -23.563   5.322  1.00 63.52           C  
ATOM   3214  HG2 LYS A 199      19.832 -22.478   5.287  1.00 63.52           H  
ATOM   3215  HG3 LYS A 199      19.945 -23.878   6.365  1.00 63.52           H  
ATOM   3216  CD  LYS A 199      21.265 -23.951   4.646  1.00 63.52           C  
ATOM   3217  HD2 LYS A 199      21.219 -23.642   3.602  1.00 63.52           H  
ATOM   3218  HD3 LYS A 199      21.390 -25.033   4.678  1.00 63.52           H  
ATOM   3219  CE  LYS A 199      22.487 -23.274   5.299  1.00 63.52           C  
ATOM   3220  HE2 LYS A 199      22.248 -22.227   5.485  1.00 63.52           H  
ATOM   3221  HE3 LYS A 199      22.679 -23.750   6.261  1.00 63.52           H  
ATOM   3222  NZ  LYS A 199      23.713 -23.331   4.443  1.00 63.52           N  
ATOM   3223  HZ1 LYS A 199      23.657 -22.742   3.624  1.00 63.52           H  
ATOM   3224  HZ2 LYS A 199      24.526 -22.958   4.911  1.00 63.52           H  
ATOM   3225  HZ3 LYS A 199      23.930 -24.259   4.110  1.00 63.52           H  
ATOM   3226  N   LEU A 200      15.812 -23.189   3.158  1.00 73.44           N  
ATOM   3227  H   LEU A 200      16.288 -22.301   3.079  1.00 73.44           H  
ATOM   3228  CA  LEU A 200      14.933 -23.608   2.063  1.00 73.44           C  
ATOM   3229  HA  LEU A 200      13.994 -23.978   2.473  1.00 73.44           H  
ATOM   3230  C   LEU A 200      15.608 -24.751   1.299  1.00 73.44           C  
ATOM   3231  CB  LEU A 200      14.671 -22.421   1.118  1.00 73.44           C  
ATOM   3232  HB2 LEU A 200      14.304 -22.797   0.163  1.00 73.44           H  
ATOM   3233  HB3 LEU A 200      15.624 -21.928   0.923  1.00 73.44           H  
ATOM   3234  O   LEU A 200      16.826 -24.725   1.114  1.00 73.44           O  
ATOM   3235  CG  LEU A 200      13.662 -21.395   1.661  1.00 73.44           C  
ATOM   3236  HG  LEU A 200      13.870 -21.184   2.710  1.00 73.44           H  
ATOM   3237  CD1 LEU A 200      13.796 -20.098   0.868  1.00 73.44           C  
ATOM   3238 HD11 LEU A 200      13.609 -20.286  -0.189  1.00 73.44           H  
ATOM   3239 HD12 LEU A 200      13.093 -19.355   1.244  1.00 73.44           H  
ATOM   3240 HD13 LEU A 200      14.811 -19.715   0.972  1.00 73.44           H  
ATOM   3241  CD2 LEU A 200      12.221 -21.896   1.514  1.00 73.44           C  
ATOM   3242 HD21 LEU A 200      11.535 -21.136   1.886  1.00 73.44           H  
ATOM   3243 HD22 LEU A 200      11.998 -22.106   0.468  1.00 73.44           H  
ATOM   3244 HD23 LEU A 200      12.081 -22.801   2.104  1.00 73.44           H  
ATOM   3245  N   SER A 201      14.833 -25.729   0.824  1.00 82.27           N  
ATOM   3246  H   SER A 201      13.835 -25.713   0.980  1.00 82.27           H  
ATOM   3247  CA  SER A 201      15.399 -26.758  -0.050  1.00 82.27           C  
ATOM   3248  HA  SER A 201      16.187 -27.250   0.519  1.00 82.27           H  
ATOM   3249  C   SER A 201      16.007 -26.097  -1.299  1.00 82.27           C  
ATOM   3250  CB  SER A 201      14.370 -27.834  -0.422  1.00 82.27           C  
ATOM   3251  HB2 SER A 201      14.888 -28.668  -0.896  1.00 82.27           H  
ATOM   3252  HB3 SER A 201      13.894 -28.201   0.487  1.00 82.27           H  
ATOM   3253  O   SER A 201      15.453 -25.104  -1.790  1.00 82.27           O  
ATOM   3254  OG  SER A 201      13.380 -27.350  -1.312  1.00 82.27           O  
ATOM   3255  HG  SER A 201      12.671 -27.996  -1.327  1.00 82.27           H  
ATOM   3256  N   PRO A 202      17.115 -26.624  -1.855  1.00 80.75           N  
ATOM   3257  CA  PRO A 202      17.738 -26.053  -3.052  1.00 80.75           C  
ATOM   3258  HA  PRO A 202      18.156 -25.080  -2.797  1.00 80.75           H  
ATOM   3259  C   PRO A 202      16.750 -25.883  -4.217  1.00 80.75           C  
ATOM   3260  CB  PRO A 202      18.879 -27.015  -3.400  1.00 80.75           C  
ATOM   3261  HB2 PRO A 202      19.713 -26.496  -3.872  1.00 80.75           H  
ATOM   3262  HB3 PRO A 202      18.519 -27.818  -4.044  1.00 80.75           H  
ATOM   3263  O   PRO A 202      16.760 -24.860  -4.903  1.00 80.75           O  
ATOM   3264  CG  PRO A 202      19.273 -27.598  -2.044  1.00 80.75           C  
ATOM   3265  HG2 PRO A 202      19.754 -28.571  -2.143  1.00 80.75           H  
ATOM   3266  HG3 PRO A 202      19.928 -26.899  -1.522  1.00 80.75           H  
ATOM   3267  CD  PRO A 202      17.939 -27.695  -1.309  1.00 80.75           C  
ATOM   3268  HD2 PRO A 202      18.110 -27.573  -0.239  1.00 80.75           H  
ATOM   3269  HD3 PRO A 202      17.473 -28.659  -1.512  1.00 80.75           H  
ATOM   3270  N   ARG A 203      15.823 -26.840  -4.377  1.00 84.89           N  
ATOM   3271  H   ARG A 203      15.890 -27.647  -3.773  1.00 84.89           H  
ATOM   3272  CA  ARG A 203      14.728 -26.797  -5.358  1.00 84.89           C  
ATOM   3273  HA  ARG A 203      15.156 -26.625  -6.346  1.00 84.89           H  
ATOM   3274  C   ARG A 203      13.754 -25.642  -5.099  1.00 84.89           C  
ATOM   3275  CB  ARG A 203      14.017 -28.164  -5.359  1.00 84.89           C  
ATOM   3276  HB2 ARG A 203      13.567 -28.340  -4.382  1.00 84.89           H  
ATOM   3277  HB3 ARG A 203      14.760 -28.942  -5.536  1.00 84.89           H  
ATOM   3278  O   ARG A 203      13.419 -24.906  -6.027  1.00 84.89           O  
ATOM   3279  CG  ARG A 203      12.930 -28.277  -6.441  1.00 84.89           C  
ATOM   3280  HG2 ARG A 203      13.374 -28.086  -7.418  1.00 84.89           H  
ATOM   3281  HG3 ARG A 203      12.149 -27.541  -6.255  1.00 84.89           H  
ATOM   3282  CD  ARG A 203      12.302 -29.677  -6.437  1.00 84.89           C  
ATOM   3283  HD2 ARG A 203      11.878 -29.878  -5.453  1.00 84.89           H  
ATOM   3284  HD3 ARG A 203      13.080 -30.414  -6.635  1.00 84.89           H  
ATOM   3285  NE  ARG A 203      11.242 -29.800  -7.455  1.00 84.89           N  
ATOM   3286  HE  ARG A 203      10.953 -28.960  -7.936  1.00 84.89           H  
ATOM   3287  NH1 ARG A 203      10.866 -32.068  -7.247  1.00 84.89           N  
ATOM   3288 HH11 ARG A 203      10.296 -32.875  -7.458  1.00 84.89           H  
ATOM   3289 HH12 ARG A 203      11.465 -32.132  -6.437  1.00 84.89           H  
ATOM   3290  NH2 ARG A 203       9.681 -30.879  -8.704  1.00 84.89           N  
ATOM   3291 HH21 ARG A 203       9.130 -31.708  -8.875  1.00 84.89           H  
ATOM   3292 HH22 ARG A 203       9.366 -30.012  -9.118  1.00 84.89           H  
ATOM   3293  CZ  ARG A 203      10.610 -30.913  -7.795  1.00 84.89           C  
ATOM   3294  N   ALA A 204      13.324 -25.442  -3.851  1.00 84.46           N  
ATOM   3295  H   ALA A 204      13.659 -26.043  -3.113  1.00 84.46           H  
ATOM   3296  CA  ALA A 204      12.434 -24.338  -3.491  1.00 84.46           C  
ATOM   3297  HA  ALA A 204      11.570 -24.357  -4.155  1.00 84.46           H  
ATOM   3298  C   ALA A 204      13.120 -22.973  -3.661  1.00 84.46           C  
ATOM   3299  CB  ALA A 204      11.938 -24.540  -2.055  1.00 84.46           C  
ATOM   3300  HB1 ALA A 204      11.264 -23.728  -1.781  1.00 84.46           H  
ATOM   3301  HB2 ALA A 204      12.779 -24.553  -1.363  1.00 84.46           H  
ATOM   3302  HB3 ALA A 204      11.397 -25.483  -1.980  1.00 84.46           H  
ATOM   3303  O   ALA A 204      12.513 -22.046  -4.199  1.00 84.46           O  
ATOM   3304  N   ALA A 205      14.391 -22.858  -3.265  1.00 84.55           N  
ATOM   3305  H   ALA A 205      14.829 -23.652  -2.821  1.00 84.55           H  
ATOM   3306  CA  ALA A 205      15.191 -21.649  -3.447  1.00 84.55           C  
ATOM   3307  HA  ALA A 205      14.674 -20.812  -2.977  1.00 84.55           H  
ATOM   3308  C   ALA A 205      15.370 -21.305  -4.936  1.00 84.55           C  
ATOM   3309  CB  ALA A 205      16.535 -21.840  -2.736  1.00 84.55           C  
ATOM   3310  HB1 ALA A 205      16.370 -22.048  -1.678  1.00 84.55           H  
ATOM   3311  HB2 ALA A 205      17.132 -20.933  -2.826  1.00 84.55           H  
ATOM   3312  HB3 ALA A 205      17.083 -22.673  -3.177  1.00 84.55           H  
ATOM   3313  O   ALA A 205      15.144 -20.162  -5.329  1.00 84.55           O  
ATOM   3314  N   ALA A 206      15.683 -22.291  -5.786  1.00 87.19           N  
ATOM   3315  H   ALA A 206      15.886 -23.207  -5.413  1.00 87.19           H  
ATOM   3316  CA  ALA A 206      15.752 -22.114  -7.239  1.00 87.19           C  
ATOM   3317  HA  ALA A 206      16.486 -21.341  -7.468  1.00 87.19           H  
ATOM   3318  C   ALA A 206      14.410 -21.653  -7.836  1.00 87.19           C  
ATOM   3319  CB  ALA A 206      16.231 -23.428  -7.868  1.00 87.19           C  
ATOM   3320  HB1 ALA A 206      16.324 -23.306  -8.947  1.00 87.19           H  
ATOM   3321  HB2 ALA A 206      17.204 -23.705  -7.463  1.00 87.19           H  
ATOM   3322  HB3 ALA A 206      15.522 -24.229  -7.662  1.00 87.19           H  
ATOM   3323  O   ALA A 206      14.371 -20.695  -8.609  1.00 87.19           O  
ATOM   3324  N   GLY A 207      13.294 -22.261  -7.418  1.00 89.81           N  
ATOM   3325  H   GLY A 207      13.384 -23.072  -6.822  1.00 89.81           H  
ATOM   3326  CA  GLY A 207      11.957 -21.849  -7.854  1.00 89.81           C  
ATOM   3327  HA2 GLY A 207      11.903 -21.899  -8.941  1.00 89.81           H  
ATOM   3328  HA3 GLY A 207      11.227 -22.543  -7.437  1.00 89.81           H  
ATOM   3329  C   GLY A 207      11.577 -20.429  -7.413  1.00 89.81           C  
ATOM   3330  O   GLY A 207      10.907 -19.706  -8.151  1.00 89.81           O  
ATOM   3331  N   ILE A 208      12.007 -19.993  -6.223  1.00 90.08           N  
ATOM   3332  H   ILE A 208      12.540 -20.626  -5.645  1.00 90.08           H  
ATOM   3333  CA  ILE A 208      11.810 -18.609  -5.770  1.00 90.08           C  
ATOM   3334  HA  ILE A 208      10.780 -18.325  -5.986  1.00 90.08           H  
ATOM   3335  C   ILE A 208      12.686 -17.644  -6.579  1.00 90.08           C  
ATOM   3336  CB  ILE A 208      12.027 -18.466  -4.245  1.00 90.08           C  
ATOM   3337  HB  ILE A 208      13.033 -18.807  -4.001  1.00 90.08           H  
ATOM   3338  O   ILE A 208      12.153 -16.636  -7.043  1.00 90.08           O  
ATOM   3339  CG1 ILE A 208      10.992 -19.277  -3.429  1.00 90.08           C  
ATOM   3340 HG12 ILE A 208      10.761 -20.216  -3.931  1.00 90.08           H  
ATOM   3341 HG13 ILE A 208      10.070 -18.704  -3.338  1.00 90.08           H  
ATOM   3342  CG2 ILE A 208      11.876 -16.989  -3.837  1.00 90.08           C  
ATOM   3343 HG21 ILE A 208      10.913 -16.590  -4.155  1.00 90.08           H  
ATOM   3344 HG22 ILE A 208      12.662 -16.390  -4.298  1.00 90.08           H  
ATOM   3345 HG23 ILE A 208      11.969 -16.878  -2.756  1.00 90.08           H  
ATOM   3346  CD1 ILE A 208      11.466 -19.612  -2.013  1.00 90.08           C  
ATOM   3347 HD11 ILE A 208      11.671 -18.705  -1.445  1.00 90.08           H  
ATOM   3348 HD12 ILE A 208      10.697 -20.187  -1.497  1.00 90.08           H  
ATOM   3349 HD13 ILE A 208      12.372 -20.215  -2.074  1.00 90.08           H  
ATOM   3350  N   ARG A 209      13.970 -17.964  -6.805  1.00 90.92           N  
ATOM   3351  H   ARG A 209      14.333 -18.809  -6.387  1.00 90.92           H  
ATOM   3352  CA  ARG A 209      14.893 -17.146  -7.614  1.00 90.92           C  
ATOM   3353  HA  ARG A 209      14.983 -16.154  -7.173  1.00 90.92           H  
ATOM   3354  C   ARG A 209      14.357 -16.906  -9.023  1.00 90.92           C  
ATOM   3355  CB  ARG A 209      16.297 -17.775  -7.667  1.00 90.92           C  
ATOM   3356  HB2 ARG A 209      16.224 -18.846  -7.858  1.00 90.92           H  
ATOM   3357  HB3 ARG A 209      16.848 -17.320  -8.490  1.00 90.92           H  
ATOM   3358  O   ARG A 209      14.152 -15.752  -9.383  1.00 90.92           O  
ATOM   3359  CG  ARG A 209      17.087 -17.517  -6.375  1.00 90.92           C  
ATOM   3360  HG2 ARG A 209      16.612 -18.015  -5.530  1.00 90.92           H  
ATOM   3361  HG3 ARG A 209      17.086 -16.444  -6.180  1.00 90.92           H  
ATOM   3362  CD  ARG A 209      18.550 -17.965  -6.482  1.00 90.92           C  
ATOM   3363  HD2 ARG A 209      18.987 -17.557  -7.394  1.00 90.92           H  
ATOM   3364  HD3 ARG A 209      19.087 -17.534  -5.637  1.00 90.92           H  
ATOM   3365  NE  ARG A 209      18.700 -19.436  -6.469  1.00 90.92           N  
ATOM   3366  HE  ARG A 209      17.936 -19.975  -6.849  1.00 90.92           H  
ATOM   3367  NH1 ARG A 209      20.843 -19.489  -5.611  1.00 90.92           N  
ATOM   3368 HH11 ARG A 209      20.938 -18.486  -5.682  1.00 90.92           H  
ATOM   3369 HH12 ARG A 209      21.651 -19.994  -5.278  1.00 90.92           H  
ATOM   3370  NH2 ARG A 209      19.786 -21.399  -6.060  1.00 90.92           N  
ATOM   3371 HH21 ARG A 209      19.015 -21.926  -6.445  1.00 90.92           H  
ATOM   3372 HH22 ARG A 209      20.632 -21.868  -5.771  1.00 90.92           H  
ATOM   3373  CZ  ARG A 209      19.771 -20.093  -6.049  1.00 90.92           C  
ATOM   3374  N   LYS A 210      13.961 -17.966  -9.740  1.00 93.07           N  
ATOM   3375  H   LYS A 210      14.184 -18.882  -9.377  1.00 93.07           H  
ATOM   3376  CA  LYS A 210      13.365 -17.860 -11.086  1.00 93.07           C  
ATOM   3377  HA  LYS A 210      14.117 -17.442 -11.756  1.00 93.07           H  
ATOM   3378  C   LYS A 210      12.161 -16.907 -11.120  1.00 93.07           C  
ATOM   3379  CB  LYS A 210      12.982 -19.269 -11.583  1.00 93.07           C  
ATOM   3380  HB2 LYS A 210      13.843 -19.929 -11.479  1.00 93.07           H  
ATOM   3381  HB3 LYS A 210      12.175 -19.659 -10.962  1.00 93.07           H  
ATOM   3382  O   LYS A 210      12.021 -16.103 -12.039  1.00 93.07           O  
ATOM   3383  CG  LYS A 210      12.543 -19.269 -13.060  1.00 93.07           C  
ATOM   3384  HG2 LYS A 210      13.398 -19.006 -13.683  1.00 93.07           H  
ATOM   3385  HG3 LYS A 210      11.767 -18.519 -13.209  1.00 93.07           H  
ATOM   3386  CD  LYS A 210      11.975 -20.624 -13.516  1.00 93.07           C  
ATOM   3387  HD2 LYS A 210      12.734 -21.399 -13.406  1.00 93.07           H  
ATOM   3388  HD3 LYS A 210      11.117 -20.870 -12.890  1.00 93.07           H  
ATOM   3389  CE  LYS A 210      11.534 -20.532 -14.988  1.00 93.07           C  
ATOM   3390  HE2 LYS A 210      12.421 -20.611 -15.615  1.00 93.07           H  
ATOM   3391  HE3 LYS A 210      11.103 -19.545 -15.157  1.00 93.07           H  
ATOM   3392  NZ  LYS A 210      10.527 -21.560 -15.377  1.00 93.07           N  
ATOM   3393  HZ1 LYS A 210      10.777 -22.487 -15.063  1.00 93.07           H  
ATOM   3394  HZ2 LYS A 210       9.601 -21.335 -15.040  1.00 93.07           H  
ATOM   3395  HZ3 LYS A 210      10.404 -21.580 -16.379  1.00 93.07           H  
ATOM   3396  N   ARG A 211      11.279 -16.963 -10.110  1.00 93.36           N  
ATOM   3397  H   ARG A 211      11.459 -17.628  -9.372  1.00 93.36           H  
ATOM   3398  CA  ARG A 211      10.120 -16.053 -10.020  1.00 93.36           C  
ATOM   3399  HA  ARG A 211       9.613 -16.030 -10.985  1.00 93.36           H  
ATOM   3400  C   ARG A 211      10.520 -14.607  -9.738  1.00 93.36           C  
ATOM   3401  CB  ARG A 211       9.135 -16.506  -8.939  1.00 93.36           C  
ATOM   3402  HB2 ARG A 211       8.454 -15.680  -8.736  1.00 93.36           H  
ATOM   3403  HB3 ARG A 211       9.685 -16.728  -8.025  1.00 93.36           H  
ATOM   3404  O   ARG A 211       9.899 -13.704 -10.299  1.00 93.36           O  
ATOM   3405  CG  ARG A 211       8.289 -17.715  -9.357  1.00 93.36           C  
ATOM   3406  HG2 ARG A 211       8.914 -18.606  -9.410  1.00 93.36           H  
ATOM   3407  HG3 ARG A 211       7.860 -17.534 -10.342  1.00 93.36           H  
ATOM   3408  CD  ARG A 211       7.143 -17.937  -8.359  1.00 93.36           C  
ATOM   3409  HD2 ARG A 211       6.472 -17.079  -8.404  1.00 93.36           H  
ATOM   3410  HD3 ARG A 211       6.577 -18.813  -8.677  1.00 93.36           H  
ATOM   3411  NE  ARG A 211       7.646 -18.083  -6.977  1.00 93.36           N  
ATOM   3412  HE  ARG A 211       8.182 -17.300  -6.631  1.00 93.36           H  
ATOM   3413  NH1 ARG A 211       7.017 -20.267  -6.599  1.00 93.36           N  
ATOM   3414 HH11 ARG A 211       7.096 -21.132  -6.083  1.00 93.36           H  
ATOM   3415 HH12 ARG A 211       6.583 -20.301  -7.510  1.00 93.36           H  
ATOM   3416  NH2 ARG A 211       8.256 -19.191  -5.097  1.00 93.36           N  
ATOM   3417 HH21 ARG A 211       8.879 -18.424  -4.887  1.00 93.36           H  
ATOM   3418 HH22 ARG A 211       8.451 -20.092  -4.683  1.00 93.36           H  
ATOM   3419  CZ  ARG A 211       7.634 -19.176  -6.240  1.00 93.36           C  
ATOM   3420  N   LEU A 212      11.494 -14.386  -8.855  1.00 94.91           N  
ATOM   3421  H   LEU A 212      11.974 -15.180  -8.457  1.00 94.91           H  
ATOM   3422  CA  LEU A 212      12.001 -13.048  -8.546  1.00 94.91           C  
ATOM   3423  HA  LEU A 212      11.167 -12.393  -8.294  1.00 94.91           H  
ATOM   3424  C   LEU A 212      12.674 -12.434  -9.774  1.00 94.91           C  
ATOM   3425  CB  LEU A 212      12.972 -13.105  -7.354  1.00 94.91           C  
ATOM   3426  HB2 LEU A 212      13.713 -13.880  -7.549  1.00 94.91           H  
ATOM   3427  HB3 LEU A 212      13.502 -12.155  -7.288  1.00 94.91           H  
ATOM   3428  O   LEU A 212      12.353 -11.304 -10.115  1.00 94.91           O  
ATOM   3429  CG  LEU A 212      12.301 -13.378  -5.998  1.00 94.91           C  
ATOM   3430  HG  LEU A 212      11.659 -14.256  -6.068  1.00 94.91           H  
ATOM   3431  CD1 LEU A 212      13.376 -13.645  -4.951  1.00 94.91           C  
ATOM   3432 HD11 LEU A 212      12.918 -13.895  -3.994  1.00 94.91           H  
ATOM   3433 HD12 LEU A 212      13.994 -12.756  -4.830  1.00 94.91           H  
ATOM   3434 HD13 LEU A 212      14.005 -14.474  -5.278  1.00 94.91           H  
ATOM   3435  CD2 LEU A 212      11.460 -12.197  -5.510  1.00 94.91           C  
ATOM   3436 HD21 LEU A 212      12.085 -11.307  -5.443  1.00 94.91           H  
ATOM   3437 HD22 LEU A 212      11.048 -12.410  -4.524  1.00 94.91           H  
ATOM   3438 HD23 LEU A 212      10.638 -11.997  -6.197  1.00 94.91           H  
ATOM   3439  N   GLU A 213      13.500 -13.195 -10.491  1.00 96.10           N  
ATOM   3440  H   GLU A 213      13.752 -14.107 -10.136  1.00 96.10           H  
ATOM   3441  CA  GLU A 213      14.138 -12.772 -11.743  1.00 96.10           C  
ATOM   3442  HA  GLU A 213      14.761 -11.896 -11.560  1.00 96.10           H  
ATOM   3443  C   GLU A 213      13.102 -12.393 -12.804  1.00 96.10           C  
ATOM   3444  CB  GLU A 213      15.027 -13.902 -12.274  1.00 96.10           C  
ATOM   3445  HB2 GLU A 213      15.342 -13.662 -13.289  1.00 96.10           H  
ATOM   3446  HB3 GLU A 213      14.447 -14.825 -12.296  1.00 96.10           H  
ATOM   3447  O   GLU A 213      13.140 -11.288 -13.344  1.00 96.10           O  
ATOM   3448  CG  GLU A 213      16.274 -14.095 -11.404  1.00 96.10           C  
ATOM   3449  HG2 GLU A 213      16.946 -13.251 -11.557  1.00 96.10           H  
ATOM   3450  HG3 GLU A 213      15.984 -14.095 -10.353  1.00 96.10           H  
ATOM   3451  CD  GLU A 213      17.013 -15.397 -11.713  1.00 96.10           C  
ATOM   3452  OE1 GLU A 213      17.663 -15.887 -10.759  1.00 96.10           O  
ATOM   3453  OE2 GLU A 213      16.831 -15.933 -12.831  1.00 96.10           O  
ATOM   3454  N   ALA A 214      12.111 -13.258 -13.050  1.00 96.23           N  
ATOM   3455  H   ALA A 214      12.155 -14.171 -12.620  1.00 96.23           H  
ATOM   3456  CA  ALA A 214      11.034 -12.975 -13.998  1.00 96.23           C  
ATOM   3457  HA  ALA A 214      11.475 -12.783 -14.976  1.00 96.23           H  
ATOM   3458  C   ALA A 214      10.211 -11.733 -13.607  1.00 96.23           C  
ATOM   3459  CB  ALA A 214      10.142 -14.219 -14.096  1.00 96.23           C  
ATOM   3460  HB1 ALA A 214       9.695 -14.438 -13.126  1.00 96.23           H  
ATOM   3461  HB2 ALA A 214       9.351 -14.047 -14.827  1.00 96.23           H  
ATOM   3462  HB3 ALA A 214      10.738 -15.074 -14.415  1.00 96.23           H  
ATOM   3463  O   ALA A 214       9.795 -10.960 -14.472  1.00 96.23           O  
ATOM   3464  N   THR A 215       9.980 -11.528 -12.306  1.00 96.10           N  
ATOM   3465  H   THR A 215      10.378 -12.184 -11.649  1.00 96.10           H  
ATOM   3466  CA  THR A 215       9.252 -10.362 -11.785  1.00 96.10           C  
ATOM   3467  HA  THR A 215       8.339 -10.232 -12.367  1.00 96.10           H  
ATOM   3468  C   THR A 215      10.073  -9.087 -11.949  1.00 96.10           C  
ATOM   3469  CB  THR A 215       8.845 -10.561 -10.319  1.00 96.10           C  
ATOM   3470  HB  THR A 215       9.733 -10.710  -9.705  1.00 96.10           H  
ATOM   3471  O   THR A 215       9.581  -8.138 -12.553  1.00 96.10           O  
ATOM   3472  CG2 THR A 215       8.053  -9.379  -9.765  1.00 96.10           C  
ATOM   3473 HG21 THR A 215       8.677  -8.485  -9.737  1.00 96.10           H  
ATOM   3474 HG22 THR A 215       7.175  -9.190 -10.384  1.00 96.10           H  
ATOM   3475 HG23 THR A 215       7.747  -9.600  -8.743  1.00 96.10           H  
ATOM   3476  OG1 THR A 215       8.022 -11.705 -10.221  1.00 96.10           O  
ATOM   3477  HG1 THR A 215       8.617 -12.453 -10.302  1.00 96.10           H  
ATOM   3478  N   LEU A 216      11.329  -9.085 -11.497  1.00 96.73           N  
ATOM   3479  H   LEU A 216      11.681  -9.921 -11.053  1.00 96.73           H  
ATOM   3480  CA  LEU A 216      12.260  -7.963 -11.624  1.00 96.73           C  
ATOM   3481  HA  LEU A 216      11.855  -7.098 -11.099  1.00 96.73           H  
ATOM   3482  C   LEU A 216      12.426  -7.556 -13.091  1.00 96.73           C  
ATOM   3483  CB  LEU A 216      13.609  -8.363 -10.997  1.00 96.73           C  
ATOM   3484  HB2 LEU A 216      14.386  -7.689 -11.358  1.00 96.73           H  
ATOM   3485  HB3 LEU A 216      13.862  -9.367 -11.340  1.00 96.73           H  
ATOM   3486  O   LEU A 216      12.218  -6.397 -13.424  1.00 96.73           O  
ATOM   3487  CG  LEU A 216      13.622  -8.334  -9.458  1.00 96.73           C  
ATOM   3488  HG  LEU A 216      12.737  -8.838  -9.069  1.00 96.73           H  
ATOM   3489  CD1 LEU A 216      14.861  -9.049  -8.918  1.00 96.73           C  
ATOM   3490 HD11 LEU A 216      15.763  -8.526  -9.236  1.00 96.73           H  
ATOM   3491 HD12 LEU A 216      14.826  -9.079  -7.829  1.00 96.73           H  
ATOM   3492 HD13 LEU A 216      14.887 -10.074  -9.291  1.00 96.73           H  
ATOM   3493  CD2 LEU A 216      13.647  -6.897  -8.939  1.00 96.73           C  
ATOM   3494 HD21 LEU A 216      12.705  -6.397  -9.161  1.00 96.73           H  
ATOM   3495 HD22 LEU A 216      13.791  -6.907  -7.858  1.00 96.73           H  
ATOM   3496 HD23 LEU A 216      14.469  -6.344  -9.393  1.00 96.73           H  
ATOM   3497  N   MET A 217      12.652  -8.510 -13.999  1.00 96.06           N  
ATOM   3498  H   MET A 217      12.811  -9.452 -13.672  1.00 96.06           H  
ATOM   3499  CA  MET A 217      12.760  -8.238 -15.439  1.00 96.06           C  
ATOM   3500  HA  MET A 217      13.543  -7.496 -15.596  1.00 96.06           H  
ATOM   3501  C   MET A 217      11.476  -7.666 -16.063  1.00 96.06           C  
ATOM   3502  CB  MET A 217      13.140  -9.534 -16.172  1.00 96.06           C  
ATOM   3503  HB2 MET A 217      13.038  -9.387 -17.247  1.00 96.06           H  
ATOM   3504  HB3 MET A 217      12.454 -10.329 -15.877  1.00 96.06           H  
ATOM   3505  O   MET A 217      11.547  -6.985 -17.087  1.00 96.06           O  
ATOM   3506  CG  MET A 217      14.577  -9.974 -15.874  1.00 96.06           C  
ATOM   3507  HG2 MET A 217      14.739 -10.961 -16.306  1.00 96.06           H  
ATOM   3508  HG3 MET A 217      14.700 -10.065 -14.795  1.00 96.06           H  
ATOM   3509  SD  MET A 217      15.877  -8.860 -16.476  1.00 96.06           S  
ATOM   3510  CE  MET A 217      15.718  -9.100 -18.260  1.00 96.06           C  
ATOM   3511  HE1 MET A 217      16.570  -8.635 -18.756  1.00 96.06           H  
ATOM   3512  HE2 MET A 217      14.793  -8.644 -18.614  1.00 96.06           H  
ATOM   3513  HE3 MET A 217      15.716 -10.167 -18.483  1.00 96.06           H  
ATOM   3514  N   ARG A 218      10.298  -7.957 -15.488  1.00 94.17           N  
ATOM   3515  H   ARG A 218      10.319  -8.532 -14.657  1.00 94.17           H  
ATOM   3516  CA  ARG A 218       9.001  -7.407 -15.925  1.00 94.17           C  
ATOM   3517  HA  ARG A 218       9.034  -7.274 -17.007  1.00 94.17           H  
ATOM   3518  C   ARG A 218       8.733  -6.012 -15.350  1.00 94.17           C  
ATOM   3519  CB  ARG A 218       7.878  -8.408 -15.579  1.00 94.17           C  
ATOM   3520  HB2 ARG A 218       7.834  -8.543 -14.498  1.00 94.17           H  
ATOM   3521  HB3 ARG A 218       8.123  -9.369 -16.031  1.00 94.17           H  
ATOM   3522  O   ARG A 218       8.041  -5.230 -16.005  1.00 94.17           O  
ATOM   3523  CG  ARG A 218       6.491  -7.966 -16.085  1.00 94.17           C  
ATOM   3524  HG2 ARG A 218       6.550  -7.756 -17.153  1.00 94.17           H  
ATOM   3525  HG3 ARG A 218       6.196  -7.054 -15.565  1.00 94.17           H  
ATOM   3526  CD  ARG A 218       5.411  -9.035 -15.840  1.00 94.17           C  
ATOM   3527  HD2 ARG A 218       5.667  -9.932 -16.403  1.00 94.17           H  
ATOM   3528  HD3 ARG A 218       5.417  -9.281 -14.779  1.00 94.17           H  
ATOM   3529  NE  ARG A 218       4.065  -8.557 -16.253  1.00 94.17           N  
ATOM   3530  HE  ARG A 218       4.043  -7.884 -17.005  1.00 94.17           H  
ATOM   3531  NH1 ARG A 218       2.801  -9.586 -14.628  1.00 94.17           N  
ATOM   3532 HH11 ARG A 218       3.609 -10.124 -14.349  1.00 94.17           H  
ATOM   3533 HH12 ARG A 218       1.935  -9.591 -14.107  1.00 94.17           H  
ATOM   3534  NH2 ARG A 218       1.873  -7.997 -15.884  1.00 94.17           N  
ATOM   3535 HH21 ARG A 218       1.188  -7.803 -15.167  1.00 94.17           H  
ATOM   3536 HH22 ARG A 218       1.932  -7.256 -16.567  1.00 94.17           H  
ATOM   3537  CZ  ARG A 218       2.917  -8.733 -15.607  1.00 94.17           C  
ATOM   3538  N   GLN A 219       9.232  -5.724 -14.149  1.00 94.95           N  
ATOM   3539  H   GLN A 219       9.756  -6.442 -13.670  1.00 94.95           H  
ATOM   3540  CA  GLN A 219       9.125  -4.413 -13.501  1.00 94.95           C  
ATOM   3541  HA  GLN A 219       8.123  -4.009 -13.648  1.00 94.95           H  
ATOM   3542  C   GLN A 219      10.120  -3.416 -14.078  1.00 94.95           C  
ATOM   3543  CB  GLN A 219       9.383  -4.543 -11.999  1.00 94.95           C  
ATOM   3544  HB2 GLN A 219      10.322  -5.068 -11.820  1.00 94.95           H  
ATOM   3545  HB3 GLN A 219       9.450  -3.547 -11.562  1.00 94.95           H  
ATOM   3546  O   GLN A 219       9.791  -2.258 -14.305  1.00 94.95           O  
ATOM   3547  CG  GLN A 219       8.234  -5.285 -11.332  1.00 94.95           C  
ATOM   3548  HG2 GLN A 219       8.178  -6.310 -11.701  1.00 94.95           H  
ATOM   3549  HG3 GLN A 219       7.301  -4.776 -11.573  1.00 94.95           H  
ATOM   3550  CD  GLN A 219       8.398  -5.329  -9.835  1.00 94.95           C  
ATOM   3551  NE2 GLN A 219       7.463  -4.751  -9.122  1.00 94.95           N  
ATOM   3552 HE21 GLN A 219       6.729  -4.223  -9.572  1.00 94.95           H  
ATOM   3553 HE22 GLN A 219       7.511  -4.816  -8.116  1.00 94.95           H  
ATOM   3554  OE1 GLN A 219       9.349  -5.881  -9.308  1.00 94.95           O  
ATOM   3555  N   THR A 220      11.341  -3.855 -14.338  1.00 93.79           N  
ATOM   3556  H   THR A 220      11.609  -4.785 -14.051  1.00 93.79           H  
ATOM   3557  CA  THR A 220      12.360  -3.028 -14.962  1.00 93.79           C  
ATOM   3558  HA  THR A 220      12.416  -2.073 -14.441  1.00 93.79           H  
ATOM   3559  C   THR A 220      11.984  -2.779 -16.414  1.00 93.79           C  
ATOM   3560  CB  THR A 220      13.708  -3.725 -14.837  1.00 93.79           C  
ATOM   3561  HB  THR A 220      13.687  -4.673 -15.374  1.00 93.79           H  
ATOM   3562  O   THR A 220      11.687  -3.716 -17.158  1.00 93.79           O  
ATOM   3563  CG2 THR A 220      14.844  -2.871 -15.346  1.00 93.79           C  
ATOM   3564 HG21 THR A 220      15.783  -3.401 -15.185  1.00 93.79           H  
ATOM   3565 HG22 THR A 220      14.724  -2.674 -16.411  1.00 93.79           H  
ATOM   3566 HG23 THR A 220      14.851  -1.925 -14.805  1.00 93.79           H  
ATOM   3567  OG1 THR A 220      13.955  -3.961 -13.475  1.00 93.79           O  
ATOM   3568  HG1 THR A 220      14.302  -3.172 -13.052  1.00 93.79           H  
ATOM   3569  N   ILE A 221      11.970  -1.515 -16.827  1.00 88.10           N  
ATOM   3570  H   ILE A 221      12.212  -0.778 -16.180  1.00 88.10           H  
ATOM   3571  CA  ILE A 221      11.588  -1.145 -18.192  1.00 88.10           C  
ATOM   3572  HA  ILE A 221      11.026  -1.966 -18.638  1.00 88.10           H  
ATOM   3573  C   ILE A 221      12.801  -0.960 -19.085  1.00 88.10           C  
ATOM   3574  CB  ILE A 221      10.649   0.070 -18.213  1.00 88.10           C  
ATOM   3575  HB  ILE A 221      10.419   0.273 -19.259  1.00 88.10           H  
ATOM   3576  O   ILE A 221      12.800  -1.505 -20.194  1.00 88.10           O  
ATOM   3577  CG1 ILE A 221      11.273   1.350 -17.607  1.00 88.10           C  
ATOM   3578 HG12 ILE A 221      12.211   1.575 -18.115  1.00 88.10           H  
ATOM   3579 HG13 ILE A 221      11.478   1.206 -16.547  1.00 88.10           H  
ATOM   3580  CG2 ILE A 221       9.339  -0.346 -17.525  1.00 88.10           C  
ATOM   3581 HG21 ILE A 221       9.376  -0.107 -16.462  1.00 88.10           H  
ATOM   3582 HG22 ILE A 221       8.527   0.190 -18.016  1.00 88.10           H  
ATOM   3583 HG23 ILE A 221       9.143  -1.412 -17.643  1.00 88.10           H  
ATOM   3584  CD1 ILE A 221      10.409   2.597 -17.777  1.00 88.10           C  
ATOM   3585 HD11 ILE A 221       9.503   2.498 -17.180  1.00 88.10           H  
ATOM   3586 HD12 ILE A 221      10.960   3.471 -17.429  1.00 88.10           H  
ATOM   3587 HD13 ILE A 221      10.144   2.735 -18.825  1.00 88.10           H  
ATOM   3588  N   GLY A 222      13.835  -0.293 -18.568  1.00 86.33           N  
ATOM   3589  H   GLY A 222      13.786   0.069 -17.626  1.00 86.33           H  
ATOM   3590  CA  GLY A 222      14.983   0.111 -19.353  1.00 86.33           C  
ATOM   3591  HA2 GLY A 222      15.605   0.814 -18.799  1.00 86.33           H  
ATOM   3592  HA3 GLY A 222      14.607   0.610 -20.245  1.00 86.33           H  
ATOM   3593  C   GLY A 222      15.833  -1.071 -19.782  1.00 86.33           C  
ATOM   3594  O   GLY A 222      15.954  -2.069 -19.059  1.00 86.33           O  
ATOM   3595  N   GLN A 223      16.398  -0.993 -20.981  1.00 85.48           N  
ATOM   3596  H   GLN A 223      16.383  -0.097 -21.446  1.00 85.48           H  
ATOM   3597  CA  GLN A 223      17.212  -2.091 -21.505  1.00 85.48           C  
ATOM   3598  HA  GLN A 223      16.709  -3.032 -21.283  1.00 85.48           H  
ATOM   3599  C   GLN A 223      18.564  -2.160 -20.793  1.00 85.48           C  
ATOM   3600  CB  GLN A 223      17.377  -1.987 -23.023  1.00 85.48           C  
ATOM   3601  HB2 GLN A 223      17.817  -1.018 -23.258  1.00 85.48           H  
ATOM   3602  HB3 GLN A 223      18.058  -2.771 -23.356  1.00 85.48           H  
ATOM   3603  O   GLN A 223      19.008  -3.261 -20.451  1.00 85.48           O  
ATOM   3604  CG  GLN A 223      16.067  -2.130 -23.805  1.00 85.48           C  
ATOM   3605  HG2 GLN A 223      16.289  -1.969 -24.860  1.00 85.48           H  
ATOM   3606  HG3 GLN A 223      15.376  -1.344 -23.498  1.00 85.48           H  
ATOM   3607  CD  GLN A 223      15.365  -3.484 -23.679  1.00 85.48           C  
ATOM   3608  NE2 GLN A 223      14.205  -3.615 -24.280  1.00 85.48           N  
ATOM   3609 HE21 GLN A 223      13.998  -4.571 -24.531  1.00 85.48           H  
ATOM   3610 HE22 GLN A 223      13.945  -2.858 -24.897  1.00 85.48           H  
ATOM   3611  OE1 GLN A 223      15.777  -4.446 -23.041  1.00 85.48           O  
ATOM   3612  N   SER A 224      19.157  -1.011 -20.455  1.00 88.41           N  
ATOM   3613  H   SER A 224      18.748  -0.128 -20.727  1.00 88.41           H  
ATOM   3614  CA  SER A 224      20.391  -0.940 -19.666  1.00 88.41           C  
ATOM   3615  HA  SER A 224      21.154  -1.564 -20.131  1.00 88.41           H  
ATOM   3616  C   SER A 224      20.156  -1.433 -18.241  1.00 88.41           C  
ATOM   3617  CB  SER A 224      20.911   0.498 -19.628  1.00 88.41           C  
ATOM   3618  HB2 SER A 224      20.217   1.128 -19.071  1.00 88.41           H  
ATOM   3619  HB3 SER A 224      21.883   0.517 -19.137  1.00 88.41           H  
ATOM   3620  O   SER A 224      20.947  -2.210 -17.704  1.00 88.41           O  
ATOM   3621  OG  SER A 224      21.037   0.985 -20.941  1.00 88.41           O  
ATOM   3622  HG  SER A 224      21.102   1.942 -20.926  1.00 88.41           H  
ATOM   3623  N   GLN A 225      19.010  -1.085 -17.645  1.00 92.55           N  
ATOM   3624  H   GLN A 225      18.412  -0.427 -18.125  1.00 92.55           H  
ATOM   3625  CA  GLN A 225      18.614  -1.608 -16.335  1.00 92.55           C  
ATOM   3626  HA  GLN A 225      19.390  -1.373 -15.606  1.00 92.55           H  
ATOM   3627  C   GLN A 225      18.425  -3.137 -16.352  1.00 92.55           C  
ATOM   3628  CB  GLN A 225      17.304  -0.970 -15.881  1.00 92.55           C  
ATOM   3629  HB2 GLN A 225      17.046  -1.429 -14.927  1.00 92.55           H  
ATOM   3630  HB3 GLN A 225      16.539  -1.208 -16.621  1.00 92.55           H  
ATOM   3631  O   GLN A 225      18.840  -3.826 -15.421  1.00 92.55           O  
ATOM   3632  CG  GLN A 225      17.286   0.539 -15.653  1.00 92.55           C  
ATOM   3633  HG2 GLN A 225      17.517   1.067 -16.579  1.00 92.55           H  
ATOM   3634  HG3 GLN A 225      18.034   0.795 -14.902  1.00 92.55           H  
ATOM   3635  CD  GLN A 225      15.898   0.966 -15.178  1.00 92.55           C  
ATOM   3636  NE2 GLN A 225      15.800   1.691 -14.089  1.00 92.55           N  
ATOM   3637 HE21 GLN A 225      16.634   1.967 -13.592  1.00 92.55           H  
ATOM   3638 HE22 GLN A 225      14.903   2.117 -13.901  1.00 92.55           H  
ATOM   3639  OE1 GLN A 225      14.873   0.604 -15.749  1.00 92.55           O  
ATOM   3640  N   LYS A 226      17.825  -3.699 -17.413  1.00 94.13           N  
ATOM   3641  H   LYS A 226      17.462  -3.083 -18.126  1.00 94.13           H  
ATOM   3642  CA  LYS A 226      17.679  -5.157 -17.586  1.00 94.13           C  
ATOM   3643  HA  LYS A 226      17.237  -5.588 -16.688  1.00 94.13           H  
ATOM   3644  C   LYS A 226      19.020  -5.853 -17.786  1.00 94.13           C  
ATOM   3645  CB  LYS A 226      16.783  -5.458 -18.789  1.00 94.13           C  
ATOM   3646  HB2 LYS A 226      16.934  -6.489 -19.108  1.00 94.13           H  
ATOM   3647  HB3 LYS A 226      17.064  -4.808 -19.617  1.00 94.13           H  
ATOM   3648  O   LYS A 226      19.223  -6.937 -17.246  1.00 94.13           O  
ATOM   3649  CG  LYS A 226      15.307  -5.267 -18.452  1.00 94.13           C  
ATOM   3650  HG2 LYS A 226      15.163  -4.287 -17.998  1.00 94.13           H  
ATOM   3651  HG3 LYS A 226      14.982  -6.033 -17.748  1.00 94.13           H  
ATOM   3652  CD  LYS A 226      14.488  -5.353 -19.739  1.00 94.13           C  
ATOM   3653  HD2 LYS A 226      14.896  -4.638 -20.453  1.00 94.13           H  
ATOM   3654  HD3 LYS A 226      14.530  -6.358 -20.161  1.00 94.13           H  
ATOM   3655  CE  LYS A 226      13.058  -4.973 -19.395  1.00 94.13           C  
ATOM   3656  HE2 LYS A 226      13.121  -4.256 -18.576  1.00 94.13           H  
ATOM   3657  HE3 LYS A 226      12.505  -5.839 -19.032  1.00 94.13           H  
ATOM   3658  NZ  LYS A 226      12.390  -4.300 -20.524  1.00 94.13           N  
ATOM   3659  HZ1 LYS A 226      11.417  -4.133 -20.311  1.00 94.13           H  
ATOM   3660  HZ2 LYS A 226      12.538  -4.777 -21.402  1.00 94.13           H  
ATOM   3661  HZ3 LYS A 226      12.793  -3.378 -20.620  1.00 94.13           H  
ATOM   3662  N   ALA A 227      19.932  -5.260 -18.553  1.00 90.75           N  
ATOM   3663  H   ALA A 227      19.696  -4.391 -19.010  1.00 90.75           H  
ATOM   3664  CA  ALA A 227      21.294  -5.767 -18.688  1.00 90.75           C  
ATOM   3665  HA  ALA A 227      21.260  -6.797 -19.044  1.00 90.75           H  
ATOM   3666  C   ALA A 227      22.010  -5.782 -17.329  1.00 90.75           C  
ATOM   3667  CB  ALA A 227      22.035  -4.922 -19.731  1.00 90.75           C  
ATOM   3668  HB1 ALA A 227      21.512  -4.957 -20.686  1.00 90.75           H  
ATOM   3669  HB2 ALA A 227      22.099  -3.884 -19.405  1.00 90.75           H  
ATOM   3670  HB3 ALA A 227      23.046  -5.306 -19.867  1.00 90.75           H  
ATOM   3671  O   ALA A 227      22.601  -6.795 -16.959  1.00 90.75           O  
ATOM   3672  N   MET A 228      21.862  -4.715 -16.543  1.00 93.43           N  
ATOM   3673  H   MET A 228      21.417  -3.895 -16.931  1.00 93.43           H  
ATOM   3674  CA  MET A 228      22.389  -4.624 -15.183  1.00 93.43           C  
ATOM   3675  HA  MET A 228      23.462  -4.817 -15.219  1.00 93.43           H  
ATOM   3676  C   MET A 228      21.772  -5.661 -14.233  1.00 93.43           C  
ATOM   3677  CB  MET A 228      22.173  -3.191 -14.684  1.00 93.43           C  
ATOM   3678  HB2 MET A 228      21.112  -2.992 -14.538  1.00 93.43           H  
ATOM   3679  HB3 MET A 228      22.553  -2.498 -15.435  1.00 93.43           H  
ATOM   3680  O   MET A 228      22.496  -6.277 -13.455  1.00 93.43           O  
ATOM   3681  CG  MET A 228      22.910  -2.951 -13.370  1.00 93.43           C  
ATOM   3682  HG2 MET A 228      23.936  -3.301 -13.479  1.00 93.43           H  
ATOM   3683  HG3 MET A 228      22.428  -3.538 -12.589  1.00 93.43           H  
ATOM   3684  SD  MET A 228      22.957  -1.222 -12.832  1.00 93.43           S  
ATOM   3685  CE  MET A 228      24.085  -0.546 -14.083  1.00 93.43           C  
ATOM   3686  HE1 MET A 228      24.360   0.475 -13.820  1.00 93.43           H  
ATOM   3687  HE2 MET A 228      24.988  -1.154 -14.137  1.00 93.43           H  
ATOM   3688  HE3 MET A 228      23.598  -0.533 -15.058  1.00 93.43           H  
ATOM   3689  N   LEU A 229      20.463  -5.919 -14.323  1.00 95.32           N  
ATOM   3690  H   LEU A 229      19.899  -5.330 -14.919  1.00 95.32           H  
ATOM   3691  CA  LEU A 229      19.808  -6.989 -13.562  1.00 95.32           C  
ATOM   3692  HA  LEU A 229      19.976  -6.814 -12.500  1.00 95.32           H  
ATOM   3693  C   LEU A 229      20.401  -8.366 -13.859  1.00 95.32           C  
ATOM   3694  CB  LEU A 229      18.302  -7.022 -13.859  1.00 95.32           C  
ATOM   3695  HB2 LEU A 229      17.955  -8.049 -13.746  1.00 95.32           H  
ATOM   3696  HB3 LEU A 229      18.132  -6.742 -14.899  1.00 95.32           H  
ATOM   3697  O   LEU A 229      20.635  -9.122 -12.925  1.00 95.32           O  
ATOM   3698  CG  LEU A 229      17.432  -6.144 -12.953  1.00 95.32           C  
ATOM   3699  HG  LEU A 229      17.722  -5.097 -13.041  1.00 95.32           H  
ATOM   3700  CD1 LEU A 229      15.989  -6.315 -13.418  1.00 95.32           C  
ATOM   3701 HD11 LEU A 229      15.319  -5.832 -12.707  1.00 95.32           H  
ATOM   3702 HD12 LEU A 229      15.729  -7.372 -13.476  1.00 95.32           H  
ATOM   3703 HD13 LEU A 229      15.864  -5.859 -14.401  1.00 95.32           H  
ATOM   3704  CD2 LEU A 229      17.487  -6.582 -11.484  1.00 95.32           C  
ATOM   3705 HD21 LEU A 229      16.743  -6.039 -10.901  1.00 95.32           H  
ATOM   3706 HD22 LEU A 229      17.287  -7.650 -11.407  1.00 95.32           H  
ATOM   3707 HD23 LEU A 229      18.470  -6.382 -11.060  1.00 95.32           H  
ATOM   3708  N   ARG A 230      20.692  -8.681 -15.127  1.00 95.19           N  
ATOM   3709  H   ARG A 230      20.475  -8.008 -15.848  1.00 95.19           H  
ATOM   3710  CA  ARG A 230      21.359  -9.946 -15.485  1.00 95.19           C  
ATOM   3711  HA  ARG A 230      20.783 -10.782 -15.088  1.00 95.19           H  
ATOM   3712  C   ARG A 230      22.731 -10.061 -14.816  1.00 95.19           C  
ATOM   3713  CB  ARG A 230      21.475 -10.103 -17.006  1.00 95.19           C  
ATOM   3714  HB2 ARG A 230      22.013  -9.248 -17.416  1.00 95.19           H  
ATOM   3715  HB3 ARG A 230      22.061 -10.998 -17.215  1.00 95.19           H  
ATOM   3716  O   ARG A 230      23.010 -11.080 -14.205  1.00 95.19           O  
ATOM   3717  CG  ARG A 230      20.114 -10.240 -17.704  1.00 95.19           C  
ATOM   3718  HG2 ARG A 230      19.614 -11.143 -17.357  1.00 95.19           H  
ATOM   3719  HG3 ARG A 230      19.485  -9.380 -17.472  1.00 95.19           H  
ATOM   3720  CD  ARG A 230      20.332 -10.319 -19.220  1.00 95.19           C  
ATOM   3721  HD2 ARG A 230      20.814 -11.270 -19.448  1.00 95.19           H  
ATOM   3722  HD3 ARG A 230      21.021  -9.529 -19.518  1.00 95.19           H  
ATOM   3723  NE  ARG A 230      19.063 -10.221 -19.974  1.00 95.19           N  
ATOM   3724  HE  ARG A 230      18.454 -11.024 -19.904  1.00 95.19           H  
ATOM   3725  NH1 ARG A 230      19.402  -8.156 -20.946  1.00 95.19           N  
ATOM   3726 HH11 ARG A 230      19.127  -7.425 -21.587  1.00 95.19           H  
ATOM   3727 HH12 ARG A 230      20.277  -8.073 -20.449  1.00 95.19           H  
ATOM   3728  NH2 ARG A 230      17.583  -9.320 -21.459  1.00 95.19           N  
ATOM   3729 HH21 ARG A 230      17.373  -8.590 -22.125  1.00 95.19           H  
ATOM   3730 HH22 ARG A 230      17.067 -10.189 -21.465  1.00 95.19           H  
ATOM   3731  CZ  ARG A 230      18.693  -9.237 -20.779  1.00 95.19           C  
ATOM   3732  N   GLN A 231      23.523  -8.983 -14.815  1.00 93.83           N  
ATOM   3733  H   GLN A 231      23.212  -8.162 -15.315  1.00 93.83           H  
ATOM   3734  CA  GLN A 231      24.812  -8.948 -14.106  1.00 93.83           C  
ATOM   3735  HA  GLN A 231      25.440  -9.754 -14.485  1.00 93.83           H  
ATOM   3736  C   GLN A 231      24.652  -9.177 -12.593  1.00 93.83           C  
ATOM   3737  CB  GLN A 231      25.519  -7.600 -14.344  1.00 93.83           C  
ATOM   3738  HB2 GLN A 231      24.890  -6.790 -13.974  1.00 93.83           H  
ATOM   3739  HB3 GLN A 231      26.438  -7.578 -13.758  1.00 93.83           H  
ATOM   3740  O   GLN A 231      25.464  -9.869 -11.982  1.00 93.83           O  
ATOM   3741  CG  GLN A 231      25.866  -7.307 -15.811  1.00 93.83           C  
ATOM   3742  HG2 GLN A 231      26.298  -6.308 -15.878  1.00 93.83           H  
ATOM   3743  HG3 GLN A 231      24.955  -7.312 -16.410  1.00 93.83           H  
ATOM   3744  CD  GLN A 231      26.859  -8.292 -16.416  1.00 93.83           C  
ATOM   3745  NE2 GLN A 231      26.723  -8.632 -17.675  1.00 93.83           N  
ATOM   3746 HE21 GLN A 231      27.336  -9.353 -18.029  1.00 93.83           H  
ATOM   3747 HE22 GLN A 231      25.955  -8.275 -18.226  1.00 93.83           H  
ATOM   3748  OE1 GLN A 231      27.805  -8.738 -15.785  1.00 93.83           O  
ATOM   3749  N   ILE A 232      23.603  -8.615 -11.981  1.00 94.31           N  
ATOM   3750  H   ILE A 232      22.988  -8.026 -12.524  1.00 94.31           H  
ATOM   3751  CA  ILE A 232      23.278  -8.870 -10.571  1.00 94.31           C  
ATOM   3752  HA  ILE A 232      24.167  -8.679  -9.971  1.00 94.31           H  
ATOM   3753  C   ILE A 232      22.917 -10.343 -10.369  1.00 94.31           C  
ATOM   3754  CB  ILE A 232      22.154  -7.935 -10.072  1.00 94.31           C  
ATOM   3755  HB  ILE A 232      21.310  -7.999 -10.759  1.00 94.31           H  
ATOM   3756  O   ILE A 232      23.410 -10.940  -9.414  1.00 94.31           O  
ATOM   3757  CG1 ILE A 232      22.655  -6.474 -10.035  1.00 94.31           C  
ATOM   3758 HG12 ILE A 232      23.371  -6.353  -9.223  1.00 94.31           H  
ATOM   3759 HG13 ILE A 232      23.171  -6.246 -10.968  1.00 94.31           H  
ATOM   3760  CG2 ILE A 232      21.662  -8.357  -8.675  1.00 94.31           C  
ATOM   3761 HG21 ILE A 232      22.496  -8.383  -7.973  1.00 94.31           H  
ATOM   3762 HG22 ILE A 232      20.907  -7.659  -8.313  1.00 94.31           H  
ATOM   3763 HG23 ILE A 232      21.195  -9.341  -8.714  1.00 94.31           H  
ATOM   3764  CD1 ILE A 232      21.533  -5.441  -9.878  1.00 94.31           C  
ATOM   3765 HD11 ILE A 232      20.781  -5.606 -10.649  1.00 94.31           H  
ATOM   3766 HD12 ILE A 232      21.073  -5.512  -8.893  1.00 94.31           H  
ATOM   3767 HD13 ILE A 232      21.946  -4.440  -9.999  1.00 94.31           H  
ATOM   3768  N   PHE A 233      22.115 -10.928 -11.266  1.00 94.07           N  
ATOM   3769  H   PHE A 233      21.746 -10.375 -12.026  1.00 94.07           H  
ATOM   3770  CA  PHE A 233      21.736 -12.341 -11.207  1.00 94.07           C  
ATOM   3771  HA  PHE A 233      21.315 -12.511 -10.216  1.00 94.07           H  
ATOM   3772  C   PHE A 233      22.938 -13.286 -11.313  1.00 94.07           C  
ATOM   3773  CB  PHE A 233      20.633 -12.667 -12.224  1.00 94.07           C  
ATOM   3774  HB2 PHE A 233      20.378 -13.721 -12.117  1.00 94.07           H  
ATOM   3775  HB3 PHE A 233      21.038 -12.533 -13.227  1.00 94.07           H  
ATOM   3776  O   PHE A 233      22.982 -14.299 -10.617  1.00 94.07           O  
ATOM   3777  CG  PHE A 233      19.342 -11.868 -12.098  1.00 94.07           C  
ATOM   3778  CD1 PHE A 233      18.905 -11.353 -10.859  1.00 94.07           C  
ATOM   3779  HD1 PHE A 233      19.487 -11.506  -9.962  1.00 94.07           H  
ATOM   3780  CD2 PHE A 233      18.555 -11.652 -13.244  1.00 94.07           C  
ATOM   3781  HD2 PHE A 233      18.873 -12.061 -14.192  1.00 94.07           H  
ATOM   3782  CE1 PHE A 233      17.710 -10.621 -10.771  1.00 94.07           C  
ATOM   3783  HE1 PHE A 233      17.397 -10.230  -9.814  1.00 94.07           H  
ATOM   3784  CE2 PHE A 233      17.363 -10.912 -13.162  1.00 94.07           C  
ATOM   3785  HE2 PHE A 233      16.776 -10.741 -14.053  1.00 94.07           H  
ATOM   3786  CZ  PHE A 233      16.943 -10.391 -11.926  1.00 94.07           C  
ATOM   3787  HZ  PHE A 233      16.034  -9.810 -11.867  1.00 94.07           H  
ATOM   3788  N   ASP A 234      23.962 -12.879 -12.062  1.00 91.23           N  
ATOM   3789  H   ASP A 234      23.792 -12.114 -12.699  1.00 91.23           H  
ATOM   3790  CA  ASP A 234      25.256 -13.561 -12.169  1.00 91.23           C  
ATOM   3791  HA  ASP A 234      25.072 -14.636 -12.190  1.00 91.23           H  
ATOM   3792  C   ASP A 234      26.193 -13.297 -10.966  1.00 91.23           C  
ATOM   3793  CB  ASP A 234      25.917 -13.180 -13.504  1.00 91.23           C  
ATOM   3794  HB2 ASP A 234      26.889 -13.670 -13.571  1.00 91.23           H  
ATOM   3795  HB3 ASP A 234      26.087 -12.103 -13.519  1.00 91.23           H  
ATOM   3796  O   ASP A 234      27.355 -13.700 -10.966  1.00 91.23           O  
ATOM   3797  CG  ASP A 234      25.105 -13.584 -14.742  1.00 91.23           C  
ATOM   3798  OD1 ASP A 234      24.353 -14.582 -14.669  1.00 91.23           O  
ATOM   3799  OD2 ASP A 234      25.266 -12.887 -15.773  1.00 91.23           O  
ATOM   3800  N   GLY A 235      25.713 -12.620  -9.916  1.00 89.70           N  
ATOM   3801  H   GLY A 235      24.759 -12.295  -9.975  1.00 89.70           H  
ATOM   3802  CA  GLY A 235      26.433 -12.416  -8.655  1.00 89.70           C  
ATOM   3803  HA2 GLY A 235      27.152 -13.223  -8.516  1.00 89.70           H  
ATOM   3804  HA3 GLY A 235      25.709 -12.463  -7.842  1.00 89.70           H  
ATOM   3805  C   GLY A 235      27.185 -11.087  -8.531  1.00 89.70           C  
ATOM   3806  O   GLY A 235      27.816 -10.847  -7.500  1.00 89.70           O  
ATOM   3807  N   LYS A 236      27.101 -10.175  -9.511  1.00 91.20           N  
ATOM   3808  H   LYS A 236      26.556 -10.406 -10.329  1.00 91.20           H  
ATOM   3809  CA  LYS A 236      27.752  -8.851  -9.438  1.00 91.20           C  
ATOM   3810  HA  LYS A 236      28.694  -8.973  -8.904  1.00 91.20           H  
ATOM   3811  C   LYS A 236      26.921  -7.859  -8.618  1.00 91.20           C  
ATOM   3812  CB  LYS A 236      28.106  -8.318 -10.833  1.00 91.20           C  
ATOM   3813  HB2 LYS A 236      28.610  -7.359 -10.715  1.00 91.20           H  
ATOM   3814  HB3 LYS A 236      27.193  -8.150 -11.404  1.00 91.20           H  
ATOM   3815  O   LYS A 236      26.339  -6.908  -9.140  1.00 91.20           O  
ATOM   3816  CG  LYS A 236      29.029  -9.264 -11.614  1.00 91.20           C  
ATOM   3817  HG2 LYS A 236      29.916  -9.487 -11.021  1.00 91.20           H  
ATOM   3818  HG3 LYS A 236      28.500 -10.192 -11.830  1.00 91.20           H  
ATOM   3819  CD  LYS A 236      29.450  -8.609 -12.932  1.00 91.20           C  
ATOM   3820  HD2 LYS A 236      30.059  -7.728 -12.726  1.00 91.20           H  
ATOM   3821  HD3 LYS A 236      28.549  -8.303 -13.463  1.00 91.20           H  
ATOM   3822  CE  LYS A 236      30.243  -9.592 -13.797  1.00 91.20           C  
ATOM   3823  HE2 LYS A 236      31.196  -9.807 -13.313  1.00 91.20           H  
ATOM   3824  HE3 LYS A 236      29.678 -10.522 -13.858  1.00 91.20           H  
ATOM   3825  NZ  LYS A 236      30.454  -9.058 -15.164  1.00 91.20           N  
ATOM   3826  HZ1 LYS A 236      29.549  -8.896 -15.582  1.00 91.20           H  
ATOM   3827  HZ2 LYS A 236      30.963  -8.185 -15.153  1.00 91.20           H  
ATOM   3828  HZ3 LYS A 236      30.939  -9.727 -15.744  1.00 91.20           H  
ATOM   3829  N   LEU A 237      26.894  -8.066  -7.301  1.00 91.31           N  
ATOM   3830  H   LEU A 237      27.348  -8.906  -6.972  1.00 91.31           H  
ATOM   3831  CA  LEU A 237      26.085  -7.280  -6.357  1.00 91.31           C  
ATOM   3832  HA  LEU A 237      25.049  -7.309  -6.697  1.00 91.31           H  
ATOM   3833  C   LEU A 237      26.459  -5.788  -6.285  1.00 91.31           C  
ATOM   3834  CB  LEU A 237      26.157  -7.914  -4.956  1.00 91.31           C  
ATOM   3835  HB2 LEU A 237      27.191  -7.886  -4.611  1.00 91.31           H  
ATOM   3836  HB3 LEU A 237      25.567  -7.297  -4.278  1.00 91.31           H  
ATOM   3837  O   LEU A 237      25.637  -4.983  -5.857  1.00 91.31           O  
ATOM   3838  CG  LEU A 237      25.646  -9.363  -4.855  1.00 91.31           C  
ATOM   3839  HG  LEU A 237      26.309 -10.025  -5.412  1.00 91.31           H  
ATOM   3840  CD1 LEU A 237      25.648  -9.802  -3.391  1.00 91.31           C  
ATOM   3841 HD11 LEU A 237      24.986  -9.165  -2.804  1.00 91.31           H  
ATOM   3842 HD12 LEU A 237      25.317 -10.838  -3.315  1.00 91.31           H  
ATOM   3843 HD13 LEU A 237      26.661  -9.735  -2.993  1.00 91.31           H  
ATOM   3844  CD2 LEU A 237      24.228  -9.517  -5.402  1.00 91.31           C  
ATOM   3845 HD21 LEU A 237      23.838 -10.498  -5.130  1.00 91.31           H  
ATOM   3846 HD22 LEU A 237      24.242  -9.447  -6.490  1.00 91.31           H  
ATOM   3847 HD23 LEU A 237      23.586  -8.738  -4.991  1.00 91.31           H  
ATOM   3848  N   ALA A 238      27.648  -5.390  -6.750  1.00 89.79           N  
ATOM   3849  H   ALA A 238      28.292  -6.092  -7.086  1.00 89.79           H  
ATOM   3850  CA  ALA A 238      28.059  -3.983  -6.814  1.00 89.79           C  
ATOM   3851  HA  ALA A 238      28.080  -3.579  -5.801  1.00 89.79           H  
ATOM   3852  C   ALA A 238      27.088  -3.106  -7.636  1.00 89.79           C  
ATOM   3853  CB  ALA A 238      29.479  -3.927  -7.390  1.00 89.79           C  
ATOM   3854  HB1 ALA A 238      29.489  -4.317  -8.408  1.00 89.79           H  
ATOM   3855  HB2 ALA A 238      29.824  -2.893  -7.404  1.00 89.79           H  
ATOM   3856  HB3 ALA A 238      30.157  -4.514  -6.770  1.00 89.79           H  
ATOM   3857  O   ALA A 238      26.920  -1.923  -7.348  1.00 89.79           O  
ATOM   3858  N   TYR A 239      26.389  -3.694  -8.613  1.00 92.70           N  
ATOM   3859  H   TYR A 239      26.558  -4.670  -8.810  1.00 92.70           H  
ATOM   3860  CA  TYR A 239      25.407  -2.993  -9.439  1.00 92.70           C  
ATOM   3861  HA  TYR A 239      25.805  -2.010  -9.692  1.00 92.70           H  
ATOM   3862  C   TYR A 239      24.057  -2.741  -8.750  1.00 92.70           C  
ATOM   3863  CB  TYR A 239      25.206  -3.778 -10.734  1.00 92.70           C  
ATOM   3864  HB2 TYR A 239      24.344  -3.358 -11.252  1.00 92.70           H  
ATOM   3865  HB3 TYR A 239      24.966  -4.812 -10.489  1.00 92.70           H  
ATOM   3866  O   TYR A 239      23.267  -1.946  -9.257  1.00 92.70           O  
ATOM   3867  CG  TYR A 239      26.385  -3.741 -11.684  1.00 92.70           C  
ATOM   3868  CD1 TYR A 239      26.844  -2.510 -12.196  1.00 92.70           C  
ATOM   3869  HD1 TYR A 239      26.353  -1.590 -11.914  1.00 92.70           H  
ATOM   3870  CD2 TYR A 239      27.016  -4.939 -12.064  1.00 92.70           C  
ATOM   3871  HD2 TYR A 239      26.653  -5.881 -11.680  1.00 92.70           H  
ATOM   3872  CE1 TYR A 239      27.948  -2.475 -13.068  1.00 92.70           C  
ATOM   3873  HE1 TYR A 239      28.317  -1.532 -13.443  1.00 92.70           H  
ATOM   3874  CE2 TYR A 239      28.110  -4.907 -12.949  1.00 92.70           C  
ATOM   3875  HE2 TYR A 239      28.599  -5.819 -13.258  1.00 92.70           H  
ATOM   3876  OH  TYR A 239      29.641  -3.666 -14.298  1.00 92.70           O  
ATOM   3877  HH  TYR A 239      29.892  -2.782 -14.576  1.00 92.70           H  
ATOM   3878  CZ  TYR A 239      28.582  -3.677 -13.449  1.00 92.70           C  
ATOM   3879  N   VAL A 240      23.780  -3.359  -7.593  1.00 92.40           N  
ATOM   3880  H   VAL A 240      24.481  -3.968  -7.197  1.00 92.40           H  
ATOM   3881  CA  VAL A 240      22.519  -3.177  -6.842  1.00 92.40           C  
ATOM   3882  HA  VAL A 240      21.684  -3.528  -7.450  1.00 92.40           H  
ATOM   3883  C   VAL A 240      22.265  -1.702  -6.544  1.00 92.40           C  
ATOM   3884  CB  VAL A 240      22.558  -3.992  -5.532  1.00 92.40           C  
ATOM   3885  HB  VAL A 240      23.514  -3.813  -5.040  1.00 92.40           H  
ATOM   3886  O   VAL A 240      21.160  -1.203  -6.762  1.00 92.40           O  
ATOM   3887  CG1 VAL A 240      21.465  -3.624  -4.521  1.00 92.40           C  
ATOM   3888 HG11 VAL A 240      20.474  -3.720  -4.965  1.00 92.40           H  
ATOM   3889 HG12 VAL A 240      21.545  -4.287  -3.659  1.00 92.40           H  
ATOM   3890 HG13 VAL A 240      21.603  -2.605  -4.158  1.00 92.40           H  
ATOM   3891  CG2 VAL A 240      22.428  -5.491  -5.839  1.00 92.40           C  
ATOM   3892 HG21 VAL A 240      21.440  -5.707  -6.247  1.00 92.40           H  
ATOM   3893 HG22 VAL A 240      22.574  -6.067  -4.926  1.00 92.40           H  
ATOM   3894 HG23 VAL A 240      23.183  -5.798  -6.563  1.00 92.40           H  
ATOM   3895  N   ARG A 241      23.304  -0.982  -6.102  1.00 91.52           N  
ATOM   3896  H   ARG A 241      24.187  -1.457  -5.979  1.00 91.52           H  
ATOM   3897  CA  ARG A 241      23.213   0.447  -5.790  1.00 91.52           C  
ATOM   3898  HA  ARG A 241      22.354   0.595  -5.135  1.00 91.52           H  
ATOM   3899  C   ARG A 241      22.938   1.281  -7.039  1.00 91.52           C  
ATOM   3900  CB  ARG A 241      24.489   0.882  -5.052  1.00 91.52           C  
ATOM   3901  HB2 ARG A 241      25.352   0.758  -5.708  1.00 91.52           H  
ATOM   3902  HB3 ARG A 241      24.625   0.245  -4.178  1.00 91.52           H  
ATOM   3903  O   ARG A 241      22.091   2.168  -6.996  1.00 91.52           O  
ATOM   3904  CG  ARG A 241      24.403   2.341  -4.590  1.00 91.52           C  
ATOM   3905  HG2 ARG A 241      24.326   2.988  -5.463  1.00 91.52           H  
ATOM   3906  HG3 ARG A 241      23.517   2.455  -3.965  1.00 91.52           H  
ATOM   3907  CD  ARG A 241      25.635   2.760  -3.784  1.00 91.52           C  
ATOM   3908  HD2 ARG A 241      25.665   2.171  -2.868  1.00 91.52           H  
ATOM   3909  HD3 ARG A 241      26.529   2.545  -4.370  1.00 91.52           H  
ATOM   3910  NE  ARG A 241      25.604   4.201  -3.454  1.00 91.52           N  
ATOM   3911  HE  ARG A 241      24.941   4.781  -3.948  1.00 91.52           H  
ATOM   3912  NH1 ARG A 241      27.399   4.212  -2.023  1.00 91.52           N  
ATOM   3913 HH11 ARG A 241      28.025   4.709  -1.404  1.00 91.52           H  
ATOM   3914 HH12 ARG A 241      27.511   3.218  -2.162  1.00 91.52           H  
ATOM   3915  NH2 ARG A 241      26.290   6.108  -2.413  1.00 91.52           N  
ATOM   3916 HH21 ARG A 241      26.937   6.587  -1.804  1.00 91.52           H  
ATOM   3917 HH22 ARG A 241      25.570   6.639  -2.882  1.00 91.52           H  
ATOM   3918  CZ  ARG A 241      26.427   4.830  -2.632  1.00 91.52           C  
ATOM   3919  N   THR A 242      23.632   1.011  -8.139  1.00 91.07           N  
ATOM   3920  H   THR A 242      24.342   0.294  -8.105  1.00 91.07           H  
ATOM   3921  CA  THR A 242      23.467   1.749  -9.400  1.00 91.07           C  
ATOM   3922  HA  THR A 242      23.567   2.817  -9.202  1.00 91.07           H  
ATOM   3923  C   THR A 242      22.078   1.524  -9.999  1.00 91.07           C  
ATOM   3924  CB  THR A 242      24.569   1.352 -10.390  1.00 91.07           C  
ATOM   3925  HB  THR A 242      24.437   0.315 -10.698  1.00 91.07           H  
ATOM   3926  O   THR A 242      21.402   2.483 -10.368  1.00 91.07           O  
ATOM   3927  CG2 THR A 242      24.594   2.251 -11.618  1.00 91.07           C  
ATOM   3928 HG21 THR A 242      23.641   2.171 -12.143  1.00 91.07           H  
ATOM   3929 HG22 THR A 242      25.395   1.946 -12.291  1.00 91.07           H  
ATOM   3930 HG23 THR A 242      24.747   3.289 -11.325  1.00 91.07           H  
ATOM   3931  OG1 THR A 242      25.819   1.489  -9.756  1.00 91.07           O  
ATOM   3932  HG1 THR A 242      26.489   1.569 -10.439  1.00 91.07           H  
ATOM   3933  N   LEU A 243      21.594   0.278  -9.994  1.00 94.40           N  
ATOM   3934  H   LEU A 243      22.197  -0.478  -9.700  1.00 94.40           H  
ATOM   3935  CA  LEU A 243      20.241  -0.054 -10.429  1.00 94.40           C  
ATOM   3936  HA  LEU A 243      20.123   0.284 -11.459  1.00 94.40           H  
ATOM   3937  C   LEU A 243      19.186   0.657  -9.571  1.00 94.40           C  
ATOM   3938  CB  LEU A 243      20.057  -1.580 -10.377  1.00 94.40           C  
ATOM   3939  HB2 LEU A 243      20.796  -2.054 -11.023  1.00 94.40           H  
ATOM   3940  HB3 LEU A 243      20.241  -1.917  -9.357  1.00 94.40           H  
ATOM   3941  O   LEU A 243      18.254   1.239 -10.121  1.00 94.40           O  
ATOM   3942  CG  LEU A 243      18.650  -2.036 -10.803  1.00 94.40           C  
ATOM   3943  HG  LEU A 243      17.897  -1.550 -10.183  1.00 94.40           H  
ATOM   3944  CD1 LEU A 243      18.351  -1.745 -12.275  1.00 94.40           C  
ATOM   3945 HD11 LEU A 243      19.116  -2.190 -12.911  1.00 94.40           H  
ATOM   3946 HD12 LEU A 243      18.320  -0.668 -12.446  1.00 94.40           H  
ATOM   3947 HD13 LEU A 243      17.378  -2.156 -12.541  1.00 94.40           H  
ATOM   3948  CD2 LEU A 243      18.518  -3.535 -10.582  1.00 94.40           C  
ATOM   3949 HD21 LEU A 243      19.199  -4.058 -11.254  1.00 94.40           H  
ATOM   3950 HD22 LEU A 243      17.492  -3.835 -10.798  1.00 94.40           H  
ATOM   3951 HD23 LEU A 243      18.758  -3.786  -9.549  1.00 94.40           H  
ATOM   3952  N   ALA A 244      19.338   0.646  -8.243  1.00 91.43           N  
ATOM   3953  H   ALA A 244      20.111   0.134  -7.844  1.00 91.43           H  
ATOM   3954  CA  ALA A 244      18.380   1.276  -7.338  1.00 91.43           C  
ATOM   3955  HA  ALA A 244      17.404   0.822  -7.512  1.00 91.43           H  
ATOM   3956  C   ALA A 244      18.222   2.781  -7.597  1.00 91.43           C  
ATOM   3957  CB  ALA A 244      18.801   0.996  -5.893  1.00 91.43           C  
ATOM   3958  HB1 ALA A 244      18.075   1.436  -5.209  1.00 91.43           H  
ATOM   3959  HB2 ALA A 244      18.848  -0.079  -5.722  1.00 91.43           H  
ATOM   3960  HB3 ALA A 244      19.779   1.436  -5.701  1.00 91.43           H  
ATOM   3961  O   ALA A 244      17.094   3.258  -7.691  1.00 91.43           O  
ATOM   3962  N   HIS A 245      19.327   3.510  -7.789  1.00 87.95           N  
ATOM   3963  H   HIS A 245      20.228   3.063  -7.698  1.00 87.95           H  
ATOM   3964  CA  HIS A 245      19.277   4.940  -8.117  1.00 87.95           C  
ATOM   3965  HA  HIS A 245      18.621   5.440  -7.405  1.00 87.95           H  
ATOM   3966  C   HIS A 245      18.699   5.204  -9.511  1.00 87.95           C  
ATOM   3967  CB  HIS A 245      20.674   5.558  -8.007  1.00 87.95           C  
ATOM   3968  HB2 HIS A 245      20.633   6.583  -8.374  1.00 87.95           H  
ATOM   3969  HB3 HIS A 245      21.367   5.005  -8.642  1.00 87.95           H  
ATOM   3970  O   HIS A 245      18.007   6.200  -9.708  1.00 87.95           O  
ATOM   3971  CG  HIS A 245      21.202   5.593  -6.598  1.00 87.95           C  
ATOM   3972  CD2 HIS A 245      20.771   6.391  -5.572  1.00 87.95           C  
ATOM   3973  HD2 HIS A 245      19.990   7.134  -5.637  1.00 87.95           H  
ATOM   3974  ND1 HIS A 245      22.181   4.780  -6.093  1.00 87.95           N  
ATOM   3975  HD1 HIS A 245      22.528   3.957  -6.565  1.00 87.95           H  
ATOM   3976  CE1 HIS A 245      22.328   5.071  -4.792  1.00 87.95           C  
ATOM   3977  HE1 HIS A 245      22.957   4.534  -4.097  1.00 87.95           H  
ATOM   3978  NE2 HIS A 245      21.497   6.049  -4.421  1.00 87.95           N  
ATOM   3979  N   SER A 246      18.924   4.304 -10.474  1.00 91.88           N  
ATOM   3980  H   SER A 246      19.549   3.532 -10.289  1.00 91.88           H  
ATOM   3981  CA  SER A 246      18.376   4.473 -11.823  1.00 91.88           C  
ATOM   3982  HA  SER A 246      18.729   5.430 -12.207  1.00 91.88           H  
ATOM   3983  C   SER A 246      16.845   4.510 -11.852  1.00 91.88           C  
ATOM   3984  CB  SER A 246      18.899   3.386 -12.755  1.00 91.88           C  
ATOM   3985  HB2 SER A 246      19.964   3.247 -12.567  1.00 91.88           H  
ATOM   3986  HB3 SER A 246      18.759   3.726 -13.782  1.00 91.88           H  
ATOM   3987  O   SER A 246      16.274   5.177 -12.713  1.00 91.88           O  
ATOM   3988  OG  SER A 246      18.219   2.156 -12.585  1.00 91.88           O  
ATOM   3989  HG  SER A 246      18.279   1.886 -11.665  1.00 91.88           H  
ATOM   3990  N   TYR A 247      16.176   3.857 -10.890  1.00 91.35           N  
ATOM   3991  H   TYR A 247      16.698   3.345 -10.194  1.00 91.35           H  
ATOM   3992  CA  TYR A 247      14.716   3.876 -10.784  1.00 91.35           C  
ATOM   3993  HA  TYR A 247      14.308   3.586 -11.752  1.00 91.35           H  
ATOM   3994  C   TYR A 247      14.142   5.270 -10.511  1.00 91.35           C  
ATOM   3995  CB  TYR A 247      14.234   2.875  -9.721  1.00 91.35           C  
ATOM   3996  HB2 TYR A 247      14.749   3.085  -8.783  1.00 91.35           H  
ATOM   3997  HB3 TYR A 247      13.173   3.049  -9.543  1.00 91.35           H  
ATOM   3998  O   TYR A 247      12.982   5.503 -10.840  1.00 91.35           O  
ATOM   3999  CG  TYR A 247      14.389   1.405 -10.076  1.00 91.35           C  
ATOM   4000  CD1 TYR A 247      14.026   0.939 -11.355  1.00 91.35           C  
ATOM   4001  HD1 TYR A 247      13.642   1.621 -12.100  1.00 91.35           H  
ATOM   4002  CD2 TYR A 247      14.859   0.493  -9.111  1.00 91.35           C  
ATOM   4003  HD2 TYR A 247      15.129   0.855  -8.130  1.00 91.35           H  
ATOM   4004  CE1 TYR A 247      14.172  -0.417 -11.687  1.00 91.35           C  
ATOM   4005  HE1 TYR A 247      13.924  -0.759 -12.681  1.00 91.35           H  
ATOM   4006  CE2 TYR A 247      14.997  -0.872  -9.433  1.00 91.35           C  
ATOM   4007  HE2 TYR A 247      15.380  -1.564  -8.697  1.00 91.35           H  
ATOM   4008  OH  TYR A 247      14.802  -2.631 -11.062  1.00 91.35           O  
ATOM   4009  HH  TYR A 247      15.189  -3.141 -10.347  1.00 91.35           H  
ATOM   4010  CZ  TYR A 247      14.662  -1.323 -10.729  1.00 91.35           C  
ATOM   4011  N   CYS A 248      14.932   6.210  -9.983  1.00 83.97           N  
ATOM   4012  H   CYS A 248      15.884   5.980  -9.734  1.00 83.97           H  
ATOM   4013  CA  CYS A 248      14.481   7.581  -9.748  1.00 83.97           C  
ATOM   4014  HA  CYS A 248      13.569   7.557  -9.150  1.00 83.97           H  
ATOM   4015  C   CYS A 248      14.121   8.316 -11.051  1.00 83.97           C  
ATOM   4016  CB  CYS A 248      15.552   8.336  -8.952  1.00 83.97           C  
ATOM   4017  HB2 CYS A 248      15.225   9.366  -8.811  1.00 83.97           H  
ATOM   4018  HB3 CYS A 248      16.492   8.343  -9.504  1.00 83.97           H  
ATOM   4019  O   CYS A 248      13.165   9.089 -11.055  1.00 83.97           O  
ATOM   4020  SG  CYS A 248      15.797   7.561  -7.324  1.00 83.97           S  
ATOM   4021  HG  CYS A 248      16.581   8.519  -6.822  1.00 83.97           H  
ATOM   4022  N   SER A 249      14.817   8.029 -12.160  1.00 81.03           N  
ATOM   4023  H   SER A 249      15.596   7.390 -12.085  1.00 81.03           H  
ATOM   4024  CA  SER A 249      14.502   8.612 -13.476  1.00 81.03           C  
ATOM   4025  HA  SER A 249      13.788   9.425 -13.347  1.00 81.03           H  
ATOM   4026  C   SER A 249      13.858   7.610 -14.429  1.00 81.03           C  
ATOM   4027  CB  SER A 249      15.741   9.222 -14.129  1.00 81.03           C  
ATOM   4028  HB2 SER A 249      16.527   8.469 -14.200  1.00 81.03           H  
ATOM   4029  HB3 SER A 249      15.491   9.559 -15.135  1.00 81.03           H  
ATOM   4030  O   SER A 249      12.862   7.938 -15.080  1.00 81.03           O  
ATOM   4031  OG  SER A 249      16.169  10.333 -13.375  1.00 81.03           O  
ATOM   4032  HG  SER A 249      16.826  10.804 -13.893  1.00 81.03           H  
ATOM   4033  N   ILE A 250      14.372   6.380 -14.490  1.00 88.43           N  
ATOM   4034  H   ILE A 250      15.154   6.153 -13.893  1.00 88.43           H  
ATOM   4035  CA  ILE A 250      13.827   5.294 -15.308  1.00 88.43           C  
ATOM   4036  HA  ILE A 250      13.238   5.721 -16.120  1.00 88.43           H  
ATOM   4037  C   ILE A 250      12.890   4.468 -14.418  1.00 88.43           C  
ATOM   4038  CB  ILE A 250      14.948   4.454 -15.954  1.00 88.43           C  
ATOM   4039  HB  ILE A 250      15.433   3.890 -15.158  1.00 88.43           H  
ATOM   4040  O   ILE A 250      13.242   3.399 -13.905  1.00 88.43           O  
ATOM   4041  CG1 ILE A 250      16.063   5.283 -16.630  1.00 88.43           C  
ATOM   4042 HG12 ILE A 250      15.673   5.784 -17.516  1.00 88.43           H  
ATOM   4043 HG13 ILE A 250      16.431   6.046 -15.944  1.00 88.43           H  
ATOM   4044  CG2 ILE A 250      14.292   3.487 -16.960  1.00 88.43           C  
ATOM   4045 HG21 ILE A 250      15.036   2.829 -17.409  1.00 88.43           H  
ATOM   4046 HG22 ILE A 250      13.553   2.860 -16.461  1.00 88.43           H  
ATOM   4047 HG23 ILE A 250      13.805   4.054 -17.753  1.00 88.43           H  
ATOM   4048  CD1 ILE A 250      17.272   4.425 -17.023  1.00 88.43           C  
ATOM   4049 HD11 ILE A 250      18.062   5.063 -17.418  1.00 88.43           H  
ATOM   4050 HD12 ILE A 250      17.006   3.696 -17.789  1.00 88.43           H  
ATOM   4051 HD13 ILE A 250      17.653   3.902 -16.146  1.00 88.43           H  
ATOM   4052  N   LYS A 251      11.703   5.030 -14.162  1.00 88.76           N  
ATOM   4053  H   LYS A 251      11.520   5.928 -14.586  1.00 88.76           H  
ATOM   4054  CA  LYS A 251      10.761   4.510 -13.167  1.00 88.76           C  
ATOM   4055  HA  LYS A 251      11.316   4.437 -12.232  1.00 88.76           H  
ATOM   4056  C   LYS A 251      10.256   3.110 -13.538  1.00 88.76           C  
ATOM   4057  CB  LYS A 251       9.602   5.491 -12.941  1.00 88.76           C  
ATOM   4058  HB2 LYS A 251       9.165   5.763 -13.901  1.00 88.76           H  
ATOM   4059  HB3 LYS A 251       8.839   5.004 -12.334  1.00 88.76           H  
ATOM   4060  O   LYS A 251       9.818   2.893 -14.668  1.00 88.76           O  
ATOM   4061  CG  LYS A 251      10.079   6.755 -12.206  1.00 88.76           C  
ATOM   4062  HG2 LYS A 251      10.830   7.268 -12.806  1.00 88.76           H  
ATOM   4063  HG3 LYS A 251      10.528   6.464 -11.256  1.00 88.76           H  
ATOM   4064  CD  LYS A 251       8.923   7.720 -11.923  1.00 88.76           C  
ATOM   4065  HD2 LYS A 251       8.154   7.210 -11.343  1.00 88.76           H  
ATOM   4066  HD3 LYS A 251       8.496   8.048 -12.871  1.00 88.76           H  
ATOM   4067  CE  LYS A 251       9.426   8.944 -11.141  1.00 88.76           C  
ATOM   4068  HE2 LYS A 251      10.131   9.494 -11.764  1.00 88.76           H  
ATOM   4069  HE3 LYS A 251       9.964   8.603 -10.257  1.00 88.76           H  
ATOM   4070  NZ  LYS A 251       8.317   9.842 -10.735  1.00 88.76           N  
ATOM   4071  HZ1 LYS A 251       7.818  10.173 -11.549  1.00 88.76           H  
ATOM   4072  HZ2 LYS A 251       8.613  10.674 -10.245  1.00 88.76           H  
ATOM   4073  HZ3 LYS A 251       7.581   9.366 -10.233  1.00 88.76           H  
ATOM   4074  N   PRO A 252      10.275   2.152 -12.599  1.00 92.09           N  
ATOM   4075  CA  PRO A 252       9.843   0.790 -12.861  1.00 92.09           C  
ATOM   4076  HA  PRO A 252      10.341   0.410 -13.753  1.00 92.09           H  
ATOM   4077  C   PRO A 252       8.327   0.712 -13.067  1.00 92.09           C  
ATOM   4078  CB  PRO A 252      10.301  -0.014 -11.642  1.00 92.09           C  
ATOM   4079  HB2 PRO A 252       9.658  -0.873 -11.446  1.00 92.09           H  
ATOM   4080  HB3 PRO A 252      11.332  -0.336 -11.786  1.00 92.09           H  
ATOM   4081  O   PRO A 252       7.545   1.532 -12.588  1.00 92.09           O  
ATOM   4082  CG  PRO A 252      10.233   1.018 -10.514  1.00 92.09           C  
ATOM   4083  HG2 PRO A 252       9.208   1.104 -10.155  1.00 92.09           H  
ATOM   4084  HG3 PRO A 252      10.914   0.795  -9.692  1.00 92.09           H  
ATOM   4085  CD  PRO A 252      10.635   2.314 -11.202  1.00 92.09           C  
ATOM   4086  HD2 PRO A 252      11.712   2.465 -11.121  1.00 92.09           H  
ATOM   4087  HD3 PRO A 252      10.101   3.155 -10.759  1.00 92.09           H  
ATOM   4088  N   HIS A 253       7.902  -0.350 -13.733  1.00 91.78           N  
ATOM   4089  H   HIS A 253       8.604  -0.980 -14.092  1.00 91.78           H  
ATOM   4090  CA  HIS A 253       6.519  -0.776 -13.819  1.00 91.78           C  
ATOM   4091  HA  HIS A 253       5.891   0.087 -14.041  1.00 91.78           H  
ATOM   4092  C   HIS A 253       6.067  -1.372 -12.477  1.00 91.78           C  
ATOM   4093  CB  HIS A 253       6.431  -1.750 -14.996  1.00 91.78           C  
ATOM   4094  HB2 HIS A 253       6.596  -1.189 -15.916  1.00 91.78           H  
ATOM   4095  HB3 HIS A 253       7.237  -2.480 -14.916  1.00 91.78           H  
ATOM   4096  O   HIS A 253       6.457  -2.479 -12.099  1.00 91.78           O  
ATOM   4097  CG  HIS A 253       5.152  -2.519 -15.143  1.00 91.78           C  
ATOM   4098  CD2 HIS A 253       3.921  -2.257 -14.605  1.00 91.78           C  
ATOM   4099  HD2 HIS A 253       3.646  -1.429 -13.968  1.00 91.78           H  
ATOM   4100  ND1 HIS A 253       5.042  -3.663 -15.893  1.00 91.78           N  
ATOM   4101  HD1 HIS A 253       5.819  -4.123 -16.346  1.00 91.78           H  
ATOM   4102  CE1 HIS A 253       3.769  -4.074 -15.835  1.00 91.78           C  
ATOM   4103  HE1 HIS A 253       3.366  -4.955 -16.313  1.00 91.78           H  
ATOM   4104  NE2 HIS A 253       3.066  -3.268 -15.045  1.00 91.78           N  
ATOM   4105  N   ILE A 254       5.210  -0.631 -11.775  1.00 90.63           N  
ATOM   4106  H   ILE A 254       4.976   0.287 -12.124  1.00 90.63           H  
ATOM   4107  CA  ILE A 254       4.543  -1.057 -10.542  1.00 90.63           C  
ATOM   4108  HA  ILE A 254       4.805  -2.094 -10.334  1.00 90.63           H  
ATOM   4109  C   ILE A 254       3.031  -0.991 -10.780  1.00 90.63           C  
ATOM   4110  CB  ILE A 254       5.010  -0.203  -9.338  1.00 90.63           C  
ATOM   4111  HB  ILE A 254       4.798   0.844  -9.557  1.00 90.63           H  
ATOM   4112  O   ILE A 254       2.501   0.046 -11.169  1.00 90.63           O  
ATOM   4113  CG1 ILE A 254       6.536  -0.363  -9.119  1.00 90.63           C  
ATOM   4114 HG12 ILE A 254       6.760  -1.402  -8.879  1.00 90.63           H  
ATOM   4115 HG13 ILE A 254       7.060  -0.113 -10.042  1.00 90.63           H  
ATOM   4116  CG2 ILE A 254       4.238  -0.595  -8.062  1.00 90.63           C  
ATOM   4117 HG21 ILE A 254       3.165  -0.470  -8.210  1.00 90.63           H  
ATOM   4118 HG22 ILE A 254       4.451  -1.631  -7.795  1.00 90.63           H  
ATOM   4119 HG23 ILE A 254       4.519   0.058  -7.236  1.00 90.63           H  
ATOM   4120  CD1 ILE A 254       7.121   0.538  -8.022  1.00 90.63           C  
ATOM   4121 HD11 ILE A 254       8.207   0.452  -8.025  1.00 90.63           H  
ATOM   4122 HD12 ILE A 254       6.849   1.576  -8.210  1.00 90.63           H  
ATOM   4123 HD13 ILE A 254       6.758   0.235  -7.040  1.00 90.63           H  
ATOM   4124  N   GLU A 255       2.330  -2.105 -10.562  1.00 90.69           N  
ATOM   4125  H   GLU A 255       2.822  -2.906 -10.193  1.00 90.69           H  
ATOM   4126  CA  GLU A 255       0.875  -2.174 -10.725  1.00 90.69           C  
ATOM   4127  HA  GLU A 255       0.590  -1.528 -11.555  1.00 90.69           H  
ATOM   4128  C   GLU A 255       0.172  -1.648  -9.465  1.00 90.69           C  
ATOM   4129  CB  GLU A 255       0.401  -3.603 -11.067  1.00 90.69           C  
ATOM   4130  HB2 GLU A 255       0.873  -4.306 -10.380  1.00 90.69           H  
ATOM   4131  HB3 GLU A 255      -0.676  -3.645 -10.906  1.00 90.69           H  
ATOM   4132  O   GLU A 255       0.113  -2.335  -8.436  1.00 90.69           O  
ATOM   4133  CG  GLU A 255       0.671  -4.045 -12.522  1.00 90.69           C  
ATOM   4134  HG2 GLU A 255       1.744  -3.993 -12.703  1.00 90.69           H  
ATOM   4135  HG3 GLU A 255       0.165  -3.341 -13.183  1.00 90.69           H  
ATOM   4136  CD  GLU A 255       0.166  -5.473 -12.852  1.00 90.69           C  
ATOM   4137  OE1 GLU A 255       0.366  -5.971 -13.993  1.00 90.69           O  
ATOM   4138  OE2 GLU A 255      -0.410  -6.132 -11.953  1.00 90.69           O  
ATOM   4139  N   ASN A 256      -0.413  -0.452  -9.550  1.00 88.02           N  
ATOM   4140  H   ASN A 256      -0.268   0.110 -10.377  1.00 88.02           H  
ATOM   4141  CA  ASN A 256      -1.276   0.085  -8.503  1.00 88.02           C  
ATOM   4142  HA  ASN A 256      -0.900  -0.267  -7.543  1.00 88.02           H  
ATOM   4143  C   ASN A 256      -2.711  -0.436  -8.637  1.00 88.02           C  
ATOM   4144  CB  ASN A 256      -1.198   1.616  -8.464  1.00 88.02           C  
ATOM   4145  HB2 ASN A 256      -1.481   2.039  -9.428  1.00 88.02           H  
ATOM   4146  HB3 ASN A 256      -1.879   2.008  -7.709  1.00 88.02           H  
ATOM   4147  O   ASN A 256      -3.197  -0.773  -9.721  1.00 88.02           O  
ATOM   4148  CG  ASN A 256       0.199   2.062  -8.084  1.00 88.02           C  
ATOM   4149  ND2 ASN A 256       0.936   2.631  -9.005  1.00 88.02           N  
ATOM   4150 HD21 ASN A 256       1.847   2.965  -8.724  1.00 88.02           H  
ATOM   4151 HD22 ASN A 256       0.609   2.691  -9.958  1.00 88.02           H  
ATOM   4152  OD1 ASN A 256       0.649   1.824  -6.974  1.00 88.02           O  
ATOM   4153  N   GLN A 257      -3.392  -0.506  -7.498  1.00 88.41           N  
ATOM   4154  H   GLN A 257      -2.966  -0.135  -6.661  1.00 88.41           H  
ATOM   4155  CA  GLN A 257      -4.806  -0.843  -7.394  1.00 88.41           C  
ATOM   4156  HA  GLN A 257      -5.322  -0.565  -8.314  1.00 88.41           H  
ATOM   4157  C   GLN A 257      -5.397  -0.043  -6.256  1.00 88.41           C  
ATOM   4158  CB  GLN A 257      -5.025  -2.337  -7.118  1.00 88.41           C  
ATOM   4159  HB2 GLN A 257      -4.500  -2.631  -6.209  1.00 88.41           H  
ATOM   4160  HB3 GLN A 257      -6.092  -2.514  -6.982  1.00 88.41           H  
ATOM   4161  O   GLN A 257      -4.757   0.100  -5.213  1.00 88.41           O  
ATOM   4162  CG  GLN A 257      -4.530  -3.176  -8.293  1.00 88.41           C  
ATOM   4163  HG2 GLN A 257      -4.966  -2.787  -9.214  1.00 88.41           H  
ATOM   4164  HG3 GLN A 257      -3.445  -3.098  -8.364  1.00 88.41           H  
ATOM   4165  CD  GLN A 257      -4.870  -4.647  -8.203  1.00 88.41           C  
ATOM   4166  NE2 GLN A 257      -4.497  -5.372  -9.233  1.00 88.41           N  
ATOM   4167 HE21 GLN A 257      -4.692  -6.363  -9.206  1.00 88.41           H  
ATOM   4168 HE22 GLN A 257      -3.931  -4.948  -9.954  1.00 88.41           H  
ATOM   4169  OE1 GLN A 257      -5.444  -5.169  -7.255  1.00 88.41           O  
ATOM   4170  N   PHE A 258      -6.615   0.429  -6.464  1.00 94.70           N  
ATOM   4171  H   PHE A 258      -7.115   0.213  -7.314  1.00 94.70           H  
ATOM   4172  CA  PHE A 258      -7.379   1.035  -5.397  1.00 94.70           C  
ATOM   4173  HA  PHE A 258      -6.710   1.550  -4.708  1.00 94.70           H  
ATOM   4174  C   PHE A 258      -8.114  -0.051  -4.622  1.00 94.70           C  
ATOM   4175  CB  PHE A 258      -8.343   2.054  -5.982  1.00 94.70           C  
ATOM   4176  HB2 PHE A 258      -8.789   2.583  -5.140  1.00 94.70           H  
ATOM   4177  HB3 PHE A 258      -9.115   1.512  -6.529  1.00 94.70           H  
ATOM   4178  O   PHE A 258      -8.470  -1.092  -5.175  1.00 94.70           O  
ATOM   4179  CG  PHE A 258      -7.762   3.109  -6.895  1.00 94.70           C  
ATOM   4180  CD1 PHE A 258      -6.425   3.541  -6.774  1.00 94.70           C  
ATOM   4181  HD1 PHE A 258      -5.761   3.100  -6.044  1.00 94.70           H  
ATOM   4182  CD2 PHE A 258      -8.611   3.720  -7.832  1.00 94.70           C  
ATOM   4183  HD2 PHE A 258      -9.646   3.423  -7.915  1.00 94.70           H  
ATOM   4184  CE1 PHE A 258      -5.945   4.590  -7.574  1.00 94.70           C  
ATOM   4185  HE1 PHE A 258      -4.935   4.950  -7.448  1.00 94.70           H  
ATOM   4186  CE2 PHE A 258      -8.123   4.754  -8.640  1.00 94.70           C  
ATOM   4187  HE2 PHE A 258      -8.785   5.230  -9.348  1.00 94.70           H  
ATOM   4188  CZ  PHE A 258      -6.797   5.199  -8.510  1.00 94.70           C  
ATOM   4189  HZ  PHE A 258      -6.451   6.028  -9.110  1.00 94.70           H  
ATOM   4190  N   VAL A 259      -8.328   0.171  -3.335  1.00 95.25           N  
ATOM   4191  H   VAL A 259      -7.999   1.031  -2.920  1.00 95.25           H  
ATOM   4192  CA  VAL A 259      -9.051  -0.767  -2.475  1.00 95.25           C  
ATOM   4193  HA  VAL A 259      -9.920  -1.139  -3.018  1.00 95.25           H  
ATOM   4194  C   VAL A 259      -9.539  -0.018  -1.247  1.00 95.25           C  
ATOM   4195  CB  VAL A 259      -8.156  -1.967  -2.111  1.00 95.25           C  
ATOM   4196  HB  VAL A 259      -7.784  -2.412  -3.034  1.00 95.25           H  
ATOM   4197  O   VAL A 259      -8.845   0.856  -0.740  1.00 95.25           O  
ATOM   4198  CG1 VAL A 259      -6.937  -1.557  -1.307  1.00 95.25           C  
ATOM   4199 HG11 VAL A 259      -6.395  -0.759  -1.815  1.00 95.25           H  
ATOM   4200 HG12 VAL A 259      -6.278  -2.417  -1.187  1.00 95.25           H  
ATOM   4201 HG13 VAL A 259      -7.264  -1.215  -0.325  1.00 95.25           H  
ATOM   4202  CG2 VAL A 259      -8.882  -3.074  -1.341  1.00 95.25           C  
ATOM   4203 HG21 VAL A 259      -9.240  -2.703  -0.381  1.00 95.25           H  
ATOM   4204 HG22 VAL A 259      -8.205  -3.910  -1.165  1.00 95.25           H  
ATOM   4205 HG23 VAL A 259      -9.727  -3.438  -1.924  1.00 95.25           H  
ATOM   4206  N   LEU A 260     -10.734  -0.342  -0.767  1.00 97.90           N  
ATOM   4207  H   LEU A 260     -11.256  -1.092  -1.197  1.00 97.90           H  
ATOM   4208  CA  LEU A 260     -11.270   0.292   0.432  1.00 97.90           C  
ATOM   4209  HA  LEU A 260     -11.093   1.365   0.359  1.00 97.90           H  
ATOM   4210  C   LEU A 260     -10.531  -0.255   1.676  1.00 97.90           C  
ATOM   4211  CB  LEU A 260     -12.791   0.059   0.489  1.00 97.90           C  
ATOM   4212  HB2 LEU A 260     -13.183   0.572   1.367  1.00 97.90           H  
ATOM   4213  HB3 LEU A 260     -12.967  -1.008   0.627  1.00 97.90           H  
ATOM   4214  O   LEU A 260     -10.462  -1.476   1.825  1.00 97.90           O  
ATOM   4215  CG  LEU A 260     -13.577   0.510  -0.761  1.00 97.90           C  
ATOM   4216  HG  LEU A 260     -13.229  -0.059  -1.623  1.00 97.90           H  
ATOM   4217  CD1 LEU A 260     -15.061   0.201  -0.573  1.00 97.90           C  
ATOM   4218 HD11 LEU A 260     -15.198  -0.876  -0.479  1.00 97.90           H  
ATOM   4219 HD12 LEU A 260     -15.452   0.693   0.318  1.00 97.90           H  
ATOM   4220 HD13 LEU A 260     -15.624   0.555  -1.437  1.00 97.90           H  
ATOM   4221  CD2 LEU A 260     -13.438   1.996  -1.094  1.00 97.90           C  
ATOM   4222 HD21 LEU A 260     -13.917   2.193  -2.053  1.00 97.90           H  
ATOM   4223 HD22 LEU A 260     -13.938   2.606  -0.341  1.00 97.90           H  
ATOM   4224 HD23 LEU A 260     -12.389   2.284  -1.164  1.00 97.90           H  
ATOM   4225  N   PRO A 261      -9.972   0.586   2.570  1.00 97.66           N  
ATOM   4226  CA  PRO A 261      -9.392   0.128   3.836  1.00 97.66           C  
ATOM   4227  HA  PRO A 261      -8.672  -0.669   3.648  1.00 97.66           H  
ATOM   4228  C   PRO A 261     -10.479  -0.403   4.783  1.00 97.66           C  
ATOM   4229  CB  PRO A 261      -8.663   1.345   4.420  1.00 97.66           C  
ATOM   4230  HB2 PRO A 261      -7.637   1.373   4.054  1.00 97.66           H  
ATOM   4231  HB3 PRO A 261      -8.669   1.354   5.510  1.00 97.66           H  
ATOM   4232  O   PRO A 261     -11.667  -0.150   4.580  1.00 97.66           O  
ATOM   4233  CG  PRO A 261      -9.440   2.526   3.845  1.00 97.66           C  
ATOM   4234  HG2 PRO A 261     -10.327   2.694   4.455  1.00 97.66           H  
ATOM   4235  HG3 PRO A 261      -8.831   3.429   3.791  1.00 97.66           H  
ATOM   4236  CD  PRO A 261      -9.846   2.031   2.458  1.00 97.66           C  
ATOM   4237  HD2 PRO A 261      -9.054   2.254   1.743  1.00 97.66           H  
ATOM   4238  HD3 PRO A 261     -10.778   2.505   2.147  1.00 97.66           H  
ATOM   4239  N   TYR A 262     -10.083  -1.101   5.854  1.00 98.49           N  
ATOM   4240  H   TYR A 262      -9.095  -1.254   5.999  1.00 98.49           H  
ATOM   4241  CA  TYR A 262     -11.016  -1.762   6.781  1.00 98.49           C  
ATOM   4242  HA  TYR A 262     -11.527  -2.565   6.250  1.00 98.49           H  
ATOM   4243  C   TYR A 262     -12.111  -0.832   7.316  1.00 98.49           C  
ATOM   4244  CB  TYR A 262     -10.244  -2.360   7.964  1.00 98.49           C  
ATOM   4245  HB2 TYR A 262      -9.789  -1.544   8.526  1.00 98.49           H  
ATOM   4246  HB3 TYR A 262     -10.961  -2.846   8.627  1.00 98.49           H  
ATOM   4247  O   TYR A 262     -13.284  -1.187   7.268  1.00 98.49           O  
ATOM   4248  CG  TYR A 262      -9.171  -3.379   7.631  1.00 98.49           C  
ATOM   4249  CD1 TYR A 262      -9.353  -4.328   6.604  1.00 98.49           C  
ATOM   4250  HD1 TYR A 262     -10.258  -4.337   6.015  1.00 98.49           H  
ATOM   4251  CD2 TYR A 262      -7.997  -3.410   8.406  1.00 98.49           C  
ATOM   4252  HD2 TYR A 262      -7.834  -2.670   9.175  1.00 98.49           H  
ATOM   4253  CE1 TYR A 262      -8.351  -5.284   6.347  1.00 98.49           C  
ATOM   4254  HE1 TYR A 262      -8.476  -6.020   5.568  1.00 98.49           H  
ATOM   4255  CE2 TYR A 262      -7.011  -4.381   8.174  1.00 98.49           C  
ATOM   4256  HE2 TYR A 262      -6.119  -4.385   8.782  1.00 98.49           H  
ATOM   4257  OH  TYR A 262      -6.195  -6.202   6.882  1.00 98.49           O  
ATOM   4258  HH  TYR A 262      -5.509  -6.076   7.542  1.00 98.49           H  
ATOM   4259  CZ  TYR A 262      -7.183  -5.309   7.130  1.00 98.49           C  
ATOM   4260  N   SER A 263     -11.750   0.372   7.761  1.00 98.24           N  
ATOM   4261  H   SER A 263     -10.766   0.589   7.819  1.00 98.24           H  
ATOM   4262  CA  SER A 263     -12.707   1.383   8.238  1.00 98.24           C  
ATOM   4263  HA  SER A 263     -13.286   0.962   9.060  1.00 98.24           H  
ATOM   4264  C   SER A 263     -13.731   1.815   7.185  1.00 98.24           C  
ATOM   4265  CB  SER A 263     -11.949   2.597   8.779  1.00 98.24           C  
ATOM   4266  HB2 SER A 263     -11.474   2.318   9.719  1.00 98.24           H  
ATOM   4267  HB3 SER A 263     -12.649   3.410   8.970  1.00 98.24           H  
ATOM   4268  O   SER A 263     -14.895   2.013   7.518  1.00 98.24           O  
ATOM   4269  OG  SER A 263     -10.946   3.023   7.872  1.00 98.24           O  
ATOM   4270  HG  SER A 263     -10.103   2.740   8.233  1.00 98.24           H  
ATOM   4271  N   VAL A 264     -13.343   1.894   5.909  1.00 98.51           N  
ATOM   4272  H   VAL A 264     -12.388   1.650   5.690  1.00 98.51           H  
ATOM   4273  CA  VAL A 264     -14.259   2.219   4.805  1.00 98.51           C  
ATOM   4274  HA  VAL A 264     -14.934   3.012   5.126  1.00 98.51           H  
ATOM   4275  C   VAL A 264     -15.146   1.023   4.464  1.00 98.51           C  
ATOM   4276  CB  VAL A 264     -13.478   2.734   3.584  1.00 98.51           C  
ATOM   4277  HB  VAL A 264     -12.733   1.990   3.300  1.00 98.51           H  
ATOM   4278  O   VAL A 264     -16.357   1.192   4.333  1.00 98.51           O  
ATOM   4279  CG1 VAL A 264     -14.380   3.004   2.380  1.00 98.51           C  
ATOM   4280 HG11 VAL A 264     -15.213   3.648   2.662  1.00 98.51           H  
ATOM   4281 HG12 VAL A 264     -14.790   2.072   1.991  1.00 98.51           H  
ATOM   4282 HG13 VAL A 264     -13.804   3.506   1.602  1.00 98.51           H  
ATOM   4283  CG2 VAL A 264     -12.760   4.054   3.901  1.00 98.51           C  
ATOM   4284 HG21 VAL A 264     -13.491   4.850   4.045  1.00 98.51           H  
ATOM   4285 HG22 VAL A 264     -12.163   3.966   4.809  1.00 98.51           H  
ATOM   4286 HG23 VAL A 264     -12.102   4.322   3.075  1.00 98.51           H  
ATOM   4287  N   ILE A 265     -14.586  -0.192   4.402  1.00 98.60           N  
ATOM   4288  H   ILE A 265     -13.589  -0.260   4.544  1.00 98.60           H  
ATOM   4289  CA  ILE A 265     -15.358  -1.438   4.227  1.00 98.60           C  
ATOM   4290  HA  ILE A 265     -15.867  -1.408   3.263  1.00 98.60           H  
ATOM   4291  C   ILE A 265     -16.439  -1.548   5.311  1.00 98.60           C  
ATOM   4292  CB  ILE A 265     -14.424  -2.677   4.255  1.00 98.60           C  
ATOM   4293  HB  ILE A 265     -13.815  -2.630   5.157  1.00 98.60           H  
ATOM   4294  O   ILE A 265     -17.598  -1.829   5.007  1.00 98.60           O  
ATOM   4295  CG1 ILE A 265     -13.483  -2.674   3.030  1.00 98.60           C  
ATOM   4296 HG12 ILE A 265     -12.984  -1.708   2.963  1.00 98.60           H  
ATOM   4297 HG13 ILE A 265     -14.075  -2.803   2.124  1.00 98.60           H  
ATOM   4298  CG2 ILE A 265     -15.225  -3.995   4.296  1.00 98.60           C  
ATOM   4299 HG21 ILE A 265     -15.835  -4.101   3.399  1.00 98.60           H  
ATOM   4300 HG22 ILE A 265     -14.556  -4.852   4.369  1.00 98.60           H  
ATOM   4301 HG23 ILE A 265     -15.866  -4.038   5.177  1.00 98.60           H  
ATOM   4302  CD1 ILE A 265     -12.386  -3.750   3.077  1.00 98.60           C  
ATOM   4303 HD11 ILE A 265     -11.773  -3.613   3.968  1.00 98.60           H  
ATOM   4304 HD12 ILE A 265     -11.752  -3.661   2.195  1.00 98.60           H  
ATOM   4305 HD13 ILE A 265     -12.813  -4.753   3.075  1.00 98.60           H  
ATOM   4306  N   ALA A 266     -16.079  -1.284   6.568  1.00 98.38           N  
ATOM   4307  H   ALA A 266     -15.110  -1.065   6.752  1.00 98.38           H  
ATOM   4308  CA  ALA A 266     -16.952  -1.480   7.716  1.00 98.38           C  
ATOM   4309  HA  ALA A 266     -17.251  -2.528   7.742  1.00 98.38           H  
ATOM   4310  C   ALA A 266     -18.236  -0.633   7.671  1.00 98.38           C  
ATOM   4311  CB  ALA A 266     -16.136  -1.185   8.973  1.00 98.38           C  
ATOM   4312  HB1 ALA A 266     -15.177  -1.703   8.936  1.00 98.38           H  
ATOM   4313  HB2 ALA A 266     -16.693  -1.569   9.827  1.00 98.38           H  
ATOM   4314  HB3 ALA A 266     -15.968  -0.114   9.085  1.00 98.38           H  
ATOM   4315  O   ALA A 266     -19.293  -1.101   8.096  1.00 98.38           O  
ATOM   4316  N   VAL A 267     -18.169   0.582   7.114  1.00 98.10           N  
ATOM   4317  H   VAL A 267     -17.263   0.904   6.803  1.00 98.10           H  
ATOM   4318  CA  VAL A 267     -19.300   1.531   7.063  1.00 98.10           C  
ATOM   4319  HA  VAL A 267     -20.105   1.137   7.683  1.00 98.10           H  
ATOM   4320  C   VAL A 267     -19.913   1.712   5.665  1.00 98.10           C  
ATOM   4321  CB  VAL A 267     -18.919   2.892   7.672  1.00 98.10           C  
ATOM   4322  HB  VAL A 267     -19.825   3.494   7.745  1.00 98.10           H  
ATOM   4323  O   VAL A 267     -20.826   2.524   5.492  1.00 98.10           O  
ATOM   4324  CG1 VAL A 267     -18.347   2.770   9.091  1.00 98.10           C  
ATOM   4325 HG11 VAL A 267     -18.207   3.765   9.513  1.00 98.10           H  
ATOM   4326 HG12 VAL A 267     -19.036   2.209   9.723  1.00 98.10           H  
ATOM   4327 HG13 VAL A 267     -17.383   2.262   9.076  1.00 98.10           H  
ATOM   4328  CG2 VAL A 267     -17.927   3.649   6.788  1.00 98.10           C  
ATOM   4329 HG21 VAL A 267     -16.976   3.119   6.732  1.00 98.10           H  
ATOM   4330 HG22 VAL A 267     -17.770   4.642   7.209  1.00 98.10           H  
ATOM   4331 HG23 VAL A 267     -18.329   3.772   5.783  1.00 98.10           H  
ATOM   4332  N   THR A 268     -19.416   0.992   4.655  1.00 98.22           N  
ATOM   4333  H   THR A 268     -18.656   0.356   4.849  1.00 98.22           H  
ATOM   4334  CA  THR A 268     -19.961   1.034   3.287  1.00 98.22           C  
ATOM   4335  HA  THR A 268     -20.131   2.071   2.997  1.00 98.22           H  
ATOM   4336  C   THR A 268     -21.288   0.286   3.236  1.00 98.22           C  
ATOM   4337  CB  THR A 268     -18.978   0.422   2.277  1.00 98.22           C  
ATOM   4338  HB  THR A 268     -18.660  -0.565   2.613  1.00 98.22           H  
ATOM   4339  O   THR A 268     -21.318  -0.903   3.534  1.00 98.22           O  
ATOM   4340  CG2 THR A 268     -19.572   0.313   0.872  1.00 98.22           C  
ATOM   4341 HG21 THR A 268     -20.279  -0.516   0.834  1.00 98.22           H  
ATOM   4342 HG22 THR A 268     -18.778   0.116   0.151  1.00 98.22           H  
ATOM   4343 HG23 THR A 268     -20.077   1.240   0.603  1.00 98.22           H  
ATOM   4344  OG1 THR A 268     -17.850   1.252   2.159  1.00 98.22           O  
ATOM   4345  HG1 THR A 268     -17.384   1.240   2.998  1.00 98.22           H  
ATOM   4346  N   ASP A 269     -22.387   0.943   2.858  1.00 95.09           N  
ATOM   4347  H   ASP A 269     -22.329   1.935   2.680  1.00 95.09           H  
ATOM   4348  CA  ASP A 269     -23.727   0.329   2.922  1.00 95.09           C  
ATOM   4349  HA  ASP A 269     -23.854  -0.145   3.896  1.00 95.09           H  
ATOM   4350  C   ASP A 269     -23.936  -0.750   1.854  1.00 95.09           C  
ATOM   4351  CB  ASP A 269     -24.825   1.391   2.776  1.00 95.09           C  
ATOM   4352  HB2 ASP A 269     -24.745   1.845   1.788  1.00 95.09           H  
ATOM   4353  HB3 ASP A 269     -25.797   0.904   2.845  1.00 95.09           H  
ATOM   4354  O   ASP A 269     -24.496  -1.802   2.142  1.00 95.09           O  
ATOM   4355  CG  ASP A 269     -24.760   2.485   3.836  1.00 95.09           C  
ATOM   4356  OD1 ASP A 269     -24.314   2.232   4.978  1.00 95.09           O  
ATOM   4357  OD2 ASP A 269     -25.012   3.655   3.478  1.00 95.09           O  
ATOM   4358  N   SER A 270     -23.453  -0.495   0.636  1.00 95.86           N  
ATOM   4359  H   SER A 270     -22.943   0.366   0.504  1.00 95.86           H  
ATOM   4360  CA  SER A 270     -23.598  -1.382  -0.519  1.00 95.86           C  
ATOM   4361  HA  SER A 270     -23.824  -2.390  -0.173  1.00 95.86           H  
ATOM   4362  C   SER A 270     -22.307  -1.437  -1.331  1.00 95.86           C  
ATOM   4363  CB  SER A 270     -24.767  -0.924  -1.400  1.00 95.86           C  
ATOM   4364  HB2 SER A 270     -24.661   0.136  -1.631  1.00 95.86           H  
ATOM   4365  HB3 SER A 270     -25.704  -1.082  -0.865  1.00 95.86           H  
ATOM   4366  O   SER A 270     -21.682  -0.400  -1.591  1.00 95.86           O  
ATOM   4367  OG  SER A 270     -24.774  -1.662  -2.606  1.00 95.86           O  
ATOM   4368  HG  SER A 270     -25.594  -1.501  -3.080  1.00 95.86           H  
ATOM   4369  N   PHE A 271     -21.954  -2.651  -1.758  1.00 96.79           N  
ATOM   4370  H   PHE A 271     -22.554  -3.425  -1.513  1.00 96.79           H  
ATOM   4371  CA  PHE A 271     -20.842  -2.946  -2.662  1.00 96.79           C  
ATOM   4372  HA  PHE A 271     -20.215  -2.056  -2.728  1.00 96.79           H  
ATOM   4373  C   PHE A 271     -21.309  -3.240  -4.092  1.00 96.79           C  
ATOM   4374  CB  PHE A 271     -19.986  -4.081  -2.092  1.00 96.79           C  
ATOM   4375  HB2 PHE A 271     -20.600  -4.979  -2.021  1.00 96.79           H  
ATOM   4376  HB3 PHE A 271     -19.165  -4.301  -2.774  1.00 96.79           H  
ATOM   4377  O   PHE A 271     -20.568  -3.829  -4.877  1.00 96.79           O  
ATOM   4378  CG  PHE A 271     -19.388  -3.773  -0.740  1.00 96.79           C  
ATOM   4379  CD1 PHE A 271     -18.331  -2.851  -0.620  1.00 96.79           C  
ATOM   4380  HD1 PHE A 271     -17.946  -2.352  -1.497  1.00 96.79           H  
ATOM   4381  CD2 PHE A 271     -19.882  -4.424   0.401  1.00 96.79           C  
ATOM   4382  HD2 PHE A 271     -20.696  -5.129   0.314  1.00 96.79           H  
ATOM   4383  CE1 PHE A 271     -17.770  -2.585   0.641  1.00 96.79           C  
ATOM   4384  HE1 PHE A 271     -16.965  -1.871   0.738  1.00 96.79           H  
ATOM   4385  CE2 PHE A 271     -19.306  -4.177   1.654  1.00 96.79           C  
ATOM   4386  HE2 PHE A 271     -19.666  -4.721   2.515  1.00 96.79           H  
ATOM   4387  CZ  PHE A 271     -18.257  -3.251   1.778  1.00 96.79           C  
ATOM   4388  HZ  PHE A 271     -17.825  -3.055   2.748  1.00 96.79           H  
ATOM   4389  N   GLU A 272     -22.527  -2.835  -4.448  1.00 94.63           N  
ATOM   4390  H   GLU A 272     -23.130  -2.397  -3.766  1.00 94.63           H  
ATOM   4391  CA  GLU A 272     -23.019  -2.959  -5.815  1.00 94.63           C  
ATOM   4392  HA  GLU A 272     -23.114  -4.020  -6.047  1.00 94.63           H  
ATOM   4393  C   GLU A 272     -22.031  -2.322  -6.806  1.00 94.63           C  
ATOM   4394  CB  GLU A 272     -24.406  -2.322  -5.916  1.00 94.63           C  
ATOM   4395  HB2 GLU A 272     -25.018  -2.676  -5.087  1.00 94.63           H  
ATOM   4396  HB3 GLU A 272     -24.304  -1.239  -5.848  1.00 94.63           H  
ATOM   4397  O   GLU A 272     -21.534  -1.209  -6.587  1.00 94.63           O  
ATOM   4398  CG  GLU A 272     -25.107  -2.709  -7.223  1.00 94.63           C  
ATOM   4399  HG2 GLU A 272     -24.448  -2.483  -8.061  1.00 94.63           H  
ATOM   4400  HG3 GLU A 272     -25.283  -3.785  -7.219  1.00 94.63           H  
ATOM   4401  CD  GLU A 272     -26.437  -1.975  -7.424  1.00 94.63           C  
ATOM   4402  OE1 GLU A 272     -26.981  -2.116  -8.541  1.00 94.63           O  
ATOM   4403  OE2 GLU A 272     -26.872  -1.266  -6.487  1.00 94.63           O  
ATOM   4404  N   ASN A 273     -21.730  -3.060  -7.880  1.00 92.07           N  
ATOM   4405  H   ASN A 273     -22.177  -3.961  -7.967  1.00 92.07           H  
ATOM   4406  CA  ASN A 273     -20.769  -2.682  -8.920  1.00 92.07           C  
ATOM   4407  HA  ASN A 273     -20.693  -3.533  -9.597  1.00 92.07           H  
ATOM   4408  C   ASN A 273     -19.338  -2.455  -8.403  1.00 92.07           C  
ATOM   4409  CB  ASN A 273     -21.328  -1.504  -9.744  1.00 92.07           C  
ATOM   4410  HB2 ASN A 273     -20.661  -1.296 -10.580  1.00 92.07           H  
ATOM   4411  HB3 ASN A 273     -21.377  -0.611  -9.121  1.00 92.07           H  
ATOM   4412  O   ASN A 273     -18.577  -1.699  -9.008  1.00 92.07           O  
ATOM   4413  CG  ASN A 273     -22.697  -1.815 -10.313  1.00 92.07           C  
ATOM   4414  ND2 ASN A 273     -23.676  -0.968 -10.093  1.00 92.07           N  
ATOM   4415 HD21 ASN A 273     -23.546  -0.181  -9.473  1.00 92.07           H  
ATOM   4416 HD22 ASN A 273     -24.603  -1.287 -10.335  1.00 92.07           H  
ATOM   4417  OD1 ASN A 273     -22.900  -2.842 -10.938  1.00 92.07           O  
ATOM   4418  N   ALA A 274     -18.963  -3.092  -7.286  1.00 94.64           N  
ATOM   4419  H   ALA A 274     -19.648  -3.624  -6.768  1.00 94.64           H  
ATOM   4420  CA  ALA A 274     -17.636  -2.924  -6.712  1.00 94.64           C  
ATOM   4421  HA  ALA A 274     -17.523  -1.869  -6.465  1.00 94.64           H  
ATOM   4422  C   ALA A 274     -16.518  -3.274  -7.690  1.00 94.64           C  
ATOM   4423  CB  ALA A 274     -17.476  -3.732  -5.426  1.00 94.64           C  
ATOM   4424  HB1 ALA A 274     -17.656  -4.786  -5.640  1.00 94.64           H  
ATOM   4425  HB2 ALA A 274     -16.462  -3.606  -5.046  1.00 94.64           H  
ATOM   4426  HB3 ALA A 274     -18.171  -3.372  -4.668  1.00 94.64           H  
ATOM   4427  O   ALA A 274     -16.443  -4.375  -8.240  1.00 94.64           O  
ATOM   4428  N   ASP A 275     -15.573  -2.347  -7.795  1.00 91.76           N  
ATOM   4429  H   ASP A 275     -15.698  -1.482  -7.290  1.00 91.76           H  
ATOM   4430  CA  ASP A 275     -14.317  -2.548  -8.490  1.00 91.76           C  
ATOM   4431  HA  ASP A 275     -14.147  -3.621  -8.577  1.00 91.76           H  
ATOM   4432  C   ASP A 275     -13.134  -2.004  -7.673  1.00 91.76           C  
ATOM   4433  CB  ASP A 275     -14.420  -2.019  -9.932  1.00 91.76           C  
ATOM   4434  HB2 ASP A 275     -13.583  -2.422 -10.501  1.00 91.76           H  
ATOM   4435  HB3 ASP A 275     -15.329  -2.413 -10.386  1.00 91.76           H  
ATOM   4436  O   ASP A 275     -13.239  -1.688  -6.487  1.00 91.76           O  
ATOM   4437  CG  ASP A 275     -14.395  -0.501 -10.084  1.00 91.76           C  
ATOM   4438  OD1 ASP A 275     -13.537   0.160  -9.454  1.00 91.76           O  
ATOM   4439  OD2 ASP A 275     -15.068  -0.000 -11.001  1.00 91.76           O  
ATOM   4440  N   MET A 276     -11.959  -1.988  -8.295  1.00 90.59           N  
ATOM   4441  H   MET A 276     -11.968  -2.206  -9.281  1.00 90.59           H  
ATOM   4442  CA  MET A 276     -10.694  -1.580  -7.680  1.00 90.59           C  
ATOM   4443  HA  MET A 276     -10.886  -1.096  -6.722  1.00 90.59           H  
ATOM   4444  C   MET A 276      -9.951  -0.547  -8.541  1.00 90.59           C  
ATOM   4445  CB  MET A 276      -9.860  -2.844  -7.428  1.00 90.59           C  
ATOM   4446  HB2 MET A 276      -9.777  -3.410  -8.356  1.00 90.59           H  
ATOM   4447  HB3 MET A 276      -8.851  -2.570  -7.121  1.00 90.59           H  
ATOM   4448  O   MET A 276      -8.716  -0.468  -8.511  1.00 90.59           O  
ATOM   4449  CG  MET A 276     -10.477  -3.742  -6.351  1.00 90.59           C  
ATOM   4450  HG2 MET A 276     -11.468  -4.058  -6.676  1.00 90.59           H  
ATOM   4451  HG3 MET A 276     -10.587  -3.174  -5.427  1.00 90.59           H  
ATOM   4452  SD  MET A 276      -9.496  -5.229  -6.023  1.00 90.59           S  
ATOM   4453  CE  MET A 276      -8.206  -4.487  -5.004  1.00 90.59           C  
ATOM   4454  HE1 MET A 276      -7.473  -5.262  -4.780  1.00 90.59           H  
ATOM   4455  HE2 MET A 276      -7.723  -3.664  -5.530  1.00 90.59           H  
ATOM   4456  HE3 MET A 276      -8.652  -4.124  -4.078  1.00 90.59           H  
ATOM   4457  N   SER A 277     -10.669   0.179  -9.405  1.00 89.76           N  
ATOM   4458  H   SER A 277     -11.677   0.138  -9.348  1.00 89.76           H  
ATOM   4459  CA  SER A 277     -10.031   1.040 -10.408  1.00 89.76           C  
ATOM   4460  HA  SER A 277      -9.139   1.477  -9.958  1.00 89.76           H  
ATOM   4461  C   SER A 277     -10.836   2.226 -10.923  1.00 89.76           C  
ATOM   4462  CB  SER A 277      -9.597   0.206 -11.621  1.00 89.76           C  
ATOM   4463  HB2 SER A 277      -9.213   0.867 -12.398  1.00 89.76           H  
ATOM   4464  HB3 SER A 277      -8.784  -0.453 -11.315  1.00 89.76           H  
ATOM   4465  O   SER A 277     -10.224   3.092 -11.545  1.00 89.76           O  
ATOM   4466  OG  SER A 277     -10.638  -0.588 -12.163  1.00 89.76           O  
ATOM   4467  HG  SER A 277     -11.483  -0.166 -11.994  1.00 89.76           H  
ATOM   4468  N   SER A 278     -12.157   2.259 -10.759  1.00 91.89           N  
ATOM   4469  H   SER A 278     -12.629   1.562 -10.201  1.00 91.89           H  
ATOM   4470  CA  SER A 278     -12.985   3.341 -11.296  1.00 91.89           C  
ATOM   4471  HA  SER A 278     -12.433   3.862 -12.078  1.00 91.89           H  
ATOM   4472  C   SER A 278     -13.338   4.389 -10.241  1.00 91.89           C  
ATOM   4473  CB  SER A 278     -14.248   2.777 -11.958  1.00 91.89           C  
ATOM   4474  HB2 SER A 278     -14.007   1.873 -12.517  1.00 91.89           H  
ATOM   4475  HB3 SER A 278     -14.641   3.517 -12.656  1.00 91.89           H  
ATOM   4476  O   SER A 278     -12.944   4.305  -9.073  1.00 91.89           O  
ATOM   4477  OG  SER A 278     -15.240   2.506 -10.997  1.00 91.89           O  
ATOM   4478  HG  SER A 278     -15.279   1.549 -10.927  1.00 91.89           H  
ATOM   4479  N   GLU A 279     -14.148   5.360 -10.664  1.00 95.99           N  
ATOM   4480  H   GLU A 279     -14.386   5.395 -11.645  1.00 95.99           H  
ATOM   4481  CA  GLU A 279     -14.789   6.348  -9.802  1.00 95.99           C  
ATOM   4482  HA  GLU A 279     -14.021   7.010  -9.404  1.00 95.99           H  
ATOM   4483  C   GLU A 279     -15.575   5.729  -8.629  1.00 95.99           C  
ATOM   4484  CB  GLU A 279     -15.740   7.189 -10.657  1.00 95.99           C  
ATOM   4485  HB2 GLU A 279     -16.657   6.630 -10.839  1.00 95.99           H  
ATOM   4486  HB3 GLU A 279     -15.276   7.419 -11.617  1.00 95.99           H  
ATOM   4487  O   GLU A 279     -15.755   6.383  -7.601  1.00 95.99           O  
ATOM   4488  CG  GLU A 279     -16.044   8.497  -9.927  1.00 95.99           C  
ATOM   4489  HG2 GLU A 279     -15.110   9.031  -9.754  1.00 95.99           H  
ATOM   4490  HG3 GLU A 279     -16.494   8.285  -8.957  1.00 95.99           H  
ATOM   4491  CD  GLU A 279     -17.018   9.390 -10.676  1.00 95.99           C  
ATOM   4492  OE1 GLU A 279     -16.915  10.610 -10.460  1.00 95.99           O  
ATOM   4493  OE2 GLU A 279     -17.986   8.877 -11.292  1.00 95.99           O  
ATOM   4494  N   TRP A 280     -16.018   4.469  -8.736  1.00 96.39           N  
ATOM   4495  H   TRP A 280     -15.806   3.949  -9.576  1.00 96.39           H  
ATOM   4496  CA  TRP A 280     -16.727   3.774  -7.657  1.00 96.39           C  
ATOM   4497  HA  TRP A 280     -17.704   4.238  -7.514  1.00 96.39           H  
ATOM   4498  C   TRP A 280     -15.983   3.876  -6.318  1.00 96.39           C  
ATOM   4499  CB  TRP A 280     -16.945   2.308  -8.051  1.00 96.39           C  
ATOM   4500  HB2 TRP A 280     -17.558   2.267  -8.952  1.00 96.39           H  
ATOM   4501  HB3 TRP A 280     -15.983   1.854  -8.288  1.00 96.39           H  
ATOM   4502  O   TRP A 280     -16.586   4.220  -5.302  1.00 96.39           O  
ATOM   4503  CG  TRP A 280     -17.600   1.484  -6.986  1.00 96.39           C  
ATOM   4504  CD1 TRP A 280     -18.924   1.245  -6.861  1.00 96.39           C  
ATOM   4505  HD1 TRP A 280     -19.681   1.584  -7.553  1.00 96.39           H  
ATOM   4506  CD2 TRP A 280     -16.963   0.747  -5.902  1.00 96.39           C  
ATOM   4507  CE2 TRP A 280     -17.979   0.137  -5.109  1.00 96.39           C  
ATOM   4508  CE3 TRP A 280     -15.624   0.491  -5.545  1.00 96.39           C  
ATOM   4509  HE3 TRP A 280     -14.838   0.884  -6.174  1.00 96.39           H  
ATOM   4510  NE1 TRP A 280     -19.155   0.427  -5.772  1.00 96.39           N  
ATOM   4511  HE1 TRP A 280     -20.029  -0.068  -5.659  1.00 96.39           H  
ATOM   4512  CH2 TRP A 280     -16.326  -0.878  -3.655  1.00 96.39           C  
ATOM   4513  HH2 TRP A 280     -16.075  -1.511  -2.817  1.00 96.39           H  
ATOM   4514  CZ2 TRP A 280     -17.671  -0.657  -3.996  1.00 96.39           C  
ATOM   4515  HZ2 TRP A 280     -18.466  -1.124  -3.433  1.00 96.39           H  
ATOM   4516  CZ3 TRP A 280     -15.304  -0.303  -4.430  1.00 96.39           C  
ATOM   4517  HZ3 TRP A 280     -14.270  -0.499  -4.188  1.00 96.39           H  
ATOM   4518  N   VAL A 281     -14.658   3.687  -6.323  1.00 96.91           N  
ATOM   4519  H   VAL A 281     -14.210   3.482  -7.204  1.00 96.91           H  
ATOM   4520  CA  VAL A 281     -13.841   3.747  -5.100  1.00 96.91           C  
ATOM   4521  HA  VAL A 281     -14.264   3.054  -4.372  1.00 96.91           H  
ATOM   4522  C   VAL A 281     -13.870   5.146  -4.474  1.00 96.91           C  
ATOM   4523  CB  VAL A 281     -12.387   3.327  -5.384  1.00 96.91           C  
ATOM   4524  HB  VAL A 281     -11.910   4.081  -6.010  1.00 96.91           H  
ATOM   4525  O   VAL A 281     -13.972   5.280  -3.254  1.00 96.91           O  
ATOM   4526  CG1 VAL A 281     -11.615   3.212  -4.066  1.00 96.91           C  
ATOM   4527 HG11 VAL A 281     -11.671   4.139  -3.495  1.00 96.91           H  
ATOM   4528 HG12 VAL A 281     -12.014   2.391  -3.470  1.00 96.91           H  
ATOM   4529 HG13 VAL A 281     -10.559   3.019  -4.258  1.00 96.91           H  
ATOM   4530  CG2 VAL A 281     -12.288   1.967  -6.092  1.00 96.91           C  
ATOM   4531 HG21 VAL A 281     -11.241   1.716  -6.262  1.00 96.91           H  
ATOM   4532 HG22 VAL A 281     -12.735   1.187  -5.476  1.00 96.91           H  
ATOM   4533 HG23 VAL A 281     -12.784   1.999  -7.062  1.00 96.91           H  
ATOM   4534  N   TYR A 282     -13.840   6.195  -5.299  1.00 97.73           N  
ATOM   4535  H   TYR A 282     -13.861   6.019  -6.294  1.00 97.73           H  
ATOM   4536  CA  TYR A 282     -13.916   7.587  -4.848  1.00 97.73           C  
ATOM   4537  HA  TYR A 282     -13.145   7.762  -4.097  1.00 97.73           H  
ATOM   4538  C   TYR A 282     -15.263   7.888  -4.198  1.00 97.73           C  
ATOM   4539  CB  TYR A 282     -13.685   8.546  -6.021  1.00 97.73           C  
ATOM   4540  HB2 TYR A 282     -13.844   9.561  -5.658  1.00 97.73           H  
ATOM   4541  HB3 TYR A 282     -14.413   8.369  -6.812  1.00 97.73           H  
ATOM   4542  O   TYR A 282     -15.307   8.452  -3.106  1.00 97.73           O  
ATOM   4543  CG  TYR A 282     -12.297   8.483  -6.600  1.00 97.73           C  
ATOM   4544  CD1 TYR A 282     -11.332   9.412  -6.180  1.00 97.73           C  
ATOM   4545  HD1 TYR A 282     -11.590  10.187  -5.473  1.00 97.73           H  
ATOM   4546  CD2 TYR A 282     -11.957   7.469  -7.513  1.00 97.73           C  
ATOM   4547  HD2 TYR A 282     -12.689   6.737  -7.819  1.00 97.73           H  
ATOM   4548  CE1 TYR A 282     -10.010   9.290  -6.632  1.00 97.73           C  
ATOM   4549  HE1 TYR A 282      -9.264   9.952  -6.218  1.00 97.73           H  
ATOM   4550  CE2 TYR A 282     -10.654   7.389  -8.020  1.00 97.73           C  
ATOM   4551  HE2 TYR A 282     -10.390   6.619  -8.731  1.00 97.73           H  
ATOM   4552  OH  TYR A 282      -8.402   8.098  -8.013  1.00 97.73           O  
ATOM   4553  HH  TYR A 282      -7.763   8.665  -7.576  1.00 97.73           H  
ATOM   4554  CZ  TYR A 282      -9.669   8.281  -7.566  1.00 97.73           C  
ATOM   4555  N   LYS A 283     -16.362   7.462  -4.835  1.00 97.62           N  
ATOM   4556  H   LYS A 283     -16.235   6.984  -5.716  1.00 97.62           H  
ATOM   4557  CA  LYS A 283     -17.722   7.614  -4.293  1.00 97.62           C  
ATOM   4558  HA  LYS A 283     -17.918   8.669  -4.102  1.00 97.62           H  
ATOM   4559  C   LYS A 283     -17.854   6.923  -2.937  1.00 97.62           C  
ATOM   4560  CB  LYS A 283     -18.766   7.086  -5.294  1.00 97.62           C  
ATOM   4561  HB2 LYS A 283     -19.743   7.066  -4.812  1.00 97.62           H  
ATOM   4562  HB3 LYS A 283     -18.509   6.069  -5.593  1.00 97.62           H  
ATOM   4563  O   LYS A 283     -18.303   7.555  -1.984  1.00 97.62           O  
ATOM   4564  CG  LYS A 283     -18.849   7.986  -6.533  1.00 97.62           C  
ATOM   4565  HG2 LYS A 283     -19.187   8.975  -6.224  1.00 97.62           H  
ATOM   4566  HG3 LYS A 283     -17.853   8.080  -6.968  1.00 97.62           H  
ATOM   4567  CD  LYS A 283     -19.794   7.447  -7.616  1.00 97.62           C  
ATOM   4568  HD2 LYS A 283     -19.430   6.474  -7.945  1.00 97.62           H  
ATOM   4569  HD3 LYS A 283     -20.806   7.350  -7.225  1.00 97.62           H  
ATOM   4570  CE  LYS A 283     -19.762   8.445  -8.782  1.00 97.62           C  
ATOM   4571  HE2 LYS A 283     -20.322   9.343  -8.522  1.00 97.62           H  
ATOM   4572  HE3 LYS A 283     -18.725   8.752  -8.920  1.00 97.62           H  
ATOM   4573  NZ  LYS A 283     -20.235   7.888 -10.071  1.00 97.62           N  
ATOM   4574  HZ1 LYS A 283     -19.714   8.359 -10.797  1.00 97.62           H  
ATOM   4575  HZ2 LYS A 283     -21.226   8.017 -10.220  1.00 97.62           H  
ATOM   4576  HZ3 LYS A 283     -19.975   6.917 -10.168  1.00 97.62           H  
ATOM   4577  N   LYS A 284     -17.375   5.678  -2.818  1.00 97.98           N  
ATOM   4578  H   LYS A 284     -17.013   5.226  -3.645  1.00 97.98           H  
ATOM   4579  CA  LYS A 284     -17.417   4.928  -1.553  1.00 97.98           C  
ATOM   4580  HA  LYS A 284     -18.421   5.009  -1.136  1.00 97.98           H  
ATOM   4581  C   LYS A 284     -16.560   5.541  -0.456  1.00 97.98           C  
ATOM   4582  CB  LYS A 284     -17.080   3.443  -1.786  1.00 97.98           C  
ATOM   4583  HB2 LYS A 284     -17.034   2.949  -0.815  1.00 97.98           H  
ATOM   4584  HB3 LYS A 284     -16.097   3.360  -2.249  1.00 97.98           H  
ATOM   4585  O   LYS A 284     -17.017   5.605   0.682  1.00 97.98           O  
ATOM   4586  CG  LYS A 284     -18.104   2.681  -2.650  1.00 97.98           C  
ATOM   4587  HG2 LYS A 284     -17.911   1.613  -2.549  1.00 97.98           H  
ATOM   4588  HG3 LYS A 284     -17.989   2.958  -3.698  1.00 97.98           H  
ATOM   4589  CD  LYS A 284     -19.545   2.971  -2.224  1.00 97.98           C  
ATOM   4590  HD2 LYS A 284     -19.737   4.035  -2.358  1.00 97.98           H  
ATOM   4591  HD3 LYS A 284     -19.668   2.718  -1.171  1.00 97.98           H  
ATOM   4592  CE  LYS A 284     -20.612   2.271  -3.052  1.00 97.98           C  
ATOM   4593  HE2 LYS A 284     -20.478   2.553  -4.096  1.00 97.98           H  
ATOM   4594  HE3 LYS A 284     -20.510   1.189  -2.962  1.00 97.98           H  
ATOM   4595  NZ  LYS A 284     -21.936   2.722  -2.559  1.00 97.98           N  
ATOM   4596  HZ1 LYS A 284     -22.655   2.630  -3.263  1.00 97.98           H  
ATOM   4597  HZ2 LYS A 284     -22.196   2.186  -1.744  1.00 97.98           H  
ATOM   4598  HZ3 LYS A 284     -21.892   3.685  -2.259  1.00 97.98           H  
ATOM   4599  N   LEU A 285     -15.377   6.066  -0.776  1.00 97.97           N  
ATOM   4600  H   LEU A 285     -15.029   5.959  -1.719  1.00 97.97           H  
ATOM   4601  CA  LEU A 285     -14.580   6.801   0.204  1.00 97.97           C  
ATOM   4602  HA  LEU A 285     -14.441   6.154   1.070  1.00 97.97           H  
ATOM   4603  C   LEU A 285     -15.310   8.064   0.693  1.00 97.97           C  
ATOM   4604  CB  LEU A 285     -13.201   7.128  -0.387  1.00 97.97           C  
ATOM   4605  HB2 LEU A 285     -12.704   6.197  -0.661  1.00 97.97           H  
ATOM   4606  HB3 LEU A 285     -13.338   7.718  -1.293  1.00 97.97           H  
ATOM   4607  O   LEU A 285     -15.370   8.292   1.899  1.00 97.97           O  
ATOM   4608  CG  LEU A 285     -12.300   7.916   0.584  1.00 97.97           C  
ATOM   4609  HG  LEU A 285     -12.786   8.851   0.864  1.00 97.97           H  
ATOM   4610  CD1 LEU A 285     -11.969   7.134   1.854  1.00 97.97           C  
ATOM   4611 HD11 LEU A 285     -11.481   6.193   1.597  1.00 97.97           H  
ATOM   4612 HD12 LEU A 285     -11.303   7.733   2.475  1.00 97.97           H  
ATOM   4613 HD13 LEU A 285     -12.876   6.938   2.427  1.00 97.97           H  
ATOM   4614  CD2 LEU A 285     -10.990   8.270  -0.106  1.00 97.97           C  
ATOM   4615 HD21 LEU A 285     -10.479   7.361  -0.425  1.00 97.97           H  
ATOM   4616 HD22 LEU A 285     -10.351   8.820   0.584  1.00 97.97           H  
ATOM   4617 HD23 LEU A 285     -11.204   8.901  -0.968  1.00 97.97           H  
ATOM   4618  N   CYS A 286     -15.899   8.856  -0.209  1.00 97.95           N  
ATOM   4619  H   CYS A 286     -15.790   8.643  -1.190  1.00 97.95           H  
ATOM   4620  CA  CYS A 286     -16.674  10.046   0.159  1.00 97.95           C  
ATOM   4621  HA  CYS A 286     -16.034  10.736   0.709  1.00 97.95           H  
ATOM   4622  C   CYS A 286     -17.860   9.705   1.068  1.00 97.95           C  
ATOM   4623  CB  CYS A 286     -17.185  10.747  -1.104  1.00 97.95           C  
ATOM   4624  HB2 CYS A 286     -17.885  11.530  -0.814  1.00 97.95           H  
ATOM   4625  HB3 CYS A 286     -17.692  10.033  -1.753  1.00 97.95           H  
ATOM   4626  O   CYS A 286     -18.008  10.304   2.132  1.00 97.95           O  
ATOM   4627  SG  CYS A 286     -15.802  11.507  -1.976  1.00 97.95           S  
ATOM   4628  HG  CYS A 286     -15.374  12.208  -0.922  1.00 97.95           H  
ATOM   4629  N   GLU A 287     -18.677   8.721   0.682  1.00 97.78           N  
ATOM   4630  H   GLU A 287     -18.500   8.276  -0.207  1.00 97.78           H  
ATOM   4631  CA  GLU A 287     -19.821   8.234   1.468  1.00 97.78           C  
ATOM   4632  HA  GLU A 287     -20.546   9.036   1.605  1.00 97.78           H  
ATOM   4633  C   GLU A 287     -19.393   7.759   2.866  1.00 97.78           C  
ATOM   4634  CB  GLU A 287     -20.500   7.071   0.714  1.00 97.78           C  
ATOM   4635  HB2 GLU A 287     -19.733   6.354   0.422  1.00 97.78           H  
ATOM   4636  HB3 GLU A 287     -21.189   6.567   1.392  1.00 97.78           H  
ATOM   4637  O   GLU A 287     -20.007   8.124   3.870  1.00 97.78           O  
ATOM   4638  CG  GLU A 287     -21.293   7.505  -0.533  1.00 97.78           C  
ATOM   4639  HG2 GLU A 287     -22.207   7.999  -0.203  1.00 97.78           H  
ATOM   4640  HG3 GLU A 287     -20.711   8.239  -1.090  1.00 97.78           H  
ATOM   4641  CD  GLU A 287     -21.653   6.332  -1.475  1.00 97.78           C  
ATOM   4642  OE1 GLU A 287     -21.910   6.601  -2.668  1.00 97.78           O  
ATOM   4643  OE2 GLU A 287     -21.651   5.144  -1.060  1.00 97.78           O  
ATOM   4644  N   ALA A 288     -18.315   6.974   2.943  1.00 98.20           N  
ATOM   4645  H   ALA A 288     -17.862   6.691   2.086  1.00 98.20           H  
ATOM   4646  CA  ALA A 288     -17.808   6.417   4.191  1.00 98.20           C  
ATOM   4647  HA  ALA A 288     -18.637   5.979   4.747  1.00 98.20           H  
ATOM   4648  C   ALA A 288     -17.152   7.466   5.098  1.00 98.20           C  
ATOM   4649  CB  ALA A 288     -16.818   5.312   3.838  1.00 98.20           C  
ATOM   4650  HB1 ALA A 288     -17.327   4.534   3.267  1.00 98.20           H  
ATOM   4651  HB2 ALA A 288     -16.405   4.876   4.748  1.00 98.20           H  
ATOM   4652  HB3 ALA A 288     -16.004   5.727   3.245  1.00 98.20           H  
ATOM   4653  O   ALA A 288     -17.328   7.411   6.313  1.00 98.20           O  
ATOM   4654  N   SER A 289     -16.433   8.442   4.536  1.00 98.06           N  
ATOM   4655  H   SER A 289     -16.286   8.402   3.537  1.00 98.06           H  
ATOM   4656  CA  SER A 289     -15.701   9.466   5.302  1.00 98.06           C  
ATOM   4657  HA  SER A 289     -14.942   8.965   5.903  1.00 98.06           H  
ATOM   4658  C   SER A 289     -16.589  10.267   6.266  1.00 98.06           C  
ATOM   4659  CB  SER A 289     -14.984  10.421   4.342  1.00 98.06           C  
ATOM   4660  HB2 SER A 289     -14.313  11.060   4.916  1.00 98.06           H  
ATOM   4661  HB3 SER A 289     -14.381   9.849   3.637  1.00 98.06           H  
ATOM   4662  O   SER A 289     -16.150  10.650   7.348  1.00 98.06           O  
ATOM   4663  OG  SER A 289     -15.903  11.235   3.631  1.00 98.06           O  
ATOM   4664  HG  SER A 289     -16.500  10.695   3.108  1.00 98.06           H  
ATOM   4665  N   LYS A 290     -17.874  10.437   5.924  1.00 97.70           N  
ATOM   4666  H   LYS A 290     -18.155  10.102   5.013  1.00 97.70           H  
ATOM   4667  CA  LYS A 290     -18.887  11.095   6.767  1.00 97.70           C  
ATOM   4668  HA  LYS A 290     -18.485  12.038   7.139  1.00 97.70           H  
ATOM   4669  C   LYS A 290     -19.279  10.272   7.995  1.00 97.70           C  
ATOM   4670  CB  LYS A 290     -20.144  11.376   5.928  1.00 97.70           C  
ATOM   4671  HB2 LYS A 290     -20.878  11.886   6.553  1.00 97.70           H  
ATOM   4672  HB3 LYS A 290     -20.572  10.431   5.595  1.00 97.70           H  
ATOM   4673  O   LYS A 290     -19.785  10.824   8.965  1.00 97.70           O  
ATOM   4674  CG  LYS A 290     -19.843  12.247   4.705  1.00 97.70           C  
ATOM   4675  HG2 LYS A 290     -19.161  11.714   4.042  1.00 97.70           H  
ATOM   4676  HG3 LYS A 290     -19.362  13.169   5.029  1.00 97.70           H  
ATOM   4677  CD  LYS A 290     -21.116  12.590   3.925  1.00 97.70           C  
ATOM   4678  HD2 LYS A 290     -21.728  13.261   4.529  1.00 97.70           H  
ATOM   4679  HD3 LYS A 290     -21.676  11.686   3.685  1.00 97.70           H  
ATOM   4680  CE  LYS A 290     -20.659  13.276   2.639  1.00 97.70           C  
ATOM   4681  HE2 LYS A 290     -20.444  12.533   1.871  1.00 97.70           H  
ATOM   4682  HE3 LYS A 290     -19.716  13.775   2.860  1.00 97.70           H  
ATOM   4683  NZ  LYS A 290     -21.594  14.310   2.149  1.00 97.70           N  
ATOM   4684  HZ1 LYS A 290     -21.030  14.963   1.623  1.00 97.70           H  
ATOM   4685  HZ2 LYS A 290     -21.920  14.879   2.917  1.00 97.70           H  
ATOM   4686  HZ3 LYS A 290     -22.357  13.945   1.598  1.00 97.70           H  
ATOM   4687  N   LYS A 291     -19.092   8.952   7.935  1.00 97.96           N  
ATOM   4688  H   LYS A 291     -18.634   8.596   7.108  1.00 97.96           H  
ATOM   4689  CA  LYS A 291     -19.513   7.985   8.959  1.00 97.96           C  
ATOM   4690  HA  LYS A 291     -20.251   8.445   9.616  1.00 97.96           H  
ATOM   4691  C   LYS A 291     -18.362   7.527   9.853  1.00 97.96           C  
ATOM   4692  CB  LYS A 291     -20.140   6.763   8.275  1.00 97.96           C  
ATOM   4693  HB2 LYS A 291     -20.454   6.057   9.044  1.00 97.96           H  
ATOM   4694  HB3 LYS A 291     -19.373   6.279   7.671  1.00 97.96           H  
ATOM   4695  O   LYS A 291     -18.614   7.129  10.986  1.00 97.96           O  
ATOM   4696  CG  LYS A 291     -21.345   7.082   7.377  1.00 97.96           C  
ATOM   4697  HG2 LYS A 291     -21.060   7.797   6.605  1.00 97.96           H  
ATOM   4698  HG3 LYS A 291     -22.156   7.496   7.974  1.00 97.96           H  
ATOM   4699  CD  LYS A 291     -21.796   5.783   6.704  1.00 97.96           C  
ATOM   4700  HD2 LYS A 291     -22.135   5.078   7.463  1.00 97.96           H  
ATOM   4701  HD3 LYS A 291     -20.943   5.347   6.184  1.00 97.96           H  
ATOM   4702  CE  LYS A 291     -22.913   6.016   5.691  1.00 97.96           C  
ATOM   4703  HE2 LYS A 291     -23.810   6.366   6.201  1.00 97.96           H  
ATOM   4704  HE3 LYS A 291     -22.592   6.778   4.981  1.00 97.96           H  
ATOM   4705  NZ  LYS A 291     -23.184   4.751   4.980  1.00 97.96           N  
ATOM   4706  HZ1 LYS A 291     -23.901   4.816   4.271  1.00 97.96           H  
ATOM   4707  HZ2 LYS A 291     -23.559   4.011   5.556  1.00 97.96           H  
ATOM   4708  HZ3 LYS A 291     -22.359   4.353   4.555  1.00 97.96           H  
ATOM   4709  N   ILE A 292     -17.129   7.538   9.341  1.00 98.43           N  
ATOM   4710  H   ILE A 292     -17.012   7.866   8.394  1.00 98.43           H  
ATOM   4711  CA  ILE A 292     -15.941   7.080  10.072  1.00 98.43           C  
ATOM   4712  HA  ILE A 292     -16.190   6.148  10.579  1.00 98.43           H  
ATOM   4713  C   ILE A 292     -15.563   8.114  11.132  1.00 98.43           C  
ATOM   4714  CB  ILE A 292     -14.754   6.796   9.121  1.00 98.43           C  
ATOM   4715  HB  ILE A 292     -14.558   7.696   8.538  1.00 98.43           H  
ATOM   4716  O   ILE A 292     -15.293   9.269  10.815  1.00 98.43           O  
ATOM   4717  CG1 ILE A 292     -15.089   5.640   8.158  1.00 98.43           C  
ATOM   4718 HG12 ILE A 292     -16.087   5.801   7.750  1.00 98.43           H  
ATOM   4719 HG13 ILE A 292     -15.099   4.694   8.699  1.00 98.43           H  
ATOM   4720  CG2 ILE A 292     -13.479   6.435   9.911  1.00 98.43           C  
ATOM   4721 HG21 ILE A 292     -13.670   5.575  10.554  1.00 98.43           H  
ATOM   4722 HG22 ILE A 292     -13.162   7.278  10.525  1.00 98.43           H  
ATOM   4723 HG23 ILE A 292     -12.658   6.203   9.233  1.00 98.43           H  
ATOM   4724  CD1 ILE A 292     -14.138   5.536   6.962  1.00 98.43           C  
ATOM   4725 HD11 ILE A 292     -14.087   6.492   6.441  1.00 98.43           H  
ATOM   4726 HD12 ILE A 292     -13.140   5.235   7.280  1.00 98.43           H  
ATOM   4727 HD13 ILE A 292     -14.524   4.783   6.275  1.00 98.43           H  
ATOM   4728  N   LEU A 293     -15.471   7.677  12.384  1.00 98.33           N  
ATOM   4729  H   LEU A 293     -15.686   6.705  12.552  1.00 98.33           H  
ATOM   4730  CA  LEU A 293     -14.873   8.436  13.474  1.00 98.33           C  
ATOM   4731  HA  LEU A 293     -15.038   9.499  13.301  1.00 98.33           H  
ATOM   4732  C   LEU A 293     -13.363   8.181  13.461  1.00 98.33           C  
ATOM   4733  CB  LEU A 293     -15.534   8.057  14.811  1.00 98.33           C  
ATOM   4734  HB2 LEU A 293     -15.271   7.029  15.059  1.00 98.33           H  
ATOM   4735  HB3 LEU A 293     -15.121   8.703  15.586  1.00 98.33           H  
ATOM   4736  O   LEU A 293     -12.899   7.077  13.765  1.00 98.33           O  
ATOM   4737  CG  LEU A 293     -17.068   8.175  14.845  1.00 98.33           C  
ATOM   4738  HG  LEU A 293     -17.507   7.548  14.069  1.00 98.33           H  
ATOM   4739  CD1 LEU A 293     -17.584   7.683  16.196  1.00 98.33           C  
ATOM   4740 HD11 LEU A 293     -17.338   6.628  16.323  1.00 98.33           H  
ATOM   4741 HD12 LEU A 293     -18.668   7.783  16.235  1.00 98.33           H  
ATOM   4742 HD13 LEU A 293     -17.136   8.257  17.007  1.00 98.33           H  
ATOM   4743  CD2 LEU A 293     -17.539   9.616  14.647  1.00 98.33           C  
ATOM   4744 HD21 LEU A 293     -18.628   9.648  14.678  1.00 98.33           H  
ATOM   4745 HD22 LEU A 293     -17.220   9.985  13.672  1.00 98.33           H  
ATOM   4746 HD23 LEU A 293     -17.143  10.252  15.438  1.00 98.33           H  
ATOM   4747  N   LEU A 294     -12.596   9.195  13.064  1.00 98.29           N  
ATOM   4748  H   LEU A 294     -13.037  10.083  12.870  1.00 98.29           H  
ATOM   4749  CA  LEU A 294     -11.142   9.134  12.981  1.00 98.29           C  
ATOM   4750  HA  LEU A 294     -10.864   8.240  12.423  1.00 98.29           H  
ATOM   4751  C   LEU A 294     -10.532   9.016  14.376  1.00 98.29           C  
ATOM   4752  CB  LEU A 294     -10.601  10.376  12.249  1.00 98.29           C  
ATOM   4753  HB2 LEU A 294     -10.913  11.262  12.802  1.00 98.29           H  
ATOM   4754  HB3 LEU A 294      -9.512  10.350  12.259  1.00 98.29           H  
ATOM   4755  O   LEU A 294     -11.059   9.548  15.352  1.00 98.29           O  
ATOM   4756  CG  LEU A 294     -11.078  10.512  10.791  1.00 98.29           C  
ATOM   4757  HG  LEU A 294     -12.166  10.472  10.749  1.00 98.29           H  
ATOM   4758  CD1 LEU A 294     -10.633  11.857  10.228  1.00 98.29           C  
ATOM   4759 HD11 LEU A 294      -9.547  11.947  10.261  1.00 98.29           H  
ATOM   4760 HD12 LEU A 294     -10.974  11.946   9.197  1.00 98.29           H  
ATOM   4761 HD13 LEU A 294     -11.078  12.665  10.809  1.00 98.29           H  
ATOM   4762  CD2 LEU A 294     -10.505   9.409   9.898  1.00 98.29           C  
ATOM   4763 HD21 LEU A 294     -10.901   8.439  10.198  1.00 98.29           H  
ATOM   4764 HD22 LEU A 294     -10.803   9.596   8.866  1.00 98.29           H  
ATOM   4765 HD23 LEU A 294      -9.416   9.403   9.953  1.00 98.29           H  
ATOM   4766  N   THR A 295      -9.392   8.341  14.460  1.00 97.37           N  
ATOM   4767  H   THR A 295      -8.997   7.934  13.624  1.00 97.37           H  
ATOM   4768  CA  THR A 295      -8.624   8.193  15.698  1.00 97.37           C  
ATOM   4769  HA  THR A 295      -9.083   8.806  16.473  1.00 97.37           H  
ATOM   4770  C   THR A 295      -7.207   8.688  15.494  1.00 97.37           C  
ATOM   4771  CB  THR A 295      -8.599   6.743  16.191  1.00 97.37           C  
ATOM   4772  HB  THR A 295      -7.916   6.663  17.037  1.00 97.37           H  
ATOM   4773  O   THR A 295      -6.607   8.388  14.465  1.00 97.37           O  
ATOM   4774  CG2 THR A 295      -9.988   6.296  16.637  1.00 97.37           C  
ATOM   4775 HG21 THR A 295     -10.376   7.011  17.362  1.00 97.37           H  
ATOM   4776 HG22 THR A 295     -10.664   6.244  15.784  1.00 97.37           H  
ATOM   4777 HG23 THR A 295      -9.924   5.321  17.121  1.00 97.37           H  
ATOM   4778  OG1 THR A 295      -8.174   5.879  15.156  1.00 97.37           O  
ATOM   4779  HG1 THR A 295      -7.312   6.185  14.864  1.00 97.37           H  
ATOM   4780  N   GLY A 296      -6.660   9.406  16.467  1.00 96.53           N  
ATOM   4781  H   GLY A 296      -7.204   9.610  17.293  1.00 96.53           H  
ATOM   4782  CA  GLY A 296      -5.289   9.905  16.418  1.00 96.53           C  
ATOM   4783  HA2 GLY A 296      -4.616   9.077  16.191  1.00 96.53           H  
ATOM   4784  HA3 GLY A 296      -5.199  10.646  15.624  1.00 96.53           H  
ATOM   4785  C   GLY A 296      -4.859  10.535  17.745  1.00 96.53           C  
ATOM   4786  O   GLY A 296      -5.607  10.464  18.718  1.00 96.53           O  
ATOM   4787  N   PRO A 297      -3.661  11.138  17.806  1.00 95.70           N  
ATOM   4788  CA  PRO A 297      -3.118  11.690  19.048  1.00 95.70           C  
ATOM   4789  HA  PRO A 297      -3.060  10.891  19.786  1.00 95.70           H  
ATOM   4790  C   PRO A 297      -3.935  12.838  19.659  1.00 95.70           C  
ATOM   4791  CB  PRO A 297      -1.701  12.153  18.688  1.00 95.70           C  
ATOM   4792  HB2 PRO A 297      -1.014  12.028  19.526  1.00 95.70           H  
ATOM   4793  HB3 PRO A 297      -1.716  13.196  18.370  1.00 95.70           H  
ATOM   4794  O   PRO A 297      -4.035  12.927  20.877  1.00 95.70           O  
ATOM   4795  CG  PRO A 297      -1.312  11.278  17.497  1.00 95.70           C  
ATOM   4796  HG2 PRO A 297      -0.939  10.313  17.840  1.00 95.70           H  
ATOM   4797  HG3 PRO A 297      -0.566  11.757  16.863  1.00 95.70           H  
ATOM   4798  CD  PRO A 297      -2.638  11.083  16.771  1.00 95.70           C  
ATOM   4799  HD2 PRO A 297      -2.634  10.123  16.256  1.00 95.70           H  
ATOM   4800  HD3 PRO A 297      -2.803  11.891  16.058  1.00 95.70           H  
ATOM   4801  N   ASN A 298      -4.459  13.748  18.831  1.00 96.02           N  
ATOM   4802  H   ASN A 298      -4.357  13.604  17.837  1.00 96.02           H  
ATOM   4803  CA  ASN A 298      -5.272  14.906  19.230  1.00 96.02           C  
ATOM   4804  HA  ASN A 298      -6.085  14.568  19.872  1.00 96.02           H  
ATOM   4805  C   ASN A 298      -5.895  15.578  17.986  1.00 96.02           C  
ATOM   4806  CB  ASN A 298      -4.399  15.906  20.020  1.00 96.02           C  
ATOM   4807  HB2 ASN A 298      -4.075  15.445  20.953  1.00 96.02           H  
ATOM   4808  HB3 ASN A 298      -4.993  16.777  20.296  1.00 96.02           H  
ATOM   4809  O   ASN A 298      -5.587  15.193  16.856  1.00 96.02           O  
ATOM   4810  CG  ASN A 298      -3.189  16.389  19.249  1.00 96.02           C  
ATOM   4811  ND2 ASN A 298      -1.995  16.112  19.714  1.00 96.02           N  
ATOM   4812 HD21 ASN A 298      -1.206  16.542  19.253  1.00 96.02           H  
ATOM   4813 HD22 ASN A 298      -1.915  15.597  20.579  1.00 96.02           H  
ATOM   4814  OD1 ASN A 298      -3.301  17.028  18.217  1.00 96.02           O  
ATOM   4815  N   GLU A 299      -6.724  16.611  18.175  1.00 95.95           N  
ATOM   4816  H   GLU A 299      -6.984  16.848  19.122  1.00 95.95           H  
ATOM   4817  CA  GLU A 299      -7.486  17.269  17.094  1.00 95.95           C  
ATOM   4818  HA  GLU A 299      -8.145  16.522  16.651  1.00 95.95           H  
ATOM   4819  C   GLU A 299      -6.611  17.820  15.952  1.00 95.95           C  
ATOM   4820  CB  GLU A 299      -8.362  18.384  17.703  1.00 95.95           C  
ATOM   4821  HB2 GLU A 299      -7.711  19.198  18.023  1.00 95.95           H  
ATOM   4822  HB3 GLU A 299      -8.861  17.999  18.592  1.00 95.95           H  
ATOM   4823  O   GLU A 299      -7.012  17.763  14.790  1.00 95.95           O  
ATOM   4824  CG  GLU A 299      -9.438  18.961  16.754  1.00 95.95           C  
ATOM   4825  HG2 GLU A 299      -9.929  19.786  17.270  1.00 95.95           H  
ATOM   4826  HG3 GLU A 299      -8.948  19.377  15.874  1.00 95.95           H  
ATOM   4827  CD  GLU A 299     -10.518  17.948  16.313  1.00 95.95           C  
ATOM   4828  OE1 GLU A 299     -11.327  18.268  15.403  1.00 95.95           O  
ATOM   4829  OE2 GLU A 299     -10.532  16.821  16.853  1.00 95.95           O  
ATOM   4830  N   SER A 300      -5.371  18.254  16.226  1.00 95.83           N  
ATOM   4831  H   SER A 300      -5.043  18.198  17.180  1.00 95.83           H  
ATOM   4832  CA  SER A 300      -4.452  18.746  15.177  1.00 95.83           C  
ATOM   4833  HA  SER A 300      -4.968  19.536  14.632  1.00 95.83           H  
ATOM   4834  C   SER A 300      -4.062  17.674  14.143  1.00 95.83           C  
ATOM   4835  CB  SER A 300      -3.185  19.355  15.789  1.00 95.83           C  
ATOM   4836  HB2 SER A 300      -2.677  19.943  15.024  1.00 95.83           H  
ATOM   4837  HB3 SER A 300      -3.453  20.019  16.611  1.00 95.83           H  
ATOM   4838  O   SER A 300      -3.561  17.993  13.060  1.00 95.83           O  
ATOM   4839  OG  SER A 300      -2.295  18.355  16.247  1.00 95.83           O  
ATOM   4840  HG  SER A 300      -2.694  17.925  17.008  1.00 95.83           H  
ATOM   4841  N   TRP A 301      -4.297  16.395  14.453  1.00 96.98           N  
ATOM   4842  H   TRP A 301      -4.717  16.196  15.350  1.00 96.98           H  
ATOM   4843  CA  TRP A 301      -4.057  15.270  13.551  1.00 96.98           C  
ATOM   4844  HA  TRP A 301      -3.249  15.525  12.866  1.00 96.98           H  
ATOM   4845  C   TRP A 301      -5.261  14.918  12.682  1.00 96.98           C  
ATOM   4846  CB  TRP A 301      -3.607  14.048  14.355  1.00 96.98           C  
ATOM   4847  HB2 TRP A 301      -3.675  13.167  13.717  1.00 96.98           H  
ATOM   4848  HB3 TRP A 301      -4.283  13.876  15.193  1.00 96.98           H  
ATOM   4849  O   TRP A 301      -5.090  14.171  11.725  1.00 96.98           O  
ATOM   4850  CG  TRP A 301      -2.202  14.118  14.852  1.00 96.98           C  
ATOM   4851  CD1 TRP A 301      -1.745  14.905  15.850  1.00 96.98           C  
ATOM   4852  HD1 TRP A 301      -2.354  15.601  16.410  1.00 96.98           H  
ATOM   4853  CD2 TRP A 301      -1.049  13.374  14.366  1.00 96.98           C  
ATOM   4854  CE2 TRP A 301       0.086  13.739  15.149  1.00 96.98           C  
ATOM   4855  CE3 TRP A 301      -0.856  12.417  13.347  1.00 96.98           C  
ATOM   4856  HE3 TRP A 301      -1.694  12.121  12.734  1.00 96.98           H  
ATOM   4857  NE1 TRP A 301      -0.392  14.691  16.025  1.00 96.98           N  
ATOM   4858  HE1 TRP A 301       0.159  15.191  16.708  1.00 96.98           H  
ATOM   4859  CH2 TRP A 301       1.505  12.201  13.934  1.00 96.98           C  
ATOM   4860  HH2 TRP A 301       2.473  11.755  13.759  1.00 96.98           H  
ATOM   4861  CZ2 TRP A 301       1.344  13.149  14.961  1.00 96.98           C  
ATOM   4862  HZ2 TRP A 301       2.177  13.425  15.589  1.00 96.98           H  
ATOM   4863  CZ3 TRP A 301       0.413  11.853  13.118  1.00 96.98           C  
ATOM   4864  HZ3 TRP A 301       0.541  11.137  12.321  1.00 96.98           H  
ATOM   4865  N   LYS A 302      -6.461  15.433  12.963  1.00 97.15           N  
ATOM   4866  H   LYS A 302      -6.535  16.099  13.719  1.00 97.15           H  
ATOM   4867  CA  LYS A 302      -7.705  14.988  12.315  1.00 97.15           C  
ATOM   4868  HA  LYS A 302      -7.877  13.939  12.559  1.00 97.15           H  
ATOM   4869  C   LYS A 302      -7.664  15.082  10.790  1.00 97.15           C  
ATOM   4870  CB  LYS A 302      -8.843  15.812  12.901  1.00 97.15           C  
ATOM   4871  HB2 LYS A 302      -8.806  15.719  13.986  1.00 97.15           H  
ATOM   4872  HB3 LYS A 302      -8.689  16.862  12.650  1.00 97.15           H  
ATOM   4873  O   LYS A 302      -7.915  14.083  10.120  1.00 97.15           O  
ATOM   4874  CG  LYS A 302     -10.227  15.369  12.410  1.00 97.15           C  
ATOM   4875  HG2 LYS A 302     -10.398  14.319  12.649  1.00 97.15           H  
ATOM   4876  HG3 LYS A 302     -10.336  15.536  11.338  1.00 97.15           H  
ATOM   4877  CD  LYS A 302     -11.199  16.243  13.181  1.00 97.15           C  
ATOM   4878  HD2 LYS A 302     -10.942  17.290  13.021  1.00 97.15           H  
ATOM   4879  HD3 LYS A 302     -11.048  16.015  14.236  1.00 97.15           H  
ATOM   4880  CE  LYS A 302     -12.675  16.075  12.873  1.00 97.15           C  
ATOM   4881  HE2 LYS A 302     -12.909  16.550  11.920  1.00 97.15           H  
ATOM   4882  HE3 LYS A 302     -12.933  15.017  12.824  1.00 97.15           H  
ATOM   4883  NZ  LYS A 302     -13.380  16.725  13.997  1.00 97.15           N  
ATOM   4884  HZ1 LYS A 302     -12.859  17.533  14.307  1.00 97.15           H  
ATOM   4885  HZ2 LYS A 302     -14.344  16.948  13.794  1.00 97.15           H  
ATOM   4886  HZ3 LYS A 302     -13.312  16.113  14.797  1.00 97.15           H  
ATOM   4887  N   SER A 303      -7.233  16.228  10.256  1.00 96.92           N  
ATOM   4888  H   SER A 303      -7.074  17.006  10.880  1.00 96.92           H  
ATOM   4889  CA  SER A 303      -7.079  16.419   8.805  1.00 96.92           C  
ATOM   4890  HA  SER A 303      -8.037  16.224   8.323  1.00 96.92           H  
ATOM   4891  C   SER A 303      -6.086  15.432   8.192  1.00 96.92           C  
ATOM   4892  CB  SER A 303      -6.667  17.859   8.493  1.00 96.92           C  
ATOM   4893  HB2 SER A 303      -5.653  18.036   8.853  1.00 96.92           H  
ATOM   4894  HB3 SER A 303      -7.348  18.550   8.988  1.00 96.92           H  
ATOM   4895  O   SER A 303      -6.370  14.807   7.172  1.00 96.92           O  
ATOM   4896  OG  SER A 303      -6.720  18.078   7.097  1.00 96.92           O  
ATOM   4897  HG  SER A 303      -6.176  18.844   6.900  1.00 96.92           H  
ATOM   4898  N   PHE A 304      -4.958  15.199   8.861  1.00 97.27           N  
ATOM   4899  H   PHE A 304      -4.789  15.705   9.718  1.00 97.27           H  
ATOM   4900  CA  PHE A 304      -3.959  14.230   8.416  1.00 97.27           C  
ATOM   4901  HA  PHE A 304      -3.719  14.434   7.373  1.00 97.27           H  
ATOM   4902  C   PHE A 304      -4.463  12.784   8.502  1.00 97.27           C  
ATOM   4903  CB  PHE A 304      -2.696  14.447   9.241  1.00 97.27           C  
ATOM   4904  HB2 PHE A 304      -2.888  14.211  10.288  1.00 97.27           H  
ATOM   4905  HB3 PHE A 304      -2.457  15.508   9.164  1.00 97.27           H  
ATOM   4906  O   PHE A 304      -4.194  11.988   7.607  1.00 97.27           O  
ATOM   4907  CG  PHE A 304      -1.488  13.674   8.763  1.00 97.27           C  
ATOM   4908  CD1 PHE A 304      -1.064  12.508   9.429  1.00 97.27           C  
ATOM   4909  HD1 PHE A 304      -1.626  12.128  10.269  1.00 97.27           H  
ATOM   4910  CD2 PHE A 304      -0.772  14.144   7.649  1.00 97.27           C  
ATOM   4911  HD2 PHE A 304      -1.111  15.019   7.115  1.00 97.27           H  
ATOM   4912  CE1 PHE A 304       0.092  11.833   8.995  1.00 97.27           C  
ATOM   4913  HE1 PHE A 304       0.411  10.932   9.498  1.00 97.27           H  
ATOM   4914  CE2 PHE A 304       0.381  13.471   7.214  1.00 97.27           C  
ATOM   4915  HE2 PHE A 304       0.922  13.844   6.357  1.00 97.27           H  
ATOM   4916  CZ  PHE A 304       0.816  12.317   7.888  1.00 97.27           C  
ATOM   4917  HZ  PHE A 304       1.694  11.794   7.539  1.00 97.27           H  
ATOM   4918  N   MET A 305      -5.263  12.438   9.515  1.00 97.41           N  
ATOM   4919  H   MET A 305      -5.446  13.123  10.235  1.00 97.41           H  
ATOM   4920  CA  MET A 305      -5.915  11.127   9.609  1.00 97.41           C  
ATOM   4921  HA  MET A 305      -5.164  10.358   9.430  1.00 97.41           H  
ATOM   4922  C   MET A 305      -6.984  10.933   8.523  1.00 97.41           C  
ATOM   4923  CB  MET A 305      -6.503  10.899  11.014  1.00 97.41           C  
ATOM   4924  HB2 MET A 305      -7.219  11.688  11.244  1.00 97.41           H  
ATOM   4925  HB3 MET A 305      -7.042   9.952  11.012  1.00 97.41           H  
ATOM   4926  O   MET A 305      -7.160   9.815   8.041  1.00 97.41           O  
ATOM   4927  CG  MET A 305      -5.448  10.847  12.132  1.00 97.41           C  
ATOM   4928  HG2 MET A 305      -5.091  11.861  12.313  1.00 97.41           H  
ATOM   4929  HG3 MET A 305      -5.930  10.509  13.049  1.00 97.41           H  
ATOM   4930  SD  MET A 305      -3.983   9.814  11.824  1.00 97.41           S  
ATOM   4931  CE  MET A 305      -4.694   8.145  11.896  1.00 97.41           C  
ATOM   4932  HE1 MET A 305      -5.670   8.121  11.411  1.00 97.41           H  
ATOM   4933  HE2 MET A 305      -4.027   7.445  11.393  1.00 97.41           H  
ATOM   4934  HE3 MET A 305      -4.790   7.836  12.936  1.00 97.41           H  
ATOM   4935  N   ALA A 306      -7.651  12.000   8.070  1.00 97.89           N  
ATOM   4936  H   ALA A 306      -7.535  12.886   8.540  1.00 97.89           H  
ATOM   4937  CA  ALA A 306      -8.506  11.948   6.883  1.00 97.89           C  
ATOM   4938  HA  ALA A 306      -9.187  11.103   6.984  1.00 97.89           H
[truncated: 192,951 more chars]
