# Supplementary material for: Using structure prediction of negative sense RNA virus nucleoproteins to assess evolutionary relationships
Source: bioRxiv. 2024 May 22:2024.02.16.580771. Originally published 2024 Feb 17. Preprint. [Version 2] doi: 10.1101/2024.02.16.580771 (PMC10888975; doi:10.1101/2024.02.16.580771)
Supplement: Supplement 2 — Supplementary File 2: Full NSV Dataset NP AlphaFold PDBs (.pdb files) [file media-2.zip › Full NSV Dataset NP AlphaFold PDBs/DMSV.pdb]

ATOM      1  N   MET A   1       6.007   9.398 -37.902  1.00 28.95           N  
ATOM      2  H   MET A   1       5.791  10.283 -37.464  1.00 28.95           H  
ATOM      3  H2  MET A   1       6.658   8.885 -37.325  1.00 28.95           H  
ATOM      4  H3  MET A   1       6.447   9.571 -38.795  1.00 28.95           H  
ATOM      5  CA  MET A   1       4.778   8.606 -38.121  1.00 28.95           C  
ATOM      6  HA  MET A   1       4.315   8.344 -37.170  1.00 28.95           H  
ATOM      7  C   MET A   1       5.220   7.332 -38.816  1.00 28.95           C  
ATOM      8  CB  MET A   1       3.760   9.374 -38.986  1.00 28.95           C  
ATOM      9  HB2 MET A   1       2.925   8.709 -39.208  1.00 28.95           H  
ATOM     10  HB3 MET A   1       4.224   9.663 -39.929  1.00 28.95           H  
ATOM     11  O   MET A   1       5.550   7.393 -39.988  1.00 28.95           O  
ATOM     12  CG  MET A   1       3.204  10.633 -38.313  1.00 28.95           C  
ATOM     13  HG2 MET A   1       4.025  11.319 -38.106  1.00 28.95           H  
ATOM     14  HG3 MET A   1       2.723  10.364 -37.373  1.00 28.95           H  
ATOM     15  SD  MET A   1       2.003  11.491 -39.361  1.00 28.95           S  
ATOM     16  CE  MET A   1       1.825  13.062 -38.475  1.00 28.95           C  
ATOM     17  HE1 MET A   1       2.787  13.572 -38.431  1.00 28.95           H  
ATOM     18  HE2 MET A   1       1.112  13.694 -39.003  1.00 28.95           H  
ATOM     19  HE3 MET A   1       1.459  12.876 -37.465  1.00 28.95           H  
ATOM     20  N   GLY A   2       5.424   6.248 -38.073  1.00 48.43           N  
ATOM     21  H   GLY A   2       5.060   6.175 -37.134  1.00 48.43           H  
ATOM     22  CA  GLY A   2       6.146   5.065 -38.548  1.00 48.43           C  
ATOM     23  HA2 GLY A   2       6.063   4.975 -39.631  1.00 48.43           H  
ATOM     24  HA3 GLY A   2       7.201   5.131 -38.283  1.00 48.43           H  
ATOM     25  C   GLY A   2       5.565   3.810 -37.912  1.00 48.43           C  
ATOM     26  O   GLY A   2       4.912   3.915 -36.878  1.00 48.43           O  
ATOM     27  N   GLU A   3       5.734   2.682 -38.594  1.00 56.58           N  
ATOM     28  H   GLU A   3       6.329   2.728 -39.409  1.00 56.58           H  
ATOM     29  CA  GLU A   3       5.198   1.343 -38.307  1.00 56.58           C  
ATOM     30  HA  GLU A   3       4.218   1.254 -38.775  1.00 56.58           H  
ATOM     31  C   GLU A   3       5.032   1.029 -36.803  1.00 56.58           C  
ATOM     32  CB  GLU A   3       6.142   0.327 -38.985  1.00 56.58           C  
ATOM     33  HB2 GLU A   3       7.155   0.520 -38.630  1.00 56.58           H  
ATOM     34  HB3 GLU A   3       5.859  -0.681 -38.684  1.00 56.58           H  
ATOM     35  O   GLU A   3       5.893   1.351 -35.984  1.00 56.58           O  
ATOM     36  CG  GLU A   3       6.102   0.410 -40.532  1.00 56.58           C  
ATOM     37  HG2 GLU A   3       5.173  -0.046 -40.874  1.00 56.58           H  
ATOM     38  HG3 GLU A   3       6.077   1.457 -40.834  1.00 56.58           H  
ATOM     39  CD  GLU A   3       7.301  -0.249 -41.250  1.00 56.58           C  
ATOM     40  OE1 GLU A   3       7.396  -0.107 -42.494  1.00 56.58           O  
ATOM     41  OE2 GLU A   3       8.184  -0.812 -40.573  1.00 56.58           O  
ATOM     42  N   LYS A   4       3.909   0.391 -36.427  1.00 68.76           N  
ATOM     43  H   LYS A   4       3.273   0.084 -37.149  1.00 68.76           H  
ATOM     44  CA  LYS A   4       3.672  -0.062 -35.045  1.00 68.76           C  
ATOM     45  HA  LYS A   4       3.686   0.797 -34.375  1.00 68.76           H  
ATOM     46  C   LYS A   4       4.809  -1.000 -34.630  1.00 68.76           C  
ATOM     47  CB  LYS A   4       2.329  -0.809 -34.916  1.00 68.76           C  
ATOM     48  HB2 LYS A   4       2.259  -1.561 -35.703  1.00 68.76           H  
ATOM     49  HB3 LYS A   4       2.329  -1.331 -33.960  1.00 68.76           H  
ATOM     50  O   LYS A   4       4.924  -2.082 -35.198  1.00 68.76           O  
ATOM     51  CG  LYS A   4       1.086   0.094 -34.960  1.00 68.76           C  
ATOM     52  HG2 LYS A   4       1.025   0.585 -35.931  1.00 68.76           H  
ATOM     53  HG3 LYS A   4       1.169   0.852 -34.181  1.00 68.76           H  
ATOM     54  CD  LYS A   4      -0.184  -0.742 -34.723  1.00 68.76           C  
ATOM     55  HD2 LYS A   4      -0.272  -1.483 -35.518  1.00 68.76           H  
ATOM     56  HD3 LYS A   4      -0.092  -1.260 -33.768  1.00 68.76           H  
ATOM     57  CE  LYS A   4      -1.435   0.145 -34.701  1.00 68.76           C  
ATOM     58  HE2 LYS A   4      -1.312   0.893 -33.919  1.00 68.76           H  
ATOM     59  HE3 LYS A   4      -1.509   0.667 -35.655  1.00 68.76           H  
ATOM     60  NZ  LYS A   4      -2.666  -0.651 -34.454  1.00 68.76           N  
ATOM     61  HZ1 LYS A   4      -3.479  -0.051 -34.428  1.00 68.76           H  
ATOM     62  HZ2 LYS A   4      -2.799  -1.339 -35.181  1.00 68.76           H  
ATOM     63  HZ3 LYS A   4      -2.602  -1.132 -33.569  1.00 68.76           H  
ATOM     64  N   VAL A   5       5.603  -0.608 -33.633  1.00 79.39           N  
ATOM     65  H   VAL A   5       5.502   0.331 -33.275  1.00 79.39           H  
ATOM     66  CA  VAL A   5       6.646  -1.467 -33.057  1.00 79.39           C  
ATOM     67  HA  VAL A   5       7.251  -1.857 -33.876  1.00 79.39           H  
ATOM     68  C   VAL A   5       5.964  -2.619 -32.304  1.00 79.39           C  
ATOM     69  CB  VAL A   5       7.600  -0.687 -32.132  1.00 79.39           C  
ATOM     70  HB  VAL A   5       7.044  -0.297 -31.280  1.00 79.39           H  
ATOM     71  O   VAL A   5       5.175  -2.353 -31.392  1.00 79.39           O  
ATOM     72  CG1 VAL A   5       8.732  -1.585 -31.619  1.00 79.39           C  
ATOM     73 HG11 VAL A   5       9.306  -1.988 -32.454  1.00 79.39           H  
ATOM     74 HG12 VAL A   5       9.398  -1.015 -30.972  1.00 79.39           H  
ATOM     75 HG13 VAL A   5       8.326  -2.414 -31.039  1.00 79.39           H  
ATOM     76  CG2 VAL A   5       8.247   0.492 -32.873  1.00 79.39           C  
ATOM     77 HG21 VAL A   5       8.949   1.001 -32.213  1.00 79.39           H  
ATOM     78 HG22 VAL A   5       8.783   0.132 -33.751  1.00 79.39           H  
ATOM     79 HG23 VAL A   5       7.491   1.211 -33.189  1.00 79.39           H  
ATOM     80  N   PRO A   6       6.215  -3.888 -32.671  1.00 84.95           N  
ATOM     81  CA  PRO A   6       5.694  -5.037 -31.942  1.00 84.95           C  
ATOM     82  HA  PRO A   6       4.610  -5.042 -32.063  1.00 84.95           H  
ATOM     83  C   PRO A   6       6.091  -5.001 -30.457  1.00 84.95           C  
ATOM     84  CB  PRO A   6       6.278  -6.270 -32.640  1.00 84.95           C  
ATOM     85  HB2 PRO A   6       7.235  -6.540 -32.194  1.00 84.95           H  
ATOM     86  HB3 PRO A   6       5.592  -7.117 -32.610  1.00 84.95           H  
ATOM     87  O   PRO A   6       7.249  -4.703 -30.152  1.00 84.95           O  
ATOM     88  CG  PRO A   6       6.517  -5.782 -34.066  1.00 84.95           C  
ATOM     89  HG2 PRO A   6       5.584  -5.818 -34.627  1.00 84.95           H  
ATOM     90  HG3 PRO A   6       7.292  -6.359 -34.571  1.00 84.95           H  
ATOM     91  CD  PRO A   6       6.932  -4.328 -33.857  1.00 84.95           C  
ATOM     92  HD2 PRO A   6       6.670  -3.747 -34.741  1.00 84.95           H  
ATOM     93  HD3 PRO A   6       8.003  -4.249 -33.670  1.00 84.95           H  
ATOM     94  N   PRO A   7       5.191  -5.364 -29.521  1.00 89.08           N  
ATOM     95  CA  PRO A   7       5.519  -5.437 -28.096  1.00 89.08           C  
ATOM     96  HA  PRO A   7       5.678  -4.425 -27.722  1.00 89.08           H  
ATOM     97  C   PRO A   7       6.764  -6.277 -27.785  1.00 89.08           C  
ATOM     98  CB  PRO A   7       4.276  -6.034 -27.433  1.00 89.08           C  
ATOM     99  HB2 PRO A   7       4.165  -5.700 -26.402  1.00 89.08           H  
ATOM    100  HB3 PRO A   7       4.321  -7.122 -27.477  1.00 89.08           H  
ATOM    101  O   PRO A   7       7.533  -5.909 -26.904  1.00 89.08           O  
ATOM    102  CG  PRO A   7       3.141  -5.543 -28.327  1.00 89.08           C  
ATOM    103  HG2 PRO A   7       2.260  -6.181 -28.251  1.00 89.08           H  
ATOM    104  HG3 PRO A   7       2.896  -4.512 -28.073  1.00 89.08           H  
ATOM    105  CD  PRO A   7       3.766  -5.600 -29.721  1.00 89.08           C  
ATOM    106  HD2 PRO A   7       3.618  -6.589 -30.155  1.00 89.08           H  
ATOM    107  HD3 PRO A   7       3.319  -4.833 -30.354  1.00 89.08           H  
ATOM    108  N   SER A   8       7.007  -7.354 -28.540  1.00 87.08           N  
ATOM    109  H   SER A   8       6.368  -7.588 -29.287  1.00 87.08           H  
ATOM    110  CA  SER A   8       8.196  -8.202 -28.393  1.00 87.08           C  
ATOM    111  HA  SER A   8       8.212  -8.616 -27.385  1.00 87.08           H  
ATOM    112  C   SER A   8       9.505  -7.431 -28.582  1.00 87.08           C  
ATOM    113  CB  SER A   8       8.130  -9.372 -29.380  1.00 87.08           C  
ATOM    114  HB2 SER A   8       7.283 -10.005 -29.118  1.00 87.08           H  
ATOM    115  HB3 SER A   8       9.043  -9.964 -29.304  1.00 87.08           H  
ATOM    116  O   SER A   8      10.413  -7.592 -27.781  1.00 87.08           O  
ATOM    117  OG  SER A   8       7.966  -8.906 -30.711  1.00 87.08           O  
ATOM    118  HG  SER A   8       8.840  -8.762 -31.079  1.00 87.08           H  
ATOM    119  N   HIS A   9       9.588  -6.529 -29.566  1.00 86.71           N  
ATOM    120  H   HIS A   9       8.776  -6.351 -30.139  1.00 86.71           H  
ATOM    121  CA  HIS A   9      10.801  -5.730 -29.801  1.00 86.71           C  
ATOM    122  HA  HIS A   9      11.672  -6.385 -29.783  1.00 86.71           H  
ATOM    123  C   HIS A   9      11.029  -4.686 -28.706  1.00 86.71           C  
ATOM    124  CB  HIS A   9      10.710  -5.046 -31.172  1.00 86.71           C  
ATOM    125  HB2 HIS A   9      11.597  -4.427 -31.312  1.00 86.71           H  
ATOM    126  HB3 HIS A   9       9.840  -4.390 -31.188  1.00 86.71           H  
ATOM    127  O   HIS A   9      12.165  -4.360 -28.380  1.00 86.71           O  
ATOM    128  CG  HIS A   9      10.620  -5.989 -32.346  1.00 86.71           C  
ATOM    129  CD2 HIS A   9      11.184  -7.230 -32.439  1.00 86.71           C  
ATOM    130  HD2 HIS A   9      11.784  -7.717 -31.684  1.00 86.71           H  
ATOM    131  ND1 HIS A   9       9.976  -5.703 -33.550  1.00 86.71           N  
ATOM    132  CE1 HIS A   9      10.156  -6.775 -34.335  1.00 86.71           C  
ATOM    133  HE1 HIS A   9       9.806  -6.856 -35.353  1.00 86.71           H  
ATOM    134  NE2 HIS A   9      10.891  -7.704 -33.700  1.00 86.71           N  
ATOM    135  HE2 HIS A   9      11.247  -8.554 -34.115  1.00 86.71           H  
ATOM    136  N   VAL A  10       9.951  -4.179 -28.105  1.00 90.54           N  
ATOM    137  H   VAL A  10       9.043  -4.495 -28.415  1.00 90.54           H  
ATOM    138  CA  VAL A  10      10.036  -3.294 -26.937  1.00 90.54           C  
ATOM    139  HA  VAL A  10      10.772  -2.515 -27.135  1.00 90.54           H  
ATOM    140  C   VAL A  10      10.507  -4.061 -25.697  1.00 90.54           C  
ATOM    141  CB  VAL A  10       8.679  -2.628 -26.675  1.00 90.54           C  
ATOM    142  HB  VAL A  10       7.938  -3.398 -26.464  1.00 90.54           H  
ATOM    143  O   VAL A  10      11.266  -3.523 -24.897  1.00 90.54           O  
ATOM    144  CG1 VAL A  10       8.741  -1.683 -25.479  1.00 90.54           C  
ATOM    145 HG11 VAL A  10       7.770  -1.198 -25.382  1.00 90.54           H  
ATOM    146 HG12 VAL A  10       9.517  -0.933 -25.635  1.00 90.54           H  
ATOM    147 HG13 VAL A  10       8.946  -2.232 -24.560  1.00 90.54           H  
ATOM    148  CG2 VAL A  10       8.193  -1.812 -27.881  1.00 90.54           C  
ATOM    149 HG21 VAL A  10       8.008  -2.476 -28.725  1.00 90.54           H  
ATOM    150 HG22 VAL A  10       7.258  -1.305 -27.641  1.00 90.54           H  
ATOM    151 HG23 VAL A  10       8.946  -1.074 -28.160  1.00 90.54           H  
ATOM    152  N   ILE A  11      10.086  -5.318 -25.539  1.00 92.32           N  
ATOM    153  H   ILE A  11       9.451  -5.701 -26.224  1.00 92.32           H  
ATOM    154  CA  ILE A  11      10.552  -6.198 -24.459  1.00 92.32           C  
ATOM    155  HA  ILE A  11      10.473  -5.667 -23.511  1.00 92.32           H  
ATOM    156  C   ILE A  11      12.030  -6.543 -24.642  1.00 92.32           C  
ATOM    157  CB  ILE A  11       9.667  -7.456 -24.382  1.00 92.32           C  
ATOM    158  HB  ILE A  11       9.578  -7.883 -25.381  1.00 92.32           H  
ATOM    159  O   ILE A  11      12.773  -6.475 -23.668  1.00 92.32           O  
ATOM    160  CG1 ILE A  11       8.266  -7.056 -23.874  1.00 92.32           C  
ATOM    161 HG12 ILE A  11       8.274  -7.014 -22.785  1.00 92.32           H  
ATOM    162 HG13 ILE A  11       7.985  -6.066 -24.235  1.00 92.32           H  
ATOM    163  CG2 ILE A  11      10.259  -8.531 -23.449  1.00 92.32           C  
ATOM    164 HG21 ILE A  11       9.581  -9.379 -23.355  1.00 92.32           H  
ATOM    165 HG22 ILE A  11      10.455  -8.110 -22.463  1.00 92.32           H  
ATOM    166 HG23 ILE A  11      11.196  -8.907 -23.861  1.00 92.32           H  
ATOM    167  CD1 ILE A  11       7.187  -8.028 -24.335  1.00 92.32           C  
ATOM    168 HD11 ILE A  11       6.278  -7.798 -23.780  1.00 92.32           H  
ATOM    169 HD12 ILE A  11       6.995  -7.905 -25.400  1.00 92.32           H  
ATOM    170 HD13 ILE A  11       7.498  -9.060 -24.167  1.00 92.32           H  
ATOM    171  N   ASP A  12      12.466  -6.828 -25.870  1.00 90.12           N  
ATOM    172  H   ASP A  12      11.792  -6.991 -26.604  1.00 90.12           H  
ATOM    173  CA  ASP A  12      13.881  -7.050 -26.186  1.00 90.12           C  
ATOM    174  HA  ASP A  12      14.258  -7.872 -25.576  1.00 90.12           H  
ATOM    175  C   ASP A  12      14.721  -5.800 -25.862  1.00 90.12           C  
ATOM    176  CB  ASP A  12      14.044  -7.439 -27.667  1.00 90.12           C  
ATOM    177  HB2 ASP A  12      15.109  -7.510 -27.887  1.00 90.12           H  
ATOM    178  HB3 ASP A  12      13.633  -6.643 -28.289  1.00 90.12           H  
ATOM    179  O   ASP A  12      15.768  -5.899 -25.227  1.00 90.12           O  
ATOM    180  CG  ASP A  12      13.393  -8.773 -28.064  1.00 90.12           C  
ATOM    181  OD1 ASP A  12      13.239  -9.655 -27.189  1.00 90.12           O  
ATOM    182  OD2 ASP A  12      13.053  -8.903 -29.266  1.00 90.12           O  
ATOM    183  N   TYR A  13      14.228  -4.605 -26.211  1.00 91.87           N  
ATOM    184  H   TYR A  13      13.389  -4.581 -26.773  1.00 91.87           H  
ATOM    185  CA  TYR A  13      14.862  -3.336 -25.837  1.00 91.87           C  
ATOM    186  HA  TYR A  13      15.881  -3.328 -26.224  1.00 91.87           H  
ATOM    187  C   TYR A  13      14.968  -3.158 -24.312  1.00 91.87           C  
ATOM    188  CB  TYR A  13      14.090  -2.177 -26.482  1.00 91.87           C  
ATOM    189  HB2 TYR A  13      14.239  -2.215 -27.561  1.00 91.87           H  
ATOM    190  HB3 TYR A  13      13.024  -2.309 -26.298  1.00 91.87           H  
ATOM    191  O   TYR A  13      16.039  -2.827 -23.805  1.00 91.87           O  
ATOM    192  CG  TYR A  13      14.501  -0.807 -25.979  1.00 91.87           C  
ATOM    193  CD1 TYR A  13      13.645  -0.083 -25.124  1.00 91.87           C  
ATOM    194  HD1 TYR A  13      12.697  -0.505 -24.825  1.00 91.87           H  
ATOM    195  CD2 TYR A  13      15.757  -0.279 -26.334  1.00 91.87           C  
ATOM    196  HD2 TYR A  13      16.430  -0.848 -26.959  1.00 91.87           H  
ATOM    197  CE1 TYR A  13      14.041   1.181 -24.645  1.00 91.87           C  
ATOM    198  HE1 TYR A  13      13.404   1.753 -23.986  1.00 91.87           H  
ATOM    199  CE2 TYR A  13      16.157   0.980 -25.848  1.00 91.87           C  
ATOM    200  HE2 TYR A  13      17.126   1.387 -26.097  1.00 91.87           H  
ATOM    201  OH  TYR A  13      15.650   2.938 -24.560  1.00 91.87           O  
ATOM    202  HH  TYR A  13      16.539   3.167 -24.839  1.00 91.87           H  
ATOM    203  CZ  TYR A  13      15.295   1.712 -25.009  1.00 91.87           C  
ATOM    204  N   LEU A  14      13.891  -3.425 -23.563  1.00 94.86           N  
ATOM    205  H   LEU A  14      13.041  -3.703 -24.034  1.00 94.86           H  
ATOM    206  CA  LEU A  14      13.911  -3.379 -22.096  1.00 94.86           C  
ATOM    207  HA  LEU A  14      14.281  -2.404 -21.782  1.00 94.86           H  
ATOM    208  C   LEU A  14      14.866  -4.417 -21.498  1.00 94.86           C  
ATOM    209  CB  LEU A  14      12.493  -3.605 -21.541  1.00 94.86           C  
ATOM    210  HB2 LEU A  14      12.563  -3.813 -20.473  1.00 94.86           H  
ATOM    211  HB3 LEU A  14      12.073  -4.489 -22.020  1.00 94.86           H  
ATOM    212  O   LEU A  14      15.502  -4.134 -20.486  1.00 94.86           O  
ATOM    213  CG  LEU A  14      11.540  -2.417 -21.738  1.00 94.86           C  
ATOM    214  HG  LEU A  14      11.561  -2.086 -22.776  1.00 94.86           H  
ATOM    215  CD1 LEU A  14      10.116  -2.848 -21.391  1.00 94.86           C  
ATOM    216 HD11 LEU A  14       9.443  -2.012 -21.584  1.00 94.86           H  
ATOM    217 HD12 LEU A  14      10.054  -3.146 -20.345  1.00 94.86           H  
ATOM    218 HD13 LEU A  14       9.829  -3.684 -22.029  1.00 94.86           H  
ATOM    219  CD2 LEU A  14      11.901  -1.230 -20.842  1.00 94.86           C  
ATOM    220 HD21 LEU A  14      11.895  -1.532 -19.795  1.00 94.86           H  
ATOM    221 HD22 LEU A  14      12.897  -0.869 -21.098  1.00 94.86           H  
ATOM    222 HD23 LEU A  14      11.188  -0.419 -20.993  1.00 94.86           H  
ATOM    223  N   TYR A  15      14.970  -5.603 -22.100  1.00 94.76           N  
ATOM    224  H   TYR A  15      14.396  -5.780 -22.912  1.00 94.76           H  
ATOM    225  CA  TYR A  15      15.896  -6.651 -21.681  1.00 94.76           C  
ATOM    226  HA  TYR A  15      15.748  -6.856 -20.621  1.00 94.76           H  
ATOM    227  C   TYR A  15      17.354  -6.210 -21.840  1.00 94.76           C  
ATOM    228  CB  TYR A  15      15.595  -7.938 -22.459  1.00 94.76           C  
ATOM    229  HB2 TYR A  15      14.631  -8.328 -22.133  1.00 94.76           H  
ATOM    230  HB3 TYR A  15      15.508  -7.710 -23.522  1.00 94.76           H  
ATOM    231  O   TYR A  15      18.125  -6.332 -20.888  1.00 94.76           O  
ATOM    232  CG  TYR A  15      16.645  -9.016 -22.286  1.00 94.76           C  
ATOM    233  CD1 TYR A  15      17.548  -9.298 -23.330  1.00 94.76           C  
ATOM    234  HD1 TYR A  15      17.484  -8.757 -24.262  1.00 94.76           H  
ATOM    235  CD2 TYR A  15      16.728  -9.723 -21.074  1.00 94.76           C  
ATOM    236  HD2 TYR A  15      16.022  -9.511 -20.284  1.00 94.76           H  
ATOM    237  CE1 TYR A  15      18.511 -10.311 -23.172  1.00 94.76           C  
ATOM    238  HE1 TYR A  15      19.152 -10.558 -24.005  1.00 94.76           H  
ATOM    239  CE2 TYR A  15      17.736 -10.687 -20.887  1.00 94.76           C  
ATOM    240  HE2 TYR A  15      17.828 -11.216 -19.950  1.00 94.76           H  
ATOM    241  OH  TYR A  15      19.574 -11.942 -21.764  1.00 94.76           O  
ATOM    242  HH  TYR A  15      19.996 -12.189 -22.590  1.00 94.76           H  
ATOM    243  CZ  TYR A  15      18.618 -10.993 -21.940  1.00 94.76           C  
ATOM    244  N   GLU A  16      17.725  -5.641 -22.991  1.00 93.20           N  
ATOM    245  H   GLU A  16      17.055  -5.582 -23.744  1.00 93.20           H  
ATOM    246  CA  GLU A  16      19.073  -5.098 -23.200  1.00 93.20           C  
ATOM    247  HA  GLU A  16      19.805  -5.860 -22.933  1.00 93.20           H  
ATOM    248  C   GLU A  16      19.360  -3.910 -22.271  1.00 93.20           C  
ATOM    249  CB  GLU A  16      19.286  -4.714 -24.675  1.00 93.20           C  
ATOM    250  HB2 GLU A  16      20.242  -4.198 -24.765  1.00 93.20           H  
ATOM    251  HB3 GLU A  16      18.505  -4.016 -24.980  1.00 93.20           H  
ATOM    252  O   GLU A  16      20.418  -3.870 -21.645  1.00 93.20           O  
ATOM    253  CG  GLU A  16      19.289  -5.910 -25.647  1.00 93.20           C  
ATOM    254  HG2 GLU A  16      19.500  -5.540 -26.650  1.00 93.20           H  
ATOM    255  HG3 GLU A  16      18.294  -6.355 -25.666  1.00 93.20           H  
ATOM    256  CD  GLU A  16      20.316  -7.000 -25.291  1.00 93.20           C  
ATOM    257  OE1 GLU A  16      20.048  -8.207 -25.504  1.00 93.20           O  
ATOM    258  OE2 GLU A  16      21.378  -6.706 -24.697  1.00 93.20           O  
ATOM    259  N   PHE A  17      18.397  -2.999 -22.084  1.00 94.46           N  
ATOM    260  H   PHE A  17      17.559  -3.056 -22.645  1.00 94.46           H  
ATOM    261  CA  PHE A  17      18.529  -1.893 -21.131  1.00 94.46           C  
ATOM    262  HA  PHE A  17      19.409  -1.305 -21.393  1.00 94.46           H  
ATOM    263  C   PHE A  17      18.720  -2.380 -19.689  1.00 94.46           C  
ATOM    264  CB  PHE A  17      17.296  -0.991 -21.226  1.00 94.46           C  
ATOM    265  HB2 PHE A  17      16.403  -1.573 -20.994  1.00 94.46           H  
ATOM    266  HB3 PHE A  17      17.198  -0.630 -22.250  1.00 94.46           H  
ATOM    267  O   PHE A  17      19.540  -1.849 -18.949  1.00 94.46           O  
ATOM    268  CG  PHE A  17      17.364   0.201 -20.293  1.00 94.46           C  
ATOM    269  CD1 PHE A  17      16.769   0.146 -19.016  1.00 94.46           C  
ATOM    270  HD1 PHE A  17      16.289  -0.760 -18.680  1.00 94.46           H  
ATOM    271  CD2 PHE A  17      18.026   1.372 -20.706  1.00 94.46           C  
ATOM    272  HD2 PHE A  17      18.504   1.412 -21.674  1.00 94.46           H  
ATOM    273  CE1 PHE A  17      16.803   1.276 -18.178  1.00 94.46           C  
ATOM    274  HE1 PHE A  17      16.346   1.239 -17.200  1.00 94.46           H  
ATOM    275  CE2 PHE A  17      18.064   2.495 -19.862  1.00 94.46           C  
ATOM    276  HE2 PHE A  17      18.579   3.391 -20.177  1.00 94.46           H  
ATOM    277  CZ  PHE A  17      17.434   2.454 -18.610  1.00 94.46           C  
ATOM    278  HZ  PHE A  17      17.450   3.330 -17.978  1.00 94.46           H  
ATOM    279  N   CYS A  18      18.016  -3.431 -19.264  1.00 96.32           N  
ATOM    280  H   CYS A  18      17.342  -3.852 -19.887  1.00 96.32           H  
ATOM    281  CA  CYS A  18      18.177  -3.966 -17.912  1.00 96.32           C  
ATOM    282  HA  CYS A  18      17.981  -3.173 -17.190  1.00 96.32           H  
ATOM    283  C   CYS A  18      19.603  -4.457 -17.637  1.00 96.32           C  
ATOM    284  CB  CYS A  18      17.178  -5.098 -17.686  1.00 96.32           C  
ATOM    285  HB2 CYS A  18      17.477  -5.668 -16.807  1.00 96.32           H  
ATOM    286  HB3 CYS A  18      17.170  -5.754 -18.556  1.00 96.32           H  
ATOM    287  O   CYS A  18      20.045  -4.379 -16.497  1.00 96.32           O  
ATOM    288  SG  CYS A  18      15.529  -4.411 -17.409  1.00 96.32           S  
ATOM    289  HG  CYS A  18      15.397  -3.922 -18.645  1.00 96.32           H  
ATOM    290  N   LYS A  19      20.354  -4.916 -18.644  1.00 95.24           N  
ATOM    291  H   LYS A  19      19.972  -4.905 -19.580  1.00 95.24           H  
ATOM    292  CA  LYS A  19      21.753  -5.331 -18.449  1.00 95.24           C  
ATOM    293  HA  LYS A  19      21.811  -6.014 -17.602  1.00 95.24           H  
ATOM    294  C   LYS A  19      22.680  -4.159 -18.112  1.00 95.24           C  
ATOM    295  CB  LYS A  19      22.280  -6.042 -19.696  1.00 95.24           C  
ATOM    296  HB2 LYS A  19      22.248  -5.344 -20.533  1.00 95.24           H  
ATOM    297  HB3 LYS A  19      23.322  -6.314 -19.528  1.00 95.24           H  
ATOM    298  O   LYS A  19      23.736  -4.389 -17.533  1.00 95.24           O  
ATOM    299  CG  LYS A  19      21.499  -7.313 -20.054  1.00 95.24           C  
ATOM    300  HG2 LYS A  19      20.447  -7.070 -20.197  1.00 95.24           H  
ATOM    301  HG3 LYS A  19      21.593  -8.052 -19.258  1.00 95.24           H  
ATOM    302  CD  LYS A  19      22.068  -7.868 -21.359  1.00 95.24           C  
ATOM    303  HD2 LYS A  19      23.052  -8.301 -21.180  1.00 95.24           H  
ATOM    304  HD3 LYS A  19      22.172  -7.044 -22.064  1.00 95.24           H  
ATOM    305  CE  LYS A  19      21.137  -8.905 -21.974  1.00 95.24           C  
ATOM    306  HE2 LYS A  19      20.123  -8.506 -21.931  1.00 95.24           H  
ATOM    307  HE3 LYS A  19      21.166  -9.835 -21.407  1.00 95.24           H  
ATOM    308  NZ  LYS A  19      21.511  -9.103 -23.392  1.00 95.24           N  
ATOM    309  HZ1 LYS A  19      20.731  -9.368 -23.977  1.00 95.24           H  
ATOM    310  HZ2 LYS A  19      21.686  -8.201 -23.810  1.00 95.24           H  
ATOM    311  HZ3 LYS A  19      22.329  -9.677 -23.536  1.00 95.24           H  
ATOM    312  N   THR A  20      22.306  -2.925 -18.462  1.00 94.15           N  
ATOM    313  H   THR A  20      21.421  -2.792 -18.930  1.00 94.15           H  
ATOM    314  CA  THR A  20      23.101  -1.719 -18.165  1.00 94.15           C  
ATOM    315  HA  THR A  20      24.157  -1.990 -18.174  1.00 94.15           H  
ATOM    316  C   THR A  20      22.813  -1.157 -16.769  1.00 94.15           C  
ATOM    317  CB  THR A  20      22.912  -0.624 -19.230  1.00 94.15           C  
ATOM    318  HB  THR A  20      23.702   0.116 -19.101  1.00 94.15           H  
ATOM    319  O   THR A  20      23.614  -0.400 -16.226  1.00 94.15           O  
ATOM    320  CG2 THR A  20      22.973  -1.156 -20.665  1.00 94.15           C  
ATOM    321 HG21 THR A  20      23.886  -1.734 -20.804  1.00 94.15           H  
ATOM    322 HG22 THR A  20      22.980  -0.318 -21.362  1.00 94.15           H  
ATOM    323 HG23 THR A  20      22.109  -1.785 -20.878  1.00 94.15           H  
ATOM    324  OG1 THR A  20      21.675   0.024 -19.085  1.00 94.15           O  
ATOM    325  HG1 THR A  20      21.608   0.682 -19.781  1.00 94.15           H  
ATOM    326  N   MET A  21      21.697  -1.555 -16.149  1.00 95.34           N  
ATOM    327  H   MET A  21      21.085  -2.183 -16.650  1.00 95.34           H  
ATOM    328  CA  MET A  21      21.328  -1.173 -14.786  1.00 95.34           C  
ATOM    329  HA  MET A  21      21.594  -0.128 -14.621  1.00 95.34           H  
ATOM    330  C   MET A  21      22.090  -2.024 -13.761  1.00 95.34           C  
ATOM    331  CB  MET A  21      19.813  -1.327 -14.593  1.00 95.34           C  
ATOM    332  HB2 MET A  21      19.533  -2.365 -14.773  1.00 95.34           H  
ATOM    333  HB3 MET A  21      19.583  -1.083 -13.556  1.00 95.34           H  
ATOM    334  O   MET A  21      21.576  -3.038 -13.294  1.00 95.34           O  
ATOM    335  CG  MET A  21      18.962  -0.450 -15.514  1.00 95.34           C  
ATOM    336  HG2 MET A  21      19.253   0.592 -15.379  1.00 95.34           H  
ATOM    337  HG3 MET A  21      19.166  -0.722 -16.549  1.00 95.34           H  
ATOM    338  SD  MET A  21      17.173  -0.616 -15.225  1.00 95.34           S  
ATOM    339  CE  MET A  21      17.052   0.063 -13.553  1.00 95.34           C  
ATOM    340  HE1 MET A  21      17.522  -0.622 -12.847  1.00 95.34           H  
ATOM    341  HE2 MET A  21      17.554   1.030 -13.517  1.00 95.34           H  
ATOM    342  HE3 MET A  21      16.003   0.187 -13.284  1.00 95.34           H  
ATOM    343  N   THR A  22      23.312  -1.628 -13.409  1.00 96.74           N  
ATOM    344  H   THR A  22      23.716  -0.840 -13.895  1.00 96.74           H  
ATOM    345  CA  THR A  22      24.189  -2.394 -12.507  1.00 96.74           C  
ATOM    346  HA  THR A  22      23.794  -3.403 -12.386  1.00 96.74           H  
ATOM    347  C   THR A  22      24.307  -1.765 -11.124  1.00 96.74           C  
ATOM    348  CB  THR A  22      25.599  -2.531 -13.091  1.00 96.74           C  
ATOM    349  HB  THR A  22      26.222  -3.071 -12.379  1.00 96.74           H  
ATOM    350  O   THR A  22      24.441  -0.546 -11.016  1.00 96.74           O  
ATOM    351  CG2 THR A  22      25.622  -3.282 -14.422  1.00 96.74           C  
ATOM    352 HG21 THR A  22      25.292  -4.310 -14.273  1.00 96.74           H  
ATOM    353 HG22 THR A  22      26.642  -3.295 -14.807  1.00 96.74           H  
ATOM    354 HG23 THR A  22      24.979  -2.792 -15.153  1.00 96.74           H  
ATOM    355  OG1 THR A  22      26.162  -1.257 -13.299  1.00 96.74           O  
ATOM    356  HG1 THR A  22      25.898  -0.694 -12.568  1.00 96.74           H  
ATOM    357  N   GLN A  23      24.346  -2.584 -10.072  1.00 97.63           N  
ATOM    358  H   GLN A  23      24.166  -3.569 -10.207  1.00 97.63           H  
ATOM    359  CA  GLN A  23      24.688  -2.125  -8.724  1.00 97.63           C  
ATOM    360  HA  GLN A  23      25.437  -1.339  -8.828  1.00 97.63           H  
ATOM    361  C   GLN A  23      25.308  -3.237  -7.867  1.00 97.63           C  
ATOM    362  CB  GLN A  23      23.419  -1.544  -8.081  1.00 97.63           C  
ATOM    363  HB2 GLN A  23      23.018  -0.765  -8.729  1.00 97.63           H  
ATOM    364  HB3 GLN A  23      22.673  -2.337  -8.021  1.00 97.63           H  
ATOM    365  O   GLN A  23      24.922  -4.398  -7.986  1.00 97.63           O  
ATOM    366  CG  GLN A  23      23.587  -0.942  -6.682  1.00 97.63           C  
ATOM    367  HG2 GLN A  23      22.603  -0.572  -6.395  1.00 97.63           H  
ATOM    368  HG3 GLN A  23      23.894  -1.709  -5.972  1.00 97.63           H  
ATOM    369  CD  GLN A  23      24.525   0.250  -6.566  1.00 97.63           C  
ATOM    370  NE2 GLN A  23      24.289   1.133  -5.622  1.00 97.63           N  
ATOM    371 HE21 GLN A  23      25.000   1.844  -5.536  1.00 97.63           H  
ATOM    372 HE22 GLN A  23      23.591   0.939  -4.917  1.00 97.63           H  
ATOM    373  OE1 GLN A  23      25.488   0.431  -7.285  1.00 97.63           O  
ATOM    374  N   GLU A  24      26.251  -2.883  -6.988  1.00 97.83           N  
ATOM    375  H   GLU A  24      26.531  -1.914  -6.940  1.00 97.83           H  
ATOM    376  CA  GLU A  24      26.887  -3.824  -6.052  1.00 97.83           C  
ATOM    377  HA  GLU A  24      27.035  -4.771  -6.572  1.00 97.83           H  
ATOM    378  C   GLU A  24      26.004  -4.100  -4.822  1.00 97.83           C  
ATOM    379  CB  GLU A  24      28.281  -3.314  -5.644  1.00 97.83           C  
ATOM    380  HB2 GLU A  24      28.821  -3.017  -6.544  1.00 97.83           H  
ATOM    381  HB3 GLU A  24      28.171  -2.440  -5.003  1.00 97.83           H  
ATOM    382  O   GLU A  24      25.399  -3.190  -4.244  1.00 97.83           O  
ATOM    383  CG  GLU A  24      29.102  -4.390  -4.911  1.00 97.83           C  
ATOM    384  HG2 GLU A  24      29.240  -5.240  -5.579  1.00 97.83           H  
ATOM    385  HG3 GLU A  24      28.546  -4.737  -4.040  1.00 97.83           H  
ATOM    386  CD  GLU A  24      30.472  -3.865  -4.455  1.00 97.83           C  
ATOM    387  OE1 GLU A  24      30.726  -3.901  -3.226  1.00 97.83           O  
ATOM    388  OE2 GLU A  24      31.249  -3.416  -5.326  1.00 97.83           O  
ATOM    389  N   LEU A  25      25.935  -5.367  -4.405  1.00 97.70           N  
ATOM    390  H   LEU A  25      26.414  -6.071  -4.948  1.00 97.70           H  
ATOM    391  CA  LEU A  25      25.204  -5.794  -3.214  1.00 97.70           C  
ATOM    392  HA  LEU A  25      24.296  -5.196  -3.145  1.00 97.70           H  
ATOM    393  C   LEU A  25      25.984  -5.560  -1.913  1.00 97.70           C  
ATOM    394  CB  LEU A  25      24.826  -7.278  -3.354  1.00 97.70           C  
ATOM    395  HB2 LEU A  25      25.698  -7.824  -3.713  1.00 97.70           H  
ATOM    396  HB3 LEU A  25      24.580  -7.672  -2.368  1.00 97.70           H  
ATOM    397  O   LEU A  25      27.044  -6.136  -1.681  1.00 97.70           O  
ATOM    398  CG  LEU A  25      23.641  -7.556  -4.291  1.00 97.70           C  
ATOM    399  HG  LEU A  25      23.838  -7.133  -5.276  1.00 97.70           H  
ATOM    400  CD1 LEU A  25      23.453  -9.067  -4.417  1.00 97.70           C  
ATOM    401 HD11 LEU A  25      24.334  -9.494  -4.896  1.00 97.70           H  
ATOM    402 HD12 LEU A  25      22.574  -9.289  -5.023  1.00 97.70           H  
ATOM    403 HD13 LEU A  25      23.332  -9.514  -3.431  1.00 97.70           H  
ATOM    404  CD2 LEU A  25      22.328  -6.982  -3.743  1.00 97.70           C  
ATOM    405 HD21 LEU A  25      22.108  -7.435  -2.776  1.00 97.70           H  
ATOM    406 HD22 LEU A  25      21.520  -7.195  -4.442  1.00 97.70           H  
ATOM    407 HD23 LEU A  25      22.398  -5.901  -3.624  1.00 97.70           H  
ATOM    408  N   ASP A  26      25.377  -4.820  -0.986  1.00 96.36           N  
ATOM    409  H   ASP A  26      24.498  -4.383  -1.225  1.00 96.36           H  
ATOM    410  CA  ASP A  26      25.890  -4.593   0.373  1.00 96.36           C  
ATOM    411  HA  ASP A  26      26.961  -4.404   0.303  1.00 96.36           H  
ATOM    412  C   ASP A  26      25.699  -5.795   1.322  1.00 96.36           C  
ATOM    413  CB  ASP A  26      25.222  -3.326   0.939  1.00 96.36           C  
ATOM    414  HB2 ASP A  26      25.673  -3.110   1.908  1.00 96.36           H  
ATOM    415  HB3 ASP A  26      25.450  -2.489   0.279  1.00 96.36           H  
ATOM    416  O   ASP A  26      26.437  -5.971   2.299  1.00 96.36           O  
ATOM    417  CG  ASP A  26      23.693  -3.402   1.119  1.00 96.36           C  
ATOM    418  OD1 ASP A  26      23.040  -4.348   0.602  1.00 96.36           O  
ATOM    419  OD2 ASP A  26      23.156  -2.504   1.797  1.00 96.36           O  
ATOM    420  N   THR A  27      24.713  -6.642   1.031  1.00 97.14           N  
ATOM    421  H   THR A  27      24.164  -6.418   0.213  1.00 97.14           H  
ATOM    422  CA  THR A  27      24.329  -7.849   1.773  1.00 97.14           C  
ATOM    423  HA  THR A  27      25.211  -8.266   2.258  1.00 97.14           H  
ATOM    424  C   THR A  27      23.784  -8.899   0.803  1.00 97.14           C  
ATOM    425  CB  THR A  27      23.275  -7.543   2.855  1.00 97.14           C  
ATOM    426  HB  THR A  27      22.921  -8.481   3.283  1.00 97.14           H  
ATOM    427  O   THR A  27      23.391  -8.563  -0.313  1.00 97.14           O  
ATOM    428  CG2 THR A  27      23.799  -6.666   3.989  1.00 97.14           C  
ATOM    429 HG21 THR A  27      23.032  -6.576   4.758  1.00 97.14           H  
ATOM    430 HG22 THR A  27      24.688  -7.121   4.424  1.00 97.14           H  
ATOM    431 HG23 THR A  27      24.049  -5.671   3.621  1.00 97.14           H  
ATOM    432  OG1 THR A  27      22.185  -6.837   2.333  1.00 97.14           O  
ATOM    433  HG1 THR A  27      22.533  -5.982   2.067  1.00 97.14           H  
ATOM    434  N   ASN A  28      23.752 -10.172   1.215  1.00 97.43           N  
ATOM    435  H   ASN A  28      24.077 -10.406   2.142  1.00 97.43           H  
ATOM    436  CA  ASN A  28      23.159 -11.237   0.399  1.00 97.43           C  
ATOM    437  HA  ASN A  28      23.716 -11.314  -0.534  1.00 97.43           H  
ATOM    438  C   ASN A  28      21.704 -10.905   0.041  1.00 97.43           C  
ATOM    439  CB  ASN A  28      23.223 -12.588   1.136  1.00 97.43           C  
ATOM    440  HB2 ASN A  28      22.718 -12.498   2.097  1.00 97.43           H  
ATOM    441  HB3 ASN A  28      22.683 -13.332   0.549  1.00 97.43           H  
ATOM    442  O   ASN A  28      20.951 -10.384   0.870  1.00 97.43           O  
ATOM    443  CG  ASN A  28      24.624 -13.123   1.358  1.00 97.43           C  
ATOM    444  ND2 ASN A  28      24.753 -14.151   2.162  1.00 97.43           N  
ATOM    445 HD21 ASN A  28      25.684 -14.521   2.290  1.00 97.43           H  
ATOM    446 HD22 ASN A  28      23.931 -14.600   2.539  1.00 97.43           H  
ATOM    447  OD1 ASN A  28      25.615 -12.635   0.836  1.00 97.43           O  
ATOM    448  N   TRP A  29      21.313 -11.247  -1.182  1.00 97.82           N  
ATOM    449  H   TRP A  29      21.980 -11.672  -1.811  1.00 97.82           H  
ATOM    450  CA  TRP A  29      19.953 -11.117  -1.669  1.00 97.82           C  
ATOM    451  HA  TRP A  29      19.330 -10.712  -0.872  1.00 97.82           H  
ATOM    452  C   TRP A  29      19.409 -12.494  -2.041  1.00 97.82           C  
ATOM    453  CB  TRP A  29      19.912 -10.127  -2.834  1.00 97.82           C  
ATOM    454  HB2 TRP A  29      20.399 -10.570  -3.703  1.00 97.82           H  
ATOM    455  HB3 TRP A  29      20.489  -9.246  -2.552  1.00 97.82           H  
ATOM    456  O   TRP A  29      19.834 -13.112  -3.016  1.00 97.82           O  
ATOM    457  CG  TRP A  29      18.549  -9.649  -3.229  1.00 97.82           C  
ATOM    458  CD1 TRP A  29      17.375  -9.943  -2.617  1.00 97.82           C  
ATOM    459  HD1 TRP A  29      17.242 -10.606  -1.775  1.00 97.82           H  
ATOM    460  CD2 TRP A  29      18.203  -8.765  -4.337  1.00 97.82           C  
ATOM    461  CE2 TRP A  29      16.802  -8.512  -4.289  1.00 97.82           C  
ATOM    462  CE3 TRP A  29      18.929  -8.149  -5.379  1.00 97.82           C  
ATOM    463  HE3 TRP A  29      19.981  -8.370  -5.486  1.00 97.82           H  
ATOM    464  NE1 TRP A  29      16.347  -9.284  -3.248  1.00 97.82           N  
ATOM    465  HE1 TRP A  29      15.377  -9.413  -2.997  1.00 97.82           H  
ATOM    466  CH2 TRP A  29      16.916  -7.035  -6.197  1.00 97.82           C  
ATOM    467  HH2 TRP A  29      16.432  -6.386  -6.911  1.00 97.82           H  
ATOM    468  CZ2 TRP A  29      16.163  -7.647  -5.182  1.00 97.82           C  
ATOM    469  HZ2 TRP A  29      15.101  -7.469  -5.094  1.00 97.82           H  
ATOM    470  CZ3 TRP A  29      18.294  -7.296  -6.301  1.00 97.82           C  
ATOM    471  HZ3 TRP A  29      18.866  -6.850  -7.102  1.00 97.82           H  
ATOM    472  N   GLU A  30      18.468 -12.970  -1.236  1.00 96.62           N  
ATOM    473  H   GLU A  30      18.164 -12.421  -0.445  1.00 96.62           H  
ATOM    474  CA  GLU A  30      17.797 -14.256  -1.390  1.00 96.62           C  
ATOM    475  HA  GLU A  30      17.958 -14.633  -2.400  1.00 96.62           H  
ATOM    476  C   GLU A  30      16.294 -14.065  -1.177  1.00 96.62           C  
ATOM    477  CB  GLU A  30      18.405 -15.252  -0.392  1.00 96.62           C  
ATOM    478  HB2 GLU A  30      19.484 -15.263  -0.547  1.00 96.62           H  
ATOM    479  HB3 GLU A  30      18.205 -14.903   0.622  1.00 96.62           H  
ATOM    480  O   GLU A  30      15.881 -13.172  -0.430  1.00 96.62           O  
ATOM    481  CG  GLU A  30      17.875 -16.686  -0.545  1.00 96.62           C  
ATOM    482  HG2 GLU A  30      16.794 -16.690  -0.410  1.00 96.62           H  
ATOM    483  HG3 GLU A  30      18.099 -17.035  -1.553  1.00 96.62           H  
ATOM    484  CD  GLU A  30      18.503 -17.662   0.458  1.00 96.62           C  
ATOM    485  OE1 GLU A  30      17.898 -18.739   0.648  1.00 96.62           O  
ATOM    486  OE2 GLU A  30      19.586 -17.344   1.006  1.00 96.62           O  
ATOM    487  N   SER A  31      15.485 -14.871  -1.860  1.00 96.40           N  
ATOM    488  H   SER A  31      15.894 -15.545  -2.491  1.00 96.40           H  
ATOM    489  CA  SER A  31      14.037 -14.921  -1.668  1.00 96.40           C  
ATOM    490  HA  SER A  31      13.807 -14.741  -0.618  1.00 96.40           H  
ATOM    491  C   SER A  31      13.496 -16.294  -2.061  1.00 96.40           C  
ATOM    492  CB  SER A  31      13.393 -13.822  -2.509  1.00 96.40           C  
ATOM    493  HB2 SER A  31      13.766 -12.855  -2.171  1.00 96.40           H  
ATOM    494  HB3 SER A  31      13.674 -13.953  -3.554  1.00 96.40           H  
ATOM    495  O   SER A  31      13.845 -16.809  -3.122  1.00 96.40           O  
ATOM    496  OG  SER A  31      11.989 -13.848  -2.383  1.00 96.40           O  
ATOM    497  HG  SER A  31      11.782 -14.023  -1.462  1.00 96.40           H  
ATOM    498  N   TYR A  32      12.659 -16.899  -1.216  1.00 94.66           N  
ATOM    499  H   TYR A  32      12.452 -16.422  -0.350  1.00 94.66           H  
ATOM    500  CA  TYR A  32      12.086 -18.240  -1.404  1.00 94.66           C  
ATOM    501  HA  TYR A  32      11.643 -18.528  -0.451  1.00 94.66           H  
ATOM    502  C   TYR A  32      13.148 -19.317  -1.706  1.00 94.66           C  
ATOM    503  CB  TYR A  32      10.942 -18.197  -2.430  1.00 94.66           C  
ATOM    504  HB2 TYR A  32      11.300 -17.757  -3.361  1.00 94.66           H  
ATOM    505  HB3 TYR A  32      10.634 -19.217  -2.659  1.00 94.66           H  
ATOM    506  O   TYR A  32      12.963 -20.182  -2.565  1.00 94.66           O  
ATOM    507  CG  TYR A  32       9.706 -17.460  -1.956  1.00 94.66           C  
ATOM    508  CD1 TYR A  32       8.774 -18.127  -1.138  1.00 94.66           C  
ATOM    509  HD1 TYR A  32       8.960 -19.142  -0.822  1.00 94.66           H  
ATOM    510  CD2 TYR A  32       9.468 -16.129  -2.347  1.00 94.66           C  
ATOM    511  HD2 TYR A  32      10.198 -15.617  -2.956  1.00 94.66           H  
ATOM    512  CE1 TYR A  32       7.588 -17.484  -0.740  1.00 94.66           C  
ATOM    513  HE1 TYR A  32       6.873 -18.006  -0.122  1.00 94.66           H  
ATOM    514  CE2 TYR A  32       8.288 -15.475  -1.937  1.00 94.66           C  
ATOM    515  HE2 TYR A  32       8.100 -14.452  -2.229  1.00 94.66           H  
ATOM    516  OH  TYR A  32       6.161 -15.567  -0.807  1.00 94.66           O  
ATOM    517  HH  TYR A  32       5.528 -16.191  -0.442  1.00 94.66           H  
ATOM    518  CZ  TYR A  32       7.335 -16.161  -1.149  1.00 94.66           C  
ATOM    519  N   GLY A  33      14.299 -19.238  -1.031  1.00 93.07           N  
ATOM    520  H   GLY A  33      14.403 -18.506  -0.343  1.00 93.07           H  
ATOM    521  CA  GLY A  33      15.438 -20.139  -1.244  1.00 93.07           C  
ATOM    522  HA2 GLY A  33      16.137 -20.027  -0.415  1.00 93.07           H  
ATOM    523  HA3 GLY A  33      15.081 -21.169  -1.247  1.00 93.07           H  
ATOM    524  C   GLY A  33      16.212 -19.907  -2.550  1.00 93.07           C  
ATOM    525  O   GLY A  33      17.157 -20.639  -2.838  1.00 93.07           O  
ATOM    526  N   GLN A  34      15.824 -18.916  -3.362  1.00 94.41           N  
ATOM    527  H   GLN A  34      15.034 -18.349  -3.088  1.00 94.41           H  
ATOM    528  CA  GLN A  34      16.528 -18.536  -4.586  1.00 94.41           C  
ATOM    529  HA  GLN A  34      17.074 -19.399  -4.967  1.00 94.41           H  
ATOM    530  C   GLN A  34      17.540 -17.434  -4.282  1.00 94.41           C  
ATOM    531  CB  GLN A  34      15.547 -18.080  -5.681  1.00 94.41           C  
ATOM    532  HB2 GLN A  34      16.117 -17.796  -6.566  1.00 94.41           H  
ATOM    533  HB3 GLN A  34      15.006 -17.195  -5.347  1.00 94.41           H  
ATOM    534  O   GLN A  34      17.172 -16.325  -3.888  1.00 94.41           O  
ATOM    535  CG  GLN A  34      14.530 -19.159  -6.074  1.00 94.41           C  
ATOM    536  HG2 GLN A  34      13.929 -19.425  -5.205  1.00 94.41           H  
ATOM    537  HG3 GLN A  34      13.854 -18.752  -6.827  1.00 94.41           H  
ATOM    538  CD  GLN A  34      15.182 -20.413  -6.650  1.00 94.41           C  
ATOM    539  NE2 GLN A  34      14.621 -21.575  -6.406  1.00 94.41           N  
ATOM    540 HE21 GLN A  34      15.116 -22.384  -6.753  1.00 94.41           H  
ATOM    541 HE22 GLN A  34      13.842 -21.628  -5.765  1.00 94.41           H  
ATOM    542  OE1 GLN A  34      16.196 -20.381  -7.329  1.00 94.41           O  
ATOM    543  N   VAL A  35      18.821 -17.729  -4.498  1.00 96.75           N  
ATOM    544  H   VAL A  35      19.048 -18.658  -4.823  1.00 96.75           H  
ATOM    545  CA  VAL A  35      19.906 -16.753  -4.346  1.00 96.75           C  
ATOM    546  HA  VAL A  35      19.693 -16.123  -3.483  1.00 96.75           H  
ATOM    547  C   VAL A  35      19.954 -15.869  -5.592  1.00 96.75           C  
ATOM    548  CB  VAL A  35      21.256 -17.450  -4.090  1.00 96.75           C  
ATOM    549  HB  VAL A  35      21.505 -18.090  -4.936  1.00 96.75           H  
ATOM    550  O   VAL A  35      20.321 -16.331  -6.668  1.00 96.75           O  
ATOM    551  CG1 VAL A  35      22.385 -16.425  -3.901  1.00 96.75           C  
ATOM    552 HG11 VAL A  35      23.317 -16.939  -3.665  1.00 96.75           H  
ATOM    553 HG12 VAL A  35      22.134 -15.739  -3.091  1.00 96.75           H  
ATOM    554 HG13 VAL A  35      22.531 -15.857  -4.819  1.00 96.75           H  
ATOM    555  CG2 VAL A  35      21.199 -18.324  -2.828  1.00 96.75           C  
ATOM    556 HG21 VAL A  35      20.459 -19.116  -2.946  1.00 96.75           H  
ATOM    557 HG22 VAL A  35      20.921 -17.721  -1.964  1.00 96.75           H  
ATOM    558 HG23 VAL A  35      22.168 -18.789  -2.647  1.00 96.75           H  
ATOM    559  N   ILE A  36      19.604 -14.592  -5.434  1.00 97.19           N  
ATOM    560  H   ILE A  36      19.333 -14.287  -4.511  1.00 97.19           H  
ATOM    561  CA  ILE A  36      19.665 -13.573  -6.496  1.00 97.19           C  
ATOM    562  HA  ILE A  36      19.380 -14.024  -7.447  1.00 97.19           H  
ATOM    563  C   ILE A  36      21.104 -13.056  -6.648  1.00 97.19           C  
ATOM    564  CB  ILE A  36      18.668 -12.431  -6.178  1.00 97.19           C  
ATOM    565  HB  ILE A  36      18.902 -12.039  -5.188  1.00 97.19           H  
ATOM    566  O   ILE A  36      21.572 -12.816  -7.760  1.00 97.19           O  
ATOM    567  CG1 ILE A  36      17.209 -12.953  -6.168  1.00 97.19           C  
ATOM    568 HG12 ILE A  36      17.160 -13.940  -5.709  1.00 97.19           H  
ATOM    569 HG13 ILE A  36      16.854 -13.052  -7.194  1.00 97.19           H  
ATOM    570  CG2 ILE A  36      18.803 -11.273  -7.184  1.00 97.19           C  
ATOM    571 HG21 ILE A  36      18.089 -10.483  -6.952  1.00 97.19           H  
ATOM    572 HG22 ILE A  36      18.621 -11.637  -8.195  1.00 97.19           H  
ATOM    573 HG23 ILE A  36      19.800 -10.834  -7.138  1.00 97.19           H  
ATOM    574  CD1 ILE A  36      16.244 -12.058  -5.381  1.00 97.19           C  
ATOM    575 HD11 ILE A  36      16.528 -12.059  -4.328  1.00 97.19           H  
ATOM    576 HD12 ILE A  36      16.258 -11.036  -5.758  1.00 97.19           H  
ATOM    577 HD13 ILE A  36      15.231 -12.452  -5.468  1.00 97.19           H  
ATOM    578  N   GLY A  37      21.816 -12.904  -5.528  1.00 97.38           N  
ATOM    579  H   GLY A  37      21.355 -13.084  -4.647  1.00 97.38           H  
ATOM    580  CA  GLY A  37      23.227 -12.525  -5.492  1.00 97.38           C  
ATOM    581  HA2 GLY A  37      23.803 -13.227  -6.094  1.00 97.38           H  
ATOM    582  HA3 GLY A  37      23.358 -11.532  -5.923  1.00 97.38           H  
ATOM    583  C   GLY A  37      23.786 -12.523  -4.070  1.00 97.38           C  
ATOM    584  O   GLY A  37      23.048 -12.416  -3.087  1.00 97.38           O  
ATOM    585  N   LYS A  38      25.102 -12.660  -3.941  1.00 97.81           N  
ATOM    586  H   LYS A  38      25.660 -12.706  -4.781  1.00 97.81           H  
ATOM    587  CA  LYS A  38      25.821 -12.585  -2.666  1.00 97.81           C  
ATOM    588  HA  LYS A  38      25.131 -12.789  -1.847  1.00 97.81           H  
ATOM    589  C   LYS A  38      26.368 -11.179  -2.447  1.00 97.81           C  
ATOM    590  CB  LYS A  38      26.933 -13.641  -2.634  1.00 97.81           C  
ATOM    591  HB2 LYS A  38      27.602 -13.489  -3.481  1.00 97.81           H  
ATOM    592  HB3 LYS A  38      27.509 -13.527  -1.715  1.00 97.81           H  
ATOM    593  O   LYS A  38      26.505 -10.387  -3.374  1.00 97.81           O  
ATOM    594  CG  LYS A  38      26.343 -15.058  -2.680  1.00 97.81           C  
ATOM    595  HG2 LYS A  38      25.783 -15.194  -3.605  1.00 97.81           H  
ATOM    596  HG3 LYS A  38      25.669 -15.195  -1.835  1.00 97.81           H  
ATOM    597  CD  LYS A  38      27.453 -16.108  -2.620  1.00 97.81           C  
ATOM    598  HD2 LYS A  38      28.006 -15.999  -1.687  1.00 97.81           H  
ATOM    599  HD3 LYS A  38      28.127 -15.953  -3.462  1.00 97.81           H  
ATOM    600  CE  LYS A  38      26.822 -17.500  -2.704  1.00 97.81           C  
ATOM    601  HE2 LYS A  38      26.152 -17.635  -1.855  1.00 97.81           H  
ATOM    602  HE3 LYS A  38      26.220 -17.544  -3.611  1.00 97.81           H  
ATOM    603  NZ  LYS A  38      27.859 -18.558  -2.729  1.00 97.81           N  
ATOM    604  HZ1 LYS A  38      28.464 -18.415  -3.525  1.00 97.81           H  
ATOM    605  HZ2 LYS A  38      28.416 -18.526  -1.887  1.00 97.81           H  
ATOM    606  HZ3 LYS A  38      27.427 -19.467  -2.811  1.00 97.81           H  
ATOM    607  N   LYS A  39      26.690 -10.861  -1.194  1.00 97.78           N  
ATOM    608  H   LYS A  39      26.528 -11.553  -0.476  1.00 97.78           H  
ATOM    609  CA  LYS A  39      27.387  -9.618  -0.850  1.00 97.78           C  
ATOM    610  HA  LYS A  39      26.727  -8.775  -1.053  1.00 97.78           H  
ATOM    611  C   LYS A  39      28.645  -9.451  -1.718  1.00 97.78           C  
ATOM    612  CB  LYS A  39      27.735  -9.653   0.641  1.00 97.78           C  
ATOM    613  HB2 LYS A  39      26.814  -9.727   1.219  1.00 97.78           H  
ATOM    614  HB3 LYS A  39      28.354 -10.526   0.851  1.00 97.78           H  
ATOM    615  O   LYS A  39      29.477 -10.354  -1.748  1.00 97.78           O  
ATOM    616  CG  LYS A  39      28.494  -8.386   1.042  1.00 97.78           C  
ATOM    617  HG2 LYS A  39      27.909  -7.514   0.751  1.00 97.78           H  
ATOM    618  HG3 LYS A  39      29.452  -8.350   0.524  1.00 97.78           H  
ATOM    619  CD  LYS A  39      28.760  -8.353   2.544  1.00 97.78           C  
ATOM    620  HD2 LYS A  39      29.385  -9.202   2.822  1.00 97.78           H  
ATOM    621  HD3 LYS A  39      27.813  -8.391   3.081  1.00 97.78           H  
ATOM    622  CE  LYS A  39      29.479  -7.039   2.842  1.00 97.78           C  
ATOM    623  HE2 LYS A  39      28.835  -6.222   2.515  1.00 97.78           H  
ATOM    624  HE3 LYS A  39      30.391  -6.995   2.248  1.00 97.78           H  
ATOM    625  NZ  LYS A  39      29.783  -6.902   4.283  1.00 97.78           N  
ATOM    626  HZ1 LYS A  39      30.249  -6.021   4.443  1.00 97.78           H  
ATOM    627  HZ2 LYS A  39      28.919  -6.907   4.806  1.00 97.78           H  
ATOM    628  HZ3 LYS A  39      30.378  -7.658   4.590  1.00 97.78           H  
ATOM    629  N   GLY A  40      28.788  -8.288  -2.351  1.00 97.61           N  
ATOM    630  H   GLY A  40      28.075  -7.584  -2.232  1.00 97.61           H  
ATOM    631  CA  GLY A  40      29.878  -7.957  -3.273  1.00 97.61           C  
ATOM    632  HA2 GLY A  40      30.785  -8.480  -2.972  1.00 97.61           H  
ATOM    633  HA3 GLY A  40      30.069  -6.885  -3.221  1.00 97.61           H  
ATOM    634  C   GLY A  40      29.605  -8.306  -4.741  1.00 97.61           C  
ATOM    635  O   GLY A  40      30.349  -7.854  -5.607  1.00 97.61           O  
ATOM    636  N   ASP A  41      28.542  -9.055  -5.055  1.00 97.89           N  
ATOM    637  H   ASP A  41      27.949  -9.433  -4.331  1.00 97.89           H  
ATOM    638  CA  ASP A  41      28.163  -9.301  -6.448  1.00 97.89           C  
ATOM    639  HA  ASP A  41      29.062  -9.573  -7.002  1.00 97.89           H  
ATOM    640  C   ASP A  41      27.583  -8.022  -7.073  1.00 97.89           C  
ATOM    641  CB  ASP A  41      27.167 -10.469  -6.586  1.00 97.89           C  
ATOM    642  HB2 ASP A  41      26.835 -10.506  -7.623  1.00 97.89           H  
ATOM    643  HB3 ASP A  41      26.287 -10.264  -5.976  1.00 97.89           H  
ATOM    644  O   ASP A  41      26.785  -7.308  -6.457  1.00 97.89           O  
ATOM    645  CG  ASP A  41      27.725 -11.856  -6.233  1.00 97.89           C  
ATOM    646  OD1 ASP A  41      28.961 -12.028  -6.175  1.00 97.89           O  
ATOM    647  OD2 ASP A  41      26.891 -12.774  -6.041  1.00 97.89           O  
ATOM    648  N   THR A  42      27.946  -7.755  -8.330  1.00 98.06           N  
ATOM    649  H   THR A  42      28.585  -8.392  -8.782  1.00 98.06           H  
ATOM    650  CA  THR A  42      27.259  -6.757  -9.162  1.00 98.06           C  
ATOM    651  HA  THR A  42      26.943  -5.921  -8.539  1.00 98.06           H  
ATOM    652  C   THR A  42      26.024  -7.398  -9.781  1.00 98.06           C  
ATOM    653  CB  THR A  42      28.181  -6.201 -10.251  1.00 98.06           C  
ATOM    654  HB  THR A  42      28.551  -7.017 -10.872  1.00 98.06           H  
ATOM    655  O   THR A  42      26.136  -8.364 -10.536  1.00 98.06           O  
ATOM    656  CG2 THR A  42      27.488  -5.162 -11.133  1.00 98.06           C  
ATOM    657 HG21 THR A  42      26.697  -5.630 -11.719  1.00 98.06           H  
ATOM    658 HG22 THR A  42      28.217  -4.727 -11.817  1.00 98.06           H  
ATOM    659 HG23 THR A  42      27.067  -4.373 -10.511  1.00 98.06           H  
ATOM    660  OG1 THR A  42      29.272  -5.546  -9.649  1.00 98.06           O  
ATOM    661  HG1 THR A  42      29.512  -6.017  -8.849  1.00 98.06           H  
ATOM    662  N   VAL A  43      24.847  -6.856  -9.476  1.00 97.93           N  
ATOM    663  H   VAL A  43      24.836  -6.053  -8.863  1.00 97.93           H  
ATOM    664  CA  VAL A  43      23.558  -7.371  -9.952  1.00 97.93           C  
ATOM    665  HA  VAL A  43      23.739  -8.263 -10.551  1.00 97.93           H  
ATOM    666  C   VAL A  43      22.856  -6.380 -10.872  1.00 97.93           C  
ATOM    667  CB  VAL A  43      22.643  -7.805  -8.791  1.00 97.93           C  
ATOM    668  HB  VAL A  43      21.716  -8.189  -9.218  1.00 97.93           H  
ATOM    669  O   VAL A  43      23.107  -5.176 -10.839  1.00 97.93           O  
ATOM    670  CG1 VAL A  43      23.277  -8.946  -7.990  1.00 97.93           C  
ATOM    671 HG11 VAL A  43      23.595  -9.740  -8.666  1.00 97.93           H  
ATOM    672 HG12 VAL A  43      22.543  -9.360  -7.299  1.00 97.93           H  
ATOM    673 HG13 VAL A  43      24.144  -8.588  -7.435  1.00 97.93           H  
ATOM    674  CG2 VAL A  43      22.279  -6.657  -7.842  1.00 97.93           C  
ATOM    675 HG21 VAL A  43      21.596  -7.020  -7.074  1.00 97.93           H  
ATOM    676 HG22 VAL A  43      23.178  -6.267  -7.364  1.00 97.93           H  
ATOM    677 HG23 VAL A  43      21.796  -5.852  -8.396  1.00 97.93           H  
ATOM    678  N   THR A  44      21.937  -6.912 -11.669  1.00 98.12           N  
ATOM    679  H   THR A  44      21.823  -7.915 -11.634  1.00 98.12           H  
ATOM    680  CA  THR A  44      21.046  -6.201 -12.589  1.00 98.12           C  
ATOM    681  HA  THR A  44      21.086  -5.134 -12.371  1.00 98.12           H  
ATOM    682  C   THR A  44      19.606  -6.685 -12.394  1.00 98.12           C  
ATOM    683  CB  THR A  44      21.464  -6.433 -14.053  1.00 98.12           C  
ATOM    684  HB  THR A  44      20.851  -5.800 -14.695  1.00 98.12           H  
ATOM    685  O   THR A  44      19.398  -7.753 -11.808  1.00 98.12           O  
ATOM    686  CG2 THR A  44      22.927  -6.110 -14.340  1.00 98.12           C  
ATOM    687 HG21 THR A  44      23.590  -6.784 -13.799  1.00 98.12           H  
ATOM    688 HG22 THR A  44      23.117  -6.201 -15.410  1.00 98.12           H  
ATOM    689 HG23 THR A  44      23.128  -5.081 -14.039  1.00 98.12           H  
ATOM    690  OG1 THR A  44      21.230  -7.778 -14.417  1.00 98.12           O  
ATOM    691  HG1 THR A  44      21.763  -8.324 -13.835  1.00 98.12           H  
ATOM    692  N   PRO A  45      18.584  -5.986 -12.923  1.00 97.99           N  
ATOM    693  CA  PRO A  45      17.224  -6.516 -12.980  1.00 97.99           C  
ATOM    694  HA  PRO A  45      16.829  -6.570 -11.965  1.00 97.99           H  
ATOM    695  C   PRO A  45      17.119  -7.909 -13.626  1.00 97.99           C  
ATOM    696  CB  PRO A  45      16.421  -5.486 -13.780  1.00 97.99           C  
ATOM    697  HB2 PRO A  45      16.420  -5.757 -14.836  1.00 97.99           H  
ATOM    698  HB3 PRO A  45      15.397  -5.407 -13.416  1.00 97.99           H  
ATOM    699  O   PRO A  45      16.211  -8.661 -13.288  1.00 97.99           O  
ATOM    700  CG  PRO A  45      17.185  -4.177 -13.594  1.00 97.99           C  
ATOM    701  HG2 PRO A  45      16.846  -3.678 -12.687  1.00 97.99           H  
ATOM    702  HG3 PRO A  45      17.065  -3.521 -14.456  1.00 97.99           H  
ATOM    703  CD  PRO A  45      18.634  -4.625 -13.430  1.00 97.99           C  
ATOM    704  HD2 PRO A  45      19.123  -4.621 -14.404  1.00 97.99           H  
ATOM    705  HD3 PRO A  45      19.158  -3.958 -12.744  1.00 97.99           H  
ATOM    706  N   ILE A  46      18.042  -8.292 -14.519  1.00 97.30           N  
ATOM    707  H   ILE A  46      18.821  -7.679 -14.713  1.00 97.30           H  
ATOM    708  CA  ILE A  46      18.024  -9.613 -15.170  1.00 97.30           C  
ATOM    709  HA  ILE A  46      17.007  -9.812 -15.507  1.00 97.30           H  
ATOM    710  C   ILE A  46      18.357 -10.744 -14.190  1.00 97.30           C  
ATOM    711  CB  ILE A  46      18.952  -9.629 -16.407  1.00 97.30           C  
ATOM    712  HB  ILE A  46      19.972  -9.429 -16.079  1.00 97.30           H  
ATOM    713  O   ILE A  46      17.843 -11.845 -14.357  1.00 97.30           O  
ATOM    714  CG1 ILE A  46      18.573  -8.541 -17.438  1.00 97.30           C  
ATOM    715 HG12 ILE A  46      19.180  -8.675 -18.333  1.00 97.30           H  
ATOM    716 HG13 ILE A  46      18.825  -7.561 -17.032  1.00 97.30           H  
ATOM    717  CG2 ILE A  46      18.963 -11.005 -17.101  1.00 97.30           C  
ATOM    718 HG21 ILE A  46      17.947 -11.344 -17.304  1.00 97.30           H  
ATOM    719 HG22 ILE A  46      19.449 -11.742 -16.461  1.00 97.30           H  
ATOM    720 HG23 ILE A  46      19.526 -10.955 -18.033  1.00 97.30           H  
ATOM    721  CD1 ILE A  46      17.093  -8.540 -17.848  1.00 97.30           C  
ATOM    722 HD11 ILE A  46      16.758  -9.550 -18.081  1.00 97.30           H  
ATOM    723 HD12 ILE A  46      16.478  -8.136 -17.044  1.00 97.30           H  
ATOM    724 HD13 ILE A  46      16.968  -7.919 -18.734  1.00 97.30           H  
ATOM    725  N   ASN A  47      19.121 -10.481 -13.122  1.00 97.23           N  
ATOM    726  H   ASN A  47      19.474  -9.543 -12.991  1.00 97.23           H  
ATOM    727  CA  ASN A  47      19.390 -11.473 -12.072  1.00 97.23           C  
ATOM    728  HA  ASN A  47      19.806 -12.367 -12.538  1.00 97.23           H  
ATOM    729  C   ASN A  47      18.114 -11.932 -11.334  1.00 97.23           C  
ATOM    730  CB  ASN A  47      20.427 -10.908 -11.084  1.00 97.23           C  
ATOM    731  HB2 ASN A  47      20.068  -9.971 -10.659  1.00 97.23           H  
ATOM    732  HB3 ASN A  47      20.555 -11.612 -10.261  1.00 97.23           H  
ATOM    733  O   ASN A  47      18.150 -12.937 -10.630  1.00 97.23           O  
ATOM    734  CG  ASN A  47      21.778 -10.676 -11.729  1.00 97.23           C  
ATOM    735  ND2 ASN A  47      22.650 -11.653 -11.711  1.00 97.23           N  
ATOM    736 HD21 ASN A  47      23.567 -11.455 -12.085  1.00 97.23           H  
ATOM    737 HD22 ASN A  47      22.449 -12.492 -11.185  1.00 97.23           H  
ATOM    738  OD1 ASN A  47      22.061  -9.620 -12.273  1.00 97.23           O  
ATOM    739  N   LEU A  48      16.989 -11.223 -11.503  1.00 97.40           N  
ATOM    740  H   LEU A  48      17.030 -10.411 -12.103  1.00 97.40           H  
ATOM    741  CA  LEU A  48      15.678 -11.575 -10.948  1.00 97.40           C  
ATOM    742  HA  LEU A  48      15.829 -12.119 -10.016  1.00 97.40           H  
ATOM    743  C   LEU A  48      14.846 -12.491 -11.863  1.00 97.40           C  
ATOM    744  CB  LEU A  48      14.893 -10.283 -10.658  1.00 97.40           C  
ATOM    745  HB2 LEU A  48      14.738  -9.755 -11.599  1.00 97.40           H  
ATOM    746  HB3 LEU A  48      13.907 -10.547 -10.276  1.00 97.40           H  
ATOM    747  O   LEU A  48      13.718 -12.842 -11.524  1.00 97.40           O  
ATOM    748  CG  LEU A  48      15.565  -9.339  -9.649  1.00 97.40           C  
ATOM    749  HG  LEU A  48      16.609  -9.170  -9.911  1.00 97.40           H  
ATOM    750  CD1 LEU A  48      14.851  -7.991  -9.659  1.00 97.40           C  
ATOM    751 HD11 LEU A  48      14.938  -7.544 -10.649  1.00 97.40           H  
ATOM    752 HD12 LEU A  48      15.309  -7.324  -8.928  1.00 97.40           H  
ATOM    753 HD13 LEU A  48      13.800  -8.142  -9.416  1.00 97.40           H  
ATOM    754  CD2 LEU A  48      15.483  -9.925  -8.243  1.00 97.40           C  
ATOM    755 HD21 LEU A  48      15.920  -9.232  -7.523  1.00 97.40           H  
ATOM    756 HD22 LEU A  48      16.043 -10.859  -8.208  1.00 97.40           H  
ATOM    757 HD23 LEU A  48      14.446 -10.133  -7.979  1.00 97.40           H  
ATOM    758  N   LEU A  49      15.341 -12.821 -13.059  1.00 96.07           N  
ATOM    759  H   LEU A  49      16.289 -12.556 -13.285  1.00 96.07           H  
ATOM    760  CA  LEU A  49      14.560 -13.473 -14.106  1.00 96.07           C  
ATOM    761  HA  LEU A  49      13.608 -13.811 -13.697  1.00 96.07           H  
ATOM    762  C   LEU A  49      15.277 -14.702 -14.665  1.00 96.07           C  
ATOM    763  CB  LEU A  49      14.278 -12.468 -15.238  1.00 96.07           C  
ATOM    764  HB2 LEU A  49      15.236 -12.143 -15.644  1.00 96.07           H  
ATOM    765  HB3 LEU A  49      13.741 -12.986 -16.032  1.00 96.07           H  
ATOM    766  O   LEU A  49      16.477 -14.684 -14.927  1.00 96.07           O  
ATOM    767  CG  LEU A  49      13.474 -11.216 -14.840  1.00 96.07           C  
ATOM    768  HG  LEU A  49      14.001 -10.656 -14.067  1.00 96.07           H  
ATOM    769  CD1 LEU A  49      13.325 -10.318 -16.068  1.00 96.07           C  
ATOM    770 HD11 LEU A  49      12.774  -9.415 -15.803  1.00 96.07           H  
ATOM    771 HD12 LEU A  49      12.795 -10.845 -16.861  1.00 96.07           H  
ATOM    772 HD13 LEU A  49      14.312 -10.024 -16.425  1.00 96.07           H  
ATOM    773  CD2 LEU A  49      12.071 -11.566 -14.343  1.00 96.07           C  
ATOM    774 HD21 LEU A  49      11.474 -10.659 -14.250  1.00 96.07           H  
ATOM    775 HD22 LEU A  49      11.586 -12.246 -15.044  1.00 96.07           H  
ATOM    776 HD23 LEU A  49      12.131 -12.042 -13.365  1.00 96.07           H  
ATOM    777  N   HIS A  50      14.504 -15.742 -14.973  1.00 92.04           N  
ATOM    778  H   HIS A  50      13.526 -15.706 -14.721  1.00 92.04           H  
ATOM    779  CA  HIS A  50      14.945 -16.812 -15.863  1.00 92.04           C  
ATOM    780  HA  HIS A  50      16.034 -16.867 -15.859  1.00 92.04           H  
ATOM    781  C   HIS A  50      14.489 -16.499 -17.295  1.00 92.04           C  
ATOM    782  CB  HIS A  50      14.428 -18.159 -15.354  1.00 92.04           C  
ATOM    783  HB2 HIS A  50      13.340 -18.143 -15.309  1.00 92.04           H  
ATOM    784  HB3 HIS A  50      14.810 -18.331 -14.347  1.00 92.04           H  
ATOM    785  O   HIS A  50      13.315 -16.662 -17.636  1.00 92.04           O  
ATOM    786  CG  HIS A  50      14.867 -19.292 -16.242  1.00 92.04           C  
ATOM    787  CD2 HIS A  50      15.982 -20.070 -16.094  1.00 92.04           C  
ATOM    788  HD2 HIS A  50      16.705 -20.001 -15.295  1.00 92.04           H  
ATOM    789  ND1 HIS A  50      14.242 -19.689 -17.401  1.00 92.04           N  
ATOM    790  HD1 HIS A  50      13.413 -19.266 -17.792  1.00 92.04           H  
ATOM    791  CE1 HIS A  50      14.956 -20.694 -17.934  1.00 92.04           C  
ATOM    792  HE1 HIS A  50      14.715 -21.215 -18.849  1.00 92.04           H  
ATOM    793  NE2 HIS A  50      16.028 -20.960 -17.173  1.00 92.04           N  
ATOM    794  N   VAL A  51      15.410 -16.029 -18.137  1.00 91.05           N  
ATOM    795  H   VAL A  51      16.358 -15.929 -17.803  1.00 91.05           H  
ATOM    796  CA  VAL A  51      15.096 -15.550 -19.492  1.00 91.05           C  
ATOM    797  HA  VAL A  51      14.029 -15.331 -19.540  1.00 91.05           H  
ATOM    798  C   VAL A  51      15.393 -16.626 -20.537  1.00 91.05           C  
ATOM    799  CB  VAL A  51      15.826 -14.227 -19.804  1.00 91.05           C  
ATOM    800  HB  VAL A  51      16.903 -14.390 -19.793  1.00 91.05           H  
ATOM    801  O   VAL A  51      16.518 -17.103 -20.648  1.00 91.05           O  
ATOM    802  CG1 VAL A  51      15.422 -13.692 -21.185  1.00 91.05           C  
ATOM    803 HG11 VAL A  51      15.752 -14.376 -21.968  1.00 91.05           H  
ATOM    804 HG12 VAL A  51      14.341 -13.565 -21.242  1.00 91.05           H  
ATOM    805 HG13 VAL A  51      15.900 -12.729 -21.364  1.00 91.05           H  
ATOM    806  CG2 VAL A  51      15.480 -13.156 -18.758  1.00 91.05           C  
ATOM    807 HG21 VAL A  51      15.921 -12.199 -19.038  1.00 91.05           H  
ATOM    808 HG22 VAL A  51      15.882 -13.438 -17.785  1.00 91.05           H  
ATOM    809 HG23 VAL A  51      14.399 -13.037 -18.681  1.00 91.05           H  
ATOM    810  N   MET A  52      14.390 -16.966 -21.351  1.00 88.25           N  
ATOM    811  H   MET A  52      13.492 -16.524 -21.209  1.00 88.25           H  
ATOM    812  CA  MET A  52      14.549 -17.801 -22.546  1.00 88.25           C  
ATOM    813  HA  MET A  52      15.559 -18.209 -22.582  1.00 88.25           H  
ATOM    814  C   MET A  52      14.337 -16.944 -23.793  1.00 88.25           C  
ATOM    815  CB  MET A  52      13.571 -18.982 -22.528  1.00 88.25           C  
ATOM    816  HB2 MET A  52      12.552 -18.605 -22.437  1.00 88.25           H  
ATOM    817  HB3 MET A  52      13.658 -19.522 -23.471  1.00 88.25           H  
ATOM    818  O   MET A  52      13.235 -16.453 -24.034  1.00 88.25           O  
ATOM    819  CG  MET A  52      13.860 -19.959 -21.385  1.00 88.25           C  
ATOM    820  HG2 MET A  52      14.908 -20.253 -21.438  1.00 88.25           H  
ATOM    821  HG3 MET A  52      13.701 -19.452 -20.433  1.00 88.25           H  
ATOM    822  SD  MET A  52      12.852 -21.467 -21.419  1.00 88.25           S  
ATOM    823  CE  MET A  52      11.195 -20.786 -21.134  1.00 88.25           C  
ATOM    824  HE1 MET A  52      10.480 -21.605 -21.045  1.00 88.25           H  
ATOM    825  HE2 MET A  52      11.190 -20.204 -20.213  1.00 88.25           H  
ATOM    826  HE3 MET A  52      10.904 -20.151 -21.971  1.00 88.25           H  
ATOM    827  N   ILE A  53      15.392 -16.765 -24.586  1.00 83.26           N  
ATOM    828  H   ILE A  53      16.267 -17.205 -24.338  1.00 83.26           H  
ATOM    829  CA  ILE A  53      15.336 -15.999 -25.834  1.00 83.26           C  
ATOM    830  HA  ILE A  53      14.579 -15.221 -25.737  1.00 83.26           H  
ATOM    831  C   ILE A  53      14.909 -16.946 -26.957  1.00 83.26           C  
ATOM    832  CB  ILE A  53      16.681 -15.293 -26.122  1.00 83.26           C  
ATOM    833  HB  ILE A  53      17.452 -16.052 -26.249  1.00 83.26           H  
ATOM    834  O   ILE A  53      15.620 -17.897 -27.283  1.00 83.26           O  
ATOM    835  CG1 ILE A  53      17.080 -14.380 -24.936  1.00 83.26           C  
ATOM    836 HG12 ILE A  53      16.321 -13.609 -24.798  1.00 83.26           H  
ATOM    837 HG13 ILE A  53      17.126 -14.971 -24.022  1.00 83.26           H  
ATOM    838  CG2 ILE A  53      16.576 -14.479 -27.426  1.00 83.26           C  
ATOM    839 HG21 ILE A  53      15.834 -13.687 -27.319  1.00 83.26           H  
ATOM    840 HG22 ILE A  53      16.294 -15.118 -28.262  1.00 83.26           H  
ATOM    841 HG23 ILE A  53      17.538 -14.031 -27.674  1.00 83.26           H  
ATOM    842  CD1 ILE A  53      18.448 -13.706 -25.091  1.00 83.26           C  
ATOM    843 HD11 ILE A  53      19.208 -14.453 -25.320  1.00 83.26           H  
ATOM    844 HD12 ILE A  53      18.418 -12.954 -25.879  1.00 83.26           H  
ATOM    845 HD13 ILE A  53      18.709 -13.212 -24.154  1.00 83.26           H  
ATOM    846  N   SER A  54      13.740 -16.694 -27.545  1.00 76.95           N  
ATOM    847  H   SER A  54      13.221 -15.879 -27.254  1.00 76.95           H  
ATOM    848  CA  SER A  54      13.281 -17.443 -28.716  1.00 76.95           C  
ATOM    849  HA  SER A  54      13.452 -18.505 -28.539  1.00 76.95           H  
ATOM    850  C   SER A  54      14.063 -17.028 -29.963  1.00 76.95           C  
ATOM    851  CB  SER A  54      11.782 -17.240 -28.933  1.00 76.95           C  
ATOM    852  HB2 SER A  54      11.575 -16.187 -29.126  1.00 76.95           H  
ATOM    853  HB3 SER A  54      11.241 -17.559 -28.041  1.00 76.95           H  
ATOM    854  O   SER A  54      14.340 -15.849 -30.167  1.00 76.95           O  
ATOM    855  OG  SER A  54      11.373 -18.018 -30.040  1.00 76.95           O  
ATOM    856  HG  SER A  54      10.414 -18.043 -30.077  1.00 76.95           H  
ATOM    857  N   GLN A  55      14.376 -17.983 -30.840  1.00 68.72           N  
ATOM    858  H   GLN A  55      14.099 -18.933 -30.638  1.00 68.72           H  
ATOM    859  CA  GLN A  55      14.944 -17.680 -32.160  1.00 68.72           C  
ATOM    860  HA  GLN A  55      15.705 -16.909 -32.040  1.00 68.72           H  
ATOM    861  C   GLN A  55      13.892 -17.101 -33.134  1.00 68.72           C  
ATOM    862  CB  GLN A  55      15.630 -18.933 -32.734  1.00 68.72           C  
ATOM    863  HB2 GLN A  55      16.006 -18.686 -33.727  1.00 68.72           H  
ATOM    864  HB3 GLN A  55      14.900 -19.738 -32.834  1.00 68.72           H  
ATOM    865  O   GLN A  55      14.260 -16.520 -34.155  1.00 68.72           O  
ATOM    866  CG  GLN A  55      16.809 -19.414 -31.867  1.00 68.72           C  
ATOM    867  HG2 GLN A  55      17.454 -18.564 -31.640  1.00 68.72           H  
ATOM    868  HG3 GLN A  55      16.430 -19.811 -30.925  1.00 68.72           H  
ATOM    869  CD  GLN A  55      17.662 -20.492 -32.536  1.00 68.72           C  
ATOM    870  NE2 GLN A  55      18.711 -20.948 -31.889  1.00 68.72           N  
ATOM    871 HE21 GLN A  55      18.933 -20.615 -30.961  1.00 68.72           H  
ATOM    872 HE22 GLN A  55      19.212 -21.697 -32.344  1.00 68.72           H  
ATOM    873  OE1 GLN A  55      17.426 -20.941 -33.643  1.00 68.72           O  
ATOM    874  N   ASP A  56      12.597 -17.221 -32.800  1.00 63.27           N  
ATOM    875  H   ASP A  56      12.383 -17.697 -31.936  1.00 63.27           H  
ATOM    876  CA  ASP A  56      11.452 -16.816 -33.630  1.00 63.27           C  
ATOM    877  HA  ASP A  56      11.754 -16.865 -34.676  1.00 63.27           H  
ATOM    878  C   ASP A  56      10.969 -15.372 -33.410  1.00 63.27           C  
ATOM    879  CB  ASP A  56      10.271 -17.784 -33.410  1.00 63.27           C  
ATOM    880  HB2 ASP A  56      10.266 -18.136 -32.379  1.00 63.27           H  
ATOM    881  HB3 ASP A  56       9.333 -17.251 -33.562  1.00 63.27           H  
ATOM    882  O   ASP A  56      10.156 -14.881 -34.200  1.00 63.27           O  
ATOM    883  CG  ASP A  56      10.249 -18.977 -34.365  1.00 63.27           C  
ATOM    884  OD1 ASP A  56      10.698 -18.813 -35.524  1.00 63.27           O  
ATOM    885  OD2 ASP A  56       9.686 -20.011 -33.952  1.00 63.27           O  
ATOM    886  N   THR A  57      11.456 -14.646 -32.395  1.00 58.50           N  
ATOM    887  H   THR A  57      12.125 -15.060 -31.763  1.00 58.50           H  
ATOM    888  CA  THR A  57      11.248 -13.188 -32.279  1.00 58.50           C  
ATOM    889  HA  THR A  57      10.212 -12.971 -32.538  1.00 58.50           H  
ATOM    890  C   THR A  57      12.109 -12.489 -33.330  1.00 58.50           C  
ATOM    891  CB  THR A  57      11.469 -12.649 -30.851  1.00 58.50           C  
ATOM    892  HB  THR A  57      11.808 -11.613 -30.890  1.00 58.50           H  
ATOM    893  O   THR A  57      13.188 -11.962 -33.080  1.00 58.50           O  
ATOM    894  CG2 THR A  57      10.167 -12.706 -30.052  1.00 58.50           C  
ATOM    895 HG21 THR A  57       9.819 -13.737 -29.984  1.00 58.50           H  
ATOM    896 HG22 THR A  57      10.347 -12.320 -29.049  1.00 58.50           H  
ATOM    897 HG23 THR A  57       9.407 -12.093 -30.536  1.00 58.50           H  
ATOM    898  OG1 THR A  57      12.397 -13.429 -30.142  1.00 58.50           O  
ATOM    899  HG1 THR A  57      13.034 -12.828 -29.749  1.00 58.50           H  
ATOM    900  N   ARG A  58      11.637 -12.583 -34.578  1.00 53.95           N  
ATOM    901  H   ARG A  58      10.809 -13.154 -34.667  1.00 53.95           H  
ATOM    902  CA  ARG A  58      12.321 -12.176 -35.804  1.00 53.95           C  
ATOM    903  HA  ARG A  58      13.131 -12.885 -35.974  1.00 53.95           H  
ATOM    904  C   ARG A  58      12.920 -10.781 -35.669  1.00 53.95           C  
ATOM    905  CB  ARG A  58      11.354 -12.225 -36.997  1.00 53.95           C  
ATOM    906  HB2 ARG A  58      10.461 -11.649 -36.753  1.00 53.95           H  
ATOM    907  HB3 ARG A  58      11.831 -11.768 -37.864  1.00 53.95           H  
ATOM    908  O   ARG A  58      12.226  -9.814 -35.344  1.00 53.95           O  
ATOM    909  CG  ARG A  58      10.960 -13.662 -37.361  1.00 53.95           C  
ATOM    910  HG2 ARG A  58      10.548 -14.148 -36.477  1.00 53.95           H  
ATOM    911  HG3 ARG A  58      11.837 -14.223 -37.685  1.00 53.95           H  
ATOM    912  CD  ARG A  58       9.893 -13.690 -38.457  1.00 53.95           C  
ATOM    913  HD2 ARG A  58       9.180 -12.886 -38.275  1.00 53.95           H  
ATOM    914  HD3 ARG A  58      10.369 -13.536 -39.425  1.00 53.95           H  
ATOM    915  NE  ARG A  58       9.171 -14.974 -38.432  1.00 53.95           N  
ATOM    916  HE  ARG A  58       9.452 -15.633 -37.721  1.00 53.95           H  
ATOM    917  NH1 ARG A  58       7.705 -14.555 -40.148  1.00 53.95           N  
ATOM    918 HH11 ARG A  58       6.923 -14.852 -40.716  1.00 53.95           H  
ATOM    919 HH12 ARG A  58       8.171 -13.675 -40.316  1.00 53.95           H  
ATOM    920  NH2 ARG A  58       7.551 -16.462 -38.986  1.00 53.95           N  
ATOM    921 HH21 ARG A  58       6.768 -16.756 -39.552  1.00 53.95           H  
ATOM    922 HH22 ARG A  58       7.897 -17.081 -38.267  1.00 53.95           H  
ATOM    923  CZ  ARG A  58       8.148 -15.322 -39.188  1.00 53.95           C  
ATOM    924  N   LYS A  59      14.210 -10.735 -36.006  1.00 57.50           N  
ATOM    925  H   LYS A  59      14.634 -11.641 -36.144  1.00 57.50           H  
ATOM    926  CA  LYS A  59      15.084  -9.576 -36.197  1.00 57.50           C  
ATOM    927  HA  LYS A  59      15.530  -9.296 -35.242  1.00 57.50           H  
ATOM    928  C   LYS A  59      14.305  -8.373 -36.735  1.00 57.50           C  
ATOM    929  CB  LYS A  59      16.200  -9.987 -37.187  1.00 57.50           C  
ATOM    930  HB2 LYS A  59      15.744 -10.293 -38.128  1.00 57.50           H  
ATOM    931  HB3 LYS A  59      16.828  -9.119 -37.384  1.00 57.50           H  
ATOM    932  O   LYS A  59      14.036  -8.292 -37.932  1.00 57.50           O  
ATOM    933  CG  LYS A  59      17.092 -11.133 -36.671  1.00 57.50           C  
ATOM    934  HG2 LYS A  59      16.475 -11.989 -36.395  1.00 57.50           H  
ATOM    935  HG3 LYS A  59      17.626 -10.792 -35.784  1.00 57.50           H  
ATOM    936  CD  LYS A  59      18.104 -11.595 -37.730  1.00 57.50           C  
ATOM    937  HD2 LYS A  59      17.565 -11.947 -38.609  1.00 57.50           H  
ATOM    938  HD3 LYS A  59      18.739 -10.754 -38.010  1.00 57.50           H  
ATOM    939  CE  LYS A  59      18.965 -12.731 -37.157  1.00 57.50           C  
ATOM    940  HE2 LYS A  59      18.307 -13.535 -36.828  1.00 57.50           H  
ATOM    941  HE3 LYS A  59      19.486 -12.357 -36.276  1.00 57.50           H  
ATOM    942  NZ  LYS A  59      19.944 -13.249 -38.146  1.00 57.50           N  
ATOM    943  HZ1 LYS A  59      19.469 -13.630 -38.952  1.00 57.50           H  
ATOM    944  HZ2 LYS A  59      20.569 -12.515 -38.448  1.00 57.50           H  
ATOM    945  HZ3 LYS A  59      20.498 -13.985 -37.732  1.00 57.50           H  
ATOM    946  N   TYR A  60      13.969  -7.423 -35.865  1.00 65.19           N  
ATOM    947  H   TYR A  60      14.154  -7.567 -34.882  1.00 65.19           H  
ATOM    948  CA  TYR A  60      13.683  -6.070 -36.324  1.00 65.19           C  
ATOM    949  HA  TYR A  60      12.920  -6.096 -37.102  1.00 65.19           H  
ATOM    950  C   TYR A  60      14.985  -5.517 -36.890  1.00 65.19           C  
ATOM    951  CB  TYR A  60      13.192  -5.195 -35.170  1.00 65.19           C  
ATOM    952  HB2 TYR A  60      12.324  -5.669 -34.712  1.00 65.19           H  
ATOM    953  HB3 TYR A  60      13.961  -5.152 -34.399  1.00 65.19           H  
ATOM    954  O   TYR A  60      15.965  -5.375 -36.163  1.00 65.19           O  
ATOM    955  CG  TYR A  60      12.801  -3.787 -35.575  1.00 65.19           C  
ATOM    956  CD1 TYR A  60      13.575  -2.703 -35.123  1.00 65.19           C  
ATOM    957  HD1 TYR A  60      14.430  -2.881 -34.488  1.00 65.19           H  
ATOM    958  CD2 TYR A  60      11.667  -3.555 -36.381  1.00 65.19           C  
ATOM    959  HD2 TYR A  60      11.055  -4.383 -36.706  1.00 65.19           H  
ATOM    960  CE1 TYR A  60      13.218  -1.388 -35.467  1.00 65.19           C  
ATOM    961  HE1 TYR A  60      13.794  -0.558 -35.084  1.00 65.19           H  
ATOM    962  CE2 TYR A  60      11.323  -2.239 -36.751  1.00 65.19           C  
ATOM    963  HE2 TYR A  60      10.460  -2.047 -37.372  1.00 65.19           H  
ATOM    964  OH  TYR A  60      11.768   0.120 -36.630  1.00 65.19           O  
ATOM    965  HH  TYR A  60      12.316   0.759 -36.169  1.00 65.19           H  
ATOM    966  CZ  TYR A  60      12.098  -1.154 -36.291  1.00 65.19           C  
ATOM    967  N   THR A  61      15.031  -5.254 -38.191  1.00 68.98           N  
ATOM    968  H   THR A  61      14.231  -5.468 -38.769  1.00 68.98           H  
ATOM    969  CA  THR A  61      16.143  -4.508 -38.779  1.00 68.98           C  
ATOM    970  HA  THR A  61      17.032  -4.635 -38.162  1.00 68.98           H  
ATOM    971  C   THR A  61      15.734  -3.038 -38.796  1.00 68.98           C  
ATOM    972  CB  THR A  61      16.524  -5.031 -40.167  1.00 68.98           C  
ATOM    973  HB  THR A  61      15.717  -4.852 -40.878  1.00 68.98           H  
ATOM    974  O   THR A  61      14.949  -2.652 -39.667  1.00 68.98           O  
ATOM    975  CG2 THR A  61      17.811  -4.378 -40.668  1.00 68.98           C  
ATOM    976 HG21 THR A  61      18.626  -4.551 -39.965  1.00 68.98           H  
ATOM    977 HG22 THR A  61      18.076  -4.803 -41.636  1.00 68.98           H  
ATOM    978 HG23 THR A  61      17.663  -3.305 -40.790  1.00 68.98           H  
ATOM    979  OG1 THR A  61      16.774  -6.417 -40.087  1.00 68.98           O  
ATOM    980  HG1 THR A  61      17.119  -6.596 -39.210  1.00 68.98           H  
ATOM    981  N   PRO A  62      16.191  -2.215 -37.833  1.00 68.23           N  
ATOM    982  CA  PRO A  62      15.885  -0.791 -37.844  1.00 68.23           C  
ATOM    983  HA  PRO A  62      14.811  -0.644 -37.737  1.00 68.23           H  
ATOM    984  C   PRO A  62      16.354  -0.170 -39.163  1.00 68.23           C  
ATOM    985  CB  PRO A  62      16.611  -0.194 -36.631  1.00 68.23           C  
ATOM    986  HB2 PRO A  62      17.006   0.802 -36.834  1.00 68.23           H  
ATOM    987  HB3 PRO A  62      15.936  -0.162 -35.775  1.00 68.23           H  
ATOM    988  O   PRO A  62      17.473  -0.414 -39.616  1.00 68.23           O  
ATOM    989  CG  PRO A  62      17.729  -1.196 -36.349  1.00 68.23           C  
ATOM    990  HG2 PRO A  62      18.575  -0.999 -37.007  1.00 68.23           H  
ATOM    991  HG3 PRO A  62      18.036  -1.185 -35.303  1.00 68.23           H  
ATOM    992  CD  PRO A  62      17.109  -2.526 -36.744  1.00 68.23           C  
ATOM    993  HD2 PRO A  62      17.904  -3.210 -37.042  1.00 68.23           H  
ATOM    994  HD3 PRO A  62      16.551  -2.931 -35.900  1.00 68.23           H  
ATOM    995  N   LYS A  63      15.508   0.654 -39.786  1.00 71.10           N  
ATOM    996  H   LYS A  63      14.599   0.806 -39.373  1.00 71.10           H  
ATOM    997  CA  LYS A  63      15.916   1.483 -40.927  1.00 71.10           C  
ATOM    998  HA  LYS A  63      16.583   0.907 -41.570  1.00 71.10           H  
ATOM    999  C   LYS A  63      16.700   2.679 -40.380  1.00 71.10           C  
ATOM   1000  CB  LYS A  63      14.689   1.912 -41.753  1.00 71.10           C  
ATOM   1001  HB2 LYS A  63      13.963   2.387 -41.093  1.00 71.10           H  
ATOM   1002  HB3 LYS A  63      15.006   2.645 -42.495  1.00 71.10           H  
ATOM   1003  O   LYS A  63      16.126   3.481 -39.653  1.00 71.10           O  
ATOM   1004  CG  LYS A  63      14.021   0.731 -42.485  1.00 71.10           C  
ATOM   1005  HG2 LYS A  63      13.756  -0.039 -41.761  1.00 71.10           H  
ATOM   1006  HG3 LYS A  63      14.726   0.308 -43.201  1.00 71.10           H  
ATOM   1007  CD  LYS A  63      12.744   1.171 -43.223  1.00 71.10           C  
ATOM   1008  HD2 LYS A  63      12.990   1.930 -43.966  1.00 71.10           H  
ATOM   1009  HD3 LYS A  63      12.058   1.598 -42.492  1.00 71.10           H  
ATOM   1010  CE  LYS A  63      12.074  -0.032 -43.908  1.00 71.10           C  
ATOM   1011  HE2 LYS A  63      12.666  -0.314 -44.778  1.00 71.10           H  
ATOM   1012  HE3 LYS A  63      12.090  -0.870 -43.212  1.00 71.10           H  
ATOM   1013  NZ  LYS A  63      10.663   0.243 -44.296  1.00 71.10           N  
ATOM   1014  HZ1 LYS A  63      10.578   1.061 -44.883  1.00 71.10           H  
ATOM   1015  HZ2 LYS A  63      10.259  -0.550 -44.774  1.00 71.10           H  
ATOM   1016  HZ3 LYS A  63      10.081   0.369 -43.480  1.00 71.10           H  
ATOM   1017  N   ASN A  64      17.984   2.788 -40.735  1.00 74.98           N  
ATOM   1018  H   ASN A  64      18.365   2.066 -41.330  1.00 74.98           H  
ATOM   1019  CA  ASN A  64      18.915   3.827 -40.263  1.00 74.98           C  
ATOM   1020  HA  ASN A  64      19.905   3.582 -40.647  1.00 74.98           H  
ATOM   1021  C   ASN A  64      19.048   3.874 -38.725  1.00 74.98           C  
ATOM   1022  CB  ASN A  64      18.532   5.187 -40.879  1.00 74.98           C  
ATOM   1023  HB2 ASN A  64      19.268   5.934 -40.584  1.00 74.98           H  
ATOM   1024  HB3 ASN A  64      17.565   5.503 -40.488  1.00 74.98           H  
ATOM   1025  O   ASN A  64      18.636   4.860 -38.110  1.00 74.98           O  
ATOM   1026  CG  ASN A  64      18.480   5.154 -42.390  1.00 74.98           C  
ATOM   1027  ND2 ASN A  64      17.541   5.844 -42.991  1.00 74.98           N  
ATOM   1028 HD21 ASN A  64      16.913   6.420 -42.449  1.00 74.98           H  
ATOM   1029 HD22 ASN A  64      17.571   5.841 -44.001  1.00 74.98           H  
ATOM   1030  OD1 ASN A  64      19.261   4.497 -43.053  1.00 74.98           O  
ATOM   1031  N   PRO A  65      19.589   2.818 -38.083  1.00 77.61           N  
ATOM   1032  CA  PRO A  65      19.768   2.819 -36.638  1.00 77.61           C  
ATOM   1033  HA  PRO A  65      18.802   2.924 -36.145  1.00 77.61           H  
ATOM   1034  C   PRO A  65      20.683   3.964 -36.209  1.00 77.61           C  
ATOM   1035  CB  PRO A  65      20.380   1.465 -36.278  1.00 77.61           C  
ATOM   1036  HB2 PRO A  65      19.581   0.759 -36.049  1.00 77.61           H  
ATOM   1037  HB3 PRO A  65      21.067   1.531 -35.434  1.00 77.61           H  
ATOM   1038  O   PRO A  65      21.733   4.197 -36.808  1.00 77.61           O  
ATOM   1039  CG  PRO A  65      21.102   1.048 -37.560  1.00 77.61           C  
ATOM   1040  HG2 PRO A  65      21.171  -0.037 -37.650  1.00 77.61           H  
ATOM   1041  HG3 PRO A  65      22.096   1.496 -37.581  1.00 77.61           H  
ATOM   1042  CD  PRO A  65      20.244   1.655 -38.672  1.00 77.61           C  
ATOM   1043  HD2 PRO A  65      20.878   1.932 -39.515  1.00 77.61           H  
ATOM   1044  HD3 PRO A  65      19.490   0.934 -38.986  1.00 77.61           H  
ATOM   1045  N   ARG A  66      20.296   4.645 -35.133  1.00 79.50           N  
ATOM   1046  H   ARG A  66      19.433   4.379 -34.681  1.00 79.50           H  
ATOM   1047  CA  ARG A  66      21.143   5.604 -34.431  1.00 79.50           C  
ATOM   1048  HA  ARG A  66      22.106   5.669 -34.938  1.00 79.50           H  
ATOM   1049  C   ARG A  66      21.377   5.094 -33.020  1.00 79.50           C  
ATOM   1050  CB  ARG A  66      20.481   6.986 -34.424  1.00 79.50           C  
ATOM   1051  HB2 ARG A  66      19.713   7.019 -33.651  1.00 79.50           H  
ATOM   1052  HB3 ARG A  66      20.011   7.171 -35.390  1.00 79.50           H  
ATOM   1053  O   ARG A  66      20.433   4.632 -32.384  1.00 79.50           O  
ATOM   1054  CG  ARG A  66      21.528   8.075 -34.177  1.00 79.50           C  
ATOM   1055  HG2 ARG A  66      22.157   8.145 -35.064  1.00 79.50           H  
ATOM   1056  HG3 ARG A  66      22.168   7.823 -33.332  1.00 79.50           H  
ATOM   1057  CD  ARG A  66      20.871   9.430 -33.938  1.00 79.50           C  
ATOM   1058  HD2 ARG A  66      19.926   9.489 -34.477  1.00 79.50           H  
ATOM   1059  HD3 ARG A  66      21.540  10.201 -34.320  1.00 79.50           H  
ATOM   1060  NE  ARG A  66      20.666   9.663 -32.505  1.00 79.50           N  
ATOM   1061  HE  ARG A  66      20.999   8.956 -31.866  1.00 79.50           H  
ATOM   1062  NH1 ARG A  66      19.827  11.783 -32.698  1.00 79.50           N  
ATOM   1063 HH11 ARG A  66      19.486  12.611 -32.231  1.00 79.50           H  
ATOM   1064 HH12 ARG A  66      19.752  11.695 -33.701  1.00 79.50           H  
ATOM   1065  NH2 ARG A  66      20.383  10.929 -30.691  1.00 79.50           N  
ATOM   1066 HH21 ARG A  66      20.203  11.826 -30.263  1.00 79.50           H  
ATOM   1067 HH22 ARG A  66      20.799  10.203 -30.125  1.00 79.50           H  
ATOM   1068  CZ  ARG A  66      20.279  10.799 -31.973  1.00 79.50           C  
ATOM   1069  N   LEU A  67      22.608   5.218 -32.534  1.00 81.58           N  
ATOM   1070  H   LEU A  67      23.333   5.614 -33.115  1.00 81.58           H  
ATOM   1071  CA  LEU A  67      22.882   5.025 -31.116  1.00 81.58           C  
ATOM   1072  HA  LEU A  67      22.473   4.063 -30.808  1.00 81.58           H  
ATOM   1073  C   LEU A  67      22.140   6.106 -30.318  1.00 81.58           C  
ATOM   1074  CB  LEU A  67      24.399   5.016 -30.859  1.00 81.58           C  
ATOM   1075  HB2 LEU A  67      24.825   5.935 -31.260  1.00 81.58           H  
ATOM   1076  HB3 LEU A  67      24.571   5.015 -29.783  1.00 81.58           H  
ATOM   1077  O   LEU A  67      22.147   7.292 -30.679  1.00 81.58           O  
ATOM   1078  CG  LEU A  67      25.127   3.803 -31.475  1.00 81.58           C  
ATOM   1079  HG  LEU A  67      24.884   3.733 -32.535  1.00 81.58           H  
ATOM   1080  CD1 LEU A  67      26.640   3.985 -31.357  1.00 81.58           C  
ATOM   1081 HD11 LEU A  67      26.924   4.055 -30.307  1.00 81.58           H  
ATOM   1082 HD12 LEU A  67      26.945   4.896 -31.871  1.00 81.58           H  
ATOM   1083 HD13 LEU A  67      27.152   3.136 -31.810  1.00 81.58           H  
ATOM   1084  CD2 LEU A  67      24.747   2.485 -30.796  1.00 81.58           C  
ATOM   1085 HD21 LEU A  67      23.694   2.256 -30.965  1.00 81.58           H  
ATOM   1086 HD22 LEU A  67      24.930   2.551 -29.723  1.00 81.58           H  
ATOM   1087 HD23 LEU A  67      25.343   1.669 -31.206  1.00 81.58           H  
ATOM   1088  N   LEU A  68      21.441   5.664 -29.281  1.00 83.83           N  
ATOM   1089  H   LEU A  68      21.528   4.693 -29.017  1.00 83.83           H  
ATOM   1090  CA  LEU A  68      20.799   6.530 -28.303  1.00 83.83           C  
ATOM   1091  HA  LEU A  68      20.503   7.466 -28.777  1.00 83.83           H  
ATOM   1092  C   LEU A  68      21.831   6.869 -27.222  1.00 83.83           C  
ATOM   1093  CB  LEU A  68      19.536   5.835 -27.759  1.00 83.83           C  
ATOM   1094  HB2 LEU A  68      19.045   6.500 -27.048  1.00 83.83           H  
ATOM   1095  HB3 LEU A  68      19.840   4.945 -27.207  1.00 83.83           H  
ATOM   1096  O   LEU A  68      22.750   6.089 -26.984  1.00 83.83           O  
ATOM   1097  CG  LEU A  68      18.523   5.414 -28.846  1.00 83.83           C  
ATOM   1098  HG  LEU A  68      18.989   4.693 -29.518  1.00 83.83           H  
ATOM   1099  CD1 LEU A  68      17.321   4.737 -28.205  1.00 83.83           C  
ATOM   1100 HD11 LEU A  68      16.557   4.504 -28.947  1.00 83.83           H  
ATOM   1101 HD12 LEU A  68      17.648   3.810 -27.735  1.00 83.83           H  
ATOM   1102 HD13 LEU A  68      16.918   5.382 -27.424  1.00 83.83           H  
ATOM   1103  CD2 LEU A  68      18.007   6.584 -29.693  1.00 83.83           C  
ATOM   1104 HD21 LEU A  68      17.319   6.201 -30.447  1.00 83.83           H  
ATOM   1105 HD22 LEU A  68      18.837   7.073 -30.203  1.00 83.83           H  
ATOM   1106 HD23 LEU A  68      17.479   7.295 -29.058  1.00 83.83           H  
ATOM   1107  N   THR A  69      21.729   8.058 -26.630  1.00 88.91           N  
ATOM   1108  H   THR A  69      20.909   8.625 -26.794  1.00 88.91           H  
ATOM   1109  CA  THR A  69      22.511   8.374 -25.427  1.00 88.91           C  
ATOM   1110  HA  THR A  69      23.490   7.899 -25.501  1.00 88.91           H  
ATOM   1111  C   THR A  69      21.815   7.780 -24.208  1.00 88.91           C  
ATOM   1112  CB  THR A  69      22.748   9.883 -25.230  1.00 88.91           C  
ATOM   1113  HB  THR A  69      23.512  10.000 -24.462  1.00 88.91           H  
ATOM   1114  O   THR A  69      20.606   7.529 -24.258  1.00 88.91           O  
ATOM   1115  CG2 THR A  69      23.246  10.581 -26.498  1.00 88.91           C  
ATOM   1116 HG21 THR A  69      22.462  10.597 -27.255  1.00 88.91           H  
ATOM   1117 HG22 THR A  69      24.121  10.057 -26.882  1.00 88.91           H  
ATOM   1118 HG23 THR A  69      23.525  11.605 -26.251  1.00 88.91           H  
ATOM   1119  OG1 THR A  69      21.594  10.564 -24.795  1.00 88.91           O  
ATOM   1120  HG1 THR A  69      21.845  10.909 -23.934  1.00 88.91           H  
ATOM   1121  N   ASP A  70      22.541   7.625 -23.103  1.00 89.83           N  
ATOM   1122  H   ASP A  70      23.544   7.736 -23.140  1.00 89.83           H  
ATOM   1123  CA  ASP A  70      21.986   7.113 -21.846  1.00 89.83           C  
ATOM   1124  HA  ASP A  70      21.677   6.077 -21.991  1.00 89.83           H  
ATOM   1125  C   ASP A  70      20.756   7.918 -21.392  1.00 89.83           C  
ATOM   1126  CB  ASP A  70      23.063   7.156 -20.748  1.00 89.83           C  
ATOM   1127  HB2 ASP A  70      23.437   8.177 -20.660  1.00 89.83           H  
ATOM   1128  HB3 ASP A  70      22.596   6.892 -19.800  1.00 89.83           H  
ATOM   1129  O   ASP A  70      19.767   7.347 -20.934  1.00 89.83           O  
ATOM   1130  CG  ASP A  70      24.247   6.205 -20.968  1.00 89.83           C  
ATOM   1131  OD1 ASP A  70      24.173   5.354 -21.880  1.00 89.83           O  
ATOM   1132  OD2 ASP A  70      25.232   6.349 -20.212  1.00 89.83           O  
ATOM   1133  N   GLU A  71      20.754   9.243 -21.574  1.00 91.51           N  
ATOM   1134  H   GLU A  71      21.590   9.684 -21.931  1.00 91.51           H  
ATOM   1135  CA  GLU A  71      19.599  10.088 -21.253  1.00 91.51           C  
ATOM   1136  HA  GLU A  71      19.307   9.895 -20.221  1.00 91.51           H  
ATOM   1137  C   GLU A  71      18.390   9.766 -22.135  1.00 91.51           C  
ATOM   1138  CB  GLU A  71      19.916  11.586 -21.400  1.00 91.51           C  
ATOM   1139  HB2 GLU A  71      20.086  11.835 -22.448  1.00 91.51           H  
ATOM   1140  HB3 GLU A  71      19.028  12.134 -21.086  1.00 91.51           H  
ATOM   1141  O   GLU A  71      17.263   9.699 -21.640  1.00 91.51           O  
ATOM   1142  CG  GLU A  71      21.084  12.083 -20.538  1.00 91.51           C  
ATOM   1143  HG2 GLU A  71      20.969  13.161 -20.421  1.00 91.51           H  
ATOM   1144  HG3 GLU A  71      21.007  11.637 -19.547  1.00 91.51           H  
ATOM   1145  CD  GLU A  71      22.473  11.812 -21.138  1.00 91.51           C  
ATOM   1146  OE1 GLU A  71      23.450  12.172 -20.451  1.00 91.51           O  
ATOM   1147  OE2 GLU A  71      22.541  11.288 -22.283  1.00 91.51           O  
ATOM   1148  N   VAL A  72      18.608   9.531 -23.432  1.00 91.28           N  
ATOM   1149  H   VAL A  72      19.567   9.469 -23.745  1.00 91.28           H  
ATOM   1150  CA  VAL A  72      17.532   9.158 -24.355  1.00 91.28           C  
ATOM   1151  HA  VAL A  72      16.720   9.875 -24.234  1.00 91.28           H  
ATOM   1152  C   VAL A  72      16.969   7.786 -23.991  1.00 91.28           C  
ATOM   1153  CB  VAL A  72      17.998   9.205 -25.822  1.00 91.28           C  
ATOM   1154  HB  VAL A  72      18.855   8.547 -25.968  1.00 91.28           H  
ATOM   1155  O   VAL A  72      15.747   7.631 -23.966  1.00 91.28           O  
ATOM   1156  CG1 VAL A  72      16.873   8.777 -26.773  1.00 91.28           C  
ATOM   1157 HG11 VAL A  72      17.141   9.030 -27.799  1.00 91.28           H  
ATOM   1158 HG12 VAL A  72      16.716   7.701 -26.695  1.00 91.28           H  
ATOM   1159 HG13 VAL A  72      15.948   9.292 -26.513  1.00 91.28           H  
ATOM   1160  CG2 VAL A  72      18.399  10.627 -26.230  1.00 91.28           C  
ATOM   1161 HG21 VAL A  72      19.183  10.999 -25.570  1.00 91.28           H  
ATOM   1162 HG22 VAL A  72      17.529  11.279 -26.153  1.00 91.28           H  
ATOM   1163 HG23 VAL A  72      18.779  10.634 -27.252  1.00 91.28           H  
ATOM   1164  N   ASP A  73      17.820   6.821 -23.638  1.00 92.24           N  
ATOM   1165  H   ASP A  73      18.813   7.002 -23.669  1.00 92.24           H  
ATOM   1166  CA  ASP A  73      17.373   5.502 -23.190  1.00 92.24           C  
ATOM   1167  HA  ASP A  73      16.679   5.112 -23.935  1.00 92.24           H  
ATOM   1168  C   ASP A  73      16.573   5.582 -21.883  1.00 92.24           C  
ATOM   1169  CB  ASP A  73      18.568   4.539 -23.060  1.00 92.24           C  
ATOM   1170  HB2 ASP A  73      19.423   5.061 -22.631  1.00 92.24           H  
ATOM   1171  HB3 ASP A  73      18.283   3.737 -22.379  1.00 92.24           H  
ATOM   1172  O   ASP A  73      15.459   5.059 -21.803  1.00 92.24           O  
ATOM   1173  CG  ASP A  73      18.955   3.870 -24.382  1.00 92.24           C  
ATOM   1174  OD1 ASP A  73      18.040   3.651 -25.212  1.00 92.24           O  
ATOM   1175  OD2 ASP A  73      20.133   3.507 -24.544  1.00 92.24           O  
ATOM   1176  N   ILE A  74      17.056   6.328 -20.885  1.00 93.97           N  
ATOM   1177  H   ILE A  74      17.974   6.732 -20.998  1.00 93.97           H  
ATOM   1178  CA  ILE A  74      16.324   6.546 -19.628  1.00 93.97           C  
ATOM   1179  HA  ILE A  74      16.106   5.572 -19.190  1.00 93.97           H  
ATOM   1180  C   ILE A  74      14.978   7.240 -19.886  1.00 93.97           C  
ATOM   1181  CB  ILE A  74      17.191   7.347 -18.630  1.00 93.97           C  
ATOM   1182  HB  ILE A  74      17.527   8.263 -19.115  1.00 93.97           H  
ATOM   1183  O   ILE A  74      13.968   6.887 -19.270  1.00 93.97           O  
ATOM   1184  CG1 ILE A  74      18.419   6.526 -18.181  1.00 93.97           C  
ATOM   1185 HG12 ILE A  74      18.870   6.019 -19.035  1.00 93.97           H  
ATOM   1186 HG13 ILE A  74      18.095   5.749 -17.489  1.00 93.97           H  
ATOM   1187  CG2 ILE A  74      16.368   7.716 -17.380  1.00 93.97           C  
ATOM   1188 HG21 ILE A  74      15.929   6.817 -16.948  1.00 93.97           H  
ATOM   1189 HG22 ILE A  74      15.578   8.422 -17.638  1.00 93.97           H  
ATOM   1190 HG23 ILE A  74      17.004   8.189 -16.633  1.00 93.97           H  
ATOM   1191  CD1 ILE A  74      19.510   7.378 -17.515  1.00 93.97           C  
ATOM   1192 HD11 ILE A  74      19.174   7.758 -16.551  1.00 93.97           H  
ATOM   1193 HD12 ILE A  74      20.398   6.767 -17.356  1.00 93.97           H  
ATOM   1194 HD13 ILE A  74      19.777   8.213 -18.164  1.00 93.97           H  
ATOM   1195  N   TYR A  75      14.926   8.205 -20.807  1.00 94.91           N  
ATOM   1196  H   TYR A  75      15.785   8.476 -21.263  1.00 94.91           H  
ATOM   1197  CA  TYR A  75      13.689   8.888 -21.183  1.00 94.91           C  
ATOM   1198  HA  TYR A  75      13.226   9.285 -20.280  1.00 94.91           H  
ATOM   1199  C   TYR A  75      12.682   7.935 -21.847  1.00 94.91           C  
ATOM   1200  CB  TYR A  75      14.026  10.067 -22.104  1.00 94.91           C  
ATOM   1201  HB2 TYR A  75      14.796  10.672 -21.625  1.00 94.91           H  
ATOM   1202  HB3 TYR A  75      14.448   9.690 -23.036  1.00 94.91           H  
ATOM   1203  O   TYR A  75      11.492   7.952 -21.508  1.00 94.91           O  
ATOM   1204  CG  TYR A  75      12.845  10.962 -22.426  1.00 94.91           C  
ATOM   1205  CD1 TYR A  75      11.934  10.601 -23.438  1.00 94.91           C  
ATOM   1206  HD1 TYR A  75      12.088   9.692 -24.001  1.00 94.91           H  
ATOM   1207  CD2 TYR A  75      12.669  12.164 -21.718  1.00 94.91           C  
ATOM   1208  HD2 TYR A  75      13.381  12.446 -20.957  1.00 94.91           H  
ATOM   1209  CE1 TYR A  75      10.832  11.431 -23.721  1.00 94.91           C  
ATOM   1210  HE1 TYR A  75      10.132  11.170 -24.502  1.00 94.91           H  
ATOM   1211  CE2 TYR A  75      11.580  13.006 -22.010  1.00 94.91           C  
ATOM   1212  HE2 TYR A  75      11.463  13.936 -21.474  1.00 94.91           H  
ATOM   1213  OH  TYR A  75       9.607  13.438 -23.307  1.00 94.91           O  
ATOM   1214  HH  TYR A  75       9.716  14.309 -22.919  1.00 94.91           H  
ATOM   1215  CZ  TYR A  75      10.658  12.634 -23.011  1.00 94.91           C  
ATOM   1216  N   LEU A  76      13.131   7.091 -22.781  1.00 93.79           N  
ATOM   1217  H   LEU A  76      14.115   7.107 -23.007  1.00 93.79           H  
ATOM   1218  CA  LEU A  76      12.282   6.113 -23.467  1.00 93.79           C  
ATOM   1219  HA  LEU A  76      11.393   6.615 -23.850  1.00 93.79           H  
ATOM   1220  C   LEU A  76      11.786   5.030 -22.508  1.00 93.79           C  
ATOM   1221  CB  LEU A  76      13.048   5.478 -24.637  1.00 93.79           C  
ATOM   1222  HB2 LEU A  76      14.003   5.109 -24.263  1.00 93.79           H  
ATOM   1223  HB3 LEU A  76      12.484   4.618 -24.997  1.00 93.79           H  
ATOM   1224  O   LEU A  76      10.579   4.793 -22.432  1.00 93.79           O  
ATOM   1225  CG  LEU A  76      13.312   6.411 -25.830  1.00 93.79           C  
ATOM   1226  HG  LEU A  76      13.871   7.292 -25.515  1.00 93.79           H  
ATOM   1227  CD1 LEU A  76      14.123   5.652 -26.873  1.00 93.79           C  
ATOM   1228 HD11 LEU A  76      15.009   5.244 -26.388  1.00 93.79           H  
ATOM   1229 HD12 LEU A  76      14.436   6.325 -27.672  1.00 93.79           H  
ATOM   1230 HD13 LEU A  76      13.546   4.824 -27.284  1.00 93.79           H  
ATOM   1231  CD2 LEU A  76      12.020   6.889 -26.494  1.00 93.79           C  
ATOM   1232 HD21 LEU A  76      11.401   6.032 -26.760  1.00 93.79           H  
ATOM   1233 HD22 LEU A  76      11.477   7.546 -25.814  1.00 93.79           H  
ATOM   1234 HD23 LEU A  76      12.274   7.446 -27.396  1.00 93.79           H  
ATOM   1235  N   VAL A  77      12.680   4.433 -21.718  1.00 94.98           N  
ATOM   1236  H   VAL A  77      13.657   4.659 -21.839  1.00 94.98           H  
ATOM   1237  CA  VAL A  77      12.321   3.450 -20.686  1.00 94.98           C  
ATOM   1238  HA  VAL A  77      11.784   2.626 -21.156  1.00 94.98           H  
ATOM   1239  C   VAL A  77      11.381   4.064 -19.658  1.00 94.98           C  
ATOM   1240  CB  VAL A  77      13.578   2.867 -20.022  1.00 94.98           C  
ATOM   1241  HB  VAL A  77      14.211   3.674 -19.654  1.00 94.98           H  
ATOM   1242  O   VAL A  77      10.383   3.450 -19.290  1.00 94.98           O  
ATOM   1243  CG1 VAL A  77      13.221   1.944 -18.847  1.00 94.98           C  
ATOM   1244 HG11 VAL A  77      12.506   1.186 -19.167  1.00 94.98           H  
ATOM   1245 HG12 VAL A  77      14.120   1.447 -18.485  1.00 94.98           H  
ATOM   1246 HG13 VAL A  77      12.802   2.523 -18.024  1.00 94.98           H  
ATOM   1247  CG2 VAL A  77      14.344   2.043 -21.059  1.00 94.98           C  
ATOM   1248 HG21 VAL A  77      13.735   1.221 -21.434  1.00 94.98           H  
ATOM   1249 HG22 VAL A  77      15.248   1.643 -20.599  1.00 94.98           H  
ATOM   1250 HG23 VAL A  77      14.660   2.663 -21.898  1.00 94.98           H  
ATOM   1251  N   GLY A  78      11.607   5.312 -19.255  1.00 95.61           N  
ATOM   1252  H   GLY A  78      12.458   5.769 -19.547  1.00 95.61           H  
ATOM   1253  CA  GLY A  78      10.701   6.025 -18.365  1.00 95.61           C  
ATOM   1254  HA2 GLY A  78      10.629   5.477 -17.426  1.00 95.61           H  
ATOM   1255  HA3 GLY A  78      11.125   7.013 -18.186  1.00 95.61           H  
ATOM   1256  C   GLY A  78       9.289   6.186 -18.931  1.00 95.61           C  
ATOM   1257  O   GLY A  78       8.314   5.968 -18.207  1.00 95.61           O  
ATOM   1258  N   ASN A  79       9.152   6.493 -20.224  1.00 94.90           N  
ATOM   1259  H   ASN A  79       9.990   6.642 -20.767  1.00 94.90           H  
ATOM   1260  CA  ASN A  79       7.852   6.528 -20.901  1.00 94.90           C  
ATOM   1261  HA  ASN A  79       7.172   7.165 -20.337  1.00 94.90           H  
ATOM   1262  C   ASN A  79       7.197   5.137 -20.970  1.00 94.90           C  
ATOM   1263  CB  ASN A  79       8.021   7.120 -22.308  1.00 94.90           C  
ATOM   1264  HB2 ASN A  79       8.941   6.768 -22.773  1.00 94.90           H  
ATOM   1265  HB3 ASN A  79       7.191   6.797 -22.935  1.00 94.90           H  
ATOM   1266  O   ASN A  79       5.996   5.008 -20.706  1.00 94.90           O  
ATOM   1267  CG  ASN A  79       7.976   8.629 -22.316  1.00 94.90           C  
ATOM   1268  ND2 ASN A  79       9.111   9.274 -22.370  1.00 94.90           N  
ATOM   1269 HD21 ASN A  79       9.984   8.776 -22.270  1.00 94.90           H  
ATOM   1270 HD22 ASN A  79       9.092  10.284 -22.386  1.00 94.90           H  
ATOM   1271  OD1 ASN A  79       6.917   9.234 -22.268  1.00 94.90           O  
ATOM   1272  N   LEU A  80       7.974   4.094 -21.278  1.00 95.55           N  
ATOM   1273  H   LEU A  80       8.942   4.275 -21.501  1.00 95.55           H  
ATOM   1274  CA  LEU A  80       7.510   2.704 -21.301  1.00 95.55           C  
ATOM   1275  HA  LEU A  80       6.675   2.615 -21.997  1.00 95.55           H  
ATOM   1276  C   LEU A  80       6.973   2.287 -19.929  1.00 95.55           C  
ATOM   1277  CB  LEU A  80       8.655   1.780 -21.763  1.00 95.55           C  
ATOM   1278  HB2 LEU A  80       9.532   1.964 -21.142  1.00 95.55           H  
ATOM   1279  HB3 LEU A  80       8.360   0.743 -21.598  1.00 95.55           H  
ATOM   1280  O   LEU A  80       5.809   1.921 -19.805  1.00 95.55           O  
ATOM   1281  CG  LEU A  80       9.057   1.944 -23.240  1.00 95.55           C  
ATOM   1282  HG  LEU A  80       9.216   2.995 -23.482  1.00 95.55           H  
ATOM   1283  CD1 LEU A  80      10.335   1.162 -23.537  1.00 95.55           C  
ATOM   1284 HD11 LEU A  80      10.608   1.281 -24.586  1.00 95.55           H  
ATOM   1285 HD12 LEU A  80      11.156   1.546 -22.933  1.00 95.55           H  
ATOM   1286 HD13 LEU A  80      10.198   0.102 -23.319  1.00 95.55           H  
ATOM   1287  CD2 LEU A  80       7.971   1.393 -24.153  1.00 95.55           C  
ATOM   1288 HD21 LEU A  80       7.022   1.908 -24.003  1.00 95.55           H  
ATOM   1289 HD22 LEU A  80       8.276   1.487 -25.195  1.00 95.55           H  
ATOM   1290 HD23 LEU A  80       7.845   0.339 -23.904  1.00 95.55           H  
ATOM   1291  N   LEU A  81       7.764   2.439 -18.871  1.00 96.53           N  
ATOM   1292  H   LEU A  81       8.706   2.767 -19.028  1.00 96.53           H  
ATOM   1293  CA  LEU A  81       7.366   2.088 -17.508  1.00 96.53           C  
ATOM   1294  HA  LEU A  81       7.053   1.044 -17.482  1.00 96.53           H  
ATOM   1295  C   LEU A  81       6.170   2.912 -17.014  1.00 96.53           C  
ATOM   1296  CB  LEU A  81       8.580   2.281 -16.592  1.00 96.53           C  
ATOM   1297  HB2 LEU A  81       8.253   2.165 -15.558  1.00 96.53           H  
ATOM   1298  HB3 LEU A  81       8.943   3.303 -16.702  1.00 96.53           H  
ATOM   1299  O   LEU A  81       5.250   2.373 -16.403  1.00 96.53           O  
ATOM   1300  CG  LEU A  81       9.748   1.313 -16.862  1.00 96.53           C  
ATOM   1301  HG  LEU A  81      10.131   1.473 -17.870  1.00 96.53           H  
ATOM   1302  CD1 LEU A  81      10.871   1.619 -15.877  1.00 96.53           C  
ATOM   1303 HD11 LEU A  81      11.741   1.019 -16.141  1.00 96.53           H  
ATOM   1304 HD12 LEU A  81      10.562   1.394 -14.856  1.00 96.53           H  
ATOM   1305 HD13 LEU A  81      11.152   2.669 -15.964  1.00 96.53           H  
ATOM   1306  CD2 LEU A  81       9.372  -0.164 -16.760  1.00 96.53           C  
ATOM   1307 HD21 LEU A  81       8.962  -0.393 -15.776  1.00 96.53           H  
ATOM   1308 HD22 LEU A  81      10.264  -0.769 -16.921  1.00 96.53           H  
ATOM   1309 HD23 LEU A  81       8.652  -0.432 -17.534  1.00 96.53           H  
ATOM   1310  N   CYS A  82       6.119   4.212 -17.317  1.00 96.32           N  
ATOM   1311  H   CYS A  82       6.899   4.629 -17.805  1.00 96.32           H  
ATOM   1312  CA  CYS A  82       4.979   5.052 -16.945  1.00 96.32           C  
ATOM   1313  HA  CYS A  82       4.767   4.894 -15.887  1.00 96.32           H  
ATOM   1314  C   CYS A  82       3.688   4.687 -17.685  1.00 96.32           C  
ATOM   1315  CB  CYS A  82       5.327   6.529 -17.142  1.00 96.32           C  
ATOM   1316  HB2 CYS A  82       4.424   7.129 -17.029  1.00 96.32           H  
ATOM   1317  HB3 CYS A  82       5.735   6.690 -18.140  1.00 96.32           H  
ATOM   1318  O   CYS A  82       2.604   4.950 -17.152  1.00 96.32           O  
ATOM   1319  SG  CYS A  82       6.531   7.033 -15.882  1.00 96.32           S  
ATOM   1320  HG  CYS A  82       7.581   6.469 -16.487  1.00 96.32           H  
ATOM   1321  N   SER A  83       3.791   4.055 -18.858  1.00 94.94           N  
ATOM   1322  H   SER A  83       4.714   3.877 -19.228  1.00 94.94           H  
ATOM   1323  CA  SER A  83       2.644   3.544 -19.611  1.00 94.94           C  
ATOM   1324  HA  SER A  83       1.949   4.358 -19.816  1.00 94.94           H  
ATOM   1325  C   SER A  83       1.889   2.470 -18.836  1.00 94.94           C  
ATOM   1326  CB  SER A  83       3.087   2.962 -20.950  1.00 94.94           C  
ATOM   1327  HB2 SER A  83       2.209   2.530 -21.430  1.00 94.94           H  
ATOM   1328  HB3 SER A  83       3.785   2.136 -20.814  1.00 94.94           H  
ATOM   1329  O   SER A  83       0.658   2.465 -18.853  1.00 94.94           O  
ATOM   1330  OG  SER A  83       3.652   3.966 -21.770  1.00 94.94           O  
ATOM   1331  HG  SER A  83       4.475   4.264 -21.376  1.00 94.94           H  
ATOM   1332  N   TYR A  84       2.599   1.620 -18.086  1.00 94.52           N  
ATOM   1333  H   TYR A  84       3.606   1.693 -18.093  1.00 94.52           H  
ATOM   1334  CA  TYR A  84       1.987   0.592 -17.244  1.00 94.52           C  
ATOM   1335  HA  TYR A  84       1.497  -0.148 -17.877  1.00 94.52           H  
ATOM   1336  C   TYR A  84       0.925   1.181 -16.302  1.00 94.52           C  
ATOM   1337  CB  TYR A  84       3.079  -0.106 -16.425  1.00 94.52           C  
ATOM   1338  HB2 TYR A  84       3.603   0.630 -15.815  1.00 94.52           H  
ATOM   1339  HB3 TYR A  84       3.824  -0.559 -17.079  1.00 94.52           H  
ATOM   1340  O   TYR A  84      -0.254   0.827 -16.356  1.00 94.52           O  
ATOM   1341  CG  TYR A  84       2.503  -1.152 -15.509  1.00 94.52           C  
ATOM   1342  CD1 TYR A  84       2.364  -0.863 -14.138  1.00 94.52           C  
ATOM   1343  HD1 TYR A  84       2.730   0.072 -13.740  1.00 94.52           H  
ATOM   1344  CD2 TYR A  84       2.040  -2.370 -16.038  1.00 94.52           C  
ATOM   1345  HD2 TYR A  84       2.163  -2.597 -17.086  1.00 94.52           H  
ATOM   1346  CE1 TYR A  84       1.779  -1.807 -13.282  1.00 94.52           C  
ATOM   1347  HE1 TYR A  84       1.691  -1.611 -12.223  1.00 94.52           H  
ATOM   1348  CE2 TYR A  84       1.435  -3.306 -15.187  1.00 94.52           C  
ATOM   1349  HE2 TYR A  84       1.100  -4.257 -15.574  1.00 94.52           H  
ATOM   1350  OH  TYR A  84       0.813  -3.959 -12.982  1.00 94.52           O  
ATOM   1351  HH  TYR A  84       1.198  -4.006 -12.104  1.00 94.52           H  
ATOM   1352  CZ  TYR A  84       1.341  -3.033 -13.808  1.00 94.52           C  
ATOM   1353  N   ARG A  85       1.330   2.142 -15.463  1.00 94.20           N  
ATOM   1354  H   ARG A  85       2.316   2.356 -15.444  1.00 94.20           H  
ATOM   1355  CA  ARG A  85       0.439   2.772 -14.482  1.00 94.20           C  
ATOM   1356  HA  ARG A  85      -0.181   1.992 -14.041  1.00 94.20           H  
ATOM   1357  C   ARG A  85      -0.545   3.758 -15.110  1.00 94.20           C  
ATOM   1358  CB  ARG A  85       1.304   3.363 -13.367  1.00 94.20           C  
ATOM   1359  HB2 ARG A  85       2.106   3.956 -13.806  1.00 94.20           H  
ATOM   1360  HB3 ARG A  85       1.762   2.531 -12.832  1.00 94.20           H  
ATOM   1361  O   ARG A  85      -1.659   3.877 -14.599  1.00 94.20           O  
ATOM   1362  CG  ARG A  85       0.527   4.203 -12.350  1.00 94.20           C  
ATOM   1363  HG2 ARG A  85       0.072   5.064 -12.841  1.00 94.20           H  
ATOM   1364  HG3 ARG A  85      -0.254   3.590 -11.900  1.00 94.20           H  
ATOM   1365  CD  ARG A  85       1.486   4.694 -11.268  1.00 94.20           C  
ATOM   1366  HD2 ARG A  85       2.254   5.309 -11.738  1.00 94.20           H  
ATOM   1367  HD3 ARG A  85       1.975   3.836 -10.808  1.00 94.20           H  
ATOM   1368  NE  ARG A  85       0.763   5.457 -10.237  1.00 94.20           N  
ATOM   1369  HE  ARG A  85      -0.243   5.373 -10.241  1.00 94.20           H  
ATOM   1370  NH1 ARG A  85       2.603   6.389  -9.231  1.00 94.20           N  
ATOM   1371 HH11 ARG A  85       3.030   6.936  -8.497  1.00 94.20           H  
ATOM   1372 HH12 ARG A  85       3.191   6.012  -9.960  1.00 94.20           H  
ATOM   1373  NH2 ARG A  85       0.576   6.702  -8.347  1.00 94.20           N  
ATOM   1374 HH21 ARG A  85       1.011   7.210  -7.591  1.00 94.20           H  
ATOM   1375 HH22 ARG A  85      -0.418   6.520  -8.339  1.00 94.20           H  
ATOM   1376  CZ  ARG A  85       1.319   6.177  -9.282  1.00 94.20           C  
ATOM   1377  N   TYR A  86      -0.203   4.414 -16.221  1.00 95.36           N  
ATOM   1378  H   TYR A  86       0.728   4.292 -16.592  1.00 95.36           H  
ATOM   1379  CA  TYR A  86      -1.153   5.253 -16.963  1.00 95.36           C  
ATOM   1380  HA  TYR A  86      -1.490   6.064 -16.318  1.00 95.36           H  
ATOM   1381  C   TYR A  86      -2.395   4.457 -17.391  1.00 95.36           C  
ATOM   1382  CB  TYR A  86      -0.467   5.866 -18.186  1.00 95.36           C  
ATOM   1383  HB2 TYR A  86       0.378   6.471 -17.858  1.00 95.36           H  
ATOM   1384  HB3 TYR A  86      -0.072   5.069 -18.816  1.00 95.36           H  
ATOM   1385  O   TYR A  86      -3.513   4.873 -17.098  1.00 95.36           O  
ATOM   1386  CG  TYR A  86      -1.386   6.731 -19.025  1.00 95.36           C  
ATOM   1387  CD1 TYR A  86      -2.068   6.175 -20.123  1.00 95.36           C  
ATOM   1388  HD1 TYR A  86      -1.951   5.131 -20.374  1.00 95.36           H  
ATOM   1389  CD2 TYR A  86      -1.554   8.093 -18.717  1.00 95.36           C  
ATOM   1390  HD2 TYR A  86      -1.056   8.516 -17.857  1.00 95.36           H  
ATOM   1391  CE1 TYR A  86      -2.901   6.985 -20.915  1.00 95.36           C  
ATOM   1392  HE1 TYR A  86      -3.443   6.559 -21.746  1.00 95.36           H  
ATOM   1393  CE2 TYR A  86      -2.359   8.916 -19.526  1.00 95.36           C  
ATOM   1394  HE2 TYR A  86      -2.456   9.969 -19.306  1.00 95.36           H  
ATOM   1395  OH  TYR A  86      -3.825   9.124 -21.428  1.00 95.36           O  
ATOM   1396  HH  TYR A  86      -3.985  10.000 -21.070  1.00 95.36           H  
ATOM   1397  CZ  TYR A  86      -3.040   8.357 -20.629  1.00 95.36           C  
ATOM   1398  N   ASN A  87      -2.209   3.268 -17.980  1.00 93.02           N  
ATOM   1399  H   ASN A  87      -1.264   2.967 -18.169  1.00 93.02           H  
ATOM   1400  CA  ASN A  87      -3.312   2.412 -18.439  1.00 93.02           C  
ATOM   1401  HA  ASN A  87      -3.978   3.007 -19.065  1.00 93.02           H  
ATOM   1402  C   ASN A  87      -4.189   1.863 -17.295  1.00 93.02           C  
ATOM   1403  CB  ASN A  87      -2.747   1.263 -19.294  1.00 93.02           C  
ATOM   1404  HB2 ASN A  87      -1.878   0.822 -18.807  1.00 93.02           H  
ATOM   1405  HB3 ASN A  87      -3.507   0.488 -19.395  1.00 93.02           H  
ATOM   1406  O   ASN A  87      -5.314   1.438 -17.540  1.00 93.02           O  
ATOM   1407  CG  ASN A  87      -2.385   1.702 -20.700  1.00 93.02           C  
ATOM   1408  ND2 ASN A  87      -1.183   2.169 -20.907  1.00 93.02           N  
ATOM   1409 HD21 ASN A  87      -0.503   2.194 -20.161  1.00 93.02           H  
ATOM   1410 HD22 ASN A  87      -0.912   2.401 -21.852  1.00 93.02           H  
ATOM   1411  OD1 ASN A  87      -3.180   1.632 -21.619  1.00 93.02           O  
ATOM   1412  N   LYS A  88      -3.702   1.888 -16.045  1.00 90.45           N  
ATOM   1413  H   LYS A  88      -2.750   2.207 -15.931  1.00 90.45           H  
ATOM   1414  CA  LYS A  88      -4.461   1.513 -14.835  1.00 90.45           C  
ATOM   1415  HA  LYS A  88      -5.336   0.936 -15.136  1.00 90.45           H  
ATOM   1416  C   LYS A  88      -5.029   2.726 -14.082  1.00 90.45           C  
ATOM   1417  CB  LYS A  88      -3.593   0.610 -13.931  1.00 90.45           C  
ATOM   1418  HB2 LYS A  88      -4.169   0.348 -13.043  1.00 90.45           H  
ATOM   1419  HB3 LYS A  88      -2.703   1.155 -13.615  1.00 90.45           H  
ATOM   1420  O   LYS A  88      -5.727   2.568 -13.083  1.00 90.45           O  
ATOM   1421  CG  LYS A  88      -3.167  -0.691 -14.641  1.00 90.45           C  
ATOM   1422  HG2 LYS A  88      -4.051  -1.148 -15.085  1.00 90.45           H  
ATOM   1423  HG3 LYS A  88      -2.473  -0.447 -15.445  1.00 90.45           H  
ATOM   1424  CD  LYS A  88      -2.501  -1.729 -13.716  1.00 90.45           C  
ATOM   1425  HD2 LYS A  88      -1.615  -1.299 -13.249  1.00 90.45           H  
ATOM   1426  HD3 LYS A  88      -3.212  -2.030 -12.947  1.00 90.45           H  
ATOM   1427  CE  LYS A  88      -2.095  -2.953 -14.564  1.00 90.45           C  
ATOM   1428  HE2 LYS A  88      -1.255  -2.663 -15.195  1.00 90.45           H  
ATOM   1429  HE3 LYS A  88      -2.921  -3.207 -15.229  1.00 90.45           H  
ATOM   1430  NZ  LYS A  88      -1.720  -4.157 -13.774  1.00 90.45           N  
ATOM   1431  HZ1 LYS A  88      -2.488  -4.570 -13.262  1.00 90.45           H  
ATOM   1432  HZ2 LYS A  88      -1.296  -4.868 -14.352  1.00 90.45           H  
ATOM   1433  HZ3 LYS A  88      -0.965  -3.956 -13.134  1.00 90.45           H  
ATOM   1434  N   THR A  89      -4.725   3.945 -14.530  1.00 91.66           N  
ATOM   1435  H   THR A  89      -4.226   4.016 -15.405  1.00 91.66           H  
ATOM   1436  CA  THR A  89      -5.196   5.186 -13.908  1.00 91.66           C  
ATOM   1437  HA  THR A  89      -5.263   5.033 -12.831  1.00 91.66           H  
ATOM   1438  C   THR A  89      -6.585   5.536 -14.429  1.00 91.66           C  
ATOM   1439  CB  THR A  89      -4.196   6.329 -14.147  1.00 91.66           C  
ATOM   1440  HB  THR A  89      -4.013   6.448 -15.215  1.00 91.66           H  
ATOM   1441  O   THR A  89      -6.827   5.516 -15.635  1.00 91.66           O  
ATOM   1442  CG2 THR A  89      -4.644   7.673 -13.572  1.00 91.66           C  
ATOM   1443 HG21 THR A  89      -5.489   8.053 -14.145  1.00 91.66           H  
ATOM   1444 HG22 THR A  89      -3.828   8.391 -13.654  1.00 91.66           H  
ATOM   1445 HG23 THR A  89      -4.922   7.561 -12.523  1.00 91.66           H  
ATOM   1446  OG1 THR A  89      -2.986   6.013 -13.496  1.00 91.66           O  
ATOM   1447  HG1 THR A  89      -2.630   5.231 -13.925  1.00 91.66           H  
ATOM   1448  N   HIS A  90      -7.490   5.902 -13.518  1.00 89.60           N  
ATOM   1449  H   HIS A  90      -7.234   5.863 -12.542  1.00 89.60           H  
ATOM   1450  CA  HIS A  90      -8.829   6.375 -13.867  1.00 89.60           C  
ATOM   1451  HA  HIS A  90      -9.368   5.563 -14.355  1.00 89.60           H  
ATOM   1452  C   HIS A  90      -8.751   7.565 -14.836  1.00 89.60           C  
ATOM   1453  CB  HIS A  90      -9.570   6.761 -12.576  1.00 89.60           C  
ATOM   1454  HB2 HIS A  90      -9.543   5.915 -11.890  1.00 89.60           H  
ATOM   1455  HB3 HIS A  90      -9.055   7.596 -12.101  1.00 89.60           H  
ATOM   1456  O   HIS A  90      -7.991   8.502 -14.593  1.00 89.60           O  
ATOM   1457  CG  HIS A  90     -11.011   7.143 -12.800  1.00 89.60           C  
ATOM   1458  CD2 HIS A  90     -12.115   6.396 -12.485  1.00 89.60           C  
ATOM   1459  HD2 HIS A  90     -12.115   5.423 -12.017  1.00 89.60           H  
ATOM   1460  ND1 HIS A  90     -11.461   8.290 -13.412  1.00 89.60           N  
ATOM   1461  HD1 HIS A  90     -10.870   9.016 -13.791  1.00 89.60           H  
ATOM   1462  CE1 HIS A  90     -12.799   8.215 -13.502  1.00 89.60           C  
ATOM   1463  HE1 HIS A  90     -13.441   8.927 -13.999  1.00 89.60           H  
ATOM   1464  NE2 HIS A  90     -13.244   7.102 -12.910  1.00 89.60           N  
ATOM   1465  N   GLU A  91      -9.584   7.571 -15.878  1.00 90.72           N  
ATOM   1466  H   GLU A  91     -10.167   6.758 -16.017  1.00 90.72           H  
ATOM   1467  CA  GLU A  91      -9.570   8.541 -16.987  1.00 90.72           C  
ATOM   1468  HA  GLU A  91      -8.728   8.328 -17.645  1.00 90.72           H  
ATOM   1469  C   GLU A  91      -9.445  10.006 -16.524  1.00 90.72           C  
ATOM   1470  CB  GLU A  91     -10.856   8.311 -17.786  1.00 90.72           C  
ATOM   1471  HB2 GLU A  91     -10.927   7.250 -18.026  1.00 90.72           H  
ATOM   1472  HB3 GLU A  91     -11.705   8.583 -17.159  1.00 90.72           H  
ATOM   1473  O   GLU A  91      -8.529  10.717 -16.928  1.00 90.72           O  
ATOM   1474  CG  GLU A  91     -10.901   9.110 -19.093  1.00 90.72           C  
ATOM   1475  HG2 GLU A  91     -10.813  10.171 -18.860  1.00 90.72           H  
ATOM   1476  HG3 GLU A  91     -10.050   8.821 -19.709  1.00 90.72           H  
ATOM   1477  CD  GLU A  91     -12.207   8.877 -19.867  1.00 90.72           C  
ATOM   1478  OE1 GLU A  91     -12.326   9.464 -20.962  1.00 90.72           O  
ATOM   1479  OE2 GLU A  91     -13.087   8.167 -19.327  1.00 90.72           O  
ATOM   1480  N   LYS A  92     -10.275  10.425 -15.556  1.00 90.79           N  
ATOM   1481  H   LYS A  92     -11.083   9.837 -15.409  1.00 90.79           H  
ATOM   1482  CA  LYS A  92     -10.243  11.772 -14.939  1.00 90.79           C  
ATOM   1483  HA  LYS A  92     -10.472  12.504 -15.713  1.00 90.79           H  
ATOM   1484  C   LYS A  92      -8.880  12.213 -14.368  1.00 90.79           C  
ATOM   1485  CB  LYS A  92     -11.311  11.871 -13.832  1.00 90.79           C  
ATOM   1486  HB2 LYS A  92     -11.206  12.834 -13.332  1.00 90.79           H  
ATOM   1487  HB3 LYS A  92     -11.140  11.090 -13.092  1.00 90.79           H  
ATOM   1488  O   LYS A  92      -8.661  13.406 -14.198  1.00 90.79           O  
ATOM   1489  CG  LYS A  92     -12.746  11.775 -14.377  1.00 90.79           C  
ATOM   1490  HG2 LYS A  92     -12.872  10.836 -14.917  1.00 90.79           H  
ATOM   1491  HG3 LYS A  92     -12.912  12.594 -15.076  1.00 90.79           H  
ATOM   1492  CD  LYS A  92     -13.788  11.858 -13.250  1.00 90.79           C  
ATOM   1493  HD2 LYS A  92     -13.687  12.818 -12.742  1.00 90.79           H  
ATOM   1494  HD3 LYS A  92     -13.614  11.055 -12.534  1.00 90.79           H  
ATOM   1495  CE  LYS A  92     -15.198  11.731 -13.844  1.00 90.79           C  
ATOM   1496  HE2 LYS A  92     -15.275  10.779 -14.368  1.00 90.79           H  
ATOM   1497  HE3 LYS A  92     -15.330  12.517 -14.587  1.00 90.79           H  
ATOM   1498  NZ  LYS A  92     -16.263  11.830 -12.812  1.00 90.79           N  
ATOM   1499  HZ1 LYS A  92     -16.221  12.720 -12.336  1.00 90.79           H  
ATOM   1500  HZ2 LYS A  92     -17.171  11.756 -13.249  1.00 90.79           H  
ATOM   1501  HZ3 LYS A  92     -16.183  11.083 -12.136  1.00 90.79           H  
ATOM   1502  N   MET A  93      -7.979  11.281 -14.053  1.00 92.15           N  
ATOM   1503  H   MET A  93      -8.194  10.324 -14.297  1.00 92.15           H  
ATOM   1504  CA  MET A  93      -6.657  11.552 -13.469  1.00 92.15           C  
ATOM   1505  HA  MET A  93      -6.623  12.585 -13.121  1.00 92.15           H  
ATOM   1506  C   MET A  93      -5.507  11.398 -14.476  1.00 92.15           C  
ATOM   1507  CB  MET A  93      -6.432  10.637 -12.254  1.00 92.15           C  
ATOM   1508  HB2 MET A  93      -6.470   9.597 -12.580  1.00 92.15           H  
ATOM   1509  HB3 MET A  93      -5.440  10.824 -11.841  1.00 92.15           H  
ATOM   1510  O   MET A  93      -4.366  11.739 -14.158  1.00 92.15           O  
ATOM   1511  CG  MET A  93      -7.471  10.824 -11.142  1.00 92.15           C  
ATOM   1512  HG2 MET A  93      -8.453  10.570 -11.539  1.00 92.15           H  
ATOM   1513  HG3 MET A  93      -7.252  10.115 -10.343  1.00 92.15           H  
ATOM   1514  SD  MET A  93      -7.569  12.485 -10.417  1.00 92.15           S  
ATOM   1515  CE  MET A  93      -6.002  12.557  -9.509  1.00 92.15           C  
ATOM   1516  HE1 MET A  93      -5.951  13.494  -8.955  1.00 92.15           H  
ATOM   1517  HE2 MET A  93      -5.167  12.511 -10.208  1.00 92.15           H  
ATOM   1518  HE3 MET A  93      -5.943  11.723  -8.809  1.00 92.15           H  
ATOM   1519  N   GLN A  94      -5.777  10.903 -15.688  1.00 93.26           N  
ATOM   1520  H   GLN A  94      -6.735  10.694 -15.929  1.00 93.26           H  
ATOM   1521  CA  GLN A  94      -4.746  10.582 -16.680  1.00 93.26           C  
ATOM   1522  HA  GLN A  94      -4.012   9.918 -16.224  1.00 93.26           H  
ATOM   1523  C   GLN A  94      -3.980  11.819 -17.169  1.00 93.26           C  
ATOM   1524  CB  GLN A  94      -5.393   9.841 -17.856  1.00 93.26           C  
ATOM   1525  HB2 GLN A  94      -4.709   9.856 -18.705  1.00 93.26           H  
ATOM   1526  HB3 GLN A  94      -6.302  10.357 -18.164  1.00 93.26           H  
ATOM   1527  O   GLN A  94      -2.764  11.746 -17.341  1.00 93.26           O  
ATOM   1528  CG  GLN A  94      -5.703   8.376 -17.507  1.00 93.26           C  
ATOM   1529  HG2 GLN A  94      -6.384   8.335 -16.657  1.00 93.26           H  
ATOM   1530  HG3 GLN A  94      -4.779   7.867 -17.230  1.00 93.26           H  
ATOM   1531  CD  GLN A  94      -6.337   7.619 -18.667  1.00 93.26           C  
ATOM   1532  NE2 GLN A  94      -6.632   6.351 -18.494  1.00 93.26           N  
ATOM   1533 HE21 GLN A  94      -6.475   5.895 -17.607  1.00 93.26           H  
ATOM   1534 HE22 GLN A  94      -7.058   5.882 -19.281  1.00 93.26           H  
ATOM   1535  OE1 GLN A  94      -6.605   8.155 -19.727  1.00 93.26           O  
ATOM   1536  N   THR A  95      -4.642  12.972 -17.319  1.00 94.02           N  
ATOM   1537  H   THR A  95      -5.651  12.958 -17.285  1.00 94.02           H  
ATOM   1538  CA  THR A  95      -3.976  14.236 -17.688  1.00 94.02           C  
ATOM   1539  HA  THR A  95      -3.422  14.082 -18.614  1.00 94.02           H  
ATOM   1540  C   THR A  95      -2.978  14.677 -16.618  1.00 94.02           C  
ATOM   1541  CB  THR A  95      -5.004  15.352 -17.931  1.00 94.02           C  
ATOM   1542  HB  THR A  95      -5.538  15.565 -17.005  1.00 94.02           H  
ATOM   1543  O   THR A  95      -1.818  14.942 -16.926  1.00 94.02           O  
ATOM   1544  CG2 THR A  95      -4.372  16.642 -18.453  1.00 94.02           C  
ATOM   1545 HG21 THR A  95      -3.790  16.432 -19.351  1.00 94.02           H  
ATOM   1546 HG22 THR A  95      -3.718  17.076 -17.697  1.00 94.02           H  
ATOM   1547 HG23 THR A  95      -5.152  17.365 -18.692  1.00 94.02           H  
ATOM   1548  OG1 THR A  95      -5.926  14.912 -18.895  1.00 94.02           O  
ATOM   1549  HG1 THR A  95      -6.570  15.607 -19.050  1.00 94.02           H  
ATOM   1550  N   ALA A  96      -3.395  14.693 -15.347  1.00 95.02           N  
ATOM   1551  H   ALA A  96      -4.342  14.406 -15.144  1.00 95.02           H  
ATOM   1552  CA  ALA A  96      -2.524  15.055 -14.226  1.00 95.02           C  
ATOM   1553  HA  ALA A  96      -2.117  16.050 -14.404  1.00 95.02           H  
ATOM   1554  C   ALA A  96      -1.338  14.086 -14.090  1.00 95.02           C  
ATOM   1555  CB  ALA A  96      -3.370  15.089 -12.947  1.00 95.02           C  
ATOM   1556  HB1 ALA A  96      -3.798  14.106 -12.750  1.00 95.02           H  
ATOM   1557  HB2 ALA A  96      -2.743  15.380 -12.104  1.00 95.02           H  
ATOM   1558  HB3 ALA A  96      -4.174  15.816 -13.054  1.00 95.02           H  
ATOM   1559  O   ALA A  96      -0.207  14.507 -13.837  1.00 95.02           O  
ATOM   1560  N   TYR A  97      -1.584  12.792 -14.315  1.00 95.21           N  
ATOM   1561  H   TYR A  97      -2.537  12.502 -14.483  1.00 95.21           H  
ATOM   1562  CA  TYR A  97      -0.535  11.782 -14.366  1.00 95.21           C  
ATOM   1563  HA  TYR A  97       0.018  11.808 -13.427  1.00 95.21           H  
ATOM   1564  C   TYR A  97       0.469  12.063 -15.493  1.00 95.21           C  
ATOM   1565  CB  TYR A  97      -1.174  10.398 -14.504  1.00 95.21           C  
ATOM   1566  HB2 TYR A  97      -1.884  10.254 -13.689  1.00 95.21           H  
ATOM   1567  HB3 TYR A  97      -1.731  10.338 -15.439  1.00 95.21           H  
ATOM   1568  O   TYR A  97       1.668  12.108 -15.230  1.00 95.21           O  
ATOM   1569  CG  TYR A  97      -0.159   9.281 -14.471  1.00 95.21           C  
ATOM   1570  CD1 TYR A  97       0.497   8.891 -15.653  1.00 95.21           C  
ATOM   1571  HD1 TYR A  97       0.302   9.413 -16.578  1.00 95.21           H  
ATOM   1572  CD2 TYR A  97       0.170   8.671 -13.248  1.00 95.21           C  
ATOM   1573  HD2 TYR A  97      -0.316   8.987 -12.337  1.00 95.21           H  
ATOM   1574  CE1 TYR A  97       1.433   7.845 -15.632  1.00 95.21           C  
ATOM   1575  HE1 TYR A  97       1.925   7.533 -16.541  1.00 95.21           H  
ATOM   1576  CE2 TYR A  97       1.151   7.666 -13.215  1.00 95.21           C  
ATOM   1577  HE2 TYR A  97       1.452   7.227 -12.275  1.00 95.21           H  
ATOM   1578  OH  TYR A  97       2.677   6.238 -14.399  1.00 95.21           O  
ATOM   1579  HH  TYR A  97       2.891   5.964 -15.293  1.00 95.21           H  
ATOM   1580  CZ  TYR A  97       1.762   7.233 -14.411  1.00 95.21           C  
ATOM   1581  N   GLY A  98       0.001  12.318 -16.720  1.00 94.82           N  
ATOM   1582  H   GLY A  98      -0.997  12.280 -16.872  1.00 94.82           H  
ATOM   1583  CA  GLY A  98       0.857  12.637 -17.868  1.00 94.82           C  
ATOM   1584  HA2 GLY A  98       1.500  11.785 -18.091  1.00 94.82           H  
ATOM   1585  HA3 GLY A  98       0.223  12.833 -18.733  1.00 94.82           H  
ATOM   1586  C   GLY A  98       1.740  13.868 -17.635  1.00 94.82           C  
ATOM   1587  O   GLY A  98       2.938  13.827 -17.913  1.00 94.82           O  
ATOM   1588  N   THR A  99       1.194  14.925 -17.024  1.00 95.25           N  
ATOM   1589  H   THR A  99       0.193  14.949 -16.895  1.00 95.25           H  
ATOM   1590  CA  THR A  99       1.972  16.106 -16.606  1.00 95.25           C  
ATOM   1591  HA  THR A  99       2.457  16.537 -17.482  1.00 95.25           H  
ATOM   1592  C   THR A  99       3.064  15.742 -15.599  1.00 95.25           C  
ATOM   1593  CB  THR A  99       1.046  17.169 -15.995  1.00 95.25           C  
ATOM   1594  HB  THR A  99       0.560  16.766 -15.107  1.00 95.25           H  
ATOM   1595  O   THR A  99       4.190  16.239 -15.682  1.00 95.25           O  
ATOM   1596  CG2 THR A  99       1.772  18.462 -15.624  1.00 95.25           C  
ATOM   1597 HG21 THR A  99       1.054  19.205 -15.279  1.00 95.25           H  
ATOM   1598 HG22 THR A  99       2.486  18.278 -14.821  1.00 95.25           H  
ATOM   1599 HG23 THR A  99       2.303  18.852 -16.492  1.00 95.25           H  
ATOM   1600  OG1 THR A  99       0.062  17.521 -16.934  1.00 95.25           O  
ATOM   1601  HG1 THR A  99      -0.433  18.268 -16.588  1.00 95.25           H  
ATOM   1602  N   LYS A 100       2.775  14.840 -14.651  1.00 95.62           N  
ATOM   1603  H   LYS A 100       1.845  14.446 -14.624  1.00 95.62           H  
ATOM   1604  CA  LYS A 100       3.774  14.390 -13.676  1.00 95.62           C  
ATOM   1605  HA  LYS A 100       4.268  15.289 -13.307  1.00 95.62           H  
ATOM   1606  C   LYS A 100       4.869  13.535 -14.315  1.00 95.62           C  
ATOM   1607  CB  LYS A 100       3.083  13.675 -12.504  1.00 95.62           C  
ATOM   1608  HB2 LYS A 100       2.290  14.315 -12.119  1.00 95.62           H  
ATOM   1609  HB3 LYS A 100       2.624  12.754 -12.863  1.00 95.62           H  
ATOM   1610  O   LYS A 100       6.032  13.712 -13.955  1.00 95.62           O  
ATOM   1611  CG  LYS A 100       4.040  13.328 -11.348  1.00 95.62           C  
ATOM   1612  HG2 LYS A 100       4.782  12.608 -11.693  1.00 95.62           H  
ATOM   1613  HG3 LYS A 100       3.457  12.862 -10.554  1.00 95.62           H  
ATOM   1614  CD  LYS A 100       4.753  14.560 -10.774  1.00 95.62           C  
ATOM   1615  HD2 LYS A 100       4.008  15.299 -10.479  1.00 95.62           H  
ATOM   1616  HD3 LYS A 100       5.402  14.993 -11.536  1.00 95.62           H  
ATOM   1617  CE  LYS A 100       5.622  14.191  -9.572  1.00 95.62           C  
ATOM   1618  HE2 LYS A 100       6.336  13.429  -9.886  1.00 95.62           H  
ATOM   1619  HE3 LYS A 100       4.990  13.766  -8.793  1.00 95.62           H  
ATOM   1620  NZ  LYS A 100       6.342  15.387  -9.065  1.00 95.62           N  
ATOM   1621  HZ1 LYS A 100       6.913  15.784  -9.798  1.00 95.62           H  
ATOM   1622  HZ2 LYS A 100       5.692  16.099  -8.765  1.00 95.62           H  
ATOM   1623  HZ3 LYS A 100       6.943  15.149  -8.290  1.00 95.62           H  
ATOM   1624  N   VAL A 101       4.524  12.673 -15.275  1.00 95.62           N  
ATOM   1625  H   VAL A 101       3.542  12.571 -15.485  1.00 95.62           H  
ATOM   1626  CA  VAL A 101       5.501  11.913 -16.077  1.00 95.62           C  
ATOM   1627  HA  VAL A 101       6.109  11.302 -15.410  1.00 95.62           H  
ATOM   1628  C   VAL A 101       6.449  12.870 -16.798  1.00 95.62           C  
ATOM   1629  CB  VAL A 101       4.804  10.972 -17.082  1.00 95.62           C  
ATOM   1630  HB  VAL A 101       4.116  11.545 -17.703  1.00 95.62           H  
ATOM   1631  O   VAL A 101       7.661  12.717 -16.681  1.00 95.62           O  
ATOM   1632  CG1 VAL A 101       5.799  10.257 -18.004  1.00 95.62           C  
ATOM   1633 HG11 VAL A 101       6.306  10.974 -18.650  1.00 95.62           H  
ATOM   1634 HG12 VAL A 101       6.545   9.722 -17.416  1.00 95.62           H  
ATOM   1635 HG13 VAL A 101       5.276   9.550 -18.647  1.00 95.62           H  
ATOM   1636  CG2 VAL A 101       4.008   9.885 -16.354  1.00 95.62           C  
ATOM   1637 HG21 VAL A 101       4.677   9.276 -15.746  1.00 95.62           H  
ATOM   1638 HG22 VAL A 101       3.505   9.258 -17.090  1.00 95.62           H  
ATOM   1639 HG23 VAL A 101       3.251  10.328 -15.707  1.00 95.62           H  
ATOM   1640  N   ALA A 102       5.923  13.917 -17.443  1.00 94.59           N  
ATOM   1641  H   ALA A 102       4.918  13.988 -17.524  1.00 94.59           H  
ATOM   1642  CA  ALA A 102       6.744  14.935 -18.100  1.00 94.59           C  
ATOM   1643  HA  ALA A 102       7.348  14.453 -18.869  1.00 94.59           H  
ATOM   1644  C   ALA A 102       7.735  15.609 -17.137  1.00 94.59           C  
ATOM   1645  CB  ALA A 102       5.817  15.959 -18.768  1.00 94.59           C  
ATOM   1646  HB1 ALA A 102       6.409  16.639 -19.379  1.00 94.59           H  
ATOM   1647  HB2 ALA A 102       5.282  16.537 -18.015  1.00 94.59           H  
ATOM   1648  HB3 ALA A 102       5.091  15.451 -19.403  1.00 94.59           H  
ATOM   1649  O   ALA A 102       8.915  15.732 -17.450  1.00 94.59           O  
ATOM   1650  N   SER A 103       7.287  15.972 -15.931  1.00 94.85           N  
ATOM   1651  H   SER A 103       6.298  15.873 -15.751  1.00 94.85           H  
ATOM   1652  CA  SER A 103       8.154  16.548 -14.893  1.00 94.85           C  
ATOM   1653  HA  SER A 103       8.652  17.425 -15.307  1.00 94.85           H  
ATOM   1654  C   SER A 103       9.252  15.588 -14.415  1.00 94.85           C  
ATOM   1655  CB  SER A 103       7.281  16.998 -13.715  1.00 94.85           C  
ATOM   1656  HB2 SER A 103       6.699  17.867 -14.021  1.00 94.85           H  
ATOM   1657  HB3 SER A 103       6.590  16.198 -13.453  1.00 94.85           H  
ATOM   1658  O   SER A 103      10.352  16.037 -14.099  1.00 94.85           O  
ATOM   1659  OG  SER A 103       8.043  17.323 -12.564  1.00 94.85           O  
ATOM   1660  HG  SER A 103       8.844  17.764 -12.855  1.00 94.85           H  
ATOM   1661  N   ILE A 104       8.971  14.284 -14.344  1.00 94.02           N  
ATOM   1662  H   ILE A 104       8.052  13.977 -14.631  1.00 94.02           H  
ATOM   1663  CA  ILE A 104       9.939  13.268 -13.906  1.00 94.02           C  
ATOM   1664  HA  ILE A 104      10.478  13.646 -13.037  1.00 94.02           H  
ATOM   1665  C   ILE A 104      10.997  13.004 -14.975  1.00 94.02           C  
ATOM   1666  CB  ILE A 104       9.194  11.980 -13.494  1.00 94.02           C  
ATOM   1667  HB  ILE A 104       8.444  11.750 -14.252  1.00 94.02           H  
ATOM   1668  O   ILE A 104      12.159  12.803 -14.627  1.00 94.02           O  
ATOM   1669  CG1 ILE A 104       8.484  12.260 -12.151  1.00 94.02           C  
ATOM   1670 HG12 ILE A 104       9.228  12.355 -11.360  1.00 94.02           H  
ATOM   1671 HG13 ILE A 104       7.935  13.199 -12.209  1.00 94.02           H  
ATOM   1672  CG2 ILE A 104      10.136  10.764 -13.379  1.00 94.02           C  
ATOM   1673 HG21 ILE A 104      10.969  10.998 -12.715  1.00 94.02           H  
ATOM   1674 HG22 ILE A 104       9.609   9.884 -13.010  1.00 94.02           H  
ATOM   1675 HG23 ILE A 104      10.533  10.501 -14.359  1.00 94.02           H  
ATOM   1676  CD1 ILE A 104       7.486  11.174 -11.767  1.00 94.02           C  
ATOM   1677 HD11 ILE A 104       6.939  11.482 -10.876  1.00 94.02           H  
ATOM   1678 HD12 ILE A 104       6.784  11.014 -12.585  1.00 94.02           H  
ATOM   1679 HD13 ILE A 104       8.026  10.254 -11.545  1.00 94.02           H  
ATOM   1680  N   LEU A 105      10.599  13.019 -16.249  1.00 94.43           N  
ATOM   1681  H   LEU A 105       9.617  13.155 -16.442  1.00 94.43           H  
ATOM   1682  CA  LEU A 105      11.481  12.730 -17.380  1.00 94.43           C  
ATOM   1683  HA  LEU A 105      12.275  12.066 -17.038  1.00 94.43           H  
ATOM   1684  C   LEU A 105      12.206  13.966 -17.924  1.00 94.43           C  
ATOM   1685  CB  LEU A 105      10.692  11.995 -18.476  1.00 94.43           C  
ATOM   1686  HB2 LEU A 105       9.916  12.659 -18.856  1.00 94.43           H  
ATOM   1687  HB3 LEU A 105      11.376  11.772 -19.295  1.00 94.43           H  
ATOM   1688  O   LEU A 105      13.151  13.813 -18.690  1.00 94.43           O  
ATOM   1689  CG  LEU A 105      10.044  10.674 -18.024  1.00 94.43           C  
ATOM   1690  HG  LEU A 105       9.302  10.873 -17.251  1.00 94.43           H  
ATOM   1691  CD1 LEU A 105       9.334  10.027 -19.207  1.00 94.43           C  
ATOM   1692 HD11 LEU A 105      10.075   9.736 -19.952  1.00 94.43           H  
ATOM   1693 HD12 LEU A 105       8.791   9.143 -18.876  1.00 94.43           H  
ATOM   1694 HD13 LEU A 105       8.630  10.729 -19.654  1.00 94.43           H  
ATOM   1695  CD2 LEU A 105      11.047   9.666 -17.462  1.00 94.43           C  
ATOM   1696 HD21 LEU A 105      11.569  10.077 -16.598  1.00 94.43           H  
ATOM   1697 HD22 LEU A 105      10.509   8.779 -17.129  1.00 94.43           H  
ATOM   1698 HD23 LEU A 105      11.777   9.392 -18.224  1.00 94.43           H  
ATOM   1699  N   ALA A 106      11.819  15.175 -17.504  1.00 93.26           N  
ATOM   1700  H   ALA A 106      10.976  15.238 -16.951  1.00 93.26           H  
ATOM   1701  CA  ALA A 106      12.453  16.425 -17.921  1.00 93.26           C  
ATOM   1702  HA  ALA A 106      12.241  16.559 -18.982  1.00 93.26           H  
ATOM   1703  C   ALA A 106      13.994  16.439 -17.789  1.00 93.26           C  
ATOM   1704  CB  ALA A 106      11.802  17.598 -17.174  1.00 93.26           C  
ATOM   1705  HB1 ALA A 106      11.913  17.491 -16.095  1.00 93.26           H  
ATOM   1706  HB2 ALA A 106      10.741  17.646 -17.420  1.00 93.26           H  
ATOM   1707  HB3 ALA A 106      12.271  18.530 -17.488  1.00 93.26           H  
ATOM   1708  O   ALA A 106      14.634  16.893 -18.735  1.00 93.26           O  
ATOM   1709  N   PRO A 107      14.619  15.907 -16.711  1.00 91.65           N  
ATOM   1710  CA  PRO A 107      16.082  15.854 -16.597  1.00 91.65           C  
ATOM   1711  HA  PRO A 107      16.477  16.867 -16.680  1.00 91.65           H  
ATOM   1712  C   PRO A 107      16.779  14.979 -17.649  1.00 91.65           C  
ATOM   1713  CB  PRO A 107      16.370  15.312 -15.191  1.00 91.65           C  
ATOM   1714  HB2 PRO A 107      16.504  14.231 -15.226  1.00 91.65           H  
ATOM   1715  HB3 PRO A 107      17.247  15.787 -14.752  1.00 91.65           H  
ATOM   1716  O   PRO A 107      17.971  15.141 -17.865  1.00 91.65           O  
ATOM   1717  CG  PRO A 107      15.099  15.634 -14.410  1.00 91.65           C  
ATOM   1718  HG2 PRO A 107      15.114  16.675 -14.087  1.00 91.65           H  
ATOM   1719  HG3 PRO A 107      14.961  14.961 -13.564  1.00 91.65           H  
ATOM   1720  CD  PRO A 107      14.023  15.436 -15.470  1.00 91.65           C  
ATOM   1721  HD2 PRO A 107      13.808  14.372 -15.569  1.00 91.65           H  
ATOM   1722  HD3 PRO A 107      13.122  15.983 -15.194  1.00 91.65           H  
ATOM   1723  N   PHE A 108      16.046  14.060 -18.283  1.00 91.05           N  
ATOM   1724  H   PHE A 108      15.059  14.002 -18.076  1.00 91.05           H  
ATOM   1725  CA  PHE A 108      16.545  13.152 -19.320  1.00 91.05           C  
ATOM   1726  HA  PHE A 108      17.635  13.157 -19.313  1.00 91.05           H  
ATOM   1727  C   PHE A 108      16.107  13.593 -20.727  1.00 91.05           C  
ATOM   1728  CB  PHE A 108      16.068  11.728 -18.996  1.00 91.05           C  
ATOM   1729  HB2 PHE A 108      16.565  11.033 -19.673  1.00 91.05           H  
ATOM   1730  HB3 PHE A 108      14.998  11.660 -19.188  1.00 91.05           H  
ATOM   1731  O   PHE A 108      16.321  12.888 -21.710  1.00 91.05           O  
ATOM   1732  CG  PHE A 108      16.349  11.275 -17.576  1.00 91.05           C  
ATOM   1733  CD1 PHE A 108      17.669  11.012 -17.168  1.00 91.05           C  
ATOM   1734  HD1 PHE A 108      18.484  11.124 -17.869  1.00 91.05           H  
ATOM   1735  CD2 PHE A 108      15.293  11.121 -16.658  1.00 91.05           C  
ATOM   1736  HD2 PHE A 108      14.279  11.312 -16.977  1.00 91.05           H  
ATOM   1737  CE1 PHE A 108      17.930  10.595 -15.851  1.00 91.05           C  
ATOM   1738  HE1 PHE A 108      18.946  10.382 -15.553  1.00 91.05           H  
ATOM   1739  CE2 PHE A 108      15.550  10.699 -15.342  1.00 91.05           C  
ATOM   1740  HE2 PHE A 108      14.731  10.565 -14.651  1.00 91.05           H  
ATOM   1741  CZ  PHE A 108      16.872  10.432 -14.939  1.00 91.05           C  
ATOM   1742  HZ  PHE A 108      17.082  10.086 -13.937  1.00 91.05           H  
ATOM   1743  N   SER A 109      15.429  14.741 -20.844  1.00 91.07           N  
ATOM   1744  H   SER A 109      15.337  15.333 -20.031  1.00 91.07           H  
ATOM   1745  CA  SER A 109      14.972  15.249 -22.133  1.00 91.07           C  
ATOM   1746  HA  SER A 109      14.548  14.412 -22.686  1.00 91.07           H  
ATOM   1747  C   SER A 109      16.147  15.833 -22.916  1.00 91.07           C  
ATOM   1748  CB  SER A 109      13.875  16.297 -21.952  1.00 91.07           C  
ATOM   1749  HB2 SER A 109      13.164  15.947 -21.204  1.00 91.07           H  
ATOM   1750  HB3 SER A 109      14.314  17.232 -21.604  1.00 91.07           H  
ATOM   1751  O   SER A 109      16.836  16.728 -22.435  1.00 91.07           O  
ATOM   1752  OG  SER A 109      13.181  16.509 -23.170  1.00 91.07           O  
ATOM   1753  HG  SER A 109      13.799  16.475 -23.904  1.00 91.07           H  
ATOM   1754  N   THR A 110      16.326  15.388 -24.156  1.00 89.88           N  
ATOM   1755  H   THR A 110      15.712  14.670 -24.513  1.00 89.88           H  
ATOM   1756  CA  THR A 110      17.351  15.886 -25.082  1.00 89.88           C  
ATOM   1757  HA  THR A 110      17.899  16.706 -24.617  1.00 89.88           H  
ATOM   1758  C   THR A 110      16.685  16.425 -26.347  1.00 89.88           C  
ATOM   1759  CB  THR A 110      18.372  14.788 -25.427  1.00 89.88           C  
ATOM   1760  HB  THR A 110      19.209  15.250 -25.951  1.00 89.88           H  
ATOM   1761  O   THR A 110      15.473  16.282 -26.522  1.00 89.88           O  
ATOM   1762  CG2 THR A 110      18.922  14.049 -24.207  1.00 89.88           C  
ATOM   1763 HG21 THR A 110      19.294  14.766 -23.475  1.00 89.88           H  
ATOM   1764 HG22 THR A 110      18.149  13.435 -23.746  1.00 89.88           H  
ATOM   1765 HG23 THR A 110      19.747  13.404 -24.510  1.00 89.88           H  
ATOM   1766  OG1 THR A 110      17.781  13.844 -26.285  1.00 89.88           O  
ATOM   1767  HG1 THR A 110      18.402  13.115 -26.359  1.00 89.88           H  
ATOM   1768  N   HIS A 111      17.457  17.023 -27.261  1.00 87.07           N  
ATOM   1769  H   HIS A 111      18.446  17.112 -27.080  1.00 87.07           H  
ATOM   1770  CA  HIS A 111      16.962  17.412 -28.590  1.00 87.07           C  
ATOM   1771  HA  HIS A 111      16.243  18.225 -28.489  1.00 87.07           H  
ATOM   1772  C   HIS A 111      16.240  16.253 -29.308  1.00 87.07           C  
ATOM   1773  CB  HIS A 111      18.156  17.918 -29.412  1.00 87.07           C  
ATOM   1774  HB2 HIS A 111      18.551  18.823 -28.949  1.00 87.07           H  
ATOM   1775  HB3 HIS A 111      18.943  17.164 -29.403  1.00 87.07           H  
ATOM   1776  O   HIS A 111      15.249  16.459 -30.005  1.00 87.07           O  
ATOM   1777  CG  HIS A 111      17.817  18.217 -30.849  1.00 87.07           C  
ATOM   1778  CD2 HIS A 111      17.335  19.394 -31.359  1.00 87.07           C  
ATOM   1779  HD2 HIS A 111      17.125  20.292 -30.798  1.00 87.07           H  
ATOM   1780  ND1 HIS A 111      17.907  17.324 -31.893  1.00 87.07           N  
ATOM   1781  HD1 HIS A 111      18.189  16.356 -31.827  1.00 87.07           H  
ATOM   1782  CE1 HIS A 111      17.497  17.954 -33.006  1.00 87.07           C  
ATOM   1783  HE1 HIS A 111      17.453  17.506 -33.988  1.00 87.07           H  
ATOM   1784  NE2 HIS A 111      17.144  19.220 -32.735  1.00 87.07           N  
ATOM   1785  N   ASP A 112      16.677  15.015 -29.074  1.00 83.81           N  
ATOM   1786  H   ASP A 112      17.453  14.885 -28.441  1.00 83.81           H  
ATOM   1787  CA  ASP A 112      16.154  13.828 -29.750  1.00 83.81           C  
ATOM   1788  HA  ASP A 112      15.993  14.068 -30.801  1.00 83.81           H  
ATOM   1789  C   ASP A 112      14.818  13.337 -29.192  1.00 83.81           C  
ATOM   1790  CB  ASP A 112      17.211  12.734 -29.672  1.00 83.81           C  
ATOM   1791  HB2 ASP A 112      17.347  12.423 -28.637  1.00 83.81           H  
ATOM   1792  HB3 ASP A 112      16.891  11.873 -30.259  1.00 83.81           H  
ATOM   1793  O   ASP A 112      14.067  12.656 -29.890  1.00 83.81           O  
ATOM   1794  CG  ASP A 112      18.514  13.271 -30.238  1.00 83.81           C  
ATOM   1795  OD1 ASP A 112      18.518  13.739 -31.399  1.00 83.81           O  
ATOM   1796  OD2 ASP A 112      19.541  13.167 -29.541  1.00 83.81           O  
ATOM   1797  N   THR A 113      14.483  13.716 -27.957  1.00 85.51           N  
ATOM   1798  H   THR A 113      15.138  14.273 -27.427  1.00 85.51           H  
ATOM   1799  CA  THR A 113      13.218  13.344 -27.314  1.00 85.51           C  
ATOM   1800  HA  THR A 113      12.796  12.495 -27.853  1.00 85.51           H  
ATOM   1801  C   THR A 113      12.157  14.442 -27.384  1.00 85.51           C  
ATOM   1802  CB  THR A 113      13.432  12.855 -25.877  1.00 85.51           C  
ATOM   1803  HB  THR A 113      12.468  12.542 -25.474  1.00 85.51           H  
ATOM   1804  O   THR A 113      10.992  14.171 -27.105  1.00 85.51           O  
ATOM   1805  CG2 THR A 113      14.396  11.673 -25.806  1.00 85.51           C  
ATOM   1806 HG21 THR A 113      14.505  11.339 -24.774  1.00 85.51           H  
ATOM   1807 HG22 THR A 113      15.377  11.965 -26.182  1.00 85.51           H  
ATOM   1808 HG23 THR A 113      14.012  10.848 -26.406  1.00 85.51           H  
ATOM   1809  OG1 THR A 113      13.963  13.850 -25.043  1.00 85.51           O  
ATOM   1810  HG1 THR A 113      14.047  13.421 -24.189  1.00 85.51           H  
ATOM   1811  N   GLN A 114      12.499  15.652 -27.850  1.00 81.82           N  
ATOM   1812  H   GLN A 114      13.475  15.813 -28.053  1.00 81.82           H  
ATOM   1813  CA  GLN A 114      11.570  16.794 -27.967  1.00 81.82           C  
ATOM   1814  HA  GLN A 114      11.182  17.034 -26.977  1.00 81.82           H  
ATOM   1815  C   GLN A 114      10.352  16.521 -28.864  1.00 81.82           C  
ATOM   1816  CB  GLN A 114      12.327  18.016 -28.514  1.00 81.82           C  
ATOM   1817  HB2 GLN A 114      12.948  17.712 -29.357  1.00 81.82           H  
ATOM   1818  HB3 GLN A 114      11.609  18.754 -28.871  1.00 81.82           H  
ATOM   1819  O   GLN A 114       9.276  17.075 -28.645  1.00 81.82           O  
ATOM   1820  CG  GLN A 114      13.189  18.683 -27.436  1.00 81.82           C  
ATOM   1821  HG2 GLN A 114      12.538  19.082 -26.658  1.00 81.82           H  
ATOM   1822  HG3 GLN A 114      13.838  17.940 -26.972  1.00 81.82           H  
ATOM   1823  CD  GLN A 114      14.058  19.818 -27.964  1.00 81.82           C  
ATOM   1824  NE2 GLN A 114      14.898  20.394 -27.133  1.00 81.82           N  
ATOM   1825 HE21 GLN A 114      15.449  21.146 -27.520  1.00 81.82           H  
ATOM   1826 HE22 GLN A 114      14.986  20.072 -26.180  1.00 81.82           H  
ATOM   1827  OE1 GLN A 114      14.005  20.225 -29.110  1.00 81.82           O  
ATOM   1828  N   ASN A 115      10.496  15.637 -29.855  1.00 81.67           N  
ATOM   1829  H   ASN A 115      11.411  15.228 -29.983  1.00 81.67           H  
ATOM   1830  CA  ASN A 115       9.405  15.253 -30.753  1.00 81.67           C  
ATOM   1831  HA  ASN A 115       8.763  16.122 -30.904  1.00 81.67           H  
ATOM   1832  C   ASN A 115       8.493  14.154 -30.172  1.00 81.67           C  
ATOM   1833  CB  ASN A 115      10.010  14.874 -32.114  1.00 81.67           C  
ATOM   1834  HB2 ASN A 115       9.229  14.478 -32.763  1.00 81.67           H  
ATOM   1835  HB3 ASN A 115      10.769  14.104 -31.977  1.00 81.67           H  
ATOM   1836  O   ASN A 115       7.458  13.832 -30.765  1.00 81.67           O  
ATOM   1837  CG  ASN A 115      10.611  16.080 -32.817  1.00 81.67           C  
ATOM   1838  ND2 ASN A 115      11.782  15.950 -33.394  1.00 81.67           N  
ATOM   1839 HD21 ASN A 115      12.184  16.803 -33.755  1.00 81.67           H  
ATOM   1840 HD22 ASN A 115      12.337  15.116 -33.268  1.00 81.67           H  
ATOM   1841  OD1 ASN A 115      10.024  17.145 -32.870  1.00 81.67           O  
ATOM   1842  N   ILE A 116       8.845  13.573 -29.018  1.00 84.99           N  
ATOM   1843  H   ILE A 116       9.653  13.924 -28.523  1.00 84.99           H  
ATOM   1844  CA  ILE A 116       8.051  12.542 -28.348  1.00 84.99           C  
ATOM   1845  HA  ILE A 116       7.568  11.932 -29.111  1.00 84.99           H  
ATOM   1846  C   ILE A 116       6.959  13.217 -27.519  1.00 84.99           C  
ATOM   1847  CB  ILE A 116       8.924  11.588 -27.502  1.00 84.99           C  
ATOM   1848  HB  ILE A 116       9.408  12.158 -26.709  1.00 84.99           H  
ATOM   1849  O   ILE A 116       7.187  13.769 -26.444  1.00 84.99           O  
ATOM   1850  CG1 ILE A 116      10.016  10.945 -28.390  1.00 84.99           C  
ATOM   1851 HG12 ILE A 116      10.629  11.730 -28.834  1.00 84.99           H  
ATOM   1852 HG13 ILE A 116       9.547  10.385 -29.199  1.00 84.99           H  
ATOM   1853  CG2 ILE A 116       8.035  10.508 -26.845  1.00 84.99           C  
ATOM   1854 HG21 ILE A 116       7.279  10.965 -26.207  1.00 84.99           H  
ATOM   1855 HG22 ILE A 116       7.552   9.897 -27.607  1.00 84.99           H  
ATOM   1856 HG23 ILE A 116       8.637   9.865 -26.202  1.00 84.99           H  
ATOM   1857  CD1 ILE A 116      10.968  10.017 -27.634  1.00 84.99           C  
ATOM   1858 HD11 ILE A 116      10.441   9.112 -27.331  1.00 84.99           H  
ATOM   1859 HD12 ILE A 116      11.368  10.524 -26.755  1.00 84.99           H  
ATOM   1860 HD13 ILE A 116      11.794   9.739 -28.288  1.00 84.99           H  
ATOM   1861  N   ARG A 117       5.719  13.134 -28.003  1.00 87.43           N  
ATOM   1862  H   ARG A 117       5.598  12.703 -28.909  1.00 87.43           H  
ATOM   1863  CA  ARG A 117       4.548  13.572 -27.238  1.00 87.43           C  
ATOM   1864  HA  ARG A 117       4.798  14.492 -26.710  1.00 87.43           H  
ATOM   1865  C   ARG A 117       4.202  12.520 -26.187  1.00 87.43           C  
ATOM   1866  CB  ARG A 117       3.371  13.857 -28.178  1.00 87.43           C  
ATOM   1867  HB2 ARG A 117       2.484  14.060 -27.578  1.00 87.43           H  
ATOM   1868  HB3 ARG A 117       3.179  12.981 -28.797  1.00 87.43           H  
ATOM   1869  O   ARG A 117       3.574  11.517 -26.518  1.00 87.43           O  
ATOM   1870  CG  ARG A 117       3.644  15.062 -29.085  1.00 87.43           C  
ATOM   1871  HG2 ARG A 117       3.875  15.934 -28.473  1.00 87.43           H  
ATOM   1872  HG3 ARG A 117       4.491  14.850 -29.738  1.00 87.43           H  
ATOM   1873  CD  ARG A 117       2.407  15.352 -29.938  1.00 87.43           C  
ATOM   1874  HD2 ARG A 117       2.167  14.464 -30.522  1.00 87.43           H  
ATOM   1875  HD3 ARG A 117       1.571  15.573 -29.274  1.00 87.43           H  
ATOM   1876  NE  ARG A 117       2.640  16.491 -30.843  1.00 87.43           N  
ATOM   1877  HE  ARG A 117       3.581  16.856 -30.879  1.00 87.43           H  
ATOM   1878  NH1 ARG A 117       0.495  16.677 -31.639  1.00 87.43           N  
ATOM   1879 HH11 ARG A 117       0.224  15.899 -31.054  1.00 87.43           H  
ATOM   1880 HH12 ARG A 117      -0.185  17.145 -32.221  1.00 87.43           H  
ATOM   1881  NH2 ARG A 117       2.069  18.084 -32.367  1.00 87.43           N  
ATOM   1882 HH21 ARG A 117       1.378  18.544 -32.942  1.00 87.43           H  
ATOM   1883 HH22 ARG A 117       3.016  18.433 -32.359  1.00 87.43           H  
ATOM   1884  CZ  ARG A 117       1.737  17.077 -31.610  1.00 87.43           C  
ATOM   1885  N   ILE A 118       4.564  12.778 -24.929  1.00 88.91           N  
ATOM   1886  H   ILE A 118       5.207  13.544 -24.791  1.00 88.91           H  
ATOM   1887  CA  ILE A 118       4.304  11.883 -23.783  1.00 88.91           C  
ATOM   1888  HA  ILE A 118       4.898  10.977 -23.905  1.00 88.91           H  
ATOM   1889  C   ILE A 118       2.833  11.447 -23.730  1.00 88.91           C  
ATOM   1890  CB  ILE A 118       4.740  12.562 -22.461  1.00 88.91           C  
ATOM   1891  HB  ILE A 118       4.272  13.545 -22.409  1.00 88.91           H  
ATOM   1892  O   ILE A 118       2.552  10.262 -23.601  1.00 88.91           O  
ATOM   1893  CG1 ILE A 118       6.275  12.752 -22.463  1.00 88.91           C  
ATOM   1894 HG12 ILE A 118       6.766  11.783 -22.544  1.00 88.91           H  
ATOM   1895 HG13 ILE A 118       6.566  13.344 -23.331  1.00 88.91           H  
ATOM   1896  CG2 ILE A 118       4.280  11.762 -21.223  1.00 88.91           C  
ATOM   1897 HG21 ILE A 118       4.737  10.772 -21.233  1.00 88.91           H  
ATOM   1898 HG22 ILE A 118       3.195  11.661 -21.202  1.00 88.91           H  
ATOM   1899 HG23 ILE A 118       4.562  12.278 -20.305  1.00 88.91           H  
ATOM   1900  CD1 ILE A 118       6.816  13.470 -21.226  1.00 88.91           C  
ATOM   1901 HD11 ILE A 118       6.692  12.847 -20.340  1.00 88.91           H  
ATOM   1902 HD12 ILE A 118       7.881  13.666 -21.349  1.00 88.91           H  
ATOM   1903 HD13 ILE A 118       6.296  14.420 -21.104  1.00 88.91           H  
ATOM   1904  N   SER A 119       1.879  12.368 -23.898  1.00 87.81           N  
ATOM   1905  H   SER A 119       2.144  13.329 -24.063  1.00 87.81           H  
ATOM   1906  CA  SER A 119       0.448  12.027 -23.909  1.00 87.81           C  
ATOM   1907  HA  SER A 119       0.194  11.559 -22.958  1.00 87.81           H  
ATOM   1908  C   SER A 119       0.099  11.019 -25.008  1.00 87.81           C  
ATOM   1909  CB  SER A 119      -0.401  13.293 -24.059  1.00 87.81           C  
ATOM   1910  HB2 SER A 119      -1.450  13.012 -24.162  1.00 87.81           H  
ATOM   1911  HB3 SER A 119      -0.290  13.903 -23.163  1.00 87.81           H  
ATOM   1912  O   SER A 119      -0.530  10.003 -24.735  1.00 87.81           O  
ATOM   1913  OG  SER A 119       0.006  14.050 -25.188  1.00 87.81           O  
ATOM   1914  HG  SER A 119      -0.583  14.804 -25.266  1.00 87.81           H  
ATOM   1915  N   THR A 120       0.571  11.246 -26.236  1.00 87.71           N  
ATOM   1916  H   THR A 120       1.097  12.094 -26.390  1.00 87.71           H  
ATOM   1917  CA  THR A 120       0.364  10.333 -27.369  1.00 87.71           C  
ATOM   1918  HA  THR A 120      -0.704  10.140 -27.470  1.00 87.71           H  
ATOM   1919  C   THR A 120       1.047   8.982 -27.155  1.00 87.71           C  
ATOM   1920  CB  THR A 120       0.886  10.968 -28.667  1.00 87.71           C  
ATOM   1921  HB  THR A 120       1.971  11.058 -28.613  1.00 87.71           H  
ATOM   1922  O   THR A 120       0.485   7.959 -27.540  1.00 87.71           O  
ATOM   1923  CG2 THR A 120       0.526  10.164 -29.915  1.00 87.71           C  
ATOM   1924 HG21 THR A 120       1.050   9.208 -29.908  1.00 87.71           H  
ATOM   1925 HG22 THR A 120       0.835  10.715 -30.803  1.00 87.71           H  
ATOM   1926 HG23 THR A 120      -0.549   9.990 -29.954  1.00 87.71           H  
ATOM   1927  OG1 THR A 120       0.332  12.257 -28.842  1.00 87.71           O  
ATOM   1928  HG1 THR A 120      -0.612  12.179 -28.685  1.00 87.71           H  
ATOM   1929  N   PHE A 121       2.233   8.960 -26.545  1.00 88.61           N  
ATOM   1930  H   PHE A 121       2.652   9.835 -26.265  1.00 88.61           H  
ATOM   1931  CA  PHE A 121       2.941   7.724 -26.217  1.00 88.61           C  
ATOM   1932  HA  PHE A 121       3.056   7.126 -27.120  1.00 88.61           H  
ATOM   1933  C   PHE A 121       2.145   6.888 -25.208  1.00 88.61           C  
ATOM   1934  CB  PHE A 121       4.336   8.076 -25.683  1.00 88.61           C  
ATOM   1935  HB2 PHE A 121       4.250   8.595 -24.728  1.00 88.61           H  
ATOM   1936  HB3 PHE A 121       4.818   8.761 -26.380  1.00 88.61           H  
ATOM   1937  O   PHE A 121       1.838   5.724 -25.464  1.00 88.61           O  
ATOM   1938  CG  PHE A 121       5.226   6.867 -25.496  1.00 88.61           C  
ATOM   1939  CD1 PHE A 121       5.082   6.037 -24.366  1.00 88.61           C  
ATOM   1940  HD1 PHE A 121       4.342   6.256 -23.610  1.00 88.61           H  
ATOM   1941  CD2 PHE A 121       6.193   6.562 -26.471  1.00 88.61           C  
ATOM   1942  HD2 PHE A 121       6.309   7.191 -27.340  1.00 88.61           H  
ATOM   1943  CE1 PHE A 121       5.906   4.910 -24.216  1.00 88.61           C  
ATOM   1944  HE1 PHE A 121       5.790   4.264 -23.358  1.00 88.61           H  
ATOM   1945  CE2 PHE A 121       7.031   5.449 -26.306  1.00 88.61           C  
ATOM   1946  HE2 PHE A 121       7.793   5.227 -27.039  1.00 88.61           H  
ATOM   1947  CZ  PHE A 121       6.895   4.634 -25.174  1.00 88.61           C  
ATOM   1948  HZ  PHE A 121       7.567   3.798 -25.049  1.00 88.61           H  
ATOM   1949  N   LEU A 122       1.745   7.508 -24.093  1.00 91.32           N  
ATOM   1950  H   LEU A 122       2.013   8.473 -23.965  1.00 91.32           H  
ATOM   1951  CA  LEU A 122       1.017   6.848 -23.013  1.00 91.32           C  
ATOM   1952  HA  LEU A 122       1.599   5.993 -22.668  1.00 91.32           H  
ATOM   1953  C   LEU A 122      -0.335   6.296 -23.492  1.00 91.32           C  
ATOM   1954  CB  LEU A 122       0.833   7.837 -21.848  1.00 91.32           C  
ATOM   1955  HB2 LEU A 122       0.334   8.728 -22.229  1.00 91.32           H  
ATOM   1956  HB3 LEU A 122       0.167   7.375 -21.119  1.00 91.32           H  
ATOM   1957  O   LEU A 122      -0.647   5.143 -23.206  1.00 91.32           O  
ATOM   1958  CG  LEU A 122       2.118   8.263 -21.107  1.00 91.32           C  
ATOM   1959  HG  LEU A 122       2.839   8.687 -21.806  1.00 91.32           H  
ATOM   1960  CD1 LEU A 122       1.768   9.321 -20.057  1.00 91.32           C  
ATOM   1961 HD11 LEU A 122       1.281  10.165 -20.546  1.00 91.32           H  
ATOM   1962 HD12 LEU A 122       2.681   9.671 -19.575  1.00 91.32           H  
ATOM   1963 HD13 LEU A 122       1.097   8.898 -19.310  1.00 91.32           H  
ATOM   1964  CD2 LEU A 122       2.811   7.111 -20.387  1.00 91.32           C  
ATOM   1965 HD21 LEU A 122       3.688   7.482 -19.855  1.00 91.32           H  
ATOM   1966 HD22 LEU A 122       2.125   6.637 -19.686  1.00 91.32           H  
ATOM   1967 HD23 LEU A 122       3.155   6.383 -21.121  1.00 91.32           H  
ATOM   1968  N   THR A 123      -1.107   7.055 -24.277  1.00 89.12           N  
ATOM   1969  H   THR A 123      -0.838   8.014 -24.444  1.00 89.12           H  
ATOM   1970  CA  THR A 123      -2.416   6.608 -24.792  1.00 89.12           C  
ATOM   1971  HA  THR A 123      -3.022   6.264 -23.953  1.00 89.12           H  
ATOM   1972  C   THR A 123      -2.313   5.424 -25.765  1.00 89.12           C  
ATOM   1973  CB  THR A 123      -3.154   7.781 -25.460  1.00 89.12           C  
ATOM   1974  HB  THR A 123      -2.593   8.095 -26.340  1.00 89.12           H  
ATOM   1975  O   THR A 123      -3.207   4.584 -25.799  1.00 89.12           O  
ATOM   1976  CG2 THR A 123      -4.585   7.457 -25.882  1.00 89.12           C  
ATOM   1977 HG21 THR A 123      -5.149   7.067 -25.034  1.00 89.12           H  
ATOM   1978 HG22 THR A 123      -5.070   8.360 -26.252  1.00 89.12           H  
ATOM   1979 HG23 THR A 123      -4.583   6.716 -26.682  1.00 89.12           H  
ATOM   1980  OG1 THR A 123      -3.248   8.878 -24.578  1.00 89.12           O  
ATOM   1981  HG1 THR A 123      -3.702   8.603 -23.778  1.00 89.12           H  
ATOM   1982  N   ASN A 124      -1.219   5.300 -26.526  1.00 89.26           N  
ATOM   1983  H   ASN A 124      -0.476   5.975 -26.413  1.00 89.26           H  
ATOM   1984  CA  ASN A 124      -1.057   4.258 -27.554  1.00 89.26           C  
ATOM   1985  HA  ASN A 124      -2.044   3.882 -27.822  1.00 89.26           H  
ATOM   1986  C   ASN A 124      -0.277   3.017 -27.082  1.00 89.26           C  
ATOM   1987  CB  ASN A 124      -0.460   4.888 -28.819  1.00 89.26           C  
ATOM   1988  HB2 ASN A 124       0.464   5.410 -28.569  1.00 89.26           H  
ATOM   1989  HB3 ASN A 124      -0.222   4.108 -29.542  1.00 89.26           H  
ATOM   1990  O   ASN A 124       0.150   2.200 -27.895  1.00 89.26           O  
ATOM   1991  CG  ASN A 124      -1.437   5.825 -29.496  1.00 89.26           C  
ATOM   1992  ND2 ASN A 124      -1.063   7.058 -29.718  1.00 89.26           N  
ATOM   1993 HD21 ASN A 124      -1.777   7.657 -30.105  1.00 89.26           H  
ATOM   1994 HD22 ASN A 124      -0.266   7.401 -29.200  1.00 89.26           H  
ATOM   1995  OD1 ASN A 124      -2.551   5.474 -29.836  1.00 89.26           O  
ATOM   1996  N   SER A 125      -0.090   2.857 -25.773  1.00 91.81           N  
ATOM   1997  H   SER A 125      -0.452   3.572 -25.158  1.00 91.81           H  
ATOM   1998  CA  SER A 125       0.756   1.812 -25.180  1.00 91.81           C  
ATOM   1999  HA  SER A 125       1.492   1.492 -25.917  1.00 91.81           H  
ATOM   2000  C   SER A 125      -0.002   0.552 -24.731  1.00 91.81           C  
ATOM   2001  CB  SER A 125       1.522   2.420 -24.012  1.00 91.81           C  
ATOM   2002  HB2 SER A 125       2.193   1.673 -23.588  1.00 91.81           H  
ATOM   2003  HB3 SER A 125       2.107   3.278 -24.344  1.00 91.81           H  
ATOM   2004  O   SER A 125       0.615  -0.385 -24.227  1.00 91.81           O  
ATOM   2005  OG  SER A 125       0.576   2.822 -23.041  1.00 91.81           O  
ATOM   2006  HG  SER A 125       0.310   3.730 -23.201  1.00 91.81           H  
ATOM   2007  N   LYS A 126      -1.329   0.485 -24.914  1.00 90.69           N  
ATOM   2008  H   LYS A 126      -1.785   1.299 -25.301  1.00 90.69           H  
ATOM   2009  CA  LYS A 126      -2.172  -0.601 -24.375  1.00 90.69           C  
ATOM   2010  HA  LYS A 126      -2.102  -0.561 -23.288  1.00 90.69           H  
ATOM   2011  C   LYS A 126      -1.703  -2.002 -24.786  1.00 90.69           C  
ATOM   2012  CB  LYS A 126      -3.636  -0.361 -24.784  1.00 90.69           C  
ATOM   2013  HB2 LYS A 126      -3.718  -0.425 -25.869  1.00 90.69           H  
ATOM   2014  HB3 LYS A 126      -3.922   0.649 -24.490  1.00 90.69           H  
ATOM   2015  O   LYS A 126      -1.573  -2.871 -23.932  1.00 90.69           O  
ATOM   2016  CG  LYS A 126      -4.641  -1.349 -24.162  1.00 90.69           C  
ATOM   2017  HG2 LYS A 126      -5.629  -1.109 -24.556  1.00 90.69           H  
ATOM   2018  HG3 LYS A 126      -4.399  -2.368 -24.464  1.00 90.69           H  
ATOM   2019  CD  LYS A 126      -4.690  -1.255 -22.628  1.00 90.69           C  
ATOM   2020  HD2 LYS A 126      -3.775  -1.660 -22.195  1.00 90.69           H  
ATOM   2021  HD3 LYS A 126      -4.768  -0.203 -22.353  1.00 90.69           H  
ATOM   2022  CE  LYS A 126      -5.906  -1.971 -22.033  1.00 90.69           C  
ATOM   2023  HE2 LYS A 126      -6.039  -1.624 -21.008  1.00 90.69           H  
ATOM   2024  HE3 LYS A 126      -6.791  -1.689 -22.603  1.00 90.69           H  
ATOM   2025  NZ  LYS A 126      -5.748  -3.438 -22.030  1.00 90.69           N  
ATOM   2026  HZ1 LYS A 126      -5.471  -3.806 -22.929  1.00 90.69           H  
ATOM   2027  HZ2 LYS A 126      -4.942  -3.741 -21.501  1.00 90.69           H  
ATOM   2028  HZ3 LYS A 126      -6.554  -3.951 -21.701  1.00 90.69           H  
ATOM   2029  N   SER A 127      -1.375  -2.204 -26.065  1.00 90.84           N  
ATOM   2030  H   SER A 127      -1.439  -1.429 -26.709  1.00 90.84           H  
ATOM   2031  CA  SER A 127      -0.903  -3.501 -26.580  1.00 90.84           C  
ATOM   2032  HA  SER A 127      -1.632  -4.267 -26.315  1.00 90.84           H  
ATOM   2033  C   SER A 127       0.442  -3.943 -25.999  1.00 90.84           C  
ATOM   2034  CB  SER A 127      -0.789  -3.450 -28.106  1.00 90.84           C  
ATOM   2035  HB2 SER A 127      -1.781  -3.285 -28.526  1.00 90.84           H  
ATOM   2036  HB3 SER A 127      -0.412  -4.403 -28.477  1.00 90.84           H  
ATOM   2037  O   SER A 127       0.731  -5.134 -25.975  1.00 90.84           O  
ATOM   2038  OG  SER A 127       0.068  -2.399 -28.524  1.00 90.84           O  
ATOM   2039  HG  SER A 127       0.979  -2.649 -28.357  1.00 90.84           H  
ATOM   2040  N   LEU A 128       1.273  -2.995 -25.555  1.00 92.06           N  
ATOM   2041  H   LEU A 128       0.948  -2.039 -25.547  1.00 92.06           H  
ATOM   2042  CA  LEU A 128       2.509  -3.286 -24.833  1.00 92.06           C  
ATOM   2043  HA  LEU A 128       3.015  -4.130 -25.302  1.00 92.06           H  
ATOM   2044  C   LEU A 128       2.204  -3.684 -23.388  1.00 92.06           C  
ATOM   2045  CB  LEU A 128       3.424  -2.052 -24.899  1.00 92.06           C  
ATOM   2046  HB2 LEU A 128       2.866  -1.176 -24.567  1.00 92.06           H  
ATOM   2047  HB3 LEU A 128       3.725  -1.883 -25.933  1.00 92.06           H  
ATOM   2048  O   LEU A 128       2.707  -4.698 -22.918  1.00 92.06           O  
ATOM   2049  CG  LEU A 128       4.672  -2.164 -24.012  1.00 92.06           C  
ATOM   2050  HG  LEU A 128       4.394  -2.428 -22.992  1.00 92.06           H  
ATOM   2051  CD1 LEU A 128       5.637  -3.214 -24.557  1.00 92.06           C  
ATOM   2052 HD11 LEU A 128       5.204  -4.209 -24.448  1.00 92.06           H  
ATOM   2053 HD12 LEU A 128       5.846  -3.021 -25.609  1.00 92.06           H  
ATOM   2054 HD13 LEU A 128       6.569  -3.190 -23.993  1.00 92.06           H  
ATOM   2055  CD2 LEU A 128       5.345  -0.801 -23.946  1.00 92.06           C  
ATOM   2056 HD21 LEU A 128       5.654  -0.479 -24.941  1.00 92.06           H  
ATOM   2057 HD22 LEU A 128       6.205  -0.884 -23.282  1.00 92.06           H  
ATOM   2058 HD23 LEU A 128       4.659  -0.068 -23.520  1.00 92.06           H  
ATOM   2059  N   VAL A 129       1.368  -2.898 -22.702  1.00 92.49           N  
ATOM   2060  H   VAL A 129       0.987  -2.088 -23.168  1.00 92.49           H  
ATOM   2061  CA  VAL A 129       1.016  -3.125 -21.292  1.00 92.49           C  
ATOM   2062  HA  VAL A 129       1.939  -3.185 -20.715  1.00 92.49           H  
ATOM   2063  C   VAL A 129       0.298  -4.462 -21.087  1.00 92.49           C  
ATOM   2064  CB  VAL A 129       0.189  -1.945 -20.745  1.00 92.49           C  
ATOM   2065  HB  VAL A 129      -0.679  -1.778 -21.383  1.00 92.49           H  
ATOM   2066  O   VAL A 129       0.491  -5.099 -20.056  1.00 92.49           O  
ATOM   2067  CG1 VAL A 129      -0.305  -2.180 -19.311  1.00 92.49           C  
ATOM   2068 HG11 VAL A 129       0.531  -2.471 -18.674  1.00 92.49           H  
ATOM   2069 HG12 VAL A 129      -1.048  -2.978 -19.303  1.00 92.49           H  
ATOM   2070 HG13 VAL A 129      -0.771  -1.278 -18.915  1.00 92.49           H  
ATOM   2071  CG2 VAL A 129       1.042  -0.667 -20.731  1.00 92.49           C  
ATOM   2072 HG21 VAL A 129       1.319  -0.384 -21.747  1.00 92.49           H  
ATOM   2073 HG22 VAL A 129       1.951  -0.830 -20.153  1.00 92.49           H  
ATOM   2074 HG23 VAL A 129       0.473   0.152 -20.290  1.00 92.49           H  
ATOM   2075  N   ASP A 130      -0.480  -4.909 -22.073  1.00 91.59           N  
ATOM   2076  H   ASP A 130      -0.664  -4.294 -22.853  1.00 91.59           H  
ATOM   2077  CA  ASP A 130      -1.169  -6.204 -22.040  1.00 91.59           C  
ATOM   2078  HA  ASP A 130      -1.599  -6.351 -21.049  1.00 91.59           H  
ATOM   2079  C   ASP A 130      -0.245  -7.403 -22.300  1.00 91.59           C  
ATOM   2080  CB  ASP A 130      -2.307  -6.197 -23.068  1.00 91.59           C  
ATOM   2081  HB2 ASP A 130      -1.906  -5.926 -24.045  1.00 91.59           H  
ATOM   2082  HB3 ASP A 130      -2.727  -7.200 -23.143  1.00 91.59           H  
ATOM   2083  O   ASP A 130      -0.643  -8.545 -22.069  1.00 91.59           O  
ATOM   2084  CG  ASP A 130      -3.443  -5.248 -22.702  1.00 91.59           C  
ATOM   2085  OD1 ASP A 130      -3.586  -4.847 -21.520  1.00 91.59           O  
ATOM   2086  OD2 ASP A 130      -4.247  -4.906 -23.602  1.00 91.59           O  
ATOM   2087  N   HIS A 131       0.983  -7.179 -22.780  1.00 92.53           N  
ATOM   2088  H   HIS A 131       1.312  -6.229 -22.871  1.00 92.53           H  
ATOM   2089  CA  HIS A 131       1.915  -8.267 -23.037  1.00 92.53           C  
ATOM   2090  HA  HIS A 131       1.366  -9.040 -23.574  1.00 92.53           H  
ATOM   2091  C   HIS A 131       2.461  -8.829 -21.706  1.00 92.53           C  
ATOM   2092  CB  HIS A 131       3.035  -7.798 -23.971  1.00 92.53           C  
ATOM   2093  HB2 HIS A 131       3.702  -7.118 -23.440  1.00 92.53           H  
ATOM   2094  HB3 HIS A 131       2.596  -7.256 -24.809  1.00 92.53           H  
ATOM   2095  O   HIS A 131       3.092  -8.084 -20.953  1.00 92.53           O  
ATOM   2096  CG  HIS A 131       3.832  -8.957 -24.509  1.00 92.53           C  
ATOM   2097  CD2 HIS A 131       3.859  -9.400 -25.802  1.00 92.53           C  
ATOM   2098  HD2 HIS A 131       3.304  -8.982 -26.629  1.00 92.53           H  
ATOM   2099  ND1 HIS A 131       4.640  -9.797 -23.779  1.00 92.53           N  
ATOM   2100  HD1 HIS A 131       4.896  -9.667 -22.810  1.00 92.53           H  
ATOM   2101  CE1 HIS A 131       5.157 -10.714 -24.615  1.00 92.53           C  
ATOM   2102  HE1 HIS A 131       5.850 -11.495 -24.343  1.00 92.53           H  
ATOM   2103  NE2 HIS A 131       4.712 -10.505 -25.861  1.00 92.53           N  
ATOM   2104  N   PRO A 132       2.332 -10.141 -21.412  1.00 90.36           N  
ATOM   2105  CA  PRO A 132       2.715 -10.707 -20.111  1.00 90.36           C  
ATOM   2106  HA  PRO A 132       2.051 -10.293 -19.353  1.00 90.36           H  
ATOM   2107  C   PRO A 132       4.164 -10.414 -19.698  1.00 90.36           C  
ATOM   2108  CB  PRO A 132       2.457 -12.212 -20.234  1.00 90.36           C  
ATOM   2109  HB2 PRO A 132       2.169 -12.650 -19.278  1.00 90.36           H  
ATOM   2110  HB3 PRO A 132       3.336 -12.719 -20.633  1.00 90.36           H  
ATOM   2111  O   PRO A 132       4.415  -9.999 -18.568  1.00 90.36           O  
ATOM   2112  CG  PRO A 132       1.326 -12.289 -21.256  1.00 90.36           C  
ATOM   2113  HG2 PRO A 132       0.373 -12.102 -20.762  1.00 90.36           H  
ATOM   2114  HG3 PRO A 132       1.308 -13.250 -21.771  1.00 90.36           H  
ATOM   2115  CD  PRO A 132       1.637 -11.141 -22.211  1.00 90.36           C  
ATOM   2116  HD2 PRO A 132       2.290 -11.488 -23.012  1.00 90.36           H  
ATOM   2117  HD3 PRO A 132       0.702 -10.760 -22.622  1.00 90.36           H  
ATOM   2118  N   ASN A 133       5.109 -10.547 -20.635  1.00 93.61           N  
ATOM   2119  H   ASN A 133       4.865 -11.077 -21.460  1.00 93.61           H  
ATOM   2120  CA  ASN A 133       6.528 -10.278 -20.374  1.00 93.61           C  
ATOM   2121  HA  ASN A 133       6.828 -10.850 -19.496  1.00 93.61           H  
ATOM   2122  C   ASN A 133       6.829  -8.804 -20.061  1.00 93.61           C  
ATOM   2123  CB  ASN A 133       7.385 -10.752 -21.560  1.00 93.61           C  
ATOM   2124  HB2 ASN A 133       8.428 -10.507 -21.359  1.00 93.61           H  
ATOM   2125  HB3 ASN A 133       7.078 -10.220 -22.460  1.00 93.61           H  
ATOM   2126  O   ASN A 133       7.834  -8.526 -19.417  1.00 93.61           O  
ATOM   2127  CG  ASN A 133       7.316 -12.243 -21.827  1.00 93.61           C  
ATOM   2128  ND2 ASN A 133       7.855 -12.694 -22.933  1.00 93.61           N  
ATOM   2129 HD21 ASN A 133       7.851 -13.698 -23.040  1.00 93.61           H  
ATOM   2130 HD22 ASN A 133       8.445 -12.105 -23.504  1.00 93.61           H  
ATOM   2131  OD1 ASN A 133       6.734 -13.008 -21.084  1.00 93.61           O  
ATOM   2132  N   PHE A 134       5.980  -7.855 -20.470  1.00 95.33           N  
ATOM   2133  H   PHE A 134       5.092  -8.111 -20.876  1.00 95.33           H  
ATOM   2134  CA  PHE A 134       6.179  -6.452 -20.112  1.00 95.33           C  
ATOM   2135  HA  PHE A 134       7.219  -6.184 -20.299  1.00 95.33           H  
ATOM   2136  C   PHE A 134       5.926  -6.219 -18.613  1.00 95.33           C  
ATOM   2137  CB  PHE A 134       5.301  -5.564 -20.999  1.00 95.33           C  
ATOM   2138  HB2 PHE A 134       5.598  -5.691 -22.040  1.00 95.33           H  
ATOM   2139  HB3 PHE A 134       4.260  -5.873 -20.909  1.00 95.33           H  
ATOM   2140  O   PHE A 134       6.728  -5.551 -17.966  1.00 95.33           O  
ATOM   2141  CG  PHE A 134       5.395  -4.102 -20.635  1.00 95.33           C  
ATOM   2142  CD1 PHE A 134       4.412  -3.536 -19.807  1.00 95.33           C  
ATOM   2143  HD1 PHE A 134       3.587  -4.141 -19.461  1.00 95.33           H  
ATOM   2144  CD2 PHE A 134       6.484  -3.326 -21.070  1.00 95.33           C  
ATOM   2145  HD2 PHE A 134       7.251  -3.768 -21.688  1.00 95.33           H  
ATOM   2146  CE1 PHE A 134       4.509  -2.192 -19.425  1.00 95.33           C  
ATOM   2147  HE1 PHE A 134       3.739  -1.762 -18.802  1.00 95.33           H  
ATOM   2148  CE2 PHE A 134       6.586  -1.982 -20.674  1.00 95.33           C  
ATOM   2149  HE2 PHE A 134       7.426  -1.381 -20.989  1.00 95.33           H  
ATOM   2150  CZ  PHE A 134       5.603  -1.421 -19.844  1.00 95.33           C  
ATOM   2151  HZ  PHE A 134       5.694  -0.399 -19.509  1.00 95.33           H  
ATOM   2152  N   GLU A 135       4.871  -6.814 -18.035  1.00 95.11           N  
ATOM   2153  H   GLU A 135       4.260  -7.380 -18.606  1.00 95.11           H  
ATOM   2154  CA  GLU A 135       4.606  -6.726 -16.585  1.00 95.11           C  
ATOM   2155  HA  GLU A 135       4.625  -5.672 -16.310  1.00 95.11           H  
ATOM   2156  C   GLU A 135       5.721  -7.411 -15.767  1.00 95.11           C  
ATOM   2157  CB  GLU A 135       3.196  -7.277 -16.248  1.00 95.11           C  
ATOM   2158  HB2 GLU A 135       2.491  -6.914 -16.996  1.00 95.11           H  
ATOM   2159  HB3 GLU A 135       3.207  -8.366 -16.286  1.00 95.11           H  
ATOM   2160  O   GLU A 135       6.147  -6.869 -14.746  1.00 95.11           O  
ATOM   2161  CG  GLU A 135       2.700  -6.807 -14.863  1.00 95.11           C  
ATOM   2162  HG2 GLU A 135       2.761  -5.719 -14.848  1.00 95.11           H  
ATOM   2163  HG3 GLU A 135       3.381  -7.183 -14.100  1.00 95.11           H  
ATOM   2164  CD  GLU A 135       1.253  -7.231 -14.510  1.00 95.11           C  
ATOM   2165  OE1 GLU A 135       1.050  -8.416 -14.170  1.00 95.11           O  
ATOM   2166  OE2 GLU A 135       0.305  -6.400 -14.549  1.00 95.11           O  
ATOM   2167  N   ILE A 136       6.266  -8.534 -16.259  1.00 96.78           N  
ATOM   2168  H   ILE A 136       5.846  -8.935 -17.085  1.00 96.78           H  
ATOM   2169  CA  ILE A 136       7.413  -9.236 -15.650  1.00 96.78           C  
ATOM   2170  HA  ILE A 136       7.180  -9.446 -14.606  1.00 96.78           H  
ATOM   2171  C   ILE A 136       8.668  -8.349 -15.656  1.00 96.78           C  
ATOM   2172  CB  ILE A 136       7.660 -10.587 -16.369  1.00 96.78           C  
ATOM   2173  HB  ILE A 136       7.733 -10.394 -17.439  1.00 96.78           H  
ATOM   2174  O   ILE A 136       9.285  -8.148 -14.610  1.00 96.78           O  
ATOM   2175  CG1 ILE A 136       6.477 -11.553 -16.124  1.00 96.78           C  
ATOM   2176 HG12 ILE A 136       6.440 -11.819 -15.068  1.00 96.78           H  
ATOM   2177 HG13 ILE A 136       5.541 -11.051 -16.370  1.00 96.78           H  
ATOM   2178  CG2 ILE A 136       8.980 -11.242 -15.925  1.00 96.78           C  
ATOM   2179 HG21 ILE A 136       9.149 -12.174 -16.465  1.00 96.78           H  
ATOM   2180 HG22 ILE A 136       9.830 -10.596 -16.145  1.00 96.78           H  
ATOM   2181 HG23 ILE A 136       8.954 -11.453 -14.856  1.00 96.78           H  
ATOM   2182  CD1 ILE A 136       6.534 -12.843 -16.954  1.00 96.78           C  
ATOM   2183 HD11 ILE A 136       6.673 -12.607 -18.009  1.00 96.78           H  
ATOM   2184 HD12 ILE A 136       7.347 -13.484 -16.611  1.00 96.78           H  
ATOM   2185 HD13 ILE A 136       5.599 -13.391 -16.837  1.00 96.78           H  
ATOM   2186  N   MET A 137       9.020  -7.764 -16.807  1.00 96.88           N  
ATOM   2187  H   MET A 137       8.492  -7.977 -17.640  1.00 96.88           H  
ATOM   2188  CA  MET A 137      10.179  -6.868 -16.927  1.00 96.88           C  
ATOM   2189  HA  MET A 137      11.069  -7.387 -16.571  1.00 96.88           H  
ATOM   2190  C   MET A 137      10.024  -5.612 -16.064  1.00 96.88           C  
ATOM   2191  CB  MET A 137      10.384  -6.466 -18.397  1.00 96.88           C  
ATOM   2192  HB2 MET A 137       9.434  -6.142 -18.821  1.00 96.88           H  
ATOM   2193  HB3 MET A 137      11.068  -5.618 -18.443  1.00 96.88           H  
ATOM   2194  O   MET A 137      10.952  -5.223 -15.356  1.00 96.88           O  
ATOM   2195  CG  MET A 137      10.957  -7.597 -19.261  1.00 96.88           C  
ATOM   2196  HG2 MET A 137      11.058  -7.228 -20.281  1.00 96.88           H  
ATOM   2197  HG3 MET A 137      10.249  -8.426 -19.275  1.00 96.88           H  
ATOM   2198  SD  MET A 137      12.559  -8.271 -18.745  1.00 96.88           S  
ATOM   2199  CE  MET A 137      13.597  -6.795 -18.865  1.00 96.88           C  
ATOM   2200  HE1 MET A 137      13.275  -6.057 -18.131  1.00 96.88           H  
ATOM   2201  HE2 MET A 137      13.521  -6.374 -19.868  1.00 96.88           H  
ATOM   2202  HE3 MET A 137      14.633  -7.063 -18.658  1.00 96.88           H  
ATOM   2203  N   ALA A 138       8.840  -4.995 -16.064  1.00 97.35           N  
ATOM   2204  H   ALA A 138       8.108  -5.342 -16.667  1.00 97.35           H  
ATOM   2205  CA  ALA A 138       8.555  -3.843 -15.215  1.00 97.35           C  
ATOM   2206  HA  ALA A 138       9.299  -3.073 -15.417  1.00 97.35           H  
ATOM   2207  C   ALA A 138       8.653  -4.192 -13.715  1.00 97.35           C  
ATOM   2208  CB  ALA A 138       7.176  -3.298 -15.598  1.00 97.35           C  
ATOM   2209  HB1 ALA A 138       7.156  -3.058 -16.661  1.00 97.35           H  
ATOM   2210  HB2 ALA A 138       6.972  -2.392 -15.029  1.00 97.35           H  
ATOM   2211  HB3 ALA A 138       6.409  -4.043 -15.385  1.00 97.35           H  
ATOM   2212  O   ALA A 138       9.101  -3.360 -12.926  1.00 97.35           O  
ATOM   2213  N   SER A 139       8.288  -5.421 -13.326  1.00 97.84           N  
ATOM   2214  H   SER A 139       7.914  -6.051 -14.021  1.00 97.84           H  
ATOM   2215  CA  SER A 139       8.414  -5.916 -11.945  1.00 97.84           C  
ATOM   2216  HA  SER A 139       7.989  -5.180 -11.261  1.00 97.84           H  
ATOM   2217  C   SER A 139       9.870  -6.124 -11.540  1.00 97.84           C  
ATOM   2218  CB  SER A 139       7.656  -7.230 -11.751  1.00 97.84           C  
ATOM   2219  HB2 SER A 139       8.078  -8.012 -12.381  1.00 97.84           H  
ATOM   2220  HB3 SER A 139       7.736  -7.539 -10.709  1.00 97.84           H  
ATOM   2221  O   SER A 139      10.253  -5.716 -10.446  1.00 97.84           O  
ATOM   2222  OG  SER A 139       6.301  -7.034 -12.078  1.00 97.84           O  
ATOM   2223  HG  SER A 139       6.232  -7.003 -13.035  1.00 97.84           H  
ATOM   2224  N   ALA A 140      10.698  -6.678 -12.432  1.00 98.15           N  
ATOM   2225  H   ALA A 140      10.316  -7.027 -13.299  1.00 98.15           H  
ATOM   2226  CA  ALA A 140      12.139  -6.809 -12.214  1.00 98.15           C  
ATOM   2227  HA  ALA A 140      12.316  -7.393 -11.311  1.00 98.15           H  
ATOM   2228  C   ALA A 140      12.805  -5.440 -12.012  1.00 98.15           C  
ATOM   2229  CB  ALA A 140      12.755  -7.554 -13.403  1.00 98.15           C  
ATOM   2230  HB1 ALA A 140      12.641  -6.976 -14.320  1.00 98.15           H  
ATOM   2231  HB2 ALA A 140      12.276  -8.524 -13.532  1.00 98.15           H  
ATOM   2232  HB3 ALA A 140      13.818  -7.713 -13.218  1.00 98.15           H  
ATOM   2233  O   ALA A 140      13.577  -5.251 -11.071  1.00 98.15           O  
ATOM   2234  N   ILE A 141      12.454  -4.460 -12.851  1.00 98.10           N  
ATOM   2235  H   ILE A 141      11.847  -4.691 -13.624  1.00 98.10           H  
ATOM   2236  CA  ILE A 141      12.964  -3.090 -12.735  1.00 98.10           C  
ATOM   2237  HA  ILE A 141      14.053  -3.135 -12.698  1.00 98.10           H  
ATOM   2238  C   ILE A 141      12.508  -2.438 -11.418  1.00 98.10           C  
ATOM   2239  CB  ILE A 141      12.568  -2.259 -13.976  1.00 98.10           C  
ATOM   2240  HB  ILE A 141      11.489  -2.327 -14.113  1.00 98.10           H  
ATOM   2241  O   ILE A 141      13.328  -1.826 -10.733  1.00 98.10           O  
ATOM   2242  CG1 ILE A 141      13.271  -2.795 -15.246  1.00 98.10           C  
ATOM   2243 HG12 ILE A 141      13.235  -3.885 -15.260  1.00 98.10           H  
ATOM   2244 HG13 ILE A 141      14.321  -2.505 -15.229  1.00 98.10           H  
ATOM   2245  CG2 ILE A 141      12.944  -0.781 -13.760  1.00 98.10           C  
ATOM   2246 HG21 ILE A 141      13.978  -0.713 -13.422  1.00 98.10           H  
ATOM   2247 HG22 ILE A 141      12.848  -0.215 -14.686  1.00 98.10           H  
ATOM   2248 HG23 ILE A 141      12.288  -0.330 -13.015  1.00 98.10           H  
ATOM   2249  CD1 ILE A 141      12.633  -2.307 -16.555  1.00 98.10           C  
ATOM   2250 HD11 ILE A 141      11.586  -2.609 -16.583  1.00 98.10           H  
ATOM   2251 HD12 ILE A 141      13.144  -2.762 -17.403  1.00 98.10           H  
ATOM   2252 HD13 ILE A 141      12.713  -1.224 -16.649  1.00 98.10           H  
ATOM   2253  N   ASP A 142      11.235  -2.576 -11.021  1.00 98.24           N  
ATOM   2254  H   ASP A 142      10.583  -3.074 -11.610  1.00 98.24           H  
ATOM   2255  CA  ASP A 142      10.759  -2.006  -9.749  1.00 98.24           C  
ATOM   2256  HA  ASP A 142      11.020  -0.948  -9.743  1.00 98.24           H  
ATOM   2257  C   ASP A 142      11.428  -2.654  -8.537  1.00 98.24           C  
ATOM   2258  CB  ASP A 142       9.237  -2.124  -9.587  1.00 98.24           C  
ATOM   2259  HB2 ASP A 142       8.972  -3.137  -9.285  1.00 98.24           H  
ATOM   2260  HB3 ASP A 142       8.771  -1.946 -10.557  1.00 98.24           H  
ATOM   2261  O   ASP A 142      11.847  -1.946  -7.623  1.00 98.24           O  
ATOM   2262  CG  ASP A 142       8.720  -1.096  -8.560  1.00 98.24           C  
ATOM   2263  OD1 ASP A 142       8.793   0.120  -8.856  1.00 98.24           O  
ATOM   2264  OD2 ASP A 142       8.285  -1.441  -7.442  1.00 98.24           O  
ATOM   2265  N   MET A 143      11.571  -3.984  -8.541  1.00 98.15           N  
ATOM   2266  H   MET A 143      11.188  -4.502  -9.319  1.00 98.15           H  
ATOM   2267  CA  MET A 143      12.216  -4.741  -7.469  1.00 98.15           C  
ATOM   2268  HA  MET A 143      11.731  -4.490  -6.526  1.00 98.15           H  
ATOM   2269  C   MET A 143      13.695  -4.370  -7.323  1.00 98.15           C  
ATOM   2270  CB  MET A 143      12.012  -6.239  -7.727  1.00 98.15           C  
ATOM   2271  HB2 MET A 143      10.943  -6.445  -7.791  1.00 98.15           H  
ATOM   2272  HB3 MET A 143      12.459  -6.506  -8.684  1.00 98.15           H  
ATOM   2273  O   MET A 143      14.160  -4.154  -6.202  1.00 98.15           O  
ATOM   2274  CG  MET A 143      12.617  -7.109  -6.621  1.00 98.15           C  
ATOM   2275  HG2 MET A 143      12.300  -6.732  -5.649  1.00 98.15           H  
ATOM   2276  HG3 MET A 143      13.703  -7.046  -6.690  1.00 98.15           H  
ATOM   2277  SD  MET A 143      12.137  -8.848  -6.743  1.00 98.15           S  
ATOM   2278  CE  MET A 143      13.051  -9.582  -5.366  1.00 98.15           C  
ATOM   2279  HE1 MET A 143      12.787  -9.061  -4.446  1.00 98.15           H  
ATOM   2280  HE2 MET A 143      12.783 -10.635  -5.276  1.00 98.15           H  
ATOM   2281  HE3 MET A 143      14.124  -9.510  -5.548  1.00 98.15           H  
ATOM   2282  N   PHE A 144      14.411  -4.208  -8.439  1.00 98.38           N  
ATOM   2283  H   PHE A 144      13.983  -4.436  -9.324  1.00 98.38           H  
ATOM   2284  CA  PHE A 144      15.785  -3.707  -8.450  1.00 98.38           C  
ATOM   2285  HA  PHE A 144      16.406  -4.341  -7.818  1.00 98.38           H  
ATOM   2286  C   PHE A 144      15.881  -2.280  -7.885  1.00 98.38           C  
ATOM   2287  CB  PHE A 144      16.321  -3.789  -9.883  1.00 98.38           C  
ATOM   2288  HB2 PHE A 144      15.653  -3.242 -10.549  1.00 98.38           H  
ATOM   2289  HB3 PHE A 144      16.317  -4.831 -10.202  1.00 98.38           H  
ATOM   2290  O   PHE A 144      16.664  -2.018  -6.974  1.00 98.38           O  
ATOM   2291  CG  PHE A 144      17.721  -3.235 -10.039  1.00 98.38           C  
ATOM   2292  CD1 PHE A 144      17.909  -1.881 -10.374  1.00 98.38           C  
ATOM   2293  HD1 PHE A 144      17.053  -1.242 -10.534  1.00 98.38           H  
ATOM   2294  CD2 PHE A 144      18.838  -4.069  -9.843  1.00 98.38           C  
ATOM   2295  HD2 PHE A 144      18.705  -5.111  -9.596  1.00 98.38           H  
ATOM   2296  CE1 PHE A 144      19.206  -1.358 -10.513  1.00 98.38           C  
ATOM   2297  HE1 PHE A 144      19.358  -0.324 -10.785  1.00 98.38           H  
ATOM   2298  CE2 PHE A 144      20.134  -3.544  -9.989  1.00 98.38           C  
ATOM   2299  HE2 PHE A 144      20.998  -4.179  -9.859  1.00 98.38           H  
ATOM   2300  CZ  PHE A 144      20.319  -2.193 -10.323  1.00 98.38           C  
ATOM   2301  HZ  PHE A 144      21.317  -1.803 -10.455  1.00 98.38           H  
ATOM   2302  N   LEU A 145      15.048  -1.349  -8.357  1.00 97.47           N  
ATOM   2303  H   LEU A 145      14.403  -1.607  -9.091  1.00 97.47           H  
ATOM   2304  CA  LEU A 145      15.077   0.041  -7.887  1.00 97.47           C  
ATOM   2305  HA  LEU A 145      16.115   0.371  -7.848  1.00 97.47           H  
ATOM   2306  C   LEU A 145      14.533   0.206  -6.448  1.00 97.47           C  
ATOM   2307  CB  LEU A 145      14.320   0.926  -8.892  1.00 97.47           C  
ATOM   2308  HB2 LEU A 145      14.253   1.930  -8.474  1.00 97.47           H  
ATOM   2309  HB3 LEU A 145      13.312   0.523  -8.996  1.00 97.47           H  
ATOM   2310  O   LEU A 145      14.855   1.187  -5.781  1.00 97.47           O  
ATOM   2311  CG  LEU A 145      14.937   1.049 -10.298  1.00 97.47           C  
ATOM   2312  HG  LEU A 145      15.073   0.061 -10.738  1.00 97.47           H  
ATOM   2313  CD1 LEU A 145      13.987   1.850 -11.192  1.00 97.47           C  
ATOM   2314 HD11 LEU A 145      13.024   1.341 -11.242  1.00 97.47           H  
ATOM   2315 HD12 LEU A 145      14.396   1.908 -12.201  1.00 97.47           H  
ATOM   2316 HD13 LEU A 145      13.852   2.858 -10.799  1.00 97.47           H  
ATOM   2317  CD2 LEU A 145      16.291   1.763 -10.283  1.00 97.47           C  
ATOM   2318 HD21 LEU A 145      16.203   2.738  -9.804  1.00 97.47           H  
ATOM   2319 HD22 LEU A 145      16.648   1.881 -11.306  1.00 97.47           H  
ATOM   2320 HD23 LEU A 145      17.019   1.161  -9.737  1.00 97.47           H  
ATOM   2321  N   GLU A 146      13.718  -0.726  -5.940  1.00 97.12           N  
ATOM   2322  H   GLU A 146      13.369  -1.437  -6.568  1.00 97.12           H  
ATOM   2323  CA  GLU A 146      13.342  -0.819  -4.516  1.00 97.12           C  
ATOM   2324  HA  GLU A 146      13.044   0.165  -4.155  1.00 97.12           H  
ATOM   2325  C   GLU A 146      14.524  -1.268  -3.654  1.00 97.12           C  
ATOM   2326  CB  GLU A 146      12.159  -1.793  -4.341  1.00 97.12           C  
ATOM   2327  HB2 GLU A 146      11.303  -1.419  -4.903  1.00 97.12           H  
ATOM   2328  HB3 GLU A 146      12.436  -2.747  -4.789  1.00 97.12           H  
ATOM   2329  O   GLU A 146      14.682  -0.778  -2.534  1.00 97.12           O  
ATOM   2330  CG  GLU A 146      11.717  -2.091  -2.889  1.00 97.12           C  
ATOM   2331  HG2 GLU A 146      12.558  -2.501  -2.329  1.00 97.12           H  
ATOM   2332  HG3 GLU A 146      10.969  -2.883  -2.937  1.00 97.12           H  
ATOM   2333  CD  GLU A 146      11.096  -0.912  -2.118  1.00 97.12           C  
ATOM   2334  OE1 GLU A 146      11.329  -0.792  -0.896  1.00 97.12           O  
ATOM   2335  OE2 GLU A 146      10.282  -0.171  -2.716  1.00 97.12           O  
ATOM   2336  N   ARG A 147      15.362  -2.184  -4.160  1.00 97.26           N  
ATOM   2337  H   ARG A 147      15.166  -2.567  -5.073  1.00 97.26           H  
ATOM   2338  CA  ARG A 147      16.605  -2.582  -3.489  1.00 97.26           C  
ATOM   2339  HA  ARG A 147      16.372  -2.795  -2.445  1.00 97.26           H  
ATOM   2340  C   ARG A 147      17.618  -1.438  -3.454  1.00 97.26           C  
ATOM   2341  CB  ARG A 147      17.166  -3.854  -4.154  1.00 97.26           C  
ATOM   2342  HB2 ARG A 147      16.416  -4.643  -4.110  1.00 97.26           H  
ATOM   2343  HB3 ARG A 147      17.378  -3.655  -5.205  1.00 97.26           H  
ATOM   2344  O   ARG A 147      18.285  -1.256  -2.438  1.00 97.26           O  
ATOM   2345  CG  ARG A 147      18.460  -4.366  -3.506  1.00 97.26           C  
ATOM   2346  HG2 ARG A 147      18.813  -5.234  -4.062  1.00 97.26           H  
ATOM   2347  HG3 ARG A 147      19.227  -3.593  -3.568  1.00 97.26           H  
ATOM   2348  CD  ARG A 147      18.252  -4.763  -2.043  1.00 97.26           C  
ATOM   2349  HD2 ARG A 147      17.796  -3.941  -1.491  1.00 97.26           H  
ATOM   2350  HD3 ARG A 147      17.586  -5.625  -2.015  1.00 97.26           H  
ATOM   2351  NE  ARG A 147      19.533  -5.068  -1.398  1.00 97.26           N  
ATOM   2352  HE  ARG A 147      20.352  -4.592  -1.748  1.00 97.26           H  
ATOM   2353  NH1 ARG A 147      18.789  -6.590   0.155  1.00 97.26           N  
ATOM   2354 HH11 ARG A 147      17.906  -6.634  -0.334  1.00 97.26           H  
ATOM   2355 HH12 ARG A 147      19.057  -7.288   0.834  1.00 97.26           H  
ATOM   2356  NH2 ARG A 147      20.921  -6.009   0.099  1.00 97.26           N  
ATOM   2357 HH21 ARG A 147      21.643  -5.322  -0.068  1.00 97.26           H  
ATOM   2358 HH22 ARG A 147      21.116  -6.670   0.837  1.00 97.26           H  
ATOM   2359  CZ  ARG A 147      19.736  -5.880  -0.386  1.00 97.26           C  
ATOM   2360  N   PHE A 148      17.674  -0.637  -4.516  1.00 97.14           N  
ATOM   2361  H   PHE A 148      17.143  -0.921  -5.327  1.00 97.14           H  
ATOM   2362  CA  PHE A 148      18.638   0.451  -4.681  1.00 97.14           C  
ATOM   2363  HA  PHE A 148      19.253   0.528  -3.784  1.00 97.14           H  
ATOM   2364  C   PHE A 148      17.947   1.812  -4.881  1.00 97.14           C  
ATOM   2365  CB  PHE A 148      19.584   0.084  -5.825  1.00 97.14           C  
ATOM   2366  HB2 PHE A 148      20.382   0.825  -5.878  1.00 97.14           H  
ATOM   2367  HB3 PHE A 148      19.035   0.118  -6.766  1.00 97.14           H  
ATOM   2368  O   PHE A 148      17.978   2.377  -5.977  1.00 97.14           O  
ATOM   2369  CG  PHE A 148      20.208  -1.288  -5.675  1.00 97.14           C  
ATOM   2370  CD1 PHE A 148      21.101  -1.558  -4.618  1.00 97.14           C  
ATOM   2371  HD1 PHE A 148      21.331  -0.798  -3.886  1.00 97.14           H  
ATOM   2372  CD2 PHE A 148      19.912  -2.292  -6.614  1.00 97.14           C  
ATOM   2373  HD2 PHE A 148      19.230  -2.099  -7.429  1.00 97.14           H  
ATOM   2374  CE1 PHE A 148      21.757  -2.801  -4.553  1.00 97.14           C  
ATOM   2375  HE1 PHE A 148      22.503  -2.985  -3.794  1.00 97.14           H  
ATOM   2376  CE2 PHE A 148      20.537  -3.545  -6.523  1.00 97.14           C  
ATOM   2377  HE2 PHE A 148      20.331  -4.306  -7.261  1.00 97.14           H  
ATOM   2378  CZ  PHE A 148      21.482  -3.788  -5.515  1.00 97.14           C  
ATOM   2379  HZ  PHE A 148      22.018  -4.725  -5.501  1.00 97.14           H  
ATOM   2380  N   PRO A 149      17.337   2.392  -3.830  1.00 94.08           N  
ATOM   2381  CA  PRO A 149      16.556   3.625  -3.954  1.00 94.08           C  
ATOM   2382  HA  PRO A 149      15.776   3.483  -4.703  1.00 94.08           H  
ATOM   2383  C   PRO A 149      17.385   4.853  -4.371  1.00 94.08           C  
ATOM   2384  CB  PRO A 149      15.904   3.817  -2.580  1.00 94.08           C  
ATOM   2385  HB2 PRO A 149      14.934   3.320  -2.572  1.00 94.08           H  
ATOM   2386  HB3 PRO A 149      15.791   4.869  -2.318  1.00 94.08           H  
ATOM   2387  O   PRO A 149      16.824   5.814  -4.894  1.00 94.08           O  
ATOM   2388  CG  PRO A 149      16.850   3.092  -1.622  1.00 94.08           C  
ATOM   2389  HG2 PRO A 149      16.341   2.767  -0.715  1.00 94.08           H  
ATOM   2390  HG3 PRO A 149      17.697   3.735  -1.381  1.00 94.08           H  
ATOM   2391  CD  PRO A 149      17.326   1.908  -2.457  1.00 94.08           C  
ATOM   2392  HD2 PRO A 149      18.315   1.591  -2.127  1.00 94.08           H  
ATOM   2393  HD3 PRO A 149      16.616   1.086  -2.369  1.00 94.08           H  
ATOM   2394  N   SER A 150      18.705   4.833  -4.151  1.00 94.24           N  
ATOM   2395  H   SER A 150      19.112   4.013  -3.725  1.00 94.24           H  
ATOM   2396  CA  SER A 150      19.652   5.880  -4.564  1.00 94.24           C  
ATOM   2397  HA  SER A 150      19.149   6.846  -4.520  1.00 94.24           H  
ATOM   2398  C   SER A 150      20.173   5.725  -6.000  1.00 94.24           C  
ATOM   2399  CB  SER A 150      20.835   5.924  -3.591  1.00 94.24           C  
ATOM   2400  HB2 SER A 150      21.579   6.638  -3.945  1.00 94.24           H  
ATOM   2401  HB3 SER A 150      20.484   6.242  -2.609  1.00 94.24           H  
ATOM   2402  O   SER A 150      20.933   6.578  -6.454  1.00 94.24           O  
ATOM   2403  OG  SER A 150      21.416   4.637  -3.481  1.00 94.24           O  
ATOM   2404  HG  SER A 150      22.332   4.730  -3.209  1.00 94.24           H  
ATOM   2405  N   HIS A 151      19.780   4.670  -6.724  1.00 94.76           N  
ATOM   2406  H   HIS A 151      19.139   4.005  -6.315  1.00 94.76           H  
ATOM   2407  CA  HIS A 151      20.172   4.465  -8.118  1.00 94.76           C  
ATOM   2408  HA  HIS A 151      21.260   4.407  -8.162  1.00 94.76           H  
ATOM   2409  C   HIS A 151      19.712   5.650  -8.989  1.00 94.76           C  
ATOM   2410  CB  HIS A 151      19.590   3.127  -8.603  1.00 94.76           C  
ATOM   2411  HB2 HIS A 151      18.503   3.197  -8.641  1.00 94.76           H  
ATOM   2412  HB3 HIS A 151      19.851   2.352  -7.882  1.00 94.76           H  
ATOM   2413  O   HIS A 151      18.611   6.172  -8.798  1.00 94.76           O  
ATOM   2414  CG  HIS A 151      20.109   2.683  -9.945  1.00 94.76           C  
ATOM   2415  CD2 HIS A 151      21.214   1.905 -10.170  1.00 94.76           C  
ATOM   2416  HD2 HIS A 151      21.886   1.504  -9.425  1.00 94.76           H  
ATOM   2417  ND1 HIS A 151      19.541   2.948 -11.174  1.00 94.76           N  
ATOM   2418  HD1 HIS A 151      18.604   3.289 -11.331  1.00 94.76           H  
ATOM   2419  CE1 HIS A 151      20.303   2.367 -12.118  1.00 94.76           C  
ATOM   2420  HE1 HIS A 151      20.091   2.343 -13.177  1.00 94.76           H  
ATOM   2421  NE2 HIS A 151      21.321   1.718 -11.547  1.00 94.76           N  
ATOM   2422  N   GLY A 152      20.511   6.059  -9.984  1.00 91.48           N  
ATOM   2423  H   GLY A 152      21.399   5.593 -10.104  1.00 91.48           H  
ATOM   2424  CA  GLY A 152      20.234   7.249 -10.814  1.00 91.48           C  
ATOM   2425  HA2 GLY A 152      21.008   7.329 -11.577  1.00 91.48           H  
ATOM   2426  HA3 GLY A 152      20.278   8.139 -10.185  1.00 91.48           H  
ATOM   2427  C   GLY A 152      18.871   7.226 -11.524  1.00 91.48           C  
ATOM   2428  O   GLY A 152      18.267   8.267 -11.781  1.00 91.48           O  
ATOM   2429  N   MET A 153      18.335   6.026 -11.755  1.00 92.58           N  
ATOM   2430  H   MET A 153      18.919   5.234 -11.526  1.00 92.58           H  
ATOM   2431  CA  MET A 153      17.024   5.782 -12.369  1.00 92.58           C  
ATOM   2432  HA  MET A 153      16.749   6.663 -12.949  1.00 92.58           H  
ATOM   2433  C   MET A 153      15.886   5.553 -11.352  1.00 92.58           C  
ATOM   2434  CB  MET A 153      17.130   4.613 -13.355  1.00 92.58           C  
ATOM   2435  HB2 MET A 153      16.177   4.485 -13.869  1.00 92.58           H  
ATOM   2436  HB3 MET A 153      17.336   3.698 -12.800  1.00 92.58           H  
ATOM   2437  O   MET A 153      14.769   5.232 -11.745  1.00 92.58           O  
ATOM   2438  CG  MET A 153      18.222   4.803 -14.414  1.00 92.58           C  
ATOM   2439  HG2 MET A 153      17.964   5.637 -15.067  1.00 92.58           H  
ATOM   2440  HG3 MET A 153      19.177   5.016 -13.933  1.00 92.58           H  
ATOM   2441  SD  MET A 153      18.424   3.307 -15.395  1.00 92.58           S  
ATOM   2442  CE  MET A 153      19.987   3.643 -16.259  1.00 92.58           C  
ATOM   2443  HE1 MET A 153      20.792   3.792 -15.539  1.00 92.58           H  
ATOM   2444  HE2 MET A 153      20.237   2.793 -16.894  1.00 92.58           H  
ATOM   2445  HE3 MET A 153      19.895   4.529 -16.888  1.00 92.58           H  
ATOM   2446  N   GLY A 154      16.110   5.736 -10.045  1.00 93.62           N  
ATOM   2447  H   GLY A 154      17.040   5.993  -9.747  1.00 93.62           H  
ATOM   2448  CA  GLY A 154      15.121   5.449  -8.992  1.00 93.62           C  
ATOM   2449  HA2 GLY A 154      15.548   5.732  -8.030  1.00 93.62           H  
ATOM   2450  HA3 GLY A 154      14.916   4.379  -8.967  1.00 93.62           H  
ATOM   2451  C   GLY A 154      13.784   6.186  -9.159  1.00 93.62           C  
ATOM   2452  O   GLY A 154      12.731   5.671  -8.784  1.00 93.62           O  
ATOM   2453  N   LYS A 155      13.783   7.359  -9.810  1.00 93.10           N  
ATOM   2454  H   LYS A 155      14.677   7.696 -10.136  1.00 93.10           H  
ATOM   2455  CA  LYS A 155      12.559   8.123 -10.122  1.00 93.10           C  
ATOM   2456  HA  LYS A 155      11.977   8.230  -9.207  1.00 93.10           H  
ATOM   2457  C   LYS A 155      11.634   7.421 -11.122  1.00 93.10           C  
ATOM   2458  CB  LYS A 155      12.920   9.518 -10.649  1.00 93.10           C  
ATOM   2459  HB2 LYS A 155      11.999  10.014 -10.956  1.00 93.10           H  
ATOM   2460  HB3 LYS A 155      13.563   9.417 -11.524  1.00 93.10           H  
ATOM   2461  O   LYS A 155      10.433   7.699 -11.114  1.00 93.10           O  
ATOM   2462  CG  LYS A 155      13.607  10.404  -9.601  1.00 93.10           C  
ATOM   2463  HG2 LYS A 155      14.538   9.938  -9.280  1.00 93.10           H  
ATOM   2464  HG3 LYS A 155      12.951  10.520  -8.738  1.00 93.10           H  
ATOM   2465  CD  LYS A 155      13.915  11.783 -10.200  1.00 93.10           C  
ATOM   2466  HD2 LYS A 155      12.988  12.261 -10.516  1.00 93.10           H  
ATOM   2467  HD3 LYS A 155      14.556  11.648 -11.071  1.00 93.10           H  
ATOM   2468  CE  LYS A 155      14.633  12.664  -9.172  1.00 93.10           C  
ATOM   2469  HE2 LYS A 155      15.485  12.109  -8.782  1.00 93.10           H  
ATOM   2470  HE3 LYS A 155      13.957  12.864  -8.340  1.00 93.10           H  
ATOM   2471  NZ  LYS A 155      15.105  13.934  -9.782  1.00 93.10           N  
ATOM   2472  HZ1 LYS A 155      15.756  13.734 -10.528  1.00 93.10           H  
ATOM   2473  HZ2 LYS A 155      15.594  14.499  -9.102  1.00 93.10           H  
ATOM   2474  HZ3 LYS A 155      14.339  14.466 -10.170  1.00 93.10           H  
ATOM   2475  N   LEU A 156      12.153   6.502 -11.944  1.00 93.80           N  
ATOM   2476  H   LEU A 156      13.133   6.273 -11.867  1.00 93.80           H  
ATOM   2477  CA  LEU A 156      11.349   5.728 -12.898  1.00 93.80           C  
ATOM   2478  HA  LEU A 156      10.784   6.419 -13.523  1.00 93.80           H  
ATOM   2479  C   LEU A 156      10.316   4.838 -12.199  1.00 93.80           C  
ATOM   2480  CB  LEU A 156      12.253   4.876 -13.802  1.00 93.80           C  
ATOM   2481  HB2 LEU A 156      12.794   4.151 -13.194  1.00 93.80           H  
ATOM   2482  HB3 LEU A 156      11.595   4.313 -14.465  1.00 93.80           H  
ATOM   2483  O   LEU A 156       9.269   4.542 -12.779  1.00 93.80           O  
ATOM   2484  CG  LEU A 156      13.263   5.640 -14.679  1.00 93.80           C  
ATOM   2485  HG  LEU A 156      14.073   6.026 -14.061  1.00 93.80           H  
ATOM   2486  CD1 LEU A 156      13.847   4.667 -15.700  1.00 93.80           C  
ATOM   2487 HD11 LEU A 156      14.646   5.147 -16.266  1.00 93.80           H  
ATOM   2488 HD12 LEU A 156      13.077   4.343 -16.400  1.00 93.80           H  
ATOM   2489 HD13 LEU A 156      14.262   3.794 -15.196  1.00 93.80           H  
ATOM   2490  CD2 LEU A 156      12.626   6.824 -15.410  1.00 93.80           C  
ATOM   2491 HD21 LEU A 156      12.446   7.640 -14.710  1.00 93.80           H  
ATOM   2492 HD22 LEU A 156      11.682   6.517 -15.860  1.00 93.80           H  
ATOM   2493 HD23 LEU A 156      13.299   7.181 -16.189  1.00 93.80           H  
ATOM   2494  N   ARG A 157      10.536   4.531 -10.912  1.00 96.24           N  
ATOM   2495  H   ARG A 157      11.422   4.791 -10.501  1.00 96.24           H  
ATOM   2496  CA  ARG A 157       9.561   3.832 -10.073  1.00 96.24           C  
ATOM   2497  HA  ARG A 157       9.392   2.848 -10.511  1.00 96.24           H  
ATOM   2498  C   ARG A 157       8.203   4.504 -10.009  1.00 96.24           C  
ATOM   2499  CB  ARG A 157      10.090   3.626  -8.661  1.00 96.24           C  
ATOM   2500  HB2 ARG A 157      10.388   4.578  -8.222  1.00 96.24           H  
ATOM   2501  HB3 ARG A 157       9.277   3.216  -8.062  1.00 96.24           H  
ATOM   2502  O   ARG A 157       7.215   3.848  -9.717  1.00 96.24           O  
ATOM   2503  CG  ARG A 157      11.271   2.648  -8.657  1.00 96.24           C  
ATOM   2504  HG2 ARG A 157      12.161   3.141  -9.047  1.00 96.24           H  
ATOM   2505  HG3 ARG A 157      11.049   1.778  -9.275  1.00 96.24           H  
ATOM   2506  CD  ARG A 157      11.523   2.194  -7.228  1.00 96.24           C  
ATOM   2507  HD2 ARG A 157      11.629   3.075  -6.594  1.00 96.24           H  
ATOM   2508  HD3 ARG A 157      12.450   1.623  -7.181  1.00 96.24           H  
ATOM   2509  NE  ARG A 157      10.425   1.335  -6.767  1.00 96.24           N  
ATOM   2510  HE  ARG A 157       9.886   0.838  -7.462  1.00 96.24           H  
ATOM   2511  NH1 ARG A 157      10.797   1.651  -4.548  1.00 96.24           N  
ATOM   2512 HH11 ARG A 157      11.641   2.161  -4.768  1.00 96.24           H  
ATOM   2513 HH12 ARG A 157      10.655   1.239  -3.636  1.00 96.24           H  
ATOM   2514  NH2 ARG A 157       9.219   0.222  -5.214  1.00 96.24           N  
ATOM   2515 HH21 ARG A 157       9.263  -0.112  -4.263  1.00 96.24           H  
ATOM   2516 HH22 ARG A 157       8.847  -0.363  -5.949  1.00 96.24           H  
ATOM   2517  CZ  ARG A 157      10.142   1.079  -5.518  1.00 96.24           C  
ATOM   2518  N   PHE A 158       8.091   5.791 -10.331  1.00 95.81           N  
ATOM   2519  H   PHE A 158       8.924   6.295 -10.600  1.00 95.81           H  
ATOM   2520  CA  PHE A 158       6.787   6.437 -10.452  1.00 95.81           C  
ATOM   2521  HA  PHE A 158       6.332   6.486  -9.463  1.00 95.81           H  
ATOM   2522  C   PHE A 158       5.815   5.669 -11.368  1.00 95.81           C  
ATOM   2523  CB  PHE A 158       7.001   7.855 -10.969  1.00 95.81           C  
ATOM   2524  HB2 PHE A 158       7.654   8.380 -10.272  1.00 95.81           H  
ATOM   2525  HB3 PHE A 158       7.507   7.814 -11.934  1.00 95.81           H  
ATOM   2526  O   PHE A 158       4.622   5.601 -11.054  1.00 95.81           O  
ATOM   2527  CG  PHE A 158       5.709   8.630 -11.113  1.00 95.81           C  
ATOM   2528  CD1 PHE A 158       5.098   8.763 -12.374  1.00 95.81           C  
ATOM   2529  HD1 PHE A 158       5.549   8.317 -13.248  1.00 95.81           H  
ATOM   2530  CD2 PHE A 158       5.110   9.205  -9.977  1.00 95.81           C  
ATOM   2531  HD2 PHE A 158       5.585   9.104  -9.012  1.00 95.81           H  
ATOM   2532  CE1 PHE A 158       3.891   9.471 -12.495  1.00 95.81           C  
ATOM   2533  HE1 PHE A 158       3.417   9.565 -13.461  1.00 95.81           H  
ATOM   2534  CE2 PHE A 158       3.897   9.906 -10.099  1.00 95.81           C  
ATOM   2535  HE2 PHE A 158       3.433  10.344  -9.228  1.00 95.81           H  
ATOM   2536  CZ  PHE A 158       3.286  10.034 -11.359  1.00 95.81           C  
ATOM   2537  HZ  PHE A 158       2.350  10.563 -11.462  1.00 95.81           H  
ATOM   2538  N   GLY A 159       6.325   5.066 -12.449  1.00 95.11           N  
ATOM   2539  H   GLY A 159       7.321   5.124 -12.606  1.00 95.11           H  
ATOM   2540  CA  GLY A 159       5.552   4.250 -13.384  1.00 95.11           C  
ATOM   2541  HA2 GLY A 159       6.123   4.170 -14.309  1.00 95.11           H  
ATOM   2542  HA3 GLY A 159       4.600   4.736 -13.595  1.00 95.11           H  
ATOM   2543  C   GLY A 159       5.268   2.824 -12.909  1.00 95.11           C  
ATOM   2544  O   GLY A 159       4.233   2.263 -13.260  1.00 95.11           O  
ATOM   2545  N   THR A 160       6.135   2.258 -12.069  1.00 96.50           N  
ATOM   2546  H   THR A 160       6.981   2.758 -11.835  1.00 96.50           H  
ATOM   2547  CA  THR A 160       6.100   0.843 -11.666  1.00 96.50           C  
ATOM   2548  HA  THR A 160       5.372   0.308 -12.275  1.00 96.50           H  
ATOM   2549  C   THR A 160       5.701   0.598 -10.214  1.00 96.50           C  
ATOM   2550  CB  THR A 160       7.457   0.187 -11.920  1.00 96.50           C  
ATOM   2551  HB  THR A 160       7.446  -0.826 -11.518  1.00 96.50           H  
ATOM   2552  O   THR A 160       5.374  -0.529  -9.873  1.00 96.50           O  
ATOM   2553  CG2 THR A 160       7.793   0.123 -13.399  1.00 96.50           C  
ATOM   2554 HG21 THR A 160       6.957  -0.293 -13.961  1.00 96.50           H  
ATOM   2555 HG22 THR A 160       8.025   1.128 -13.754  1.00 96.50           H  
ATOM   2556 HG23 THR A 160       8.668  -0.515 -13.522  1.00 96.50           H  
ATOM   2557  OG1 THR A 160       8.473   0.926 -11.303  1.00 96.50           O  
ATOM   2558  HG1 THR A 160       8.592   0.589 -10.412  1.00 96.50           H  
ATOM   2559  N   ILE A 161       5.616   1.630  -9.370  1.00 95.24           N  
ATOM   2560  H   ILE A 161       6.007   2.503  -9.695  1.00 95.24           H  
ATOM   2561  CA  ILE A 161       5.354   1.518  -7.921  1.00 95.24           C  
ATOM   2562  HA  ILE A 161       6.184   0.960  -7.487  1.00 95.24           H  
ATOM   2563  C   ILE A 161       4.071   0.746  -7.578  1.00 95.24           C  
ATOM   2564  CB  ILE A 161       5.332   2.932  -7.288  1.00 95.24           C  
ATOM   2565  HB  ILE A 161       6.264   3.425  -7.564  1.00 95.24           H  
ATOM   2566  O   ILE A 161       3.961   0.178  -6.499  1.00 95.24           O  
ATOM   2567  CG1 ILE A 161       5.340   2.878  -5.747  1.00 95.24           C  
ATOM   2568 HG12 ILE A 161       6.117   2.182  -5.430  1.00 95.24           H  
ATOM   2569 HG13 ILE A 161       4.382   2.510  -5.380  1.00 95.24           H  
ATOM   2570  CG2 ILE A 161       4.160   3.789  -7.819  1.00 95.24           C  
ATOM   2571 HG21 ILE A 161       4.163   3.787  -8.909  1.00 95.24           H  
ATOM   2572 HG22 ILE A 161       4.282   4.819  -7.484  1.00 95.24           H  
ATOM   2573 HG23 ILE A 161       3.210   3.399  -7.453  1.00 95.24           H  
ATOM   2574  CD1 ILE A 161       5.626   4.236  -5.091  1.00 95.24           C  
ATOM   2575 HD11 ILE A 161       5.732   4.097  -4.015  1.00 95.24           H  
ATOM   2576 HD12 ILE A 161       6.553   4.652  -5.485  1.00 95.24           H  
ATOM   2577 HD13 ILE A 161       4.804   4.929  -5.271  1.00 95.24           H  
ATOM   2578  N   GLY A 162       3.093   0.721  -8.490  1.00 93.64           N  
ATOM   2579  H   GLY A 162       3.299   1.134  -9.389  1.00 93.64           H  
ATOM   2580  CA  GLY A 162       1.851  -0.039  -8.327  1.00 93.64           C  
ATOM   2581  HA2 GLY A 162       1.473   0.108  -7.315  1.00 93.64           H  
ATOM   2582  HA3 GLY A 162       1.109   0.337  -9.032  1.00 93.64           H  
ATOM   2583  C   GLY A 162       1.983  -1.551  -8.552  1.00 93.64           C  
ATOM   2584  O   GLY A 162       1.015  -2.260  -8.301  1.00 93.64           O  
ATOM   2585  N   LEU A 163       3.133  -2.036  -9.039  1.00 95.49           N  
ATOM   2586  H   LEU A 163       3.885  -1.391  -9.234  1.00 95.49           H  
ATOM   2587  CA  LEU A 163       3.455  -3.466  -9.152  1.00 95.49           C  
ATOM   2588  HA  LEU A 163       2.602  -4.009  -9.558  1.00 95.49           H  
ATOM   2589  C   LEU A 163       3.764  -4.073  -7.784  1.00 95.49           C  
ATOM   2590  CB  LEU A 163       4.676  -3.660 -10.074  1.00 95.49           C  
ATOM   2591  HB2 LEU A 163       5.488  -3.017  -9.736  1.00 95.49           H  
ATOM   2592  HB3 LEU A 163       5.034  -4.685  -9.983  1.00 95.49           H  
ATOM   2593  O   LEU A 163       3.416  -5.224  -7.526  1.00 95.49           O  
ATOM   2594  CG  LEU A 163       4.364  -3.386 -11.550  1.00 95.49           C  
ATOM   2595  HG  LEU A 163       3.714  -2.515 -11.630  1.00 95.49           H  
ATOM   2596  CD1 LEU A 163       5.610  -3.124 -12.371  1.00 95.49           C  
ATOM   2597 HD11 LEU A 163       6.235  -4.017 -12.373  1.00 95.49           H  
ATOM   2598 HD12 LEU A 163       5.331  -2.860 -13.391  1.00 95.49           H  
ATOM   2599 HD13 LEU A 163       6.171  -2.306 -11.917  1.00 95.49           H  
ATOM   2600  CD2 LEU A 163       3.709  -4.601 -12.188  1.00 95.49           C  
ATOM   2601 HD21 LEU A 163       3.492  -4.398 -13.237  1.00 95.49           H  
ATOM   2602 HD22 LEU A 163       2.808  -4.885 -11.643  1.00 95.49           H  
ATOM   2603 HD23 LEU A 163       4.386  -5.454 -12.148  1.00 95.49           H  
ATOM   2604  N   ARG A 164       4.384  -3.291  -6.893  1.00 96.05           N  
ATOM   2605  H   ARG A 164       4.631  -2.351  -7.168  1.00 96.05           H  
ATOM   2606  CA  ARG A 164       4.686  -3.720  -5.531  1.00 96.05           C  
ATOM   2607  HA  ARG A 164       5.135  -4.711  -5.601  1.00 96.05           H  
ATOM   2608  C   ARG A 164       3.395  -3.837  -4.715  1.00 96.05           C  
ATOM   2609  CB  ARG A 164       5.711  -2.760  -4.908  1.00 96.05           C  
ATOM   2610  HB2 ARG A 164       5.227  -1.820  -4.642  1.00 96.05           H  
ATOM   2611  HB3 ARG A 164       6.496  -2.552  -5.635  1.00 96.05           H  
ATOM   2612  O   ARG A 164       2.609  -2.897  -4.630  1.00 96.05           O  
ATOM   2613  CG  ARG A 164       6.354  -3.396  -3.673  1.00 96.05           C  
ATOM   2614  HG2 ARG A 164       6.810  -4.339  -3.975  1.00 96.05           H  
ATOM   2615  HG3 ARG A 164       5.591  -3.592  -2.920  1.00 96.05           H  
ATOM   2616  CD  ARG A 164       7.445  -2.509  -3.068  1.00 96.05           C  
ATOM   2617  HD2 ARG A 164       7.003  -1.563  -2.755  1.00 96.05           H  
ATOM   2618  HD3 ARG A 164       8.187  -2.295  -3.837  1.00 96.05           H  
ATOM   2619  NE  ARG A 164       8.109  -3.202  -1.944  1.00 96.05           N  
ATOM   2620  HE  ARG A 164       8.629  -4.035  -2.181  1.00 96.05           H  
ATOM   2621  NH1 ARG A 164       7.470  -1.820  -0.228  1.00 96.05           N  
ATOM   2622 HH11 ARG A 164       7.598  -1.552   0.737  1.00 96.05           H  
ATOM   2623 HH12 ARG A 164       7.219  -1.135  -0.927  1.00 96.05           H  
ATOM   2624  NH2 ARG A 164       8.614  -3.686   0.221  1.00 96.05           N  
ATOM   2625 HH21 ARG A 164       8.433  -3.569   1.208  1.00 96.05           H  
ATOM   2626 HH22 ARG A 164       9.185  -4.465  -0.073  1.00 96.05           H  
ATOM   2627  CZ  ARG A 164       8.062  -2.899  -0.660  1.00 96.05           C  
ATOM   2628  N   TYR A 165       3.197  -4.996  -4.100  1.00 94.82           N  
ATOM   2629  H   TYR A 165       3.868  -5.721  -4.311  1.00 94.82           H  
ATOM   2630  CA  TYR A 165       1.975  -5.447  -3.430  1.00 94.82           C  
ATOM   2631  HA  TYR A 165       2.132  -6.498  -3.191  1.00 94.82           H  
ATOM   2632  C   TYR A 165       0.724  -5.442  -4.327  1.00 94.82           C  
ATOM   2633  CB  TYR A 165       1.799  -4.716  -2.093  1.00 94.82           C  
ATOM   2634  HB2 TYR A 165       1.688  -3.648  -2.278  1.00 94.82           H  
ATOM   2635  HB3 TYR A 165       0.879  -5.049  -1.614  1.00 94.82           H  
ATOM   2636  O   TYR A 165      -0.408  -5.367  -3.833  1.00 94.82           O  
ATOM   2637  CG  TYR A 165       2.930  -4.952  -1.113  1.00 94.82           C  
ATOM   2638  CD1 TYR A 165       3.080  -6.208  -0.489  1.00 94.82           C  
ATOM   2639  HD1 TYR A 165       2.404  -7.016  -0.725  1.00 94.82           H  
ATOM   2640  CD2 TYR A 165       3.815  -3.904  -0.802  1.00 94.82           C  
ATOM   2641  HD2 TYR A 165       3.692  -2.940  -1.274  1.00 94.82           H  
ATOM   2642  CE1 TYR A 165       4.111  -6.415   0.450  1.00 94.82           C  
ATOM   2643  HE1 TYR A 165       4.233  -7.373   0.932  1.00 94.82           H  
ATOM   2644  CE2 TYR A 165       4.837  -4.110   0.142  1.00 94.82           C  
ATOM   2645  HE2 TYR A 165       5.495  -3.301   0.424  1.00 94.82           H  
ATOM   2646  OH  TYR A 165       5.990  -5.538   1.676  1.00 94.82           O  
ATOM   2647  HH  TYR A 165       5.987  -6.419   2.057  1.00 94.82           H  
ATOM   2648  CZ  TYR A 165       4.992  -5.363   0.768  1.00 94.82           C  
ATOM   2649  N   GLN A 166       0.897  -5.551  -5.651  1.00 93.60           N  
ATOM   2650  H   GLN A 166       1.833  -5.629  -6.023  1.00 93.60           H  
ATOM   2651  CA  GLN A 166      -0.227  -5.743  -6.562  1.00 93.60           C  
ATOM   2652  HA  GLN A 166      -0.901  -4.894  -6.448  1.00 93.60           H  
ATOM   2653  C   GLN A 166      -0.971  -7.028  -6.199  1.00 93.60           C  
ATOM   2654  CB  GLN A 166       0.252  -5.779  -8.014  1.00 93.60           C  
ATOM   2655  HB2 GLN A 166       0.982  -6.579  -8.134  1.00 93.60           H  
ATOM   2656  HB3 GLN A 166       0.745  -4.830  -8.226  1.00 93.60           H  
ATOM   2657  O   GLN A 166      -0.384  -8.099  -6.082  1.00 93.60           O  
ATOM   2658  CG  GLN A 166      -0.895  -5.990  -9.025  1.00 93.60           C  
ATOM   2659  HG2 GLN A 166      -1.661  -5.229  -8.874  1.00 93.60           H  
ATOM   2660  HG3 GLN A 166      -1.339  -6.974  -8.875  1.00 93.60           H  
ATOM   2661  CD  GLN A 166      -0.399  -5.897 -10.463  1.00 93.60           C  
ATOM   2662  NE2 GLN A 166      -1.131  -6.347 -11.462  1.00 93.60           N  
ATOM   2663 HE21 GLN A 166      -1.903  -6.966 -11.258  1.00 93.60           H  
ATOM   2664 HE22 GLN A 166      -0.597  -6.475 -12.310  1.00 93.60           H  
ATOM   2665  OE1 GLN A 166       0.661  -5.378 -10.729  1.00 93.60           O  
ATOM   2666  N   GLY A 167      -2.289  -6.920  -6.033  1.00 92.63           N  
ATOM   2667  H   GLY A 167      -2.708  -6.005  -6.111  1.00 92.63           H  
ATOM   2668  CA  GLY A 167      -3.118  -8.045  -5.613  1.00 92.63           C  
ATOM   2669  HA2 GLY A 167      -4.153  -7.845  -5.891  1.00 92.63           H  
ATOM   2670  HA3 GLY A 167      -2.795  -8.947  -6.131  1.00 92.63           H  
ATOM   2671  C   GLY A 167      -3.081  -8.333  -4.110  1.00 92.63           C  
ATOM   2672  O   GLY A 167      -3.751  -9.267  -3.697  1.00 92.63           O  
ATOM   2673  N   CYS A 168      -2.396  -7.548  -3.275  1.00 94.65           N  
ATOM   2674  H   CYS A 168      -1.780  -6.844  -3.657  1.00 94.65           H  
ATOM   2675  CA  CYS A 168      -2.357  -7.747  -1.817  1.00 94.65           C  
ATOM   2676  HA  CYS A 168      -2.686  -8.761  -1.593  1.00 94.65           H  
ATOM   2677  C   CYS A 168      -3.323  -6.823  -1.052  1.00 94.65           C  
ATOM   2678  CB  CYS A 168      -0.914  -7.639  -1.307  1.00 94.65           C  
ATOM   2679  HB2 CYS A 168      -0.550  -6.622  -1.456  1.00 94.65           H  
ATOM   2680  HB3 CYS A 168      -0.898  -7.862  -0.240  1.00 94.65           H  
ATOM   2681  O   CYS A 168      -3.019  -6.390   0.060  1.00 94.65           O  
ATOM   2682  SG  CYS A 168       0.160  -8.815  -2.174  1.00 94.65           S  
ATOM   2683  HG  CYS A 168       1.055  -9.042  -1.209  1.00 94.65           H  
ATOM   2684  N   SER A 169      -4.470  -6.462  -1.642  1.00 94.38           N  
ATOM   2685  H   SER A 169      -4.722  -6.875  -2.528  1.00 94.38           H  
ATOM   2686  CA  SER A 169      -5.390  -5.491  -1.031  1.00 94.38           C  
ATOM   2687  HA  SER A 169      -4.818  -4.583  -0.842  1.00 94.38           H  
ATOM   2688  C   SER A 169      -5.934  -5.922   0.335  1.00 94.38           C  
ATOM   2689  CB  SER A 169      -6.528  -5.091  -1.975  1.00 94.38           C  
ATOM   2690  HB2 SER A 169      -7.320  -4.614  -1.396  1.00 94.38           H  
ATOM   2691  HB3 SER A 169      -6.144  -4.360  -2.687  1.00 94.38           H  
ATOM   2692  O   SER A 169      -6.049  -5.065   1.197  1.00 94.38           O  
ATOM   2693  OG  SER A 169      -7.060  -6.180  -2.706  1.00 94.38           O  
ATOM   2694  HG  SER A 169      -7.892  -5.872  -3.074  1.00 94.38           H  
ATOM   2695  N   GLY A 170      -6.139  -7.215   0.597  1.00 94.36           N  
ATOM   2696  H   GLY A 170      -5.891  -7.904  -0.098  1.00 94.36           H  
ATOM   2697  CA  GLY A 170      -6.538  -7.713   1.920  1.00 94.36           C  
ATOM   2698  HA2 GLY A 170      -6.715  -8.787   1.855  1.00 94.36           H  
ATOM   2699  HA3 GLY A 170      -7.464  -7.227   2.227  1.00 94.36           H  
ATOM   2700  C   GLY A 170      -5.478  -7.473   3.007  1.00 94.36           C  
ATOM   2701  O   GLY A 170      -5.808  -7.042   4.111  1.00 94.36           O  
ATOM   2702  N   LEU A 171      -4.184  -7.634   2.691  1.00 93.62           N  
ATOM   2703  H   LEU A 171      -3.955  -7.975   1.768  1.00 93.62           H  
ATOM   2704  CA  LEU A 171      -3.094  -7.267   3.617  1.00 93.62           C  
ATOM   2705  HA  LEU A 171      -3.279  -7.732   4.585  1.00 93.62           H  
ATOM   2706  C   LEU A 171      -3.037  -5.755   3.860  1.00 93.62           C  
ATOM   2707  CB  LEU A 171      -1.736  -7.735   3.065  1.00 93.62           C  
ATOM   2708  HB2 LEU A 171      -0.945  -7.239   3.628  1.00 93.62           H  
ATOM   2709  HB3 LEU A 171      -1.645  -7.418   2.026  1.00 93.62           H  
ATOM   2710  O   LEU A 171      -2.754  -5.294   4.972  1.00 93.62           O  
ATOM   2711  CG  LEU A 171      -1.491  -9.247   3.153  1.00 93.62           C  
ATOM   2712  HG  LEU A 171      -2.291  -9.778   2.638  1.00 93.62           H  
ATOM   2713  CD1 LEU A 171      -0.155  -9.565   2.487  1.00 93.62           C  
ATOM   2714 HD11 LEU A 171       0.653  -9.019   2.974  1.00 93.62           H  
ATOM   2715 HD12 LEU A 171       0.039 -10.632   2.594  1.00 93.62           H  
ATOM   2716 HD13 LEU A 171      -0.192  -9.317   1.426  1.00 93.62           H  
ATOM   2717  CD2 LEU A 171      -1.423  -9.741   4.595  1.00 93.62           C  
ATOM   2718 HD21 LEU A 171      -0.668  -9.190   5.155  1.00 93.62           H  
ATOM   2719 HD22 LEU A 171      -2.391  -9.636   5.085  1.00 93.62           H  
ATOM   2720 HD23 LEU A 171      -1.157 -10.797   4.610  1.00 93.62           H  
ATOM   2721  N   VAL A 172      -3.318  -4.971   2.817  1.00 93.99           N  
ATOM   2722  H   VAL A 172      -3.545  -5.418   1.941  1.00 93.99           H  
ATOM   2723  CA  VAL A 172      -3.424  -3.515   2.924  1.00 93.99           C  
ATOM   2724  HA  VAL A 172      -2.528  -3.145   3.423  1.00 93.99           H  
ATOM   2725  C   VAL A 172      -4.614  -3.126   3.806  1.00 93.99           C  
ATOM   2726  CB  VAL A 172      -3.494  -2.864   1.531  1.00 93.99           C  
ATOM   2727  HB  VAL A 172      -4.318  -3.290   0.959  1.00 93.99           H  
ATOM   2728  O   VAL A 172      -4.476  -2.195   4.598  1.00 93.99           O  
ATOM   2729  CG1 VAL A 172      -3.716  -1.353   1.619  1.00 93.99           C  
ATOM   2730 HG11 VAL A 172      -2.944  -0.904   2.243  1.00 93.99           H  
ATOM   2731 HG12 VAL A 172      -4.699  -1.177   2.055  1.00 93.99           H  
ATOM   2732 HG13 VAL A 172      -3.687  -0.931   0.615  1.00 93.99           H  
ATOM   2733  CG2 VAL A 172      -2.194  -3.080   0.746  1.00 93.99           C  
ATOM   2734 HG21 VAL A 172      -1.991  -4.145   0.634  1.00 93.99           H  
ATOM   2735 HG22 VAL A 172      -1.355  -2.623   1.271  1.00 93.99           H  
ATOM   2736 HG23 VAL A 172      -2.281  -2.647  -0.251  1.00 93.99           H  
ATOM   2737  N   ASP A 173      -5.733  -3.847   3.734  1.00 95.70           N  
ATOM   2738  H   ASP A 173      -5.819  -4.533   2.998  1.00 95.70           H  
ATOM   2739  CA  ASP A 173      -6.914  -3.628   4.573  1.00 95.70           C  
ATOM   2740  HA  ASP A 173      -7.193  -2.575   4.516  1.00 95.70           H  
ATOM   2741  C   ASP A 173      -6.620  -3.947   6.040  1.00 95.70           C  
ATOM   2742  CB  ASP A 173      -8.109  -4.447   4.063  1.00 95.70           C  
ATOM   2743  HB2 ASP A 173      -7.865  -5.510   4.093  1.00 95.70           H  
ATOM   2744  HB3 ASP A 173      -8.955  -4.282   4.730  1.00 95.70           H  
ATOM   2745  O   ASP A 173      -6.912  -3.136   6.913  1.00 95.70           O  
ATOM   2746  CG  ASP A 173      -8.535  -4.058   2.646  1.00 95.70           C  
ATOM   2747  OD1 ASP A 173      -8.286  -2.896   2.243  1.00 95.70           O  
ATOM   2748  OD2 ASP A 173      -9.104  -4.935   1.958  1.00 95.70           O  
ATOM   2749  N   LEU A 174      -5.938  -5.057   6.331  1.00 94.92           N  
ATOM   2750  H   LEU A 174      -5.772  -5.716   5.585  1.00 94.92           H  
ATOM   2751  CA  LEU A 174      -5.468  -5.375   7.685  1.00 94.92           C  
ATOM   2752  HA  LEU A 174      -6.320  -5.388   8.364  1.00 94.92           H  
ATOM   2753  C   LEU A 174      -4.496  -4.315   8.233  1.00 94.92           C  
ATOM   2754  CB  LEU A 174      -4.801  -6.759   7.650  1.00 94.92           C  
ATOM   2755  HB2 LEU A 174      -4.175  -6.863   8.536  1.00 94.92           H  
ATOM   2756  HB3 LEU A 174      -4.131  -6.812   6.791  1.00 94.92           H  
ATOM   2757  O   LEU A 174      -4.608  -3.869   9.380  1.00 94.92           O  
ATOM   2758  CG  LEU A 174      -5.760  -7.962   7.594  1.00 94.92           C  
ATOM   2759  HG  LEU A 174      -6.285  -7.970   6.639  1.00 94.92           H  
ATOM   2760  CD1 LEU A 174      -4.926  -9.238   7.717  1.00 94.92           C  
ATOM   2761 HD11 LEU A 174      -5.577 -10.112   7.695  1.00 94.92           H  
ATOM   2762 HD12 LEU A 174      -4.233  -9.306   6.878  1.00 94.92           H  
ATOM   2763 HD13 LEU A 174      -4.364  -9.243   8.651  1.00 94.92           H  
ATOM   2764  CD2 LEU A 174      -6.791  -7.962   8.728  1.00 94.92           C  
ATOM   2765 HD21 LEU A 174      -6.296  -7.833   9.690  1.00 94.92           H  
ATOM   2766 HD22 LEU A 174      -7.521  -7.168   8.571  1.00 94.92           H  
ATOM   2767 HD23 LEU A 174      -7.333  -8.908   8.728  1.00 94.92           H  
ATOM   2768  N   THR A 175      -3.561  -3.849   7.404  1.00 94.06           N  
ATOM   2769  H   THR A 175      -3.493  -4.275   6.490  1.00 94.06           H  
ATOM   2770  CA  THR A 175      -2.656  -2.745   7.765  1.00 94.06           C  
ATOM   2771  HA  THR A 175      -2.136  -3.005   8.688  1.00 94.06           H  
ATOM   2772  C   THR A 175      -3.425  -1.447   8.009  1.00 94.06           C  
ATOM   2773  CB  THR A 175      -1.608  -2.521   6.670  1.00 94.06           C  
ATOM   2774  HB  THR A 175      -2.094  -2.248   5.734  1.00 94.06           H  
ATOM   2775  O   THR A 175      -3.091  -0.673   8.908  1.00 94.06           O  
ATOM   2776  CG2 THR A 175      -0.590  -1.442   7.050  1.00 94.06           C  
ATOM   2777 HG21 THR A 175      -1.071  -0.465   7.098  1.00 94.06           H  
ATOM   2778 HG22 THR A 175       0.195  -1.407   6.295  1.00 94.06           H  
ATOM   2779 HG23 THR A 175      -0.148  -1.688   8.015  1.00 94.06           H  
ATOM   2780  OG1 THR A 175      -0.872  -3.703   6.487  1.00 94.06           O  
ATOM   2781  HG1 THR A 175      -1.440  -4.351   6.065  1.00 94.06           H  
ATOM   2782  N   TYR A 176      -4.477  -1.208   7.230  1.00 96.08           N  
ATOM   2783  H   TYR A 176      -4.696  -1.866   6.496  1.00 96.08           H  
ATOM   2784  CA  TYR A 176      -5.345  -0.054   7.381  1.00 96.08           C  
ATOM   2785  HA  TYR A 176      -4.712   0.827   7.491  1.00 96.08           H  
ATOM   2786  C   TYR A 176      -6.211  -0.144   8.648  1.00 96.08           C  
ATOM   2787  CB  TYR A 176      -6.172   0.106   6.101  1.00 96.08           C  
ATOM   2788  HB2 TYR A 176      -5.500   0.177   5.245  1.00 96.08           H  
ATOM   2789  HB3 TYR A 176      -6.804  -0.770   5.960  1.00 96.08           H  
ATOM   2790  O   TYR A 176      -6.324   0.846   9.368  1.00 96.08           O  
ATOM   2791  CG  TYR A 176      -7.027   1.343   6.130  1.00 96.08           C  
ATOM   2792  CD1 TYR A 176      -8.427   1.229   6.151  1.00 96.08           C  
ATOM   2793  HD1 TYR A 176      -8.894   0.257   6.092  1.00 96.08           H  
ATOM   2794  CD2 TYR A 176      -6.404   2.599   6.251  1.00 96.08           C  
ATOM   2795  HD2 TYR A 176      -5.327   2.670   6.278  1.00 96.08           H  
ATOM   2796  CE1 TYR A 176      -9.210   2.376   6.339  1.00 96.08           C  
ATOM   2797  HE1 TYR A 176     -10.277   2.273   6.473  1.00 96.08           H  
ATOM   2798  CE2 TYR A 176      -7.182   3.748   6.431  1.00 96.08           C  
ATOM   2799  HE2 TYR A 176      -6.702   4.703   6.586  1.00 96.08           H  
ATOM   2800  OH  TYR A 176      -9.295   4.728   6.794  1.00 96.08           O  
ATOM   2801  HH  TYR A 176      -8.718   5.404   7.156  1.00 96.08           H  
ATOM   2802  CZ  TYR A 176      -8.581   3.627   6.491  1.00 96.08           C  
ATOM   2803  N   LEU A 177      -6.716  -1.332   8.998  1.00 96.12           N  
ATOM   2804  H   LEU A 177      -6.634  -2.090   8.336  1.00 96.12           H  
ATOM   2805  CA  LEU A 177      -7.408  -1.610  10.259  1.00 96.12           C  
ATOM   2806  HA  LEU A 177      -8.330  -1.029  10.280  1.00 96.12           H  
ATOM   2807  C   LEU A 177      -6.538  -1.233  11.462  1.00 96.12           C  
ATOM   2808  CB  LEU A 177      -7.788  -3.095  10.321  1.00 96.12           C  
ATOM   2809  HB2 LEU A 177      -6.880  -3.697  10.323  1.00 96.12           H  
ATOM   2810  HB3 LEU A 177      -8.344  -3.350   9.419  1.00 96.12           H  
ATOM   2811  O   LEU A 177      -6.978  -0.518  12.361  1.00 96.12           O  
ATOM   2812  CG  LEU A 177      -8.611  -3.475  11.568  1.00 96.12           C  
ATOM   2813  HG  LEU A 177      -8.061  -3.193  12.466  1.00 96.12           H  
ATOM   2814  CD1 LEU A 177      -9.980  -2.795  11.605  1.00 96.12           C  
ATOM   2815 HD11 LEU A 177     -10.576  -3.213  12.417  1.00 96.12           H  
ATOM   2816 HD12 LEU A 177     -10.515  -2.959  10.669  1.00 96.12           H  
ATOM   2817 HD13 LEU A 177      -9.864  -1.725  11.775  1.00 96.12           H  
ATOM   2818  CD2 LEU A 177      -8.803  -4.986  11.606  1.00 96.12           C  
ATOM   2819 HD21 LEU A 177      -9.344  -5.264  12.511  1.00 96.12           H  
ATOM   2820 HD22 LEU A 177      -7.836  -5.489  11.613  1.00 96.12           H  
ATOM   2821 HD23 LEU A 177      -9.368  -5.311  10.732  1.00 96.12           H  
ATOM   2822  N   LYS A 178      -5.265  -1.650  11.453  1.00 95.11           N  
ATOM   2823  H   LYS A 178      -4.982  -2.265  10.704  1.00 95.11           H  
ATOM   2824  CA  LYS A 178      -4.289  -1.251  12.477  1.00 95.11           C  
ATOM   2825  HA  LYS A 178      -4.625  -1.620  13.446  1.00 95.11           H  
ATOM   2826  C   LYS A 178      -4.204   0.274  12.617  1.00 95.11           C  
ATOM   2827  CB  LYS A 178      -2.925  -1.878  12.138  1.00 95.11           C  
ATOM   2828  HB2 LYS A 178      -3.012  -2.964  12.149  1.00 95.11           H  
ATOM   2829  HB3 LYS A 178      -2.638  -1.573  11.131  1.00 95.11           H  
ATOM   2830  O   LYS A 178      -4.166   0.775  13.741  1.00 95.11           O  
ATOM   2831  CG  LYS A 178      -1.819  -1.449  13.112  1.00 95.11           C  
ATOM   2832  HG2 LYS A 178      -1.965  -1.954  14.067  1.00 95.11           H  
ATOM   2833  HG3 LYS A 178      -1.865  -0.373  13.281  1.00 95.11           H  
ATOM   2834  CD  LYS A 178      -0.419  -1.750  12.569  1.00 95.11           C  
ATOM   2835  HD2 LYS A 178      -0.266  -2.829  12.528  1.00 95.11           H  
ATOM   2836  HD3 LYS A 178      -0.307  -1.321  11.574  1.00 95.11           H  
ATOM   2837  CE  LYS A 178       0.568  -1.092  13.536  1.00 95.11           C  
ATOM   2838  HE2 LYS A 178       0.342  -0.028  13.611  1.00 95.11           H  
ATOM   2839  HE3 LYS A 178       0.387  -1.511  14.526  1.00 95.11           H  
ATOM   2840  NZ  LYS A 178       1.988  -1.290  13.162  1.00 95.11           N  
ATOM   2841  HZ1 LYS A 178       2.250  -0.717  12.373  1.00 95.11           H  
ATOM   2842  HZ2 LYS A 178       2.175  -2.260  12.953  1.00 95.11           H  
ATOM   2843  HZ3 LYS A 178       2.556  -1.046  13.961  1.00 95.11           H  
ATOM   2844  N   GLN A 179      -4.169   1.000  11.496  1.00 93.67           N  
ATOM   2845  H   GLN A 179      -4.249   0.510  10.617  1.00 93.67           H  
ATOM   2846  CA  GLN A 179      -4.074   2.463  11.483  1.00 93.67           C  
ATOM   2847  HA  GLN A 179      -3.257   2.766  12.137  1.00 93.67           H  
ATOM   2848  C   GLN A 179      -5.343   3.131  12.028  1.00 93.67           C  
ATOM   2849  CB  GLN A 179      -3.770   2.976  10.064  1.00 93.67           C  
ATOM   2850  HB2 GLN A 179      -3.860   4.062  10.056  1.00 93.67           H  
ATOM   2851  HB3 GLN A 179      -4.505   2.577   9.365  1.00 93.67           H  
ATOM   2852  O   GLN A 179      -5.232   3.996  12.896  1.00 93.67           O  
ATOM   2853  CG  GLN A 179      -2.357   2.612   9.584  1.00 93.67           C  
ATOM   2854  HG2 GLN A 179      -2.183   1.544   9.714  1.00 93.67           H  
ATOM   2855  HG3 GLN A 179      -1.628   3.146  10.194  1.00 93.67           H  
ATOM   2856  CD  GLN A 179      -2.113   2.963   8.117  1.00 93.67           C  
ATOM   2857  NE2 GLN A 179      -0.955   2.632   7.591  1.00 93.67           N  
ATOM   2858 HE21 GLN A 179      -0.811   2.900   6.628  1.00 93.67           H  
ATOM   2859 HE22 GLN A 179      -0.277   2.108   8.125  1.00 93.67           H  
ATOM   2860  OE1 GLN A 179      -2.929   3.539   7.413  1.00 93.67           O  
ATOM   2861  N   ILE A 180      -6.536   2.727  11.574  1.00 92.92           N  
ATOM   2862  H   ILE A 180      -6.570   2.005  10.868  1.00 92.92           H  
ATOM   2863  CA  ILE A 180      -7.802   3.340  12.021  1.00 92.92           C  
ATOM   2864  HA  ILE A 180      -7.683   4.422  11.964  1.00 92.92           H  
ATOM   2865  C   ILE A 180      -8.110   3.039  13.488  1.00 92.92           C  
ATOM   2866  CB  ILE A 180      -9.000   2.970  11.119  1.00 92.92           C  
ATOM   2867  HB  ILE A 180      -9.869   3.512  11.493  1.00 92.92           H  
ATOM   2868  O   ILE A 180      -8.632   3.903  14.185  1.00 92.92           O  
ATOM   2869  CG1 ILE A 180      -9.340   1.468  11.152  1.00 92.92           C  
ATOM   2870 HG12 ILE A 180      -9.633   1.193  12.166  1.00 92.92           H  
ATOM   2871 HG13 ILE A 180      -8.438   0.918  10.884  1.00 92.92           H  
ATOM   2872  CG2 ILE A 180      -8.736   3.465   9.693  1.00 92.92           C  
ATOM   2873 HG21 ILE A 180      -7.976   2.848   9.213  1.00 92.92           H  
ATOM   2874 HG22 ILE A 180      -8.403   4.503   9.717  1.00 92.92           H  
ATOM   2875 HG23 ILE A 180      -9.661   3.409   9.121  1.00 92.92           H  
ATOM   2876  CD1 ILE A 180     -10.473   1.029  10.217  1.00 92.92           C  
ATOM   2877 HD11 ILE A 180     -11.345   1.666  10.367  1.00 92.92           H  
ATOM   2878 HD12 ILE A 180     -10.152   1.092   9.178  1.00 92.92           H  
ATOM   2879 HD13 ILE A 180     -10.748  -0.004  10.430  1.00 92.92           H  
ATOM   2880  N   LEU A 181      -7.719   1.858  13.979  1.00 92.46           N  
ATOM   2881  H   LEU A 181      -7.347   1.172  13.337  1.00 92.46           H  
ATOM   2882  CA  LEU A 181      -7.863   1.474  15.385  1.00 92.46           C  
ATOM   2883  HA  LEU A 181      -8.741   1.974  15.796  1.00 92.46           H  
ATOM   2884  C   LEU A 181      -6.684   1.928  16.263  1.00 92.46           C  
ATOM   2885  CB  LEU A 181      -8.091  -0.044  15.488  1.00 92.46           C  
ATOM   2886  HB2 LEU A 181      -7.196  -0.559  15.139  1.00 92.46           H  
ATOM   2887  HB3 LEU A 181      -8.237  -0.283  16.542  1.00 92.46           H  
ATOM   2888  O   LEU A 181      -6.643   1.596  17.449  1.00 92.46           O  
ATOM   2889  CG  LEU A 181      -9.300  -0.611  14.726  1.00 92.46           C  
ATOM   2890  HG  LEU A 181      -9.116  -0.564  13.652  1.00 92.46           H  
ATOM   2891  CD1 LEU A 181      -9.480  -2.076  15.125  1.00 92.46           C  
ATOM   2892 HD11 LEU A 181     -10.336  -2.499  14.599  1.00 92.46           H  
ATOM   2893 HD12 LEU A 181      -9.667  -2.154  16.196  1.00 92.46           H  
ATOM   2894 HD13 LEU A 181      -8.590  -2.649  14.865  1.00 92.46           H  
ATOM   2895  CD2 LEU A 181     -10.594   0.145  15.014  1.00 92.46           C  
ATOM   2896 HD21 LEU A 181     -10.804   0.134  16.084  1.00 92.46           H  
ATOM   2897 HD22 LEU A 181     -10.523   1.176  14.668  1.00 92.46           H  
ATOM   2898 HD23 LEU A 181     -11.416  -0.332  14.480  1.00 92.46           H  
ATOM   2899  N   LYS A 182      -5.710   2.651  15.687  1.00 90.25           N  
ATOM   2900  H   LYS A 182      -5.830   2.878  14.711  1.00 90.25           H  
ATOM   2901  CA  LYS A 182      -4.531   3.212  16.372  1.00 90.25           C  
ATOM   2902  HA  LYS A 182      -3.842   3.554  15.600  1.00 90.25           H  
ATOM   2903  C   LYS A 182      -3.750   2.177  17.200  1.00 90.25           C  
ATOM   2904  CB  LYS A 182      -4.945   4.440  17.207  1.00 90.25           C  
ATOM   2905  HB2 LYS A 182      -4.054   4.882  17.654  1.00 90.25           H  
ATOM   2906  HB3 LYS A 182      -5.593   4.103  18.016  1.00 90.25           H  
ATOM   2907  O   LYS A 182      -3.267   2.477  18.292  1.00 90.25           O  
ATOM   2908  CG  LYS A 182      -5.672   5.530  16.404  1.00 90.25           C  
ATOM   2909  HG2 LYS A 182      -6.536   5.102  15.896  1.00 90.25           H  
ATOM   2910  HG3 LYS A 182      -4.998   5.955  15.661  1.00 90.25           H  
ATOM   2911  CD  LYS A 182      -6.166   6.629  17.354  1.00 90.25           C  
ATOM   2912  HD2 LYS A 182      -5.315   7.161  17.780  1.00 90.25           H  
ATOM   2913  HD3 LYS A 182      -6.732   6.162  18.160  1.00 90.25           H  
ATOM   2914  CE  LYS A 182      -7.083   7.599  16.606  1.00 90.25           C  
ATOM   2915  HE2 LYS A 182      -7.815   7.007  16.058  1.00 90.25           H  
ATOM   2916  HE3 LYS A 182      -6.499   8.166  15.882  1.00 90.25           H  
ATOM   2917  NZ  LYS A 182      -7.797   8.503  17.545  1.00 90.25           N  
ATOM   2918  HZ1 LYS A 182      -8.499   9.047  17.065  1.00 90.25           H  
ATOM   2919  HZ2 LYS A 182      -7.161   9.119  18.030  1.00 90.25           H  
ATOM   2920  HZ3 LYS A 182      -8.305   7.980  18.244  1.00 90.25           H  
ATOM   2921  N   LYS A 183      -3.622   0.943  16.700  1.00 91.35           N  
ATOM   2922  H   LYS A 183      -3.987   0.780  15.772  1.00 91.35           H  
ATOM   2923  CA  LYS A 183      -2.938  -0.148  17.416  1.00 91.35           C  
ATOM   2924  HA  LYS A 183      -3.000   0.062  18.484  1.00 91.35           H  
ATOM   2925  C   LYS A 183      -1.440  -0.207  17.103  1.00 91.35           C  
ATOM   2926  CB  LYS A 183      -3.634  -1.497  17.174  1.00 91.35           C  
ATOM   2927  HB2 LYS A 183      -3.535  -1.766  16.123  1.00 91.35           H  
ATOM   2928  HB3 LYS A 183      -3.114  -2.251  17.765  1.00 91.35           H  
ATOM   2929  O   LYS A 183      -1.006   0.084  15.988  1.00 91.35           O  
ATOM   2930  CG  LYS A 183      -5.124  -1.539  17.553  1.00 91.35           C  
ATOM   2931  HG2 LYS A 183      -5.487  -2.554  17.390  1.00 91.35           H  
ATOM   2932  HG3 LYS A 183      -5.663  -0.885  16.869  1.00 91.35           H  
ATOM   2933  CD  LYS A 183      -5.456  -1.131  19.002  1.00 91.35           C  
ATOM   2934  HD2 LYS A 183      -5.015  -1.837  19.705  1.00 91.35           H  
ATOM   2935  HD3 LYS A 183      -5.086  -0.124  19.196  1.00 91.35           H  
ATOM   2936  CE  LYS A 183      -6.984  -1.124  19.125  1.00 91.35           C  
ATOM   2937  HE2 LYS A 183      -7.372  -0.539  18.291  1.00 91.35           H  
ATOM   2938  HE3 LYS A 183      -7.356  -2.141  18.995  1.00 91.35           H  
ATOM   2939  NZ  LYS A 183      -7.507  -0.505  20.367  1.00 91.35           N  
ATOM   2940  HZ1 LYS A 183      -7.189   0.451  20.433  1.00 91.35           H  
ATOM   2941  HZ2 LYS A 183      -7.273  -1.015  21.207  1.00 91.35           H  
ATOM   2942  HZ3 LYS A 183      -8.510  -0.422  20.279  1.00 91.35           H  
ATOM   2943  N   SER A 184      -0.649  -0.638  18.088  1.00 88.24           N  
ATOM   2944  H   SER A 184      -1.068  -0.890  18.971  1.00 88.24           H  
ATOM   2945  CA  SER A 184       0.813  -0.807  18.005  1.00 88.24           C  
ATOM   2946  HA  SER A 184       1.271   0.145  17.736  1.00 88.24           H  
ATOM   2947  C   SER A 184       1.229  -1.832  16.954  1.00 88.24           C  
ATOM   2948  CB  SER A 184       1.367  -1.244  19.375  1.00 88.24           C  
ATOM   2949  HB2 SER A 184       1.587  -0.345  19.950  1.00 88.24           H  
ATOM   2950  HB3 SER A 184       2.295  -1.804  19.255  1.00 88.24           H  
ATOM   2951  O   SER A 184       2.103  -1.567  16.123  1.00 88.24           O  
ATOM   2952  OG  SER A 184       0.423  -2.010  20.113  1.00 88.24           O  
ATOM   2953  HG  SER A 184       0.440  -2.953  19.933  1.00 88.24           H  
ATOM   2954  N   GLY A 185       0.565  -2.987  16.948  1.00 90.08           N  
ATOM   2955  H   GLY A 185      -0.129  -3.142  17.665  1.00 90.08           H  
ATOM   2956  CA  GLY A 185       0.838  -4.097  16.042  1.00 90.08           C  
ATOM   2957  HA2 GLY A 185       1.236  -4.931  16.621  1.00 90.08           H  
ATOM   2958  HA3 GLY A 185       1.590  -3.816  15.305  1.00 90.08           H  
ATOM   2959  C   GLY A 185      -0.410  -4.580  15.314  1.00 90.08           C  
ATOM   2960  O   GLY A 185      -1.538  -4.302  15.721  1.00 90.08           O  
ATOM   2961  N   LEU A 186      -0.204  -5.341  14.238  1.00 90.13           N  
ATOM   2962  H   LEU A 186       0.740  -5.566  13.956  1.00 90.13           H  
ATOM   2963  CA  LEU A 186      -1.308  -5.989  13.532  1.00 90.13           C  
ATOM   2964  HA  LEU A 186      -2.054  -5.225  13.313  1.00 90.13           H  
ATOM   2965  C   LEU A 186      -1.994  -7.044  14.419  1.00 90.13           C  
ATOM   2966  CB  LEU A 186      -0.782  -6.554  12.203  1.00 90.13           C  
ATOM   2967  HB2 LEU A 186       0.019  -7.264  12.406  1.00 90.13           H  
ATOM   2968  HB3 LEU A 186      -0.368  -5.731  11.620  1.00 90.13           H  
ATOM   2969  O   LEU A 186      -3.218  -7.104  14.447  1.00 90.13           O  
ATOM   2970  CG  LEU A 186      -1.848  -7.265  11.351  1.00 90.13           C  
ATOM   2971  HG  LEU A 186      -2.149  -8.185  11.851  1.00 90.13           H  
ATOM   2972  CD1 LEU A 186      -3.086  -6.406  11.097  1.00 90.13           C  
ATOM   2973 HD11 LEU A 186      -3.550  -6.089  12.031  1.00 90.13           H  
ATOM   2974 HD12 LEU A 186      -3.831  -7.021  10.592  1.00 90.13           H  
ATOM   2975 HD13 LEU A 186      -2.838  -5.536  10.491  1.00 90.13           H  
ATOM   2976  CD2 LEU A 186      -1.246  -7.608   9.995  1.00 90.13           C  
ATOM   2977 HD21 LEU A 186      -0.322  -8.171  10.128  1.00 90.13           H  
ATOM   2978 HD22 LEU A 186      -1.953  -8.211   9.425  1.00 90.13           H  
ATOM   2979 HD23 LEU A 186      -1.023  -6.704   9.428  1.00 90.13           H  
ATOM   2980  N   ALA A 187      -1.223  -7.766  15.241  1.00 90.37           N  
ATOM   2981  H   ALA A 187      -0.220  -7.698  15.145  1.00 90.37           H  
ATOM   2982  CA  ALA A 187      -1.738  -8.706  16.240  1.00 90.37           C  
ATOM   2983  HA  ALA A 187      -2.253  -9.517  15.723  1.00 90.37           H  
ATOM   2984  C   ALA A 187      -2.729  -8.068  17.237  1.00 90.37           C  
ATOM   2985  CB  ALA A 187      -0.545  -9.315  16.983  1.00 90.37           C  
ATOM   2986  HB1 ALA A 187       0.003  -8.542  17.522  1.00 90.37           H  
ATOM   2987  HB2 ALA A 187      -0.901 -10.059  17.695  1.00 90.37           H  
ATOM   2988  HB3 ALA A 187       0.122  -9.808  16.275  1.00 90.37           H  
ATOM   2989  O   ALA A 187      -3.629  -8.741  17.728  1.00 90.37           O  
ATOM   2990  N   ASP A 188      -2.597  -6.773  17.538  1.00 91.64           N  
ATOM   2991  H   ASP A 188      -1.846  -6.248  17.112  1.00 91.64           H  
ATOM   2992  CA  ASP A 188      -3.532  -6.055  18.413  1.00 91.64           C  
ATOM   2993  HA  ASP A 188      -3.844  -6.713  19.223  1.00 91.64           H  
ATOM   2994  C   ASP A 188      -4.799  -5.605  17.680  1.00 91.64           C  
ATOM   2995  CB  ASP A 188      -2.831  -4.840  19.024  1.00 91.64           C  
ATOM   2996  HB2 ASP A 188      -2.434  -4.227  18.214  1.00 91.64           H  
ATOM   2997  HB3 ASP A 188      -3.554  -4.249  19.586  1.00 91.64           H  
ATOM   2998  O   ASP A 188      -5.868  -5.527  18.283  1.00 91.64           O  
ATOM   2999  CG  ASP A 188      -1.691  -5.230  19.954  1.00 91.64           C  
ATOM   3000  OD1 ASP A 188      -1.931  -6.130  20.802  1.00 91.64           O  
ATOM   3001  OD2 ASP A 188      -0.606  -4.620  19.781  1.00 91.64           O  
ATOM   3002  N   ALA A 189      -4.687  -5.317  16.382  1.00 93.74           N  
ATOM   3003  H   ALA A 189      -3.788  -5.446  15.939  1.00 93.74           H  
ATOM   3004  CA  ALA A 189      -5.814  -4.934  15.541  1.00 93.74           C  
ATOM   3005  HA  ALA A 189      -6.425  -4.205  16.074  1.00 93.74           H  
ATOM   3006  C   ALA A 189      -6.716  -6.136  15.224  1.00 93.74           C  
ATOM   3007  CB  ALA A 189      -5.267  -4.265  14.279  1.00 93.74           C  
ATOM   3008  HB1 ALA A 189      -4.752  -4.999  13.659  1.00 93.74           H  
ATOM   3009  HB2 ALA A 189      -4.566  -3.479  14.561  1.00 93.74           H  
ATOM   3010  HB3 ALA A 189      -6.090  -3.835  13.709  1.00 93.74           H  
ATOM   3011  O   ALA A 189      -7.933  -6.019  15.331  1.00 93.74           O  
ATOM   3012  N   ILE A 190      -6.137  -7.307  14.927  1.00 93.91           N  
ATOM   3013  H   ILE A 190      -5.133  -7.340  14.827  1.00 93.91           H  
ATOM   3014  CA  ILE A 190      -6.912  -8.520  14.610  1.00 93.91           C  
ATOM   3015  HA  ILE A 190      -7.637  -8.245  13.843  1.00 93.91           H  
ATOM   3016  C   ILE A 190      -7.731  -9.050  15.796  1.00 93.91           C  
ATOM   3017  CB  ILE A 190      -6.037  -9.642  14.010  1.00 93.91           C  
ATOM   3018  HB  ILE A 190      -6.694 -10.481  13.779  1.00 93.91           H  
ATOM   3019  O   ILE A 190      -8.701  -9.764  15.585  1.00 93.91           O  
ATOM   3020  CG1 ILE A 190      -4.991 -10.137  15.028  1.00 93.91           C  
ATOM   3021 HG12 ILE A 190      -4.337  -9.303  15.284  1.00 93.91           H  
ATOM   3022 HG13 ILE A 190      -5.495 -10.466  15.937  1.00 93.91           H  
ATOM   3023  CG2 ILE A 190      -5.411  -9.181  12.681  1.00 93.91           C  
ATOM   3024 HG21 ILE A 190      -4.955 -10.029  12.170  1.00 93.91           H  
ATOM   3025 HG22 ILE A 190      -4.654  -8.414  12.848  1.00 93.91           H  
ATOM   3026 HG23 ILE A 190      -6.188  -8.782  12.030  1.00 93.91           H  
ATOM   3027  CD1 ILE A 190      -4.131 -11.306  14.540  1.00 93.91           C  
ATOM   3028 HD11 ILE A 190      -3.491 -10.990  13.716  1.00 93.91           H  
ATOM   3029 HD12 ILE A 190      -3.500 -11.656  15.357  1.00 93.91           H  
ATOM   3030 HD13 ILE A 190      -4.771 -12.126  14.212  1.00 93.91           H  
ATOM   3031  N   LYS A 191      -7.411  -8.668  17.043  1.00 94.16           N  
ATOM   3032  H   LYS A 191      -6.599  -8.079  17.162  1.00 94.16           H  
ATOM   3033  CA  LYS A 191      -8.221  -9.019  18.229  1.00 94.16           C  
ATOM   3034  HA  LYS A 191      -8.368 -10.099  18.248  1.00 94.16           H  
ATOM   3035  C   LYS A 191      -9.633  -8.417  18.196  1.00 94.16           C  
ATOM   3036  CB  LYS A 191      -7.516  -8.578  19.521  1.00 94.16           C  
ATOM   3037  HB2 LYS A 191      -8.190  -8.752  20.359  1.00 94.16           H  
ATOM   3038  HB3 LYS A 191      -7.316  -7.509  19.454  1.00 94.16           H  
ATOM   3039  O   LYS A 191     -10.465  -8.824  18.994  1.00 94.16           O  
ATOM   3040  CG  LYS A 191      -6.218  -9.338  19.821  1.00 94.16           C  
ATOM   3041  HG2 LYS A 191      -5.620  -9.392  18.911  1.00 94.16           H  
ATOM   3042  HG3 LYS A 191      -6.454 -10.355  20.133  1.00 94.16           H  
ATOM   3043  CD  LYS A 191      -5.414  -8.627  20.924  1.00 94.16           C  
ATOM   3044  HD2 LYS A 191      -5.954  -8.692  21.869  1.00 94.16           H  
ATOM   3045  HD3 LYS A 191      -5.306  -7.577  20.655  1.00 94.16           H  
ATOM   3046  CE  LYS A 191      -4.021  -9.254  21.069  1.00 94.16           C  
ATOM   3047  HE2 LYS A 191      -3.603  -9.383  20.070  1.00 94.16           H  
ATOM   3048  HE3 LYS A 191      -4.127 -10.244  21.512  1.00 94.16           H  
ATOM   3049  NZ  LYS A 191      -3.100  -8.409  21.877  1.00 94.16           N  
ATOM   3050  HZ1 LYS A 191      -3.493  -8.158  22.773  1.00 94.16           H  
ATOM   3051  HZ2 LYS A 191      -2.856  -7.555  21.397  1.00 94.16           H  
ATOM   3052  HZ3 LYS A 191      -2.212  -8.871  22.017  1.00 94.16           H  
ATOM   3053  N   TRP A 192      -9.885  -7.449  17.313  1.00 95.71           N  
ATOM   3054  H   TRP A 192      -9.134  -7.162  16.701  1.00 95.71           H  
ATOM   3055  CA  TRP A 192     -11.195  -6.830  17.078  1.00 95.71           C  
ATOM   3056  HA  TRP A 192     -11.796  -6.904  17.984  1.00 95.71           H  
ATOM   3057  C   TRP A 192     -12.010  -7.528  15.979  1.00 95.71           C  
ATOM   3058  CB  TRP A 192     -10.977  -5.346  16.769  1.00 95.71           C  
ATOM   3059  HB2 TRP A 192     -11.928  -4.900  16.476  1.00 95.71           H  
ATOM   3060  HB3 TRP A 192     -10.306  -5.241  15.916  1.00 95.71           H  
ATOM   3061  O   TRP A 192     -13.069  -7.038  15.590  1.00 95.71           O  
ATOM   3062  CG  TRP A 192     -10.448  -4.567  17.926  1.00 95.71           C  
ATOM   3063  CD1 TRP A 192      -9.146  -4.338  18.197  1.00 95.71           C  
ATOM   3064  HD1 TRP A 192      -8.327  -4.705  17.596  1.00 95.71           H  
ATOM   3065  CD2 TRP A 192     -11.202  -3.986  19.029  1.00 95.71           C  
ATOM   3066  CE2 TRP A 192     -10.278  -3.363  19.921  1.00 95.71           C  
ATOM   3067  CE3 TRP A 192     -12.567  -3.942  19.379  1.00 95.71           C  
ATOM   3068  HE3 TRP A 192     -13.293  -4.458  18.767  1.00 95.71           H  
ATOM   3069  NE1 TRP A 192      -9.040  -3.646  19.384  1.00 95.71           N  
ATOM   3070  HE1 TRP A 192      -8.160  -3.546  19.870  1.00 95.71           H  
ATOM   3071  CH2 TRP A 192     -12.060  -2.655  21.389  1.00 95.71           C  
ATOM   3072  HH2 TRP A 192     -12.396  -2.163  22.289  1.00 95.71           H  
ATOM   3073  CZ2 TRP A 192     -10.689  -2.708  21.091  1.00 95.71           C  
ATOM   3074  HZ2 TRP A 192      -9.975  -2.261  21.767  1.00 95.71           H  
ATOM   3075  CZ3 TRP A 192     -12.994  -3.274  20.540  1.00 95.71           C  
ATOM   3076  HZ3 TRP A 192     -14.042  -3.264  20.800  1.00 95.71           H  
ATOM   3077  N   LEU A 193     -11.508  -8.648  15.456  1.00 94.97           N  
ATOM   3078  H   LEU A 193     -10.637  -9.006  15.821  1.00 94.97           H  
ATOM   3079  CA  LEU A 193     -12.191  -9.503  14.493  1.00 94.97           C  
ATOM   3080  HA  LEU A 193     -12.959  -8.937  13.965  1.00 94.97           H  
ATOM   3081  C   LEU A 193     -12.880 -10.635  15.265  1.00 94.97           C  
ATOM   3082  CB  LEU A 193     -11.167 -10.017  13.461  1.00 94.97           C  
ATOM   3083  HB2 LEU A 193     -11.688 -10.615  12.713  1.00 94.97           H  
ATOM   3084  HB3 LEU A 193     -10.473 -10.689  13.966  1.00 94.97           H  
ATOM   3085  O   LEU A 193     -12.228 -11.547  15.766  1.00 94.97           O  
ATOM   3086  CG  LEU A 193     -10.346  -8.918  12.759  1.00 94.97           C  
ATOM   3087  HG  LEU A 193      -9.765  -8.366  13.497  1.00 94.97           H  
ATOM   3088  CD1 LEU A 193      -9.379  -9.545  11.759  1.00 94.97           C  
ATOM   3089 HD11 LEU A 193      -8.774  -8.772  11.286  1.00 94.97           H  
ATOM   3090 HD12 LEU A 193      -8.723 -10.240  12.284  1.00 94.97           H  
ATOM   3091 HD13 LEU A 193      -9.938 -10.083  10.993  1.00 94.97           H  
ATOM   3092  CD2 LEU A 193     -11.196  -7.911  11.993  1.00 94.97           C  
ATOM   3093 HD21 LEU A 193     -11.891  -7.412  12.668  1.00 94.97           H  
ATOM   3094 HD22 LEU A 193     -10.555  -7.159  11.533  1.00 94.97           H  
ATOM   3095 HD23 LEU A 193     -11.737  -8.432  11.203  1.00 94.97           H  
ATOM   3096  N   PHE A 194     -14.197 -10.536  15.399  1.00 94.04           N  
ATOM   3097  H   PHE A 194     -14.647  -9.738  14.973  1.00 94.04           H  
ATOM   3098  CA  PHE A 194     -15.052 -11.423  16.188  1.00 94.04           C  
ATOM   3099  HA  PHE A 194     -14.437 -12.025  16.857  1.00 94.04           H  
ATOM   3100  C   PHE A 194     -15.858 -12.398  15.324  1.00 94.04           C  
ATOM   3101  CB  PHE A 194     -16.009 -10.567  17.033  1.00 94.04           C  
ATOM   3102  HB2 PHE A 194     -16.549 -11.227  17.712  1.00 94.04           H  
ATOM   3103  HB3 PHE A 194     -16.745 -10.117  16.367  1.00 94.04           H  
ATOM   3104  O   PHE A 194     -16.155 -13.502  15.774  1.00 94.04           O  
ATOM   3105  CG  PHE A 194     -15.368  -9.464  17.860  1.00 94.04           C  
ATOM   3106  CD1 PHE A 194     -14.207  -9.717  18.615  1.00 94.04           C  
ATOM   3107  HD1 PHE A 194     -13.745 -10.693  18.593  1.00 94.04           H  
ATOM   3108  CD2 PHE A 194     -15.960  -8.187  17.907  1.00 94.04           C  
ATOM   3109  HD2 PHE A 194     -16.857  -7.985  17.340  1.00 94.04           H  
ATOM   3110  CE1 PHE A 194     -13.658  -8.710  19.426  1.00 94.04           C  
ATOM   3111  HE1 PHE A 194     -12.788  -8.923  20.030  1.00 94.04           H  
ATOM   3112  CE2 PHE A 194     -15.401  -7.176  18.708  1.00 94.04           C  
ATOM   3113  HE2 PHE A 194     -15.864  -6.201  18.745  1.00 94.04           H  
ATOM   3114  CZ  PHE A 194     -14.256  -7.440  19.478  1.00 94.04           C  
ATOM   3115  HZ  PHE A 194     -13.851  -6.676  20.125  1.00 94.04           H  
ATOM   3116  N   ALA A 195     -16.220 -12.009  14.096  1.00 91.93           N  
ATOM   3117  H   ALA A 195     -15.974 -11.079  13.789  1.00 91.93           H  
ATOM   3118  CA  ALA A 195     -17.025 -12.853  13.215  1.00 91.93           C  
ATOM   3119  HA  ALA A 195     -17.898 -13.183  13.779  1.00 91.93           H  
ATOM   3120  C   ALA A 195     -16.254 -14.106  12.762  1.00 91.93           C  
ATOM   3121  CB  ALA A 195     -17.535 -12.031  12.027  1.00 91.93           C  
ATOM   3122  HB1 ALA A 195     -16.706 -11.725  11.390  1.00 91.93           H  
ATOM   3123  HB2 ALA A 195     -18.067 -11.148  12.383  1.00 91.93           H  
ATOM   3124  HB3 ALA A 195     -18.215 -12.638  11.430  1.00 91.93           H  
ATOM   3125  O   ALA A 195     -15.115 -14.020  12.296  1.00 91.93           O  
ATOM   3126  N   GLY A 196     -16.895 -15.277  12.843  1.00 90.46           N  
ATOM   3127  H   GLY A 196     -17.832 -15.282  13.220  1.00 90.46           H  
ATOM   3128  CA  GLY A 196     -16.254 -16.566  12.551  1.00 90.46           C  
ATOM   3129  HA2 GLY A 196     -15.415 -16.710  13.231  1.00 90.46           H  
ATOM   3130  HA3 GLY A 196     -16.978 -17.362  12.723  1.00 90.46           H  
ATOM   3131  C   GLY A 196     -15.739 -16.699  11.113  1.00 90.46           C  
ATOM   3132  O   GLY A 196     -14.694 -17.307  10.887  1.00 90.46           O  
ATOM   3133  N   CYS A 197     -16.409 -16.073  10.139  1.00 88.26           N  
ATOM   3134  H   CYS A 197     -17.237 -15.547  10.381  1.00 88.26           H  
ATOM   3135  CA  CYS A 197     -15.984 -16.072   8.734  1.00 88.26           C  
ATOM   3136  HA  CYS A 197     -15.896 -17.105   8.398  1.00 88.26           H  
ATOM   3137  C   CYS A 197     -14.600 -15.429   8.518  1.00 88.26           C  
ATOM   3138  CB  CYS A 197     -17.070 -15.386   7.888  1.00 88.26           C  
ATOM   3139  HB2 CYS A 197     -16.731 -15.324   6.853  1.00 88.26           H  
ATOM   3140  HB3 CYS A 197     -17.983 -15.979   7.922  1.00 88.26           H  
ATOM   3141  O   CYS A 197     -13.849 -15.869   7.646  1.00 88.26           O  
ATOM   3142  SG  CYS A 197     -17.420 -13.714   8.506  1.00 88.26           S  
ATOM   3143  HG  CYS A 197     -18.349 -13.381   7.605  1.00 88.26           H  
ATOM   3144  N   LEU A 198     -14.218 -14.459   9.358  1.00 92.88           N  
ATOM   3145  H   LEU A 198     -14.856 -14.195  10.095  1.00 92.88           H  
ATOM   3146  CA  LEU A 198     -12.936 -13.752   9.276  1.00 92.88           C  
ATOM   3147  HA  LEU A 198     -12.790 -13.382   8.261  1.00 92.88           H  
ATOM   3148  C   LEU A 198     -11.750 -14.654   9.615  1.00 92.88           C  
ATOM   3149  CB  LEU A 198     -12.932 -12.576  10.264  1.00 92.88           C  
ATOM   3150  HB2 LEU A 198     -11.969 -12.068  10.211  1.00 92.88           H  
ATOM   3151  HB3 LEU A 198     -13.020 -12.985  11.270  1.00 92.88           H  
ATOM   3152  O   LEU A 198     -10.643 -14.392   9.155  1.00 92.88           O  
ATOM   3153  CG  LEU A 198     -14.048 -11.548  10.034  1.00 92.88           C  
ATOM   3154  HG  LEU A 198     -14.997 -12.055   9.857  1.00 92.88           H  
ATOM   3155  CD1 LEU A 198     -14.201 -10.687  11.282  1.00 92.88           C  
ATOM   3156 HD11 LEU A 198     -15.129 -10.120  11.203  1.00 92.88           H  
ATOM   3157 HD12 LEU A 198     -13.354 -10.009  11.385  1.00 92.88           H  
ATOM   3158 HD13 LEU A 198     -14.271 -11.320  12.166  1.00 92.88           H  
ATOM   3159  CD2 LEU A 198     -13.733 -10.649   8.841  1.00 92.88           C  
ATOM   3160 HD21 LEU A 198     -13.638 -11.255   7.940  1.00 92.88           H  
ATOM   3161 HD22 LEU A 198     -14.538  -9.928   8.698  1.00 92.88           H  
ATOM   3162 HD23 LEU A 198     -12.799 -10.112   9.012  1.00 92.88           H  
ATOM   3163  N   VAL A 199     -11.966 -15.702  10.420  1.00 90.90           N  
ATOM   3164  H   VAL A 199     -12.909 -15.872  10.738  1.00 90.90           H  
ATOM   3165  CA  VAL A 199     -10.894 -16.590  10.888  1.00 90.90           C  
ATOM   3166  HA  VAL A 199     -10.167 -15.997  11.442  1.00 90.90           H  
ATOM   3167  C   VAL A 199     -10.166 -17.194   9.692  1.00 90.90           C  
ATOM   3168  CB  VAL A 199     -11.445 -17.684  11.826  1.00 90.90           C  
ATOM   3169  HB  VAL A 199     -12.202 -18.265  11.298  1.00 90.90           H  
ATOM   3170  O   VAL A 199      -8.950 -17.073   9.599  1.00 90.90           O  
ATOM   3171  CG1 VAL A 199     -10.348 -18.644  12.300  1.00 90.90           C  
ATOM   3172 HG11 VAL A 199      -9.918 -19.181  11.454  1.00 90.90           H  
ATOM   3173 HG12 VAL A 199      -9.567 -18.083  12.813  1.00 90.90           H  
ATOM   3174 HG13 VAL A 199     -10.771 -19.378  12.985  1.00 90.90           H  
ATOM   3175  CG2 VAL A 199     -12.079 -17.061  13.079  1.00 90.90           C  
ATOM   3176 HG21 VAL A 199     -11.339 -16.476  13.626  1.00 90.90           H  
ATOM   3177 HG22 VAL A 199     -12.468 -17.848  13.725  1.00 90.90           H  
ATOM   3178 HG23 VAL A 199     -12.909 -16.411  12.803  1.00 90.90           H  
ATOM   3179  N   SER A 200     -10.902 -17.765   8.737  1.00 90.70           N  
ATOM   3180  H   SER A 200     -11.906 -17.771   8.850  1.00 90.70           H  
ATOM   3181  CA  SER A 200     -10.314 -18.392   7.546  1.00 90.70           C  
ATOM   3182  HA  SER A 200      -9.633 -19.176   7.876  1.00 90.70           H  
ATOM   3183  C   SER A 200      -9.482 -17.417   6.695  1.00 90.70           C  
ATOM   3184  CB  SER A 200     -11.416 -19.058   6.717  1.00 90.70           C  
ATOM   3185  HB2 SER A 200     -10.954 -19.599   5.891  1.00 90.70           H  
ATOM   3186  HB3 SER A 200     -11.949 -19.777   7.339  1.00 90.70           H  
ATOM   3187  O   SER A 200      -8.364 -17.746   6.302  1.00 90.70           O  
ATOM   3188  OG  SER A 200     -12.343 -18.126   6.183  1.00 90.70           O  
ATOM   3189  HG  SER A 200     -12.772 -17.593   6.856  1.00 90.70           H  
ATOM   3190  N   GLU A 201      -9.976 -16.194   6.485  1.00 93.17           N  
ATOM   3191  H   GLU A 201     -10.909 -15.998   6.816  1.00 93.17           H  
ATOM   3192  CA  GLU A 201      -9.300 -15.153   5.701  1.00 93.17           C  
ATOM   3193  HA  GLU A 201      -8.974 -15.564   4.746  1.00 93.17           H  
ATOM   3194  C   GLU A 201      -8.052 -14.607   6.416  1.00 93.17           C  
ATOM   3195  CB  GLU A 201     -10.294 -14.014   5.422  1.00 93.17           C  
ATOM   3196  HB2 GLU A 201      -9.752 -13.208   4.928  1.00 93.17           H  
ATOM   3197  HB3 GLU A 201     -10.677 -13.639   6.371  1.00 93.17           H  
ATOM   3198  O   GLU A 201      -6.999 -14.420   5.805  1.00 93.17           O  
ATOM   3199  CG  GLU A 201     -11.482 -14.437   4.533  1.00 93.17           C  
ATOM   3200  HG2 GLU A 201     -11.094 -14.838   3.597  1.00 93.17           H  
ATOM   3201  HG3 GLU A 201     -12.041 -15.225   5.038  1.00 93.17           H  
ATOM   3202  CD  GLU A 201     -12.436 -13.272   4.226  1.00 93.17           C  
ATOM   3203  OE1 GLU A 201     -13.541 -13.492   3.678  1.00 93.17           O  
ATOM   3204  OE2 GLU A 201     -12.087 -12.109   4.514  1.00 93.17           O  
ATOM   3205  N   VAL A 202      -8.122 -14.400   7.735  1.00 92.03           N  
ATOM   3206  H   VAL A 202      -9.004 -14.569   8.198  1.00 92.03           H  
ATOM   3207  CA  VAL A 202      -6.964 -13.976   8.538  1.00 92.03           C  
ATOM   3208  HA  VAL A 202      -6.503 -13.116   8.053  1.00 92.03           H  
ATOM   3209  C   VAL A 202      -5.906 -15.076   8.589  1.00 92.03           C  
ATOM   3210  CB  VAL A 202      -7.389 -13.556   9.956  1.00 92.03           C  
ATOM   3211  HB  VAL A 202      -7.964 -14.362  10.412  1.00 92.03           H  
ATOM   3212  O   VAL A 202      -4.724 -14.774   8.435  1.00 92.03           O  
ATOM   3213  CG1 VAL A 202      -6.190 -13.236  10.865  1.00 92.03           C  
ATOM   3214 HG11 VAL A 202      -5.612 -14.140  11.056  1.00 92.03           H  
ATOM   3215 HG12 VAL A 202      -6.544 -12.854  11.822  1.00 92.03           H  
ATOM   3216 HG13 VAL A 202      -5.549 -12.494  10.390  1.00 92.03           H  
ATOM   3217  CG2 VAL A 202      -8.255 -12.292   9.913  1.00 92.03           C  
ATOM   3218 HG21 VAL A 202      -8.679 -12.126  10.904  1.00 92.03           H  
ATOM   3219 HG22 VAL A 202      -9.079 -12.411   9.209  1.00 92.03           H  
ATOM   3220 HG23 VAL A 202      -7.660 -11.431   9.609  1.00 92.03           H  
ATOM   3221  N   PHE A 203      -6.299 -16.343   8.759  1.00 89.93           N  
ATOM   3222  H   PHE A 203      -7.284 -16.537   8.874  1.00 89.93           H  
ATOM   3223  CA  PHE A 203      -5.368 -17.474   8.709  1.00 89.93           C  
ATOM   3224  HA  PHE A 203      -4.587 -17.310   9.451  1.00 89.93           H  
ATOM   3225  C   PHE A 203      -4.662 -17.558   7.351  1.00 89.93           C  
ATOM   3226  CB  PHE A 203      -6.087 -18.794   9.043  1.00 89.93           C  
ATOM   3227  HB2 PHE A 203      -5.657 -19.586   8.430  1.00 89.93           H  
ATOM   3228  HB3 PHE A 203      -7.139 -18.733   8.763  1.00 89.93           H  
ATOM   3229  O   PHE A 203      -3.435 -17.661   7.318  1.00 89.93           O  
ATOM   3230  CG  PHE A 203      -5.963 -19.231  10.493  1.00 89.93           C  
ATOM   3231  CD1 PHE A 203      -4.914 -20.090  10.874  1.00 89.93           C  
ATOM   3232  HD1 PHE A 203      -4.207 -20.439  10.136  1.00 89.93           H  
ATOM   3233  CD2 PHE A 203      -6.870 -18.786  11.472  1.00 89.93           C  
ATOM   3234  HD2 PHE A 203      -7.665 -18.104  11.209  1.00 89.93           H  
ATOM   3235  CE1 PHE A 203      -4.785 -20.502  12.213  1.00 89.93           C  
ATOM   3236  HE1 PHE A 203      -3.984 -21.170  12.494  1.00 89.93           H  
ATOM   3237  CE2 PHE A 203      -6.746 -19.200  12.810  1.00 89.93           C  
ATOM   3238  HE2 PHE A 203      -7.449 -18.854  13.553  1.00 89.93           H  
ATOM   3239  CZ  PHE A 203      -5.701 -20.059  13.181  1.00 89.93           C  
ATOM   3240  HZ  PHE A 203      -5.601 -20.382  14.207  1.00 89.93           H  
ATOM   3241  N   GLN A 204      -5.411 -17.435   6.249  1.00 89.42           N  
ATOM   3242  H   GLN A 204      -6.414 -17.372   6.353  1.00 89.42           H  
ATOM   3243  CA  GLN A 204      -4.869 -17.410   4.888  1.00 89.42           C  
ATOM   3244  HA  GLN A 204      -4.359 -18.353   4.693  1.00 89.42           H  
ATOM   3245  C   GLN A 204      -3.844 -16.285   4.694  1.00 89.42           C  
ATOM   3246  CB  GLN A 204      -6.042 -17.271   3.900  1.00 89.42           C  
ATOM   3247  HB2 GLN A 204      -6.629 -16.389   4.154  1.00 89.42           H  
ATOM   3248  HB3 GLN A 204      -6.684 -18.146   4.004  1.00 89.42           H  
ATOM   3249  O   GLN A 204      -2.796 -16.512   4.097  1.00 89.42           O  
ATOM   3250  CG  GLN A 204      -5.606 -17.156   2.432  1.00 89.42           C  
ATOM   3251  HG2 GLN A 204      -4.967 -18.001   2.175  1.00 89.42           H  
ATOM   3252  HG3 GLN A 204      -5.045 -16.233   2.282  1.00 89.42           H  
ATOM   3253  CD  GLN A 204      -6.812 -17.148   1.498  1.00 89.42           C  
ATOM   3254  NE2 GLN A 204      -7.464 -16.026   1.293  1.00 89.42           N  
ATOM   3255 HE21 GLN A 204      -8.363 -16.096   0.839  1.00 89.42           H  
ATOM   3256 HE22 GLN A 204      -7.255 -15.199   1.834  1.00 89.42           H  
ATOM   3257  OE1 GLN A 204      -7.207 -18.162   0.949  1.00 89.42           O  
ATOM   3258  N   MET A 205      -4.130 -15.079   5.198  1.00 90.81           N  
ATOM   3259  H   MET A 205      -5.037 -14.940   5.620  1.00 90.81           H  
ATOM   3260  CA  MET A 205      -3.255 -13.922   4.998  1.00 90.81           C  
ATOM   3261  HA  MET A 205      -2.844 -13.971   3.990  1.00 90.81           H  
ATOM   3262  C   MET A 205      -2.055 -13.851   5.950  1.00 90.81           C  
ATOM   3263  CB  MET A 205      -4.069 -12.629   5.118  1.00 90.81           C  
ATOM   3264  HB2 MET A 205      -3.379 -11.787   5.185  1.00 90.81           H  
ATOM   3265  HB3 MET A 205      -4.666 -12.652   6.029  1.00 90.81           H  
ATOM   3266  O   MET A 205      -1.041 -13.277   5.570  1.00 90.81           O  
ATOM   3267  CG  MET A 205      -4.969 -12.397   3.904  1.00 90.81           C  
ATOM   3268  HG2 MET A 205      -5.748 -13.159   3.877  1.00 90.81           H  
ATOM   3269  HG3 MET A 205      -4.369 -12.502   3.000  1.00 90.81           H  
ATOM   3270  SD  MET A 205      -5.728 -10.752   3.887  1.00 90.81           S  
ATOM   3271  CE  MET A 205      -7.007 -11.021   5.140  1.00 90.81           C  
ATOM   3272  HE1 MET A 205      -6.553 -11.271   6.099  1.00 90.81           H  
ATOM   3273  HE2 MET A 205      -7.648 -11.848   4.834  1.00 90.81           H  
ATOM   3274  HE3 MET A 205      -7.610 -10.118   5.234  1.00 90.81           H  
ATOM   3275  N   MET A 206      -2.172 -14.348   7.185  1.00 83.68           N  
ATOM   3276  H   MET A 206      -3.054 -14.773   7.437  1.00 83.68           H  
ATOM   3277  CA  MET A 206      -1.217 -14.035   8.263  1.00 83.68           C  
ATOM   3278  HA  MET A 206      -0.411 -13.414   7.872  1.00 83.68           H  
ATOM   3279  C   MET A 206      -0.534 -15.245   8.898  1.00 83.68           C  
ATOM   3280  CB  MET A 206      -1.938 -13.250   9.373  1.00 83.68           C  
ATOM   3281  HB2 MET A 206      -1.264 -13.119  10.219  1.00 83.68           H  
ATOM   3282  HB3 MET A 206      -2.784 -13.832   9.739  1.00 83.68           H  
ATOM   3283  O   MET A 206       0.485 -15.068   9.563  1.00 83.68           O  
ATOM   3284  CG  MET A 206      -2.441 -11.870   8.932  1.00 83.68           C  
ATOM   3285  HG2 MET A 206      -3.188 -12.003   8.149  1.00 83.68           H  
ATOM   3286  HG3 MET A 206      -2.940 -11.408   9.783  1.00 83.68           H  
ATOM   3287  SD  MET A 206      -1.176 -10.716   8.324  1.00 83.68           S  
ATOM   3288  CE  MET A 206       0.042 -10.789   9.667  1.00 83.68           C  
ATOM   3289  HE1 MET A 206      -0.437 -10.558  10.619  1.00 83.68           H  
ATOM   3290  HE2 MET A 206       0.481 -11.786   9.709  1.00 83.68           H  
ATOM   3291  HE3 MET A 206       0.842 -10.075   9.467  1.00 83.68           H  
ATOM   3292  N   ILE A 207      -1.104 -16.445   8.775  1.00 72.63           N  
ATOM   3293  H   ILE A 207      -1.925 -16.540   8.194  1.00 72.63           H  
ATOM   3294  CA  ILE A 207      -0.660 -17.623   9.541  1.00 72.63           C  
ATOM   3295  HA  ILE A 207       0.129 -17.319  10.228  1.00 72.63           H  
ATOM   3296  C   ILE A 207       0.018 -18.662   8.634  1.00 72.63           C  
ATOM   3297  CB  ILE A 207      -1.820 -18.150  10.428  1.00 72.63           C  
ATOM   3298  HB  ILE A 207      -2.660 -18.420   9.789  1.00 72.63           H  
ATOM   3299  O   ILE A 207       0.697 -19.562   9.123  1.00 72.63           O  
ATOM   3300  CG1 ILE A 207      -2.262 -17.023  11.404  1.00 72.63           C  
ATOM   3301 HG12 ILE A 207      -1.415 -16.761  12.039  1.00 72.63           H  
ATOM   3302 HG13 ILE A 207      -2.532 -16.134  10.834  1.00 72.63           H  
ATOM   3303  CG2 ILE A 207      -1.394 -19.402  11.217  1.00 72.63           C  
ATOM   3304 HG21 ILE A 207      -0.461 -19.213  11.747  1.00 72.63           H  
ATOM   3305 HG22 ILE A 207      -2.157 -19.700  11.936  1.00 72.63           H  
ATOM   3306 HG23 ILE A 207      -1.249 -20.242  10.537  1.00 72.63           H  
ATOM   3307  CD1 ILE A 207      -3.465 -17.312  12.310  1.00 72.63           C  
ATOM   3308 HD11 ILE A 207      -4.348 -17.508  11.701  1.00 72.63           H  
ATOM   3309 HD12 ILE A 207      -3.666 -16.431  12.919  1.00 72.63           H  
ATOM   3310 HD13 ILE A 207      -3.266 -18.148  12.980  1.00 72.63           H  
ATOM   3311  N   ASN A 208      -0.055 -18.509   7.307  1.00 70.17           N  
ATOM   3312  H   ASN A 208      -0.597 -17.749   6.922  1.00 70.17           H  
ATOM   3313  CA  ASN A 208       0.776 -19.301   6.405  1.00 70.17           C  
ATOM   3314  HA  ASN A 208       0.743 -20.336   6.748  1.00 70.17           H  
ATOM   3315  C   ASN A 208       2.249 -18.843   6.470  1.00 70.17           C  
ATOM   3316  CB  ASN A 208       0.194 -19.277   4.984  1.00 70.17           C  
ATOM   3317  HB2 ASN A 208       0.346 -18.296   4.533  1.00 70.17           H  
ATOM   3318  HB3 ASN A 208      -0.875 -19.485   5.013  1.00 70.17           H  
ATOM   3319  O   ASN A 208       2.680 -17.969   5.724  1.00 70.17           O  
ATOM   3320  CG  ASN A 208       0.853 -20.333   4.112  1.00 70.17           C  
ATOM   3321  ND2 ASN A 208       0.684 -20.255   2.818  1.00 70.17           N  
ATOM   3322 HD21 ASN A 208       1.251 -20.893   2.277  1.00 70.17           H  
ATOM   3323 HD22 ASN A 208       0.459 -19.351   2.429  1.00 70.17           H  
ATOM   3324  OD1 ASN A 208       1.523 -21.241   4.584  1.00 70.17           O  
ATOM   3325  N   HIS A 209       3.022 -19.434   7.385  1.00 63.27           N  
ATOM   3326  H   HIS A 209       2.550 -20.055   8.027  1.00 63.27           H  
ATOM   3327  CA  HIS A 209       4.405 -19.055   7.719  1.00 63.27           C  
ATOM   3328  HA  HIS A 209       4.417 -17.988   7.941  1.00 63.27           H  
ATOM   3329  C   HIS A 209       5.447 -19.266   6.601  1.00 63.27           C  
ATOM   3330  CB  HIS A 209       4.824 -19.823   8.986  1.00 63.27           C  
ATOM   3331  HB2 HIS A 209       5.866 -19.598   9.212  1.00 63.27           H  
ATOM   3332  HB3 HIS A 209       4.751 -20.894   8.797  1.00 63.27           H  
ATOM   3333  O   HIS A 209       6.633 -19.052   6.835  1.00 63.27           O  
ATOM   3334  CG  HIS A 209       4.016 -19.472  10.208  1.00 63.27           C  
ATOM   3335  CD2 HIS A 209       3.151 -20.282  10.895  1.00 63.27           C  
ATOM   3336  HD2 HIS A 209       2.906 -21.304  10.646  1.00 63.27           H  
ATOM   3337  ND1 HIS A 209       4.027 -18.257  10.849  1.00 63.27           N  
ATOM   3338  HD1 HIS A 209       4.542 -17.440  10.553  1.00 63.27           H  
ATOM   3339  CE1 HIS A 209       3.187 -18.331  11.893  1.00 63.27           C  
ATOM   3340  HE1 HIS A 209       2.972 -17.519  12.572  1.00 63.27           H  
ATOM   3341  NE2 HIS A 209       2.638 -19.552  11.974  1.00 63.27           N  
ATOM   3342  N   GLN A 210       5.038 -19.716   5.413  1.00 79.87           N  
ATOM   3343  H   GLN A 210       4.045 -19.816   5.256  1.00 79.87           H  
ATOM   3344  CA  GLN A 210       5.939 -19.946   4.279  1.00 79.87           C  
ATOM   3345  HA  GLN A 210       6.940 -20.160   4.652  1.00 79.87           H  
ATOM   3346  C   GLN A 210       6.084 -18.725   3.362  1.00 79.87           C  
ATOM   3347  CB  GLN A 210       5.459 -21.169   3.486  1.00 79.87           C  
ATOM   3348  HB2 GLN A 210       6.110 -21.299   2.621  1.00 79.87           H  
ATOM   3349  HB3 GLN A 210       4.442 -21.004   3.132  1.00 79.87           H  
ATOM   3350  O   GLN A 210       6.999 -18.689   2.543  1.00 79.87           O  
ATOM   3351  CG  GLN A 210       5.514 -22.447   4.336  1.00 79.87           C  
ATOM   3352  HG2 GLN A 210       4.778 -22.388   5.137  1.00 79.87           H  
ATOM   3353  HG3 GLN A 210       6.504 -22.531   4.783  1.00 79.87           H  
ATOM   3354  CD  GLN A 210       5.243 -23.715   3.534  1.00 79.87           C  
ATOM   3355  NE2 GLN A 210       5.487 -24.873   4.109  1.00 79.87           N  
ATOM   3356 HE21 GLN A 210       5.850 -24.912   5.050  1.00 79.87           H  
ATOM   3357 HE22 GLN A 210       5.302 -25.684   3.536  1.00 79.87           H  
ATOM   3358  OE1 GLN A 210       4.817 -23.718   2.392  1.00 79.87           O  
ATOM   3359  N   ASP A 211       5.200 -17.734   3.490  1.00 87.32           N  
ATOM   3360  H   ASP A 211       4.486 -17.793   4.202  1.00 87.32           H  
ATOM   3361  CA  ASP A 211       5.243 -16.526   2.674  1.00 87.32           C  
ATOM   3362  HA  ASP A 211       5.679 -16.782   1.709  1.00 87.32           H  
ATOM   3363  C   ASP A 211       6.141 -15.452   3.296  1.00 87.32           C  
ATOM   3364  CB  ASP A 211       3.819 -16.018   2.410  1.00 87.32           C  
ATOM   3365  HB2 ASP A 211       3.877 -15.017   1.983  1.00 87.32           H  
ATOM   3366  HB3 ASP A 211       3.266 -15.958   3.347  1.00 87.32           H  
ATOM   3367  O   ASP A 211       6.024 -15.105   4.470  1.00 87.32           O  
ATOM   3368  CG  ASP A 211       3.085 -16.915   1.411  1.00 87.32           C  
ATOM   3369  OD1 ASP A 211       3.651 -17.091   0.305  1.00 87.32           O  
ATOM   3370  OD2 ASP A 211       1.958 -17.370   1.724  1.00 87.32           O  
ATOM   3371  N   GLU A 212       7.011 -14.865   2.478  1.00 93.08           N  
ATOM   3372  H   GLU A 212       7.058 -15.209   1.529  1.00 93.08           H  
ATOM   3373  CA  GLU A 212       7.999 -13.852   2.864  1.00 93.08           C  
ATOM   3374  HA  GLU A 212       8.411 -14.118   3.837  1.00 93.08           H  
ATOM   3375  C   GLU A 212       7.383 -12.436   3.024  1.00 93.08           C  
ATOM   3376  CB  GLU A 212       9.134 -13.905   1.828  1.00 93.08           C  
ATOM   3377  HB2 GLU A 212       8.694 -13.891   0.831  1.00 93.08           H  
ATOM   3378  HB3 GLU A 212       9.756 -13.017   1.936  1.00 93.08           H  
ATOM   3379  O   GLU A 212       7.931 -11.436   2.552  1.00 93.08           O  
ATOM   3380  CG  GLU A 212      10.068 -15.116   1.949  1.00 93.08           C  
ATOM   3381  HG2 GLU A 212      10.388 -15.206   2.988  1.00 93.08           H  
ATOM   3382  HG3 GLU A 212       9.521 -16.018   1.675  1.00 93.08           H  
ATOM   3383  CD  GLU A 212      11.310 -14.976   1.053  1.00 93.08           C  
ATOM   3384  OE1 GLU A 212      12.306 -15.688   1.283  1.00 93.08           O  
ATOM   3385  OE2 GLU A 212      11.294 -14.176   0.082  1.00 93.08           O  
ATOM   3386  N   ILE A 213       6.214 -12.330   3.674  1.00 89.57           N  
ATOM   3387  H   ILE A 213       5.855 -13.186   4.072  1.00 89.57           H  
ATOM   3388  CA  ILE A 213       5.412 -11.092   3.805  1.00 89.57           C  
ATOM   3389  HA  ILE A 213       5.131 -10.764   2.805  1.00 89.57           H  
ATOM   3390  C   ILE A 213       6.216  -9.950   4.456  1.00 89.57           C  
ATOM   3391  CB  ILE A 213       4.116 -11.368   4.619  1.00 89.57           C  
ATOM   3392  HB  ILE A 213       4.406 -11.712   5.612  1.00 89.57           H  
ATOM   3393  O   ILE A 213       6.055  -8.777   4.096  1.00 89.57           O  
ATOM   3394  CG1 ILE A 213       3.260 -12.476   3.962  1.00 89.57           C  
ATOM   3395 HG12 ILE A 213       3.874 -13.361   3.797  1.00 89.57           H  
ATOM   3396 HG13 ILE A 213       2.909 -12.123   2.993  1.00 89.57           H  
ATOM   3397  CG2 ILE A 213       3.272 -10.082   4.778  1.00 89.57           C  
ATOM   3398 HG21 ILE A 213       3.003  -9.694   3.796  1.00 89.57           H  
ATOM   3399 HG22 ILE A 213       2.367 -10.287   5.350  1.00 89.57           H  
ATOM   3400 HG23 ILE A 213       3.831  -9.326   5.330  1.00 89.57           H  
ATOM   3401  CD1 ILE A 213       2.039 -12.929   4.769  1.00 89.57           C  
ATOM   3402 HD11 ILE A 213       1.582 -13.783   4.271  1.00 89.57           H  
ATOM   3403 HD12 ILE A 213       2.348 -13.231   5.770  1.00 89.57           H  
ATOM   3404 HD13 ILE A 213       1.298 -12.132   4.833  1.00 89.57           H  
ATOM   3405  N   ASP A 214       7.075 -10.287   5.416  1.00 87.80           N  
ATOM   3406  H   ASP A 214       7.211 -11.268   5.616  1.00 87.80           H  
ATOM   3407  CA  ASP A 214       7.922  -9.378   6.191  1.00 87.80           C  
ATOM   3408  HA  ASP A 214       7.457  -8.393   6.183  1.00 87.80           H  
ATOM   3409  C   ASP A 214       9.335  -9.188   5.605  1.00 87.80           C  
ATOM   3410  CB  ASP A 214       7.950  -9.850   7.656  1.00 87.80           C  
ATOM   3411  HB2 ASP A 214       6.927  -9.873   8.033  1.00 87.80           H  
ATOM   3412  HB3 ASP A 214       8.496  -9.112   8.244  1.00 87.80           H  
ATOM   3413  O   ASP A 214      10.089  -8.323   6.064  1.00 87.80           O  
ATOM   3414  CG  ASP A 214       8.583 -11.232   7.877  1.00 87.80           C  
ATOM   3415  OD1 ASP A 214       8.641 -12.016   6.904  1.00 87.80           O  
ATOM   3416  OD2 ASP A 214       8.970 -11.480   9.039  1.00 87.80           O  
ATOM   3417  N   VAL A 215       9.686  -9.907   4.536  1.00 92.59           N  
ATOM   3418  H   VAL A 215       9.025 -10.583   4.179  1.00 92.59           H  
ATOM   3419  CA  VAL A 215      10.981  -9.777   3.859  1.00 92.59           C  
ATOM   3420  HA  VAL A 215      11.732  -9.532   4.610  1.00 92.59           H  
ATOM   3421  C   VAL A 215      10.920  -8.645   2.830  1.00 92.59           C  
ATOM   3422  CB  VAL A 215      11.418 -11.100   3.220  1.00 92.59           C  
ATOM   3423  HB  VAL A 215      10.704 -11.311   2.424  1.00 92.59           H  
ATOM   3424  O   VAL A 215      10.362  -8.756   1.737  1.00 92.59           O  
ATOM   3425  CG1 VAL A 215      12.818 -10.993   2.600  1.00 92.59           C  
ATOM   3426 HG11 VAL A 215      13.080 -11.949   2.148  1.00 92.59           H  
ATOM   3427 HG12 VAL A 215      12.835 -10.239   1.812  1.00 92.59           H  
ATOM   3428 HG13 VAL A 215      13.553 -10.755   3.369  1.00 92.59           H  
ATOM   3429  CG2 VAL A 215      11.424 -12.262   4.221  1.00 92.59           C  
ATOM   3430 HG21 VAL A 215      12.080 -12.037   5.063  1.00 92.59           H  
ATOM   3431 HG22 VAL A 215      11.771 -13.173   3.732  1.00 92.59           H  
ATOM   3432 HG23 VAL A 215      10.419 -12.447   4.600  1.00 92.59           H  
ATOM   3433  N   LYS A 216      11.551  -7.515   3.166  1.00 90.85           N  
ATOM   3434  H   LYS A 216      11.912  -7.494   4.109  1.00 90.85           H  
ATOM   3435  CA  LYS A 216      11.469  -6.248   2.410  1.00 90.85           C  
ATOM   3436  HA  LYS A 216      10.446  -5.882   2.498  1.00 90.85           H  
ATOM   3437  C   LYS A 216      11.759  -6.365   0.903  1.00 90.85           C  
ATOM   3438  CB  LYS A 216      12.423  -5.244   3.076  1.00 90.85           C  
ATOM   3439  HB2 LYS A 216      12.172  -5.166   4.133  1.00 90.85           H  
ATOM   3440  HB3 LYS A 216      13.445  -5.617   2.993  1.00 90.85           H  
ATOM   3441  O   LYS A 216      11.083  -5.702   0.110  1.00 90.85           O  
ATOM   3442  CG  LYS A 216      12.344  -3.847   2.445  1.00 90.85           C  
ATOM   3443  HG2 LYS A 216      12.600  -3.906   1.387  1.00 90.85           H  
ATOM   3444  HG3 LYS A 216      11.330  -3.457   2.542  1.00 90.85           H  
ATOM   3445  CD  LYS A 216      13.328  -2.892   3.122  1.00 90.85           C  
ATOM   3446  HD2 LYS A 216      13.042  -2.736   4.163  1.00 90.85           H  
ATOM   3447  HD3 LYS A 216      14.322  -3.339   3.090  1.00 90.85           H  
ATOM   3448  CE  LYS A 216      13.337  -1.560   2.368  1.00 90.85           C  
ATOM   3449  HE2 LYS A 216      12.423  -1.009   2.592  1.00 90.85           H  
ATOM   3450  HE3 LYS A 216      13.334  -1.769   1.298  1.00 90.85           H  
ATOM   3451  NZ  LYS A 216      14.541  -0.770   2.709  1.00 90.85           N  
ATOM   3452  HZ1 LYS A 216      14.563   0.084   2.170  1.00 90.85           H  
ATOM   3453  HZ2 LYS A 216      15.361  -1.305   2.460  1.00 90.85           H  
ATOM   3454  HZ3 LYS A 216      14.579  -0.561   3.697  1.00 90.85           H  
ATOM   3455  N   HIS A 217      12.766  -7.160   0.534  1.00 94.76           N  
ATOM   3456  H   HIS A 217      13.197  -7.716   1.259  1.00 94.76           H  
ATOM   3457  CA  HIS A 217      13.280  -7.316  -0.835  1.00 94.76           C  
ATOM   3458  HA  HIS A 217      12.756  -6.613  -1.482  1.00 94.76           H  
ATOM   3459  C   HIS A 217      12.979  -8.707  -1.426  1.00 94.76           C  
ATOM   3460  CB  HIS A 217      14.778  -6.944  -0.878  1.00 94.76           C  
ATOM   3461  HB2 HIS A 217      15.132  -7.020  -1.906  1.00 94.76           H  
ATOM   3462  HB3 HIS A 217      15.340  -7.659  -0.277  1.00 94.76           H  
ATOM   3463  O   HIS A 217      13.759  -9.213  -2.223  1.00 94.76           O  
ATOM   3464  CG  HIS A 217      15.069  -5.544  -0.395  1.00 94.76           C  
ATOM   3465  CD2 HIS A 217      15.795  -5.178   0.709  1.00 94.76           C  
ATOM   3466  HD2 HIS A 217      16.275  -5.850   1.404  1.00 94.76           H  
ATOM   3467  ND1 HIS A 217      14.622  -4.384  -0.983  1.00 94.76           N  
ATOM   3468  HD1 HIS A 217      14.101  -4.314  -1.845  1.00 94.76           H  
ATOM   3469  CE1 HIS A 217      15.065  -3.346  -0.258  1.00 94.76           C  
ATOM   3470  HE1 HIS A 217      14.899  -2.309  -0.513  1.00 94.76           H  
ATOM   3471  NE2 HIS A 217      15.774  -3.777   0.798  1.00 94.76           N  
ATOM   3472  N   SER A 218      11.870  -9.327  -1.017  1.00 96.18           N  
ATOM   3473  H   SER A 218      11.291  -8.883  -0.319  1.00 96.18           H  
ATOM   3474  CA  SER A 218      11.394 -10.618  -1.533  1.00 96.18           C  
ATOM   3475  HA  SER A 218      12.242 -11.294  -1.637  1.00 96.18           H  
ATOM   3476  C   SER A 218      10.707 -10.504  -2.904  1.00 96.18           C  
ATOM   3477  CB  SER A 218      10.449 -11.213  -0.485  1.00 96.18           C  
ATOM   3478  HB2 SER A 218       9.693 -10.477  -0.210  1.00 96.18           H  
ATOM   3479  HB3 SER A 218      11.038 -11.470   0.395  1.00 96.18           H  
ATOM   3480  O   SER A 218      10.312  -9.412  -3.321  1.00 96.18           O  
ATOM   3481  OG  SER A 218       9.801 -12.373  -0.942  1.00 96.18           O  
ATOM   3482  HG  SER A 218      10.267 -13.112  -0.545  1.00 96.18           H  
ATOM   3483  N   TYR A 219      10.507 -11.638  -3.581  1.00 97.07           N  
ATOM   3484  H   TYR A 219      10.896 -12.483  -3.187  1.00 97.07           H  
ATOM   3485  CA  TYR A 219       9.553 -11.792  -4.683  1.00 97.07           C  
ATOM   3486  HA  TYR A 219       9.760 -11.034  -5.438  1.00 97.07           H  
ATOM   3487  C   TYR A 219       8.090 -11.618  -4.245  1.00 97.07           C  
ATOM   3488  CB  TYR A 219       9.726 -13.180  -5.315  1.00 97.07           C  
ATOM   3489  HB2 TYR A 219       8.851 -13.388  -5.931  1.00 97.07           H  
ATOM   3490  HB3 TYR A 219       9.755 -13.937  -4.532  1.00 97.07           H  
ATOM   3491  O   TYR A 219       7.250 -11.281  -5.082  1.00 97.07           O  
ATOM   3492  CG  TYR A 219      10.942 -13.307  -6.207  1.00 97.07           C  
ATOM   3493  CD1 TYR A 219      10.965 -12.625  -7.435  1.00 97.07           C  
ATOM   3494  HD1 TYR A 219      10.108 -12.038  -7.730  1.00 97.07           H  
ATOM   3495  CD2 TYR A 219      12.036 -14.104  -5.830  1.00 97.07           C  
ATOM   3496  HD2 TYR A 219      12.008 -14.663  -4.907  1.00 97.07           H  
ATOM   3497  CE1 TYR A 219      12.089 -12.702  -8.278  1.00 97.07           C  
ATOM   3498  HE1 TYR A 219      12.116 -12.183  -9.224  1.00 97.07           H  
ATOM   3499  CE2 TYR A 219      13.167 -14.185  -6.663  1.00 97.07           C  
ATOM   3500  HE2 TYR A 219      14.009 -14.792  -6.366  1.00 97.07           H  
ATOM   3501  OH  TYR A 219      14.295 -13.544  -8.673  1.00 97.07           O  
ATOM   3502  HH  TYR A 219      14.963 -14.139  -8.324  1.00 97.07           H  
ATOM   3503  CZ  TYR A 219      13.198 -13.476  -7.883  1.00 97.07           C  
ATOM   3504  N   PHE A 220       7.771 -11.796  -2.955  1.00 95.61           N  
ATOM   3505  H   PHE A 220       8.506 -12.069  -2.319  1.00 95.61           H  
ATOM   3506  CA  PHE A 220       6.407 -11.740  -2.417  1.00 95.61           C  
ATOM   3507  HA  PHE A 220       5.858 -12.595  -2.812  1.00 95.61           H  
ATOM   3508  C   PHE A 220       5.623 -10.486  -2.851  1.00 95.61           C  
ATOM   3509  CB  PHE A 220       6.427 -11.895  -0.884  1.00 95.61           C  
ATOM   3510  HB2 PHE A 220       7.136 -11.215  -0.412  1.00 95.61           H  
ATOM   3511  HB3 PHE A 220       6.772 -12.900  -0.641  1.00 95.61           H  
ATOM   3512  O   PHE A 220       4.539 -10.629  -3.426  1.00 95.61           O  
ATOM   3513  CG  PHE A 220       5.062 -11.681  -0.268  1.00 95.61           C  
ATOM   3514  CD1 PHE A 220       4.623 -10.400   0.127  1.00 95.61           C  
ATOM   3515  HD1 PHE A 220       5.302  -9.562   0.075  1.00 95.61           H  
ATOM   3516  CD2 PHE A 220       4.200 -12.777  -0.154  1.00 95.61           C  
ATOM   3517  HD2 PHE A 220       4.528 -13.768  -0.431  1.00 95.61           H  
ATOM   3518  CE1 PHE A 220       3.302 -10.217   0.581  1.00 95.61           C  
ATOM   3519  HE1 PHE A 220       2.953  -9.243   0.891  1.00 95.61           H  
ATOM   3520  CE2 PHE A 220       2.905 -12.599   0.329  1.00 95.61           C  
ATOM   3521  HE2 PHE A 220       2.288 -13.474   0.471  1.00 95.61           H  
ATOM   3522  CZ  PHE A 220       2.435 -11.320   0.655  1.00 95.61           C  
ATOM   3523  HZ  PHE A 220       1.421 -11.213   1.010  1.00 95.61           H  
ATOM   3524  N   PRO A 221       6.142  -9.247  -2.687  1.00 95.97           N  
ATOM   3525  CA  PRO A 221       5.425  -8.047  -3.109  1.00 95.97           C  
ATOM   3526  HA  PRO A 221       4.476  -8.005  -2.575  1.00 95.97           H  
ATOM   3527  C   PRO A 221       5.147  -8.003  -4.617  1.00 95.97           C  
ATOM   3528  CB  PRO A 221       6.307  -6.868  -2.679  1.00 95.97           C  
ATOM   3529  HB2 PRO A 221       5.708  -6.029  -2.326  1.00 95.97           H  
ATOM   3530  HB3 PRO A 221       6.947  -6.566  -3.508  1.00 95.97           H  
ATOM   3531  O   PRO A 221       4.281  -7.255  -5.048  1.00 95.97           O  
ATOM   3532  CG  PRO A 221       7.183  -7.440  -1.569  1.00 95.97           C  
ATOM   3533  HG2 PRO A 221       8.122  -6.896  -1.466  1.00 95.97           H  
ATOM   3534  HG3 PRO A 221       6.637  -7.467  -0.626  1.00 95.97           H  
ATOM   3535  CD  PRO A 221       7.403  -8.855  -2.079  1.00 95.97           C  
ATOM   3536  HD2 PRO A 221       7.734  -9.499  -1.264  1.00 95.97           H  
ATOM   3537  HD3 PRO A 221       8.151  -8.826  -2.871  1.00 95.97           H  
ATOM   3538  N   TYR A 222       5.857  -8.780  -5.428  1.00 96.96           N  
ATOM   3539  H   TYR A 222       6.513  -9.434  -5.024  1.00 96.96           H  
ATOM   3540  CA  TYR A 222       5.744  -8.780  -6.883  1.00 96.96           C  
ATOM   3541  HA  TYR A 222       5.083  -7.974  -7.199  1.00 96.96           H  
ATOM   3542  C   TYR A 222       5.139 -10.078  -7.428  1.00 96.96           C  
ATOM   3543  CB  TYR A 222       7.123  -8.498  -7.475  1.00 96.96           C  
ATOM   3544  HB2 TYR A 222       7.786  -9.301  -7.154  1.00 96.96           H  
ATOM   3545  HB3 TYR A 222       7.062  -8.507  -8.564  1.00 96.96           H  
ATOM   3546  O   TYR A 222       5.191 -10.307  -8.633  1.00 96.96           O  
ATOM   3547  CG  TYR A 222       7.728  -7.184  -7.044  1.00 96.96           C  
ATOM   3548  CD1 TYR A 222       7.299  -5.982  -7.638  1.00 96.96           C  
ATOM   3549  HD1 TYR A 222       6.547  -6.000  -8.413  1.00 96.96           H  
ATOM   3550  CD2 TYR A 222       8.708  -7.169  -6.033  1.00 96.96           C  
ATOM   3551  HD2 TYR A 222       9.046  -8.094  -5.590  1.00 96.96           H  
ATOM   3552  CE1 TYR A 222       7.851  -4.760  -7.213  1.00 96.96           C  
ATOM   3553  HE1 TYR A 222       7.527  -3.827  -7.650  1.00 96.96           H  
ATOM   3554  CE2 TYR A 222       9.272  -5.951  -5.620  1.00 96.96           C  
ATOM   3555  HE2 TYR A 222      10.039  -5.953  -4.860  1.00 96.96           H  
ATOM   3556  OH  TYR A 222       9.398  -3.578  -5.799  1.00 96.96           O  
ATOM   3557  HH  TYR A 222      10.220  -3.714  -5.322  1.00 96.96           H  
ATOM   3558  CZ  TYR A 222       8.849  -4.746  -6.215  1.00 96.96           C  
ATOM   3559  N   MET A 223       4.528 -10.922  -6.589  1.00 94.98           N  
ATOM   3560  H   MET A 223       4.577 -10.728  -5.599  1.00 94.98           H  
ATOM   3561  CA  MET A 223       4.043 -12.246  -7.004  1.00 94.98           C  
ATOM   3562  HA  MET A 223       4.909 -12.827  -7.319  1.00 94.98           H  
ATOM   3563  C   MET A 223       3.068 -12.220  -8.196  1.00 94.98           C  
ATOM   3564  CB  MET A 223       3.412 -12.966  -5.805  1.00 94.98           C  
ATOM   3565  HB2 MET A 223       4.141 -13.048  -4.999  1.00 94.98           H  
ATOM   3566  HB3 MET A 223       3.131 -13.973  -6.113  1.00 94.98           H  
ATOM   3567  O   MET A 223       3.082 -13.135  -9.017  1.00 94.98           O  
ATOM   3568  CG  MET A 223       2.167 -12.243  -5.288  1.00 94.98           C  
ATOM   3569  HG2 MET A 223       1.505 -12.020  -6.124  1.00 94.98           H  
ATOM   3570  HG3 MET A 223       2.458 -11.305  -4.814  1.00 94.98           H  
ATOM   3571  SD  MET A 223       1.193 -13.206  -4.132  1.00 94.98           S  
ATOM   3572  CE  MET A 223      -0.184 -12.062  -4.051  1.00 94.98           C  
ATOM   3573  HE1 MET A 223      -1.028 -12.627  -3.655  1.00 94.98           H  
ATOM   3574  HE2 MET A 223      -0.429 -11.691  -5.046  1.00 94.98           H  
ATOM   3575  HE3 MET A 223       0.068 -11.231  -3.393  1.00 94.98           H  
ATOM   3576  N   ILE A 224       2.245 -11.170  -8.326  1.00 94.83           N  
ATOM   3577  H   ILE A 224       2.278 -10.457  -7.611  1.00 94.83           H  
ATOM   3578  CA  ILE A 224       1.361 -10.983  -9.487  1.00 94.83           C  
ATOM   3579  HA  ILE A 224       0.931 -11.945  -9.764  1.00 94.83           H  
ATOM   3580  C   ILE A 224       2.162 -10.502 -10.697  1.00 94.83           C  
ATOM   3581  CB  ILE A 224       0.209 -10.002  -9.160  1.00 94.83           C  
ATOM   3582  HB  ILE A 224       0.645  -9.067  -8.807  1.00 94.83           H  
ATOM   3583  O   ILE A 224       1.970 -11.006 -11.799  1.00 94.83           O  
ATOM   3584  CG1 ILE A 224      -0.727 -10.521  -8.046  1.00 94.83           C  
ATOM   3585 HG12 ILE A 224      -0.175 -10.561  -7.108  1.00 94.83           H  
ATOM   3586 HG13 ILE A 224      -1.539  -9.805  -7.915  1.00 94.83           H  
ATOM   3587  CG2 ILE A 224      -0.621  -9.674 -10.417  1.00 94.83           C  
ATOM   3588 HG21 ILE A 224      -0.913 -10.593 -10.925  1.00 94.83           H  
ATOM   3589 HG22 ILE A 224      -1.516  -9.114 -10.146  1.00 94.83           H  
ATOM   3590 HG23 ILE A 224      -0.032  -9.074 -11.111  1.00 94.83           H  
ATOM   3591  CD1 ILE A 224      -1.342 -11.902  -8.300  1.00 94.83           C  
ATOM   3592 HD11 ILE A 224      -1.739 -11.977  -9.312  1.00 94.83           H  
ATOM   3593 HD12 ILE A 224      -0.583 -12.668  -8.140  1.00 94.83           H  
ATOM   3594 HD13 ILE A 224      -2.160 -12.079  -7.602  1.00 94.83           H  
ATOM   3595  N   GLY A 225       3.069  -9.545 -10.495  1.00 94.68           N  
ATOM   3596  H   GLY A 225       3.269  -9.261  -9.546  1.00 94.68           H  
ATOM   3597  CA  GLY A 225       3.868  -8.953 -11.564  1.00 94.68           C  
ATOM   3598  HA2 GLY A 225       4.436  -8.132 -11.127  1.00 94.68           H  
ATOM   3599  HA3 GLY A 225       3.206  -8.558 -12.334  1.00 94.68           H  
ATOM   3600  C   GLY A 225       4.840  -9.944 -12.215  1.00 94.68           C  
ATOM   3601  O   GLY A 225       4.923 -10.013 -13.439  1.00 94.68           O  
ATOM   3602  N   PHE A 226       5.482 -10.798 -11.412  1.00 96.20           N  
ATOM   3603  H   PHE A 226       5.398 -10.662 -10.414  1.00 96.20           H  
ATOM   3604  CA  PHE A 226       6.315 -11.915 -11.874  1.00 96.20           C  
ATOM   3605  HA  PHE A 226       6.868 -11.592 -12.757  1.00 96.20           H  
ATOM   3606  C   PHE A 226       5.527 -13.155 -12.306  1.00 96.20           C  
ATOM   3607  CB  PHE A 226       7.326 -12.296 -10.785  1.00 96.20           C  
ATOM   3608  HB2 PHE A 226       7.816 -13.231 -11.056  1.00 96.20           H  
ATOM   3609  HB3 PHE A 226       6.793 -12.467  -9.850  1.00 96.20           H  
ATOM   3610  O   PHE A 226       6.133 -14.141 -12.714  1.00 96.20           O  
ATOM   3611  CG  PHE A 226       8.424 -11.283 -10.579  1.00 96.20           C  
ATOM   3612  CD1 PHE A 226       9.259 -10.908 -11.646  1.00 96.20           C  
ATOM   3613  HD1 PHE A 226       9.124 -11.346 -12.624  1.00 96.20           H  
ATOM   3614  CD2 PHE A 226       8.648 -10.752  -9.303  1.00 96.20           C  
ATOM   3615  HD2 PHE A 226       8.029 -11.068  -8.477  1.00 96.20           H  
ATOM   3616  CE1 PHE A 226      10.308 -10.000 -11.434  1.00 96.20           C  
ATOM   3617  HE1 PHE A 226      10.968  -9.736 -12.248  1.00 96.20           H  
ATOM   3618  CE2 PHE A 226       9.700  -9.845  -9.093  1.00 96.20           C  
ATOM   3619  HE2 PHE A 226       9.881  -9.449  -8.105  1.00 96.20           H  
ATOM   3620  CZ  PHE A 226      10.535  -9.473 -10.154  1.00 96.20           C  
ATOM   3621  HZ  PHE A 226      11.362  -8.802  -9.971  1.00 96.20           H  
ATOM   3622  N   LYS A 227       4.189 -13.134 -12.228  1.00 93.97           N  
ATOM   3623  H   LYS A 227       3.747 -12.277 -11.930  1.00 93.97           H  
ATOM   3624  CA  LYS A 227       3.325 -14.282 -12.563  1.00 93.97           C  
ATOM   3625  HA  LYS A 227       2.302 -14.000 -12.315  1.00 93.97           H  
ATOM   3626  C   LYS A 227       3.584 -15.538 -11.714  1.00 93.97           C  
ATOM   3627  CB  LYS A 227       3.381 -14.588 -14.079  1.00 93.97           C  
ATOM   3628  HB2 LYS A 227       2.599 -15.308 -14.318  1.00 93.97           H  
ATOM   3629  HB3 LYS A 227       4.333 -15.066 -14.311  1.00 93.97           H  
ATOM   3630  O   LYS A 227       3.253 -16.640 -12.136  1.00 93.97           O  
ATOM   3631  CG  LYS A 227       3.223 -13.376 -15.007  1.00 93.97           C  
ATOM   3632  HG2 LYS A 227       4.022 -12.657 -14.822  1.00 93.97           H  
ATOM   3633  HG3 LYS A 227       3.305 -13.717 -16.040  1.00 93.97           H  
ATOM   3634  CD  LYS A 227       1.867 -12.698 -14.820  1.00 93.97           C  
ATOM   3635  HD2 LYS A 227       1.071 -13.400 -15.065  1.00 93.97           H  
ATOM   3636  HD3 LYS A 227       1.757 -12.390 -13.780  1.00 93.97           H  
ATOM   3637  CE  LYS A 227       1.782 -11.470 -15.718  1.00 93.97           C  
ATOM   3638  HE2 LYS A 227       2.681 -10.869 -15.577  1.00 93.97           H  
ATOM   3639  HE3 LYS A 227       1.744 -11.795 -16.757  1.00 93.97           H  
ATOM   3640  NZ  LYS A 227       0.596 -10.668 -15.367  1.00 93.97           N  
ATOM   3641  HZ1 LYS A 227       0.795 -10.133 -14.534  1.00 93.97           H  
ATOM   3642  HZ2 LYS A 227      -0.226 -11.233 -15.209  1.00 93.97           H  
ATOM   3643  HZ3 LYS A 227       0.427  -9.937 -16.043  1.00 93.97           H  
ATOM   3644  N   ILE A 228       4.112 -15.369 -10.498  1.00 93.21           N  
ATOM   3645  H   ILE A 228       4.304 -14.420 -10.209  1.00 93.21           H  
ATOM   3646  CA  ILE A 228       4.239 -16.438  -9.490  1.00 93.21           C  
ATOM   3647  HA  ILE A 228       4.739 -17.296  -9.939  1.00 93.21           H  
ATOM   3648  C   ILE A 228       2.843 -16.896  -9.045  1.00 93.21           C  
ATOM   3649  CB  ILE A 228       5.079 -15.944  -8.286  1.00 93.21           C  
ATOM   3650  HB  ILE A 228       4.601 -15.054  -7.879  1.00 93.21           H  
ATOM   3651  O   ILE A 228       2.606 -18.082  -8.835  1.00 93.21           O  
ATOM   3652  CG1 ILE A 228       6.510 -15.567  -8.737  1.00 93.21           C  
ATOM   3653 HG12 ILE A 228       7.044 -16.470  -9.032  1.00 93.21           H  
ATOM   3654 HG13 ILE A 228       6.461 -14.915  -9.610  1.00 93.21           H  
ATOM   3655  CG2 ILE A 228       5.133 -17.001  -7.166  1.00 93.21           C  
ATOM   3656 HG21 ILE A 228       4.136 -17.219  -6.784  1.00 93.21           H  
ATOM   3657 HG22 ILE A 228       5.578 -17.923  -7.540  1.00 93.21           H  
ATOM   3658 HG23 ILE A 228       5.723 -16.643  -6.322  1.00 93.21           H  
ATOM   3659  CD1 ILE A 228       7.335 -14.826  -7.678  1.00 93.21           C  
ATOM   3660 HD11 ILE A 228       8.285 -14.524  -8.118  1.00 93.21           H  
ATOM   3661 HD12 ILE A 228       6.807 -13.934  -7.341  1.00 93.21           H  
ATOM   3662 HD13 ILE A 228       7.544 -15.473  -6.826  1.00 93.21           H  
ATOM   3663  N   SER A 229       1.896 -15.956  -8.951  1.00 91.63           N  
ATOM   3664  H   SER A 229       2.160 -15.002  -9.150  1.00 91.63           H  
ATOM   3665  CA  SER A 229       0.486 -16.243  -8.695  1.00 91.63           C  
ATOM   3666  HA  SER A 229       0.325 -17.318  -8.769  1.00 91.63           H  
ATOM   3667  C   SER A 229      -0.415 -15.564  -9.725  1.00 91.63           C  
ATOM   3668  CB  SER A 229       0.113 -15.829  -7.271  1.00 91.63           C  
ATOM   3669  HB2 SER A 229       0.723 -16.390  -6.563  1.00 91.63           H  
ATOM   3670  HB3 SER A 229       0.295 -14.763  -7.134  1.00 91.63           H  
ATOM   3671  O   SER A 229      -0.296 -14.369  -9.988  1.00 91.63           O  
ATOM   3672  OG  SER A 229      -1.257 -16.113  -7.051  1.00 91.63           O  
ATOM   3673  HG  SER A 229      -1.352 -16.475  -6.167  1.00 91.63           H  
ATOM   3674  N   ASN A 230      -1.363 -16.325 -10.280  1.00 87.63           N  
ATOM   3675  H   ASN A 230      -1.355 -17.311 -10.061  1.00 87.63           H  
ATOM   3676  CA  ASN A 230      -2.416 -15.796 -11.156  1.00 87.63           C  
ATOM   3677  HA  ASN A 230      -2.021 -14.952 -11.722  1.00 87.63           H  
ATOM   3678  C   ASN A 230      -3.626 -15.266 -10.367  1.00 87.63           C  
ATOM   3679  CB  ASN A 230      -2.831 -16.895 -12.149  1.00 87.63           C  
ATOM   3680  HB2 ASN A 230      -3.091 -17.805 -11.608  1.00 87.63           H  
ATOM   3681  HB3 ASN A 230      -3.711 -16.565 -12.702  1.00 87.63           H  
ATOM   3682  O   ASN A 230      -4.368 -14.420 -10.864  1.00 87.63           O  
ATOM   3683  CG  ASN A 230      -1.749 -17.191 -13.173  1.00 87.63           C  
ATOM   3684  ND2 ASN A 230      -1.545 -18.439 -13.522  1.00 87.63           N  
ATOM   3685 HD21 ASN A 230      -2.062 -19.199 -13.103  1.00 87.63           H  
ATOM   3686 HD22 ASN A 230      -0.776 -18.592 -14.158  1.00 87.63           H  
ATOM   3687  OD1 ASN A 230      -1.090 -16.305 -13.686  1.00 87.63           O  
ATOM   3688  N   LYS A 231      -3.830 -15.751  -9.135  1.00 89.44           N  
ATOM   3689  H   LYS A 231      -3.130 -16.376  -8.761  1.00 89.44           H  
ATOM   3690  CA  LYS A 231      -4.903 -15.325  -8.229  1.00 89.44           C  
ATOM   3691  HA  LYS A 231      -5.267 -14.350  -8.552  1.00 89.44           H  
ATOM   3692  C   LYS A 231      -4.338 -15.188  -6.821  1.00 89.44           C  
ATOM   3693  CB  LYS A 231      -6.083 -16.313  -8.285  1.00 89.44           C  
ATOM   3694  HB2 LYS A 231      -5.760 -17.292  -7.932  1.00 89.44           H  
ATOM   3695  HB3 LYS A 231      -6.415 -16.409  -9.319  1.00 89.44           H  
ATOM   3696  O   LYS A 231      -4.076 -16.176  -6.144  1.00 89.44           O  
ATOM   3697  CG  LYS A 231      -7.263 -15.818  -7.427  1.00 89.44           C  
ATOM   3698  HG2 LYS A 231      -7.581 -14.842  -7.792  1.00 89.44           H  
ATOM   3699  HG3 LYS A 231      -6.942 -15.712  -6.391  1.00 89.44           H  
ATOM   3700  CD  LYS A 231      -8.458 -16.781  -7.468  1.00 89.44           C  
ATOM   3701  HD2 LYS A 231      -8.805 -16.883  -8.496  1.00 89.44           H  
ATOM   3702  HD3 LYS A 231      -8.142 -17.756  -7.096  1.00 89.44           H  
ATOM   3703  CE  LYS A 231      -9.588 -16.231  -6.585  1.00 89.44           C  
ATOM   3704  HE2 LYS A 231      -9.882 -15.251  -6.960  1.00 89.44           H  
ATOM   3705  HE3 LYS A 231      -9.201 -16.085  -5.576  1.00 89.44           H  
ATOM   3706  NZ  LYS A 231     -10.768 -17.132  -6.543  1.00 89.44           N  
ATOM   3707  HZ1 LYS A 231     -11.166 -17.262  -7.462  1.00 89.44           H  
ATOM   3708  HZ2 LYS A 231     -11.478 -16.740  -5.941  1.00 89.44           H  
ATOM   3709  HZ3 LYS A 231     -10.513 -18.032  -6.161  1.00 89.44           H  
ATOM   3710  N   SER A 232      -4.177 -13.945  -6.385  1.00 92.72           N  
ATOM   3711  H   SER A 232      -4.396 -13.188  -7.016  1.00 92.72           H  
ATOM   3712  CA  SER A 232      -3.619 -13.636  -5.070  1.00 92.72           C  
ATOM   3713  HA  SER A 232      -2.632 -14.095  -5.003  1.00 92.72           H  
ATOM   3714  C   SER A 232      -4.526 -14.136  -3.933  1.00 92.72           C  
ATOM   3715  CB  SER A 232      -3.441 -12.128  -4.946  1.00 92.72           C  
ATOM   3716  HB2 SER A 232      -4.352 -11.632  -5.281  1.00 92.72           H  
ATOM   3717  HB3 SER A 232      -2.607 -11.792  -5.561  1.00 92.72           H  
ATOM   3718  O   SER A 232      -5.691 -13.713  -3.875  1.00 92.72           O  
ATOM   3719  OG  SER A 232      -3.196 -11.784  -3.605  1.00 92.72           O  
ATOM   3720  HG  SER A 232      -3.315 -10.835  -3.526  1.00 92.72           H  
ATOM   3721  N   PRO A 233      -4.009 -14.932  -2.977  1.00 91.90           N  
ATOM   3722  CA  PRO A 233      -4.722 -15.250  -1.739  1.00 91.90           C  
ATOM   3723  HA  PRO A 233      -5.744 -15.561  -1.953  1.00 91.90           H  
ATOM   3724  C   PRO A 233      -4.782 -14.048  -0.780  1.00 91.90           C  
ATOM   3725  CB  PRO A 233      -3.961 -16.433  -1.134  1.00 91.90           C  
ATOM   3726  HB2 PRO A 233      -4.317 -17.364  -1.577  1.00 91.90           H  
ATOM   3727  HB3 PRO A 233      -4.051 -16.475  -0.049  1.00 91.90           H  
ATOM   3728  O   PRO A 233      -5.546 -14.063   0.171  1.00 91.90           O  
ATOM   3729  CG  PRO A 233      -2.525 -16.182  -1.577  1.00 91.90           C  
ATOM   3730  HG2 PRO A 233      -2.067 -15.475  -0.885  1.00 91.90           H  
ATOM   3731  HG3 PRO A 233      -1.945 -17.104  -1.621  1.00 91.90           H  
ATOM   3732  CD  PRO A 233      -2.679 -15.538  -2.955  1.00 91.90           C  
ATOM   3733  HD2 PRO A 233      -2.619 -16.305  -3.726  1.00 91.90           H  
ATOM   3734  HD3 PRO A 233      -1.892 -14.796  -3.095  1.00 91.90           H  
ATOM   3735  N   PHE A 234      -4.048 -12.966  -1.053  1.00 94.61           N  
ATOM   3736  H   PHE A 234      -3.418 -13.016  -1.841  1.00 94.61           H  
ATOM   3737  CA  PHE A 234      -4.005 -11.735  -0.252  1.00 94.61           C  
ATOM   3738  HA  PHE A 234      -4.363 -11.952   0.755  1.00 94.61           H  
ATOM   3739  C   PHE A 234      -4.888 -10.616  -0.815  1.00 94.61           C  
ATOM   3740  CB  PHE A 234      -2.549 -11.268  -0.145  1.00 94.61           C  
ATOM   3741  HB2 PHE A 234      -2.490 -10.423   0.541  1.00 94.61           H  
ATOM   3742  HB3 PHE A 234      -2.218 -10.919  -1.122  1.00 94.61           H  
ATOM   3743  O   PHE A 234      -4.841  -9.484  -0.336  1.00 94.61           O  
ATOM   3744  CG  PHE A 234      -1.608 -12.353   0.325  1.00 94.61           C  
ATOM   3745  CD1 PHE A 234      -1.597 -12.767   1.668  1.00 94.61           C  
ATOM   3746  HD1 PHE A 234      -2.213 -12.269   2.403  1.00 94.61           H  
ATOM   3747  CD2 PHE A 234      -0.788 -13.004  -0.610  1.00 94.61           C  
ATOM   3748  HD2 PHE A 234      -0.777 -12.677  -1.639  1.00 94.61           H  
ATOM   3749  CE1 PHE A 234      -0.780 -13.840   2.061  1.00 94.61           C  
ATOM   3750  HE1 PHE A 234      -0.755 -14.170   3.089  1.00 94.61           H  
ATOM   3751  CE2 PHE A 234       0.006 -14.092  -0.227  1.00 94.61           C  
ATOM   3752  HE2 PHE A 234       0.630 -14.604  -0.945  1.00 94.61           H  
ATOM   3753  CZ  PHE A 234       0.004 -14.513   1.112  1.00 94.61           C  
ATOM   3754  HZ  PHE A 234       0.614 -15.349   1.419  1.00 94.61           H  
ATOM   3755  N   SER A 235      -5.651 -10.883  -1.879  1.00 94.59           N  
ATOM   3756  H   SER A 235      -5.644 -11.825  -2.241  1.00 94.59           H  
ATOM   3757  CA  SER A 235      -6.521  -9.880  -2.495  1.00 94.59           C  
ATOM   3758  HA  SER A 235      -6.002  -8.922  -2.479  1.00 94.59           H  
ATOM   3759  C   SER A 235      -7.815  -9.709  -1.712  1.00 94.59           C  
ATOM   3760  CB  SER A 235      -6.811 -10.210  -3.962  1.00 94.59           C  
ATOM   3761  HB2 SER A 235      -5.880 -10.437  -4.481  1.00 94.59           H  
ATOM   3762  HB3 SER A 235      -7.256  -9.333  -4.433  1.00 94.59           H  
ATOM   3763  O   SER A 235      -8.296 -10.646  -1.084  1.00 94.59           O  
ATOM   3764  OG  SER A 235      -7.709 -11.290  -4.104  1.00 94.59           O  
ATOM   3765  HG  SER A 235      -7.259 -12.120  -3.931  1.00 94.59           H  
ATOM   3766  N   ALA A 236      -8.424  -8.533  -1.806  1.00 94.36           N  
ATOM   3767  H   ALA A 236      -7.930  -7.763  -2.233  1.00 94.36           H  
ATOM   3768  CA  ALA A 236      -9.742  -8.272  -1.239  1.00 94.36           C  
ATOM   3769  HA  ALA A 236      -9.709  -8.446  -0.164  1.00 94.36           H  
ATOM   3770  C   ALA A 236     -10.826  -9.204  -1.820  1.00 94.36           C  
ATOM   3771  CB  ALA A 236     -10.049  -6.793  -1.475  1.00 94.36           C  
ATOM   3772  HB1 ALA A 236     -10.127  -6.574  -2.540  1.00 94.36           H  
ATOM   3773  HB2 ALA A 236      -9.281  -6.175  -1.011  1.00 94.36           H  
ATOM   3774  HB3 ALA A 236     -10.993  -6.555  -0.984  1.00 94.36           H  
ATOM   3775  O   ALA A 236     -11.735  -9.600  -1.107  1.00 94.36           O  
ATOM   3776  N   GLY A 237     -10.695  -9.642  -3.081  1.00 93.24           N  
ATOM   3777  H   GLY A 237      -9.904  -9.328  -3.624  1.00 93.24           H  
ATOM   3778  CA  GLY A 237     -11.596 -10.642  -3.672  1.00 93.24           C  
ATOM   3779  HA2 GLY A 237     -11.430 -10.679  -4.749  1.00 93.24           H  
ATOM   3780  HA3 GLY A 237     -12.631 -10.348  -3.496  1.00 93.24           H  
ATOM   3781  C   GLY A 237     -11.413 -12.062  -3.117  1.00 93.24           C  
ATOM   3782  O   GLY A 237     -12.346 -12.854  -3.156  1.00 93.24           O  
ATOM   3783  N   SER A 238     -10.230 -12.389  -2.590  1.00 93.07           N  
ATOM   3784  H   SER A 238      -9.488 -11.704  -2.609  1.00 93.07           H  
ATOM   3785  CA  SER A 238      -9.967 -13.653  -1.880  1.00 93.07           C  
ATOM   3786  HA  SER A 238     -10.637 -14.426  -2.256  1.00 93.07           H  
ATOM   3787  C   SER A 238     -10.213 -13.551  -0.370  1.00 93.07           C  
ATOM   3788  CB  SER A 238      -8.529 -14.122  -2.124  1.00 93.07           C  
ATOM   3789  HB2 SER A 238      -8.358 -15.056  -1.590  1.00 93.07           H  
ATOM   3790  HB3 SER A 238      -7.839 -13.372  -1.734  1.00 93.07           H  
ATOM   3791  O   SER A 238     -10.222 -14.579   0.300  1.00 93.07           O  
ATOM   3792  OG  SER A 238      -8.277 -14.325  -3.509  1.00 93.07           O  
ATOM   3793  HG  SER A 238      -7.324 -14.355  -3.617  1.00 93.07           H  
ATOM   3794  N   ASN A 239     -10.392 -12.332   0.156  1.00 94.33           N  
ATOM   3795  H   ASN A 239     -10.399 -11.546  -0.477  1.00 94.33           H  
ATOM   3796  CA  ASN A 239     -10.657 -12.035   1.568  1.00 94.33           C  
ATOM   3797  HA  ASN A 239     -10.988 -12.950   2.060  1.00 94.33           H  
ATOM   3798  C   ASN A 239     -11.800 -11.003   1.707  1.00 94.33           C  
ATOM   3799  CB  ASN A 239      -9.368 -11.570   2.266  1.00 94.33           C  
ATOM   3800  HB2 ASN A 239      -9.088 -10.582   1.901  1.00 94.33           H  
ATOM   3801  HB3 ASN A 239      -9.559 -11.490   3.336  1.00 94.33           H  
ATOM   3802  O   ASN A 239     -11.586  -9.894   2.223  1.00 94.33           O  
ATOM   3803  CG  ASN A 239      -8.209 -12.517   2.056  1.00 94.33           C  
ATOM   3804  ND2 ASN A 239      -7.392 -12.241   1.073  1.00 94.33           N  
ATOM   3805 HD21 ASN A 239      -7.656 -11.522   0.414  1.00 94.33           H  
ATOM   3806 HD22 ASN A 239      -6.685 -12.938   0.892  1.00 94.33           H  
ATOM   3807  OD1 ASN A 239      -8.031 -13.518   2.726  1.00 94.33           O  
ATOM   3808  N   PRO A 240     -12.995 -11.303   1.166  1.00 94.78           N  
ATOM   3809  CA  PRO A 240     -14.075 -10.328   1.075  1.00 94.78           C  
ATOM   3810  HA  PRO A 240     -13.719  -9.424   0.579  1.00 94.78           H  
ATOM   3811  C   PRO A 240     -14.664  -9.931   2.433  1.00 94.78           C  
ATOM   3812  CB  PRO A 240     -15.125 -10.998   0.194  1.00 94.78           C  
ATOM   3813  HB2 PRO A 240     -16.131 -10.686   0.475  1.00 94.78           H  
ATOM   3814  HB3 PRO A 240     -14.925 -10.760  -0.851  1.00 94.78           H  
ATOM   3815  O   PRO A 240     -15.123  -8.796   2.587  1.00 94.78           O  
ATOM   3816  CG  PRO A 240     -14.907 -12.493   0.416  1.00 94.78           C  
ATOM   3817  HG2 PRO A 240     -15.275 -13.086  -0.421  1.00 94.78           H  
ATOM   3818  HG3 PRO A 240     -15.375 -12.805   1.350  1.00 94.78           H  
ATOM   3819  CD  PRO A 240     -13.391 -12.564   0.544  1.00 94.78           C  
ATOM   3820  HD2 PRO A 240     -13.100 -13.427   1.143  1.00 94.78           H  
ATOM   3821  HD3 PRO A 240     -12.958 -12.631  -0.454  1.00 94.78           H  
ATOM   3822  N   SER A 241     -14.647 -10.822   3.429  1.00 95.01           N  
ATOM   3823  H   SER A 241     -14.184 -11.708   3.288  1.00 95.01           H  
ATOM   3824  CA  SER A 241     -15.221 -10.564   4.756  1.00 95.01           C  
ATOM   3825  HA  SER A 241     -16.211 -10.125   4.629  1.00 95.01           H  
ATOM   3826  C   SER A 241     -14.365  -9.570   5.542  1.00 95.01           C  
ATOM   3827  CB  SER A 241     -15.385 -11.864   5.557  1.00 95.01           C  
ATOM   3828  HB2 SER A 241     -14.416 -12.193   5.931  1.00 95.01           H  
ATOM   3829  HB3 SER A 241     -16.038 -11.678   6.409  1.00 95.01           H  
ATOM   3830  O   SER A 241     -14.896  -8.616   6.114  1.00 95.01           O  
ATOM   3831  OG  SER A 241     -15.933 -12.899   4.764  1.00 95.01           O  
ATOM   3832  HG  SER A 241     -15.185 -13.262   4.284  1.00 95.01           H  
ATOM   3833  N   VAL A 242     -13.038  -9.736   5.519  1.00 95.52           N  
ATOM   3834  H   VAL A 242     -12.678 -10.549   5.039  1.00 95.52           H  
ATOM   3835  CA  VAL A 242     -12.071  -8.800   6.106  1.00 95.52           C  
ATOM   3836  HA  VAL A 242     -12.333  -8.631   7.150  1.00 95.52           H  
ATOM   3837  C   VAL A 242     -12.162  -7.453   5.401  1.00 95.52           C  
ATOM   3838  CB  VAL A 242     -10.632  -9.357   6.050  1.00 95.52           C  
ATOM   3839  HB  VAL A 242     -10.405  -9.680   5.034  1.00 95.52           H  
ATOM   3840  O   VAL A 242     -12.303  -6.435   6.077  1.00 95.52           O  
ATOM   3841  CG1 VAL A 242      -9.599  -8.296   6.466  1.00 95.52           C  
ATOM   3842 HG11 VAL A 242      -9.882  -7.852   7.421  1.00 95.52           H  
ATOM   3843 HG12 VAL A 242      -9.531  -7.516   5.708  1.00 95.52           H  
ATOM   3844 HG13 VAL A 242      -8.615  -8.754   6.566  1.00 95.52           H  
ATOM   3845  CG2 VAL A 242     -10.461 -10.549   7.002  1.00 95.52           C  
ATOM   3846 HG21 VAL A 242      -9.480 -11.002   6.858  1.00 95.52           H  
ATOM   3847 HG22 VAL A 242     -11.216 -11.306   6.790  1.00 95.52           H  
ATOM   3848 HG23 VAL A 242     -10.565 -10.228   8.038  1.00 95.52           H  
ATOM   3849  N   HIS A 243     -12.146  -7.436   4.063  1.00 96.42           N  
ATOM   3850  H   HIS A 243     -12.030  -8.308   3.566  1.00 96.42           H  
ATOM   3851  CA  HIS A 243     -12.282  -6.203   3.285  1.00 96.42           C  
ATOM   3852  HA  HIS A 243     -11.417  -5.565   3.465  1.00 96.42           H  
ATOM   3853  C   HIS A 243     -13.542  -5.419   3.679  1.00 96.42           C  
ATOM   3854  CB  HIS A 243     -12.330  -6.555   1.794  1.00 96.42           C  
ATOM   3855  HB2 HIS A 243     -13.164  -7.226   1.590  1.00 96.42           H  
ATOM   3856  HB3 HIS A 243     -11.409  -7.073   1.524  1.00 96.42           H  
ATOM   3857  O   HIS A 243     -13.477  -4.235   4.026  1.00 96.42           O  
ATOM   3858  CG  HIS A 243     -12.460  -5.328   0.933  1.00 96.42           C  
ATOM   3859  CD2 HIS A 243     -13.587  -4.828   0.337  1.00 96.42           C  
ATOM   3860  HD2 HIS A 243     -14.578  -5.257   0.381  1.00 96.42           H  
ATOM   3861  ND1 HIS A 243     -11.435  -4.467   0.646  1.00 96.42           N  
ATOM   3862  HD1 HIS A 243     -10.510  -4.517   1.049  1.00 96.42           H  
ATOM   3863  CE1 HIS A 243     -11.911  -3.481  -0.121  1.00 96.42           C  
ATOM   3864  HE1 HIS A 243     -11.338  -2.624  -0.442  1.00 96.42           H  
ATOM   3865  NE2 HIS A 243     -13.222  -3.654  -0.335  1.00 96.42           N  
ATOM   3866  N   THR A 244     -14.685  -6.109   3.684  1.00 95.86           N  
ATOM   3867  H   THR A 244     -14.662  -7.074   3.385  1.00 95.86           H  
ATOM   3868  CA  THR A 244     -15.981  -5.526   4.035  1.00 95.86           C  
ATOM   3869  HA  THR A 244     -16.178  -4.687   3.367  1.00 95.86           H  
ATOM   3870  C   THR A 244     -15.961  -4.982   5.457  1.00 95.86           C  
ATOM   3871  CB  THR A 244     -17.114  -6.544   3.847  1.00 95.86           C  
ATOM   3872  HB  THR A 244     -16.939  -7.420   4.471  1.00 95.86           H  
ATOM   3873  O   THR A 244     -16.247  -3.804   5.657  1.00 95.86           O  
ATOM   3874  CG2 THR A 244     -18.483  -5.952   4.182  1.00 95.86           C  
ATOM   3875 HG21 THR A 244     -18.552  -5.746   5.251  1.00 95.86           H  
ATOM   3876 HG22 THR A 244     -19.265  -6.664   3.917  1.00 95.86           H  
ATOM   3877 HG23 THR A 244     -18.630  -5.024   3.630  1.00 95.86           H  
ATOM   3878  OG1 THR A 244     -17.136  -6.934   2.497  1.00 95.86           O  
ATOM   3879  HG1 THR A 244     -16.482  -7.629   2.390  1.00 95.86           H  
ATOM   3880  N   LEU A 245     -15.549  -5.777   6.448  1.00 96.70           N  
ATOM   3881  H   LEU A 245     -15.272  -6.726   6.237  1.00 96.70           H  
ATOM   3882  CA  LEU A 245     -15.515  -5.338   7.843  1.00 96.70           C  
ATOM   3883  HA  LEU A 245     -16.530  -5.074   8.139  1.00 96.70           H  
ATOM   3884  C   LEU A 245     -14.634  -4.098   8.050  1.00 96.70           C  
ATOM   3885  CB  LEU A 245     -15.031  -6.504   8.713  1.00 96.70           C  
ATOM   3886  HB2 LEU A 245     -14.066  -6.848   8.339  1.00 96.70           H  
ATOM   3887  HB3 LEU A 245     -15.737  -7.330   8.620  1.00 96.70           H  
ATOM   3888  O   LEU A 245     -15.074  -3.127   8.669  1.00 96.70           O  
ATOM   3889  CG  LEU A 245     -14.879  -6.138  10.199  1.00 96.70           C  
ATOM   3890  HG  LEU A 245     -14.086  -5.399  10.313  1.00 96.70           H  
ATOM   3891  CD1 LEU A 245     -16.169  -5.611  10.823  1.00 96.70           C  
ATOM   3892 HD11 LEU A 245     -16.039  -5.491  11.899  1.00 96.70           H  
ATOM   3893 HD12 LEU A 245     -16.416  -4.638  10.397  1.00 96.70           H  
ATOM   3894 HD13 LEU A 245     -16.989  -6.304  10.633  1.00 96.70           H  
ATOM   3895  CD2 LEU A 245     -14.482  -7.372  10.978  1.00 96.70           C  
ATOM   3896 HD21 LEU A 245     -14.149  -7.093  11.978  1.00 96.70           H  
ATOM   3897 HD22 LEU A 245     -15.352  -8.024  11.064  1.00 96.70           H  
ATOM   3898 HD23 LEU A 245     -13.687  -7.895  10.445  1.00 96.70           H  
ATOM   3899  N   VAL A 246     -13.407  -4.106   7.518  1.00 97.28           N  
ATOM   3900  H   VAL A 246     -13.125  -4.915   6.983  1.00 97.28           H  
ATOM   3901  CA  VAL A 246     -12.459  -2.990   7.662  1.00 97.28           C  
ATOM   3902  HA  VAL A 246     -12.257  -2.834   8.722  1.00 97.28           H  
ATOM   3903  C   VAL A 246     -13.059  -1.694   7.127  1.00 97.28           C  
ATOM   3904  CB  VAL A 246     -11.130  -3.310   6.947  1.00 97.28           C  
ATOM   3905  HB  VAL A 246     -11.334  -3.659   5.934  1.00 97.28           H  
ATOM   3906  O   VAL A 246     -12.948  -0.643   7.768  1.00 97.28           O  
ATOM   3907  CG1 VAL A 246     -10.208  -2.085   6.857  1.00 97.28           C  
ATOM   3908 HG11 VAL A 246     -10.016  -1.680   7.850  1.00 97.28           H  
ATOM   3909 HG12 VAL A 246     -10.660  -1.325   6.220  1.00 97.28           H  
ATOM   3910 HG13 VAL A 246      -9.267  -2.378   6.391  1.00 97.28           H  
ATOM   3911  CG2 VAL A 246     -10.378  -4.405   7.714  1.00 97.28           C  
ATOM   3912 HG21 VAL A 246      -9.418  -4.608   7.240  1.00 97.28           H  
ATOM   3913 HG22 VAL A 246     -10.955  -5.329   7.732  1.00 97.28           H  
ATOM   3914 HG23 VAL A 246     -10.231  -4.097   8.749  1.00 97.28           H  
ATOM   3915  N   HIS A 247     -13.722  -1.752   5.974  1.00 97.29           N  
ATOM   3916  H   HIS A 247     -13.782  -2.632   5.483  1.00 97.29           H  
ATOM   3917  CA  HIS A 247     -14.306  -0.566   5.367  1.00 97.29           C  
ATOM   3918  HA  HIS A 247     -13.651   0.276   5.593  1.00 97.29           H  
ATOM   3919  C   HIS A 247     -15.672  -0.179   5.938  1.00 97.29           C  
ATOM   3920  CB  HIS A 247     -14.320  -0.726   3.853  1.00 97.29           C  
ATOM   3921  HB2 HIS A 247     -14.804  -1.668   3.595  1.00 97.29           H  
ATOM   3922  HB3 HIS A 247     -14.890   0.093   3.414  1.00 97.29           H  
ATOM   3923  O   HIS A 247     -15.998   1.009   5.913  1.00 97.29           O  
ATOM   3924  CG  HIS A 247     -12.938  -0.686   3.264  1.00 97.29           C  
ATOM   3925  CD2 HIS A 247     -12.409  -1.585   2.385  1.00 97.29           C  
ATOM   3926  HD2 HIS A 247     -12.913  -2.467   2.018  1.00 97.29           H  
ATOM   3927  ND1 HIS A 247     -11.976   0.270   3.505  1.00 97.29           N  
ATOM   3928  HD1 HIS A 247     -12.044   1.013   4.186  1.00 97.29           H  
ATOM   3929  CE1 HIS A 247     -10.899  -0.041   2.770  1.00 97.29           C  
ATOM   3930  HE1 HIS A 247      -9.960   0.494   2.777  1.00 97.29           H  
ATOM   3931  NE2 HIS A 247     -11.126  -1.138   2.043  1.00 97.29           N  
ATOM   3932  N   LEU A 248     -16.441  -1.100   6.526  1.00 96.89           N  
ATOM   3933  H   LEU A 248     -16.181  -2.073   6.459  1.00 96.89           H  
ATOM   3934  CA  LEU A 248     -17.597  -0.729   7.347  1.00 96.89           C  
ATOM   3935  HA  LEU A 248     -18.248  -0.069   6.775  1.00 96.89           H  
ATOM   3936  C   LEU A 248     -17.135   0.070   8.570  1.00 96.89           C  
ATOM   3937  CB  LEU A 248     -18.397  -1.968   7.783  1.00 96.89           C  
ATOM   3938  HB2 LEU A 248     -19.120  -1.645   8.532  1.00 96.89           H  
ATOM   3939  HB3 LEU A 248     -17.718  -2.672   8.264  1.00 96.89           H  
ATOM   3940  O   LEU A 248     -17.594   1.194   8.766  1.00 96.89           O  
ATOM   3941  CG  LEU A 248     -19.173  -2.711   6.681  1.00 96.89           C  
ATOM   3942  HG  LEU A 248     -18.487  -3.130   5.944  1.00 96.89           H  
ATOM   3943  CD1 LEU A 248     -19.955  -3.850   7.325  1.00 96.89           C  
ATOM   3944 HD11 LEU A 248     -20.766  -3.464   7.943  1.00 96.89           H  
ATOM   3945 HD12 LEU A 248     -19.280  -4.426   7.958  1.00 96.89           H  
ATOM   3946 HD13 LEU A 248     -20.373  -4.495   6.552  1.00 96.89           H  
ATOM   3947  CD2 LEU A 248     -20.167  -1.837   5.934  1.00 96.89           C  
ATOM   3948 HD21 LEU A 248     -20.664  -2.442   5.176  1.00 96.89           H  
ATOM   3949 HD22 LEU A 248     -19.641  -1.024   5.433  1.00 96.89           H  
ATOM   3950 HD23 LEU A 248     -20.904  -1.440   6.632  1.00 96.89           H  
ATOM   3951  N   ILE A 249     -16.155  -0.448   9.323  1.00 97.02           N  
ATOM   3952  H   ILE A 249     -15.815  -1.370   9.088  1.00 97.02           H  
ATOM   3953  CA  ILE A 249     -15.563   0.245  10.480  1.00 97.02           C  
ATOM   3954  HA  ILE A 249     -16.336   0.407  11.232  1.00 97.02           H  
ATOM   3955  C   ILE A 249     -15.034   1.615  10.058  1.00 97.02           C  
ATOM   3956  CB  ILE A 249     -14.428  -0.599  11.107  1.00 97.02           C  
ATOM   3957  HB  ILE A 249     -13.721  -0.867  10.322  1.00 97.02           H  
ATOM   3958  O   ILE A 249     -15.368   2.634  10.660  1.00 97.02           O  
ATOM   3959  CG1 ILE A 249     -14.982  -1.894  11.733  1.00 97.02           C  
ATOM   3960 HG12 ILE A 249     -15.470  -1.657  12.678  1.00 97.02           H  
ATOM   3961 HG13 ILE A 249     -15.734  -2.335  11.079  1.00 97.02           H  
ATOM   3962  CG2 ILE A 249     -13.673   0.205  12.187  1.00 97.02           C  
ATOM   3963 HG21 ILE A 249     -13.183   1.076  11.752  1.00 97.02           H  
ATOM   3964 HG22 ILE A 249     -12.893  -0.405  12.643  1.00 97.02           H  
ATOM   3965 HG23 ILE A 249     -14.367   0.535  12.959  1.00 97.02           H  
ATOM   3966  CD1 ILE A 249     -13.899  -2.956  11.965  1.00 97.02           C  
ATOM   3967 HD11 ILE A 249     -14.345  -3.832  12.436  1.00 97.02           H  
ATOM   3968 HD12 ILE A 249     -13.104  -2.581  12.610  1.00 97.02           H  
ATOM   3969 HD13 ILE A 249     -13.462  -3.246  11.009  1.00 97.02           H  
ATOM   3970  N   GLY A 250     -14.228   1.661   8.996  1.00 96.52           N  
ATOM   3971  H   GLY A 250     -13.957   0.793   8.558  1.00 96.52           H  
ATOM   3972  CA  GLY A 250     -13.667   2.911   8.507  1.00 96.52           C  
ATOM   3973  HA2 GLY A 250     -13.074   3.370   9.298  1.00 96.52           H  
ATOM   3974  HA3 GLY A 250     -13.014   2.688   7.663  1.00 96.52           H  
ATOM   3975  C   GLY A 250     -14.740   3.908   8.067  1.00 96.52           C  
ATOM   3976  O   GLY A 250     -14.585   5.095   8.332  1.00 96.52           O  
ATOM   3977  N   SER A 251     -15.829   3.458   7.438  1.00 96.50           N  
ATOM   3978  H   SER A 251     -15.931   2.466   7.278  1.00 96.50           H  
ATOM   3979  CA  SER A 251     -16.928   4.342   7.025  1.00 96.50           C  
ATOM   3980  HA  SER A 251     -16.508   5.183   6.473  1.00 96.50           H  
ATOM   3981  C   SER A 251     -17.675   4.928   8.222  1.00 96.50           C  
ATOM   3982  CB  SER A 251     -17.908   3.616   6.101  1.00 96.50           C  
ATOM   3983  HB2 SER A 251     -18.712   4.298   5.823  1.00 96.50           H  
ATOM   3984  HB3 SER A 251     -18.336   2.756   6.616  1.00 96.50           H  
ATOM   3985  O   SER A 251     -17.945   6.126   8.228  1.00 96.50           O  
ATOM   3986  OG  SER A 251     -17.235   3.189   4.934  1.00 96.50           O  
ATOM   3987  HG  SER A 251     -16.846   2.336   5.139  1.00 96.50           H  
ATOM   3988  N   LEU A 252     -17.929   4.126   9.263  1.00 96.35           N  
ATOM   3989  H   LEU A 252     -17.684   3.148   9.194  1.00 96.35           H  
ATOM   3990  CA  LEU A 252     -18.524   4.597  10.521  1.00 96.35           C  
ATOM   3991  HA  LEU A 252     -19.442   5.144  10.306  1.00 96.35           H  
ATOM   3992  C   LEU A 252     -17.598   5.560  11.281  1.00 96.35           C  
ATOM   3993  CB  LEU A 252     -18.852   3.392  11.415  1.00 96.35           C  
ATOM   3994  HB2 LEU A 252     -19.216   3.767  12.371  1.00 96.35           H  
ATOM   3995  HB3 LEU A 252     -17.928   2.844  11.602  1.00 96.35           H  
ATOM   3996  O   LEU A 252     -18.058   6.502  11.914  1.00 96.35           O  
ATOM   3997  CG  LEU A 252     -19.907   2.421  10.866  1.00 96.35           C  
ATOM   3998  HG  LEU A 252     -19.628   2.086   9.867  1.00 96.35           H  
ATOM   3999  CD1 LEU A 252     -19.954   1.207  11.788  1.00 96.35           C  
ATOM   4000 HD11 LEU A 252     -18.957   0.781  11.905  1.00 96.35           H  
ATOM   4001 HD12 LEU A 252     -20.591   0.450  11.332  1.00 96.35           H  
ATOM   4002 HD13 LEU A 252     -20.352   1.483  12.765  1.00 96.35           H  
ATOM   4003  CD2 LEU A 252     -21.299   3.051  10.781  1.00 96.35           C  
ATOM   4004 HD21 LEU A 252     -22.022   2.297  10.469  1.00 96.35           H  
ATOM   4005 HD22 LEU A 252     -21.593   3.444  11.754  1.00 96.35           H  
ATOM   4006 HD23 LEU A 252     -21.302   3.859  10.049  1.00 96.35           H  
ATOM   4007  N   LEU A 253     -16.281   5.372  11.186  1.00 94.07           N  
ATOM   4008  H   LEU A 253     -15.958   4.532  10.728  1.00 94.07           H  
ATOM   4009  CA  LEU A 253     -15.286   6.302  11.735  1.00 94.07           C  
ATOM   4010  HA  LEU A 253     -15.685   6.729  12.655  1.00 94.07           H  
ATOM   4011  C   LEU A 253     -15.016   7.515  10.818  1.00 94.07           C  
ATOM   4012  CB  LEU A 253     -14.002   5.524  12.085  1.00 94.07           C  
ATOM   4013  HB2 LEU A 253     -13.239   6.233  12.407  1.00 94.07           H  
ATOM   4014  HB3 LEU A 253     -13.643   5.038  11.178  1.00 94.07           H  
ATOM   4015  O   LEU A 253     -14.099   8.292  11.082  1.00 94.07           O  
ATOM   4016  CG  LEU A 253     -14.162   4.462  13.193  1.00 94.07           C  
ATOM   4017  HG  LEU A 253     -14.938   3.747  12.920  1.00 94.07           H  
ATOM   4018  CD1 LEU A 253     -12.840   3.706  13.346  1.00 94.07           C  
ATOM   4019 HD11 LEU A 253     -12.054   4.383  13.680  1.00 94.07           H  
ATOM   4020 HD12 LEU A 253     -12.558   3.264  12.390  1.00 94.07           H  
ATOM   4021 HD13 LEU A 253     -12.960   2.908  14.079  1.00 94.07           H  
ATOM   4022  CD2 LEU A 253     -14.524   5.065  14.553  1.00 94.07           C  
ATOM   4023 HD21 LEU A 253     -13.776   5.798  14.853  1.00 94.07           H  
ATOM   4024 HD22 LEU A 253     -15.501   5.547  14.503  1.00 94.07           H  
ATOM   4025 HD23 LEU A 253     -14.576   4.277  15.304  1.00 94.07           H  
ATOM   4026  N   GLY A 254     -15.781   7.685   9.733  1.00 91.82           N  
ATOM   4027  H   GLY A 254     -16.534   7.030   9.576  1.00 91.82           H  
ATOM   4028  CA  GLY A 254     -15.702   8.850   8.846  1.00 91.82           C  
ATOM   4029  HA2 GLY A 254     -16.618   8.892   8.258  1.00 91.82           H  
ATOM   4030  HA3 GLY A 254     -15.643   9.755   9.451  1.00 91.82           H  
ATOM   4031  C   GLY A 254     -14.520   8.849   7.871  1.00 91.82           C  
ATOM   4032  O   GLY A 254     -14.153   9.897   7.346  1.00 91.82           O  
ATOM   4033  N   SER A 255     -13.902   7.697   7.605  1.00 94.07           N  
ATOM   4034  H   SER A 255     -14.259   6.865   8.052  1.00 94.07           H  
ATOM   4035  CA  SER A 255     -12.777   7.581   6.676  1.00 94.07           C  
ATOM   4036  HA  SER A 255     -12.028   8.320   6.960  1.00 94.07           H  
ATOM   4037  C   SER A 255     -13.199   7.778   5.215  1.00 94.07           C  
ATOM   4038  CB  SER A 255     -12.117   6.214   6.792  1.00 94.07           C  
ATOM   4039  HB2 SER A 255     -11.617   6.129   7.756  1.00 94.07           H  
ATOM   4040  HB3 SER A 255     -12.870   5.431   6.699  1.00 94.07           H  
ATOM   4041  O   SER A 255     -13.892   6.916   4.659  1.00 94.07           O  
ATOM   4042  OG  SER A 255     -11.194   6.060   5.728  1.00 94.07           O  
ATOM   4043  HG  SER A 255     -10.499   5.494   6.071  1.00 94.07           H  
ATOM   4044  N   PRO A 256     -12.656   8.790   4.507  1.00 93.07           N  
ATOM   4045  CA  PRO A 256     -12.895   8.955   3.076  1.00 93.07           C  
ATOM   4046  HA  PRO A 256     -13.966   9.070   2.911  1.00 93.07           H  
ATOM   4047  C   PRO A 256     -12.383   7.777   2.244  1.00 93.07           C  
ATOM   4048  CB  PRO A 256     -12.179  10.252   2.681  1.00 93.07           C  
ATOM   4049  HB2 PRO A 256     -12.745  10.812   1.936  1.00 93.07           H  
ATOM   4050  HB3 PRO A 256     -11.178  10.035   2.308  1.00 93.07           H  
ATOM   4051  O   PRO A 256     -12.949   7.489   1.193  1.00 93.07           O  
ATOM   4052  CG  PRO A 256     -12.068  11.022   3.995  1.00 93.07           C  
ATOM   4053  HG2 PRO A 256     -11.234  11.723   3.989  1.00 93.07           H  
ATOM   4054  HG3 PRO A 256     -13.005  11.538   4.204  1.00 93.07           H  
ATOM   4055  CD  PRO A 256     -11.866   9.906   5.011  1.00 93.07           C  
ATOM   4056  HD2 PRO A 256     -10.814   9.621   5.046  1.00 93.07           H  
ATOM   4057  HD3 PRO A 256     -12.195  10.247   5.993  1.00 93.07           H  
ATOM   4058  N   ARG A 257     -11.328   7.081   2.699  1.00 93.69           N  
ATOM   4059  H   ARG A 257     -10.970   7.325   3.611  1.00 93.69           H  
ATOM   4060  CA  ARG A 257     -10.787   5.892   2.022  1.00 93.69           C  
ATOM   4061  HA  ARG A 257     -10.609   6.127   0.973  1.00 93.69           H  
ATOM   4062  C   ARG A 257     -11.794   4.745   2.032  1.00 93.69           C  
ATOM   4063  CB  ARG A 257      -9.457   5.476   2.677  1.00 93.69           C  
ATOM   4064  HB2 ARG A 257      -8.753   6.304   2.594  1.00 93.69           H  
ATOM   4065  HB3 ARG A 257      -9.620   5.266   3.734  1.00 93.69           H  
ATOM   4066  O   ARG A 257     -11.949   4.085   1.013  1.00 93.69           O  
ATOM   4067  CG  ARG A 257      -8.842   4.229   2.020  1.00 93.69           C  
ATOM   4068  HG2 ARG A 257      -8.684   4.423   0.959  1.00 93.69           H  
ATOM   4069  HG3 ARG A 257      -9.515   3.379   2.129  1.00 93.69           H  
ATOM   4070  CD  ARG A 257      -7.507   3.875   2.677  1.00 93.69           C  
ATOM   4071  HD2 ARG A 257      -6.840   4.733   2.595  1.00 93.69           H  
ATOM   4072  HD3 ARG A 257      -7.678   3.654   3.730  1.00 93.69           H  
ATOM   4073  NE  ARG A 257      -6.903   2.699   2.032  1.00 93.69           N  
ATOM   4074  HE  ARG A 257      -7.535   2.050   1.586  1.00 93.69           H  
ATOM   4075  NH1 ARG A 257      -4.715   3.073   2.641  1.00 93.69           N  
ATOM   4076 HH11 ARG A 257      -3.756   2.755   2.656  1.00 93.69           H  
ATOM   4077 HH12 ARG A 257      -5.012   3.840   3.226  1.00 93.69           H  
ATOM   4078  NH2 ARG A 257      -5.248   1.304   1.388  1.00 93.69           N  
ATOM   4079 HH21 ARG A 257      -4.298   0.970   1.460  1.00 93.69           H  
ATOM   4080 HH22 ARG A 257      -5.943   0.671   1.021  1.00 93.69           H  
ATOM   4081  CZ  ARG A 257      -5.626   2.370   2.025  1.00 93.69           C  
ATOM   4082  N   SER A 258     -12.469   4.534   3.160  1.00 96.67           N  
ATOM   4083  H   SER A 258     -12.340   5.181   3.925  1.00 96.67           H  
ATOM   4084  CA  SER A 258     -13.420   3.427   3.324  1.00 96.67           C  
ATOM   4085  HA  SER A 258     -13.037   2.545   2.811  1.00 96.67           H  
ATOM   4086  C   SER A 258     -14.779   3.722   2.715  1.00 96.67           C  
ATOM   4087  CB  SER A 258     -13.593   3.082   4.791  1.00 96.67           C  
ATOM   4088  HB2 SER A 258     -13.991   3.938   5.336  1.00 96.67           H  
ATOM   4089  HB3 SER A 258     -14.290   2.247   4.865  1.00 96.67           H  
ATOM   4090  O   SER A 258     -15.324   2.870   2.028  1.00 96.67           O  
ATOM   4091  OG  SER A 258     -12.337   2.702   5.308  1.00 96.67           O  
ATOM   4092  HG  SER A 258     -11.906   3.496   5.632  1.00 96.67           H  
ATOM   4093  N   ILE A 259     -15.266   4.960   2.849  1.00 96.04           N  
ATOM   4094  H   ILE A 259     -14.800   5.602   3.473  1.00 96.04           H  
ATOM   4095  CA  ILE A 259     -16.506   5.414   2.196  1.00 96.04           C  
ATOM   4096  HA  ILE A 259     -17.341   4.822   2.570  1.00 96.04           H  
ATOM   4097  C   ILE A 259     -16.431   5.200   0.673  1.00 96.04           C  
ATOM   4098  CB  ILE A 259     -16.736   6.902   2.558  1.00 96.04           C  
ATOM   4099  HB  ILE A 259     -15.816   7.450   2.355  1.00 96.04           H  
ATOM   4100  O   ILE A 259     -17.425   4.872   0.021  1.00 96.04           O  
ATOM   4101  CG1 ILE A 259     -17.080   7.043   4.060  1.00 96.04           C  
ATOM   4102 HG12 ILE A 259     -16.423   6.405   4.652  1.00 96.04           H  
ATOM   4103 HG13 ILE A 259     -18.100   6.701   4.235  1.00 96.04           H  
ATOM   4104  CG2 ILE A 259     -17.860   7.530   1.717  1.00 96.04           C  
ATOM   4105 HG21 ILE A 259     -17.611   7.519   0.656  1.00 96.04           H  
ATOM   4106 HG22 ILE A 259     -18.022   8.570   1.999  1.00 96.04           H  
ATOM   4107 HG23 ILE A 259     -18.784   6.975   1.880  1.00 96.04           H  
ATOM   4108  CD1 ILE A 259     -16.925   8.470   4.603  1.00 96.04           C  
ATOM   4109 HD11 ILE A 259     -17.152   8.474   5.669  1.00 96.04           H  
ATOM   4110 HD12 ILE A 259     -15.901   8.816   4.461  1.00 96.04           H  
ATOM   4111 HD13 ILE A 259     -17.605   9.156   4.098  1.00 96.04           H  
ATOM   4112  N   ASN A 260     -15.232   5.367   0.108  1.00 94.38           N  
ATOM   4113  H   ASN A 260     -14.468   5.629   0.715  1.00 94.38           H  
ATOM   4114  CA  ASN A 260     -14.951   5.223  -1.314  1.00 94.38           C  
ATOM   4115  HA  ASN A 260     -15.875   5.390  -1.866  1.00 94.38           H  
ATOM   4116  C   ASN A 260     -14.466   3.829  -1.740  1.00 94.38           C  
ATOM   4117  CB  ASN A 260     -13.934   6.312  -1.691  1.00 94.38           C  
ATOM   4118  HB2 ASN A 260     -13.451   6.088  -2.643  1.00 94.38           H  
ATOM   4119  HB3 ASN A 260     -13.130   6.340  -0.956  1.00 94.38           H  
ATOM   4120  O   ASN A 260     -14.231   3.652  -2.938  1.00 94.38           O  
ATOM   4121  CG  ASN A 260     -14.591   7.665  -1.827  1.00 94.38           C  
ATOM   4122  ND2 ASN A 260     -14.096   8.664  -1.143  1.00 94.38           N  
ATOM   4123 HD21 ASN A 260     -14.605   9.535  -1.194  1.00 94.38           H  
ATOM   4124 HD22 ASN A 260     -13.462   8.450  -0.386  1.00 94.38           H  
ATOM   4125  OD1 ASN A 260     -15.538   7.829  -2.578  1.00 94.38           O  
ATOM   4126  N   ALA A 261     -14.288   2.879  -0.818  1.00 95.25           N  
ATOM   4127  H   ALA A 261     -14.573   3.052   0.136  1.00 95.25           H  
ATOM   4128  CA  ALA A 261     -13.891   1.514  -1.149  1.00 95.25           C  
ATOM   4129  HA  ALA A 261     -13.017   1.550  -1.800  1.00 95.25           H  
ATOM   4130  C   ALA A 261     -15.019   0.797  -1.901  1.00 95.25           C  
ATOM   4131  CB  ALA A 261     -13.499   0.772   0.129  1.00 95.25           C  
ATOM   4132  HB1 ALA A 261     -13.164  -0.235  -0.119  1.00 95.25           H  
ATOM   4133  HB2 ALA A 261     -12.690   1.300   0.636  1.00 95.25           H  
ATOM   4134  HB3 ALA A 261     -14.356   0.694   0.797  1.00 95.25           H  
ATOM   4135  O   ALA A 261     -16.192   1.056  -1.642  1.00 95.25           O  
ATOM   4136  N   ILE A 262     -14.676  -0.073  -2.848  1.00 94.34           N  
ATOM   4137  H   ILE A 262     -13.710  -0.365  -2.907  1.00 94.34           H  
ATOM   4138  CA  ILE A 262     -15.659  -0.832  -3.633  1.00 94.34           C  
ATOM   4139  HA  ILE A 262     -16.466  -0.168  -3.944  1.00 94.34           H  
ATOM   4140  C   ILE A 262     -16.266  -1.915  -2.740  1.00 94.34           C  
ATOM   4141  CB  ILE A 262     -15.000  -1.415  -4.903  1.00 94.34           C  
ATOM   4142  HB  ILE A 262     -14.122  -1.988  -4.604  1.00 94.34           H  
ATOM   4143  O   ILE A 262     -15.538  -2.576  -2.011  1.00 94.34           O  
ATOM   4144  CG1 ILE A 262     -14.551  -0.260  -5.830  1.00 94.34           C  
ATOM   4145 HG12 ILE A 262     -15.430   0.271  -6.195  1.00 94.34           H  
ATOM   4146 HG13 ILE A 262     -13.947   0.448  -5.262  1.00 94.34           H  
ATOM   4147  CG2 ILE A 262     -15.955  -2.364  -5.649  1.00 94.34           C  
ATOM   4148 HG21 ILE A 262     -16.886  -1.854  -5.898  1.00 94.34           H  
ATOM   4149 HG22 ILE A 262     -15.499  -2.747  -6.561  1.00 94.34           H  
ATOM   4150 HG23 ILE A 262     -16.182  -3.232  -5.031  1.00 94.34           H  
ATOM   4151  CD1 ILE A 262     -13.704  -0.705  -7.029  1.00 94.34           C  
ATOM   4152 HD11 ILE A 262     -13.322   0.176  -7.545  1.00 94.34           H  
ATOM   4153 HD12 ILE A 262     -14.305  -1.280  -7.733  1.00 94.34           H  
ATOM   4154 HD13 ILE A 262     -12.863  -1.308  -6.686  1.00 94.34           H  
ATOM   4155  N   MET A 263     -17.582  -2.105  -2.801  1.00 93.49           N  
ATOM   4156  H   MET A 263     -18.126  -1.587  -3.476  1.00 93.49           H  
ATOM   4157  CA  MET A 263     -18.222  -3.225  -2.118  1.00 93.49           C  
ATOM   4158  HA  MET A 263     -17.818  -3.285  -1.107  1.00 93.49           H  
ATOM   4159  C   MET A 263     -17.890  -4.525  -2.860  1.00 93.49           C  
ATOM   4160  CB  MET A 263     -19.738  -2.994  -2.033  1.00 93.49           C  
ATOM   4161  HB2 MET A 263     -19.942  -1.947  -1.808  1.00 93.49           H  
ATOM   4162  HB3 MET A 263     -20.202  -3.234  -2.990  1.00 93.49           H  
ATOM   4163  O   MET A 263     -18.132  -4.629  -4.061  1.00 93.49           O  
ATOM   4164  CG  MET A 263     -20.362  -3.853  -0.930  1.00 93.49           C  
ATOM   4165  HG2 MET A 263     -21.447  -3.827  -1.038  1.00 93.49           H  
ATOM   4166  HG3 MET A 263     -20.031  -4.886  -1.033  1.00 93.49           H  
ATOM   4167  SD  MET A 263     -19.939  -3.239   0.723  1.00 93.49           S  
ATOM   4168  CE  MET A 263     -20.680  -4.496   1.770  1.00 93.49           C  
ATOM   4169  HE1 MET A 263     -20.084  -5.405   1.685  1.00 93.49           H  
ATOM   4170  HE2 MET A 263     -20.668  -4.160   2.807  1.00 93.49           H  
ATOM   4171  HE3 MET A 263     -21.713  -4.662   1.466  1.00 93.49           H  
ATOM   4172  N   ILE A 264     -17.334  -5.509  -2.157  1.00 90.56           N  
ATOM   4173  H   ILE A 264     -17.201  -5.379  -1.165  1.00 90.56           H  
ATOM   4174  CA  ILE A 264     -17.040  -6.842  -2.702  1.00 90.56           C  
ATOM   4175  HA  ILE A 264     -17.149  -6.832  -3.787  1.00 90.56           H  
ATOM   4176  C   ILE A 264     -18.071  -7.811  -2.142  1.00 90.56           C  
ATOM   4177  CB  ILE A 264     -15.591  -7.262  -2.370  1.00 90.56           C  
ATOM   4178  HB  ILE A 264     -15.471  -7.266  -1.287  1.00 90.56           H  
ATOM   4179  O   ILE A 264     -18.428  -7.687  -0.978  1.00 90.56           O  
ATOM   4180  CG1 ILE A 264     -14.610  -6.231  -2.974  1.00 90.56           C  
ATOM   4181 HG12 ILE A 264     -14.769  -6.153  -4.049  1.00 90.56           H  
ATOM   4182 HG13 ILE A 264     -14.799  -5.253  -2.531  1.00 90.56           H  
ATOM   4183  CG2 ILE A 264     -15.278  -8.677  -2.892  1.00 90.56           C  
ATOM   4184 HG21 ILE A 264     -15.977  -9.402  -2.476  1.00 90.56           H  
ATOM   4185 HG22 ILE A 264     -14.285  -8.988  -2.567  1.00 90.56           H  
ATOM   4186 HG23 ILE A 264     -15.340  -8.706  -3.980  1.00 90.56           H  
ATOM   4187  CD1 ILE A 264     -13.142  -6.561  -2.712  1.00 90.56           C  
ATOM   4188 HD11 ILE A 264     -13.030  -6.857  -1.669  1.00 90.56           H  
ATOM   4189 HD12 ILE A 264     -12.815  -7.374  -3.360  1.00 90.56           H  
ATOM   4190 HD13 ILE A 264     -12.533  -5.680  -2.912  1.00 90.56           H  
ATOM   4191  N   GLU A 265     -18.554  -8.759  -2.943  1.00 77.28           N  
ATOM   4192  H   GLU A 265     -18.229  -8.823  -3.897  1.00 77.28           H  
ATOM   4193  CA  GLU A 265     -19.447  -9.816  -2.457  1.00 77.28           C  
ATOM   4194  HA  GLU A 265     -20.368  -9.365  -2.090  1.00 77.28           H  
ATOM   4195  C   GLU A 265     -18.796 -10.589  -1.304  1.00 77.28           C  
ATOM   4196  CB  GLU A 265     -19.802 -10.787  -3.589  1.00 77.28           C  
ATOM   4197  HB2 GLU A 265     -18.883 -11.152  -4.047  1.00 77.28           H  
ATOM   4198  HB3 GLU A 265     -20.340 -11.633  -3.159  1.00 77.28           H  
ATOM   4199  O   GLU A 265     -17.682 -11.093  -1.429  1.00 77.28           O  
ATOM   4200  CG  GLU A 265     -20.690 -10.137  -4.659  1.00 77.28           C  
ATOM   4201  HG2 GLU A 265     -20.164  -9.281  -5.082  1.00 77.28           H  
ATOM   4202  HG3 GLU A 265     -21.600  -9.772  -4.182  1.00 77.28           H  
ATOM   4203  CD  GLU A 265     -21.064 -11.101  -5.797  1.00 77.28           C  
ATOM   4204  OE1 GLU A 265     -21.778 -10.637  -6.714  1.00 77.28           O  
ATOM   4205  OE2 GLU A 265     -20.618 -12.271  -5.771  1.00 77.28           O  
ATOM   4206  N   TYR A 266     -19.496 -10.670  -0.177  1.00 75.62           N  
ATOM   4207  H   TYR A 266     -20.426 -10.277  -0.157  1.00 75.62           H  
ATOM   4208  CA  TYR A 266     -19.044 -11.303   1.059  1.00 75.62           C  
ATOM   4209  HA  TYR A 266     -18.134 -11.871   0.867  1.00 75.62           H  
ATOM   4210  C   TYR A 266     -20.111 -12.303   1.544  1.00 75.62           C  
ATOM   4211  CB  TYR A 266     -18.710 -10.198   2.087  1.00 75.62           C  
ATOM   4212  HB2 TYR A 266     -18.332 -10.652   3.003  1.00 75.62           H  
ATOM   4213  HB3 TYR A 266     -17.921  -9.564   1.682  1.00 75.62           H  
ATOM   4214  O   TYR A 266     -21.208 -12.374   0.993  1.00 75.62           O  
ATOM   4215  CG  TYR A 266     -19.915  -9.344   2.409  1.00 75.62           C  
ATOM   4216  CD1 TYR A 266     -20.183  -8.172   1.684  1.00 75.62           C  
ATOM   4217  HD1 TYR A 266     -19.415  -7.759   1.048  1.00 75.62           H  
ATOM   4218  CD2 TYR A 266     -20.887  -9.865   3.263  1.00 75.62           C  
ATOM   4219  HD2 TYR A 266     -20.714 -10.785   3.801  1.00 75.62           H  
ATOM   4220  CE1 TYR A 266     -21.448  -7.565   1.743  1.00 75.62           C  
ATOM   4221  HE1 TYR A 266     -21.684  -6.739   1.089  1.00 75.62           H  
ATOM   4222  CE2 TYR A 266     -22.151  -9.285   3.290  1.00 75.62           C  
ATOM   4223  HE2 TYR A 266     -22.911  -9.844   3.816  1.00 75.62           H  
ATOM   4224  OH  TYR A 266     -23.634  -7.466   2.676  1.00 75.62           O  
ATOM   4225  HH  TYR A 266     -23.623  -6.641   2.186  1.00 75.62           H  
ATOM   4226  CZ  TYR A 266     -22.439  -8.103   2.574  1.00 75.62           C  
ATOM   4227  N   GLY A 267     -19.779 -13.095   2.568  1.00 71.25           N  
ATOM   4228  H   GLY A 267     -18.856 -12.991   2.966  1.00 71.25           H  
ATOM   4229  CA  GLY A 267     -20.680 -14.095   3.152  1.00 71.25           C  
ATOM   4230  HA2 GLY A 267     -20.086 -14.812   3.717  1.00 71.25           H  
ATOM   4231  HA3 GLY A 267     -21.181 -14.637   2.350  1.00 71.25           H  
ATOM   4232  C   GLY A 267     -21.768 -13.511   4.069  1.00 71.25           C  
ATOM   4233  O   GLY A 267     -22.520 -12.613   3.704  1.00 71.25           O  
ATOM   4234  N   VAL A 268     -21.879 -14.043   5.288  1.00 77.54           N  
ATOM   4235  H   VAL A 268     -21.227 -14.766   5.559  1.00 77.54           H  
ATOM   4236  CA  VAL A 268     -22.916 -13.660   6.263  1.00 77.54           C  
ATOM   4237  HA  VAL A 268     -23.890 -13.752   5.783  1.00 77.54           H  
ATOM   4238  C   VAL A 268     -22.742 -12.200   6.710  1.00 77.54           C  
ATOM   4239  CB  VAL A 268     -22.893 -14.625   7.468  1.00 77.54           C  
ATOM   4240  HB  VAL A 268     -21.919 -14.571   7.954  1.00 77.54           H  
ATOM   4241  O   VAL A 268     -21.801 -11.875   7.434  1.00 77.54           O  
ATOM   4242  CG1 VAL A 268     -23.971 -14.275   8.495  1.00 77.54           C  
ATOM   4243 HG11 VAL A 268     -24.964 -14.311   8.047  1.00 77.54           H  
ATOM   4244 HG12 VAL A 268     -23.786 -13.282   8.904  1.00 77.54           H  
ATOM   4245 HG13 VAL A 268     -23.927 -14.976   9.329  1.00 77.54           H  
ATOM   4246  CG2 VAL A 268     -23.128 -16.076   7.020  1.00 77.54           C  
ATOM   4247 HG21 VAL A 268     -23.148 -16.727   7.895  1.00 77.54           H  
ATOM   4248 HG22 VAL A 268     -24.081 -16.157   6.498  1.00 77.54           H  
ATOM   4249 HG23 VAL A 268     -22.324 -16.415   6.366  1.00 77.54           H  
ATOM   4250  N   ILE A 269     -23.657 -11.313   6.294  1.00 84.14           N  
ATOM   4251  H   ILE A 269     -24.345 -11.621   5.622  1.00 84.14           H  
ATOM   4252  CA  ILE A 269     -23.567  -9.873   6.595  1.00 84.14           C  
ATOM   4253  HA  ILE A 269     -22.548  -9.570   6.351  1.00 84.14           H  
ATOM   4254  C   ILE A 269     -23.796  -9.538   8.070  1.00 84.14           C  
ATOM   4255  CB  ILE A 269     -24.548  -9.035   5.742  1.00 84.14           C  
ATOM   4256  HB  ILE A 269     -24.514  -9.340   4.696  1.00 84.14           H  
ATOM   4257  O   ILE A 269     -23.205  -8.589   8.580  1.00 84.14           O  
ATOM   4258  CG1 ILE A 269     -24.223  -7.527   5.804  1.00 84.14           C  
ATOM   4259 HG12 ILE A 269     -24.751  -7.073   4.965  1.00 84.14           H  
ATOM   4260 HG13 ILE A 269     -24.668  -7.118   6.711  1.00 84.14           H  
ATOM   4261  CG2 ILE A 269     -26.027  -9.265   6.083  1.00 84.14           C  
ATOM   4262 HG21 ILE A 269     -26.264 -10.328   6.055  1.00 84.14           H  
ATOM   4263 HG22 ILE A 269     -26.276  -8.863   7.065  1.00 84.14           H  
ATOM   4264 HG23 ILE A 269     -26.651  -8.760   5.346  1.00 84.14           H  
ATOM   4265  CD1 ILE A 269     -22.746  -7.059   5.767  1.00 84.14           C  
ATOM   4266 HD11 ILE A 269     -22.171  -7.493   4.949  1.00 84.14           H  
ATOM   4267 HD12 ILE A 269     -22.232  -7.327   6.690  1.00 84.14           H  
ATOM   4268 HD13 ILE A 269     -22.704  -5.974   5.671  1.00 84.14           H  
ATOM   4269  N   SER A 270     -24.660 -10.288   8.760  1.00 87.40           N  
ATOM   4270  H   SER A 270     -25.073 -11.099   8.321  1.00 87.40           H  
ATOM   4271  CA  SER A 270     -25.095  -9.958  10.122  1.00 87.40           C  
ATOM   4272  HA  SER A 270     -25.564  -8.974  10.117  1.00 87.40           H  
ATOM   4273  C   SER A 270     -23.913  -9.893  11.082  1.00 87.40           C  
ATOM   4274  CB  SER A 270     -26.129 -10.974  10.621  1.00 87.40           C  
ATOM   4275  HB2 SER A 270     -26.350 -10.790  11.672  1.00 87.40           H  
ATOM   4276  HB3 SER A 270     -27.047 -10.842  10.048  1.00 87.40           H  
ATOM   4277  O   SER A 270     -23.756  -8.910  11.801  1.00 87.40           O  
ATOM   4278  OG  SER A 270     -25.677 -12.308  10.449  1.00 87.40           O  
ATOM   4279  HG  SER A 270     -25.135 -12.587  11.191  1.00 87.40           H  
ATOM   4280  N   ASP A 271     -23.029 -10.887  11.025  1.00 90.83           N  
ATOM   4281  H   ASP A 271     -23.265 -11.701  10.475  1.00 90.83           H  
ATOM   4282  CA  ASP A 271     -21.877 -10.993  11.921  1.00 90.83           C  
ATOM   4283  HA  ASP A 271     -22.219 -10.921  12.953  1.00 90.83           H  
ATOM   4284  C   ASP A 271     -20.879  -9.861  11.659  1.00 90.83           C  
ATOM   4285  CB  ASP A 271     -21.189 -12.353  11.727  1.00 90.83           C  
ATOM   4286  HB2 ASP A 271     -20.795 -12.410  10.712  1.00 90.83           H  
ATOM   4287  HB3 ASP A 271     -20.351 -12.405  12.421  1.00 90.83           H  
ATOM   4288  O   ASP A 271     -20.296  -9.300  12.585  1.00 90.83           O  
ATOM   4289  CG  ASP A 271     -22.077 -13.577  11.976  1.00 90.83           C  
ATOM   4290  OD1 ASP A 271     -23.280 -13.399  12.285  1.00 90.83           O  
ATOM   4291  OD2 ASP A 271     -21.531 -14.689  11.808  1.00 90.83           O  
ATOM   4292  N   ILE A 272     -20.723  -9.477  10.391  1.00 94.59           N  
ATOM   4293  H   ILE A 272     -21.278  -9.956   9.697  1.00 94.59           H  
ATOM   4294  CA  ILE A 272     -19.836  -8.400   9.950  1.00 94.59           C  
ATOM   4295  HA  ILE A 272     -18.881  -8.507  10.464  1.00 94.59           H  
ATOM   4296  C   ILE A 272     -20.383  -7.021  10.353  1.00 94.59           C  
ATOM   4297  CB  ILE A 272     -19.600  -8.551   8.429  1.00 94.59           C  
ATOM   4298  HB  ILE A 272     -20.572  -8.591   7.938  1.00 94.59           H  
ATOM   4299  O   ILE A 272     -19.617  -6.174  10.815  1.00 94.59           O  
ATOM   4300  CG1 ILE A 272     -18.867  -9.863   8.068  1.00 94.59           C  
ATOM   4301 HG12 ILE A 272     -19.431 -10.713   8.453  1.00 94.59           H  
ATOM   4302 HG13 ILE A 272     -18.845  -9.964   6.983  1.00 94.59           H  
ATOM   4303  CG2 ILE A 272     -18.853  -7.348   7.842  1.00 94.59           C  
ATOM   4304 HG21 ILE A 272     -19.563  -6.527   7.750  1.00 94.59           H  
ATOM   4305 HG22 ILE A 272     -18.478  -7.587   6.847  1.00 94.59           H  
ATOM   4306 HG23 ILE A 272     -18.025  -7.057   8.489  1.00 94.59           H  
ATOM   4307  CD1 ILE A 272     -17.427  -9.963   8.588  1.00 94.59           C  
ATOM   4308 HD11 ILE A 272     -16.811  -9.194   8.123  1.00 94.59           H  
ATOM   4309 HD12 ILE A 272     -17.012 -10.934   8.318  1.00 94.59           H  
ATOM   4310 HD13 ILE A 272     -17.394  -9.864   9.673  1.00 94.59           H  
ATOM   4311  N   VAL A 273     -21.698  -6.796  10.252  1.00 95.30           N  
ATOM   4312  H   VAL A 273     -22.273  -7.531   9.867  1.00 95.30           H  
ATOM   4313  CA  VAL A 273     -22.361  -5.558  10.705  1.00 95.30           C  
ATOM   4314  HA  VAL A 273     -21.832  -4.700  10.291  1.00 95.30           H  
ATOM   4315  C   VAL A 273     -22.296  -5.421  12.223  1.00 95.30           C  
ATOM   4316  CB  VAL A 273     -23.821  -5.505  10.212  1.00 95.30           C  
ATOM   4317  HB  VAL A 273     -24.302  -6.466  10.396  1.00 95.30           H  
ATOM   4318  O   VAL A 273     -21.908  -4.360  12.716  1.00 95.30           O  
ATOM   4319  CG1 VAL A 273     -24.663  -4.409  10.876  1.00 95.30           C  
ATOM   4320 HG11 VAL A 273     -25.646  -4.357  10.407  1.00 95.30           H  
ATOM   4321 HG12 VAL A 273     -24.172  -3.440  10.788  1.00 95.30           H  
ATOM   4322 HG13 VAL A 273     -24.812  -4.651  11.928  1.00 95.30           H  
ATOM   4323  CG2 VAL A 273     -23.841  -5.218   8.712  1.00 95.30           C  
ATOM   4324 HG21 VAL A 273     -23.213  -5.945   8.197  1.00 95.30           H  
ATOM   4325 HG22 VAL A 273     -24.864  -5.308   8.346  1.00 95.30           H  
ATOM   4326 HG23 VAL A 273     -23.462  -4.216   8.513  1.00 95.30           H  
ATOM   4327  N   VAL A 274     -22.606  -6.492  12.962  1.00 95.39           N  
ATOM   4328  H   VAL A 274     -22.926  -7.327  12.491  1.00 95.39           H  
ATOM   4329  CA  VAL A 274     -22.483  -6.532  14.427  1.00 95.39           C  
ATOM   4330  HA  VAL A 274     -23.108  -5.751  14.861  1.00 95.39           H  
ATOM   4331  C   VAL A 274     -21.041  -6.237  14.829  1.00 95.39           C  
ATOM   4332  CB  VAL A 274     -22.951  -7.894  14.980  1.00 95.39           C  
ATOM   4333  HB  VAL A 274     -22.460  -8.690  14.420  1.00 95.39           H  
ATOM   4334  O   VAL A 274     -20.799  -5.319  15.608  1.00 95.39           O  
ATOM   4335  CG1 VAL A 274     -22.616  -8.079  16.466  1.00 95.39           C  
ATOM   4336 HG11 VAL A 274     -23.009  -9.037  16.806  1.00 95.39           H  
ATOM   4337 HG12 VAL A 274     -21.536  -8.098  16.617  1.00 95.39           H  
ATOM   4338 HG13 VAL A 274     -23.054  -7.278  17.061  1.00 95.39           H  
ATOM   4339  CG2 VAL A 274     -24.469  -8.055  14.834  1.00 95.39           C  
ATOM   4340 HG21 VAL A 274     -24.988  -7.382  15.517  1.00 95.39           H  
ATOM   4341 HG22 VAL A 274     -24.789  -7.837  13.815  1.00 95.39           H  
ATOM   4342 HG23 VAL A 274     -24.748  -9.081  15.071  1.00 95.39           H  
ATOM   4343  N   ASN A 275     -20.063  -6.929  14.239  1.00 96.52           N  
ATOM   4344  H   ASN A 275     -20.307  -7.676  13.606  1.00 96.52           H  
ATOM   4345  CA  ASN A 275     -18.651  -6.684  14.514  1.00 96.52           C  
ATOM   4346  HA  ASN A 275     -18.470  -6.878  15.572  1.00 96.52           H  
ATOM   4347  C   ASN A 275     -18.257  -5.224  14.228  1.00 96.52           C  
ATOM   4348  CB  ASN A 275     -17.819  -7.664  13.675  1.00 96.52           C  
ATOM   4349  HB2 ASN A 275     -17.874  -7.393  12.620  1.00 96.52           H  
ATOM   4350  HB3 ASN A 275     -18.242  -8.662  13.792  1.00 96.52           H  
ATOM   4351  O   ASN A 275     -17.553  -4.620  15.038  1.00 96.52           O  
ATOM   4352  CG  ASN A 275     -16.364  -7.786  14.075  1.00 96.52           C  
ATOM   4353  ND2 ASN A 275     -15.681  -6.742  14.483  1.00 96.52           N  
ATOM   4354 HD21 ASN A 275     -16.136  -5.854  14.639  1.00 96.52           H  
ATOM   4355 HD22 ASN A 275     -14.745  -6.909  14.823  1.00 96.52           H  
ATOM   4356  OD1 ASN A 275     -15.809  -8.864  14.011  1.00 96.52           O  
ATOM   4357  N   ALA A 276     -18.685  -4.647  13.101  1.00 97.13           N  
ATOM   4358  H   ALA A 276     -19.236  -5.191  12.452  1.00 97.13           H  
ATOM   4359  CA  ALA A 276     -18.371  -3.263  12.751  1.00 97.13           C  
ATOM   4360  HA  ALA A 276     -17.288  -3.146  12.759  1.00 97.13           H  
ATOM   4361  C   ALA A 276     -18.956  -2.267  13.763  1.00 97.13           C  
ATOM   4362  CB  ALA A 276     -18.886  -2.971  11.337  1.00 97.13           C  
ATOM   4363  HB1 ALA A 276     -19.970  -3.083  11.306  1.00 97.13           H  
ATOM   4364  HB2 ALA A 276     -18.445  -3.665  10.622  1.00 97.13           H  
ATOM   4365  HB3 ALA A 276     -18.621  -1.951  11.056  1.00 97.13           H  
ATOM   4366  O   ALA A 276     -18.271  -1.321  14.157  1.00 97.13           O  
ATOM   4367  N   ALA A 277     -20.192  -2.498  14.213  1.00 96.79           N  
ATOM   4368  H   ALA A 277     -20.698  -3.292  13.849  1.00 96.79           H  
ATOM   4369  CA  ALA A 277     -20.866  -1.660  15.196  1.00 96.79           C  
ATOM   4370  HA  ALA A 277     -20.818  -0.624  14.862  1.00 96.79           H  
ATOM   4371  C   ALA A 277     -20.183  -1.725  16.575  1.00 96.79           C  
ATOM   4372  CB  ALA A 277     -22.339  -2.069  15.238  1.00 96.79           C  
ATOM   4373  HB1 ALA A 277     -22.800  -1.902  14.265  1.00 96.79           H  
ATOM   4374  HB2 ALA A 277     -22.427  -3.127  15.484  1.00 96.79           H  
ATOM   4375  HB3 ALA A 277     -22.866  -1.473  15.984  1.00 96.79           H  
ATOM   4376  O   ALA A 277     -19.888  -0.673  17.142  1.00 96.79           O  
ATOM   4377  N   ILE A 278     -19.831  -2.921  17.072  1.00 95.79           N  
ATOM   4378  H   ILE A 278     -20.118  -3.748  16.569  1.00 95.79           H  
ATOM   4379  CA  ILE A 278     -19.084  -3.084  18.337  1.00 95.79           C  
ATOM   4380  HA  ILE A 278     -19.673  -2.657  19.149  1.00 95.79           H  
ATOM   4381  C   ILE A 278     -17.757  -2.315  18.277  1.00 95.79           C  
ATOM   4382  CB  ILE A 278     -18.828  -4.580  18.654  1.00 95.79           C  
ATOM   4383  HB  ILE A 278     -18.289  -5.027  17.819  1.00 95.79           H  
ATOM   4384  O   ILE A 278     -17.421  -1.550  19.181  1.00 95.79           O  
ATOM   4385  CG1 ILE A 278     -20.159  -5.342  18.834  1.00 95.79           C  
ATOM   4386 HG12 ILE A 278     -20.789  -5.200  17.956  1.00 95.79           H  
ATOM   4387 HG13 ILE A 278     -20.718  -4.901  19.659  1.00 95.79           H  
ATOM   4388  CG2 ILE A 278     -17.960  -4.724  19.923  1.00 95.79           C  
ATOM   4389 HG21 ILE A 278     -16.986  -4.251  19.795  1.00 95.79           H  
ATOM   4390 HG22 ILE A 278     -18.466  -4.261  20.770  1.00 95.79           H  
ATOM   4391 HG23 ILE A 278     -17.783  -5.774  20.158  1.00 95.79           H  
ATOM   4392  CD1 ILE A 278     -20.023  -6.854  19.055  1.00 95.79           C  
ATOM   4393 HD11 ILE A 278     -21.015  -7.305  19.033  1.00 95.79           H  
ATOM   4394 HD12 ILE A 278     -19.577  -7.065  20.027  1.00 95.79           H  
ATOM   4395 HD13 ILE A 278     -19.415  -7.293  18.264  1.00 95.79           H  
ATOM   4396  N   VAL A 279     -17.003  -2.477  17.184  1.00 96.12           N  
ATOM   4397  H   VAL A 279     -17.330  -3.107  16.466  1.00 96.12           H  
ATOM   4398  CA  VAL A 279     -15.709  -1.799  17.011  1.00 96.12           C  
ATOM   4399  HA  VAL A 279     -15.101  -1.998  17.893  1.00 96.12           H  
ATOM   4400  C   VAL A 279     -15.876  -0.281  16.918  1.00 96.12           C  
ATOM   4401  CB  VAL A 279     -14.964  -2.347  15.783  1.00 96.12           C  
ATOM   4402  HB  VAL A 279     -15.601  -2.263  14.902  1.00 96.12           H  
ATOM   4403  O   VAL A 279     -15.053   0.450  17.476  1.00 96.12           O  
ATOM   4404  CG1 VAL A 279     -13.652  -1.591  15.537  1.00 96.12           C  
ATOM   4405 HG11 VAL A 279     -13.058  -1.566  16.450  1.00 96.12           H  
ATOM   4406 HG12 VAL A 279     -13.858  -0.572  15.206  1.00 96.12           H  
ATOM   4407 HG13 VAL A 279     -13.074  -2.096  14.763  1.00 96.12           H  
ATOM   4408  CG2 VAL A 279     -14.580  -3.815  15.985  1.00 96.12           C  
ATOM   4409 HG21 VAL A 279     -14.167  -4.225  15.064  1.00 96.12           H  
ATOM   4410 HG22 VAL A 279     -13.836  -3.884  16.778  1.00 96.12           H  
ATOM   4411 HG23 VAL A 279     -15.441  -4.413  16.284  1.00 96.12           H  
ATOM   4412  N   PHE A 280     -16.932   0.200  16.254  1.00 95.63           N  
ATOM   4413  H   PHE A 280     -17.560  -0.450  15.804  1.00 95.63           H  
ATOM   4414  CA  PHE A 280     -17.275   1.619  16.212  1.00 95.63           C  
ATOM   4415  HA  PHE A 280     -16.421   2.173  15.819  1.00 95.63           H  
ATOM   4416  C   PHE A 280     -17.546   2.170  17.617  1.00 95.63           C  
ATOM   4417  CB  PHE A 280     -18.462   1.853  15.266  1.00 95.63           C  
ATOM   4418  HB2 PHE A 280     -19.225   1.096  15.441  1.00 95.63           H  
ATOM   4419  HB3 PHE A 280     -18.121   1.739  14.237  1.00 95.63           H  
ATOM   4420  O   PHE A 280     -16.909   3.149  18.000  1.00 95.63           O  
ATOM   4421  CG  PHE A 280     -19.097   3.219  15.434  1.00 95.63           C  
ATOM   4422  CD1 PHE A 280     -20.272   3.355  16.197  1.00 95.63           C  
ATOM   4423  HD1 PHE A 280     -20.746   2.485  16.628  1.00 95.63           H  
ATOM   4424  CD2 PHE A 280     -18.479   4.359  14.890  1.00 95.63           C  
ATOM   4425  HD2 PHE A 280     -17.578   4.259  14.303  1.00 95.63           H  
ATOM   4426  CE1 PHE A 280     -20.826   4.626  16.419  1.00 95.63           C  
ATOM   4427  HE1 PHE A 280     -21.732   4.718  16.999  1.00 95.63           H  
ATOM   4428  CE2 PHE A 280     -19.032   5.633  15.111  1.00 95.63           C  
ATOM   4429  HE2 PHE A 280     -18.562   6.506  14.684  1.00 95.63           H  
ATOM   4430  CZ  PHE A 280     -20.194   5.764  15.894  1.00 95.63           C  
ATOM   4431  HZ  PHE A 280     -20.608   6.740  16.102  1.00 95.63           H  
ATOM   4432  N   PHE A 281     -18.409   1.537  18.419  1.00 93.70           N  
ATOM   4433  H   PHE A 281     -18.900   0.725  18.074  1.00 93.70           H  
ATOM   4434  CA  PHE A 281     -18.685   1.996  19.787  1.00 93.70           C  
ATOM   4435  HA  PHE A 281     -19.016   3.033  19.738  1.00 93.70           H  
ATOM   4436  C   PHE A 281     -17.438   1.990  20.672  1.00 93.70           C  
ATOM   4437  CB  PHE A 281     -19.807   1.164  20.418  1.00 93.70           C  
ATOM   4438  HB2 PHE A 281     -19.615   0.103  20.262  1.00 93.70           H  
ATOM   4439  HB3 PHE A 281     -19.819   1.339  21.494  1.00 93.70           H  
ATOM   4440  O   PHE A 281     -17.231   2.936  21.435  1.00 93.70           O  
ATOM   4441  CG  PHE A 281     -21.167   1.541  19.877  1.00 93.70           C  
ATOM   4442  CD1 PHE A 281     -21.686   2.819  20.142  1.00 93.70           C  
ATOM   4443  HD1 PHE A 281     -21.141   3.475  20.804  1.00 93.70           H  
ATOM   4444  CD2 PHE A 281     -21.907   0.634  19.105  1.00 93.70           C  
ATOM   4445  HD2 PHE A 281     -21.545  -0.373  18.961  1.00 93.70           H  
ATOM   4446  CE1 PHE A 281     -22.910   3.220  19.583  1.00 93.70           C  
ATOM   4447  HE1 PHE A 281     -23.332   4.192  19.794  1.00 93.70           H  
ATOM   4448  CE2 PHE A 281     -23.130   1.029  18.544  1.00 93.70           C  
ATOM   4449  HE2 PHE A 281     -23.705   0.329  17.956  1.00 93.70           H  
ATOM   4450  CZ  PHE A 281     -23.613   2.327  18.764  1.00 93.70           C  
ATOM   4451  HZ  PHE A 281     -24.553   2.625  18.324  1.00 93.70           H  
ATOM   4452  N   ALA A 282     -16.567   0.998  20.490  1.00 92.09           N  
ATOM   4453  H   ALA A 282     -16.849   0.214  19.918  1.00 92.09           H  
ATOM   4454  CA  ALA A 282     -15.313   0.898  21.218  1.00 92.09           C  
ATOM   4455  HA  ALA A 282     -15.527   0.989  22.282  1.00 92.09           H  
ATOM   4456  C   ALA A 282     -14.295   2.003  20.896  1.00 92.09           C  
ATOM   4457  CB  ALA A 282     -14.733  -0.488  20.955  1.00 92.09           C  
ATOM   4458  HB1 ALA A 282     -14.506  -0.614  19.896  1.00 92.09           H  
ATOM   4459  HB2 ALA A 282     -15.449  -1.251  21.259  1.00 92.09           H  
ATOM   4460  HB3 ALA A 282     -13.821  -0.594  21.542  1.00 92.09           H  
ATOM   4461  O   ALA A 282     -13.499   2.364  21.762  1.00 92.09           O  
ATOM   4462  N   HIS A 283     -14.302   2.550  19.674  1.00 90.28           N  
ATOM   4463  H   HIS A 283     -14.970   2.193  19.005  1.00 90.28           H  
ATOM   4464  CA  HIS A 283     -13.276   3.501  19.219  1.00 90.28           C  
ATOM   4465  HA  HIS A 283     -12.571   3.673  20.033  1.00 90.28           H  
ATOM   4466  C   HIS A 283     -13.806   4.894  18.858  1.00 90.28           C  
ATOM   4467  CB  HIS A 283     -12.460   2.902  18.067  1.00 90.28           C  
ATOM   4468  HB2 HIS A 283     -13.125   2.691  17.230  1.00 90.28           H  
ATOM   4469  HB3 HIS A 283     -11.723   3.633  17.733  1.00 90.28           H  
ATOM   4470  O   HIS A 283     -12.997   5.801  18.661  1.00 90.28           O  
ATOM   4471  CG  HIS A 283     -11.733   1.642  18.449  1.00 90.28           C  
ATOM   4472  CD2 HIS A 283     -10.432   1.506  18.861  1.00 90.28           C  
ATOM   4473  HD2 HIS A 283      -9.725   2.313  18.984  1.00 90.28           H  
ATOM   4474  ND1 HIS A 283     -12.293   0.397  18.440  1.00 90.28           N  
ATOM   4475  HD1 HIS A 283     -13.252   0.194  18.194  1.00 90.28           H  
ATOM   4476  CE1 HIS A 283     -11.357  -0.475  18.825  1.00 90.28           C  
ATOM   4477  HE1 HIS A 283     -11.541  -1.538  18.875  1.00 90.28           H  
ATOM   4478  NE2 HIS A 283     -10.185   0.140  19.093  1.00 90.28           N  
ATOM   4479  N   ARG A 284     -15.128   5.120  18.818  1.00 85.42           N  
ATOM   4480  H   ARG A 284     -15.747   4.327  18.900  1.00 85.42           H  
ATOM   4481  CA  ARG A 284     -15.718   6.438  18.499  1.00 85.42           C  
ATOM   4482  HA  ARG A 284     -15.356   6.742  17.517  1.00 85.42           H  
ATOM   4483  C   ARG A 284     -15.275   7.541  19.462  1.00 85.42           C  
ATOM   4484  CB  ARG A 284     -17.257   6.353  18.427  1.00 85.42           C  
ATOM   4485  HB2 ARG A 284     -17.540   5.583  17.709  1.00 85.42           H  
ATOM   4486  HB3 ARG A 284     -17.630   7.302  18.044  1.00 85.42           H  
ATOM   4487  O   ARG A 284     -15.152   8.693  19.062  1.00 85.42           O  
ATOM   4488  CG  ARG A 284     -17.943   6.073  19.778  1.00 85.42           C  
ATOM   4489  HG2 ARG A 284     -17.718   6.882  20.474  1.00 85.42           H  
ATOM   4490  HG3 ARG A 284     -17.573   5.134  20.189  1.00 85.42           H  
ATOM   4491  CD  ARG A 284     -19.464   5.994  19.621  1.00 85.42           C  
ATOM   4492  HD2 ARG A 284     -19.708   5.147  18.980  1.00 85.42           H  
ATOM   4493  HD3 ARG A 284     -19.802   6.908  19.132  1.00 85.42           H  
ATOM   4494  NE  ARG A 284     -20.150   5.844  20.924  1.00 85.42           N  
ATOM   4495  HE  ARG A 284     -19.606   5.454  21.681  1.00 85.42           H  
ATOM   4496  NH1 ARG A 284     -22.222   6.578  20.250  1.00 85.42           N  
ATOM   4497 HH11 ARG A 284     -23.175   6.816  20.485  1.00 85.42           H  
ATOM   4498 HH12 ARG A 284     -21.889   6.731  19.309  1.00 85.42           H  
ATOM   4499  NH2 ARG A 284     -21.980   5.878  22.318  1.00 85.42           N  
ATOM   4500 HH21 ARG A 284     -21.495   5.374  23.047  1.00 85.42           H  
ATOM   4501 HH22 ARG A 284     -22.967   6.075  22.401  1.00 85.42           H  
ATOM   4502  CZ  ARG A 284     -21.429   6.103  21.162  1.00 85.42           C  
ATOM   4503  N   SER A 285     -15.006   7.167  20.714  1.00 74.89           N  
ATOM   4504  H   SER A 285     -15.178   6.200  20.948  1.00 74.89           H  
ATOM   4505  CA  SER A 285     -14.575   8.068  21.788  1.00 74.89           C  
ATOM   4506  HA  SER A 285     -14.768   9.097  21.484  1.00 74.89           H  
ATOM   4507  C   SER A 285     -13.072   7.973  22.088  1.00 74.89           C  
ATOM   4508  CB  SER A 285     -15.396   7.809  23.057  1.00 74.89           C  
ATOM   4509  HB2 SER A 285     -15.179   6.808  23.429  1.00 74.89           H  
ATOM   4510  HB3 SER A 285     -15.117   8.536  23.820  1.00 74.89           H  
ATOM   4511  O   SER A 285     -12.603   8.618  23.025  1.00 74.89           O  
ATOM   4512  OG  SER A 285     -16.785   7.921  22.797  1.00 74.89           O  
ATOM   4513  HG  SER A 285     -17.250   7.832  23.632  1.00 74.89           H  
ATOM   4514  N   ASP A 286     -12.302   7.188  21.318  1.00 69.63           N  
ATOM   4515  H   ASP A 286     -12.717   6.732  20.518  1.00 69.63           H  
ATOM   4516  CA  ASP A 286     -10.853   7.025  21.507  1.00 69.63           C  
ATOM   4517  HA  ASP A 286     -10.663   7.012  22.580  1.00 69.63           H  
ATOM   4518  C   ASP A 286     -10.081   8.230  20.940  1.00 69.63           C  
ATOM   4519  CB  ASP A 286     -10.356   5.669  20.979  1.00 69.63           C  
ATOM   4520  HB2 ASP A 286     -10.485   5.632  19.897  1.00 69.63           H  
ATOM   4521  HB3 ASP A 286     -10.959   4.877  21.422  1.00 69.63           H  
ATOM   4522  O   ASP A 286      -9.463   8.221  19.859  1.00 69.63           O  
ATOM   4523  CG  ASP A 286      -8.879   5.406  21.326  1.00 69.63           C  
ATOM   4524  OD1 ASP A 286      -8.326   6.115  22.201  1.00 69.63           O  
ATOM   4525  OD2 ASP A 286      -8.283   4.509  20.687  1.00 69.63           O  
ATOM   4526  N   ILE A 287     -10.146   9.323  21.698  1.00 66.68           N  
ATOM   4527  H   ILE A 287     -10.742   9.277  22.512  1.00 66.68           H  
ATOM   4528  CA  ILE A 287      -9.347  10.519  21.483  1.00 66.68           C  
ATOM   4529  HA  ILE A 287      -9.197  10.651  20.412  1.00 66.68           H  
ATOM   4530  C   ILE A 287      -7.987  10.267  22.139  1.00 66.68           C  
ATOM   4531  CB  ILE A 287     -10.067  11.787  22.001  1.00 66.68           C  
ATOM   4532  HB  ILE A 287     -10.143  11.731  23.087  1.00 66.68           H  
ATOM   4533  O   ILE A 287      -7.787  10.521  23.321  1.00 66.68           O  
ATOM   4534  CG1 ILE A 287     -11.495  11.907  21.417  1.00 66.68           C  
ATOM   4535 HG12 ILE A 287     -11.442  11.975  20.330  1.00 66.68           H  
ATOM   4536 HG13 ILE A 287     -12.067  11.013  21.668  1.00 66.68           H  
ATOM   4537  CG2 ILE A 287      -9.236  13.028  21.621  1.00 66.68           C  
ATOM   4538 HG21 ILE A 287      -8.210  12.914  21.971  1.00 66.68           H  
ATOM   4539 HG22 ILE A 287      -9.648  13.915  22.101  1.00 66.68           H  
ATOM   4540 HG23 ILE A 287      -9.238  13.171  20.540  1.00 66.68           H  
ATOM   4541  CD1 ILE A 287     -12.295  13.101  21.951  1.00 66.68           C  
ATOM   4542 HD11 ILE A 287     -12.291  13.094  23.041  1.00 66.68           H  
ATOM   4543 HD12 ILE A 287     -13.324  13.028  21.602  1.00 66.68           H  
ATOM   4544 HD13 ILE A 287     -11.874  14.039  21.588  1.00 66.68           H  
ATOM   4545  N   GLY A 288      -7.024   9.785  21.350  1.00 65.03           N  
ATOM   4546  H   GLY A 288      -7.334   9.400  20.469  1.00 65.03           H  
ATOM   4547  CA  GLY A 288      -5.625   9.577  21.758  1.00 65.03           C  
ATOM   4548  HA2 GLY A 288      -5.625   8.945  22.646  1.00 65.03           H  
ATOM   4549  HA3 GLY A 288      -5.093   9.050  20.966  1.00 65.03           H  
ATOM   4550  C   GLY A 288      -4.844  10.859  22.101  1.00 65.03           C  
ATOM   4551  O   GLY A 288      -3.617  10.875  21.974  1.00 65.03           O  
ATOM   4552  N   ALA A 289      -5.539  11.934  22.484  1.00 69.99           N  
ATOM   4553  H   ALA A 289      -6.508  11.781  22.724  1.00 69.99           H  
ATOM   4554  CA  ALA A 289      -4.955  13.176  22.955  1.00 69.99           C  
ATOM   4555  HA  ALA A 289      -4.192  13.497  22.245  1.00 69.99           H  
ATOM   4556  C   ALA A 289      -4.300  12.935  24.315  1.00 69.99           C  
ATOM   4557  CB  ALA A 289      -6.028  14.267  23.028  1.00 69.99           C  
ATOM   4558  HB1 ALA A 289      -6.435  14.460  22.036  1.00 69.99           H  
ATOM   4559  HB2 ALA A 289      -6.829  13.961  23.702  1.00 69.99           H  
ATOM   4560  HB3 ALA A 289      -5.588  15.189  23.408  1.00 69.99           H  
ATOM   4561  O   ALA A 289      -4.941  12.514  25.275  1.00 69.99           O  
ATOM   4562  N   LYS A 290      -2.999  13.193  24.364  1.00 78.68           N  
ATOM   4563  H   LYS A 290      -2.559  13.569  23.536  1.00 78.68           H  
ATOM   4564  CA  LYS A 290      -2.181  13.153  25.571  1.00 78.68           C  
ATOM   4565  HA  LYS A 290      -2.798  13.318  26.454  1.00 78.68           H  
ATOM   4566  C   LYS A 290      -1.155  14.264  25.482  1.00 78.68           C  
ATOM   4567  CB  LYS A 290      -1.463  11.809  25.700  1.00 78.68           C  
ATOM   4568  HB2 LYS A 290      -0.829  11.655  24.827  1.00 78.68           H  
ATOM   4569  HB3 LYS A 290      -0.826  11.867  26.583  1.00 78.68           H  
ATOM   4570  O   LYS A 290      -0.722  14.593  24.374  1.00 78.68           O  
ATOM   4571  CG  LYS A 290      -2.418  10.621  25.851  1.00 78.68           C  
ATOM   4572  HG2 LYS A 290      -2.953  10.433  24.920  1.00 78.68           H  
ATOM   4573  HG3 LYS A 290      -3.129  10.831  26.649  1.00 78.68           H  
ATOM   4574  CD  LYS A 290      -1.585   9.402  26.224  1.00 78.68           C  
ATOM   4575  HD2 LYS A 290      -0.945   9.692  27.057  1.00 78.68           H  
ATOM   4576  HD3 LYS A 290      -0.953   9.099  25.389  1.00 78.68           H  
ATOM   4577  CE  LYS A 290      -2.469   8.247  26.668  1.00 78.68           C  
ATOM   4578  HE2 LYS A 290      -2.772   7.652  25.807  1.00 78.68           H  
ATOM   4579  HE3 LYS A 290      -3.356   8.668  27.140  1.00 78.68           H  
ATOM   4580  NZ  LYS A 290      -1.706   7.473  27.669  1.00 78.68           N  
ATOM   4581  HZ1 LYS A 290      -2.213   6.692  28.058  1.00 78.68           H  
ATOM   4582  HZ2 LYS A 290      -0.787   7.210  27.342  1.00 78.68           H  
ATOM   4583  HZ3 LYS A 290      -1.507   8.090  28.444  1.00 78.68           H  
ATOM   4584  N   VAL A 291      -0.726  14.796  26.620  1.00 81.50           N  
ATOM   4585  H   VAL A 291      -1.072  14.433  27.497  1.00 81.50           H  
ATOM   4586  CA  VAL A 291       0.450  15.668  26.643  1.00 81.50           C  
ATOM   4587  HA  VAL A 291       0.326  16.442  25.886  1.00 81.50           H  
ATOM   4588  C   VAL A 291       1.657  14.804  26.277  1.00 81.50           C  
ATOM   4589  CB  VAL A 291       0.624  16.371  27.999  1.00 81.50           C  
ATOM   4590  HB  VAL A 291       0.824  15.624  28.768  1.00 81.50           H  
ATOM   4591  O   VAL A 291       1.872  13.745  26.858  1.00 81.50           O  
ATOM   4592  CG1 VAL A 291       1.794  17.358  27.941  1.00 81.50           C  
ATOM   4593 HG11 VAL A 291       2.730  16.832  27.749  1.00 81.50           H  
ATOM   4594 HG12 VAL A 291       1.898  17.869  28.898  1.00 81.50           H  
ATOM   4595 HG13 VAL A 291       1.632  18.107  27.166  1.00 81.50           H  
ATOM   4596  CG2 VAL A 291      -0.642  17.155  28.375  1.00 81.50           C  
ATOM   4597 HG21 VAL A 291      -1.475  16.473  28.548  1.00 81.50           H  
ATOM   4598 HG22 VAL A 291      -0.901  17.861  27.586  1.00 81.50           H  
ATOM   4599 HG23 VAL A 291      -0.470  17.707  29.299  1.00 81.50           H  
ATOM   4600  N   ARG A 292       2.390  15.196  25.231  1.00 82.22           N  
ATOM   4601  H   ARG A 292       2.096  16.034  24.749  1.00 82.22           H  
ATOM   4602  CA  ARG A 292       3.563  14.454  24.723  1.00 82.22           C  
ATOM   4603  HA  ARG A 292       3.723  13.560  25.325  1.00 82.22           H  
ATOM   4604  C   ARG A 292       4.867  15.232  24.856  1.00 82.22           C  
ATOM   4605  CB  ARG A 292       3.348  14.048  23.255  1.00 82.22           C  
ATOM   4606  HB2 ARG A 292       4.250  13.552  22.896  1.00 82.22           H  
ATOM   4607  HB3 ARG A 292       3.215  14.950  22.657  1.00 82.22           H  
ATOM   4608  O   ARG A 292       5.932  14.644  24.712  1.00 82.22           O  
ATOM   4609  CG  ARG A 292       2.159  13.114  22.995  1.00 82.22           C  
ATOM   4610  HG2 ARG A 292       2.140  12.891  21.928  1.00 82.22           H  
ATOM   4611  HG3 ARG A 292       1.230  13.624  23.247  1.00 82.22           H  
ATOM   4612  CD  ARG A 292       2.249  11.797  23.772  1.00 82.22           C  
ATOM   4613  HD2 ARG A 292       2.118  12.000  24.834  1.00 82.22           H  
ATOM   4614  HD3 ARG A 292       3.240  11.371  23.613  1.00 82.22           H  
ATOM   4615  NE  ARG A 292       1.210  10.854  23.317  1.00 82.22           N  
ATOM   4616  HE  ARG A 292       0.413  11.266  22.853  1.00 82.22           H  
ATOM   4617  NH1 ARG A 292       2.172   8.939  24.129  1.00 82.22           N  
ATOM   4618 HH11 ARG A 292       2.865   9.512  24.588  1.00 82.22           H  
ATOM   4619 HH12 ARG A 292       2.215   7.934  24.219  1.00 82.22           H  
ATOM   4620  NH2 ARG A 292       0.266   8.820  22.956  1.00 82.22           N  
ATOM   4621 HH21 ARG A 292       0.325   7.813  22.982  1.00 82.22           H  
ATOM   4622 HH22 ARG A 292      -0.480   9.276  22.449  1.00 82.22           H  
ATOM   4623  CZ  ARG A 292       1.222   9.545  23.470  1.00 82.22           C  
ATOM   4624  N   PHE A 293       4.769  16.531  25.113  1.00 86.38           N  
ATOM   4625  H   PHE A 293       3.863  16.911  25.345  1.00 86.38           H  
ATOM   4626  CA  PHE A 293       5.892  17.444  25.234  1.00 86.38           C  
ATOM   4627  HA  PHE A 293       6.817  16.879  25.350  1.00 86.38           H  
ATOM   4628  C   PHE A 293       5.688  18.304  26.475  1.00 86.38           C  
ATOM   4629  CB  PHE A 293       6.002  18.320  23.979  1.00 86.38           C  
ATOM   4630  HB2 PHE A 293       6.859  18.984  24.093  1.00 86.38           H  
ATOM   4631  HB3 PHE A 293       5.114  18.948  23.907  1.00 86.38           H  
ATOM   4632  O   PHE A 293       4.589  18.798  26.715  1.00 86.38           O  
ATOM   4633  CG  PHE A 293       6.166  17.543  22.688  1.00 86.38           C  
ATOM   4634  CD1 PHE A 293       7.414  16.984  22.358  1.00 86.38           C  
ATOM   4635  HD1 PHE A 293       8.255  17.107  23.024  1.00 86.38           H  
ATOM   4636  CD2 PHE A 293       5.072  17.374  21.818  1.00 86.38           C  
ATOM   4637  HD2 PHE A 293       4.116  17.811  22.063  1.00 86.38           H  
ATOM   4638  CE1 PHE A 293       7.570  16.263  21.161  1.00 86.38           C  
ATOM   4639  HE1 PHE A 293       8.531  15.840  20.910  1.00 86.38           H  
ATOM   4640  CE2 PHE A 293       5.227  16.651  20.621  1.00 86.38           C  
ATOM   4641  HE2 PHE A 293       4.391  16.535  19.948  1.00 86.38           H  
ATOM   4642  CZ  PHE A 293       6.477  16.098  20.292  1.00 86.38           C  
ATOM   4643  HZ  PHE A 293       6.601  15.551  19.369  1.00 86.38           H  
ATOM   4644  N   GLY A 294       6.758  18.477  27.234  1.00 88.91           N  
ATOM   4645  H   GLY A 294       7.614  17.998  26.995  1.00 88.91           H  
ATOM   4646  CA  GLY A 294       6.796  19.229  28.476  1.00 88.91           C  
ATOM   4647  HA2 GLY A 294       6.032  18.865  29.163  1.00 88.91           H  
ATOM   4648  HA3 GLY A 294       6.623  20.287  28.278  1.00 88.91           H  
ATOM   4649  C   GLY A 294       8.166  19.051  29.117  1.00 88.91           C  
ATOM   4650  O   GLY A 294       8.945  18.187  28.704  1.00 88.91           O  
ATOM   4651  N   GLU A 295       8.476  19.867  30.117  1.00 90.63           N  
ATOM   4652  H   GLU A 295       7.811  20.561  30.427  1.00 90.63           H  
ATOM   4653  CA  GLU A 295       9.677  19.659  30.922  1.00 90.63           C  
ATOM   4654  HA  GLU A 295      10.549  19.699  30.270  1.00 90.63           H  
ATOM   4655  C   GLU A 295       9.629  18.277  31.588  1.00 90.63           C  
ATOM   4656  CB  GLU A 295       9.811  20.758  31.977  1.00 90.63           C  
ATOM   4657  HB2 GLU A 295       8.921  20.757  32.606  1.00 90.63           H  
ATOM   4658  HB3 GLU A 295      10.680  20.532  32.596  1.00 90.63           H  
ATOM   4659  O   GLU A 295       8.559  17.803  31.970  1.00 90.63           O  
ATOM   4660  CG  GLU A 295      10.000  22.143  31.338  1.00 90.63           C  
ATOM   4661  HG2 GLU A 295       9.127  22.379  30.730  1.00 90.63           H  
ATOM   4662  HG3 GLU A 295      10.870  22.104  30.683  1.00 90.63           H  
ATOM   4663  CD  GLU A 295      10.193  23.255  32.377  1.00 90.63           C  
ATOM   4664  OE1 GLU A 295      10.464  24.391  31.934  1.00 90.63           O  
ATOM   4665  OE2 GLU A 295      10.086  22.953  33.586  1.00 90.63           O  
ATOM   4666  N   LYS A 296      10.786  17.617  31.733  1.00 84.85           N  
ATOM   4667  H   LYS A 296      11.627  18.065  31.399  1.00 84.85           H  
ATOM   4668  CA  LYS A 296      10.868  16.230  32.228  1.00 84.85           C  
ATOM   4669  HA  LYS A 296      10.371  15.581  31.506  1.00 84.85           H  
ATOM   4670  C   LYS A 296      10.117  16.029  33.554  1.00 84.85           C  
ATOM   4671  CB  LYS A 296      12.347  15.824  32.328  1.00 84.85           C  
ATOM   4672  HB2 LYS A 296      12.832  16.422  33.099  1.00 84.85           H  
ATOM   4673  HB3 LYS A 296      12.833  16.029  31.374  1.00 84.85           H  
ATOM   4674  O   LYS A 296       9.409  15.040  33.690  1.00 84.85           O  
ATOM   4675  CG  LYS A 296      12.521  14.334  32.655  1.00 84.85           C  
ATOM   4676  HG2 LYS A 296      12.041  13.735  31.881  1.00 84.85           H  
ATOM   4677  HG3 LYS A 296      12.050  14.112  33.613  1.00 84.85           H  
ATOM   4678  CD  LYS A 296      14.006  13.964  32.740  1.00 84.85           C  
ATOM   4679  HD2 LYS A 296      14.482  14.583  33.501  1.00 84.85           H  
ATOM   4680  HD3 LYS A 296      14.481  14.142  31.775  1.00 84.85           H  
ATOM   4681  CE  LYS A 296      14.126  12.488  33.124  1.00 84.85           C  
ATOM   4682  HE2 LYS A 296      13.653  11.885  32.349  1.00 84.85           H  
ATOM   4683  HE3 LYS A 296      13.559  12.328  34.041  1.00 84.85           H  
ATOM   4684  NZ  LYS A 296      15.541  12.087  33.314  1.00 84.85           N  
ATOM   4685  HZ1 LYS A 296      15.584  11.113  33.579  1.00 84.85           H  
ATOM   4686  HZ2 LYS A 296      16.067  12.224  32.463  1.00 84.85           H  
ATOM   4687  HZ3 LYS A 296      15.954  12.635  34.055  1.00 84.85           H  
ATOM   4688  N   GLY A 297      10.211  16.992  34.479  1.00 86.67           N  
ATOM   4689  H   GLY A 297      10.762  17.810  34.262  1.00 86.67           H  
ATOM   4690  CA  GLY A 297       9.489  16.957  35.759  1.00 86.67           C  
ATOM   4691  HA2 GLY A 297       9.774  17.822  36.358  1.00 86.67           H  
ATOM   4692  HA3 GLY A 297       9.759  16.052  36.303  1.00 86.67           H  
ATOM   4693  C   GLY A 297       7.966  16.977  35.596  1.00 86.67           C  
ATOM   4694  O   GLY A 297       7.281  16.135  36.167  1.00 86.67           O  
ATOM   4695  N   VAL A 298       7.449  17.860  34.737  1.00 86.43           N  
ATOM   4696  H   VAL A 298       8.075  18.494  34.260  1.00 86.43           H  
ATOM   4697  CA  VAL A 298       6.010  17.972  34.432  1.00 86.43           C  
ATOM   4698  HA  VAL A 298       5.453  18.049  35.365  1.00 86.43           H  
ATOM   4699  C   VAL A 298       5.503  16.726  33.698  1.00 86.43           C  
ATOM   4700  CB  VAL A 298       5.752  19.250  33.604  1.00 86.43           C  
ATOM   4701  HB  VAL A 298       6.345  19.193  32.691  1.00 86.43           H  
ATOM   4702  O   VAL A 298       4.413  16.236  33.973  1.00 86.43           O  
ATOM   4703  CG1 VAL A 298       4.286  19.397  33.182  1.00 86.43           C  
ATOM   4704 HG11 VAL A 298       4.141  20.344  32.661  1.00 86.43           H  
ATOM   4705 HG12 VAL A 298       3.645  19.368  34.064  1.00 86.43           H  
ATOM   4706 HG13 VAL A 298       4.005  18.588  32.509  1.00 86.43           H  
ATOM   4707  CG2 VAL A 298       6.180  20.522  34.361  1.00 86.43           C  
ATOM   4708 HG21 VAL A 298       6.623  20.280  35.327  1.00 86.43           H  
ATOM   4709 HG22 VAL A 298       6.906  21.082  33.771  1.00 86.43           H  
ATOM   4710 HG23 VAL A 298       5.325  21.169  34.557  1.00 86.43           H  
ATOM   4711  N   MET A 299       6.301  16.156  32.790  1.00 87.89           N  
ATOM   4712  H   MET A 299       7.187  16.598  32.591  1.00 87.89           H  
ATOM   4713  CA  MET A 299       5.943  14.912  32.099  1.00 87.89           C  
ATOM   4714  HA  MET A 299       4.940  15.019  31.686  1.00 87.89           H  
ATOM   4715  C   MET A 299       5.893  13.712  33.049  1.00 87.89           C  
ATOM   4716  CB  MET A 299       6.928  14.640  30.955  1.00 87.89           C  
ATOM   4717  HB2 MET A 299       7.948  14.712  31.330  1.00 87.89           H  
ATOM   4718  HB3 MET A 299       6.782  13.622  30.590  1.00 87.89           H  
ATOM   4719  O   MET A 299       5.005  12.873  32.917  1.00 87.89           O  
ATOM   4720  CG  MET A 299       6.755  15.615  29.783  1.00 87.89           C  
ATOM   4721  HG2 MET A 299       6.984  16.620  30.139  1.00 87.89           H  
ATOM   4722  HG3 MET A 299       7.494  15.364  29.022  1.00 87.89           H  
ATOM   4723  SD  MET A 299       5.117  15.663  28.992  1.00 87.89           S  
ATOM   4724  CE  MET A 299       4.880  13.915  28.580  1.00 87.89           C  
ATOM   4725  HE1 MET A 299       4.784  13.330  29.495  1.00 87.89           H  
ATOM   4726  HE2 MET A 299       3.962  13.799  28.003  1.00 87.89           H  
ATOM   4727  HE3 MET A 299       5.724  13.554  27.994  1.00 87.89           H  
ATOM   4728  N   ASP A 300       6.816  13.619  34.008  1.00 88.57           N  
ATOM   4729  H   ASP A 300       7.555  14.307  34.047  1.00 88.57           H  
ATOM   4730  CA  ASP A 300       6.812  12.558  35.018  1.00 88.57           C  
ATOM   4731  HA  ASP A 300       6.751  11.592  34.517  1.00 88.57           H  
ATOM   4732  C   ASP A 300       5.583  12.662  35.941  1.00 88.57           C  
ATOM   4733  CB  ASP A 300       8.120  12.595  35.833  1.00 88.57           C  
ATOM   4734  HB2 ASP A 300       8.002  11.938  36.694  1.00 88.57           H  
ATOM   4735  HB3 ASP A 300       8.283  13.605  36.209  1.00 88.57           H  
ATOM   4736  O   ASP A 300       4.999  11.638  36.299  1.00 88.57           O  
ATOM   4737  CG  ASP A 300       9.370  12.129  35.065  1.00 88.57           C  
ATOM   4738  OD1 ASP A 300       9.224  11.448  34.023  1.00 88.57           O  
ATOM   4739  OD2 ASP A 300      10.488  12.371  35.581  1.00 88.57           O  
ATOM   4740  N   GLU A 301       5.153  13.878  36.289  1.00 88.05           N  
ATOM   4741  H   GLU A 301       5.696  14.681  36.006  1.00 88.05           H  
ATOM   4742  CA  GLU A 301       3.907  14.127  37.030  1.00 88.05           C  
ATOM   4743  HA  GLU A 301       3.902  13.528  37.940  1.00 88.05           H  
ATOM   4744  C   GLU A 301       2.674  13.703  36.223  1.00 88.05           C  
ATOM   4745  CB  GLU A 301       3.820  15.607  37.432  1.00 88.05           C  
ATOM   4746  HB2 GLU A 301       2.810  15.822  37.781  1.00 88.05           H  
ATOM   4747  HB3 GLU A 301       4.031  16.230  36.562  1.00 88.05           H  
ATOM   4748  O   GLU A 301       1.871  12.906  36.710  1.00 88.05           O  
ATOM   4749  CG  GLU A 301       4.808  15.934  38.562  1.00 88.05           C  
ATOM   4750  HG2 GLU A 301       5.799  15.567  38.295  1.00 88.05           H  
ATOM   4751  HG3 GLU A 301       4.498  15.391  39.455  1.00 88.05           H  
ATOM   4752  CD  GLU A 301       4.907  17.432  38.888  1.00 88.05           C  
ATOM   4753  OE1 GLU A 301       5.753  17.748  39.756  1.00 88.05           O  
ATOM   4754  OE2 GLU A 301       4.160  18.238  38.290  1.00 88.05           O  
ATOM   4755  N   ILE A 302       2.578  14.128  34.959  1.00 86.43           N  
ATOM   4756  H   ILE A 302       3.262  14.799  34.636  1.00 86.43           H  
ATOM   4757  CA  ILE A 302       1.477  13.759  34.058  1.00 86.43           C  
ATOM   4758  HA  ILE A 302       0.539  14.065  34.521  1.00 86.43           H  
ATOM   4759  C   ILE A 302       1.400  12.239  33.862  1.00 86.43           C  
ATOM   4760  CB  ILE A 302       1.616  14.505  32.711  1.00 86.43           C  
ATOM   4761  HB  ILE A 302       2.634  14.367  32.344  1.00 86.43           H  
ATOM   4762  O   ILE A 302       0.311  11.671  33.914  1.00 86.43           O  
ATOM   4763  CG1 ILE A 302       1.357  16.016  32.914  1.00 86.43           C  
ATOM   4764 HG12 ILE A 302       0.300  16.177  33.123  1.00 86.43           H  
ATOM   4765 HG13 ILE A 302       1.910  16.377  33.782  1.00 86.43           H  
ATOM   4766  CG2 ILE A 302       0.644  13.946  31.651  1.00 86.43           C  
ATOM   4767 HG21 ILE A 302      -0.381  14.007  32.019  1.00 86.43           H  
ATOM   4768 HG22 ILE A 302       0.728  14.505  30.719  1.00 86.43           H  
ATOM   4769 HG23 ILE A 302       0.878  12.907  31.420  1.00 86.43           H  
ATOM   4770  CD1 ILE A 302       1.765  16.878  31.714  1.00 86.43           C  
ATOM   4771 HD11 ILE A 302       1.688  17.930  31.986  1.00 86.43           H  
ATOM   4772 HD12 ILE A 302       2.792  16.657  31.424  1.00 86.43           H  
ATOM   4773 HD13 ILE A 302       1.094  16.692  30.876  1.00 86.43           H  
ATOM   4774  N   HIS A 303       2.528  11.544  33.669  1.00 85.34           N  
ATOM   4775  H   HIS A 303       3.402  12.045  33.604  1.00 85.34           H  
ATOM   4776  CA  HIS A 303       2.523  10.083  33.528  1.00 85.34           C  
ATOM   4777  HA  HIS A 303       1.823   9.814  32.737  1.00 85.34           H  
ATOM   4778  C   HIS A 303       2.035   9.381  34.803  1.00 85.34           C  
ATOM   4779  CB  HIS A 303       3.915   9.568  33.141  1.00 85.34           C  
ATOM   4780  HB2 HIS A 303       3.919   8.482  33.234  1.00 85.34           H  
ATOM   4781  HB3 HIS A 303       4.649   9.962  33.845  1.00 85.34           H  
ATOM   4782  O   HIS A 303       1.235   8.448  34.712  1.00 85.34           O  
ATOM   4783  CG  HIS A 303       4.347   9.901  31.735  1.00 85.34           C  
ATOM   4784  CD2 HIS A 303       3.659   9.664  30.574  1.00 85.34           C  
ATOM   4785  HD2 HIS A 303       2.675   9.223  30.506  1.00 85.34           H  
ATOM   4786  ND1 HIS A 303       5.550  10.461  31.381  1.00 85.34           N  
ATOM   4787  HD1 HIS A 303       6.213  10.860  32.029  1.00 85.34           H  
ATOM   4788  CE1 HIS A 303       5.583  10.570  30.045  1.00 85.34           C  
ATOM   4789  HE1 HIS A 303       6.393  11.016  29.487  1.00 85.34           H  
ATOM   4790  NE2 HIS A 303       4.456  10.081  29.497  1.00 85.34           N  
ATOM   4791  N   ARG A 304       2.452   9.846  35.991  1.00 86.51           N  
ATOM   4792  H   ARG A 304       3.074  10.642  36.002  1.00 86.51           H  
ATOM   4793  CA  ARG A 304       1.951   9.309  37.269  1.00 86.51           C  
ATOM   4794  HA  ARG A 304       2.090   8.228  37.281  1.00 86.51           H  
ATOM   4795  C   ARG A 304       0.453   9.549  37.424  1.00 86.51           C  
ATOM   4796  CB  ARG A 304       2.691   9.938  38.454  1.00 86.51           C  
ATOM   4797  HB2 ARG A 304       2.666  11.023  38.345  1.00 86.51           H  
ATOM   4798  HB3 ARG A 304       2.165   9.682  39.374  1.00 86.51           H  
ATOM   4799  O   ARG A 304      -0.254   8.647  37.867  1.00 86.51           O  
ATOM   4800  CG  ARG A 304       4.145   9.469  38.593  1.00 86.51           C  
ATOM   4801  HG2 ARG A 304       4.176   8.404  38.820  1.00 86.51           H  
ATOM   4802  HG3 ARG A 304       4.678   9.638  37.658  1.00 86.51           H  
ATOM   4803  CD  ARG A 304       4.800  10.262  39.731  1.00 86.51           C  
ATOM   4804  HD2 ARG A 304       4.386  11.270  39.721  1.00 86.51           H  
ATOM   4805  HD3 ARG A 304       4.551   9.794  40.683  1.00 86.51           H  
ATOM   4806  NE  ARG A 304       6.261  10.361  39.574  1.00 86.51           N  
ATOM   4807  HE  ARG A 304       6.686   9.753  38.889  1.00 86.51           H  
ATOM   4808  NH1 ARG A 304       6.543  12.222  40.898  1.00 86.51           N  
ATOM   4809 HH11 ARG A 304       5.551  12.227  41.087  1.00 86.51           H  
ATOM   4810 HH12 ARG A 304       7.093  13.030  41.153  1.00 86.51           H  
ATOM   4811  NH2 ARG A 304       8.272  11.420  39.743  1.00 86.51           N  
ATOM   4812 HH21 ARG A 304       8.803  12.221  40.052  1.00 86.51           H  
ATOM   4813 HH22 ARG A 304       8.639  10.847  38.997  1.00 86.51           H  
ATOM   4814  CZ  ARG A 304       7.016  11.324  40.077  1.00 86.51           C  
ATOM   4815  N   GLU A 305      -0.042  10.728  37.057  1.00 84.73           N  
ATOM   4816  H   GLU A 305       0.595  11.448  36.748  1.00 84.73           H  
ATOM   4817  CA  GLU A 305      -1.475  11.035  37.076  1.00 84.73           C  
ATOM   4818  HA  GLU A 305      -1.874  10.820  38.067  1.00 84.73           H  
ATOM   4819  C   GLU A 305      -2.268  10.170  36.090  1.00 84.73           C  
ATOM   4820  CB  GLU A 305      -1.718  12.518  36.781  1.00 84.73           C  
ATOM   4821  HB2 GLU A 305      -2.783  12.649  36.588  1.00 84.73           H  
ATOM   4822  HB3 GLU A 305      -1.164  12.812  35.889  1.00 84.73           H  
ATOM   4823  O   GLU A 305      -3.298   9.608  36.470  1.00 84.73           O  
ATOM   4824  CG  GLU A 305      -1.330  13.418  37.961  1.00 84.73           C  
ATOM   4825  HG2 GLU A 305      -0.260  13.335  38.152  1.00 84.73           H  
ATOM   4826  HG3 GLU A 305      -1.852  13.059  38.848  1.00 84.73           H  
ATOM   4827  CD  GLU A 305      -1.703  14.890  37.724  1.00 84.73           C  
ATOM   4828  OE1 GLU A 305      -1.565  15.659  38.699  1.00 84.73           O  
ATOM   4829  OE2 GLU A 305      -2.199  15.213  36.620  1.00 84.73           O  
ATOM   4830  N   GLU A 306      -1.780   9.992  34.858  1.00 81.47           N  
ATOM   4831  H   GLU A 306      -0.955  10.512  34.594  1.00 81.47           H  
ATOM   4832  CA  GLU A 306      -2.389   9.099  33.868  1.00 81.47           C  
ATOM   4833  HA  GLU A 306      -3.417   9.418  33.697  1.00 81.47           H  
ATOM   4834  C   GLU A 306      -2.444   7.647  34.371  1.00 81.47           C  
ATOM   4835  CB  GLU A 306      -1.634   9.136  32.523  1.00 81.47           C  
ATOM   4836  HB2 GLU A 306      -0.561   9.047  32.693  1.00 81.47           H  
ATOM   4837  HB3 GLU A 306      -1.955   8.257  31.964  1.00 81.47           H  
ATOM   4838  O   GLU A 306      -3.479   6.987  34.233  1.00 81.47           O  
ATOM   4839  CG  GLU A 306      -1.916  10.371  31.645  1.00 81.47           C  
ATOM   4840  HG2 GLU A 306      -1.473  11.258  32.099  1.00 81.47           H  
ATOM   4841  HG3 GLU A 306      -2.996  10.518  31.608  1.00 81.47           H  
ATOM   4842  CD  GLU A 306      -1.405  10.215  30.194  1.00 81.47           C  
ATOM   4843  OE1 GLU A 306      -1.555  11.163  29.393  1.00 81.47           O  
ATOM   4844  OE2 GLU A 306      -1.027   9.087  29.770  1.00 81.47           O  
ATOM   4845  N   ASP A 307      -1.367   7.143  34.977  1.00 79.80           N  
ATOM   4846  H   ASP A 307      -0.531   7.709  35.014  1.00 79.80           H  
ATOM   4847  CA  ASP A 307      -1.297   5.780  35.507  1.00 79.80           C  
ATOM   4848  HA  ASP A 307      -1.689   5.096  34.754  1.00 79.80           H  
ATOM   4849  C   ASP A 307      -2.179   5.592  36.749  1.00 79.80           C  
ATOM   4850  CB  ASP A 307       0.164   5.389  35.775  1.00 79.80           C  
ATOM   4851  HB2 ASP A 307       0.171   4.502  36.408  1.00 79.80           H  
ATOM   4852  HB3 ASP A 307       0.663   6.191  36.319  1.00 79.80           H  
ATOM   4853  O   ASP A 307      -2.896   4.591  36.845  1.00 79.80           O  
ATOM   4854  CG  ASP A 307       0.948   5.048  34.496  1.00 79.80           C  
ATOM   4855  OD1 ASP A 307       0.305   4.731  33.455  1.00 79.80           O  
ATOM   4856  OD2 ASP A 307       2.192   4.994  34.596  1.00 79.80           O  
ATOM   4857  N   MET A 308      -2.231   6.576  37.653  1.00 80.82           N  
ATOM   4858  H   MET A 308      -1.612   7.365  37.533  1.00 80.82           H  
ATOM   4859  CA  MET A 308      -3.164   6.577  38.786  1.00 80.82           C  
ATOM   4860  HA  MET A 308      -3.040   5.651  39.347  1.00 80.82           H  
ATOM   4861  C   MET A 308      -4.623   6.638  38.320  1.00 80.82           C  
ATOM   4862  CB  MET A 308      -2.880   7.760  39.724  1.00 80.82           C  
ATOM   4863  HB2 MET A 308      -2.763   8.674  39.142  1.00 80.82           H  
ATOM   4864  HB3 MET A 308      -3.736   7.887  40.387  1.00 80.82           H  
ATOM   4865  O   MET A 308      -5.467   5.907  38.841  1.00 80.82           O  
ATOM   4866  CG  MET A 308      -1.647   7.539  40.605  1.00 80.82           C  
ATOM   4867  HG2 MET A 308      -1.747   6.571  41.096  1.00 80.82           H  
ATOM   4868  HG3 MET A 308      -0.749   7.506  39.989  1.00 80.82           H  
ATOM   4869  SD  MET A 308      -1.440   8.796  41.900  1.00 80.82           S  
ATOM   4870  CE  MET A 308      -0.994  10.250  40.907  1.00 80.82           C  
ATOM   4871  HE1 MET A 308      -1.835  10.547  40.281  1.00 80.82           H  
ATOM   4872  HE2 MET A 308      -0.137  10.017  40.274  1.00 80.82           H  
ATOM   4873  HE3 MET A 308      -0.735  11.079  41.565  1.00 80.82           H  
ATOM   4874  N   ALA A 309      -4.947   7.461  37.320  1.00 76.50           N  
ATOM   4875  H   ALA A 309      -4.234   8.070  36.946  1.00 76.50           H  
ATOM   4876  CA  ALA A 309      -6.290   7.535  36.747  1.00 76.50           C  
ATOM   4877  HA  ALA A 309      -7.003   7.713  37.552  1.00 76.50           H  
ATOM   4878  C   ALA A 309      -6.690   6.220  36.053  1.00 76.50           C  
ATOM   4879  CB  ALA A 309      -6.347   8.727  35.784  1.00 76.50           C  
ATOM   4880  HB1 ALA A 309      -5.630   8.590  34.975  1.00 76.50           H  
ATOM   4881  HB2 ALA A 309      -6.098   9.644  36.318  1.00 76.50           H  
ATOM   4882  HB3 ALA A 309      -7.350   8.821  35.368  1.00 76.50           H  
ATOM   4883  O   ALA A 309      -7.831   5.767  36.184  1.00 76.50           O  
ATOM   4884  N   ARG A 310      -5.750   5.564  35.359  1.00 70.46           N  
ATOM   4885  H   ARG A 310      -4.851   6.013  35.261  1.00 70.46           H  
ATOM   4886  CA  ARG A 310      -5.935   4.228  34.763  1.00 70.46           C  
ATOM   4887  HA  ARG A 310      -6.824   4.228  34.132  1.00 70.46           H  
ATOM   4888  C   ARG A 310      -6.165   3.150  35.818  1.00 70.46           C  
ATOM   4889  CB  ARG A 310      -4.704   3.874  33.922  1.00 70.46           C  
ATOM   4890  HB2 ARG A 310      -3.802   4.133  34.477  1.00 70.46           H  
ATOM   4891  HB3 ARG A 310      -4.686   2.800  33.736  1.00 70.46           H  
ATOM   4892  O   ARG A 310      -7.053   2.317  35.639  1.00 70.46           O  
ATOM   4893  CG  ARG A 310      -4.702   4.590  32.569  1.00 70.46           C  
ATOM   4894  HG2 ARG A 310      -5.423   4.101  31.914  1.00 70.46           H  
ATOM   4895  HG3 ARG A 310      -4.984   5.637  32.682  1.00 70.46           H  
ATOM   4896  CD  ARG A 310      -3.301   4.507  31.963  1.00 70.46           C  
ATOM   4897  HD2 ARG A 310      -2.926   3.490  32.077  1.00 70.46           H  
ATOM   4898  HD3 ARG A 310      -2.637   5.178  32.509  1.00 70.46           H  
ATOM   4899  NE  ARG A 310      -3.324   4.874  30.540  1.00 70.46           N  
ATOM   4900  HE  ARG A 310      -4.126   5.400  30.224  1.00 70.46           H  
ATOM   4901  NH1 ARG A 310      -1.236   4.066  30.058  1.00 70.46           N  
ATOM   4902 HH11 ARG A 310      -0.476   3.852  29.428  1.00 70.46           H  
ATOM   4903 HH12 ARG A 310      -1.003   4.123  31.039  1.00 70.46           H  
ATOM   4904  NH2 ARG A 310      -2.609   4.697  28.398  1.00 70.46           N  
ATOM   4905 HH21 ARG A 310      -1.984   4.194  27.785  1.00 70.46           H  
ATOM   4906 HH22 ARG A 310      -3.572   4.816  28.116  1.00 70.46           H  
ATOM   4907  CZ  ARG A 310      -2.383   4.554  29.677  1.00 70.46           C  
ATOM   4908  N   GLN A 311      -5.410   3.173  36.915  1.00 68.43           N  
ATOM   4909  H   GLN A 311      -4.659   3.847  36.970  1.00 68.43           H  
ATOM   4910  CA  GLN A 311      -5.614   2.264  38.044  1.00 68.43           C  
ATOM   4911  HA  GLN A 311      -5.629   1.238  37.676  1.00 68.43           H  
ATOM   4912  C   GLN A 311      -6.970   2.508  38.715  1.00 68.43           C  
ATOM   4913  CB  GLN A 311      -4.464   2.393  39.049  1.00 68.43           C  
ATOM   4914  HB2 GLN A 311      -4.277   3.447  39.257  1.00 68.43           H  
ATOM   4915  HB3 GLN A 311      -4.758   1.908  39.979  1.00 68.43           H  
ATOM   4916  O   GLN A 311      -7.717   1.557  38.902  1.00 68.43           O  
ATOM   4917  CG  GLN A 311      -3.172   1.724  38.549  1.00 68.43           C  
ATOM   4918  HG2 GLN A 311      -2.884   2.141  37.583  1.00 68.43           H  
ATOM   4919  HG3 GLN A 311      -3.346   0.656  38.420  1.00 68.43           H  
ATOM   4920  CD  GLN A 311      -2.009   1.908  39.520  1.00 68.43           C  
ATOM   4921  NE2 GLN A 311      -0.814   1.494  39.161  1.00 68.43           N  
ATOM   4922 HE21 GLN A 311      -0.629   1.163  38.225  1.00 68.43           H  
ATOM   4923 HE22 GLN A 311      -0.079   1.674  39.830  1.00 68.43           H  
ATOM   4924  OE1 GLN A 311      -2.148   2.410  40.621  1.00 68.43           O  
ATOM   4925  N   ARG A 312      -7.365   3.766  38.966  1.00 67.76           N  
ATOM   4926  H   ARG A 312      -6.697   4.508  38.812  1.00 67.76           H  
ATOM   4927  CA  ARG A 312      -8.692   4.104  39.520  1.00 67.76           C  
ATOM   4928  HA  ARG A 312      -8.812   3.599  40.478  1.00 67.76           H  
ATOM   4929  C   ARG A 312      -9.842   3.593  38.647  1.00 67.76           C  
ATOM   4930  CB  ARG A 312      -8.818   5.620  39.735  1.00 67.76           C  
ATOM   4931  HB2 ARG A 312      -8.490   6.139  38.834  1.00 67.76           H  
ATOM   4932  HB3 ARG A 312      -9.867   5.865  39.904  1.00 67.76           H  
ATOM   4933  O   ARG A 312     -10.792   3.034  39.186  1.00 67.76           O  
ATOM   4934  CG  ARG A 312      -8.016   6.121  40.945  1.00 67.76           C  
ATOM   4935  HG2 ARG A 312      -8.417   5.677  41.856  1.00 67.76           H  
ATOM   4936  HG3 ARG A 312      -6.971   5.827  40.848  1.00 67.76           H  
ATOM   4937  CD  ARG A 312      -8.113   7.649  41.036  1.00 67.76           C  
ATOM   4938  HD2 ARG A 312      -7.835   8.071  40.071  1.00 67.76           H
[truncated: 96,075 more chars]
