# Supplementary material for: Using structure prediction of negative sense RNA virus nucleoproteins to assess evolutionary relationships
Source: bioRxiv. 2024 May 22:2024.02.16.580771. Originally published 2024 Feb 17. Preprint. [Version 2] doi: 10.1101/2024.02.16.580771 (PMC10888975; doi:10.1101/2024.02.16.580771)
Supplement: Supplement 2 — Supplementary File 2: Full NSV Dataset NP AlphaFold PDBs (.pdb files) [file media-2.zip › Full NSV Dataset NP AlphaFold PDBs/JSAV.pdb]

ATOM      1  N   MET A   1     -27.098 -32.556  -9.641  1.00 32.08           N  
ATOM      2  H   MET A   1     -27.675 -32.050 -10.298  1.00 32.08           H  
ATOM      3  H2  MET A   1     -27.195 -33.547  -9.811  1.00 32.08           H  
ATOM      4  H3  MET A   1     -26.135 -32.294  -9.796  1.00 32.08           H  
ATOM      5  CA  MET A   1     -27.477 -32.228  -8.246  1.00 32.08           C  
ATOM      6  HA  MET A   1     -28.532 -32.451  -8.088  1.00 32.08           H  
ATOM      7  C   MET A   1     -27.265 -30.741  -8.010  1.00 32.08           C  
ATOM      8  CB  MET A   1     -26.650 -33.034  -7.231  1.00 32.08           C  
ATOM      9  HB2 MET A   1     -26.684 -32.531  -6.264  1.00 32.08           H  
ATOM     10  HB3 MET A   1     -25.610 -33.075  -7.554  1.00 32.08           H  
ATOM     11  O   MET A   1     -26.141 -30.274  -8.132  1.00 32.08           O  
ATOM     12  CG  MET A   1     -27.183 -34.453  -7.029  1.00 32.08           C  
ATOM     13  HG2 MET A   1     -27.246 -34.955  -7.994  1.00 32.08           H  
ATOM     14  HG3 MET A   1     -28.180 -34.408  -6.591  1.00 32.08           H  
ATOM     15  SD  MET A   1     -26.112 -35.434  -5.954  1.00 32.08           S  
ATOM     16  CE  MET A   1     -27.002 -37.016  -5.937  1.00 32.08           C  
ATOM     17  HE1 MET A   1     -27.635 -37.071  -5.051  1.00 32.08           H  
ATOM     18  HE2 MET A   1     -27.618 -37.117  -6.830  1.00 32.08           H  
ATOM     19  HE3 MET A   1     -26.282 -37.833  -5.908  1.00 32.08           H  
ATOM     20  N   ALA A   2     -28.333 -29.992  -7.733  1.00 27.50           N  
ATOM     21  H   ALA A   2     -29.240 -30.420  -7.621  1.00 27.50           H  
ATOM     22  CA  ALA A   2     -28.253 -28.567  -7.421  1.00 27.50           C  
ATOM     23  HA  ALA A   2     -27.630 -28.066  -8.161  1.00 27.50           H  
ATOM     24  C   ALA A   2     -27.624 -28.375  -6.029  1.00 27.50           C  
ATOM     25  CB  ALA A   2     -29.671 -27.983  -7.507  1.00 27.50           C  
ATOM     26  HB1 ALA A   2     -30.330 -28.474  -6.792  1.00 27.50           H  
ATOM     27  HB2 ALA A   2     -29.640 -26.917  -7.280  1.00 27.50           H  
ATOM     28  HB3 ALA A   2     -30.070 -28.112  -8.513  1.00 27.50           H  
ATOM     29  O   ALA A   2     -28.208 -28.777  -5.023  1.00 27.50           O  
ATOM     30  N   GLN A   3     -26.424 -27.795  -5.955  1.00 27.38           N  
ATOM     31  H   GLN A   3     -25.961 -27.498  -6.802  1.00 27.38           H  
ATOM     32  CA  GLN A   3     -25.823 -27.438  -4.670  1.00 27.38           C  
ATOM     33  HA  GLN A   3     -25.947 -28.269  -3.977  1.00 27.38           H  
ATOM     34  C   GLN A   3     -26.578 -26.236  -4.090  1.00 27.38           C  
ATOM     35  CB  GLN A   3     -24.314 -27.180  -4.813  1.00 27.38           C  
ATOM     36  HB2 GLN A   3     -24.122 -26.589  -5.709  1.00 27.38           H  
ATOM     37  HB3 GLN A   3     -23.976 -26.611  -3.947  1.00 27.38           H  
ATOM     38  O   GLN A   3     -26.503 -25.127  -4.613  1.00 27.38           O  
ATOM     39  CG  GLN A   3     -23.512 -28.494  -4.856  1.00 27.38           C  
ATOM     40  HG2 GLN A   3     -23.725 -29.068  -3.955  1.00 27.38           H  
ATOM     41  HG3 GLN A   3     -23.823 -29.084  -5.718  1.00 27.38           H  
ATOM     42  CD  GLN A   3     -22.000 -28.279  -4.942  1.00 27.38           C  
ATOM     43  NE2 GLN A   3     -21.215 -29.320  -4.762  1.00 27.38           N  
ATOM     44 HE21 GLN A   3     -21.591 -30.239  -4.576  1.00 27.38           H  
ATOM     45 HE22 GLN A   3     -20.221 -29.159  -4.837  1.00 27.38           H  
ATOM     46  OE1 GLN A   3     -21.497 -27.190  -5.177  1.00 27.38           O  
ATOM     47  N   LYS A   4     -27.342 -26.490  -3.019  1.00 26.22           N  
ATOM     48  H   LYS A   4     -27.396 -27.453  -2.720  1.00 26.22           H  
ATOM     49  CA  LYS A   4     -28.067 -25.488  -2.228  1.00 26.22           C  
ATOM     50  HA  LYS A   4     -28.853 -25.047  -2.841  1.00 26.22           H  
ATOM     51  C   LYS A   4     -27.122 -24.364  -1.794  1.00 26.22           C  
ATOM     52  CB  LYS A   4     -28.694 -26.157  -0.985  1.00 26.22           C  
ATOM     53  HB2 LYS A   4     -28.031 -26.940  -0.617  1.00 26.22           H  
ATOM     54  HB3 LYS A   4     -28.785 -25.410  -0.197  1.00 26.22           H  
ATOM     55  O   LYS A   4     -26.190 -24.585  -1.025  1.00 26.22           O  
ATOM     56  CG  LYS A   4     -30.098 -26.731  -1.234  1.00 26.22           C  
ATOM     57  HG2 LYS A   4     -30.066 -27.430  -2.070  1.00 26.22           H  
ATOM     58  HG3 LYS A   4     -30.772 -25.912  -1.485  1.00 26.22           H  
ATOM     59  CD  LYS A   4     -30.624 -27.459   0.017  1.00 26.22           C  
ATOM     60  HD2 LYS A   4     -30.512 -26.808   0.885  1.00 26.22           H  
ATOM     61  HD3 LYS A   4     -30.029 -28.359   0.174  1.00 26.22           H  
ATOM     62  CE  LYS A   4     -32.105 -27.835  -0.141  1.00 26.22           C  
ATOM     63  HE2 LYS A   4     -32.224 -28.398  -1.067  1.00 26.22           H  
ATOM     64  HE3 LYS A   4     -32.687 -26.918  -0.237  1.00 26.22           H  
ATOM     65  NZ  LYS A   4     -32.610 -28.640   1.005  1.00 26.22           N  
ATOM     66  HZ1 LYS A   4     -32.509 -28.139   1.876  1.00 26.22           H  
ATOM     67  HZ2 LYS A   4     -33.590 -28.853   0.883  1.00 26.22           H  
ATOM     68  HZ3 LYS A   4     -32.114 -29.516   1.078  1.00 26.22           H  
ATOM     69  N   THR A   5     -27.412 -23.149  -2.245  1.00 28.28           N  
ATOM     70  H   THR A   5     -28.077 -23.069  -3.001  1.00 28.28           H  
ATOM     71  CA  THR A   5     -26.759 -21.914  -1.804  1.00 28.28           C  
ATOM     72  HA  THR A   5     -25.678 -22.048  -1.844  1.00 28.28           H  
ATOM     73  C   THR A   5     -27.177 -21.608  -0.364  1.00 28.28           C  
ATOM     74  CB  THR A   5     -27.145 -20.750  -2.739  1.00 28.28           C  
ATOM     75  HB  THR A   5     -28.176 -20.451  -2.554  1.00 28.28           H  
ATOM     76  O   THR A   5     -28.239 -21.036  -0.129  1.00 28.28           O  
ATOM     77  CG2 THR A   5     -26.227 -19.540  -2.571  1.00 28.28           C  
ATOM     78 HG21 THR A   5     -26.532 -18.749  -3.256  1.00 28.28           H  
ATOM     79 HG22 THR A   5     -25.196 -19.824  -2.782  1.00 28.28           H  
ATOM     80 HG23 THR A   5     -26.293 -19.166  -1.549  1.00 28.28           H  
ATOM     81  OG1 THR A   5     -27.049 -21.161  -4.083  1.00 28.28           O  
ATOM     82  HG1 THR A   5     -27.361 -20.451  -4.648  1.00 28.28           H  
ATOM     83  N   VAL A   6     -26.371 -22.002   0.624  1.00 26.00           N  
ATOM     84  H   VAL A   6     -25.550 -22.545   0.397  1.00 26.00           H  
ATOM     85  CA  VAL A   6     -26.609 -21.630   2.026  1.00 26.00           C  
ATOM     86  HA  VAL A   6     -27.683 -21.567   2.200  1.00 26.00           H  
ATOM     87  C   VAL A   6     -26.017 -20.241   2.266  1.00 26.00           C  
ATOM     88  CB  VAL A   6     -26.066 -22.686   3.011  1.00 26.00           C  
ATOM     89  HB  VAL A   6     -24.989 -22.792   2.880  1.00 26.00           H  
ATOM     90  O   VAL A   6     -24.814 -20.094   2.456  1.00 26.00           O  
ATOM     91  CG1 VAL A   6     -26.355 -22.290   4.468  1.00 26.00           C  
ATOM     92 HG11 VAL A   6     -27.426 -22.150   4.617  1.00 26.00           H  
ATOM     93 HG12 VAL A   6     -25.999 -23.072   5.138  1.00 26.00           H  
ATOM     94 HG13 VAL A   6     -25.834 -21.366   4.716  1.00 26.00           H  
ATOM     95  CG2 VAL A   6     -26.725 -24.052   2.763  1.00 26.00           C  
ATOM     96 HG21 VAL A   6     -26.476 -24.414   1.765  1.00 26.00           H  
ATOM     97 HG22 VAL A   6     -27.808 -23.970   2.856  1.00 26.00           H  
ATOM     98 HG23 VAL A   6     -26.355 -24.778   3.486  1.00 26.00           H  
ATOM     99  N   LYS A   7     -26.870 -19.210   2.254  1.00 29.34           N  
ATOM    100  H   LYS A   7     -27.838 -19.410   2.045  1.00 29.34           H  
ATOM    101  CA  LYS A   7     -26.530 -17.872   2.761  1.00 29.34           C  
ATOM    102  HA  LYS A   7     -25.556 -17.565   2.378  1.00 29.34           H  
ATOM    103  C   LYS A   7     -26.444 -17.953   4.288  1.00 29.34           C  
ATOM    104  CB  LYS A   7     -27.596 -16.843   2.336  1.00 29.34           C  
ATOM    105  HB2 LYS A   7     -27.393 -15.909   2.860  1.00 29.34           H  
ATOM    106  HB3 LYS A   7     -28.578 -17.196   2.652  1.00 29.34           H  
ATOM    107  O   LYS A   7     -27.458 -18.206   4.935  1.00 29.34           O  
ATOM    108  CG  LYS A   7     -27.623 -16.554   0.827  1.00 29.34           C  
ATOM    109  HG2 LYS A   7     -26.651 -16.170   0.518  1.00 29.34           H  
ATOM    110  HG3 LYS A   7     -27.833 -17.473   0.280  1.00 29.34           H  
ATOM    111  CD  LYS A   7     -28.710 -15.514   0.508  1.00 29.34           C  
ATOM    112  HD2 LYS A   7     -29.679 -15.913   0.810  1.00 29.34           H  
ATOM    113  HD3 LYS A   7     -28.513 -14.608   1.081  1.00 29.34           H  
ATOM    114  CE  LYS A   7     -28.742 -15.173  -0.988  1.00 29.34           C  
ATOM    115  HE2 LYS A   7     -28.900 -16.093  -1.552  1.00 29.34           H  
ATOM    116  HE3 LYS A   7     -27.770 -14.767  -1.271  1.00 29.34           H  
ATOM    117  NZ  LYS A   7     -29.816 -14.193  -1.300  1.00 29.34           N  
ATOM    118  HZ1 LYS A   7     -30.722 -14.565  -1.056  1.00 29.34           H  
ATOM    119  HZ2 LYS A   7     -29.682 -13.340  -0.775  1.00 29.34           H  
ATOM    120  HZ3 LYS A   7     -29.824 -13.961  -2.283  1.00 29.34           H  
ATOM    121  N   LYS A   8     -25.261 -17.763   4.872  1.00 29.95           N  
ATOM    122  H   LYS A   8     -24.463 -17.569   4.283  1.00 29.95           H  
ATOM    123  CA  LYS A   8     -25.075 -17.725   6.333  1.00 29.95           C  
ATOM    124  HA  LYS A   8     -26.025 -17.933   6.825  1.00 29.95           H  
ATOM    125  C   LYS A   8     -24.672 -16.315   6.753  1.00 29.95           C  
ATOM    126  CB  LYS A   8     -24.059 -18.800   6.785  1.00 29.95           C  
ATOM    127  HB2 LYS A   8     -23.669 -19.336   5.919  1.00 29.95           H  
ATOM    128  HB3 LYS A   8     -23.213 -18.329   7.285  1.00 29.95           H  
ATOM    129  O   LYS A   8     -23.518 -15.947   6.615  1.00 29.95           O  
ATOM    130  CG  LYS A   8     -24.692 -19.810   7.754  1.00 29.95           C  
ATOM    131  HG2 LYS A   8     -25.463 -20.374   7.230  1.00 29.95           H  
ATOM    132  HG3 LYS A   8     -25.148 -19.274   8.587  1.00 29.95           H  
ATOM    133  CD  LYS A   8     -23.630 -20.774   8.302  1.00 29.95           C  
ATOM    134  HD2 LYS A   8     -22.875 -20.201   8.839  1.00 29.95           H  
ATOM    135  HD3 LYS A   8     -23.154 -21.289   7.467  1.00 29.95           H  
ATOM    136  CE  LYS A   8     -24.265 -21.802   9.247  1.00 29.95           C  
ATOM    137  HE2 LYS A   8     -25.031 -22.350   8.698  1.00 29.95           H  
ATOM    138  HE3 LYS A   8     -24.757 -21.268  10.060  1.00 29.95           H  
ATOM    139  NZ  LYS A   8     -23.254 -22.746   9.791  1.00 29.95           N  
ATOM    140  HZ1 LYS A   8     -22.552 -22.247  10.319  1.00 29.95           H  
ATOM    141  HZ2 LYS A   8     -22.792 -23.245   9.045  1.00 29.95           H  
ATOM    142  HZ3 LYS A   8     -23.688 -23.421  10.404  1.00 29.95           H  
ATOM    143  N   TYR A   9     -25.624 -15.539   7.261  1.00 32.50           N  
ATOM    144  H   TYR A   9     -26.560 -15.910   7.335  1.00 32.50           H  
ATOM    145  CA  TYR A   9     -25.369 -14.226   7.855  1.00 32.50           C  
ATOM    146  HA  TYR A   9     -24.790 -13.619   7.159  1.00 32.50           H  
ATOM    147  C   TYR A   9     -24.556 -14.386   9.152  1.00 32.50           C  
ATOM    148  CB  TYR A   9     -26.717 -13.527   8.111  1.00 32.50           C  
ATOM    149  HB2 TYR A   9     -26.526 -12.597   8.645  1.00 32.50           H  
ATOM    150  HB3 TYR A   9     -27.327 -14.151   8.764  1.00 32.50           H  
ATOM    151  O   TYR A   9     -24.903 -15.222   9.992  1.00 32.50           O  
ATOM    152  CG  TYR A   9     -27.508 -13.210   6.849  1.00 32.50           C  
ATOM    153  CD1 TYR A   9     -27.400 -11.932   6.266  1.00 32.50           C  
ATOM    154  HD1 TYR A   9     -26.770 -11.184   6.724  1.00 32.50           H  
ATOM    155  CD2 TYR A   9     -28.346 -14.179   6.256  1.00 32.50           C  
ATOM    156  HD2 TYR A   9     -28.461 -15.151   6.712  1.00 32.50           H  
ATOM    157  CE1 TYR A   9     -28.119 -11.621   5.096  1.00 32.50           C  
ATOM    158  HE1 TYR A   9     -28.038 -10.633   4.667  1.00 32.50           H  
ATOM    159  CE2 TYR A   9     -29.049 -13.879   5.072  1.00 32.50           C  
ATOM    160  HE2 TYR A   9     -29.699 -14.614   4.619  1.00 32.50           H  
ATOM    161  OH  TYR A   9     -29.619 -12.304   3.351  1.00 32.50           O  
ATOM    162  HH  TYR A   9     -29.573 -11.361   3.173  1.00 32.50           H  
ATOM    163  CZ  TYR A   9     -28.939 -12.598   4.492  1.00 32.50           C  
ATOM    164  N   LEU A  10     -23.479 -13.612   9.326  1.00 39.21           N  
ATOM    165  H   LEU A  10     -23.249 -12.926   8.622  1.00 39.21           H  
ATOM    166  CA  LEU A  10     -22.795 -13.502  10.619  1.00 39.21           C  
ATOM    167  HA  LEU A  10     -22.793 -14.483  11.095  1.00 39.21           H  
ATOM    168  C   LEU A  10     -23.588 -12.567  11.547  1.00 39.21           C  
ATOM    169  CB  LEU A  10     -21.331 -13.055  10.428  1.00 39.21           C  
ATOM    170  HB2 LEU A  10     -20.918 -12.761  11.393  1.00 39.21           H  
ATOM    171  HB3 LEU A  10     -21.324 -12.168   9.794  1.00 39.21           H  
ATOM    172  O   LEU A  10     -24.276 -11.654  11.091  1.00 39.21           O  
ATOM    173  CG  LEU A  10     -20.407 -14.124   9.809  1.00 39.21           C  
ATOM    174  HG  LEU A  10     -20.836 -14.476   8.871  1.00 39.21           H  
ATOM    175  CD1 LEU A  10     -19.036 -13.520   9.514  1.00 39.21           C  
ATOM    176 HD11 LEU A  10     -19.149 -12.674   8.835  1.00 39.21           H  
ATOM    177 HD12 LEU A  10     -18.571 -13.164  10.433  1.00 39.21           H  
ATOM    178 HD13 LEU A  10     -18.389 -14.260   9.041  1.00 39.21           H  
ATOM    179  CD2 LEU A  10     -20.197 -15.328  10.739  1.00 39.21           C  
ATOM    180 HD21 LEU A  10     -19.809 -14.990  11.700  1.00 39.21           H  
ATOM    181 HD22 LEU A  10     -19.477 -16.010  10.287  1.00 39.21           H  
ATOM    182 HD23 LEU A  10     -21.135 -15.864  10.880  1.00 39.21           H  
ATOM    183  N   LYS A  11     -23.506 -12.822  12.862  1.00 37.58           N  
ATOM    184  H   LYS A  11     -22.869 -13.554  13.144  1.00 37.58           H  
ATOM    185  CA  LYS A  11     -24.326 -12.178  13.911  1.00 37.58           C  
ATOM    186  HA  LYS A  11     -25.378 -12.329  13.668  1.00 37.58           H  
ATOM    187  C   LYS A  11     -24.185 -10.649  14.012  1.00 37.58           C  
ATOM    188  CB  LYS A  11     -24.033 -12.823  15.286  1.00 37.58           C  
ATOM    189  HB2 LYS A  11     -24.298 -12.109  16.067  1.00 37.58           H  
ATOM    190  HB3 LYS A  11     -22.966 -13.021  15.379  1.00 37.58           H  
ATOM    191  O   LYS A  11     -24.991 -10.041  14.703  1.00 37.58           O  
ATOM    192  CG  LYS A  11     -24.836 -14.107  15.558  1.00 37.58           C  
ATOM    193  HG2 LYS A  11     -25.897 -13.897  15.425  1.00 37.58           H  
ATOM    194  HG3 LYS A  11     -24.537 -14.882  14.852  1.00 37.58           H  
ATOM    195  CD  LYS A  11     -24.598 -14.597  16.999  1.00 37.58           C  
ATOM    196  HD2 LYS A  11     -24.824 -13.781  17.686  1.00 37.58           H  
ATOM    197  HD3 LYS A  11     -23.549 -14.870  17.112  1.00 37.58           H  
ATOM    198  CE  LYS A  11     -25.490 -15.799  17.342  1.00 37.58           C  
ATOM    199  HE2 LYS A  11     -26.528 -15.514  17.175  1.00 37.58           H  
ATOM    200  HE3 LYS A  11     -25.255 -16.616  16.659  1.00 37.58           H  
ATOM    201  NZ  LYS A  11     -25.306 -16.237  18.752  1.00 37.58           N  
ATOM    202  HZ1 LYS A  11     -25.535 -15.486  19.386  1.00 37.58           H  
ATOM    203  HZ2 LYS A  11     -25.913 -17.016  18.968  1.00 37.58           H  
ATOM    204  HZ3 LYS A  11     -24.351 -16.516  18.925  1.00 37.58           H  
ATOM    205  N   ASP A  12     -23.207 -10.030  13.354  1.00 42.14           N  
ATOM    206  H   ASP A  12     -22.598 -10.563  12.750  1.00 42.14           H  
ATOM    207  CA  ASP A  12     -22.943  -8.586  13.421  1.00 42.14           C  
ATOM    208  HA  ASP A  12     -23.539  -8.163  14.230  1.00 42.14           H  
ATOM    209  C   ASP A  12     -23.364  -7.800  12.161  1.00 42.14           C  
ATOM    210  CB  ASP A  12     -21.475  -8.358  13.810  1.00 42.14           C  
ATOM    211  HB2 ASP A  12     -21.267  -8.912  14.725  1.00 42.14           H  
ATOM    212  HB3 ASP A  12     -21.334  -7.300  14.032  1.00 42.14           H  
ATOM    213  O   ASP A  12     -23.054  -6.617  12.041  1.00 42.14           O  
ATOM    214  CG  ASP A  12     -20.454  -8.773  12.741  1.00 42.14           C  
ATOM    215  OD1 ASP A  12     -20.848  -9.351  11.693  1.00 42.14           O  
ATOM    216  OD2 ASP A  12     -19.253  -8.539  13.000  1.00 42.14           O  
ATOM    217  N   GLY A  13     -24.096  -8.427  11.232  1.00 30.94           N  
ATOM    218  H   GLY A  13     -24.284  -9.411  11.358  1.00 30.94           H  
ATOM    219  CA  GLY A  13     -24.651  -7.751  10.051  1.00 30.94           C  
ATOM    220  HA2 GLY A  13     -24.957  -6.741  10.324  1.00 30.94           H  
ATOM    221  HA3 GLY A  13     -25.536  -8.296   9.722  1.00 30.94           H  
ATOM    222  C   GLY A  13     -23.698  -7.645   8.855  1.00 30.94           C  
ATOM    223  O   GLY A  13     -24.049  -7.029   7.849  1.00 30.94           O  
ATOM    224  N   SER A  14     -22.520  -8.271   8.915  1.00 32.98           N  
ATOM    225  H   SER A  14     -22.263  -8.741   9.772  1.00 32.98           H  
ATOM    226  CA  SER A  14     -21.615  -8.372   7.767  1.00 32.98           C  
ATOM    227  HA  SER A  14     -21.618  -7.401   7.272  1.00 32.98           H  
ATOM    228  C   SER A  14     -22.099  -9.403   6.724  1.00 32.98           C  
ATOM    229  CB  SER A  14     -20.172  -8.597   8.237  1.00 32.98           C  
ATOM    230  HB2 SER A  14     -19.529  -8.716   7.366  1.00 32.98           H  
ATOM    231  HB3 SER A  14     -19.840  -7.721   8.795  1.00 32.98           H  
ATOM    232  O   SER A  14     -22.588 -10.490   7.047  1.00 32.98           O  
ATOM    233  OG  SER A  14     -20.041  -9.736   9.066  1.00 32.98           O  
ATOM    234  HG  SER A  14     -20.271  -9.524   9.973  1.00 32.98           H  
ATOM    235  N   LEU A  15     -22.001  -9.031   5.438  1.00 31.35           N  
ATOM    236  H   LEU A  15     -21.590  -8.128   5.252  1.00 31.35           H  
ATOM    237  CA  LEU A  15     -22.392  -9.848   4.282  1.00 31.35           C  
ATOM    238  HA  LEU A  15     -23.419 -10.184   4.423  1.00 31.35           H  
ATOM    239  C   LEU A  15     -21.498 -11.089   4.159  1.00 31.35           C  
ATOM    240  CB  LEU A  15     -22.300  -8.996   2.994  1.00 31.35           C  
ATOM    241  HB2 LEU A  15     -21.474  -8.294   3.104  1.00 31.35           H  
ATOM    242  HB3 LEU A  15     -22.048  -9.640   2.151  1.00 31.35           H  
ATOM    243  O   LEU A  15     -20.276 -10.984   4.090  1.00 31.35           O  
ATOM    244  CG  LEU A  15     -23.591  -8.230   2.651  1.00 31.35           C  
ATOM    245  HG  LEU A  15     -24.070  -7.888   3.568  1.00 31.35           H  
ATOM    246  CD1 LEU A  15     -23.277  -7.011   1.784  1.00 31.35           C  
ATOM    247 HD11 LEU A  15     -22.631  -6.329   2.338  1.00 31.35           H  
ATOM    248 HD12 LEU A  15     -24.199  -6.483   1.541  1.00 31.35           H  
ATOM    249 HD13 LEU A  15     -22.772  -7.319   0.868  1.00 31.35           H  
ATOM    250  CD2 LEU A  15     -24.563  -9.124   1.871  1.00 31.35           C  
ATOM    251 HD21 LEU A  15     -24.811 -10.001   2.468  1.00 31.35           H  
ATOM    252 HD22 LEU A  15     -24.115  -9.442   0.929  1.00 31.35           H  
ATOM    253 HD23 LEU A  15     -25.480  -8.570   1.669  1.00 31.35           H  
ATOM    254  N   SER A  16     -22.114 -12.266   4.044  1.00 34.64           N  
ATOM    255  H   SER A  16     -23.119 -12.306   4.137  1.00 34.64           H  
ATOM    256  CA  SER A  16     -21.402 -13.509   3.760  1.00 34.64           C  
ATOM    257  HA  SER A  16     -20.541 -13.578   4.425  1.00 34.64           H  
ATOM    258  C   SER A  16     -20.907 -13.520   2.316  1.00 34.64           C  
ATOM    259  CB  SER A  16     -22.308 -14.704   4.053  1.00 34.64           C  
ATOM    260  HB2 SER A  16     -22.682 -14.558   5.066  1.00 34.64           H  
ATOM    261  HB3 SER A  16     -21.728 -15.625   4.002  1.00 34.64           H  
ATOM    262  O   SER A  16     -21.694 -13.694   1.380  1.00 34.64           O  
ATOM    263  OG  SER A  16     -23.408 -14.780   3.158  1.00 34.64           O  
ATOM    264  HG  SER A  16     -23.048 -14.569   2.293  1.00 34.64           H  
ATOM    265  N   LEU A  17     -19.607 -13.343   2.117  1.00 42.49           N  
ATOM    266  H   LEU A  17     -19.020 -13.120   2.909  1.00 42.49           H  
ATOM    267  CA  LEU A  17     -18.971 -13.689   0.853  1.00 42.49           C  
ATOM    268  HA  LEU A  17     -19.557 -13.264   0.038  1.00 42.49           H  
ATOM    269  C   LEU A  17     -19.001 -15.219   0.697  1.00 42.49           C  
ATOM    270  CB  LEU A  17     -17.563 -13.073   0.822  1.00 42.49           C  
ATOM    271  HB2 LEU A  17     -17.135 -13.175   1.819  1.00 42.49           H  
ATOM    272  HB3 LEU A  17     -16.933 -13.619   0.120  1.00 42.49           H  
ATOM    273  O   LEU A  17     -18.712 -15.960   1.635  1.00 42.49           O  
ATOM    274  CG  LEU A  17     -17.578 -11.579   0.441  1.00 42.49           C  
ATOM    275  HG  LEU A  17     -18.411 -11.082   0.938  1.00 42.49           H  
ATOM    276  CD1 LEU A  17     -16.299 -10.867   0.842  1.00 42.49           C  
ATOM    277 HD11 LEU A  17     -15.435 -11.333   0.369  1.00 42.49           H  
ATOM    278 HD12 LEU A  17     -16.211 -10.890   1.928  1.00 42.49           H  
ATOM    279 HD13 LEU A  17     -16.346  -9.818   0.546  1.00 42.49           H  
ATOM    280  CD2 LEU A  17     -17.722 -11.392  -1.070  1.00 42.49           C  
ATOM    281 HD21 LEU A  17     -18.660 -11.826  -1.418  1.00 42.49           H  
ATOM    282 HD22 LEU A  17     -16.888 -11.870  -1.584  1.00 42.49           H  
ATOM    283 HD23 LEU A  17     -17.718 -10.330  -1.314  1.00 42.49           H  
ATOM    284  N   ASN A  18     -19.401 -15.697  -0.486  1.00 44.71           N  
ATOM    285  H   ASN A  18     -19.644 -15.031  -1.206  1.00 44.71           H  
ATOM    286  CA  ASN A  18     -19.411 -17.122  -0.823  1.00 44.71           C  
ATOM    287  HA  ASN A  18     -19.792 -17.692   0.024  1.00 44.71           H  
ATOM    288  C   ASN A  18     -17.972 -17.597  -1.075  1.00 44.71           C  
ATOM    289  CB  ASN A  18     -20.319 -17.377  -2.046  1.00 44.71           C  
ATOM    290  HB2 ASN A  18     -20.077 -18.356  -2.462  1.00 44.71           H  
ATOM    291  HB3 ASN A  18     -20.109 -16.632  -2.814  1.00 44.71           H  
ATOM    292  O   ASN A  18     -17.571 -17.801  -2.222  1.00 44.71           O  
ATOM    293  CG  ASN A  18     -21.805 -17.407  -1.748  1.00 44.71           C  
ATOM    294  ND2 ASN A  18     -22.626 -17.150  -2.739  1.00 44.71           N  
ATOM    295 HD21 ASN A  18     -22.269 -16.886  -3.646  1.00 44.71           H  
ATOM    296 HD22 ASN A  18     -23.609 -17.178  -2.509  1.00 44.71           H  
ATOM    297  OD1 ASN A  18     -22.266 -17.707  -0.664  1.00 44.71           O  
ATOM    298  N   TYR A  19     -17.184 -17.747  -0.015  1.00 49.04           N  
ATOM    299  H   TYR A  19     -17.523 -17.470   0.895  1.00 49.04           H  
ATOM    300  CA  TYR A  19     -15.877 -18.382  -0.106  1.00 49.04           C  
ATOM    301  HA  TYR A  19     -15.357 -17.992  -0.981  1.00 49.04           H  
ATOM    302  C   TYR A  19     -16.048 -19.884  -0.276  1.00 49.04           C  
ATOM    303  CB  TYR A  19     -15.027 -18.067   1.118  1.00 49.04           C  
ATOM    304  HB2 TYR A  19     -14.028 -18.457   0.927  1.00 49.04           H  
ATOM    305  HB3 TYR A  19     -15.433 -18.584   1.987  1.00 49.04           H  
ATOM    306  O   TYR A  19     -16.877 -20.513   0.389  1.00 49.04           O  
ATOM    307  CG  TYR A  19     -14.909 -16.591   1.413  1.00 49.04           C  
ATOM    308  CD1 TYR A  19     -14.317 -15.730   0.470  1.00 49.04           C  
ATOM    309  HD1 TYR A  19     -13.964 -16.123  -0.472  1.00 49.04           H  
ATOM    310  CD2 TYR A  19     -15.384 -16.090   2.638  1.00 49.04           C  
ATOM    311  HD2 TYR A  19     -15.805 -16.763   3.370  1.00 49.04           H  
ATOM    312  CE1 TYR A  19     -14.161 -14.367   0.777  1.00 49.04           C  
ATOM    313  HE1 TYR A  19     -13.678 -13.682   0.095  1.00 49.04           H  
ATOM    314  CE2 TYR A  19     -15.238 -14.728   2.942  1.00 49.04           C  
ATOM    315  HE2 TYR A  19     -15.564 -14.353   3.901  1.00 49.04           H  
ATOM    316  OH  TYR A  19     -14.414 -12.581   2.332  1.00 49.04           O  
ATOM    317  HH  TYR A  19     -14.723 -12.379   3.218  1.00 49.04           H  
ATOM    318  CZ  TYR A  19     -14.603 -13.878   2.019  1.00 49.04           C  
ATOM    319  N   LYS A  20     -15.270 -20.469  -1.187  1.00 50.92           N  
ATOM    320  H   LYS A  20     -14.569 -19.909  -1.650  1.00 50.92           H  
ATOM    321  CA  LYS A  20     -15.231 -21.919  -1.352  1.00 50.92           C  
ATOM    322  HA  LYS A  20     -15.995 -22.358  -0.710  1.00 50.92           H  
ATOM    323  C   LYS A  20     -13.864 -22.418  -0.891  1.00 50.92           C  
ATOM    324  CB  LYS A  20     -15.579 -22.340  -2.785  1.00 50.92           C  
ATOM    325  HB2 LYS A  20     -15.389 -23.409  -2.882  1.00 50.92           H  
ATOM    326  HB3 LYS A  20     -14.941 -21.810  -3.492  1.00 50.92           H  
ATOM    327  O   LYS A  20     -12.859 -21.963  -1.443  1.00 50.92           O  
ATOM    328  CG  LYS A  20     -17.060 -22.065  -3.099  1.00 50.92           C  
ATOM    329  HG2 LYS A  20     -17.234 -20.989  -3.117  1.00 50.92           H  
ATOM    330  HG3 LYS A  20     -17.681 -22.507  -2.320  1.00 50.92           H  
ATOM    331  CD  LYS A  20     -17.462 -22.668  -4.451  1.00 50.92           C  
ATOM    332  HD2 LYS A  20     -16.844 -22.231  -5.236  1.00 50.92           H  
ATOM    333  HD3 LYS A  20     -17.292 -23.744  -4.419  1.00 50.92           H  
ATOM    334  CE  LYS A  20     -18.942 -22.387  -4.737  1.00 50.92           C  
ATOM    335  HE2 LYS A  20     -19.082 -21.310  -4.820  1.00 50.92           H  
ATOM    336  HE3 LYS A  20     -19.527 -22.734  -3.884  1.00 50.92           H  
ATOM    337  NZ  LYS A  20     -19.401 -23.071  -5.974  1.00 50.92           N  
ATOM    338  HZ1 LYS A  20     -18.863 -22.768  -6.774  1.00 50.92           H  
ATOM    339  HZ2 LYS A  20     -20.377 -22.880  -6.147  1.00 50.92           H  
ATOM    340  HZ3 LYS A  20     -19.299 -24.071  -5.879  1.00 50.92           H  
ATOM    341  N   PRO A  21     -13.800 -23.338   0.089  1.00 48.63           N  
ATOM    342  CA  PRO A  21     -12.571 -24.081   0.316  1.00 48.63           C  
ATOM    343  HA  PRO A  21     -11.761 -23.414   0.613  1.00 48.63           H  
ATOM    344  C   PRO A  21     -12.191 -24.807  -0.973  1.00 48.63           C  
ATOM    345  CB  PRO A  21     -12.881 -25.064   1.444  1.00 48.63           C  
ATOM    346  HB2 PRO A  21     -12.360 -26.014   1.320  1.00 48.63           H  
ATOM    347  HB3 PRO A  21     -12.600 -24.605   2.392  1.00 48.63           H  
ATOM    348  O   PRO A  21     -13.057 -25.411  -1.614  1.00 48.63           O  
ATOM    349  CG  PRO A  21     -14.397 -25.236   1.402  1.00 48.63           C  
ATOM    350  HG2 PRO A  21     -14.650 -26.027   0.695  1.00 48.63           H  
ATOM    351  HG3 PRO A  21     -14.808 -25.460   2.386  1.00 48.63           H  
ATOM    352  CD  PRO A  21     -14.899 -23.900   0.866  1.00 48.63           C  
ATOM    353  HD2 PRO A  21     -15.139 -23.229   1.690  1.00 48.63           H  
ATOM    354  HD3 PRO A  21     -15.784 -24.089   0.258  1.00 48.63           H  
ATOM    355  N   VAL A  22     -10.918 -24.740  -1.350  1.00 52.52           N  
ATOM    356  H   VAL A  22     -10.249 -24.271  -0.757  1.00 52.52           H  
ATOM    357  CA  VAL A  22     -10.380 -25.605  -2.402  1.00 52.52           C  
ATOM    358  HA  VAL A  22     -11.191 -25.939  -3.050  1.00 52.52           H  
ATOM    359  C   VAL A  22      -9.749 -26.798  -1.694  1.00 52.52           C  
ATOM    360  CB  VAL A  22      -9.359 -24.892  -3.305  1.00 52.52           C  
ATOM    361  HB  VAL A  22      -8.461 -24.648  -2.738  1.00 52.52           H  
ATOM    362  O   VAL A  22      -8.890 -26.588  -0.843  1.00 52.52           O  
ATOM    363  CG1 VAL A  22      -8.981 -25.762  -4.509  1.00 52.52           C  
ATOM    364 HG11 VAL A  22      -8.280 -25.227  -5.149  1.00 52.52           H  
ATOM    365 HG12 VAL A  22      -9.866 -26.037  -5.083  1.00 52.52           H  
ATOM    366 HG13 VAL A  22      -8.481 -26.668  -4.166  1.00 52.52           H  
ATOM    367  CG2 VAL A  22      -9.951 -23.599  -3.858  1.00 52.52           C  
ATOM    368 HG21 VAL A  22      -9.236 -23.134  -4.537  1.00 52.52           H  
ATOM    369 HG22 VAL A  22     -10.126 -22.917  -3.026  1.00 52.52           H  
ATOM    370 HG23 VAL A  22     -10.888 -23.801  -4.378  1.00 52.52           H  
ATOM    371  N   PRO A  23     -10.165 -28.039  -1.988  1.00 47.87           N  
ATOM    372  CA  PRO A  23      -9.369 -29.204  -1.637  1.00 47.87           C  
ATOM    373  HA  PRO A  23      -9.174 -29.219  -0.565  1.00 47.87           H  
ATOM    374  C   PRO A  23      -8.058 -29.099  -2.417  1.00 47.87           C  
ATOM    375  CB  PRO A  23     -10.202 -30.432  -2.040  1.00 47.87           C  
ATOM    376  HB2 PRO A  23      -9.802 -30.902  -2.938  1.00 47.87           H  
ATOM    377  HB3 PRO A  23     -10.240 -31.162  -1.231  1.00 47.87           H  
ATOM    378  O   PRO A  23      -8.060 -29.197  -3.644  1.00 47.87           O  
ATOM    379  CG  PRO A  23     -11.595 -29.875  -2.341  1.00 47.87           C  
ATOM    380  HG2 PRO A  23     -12.194 -29.888  -1.431  1.00 47.87           H  
ATOM    381  HG3 PRO A  23     -12.090 -30.435  -3.134  1.00 47.87           H  
ATOM    382  CD  PRO A  23     -11.333 -28.430  -2.750  1.00 47.87           C  
ATOM    383  HD2 PRO A  23     -11.104 -28.381  -3.814  1.00 47.87           H  
ATOM    384  HD3 PRO A  23     -12.199 -27.813  -2.510  1.00 47.87           H  
ATOM    385  N   THR A  24      -6.954 -28.813  -1.736  1.00 43.82           N  
ATOM    386  H   THR A  24      -7.003 -28.540  -0.765  1.00 43.82           H  
ATOM    387  CA  THR A  24      -5.648 -28.730  -2.385  1.00 43.82           C  
ATOM    388  HA  THR A  24      -5.759 -28.183  -3.322  1.00 43.82           H  
ATOM    389  C   THR A  24      -5.176 -30.142  -2.704  1.00 43.82           C  
ATOM    390  CB  THR A  24      -4.611 -27.982  -1.529  1.00 43.82           C  
ATOM    391  HB  THR A  24      -4.135 -28.657  -0.818  1.00 43.82           H  
ATOM    392  O   THR A  24      -4.584 -30.816  -1.866  1.00 43.82           O  
ATOM    393  CG2 THR A  24      -3.542 -27.356  -2.424  1.00 43.82           C  
ATOM    394 HG21 THR A  24      -3.106 -28.118  -3.071  1.00 43.82           H  
ATOM    395 HG22 THR A  24      -3.972 -26.561  -3.033  1.00 43.82           H  
ATOM    396 HG23 THR A  24      -2.745 -26.948  -1.802  1.00 43.82           H  
ATOM    397  OG1 THR A  24      -5.239 -26.961  -0.798  1.00 43.82           O  
ATOM    398  HG1 THR A  24      -4.637 -26.214  -0.831  1.00 43.82           H  
ATOM    399  N   GLU A  25      -5.430 -30.618  -3.922  1.00 35.56           N  
ATOM    400  H   GLU A  25      -6.040 -30.098  -4.537  1.00 35.56           H  
ATOM    401  CA  GLU A  25      -4.555 -31.634  -4.497  1.00 35.56           C  
ATOM    402  HA  GLU A  25      -4.398 -32.440  -3.780  1.00 35.56           H  
ATOM    403  C   GLU A  25      -3.211 -30.948  -4.749  1.00 35.56           C  
ATOM    404  CB  GLU A  25      -5.136 -32.253  -5.779  1.00 35.56           C  
ATOM    405  HB2 GLU A  25      -4.322 -32.739  -6.317  1.00 35.56           H  
ATOM    406  HB3 GLU A  25      -5.552 -31.467  -6.409  1.00 35.56           H  
ATOM    407  O   GLU A  25      -3.047 -30.196  -5.713  1.00 35.56           O  
ATOM    408  CG  GLU A  25      -6.208 -33.311  -5.474  1.00 35.56           C  
ATOM    409  HG2 GLU A  25      -5.781 -34.055  -4.801  1.00 35.56           H  
ATOM    410  HG3 GLU A  25      -7.038 -32.828  -4.958  1.00 35.56           H  
ATOM    411  CD  GLU A  25      -6.740 -34.021  -6.733  1.00 35.56           C  
ATOM    412  OE1 GLU A  25      -7.586 -34.926  -6.557  1.00 35.56           O  
ATOM    413  OE2 GLU A  25      -6.327 -33.649  -7.858  1.00 35.56           O  
ATOM    414  N   PHE A  26      -2.255 -31.162  -3.844  1.00 39.45           N  
ATOM    415  H   PHE A  26      -2.488 -31.678  -3.008  1.00 39.45           H  
ATOM    416  CA  PHE A  26      -0.851 -30.888  -4.113  1.00 39.45           C  
ATOM    417  HA  PHE A  26      -0.726 -29.850  -4.424  1.00 39.45           H  
ATOM    418  C   PHE A  26      -0.428 -31.790  -5.276  1.00 39.45           C  
ATOM    419  CB  PHE A  26       0.008 -31.138  -2.858  1.00 39.45           C  
ATOM    420  HB2 PHE A  26      -0.325 -32.050  -2.362  1.00 39.45           H  
ATOM    421  HB3 PHE A  26       1.036 -31.312  -3.175  1.00 39.45           H  
ATOM    422  O   PHE A  26       0.097 -32.883  -5.076  1.00 39.45           O  
ATOM    423  CG  PHE A  26       0.037 -30.001  -1.855  1.00 39.45           C  
ATOM    424  CD1 PHE A  26       1.035 -29.013  -1.954  1.00 39.45           C  
ATOM    425  HD1 PHE A  26       1.763 -29.054  -2.750  1.00 39.45           H  
ATOM    426  CD2 PHE A  26      -0.907 -29.936  -0.813  1.00 39.45           C  
ATOM    427  HD2 PHE A  26      -1.679 -30.688  -0.734  1.00 39.45           H  
ATOM    428  CE1 PHE A  26       1.085 -27.966  -1.018  1.00 39.45           C  
ATOM    429  HE1 PHE A  26       1.844 -27.203  -1.107  1.00 39.45           H  
ATOM    430  CE2 PHE A  26      -0.854 -28.888   0.124  1.00 39.45           C  
ATOM    431  HE2 PHE A  26      -1.587 -28.831   0.914  1.00 39.45           H  
ATOM    432  CZ  PHE A  26       0.143 -27.902   0.022  1.00 39.45           C  
ATOM    433  HZ  PHE A  26       0.172 -27.087   0.730  1.00 39.45           H  
ATOM    434  N   LYS A  27      -0.643 -31.352  -6.521  1.00 38.04           N  
ATOM    435  H   LYS A  27      -1.198 -30.517  -6.637  1.00 38.04           H  
ATOM    436  CA  LYS A  27       0.259 -31.792  -7.582  1.00 38.04           C  
ATOM    437  HA  LYS A  27       0.281 -32.881  -7.608  1.00 38.04           H  
ATOM    438  C   LYS A  27       1.630 -31.309  -7.151  1.00 38.04           C  
ATOM    439  CB  LYS A  27      -0.132 -31.250  -8.963  1.00 38.04           C  
ATOM    440  HB2 LYS A  27       0.758 -31.242  -9.591  1.00 38.04           H  
ATOM    441  HB3 LYS A  27      -0.507 -30.229  -8.883  1.00 38.04           H  
ATOM    442  O   LYS A  27       1.784 -30.122  -6.881  1.00 38.04           O  
ATOM    443  CG  LYS A  27      -1.178 -32.163  -9.613  1.00 38.04           C  
ATOM    444  HG2 LYS A  27      -0.822 -33.192  -9.578  1.00 38.04           H  
ATOM    445  HG3 LYS A  27      -2.115 -32.096  -9.061  1.00 38.04           H  
ATOM    446  CD  LYS A  27      -1.409 -31.777 -11.078  1.00 38.04           C  
ATOM    447  HD2 LYS A  27      -0.455 -31.790 -11.604  1.00 38.04           H  
ATOM    448  HD3 LYS A  27      -1.835 -30.775 -11.124  1.00 38.04           H  
ATOM    449  CE  LYS A  27      -2.365 -32.785 -11.720  1.00 38.04           C  
ATOM    450  HE2 LYS A  27      -3.318 -32.746 -11.193  1.00 38.04           H  
ATOM    451  HE3 LYS A  27      -1.955 -33.786 -11.582  1.00 38.04           H  
ATOM    452  NZ  LYS A  27      -2.553 -32.506 -13.164  1.00 38.04           N  
ATOM    453  HZ1 LYS A  27      -1.665 -32.550 -13.644  1.00 38.04           H  
ATOM    454  HZ2 LYS A  27      -3.174 -33.191 -13.571  1.00 38.04           H  
ATOM    455  HZ3 LYS A  27      -2.946 -31.585 -13.295  1.00 38.04           H  
ATOM    456  N   ASN A  28       2.565 -32.242  -7.015  1.00 38.22           N  
ATOM    457  H   ASN A  28       2.278 -33.205  -7.117  1.00 38.22           H  
ATOM    458  CA  ASN A  28       3.980 -31.987  -6.791  1.00 38.22           C  
ATOM    459  HA  ASN A  28       4.149 -31.700  -5.753  1.00 38.22           H  
ATOM    460  C   ASN A  28       4.441 -30.841  -7.711  1.00 38.22           C  
ATOM    461  CB  ASN A  28       4.737 -33.299  -7.094  1.00 38.22           C  
ATOM    462  HB2 ASN A  28       5.808 -33.097  -7.087  1.00 38.22           H  
ATOM    463  HB3 ASN A  28       4.480 -33.647  -8.094  1.00 38.22           H  
ATOM    464  O   ASN A  28       4.739 -31.070  -8.875  1.00 38.22           O  
ATOM    465  CG  ASN A  28       4.482 -34.402  -6.083  1.00 38.22           C  
ATOM    466  ND2 ASN A  28       4.448 -35.644  -6.509  1.00 38.22           N  
ATOM    467 HD21 ASN A  28       4.318 -36.347  -5.795  1.00 38.22           H  
ATOM    468 HD22 ASN A  28       4.679 -35.864  -7.467  1.00 38.22           H  
ATOM    469  OD1 ASN A  28       4.309 -34.168  -4.903  1.00 38.22           O  
ATOM    470  N   PHE A  29       4.412 -29.601  -7.211  1.00 43.94           N  
ATOM    471  H   PHE A  29       3.953 -29.466  -6.321  1.00 43.94           H  
ATOM    472  CA  PHE A  29       4.855 -28.405  -7.937  1.00 43.94           C  
ATOM    473  HA  PHE A  29       4.629 -28.519  -8.997  1.00 43.94           H  
ATOM    474  C   PHE A  29       6.373 -28.239  -7.846  1.00 43.94           C  
ATOM    475  CB  PHE A  29       4.123 -27.155  -7.410  1.00 43.94           C  
ATOM    476  HB2 PHE A  29       4.842 -26.344  -7.289  1.00 43.94           H  
ATOM    477  HB3 PHE A  29       3.713 -27.351  -6.420  1.00 43.94           H  
ATOM    478  O   PHE A  29       6.951 -27.449  -8.580  1.00 43.94           O  
ATOM    479  CG  PHE A  29       3.023 -26.649  -8.325  1.00 43.94           C  
ATOM    480  CD1 PHE A  29       3.349 -25.835  -9.427  1.00 43.94           C  
ATOM    481  HD1 PHE A  29       4.382 -25.597  -9.632  1.00 43.94           H  
ATOM    482  CD2 PHE A  29       1.679 -26.986  -8.082  1.00 43.94           C  
ATOM    483  HD2 PHE A  29       1.428 -27.617  -7.242  1.00 43.94           H  
ATOM    484  CE1 PHE A  29       2.336 -25.356 -10.277  1.00 43.94           C  
ATOM    485  HE1 PHE A  29       2.602 -24.757 -11.136  1.00 43.94           H  
ATOM    486  CE2 PHE A  29       0.665 -26.511  -8.933  1.00 43.94           C  
ATOM    487  HE2 PHE A  29      -0.363 -26.785  -8.746  1.00 43.94           H  
ATOM    488  CZ  PHE A  29       0.993 -25.693 -10.030  1.00 43.94           C  
ATOM    489  HZ  PHE A  29       0.221 -25.340 -10.698  1.00 43.94           H  
ATOM    490  N   PHE A  30       7.016 -29.000  -6.961  1.00 40.14           N  
ATOM    491  H   PHE A  30       6.472 -29.632  -6.390  1.00 40.14           H  
ATOM    492  CA  PHE A  30       8.453 -29.178  -6.970  1.00 40.14           C  
ATOM    493  HA  PHE A  30       8.940 -28.258  -7.292  1.00 40.14           H  
ATOM    494  C   PHE A  30       8.775 -30.266  -7.994  1.00 40.14           C  
ATOM    495  CB  PHE A  30       8.942 -29.516  -5.552  1.00 40.14           C  
ATOM    496  HB2 PHE A  30      10.030 -29.576  -5.567  1.00 40.14           H  
ATOM    497  HB3 PHE A  30       8.566 -30.499  -5.267  1.00 40.14           H  
ATOM    498  O   PHE A  30       8.864 -31.446  -7.650  1.00 40.14           O  
ATOM    499  CG  PHE A  30       8.522 -28.513  -4.494  1.00 40.14           C  
ATOM    500  CD1 PHE A  30       9.166 -27.265  -4.410  1.00 40.14           C  
ATOM    501  HD1 PHE A  30       9.963 -27.021  -5.098  1.00 40.14           H  
ATOM    502  CD2 PHE A  30       7.470 -28.816  -3.608  1.00 40.14           C  
ATOM    503  HD2 PHE A  30       6.973 -29.773  -3.666  1.00 40.14           H  
ATOM    504  CE1 PHE A  30       8.764 -26.327  -3.442  1.00 40.14           C  
ATOM    505  HE1 PHE A  30       9.259 -25.369  -3.385  1.00 40.14           H  
ATOM    506  CE2 PHE A  30       7.065 -27.877  -2.642  1.00 40.14           C  
ATOM    507  HE2 PHE A  30       6.260 -28.113  -1.962  1.00 40.14           H  
ATOM    508  CZ  PHE A  30       7.715 -26.633  -2.557  1.00 40.14           C  
ATOM    509  HZ  PHE A  30       7.408 -25.912  -1.815  1.00 40.14           H  
ATOM    510  N   GLU A  31       8.983 -29.885  -9.254  1.00 44.66           N  
ATOM    511  H   GLU A  31       8.838 -28.914  -9.493  1.00 44.66           H  
ATOM    512  CA  GLU A  31      10.045 -30.586  -9.966  1.00 44.66           C  
ATOM    513  HA  GLU A  31       9.831 -31.655  -9.986  1.00 44.66           H  
ATOM    514  C   GLU A  31      11.306 -30.350  -9.132  1.00 44.66           C  
ATOM    515  CB  GLU A  31      10.213 -30.105 -11.414  1.00 44.66           C  
ATOM    516  HB2 GLU A  31      11.160 -30.497 -11.786  1.00 44.66           H  
ATOM    517  HB3 GLU A  31      10.246 -29.016 -11.444  1.00 44.66           H  
ATOM    518  O   GLU A  31      11.645 -29.210  -8.802  1.00 44.66           O  
ATOM    519  CG  GLU A  31       9.077 -30.628 -12.308  1.00 44.66           C  
ATOM    520  HG2 GLU A  31       8.141 -30.167 -11.992  1.00 44.66           H  
ATOM    521  HG3 GLU A  31       8.986 -31.704 -12.155  1.00 44.66           H  
ATOM    522  CD  GLU A  31       9.292 -30.366 -13.809  1.00 44.66           C  
ATOM    523  OE1 GLU A  31       8.431 -30.833 -14.590  1.00 44.66           O  
ATOM    524  OE2 GLU A  31      10.316 -29.744 -14.172  1.00 44.66           O  
ATOM    525  N   ALA A  32      11.950 -31.426  -8.679  1.00 40.52           N  
ATOM    526  H   ALA A  32      11.619 -32.345  -8.938  1.00 40.52           H  
ATOM    527  CA  ALA A  32      13.227 -31.303  -7.997  1.00 40.52           C  
ATOM    528  HA  ALA A  32      13.077 -30.788  -7.048  1.00 40.52           H  
ATOM    529  C   ALA A  32      14.142 -30.453  -8.898  1.00 40.52           C  
ATOM    530  CB  ALA A  32      13.780 -32.709  -7.724  1.00 40.52           C  
ATOM    531  HB1 ALA A  32      14.745 -32.628  -7.223  1.00 40.52           H  
ATOM    532  HB2 ALA A  32      13.914 -33.246  -8.663  1.00 40.52           H  
ATOM    533  HB3 ALA A  32      13.091 -33.261  -7.085  1.00 40.52           H  
ATOM    534  O   ALA A  32      14.401 -30.845 -10.032  1.00 40.52           O  
ATOM    535  N   ASN A  33      14.574 -29.288  -8.398  1.00 45.35           N  
ATOM    536  H   ASN A  33      14.242 -29.063  -7.471  1.00 45.35           H  
ATOM    537  CA  ASN A  33      15.372 -28.241  -9.065  1.00 45.35           C  
ATOM    538  HA  ASN A  33      15.962 -27.801  -8.261  1.00 45.35           H  
ATOM    539  C   ASN A  33      14.631 -27.027  -9.657  1.00 45.35           C  
ATOM    540  CB  ASN A  33      16.416 -28.809 -10.047  1.00 45.35           C  
ATOM    541  HB2 ASN A  33      17.109 -28.018 -10.333  1.00 45.35           H  
ATOM    542  HB3 ASN A  33      15.919 -29.142 -10.958  1.00 45.35           H  
ATOM    543  O   ASN A  33      15.310 -26.110 -10.125  1.00 45.35           O  
ATOM    544  CG  ASN A  33      17.238 -29.935  -9.457  1.00 45.35           C  
ATOM    545  ND2 ASN A  33      17.576 -30.927 -10.245  1.00 45.35           N  
ATOM    546 HD21 ASN A  33      17.146 -30.988 -11.157  1.00 45.35           H  
ATOM    547 HD22 ASN A  33      18.082 -31.689  -9.818  1.00 45.35           H  
ATOM    548  OD1 ASN A  33      17.591 -29.939  -8.289  1.00 45.35           O  
ATOM    549  N   SER A  34      13.302 -26.910  -9.569  1.00 45.81           N  
ATOM    550  H   SER A  34      12.734 -27.681  -9.250  1.00 45.81           H  
ATOM    551  CA  SER A  34      12.658 -25.616  -9.829  1.00 45.81           C  
ATOM    552  HA  SER A  34      13.147 -25.145 -10.682  1.00 45.81           H  
ATOM    553  C   SER A  34      12.848 -24.700  -8.613  1.00 45.81           C  
ATOM    554  CB  SER A  34      11.185 -25.776 -10.237  1.00 45.81           C  
ATOM    555  HB2 SER A  34      10.789 -24.803 -10.528  1.00 45.81           H  
ATOM    556  HB3 SER A  34      11.113 -26.450 -11.090  1.00 45.81           H  
ATOM    557  O   SER A  34      12.113 -24.792  -7.627  1.00 45.81           O  
ATOM    558  OG  SER A  34      10.412 -26.283  -9.171  1.00 45.81           O  
ATOM    559  HG  SER A  34      10.689 -25.821  -8.377  1.00 45.81           H  
ATOM    560  N   ILE A  35      13.843 -23.808  -8.654  1.00 47.04           N  
ATOM    561  H   ILE A  35      14.469 -23.830  -9.447  1.00 47.04           H  
ATOM    562  CA  ILE A  35      13.827 -22.620  -7.792  1.00 47.04           C  
ATOM    563  HA  ILE A  35      13.704 -22.922  -6.752  1.00 47.04           H  
ATOM    564  C   ILE A  35      12.597 -21.845  -8.244  1.00 47.04           C  
ATOM    565  CB  ILE A  35      15.114 -21.769  -7.920  1.00 47.04           C  
ATOM    566  HB  ILE A  35      15.223 -21.460  -8.960  1.00 47.04           H  
ATOM    567  O   ILE A  35      12.594 -21.288  -9.341  1.00 47.04           O  
ATOM    568  CG1 ILE A  35      16.360 -22.596  -7.530  1.00 47.04           C  
ATOM    569 HG12 ILE A  35      16.311 -22.853  -6.472  1.00 47.04           H  
ATOM    570 HG13 ILE A  35      16.369 -23.525  -8.100  1.00 47.04           H  
ATOM    571  CG2 ILE A  35      15.010 -20.503  -7.042  1.00 47.04           C  
ATOM    572 HG21 ILE A  35      14.918 -20.778  -5.991  1.00 47.04           H  
ATOM    573 HG22 ILE A  35      14.141 -19.910  -7.329  1.00 47.04           H  
ATOM    574 HG23 ILE A  35      15.887 -19.871  -7.177  1.00 47.04           H  
ATOM    575  CD1 ILE A  35      17.690 -21.886  -7.813  1.00 47.04           C  
ATOM    576 HD11 ILE A  35      17.813 -21.021  -7.161  1.00 47.04           H  
ATOM    577 HD12 ILE A  35      17.728 -21.569  -8.856  1.00 47.04           H  
ATOM    578 HD13 ILE A  35      18.511 -22.578  -7.625  1.00 47.04           H  
ATOM    579  N   ALA A  36      11.530 -21.860  -7.448  1.00 51.11           N  
ATOM    580  H   ALA A  36      11.538 -22.411  -6.602  1.00 51.11           H  
ATOM    581  CA  ALA A  36      10.410 -20.983  -7.720  1.00 51.11           C  
ATOM    582  HA  ALA A  36      10.008 -21.225  -8.704  1.00 51.11           H  
ATOM    583  C   ALA A  36      10.964 -19.550  -7.742  1.00 51.11           C  
ATOM    584  CB  ALA A  36       9.313 -21.212  -6.686  1.00 51.11           C  
ATOM    585  HB1 ALA A  36       9.032 -22.265  -6.664  1.00 51.11           H  
ATOM    586  HB2 ALA A  36       8.443 -20.624  -6.979  1.00 51.11           H  
ATOM    587  HB3 ALA A  36       9.662 -20.900  -5.702  1.00 51.11           H  
ATOM    588  O   ALA A  36      11.582 -19.085  -6.785  1.00 51.11           O  
ATOM    589  N   VAL A  37      10.878 -18.909  -8.904  1.00 54.49           N  
ATOM    590  H   VAL A  37      10.465 -19.392  -9.690  1.00 54.49           H  
ATOM    591  CA  VAL A  37      11.255 -17.510  -9.057  1.00 54.49           C  
ATOM    592  HA  VAL A  37      12.041 -17.265  -8.343  1.00 54.49           H  
ATOM    593  C   VAL A  37      10.006 -16.717  -8.711  1.00 54.49           C  
ATOM    594  CB  VAL A  37      11.781 -17.206 -10.476  1.00 54.49           C  
ATOM    595  HB  VAL A  37      10.989 -17.378 -11.204  1.00 54.49           H  
ATOM    596  O   VAL A  37       8.987 -16.870  -9.388  1.00 54.49           O  
ATOM    597  CG1 VAL A  37      12.241 -15.746 -10.586  1.00 54.49           C  
ATOM    598 HG11 VAL A  37      13.040 -15.550  -9.872  1.00 54.49           H  
ATOM    599 HG12 VAL A  37      12.602 -15.553 -11.596  1.00 54.49           H  
ATOM    600 HG13 VAL A  37      11.402 -15.077 -10.394  1.00 54.49           H  
ATOM    601  CG2 VAL A  37      12.977 -18.097 -10.844  1.00 54.49           C  
ATOM    602 HG21 VAL A  37      13.374 -17.812 -11.819  1.00 54.49           H  
ATOM    603 HG22 VAL A  37      12.663 -19.139 -10.899  1.00 54.49           H  
ATOM    604 HG23 VAL A  37      13.760 -18.007 -10.091  1.00 54.49           H  
ATOM    605  N   ASP A  38      10.059 -15.879  -7.669  1.00 66.35           N  
ATOM    606  H   ASP A  38      10.742 -16.103  -6.960  1.00 66.35           H  
ATOM    607  CA  ASP A  38       8.947 -14.992  -7.303  1.00 66.35           C  
ATOM    608  HA  ASP A  38       8.069 -15.620  -7.150  1.00 66.35           H  
ATOM    609  C   ASP A  38       8.642 -14.008  -8.444  1.00 66.35           C  
ATOM    610  CB  ASP A  38       9.213 -14.248  -5.976  1.00 66.35           C  
ATOM    611  HB2 ASP A  38       9.313 -14.976  -5.171  1.00 66.35           H  
ATOM    612  HB3 ASP A  38      10.171 -13.732  -6.042  1.00 66.35           H  
ATOM    613  O   ASP A  38       9.107 -12.861  -8.454  1.00 66.35           O  
ATOM    614  CG  ASP A  38       8.090 -13.258  -5.592  1.00 66.35           C  
ATOM    615  OD1 ASP A  38       6.899 -13.540  -5.862  1.00 66.35           O  
ATOM    616  OD2 ASP A  38       8.380 -12.143  -5.072  1.00 66.35           O  
ATOM    617  N   ASN A  39       7.811 -14.462  -9.381  1.00 73.31           N  
ATOM    618  H   ASN A  39       7.675 -15.463  -9.370  1.00 73.31           H  
ATOM    619  CA  ASN A  39       7.342 -13.744 -10.563  1.00 73.31           C  
ATOM    620  HA  ASN A  39       8.148 -13.107 -10.926  1.00 73.31           H  
ATOM    621  C   ASN A  39       6.162 -12.816 -10.247  1.00 73.31           C  
ATOM    622  CB  ASN A  39       7.003 -14.779 -11.655  1.00 73.31           C  
ATOM    623  HB2 ASN A  39       6.471 -14.293 -12.473  1.00 73.31           H  
ATOM    624  HB3 ASN A  39       6.359 -15.555 -11.241  1.00 73.31           H  
ATOM    625  O   ASN A  39       5.523 -12.276 -11.153  1.00 73.31           O  
ATOM    626  CG  ASN A  39       8.238 -15.424 -12.259  1.00 73.31           C  
ATOM    627  ND2 ASN A  39       8.098 -16.580 -12.864  1.00 73.31           N  
ATOM    628 HD21 ASN A  39       8.953 -17.010 -13.186  1.00 73.31           H  
ATOM    629 HD22 ASN A  39       7.238 -17.106 -12.805  1.00 73.31           H  
ATOM    630  OD1 ASN A  39       9.324 -14.875 -12.240  1.00 73.31           O  
ATOM    631  N   PHE A  40       5.836 -12.623  -8.965  1.00 84.98           N  
ATOM    632  H   PHE A  40       6.392 -13.070  -8.250  1.00 84.98           H  
ATOM    633  CA  PHE A  40       4.755 -11.734  -8.578  1.00 84.98           C  
ATOM    634  HA  PHE A  40       3.861 -12.039  -9.123  1.00 84.98           H  
ATOM    635  C   PHE A  40       5.078 -10.285  -8.962  1.00 84.98           C  
ATOM    636  CB  PHE A  40       4.449 -11.867  -7.088  1.00 84.98           C  
ATOM    637  HB2 PHE A  40       5.351 -11.642  -6.519  1.00 84.98           H  
ATOM    638  HB3 PHE A  40       4.153 -12.895  -6.879  1.00 84.98           H  
ATOM    639  O   PHE A  40       5.978  -9.651  -8.399  1.00 84.98           O  
ATOM    640  CG  PHE A  40       3.348 -10.928  -6.647  1.00 84.98           C  
ATOM    641  CD1 PHE A  40       3.681  -9.663  -6.135  1.00 84.98           C  
ATOM    642  HD1 PHE A  40       4.718  -9.375  -6.051  1.00 84.98           H  
ATOM    643  CD2 PHE A  40       1.997 -11.269  -6.844  1.00 84.98           C  
ATOM    644  HD2 PHE A  40       1.728 -12.223  -7.272  1.00 84.98           H  
ATOM    645  CE1 PHE A  40       2.671  -8.743  -5.815  1.00 84.98           C  
ATOM    646  HE1 PHE A  40       2.929  -7.746  -5.490  1.00 84.98           H  
ATOM    647  CE2 PHE A  40       0.986 -10.350  -6.512  1.00 84.98           C  
ATOM    648  HE2 PHE A  40      -0.049 -10.599  -6.692  1.00 84.98           H  
ATOM    649  CZ  PHE A  40       1.322  -9.091  -5.988  1.00 84.98           C  
ATOM    650  HZ  PHE A  40       0.544  -8.376  -5.761  1.00 84.98           H  
ATOM    651  N   ASN A  41       4.270  -9.755  -9.874  1.00 87.64           N  
ATOM    652  H   ASN A  41       3.611 -10.370 -10.328  1.00 87.64           H  
ATOM    653  CA  ASN A  41       4.304  -8.380 -10.339  1.00 87.64           C  
ATOM    654  HA  ASN A  41       5.014  -7.794  -9.755  1.00 87.64           H  
ATOM    655  C   ASN A  41       2.909  -7.766 -10.173  1.00 87.64           C  
ATOM    656  CB  ASN A  41       4.771  -8.400 -11.803  1.00 87.64           C  
ATOM    657  HB2 ASN A  41       5.797  -8.766 -11.859  1.00 87.64           H  
ATOM    658  HB3 ASN A  41       4.133  -9.071 -12.378  1.00 87.64           H  
ATOM    659  O   ASN A  41       1.993  -8.123 -10.903  1.00 87.64           O  
ATOM    660  CG  ASN A  41       4.708  -7.028 -12.432  1.00 87.64           C  
ATOM    661  ND2 ASN A  41       4.783  -6.938 -13.738  1.00 87.64           N  
ATOM    662 HD21 ASN A  41       4.801  -7.796 -14.270  1.00 87.64           H  
ATOM    663 HD22 ASN A  41       4.414  -6.089 -14.143  1.00 87.64           H  
ATOM    664  OD1 ASN A  41       4.577  -6.020 -11.768  1.00 87.64           O  
ATOM    665  N   ILE A  42       2.745  -6.836  -9.232  1.00 90.30           N  
ATOM    666  H   ILE A  42       3.547  -6.528  -8.701  1.00 90.30           H  
ATOM    667  CA  ILE A  42       1.426  -6.274  -8.902  1.00 90.30           C  
ATOM    668  HA  ILE A  42       0.757  -7.115  -8.718  1.00 90.30           H  
ATOM    669  C   ILE A  42       0.802  -5.463 -10.045  1.00 90.30           C  
ATOM    670  CB  ILE A  42       1.524  -5.445  -7.607  1.00 90.30           C  
ATOM    671  HB  ILE A  42       2.131  -6.013  -6.902  1.00 90.30           H  
ATOM    672  O   ILE A  42      -0.409  -5.278 -10.064  1.00 90.30           O  
ATOM    673  CG1 ILE A  42       0.130  -5.261  -6.975  1.00 90.30           C  
ATOM    674 HG12 ILE A  42      -0.454  -6.173  -7.100  1.00 90.30           H  
ATOM    675 HG13 ILE A  42      -0.402  -4.449  -7.471  1.00 90.30           H  
ATOM    676  CG2 ILE A  42       2.219  -4.089  -7.849  1.00 90.30           C  
ATOM    677 HG21 ILE A  42       1.607  -3.453  -8.488  1.00 90.30           H  
ATOM    678 HG22 ILE A  42       2.370  -3.570  -6.903  1.00 90.30           H  
ATOM    679 HG23 ILE A  42       3.193  -4.237  -8.315  1.00 90.30           H  
ATOM    680  CD1 ILE A  42       0.209  -4.972  -5.475  1.00 90.30           C  
ATOM    681 HD11 ILE A  42       0.643  -5.826  -4.955  1.00 90.30           H  
ATOM    682 HD12 ILE A  42       0.818  -4.088  -5.284  1.00 90.30           H  
ATOM    683 HD13 ILE A  42      -0.798  -4.797  -5.098  1.00 90.30           H  
ATOM    684  N   VAL A  43       1.613  -4.989 -11.000  1.00 87.07           N  
ATOM    685  H   VAL A  43       2.601  -5.190 -10.940  1.00 87.07           H  
ATOM    686  CA  VAL A  43       1.126  -4.259 -12.182  1.00 87.07           C  
ATOM    687  HA  VAL A  43       0.170  -3.807 -11.920  1.00 87.07           H  
ATOM    688  C   VAL A  43       0.805  -5.183 -13.364  1.00 87.07           C  
ATOM    689  CB  VAL A  43       2.051  -3.089 -12.582  1.00 87.07           C  
ATOM    690  HB  VAL A  43       1.554  -2.533 -13.377  1.00 87.07           H  
ATOM    691  O   VAL A  43       0.541  -4.702 -14.464  1.00 87.07           O  
ATOM    692  CG1 VAL A  43       2.267  -2.114 -11.416  1.00 87.07           C  
ATOM    693 HG11 VAL A  43       2.833  -2.592 -10.616  1.00 87.07           H  
ATOM    694 HG12 VAL A  43       2.822  -1.242 -11.764  1.00 87.07           H  
ATOM    695 HG13 VAL A  43       1.303  -1.787 -11.028  1.00 87.07           H  
ATOM    696  CG2 VAL A  43       3.430  -3.503 -13.103  1.00 87.07           C  
ATOM    697 HG21 VAL A  43       3.879  -2.654 -13.618  1.00 87.07           H  
ATOM    698 HG22 VAL A  43       3.338  -4.337 -13.798  1.00 87.07           H  
ATOM    699 HG23 VAL A  43       4.073  -3.760 -12.261  1.00 87.07           H  
ATOM    700  N   ASP A  44       0.857  -6.504 -13.171  1.00 87.85           N  
ATOM    701  H   ASP A  44       1.050  -6.857 -12.244  1.00 87.85           H  
ATOM    702  CA  ASP A  44       0.437  -7.469 -14.185  1.00 87.85           C  
ATOM    703  HA  ASP A  44       1.026  -7.272 -15.081  1.00 87.85           H  
ATOM    704  C   ASP A  44      -1.069  -7.323 -14.492  1.00 87.85           C  
ATOM    705  CB  ASP A  44       0.774  -8.890 -13.722  1.00 87.85           C  
ATOM    706  HB2 ASP A  44       1.798  -8.900 -13.349  1.00 87.85           H  
ATOM    707  HB3 ASP A  44       0.109  -9.182 -12.909  1.00 87.85           H  
ATOM    708  O   ASP A  44      -1.867  -7.211 -13.555  1.00 87.85           O  
ATOM    709  CG  ASP A  44       0.674  -9.908 -14.853  1.00 87.85           C  
ATOM    710  OD1 ASP A  44      -0.439 -10.188 -15.344  1.00 87.85           O  
ATOM    711  OD2 ASP A  44       1.740 -10.439 -15.238  1.00 87.85           O  
ATOM    712  N   PRO A  45      -1.488  -7.350 -15.774  1.00 86.16           N  
ATOM    713  CA  PRO A  45      -2.893  -7.225 -16.159  1.00 86.16           C  
ATOM    714  HA  PRO A  45      -3.220  -6.209 -15.935  1.00 86.16           H  
ATOM    715  C   PRO A  45      -3.844  -8.205 -15.463  1.00 86.16           C  
ATOM    716  CB  PRO A  45      -2.917  -7.441 -17.674  1.00 86.16           C  
ATOM    717  HB2 PRO A  45      -3.721  -6.878 -18.148  1.00 86.16           H  
ATOM    718  HB3 PRO A  45      -3.010  -8.503 -17.900  1.00 86.16           H  
ATOM    719  O   PRO A  45      -5.012  -7.867 -15.276  1.00 86.16           O  
ATOM    720  CG  PRO A  45      -1.543  -6.952 -18.118  1.00 86.16           C  
ATOM    721  HG2 PRO A  45      -1.234  -7.408 -19.059  1.00 86.16           H  
ATOM    722  HG3 PRO A  45      -1.548  -5.865 -18.198  1.00 86.16           H  
ATOM    723  CD  PRO A  45      -0.643  -7.376 -16.963  1.00 86.16           C  
ATOM    724  HD2 PRO A  45       0.188  -6.676 -16.883  1.00 86.16           H  
ATOM    725  HD3 PRO A  45      -0.276  -8.388 -17.136  1.00 86.16           H  
ATOM    726  N   VAL A  46      -3.367  -9.382 -15.037  1.00 86.02           N  
ATOM    727  H   VAL A  46      -2.394  -9.599 -15.195  1.00 86.02           H  
ATOM    728  CA  VAL A  46      -4.190 -10.360 -14.301  1.00 86.02           C  
ATOM    729  HA  VAL A  46      -5.066 -10.581 -14.911  1.00 86.02           H  
ATOM    730  C   VAL A  46      -4.714  -9.826 -12.960  1.00 86.02           C  
ATOM    731  CB  VAL A  46      -3.402 -11.669 -14.113  1.00 86.02           C  
ATOM    732  HB  VAL A  46      -2.908 -11.901 -15.057  1.00 86.02           H  
ATOM    733  O   VAL A  46      -5.744 -10.290 -12.482  1.00 86.02           O  
ATOM    734  CG1 VAL A  46      -2.325 -11.567 -13.029  1.00 86.02           C  
ATOM    735 HG11 VAL A  46      -1.660 -12.427 -13.107  1.00 86.02           H  
ATOM    736 HG12 VAL A  46      -1.741 -10.655 -13.156  1.00 86.02           H  
ATOM    737 HG13 VAL A  46      -2.783 -11.560 -12.040  1.00 86.02           H  
ATOM    738  CG2 VAL A  46      -4.317 -12.853 -13.786  1.00 86.02           C  
ATOM    739 HG21 VAL A  46      -3.732 -13.772 -13.745  1.00 86.02           H  
ATOM    740 HG22 VAL A  46      -5.081 -12.956 -14.556  1.00 86.02           H  
ATOM    741 HG23 VAL A  46      -4.802 -12.709 -12.820  1.00 86.02           H  
ATOM    742  N   TYR A  47      -4.037  -8.834 -12.371  1.00 87.72           N  
ATOM    743  H   TYR A  47      -3.204  -8.488 -12.825  1.00 87.72           H  
ATOM    744  CA  TYR A  47      -4.429  -8.186 -11.113  1.00 87.72           C  
ATOM    745  HA  TYR A  47      -5.106  -8.849 -10.573  1.00 87.72           H  
ATOM    746  C   TYR A  47      -5.183  -6.868 -11.320  1.00 87.72           C  
ATOM    747  CB  TYR A  47      -3.187  -7.960 -10.245  1.00 87.72           C  
ATOM    748  HB2 TYR A  47      -2.576  -7.192 -10.718  1.00 87.72           H  
ATOM    749  HB3 TYR A  47      -3.496  -7.570  -9.275  1.00 87.72           H  
ATOM    750  O   TYR A  47      -5.467  -6.156 -10.354  1.00 87.72           O  
ATOM    751  CG  TYR A  47      -2.343  -9.193 -10.004  1.00 87.72           C  
ATOM    752  CD1 TYR A  47      -2.906 -10.356  -9.446  1.00 87.72           C  
ATOM    753  HD1 TYR A  47      -3.953 -10.364  -9.178  1.00 87.72           H  
ATOM    754  CD2 TYR A  47      -0.987  -9.171 -10.364  1.00 87.72           C  
ATOM    755  HD2 TYR A  47      -0.568  -8.279 -10.805  1.00 87.72           H  
ATOM    756  CE1 TYR A  47      -2.111 -11.505  -9.264  1.00 87.72           C  
ATOM    757  HE1 TYR A  47      -2.534 -12.418  -8.871  1.00 87.72           H  
ATOM    758  CE2 TYR A  47      -0.190 -10.312 -10.183  1.00 87.72           C  
ATOM    759  HE2 TYR A  47       0.848 -10.294 -10.480  1.00 87.72           H  
ATOM    760  OH  TYR A  47       0.050 -12.561  -9.464  1.00 87.72           O  
ATOM    761  HH  TYR A  47       0.903 -12.442  -9.889  1.00 87.72           H  
ATOM    762  CZ  TYR A  47      -0.749 -11.479  -9.634  1.00 87.72           C  
ATOM    763  N   SER A  48      -5.476  -6.502 -12.570  1.00 82.82           N  
ATOM    764  H   SER A  48      -5.284  -7.154 -13.317  1.00 82.82           H  
ATOM    765  CA  SER A  48      -6.245  -5.297 -12.865  1.00 82.82           C  
ATOM    766  HA  SER A  48      -5.873  -4.506 -12.214  1.00 82.82           H  
ATOM    767  C   SER A  48      -7.725  -5.498 -12.535  1.00 82.82           C  
ATOM    768  CB  SER A  48      -6.015  -4.823 -14.304  1.00 82.82           C  
ATOM    769  HB2 SER A  48      -6.460  -3.835 -14.418  1.00 82.82           H  
ATOM    770  HB3 SER A  48      -4.944  -4.738 -14.484  1.00 82.82           H  
ATOM    771  O   SER A  48      -8.278  -6.576 -12.732  1.00 82.82           O  
ATOM    772  OG  SER A  48      -6.581  -5.679 -15.273  1.00 82.82           O  
ATOM    773  HG  SER A  48      -6.178  -6.547 -15.203  1.00 82.82           H  
ATOM    774  N   PHE A  49      -8.366  -4.444 -12.028  1.00 77.01           N  
ATOM    775  H   PHE A  49      -7.860  -3.579 -11.904  1.00 77.01           H  
ATOM    776  CA  PHE A  49      -9.790  -4.449 -11.699  1.00 77.01           C  
ATOM    777  HA  PHE A  49     -10.176  -5.468 -11.733  1.00 77.01           H  
ATOM    778  C   PHE A  49     -10.567  -3.626 -12.716  1.00 77.01           C  
ATOM    779  CB  PHE A  49     -10.014  -3.916 -10.281  1.00 77.01           C  
ATOM    780  HB2 PHE A  49      -9.596  -2.913 -10.199  1.00 77.01           H  
ATOM    781  HB3 PHE A  49     -11.087  -3.835 -10.105  1.00 77.01           H  
ATOM    782  O   PHE A  49     -10.172  -2.505 -13.060  1.00 77.01           O  
ATOM    783  CG  PHE A  49      -9.420  -4.797  -9.205  1.00 77.01           C  
ATOM    784  CD1 PHE A  49     -10.173  -5.860  -8.674  1.00 77.01           C  
ATOM    785  HD1 PHE A  49     -11.168  -6.053  -9.046  1.00 77.01           H  
ATOM    786  CD2 PHE A  49      -8.108  -4.573  -8.752  1.00 77.01           C  
ATOM    787  HD2 PHE A  49      -7.505  -3.792  -9.189  1.00 77.01           H  
ATOM    788  CE1 PHE A  49      -9.629  -6.675  -7.667  1.00 77.01           C  
ATOM    789  HE1 PHE A  49     -10.213  -7.482  -7.250  1.00 77.01           H  
ATOM    790  CE2 PHE A  49      -7.563  -5.393  -7.751  1.00 77.01           C  
ATOM    791  HE2 PHE A  49      -6.542  -5.236  -7.437  1.00 77.01           H  
ATOM    792  CZ  PHE A  49      -8.331  -6.430  -7.193  1.00 77.01           C  
ATOM    793  HZ  PHE A  49      -7.933  -7.047  -6.401  1.00 77.01           H  
ATOM    794  N   ASN A  50     -11.703  -4.153 -13.161  1.00 74.26           N  
ATOM    795  H   ASN A  50     -11.967  -5.076 -12.846  1.00 74.26           H  
ATOM    796  CA  ASN A  50     -12.675  -3.372 -13.909  1.00 74.26           C  
ATOM    797  HA  ASN A  50     -12.135  -2.692 -14.568  1.00 74.26           H  
ATOM    798  C   ASN A  50     -13.517  -2.524 -12.939  1.00 74.26           C  
ATOM    799  CB  ASN A  50     -13.496  -4.330 -14.786  1.00 74.26           C  
ATOM    800  HB2 ASN A  50     -12.807  -5.008 -15.290  1.00 74.26           H  
ATOM    801  HB3 ASN A  50     -14.142  -4.938 -14.153  1.00 74.26           H  
ATOM    802  O   ASN A  50     -13.811  -2.933 -11.818  1.00 74.26           O  
ATOM    803  CG  ASN A  50     -14.350  -3.642 -15.838  1.00 74.26           C  
ATOM    804  ND2 ASN A  50     -14.546  -4.272 -16.970  1.00 74.26           N  
ATOM    805 HD21 ASN A  50     -14.131  -5.182 -17.111  1.00 74.26           H  
ATOM    806 HD22 ASN A  50     -15.112  -3.811 -17.667  1.00 74.26           H  
ATOM    807  OD1 ASN A  50     -14.868  -2.548 -15.675  1.00 74.26           O  
ATOM    808  N   VAL A  51     -13.975  -1.354 -13.387  1.00 70.18           N  
ATOM    809  H   VAL A  51     -13.784  -1.123 -14.351  1.00 70.18           H  
ATOM    810  CA  VAL A  51     -14.926  -0.514 -12.641  1.00 70.18           C  
ATOM    811  HA  VAL A  51     -14.451  -0.182 -11.718  1.00 70.18           H  
ATOM    812  C   VAL A  51     -16.180  -1.294 -12.237  1.00 70.18           C  
ATOM    813  CB  VAL A  51     -15.312   0.721 -13.474  1.00 70.18           C  
ATOM    814  HB  VAL A  51     -15.698   0.407 -14.443  1.00 70.18           H  
ATOM    815  O   VAL A  51     -16.692  -1.099 -11.140  1.00 70.18           O  
ATOM    816  CG1 VAL A  51     -16.396   1.546 -12.772  1.00 70.18           C  
ATOM    817 HG11 VAL A  51     -16.142   1.679 -11.720  1.00 70.18           H  
ATOM    818 HG12 VAL A  51     -16.503   2.532 -13.224  1.00 70.18           H  
ATOM    819 HG13 VAL A  51     -17.358   1.036 -12.825  1.00 70.18           H  
ATOM    820  CG2 VAL A  51     -14.070   1.594 -13.709  1.00 70.18           C  
ATOM    821 HG21 VAL A  51     -14.328   2.508 -14.243  1.00 70.18           H  
ATOM    822 HG22 VAL A  51     -13.329   1.052 -14.298  1.00 70.18           H  
ATOM    823 HG23 VAL A  51     -13.628   1.864 -12.750  1.00 70.18           H  
ATOM    824  N   ASN A  52     -16.639  -2.223 -13.077  1.00 75.11           N  
ATOM    825  H   ASN A  52     -16.161  -2.349 -13.958  1.00 75.11           H  
ATOM    826  CA  ASN A  52     -17.815  -3.048 -12.784  1.00 75.11           C  
ATOM    827  HA  ASN A  52     -18.627  -2.395 -12.463  1.00 75.11           H  
ATOM    828  C   ASN A  52     -17.587  -4.058 -11.638  1.00 75.11           C  
ATOM    829  CB  ASN A  52     -18.244  -3.762 -14.075  1.00 75.11           C  
ATOM    830  HB2 ASN A  52     -19.101  -4.398 -13.855  1.00 75.11           H  
ATOM    831  HB3 ASN A  52     -17.429  -4.403 -14.413  1.00 75.11           H  
ATOM    832  O   ASN A  52     -18.535  -4.685 -11.175  1.00 75.11           O  
ATOM    833  CG  ASN A  52     -18.644  -2.829 -15.207  1.00 75.11           C  
ATOM    834  ND2 ASN A  52     -18.740  -3.358 -16.404  1.00 75.11           N  
ATOM    835 HD21 ASN A  52     -18.601  -4.350 -16.529  1.00 75.11           H  
ATOM    836 HD22 ASN A  52     -19.081  -2.755 -17.140  1.00 75.11           H  
ATOM    837  OD1 ASN A  52     -18.861  -1.635 -15.067  1.00 75.11           O  
ATOM    838  N   GLU A  53     -16.347  -4.234 -11.181  1.00 80.33           N  
ATOM    839  H   GLU A  53     -15.596  -3.687 -11.578  1.00 80.33           H  
ATOM    840  CA  GLU A  53     -15.975  -5.170 -10.115  1.00 80.33           C  
ATOM    841  HA  GLU A  53     -16.788  -5.879  -9.959  1.00 80.33           H  
ATOM    842  C   GLU A  53     -15.751  -4.466  -8.772  1.00 80.33           C  
ATOM    843  CB  GLU A  53     -14.736  -5.972 -10.534  1.00 80.33           C  
ATOM    844  HB2 GLU A  53     -14.454  -6.651  -9.729  1.00 80.33           H  
ATOM    845  HB3 GLU A  53     -13.910  -5.280 -10.700  1.00 80.33           H  
ATOM    846  O   GLU A  53     -15.399  -5.122  -7.788  1.00 80.33           O  
ATOM    847  CG  GLU A  53     -14.999  -6.807 -11.795  1.00 80.33           C  
ATOM    848  HG2 GLU A  53     -15.751  -7.560 -11.560  1.00 80.33           H  
ATOM    849  HG3 GLU A  53     -15.397  -6.176 -12.590  1.00 80.33           H  
ATOM    850  CD  GLU A  53     -13.723  -7.474 -12.313  1.00 80.33           C  
ATOM    851  OE1 GLU A  53     -13.820  -8.660 -12.696  1.00 80.33           O  
ATOM    852  OE2 GLU A  53     -12.685  -6.772 -12.362  1.00 80.33           O  
ATOM    853  N   ILE A  54     -15.974  -3.149  -8.698  1.00 82.98           N  
ATOM    854  H   ILE A  54     -16.271  -2.655  -9.528  1.00 82.98           H  
ATOM    855  CA  ILE A  54     -15.645  -2.372  -7.504  1.00 82.98           C  
ATOM    856  HA  ILE A  54     -14.585  -2.542  -7.319  1.00 82.98           H  
ATOM    857  C   ILE A  54     -16.399  -2.837  -6.260  1.00 82.98           C  
ATOM    858  CB  ILE A  54     -15.846  -0.869  -7.739  1.00 82.98           C  
ATOM    859  HB  ILE A  54     -15.299  -0.591  -8.639  1.00 82.98           H  
ATOM    860  O   ILE A  54     -15.791  -2.984  -5.204  1.00 82.98           O  
ATOM    861  CG1 ILE A  54     -15.255  -0.097  -6.546  1.00 82.98           C  
ATOM    862 HG12 ILE A  54     -15.775  -0.369  -5.627  1.00 82.98           H  
ATOM    863 HG13 ILE A  54     -15.448   0.965  -6.698  1.00 82.98           H  
ATOM    864  CG2 ILE A  54     -17.324  -0.479  -7.936  1.00 82.98           C  
ATOM    865 HG21 ILE A  54     -17.881  -0.543  -7.001  1.00 82.98           H  
ATOM    866 HG22 ILE A  54     -17.390   0.546  -8.299  1.00 82.98           H  
ATOM    867 HG23 ILE A  54     -17.796  -1.119  -8.682  1.00 82.98           H  
ATOM    868  CD1 ILE A  54     -13.748  -0.260  -6.338  1.00 82.98           C  
ATOM    869 HD11 ILE A  54     -13.225  -0.260  -7.295  1.00 82.98           H  
ATOM    870 HD12 ILE A  54     -13.379   0.559  -5.721  1.00 82.98           H  
ATOM    871 HD13 ILE A  54     -13.558  -1.196  -5.812  1.00 82.98           H  
ATOM    872  N   ASP A  55     -17.692  -3.145  -6.371  1.00 85.19           N  
ATOM    873  H   ASP A  55     -18.168  -2.919  -7.233  1.00 85.19           H  
ATOM    874  CA  ASP A  55     -18.480  -3.612  -5.228  1.00 85.19           C  
ATOM    875  HA  ASP A  55     -18.453  -2.863  -4.437  1.00 85.19           H  
ATOM    876  C   ASP A  55     -17.919  -4.919  -4.661  1.00 85.19           C  
ATOM    877  CB  ASP A  55     -19.935  -3.848  -5.654  1.00 85.19           C  
ATOM    878  HB2 ASP A  55     -19.950  -4.467  -6.551  1.00 85.19           H  
ATOM    879  HB3 ASP A  55     -20.441  -4.400  -4.863  1.00 85.19           H  
ATOM    880  O   ASP A  55     -17.945  -5.147  -3.451  1.00 85.19           O  
ATOM    881  CG  ASP A  55     -20.730  -2.567  -5.900  1.00 85.19           C  
ATOM    882  OD1 ASP A  55     -20.313  -1.505  -5.392  1.00 85.19           O  
ATOM    883  OD2 ASP A  55     -21.791  -2.707  -6.543  1.00 85.19           O  
ATOM    884  N   ASN A  56     -17.386  -5.783  -5.529  1.00 86.87           N  
ATOM    885  H   ASN A  56     -17.292  -5.485  -6.489  1.00 86.87           H  
ATOM    886  CA  ASN A  56     -16.737  -7.020  -5.109  1.00 86.87           C  
ATOM    887  HA  ASN A  56     -17.341  -7.491  -4.333  1.00 86.87           H  
ATOM    888  C   ASN A  56     -15.371  -6.736  -4.482  1.00 86.87           C  
ATOM    889  CB  ASN A  56     -16.641  -7.984  -6.300  1.00 86.87           C  
ATOM    890  HB2 ASN A  56     -16.163  -7.484  -7.142  1.00 86.87           H  
ATOM    891  HB3 ASN A  56     -16.019  -8.834  -6.021  1.00 86.87           H  
ATOM    892  O   ASN A  56     -15.071  -7.293  -3.427  1.00 86.87           O  
ATOM    893  CG  ASN A  56     -17.990  -8.529  -6.731  1.00 86.87           C  
ATOM    894  ND2 ASN A  56     -18.099  -8.947  -7.971  1.00 86.87           N  
ATOM    895 HD21 ASN A  56     -19.016  -9.241  -8.278  1.00 86.87           H  
ATOM    896 HD22 ASN A  56     -17.328  -8.840  -8.613  1.00 86.87           H  
ATOM    897  OD1 ASN A  56     -18.945  -8.616  -5.970  1.00 86.87           O  
ATOM    898  N   LEU A  57     -14.580  -5.840  -5.075  1.00 89.01           N  
ATOM    899  H   LEU A  57     -14.895  -5.423  -5.940  1.00 89.01           H  
ATOM    900  CA  LEU A  57     -13.298  -5.392  -4.531  1.00 89.01           C  
ATOM    901  HA  LEU A  57     -12.632  -6.252  -4.453  1.00 89.01           H  
ATOM    902  C   LEU A  57     -13.460  -4.813  -3.114  1.00 89.01           C  
ATOM    903  CB  LEU A  57     -12.693  -4.393  -5.536  1.00 89.01           C  
ATOM    904  HB2 LEU A  57     -13.444  -3.643  -5.784  1.00 89.01           H  
ATOM    905  HB3 LEU A  57     -12.452  -4.932  -6.453  1.00 89.01           H  
ATOM    906  O   LEU A  57     -12.742  -5.218  -2.201  1.00 89.01           O  
ATOM    907  CG  LEU A  57     -11.445  -3.643  -5.057  1.00 89.01           C  
ATOM    908  HG  LEU A  57     -11.715  -3.007  -4.214  1.00 89.01           H  
ATOM    909  CD1 LEU A  57     -10.333  -4.589  -4.631  1.00 89.01           C  
ATOM    910 HD11 LEU A  57     -10.215  -5.392  -5.358  1.00 89.01           H  
ATOM    911 HD12 LEU A  57      -9.400  -4.029  -4.560  1.00 89.01           H  
ATOM    912 HD13 LEU A  57     -10.566  -4.990  -3.644  1.00 89.01           H  
ATOM    913  CD2 LEU A  57     -10.899  -2.758  -6.172  1.00 89.01           C  
ATOM    914 HD21 LEU A  57     -10.119  -2.113  -5.767  1.00 89.01           H  
ATOM    915 HD22 LEU A  57     -11.689  -2.133  -6.591  1.00 89.01           H  
ATOM    916 HD23 LEU A  57     -10.486  -3.376  -6.969  1.00 89.01           H  
ATOM    917  N   VAL A  58     -14.445  -3.937  -2.906  1.00 90.28           N  
ATOM    918  H   VAL A  58     -14.986  -3.650  -3.709  1.00 90.28           H  
ATOM    919  CA  VAL A  58     -14.772  -3.331  -1.604  1.00 90.28           C  
ATOM    920  HA  VAL A  58     -13.899  -2.805  -1.219  1.00 90.28           H  
ATOM    921  C   VAL A  58     -15.160  -4.397  -0.590  1.00 90.28           C  
ATOM    922  CB  VAL A  58     -15.926  -2.329  -1.757  1.00 90.28           C  
ATOM    923  HB  VAL A  58     -16.754  -2.827  -2.261  1.00 90.28           H  
ATOM    924  O   VAL A  58     -14.574  -4.448   0.491  1.00 90.28           O  
ATOM    925  CG1 VAL A  58     -16.438  -1.774  -0.422  1.00 90.28           C  
ATOM    926 HG11 VAL A  58     -16.948  -2.557   0.140  1.00 90.28           H  
ATOM    927 HG12 VAL A  58     -17.156  -0.974  -0.604  1.00 90.28           H  
ATOM    928 HG13 VAL A  58     -15.612  -1.381   0.170  1.00 90.28           H  
ATOM    929  CG2 VAL A  58     -15.491  -1.146  -2.611  1.00 90.28           C  
ATOM    930 HG21 VAL A  58     -14.866  -1.453  -3.451  1.00 90.28           H  
ATOM    931 HG22 VAL A  58     -16.398  -0.699  -3.019  1.00 90.28           H  
ATOM    932 HG23 VAL A  58     -14.936  -0.422  -2.014  1.00 90.28           H  
ATOM    933  N   LYS A  59     -16.101  -5.281  -0.945  1.00 89.18           N  
ATOM    934  H   LYS A  59     -16.533  -5.181  -1.853  1.00 89.18           H  
ATOM    935  CA  LYS A  59     -16.556  -6.358  -0.053  1.00 89.18           C  
ATOM    936  HA  LYS A  59     -16.960  -5.920   0.860  1.00 89.18           H  
ATOM    937  C   LYS A  59     -15.394  -7.247   0.378  1.00 89.18           C  
ATOM    938  CB  LYS A  59     -17.638  -7.196  -0.747  1.00 89.18           C  
ATOM    939  HB2 LYS A  59     -17.779  -8.125  -0.195  1.00 89.18           H  
ATOM    940  HB3 LYS A  59     -17.305  -7.442  -1.755  1.00 89.18           H  
ATOM    941  O   LYS A  59     -15.223  -7.496   1.567  1.00 89.18           O  
ATOM    942  CG  LYS A  59     -18.989  -6.473  -0.795  1.00 89.18           C  
ATOM    943  HG2 LYS A  59     -19.417  -6.440   0.207  1.00 89.18           H  
ATOM    944  HG3 LYS A  59     -18.852  -5.448  -1.138  1.00 89.18           H  
ATOM    945  CD  LYS A  59     -19.945  -7.209  -1.740  1.00 89.18           C  
ATOM    946  HD2 LYS A  59     -20.197  -8.186  -1.325  1.00 89.18           H  
ATOM    947  HD3 LYS A  59     -19.451  -7.342  -2.702  1.00 89.18           H  
ATOM    948  CE  LYS A  59     -21.206  -6.367  -1.937  1.00 89.18           C  
ATOM    949  HE2 LYS A  59     -21.769  -6.329  -1.005  1.00 89.18           H  
ATOM    950  HE3 LYS A  59     -20.890  -5.351  -2.176  1.00 89.18           H  
ATOM    951  NZ  LYS A  59     -22.034  -6.891  -3.049  1.00 89.18           N  
ATOM    952  HZ1 LYS A  59     -22.810  -6.271  -3.226  1.00 89.18           H  
ATOM    953  HZ2 LYS A  59     -22.365  -7.826  -2.857  1.00 89.18           H  
ATOM    954  HZ3 LYS A  59     -21.477  -6.907  -3.891  1.00 89.18           H  
ATOM    955  N   VAL A  60     -14.576  -7.694  -0.574  1.00 90.17           N  
ATOM    956  H   VAL A  60     -14.759  -7.421  -1.529  1.00 90.17           H  
ATOM    957  CA  VAL A  60     -13.420  -8.559  -0.301  1.00 90.17           C  
ATOM    958  HA  VAL A  60     -13.755  -9.442   0.244  1.00 90.17           H  
ATOM    959  C   VAL A  60     -12.403  -7.853   0.594  1.00 90.17           C  
ATOM    960  CB  VAL A  60     -12.788  -9.016  -1.626  1.00 90.17           C  
ATOM    961  HB  VAL A  60     -12.627  -8.154  -2.273  1.00 90.17           H  
ATOM    962  O   VAL A  60     -11.941  -8.430   1.577  1.00 90.17           O  
ATOM    963  CG1 VAL A  60     -11.451  -9.716  -1.406  1.00 90.17           C  
ATOM    964 HG11 VAL A  60     -11.564 -10.518  -0.676  1.00 90.17           H  
ATOM    965 HG12 VAL A  60     -10.695  -9.010  -1.063  1.00 90.17           H  
ATOM    966 HG13 VAL A  60     -11.118 -10.133  -2.356  1.00 90.17           H  
ATOM    967  CG2 VAL A  60     -13.702 -10.023  -2.341  1.00 90.17           C  
ATOM    968 HG21 VAL A  60     -13.785 -10.936  -1.751  1.00 90.17           H  
ATOM    969 HG22 VAL A  60     -14.699  -9.605  -2.480  1.00 90.17           H  
ATOM    970 HG23 VAL A  60     -13.287 -10.260  -3.320  1.00 90.17           H  
ATOM    971  N   TYR A  61     -12.094  -6.590   0.305  1.00 91.90           N  
ATOM    972  H   TYR A  61     -12.506  -6.161  -0.512  1.00 91.90           H  
ATOM    973  CA  TYR A  61     -11.151  -5.801   1.090  1.00 91.90           C  
ATOM    974  HA  TYR A  61     -10.195  -6.325   1.123  1.00 91.90           H  
ATOM    975  C   TYR A  61     -11.619  -5.594   2.542  1.00 91.90           C  
ATOM    976  CB  TYR A  61     -10.953  -4.470   0.368  1.00 91.90           C  
ATOM    977  HB2 TYR A  61     -10.635  -4.665  -0.657  1.00 91.90           H  
ATOM    978  HB3 TYR A  61     -11.901  -3.934   0.323  1.00 91.90           H  
ATOM    979  O   TYR A  61     -10.844  -5.765   3.491  1.00 91.90           O  
ATOM    980  CG  TYR A  61      -9.920  -3.595   1.026  1.00 91.90           C  
ATOM    981  CD1 TYR A  61     -10.314  -2.669   2.010  1.00 91.90           C  
ATOM    982  HD1 TYR A  61     -11.351  -2.588   2.299  1.00 91.90           H  
ATOM    983  CD2 TYR A  61      -8.571  -3.703   0.640  1.00 91.90           C  
ATOM    984  HD2 TYR A  61      -8.276  -4.400  -0.130  1.00 91.90           H  
ATOM    985  CE1 TYR A  61      -9.353  -1.847   2.617  1.00 91.90           C  
ATOM    986  HE1 TYR A  61      -9.664  -1.135   3.368  1.00 91.90           H  
ATOM    987  CE2 TYR A  61      -7.611  -2.873   1.238  1.00 91.90           C  
ATOM    988  HE2 TYR A  61      -6.572  -2.923   0.947  1.00 91.90           H  
ATOM    989  OH  TYR A  61      -7.060  -1.183   2.809  1.00 91.90           O  
ATOM    990  HH  TYR A  61      -7.379  -0.657   3.546  1.00 91.90           H  
ATOM    991  CZ  TYR A  61      -8.002  -1.952   2.227  1.00 91.90           C  
ATOM    992  N   GLN A  62     -12.905  -5.287   2.738  1.00 91.29           N  
ATOM    993  H   GLN A  62     -13.497  -5.165   1.928  1.00 91.29           H  
ATOM    994  CA  GLN A  62     -13.503  -5.114   4.066  1.00 91.29           C  
ATOM    995  HA  GLN A  62     -12.902  -4.404   4.633  1.00 91.29           H  
ATOM    996  C   GLN A  62     -13.540  -6.420   4.872  1.00 91.29           C  
ATOM    997  CB  GLN A  62     -14.923  -4.554   3.920  1.00 91.29           C  
ATOM    998  HB2 GLN A  62     -15.425  -4.610   4.885  1.00 91.29           H  
ATOM    999  HB3 GLN A  62     -15.481  -5.161   3.207  1.00 91.29           H  
ATOM   1000  O   GLN A  62     -13.415  -6.382   6.098  1.00 91.29           O  
ATOM   1001  CG  GLN A  62     -14.917  -3.089   3.470  1.00 91.29           C  
ATOM   1002  HG2 GLN A  62     -14.416  -2.981   2.508  1.00 91.29           H  
ATOM   1003  HG3 GLN A  62     -14.353  -2.505   4.196  1.00 91.29           H  
ATOM   1004  CD  GLN A  62     -16.332  -2.537   3.338  1.00 91.29           C  
ATOM   1005  NE2 GLN A  62     -16.663  -1.444   3.994  1.00 91.29           N  
ATOM   1006 HE21 GLN A  62     -16.096  -1.084   4.749  1.00 91.29           H  
ATOM   1007 HE22 GLN A  62     -17.592  -1.101   3.799  1.00 91.29           H  
ATOM   1008  OE1 GLN A  62     -17.184  -3.086   2.668  1.00 91.29           O  
ATOM   1009  N   SER A  63     -13.651  -7.565   4.195  1.00 91.29           N  
ATOM   1010  H   SER A  63     -13.834  -7.515   3.203  1.00 91.29           H  
ATOM   1011  CA  SER A  63     -13.613  -8.903   4.800  1.00 91.29           C  
ATOM   1012  HA  SER A  63     -14.040  -8.826   5.800  1.00 91.29           H  
ATOM   1013  C   SER A  63     -12.198  -9.475   4.978  1.00 91.29           C  
ATOM   1014  CB  SER A  63     -14.491  -9.864   4.004  1.00 91.29           C  
ATOM   1015  HB2 SER A  63     -14.146  -9.905   2.971  1.00 91.29           H  
ATOM   1016  HB3 SER A  63     -14.424 -10.859   4.446  1.00 91.29           H  
ATOM   1017  O   SER A  63     -12.021 -10.676   5.186  1.00 91.29           O  
ATOM   1018  OG  SER A  63     -15.841  -9.448   4.047  1.00 91.29           O  
ATOM   1019  HG  SER A  63     -16.059  -9.230   4.956  1.00 91.29           H  
ATOM   1020  N   SER A  64     -11.163  -8.635   4.900  1.00 90.86           N  
ATOM   1021  H   SER A  64     -11.356  -7.676   4.648  1.00 90.86           H  
ATOM   1022  CA  SER A  64      -9.759  -9.059   4.987  1.00 90.86           C  
ATOM   1023  HA  SER A  64      -9.547  -9.712   4.140  1.00 90.86           H  
ATOM   1024  C   SER A  64      -9.410  -9.835   6.259  1.00 90.86           C  
ATOM   1025  CB  SER A  64      -8.841  -7.842   4.882  1.00 90.86           C  
ATOM   1026  HB2 SER A  64      -7.808  -8.149   5.046  1.00 90.86           H  
ATOM   1027  HB3 SER A  64      -8.930  -7.437   3.874  1.00 90.86           H  
ATOM   1028  O   SER A  64      -8.568 -10.730   6.212  1.00 90.86           O  
ATOM   1029  OG  SER A  64      -9.192  -6.830   5.809  1.00 90.86           O  
ATOM   1030  HG  SER A  64      -9.735  -6.212   5.313  1.00 90.86           H  
ATOM   1031  N   ARG A  65     -10.052  -9.540   7.397  1.00 90.55           N  
ATOM   1032  H   ARG A  65     -10.810  -8.875   7.334  1.00 90.55           H  
ATOM   1033  CA  ARG A  65      -9.823 -10.273   8.653  1.00 90.55           C  
ATOM   1034  HA  ARG A  65      -8.750 -10.356   8.826  1.00 90.55           H  
ATOM   1035  C   ARG A  65     -10.344 -11.702   8.553  1.00 90.55           C  
ATOM   1036  CB  ARG A  65     -10.479  -9.528   9.822  1.00 90.55           C  
ATOM   1037  HB2 ARG A  65     -11.552  -9.454   9.641  1.00 90.55           H  
ATOM   1038  HB3 ARG A  65     -10.065  -8.521   9.882  1.00 90.55           H  
ATOM   1039  O   ARG A  65      -9.626 -12.636   8.886  1.00 90.55           O  
ATOM   1040  CG  ARG A  65     -10.241 -10.257  11.152  1.00 90.55           C  
ATOM   1041  HG2 ARG A  65     -10.627 -11.275  11.098  1.00 90.55           H  
ATOM   1042  HG3 ARG A  65      -9.172 -10.296  11.361  1.00 90.55           H  
ATOM   1043  CD  ARG A  65     -10.965  -9.542  12.290  1.00 90.55           C  
ATOM   1044  HD2 ARG A  65     -10.589  -8.522  12.369  1.00 90.55           H  
ATOM   1045  HD3 ARG A  65     -12.029  -9.517  12.058  1.00 90.55           H  
ATOM   1046  NE  ARG A  65     -10.754 -10.259  13.557  1.00 90.55           N  
ATOM   1047  HE  ARG A  65     -10.291 -11.154  13.480  1.00 90.55           H  
ATOM   1048  NH1 ARG A  65     -12.054  -8.906  14.877  1.00 90.55           N  
ATOM   1049 HH11 ARG A  65     -12.540  -8.771  15.752  1.00 90.55           H  
ATOM   1050 HH12 ARG A  65     -12.424  -8.486  14.036  1.00 90.55           H  
ATOM   1051  NH2 ARG A  65     -10.994 -10.658  15.779  1.00 90.55           N  
ATOM   1052 HH21 ARG A  65     -10.483 -11.519  15.652  1.00 90.55           H  
ATOM   1053 HH22 ARG A  65     -11.447 -10.479  16.664  1.00 90.55           H  
ATOM   1054  CZ  ARG A  65     -11.264  -9.936  14.729  1.00 90.55           C  
ATOM   1055  N   GLU A  66     -11.573 -11.850   8.086  1.00 91.80           N  
ATOM   1056  H   GLU A  66     -12.079 -11.025   7.795  1.00 91.80           H  
ATOM   1057  CA  GLU A  66     -12.261 -13.126   7.941  1.00 91.80           C  
ATOM   1058  HA  GLU A  66     -12.252 -13.654   8.894  1.00 91.80           H  
ATOM   1059  C   GLU A  66     -11.516 -14.010   6.926  1.00 91.80           C  
ATOM   1060  CB  GLU A  66     -13.728 -12.858   7.535  1.00 91.80           C  
ATOM   1061  HB2 GLU A  66     -13.757 -12.350   6.571  1.00 91.80           H  
ATOM   1062  HB3 GLU A  66     -14.209 -13.827   7.400  1.00 91.80           H  
ATOM   1063  O   GLU A  66     -11.232 -15.172   7.207  1.00 91.80           O  
ATOM   1064  CG  GLU A  66     -14.573 -12.057   8.563  1.00 91.80           C  
ATOM   1065  HG2 GLU A  66     -15.620 -12.166   8.281  1.00 91.80           H  
ATOM   1066  HG3 GLU A  66     -14.453 -12.522   9.541  1.00 91.80           H  
ATOM   1067  CD  GLU A  66     -14.270 -10.540   8.678  1.00 91.80           C  
ATOM   1068  OE1 GLU A  66     -14.673  -9.885   9.672  1.00 91.80           O  
ATOM   1069  OE2 GLU A  66     -13.558  -9.979   7.817  1.00 91.80           O  
ATOM   1070  N   ILE A  67     -11.076 -13.422   5.806  1.00 90.84           N  
ATOM   1071  H   ILE A  67     -11.360 -12.468   5.638  1.00 90.84           H  
ATOM   1072  CA  ILE A  67     -10.227 -14.084   4.802  1.00 90.84           C  
ATOM   1073  HA  ILE A  67     -10.732 -14.983   4.448  1.00 90.84           H  
ATOM   1074  C   ILE A  67      -8.889 -14.521   5.410  1.00 90.84           C  
ATOM   1075  CB  ILE A  67      -9.996 -13.136   3.603  1.00 90.84           C  
ATOM   1076  HB  ILE A  67      -9.617 -12.188   3.987  1.00 90.84           H  
ATOM   1077  O   ILE A  67      -8.429 -15.635   5.158  1.00 90.84           O  
ATOM   1078  CG1 ILE A  67     -11.318 -12.876   2.855  1.00 90.84           C  
ATOM   1079 HG12 ILE A  67     -11.646 -13.793   2.364  1.00 90.84           H  
ATOM   1080 HG13 ILE A  67     -12.091 -12.593   3.569  1.00 90.84           H  
ATOM   1081  CG2 ILE A  67      -8.967 -13.694   2.604  1.00 90.84           C  
ATOM   1082 HG21 ILE A  67      -9.371 -14.588   2.129  1.00 90.84           H  
ATOM   1083 HG22 ILE A  67      -8.024 -13.942   3.091  1.00 90.84           H  
ATOM   1084 HG23 ILE A  67      -8.745 -12.954   1.836  1.00 90.84           H  
ATOM   1085  CD1 ILE A  67     -11.216 -11.756   1.813  1.00 90.84           C  
ATOM   1086 HD11 ILE A  67     -10.615 -12.082   0.964  1.00 90.84           H  
ATOM   1087 HD12 ILE A  67     -10.770 -10.868   2.261  1.00 90.84           H  
ATOM   1088 HD13 ILE A  67     -12.211 -11.500   1.448  1.00 90.84           H  
ATOM   1089  N   LYS A  68      -8.240 -13.663   6.209  1.00 91.49           N  
ATOM   1090  H   LYS A  68      -8.645 -12.750   6.362  1.00 91.49           H  
ATOM   1091  CA  LYS A  68      -6.967 -13.993   6.866  1.00 91.49           C  
ATOM   1092  HA  LYS A  68      -6.237 -14.269   6.105  1.00 91.49           H  
ATOM   1093  C   LYS A  68      -7.111 -15.177   7.812  1.00 91.49           C  
ATOM   1094  CB  LYS A  68      -6.447 -12.781   7.646  1.00 91.49           C  
ATOM   1095  HB2 LYS A  68      -7.111 -12.563   8.482  1.00 91.49           H  
ATOM   1096  HB3 LYS A  68      -6.434 -11.907   6.995  1.00 91.49           H  
ATOM   1097  O   LYS A  68      -6.244 -16.045   7.836  1.00 91.49           O  
ATOM   1098  CG  LYS A  68      -5.033 -13.030   8.182  1.00 91.49           C  
ATOM   1099  HG2 LYS A  68      -5.060 -13.830   8.922  1.00 91.49           H  
ATOM   1100  HG3 LYS A  68      -4.378 -13.321   7.362  1.00 91.49           H  
ATOM   1101  CD  LYS A  68      -4.487 -11.765   8.843  1.00 91.49           C  
ATOM   1102  HD2 LYS A  68      -5.183 -11.425   9.610  1.00 91.49           H  
ATOM   1103  HD3 LYS A  68      -4.379 -10.989   8.085  1.00 91.49           H  
ATOM   1104  CE  LYS A  68      -3.129 -12.077   9.472  1.00 91.49           C  
ATOM   1105  HE2 LYS A  68      -2.513 -12.574   8.723  1.00 91.49           H  
ATOM   1106  HE3 LYS A  68      -3.283 -12.763  10.306  1.00 91.49           H  
ATOM   1107  NZ  LYS A  68      -2.451 -10.841   9.924  1.00 91.49           N  
ATOM   1108  HZ1 LYS A  68      -1.597 -11.047  10.423  1.00 91.49           H  
ATOM   1109  HZ2 LYS A  68      -2.173 -10.329   9.099  1.00 91.49           H  
ATOM   1110  HZ3 LYS A  68      -3.061 -10.258  10.480  1.00 91.49           H  
ATOM   1111  N   ASP A  69      -8.165 -15.183   8.617  1.00 90.31           N  
ATOM   1112  H   ASP A  69      -8.823 -14.419   8.563  1.00 90.31           H  
ATOM   1113  CA  ASP A  69      -8.386 -16.225   9.613  1.00 90.31           C  
ATOM   1114  HA  ASP A  69      -7.454 -16.399  10.151  1.00 90.31           H  
ATOM   1115  C   ASP A  69      -8.736 -17.561   8.937  1.00 90.31           C  
ATOM   1116  CB  ASP A  69      -9.427 -15.742  10.642  1.00 90.31           C  
ATOM   1117  HB2 ASP A  69     -10.325 -15.413  10.118  1.00 90.31           H  
ATOM   1118  HB3 ASP A  69      -9.698 -16.584  11.279  1.00 90.31           H  
ATOM   1119  O   ASP A  69      -8.203 -18.596   9.334  1.00 90.31           O  
ATOM   1120  CG  ASP A  69      -8.910 -14.604  11.552  1.00 90.31           C  
ATOM   1121  OD1 ASP A  69      -7.664 -14.457  11.699  1.00 90.31           O  
ATOM   1122  OD2 ASP A  69      -9.749 -13.882  12.148  1.00 90.31           O  
ATOM   1123  N   GLU A  70      -9.526 -17.549   7.858  1.00 88.83           N  
ATOM   1124  H   GLU A  70      -9.972 -16.684   7.587  1.00 88.83           H  
ATOM   1125  CA  GLU A  70      -9.853 -18.764   7.102  1.00 88.83           C  
ATOM   1126  HA  GLU A  70     -10.099 -19.546   7.820  1.00 88.83           H  
ATOM   1127  C   GLU A  70      -8.665 -19.296   6.277  1.00 88.83           C  
ATOM   1128  CB  GLU A  70     -11.110 -18.508   6.250  1.00 88.83           C  
ATOM   1129  HB2 GLU A  70     -10.905 -17.735   5.509  1.00 88.83           H  
ATOM   1130  HB3 GLU A  70     -11.900 -18.152   6.912  1.00 88.83           H  
ATOM   1131  O   GLU A  70      -8.407 -20.500   6.290  1.00 88.83           O  
ATOM   1132  CG  GLU A  70     -11.594 -19.794   5.560  1.00 88.83           C  
ATOM   1133  HG2 GLU A  70     -10.863 -20.086   4.806  1.00 88.83           H  
ATOM   1134  HG3 GLU A  70     -11.627 -20.587   6.307  1.00 88.83           H  
ATOM   1135  CD  GLU A  70     -12.983 -19.704   4.902  1.00 88.83           C  
ATOM   1136  OE1 GLU A  70     -13.475 -20.792   4.500  1.00 88.83           O  
ATOM   1137  OE2 GLU A  70     -13.562 -18.602   4.812  1.00 88.83           O  
ATOM   1138  N   SER A  71      -7.894 -18.418   5.624  1.00 87.59           N  
ATOM   1139  H   SER A  71      -8.163 -17.445   5.649  1.00 87.59           H  
ATOM   1140  CA  SER A  71      -6.726 -18.809   4.808  1.00 87.59           C  
ATOM   1141  HA  SER A  71      -7.043 -19.609   4.139  1.00 87.59           H  
ATOM   1142  C   SER A  71      -5.545 -19.360   5.613  1.00 87.59           C  
ATOM   1143  CB  SER A  71      -6.235 -17.662   3.922  1.00 87.59           C  
ATOM   1144  HB2 SER A  71      -5.359 -17.997   3.366  1.00 87.59           H  
ATOM   1145  HB3 SER A  71      -7.016 -17.403   3.207  1.00 87.59           H  
ATOM   1146  O   SER A  71      -4.666 -20.001   5.049  1.00 87.59           O  
ATOM   1147  OG  SER A  71      -5.900 -16.515   4.680  1.00 87.59           O  
ATOM   1148  HG  SER A  71      -6.738 -16.149   4.975  1.00 87.59           H  
ATOM   1149  N   LYS A  72      -5.508 -19.155   6.935  1.00 87.22           N  
ATOM   1150  H   LYS A  72      -6.225 -18.571   7.341  1.00 87.22           H  
ATOM   1151  CA  LYS A  72      -4.539 -19.835   7.813  1.00 87.22           C  
ATOM   1152  HA  LYS A  72      -3.544 -19.795   7.369  1.00 87.22           H  
ATOM   1153  C   LYS A  72      -4.856 -21.314   8.006  1.00 87.22           C  
ATOM   1154  CB  LYS A  72      -4.531 -19.169   9.187  1.00 87.22           C  
ATOM   1155  HB2 LYS A  72      -5.562 -19.021   9.506  1.00 87.22           H  
ATOM   1156  HB3 LYS A  72      -4.052 -19.838   9.902  1.00 87.22           H  
ATOM   1157  O   LYS A  72      -3.949 -22.098   8.262  1.00 87.22           O  
ATOM   1158  CG  LYS A  72      -3.771 -17.841   9.204  1.00 87.22           C  
ATOM   1159  HG2 LYS A  72      -4.106 -17.191   8.396  1.00 87.22           H  
ATOM   1160  HG3 LYS A  72      -2.702 -18.027   9.096  1.00 87.22           H  
ATOM   1161  CD  LYS A  72      -4.061 -17.199  10.558  1.00 87.22           C  
ATOM   1162  HD2 LYS A  72      -3.745 -17.881  11.347  1.00 87.22           H  
ATOM   1163  HD3 LYS A  72      -5.138 -17.047  10.638  1.00 87.22           H  
ATOM   1164  CE  LYS A  72      -3.363 -15.861  10.735  1.00 87.22           C  
ATOM   1165  HE2 LYS A  72      -3.643 -15.216   9.902  1.00 87.22           H  
ATOM   1166  HE3 LYS A  72      -2.285 -16.026  10.716  1.00 87.22           H  
ATOM   1167  NZ  LYS A  72      -3.801 -15.286  12.029  1.00 87.22           N  
ATOM   1168  HZ1 LYS A  72      -3.305 -14.441  12.270  1.00 87.22           H  
ATOM   1169  HZ2 LYS A  72      -3.658 -15.967  12.761  1.00 87.22           H  
ATOM   1170  HZ3 LYS A  72      -4.795 -15.109  11.999  1.00 87.22           H  
ATOM   1171  N   LEU A  73      -6.133 -21.685   7.942  1.00 86.25           N  
ATOM   1172  H   LEU A  73      -6.821 -20.994   7.678  1.00 86.25           H  
ATOM   1173  CA  LEU A  73      -6.588 -23.046   8.231  1.00 86.25           C  
ATOM   1174  HA  LEU A  73      -5.940 -23.498   8.981  1.00 86.25           H  
ATOM   1175  C   LEU A  73      -6.515 -23.950   7.000  1.00 86.25           C  
ATOM   1176  CB  LEU A  73      -8.027 -22.990   8.773  1.00 86.25           C  
ATOM   1177  HB2 LEU A  73      -8.372 -24.011   8.936  1.00 86.25           H  
ATOM   1178  HB3 LEU A  73      -8.666 -22.544   8.011  1.00 86.25           H  
ATOM   1179  O   LEU A  73      -6.400 -25.164   7.141  1.00 86.25           O  
ATOM   1180  CG  LEU A  73      -8.193 -22.201  10.084  1.00 86.25           C  
ATOM   1181  HG  LEU A  73      -7.819 -21.186   9.956  1.00 86.25           H  
ATOM   1182  CD1 LEU A  73      -9.678 -22.120  10.443  1.00 86.25           C  
ATOM   1183 HD11 LEU A  73      -9.800 -21.535  11.355  1.00 86.25           H  
ATOM   1184 HD12 LEU A  73     -10.082 -23.121  10.595  1.00 86.25           H  
ATOM   1185 HD13 LEU A  73     -10.218 -21.622   9.638  1.00 86.25           H  
ATOM   1186  CD2 LEU A  73      -7.448 -22.855  11.250  1.00 86.25           C  
ATOM   1187 HD21 LEU A  73      -7.644 -22.303  12.169  1.00 86.25           H  
ATOM   1188 HD22 LEU A  73      -6.374 -22.838  11.063  1.00 86.25           H  
ATOM   1189 HD23 LEU A  73      -7.774 -23.888  11.373  1.00 86.25           H  
ATOM   1190  N   LYS A  74      -6.638 -23.369   5.805  1.00 82.95           N  
ATOM   1191  H   LYS A  74      -6.729 -22.364   5.768  1.00 82.95           H  
ATOM   1192  CA  LYS A  74      -6.733 -24.085   4.531  1.00 82.95           C  
ATOM   1193  HA  LYS A  74      -5.956 -24.847   4.482  1.00 82.95           H  
ATOM   1194  C   LYS A  74      -6.533 -23.125   3.366  1.00 82.95           C  
ATOM   1195  CB  LYS A  74      -8.120 -24.754   4.422  1.00 82.95           C  
ATOM   1196  HB2 LYS A  74      -8.168 -25.341   3.505  1.00 82.95           H  
ATOM   1197  HB3 LYS A  74      -8.258 -25.436   5.261  1.00 82.95           H  
ATOM   1198  O   LYS A  74      -6.692 -21.915   3.523  1.00 82.95           O  
ATOM   1199  CG  LYS A  74      -9.252 -23.716   4.413  1.00 82.95           C  
ATOM   1200  HG2 LYS A  74      -9.131 -23.033   5.254  1.00 82.95           H  
ATOM   1201  HG3 LYS A  74      -9.196 -23.136   3.492  1.00 82.95           H  
ATOM   1202  CD  LYS A  74     -10.641 -24.342   4.513  1.00 82.95           C  
ATOM   1203  HD2 LYS A  74     -10.791 -25.046   3.695  1.00 82.95           H  
ATOM   1204  HD3 LYS A  74     -10.748 -24.843   5.475  1.00 82.95           H  
ATOM   1205  CE  LYS A  74     -11.588 -23.146   4.409  1.00 82.95           C  
ATOM   1206  HE2 LYS A  74     -11.492 -22.708   3.416  1.00 82.95           H  
ATOM   1207  HE3 LYS A  74     -11.247 -22.385   5.111  1.00 82.95           H  
ATOM   1208  NZ  LYS A  74     -13.005 -23.448   4.694  1.00 82.95           N  
ATOM   1209  HZ1 LYS A  74     -13.115 -23.782   5.641  1.00 82.95           H  
ATOM   1210  HZ2 LYS A  74     -13.395 -24.088   4.018  1.00 82.95           H  
ATOM   1211  HZ3 LYS A  74     -13.482 -22.560   4.626  1.00 82.95           H  
ATOM   1212  N   ASP A  75      -6.318 -23.682   2.185  1.00 85.89           N  
ATOM   1213  H   ASP A  75      -6.138 -24.673   2.113  1.00 85.89           H  
ATOM   1214  CA  ASP A  75      -6.337 -22.893   0.962  1.00 85.89           C  
ATOM   1215  HA  ASP A  75      -5.685 -22.034   1.116  1.00 85.89           H  
ATOM   1216  C   ASP A  75      -7.746 -22.379   0.665  1.00 85.89           C  
ATOM   1217  CB  ASP A  75      -5.782 -23.685  -0.219  1.00 85.89           C  
ATOM   1218  HB2 ASP A  75      -5.874 -23.077  -1.119  1.00 85.89           H  
ATOM   1219  HB3 ASP A  75      -6.382 -24.585  -0.355  1.00 85.89           H  
ATOM   1220  O   ASP A  75      -8.759 -23.082   0.802  1.00 85.89           O  
ATOM   1221  CG  ASP A  75      -4.310 -24.057  -0.042  1.00 85.89           C  
ATOM   1222  OD1 ASP A  75      -3.676 -23.589   0.926  1.00 85.89           O  
ATOM   1223  OD2 ASP A  75      -3.821 -24.811  -0.902  1.00 85.89           O  
ATOM   1224  N   LEU A  76      -7.815 -21.116   0.259  1.00 88.59           N  
ATOM   1225  H   LEU A  76      -6.945 -20.614   0.153  1.00 88.59           H  
ATOM   1226  CA  LEU A  76      -9.069 -20.382   0.168  1.00 88.59           C  
ATOM   1227  HA  LEU A  76      -9.901 -21.069   0.324  1.00 88.59           H  
ATOM   1228  C   LEU A  76      -9.236 -19.749  -1.206  1.00 88.59           C  
ATOM   1229  CB  LEU A  76      -9.088 -19.336   1.292  1.00 88.59           C  
ATOM   1230  HB2 LEU A  76      -8.889 -19.832   2.242  1.00 88.59           H  
ATOM   1231  HB3 LEU A  76      -8.285 -18.619   1.118  1.00 88.59           H  
ATOM   1232  O   LEU A  76      -8.449 -18.888  -1.592  1.00 88.59           O  
ATOM   1233  CG  LEU A  76     -10.420 -18.578   1.391  1.00 88.59           C  
ATOM   1234  HG  LEU A  76     -10.653 -18.100   0.439  1.00 88.59           H  
ATOM   1235  CD1 LEU A  76     -11.559 -19.530   1.755  1.00 88.59           C  
ATOM   1236 HD11 LEU A  76     -11.918 -20.046   0.865  1.00 88.59           H  
ATOM   1237 HD12 LEU A  76     -12.378 -18.970   2.206  1.00 88.59           H  
ATOM   1238 HD13 LEU A  76     -11.217 -20.262   2.487  1.00 88.59           H  
ATOM   1239  CD2 LEU A  76     -10.292 -17.491   2.451  1.00 88.59           C  
ATOM   1240 HD21 LEU A  76      -9.479 -16.816   2.184  1.00 88.59           H  
ATOM   1241 HD22 LEU A  76     -11.223 -16.928   2.524  1.00 88.59           H  
ATOM   1242 HD23 LEU A  76     -10.069 -17.945   3.416  1.00 88.59           H  
ATOM   1243  N   LYS A  77     -10.303 -20.105  -1.929  1.00 89.50           N  
ATOM   1244  H   LYS A  77     -10.937 -20.802  -1.565  1.00 89.50           H  
ATOM   1245  CA  LYS A  77     -10.653 -19.416  -3.175  1.00 89.50           C  
ATOM   1246  HA  LYS A  77      -9.729 -19.069  -3.638  1.00 89.50           H  
ATOM   1247  C   LYS A  77     -11.512 -18.191  -2.898  1.00 89.50           C  
ATOM   1248  CB  LYS A  77     -11.296 -20.385  -4.165  1.00 89.50           C  
ATOM   1249  HB2 LYS A  77     -10.599 -21.212  -4.296  1.00 89.50           H  
ATOM   1250  HB3 LYS A  77     -12.244 -20.756  -3.776  1.00 89.50           H  
ATOM   1251  O   LYS A  77     -12.616 -18.305  -2.356  1.00 89.50           O  
ATOM   1252  CG  LYS A  77     -11.496 -19.759  -5.546  1.00 89.50           C  
ATOM   1253  HG2 LYS A  77     -10.558 -19.309  -5.871  1.00 89.50           H  
ATOM   1254  HG3 LYS A  77     -12.265 -18.987  -5.500  1.00 89.50           H  
ATOM   1255  CD  LYS A  77     -11.902 -20.837  -6.556  1.00 89.50           C  
ATOM   1256  HD2 LYS A  77     -12.885 -21.231  -6.298  1.00 89.50           H  
ATOM   1257  HD3 LYS A  77     -11.168 -21.642  -6.534  1.00 89.50           H  
ATOM   1258  CE  LYS A  77     -11.925 -20.209  -7.951  1.00 89.50           C  
ATOM   1259  HE2 LYS A  77     -12.684 -19.427  -7.981  1.00 89.50           H  
ATOM   1260  HE3 LYS A  77     -10.965 -19.719  -8.114  1.00 89.50           H  
ATOM   1261  NZ  LYS A  77     -12.155 -21.223  -9.008  1.00 89.50           N  
ATOM   1262  HZ1 LYS A  77     -13.049 -21.678  -8.890  1.00 89.50           H  
ATOM   1263  HZ2 LYS A  77     -11.421 -21.916  -8.983  1.00 89.50           H  
ATOM   1264  HZ3 LYS A  77     -12.126 -20.778  -9.915  1.00 89.50           H  
ATOM   1265  N   VAL A  78     -11.027 -17.035  -3.342  1.00 86.85           N  
ATOM   1266  H   VAL A  78     -10.133 -17.058  -3.811  1.00 86.85           H  
ATOM   1267  CA  VAL A  78     -11.715 -15.744  -3.273  1.00 86.85           C  
ATOM   1268  HA  VAL A  78     -12.743 -15.912  -2.951  1.00 86.85           H  
ATOM   1269  C   VAL A  78     -11.743 -15.119  -4.667  1.00 86.85           C  
ATOM   1270  CB  VAL A  78     -11.060 -14.794  -2.251  1.00 86.85           C  
ATOM   1271  HB  VAL A  78     -10.084 -14.475  -2.617  1.00 86.85           H  
ATOM   1272  O   VAL A  78     -10.736 -14.620  -5.168  1.00 86.85           O  
ATOM   1273  CG1 VAL A  78     -11.958 -13.559  -2.094  1.00 86.85           C  
ATOM   1274 HG11 VAL A  78     -11.863 -12.919  -2.971  1.00 86.85           H  
ATOM   1275 HG12 VAL A  78     -11.661 -12.985  -1.216  1.00 86.85           H  
ATOM   1276 HG13 VAL A  78     -13.001 -13.858  -1.985  1.00 86.85           H  
ATOM   1277  CG2 VAL A  78     -10.839 -15.449  -0.881  1.00 86.85           C  
ATOM   1278 HG21 VAL A  78     -11.758 -15.905  -0.513  1.00 86.85           H  
ATOM   1279 HG22 VAL A  78     -10.492 -14.704  -0.164  1.00 86.85           H  
ATOM   1280 HG23 VAL A  78     -10.067 -16.214  -0.963  1.00 86.85           H  
ATOM   1281  N   GLY A  79     -12.909 -15.166  -5.318  1.00 84.02           N  
ATOM   1282  H   GLY A  79     -13.694 -15.614  -4.869  1.00 84.02           H  
ATOM   1283  CA  GLY A  79     -13.051 -14.731  -6.708  1.00 84.02           C  
ATOM   1284  HA2 GLY A  79     -14.086 -14.845  -7.030  1.00 84.02           H  
ATOM   1285  HA3 GLY A  79     -12.784 -13.676  -6.782  1.00 84.02           H  
ATOM   1286  C   GLY A  79     -12.162 -15.549  -7.651  1.00 84.02           C  
ATOM   1287  O   GLY A  79     -12.252 -16.780  -7.686  1.00 84.02           O  
ATOM   1288  N   ASN A  80     -11.300 -14.854  -8.396  1.00 85.79           N  
ATOM   1289  H   ASN A  80     -11.281 -13.849  -8.298  1.00 85.79           H  
ATOM   1290  CA  ASN A  80     -10.346 -15.460  -9.330  1.00 85.79           C  
ATOM   1291  HA  ASN A  80     -10.797 -16.352  -9.766  1.00 85.79           H  
ATOM   1292  C   ASN A  80      -9.048 -15.931  -8.658  1.00 85.79           C  
ATOM   1293  CB  ASN A  80     -10.070 -14.464 -10.470  1.00 85.79           C  
ATOM   1294  HB2 ASN A  80      -9.718 -13.519 -10.056  1.00 85.79           H  
ATOM   1295  HB3 ASN A  80      -9.284 -14.857 -11.115  1.00 85.79           H  
ATOM   1296  O   ASN A  80      -8.245 -16.592  -9.311  1.00 85.79           O  
ATOM   1297  CG  ASN A  80     -11.292 -14.221 -11.337  1.00 85.79           C  
ATOM   1298  ND2 ASN A  80     -11.355 -13.092 -12.003  1.00 85.79           N  
ATOM   1299 HD21 ASN A  80     -10.608 -12.414 -11.961  1.00 85.79           H  
ATOM   1300 HD22 ASN A  80     -12.179 -12.922 -12.561  1.00 85.79           H  
ATOM   1301  OD1 ASN A  80     -12.203 -15.031 -11.411  1.00 85.79           O  
ATOM   1302  N   TYR A  81      -8.854 -15.623  -7.374  1.00 88.22           N  
ATOM   1303  H   TYR A  81      -9.577 -15.133  -6.868  1.00 88.22           H  
ATOM   1304  CA  TYR A  81      -7.622 -15.909  -6.647  1.00 88.22           C  
ATOM   1305  HA  TYR A  81      -6.833 -16.136  -7.363  1.00 88.22           H  
ATOM   1306  C   TYR A  81      -7.777 -17.112  -5.720  1.00 88.22           C  
ATOM   1307  CB  TYR A  81      -7.188 -14.665  -5.864  1.00 88.22           C  
ATOM   1308  HB2 TYR A  81      -7.893 -14.503  -5.049  1.00 88.22           H  
ATOM   1309  HB3 TYR A  81      -6.209 -14.853  -5.423  1.00 88.22           H  
ATOM   1310  O   TYR A  81      -8.837 -17.322  -5.125  1.00 88.22           O  
ATOM   1311  CG  TYR A  81      -7.103 -13.410  -6.713  1.00 88.22           C  
ATOM   1312  CD1 TYR A  81      -6.117 -13.317  -7.712  1.00 88.22           C  
ATOM   1313  HD1 TYR A  81      -5.416 -14.125  -7.861  1.00 88.22           H  
ATOM   1314  CD2 TYR A  81      -8.034 -12.365  -6.544  1.00 88.22           C  
ATOM   1315  HD2 TYR A  81      -8.821 -12.451  -5.809  1.00 88.22           H  
ATOM   1316  CE1 TYR A  81      -6.055 -12.178  -8.534  1.00 88.22           C  
ATOM   1317  HE1 TYR A  81      -5.327 -12.117  -9.330  1.00 88.22           H  
ATOM   1318  CE2 TYR A  81      -7.954 -11.208  -7.344  1.00 88.22           C  
ATOM   1319  HE2 TYR A  81      -8.653 -10.396  -7.205  1.00 88.22           H  
ATOM   1320  OH  TYR A  81      -6.856 -10.003  -9.114  1.00 88.22           O  
ATOM   1321  HH  TYR A  81      -7.543  -9.349  -8.966  1.00 88.22           H  
ATOM   1322  CZ  TYR A  81      -6.957 -11.112  -8.340  1.00 88.22           C  
ATOM   1323  N   THR A  82      -6.690 -17.856  -5.545  1.00 89.77           N  
ATOM   1324  H   THR A  82      -5.857 -17.611  -6.061  1.00 89.77           H  
ATOM   1325  CA  THR A  82      -6.553 -18.862  -4.492  1.00 89.77           C  
ATOM   1326  HA  THR A  82      -7.489 -18.952  -3.941  1.00 89.77           H  
ATOM   1327  C   THR A  82      -5.472 -18.397  -3.528  1.00 89.77           C  
ATOM   1328  CB  THR A  82      -6.222 -20.250  -5.051  1.00 89.77           C  
ATOM   1329  HB  THR A  82      -5.228 -20.233  -5.499  1.00 89.77           H  
ATOM   1330  O   THR A  82      -4.331 -18.166  -3.924  1.00 89.77           O  
ATOM   1331  CG2 THR A  82      -6.271 -21.321  -3.963  1.00 89.77           C  
ATOM   1332 HG21 THR A  82      -5.574 -21.077  -3.161  1.00 89.77           H  
ATOM   1333 HG22 THR A  82      -7.275 -21.388  -3.544  1.00 89.77           H  
ATOM   1334 HG23 THR A  82      -5.986 -22.287  -4.379  1.00 89.77           H  
ATOM   1335  OG1 THR A  82      -7.167 -20.651  -6.022  1.00 89.77           O  
ATOM   1336  HG1 THR A  82      -6.821 -21.472  -6.380  1.00 89.77           H  
ATOM   1337  N   ILE A  83      -5.835 -18.237  -2.261  1.00 89.22           N  
ATOM   1338  H   ILE A  83      -6.785 -18.458  -2.000  1.00 89.22           H  
ATOM   1339  CA  ILE A  83      -4.907 -17.902  -1.190  1.00 89.22           C  
ATOM   1340  HA  ILE A  83      -4.101 -17.305  -1.618  1.00 89.22           H  
ATOM   1341  C   ILE A  83      -4.340 -19.210  -0.648  1.00 89.22           C  
ATOM   1342  CB  ILE A  83      -5.576 -17.050  -0.095  1.00 89.22           C  
ATOM   1343  HB  ILE A  83      -6.341 -17.650   0.397  1.00 89.22           H  
ATOM   1344  O   ILE A  83      -5.098 -20.008  -0.100  1.00 89.22           O  
ATOM   1345  CG1 ILE A  83      -6.245 -15.798  -0.708  1.00 89.22           C  
ATOM   1346 HG12 ILE A  83      -6.928 -16.094  -1.504  1.00 89.22           H  
ATOM   1347 HG13 ILE A  83      -5.485 -15.146  -1.140  1.00 89.22           H  
ATOM   1348  CG2 ILE A  83      -4.514 -16.646   0.945  1.00 89.22           C  
ATOM   1349 HG21 ILE A  83      -3.735 -16.059   0.458  1.00 89.22           H  
ATOM   1350 HG22 ILE A  83      -4.063 -17.534   1.389  1.00 89.22           H  
ATOM   1351 HG23 ILE A  83      -4.966 -16.067   1.750  1.00 89.22           H  
ATOM   1352  CD1 ILE A  83      -7.077 -15.009   0.300  1.00 89.22           C  
ATOM   1353 HD11 ILE A  83      -6.431 -14.501   1.016  1.00 89.22           H  
ATOM   1354 HD12 ILE A  83      -7.752 -15.687   0.822  1.00 89.22           H  
ATOM   1355 HD13 ILE A  83      -7.668 -14.261  -0.229  1.00 89.22           H  
ATOM   1356  N   ILE A  84      -3.037 -19.422  -0.823  1.00 85.96           N  
ATOM   1357  H   ILE A  84      -2.493 -18.699  -1.272  1.00 85.96           H  
ATOM   1358  CA  ILE A  84      -2.354 -20.658  -0.423  1.00 85.96           C  
ATOM   1359  HA  ILE A  84      -3.074 -21.476  -0.437  1.00 85.96           H  
ATOM   1360  C   ILE A  84      -1.845 -20.523   1.017  1.00 85.96           C  
ATOM   1361  CB  ILE A  84      -1.232 -21.020  -1.425  1.00 85.96           C  
ATOM   1362  HB  ILE A  84      -0.476 -20.236  -1.380  1.00 85.96           H  
ATOM   1363  O   ILE A  84      -1.056 -19.619   1.329  1.00 85.96           O  
ATOM   1364  CG1 ILE A  84      -1.723 -21.091  -2.892  1.00 85.96           C  
ATOM   1365 HG12 ILE A  84      -0.860 -21.265  -3.535  1.00 85.96           H  
ATOM   1366 HG13 ILE A  84      -2.143 -20.127  -3.181  1.00 85.96           H  
ATOM   1367  CG2 ILE A  84      -0.552 -22.343  -1.037  1.00 85.96           C  
ATOM   1368 HG21 ILE A  84      -1.293 -23.132  -0.910  1.00 85.96           H  
ATOM   1369 HG22 ILE A  84      -0.009 -22.231  -0.098  1.00 85.96           H  
ATOM   1370 HG23 ILE A  84       0.159 -22.644  -1.806  1.00 85.96           H  
ATOM   1371  CD1 ILE A  84      -2.761 -22.183  -3.189  1.00 85.96           C  
ATOM   1372 HD11 ILE A  84      -2.318 -23.171  -3.063  1.00 85.96           H  
ATOM   1373 HD12 ILE A  84      -3.617 -22.090  -2.521  1.00 85.96           H  
ATOM   1374 HD13 ILE A  84      -3.102 -22.085  -4.220  1.00 85.96           H  
ATOM   1375  N   SER A  85      -2.302 -21.415   1.893  1.00 77.08           N  
ATOM   1376  H   SER A  85      -2.864 -22.172   1.533  1.00 77.08           H  
ATOM   1377  CA  SER A  85      -1.808 -21.563   3.261  1.00 77.08           C  
ATOM   1378  HA  SER A  85      -1.762 -20.577   3.724  1.00 77.08           H  
ATOM   1379  C   SER A  85      -0.407 -22.180   3.251  1.00 77.08           C  
ATOM   1380  CB  SER A  85      -2.758 -22.429   4.088  1.00 77.08           C  
ATOM   1381  HB2 SER A  85      -2.721 -23.459   3.735  1.00 77.08           H  
ATOM   1382  HB3 SER A  85      -3.778 -22.057   3.984  1.00 77.08           H  
ATOM   1383  O   SER A  85      -0.075 -22.994   2.397  1.00 77.08           O  
ATOM   1384  OG  SER A  85      -2.358 -22.362   5.448  1.00 77.08           O  
ATOM   1385  HG  SER A  85      -3.013 -22.815   5.984  1.00 77.08           H  
ATOM   1386  N   GLY A  86       0.453 -21.781   4.188  1.00 68.75           N  
ATOM   1387  H   GLY A  86       0.094 -21.207   4.938  1.00 68.75           H  
ATOM   1388  CA  GLY A  86       1.804 -22.352   4.305  1.00 68.75           C  
ATOM   1389  HA2 GLY A  86       2.208 -22.104   5.286  1.00 68.75           H  
ATOM   1390  HA3 GLY A  86       1.734 -23.438   4.241  1.00 68.75           H  
ATOM   1391  C   GLY A  86       2.827 -21.899   3.251  1.00 68.75           C  
ATOM   1392  O   GLY A  86       3.932 -22.418   3.256  1.00 68.75           O  
ATOM   1393  N   PHE A  87       2.482 -20.912   2.411  1.00 63.50           N  
ATOM   1394  H   PHE A  87       1.507 -20.650   2.439  1.00 63.50           H  
ATOM   1395  CA  PHE A  87       3.324 -20.221   1.417  1.00 63.50           C  
ATOM   1396  HA  PHE A  87       2.630 -19.762   0.714  1.00 63.50           H  
ATOM   1397  C   PHE A  87       4.249 -21.109   0.572  1.00 63.50           C  
ATOM   1398  CB  PHE A  87       4.121 -19.067   2.052  1.00 63.50           C  
ATOM   1399  HB2 PHE A  87       4.873 -19.477   2.726  1.00 63.50           H  
ATOM   1400  HB3 PHE A  87       3.443 -18.457   2.648  1.00 63.50           H  
ATOM   1401  O   PHE A  87       5.384 -21.396   0.945  1.00 63.50           O  
ATOM   1402  CG  PHE A  87       4.797 -18.170   1.020  1.00 63.50           C  
ATOM   1403  CD1 PHE A  87       6.173 -18.276   0.739  1.00 63.50           C  
ATOM   1404  HD1 PHE A  87       6.774 -19.010   1.256  1.00 63.50           H  
ATOM   1405  CD2 PHE A  87       4.017 -17.260   0.290  1.00 63.50           C  
ATOM   1406  HD2 PHE A  87       2.952 -17.247   0.473  1.00 63.50           H  
ATOM   1407  CE1 PHE A  87       6.759 -17.460  -0.247  1.00 63.50           C  
ATOM   1408  HE1 PHE A  87       7.808 -17.568  -0.482  1.00 63.50           H  
ATOM   1409  CE2 PHE A  87       4.600 -16.433  -0.691  1.00 63.50           C  
ATOM   1410  HE2 PHE A  87       3.988 -15.757  -1.270  1.00 63.50           H  
ATOM   1411  CZ  PHE A  87       5.978 -16.533  -0.957  1.00 63.50           C  
ATOM   1412  HZ  PHE A  87       6.446 -15.939  -1.728  1.00 63.50           H  
ATOM   1413  N   ILE A  88       3.806 -21.398  -0.650  1.00 60.94           N  
ATOM   1414  H   ILE A  88       2.861 -21.151  -0.907  1.00 60.94           H  
ATOM   1415  CA  ILE A  88       4.679 -21.854  -1.732  1.00 60.94           C  
ATOM   1416  HA  ILE A  88       5.718 -21.745  -1.422  1.00 60.94           H  
ATOM   1417  C   ILE A  88       4.463 -20.920  -2.923  1.00 60.94           C  
ATOM   1418  CB  ILE A  88       4.453 -23.354  -2.034  1.00 60.94           C  
ATOM   1419  HB  ILE A  88       3.404 -23.512  -2.282  1.00 60.94           H  
ATOM   1420  O   ILE A  88       3.334 -20.550  -3.254  1.00 60.94           O  
ATOM   1421  CG1 ILE A  88       4.824 -24.216  -0.803  1.00 60.94           C  
ATOM   1422 HG12 ILE A  88       4.433 -23.773   0.113  1.00 60.94           H  
ATOM   1423 HG13 ILE A  88       5.909 -24.251  -0.707  1.00 60.94           H  
ATOM   1424  CG2 ILE A  88       5.325 -23.790  -3.226  1.00 60.94           C  
ATOM   1425 HG21 ILE A  88       6.366 -23.511  -3.063  1.00 60.94           H  
ATOM   1426 HG22 ILE A  88       4.963 -23.322  -4.142  1.00 60.94           H  
ATOM   1427 HG23 ILE A  88       5.278 -24.868  -3.384  1.00 60.94           H  
ATOM   1428  CD1 ILE A  88       4.273 -25.644  -0.845  1.00 60.94           C  
ATOM   1429 HD11 ILE A  88       4.341 -26.078  -1.842  1.00 60.94           H  
ATOM   1430 HD12 ILE A  88       3.230 -25.621  -0.530  1.00 60.94           H  
ATOM   1431 HD13 ILE A  88       4.835 -26.269  -0.150  1.00 60.94           H  
ATOM   1432  N   GLU A  89       5.561 -20.474  -3.523  1.00 68.32           N  
ATOM   1433  H   GLU A  89       6.454 -20.836  -3.223  1.00 68.32           H  
ATOM   1434  CA  GLU A  89       5.531 -19.726  -4.774  1.00 68.32           C  
ATOM   1435  HA  GLU A  89       4.854 -18.878  -4.667  1.00 68.32           H  
ATOM   1436  C   GLU A  89       4.999 -20.616  -5.901  1.00 68.32           C  
ATOM   1437  CB  GLU A  89       6.932 -19.203  -5.093  1.00 68.32           C  
ATOM   1438  HB2 GLU A  89       6.941 -18.823  -6.114  1.00 68.32           H  
ATOM   1439  HB3 GLU A  89       7.636 -20.029  -4.989  1.00 68.32           H  
ATOM   1440  O   GLU A  89       5.356 -21.785  -6.007  1.00 68.32           O  
ATOM   1441  CG  GLU A  89       7.350 -18.086  -4.131  1.00 68.32           C  
ATOM   1442  HG2 GLU A  89       7.315 -18.462  -3.109  1.00 68.32           H  
ATOM   1443  HG3 GLU A  89       6.630 -17.272  -4.211  1.00 68.32           H  
ATOM   1444  CD  GLU A  89       8.752 -17.539  -4.412  1.00 68.32           C  
ATOM   1445  OE1 GLU A  89       9.213 -16.754  -3.552  1.00 68.32           O  
ATOM   1446  OE2 GLU A  89       9.279 -17.787  -5.512  1.00 68.32           O  
ATOM   1447  N   SER A  90       4.121 -20.065  -6.737  1.00 70.94           N  
ATOM   1448  H   SER A  90       3.908 -19.081  -6.658  1.00 70.94           H  
ATOM   1449  CA  SER A  90       3.493 -20.791  -7.837  1.00 70.94           C  
ATOM   1450  HA  SER A  90       3.950 -21.775  -7.940  1.00 70.94           H  
ATOM   1451  C   SER A  90       3.696 -20.034  -9.139  1.00 70.94           C  
ATOM   1452  CB  SER A  90       2.001 -20.979  -7.556  1.00 70.94           C  
ATOM   1453  HB2 SER A  90       1.870 -21.442  -6.578  1.00 70.94           H  
ATOM   1454  HB3 SER A  90       1.523 -19.999  -7.551  1.00 70.94           H  
ATOM   1455  O   SER A  90       3.615 -18.805  -9.172  1.00 70.94           O  
ATOM   1456  OG  SER A  90       1.397 -21.796  -8.546  1.00 70.94           O  
ATOM   1457  HG  SER A  90       1.710 -22.694  -8.422  1.00 70.94           H  
ATOM   1458  N   GLU A  91       3.893 -20.777 -10.226  1.00 73.29           N  
ATOM   1459  H   GLU A  91       4.061 -21.768 -10.125  1.00 73.29           H  
ATOM   1460  CA  GLU A  91       3.839 -20.232 -11.585  1.00 73.29           C  
ATOM   1461  HA  GLU A  91       4.550 -19.411 -11.681  1.00 73.29           H  
ATOM   1462  C   GLU A  91       2.442 -19.696 -11.928  1.00 73.29           C  
ATOM   1463  CB  GLU A  91       4.202 -21.325 -12.590  1.00 73.29           C  
ATOM   1464  HB2 GLU A  91       4.142 -20.895 -13.589  1.00 73.29           H  
ATOM   1465  HB3 GLU A  91       3.475 -22.133 -12.512  1.00 73.29           H  
ATOM   1466  O   GLU A  91       2.290 -18.798 -12.762  1.00 73.29           O  
ATOM   1467  CG  GLU A  91       5.615 -21.884 -12.377  1.00 73.29           C  
ATOM   1468  HG2 GLU A  91       5.652 -22.419 -11.428  1.00 73.29           H  
ATOM   1469  HG3 GLU A  91       6.313 -21.049 -12.330  1.00 73.29           H  
ATOM   1470  CD  GLU A  91       6.024 -22.833 -13.510  1.00 73.29           C  
ATOM   1471  OE1 GLU A  91       7.247 -23.033 -13.652  1.00 73.29           O  
ATOM   1472  OE2 GLU A  91       5.114 -23.307 -14.229  1.00 73.29           O  
ATOM   1473  N   ASN A  92       1.405 -20.212 -11.260  1.00 82.76           N  
ATOM   1474  H   ASN A  92       1.589 -20.880 -10.525  1.00 82.76           H  
ATOM   1475  CA  ASN A  92       0.053 -19.716 -11.423  1.00 82.76           C  
ATOM   1476  HA  ASN A  92      -0.126 -19.572 -12.488  1.00 82.76           H  
ATOM   1477  C   ASN A  92      -0.099 -18.361 -10.722  1.00 82.76           C  
ATOM   1478  CB  ASN A  92      -0.949 -20.767 -10.922  1.00 82.76           C  
ATOM   1479  HB2 ASN A  92      -0.885 -20.860  -9.838  1.00 82.76           H  
ATOM   1480  HB3 ASN A  92      -0.697 -21.730 -11.365  1.00 82.76           H  
ATOM   1481  O   ASN A  92      -0.181 -18.280  -9.498  1.00 82.76           O  
ATOM   1482  CG  ASN A  92      -2.374 -20.413 -11.304  1.00 82.76           C  
ATOM   1483  ND2 ASN A  92      -3.239 -21.393 -11.389  1.00 82.76           N  
ATOM   1484 HD21 ASN A  92      -4.174 -21.153 -11.688  1.00 82.76           H  
ATOM   1485 HD22 ASN A  92      -2.952 -22.332 -11.155  1.00 82.76           H  
ATOM   1486  OD1 ASN A  92      -2.735 -19.273 -11.554  1.00 82.76           O  
ATOM   1487  N   LYS A  93      -0.222 -17.292 -11.515  1.00 85.72           N  
ATOM   1488  H   LYS A  93      -0.072 -17.438 -12.502  1.00 85.72           H  
ATOM   1489  CA  LYS A  93      -0.409 -15.917 -11.019  1.00 85.72           C  
ATOM   1490  HA  LYS A  93       0.439 -15.658 -10.386  1.00 85.72           H  
ATOM   1491  C   LYS A  93      -1.652 -15.745 -10.135  1.00 85.72           C  
ATOM   1492  CB  LYS A  93      -0.470 -14.942 -12.202  1.00 85.72           C  
ATOM   1493  HB2 LYS A  93      -0.647 -13.944 -11.802  1.00 85.72           H  
ATOM   1494  HB3 LYS A  93      -1.309 -15.208 -12.845  1.00 85.72           H  
ATOM   1495  O   LYS A  93      -1.703 -14.834  -9.318  1.00 85.72           O  
ATOM   1496  CG  LYS A  93       0.826 -14.912 -13.027  1.00 85.72           C  
ATOM   1497  HG2 LYS A  93       1.662 -14.651 -12.379  1.00 85.72           H  
ATOM   1498  HG3 LYS A  93       1.009 -15.895 -13.462  1.00 85.72           H  
ATOM   1499  CD  LYS A  93       0.717 -13.879 -14.155  1.00 85.72           C  
ATOM   1500  HD2 LYS A  93      -0.161 -14.102 -14.762  1.00 85.72           H  
ATOM   1501  HD3 LYS A  93       0.606 -12.883 -13.726  1.00 85.72           H  
ATOM   1502  CE  LYS A  93       1.969 -13.914 -15.034  1.00 85.72           C  
ATOM   1503  HE2 LYS A  93       2.100 -14.925 -15.419  1.00 85.72           H  
ATOM   1504  HE3 LYS A  93       2.835 -13.668 -14.420  1.00 85.72           H  
ATOM   1505  NZ  LYS A  93       1.851 -12.949 -16.152  1.00 85.72           N  
ATOM   1506  HZ1 LYS A  93       1.014 -13.105 -16.695  1.00 85.72           H  
ATOM   1507  HZ2 LYS A  93       2.666 -12.961 -16.747  1.00 85.72           H  
ATOM   1508  HZ3 LYS A  93       1.770 -12.011 -15.786  1.00 85.72           H  
ATOM   1509  N   ASN A  94      -2.644 -16.626 -10.243  1.00 86.73           N  
ATOM   1510  H   ASN A  94      -2.560 -17.379 -10.911  1.00 86.73           H  
ATOM   1511  CA  ASN A  94      -3.835 -16.554  -9.400  1.00 86.73           C  
ATOM   1512  HA  ASN A  94      -4.098 -15.505  -9.266  1.00 86.73           H  
ATOM   1513  C   ASN A  94      -3.600 -17.125  -7.992  1.00 86.73           C  
ATOM   1514  CB  ASN A  94      -5.008 -17.240 -10.113  1.00 86.73           C  
ATOM   1515  HB2 ASN A  94      -5.859 -17.265  -9.432  1.00 86.73           H  
ATOM   1516  HB3 ASN A  94      -4.746 -18.270 -10.355  1.00 86.73           H  
ATOM   1517  O   ASN A  94      -4.466 -16.973  -7.129  1.00 86.73           O  
ATOM   1518  CG  ASN A  94      -5.443 -16.529 -11.384  1.00 86.73           C  
ATOM   1519  ND2 ASN A  94      -6.507 -16.983 -12.000  1.00 86.73           N  
ATOM   1520 HD21 ASN A  94      -7.086 -17.672 -11.543  1.00 86.73           H  
ATOM   1521 HD22 ASN A  94      -6.778 -16.472 -12.827  1.00 86.73           H  
ATOM   1522  OD1 ASN A  94      -4.861 -15.566 -11.848  1.00 86.73           O  
ATOM   1523  N   TYR A  95      -2.470 -17.798  -7.752  1.00 87.77           N  
ATOM   1524  H   TYR A  95      -1.771 -17.864  -8.478  1.00 87.77           H  
ATOM   1525  CA  TYR A  95      -2.118 -18.375  -6.457  1.00 87.77           C  
ATOM   1526  HA  TYR A  95      -3.025 -18.561  -5.883  1.00 87.77           H  
ATOM   1527  C   TYR A  95      -1.263 -17.379  -5.682  1.00 87.77           C  
ATOM   1528  CB  TYR A  95      -1.421 -19.726  -6.634  1.00 87.77           C  
ATOM   1529  HB2 TYR A  95      -0.605 -19.609  -7.346  1.00 87.77           H  
ATOM   1530  HB3 TYR A  95      -0.977 -20.001  -5.676  1.00 87.77           H  
ATOM   1531  O   TYR A  95      -0.132 -17.062  -6.051  1.00 87.77           O  
ATOM   1532  CG  TYR A  95      -2.285 -20.893  -7.088  1.00 87.77           C  
ATOM   1533  CD1 TYR A  95      -3.596 -20.719  -7.588  1.00 87.77           C  
ATOM   1534  HD1 TYR A  95      -4.049 -19.741  -7.656  1.00 87.77           H  
ATOM   1535  CD2 TYR A  95      -1.747 -22.191  -7.003  1.00 87.77           C  
ATOM   1536  HD2 TYR A  95      -0.747 -22.332  -6.622  1.00 87.77           H  
ATOM   1537  CE1 TYR A  95      -4.351 -21.826  -8.006  1.00 87.77           C  
ATOM   1538  HE1 TYR A  95      -5.347 -21.694  -8.401  1.00 87.77           H  
ATOM   1539  CE2 TYR A  95      -2.505 -23.306  -7.408  1.00 87.77           C  
ATOM   1540  HE2 TYR A  95      -2.082 -24.297  -7.329  1.00 87.77           H  
ATOM   1541  OH  TYR A  95      -4.557 -24.182  -8.306  1.00 87.77           O  
ATOM   1542  HH  TYR A  95      -4.103 -25.010  -8.134  1.00 87.77           H  
ATOM   1543  CZ  TYR A  95      -3.809 -23.121  -7.912  1.00 87.77           C  
ATOM   1544  N   LEU A  96      -1.829 -16.848  -4.603  1.00 89.10           N  
ATOM   1545  H   LEU A  96      -2.730 -17.204  -4.317  1.00 89.10           H  
ATOM   1546  CA  LEU A  96      -1.256 -15.735  -3.860  1.00 89.10           C  
ATOM   1547  HA  LEU A  96      -0.254 -15.525  -4.234  1.00 89.10           H  
ATOM   1548  C   LEU A  96      -1.107 -16.093  -2.384  1.00 89.10           C  
ATOM   1549  CB  LEU A  96      -2.125 -14.478  -4.068  1.00 89.10           C  
ATOM   1550  HB2 LEU A  96      -1.714 -13.662  -3.473  1.00 89.10           H  
ATOM   1551  HB3 LEU A  96      -3.124 -14.693  -3.689  1.00 89.10           H  
ATOM   1552  O   LEU A  96      -1.897 -16.837  -1.813  1.00 89.10           O  
ATOM   1553  CG  LEU A  96      -2.250 -14.006  -5.532  1.00 89.10           C  
ATOM   1554  HG  LEU A  96      -2.706 -14.791  -6.135  1.00 89.10           H  
ATOM   1555  CD1 LEU A  96      -3.153 -12.772  -5.590  1.00 89.10           C  
ATOM   1556 HD11 LEU A  96      -4.109 -12.989  -5.113  1.00 89.10           H  
ATOM   1557 HD12 LEU A  96      -2.676 -11.925  -5.097  1.00 89.10           H  
ATOM   1558 HD13 LEU A  96      -3.345 -12.515  -6.631  1.00 89.10           H  
ATOM   1559  CD2 LEU A  96      -0.900 -13.624  -6.138  1.00 89.10           C  
ATOM   1560 HD21 LEU A  96      -0.260 -14.502  -6.227  1.00 89.10           H  
ATOM   1561 HD22 LEU A  96      -0.410 -12.856  -5.539  1.00 89.10           H  
ATOM   1562 HD23 LEU A  96      -1.060 -13.247  -7.148  1.00 89.10           H  
ATOM   1563  N   SER A  97      -0.121 -15.490  -1.727  1.00 89.76           N  
ATOM   1564  H   SER A  97       0.480 -14.859  -2.237  1.00 89.76           H  
ATOM   1565  CA  SER A  97      -0.150 -15.397  -0.269  1.00 89.76           C  
ATOM   1566  HA  SER A  97      -0.404 -16.374   0.142  1.00 89.76           H  
ATOM   1567  C   SER A  97      -1.215 -14.392   0.160  1.00 89.76           C  
ATOM   1568  CB  SER A  97       1.226 -15.002   0.262  1.00 89.76           C  
ATOM   1569  HB2 SER A  97       1.272 -15.199   1.333  1.00 89.76           H  
ATOM   1570  HB3 SER A  97       1.964 -15.621  -0.249  1.00 89.76           H  
ATOM   1571  O   SER A  97      -1.559 -13.488  -0.606  1.00 89.76           O  
ATOM   1572  OG  SER A  97       1.550 -13.644   0.018  1.00 89.76           O  
ATOM   1573  HG  SER A  97       2.479 -13.536   0.237  1.00 89.76           H  
ATOM   1574  N   PHE A  98      -1.685 -14.472   1.407  1.00 91.78           N  
ATOM   1575  H   PHE A  98      -1.461 -15.282   1.968  1.00 91.78           H  
ATOM   1576  CA  PHE A  98      -2.615 -13.470   1.937  1.00 91.78           C  
ATOM   1577  HA  PHE A  98      -3.539 -13.513   1.359  1.00 91.78           H  
ATOM   1578  C   PHE A  98      -2.062 -12.036   1.803  1.00 91.78           C  
ATOM   1579  CB  PHE A  98      -2.952 -13.800   3.396  1.00 91.78           C  
ATOM   1580  HB2 PHE A  98      -2.031 -13.859   3.976  1.00 91.78           H  
ATOM   1581  HB3 PHE A  98      -3.439 -14.774   3.440  1.00 91.78           H  
ATOM   1582  O   PHE A  98      -2.795 -11.123   1.435  1.00 91.78           O  
ATOM   1583  CG  PHE A  98      -3.868 -12.765   4.016  1.00 91.78           C  
ATOM   1584  CD1 PHE A  98      -3.334 -11.737   4.817  1.00 91.78           C  
ATOM   1585  HD1 PHE A  98      -2.275 -11.712   5.027  1.00 91.78           H  
ATOM   1586  CD2 PHE A  98      -5.240 -12.774   3.708  1.00 91.78           C  
ATOM   1587  HD2 PHE A  98      -5.651 -13.558   3.089  1.00 91.78           H  
ATOM   1588  CE1 PHE A  98      -4.168 -10.715   5.299  1.00 91.78           C  
ATOM   1589  HE1 PHE A  98      -3.755  -9.908   5.885  1.00 91.78           H  
ATOM   1590  CE2 PHE A  98      -6.073 -11.748   4.186  1.00 91.78           C  
ATOM   1591  HE2 PHE A  98      -7.124 -11.741   3.940  1.00 91.78           H  
ATOM   1592  CZ  PHE A  98      -5.535 -10.717   4.974  1.00 91.78           C  
ATOM   1593  HZ  PHE A  98      -6.180  -9.924   5.323  1.00 91.78           H  
ATOM   1594  N   SER A  99      -0.756 -11.835   2.024  1.00 91.94           N  
ATOM   1595  H   SER A  99      -0.190 -12.619   2.316  1.00 91.94           H  
ATOM   1596  CA  SER A  99      -0.103 -10.529   1.850  1.00 91.94           C  
ATOM   1597  HA  SER A  99      -0.611  -9.790   2.468  1.00 91.94           H  
ATOM   1598  C   SER A  99      -0.165 -10.033   0.398  1.00 91.94           C  
ATOM   1599  CB  SER A  99       1.366 -10.597   2.283  1.00 91.94           C  
ATOM   1600  HB2 SER A  99       1.896 -11.300   1.641  1.00 91.94           H  
ATOM   1601  HB3 SER A  99       1.820  -9.614   2.156  1.00 91.94           H  
ATOM   1602  O   SER A  99      -0.530  -8.884   0.165  1.00 91.94           O  
ATOM   1603  OG  SER A  99       1.524 -11.003   3.636  1.00 91.94           O  
ATOM   1604  HG  SER A  99       2.469 -10.981   3.807  1.00 91.94           H  
ATOM   1605  N   LYS A 100       0.149 -10.892  -0.587  1.00 91.97           N  
ATOM   1606  H   LYS A 100       0.377 -11.845  -0.342  1.00 91.97           H  
ATOM   1607  CA  LYS A 100       0.061 -10.543  -2.018  1.00 91.97           C  
ATOM   1608  HA  LYS A 100       0.619  -9.626  -2.208  1.00 91.97           H  
ATOM   1609  C   LYS A 100      -1.388 -10.256  -2.423  1.00 91.97           C  
ATOM   1610  CB  LYS A 100       0.644 -11.676  -2.885  1.00 91.97           C  
ATOM   1611  HB2 LYS A 100       0.210 -12.625  -2.569  1.00 91.97           H  
ATOM   1612  HB3 LYS A 100       0.348 -11.494  -3.918  1.00 91.97           H  
ATOM   1613  O   LYS A 100      -1.657  -9.263  -3.092  1.00 91.97           O  
ATOM   1614  CG  LYS A 100       2.179 -11.780  -2.853  1.00 91.97           C  
ATOM   1615  HG2 LYS A 100       2.527 -11.822  -1.821  1.00 91.97           H  
ATOM   1616  HG3 LYS A 100       2.598 -10.892  -3.326  1.00 91.97           H  
ATOM   1617  CD  LYS A 100       2.669 -13.038  -3.602  1.00 91.97           C  
ATOM   1618  HD2 LYS A 100       2.336 -13.925  -3.064  1.00 91.97           H  
ATOM   1619  HD3 LYS A 100       2.229 -13.052  -4.599  1.00 91.97           H  
ATOM   1620  CE  LYS A 100       4.203 -13.062  -3.733  1.00 91.97           C  
ATOM   1621  HE2 LYS A 100       4.657 -12.994  -2.744  1.00 91.97           H  
ATOM   1622  HE3 LYS A 100       4.501 -12.176  -4.293  1.00 91.97           H  
ATOM   1623  NZ  LYS A 100       4.719 -14.267  -4.443  1.00 91.97           N  
ATOM   1624  HZ1 LYS A 100       4.770 -15.093  -3.864  1.00 91.97           H  
ATOM   1625  HZ2 LYS A 100       5.651 -14.095  -4.791  1.00 91.97           H  
ATOM   1626  HZ3 LYS A 100       4.189 -14.478  -5.277  1.00 91.97           H  
ATOM   1627  N   PHE A 101      -2.320 -11.087  -1.961  1.00 93.28           N  
ATOM   1628  H   PHE A 101      -2.017 -11.884  -1.420  1.00 93.28           H  
ATOM   1629  CA  PHE A 101      -3.753 -10.926  -2.189  1.00 93.28           C  
ATOM   1630  HA  PHE A 101      -3.952 -10.953  -3.260  1.00 93.28           H  
ATOM   1631  C   PHE A 101      -4.272  -9.581  -1.662  1.00 93.28           C  
ATOM   1632  CB  PHE A 101      -4.473 -12.105  -1.528  1.00 93.28           C  
ATOM   1633  HB2 PHE A 101      -4.158 -13.029  -2.013  1.00 93.28           H  
ATOM   1634  HB3 PHE A 101      -4.180 -12.172  -0.480  1.00 93.28           H  
ATOM   1635  O   PHE A 101      -4.940  -8.847  -2.393  1.00 93.28           O  
ATOM   1636  CG  PHE A 101      -5.977 -12.005  -1.594  1.00 93.28           C  
ATOM   1637  CD1 PHE A 101      -6.693 -11.416  -0.532  1.00 93.28           C  
ATOM   1638  HD1 PHE A 101      -6.171 -11.032   0.333  1.00 93.28           H  
ATOM   1639  CD2 PHE A 101      -6.658 -12.487  -2.725  1.00 93.28           C  
ATOM   1640  HD2 PHE A 101      -6.112 -12.935  -3.542  1.00 93.28           H  
ATOM   1641  CE1 PHE A 101      -8.090 -11.314  -0.602  1.00 93.28           C  
ATOM   1642  HE1 PHE A 101      -8.641 -10.846   0.201  1.00 93.28           H  
ATOM   1643  CE2 PHE A 101      -8.057 -12.415  -2.775  1.00 93.28           C  
ATOM   1644  HE2 PHE A 101      -8.597 -12.814  -3.621  1.00 93.28           H  
ATOM   1645  CZ  PHE A 101      -8.767 -11.828  -1.718  1.00 93.28           C  
ATOM   1646  HZ  PHE A 101      -9.844 -11.782  -1.767  1.00 93.28           H  
ATOM   1647  N   MET A 102      -3.927  -9.218  -0.424  1.00 94.46           N  
ATOM   1648  H   MET A 102      -3.401  -9.865   0.146  1.00 94.46           H  
ATOM   1649  CA  MET A 102      -4.327  -7.937   0.160  1.00 94.46           C  
ATOM   1650  HA  MET A 102      -5.403  -7.820   0.034  1.00 94.46           H  
ATOM   1651  C   MET A 102      -3.694  -6.745  -0.548  1.00 94.46           C  
ATOM   1652  CB  MET A 102      -3.975  -7.891   1.652  1.00 94.46           C  
ATOM   1653  HB2 MET A 102      -4.008  -6.858   1.998  1.00 94.46           H  
ATOM   1654  HB3 MET A 102      -2.960  -8.259   1.803  1.00 94.46           H  
ATOM   1655  O   MET A 102      -4.376  -5.743  -0.750  1.00 94.46           O  
ATOM   1656  CG  MET A 102      -4.946  -8.713   2.502  1.00 94.46           C  
ATOM   1657  HG2 MET A 102      -4.701  -8.530   3.548  1.00 94.46           H  
ATOM   1658  HG3 MET A 102      -4.777  -9.770   2.299  1.00 94.46           H  
ATOM   1659  SD  MET A 102      -6.719  -8.380   2.265  1.00 94.46           S  
ATOM   1660  CE  MET A 102      -6.781  -6.575   2.479  1.00 94.46           C  
ATOM   1661  HE1 MET A 102      -6.397  -6.302   3.462  1.00 94.46           H  
ATOM   1662  HE2 MET A 102      -6.187  -6.086   1.707  1.00 94.46           H  
ATOM   1663  HE3 MET A 102      -7.810  -6.229   2.385  1.00 94.46           H  
ATOM   1664  N   ALA A 103      -2.433  -6.853  -0.968  1.00 94.89           N  
ATOM   1665  H   ALA A 103      -1.901  -7.678  -0.729  1.00 94.89           H  
ATOM   1666  CA  ALA A 103      -1.773  -5.804  -1.733  1.00 94.89           C  
ATOM   1667  HA  ALA A 103      -1.790  -4.883  -1.150  1.00 94.89           H  
ATOM   1668  C   ALA A 103      -2.477  -5.535  -3.069  1.00 94.89           C  
ATOM   1669  CB  ALA A 103      -0.321  -6.207  -1.956  1.00 94.89           C  
ATOM   1670  HB1 ALA A 103       0.223  -5.358  -2.370  1.00 94.89           H  
ATOM   1671  HB2 ALA A 103      -0.258  -7.049  -2.646  1.00 94.89           H  
ATOM   1672  HB3 ALA A 103       0.124  -6.496  -1.004  1.00 94.89           H  
ATOM   1673  O   ALA A 103      -2.706  -4.377  -3.407  1.00 94.89           O  
ATOM   1674  N   VAL A 104      -2.871  -6.588  -3.796  1.00 94.24           N  
ATOM   1675  H   VAL A 104      -2.622  -7.512  -3.474  1.00 94.24           H  
ATOM   1676  CA  VAL A 104      -3.631  -6.467  -5.052  1.00 94.24           C  
ATOM   1677  HA  VAL A 104      -3.047  -5.889  -5.768  1.00 94.24           H  
ATOM   1678  C   VAL A 104      -4.929  -5.686  -4.819  1.00 94.24           C  
ATOM   1679  CB  VAL A 104      -3.885  -7.865  -5.662  1.00 94.24           C  
ATOM   1680  HB  VAL A 104      -4.239  -8.538  -4.881  1.00 94.24           H  
ATOM   1681  O   VAL A 104      -5.185  -4.701  -5.509  1.00 94.24           O  
ATOM   1682  CG1 VAL A 104      -4.932  -7.854  -6.775  1.00 94.24           C  
ATOM   1683 HG11 VAL A 104      -4.742  -7.038  -7.473  1.00 94.24           H  
ATOM   1684 HG12 VAL A 104      -5.921  -7.732  -6.333  1.00 94.24           H  
ATOM   1685 HG13 VAL A 104      -4.923  -8.800  -7.316  1.00 94.24           H  
ATOM   1686  CG2 VAL A 104      -2.590  -8.447  -6.240  1.00 94.24           C  
ATOM   1687 HG21 VAL A 104      -2.262  -7.853  -7.092  1.00 94.24           H  
ATOM   1688 HG22 VAL A 104      -1.804  -8.451  -5.485  1.00 94.24           H  
ATOM   1689 HG23 VAL A 104      -2.761  -9.472  -6.571  1.00 94.24           H  
ATOM   1690  N   HIS A 105      -5.707  -6.043  -3.793  1.00 93.67           N  
ATOM   1691  H   HIS A 105      -5.425  -6.826  -3.220  1.00 93.67           H  
ATOM   1692  CA  HIS A 105      -6.967  -5.354  -3.490  1.00 93.67           C  
ATOM   1693  HA  HIS A 105      -7.537  -5.279  -4.416  1.00 93.67           H  
ATOM   1694  C   HIS A 105      -6.747  -3.913  -2.991  1.00 93.67           C  
ATOM   1695  CB  HIS A 105      -7.794  -6.189  -2.497  1.00 93.67           C  
ATOM   1696  HB2 HIS A 105      -8.654  -5.600  -2.177  1.00 93.67           H  
ATOM   1697  HB3 HIS A 105      -7.192  -6.414  -1.616  1.00 93.67           H  
ATOM   1698  O   HIS A 105      -7.494  -3.007  -3.363  1.00 93.67           O  
ATOM   1699  CG  HIS A 105      -8.304  -7.476  -3.098  1.00 93.67           C  
ATOM   1700  CD2 HIS A 105      -9.584  -7.754  -3.501  1.00 93.67           C  
ATOM   1701  HD2 HIS A 105     -10.445  -7.110  -3.394  1.00 93.67           H  
ATOM   1702  ND1 HIS A 105      -7.543  -8.575  -3.420  1.00 93.67           N  
ATOM   1703  HD1 HIS A 105      -6.570  -8.715  -3.189  1.00 93.67           H  
ATOM   1704  CE1 HIS A 105      -8.329  -9.467  -4.035  1.00 93.67           C  
ATOM   1705  HE1 HIS A 105      -7.994 -10.417  -4.424  1.00 93.67           H  
ATOM   1706  NE2 HIS A 105      -9.588  -9.013  -4.109  1.00 93.67           N  
ATOM   1707  N   ALA A 106      -5.696  -3.670  -2.203  1.00 94.96           N  
ATOM   1708  H   ALA A 106      -5.122  -4.447  -1.908  1.00 94.96           H  
ATOM   1709  CA  ALA A 106      -5.298  -2.330  -1.773  1.00 94.96           C  
ATOM   1710  HA  ALA A 106      -6.128  -1.858  -1.247  1.00 94.96           H  
ATOM   1711  C   ALA A 106      -4.934  -1.430  -2.963  1.00 94.96           C  
ATOM   1712  CB  ALA A 106      -4.119  -2.462  -0.805  1.00 94.96           C  
ATOM   1713  HB1 ALA A 106      -4.444  -2.971   0.103  1.00 94.96           H  
ATOM   1714  HB2 ALA A 106      -3.306  -3.024  -1.264  1.00 94.96           H  
ATOM   1715  HB3 ALA A 106      -3.746  -1.472  -0.543  1.00 94.96           H  
ATOM   1716  O   ALA A 106      -5.430  -0.310  -3.058  1.00 94.96           O  
ATOM   1717  N   VAL A 107      -4.124  -1.930  -3.904  1.00 93.75           N  
ATOM   1718  H   VAL A 107      -3.749  -2.857  -3.765  1.00 93.75           H  
ATOM   1719  CA  VAL A 107      -3.760  -1.213  -5.138  1.00 93.75           C  
ATOM   1720  HA  VAL A 107      -3.333  -0.248  -4.867  1.00 93.75           H  
ATOM   1721  C   VAL A 107      -4.993  -0.918  -5.984  1.00 93.75           C  
ATOM   1722  CB  VAL A 107      -2.709  -2.005  -5.944  1.00 93.75           C  
ATOM   1723  HB  VAL A 107      -2.983  -3.059  -5.968  1.00 93.75           H  
ATOM   1724  O   VAL A 107      -5.135   0.208  -6.456  1.00 93.75           O  
ATOM   1725  CG1 VAL A 107      -2.534  -1.530  -7.394  1.00 93.75           C  
ATOM   1726 HG11 VAL A 107      -1.729  -2.089  -7.870  1.00 93.75           H  
ATOM   1727 HG12 VAL A 107      -2.301  -0.466  -7.427  1.00 93.75           H  
ATOM   1728 HG13 VAL A 107      -3.443  -1.722  -7.964  1.00 93.75           H  
ATOM   1729  CG2 VAL A 107      -1.351  -1.857  -5.257  1.00 93.75           C  
ATOM   1730 HG21 VAL A 107      -1.093  -0.802  -5.166  1.00 93.75           H  
ATOM   1731 HG22 VAL A 107      -1.388  -2.305  -4.264  1.00 93.75           H  
ATOM   1732 HG23 VAL A 107      -0.580  -2.354  -5.846  1.00 93.75           H  
ATOM   1733  N   GLY A 108      -5.903  -1.885  -6.128  1.00 91.48           N  
ATOM   1734  H   GLY A 108      -5.702  -2.797  -5.743  1.00 91.48           H  
ATOM   1735  CA  GLY A 108      -7.171  -1.690  -6.828  1.00 91.48           C  
ATOM   1736  HA2 GLY A 108      -7.771  -2.594  -6.729  1.00 91.48           H  
ATOM   1737  HA3 GLY A 108      -6.981  -1.504  -7.885  1.00 91.48           H  
ATOM   1738  C   GLY A 108      -7.972  -0.518  -6.258  1.00 91.48           C  
ATOM   1739  O   GLY A 108      -8.338   0.393  -7.000  1.00 91.48           O  
ATOM   1740  N   LEU A 109      -8.188  -0.493  -4.937  1.00 90.96           N  
ATOM   1741  H   LEU A 109      -7.843  -1.261  -4.378  1.00 90.96           H  
ATOM   1742  CA  LEU A 109      -8.921   0.591  -4.269  1.00 90.96           C  
ATOM   1743  HA  LEU A 109      -9.873   0.741  -4.778  1.00 90.96           H  
ATOM   1744  C   LEU A 109      -8.181   1.928  -4.338  1.00 90.96           C  
ATOM   1745  CB  LEU A 109      -9.175   0.223  -2.801  1.00 90.96           C  
ATOM   1746  HB2 LEU A 109      -9.479   1.122  -2.264  1.00 90.96           H  
ATOM   1747  HB3 LEU A 109      -8.239  -0.122  -2.360  1.00 90.96           H  
ATOM   1748  O   LEU A 109      -8.803   2.965  -4.557  1.00 90.96           O  
ATOM   1749  CG  LEU A 109     -10.258  -0.843  -2.595  1.00 90.96           C  
ATOM   1750  HG  LEU A 109     -10.004  -1.743  -3.155  1.00 90.96           H  
ATOM   1751  CD1 LEU A 109     -10.311  -1.188  -1.115  1.00 90.96           C  
ATOM   1752 HD11 LEU A 109     -11.070  -1.951  -0.947  1.00 90.96           H  
ATOM   1753 HD12 LEU A 109      -9.336  -1.568  -0.809  1.00 90.96           H  
ATOM   1754 HD13 LEU A 109     -10.545  -0.299  -0.529  1.00 90.96           H  
ATOM   1755  CD2 LEU A 109     -11.653  -0.360  -3.005  1.00 90.96           C  
ATOM   1756 HD21 LEU A 109     -12.396  -1.112  -2.739  1.00 90.96           H  
ATOM   1757 HD22 LEU A 109     -11.893   0.576  -2.501  1.00 90.96           H  
ATOM   1758 HD23 LEU A 109     -11.695  -0.213  -4.084  1.00 90.96           H  
ATOM   1759  N   GLN A 110      -6.857   1.911  -4.198  1.00 92.22           N  
ATOM   1760  H   GLN A 110      -6.410   1.034  -3.974  1.00 92.22           H  
ATOM   1761  CA  GLN A 110      -6.026   3.107  -4.272  1.00 92.22           C  
ATOM   1762  HA  GLN A 110      -6.380   3.820  -3.527  1.00 92.22           H  
ATOM   1763  C   GLN A 110      -6.115   3.768  -5.655  1.00 92.22           C  
ATOM   1764  CB  GLN A 110      -4.585   2.697  -3.946  1.00 92.22           C  
ATOM   1765  HB2 GLN A 110      -4.196   2.067  -4.746  1.00 92.22           H  
ATOM   1766  HB3 GLN A 110      -4.564   2.118  -3.022  1.00 92.22           H  
ATOM   1767  O   GLN A 110      -6.370   4.969  -5.769  1.00 92.22           O  
ATOM   1768  CG  GLN A 110      -3.663   3.902  -3.779  1.00 92.22           C  
ATOM   1769  HG2 GLN A 110      -2.634   3.543  -3.762  1.00 92.22           H  
ATOM   1770  HG3 GLN A 110      -3.768   4.583  -4.623  1.00 92.22           H  
ATOM   1771  CD  GLN A 110      -3.899   4.667  -2.489  1.00 92.22           C  
ATOM   1772  NE2 GLN A 110      -3.166   5.729  -2.300  1.00 92.22           N  
ATOM   1773 HE21 GLN A 110      -2.429   5.958  -2.952  1.00 92.22           H  
ATOM   1774 HE22 GLN A 110      -3.163   6.072  -1.350  1.00 92.22           H  
ATOM   1775  OE1 GLN A 110      -4.700   4.332  -1.632  1.00 92.22           O  
ATOM   1776  N   ILE A 111      -5.960   2.973  -6.714  1.00 89.69           N  
ATOM   1777  H   ILE A 111      -5.765   1.996  -6.544  1.00 89.69           H  
ATOM   1778  CA  ILE A 111      -6.124   3.406  -8.104  1.00 89.69           C  
ATOM   1779  HA  ILE A 111      -5.449   4.237  -8.306  1.00 89.69           H  
ATOM   1780  C   ILE A 111      -7.550   3.910  -8.339  1.00 89.69           C  
ATOM   1781  CB  ILE A 111      -5.765   2.227  -9.039  1.00 89.69           C  
ATOM   1782  HB  ILE A 111      -6.193   1.313  -8.627  1.00 89.69           H  
ATOM   1783  O   ILE A 111      -7.748   4.936  -8.990  1.00 89.69           O  
ATOM   1784  CG1 ILE A 111      -4.233   2.057  -9.090  1.00 89.69           C  
ATOM   1785 HG12 ILE A 111      -3.875   1.902  -8.072  1.00 89.69           H  
ATOM   1786 HG13 ILE A 111      -3.773   2.965  -9.480  1.00 89.69           H  
ATOM   1787  CG2 ILE A 111      -6.384   2.408 -10.428  1.00 89.69           C  
ATOM   1788 HG21 ILE A 111      -6.212   3.419 -10.795  1.00 89.69           H  
ATOM   1789 HG22 ILE A 111      -5.997   1.674 -11.136  1.00 89.69           H  
ATOM   1790 HG23 ILE A 111      -7.456   2.227 -10.345  1.00 89.69           H  
ATOM   1791  CD1 ILE A 111      -3.746   0.856  -9.907  1.00 89.69           C  
ATOM   1792 HD11 ILE A 111      -4.279  -0.043  -9.597  1.00 89.69           H  
ATOM   1793 HD12 ILE A 111      -2.679   0.715  -9.731  1.00 89.69           H  
ATOM   1794 HD13 ILE A 111      -3.896   1.022 -10.973  1.00 89.69           H  
ATOM   1795  N   TYR A 112      -8.545   3.218  -7.792  1.00 85.78           N  
ATOM   1796  H   TYR A 112      -8.335   2.356  -7.309  1.00 85.78           H  
ATOM   1797  CA  TYR A 112      -9.941   3.608  -7.922  1.00 85.78           C  
ATOM   1798  HA  TYR A 112     -10.173   3.726  -8.981  1.00 85.78           H  
ATOM   1799  C   TYR A 112     -10.247   4.943  -7.231  1.00 85.78           C  
ATOM   1800  CB  TYR A 112     -10.802   2.477  -7.371  1.00 85.78           C  
ATOM   1801  HB2 TYR A 112     -10.475   1.535  -7.810  1.00 85.78           H  
ATOM   1802  HB3 TYR A 112     -10.668   2.402  -6.291  1.00 85.78           H  
ATOM   1803  O   TYR A 112     -11.007   5.737  -7.776  1.00 85.78           O  
ATOM   1804  CG  TYR A 112     -12.267   2.637  -7.670  1.00 85.78           C  
ATOM   1805  CD1 TYR A 112     -13.087   3.363  -6.793  1.00 85.78           C  
ATOM   1806  HD1 TYR A 112     -12.674   3.842  -5.918  1.00 85.78           H  
ATOM   1807  CD2 TYR A 112     -12.820   1.991  -8.790  1.00 85.78           C  
ATOM   1808  HD2 TYR A 112     -12.193   1.399  -9.441  1.00 85.78           H  
ATOM   1809  CE1 TYR A 112     -14.461   3.445  -7.055  1.00 85.78           C  
ATOM   1810  HE1 TYR A 112     -15.117   3.964  -6.372  1.00 85.78           H  
ATOM   1811  CE2 TYR A 112     -14.207   2.039  -9.009  1.00 85.78           C  
ATOM   1812  HE2 TYR A 112     -14.659   1.496  -9.826  1.00 85.78           H  
ATOM   1813  OH  TYR A 112     -16.367   2.878  -8.386  1.00 85.78           O  
ATOM   1814  HH  TYR A 112     -16.841   3.363  -7.706  1.00 85.78           H  
ATOM   1815  CZ  TYR A 112     -15.026   2.817  -8.173  1.00 85.78           C  
ATOM   1816  N   LYS A 113      -9.641   5.227  -6.071  1.00 86.81           N  
ATOM   1817  H   LYS A 113      -9.084   4.501  -5.643  1.00 86.81           H  
ATOM   1818  CA  LYS A 113      -9.860   6.477  -5.328  1.00 86.81           C  
ATOM   1819  HA  LYS A 113     -10.921   6.721  -5.388  1.00 86.81           H  
ATOM   1820  C   LYS A 113      -9.106   7.670  -5.918  1.00 86.81           C  
ATOM   1821  CB  LYS A 113      -9.464   6.277  -3.855  1.00 86.81           C  
ATOM   1822  HB2 LYS A 113      -8.380   6.193  -3.785  1.00 86.81           H  
ATOM   1823  HB3 LYS A 113      -9.887   5.345  -3.480  1.00 86.81           H  
ATOM   1824  O   LYS A 113      -9.659   8.766  -5.986  1.00 86.81           O  
ATOM   1825  CG  LYS A 113      -9.934   7.446  -2.964  1.00 86.81           C  
ATOM   1826  HG2 LYS A 113      -9.380   7.423  -2.026  1.00 86.81           H  
ATOM   1827  HG3 LYS A 113      -9.709   8.408  -3.424  1.00 86.81           H  
ATOM   1828  CD  LYS A 113     -11.440   7.350  -2.677  1.00 86.81           C  
ATOM   1829  HD2 LYS A 113     -12.004   7.601  -3.576  1.00 86.81           H  
ATOM   1830  HD3 LYS A 113     -11.675   6.322  -2.403  1.00 86.81           H  
ATOM   1831  CE  LYS A 113     -11.871   8.268  -1.528  1.00 86.81           C  
ATOM   1832  HE2 LYS A 113     -11.170   8.136  -0.704  1.00 86.81           H  
ATOM   1833  HE3 LYS A 113     -11.827   9.305  -1.860  1.00 86.81           H  
ATOM   1834  NZ  LYS A 113     -13.239   7.915  -1.055  1.00 86.81           N  
ATOM   1835  HZ1 LYS A 113     -13.928   7.913  -1.794  1.00 86.81           H  
ATOM   1836  HZ2 LYS A 113     -13.250   6.994  -0.641  1.00 86.81           H  
ATOM   1837  HZ3 LYS A 113     -13.554   8.505  -0.298  1.00 86.81           H  
ATOM   1838  N   PHE A 114      -7.840   7.478  -6.292  1.00 88.79           N  
ATOM   1839  H   PHE A 114      -7.446   6.559  -6.149  1.00 88.79           H  
ATOM   1840  CA  PHE A 114      -6.934   8.577  -6.660  1.00 88.79           C  
ATOM   1841  HA  PHE A 114      -7.399   9.523  -6.382  1.00 88.79           H  
ATOM   1842  C   PHE A 114      -6.667   8.687  -8.167  1.00 88.79           C  
ATOM   1843  CB  PHE A 114      -5.640   8.468  -5.842  1.00 88.79           C  
ATOM   1844  HB2 PHE A 114      -4.969   9.268  -6.155  1.00 88.79           H  
ATOM   1845  HB3 PHE A 114      -5.148   7.522  -6.069  1.00 88.79           H  
ATOM   1846  O   PHE A 114      -6.196   9.724  -8.627  1.00 88.79           O  
ATOM   1847  CG  PHE A 114      -5.858   8.587  -4.342  1.00 88.79           C  
ATOM   1848  CD1 PHE A 114      -6.132   9.843  -3.765  1.00 88.79           C  
ATOM   1849  HD1 PHE A 114      -6.161  10.726  -4.385  1.00 88.79           H  
ATOM   1850  CD2 PHE A 114      -5.833   7.443  -3.524  1.00 88.79           C  
ATOM   1851  HD2 PHE A 114      -5.616   6.475  -3.952  1.00 88.79           H  
ATOM   1852  CE1 PHE A 114      -6.401   9.946  -2.387  1.00 88.79           C  
ATOM   1853  HE1 PHE A 114      -6.627  10.906  -1.946  1.00 88.79           H  
ATOM   1854  CE2 PHE A 114      -6.112   7.543  -2.150  1.00 88.79           C  
ATOM   1855  HE2 PHE A 114      -6.103   6.658  -1.532  1.00 88.79           H  
ATOM   1856  CZ  PHE A 114      -6.412   8.794  -1.584  1.00 88.79           C  
ATOM   1857  HZ  PHE A 114      -6.648   8.868  -0.533  1.00 88.79           H  
ATOM   1858  N   HIS A 115      -7.022   7.666  -8.952  1.00 87.35           N  
ATOM   1859  H   HIS A 115      -7.427   6.852  -8.512  1.00 87.35           H  
ATOM   1860  CA  HIS A 115      -6.942   7.635 -10.420  1.00 87.35           C  
ATOM   1861  HA  HIS A 115      -7.254   6.635 -10.723  1.00 87.35           H  
ATOM   1862  C   HIS A 115      -5.546   7.811 -11.014  1.00 87.35           C  
ATOM   1863  CB  HIS A 115      -7.938   8.617 -11.045  1.00 87.35           C  
ATOM   1864  HB2 HIS A 115      -7.573   9.635 -10.906  1.00 87.35           H  
ATOM   1865  HB3 HIS A 115      -8.004   8.427 -12.117  1.00 87.35           H  
ATOM   1866  O   HIS A 115      -5.418   8.211 -12.173  1.00 87.35           O  
ATOM   1867  CG  HIS A 115      -9.312   8.510 -10.470  1.00 87.35           C  
ATOM   1868  CD2 HIS A 115      -9.930   9.438  -9.679  1.00 87.35           C  
ATOM   1869  HD2 HIS A 115      -9.512  10.383  -9.365  1.00 87.35           H  
ATOM   1870  ND1 HIS A 115     -10.141   7.423 -10.561  1.00 87.35           N  
ATOM   1871  HD1 HIS A 115      -9.887   6.497 -10.876  1.00 87.35           H  
ATOM   1872  CE1 HIS A 115     -11.236   7.703  -9.844  1.00 87.35           C  
ATOM   1873  HE1 HIS A 115     -12.003   6.985  -9.595  1.00 87.35           H  
ATOM   1874  NE2 HIS A 115     -11.180   8.938  -9.327  1.00 87.35           N  
ATOM   1875  N   GLU A 116      -4.500   7.509 -10.259  1.00 90.73           N  
ATOM   1876  H   GLU A 116      -4.649   7.170  -9.319  1.00 90.73           H  
ATOM   1877  CA  GLU A 116      -3.122   7.662 -10.701  1.00 90.73           C  
ATOM   1878  HA  GLU A 116      -3.085   7.540 -11.784  1.00 90.73           H  
ATOM   1879  C   GLU A 116      -2.219   6.583 -10.114  1.00 90.73           C  
ATOM   1880  CB  GLU A 116      -2.615   9.075 -10.373  1.00 90.73           C  
ATOM   1881  HB2 GLU A 116      -3.270   9.798 -10.861  1.00 90.73           H  
ATOM   1882  HB3 GLU A 116      -1.613   9.192 -10.786  1.00 90.73           H  
ATOM   1883  O   GLU A 116      -2.532   5.971  -9.093  1.00 90.73           O  
ATOM   1884  CG  GLU A 116      -2.559   9.370  -8.870  1.00 90.73           C  
ATOM   1885  HG2 GLU A 116      -1.877   8.661  -8.403  1.00 90.73           H  
ATOM   1886  HG3 GLU A 116      -3.545   9.234  -8.425  1.00 90.73           H  
ATOM   1887  CD  GLU A 116      -2.070  10.788  -8.571  1.00 90.73           C  
ATOM   1888  OE1 GLU A 116      -1.831  11.030  -7.369  1.00 90.73           O  
ATOM   1889  OE2 GLU A 116      -1.874  11.590  -9.504  1.00 90.73           O  
ATOM   1890  N   SER A 117      -1.084   6.374 -10.768  1.00 92.87           N  
ATOM   1891  H   SER A 117      -0.917   6.892 -11.619  1.00 92.87           H  
ATOM   1892  CA  SER A 117      -0.003   5.509 -10.302  1.00 92.87           C  
ATOM   1893  HA  SER A 117      -0.044   5.425  -9.216  1.00 92.87           H  
ATOM   1894  C   SER A 117       1.341   6.117 -10.680  1.00 92.87           C  
ATOM   1895  CB  SER A 117      -0.134   4.100 -10.891  1.00 92.87           C  
ATOM   1896  HB2 SER A 117       0.670   3.473 -10.505  1.00 92.87           H  
ATOM   1897  HB3 SER A 117      -1.082   3.668 -10.572  1.00 92.87           H  
ATOM   1898  O   SER A 117       1.431   6.926 -11.611  1.00 92.87           O  
ATOM   1899  OG  SER A 117      -0.069   4.127 -12.308  1.00 92.87           O  
ATOM   1900  HG  SER A 117       0.818   4.392 -12.562  1.00 92.87           H  
ATOM   1901  N   TYR A 118       2.395   5.725  -9.977  1.00 94.58           N  
ATOM   1902  H   TYR A 118       2.274   5.083  -9.207  1.00 94.58           H  
ATOM   1903  CA  TYR A 118       3.742   6.195 -10.258  1.00 94.58           C  
ATOM   1904  HA  TYR A 118       3.719   7.284 -10.299  1.00 94.58           H  
ATOM   1905  C   TYR A 118       4.248   5.673 -11.603  1.00 94.58           C  
ATOM   1906  CB  TYR A 118       4.669   5.810  -9.111  1.00 94.58           C  
ATOM   1907  HB2 TYR A 118       4.894   4.745  -9.154  1.00 94.58           H  
ATOM   1908  HB3 TYR A 118       4.142   6.006  -8.178  1.00 94.58           H  
ATOM   1909  O   TYR A 118       4.122   4.493 -11.932  1.00 94.58           O  
ATOM   1910  CG  TYR A 118       5.949   6.616  -9.097  1.00 94.58           C  
ATOM   1911  CD1 TYR A 118       7.137   6.090  -9.637  1.00 94.58           C  
ATOM   1912  HD1 TYR A 118       7.147   5.096 -10.059  1.00 94.58           H  
ATOM   1913  CD2 TYR A 118       5.945   7.896  -8.514  1.00 94.58           C  
ATOM   1914  HD2 TYR A 118       5.039   8.291  -8.079  1.00 94.58           H  
ATOM   1915  CE1 TYR A 118       8.329   6.837  -9.568  1.00 94.58           C  
ATOM   1916  HE1 TYR A 118       9.253   6.421  -9.941  1.00 94.58           H  
ATOM   1917  CE2 TYR A 118       7.130   8.649  -8.449  1.00 94.58           C  
ATOM   1918  HE2 TYR A 118       7.152   9.610  -7.957  1.00 94.58           H  
ATOM   1919  OH  TYR A 118       9.468   8.838  -8.881  1.00 94.58           O  
ATOM   1920  HH  TYR A 118      10.262   8.333  -9.071  1.00 94.58           H  
ATOM   1921  CZ  TYR A 118       8.326   8.115  -8.967  1.00 94.58           C  
ATOM   1922  N   ASN A 119       4.819   6.568 -12.403  1.00 93.04           N  
ATOM   1923  H   ASN A 119       4.876   7.526 -12.089  1.00 93.04           H  
ATOM   1924  CA  ASN A 119       5.449   6.236 -13.667  1.00 93.04           C  
ATOM   1925  HA  ASN A 119       5.214   5.206 -13.937  1.00 93.04           H  
ATOM   1926  C   ASN A 119       6.969   6.352 -13.518  1.00 93.04           C  
ATOM   1927  CB  ASN A 119       4.871   7.153 -14.754  1.00 93.04           C  
ATOM   1928  HB2 ASN A 119       5.137   8.187 -14.539  1.00 93.04           H  
ATOM   1929  HB3 ASN A 119       3.784   7.069 -14.748  1.00 93.04           H  
ATOM   1930  O   ASN A 119       7.507   7.455 -13.490  1.00 93.04           O  
ATOM   1931  CG  ASN A 119       5.410   6.784 -16.118  1.00 93.04           C  
ATOM   1932  ND2 ASN A 119       4.579   6.302 -17.010  1.00 93.04           N  
ATOM   1933 HD21 ASN A 119       3.626   6.095 -16.748  1.00 93.04           H  
ATOM   1934 HD22 ASN A 119       4.990   5.982 -17.876  1.00 93.04           H  
ATOM   1935  OD1 ASN A 119       6.586   6.904 -16.403  1.00 93.04           O  
ATOM   1936  N   TRP A 120       7.657   5.211 -13.487  1.00 91.50           N  
ATOM   1937  H   TRP A 120       7.141   4.346 -13.416  1.00 91.50           H  
ATOM   1938  CA  TRP A 120       9.114   5.118 -13.312  1.00 91.50           C  
ATOM   1939  HA  TRP A 120       9.404   5.685 -12.428  1.00 91.50           H  
ATOM   1940  C   TRP A 120       9.945   5.670 -14.476  1.00 91.50           C  
ATOM   1941  CB  TRP A 120       9.468   3.648 -13.077  1.00 91.50           C  
ATOM   1942  HB2 TRP A 120      10.552   3.536 -13.090  1.00 91.50           H  
ATOM   1943  HB3 TRP A 120       9.060   3.048 -13.890  1.00 91.50           H  
ATOM   1944  O   TRP A 120      11.129   5.934 -14.308  1.00 91.50           O  
ATOM   1945  CG  TRP A 120       8.974   3.122 -11.772  1.00 91.50           C  
ATOM   1946  CD1 TRP A 120       7.823   2.445 -11.560  1.00 91.50           C  
ATOM   1947  HD1 TRP A 120       7.110   2.160 -12.319  1.00 91.50           H  
ATOM   1948  CD2 TRP A 120       9.586   3.297 -10.460  1.00 91.50           C  
ATOM   1949  CE2 TRP A 120       8.727   2.719  -9.482  1.00 91.50           C  
ATOM   1950  CE3 TRP A 120      10.758   3.930 -10.000  1.00 91.50           C  
ATOM   1951  HE3 TRP A 120      11.428   4.389 -10.713  1.00 91.50           H  
ATOM   1952  NE1 TRP A 120       7.667   2.231 -10.207  1.00 91.50           N  
ATOM   1953  HE1 TRP A 120       6.808   1.903  -9.789  1.00 91.50           H  
ATOM   1954  CH2 TRP A 120      10.181   3.409  -7.681  1.00 91.50           C  
ATOM   1955  HH2 TRP A 120      10.406   3.475  -6.627  1.00 91.50           H  
ATOM   1956  CZ2 TRP A 120       9.005   2.770  -8.110  1.00 91.50           C  
ATOM   1957  HZ2 TRP A 120       8.314   2.346  -7.397  1.00 91.50           H  
ATOM   1958  CZ3 TRP A 120      11.051   3.987  -8.626  1.00 91.50           C  
ATOM   1959  HZ3 TRP A 120      11.942   4.501  -8.297  1.00 91.50           H  
ATOM   1960  N   LYS A 121       9.350   5.881 -15.654  1.00 90.03           N  
ATOM   1961  H   LYS A 121       8.362   5.684 -15.736  1.00 90.03           H  
ATOM   1962  CA  LYS A 121      10.034   6.558 -16.765  1.00 90.03           C  
ATOM   1963  HA  LYS A 121      11.078   6.245 -16.779  1.00 90.03           H  
ATOM   1964  C   LYS A 121      10.049   8.075 -16.563  1.00 90.03           C  
ATOM   1965  CB  LYS A 121       9.383   6.141 -18.092  1.00 90.03           C  
ATOM   1966  HB2 LYS A 121       8.348   6.480 -18.123  1.00 90.03           H  
ATOM   1967  HB3 LYS A 121       9.397   5.053 -18.159  1.00 90.03           H  
ATOM   1968  O   LYS A 121      11.048   8.722 -16.846  1.00 90.03           O  
ATOM   1969  CG  LYS A 121      10.127   6.723 -19.299  1.00 90.03           C  
ATOM   1970  HG2 LYS A 121      11.171   6.412 -19.261  1.00 90.03           H  
ATOM   1971  HG3 LYS A 121      10.081   7.812 -19.268  1.00 90.03           H  
ATOM   1972  CD  LYS A 121       9.501   6.243 -20.612  1.00 90.03           C  
ATOM   1973  HD2 LYS A 121       9.562   5.155 -20.661  1.00 90.03           H  
ATOM   1974  HD3 LYS A 121       8.457   6.554 -20.653  1.00 90.03           H  
ATOM   1975  CE  LYS A 121      10.278   6.864 -21.778  1.00 90.03           C  
ATOM   1976  HE2 LYS A 121      10.196   7.949 -21.710  1.00 90.03           H  
ATOM   1977  HE3 LYS A 121      11.331   6.610 -21.660  1.00 90.03           H  
ATOM   1978  NZ  LYS A 121       9.789   6.388 -23.096  1.00 90.03           N  
ATOM   1979  HZ1 LYS A 121       8.820   6.640 -23.234  1.00 90.03           H  
ATOM   1980  HZ2 LYS A 121       9.889   5.386 -23.167  1.00 90.03           H  
ATOM   1981  HZ3 LYS A 121      10.337   6.805 -23.835  1.00 90.03           H  
ATOM   1982  N   ASN A 122       8.945   8.625 -16.060  1.00 90.37           N  
ATOM   1983  H   ASN A 122       8.179   8.003 -15.847  1.00 90.37           H  
ATOM   1984  CA  ASN A 122       8.752  10.062 -15.851  1.00 90.37           C  
ATOM   1985  HA  ASN A 122       9.458  10.614 -16.471  1.00 90.37           H  
ATOM   1986  C   ASN A 122       9.001  10.509 -14.401  1.00 90.37           C  
ATOM   1987  CB  ASN A 122       7.323  10.430 -16.281  1.00 90.37           C  
ATOM   1988  HB2 ASN A 122       6.620   9.883 -15.653  1.00 90.37           H  
ATOM   1989  HB3 ASN A 122       7.168  11.496 -16.119  1.00 90.37           H  
ATOM   1990  O   ASN A 122       8.767  11.676 -14.095  1.00 90.37           O  
ATOM   1991  CG  ASN A 122       7.023  10.155 -17.740  1.00 90.37           C  
ATOM   1992  ND2 ASN A 122       5.774   9.907 -18.061  1.00 90.37           N  
ATOM   1993 HD21 ASN A 122       5.095   9.728 -17.335  1.00 90.37           H  
ATOM   1994 HD22 ASN A 122       5.620   9.721 -19.042  1.00 90.37           H  
ATOM   1995  OD1 ASN A 122       7.861  10.172 -18.621  1.00 90.37           O  
ATOM   1996  N   MET A 123       9.365   9.580 -13.513  1.00 90.52           N  
ATOM   1997  H   MET A 123       9.464   8.630 -13.843  1.00 90.52           H  
ATOM   1998  CA  MET A 123       9.598   9.794 -12.079  1.00 90.52           C  
ATOM   1999  HA  MET A 123       9.547   8.817 -11.598  1.00 90.52           H  
ATOM   2000  C   MET A 123       8.499  10.630 -11.404  1.00 90.52           C  
ATOM   2001  CB  MET A 123      11.016  10.344 -11.853  1.00 90.52           C  
ATOM   2002  HB2 MET A 123      11.203  10.418 -10.782  1.00 90.52           H  
ATOM   2003  HB3 MET A 123      11.089  11.346 -12.277  1.00 90.52           H  
ATOM   2004  O   MET A 123       8.765  11.599 -10.705  1.00 90.52           O  
ATOM   2005  CG  MET A 123      12.097   9.459 -12.492  1.00 90.52           C  
ATOM   2006  HG2 MET A 123      11.993   9.509 -13.576  1.00 90.52           H  
ATOM   2007  HG3 MET A 123      13.074   9.873 -12.241  1.00 90.52           H  
ATOM   2008  SD  MET A 123      12.062   7.711 -12.003  1.00 90.52           S  
ATOM   2009  CE  MET A 123      12.686   7.854 -10.327  1.00 90.52           C  
ATOM   2010  HE1 MET A 123      12.131   8.605  -9.765  1.00 90.52           H  
ATOM   2011  HE2 MET A 123      13.736   8.143 -10.375  1.00 90.52           H  
ATOM   2012  HE3 MET A 123      12.605   6.893  -9.819  1.00 90.52           H  
ATOM   2013  N   SER A 124       7.236  10.323 -11.709  1.00 93.72           N  
ATOM   2014  H   SER A 124       7.066   9.504 -12.276  1.00 93.72           H  
ATOM   2015  CA  SER A 124       6.084  11.079 -11.203  1.00 93.72           C  
ATOM   2016  HA  SER A 124       6.253  11.296 -10.148  1.00 93.72           H  
ATOM   2017  C   SER A 124       4.785  10.284 -11.311  1.00 93.72           C  
ATOM   2018  CB  SER A 124       5.941  12.421 -11.947  1.00 93.72           C  
ATOM   2019  HB2 SER A 124       4.984  12.877 -11.692  1.00 93.72           H  
ATOM   2020  HB3 SER A 124       6.731  13.092 -11.610  1.00 93.72           H  
ATOM   2021  O   SER A 124       4.652   9.404 -12.166  1.00 93.72           O  
ATOM   2022  OG  SER A 124       6.042  12.283 -13.360  1.00 93.72           O  
ATOM   2023  HG  SER A 124       6.978  12.134 -13.512  1.00 93.72           H  
ATOM   2024  N   TYR A 125       3.793  10.619 -10.481  1.00 94.16           N  
ATOM   2025  H   TYR A 125       3.956  11.332  -9.784  1.00 94.16           H  
ATOM   2026  CA  TYR A 125       2.439  10.077 -10.617  1.00 94.16           C  
ATOM   2027  HA  TYR A 125       2.517   8.991 -10.680  1.00 94.16           H  
ATOM   2028  C   TYR A 125       1.786  10.563 -11.910  1.00 94.16           C  
ATOM   2029  CB  TYR A 125       1.567  10.391  -9.395  1.00 94.16           C  
ATOM   2030  HB2 TYR A 125       0.536  10.123  -9.626  1.00 94.16           H  
ATOM   2031  HB3 TYR A 125       1.589  11.461  -9.190  1.00 94.16           H  
ATOM   2032  O   TYR A 125       1.895  11.734 -12.289  1.00 94.16           O  
ATOM   2033  CG  TYR A 125       1.989   9.620  -8.163  1.00 94.16           C  
ATOM   2034  CD1 TYR A 125       1.433   8.354  -7.881  1.00 94.16           C  
ATOM   2035  HD1 TYR A 125       0.659   7.952  -8.518  1.00 94.16           H  
ATOM   2036  CD2 TYR A 125       3.018  10.126  -7.353  1.00 94.16           C  
ATOM   2037  HD2 TYR A 125       3.482  11.076  -7.574  1.00 94.16           H  
ATOM   2038  CE1 TYR A 125       1.909   7.594  -6.790  1.00 94.16           C  
ATOM   2039  HE1 TYR A 125       1.545   6.592  -6.617  1.00 94.16           H  
ATOM   2040  CE2 TYR A 125       3.510   9.354  -6.294  1.00 94.16           C  
ATOM   2041  HE2 TYR A 125       4.371   9.695  -5.739  1.00 94.16           H  
ATOM   2042  OH  TYR A 125       3.528   7.379  -4.991  1.00 94.16           O  
ATOM   2043  HH  TYR A 125       2.916   6.964  -4.378  1.00 94.16           H  
ATOM   2044  CZ  TYR A 125       2.962   8.096  -5.992  1.00 94.16           C  
ATOM   2045  N   LYS A 126       1.120   9.643 -12.613  1.00 92.67           N  
ATOM   2046  H   LYS A 126       1.095   8.699 -12.253  1.00 92.67           H  
ATOM   2047  CA  LYS A 126       0.370   9.932 -13.836  1.00 92.67           C  
ATOM   2048  HA  LYS A 126       0.283  11.016 -13.915  1.00 92.67           H  
ATOM   2049  C   LYS A 126      -1.044   9.362 -13.746  1.00 92.67           C  
ATOM   2050  CB  LYS A 126       1.104   9.398 -15.080  1.00 92.67           C  
ATOM   2051  HB2 LYS A 126       1.240   8.322 -14.966  1.00 92.67           H  
ATOM   2052  HB3 LYS A 126       0.477   9.562 -15.957  1.00 92.67           H  
ATOM   2053  O   LYS A 126      -1.212   8.251 -13.238  1.00 92.67           O  
ATOM   2054  CG  LYS A 126       2.478  10.041 -15.335  1.00 92.67           C  
ATOM   2055  HG2 LYS A 126       3.115   9.869 -14.468  1.00 92.67           H  
ATOM   2056  HG3 LYS A 126       2.939   9.543 -16.188  1.00 92.67           H  
ATOM   2057  CD  LYS A 126       2.416  11.551 -15.626  1.00 92.67           C  
ATOM   2058  HD2 LYS A 126       1.891  12.060 -14.817  1.00 92.67           H  
ATOM   2059  HD3 LYS A 126       1.887  11.734 -16.561  1.00 92.67           H  
ATOM   2060  CE  LYS A 126       3.841  12.109 -15.702  1.00 92.67           C  
ATOM   2061  HE2 LYS A 126       4.413  11.656 -14.892  1.00 92.67           H  
ATOM   2062  HE3 LYS A 126       4.306  11.820 -16.644  1.00 92.67           H  
ATOM   2063  NZ  LYS A 126       3.879  13.580 -15.525  1.00 92.67           N  
ATOM   2064  HZ1 LYS A 126       3.433  13.822 -14.652  1.00 92.67           H  
ATOM   2065  HZ2 LYS A 126       3.433  14.075 -16.284  1.00 92.67           H  
ATOM   2066  HZ3 LYS A 126       4.838  13.886 -15.434  1.00 92.67           H  
ATOM   2067  N   PRO A 127      -2.050  10.073 -14.289  1.00 88.26           N  
ATOM   2068  CA  PRO A 127      -3.407   9.557 -14.362  1.00 88.26           C  
ATOM   2069  HA  PRO A 127      -3.754   9.408 -13.339  1.00 88.26           H  
ATOM   2070  C   PRO A 127      -3.493   8.244 -15.145  1.00 88.26           C  
ATOM   2071  CB  PRO A 127      -4.249  10.653 -15.021  1.00 88.26           C  
ATOM   2072  HB2 PRO A 127      -5.255  10.690 -14.604  1.00 88.26           H  
ATOM   2073  HB3 PRO A 127      -4.289  10.502 -16.100  1.00 88.26           H  
ATOM   2074  O   PRO A 127      -2.870   8.090 -16.200  1.00 88.26           O  
ATOM   2075  CG  PRO A 127      -3.465  11.927 -14.722  1.00 88.26           C  
ATOM   2076  HG2 PRO A 127      -3.652  12.705 -15.463  1.00 88.26           H  
ATOM   2077  HG3 PRO A 127      -3.711  12.282 -13.721  1.00 88.26           H  
ATOM   2078  CD  PRO A 127      -2.015  11.455 -14.751  1.00 88.26           C  
ATOM   2079  HD2 PRO A 127      -1.428  12.093 -14.091  1.00 88.26           H  
ATOM   2080  HD3 PRO A 127      -1.628  11.491 -15.769  1.00 88.26           H  
ATOM   2081  N   ILE A 128      -4.324   7.321 -14.672  1.00 81.53           N  
ATOM   2082  H   ILE A 128      -4.801   7.516 -13.804  1.00 81.53           H  
ATOM   2083  CA  ILE A 128      -4.618   6.065 -15.364  1.00 81.53           C  
ATOM   2084  HA  ILE A 128      -3.734   5.757 -15.922  1.00 81.53           H  
ATOM   2085  C   ILE A 128      -5.748   6.322 -16.367  1.00 81.53           C  
ATOM   2086  CB  ILE A 128      -4.917   4.946 -14.345  1.00 81.53           C  
ATOM   2087  HB  ILE A 128      -5.690   5.292 -13.659  1.00 81.53           H  
ATOM   2088  O   ILE A 128      -6.898   6.550 -15.986  1.00 81.53           O  
ATOM   2089  CG1 ILE A 128      -3.628   4.638 -13.546  1.00 81.53           C  
ATOM   2090 HG12 ILE A 128      -2.925   4.104 -14.186  1.00 81.53           H  
ATOM   2091 HG13 ILE A 128      -3.144   5.562 -13.231  1.00 81.53           H  
ATOM   2092  CG2 ILE A 128      -5.417   3.675 -15.064  1.00 81.53           C  
ATOM   2093 HG21 ILE A 128      -6.365   3.868 -15.566  1.00 81.53           H  
ATOM   2094 HG22 ILE A 128      -4.677   3.331 -15.787  1.00 81.53           H  
ATOM   2095 HG23 ILE A 128      -5.598   2.878 -14.343  1.00 81.53           H  
ATOM   2096  CD1 ILE A 128      -3.866   3.816 -12.282  1.00 81.53           C  
ATOM   2097 HD11 ILE A 128      -4.447   4.413 -11.579  1.00 81.53           H  
ATOM   2098 HD12 ILE A 128      -4.376   2.881 -12.512  1.00 81.53           H  
ATOM   2099 HD13 ILE A 128      -2.905   3.581 -11.824  1.00 81.53           H  
ATOM   2100  N   LYS A 129      -5.408   6.292 -17.665  1.00 71.62           N  
ATOM   2101  H   LYS A 129      -4.430   6.136 -17.862  1.00 71.62           H  
ATOM   2102  CA  LYS A 129      -6.278   6.709 -18.787  1.00 71.62           C  
ATOM   2103  HA  LYS A 129      -6.415   7.790 -18.740  1.00 71.62           H  
ATOM   2104  C   LYS A 129      -7.695   6.118 -18.736  1.00 71.62           C  
ATOM   2105  CB  LYS A 129      -5.612   6.353 -20.132  1.00 71.62           C  
ATOM   2106  HB2 LYS A 129      -6.331   6.546 -20.928  1.00 71.62           H  
ATOM   2107  HB3 LYS A 129      -5.375   5.289 -20.148  1.00 71.62           H  
ATOM   2108  O   LYS A 129      -8.656   6.832 -18.999  1.00 71.62           O  
ATOM   2109  CG  LYS A 129      -4.340   7.169 -20.427  1.00 71.62           C  
ATOM   2110  HG2 LYS A 129      -3.583   6.956 -19.672  1.00 71.62           H  
ATOM   2111  HG3 LYS A 129      -4.583   8.231 -20.393  1.00 71.62           H  
ATOM   2112  CD  LYS A 129      -3.781   6.822 -21.817  1.00 71.62           C  
ATOM   2113  HD2 LYS A 129      -4.553   7.012 -22.563  1.00 71.62           H  
ATOM   2114  HD3 LYS A 129      -3.524   5.764 -21.843  1.00 71.62           H  
ATOM   2115  CE  LYS A 129      -2.540   7.664 -22.146  1.00 71.62           C  
ATOM   2116  HE2 LYS A 129      -2.810   8.717 -22.075  1.00 71.62           H  
ATOM   2117  HE3 LYS A 129      -1.775   7.463 -21.396  1.00 71.62           H  
ATOM   2118  NZ  LYS A 129      -2.020   7.363 -23.506  1.00 71.62           N  
ATOM   2119  HZ1 LYS A 129      -1.761   6.390 -23.587  1.00 71.62           H  
ATOM   2120  HZ2 LYS A 129      -2.725   7.555 -24.204  1.00 71.62           H  
ATOM   2121  HZ3 LYS A 129      -1.213   7.931 -23.720  1.00 71.62           H  
ATOM   2122  N   ASN A 130      -7.836   4.854 -18.337  1.00 65.23           N  
ATOM   2123  H   ASN A 130      -6.995   4.329 -18.140  1.00 65.23           H  
ATOM   2124  CA  ASN A 130      -9.110   4.127 -18.399  1.00 65.23           C  
ATOM   2125  HA  ASN A 130      -9.618   4.410 -19.321  1.00 65.23           H  
ATOM   2126  C   ASN A 130     -10.095   4.463 -17.261  1.00 65.23           C  
ATOM   2127  CB  ASN A 130      -8.818   2.617 -18.480  1.00 65.23           C  
ATOM   2128  HB2 ASN A 130      -8.258   2.302 -17.599  1.00 65.23           H  
ATOM   2129  HB3 ASN A 130      -9.763   2.075 -18.489  1.00 65.23           H  
ATOM   2130  O   ASN A 130     -11.239   4.019 -17.306  1.00 65.23           O  
ATOM   2131  CG  ASN A 130      -8.049   2.214 -19.729  1.00 65.23           C  
ATOM   2132  ND2 ASN A 130      -7.620   0.978 -19.808  1.00 65.23           N  
ATOM   2133 HD21 ASN A 130      -7.847   0.300 -19.095  1.00 65.23           H  
ATOM   2134 HD22 ASN A 130      -7.154   0.718 -20.666  1.00 65.23           H  
ATOM   2135  OD1 ASN A 130      -7.788   2.998 -20.625  1.00 65.23           O  
ATOM   2136  N   LEU A 131      -9.686   5.240 -16.251  1.00 59.81           N  
ATOM   2137  H   LEU A 131      -8.731   5.568 -16.253  1.00 59.81           H  
ATOM   2138  CA  LEU A 131     -10.535   5.593 -15.100  1.00 59.81           C  
ATOM   2139  HA  LEU A 131     -11.447   4.996 -15.118  1.00 59.81           H  
ATOM   2140  C   LEU A 131     -11.012   7.049 -15.117  1.00 59.81           C  
ATOM   2141  CB  LEU A 131      -9.775   5.268 -13.806  1.00 59.81           C  
ATOM   2142  HB2 LEU A 131     -10.341   5.646 -12.954  1.00 59.81           H  
ATOM   2143  HB3 LEU A 131      -8.816   5.785 -13.827  1.00 59.81           H  
ATOM   2144  O   LEU A 131     -11.902   7.419 -14.353  1.00 59.81           O  
ATOM   2145  CG  LEU A 131      -9.543   3.761 -13.606  1.00 59.81           C  
ATOM   2146  HG  LEU A 131      -9.090   3.332 -14.500  1.00 59.81           H  
ATOM   2147  CD1 LEU A 131      -8.577   3.555 -12.454  1.00 59.81           C  
ATOM   2148 HD11 LEU A 131      -9.006   3.922 -11.521  1.00 59.81           H  
ATOM   2149 HD12 LEU A 131      -7.639   4.072 -12.655  1.00 59.81           H  
ATOM   2150 HD13 LEU A 131      -8.377   2.487 -12.366  1.00 59.81           H  
ATOM   2151  CD2 LEU A 131     -10.834   3.007 -13.285  1.00 59.81           C  
ATOM   2152 HD21 LEU A 131     -11.319   3.437 -12.409  1.00 59.81           H  
ATOM   2153 HD22 LEU A 131     -10.608   1.959 -13.085  1.00 59.81           H  
ATOM   2154 HD23 LEU A 131     -11.514   3.048 -14.136  1.00 59.81           H  
ATOM   2155  N   VAL A 132     -10.454   7.882 -16.001  1.00 54.92           N  
ATOM   2156  H   VAL A 132      -9.759   7.509 -16.633  1.00 54.92           H  
ATOM   2157  CA  VAL A 132     -10.737   9.325 -16.036  1.00 54.92           C  
ATOM   2158  HA  VAL A 132     -10.536   9.725 -15.042  1.00 54.92           H  
ATOM   2159  C   VAL A 132     -12.211   9.612 -16.334  1.00 54.92           C  
ATOM   2160  CB  VAL A 132      -9.813  10.040 -17.044  1.00 54.92           C  
ATOM   2161  HB  VAL A 132      -9.988   9.636 -18.041  1.00 54.92           H  
ATOM   2162  O   VAL A 132     -12.780  10.519 -15.734  1.00 54.92           O  
ATOM   2163  CG1 VAL A 132     -10.055  11.555 -17.080  1.00 54.92           C  
ATOM   2164 HG11 VAL A 132      -9.351  12.025 -17.766  1.00 54.92           H  
ATOM   2165 HG12 VAL A 132      -9.946  11.989 -16.086  1.00 54.92           H  
ATOM   2166 HG13 VAL A 132     -11.058  11.762 -17.454  1.00 54.92           H  
ATOM   2167  CG2 VAL A 132      -8.335   9.821 -16.681  1.00 54.92           C  
ATOM   2168 HG21 VAL A 132      -8.081   8.765 -16.767  1.00 54.92           H  
ATOM   2169 HG22 VAL A 132      -8.137  10.155 -15.662  1.00 54.92           H  
ATOM   2170 HG23 VAL A 132      -7.699  10.371 -17.375  1.00 54.92           H  
ATOM   2171  N   ASN A 133     -12.848   8.797 -17.178  1.00 53.17           N  
ATOM   2172  H   ASN A 133     -12.310   8.073 -17.632  1.00 53.17           H  
ATOM   2173  CA  ASN A 133     -14.224   9.020 -17.632  1.00 53.17           C  
ATOM   2174  HA  ASN A 133     -14.365  10.090 -17.789  1.00 53.17           H  
ATOM   2175  C   ASN A 133     -15.302   8.614 -16.616  1.00 53.17           C  
ATOM   2176  CB  ASN A 133     -14.424   8.318 -18.988  1.00 53.17           C  
ATOM   2177  HB2 ASN A 133     -15.471   8.398 -19.280  1.00 53.17           H  
ATOM   2178  HB3 ASN A 133     -14.174   7.261 -18.900  1.00 53.17           H  
ATOM   2179  O   ASN A 133     -16.482   8.775 -16.902  1.00 53.17           O  
ATOM   2180  CG  ASN A 133     -13.604   8.941 -20.104  1.00 53.17           C  
ATOM   2181  ND2 ASN A 133     -13.539   8.296 -21.244  1.00 53.17           N  
ATOM   2182 HD21 ASN A 133     -14.087   7.463 -21.400  1.00 53.17           H  
ATOM   2183 HD22 ASN A 133     -13.032   8.762 -21.983  1.00 53.17           H  
ATOM   2184  OD1 ASN A 133     -12.995   9.986 -19.971  1.00 53.17           O  
ATOM   2185  N   LYS A 134     -14.925   8.078 -15.448  1.00 55.57           N  
ATOM   2186  H   LYS A 134     -13.938   7.947 -15.277  1.00 55.57           H  
ATOM   2187  CA  LYS A 134     -15.885   7.643 -14.420  1.00 55.57           C  
ATOM   2188  HA  LYS A 134     -16.882   7.989 -14.695  1.00 55.57           H  
ATOM   2189  C   LYS A 134     -15.664   8.275 -13.045  1.00 55.57           C  
ATOM   2190  CB  LYS A 134     -15.954   6.106 -14.380  1.00 55.57           C  
ATOM   2191  HB2 LYS A 134     -16.588   5.813 -13.544  1.00 55.57           H  
ATOM   2192  HB3 LYS A 134     -14.958   5.693 -14.222  1.00 55.57           H  
ATOM   2193  O   LYS A 134     -16.376   7.930 -12.112  1.00 55.57           O  
ATOM   2194  CG  LYS A 134     -16.555   5.516 -15.670  1.00 55.57           C  
ATOM   2195  HG2 LYS A 134     -15.842   5.604 -16.490  1.00 55.57           H  
ATOM   2196  HG3 LYS A 134     -17.465   6.058 -15.926  1.00 55.57           H  
ATOM   2197  CD  LYS A 134     -16.908   4.044 -15.445  1.00 55.57           C  
ATOM   2198  HD2 LYS A 134     -15.993   3.494 -15.228  1.00 55.57           H  
ATOM   2199  HD3 LYS A 134     -17.582   3.994 -14.590  1.00 55.57           H  
ATOM   2200  CE  LYS A 134     -17.604   3.399 -16.644  1.00 55.57           C  
ATOM   2201  HE2 LYS A 134     -18.418   4.056 -16.952  1.00 55.57           H  
ATOM   2202  HE3 LYS A 134     -16.899   3.314 -17.470  1.00 55.57           H  
ATOM   2203  NZ  LYS A 134     -18.157   2.070 -16.269  1.00 55.57           N  
ATOM   2204  HZ1 LYS A 134     -18.812   2.186 -15.510  1.00 55.57           H  
ATOM   2205  HZ2 LYS A 134     -17.439   1.432 -15.957  1.00 55.57           H  
ATOM   2206  HZ3 LYS A 134     -18.665   1.654 -17.036  1.00 55.57           H  
ATOM   2207  N   LYS A 135     -14.722   9.220 -12.903  1.00 54.32           N  
ATOM   2208  H   LYS A 135     -14.235   9.500 -13.743  1.00 54.32           H  
ATOM   2209  CA  LYS A 135     -14.281   9.809 -11.616  1.00 54.32           C  
ATOM   2210  HA  LYS A 135     -13.618   9.108 -11.109  1.00 54.32           H  
ATOM   2211  C   LYS A 135     -15.405  10.098 -10.608  1.00 54.32           C  
ATOM   2212  CB  LYS A 135     -13.502  11.106 -11.887  1.00 54.32           C  
ATOM   2213  HB2 LYS A 135     -14.058  11.726 -12.589  1.00 54.32           H  
ATOM   2214  HB3 LYS A 135     -13.408  11.655 -10.950  1.00 54.32           H  
ATOM   2215  O   LYS A 135     -15.227   9.822  -9.424  1.00 54.32           O  
ATOM   2216  CG  LYS A 135     -12.089  10.840 -12.424  1.00 54.32           C  
ATOM   2217  HG2 LYS A 135     -12.143  10.267 -13.350  1.00 54.32           H  
ATOM   2218  HG3 LYS A 135     -11.537  10.248 -11.694  1.00 54.32           H  
ATOM   2219  CD  LYS A 135     -11.349  12.162 -12.663  1.00 54.32           C  
ATOM   2220  HD2 LYS A 135     -11.354  12.741 -11.740  1.00 54.32           H  
ATOM   2221  HD3 LYS A 135     -11.872  12.721 -13.439  1.00 54.32           H  
ATOM   2222  CE  LYS A 135      -9.903  11.900 -13.094  1.00 54.32           C  
ATOM   2223  HE2 LYS A 135      -9.920  11.328 -14.022  1.00 54.32           H  
ATOM   2224  HE3 LYS A 135      -9.419  11.288 -12.333  1.00 54.32           H  
ATOM   2225  NZ  LYS A 135      -9.158  13.170 -13.288  1.00 54.32           N  
ATOM   2226  HZ1 LYS A 135      -9.612  13.738 -13.989  1.00 54.32           H  
ATOM   2227  HZ2 LYS A 135      -8.210  12.985 -13.584  1.00 54.32           H  
ATOM   2228  HZ3 LYS A 135      -9.122  13.694 -12.426  1.00 54.32           H  
ATOM   2229  N   ASP A 136     -16.547  10.620 -11.052  1.00 56.87           N  
ATOM   2230  H   ASP A 136     -16.631  10.853 -12.031  1.00 56.87           H  
ATOM   2231  CA  ASP A 136     -17.643  11.015 -10.156  1.00 56.87           C  
ATOM   2232  HA  ASP A 136     -17.219  11.556  -9.310  1.00 56.87           H  
ATOM   2233  C   ASP A 136     -18.421   9.831  -9.559  1.00 56.87           C  
ATOM   2234  CB  ASP A 136     -18.579  11.979 -10.894  1.00 56.87           C  
ATOM   2235  HB2 ASP A 136     -19.404  12.247 -10.234  1.00 56.87           H  
ATOM   2236  HB3 ASP A 136     -18.989  11.480 -11.772  1.00 56.87           H  
ATOM   2237  O   ASP A 136     -18.844   9.893  -8.403  1.00 56.87           O  
ATOM   2238  CG  ASP A 136     -17.852  13.262 -11.310  1.00 56.87           C  
ATOM   2239  OD1 ASP A 136     -16.962  13.709 -10.541  1.00 56.87           O  
ATOM   2240  OD2 ASP A 136     -18.148  13.748 -12.418  1.00 56.87           O  
ATOM   2241  N   GLU A 137     -18.556   8.725 -10.296  1.00 57.81           N  
ATOM   2242  H   GLU A 137     -18.154   8.707 -11.222  1.00 57.81           H  
ATOM   2243  CA  GLU A 137     -19.101   7.469  -9.762  1.00 57.81           C  
ATOM   2244  HA  GLU A 137     -19.994   7.676  -9.173  1.00 57.81           H  
ATOM   2245  C   GLU A 137     -18.085   6.791  -8.833  1.00 57.81           C  
ATOM   2246  CB  GLU A 137     -19.485   6.520 -10.909  1.00 57.81           C  
ATOM   2247  HB2 GLU A 137     -19.790   5.567 -10.477  1.00 57.81           H  
ATOM   2248  HB3 GLU A 137     -18.612   6.350 -11.539  1.00 57.81           H  
ATOM   2249  O   GLU A 137     -18.449   6.235  -7.794  1.00 57.81           O  
ATOM   2250  CG  GLU A 137     -20.643   7.060 -11.766  1.00 57.81           C  
ATOM   2251  HG2 GLU A 137     -20.339   8.005 -12.216  1.00 57.81           H  
ATOM   2252  HG3 GLU A 137     -21.491   7.257 -11.111  1.00 57.81           H  
ATOM   2253  CD  GLU A 137     -21.074   6.095 -12.885  1.00 57.81           C  
ATOM   2254  OE1 GLU A 137     -22.143   6.363 -13.474  1.00 57.81           O  
ATOM   2255  OE2 GLU A 137     -20.333   5.122 -13.172  1.00 57.81           O  
ATOM   2256  N   LEU A 138     -16.794   6.900  -9.166  1.00 56.17           N  
ATOM   2257  H   LEU A 138     -16.579   7.378 -10.029  1.00 56.17           H  
ATOM   2258  CA  LEU A 138     -15.717   6.225  -8.442  1.00 56.17           C  
ATOM   2259  HA  LEU A 138     -16.066   5.213  -8.239  1.00 56.17           H  
ATOM   2260  C   LEU A 138     -15.434   6.872  -7.067  1.00 56.17           C  
ATOM   2261  CB  LEU A 138     -14.449   6.138  -9.322  1.00 56.17           C  
ATOM   2262  HB2 LEU A 138     -13.696   5.554  -8.794  1.00 56.17           H  
ATOM   2263  HB3 LEU A 138     -14.082   7.162  -9.399  1.00 56.17           H  
ATOM   2264  O   LEU A 138     -15.182   6.183  -6.081  1.00 56.17           O  
ATOM   2265  CG  LEU A 138     -14.572   5.594 -10.769  1.00 56.17           C  
ATOM   2266  HG  LEU A 138     -15.399   6.111 -11.254  1.00 56.17           H  
ATOM   2267  CD1 LEU A 138     -13.297   5.859 -11.573  1.00 56.17           C  
ATOM   2268 HD11 LEU A 138     -12.450   5.370 -11.091  1.00 56.17           H  
ATOM   2269 HD12 LEU A 138     -13.124   6.933 -11.640  1.00 56.17           H  
ATOM   2270 HD13 LEU A 138     -13.390   5.479 -12.590  1.00 56.17           H  
ATOM   2271  CD2 LEU A 138     -14.855   4.138 -11.039  1.00 56.17           C  
ATOM   2272 HD21 LEU A 138     -15.079   4.022 -12.099  1.00 56.17           H  
ATOM   2273 HD22 LEU A 138     -13.962   3.550 -10.825  1.00 56.17           H  
ATOM   2274 HD23 LEU A 138     -15.751   3.830 -10.500  1.00 56.17           H  
ATOM   2275  N   LYS A 139     -15.549   8.195  -6.919  1.00 57.44           N  
ATOM   2276  H   LYS A 139     -15.727   8.749  -7.745  1.00 57.44           H  
ATOM   2277  CA  LYS A 139     -15.270   8.865  -5.628  1.00 57.44           C  
ATOM   2278  HA  LYS A 139     -14.258   8.605  -5.319  1.00 57.44           H  
ATOM   2279  C   LYS A 139     -16.175   8.424  -4.469  1.00 57.44           C  
ATOM   2280  CB  LYS A 139     -15.366  10.380  -5.807  1.00 57.44           C  
ATOM   2281  HB2 LYS A 139     -15.499  10.851  -4.833  1.00 57.44           H  
ATOM   2282  HB3 LYS A 139     -16.234  10.617  -6.422  1.00 57.44           H  
ATOM   2283  O   LYS A 139     -15.775   8.574  -3.312  1.00 57.44           O  
ATOM   2284  CG  LYS A 139     -14.093  10.951  -6.439  1.00 57.44           C  
ATOM   2285  HG2 LYS A 139     -13.252  10.810  -5.759  1.00 57.44           H  
ATOM   2286  HG3 LYS A 139     -13.873  10.445  -7.379  1.00 57.44           H  
ATOM   2287  CD  LYS A 139     -14.306  12.443  -6.692  1.00 57.44           C  
ATOM   2288  HD2 LYS A 139     -14.506  12.945  -5.745  1.00 57.44           H  
ATOM   2289  HD3 LYS A 139     -15.168  12.563  -7.348  1.00 57.44           H  
ATOM   2290  CE  LYS A 139     -13.081  13.064  -7.358  1.00 57.44           C  
ATOM   2291  HE2 LYS A 139     -12.860  12.495  -8.261  1.00 57.44           H  
ATOM   2292  HE3 LYS A 139     -12.229  12.979  -6.683  1.00 57.44           H  
ATOM   2293  NZ  LYS A 139     -13.359  14.482  -7.693  1.00 57.44           N  
ATOM   2294  HZ1 LYS A 139     -13.602  15.004  -6.864  1.00 57.44           H  
ATOM   2295  HZ2 LYS A 139     -12.565  14.919  -8.139  1.00 57.44           H  
ATOM   2296  HZ3 LYS A 139     -14.146  14.531  -8.324  1.00 57.44           H  
ATOM   2297  N   LYS A 140     -17.369   7.899  -4.766  1.00 63.67           N  
ATOM   2298  H   LYS A 140     -17.583   7.765  -5.744  1.00 63.67           H  
ATOM   2299  CA  LYS A 140     -18.389   7.524  -3.768  1.00 63.67           C  
ATOM   2300  HA  LYS A 140     -18.404   8.269  -2.973  1.00 63.67           H  
ATOM   2301  C   LYS A 140     -18.118   6.198  -3.068  1.00 63.67           C  
ATOM   2302  CB  LYS A 140     -19.772   7.479  -4.429  1.00 63.67           C  
ATOM   2303  HB2 LYS A 140     -20.496   7.097  -3.710  1.00 63.67           H  
ATOM   2304  HB3 LYS A 140     -19.746   6.801  -5.282  1.00 63.67           H  
ATOM   2305  O   LYS A 140     -18.807   5.878  -2.104  1.00 63.67           O  
ATOM   2306  CG  LYS A 140     -20.229   8.869  -4.882  1.00 63.67           C  
ATOM   2307  HG2 LYS A 140     -19.552   9.246  -5.648  1.00 63.67           H  
ATOM   2308  HG3 LYS A 140     -20.220   9.550  -4.031  1.00 63.67           H  
ATOM   2309  CD  LYS A 140     -21.645   8.790  -5.456  1.00 63.67           C  
ATOM   2310  HD2 LYS A 140     -21.650   8.083  -6.285  1.00 63.67           H  
ATOM   2311  HD3 LYS A 140     -22.333   8.446  -4.684  1.00 63.67           H  
ATOM   2312  CE  LYS A 140     -22.067  10.172  -5.959  1.00 63.67           C  
ATOM   2313  HE2 LYS A 140     -22.064  10.870  -5.122  1.00 63.67           H  
ATOM   2314  HE3 LYS A 140     -21.325  10.511  -6.682  1.00 63.67           H  
ATOM   2315  NZ  LYS A 140     -23.406  10.128  -6.595  1.00 63.67           N  
ATOM   2316  HZ1 LYS A 140     -23.391   9.495  -7.382  1.00 63.67           H  
ATOM   2317  HZ2 LYS A 140     -23.664  11.041  -6.942  1.00 63.67           H  
ATOM   2318  HZ3 LYS A 140     -24.108   9.812  -5.941  1.00 63.67           H  
ATOM   2319  N   VAL A 141     -17.148   5.424  -3.540  1.00 67.85           N  
ATOM   2320  H   VAL A 141     -16.597   5.737  -4.326  1.00 67.85           H  
ATOM   2321  CA  VAL A 141     -16.866   4.124  -2.948  1.00 67.85           C  
ATOM   2322  HA  VAL A 141     -17.812   3.655  -2.675  1.00 67.85           H  
ATOM   2323  C   VAL A 141     -16.060   4.303  -1.673  1.00 67.85           C  
ATOM   2324  CB  VAL A 141     -16.198   3.203  -3.959  1.00 67.85           C  
ATOM   2325  HB  VAL A 141     -15.289   3.675  -4.331  1.00 67.85           H  
ATOM   2326  O   VAL A 141     -14.917   4.765  -1.697  1.00 67.85           O  
ATOM   2327  CG1 VAL A 141     -15.821   1.881  -3.315  1.00 67.85           C  
ATOM   2328 HG11 VAL A 141     -15.406   1.219  -4.075  1.00 67.85           H  
ATOM   2329 HG12 VAL A 141     -15.056   2.031  -2.553  1.00 67.85           H  
ATOM   2330 HG13 VAL A 141     -16.708   1.439  -2.862  1.00 67.85           H  
ATOM   2331  CG2 VAL A 141     -17.206   2.946  -5.094  1.00 67.85           C  
ATOM   2332 HG21 VAL A 141     -17.404   3.862  -5.651  1.00 67.85           H  
ATOM   2333 HG22 VAL A 141     -18.145   2.574  -4.684  1.00 67.85           H  
ATOM   2334 HG23 VAL A 141     -16.831   2.188  -5.781  1.00 67.85           H  
ATOM   2335  N   THR A 142     -16.689   3.920  -0.567  1.00 79.02           N  
ATOM   2336  H   THR A 142     -17.649   3.613  -0.629  1.00 79.02           H  
ATOM   2337  CA  THR A 142     -16.086   3.864   0.756  1.00 79.02           C  
ATOM   2338  HA  THR A 142     -15.131   4.390   0.730  1.00 79.02           H  
ATOM   2339  C   THR A 142     -15.800   2.407   1.101  1.00 79.02           C  
ATOM   2340  CB  THR A 142     -16.957   4.569   1.809  1.00 79.02           C  
ATOM   2341  HB  THR A 142     -16.466   4.505   2.780  1.00 79.02           H  
ATOM   2342  O   THR A 142     -16.674   1.543   1.054  1.00 79.02           O  
ATOM   2343  CG2 THR A 142     -17.223   6.039   1.475  1.00 79.02           C  
ATOM   2344 HG21 THR A 142     -16.283   6.552   1.273  1.00 79.02           H  
ATOM   2345 HG22 THR A 142     -17.862   6.121   0.596  1.00 79.02           H  
ATOM   2346 HG23 THR A 142     -17.703   6.526   2.324  1.00 79.02           H  
ATOM   2347  OG1 THR A 142     -18.235   3.981   1.888  1.00 79.02           O  
ATOM   2348  HG1 THR A 142     -18.757   4.532   2.475  1.00 79.02           H  
ATOM   2349  N   ALA A 143     -14.541   2.106   1.414  1.00 86.09           N  
ATOM   2350  H   ALA A 143     -13.864   2.855   1.453  1.00 86.09           H  
ATOM   2351  CA  ALA A 143     -14.118   0.774   1.825  1.00 86.09           C  
ATOM   2352  HA  ALA A 143     -14.987   0.121   1.916  1.00 86.09           H  
ATOM   2353  C   ALA A 143     -13.459   0.875   3.193  1.00 86.09           C  
ATOM   2354  CB  ALA A 143     -13.193   0.158   0.769  1.00 86.09           C  
ATOM   2355  HB1 ALA A 143     -12.955  -0.870   1.040  1.00 86.09           H  
ATOM   2356  HB2 ALA A 143     -12.267   0.729   0.699  1.00 86.09           H  
ATOM   2357  HB3 ALA A 143     -13.684   0.166  -0.204  1.00 86.09           H  
ATOM   2358  O   ALA A 143     -12.416   1.499   3.337  1.00 86.09           O  
ATOM   2359  N   LEU A 144     -14.071   0.250   4.194  1.00 89.51           N  
ATOM   2360  H   LEU A 144     -14.946  -0.203   3.970  1.00 89.51           H  
ATOM   2361  CA  LEU A 144     -13.574   0.237   5.569  1.00 89.51           C  
ATOM   2362  HA  LEU A 144     -13.462   1.269   5.902  1.00 89.51           H  
ATOM   2363  C   LEU A 144     -12.202  -0.454   5.648  1.00 89.51           C  
ATOM   2364  CB  LEU A 144     -14.613  -0.475   6.461  1.00 89.51           C  
ATOM   2365  HB2 LEU A 144     -14.731  -1.501   6.111  1.00 89.51           H  
ATOM   2366  HB3 LEU A 144     -15.573   0.031   6.364  1.00 89.51           H  
ATOM   2367  O   LEU A 144     -12.113  -1.667   5.442  1.00 89.51           O  
ATOM   2368  CG  LEU A 144     -14.238  -0.540   7.950  1.00 89.51           C  
ATOM   2369  HG  LEU A 144     -13.210  -0.885   8.070  1.00 89.51           H  
ATOM   2370  CD1 LEU A 144     -14.391   0.825   8.584  1.00 89.51           C  
ATOM   2371 HD11 LEU A 144     -13.708   1.526   8.105  1.00 89.51           H  
ATOM   2372 HD12 LEU A 144     -15.408   1.202   8.476  1.00 89.51           H  
ATOM   2373 HD13 LEU A 144     -14.148   0.776   9.646  1.00 89.51           H  
ATOM   2374  CD2 LEU A 144     -15.152  -1.515   8.693  1.00 89.51           C  
ATOM   2375 HD21 LEU A 144     -15.048  -2.513   8.267  1.00 89.51           H  
ATOM   2376 HD22 LEU A 144     -16.188  -1.188   8.599  1.00 89.51           H  
ATOM   2377 HD23 LEU A 144     -14.883  -1.531   9.749  1.00 89.51           H  
ATOM   2378  N   ASN A 145     -11.154   0.279   6.032  1.00 91.57           N  
ATOM   2379  H   ASN A 145     -11.285   1.273   6.151  1.00 91.57           H  
ATOM   2380  CA  ASN A 145      -9.873  -0.303   6.424  1.00 91.57           C  
ATOM   2381  HA  ASN A 145      -9.847  -1.340   6.090  1.00 91.57           H  
ATOM   2382  C   ASN A 145      -9.726  -0.316   7.953  1.00 91.57           C  
ATOM   2383  CB  ASN A 145      -8.686   0.387   5.730  1.00 91.57           C  
ATOM   2384  HB2 ASN A 145      -8.592   1.414   6.083  1.00 91.57           H  
ATOM   2385  HB3 ASN A 145      -8.847   0.429   4.653  1.00 91.57           H  
ATOM   2386  O   ASN A 145      -9.196   0.614   8.563  1.00 91.57           O  
ATOM   2387  CG  ASN A 145      -7.394  -0.368   6.020  1.00 91.57           C  
ATOM   2388  ND2 ASN A 145      -6.317  -0.065   5.356  1.00 91.57           N  
ATOM   2389 HD21 ASN A 145      -5.468  -0.551   5.605  1.00 91.57           H  
ATOM   2390 HD22 ASN A 145      -6.265   0.771   4.791  1.00 91.57           H  
ATOM   2391  OD1 ASN A 145      -7.326  -1.257   6.859  1.00 91.57           O  
ATOM   2392  N   ARG A 146     -10.110  -1.440   8.570  1.00 87.72           N  
ATOM   2393  H   ARG A 146     -10.538  -2.151   7.994  1.00 87.72           H  
ATOM   2394  CA  ARG A 146     -10.000  -1.653  10.024  1.00 87.72           C  
ATOM   2395  HA  ARG A 146     -10.596  -0.894  10.531  1.00 87.72           H  
ATOM   2396  C   ARG A 146      -8.566  -1.491  10.555  1.00 87.72           C  
ATOM   2397  CB  ARG A 146     -10.532  -3.053  10.388  1.00 87.72           C  
ATOM   2398  HB2 ARG A 146     -10.358  -3.218  11.451  1.00 87.72           H  
ATOM   2399  HB3 ARG A 146      -9.955  -3.794   9.835  1.00 87.72           H  
ATOM   2400  O   ARG A 146      -8.402  -1.184  11.731  1.00 87.72           O  
ATOM   2401  CG  ARG A 146     -12.034  -3.279  10.112  1.00 87.72           C  
ATOM   2402  HG2 ARG A 146     -12.622  -2.597  10.726  1.00 87.72           H  
ATOM   2403  HG3 ARG A 146     -12.252  -3.090   9.061  1.00 87.72           H  
ATOM   2404  CD  ARG A 146     -12.406  -4.737  10.445  1.00 87.72           C  
ATOM   2405  HD2 ARG A 146     -11.812  -5.389   9.804  1.00 87.72           H  
ATOM   2406  HD3 ARG A 146     -12.141  -4.939  11.483  1.00 87.72           H  
ATOM   2407  NE  ARG A 146     -13.841  -5.049  10.256  1.00 87.72           N  
ATOM   2408  HE  ARG A 146     -14.479  -4.272  10.159  1.00 87.72           H  
ATOM   2409  NH1 ARG A 146     -13.672  -7.353  10.251  1.00 87.72           N  
ATOM   2410 HH11 ARG A 146     -12.742  -7.287   9.862  1.00 87.72           H  
ATOM   2411 HH12 ARG A 146     -14.137  -8.232  10.075  1.00 87.72           H  
ATOM   2412  NH2 ARG A 146     -15.675  -6.437  10.188  1.00 87.72           N  
ATOM   2413 HH21 ARG A 146     -16.026  -7.384  10.148  1.00 87.72           H  
ATOM   2414 HH22 ARG A 146     -16.327  -5.667  10.169  1.00 87.72           H  
ATOM   2415  CZ  ARG A 146     -14.387  -6.265  10.232  1.00 87.72           C  
ATOM   2416  N   MET A 147      -7.526  -1.738   9.749  1.00 89.19           N  
ATOM   2417  H   MET A 147      -7.704  -1.886   8.766  1.00 89.19           H  
ATOM   2418  CA  MET A 147      -6.133  -1.536  10.174  1.00 89.19           C  
ATOM   2419  HA  MET A 147      -6.015  -1.881  11.201  1.00 89.19           H  
ATOM   2420  C   MET A 147      -5.742  -0.058  10.173  1.00 89.19           C  
ATOM   2421  CB  MET A 147      -5.150  -2.322   9.295  1.00 89.19           C  
ATOM   2422  HB2 MET A 147      -5.374  -2.174   8.239  1.00 89.19           H  
ATOM   2423  HB3 MET A 147      -4.154  -1.924   9.488  1.00 89.19           H  
ATOM   2424  O   MET A 147      -5.139   0.399  11.140  1.00 89.19           O  
ATOM   2425  CG  MET A 147      -5.137  -3.818   9.617  1.00 89.19           C  
ATOM   2426  HG2 MET A 147      -6.112  -4.237   9.367  1.00 89.19           H  
ATOM   2427  HG3 MET A 147      -4.980  -3.937  10.689  1.00 89.19           H  
ATOM   2428  SD  MET A 147      -3.860  -4.788   8.756  1.00 89.19           S  
ATOM   2429  CE  MET A 147      -2.349  -3.872   9.187  1.00 89.19           C  
ATOM   2430  HE1 MET A 147      -1.477  -4.440   8.863  1.00 89.19           H  
ATOM   2431  HE2 MET A 147      -2.299  -3.715  10.265  1.00 89.19           H  
ATOM   2432  HE3 MET A 147      -2.339  -2.909   8.676  1.00 89.19           H  
ATOM   2433  N   ALA A 148      -6.109   0.682   9.127  1.00 91.39           N  
ATOM   2434  H   ALA A 148      -6.610   0.244   8.367  1.00 91.39           H  
ATOM   2435  CA  ALA A 148      -5.855   2.119   9.043  1.00 91.39           C  
ATOM   2436  HA  ALA A 148      -4.787   2.303   9.160  1.00 91.39           H  
ATOM   2437  C   ALA A 148      -6.594   2.879  10.157  1.00 91.39           C  
ATOM   2438  CB  ALA A 148      -6.290   2.598   7.657  1.00 91.39           C  
ATOM   2439  HB1 ALA A 148      -7.373   2.524   7.559  1.00 91.39           H  
ATOM   2440  HB2 ALA A 148      -5.807   2.000   6.884  1.00 91.39           H  
ATOM   2441  HB3 ALA A 148      -6.001   3.638   7.501  1.00 91.39           H  
ATOM   2442  O   ALA A 148      -6.010   3.705  10.855  1.00 91.39           O  
ATOM   2443  N   GLU A 149      -7.858   2.539  10.408  1.00 88.68           N  
ATOM   2444  H   GLU A 149      -8.328   1.909   9.773  1.00 88.68           H  
ATOM   2445  CA  GLU A 149      -8.641   3.181  11.470  1.00 88.68           C  
ATOM   2446  HA  GLU A 149      -8.619   4.262  11.330  1.00 88.68           H  
ATOM   2447  C   GLU A 149      -8.104   2.896  12.870  1.00 88.68           C  
ATOM   2448  CB  GLU A 149     -10.087   2.705  11.409  1.00 88.68           C  
ATOM   2449  HB2 GLU A 149     -10.607   3.068  12.296  1.00 88.68           H  
ATOM   2450  HB3 GLU A 149     -10.122   1.616  11.393  1.00 88.68           H  
ATOM   2451  O   GLU A 149      -8.189   3.750  13.753  1.00 88.68           O  
ATOM   2452  CG  GLU A 149     -10.764   3.279  10.170  1.00 88.68           C  
ATOM   2453  HG2 GLU A 149     -10.302   2.860   9.276  1.00 88.68           H  
ATOM   2454  HG3 GLU A 149     -10.611   4.358  10.155  1.00 88.68           H  
ATOM   2455  CD  GLU A 149     -12.258   2.999  10.138  1.00 88.68           C  
ATOM   2456  OE1 GLU A 149     -12.857   3.509   9.167  1.00 88.68           O  
ATOM   2457  OE2 GLU A 149     -12.764   2.283  11.035  1.00 88.68           O  
ATOM   2458  N   LYS A 150      -7.496   1.722  13.079  1.00 85.27           N  
ATOM   2459  H   LYS A 150      -7.444   1.074  12.306  1.00 85.27           H  
ATOM   2460  CA  LYS A 150      -6.849   1.379  14.351  1.00 85.27           C  
ATOM   2461  HA  LYS A 150      -7.582   1.502  15.148  1.00 85.27           H  
ATOM   2462  C   LYS A 150      -5.681   2.295  14.703  1.00 85.27           C  
ATOM   2463  CB  LYS A 150      -6.371  -0.072  14.343  1.00 85.27           C  
ATOM   2464  HB2 LYS A 150      -6.015  -0.342  13.349  1.00 85.27           H  
ATOM   2465  HB3 LYS A 150      -5.540  -0.184  15.040  1.00 85.27           H  
ATOM   2466  O   LYS A 150      -5.361   2.414  15.881  1.00 85.27           O  
ATOM   2467  CG  LYS A 150      -7.486  -1.019  14.781  1.00 85.27           C  
ATOM   2468  HG2 LYS A 150      -7.741  -0.818  15.821  1.00 85.27           H  
ATOM   2469  HG3 LYS A 150      -8.378  -0.873  14.171  1.00 85.27           H  
ATOM   2470  CD  LYS A 150      -6.975  -2.453  14.651  1.00 85.27           C  
ATOM   2471  HD2 LYS A 150      -6.113  -2.579  15.305  1.00 85.27           H  
ATOM   2472  HD3 LYS A 150      -6.676  -2.637  13.619  1.00 85.27           H  
ATOM   2473  CE  LYS A 150      -8.080  -3.428  15.044  1.00 85.27           C  
ATOM   2474  HE2 LYS A 150      -8.883  -3.352  14.311  1.00 85.27           H  
ATOM   2475  HE3 LYS A 150      -8.479  -3.125  16.012  1.00 85.27           H  
ATOM   2476  NZ  LYS A 150      -7.551  -4.810  15.115  1.00 85.27           N  
ATOM   2477  HZ1 LYS A 150      -6.808  -4.855  15.799  1.00 85.27           H  
ATOM   2478  HZ2 LYS A 150      -8.280  -5.454  15.386  1.00 85.27           H  
ATOM   2479  HZ3 LYS A 150      -7.177  -5.082  14.218  1.00 85.27           H  
ATOM   2480  N   ILE A 151      -5.050   2.919  13.714  1.00 86.46           N  
ATOM   2481  H   ILE A 151      -5.351   2.761  12.764  1.00 86.46           H  
ATOM   2482  CA  ILE A 151      -4.001   3.915  13.951  1.00 86.46           C  
ATOM   2483  HA  ILE A 151      -3.683   3.851  14.992  1.00 86.46           H  
ATOM   2484  C   ILE A 151      -4.517   5.351  13.806  1.00 86.46           C  
ATOM   2485  CB  ILE A 151      -2.745   3.615  13.111  1.00 86.46           C  
ATOM   2486  HB  ILE A 151      -1.994   4.358  13.381  1.00 86.46           H  
ATOM   2487  O   ILE A 151      -3.770   6.289  14.029  1.00 86.46           O  
ATOM   2488  CG1 ILE A 151      -3.004   3.713  11.596  1.00 86.46           C  
ATOM   2489 HG12 ILE A 151      -3.474   2.796  11.240  1.00 86.46           H  
ATOM   2490 HG13 ILE A 151      -3.668   4.552  11.390  1.00 86.46           H  
ATOM   2491  CG2 ILE A 151      -2.192   2.222  13.482  1.00 86.46           C  
ATOM   2492 HG21 ILE A 151      -2.085   2.142  14.564  1.00 86.46           H  
ATOM   2493 HG22 ILE A 151      -2.861   1.438  13.126  1.00 86.46           H  
ATOM   2494 HG23 ILE A 151      -1.211   2.077  13.029  1.00 86.46           H  
ATOM   2495  CD1 ILE A 151      -1.715   3.961  10.815  1.00 86.46           C  
ATOM   2496 HD11 ILE A 151      -0.925   3.286  11.146  1.00 86.46           H  
ATOM   2497 HD12 ILE A 151      -1.894   3.811   9.751  1.00 86.46           H  
ATOM   2498 HD13 ILE A 151      -1.383   4.985  10.984  1.00 86.46           H  
ATOM   2499  N   GLY A 152      -5.800   5.540  13.486  1.00 85.91           N  
ATOM   2500  H   GLY A 152      -6.397   4.732  13.384  1.00 85.91           H  
ATOM   2501  CA  GLY A 152      -6.412   6.861  13.358  1.00 85.91           C  
ATOM   2502  HA2 GLY A 152      -7.476   6.765  13.572  1.00 85.91           H  
ATOM   2503  HA3 GLY A 152      -5.975   7.536  14.094  1.00 85.91           H  
ATOM   2504  C   GLY A 152      -6.271   7.499  11.974  1.00 85.91           C  
ATOM   2505  O   GLY A 152      -6.568   8.687  11.832  1.00 85.91           O  
ATOM   2506  N   LEU A 153      -5.857   6.741  10.950  1.00 90.16           N  
ATOM   2507  H   LEU A 153      -5.665   5.764  11.118  1.00 90.16           H  
ATOM   2508  CA  LEU A 153      -5.932   7.204   9.564  1.00 90.16           C  
ATOM   2509  HA  LEU A 153      -5.479   8.193   9.501  1.00 90.16           H  
ATOM   2510  C   LEU A 153      -7.395   7.334   9.131  1.00 90.16           C  
ATOM   2511  CB  LEU A 153      -5.190   6.252   8.616  1.00 90.16           C  
ATOM   2512  HB2 LEU A 153      -5.505   6.465   7.595  1.00 90.16           H  
ATOM   2513  HB3 LEU A 153      -5.503   5.237   8.859  1.00 90.16           H  
ATOM   2514  O   LEU A 153      -8.244   6.507   9.468  1.00 90.16           O  
ATOM   2515  CG  LEU A 153      -3.656   6.312   8.649  1.00 90.16           C  
ATOM   2516  HG  LEU A 153      -3.297   6.104   9.657  1.00 90.16           H  
ATOM   2517  CD1 LEU A 153      -3.133   5.239   7.690  1.00 90.16           C  
ATOM   2518 HD11 LEU A 153      -3.485   4.256   8.001  1.00 90.16           H  
ATOM   2519 HD12 LEU A 153      -2.043   5.237   7.699  1.00 90.16           H  
ATOM   2520 HD13 LEU A 153      -3.473   5.443   6.674  1.00 90.16           H  
ATOM   2521  CD2 LEU A 153      -3.123   7.673   8.198  1.00 90.16           C  
ATOM   2522 HD21 LEU A 153      -2.037   7.641   8.115  1.00 90.16           H  
ATOM   2523 HD22 LEU A 153      -3.370   8.443   8.930  1.00 90.16           H  
ATOM   2524 HD23 LEU A 153      -3.536   7.949   7.228  1.00 90.16           H  
ATOM   2525  N   LYS A 154      -7.676   8.367   8.339  1.00 87.83           N  
ATOM   2526  H   LYS A 154      -6.905   8.950   8.046  1.00 87.83           H  
ATOM   2527  CA  LYS A 154      -9.005   8.645   7.778  1.00 87.83           C  
ATOM   2528  HA  LYS A 154      -9.751   8.044   8.298  1.00 87.83           H  
ATOM   2529  C   LYS A 154      -9.049   8.257   6.308  1.00 87.83           C  
ATOM   2530  CB  LYS A 154      -9.341  10.131   7.955  1.00 87.83           C  
ATOM   2531  HB2 LYS A 154      -8.590  10.729   7.440  1.00 87.83           H  
ATOM   2532  HB3 LYS A 154     -10.309  10.325   7.493  1.00 87.83           H  
ATOM   2533  O   LYS A 154      -8.035   8.365   5.632  1.00 87.83           O  
ATOM   2534  CG  LYS A 154      -9.402  10.553   9.430  1.00 87.83           C  
ATOM   2535  HG2 LYS A 154      -8.430  10.409   9.902  1.00 87.83           H  
ATOM   2536  HG3 LYS A 154     -10.145   9.948   9.950  1.00 87.83           H  
ATOM   2537  CD  LYS A 154      -9.789  12.032   9.521  1.00 87.83           C  
ATOM   2538  HD2 LYS A 154     -10.760  12.177   9.048  1.00 87.83           H  
ATOM   2539  HD3 LYS A 154      -9.042  12.624   8.993  1.00 87.83           H  
ATOM   2540  CE  LYS A 154      -9.858  12.477  10.983  1.00 87.83           C  
ATOM   2541  HE2 LYS A 154      -8.890  12.285  11.447  1.00 87.83           H  
ATOM   2542  HE3 LYS A 154     -10.603  11.869  11.495  1.00 87.83           H  
ATOM   2543  NZ  LYS A 154     -10.202  13.918  11.076  1.00 87.83           N  
ATOM   2544  HZ1 LYS A 154      -9.438  14.439  11.482  1.00 87.83           H  
ATOM   2545  HZ2 LYS A 154     -11.035  14.057  11.630  1.00 87.83           H  
ATOM   2546  HZ3 LYS A 154     -10.370  14.294  10.154  1.00 87.83           H  
ATOM   2547  N   GLU A 155     -10.227   7.912   5.794  1.00 86.48           N  
ATOM   2548  H   GLU A 155     -11.007   7.784   6.422  1.00 86.48           H  
ATOM   2549  CA  GLU A 155     -10.422   7.499   4.393  1.00 86.48           C  
ATOM   2550  HA  GLU A 155      -9.861   6.583   4.209  1.00 86.48           H  
ATOM   2551  C   GLU A 155      -9.936   8.536   3.357  1.00 86.48           C  
ATOM   2552  CB  GLU A 155     -11.913   7.188   4.196  1.00 86.48           C  
ATOM   2553  HB2 GLU A 155     -12.471   8.124   4.177  1.00 86.48           H  
ATOM   2554  HB3 GLU A 155     -12.270   6.581   5.028  1.00 86.48           H  
ATOM   2555  O   GLU A 155      -9.533   8.184   2.252  1.00 86.48           O  
ATOM   2556  CG  GLU A 155     -12.143   6.414   2.896  1.00 86.48           C  
ATOM   2557  HG2 GLU A 155     -11.720   5.415   2.992  1.00 86.48           H  
ATOM   2558  HG3 GLU A 155     -11.627   6.927   2.084  1.00 86.48           H  
ATOM   2559  CD  GLU A 155     -13.609   6.313   2.488  1.00 86.48           C  
ATOM   2560  OE1 GLU A 155     -13.825   6.229   1.255  1.00 86.48           O  
ATOM   2561  OE2 GLU A 155     -14.496   6.335   3.365  1.00 86.48           O  
ATOM   2562  N   GLY A 156      -9.924   9.824   3.716  1.00 86.27           N  
ATOM   2563  H   GLY A 156     -10.271  10.063   4.634  1.00 86.27           H  
ATOM   2564  CA  GLY A 156      -9.371  10.884   2.865  1.00 86.27           C  
ATOM   2565  HA2 GLY A 156      -9.648  11.854   3.278  1.00 86.27           H  
ATOM   2566  HA3 GLY A 156      -9.800  10.800   1.866  1.00 86.27           H  
ATOM   2567  C   GLY A 156      -7.844  10.854   2.720  1.00 86.27           C  
ATOM   2568  O   GLY A 156      -7.309  11.510   1.830  1.00 86.27           O  
ATOM   2569  N   SER A 157      -7.141  10.109   3.575  1.00 91.55           N  
ATOM   2570  H   SER A 157      -7.641   9.511   4.218  1.00 91.55           H  
ATOM   2571  CA  SER A 157      -5.694   9.937   3.501  1.00 91.55           C  
ATOM   2572  HA  SER A 157      -5.222  10.913   3.389  1.00 91.55           H  
ATOM   2573  C   SER A 157      -5.310   9.049   2.328  1.00 91.55           C  
ATOM   2574  CB  SER A 157      -5.157   9.291   4.773  1.00 91.55           C  
ATOM   2575  HB2 SER A 157      -5.425   9.896   5.639  1.00 91.55           H  
ATOM   2576  HB3 SER A 157      -5.586   8.296   4.892  1.00 91.55           H  
ATOM   2577  O   SER A 157      -5.875   7.971   2.128  1.00 91.55           O  
ATOM   2578  OG  SER A 157      -3.755   9.171   4.673  1.00 91.55           O  
ATOM   2579  HG  SER A 157      -3.412   9.889   5.210  1.00 91.55           H  
ATOM   2580  N   ARG A 158      -4.252   9.434   1.612  1.00 92.84           N  
ATOM   2581  H   ARG A 158      -3.792  10.292   1.880  1.00 92.84           H  
ATOM   2582  CA  ARG A 158      -3.661   8.590   0.570  1.00 92.84           C  
ATOM   2583  HA  ARG A 158      -4.466   8.236  -0.074  1.00 92.84           H  
ATOM   2584  C   ARG A 158      -3.014   7.318   1.127  1.00 92.84           C  
ATOM   2585  CB  ARG A 158      -2.701   9.439  -0.261  1.00 92.84           C  
ATOM   2586  HB2 ARG A 158      -1.759   9.561   0.274  1.00 92.84           H  
ATOM   2587  HB3 ARG A 158      -3.141  10.421  -0.435  1.00 92.84           H  
ATOM   2588  O   ARG A 158      -2.796   6.367   0.386  1.00 92.84           O  
ATOM   2589  CG  ARG A 158      -2.461   8.774  -1.613  1.00 92.84           C  
ATOM   2590  HG2 ARG A 158      -1.988   7.805  -1.456  1.00 92.84           H  
ATOM   2591  HG3 ARG A 158      -3.401   8.656  -2.153  1.00 92.84           H  
ATOM   2592  CD  ARG A 158      -1.502   9.604  -2.430  1.00 92.84           C  
ATOM   2593  HD2 ARG A 158      -1.906  10.599  -2.612  1.00 92.84           H  
ATOM   2594  HD3 ARG A 158      -0.583   9.690  -1.850  1.00 92.84           H  
ATOM   2595  NE  ARG A 158      -1.142   8.920  -3.668  1.00 92.84           N  
ATOM   2596  HE  ARG A 158      -0.257   8.437  -3.614  1.00 92.84           H  
ATOM   2597  NH1 ARG A 158      -2.570  10.007  -5.053  1.00 92.84           N  
ATOM   2598 HH11 ARG A 158      -2.615  10.475  -5.947  1.00 92.84           H  
ATOM   2599 HH12 ARG A 158      -3.144  10.287  -4.271  1.00 92.84           H  
ATOM   2600  NH2 ARG A 158      -0.840   8.913  -5.900  1.00 92.84           N  
ATOM   2601 HH21 ARG A 158       0.056   8.460  -5.790  1.00 92.84           H  
ATOM   2602 HH22 ARG A 158      -1.039   9.460  -6.725  1.00 92.84           H  
ATOM   2603  CZ  ARG A 158      -1.531   9.256  -4.865  1.00 92.84           C  
ATOM   2604  N   LEU A 159      -2.757   7.264   2.429  1.00 96.38           N  
ATOM   2605  H   LEU A 159      -2.963   8.075   2.995  1.00 96.38           H  
ATOM   2606  CA  LEU A 159      -2.206   6.088   3.098  1.00 96.38           C  
ATOM   2607  HA  LEU A 159      -1.520   5.574   2.426  1.00 96.38           H  
ATOM   2608  C   LEU A 159      -3.291   5.076   3.484  1.00 96.38           C  
ATOM   2609  CB  LEU A 159      -1.423   6.563   4.332  1.00 96.38           C  
ATOM   2610  HB2 LEU A 159      -0.927   5.704   4.784  1.00 96.38           H  
ATOM   2611  HB3 LEU A 159      -2.129   6.962   5.060  1.00 96.38           H  
ATOM   2612  O   LEU A 159      -2.979   3.920   3.765  1.00 96.38           O  
ATOM   2613  CG  LEU A 159      -0.372   7.648   4.029  1.00 96.38           C  
ATOM   2614  HG  LEU A 159      -0.857   8.537   3.624  1.00 96.38           H  
ATOM   2615  CD1 LEU A 159       0.311   8.048   5.325  1.00 96.38           C  
ATOM   2616 HD11 LEU A 159       0.912   8.942   5.160  1.00 96.38           H  
ATOM   2617 HD12 LEU A 159      -0.434   8.298   6.080  1.00 96.38           H  
ATOM   2618 HD13 LEU A 159       0.947   7.235   5.676  1.00 96.38           H  
ATOM   2619  CD2 LEU A 159       0.670   7.150   3.025  1.00 96.38           C  
ATOM   2620 HD21 LEU A 159       1.451   7.901   2.901  1.00 96.38           H  
ATOM   2621 HD22 LEU A 159       1.123   6.221   3.371  1.00 96.38           H  
ATOM   2622 HD23 LEU A 159       0.202   6.997   2.053  1.00 96.38           H  
ATOM   2623  N   TYR A 160      -4.563   5.489   3.498  1.00 94.73           N  
ATOM   2624  H   TYR A 160      -4.770   6.427   3.185  1.00 94.73           H  
ATOM   2625  CA  TYR A 160      -5.641   4.725   4.119  1.00 94.73           C  
ATOM   2626  HA  TYR A 160      -5.382   4.568   5.166  1.00 94.73           H  
ATOM   2627  C   TYR A 160      -5.839   3.344   3.494  1.00 94.73           C  
ATOM   2628  CB  TYR A 160      -6.935   5.537   4.077  1.00 94.73           C  
ATOM   2629  HB2 TYR A 160      -6.749   6.506   4.539  1.00 94.73           H  
ATOM   2630  HB3 TYR A 160      -7.218   5.719   3.040  1.00 94.73           H  
ATOM   2631  O   TYR A 160      -5.839   2.357   4.223  1.00 94.73           O  
ATOM   2632  CG  TYR A 160      -8.091   4.874   4.798  1.00 94.73           C  
ATOM   2633  CD1 TYR A 160      -8.980   4.060   4.079  1.00 94.73           C  
ATOM   2634  HD1 TYR A 160      -8.840   3.902   3.020  1.00 94.73           H  
ATOM   2635  CD2 TYR A 160      -8.307   5.100   6.172  1.00 94.73           C  
ATOM   2636  HD2 TYR A 160      -7.622   5.725   6.725  1.00 94.73           H  
ATOM   2637  CE1 TYR A 160     -10.081   3.484   4.734  1.00 94.73           C  
ATOM   2638  HE1 TYR A 160     -10.776   2.880   4.171  1.00 94.73           H  
ATOM   2639  CE2 TYR A 160      -9.428   4.541   6.824  1.00 94.73           C  
ATOM   2640  HE2 TYR A 160      -9.596   4.732   7.874  1.00 94.73           H  
ATOM   2641  OH  TYR A 160     -11.417   3.152   6.687  1.00 94.73           O  
ATOM   2642  HH  TYR A 160     -11.667   3.491   7.550  1.00 94.73           H  
ATOM   2643  CZ  TYR A 160     -10.326   3.725   6.102  1.00 94.73           C  
ATOM   2644  N   TYR A 161      -5.962   3.225   2.169  1.00 94.67           N  
ATOM   2645  H   TYR A 161      -5.971   4.056   1.594  1.00 94.67           H  
ATOM   2646  CA  TYR A 161      -6.170   1.916   1.526  1.00 94.67           C  
ATOM   2647  HA  TYR A 161      -6.848   1.333   2.149  1.00 94.67           H  
ATOM   2648  C   TYR A 161      -4.882   1.098   1.388  1.00 94.67           C  
ATOM   2649  CB  TYR A 161      -6.847   2.071   0.164  1.00 94.67           C  
ATOM   2650  HB2 TYR A 161      -6.140   2.512  -0.539  1.00 94.67           H  
ATOM   2651  HB3 TYR A 161      -7.098   1.081  -0.215  1.00 94.67           H  
ATOM   2652  O   TYR A 161      -4.935  -0.111   1.200  1.00 94.67           O  
ATOM   2653  CG  TYR A 161      -8.110   2.902   0.199  1.00 94.67           C  
ATOM   2654  CD1 TYR A 161      -9.315   2.368   0.703  1.00 94.67           C  
ATOM   2655  HD1 TYR A 161      -9.344   1.352   1.068  1.00 94.67           H  
ATOM   2656  CD2 TYR A 161      -8.061   4.229  -0.251  1.00 94.67           C  
ATOM   2657  HD2 TYR A 161      -7.133   4.648  -0.612  1.00 94.67           H  
ATOM   2658  CE1 TYR A 161     -10.489   3.152   0.705  1.00 94.67           C  
ATOM   2659  HE1 TYR A 161     -11.420   2.752   1.079  1.00 94.67           H  
ATOM   2660  CE2 TYR A 161      -9.225   5.009  -0.236  1.00 94.67           C  
ATOM   2661  HE2 TYR A 161      -9.183   6.046  -0.536  1.00 94.67           H  
ATOM   2662  OH  TYR A 161     -11.556   5.244   0.071  1.00 94.67           O  
ATOM   2663  HH  TYR A 161     -12.350   4.928   0.510  1.00 94.67           H  
ATOM   2664  CZ  TYR A 161     -10.449   4.468   0.193  1.00 94.67           C  
ATOM   2665  N   LEU A 162      -3.717   1.737   1.510  1.00 96.92           N  
ATOM   2666  H   LEU A 162      -3.729   2.735   1.666  1.00 96.92           H  
ATOM   2667  CA  LEU A 162      -2.423   1.057   1.447  1.00 96.92           C  
ATOM   2668  HA  LEU A 162      -2.516   0.173   0.816  1.00 96.92           H  
ATOM   2669  C   LEU A 162      -1.963   0.529   2.811  1.00 96.92           C  
ATOM   2670  CB  LEU A 162      -1.386   1.993   0.806  1.00 96.92           C  
ATOM   2671  HB2 LEU A 162      -0.403   1.529   0.877  1.00 96.92           H  
ATOM   2672  HB3 LEU A 162      -1.358   2.923   1.374  1.00 96.92           H  
ATOM   2673  O   LEU A 162      -1.071  -0.316   2.859  1.00 96.92           O  
ATOM   2674  CG  LEU A 162      -1.666   2.315  -0.675  1.00 96.92           C  
ATOM   2675  HG  LEU A 162      -2.659   2.752  -0.772  1.00 96.92           H  
ATOM   2676  CD1 LEU A 162      -0.644   3.338  -1.158  1.00 96.92           C  
ATOM   2677 HD11 LEU A 162       0.366   2.944  -1.049  1.00 96.92           H  
ATOM   2678 HD12 LEU A 162      -0.821   3.579  -2.207  1.00 96.92           H  
ATOM   2679 HD13 LEU A 162      -0.748   4.252  -0.574  1.00 96.92           H  
ATOM   2680  CD2 LEU A 162      -1.580   1.084  -1.583  1.00 96.92           C  
ATOM   2681 HD21 LEU A 162      -0.621   0.585  -1.448  1.00 96.92           H  
ATOM   2682 HD22 LEU A 162      -2.393   0.395  -1.357  1.00 96.92           H  
ATOM   2683 HD23 LEU A 162      -1.683   1.389  -2.625  1.00 96.92           H  
ATOM   2684  N   TYR A 163      -2.566   0.970   3.920  1.00 95.07           N  
ATOM   2685  H   TYR A 163      -3.229   1.727   3.831  1.00 95.07           H  
ATOM   2686  CA  TYR A 163      -2.220   0.504   5.265  1.00 95.07           C  
ATOM   2687  HA  TYR A 163      -1.135   0.409   5.301  1.00 95.07           H  
ATOM   2688  C   TYR A 163      -2.797  -0.895   5.550  1.00 95.07           C  
ATOM   2689  CB  TYR A 163      -2.597   1.558   6.314  1.00 95.07           C  
ATOM   2690  HB2 TYR A 163      -2.362   2.549   5.923  1.00 95.07           H  
ATOM   2691  HB3 TYR A 163      -3.671   1.530   6.502  1.00 95.07           H  
ATOM   2692  O   TYR A 163      -3.758  -1.067   6.305  1.00 95.07           O  
ATOM   2693  CG  TYR A 163      -1.833   1.379   7.610  1.00 95.07           C  
ATOM   2694  CD1 TYR A 163      -2.345   0.575   8.645  1.00 95.07           C  
ATOM   2695  HD1 TYR A 163      -3.317   0.117   8.532  1.00 95.07           H  
ATOM   2696  CD2 TYR A 163      -0.578   1.997   7.759  1.00 95.07           C  
ATOM   2697  HD2 TYR A 163      -0.199   2.631   6.971  1.00 95.07           H  
ATOM   2698  CE1 TYR A 163      -1.597   0.377   9.822  1.00 95.07           C  
ATOM   2699  HE1 TYR A 163      -1.992  -0.218  10.633  1.00 95.07           H  
ATOM   2700  CE2 TYR A 163       0.176   1.804   8.931  1.00 95.07           C  
ATOM   2701  HE2 TYR A 163       1.131   2.297   9.041  1.00 95.07           H  
ATOM   2702  OH  TYR A 163       0.391   0.794  11.097  1.00 95.07           O  
ATOM   2703  HH  TYR A 163       1.190   1.327  11.099  1.00 95.07           H  
ATOM   2704  CZ  TYR A 163      -0.332   0.985   9.962  1.00 95.07           C  
ATOM   2705  N   VAL A 164      -2.213  -1.912   4.915  1.00 94.07           N  
ATOM   2706  H   VAL A 164      -1.486  -1.673   4.255  1.00 94.07           H  
ATOM   2707  CA  VAL A 164      -2.589  -3.329   5.025  1.00 94.07           C  
ATOM   2708  HA  VAL A 164      -3.206  -3.459   5.913  1.00 94.07           H  
ATOM   2709  C   VAL A 164      -1.362  -4.224   5.203  1.00 94.07           C  
ATOM   2710  CB  VAL A 164      -3.423  -3.798   3.812  1.00 94.07           C  
ATOM   2711  HB  VAL A 164      -3.660  -4.852   3.956  1.00 94.07           H  
ATOM   2712  O   VAL A 164      -0.213  -3.806   5.050  1.00 94.07           O  
ATOM   2713  CG1 VAL A 164      -4.754  -3.055   3.738  1.00 94.07           C  
ATOM   2714 HG11 VAL A 164      -5.274  -3.103   4.694  1.00 94.07           H  
ATOM   2715 HG12 VAL A 164      -4.588  -2.011   3.471  1.00 94.07           H  
ATOM   2716 HG13 VAL A 164      -5.381  -3.511   2.971  1.00 94.07           H  
ATOM   2717  CG2 VAL A 164      -2.688  -3.664   2.474  1.00 94.07           C  
ATOM   2718 HG21 VAL A 164      -3.281  -4.135   1.689  1.00 94.07           H  
ATOM   2719 HG22 VAL A 164      -2.539  -2.614   2.222  1.00 94.07           H  
ATOM   2720 HG23 VAL A 164      -1.721  -4.166   2.511  1.00 94.07           H  
ATOM   2721  N   GLN A 165      -1.592  -5.496   5.529  1.00 91.72           N  
ATOM   2722  H   GLN A 165      -2.551  -5.806   5.594  1.00 91.72           H  
ATOM   2723  CA  GLN A 165      -0.541  -6.508   5.444  1.00 91.72           C  
ATOM   2724  HA  GLN A 165       0.329  -6.152   5.996  1.00 91.72           H  
ATOM   2725  C   GLN A 165      -0.132  -6.717   3.978  1.00 91.72           C  
ATOM   2726  CB  GLN A 165      -1.036  -7.805   6.094  1.00 91.72           C  
ATOM   2727  HB2 GLN A 165      -1.275  -7.603   7.138  1.00 91.72           H  
ATOM   2728  HB3 GLN A 165      -1.938  -8.146   5.586  1.00 91.72           H  
ATOM   2729  O   GLN A 165      -0.998  -6.907   3.130  1.00 91.72           O  
ATOM   2730  CG  GLN A 165       0.028  -8.908   6.021  1.00 91.72           C  
ATOM   2731  HG2 GLN A 165       0.961  -8.550   6.455  1.00 91.72           H  
ATOM   2732  HG3 GLN A 165       0.208  -9.154   4.974  1.00 91.72           H  
ATOM   2733  CD  GLN A 165      -0.373 -10.190   6.736  1.00 91.72           C  
ATOM   2734  NE2 GLN A 165       0.322 -11.272   6.475  1.00 91.72           N  
ATOM   2735 HE21 GLN A 165       0.064 -12.145   6.912  1.00 91.72           H  
ATOM   2736 HE22 GLN A 165       0.970 -11.256   5.700  1.00 91.72           H  
ATOM   2737  OE1 GLN A 165      -1.288 -10.243   7.549  1.00 91.72           O  
ATOM   2738  N   GLY A 166       1.173  -6.728   3.694  1.00 91.71           N  
ATOM   2739  H   GLY A 166       1.861  -6.555   4.412  1.00 91.71           H  
ATOM   2740  CA  GLY A 166       1.678  -6.849   2.328  1.00 91.71           C  
ATOM   2741  HA2 GLY A 166       2.676  -7.286   2.360  1.00 91.71           H  
ATOM   2742  HA3 GLY A 166       1.033  -7.513   1.752  1.00 91.71           H  
ATOM   2743  C   GLY A 166       1.766  -5.524   1.567  1.00 91.71           C  
ATOM   2744  O   GLY A 166       1.962  -5.541   0.357  1.00 91.71           O  
ATOM   2745  N   CYS A 167       1.620  -4.370   2.226  1.00 95.29           N  
ATOM   2746  H   CYS A 167       1.489  -4.384   3.228  1.00 95.29           H  
ATOM   2747  CA  CYS A 167       1.703  -3.064   1.566  1.00 95.29           C  
ATOM   2748  HA  CYS A 167       0.874  -2.978   0.864  1.00 95.29           H  
ATOM   2749  C   CYS A 167       2.992  -2.865   0.748  1.00 95.29           C  
ATOM   2750  CB  CYS A 167       1.549  -1.963   2.623  1.00 95.29           C  
ATOM   2751  HB2 CYS A 167       0.583  -2.079   3.115  1.00 95.29           H  
ATOM   2752  HB3 CYS A 167       1.564  -0.991   2.129  1.00 95.29           H  
ATOM   2753  O   CYS A 167       2.969  -2.185  -0.271  1.00 95.29           O  
ATOM   2754  SG  CYS A 167       2.861  -2.018   3.886  1.00 95.29           S  
ATOM   2755  HG  CYS A 167       3.910  -2.056   3.060  1.00 95.29           H  
ATOM   2756  N   GLU A 168       4.099  -3.501   1.133  1.00 94.77           N  
ATOM   2757  H   GLU A 168       4.051  -4.091   1.951  1.00 94.77           H  
ATOM   2758  CA  GLU A 168       5.375  -3.472   0.413  1.00 94.77           C  
ATOM   2759  HA  GLU A 168       5.732  -2.443   0.381  1.00 94.77           H  
ATOM   2760  C   GLU A 168       5.268  -3.954  -1.043  1.00 94.77           C  
ATOM   2761  CB  GLU A 168       6.421  -4.289   1.189  1.00 94.77           C  
ATOM   2762  HB2 GLU A 168       7.375  -4.138   0.683  1.00 94.77           H  
ATOM   2763  HB3 GLU A 168       6.530  -3.883   2.194  1.00 94.77           H  
ATOM   2764  O   GLU A 168       5.987  -3.474  -1.918  1.00 94.77           O  
ATOM   2765  CG  GLU A 168       6.186  -5.811   1.273  1.00 94.77           C  
ATOM   2766  HG2 GLU A 168       5.870  -6.203   0.306  1.00 94.77           H  
ATOM   2767  HG3 GLU A 168       7.165  -6.251   1.466  1.00 94.77           H  
ATOM   2768  CD  GLU A 168       5.223  -6.306   2.372  1.00 94.77           C  
ATOM   2769  OE1 GLU A 168       5.185  -7.538   2.593  1.00 94.77           O  
ATOM   2770  OE2 GLU A 168       4.477  -5.497   2.974  1.00 94.77           O  
ATOM   2771  N   PHE A 169       4.331  -4.861  -1.338  1.00 94.49           N  
ATOM   2772  H   PHE A 169       3.718  -5.174  -0.599  1.00 94.49           H  
ATOM   2773  CA  PHE A 169       4.082  -5.345  -2.695  1.00 94.49           C  
ATOM   2774  HA  PHE A 169       5.031  -5.647  -3.138  1.00 94.49           H  
ATOM   2775  C   PHE A 169       3.498  -4.255  -3.606  1.00 94.49           C  
ATOM   2776  CB  PHE A 169       3.158  -6.569  -2.632  1.00 94.49           C  
ATOM   2777  HB2 PHE A 169       2.781  -6.782  -3.632  1.00 94.49           H  
ATOM   2778  HB3 PHE A 169       2.290  -6.310  -2.025  1.00 94.49           H  
ATOM   2779  O   PHE A 169       3.593  -4.383  -4.824  1.00 94.49           O  
ATOM   2780  CG  PHE A 169       3.786  -7.832  -2.069  1.00 94.49           C  
ATOM   2781  CD1 PHE A 169       4.628  -8.621  -2.867  1.00 94.49           C  
ATOM   2782  HD1 PHE A 169       4.793  -8.335  -3.896  1.00 94.49           H  
ATOM   2783  CD2 PHE A 169       3.530  -8.229  -0.745  1.00 94.49           C  
ATOM   2784  HD2 PHE A 169       2.873  -7.645  -0.118  1.00 94.49           H  
ATOM   2785  CE1 PHE A 169       5.247  -9.770  -2.333  1.00 94.49           C  
ATOM   2786  HE1 PHE A 169       5.892 -10.387  -2.940  1.00 94.49           H  
ATOM   2787  CE2 PHE A 169       4.161  -9.358  -0.201  1.00 94.49           C  
ATOM   2788  HE2 PHE A 169       4.020  -9.598   0.842  1.00 94.49           H  
ATOM   2789  CZ  PHE A 169       5.027 -10.126  -0.992  1.00 94.49           C  
ATOM   2790  HZ  PHE A 169       5.531 -10.981  -0.565  1.00 94.49           H  
ATOM   2791  N   ALA A 170       2.945  -3.179  -3.037  1.00 96.36           N  
ATOM   2792  H   ALA A 170       2.941  -3.120  -2.028  1.00 96.36           H  
ATOM   2793  CA  ALA A 170       2.433  -2.015  -3.755  1.00 96.36           C  
ATOM   2794  HA  ALA A 170       2.082  -2.340  -4.735  1.00 96.36           H  
ATOM   2795  C   ALA A 170       3.500  -0.935  -4.022  1.00 96.36           C  
ATOM   2796  CB  ALA A 170       1.221  -1.469  -2.989  1.00 96.36           C  
ATOM   2797  HB1 ALA A 170       1.531  -1.058  -2.029  1.00 96.36           H  
ATOM   2798  HB2 ALA A 170       0.495  -2.264  -2.820  1.00 96.36           H  
ATOM   2799  HB3 ALA A 170       0.753  -0.671  -3.565  1.00 96.36           H  
ATOM   2800  O   ALA A 170       3.158   0.135  -4.523  1.00 96.36           O  
ATOM   2801  N   PHE A 171       4.779  -1.190  -3.710  1.00 95.77           N  
ATOM   2802  H   PHE A 171       5.008  -2.057  -3.245  1.00 95.77           H  
ATOM   2803  CA  PHE A 171       5.849  -0.201  -3.883  1.00 95.77           C  
ATOM   2804  HA  PHE A 171       5.610   0.679  -3.285  1.00 95.77           H  
ATOM   2805  C   PHE A 171       5.993   0.280  -5.333  1.00 95.77           C  
ATOM   2806  CB  PHE A 171       7.180  -0.784  -3.383  1.00 95.77           C  
ATOM   2807  HB2 PHE A 171       7.079  -1.066  -2.335  1.00 95.77           H  
ATOM   2808  HB3 PHE A 171       7.413  -1.687  -3.948  1.00 95.77           H  
ATOM   2809  O   PHE A 171       6.237   1.455  -5.566  1.00 95.77           O  
ATOM   2810  CG  PHE A 171       8.335   0.192  -3.498  1.00 95.77           C  
ATOM   2811  CD1 PHE A 171       9.286   0.058  -4.527  1.00 95.77           C  
ATOM   2812  HD1 PHE A 171       9.226  -0.774  -5.212  1.00 95.77           H  
ATOM   2813  CD2 PHE A 171       8.421   1.279  -2.609  1.00 95.77           C  
ATOM   2814  HD2 PHE A 171       7.686   1.405  -1.828  1.00 95.77           H  
ATOM   2815  CE1 PHE A 171      10.298   1.021  -4.684  1.00 95.77           C  
ATOM   2816  HE1 PHE A 171      11.011   0.932  -5.490  1.00 95.77           H  
ATOM   2817  CE2 PHE A 171       9.449   2.227  -2.748  1.00 95.77           C  
ATOM   2818  HE2 PHE A 171       9.501   3.069  -2.074  1.00 95.77           H  
ATOM   2819  CZ  PHE A 171      10.379   2.106  -3.793  1.00 95.77           C  
ATOM   2820  HZ  PHE A 171      11.155   2.849  -3.912  1.00 95.77           H  
ATOM   2821  N   GLU A 172       5.813  -0.596  -6.326  1.00 94.81           N  
ATOM   2822  H   GLU A 172       5.591  -1.555  -6.098  1.00 94.81           H  
ATOM   2823  CA  GLU A 172       5.952  -0.197  -7.730  1.00 94.81           C  
ATOM   2824  HA  GLU A 172       6.926   0.283  -7.827  1.00 94.81           H  
ATOM   2825  C   GLU A 172       4.922   0.871  -8.165  1.00 94.81           C  
ATOM   2826  CB  GLU A 172       5.978  -1.436  -8.644  1.00 94.81           C  
ATOM   2827  HB2 GLU A 172       6.788  -2.089  -8.319  1.00 94.81           H  
ATOM   2828  HB3 GLU A 172       5.043  -1.991  -8.572  1.00 94.81           H  
ATOM   2829  O   GLU A 172       5.339   1.884  -8.725  1.00 94.81           O  
ATOM   2830  CG  GLU A 172       6.225  -1.018 -10.099  1.00 94.81           C  
ATOM   2831  HG2 GLU A 172       5.377  -0.433 -10.454  1.00 94.81           H  
ATOM   2832  HG3 GLU A 172       7.112  -0.384 -10.121  1.00 94.81           H  
ATOM   2833  CD  GLU A 172       6.456  -2.173 -11.074  1.00 94.81           C  
ATOM   2834  OE1 GLU A 172       6.824  -1.878 -12.234  1.00 94.81           O  
ATOM   2835  OE2 GLU A 172       6.294  -3.363 -10.739  1.00 94.81           O  
ATOM   2836  N   PRO A 173       3.604   0.715  -7.933  1.00 95.30           N  
ATOM   2837  CA  PRO A 173       2.637   1.757  -8.287  1.00 95.30           C  
ATOM   2838  HA  PRO A 173       2.881   2.165  -9.268  1.00 95.30           H  
ATOM   2839  C   PRO A 173       2.574   2.939  -7.302  1.00 95.30           C  
ATOM   2840  CB  PRO A 173       1.292   1.029  -8.385  1.00 95.30           C  
ATOM   2841  HB2 PRO A 173       1.157   0.658  -9.401  1.00 95.30           H  
ATOM   2842  HB3 PRO A 173       0.454   1.668  -8.107  1.00 95.30           H  
ATOM   2843  O   PRO A 173       2.136   4.018  -7.708  1.00 95.30           O  
ATOM   2844  CG  PRO A 173       1.450  -0.153  -7.431  1.00 95.30           C  
ATOM   2845  HG2 PRO A 173       1.282   0.170  -6.404  1.00 95.30           H  
ATOM   2846  HG3 PRO A 173       0.784  -0.976  -7.691  1.00 95.30           H  
ATOM   2847  CD  PRO A 173       2.914  -0.530  -7.622  1.00 95.30           C  
ATOM   2848  HD2 PRO A 173       2.991  -1.202  -8.477  1.00 95.30           H  
ATOM   2849  HD3 PRO A 173       3.305  -1.021  -6.730  1.00 95.30           H  
ATOM   2850  N   PHE A 174       2.978   2.760  -6.038  1.00 96.99           N  
ATOM   2851  H   PHE A 174       3.325   1.851  -5.771  1.00 96.99           H  
ATOM   2852  CA  PHE A 174       2.822   3.751  -4.960  1.00 96.99           C  
ATOM   2853  HA  PHE A 174       2.684   4.743  -5.392  1.00 96.99           H  
ATOM   2854  C   PHE A 174       4.074   3.845  -4.062  1.00 96.99           C  
ATOM   2855  CB  PHE A 174       1.553   3.407  -4.159  1.00 96.99           C  
ATOM   2856  HB2 PHE A 174       1.450   4.097  -3.321  1.00 96.99           H  
ATOM   2857  HB3 PHE A 174       1.661   2.408  -3.736  1.00 96.99           H  
ATOM   2858  O   PHE A 174       3.999   3.568  -2.861  1.00 96.99           O  
ATOM   2859  CG  PHE A 174       0.282   3.473  -4.976  1.00 96.99           C  
ATOM   2860  CD1 PHE A 174      -0.192   4.716  -5.429  1.00 96.99           C  
ATOM   2861  HD1 PHE A 174       0.322   5.618  -5.128  1.00 96.99           H  
ATOM   2862  CD2 PHE A 174      -0.408   2.295  -5.310  1.00 96.99           C  
ATOM   2863  HD2 PHE A 174      -0.057   1.345  -4.937  1.00 96.99           H  
ATOM   2864  CE1 PHE A 174      -1.315   4.779  -6.269  1.00 96.99           C  
ATOM   2865  HE1 PHE A 174      -1.667   5.731  -6.638  1.00 96.99           H  
ATOM   2866  CE2 PHE A 174      -1.548   2.359  -6.130  1.00 96.99           C  
ATOM   2867  HE2 PHE A 174      -2.088   1.458  -6.383  1.00 96.99           H  
ATOM   2868  CZ  PHE A 174      -1.986   3.600  -6.625  1.00 96.99           C  
ATOM   2869  HZ  PHE A 174      -2.855   3.668  -7.264  1.00 96.99           H  
ATOM   2870  N   PRO A 175       5.250   4.192  -4.619  1.00 96.97           N  
ATOM   2871  CA  PRO A 175       6.516   4.086  -3.901  1.00 96.97           C  
ATOM   2872  HA  PRO A 175       6.650   3.062  -3.552  1.00 96.97           H  
ATOM   2873  C   PRO A 175       6.592   5.011  -2.688  1.00 96.97           C  
ATOM   2874  CB  PRO A 175       7.603   4.410  -4.930  1.00 96.97           C  
ATOM   2875  HB2 PRO A 175       7.959   3.485  -5.382  1.00 96.97           H  
ATOM   2876  HB3 PRO A 175       8.440   4.950  -4.487  1.00 96.97           H  
ATOM   2877  O   PRO A 175       7.080   4.599  -1.640  1.00 96.97           O  
ATOM   2878  CG  PRO A 175       6.882   5.251  -5.981  1.00 96.97           C  
ATOM   2879  HG2 PRO A 175       7.356   5.160  -6.959  1.00 96.97           H  
ATOM   2880  HG3 PRO A 175       6.845   6.294  -5.666  1.00 96.97           H  
ATOM   2881  CD  PRO A 175       5.474   4.664  -5.976  1.00 96.97           C  
ATOM   2882  HD2 PRO A 175       5.424   3.828  -6.673  1.00 96.97           H  
ATOM   2883  HD3 PRO A 175       4.748   5.434  -6.239  1.00 96.97           H  
ATOM   2884  N   GLU A 176       6.081   6.237  -2.799  1.00 97.26           N  
ATOM   2885  H   GLU A 176       5.649   6.508  -3.671  1.00 97.26           H  
ATOM   2886  CA  GLU A 176       6.173   7.239  -1.734  1.00 97.26           C  
ATOM   2887  HA  GLU A 176       7.202   7.304  -1.382  1.00 97.26           H  
ATOM   2888  C   GLU A 176       5.295   6.878  -0.530  1.00 97.26           C  
ATOM   2889  CB  GLU A 176       5.754   8.604  -2.288  1.00 97.26           C  
ATOM   2890  HB2 GLU A 176       4.761   8.501  -2.725  1.00 97.26           H  
ATOM   2891  HB3 GLU A 176       5.694   9.319  -1.467  1.00 97.26           H  
ATOM   2892  O   GLU A 176       5.741   6.957   0.616  1.00 97.26           O  
ATOM   2893  CG  GLU A 176       6.737   9.142  -3.341  1.00 97.26           C  
ATOM   2894  HG2 GLU A 176       7.666   9.424  -2.845  1.00 97.26           H  
ATOM   2895  HG3 GLU A 176       6.962   8.357  -4.064  1.00 97.26           H  
ATOM   2896  CD  GLU A 176       6.172  10.345  -4.103  1.00 97.26           C  
ATOM   2897  OE1 GLU A 176       6.788  10.737  -5.115  1.00 97.26           O  
ATOM   2898  OE2 GLU A 176       5.059  10.808  -3.754  1.00 97.26           O  
ATOM   2899  N   GLU A 177       4.059   6.434  -0.776  1.00 97.73           N  
ATOM   2900  H   GLU A 177       3.753   6.354  -1.735  1.00 97.73           H  
ATOM   2901  CA  GLU A 177       3.131   6.027   0.280  1.00 97.73           C  
ATOM   2902  HA  GLU A 177       3.067   6.814   1.032  1.00 97.73           H  
ATOM   2903  C   GLU A 177       3.620   4.754   0.976  1.00 97.73           C  
ATOM   2904  CB  GLU A 177       1.730   5.768  -0.296  1.00 97.73           C  
ATOM   2905  HB2 GLU A 177       1.091   5.448   0.527  1.00 97.73           H  
ATOM   2906  HB3 GLU A 177       1.775   4.939  -1.002  1.00 97.73           H  
ATOM   2907  O   GLU A 177       3.623   4.665   2.206  1.00 97.73           O  
ATOM   2908  CG  GLU A 177       1.056   6.978  -0.967  1.00 97.73           C  
ATOM   2909  HG2 GLU A 177       1.146   7.847  -0.314  1.00 97.73           H  
ATOM   2910  HG3 GLU A 177      -0.006   6.749  -1.062  1.00 97.73           H  
ATOM   2911  CD  GLU A 177       1.591   7.308  -2.371  1.00 97.73           C  
ATOM   2912  OE1 GLU A 177       1.320   8.413  -2.891  1.00 97.73           O  
ATOM   2913  OE2 GLU A 177       2.213   6.443  -3.018  1.00 97.73           O  
ATOM   2914  N   VAL A 178       4.067   3.767   0.195  1.00 97.29           N  
ATOM   2915  H   VAL A 178       4.060   3.905  -0.806  1.00 97.29           H  
ATOM   2916  CA  VAL A 178       4.545   2.485   0.723  1.00 97.29           C  
ATOM   2917  HA  VAL A 178       3.796   2.092   1.411  1.00 97.29           H  
ATOM   2918  C   VAL A 178       5.826   2.664   1.527  1.00 97.29           C  
ATOM   2919  CB  VAL A 178       4.726   1.474  -0.418  1.00 97.29           C  
ATOM   2920  HB  VAL A 178       5.315   1.923  -1.218  1.00 97.29           H  
ATOM   2921  O   VAL A 178       5.949   2.081   2.607  1.00 97.29           O  
ATOM   2922  CG1 VAL A 178       5.431   0.193   0.037  1.00 97.29           C  
ATOM   2923 HG11 VAL A 178       4.914  -0.231   0.897  1.00 97.29           H  
ATOM   2924 HG12 VAL A 178       6.467   0.408   0.301  1.00 97.29           H  
ATOM   2925 HG13 VAL A 178       5.425  -0.530  -0.778  1.00 97.29           H  
ATOM   2926  CG2 VAL A 178       3.347   1.075  -0.951  1.00 97.29           C  
ATOM   2927 HG21 VAL A 178       2.762   0.596  -0.166  1.00 97.29           H  
ATOM   2928 HG22 VAL A 178       2.804   1.949  -1.314  1.00 97.29           H  
ATOM   2929 HG23 VAL A 178       3.467   0.379  -1.781  1.00 97.29           H  
ATOM   2930  N   LEU A 179       6.756   3.494   1.051  1.00 96.40           N  
ATOM   2931  H   LEU A 179       6.605   3.943   0.159  1.00 96.40           H  
ATOM   2932  CA  LEU A 179       7.977   3.816   1.781  1.00 96.40           C  
ATOM   2933  HA  LEU A 179       8.504   2.886   1.994  1.00 96.40           H  
ATOM   2934  C   LEU A 179       7.659   4.489   3.120  1.00 96.40           C  
ATOM   2935  CB  LEU A 179       8.858   4.689   0.879  1.00 96.40           C  
ATOM   2936  HB2 LEU A 179       9.077   4.127  -0.029  1.00 96.40           H  
ATOM   2937  HB3 LEU A 179       8.291   5.577   0.598  1.00 96.40           H  
ATOM   2938  O   LEU A 179       8.183   4.059   4.148  1.00 96.40           O  
ATOM   2939  CG  LEU A 179      10.191   5.142   1.491  1.00 96.40           C  
ATOM   2940  HG  LEU A 179       9.997   5.782   2.353  1.00 96.40           H  
ATOM   2941  CD1 LEU A 179      11.078   3.971   1.916  1.00 96.40           C  
ATOM   2942 HD11 LEU A 179      10.602   3.413   2.722  1.00 96.40           H  
ATOM   2943 HD12 LEU A 179      11.256   3.311   1.066  1.00 96.40           H  
ATOM   2944 HD13 LEU A 179      12.035   4.349   2.276  1.00 96.40           H  
ATOM   2945  CD2 LEU A 179      10.941   5.950   0.437  1.00 96.40           C  
ATOM   2946 HD21 LEU A 179      11.728   6.543   0.903  1.00 96.40           H  
ATOM   2947 HD22 LEU A 179      10.253   6.628  -0.067  1.00 96.40           H  
ATOM   2948 HD23 LEU A 179      11.372   5.290  -0.316  1.00 96.40           H  
ATOM   2949  N   ALA A 180       6.754   5.473   3.138  1.00 96.54           N  
ATOM   2950  H   ALA A 180       6.351   5.786   2.266  1.00 96.54           H  
ATOM   2951  CA  ALA A 180       6.330   6.129   4.374  1.00 96.54           C  
ATOM   2952  HA  ALA A 180       7.205   6.569   4.851  1.00 96.54           H  
ATOM   2953  C   ALA A 180       5.707   5.139   5.375  1.00 96.54           C  
ATOM   2954  CB  ALA A 180       5.357   7.256   4.022  1.00 96.54           C  
ATOM   2955  HB1 ALA A 180       5.847   7.977   3.368  1.00 96.54           H  
ATOM   2956  HB2 ALA A 180       4.478   6.857   3.514  1.00 96.54           H  
ATOM   2957  HB3 ALA A 180       5.042   7.759   4.936  1.00 96.54           H  
ATOM   2958  O   ALA A 180       6.088   5.129   6.547  1.00 96.54           O  
ATOM   2959  N   ILE A 181       4.809   4.257   4.916  1.00 96.22           N  
ATOM   2960  H   ILE A 181       4.530   4.330   3.948  1.00 96.22           H  
ATOM   2961  CA  ILE A 181       4.178   3.229   5.759  1.00 96.22           C  
ATOM   2962  HA  ILE A 181       3.706   3.724   6.609  1.00 96.22           H  
ATOM   2963  C   ILE A 181       5.223   2.267   6.335  1.00 96.22           C  
ATOM   2964  CB  ILE A 181       3.080   2.474   4.969  1.00 96.22           C  
ATOM   2965  HB  ILE A 181       3.498   2.159   4.012  1.00 96.22           H  
ATOM   2966  O   ILE A 181       5.180   1.963   7.528  1.00 96.22           O  
ATOM   2967  CG1 ILE A 181       1.883   3.416   4.703  1.00 96.22           C  
ATOM   2968 HG12 ILE A 181       2.249   4.371   4.324  1.00 96.22           H  
ATOM   2969 HG13 ILE A 181       1.367   3.625   5.640  1.00 96.22           H  
ATOM   2970  CG2 ILE A 181       2.600   1.214   5.721  1.00 96.22           C  
ATOM   2971 HG21 ILE A 181       2.250   1.483   6.718  1.00 96.22           H  
ATOM   2972 HG22 ILE A 181       1.795   0.726   5.172  1.00 96.22           H  
ATOM   2973 HG23 ILE A 181       3.412   0.491   5.800  1.00 96.22           H  
ATOM   2974  CD1 ILE A 181       0.875   2.873   3.680  1.00 96.22           C  
ATOM   2975 HD11 ILE A 181       0.361   1.995   4.071  1.00 96.22           H  
ATOM   2976 HD12 ILE A 181       0.130   3.641   3.470  1.00 96.22           H  
ATOM   2977 HD13 ILE A 181       1.387   2.618   2.753  1.00 96.22           H  
ATOM   2978  N   CYS A 182       6.161   1.783   5.520  1.00 94.70           N  
ATOM   2979  H   CYS A 182       6.162   2.068   4.550  1.00 94.70           H  
ATOM   2980  CA  CYS A 182       7.169   0.825   5.974  1.00 94.70           C  
ATOM   2981  HA  CYS A 182       6.675   0.013   6.508  1.00 94.70           H  
ATOM   2982  C   CYS A 182       8.157   1.461   6.961  1.00 94.70           C  
ATOM   2983  CB  CYS A 182       7.892   0.222   4.771  1.00 94.70           C  
ATOM   2984  HB2 CYS A 182       8.689  -0.432   5.124  1.00 94.70           H  
ATOM   2985  HB3 CYS A 182       8.329   1.030   4.183  1.00 94.70           H  
ATOM   2986  O   CYS A 182       8.427   0.867   8.002  1.00 94.70           O  
ATOM   2987  SG  CYS A 182       6.737  -0.750   3.755  1.00 94.70           S  
ATOM   2988  HG  CYS A 182       6.134   0.305   3.200  1.00 94.70           H  
ATOM   2989  N   VAL A 183       8.618   2.689   6.697  1.00 93.79           N  
ATOM   2990  H   VAL A 183       8.350   3.131   5.829  1.00 93.79           H  
ATOM   2991  CA  VAL A 183       9.496   3.439   7.615  1.00 93.79           C  
ATOM   2992  HA  VAL A 183      10.362   2.821   7.853  1.00 93.79           H  
ATOM   2993  C   VAL A 183       8.791   3.742   8.938  1.00 93.79           C  
ATOM   2994  CB  VAL A 183       9.997   4.739   6.956  1.00 93.79           C  
ATOM   2995  HB  VAL A 183       9.147   5.287   6.549  1.00 93.79           H  
ATOM   2996  O   VAL A 183       9.383   3.605  10.006  1.00 93.79           O  
ATOM   2997  CG1 VAL A 183      10.735   5.658   7.942  1.00 93.79           C  
ATOM   2998 HG11 VAL A 183      10.038   6.054   8.681  1.00 93.79           H  
ATOM   2999 HG12 VAL A 183      11.525   5.101   8.446  1.00 93.79           H  
ATOM   3000 HG13 VAL A 183      11.172   6.499   7.402  1.00 93.79           H  
ATOM   3001  CG2 VAL A 183      10.975   4.418   5.819  1.00 93.79           C  
ATOM   3002 HG21 VAL A 183      10.518   3.732   5.107  1.00 93.79           H  
ATOM   3003 HG22 VAL A 183      11.241   5.333   5.289  1.00 93.79           H  
ATOM   3004 HG23 VAL A 183      11.877   3.954   6.218  1.00 93.79           H  
ATOM   3005  N   PHE A 184       7.515   4.124   8.903  1.00 93.20           N  
ATOM   3006  H   PHE A 184       7.069   4.289   8.012  1.00 93.20           H  
ATOM   3007  CA  PHE A 184       6.742   4.319  10.126  1.00 93.20           C  
ATOM   3008  HA  PHE A 184       7.245   5.049  10.761  1.00 93.20           H  
ATOM   3009  C   PHE A 184       6.612   3.020  10.927  1.00 93.20           C  
ATOM   3010  CB  PHE A 184       5.367   4.862   9.758  1.00 93.20           C  
ATOM   3011  HB2 PHE A 184       5.478   5.877   9.374  1.00 93.20           H  
ATOM   3012  HB3 PHE A 184       4.954   4.248   8.957  1.00 93.20           H  
ATOM   3013  O   PHE A 184       6.805   3.028  12.143  1.00 93.20           O  
ATOM   3014  CG  PHE A 184       4.389   4.876  10.913  1.00 93.20           C  
ATOM   3015  CD1 PHE A 184       3.377   3.898  10.986  1.00 93.20           C  
ATOM   3016  HD1 PHE A 184       3.317   3.132  10.227  1.00 93.20           H  
ATOM   3017  CD2 PHE A 184       4.481   5.874  11.899  1.00 93.20           C  
ATOM   3018  HD2 PHE A 184       5.251   6.629  11.845  1.00 93.20           H  
ATOM   3019  CE1 PHE A 184       2.414   3.962  12.007  1.00 93.20           C  
ATOM   3020  HE1 PHE A 184       1.591   3.263  12.035  1.00 93.20           H  
ATOM   3021  CE2 PHE A 184       3.522   5.931  12.924  1.00 93.20           C  
ATOM   3022  HE2 PHE A 184       3.552   6.734  13.645  1.00 93.20           H  
ATOM   3023  CZ  PHE A 184       2.473   4.998  12.952  1.00 93.20           C  
ATOM   3024  HZ  PHE A 184       1.666   5.123  13.658  1.00 93.20           H  
ATOM   3025  N   ARG A 185       6.317   1.895  10.260  1.00 91.16           N  
ATOM   3026  H   ARG A 185       6.191   1.959   9.260  1.00 91.16           H  
ATOM   3027  CA  ARG A 185       6.189   0.587  10.917  1.00 91.16           C  
ATOM   3028  HA  ARG A 185       5.498   0.688  11.754  1.00 91.16           H  
ATOM   3029  C   ARG A 185       7.502   0.128  11.540  1.00 91.16           C  
ATOM   3030  CB  ARG A 185       5.657  -0.465   9.937  1.00 91.16           C  
ATOM   3031  HB2 ARG A 185       5.801  -1.454  10.373  1.00 91.16           H  
ATOM   3032  HB3 ARG A 185       6.224  -0.416   9.008  1.00 91.16           H  
ATOM   3033  O   ARG A 185       7.462  -0.350  12.669  1.00 91.16           O  
ATOM   3034  CG  ARG A 185       4.161  -0.267   9.649  1.00 91.16           C  
ATOM   3035  HG2 ARG A 185       3.977   0.752   9.307  1.00 91.16           H  
ATOM   3036  HG3 ARG A 185       3.589  -0.417  10.564  1.00 91.16           H  
ATOM   3037  CD  ARG A 185       3.661  -1.240   8.580  1.00 91.16           C  
ATOM   3038  HD2 ARG A 185       4.310  -1.171   7.707  1.00 91.16           H  
ATOM   3039  HD3 ARG A 185       2.656  -0.936   8.289  1.00 91.16           H  
ATOM   3040  NE  ARG A 185       3.628  -2.625   9.090  1.00 91.16           N  
ATOM   3041  HE  ARG A 185       4.050  -2.780   9.994  1.00 91.16           H  
ATOM   3042  NH1 ARG A 185       2.682  -3.581   7.234  1.00 91.16           N  
ATOM   3043 HH11 ARG A 185       2.708  -2.685   6.768  1.00 91.16           H  
ATOM   3044 HH12 ARG A 185       2.426  -4.388   6.683  1.00 91.16           H  
ATOM   3045  NH2 ARG A 185       3.216  -4.853   9.003  1.00 91.16           N  
ATOM   3046 HH21 ARG A 185       3.666  -4.951   9.902  1.00 91.16           H  
ATOM   3047 HH22 ARG A 185       3.000  -5.671   8.452  1.00 91.16           H  
ATOM   3048  CZ  ARG A 185       3.172  -3.677   8.440  1.00 91.16           C  
ATOM   3049  N   SER A 186       8.628   0.311  10.850  1.00 91.20           N  
ATOM   3050  H   SER A 186       8.582   0.706   9.922  1.00 91.20           H  
ATOM   3051  CA  SER A 186       9.951  -0.049  11.372  1.00 91.20           C  
ATOM   3052  HA  SER A 186       9.916  -1.080  11.722  1.00 91.20           H  
ATOM   3053  C   SER A 186      10.348   0.814  12.569  1.00 91.20           C  
ATOM   3054  CB  SER A 186      11.008   0.012  10.266  1.00 91.20           C  
ATOM   3055  HB2 SER A 186      11.941  -0.406  10.643  1.00 91.20           H  
ATOM   3056  HB3 SER A 186      10.670  -0.593   9.425  1.00 91.20           H  
ATOM   3057  O   SER A 186      10.860   0.301  13.551  1.00 91.20           O  
ATOM   3058  OG  SER A 186      11.244   1.328   9.813  1.00 91.20           O  
ATOM   3059  HG  SER A 186      11.699   1.251   8.971  1.00 91.20           H  
ATOM   3060  N   LYS A 187      10.015   2.108  12.577  1.00 90.10           N  
ATOM   3061  H   LYS A 187       9.678   2.511  11.715  1.00 90.10           H  
ATOM   3062  CA  LYS A 187      10.268   2.983  13.737  1.00 90.10           C  
ATOM   3063  HA  LYS A 187      11.272   2.785  14.115  1.00 90.10           H  
ATOM   3064  C   LYS A 187       9.341   2.743  14.934  1.00 90.10           C  
ATOM   3065  CB  LYS A 187      10.185   4.443  13.292  1.00 90.10           C  
ATOM   3066  HB2 LYS A 187       9.261   4.604  12.737  1.00 90.10           H  
ATOM   3067  HB3 LYS A 187      10.168   5.081  14.176  1.00 90.10           H  
ATOM   3068  O   LYS A 187       9.629   3.219  16.025  1.00 90.10           O  
ATOM   3069  CG  LYS A 187      11.391   4.840  12.433  1.00 90.10           C  
ATOM   3070  HG2 LYS A 187      12.304   4.698  13.011  1.00 90.10           H  
ATOM   3071  HG3 LYS A 187      11.441   4.231  11.531  1.00 90.10           H  
ATOM   3072  CD  LYS A 187      11.251   6.314  12.055  1.00 90.10           C  
ATOM   3073  HD2 LYS A 187      11.115   6.900  12.964  1.00 90.10           H  
ATOM   3074  HD3 LYS A 187      10.371   6.440  11.423  1.00 90.10           H  
ATOM   3075  CE  LYS A 187      12.494   6.807  11.318  1.00 90.10           C  
ATOM   3076  HE2 LYS A 187      13.372   6.559  11.914  1.00 90.10           H  
ATOM   3077  HE3 LYS A 187      12.570   6.283  10.365  1.00 90.10           H  
ATOM   3078  NZ  LYS A 187      12.411   8.273  11.115  1.00 90.10           N  
ATOM   3079  HZ1 LYS A 187      11.586   8.507  10.581  1.00 90.10           H  
ATOM   3080  HZ2 LYS A 187      12.322   8.738  12.007  1.00 90.10           H  
ATOM   3081  HZ3 LYS A 187      13.233   8.624  10.645  1.00 90.10           H  
ATOM   3082  N   ASN A 188       8.220   2.049  14.739  1.00 88.10           N  
ATOM   3083  H   ASN A 188       8.062   1.678  13.813  1.00 88.10           H  
ATOM   3084  CA  ASN A 188       7.171   1.878  15.748  1.00 88.10           C  
ATOM   3085  HA  ASN A 188       7.530   2.269  16.700  1.00 88.10           H  
ATOM   3086  C   ASN A 188       6.852   0.395  16.018  1.00 88.10           C  
ATOM   3087  CB  ASN A 188       5.927   2.704  15.349  1.00 88.10           C  
ATOM   3088  HB2 ASN A 188       5.610   2.434  14.342  1.00 88.10           H  
ATOM   3089  HB3 ASN A 188       5.103   2.474  16.024  1.00 88.10           H  
ATOM   3090  O   ASN A 188       5.712   0.076  16.362  1.00 88.10           O  
ATOM   3091  CG  ASN A 188       6.143   4.202  15.437  1.00 88.10           C  
ATOM   3092  ND2 ASN A 188       6.575   4.826  14.368  1.00 88.10           N  
ATOM   3093 HD21 ASN A 188       6.753   4.296  13.527  1.00 88.10           H  
ATOM   3094 HD22 ASN A 188       6.721   5.823  14.437  1.00 88.10           H  
ATOM   3095  OD1 ASN A 188       5.877   4.819  16.457  1.00 88.10           O  
ATOM   3096  N   LEU A 189       7.822  -0.517  15.861  1.00 86.00           N  
ATOM   3097  H   LEU A 189       8.730  -0.204  15.548  1.00 86.00           H  
ATOM   3098  CA  LEU A 189       7.605  -1.967  15.995  1.00 86.00           C  
ATOM   3099  HA  LEU A 189       6.919  -2.281  15.210  1.00 86.00           H  
ATOM   3100  C   LEU A 189       6.943  -2.341  17.326  1.00 86.00           C  
ATOM   3101  CB  LEU A 189       8.937  -2.728  15.838  1.00 86.00           C  
ATOM   3102  HB2 LEU A 189       9.665  -2.306  16.531  1.00 86.00           H  
ATOM   3103  HB3 LEU A 189       8.786  -3.770  16.116  1.00 86.00           H  
ATOM   3104  O   LEU A 189       5.883  -2.967  17.322  1.00 86.00           O  
ATOM   3105  CG  LEU A 189       9.527  -2.692  14.420  1.00 86.00           C  
ATOM   3106  HG  LEU A 189       9.579  -1.655  14.091  1.00 86.00           H  
ATOM   3107  CD1 LEU A 189      10.927  -3.290  14.415  1.00 86.00           C  
ATOM   3108 HD11 LEU A 189      11.354  -3.218  13.415  1.00 86.00           H  
ATOM   3109 HD12 LEU A 189      11.569  -2.733  15.099  1.00 86.00           H  
ATOM   3110 HD13 LEU A 189      10.896  -4.335  14.724  1.00 86.00           H  
ATOM   3111  CD2 LEU A 189       8.685  -3.464  13.404  1.00 86.00           C  
ATOM   3112 HD21 LEU A 189       8.609  -4.509  13.707  1.00 86.00           H  
ATOM   3113 HD22 LEU A 189       9.171  -3.402  12.431  1.00 86.00           H  
ATOM   3114 HD23 LEU A 189       7.698  -3.011  13.318  1.00 86.00           H  
ATOM   3115  N   GLU A 190       7.500  -1.881  18.449  1.00 83.01           N  
ATOM   3116  H   GLU A 190       8.399  -1.425  18.383  1.00 83.01           H  
ATOM   3117  CA  GLU A 190       6.969  -2.153  19.792  1.00 83.01           C  
ATOM   3118  HA  GLU A 190       6.965  -3.227  19.976  1.00 83.01           H  
ATOM   3119  C   GLU A 190       5.535  -1.635  19.953  1.00 83.01           C  
ATOM   3120  CB  GLU A 190       7.850  -1.473  20.846  1.00 83.01           C  
ATOM   3121  HB2 GLU A 190       7.389  -1.629  21.821  1.00 83.01           H  
ATOM   3122  HB3 GLU A 190       7.881  -0.403  20.642  1.00 83.01           H  
ATOM   3123  O   GLU A 190       4.626  -2.362  20.361  1.00 83.01           O  
ATOM   3124  CG  GLU A 190       9.282  -2.022  20.886  1.00 83.01           C  
ATOM   3125  HG2 GLU A 190       9.763  -1.834  19.926  1.00 83.01           H  
ATOM   3126  HG3 GLU A 190       9.235  -3.100  21.041  1.00 83.01           H  
ATOM   3127  CD  GLU A 190      10.116  -1.377  22.003  1.00 83.01           C  
ATOM   3128  OE1 GLU A 190      11.229  -1.888  22.242  1.00 83.01           O  
ATOM   3129  OE2 GLU A 190       9.631  -0.386  22.599  1.00 83.01           O  
ATOM   3130  N   LYS A 191       5.307  -0.383  19.540  1.00 80.88           N  
ATOM   3131  H   LYS A 191       6.104   0.128  19.188  1.00 80.88           H  
ATOM   3132  CA  LYS A 191       4.003   0.287  19.608  1.00 80.88           C  
ATOM   3133  HA  LYS A 191       3.665   0.282  20.645  1.00 80.88           H  
ATOM   3134  C   LYS A 191       2.939  -0.427  18.775  1.00 80.88           C  
ATOM   3135  CB  LYS A 191       4.201   1.729  19.136  1.00 80.88           C  
ATOM   3136  HB2 LYS A 191       5.050   2.154  19.672  1.00 80.88           H  
ATOM   3137  HB3 LYS A 191       4.437   1.728  18.072  1.00 80.88           H  
ATOM   3138  O   LYS A 191       1.775  -0.484  19.169  1.00 80.88           O  
ATOM   3139  CG  LYS A 191       2.976   2.616  19.384  1.00 80.88           C  
ATOM   3140  HG2 LYS A 191       2.101   2.227  18.863  1.00 80.88           H  
ATOM   3141  HG3 LYS A 191       2.776   2.653  20.455  1.00 80.88           H  
ATOM   3142  CD  LYS A 191       3.292   4.020  18.863  1.00 80.88           C  
ATOM   3143  HD2 LYS A 191       4.304   4.290  19.165  1.00 80.88           H  
ATOM   3144  HD3 LYS A 191       3.251   4.025  17.774  1.00 80.88           H  
ATOM   3145  CE  LYS A 191       2.332   5.057  19.434  1.00 80.88           C  
ATOM   3146  HE2 LYS A 191       1.321   4.860  19.075  1.00 80.88           H  
ATOM   3147  HE3 LYS A 191       2.340   4.968  20.521  1.00 80.88           H  
ATOM   3148  NZ  LYS A 191       2.783   6.412  19.037  1.00 80.88           N  
ATOM   3149  HZ1 LYS A 191       2.589   6.567  18.059  1.00 80.88           H  
ATOM   3150  HZ2 LYS A 191       3.780   6.521  19.159  1.00 80.88           H  
ATOM   3151  HZ3 LYS A 191       2.304   7.142  19.545  1.00 80.88           H  
ATOM   3152  N   LEU A 192       3.333  -0.977  17.628  1.00 82.29           N  
ATOM   3153  H   LEU A 192       4.304  -0.868  17.372  1.00 82.29           H  
ATOM   3154  CA  LEU A 192       2.466  -1.728  16.722  1.00 82.29           C  
ATOM   3155  HA  LEU A 192       1.441  -1.378  16.846  1.00 82.29           H  
ATOM   3156  C   LEU A 192       2.422  -3.231  17.039  1.00 82.29           C  
ATOM   3157  CB  LEU A 192       2.899  -1.453  15.272  1.00 82.29           C  
ATOM   3158  HB2 LEU A 192       2.301  -2.070  14.602  1.00 82.29           H  
ATOM   3159  HB3 LEU A 192       3.941  -1.757  15.167  1.00 82.29           H  
ATOM   3160  O   LEU A 192       1.727  -3.969  16.336  1.00 82.29           O  
ATOM   3161  CG  LEU A 192       2.764   0.016  14.825  1.00 82.29           C  
ATOM   3162  HG  LEU A 192       3.352   0.665  15.473  1.00 82.29           H  
ATOM   3163  CD1 LEU A 192       3.299   0.141  13.401  1.00 82.29           C  
ATOM   3164 HD11 LEU A 192       4.328  -0.217  13.385  1.00 82.29           H  
ATOM   3165 HD12 LEU A 192       2.688  -0.455  12.722  1.00 82.29           H  
ATOM   3166 HD13 LEU A 192       3.290   1.187  13.096  1.00 82.29           H  
ATOM   3167  CD2 LEU A 192       1.315   0.512  14.835  1.00 82.29           C  
ATOM   3168 HD21 LEU A 192       0.690  -0.142  14.227  1.00 82.29           H  
ATOM   3169 HD22 LEU A 192       1.275   1.524  14.432  1.00 82.29           H  
ATOM   3170 HD23 LEU A 192       0.939   0.536  15.857  1.00 82.29           H  
ATOM   3171  N   LYS A 193       3.116  -3.684  18.094  1.00 81.35           N  
ATOM   3172  H   LYS A 193       3.682  -3.018  18.600  1.00 81.35           H  
ATOM   3173  CA  LYS A 193       3.246  -5.097  18.488  1.00 81.35           C  
ATOM   3174  HA  LYS A 193       4.023  -5.144  19.251  1.00 81.35           H  
ATOM   3175  C   LYS A 193       3.754  -5.981  17.343  1.00 81.35           C  
ATOM   3176  CB  LYS A 193       1.940  -5.618  19.108  1.00 81.35           C  
ATOM   3177  HB2 LYS A 193       2.110  -6.635  19.461  1.00 81.35           H  
ATOM   3178  HB3 LYS A 193       1.164  -5.649  18.343  1.00 81.35           H  
ATOM   3179  O   LYS A 193       3.267  -7.093  17.136  1.00 81.35           O  
ATOM   3180  CG  LYS A 193       1.454  -4.766  20.286  1.00 81.35           C  
ATOM   3181  HG2 LYS A 193       2.238  -4.719  21.042  1.00 81.35           H  
ATOM   3182  HG3 LYS A 193       1.225  -3.756  19.947  1.00 81.35           H  
ATOM   3183  CD  LYS A 193       0.193  -5.385  20.892  1.00 81.35           C  
ATOM   3184  HD2 LYS A 193      -0.593  -5.425  20.137  1.00 81.35           H  
ATOM   3185  HD3 LYS A 193       0.423  -6.395  21.233  1.00 81.35           H  
ATOM   3186  CE  LYS A 193      -0.256  -4.527  22.076  1.00 81.35           C  
ATOM   3187  HE2 LYS A 193       0.593  -4.408  22.749  1.00 81.35           H  
ATOM   3188  HE3 LYS A 193      -0.519  -3.534  21.709  1.00 81.35           H  
ATOM   3189  NZ  LYS A 193      -1.394  -5.141  22.802  1.00 81.35           N  
ATOM   3190  HZ1 LYS A 193      -1.646  -4.566  23.593  1.00 81.35           H  
ATOM   3191  HZ2 LYS A 193      -2.195  -5.246  22.196  1.00 81.35           H  
ATOM   3192  HZ3 LYS A 193      -1.122  -6.046  23.158  1.00 81.35           H  
ATOM   3193  N   LEU A 194       4.697  -5.458  16.567  1.00 80.61           N  
ATOM   3194  H   LEU A 194       5.089  -4.572  16.854  1.00 80.61           H  
ATOM   3195  CA  LEU A 194       5.394  -6.181  15.512  1.00 80.61           C  
ATOM   3196  HA  LEU A 194       4.778  -7.013  15.171  1.00 80.61           H  
ATOM   3197  C   LEU A 194       6.686  -6.772  16.085  1.00 80.61           C  
ATOM   3198  CB  LEU A 194       5.658  -5.239  14.324  1.00 80.61           C  
ATOM   3199  HB2 LEU A 194       6.222  -5.782  13.565  1.00 80.61           H  
ATOM   3200  HB3 LEU A 194       6.283  -4.423  14.684  1.00 80.61           H  
ATOM   3201  O   LEU A 194       7.376  -6.125  16.866  1.00 80.61           O  
ATOM   3202  CG  LEU A 194       4.393  -4.638  13.680  1.00 80.61           C  
ATOM   3203  HG  LEU A 194       3.831  -4.083  14.430  1.00 80.61           H  
ATOM   3204  CD1 LEU A 194       4.769  -3.664  12.559  1.00 80.61           C  
ATOM   3205 HD11 LEU A 194       5.359  -4.176  11.799  1.00 80.61           H  
ATOM   3206 HD12 LEU A 194       5.368  -2.858  12.982  1.00 80.61           H  
ATOM   3207 HD13 LEU A 194       3.865  -3.227  12.133  1.00 80.61           H  
ATOM   3208  CD2 LEU A 194       3.474  -5.706  13.078  1.00 80.61           C  
ATOM   3209 HD21 LEU A 194       4.031  -6.324  12.374  1.00 80.61           H  
ATOM   3210 HD22 LEU A 194       3.085  -6.333  13.880  1.00 80.61           H  
ATOM   3211 HD23 LEU A 194       2.627  -5.229  12.586  1.00 80.61           H  
ATOM   3212  N   SER A 195       6.996  -8.007  15.704  1.00 81.21           N  
ATOM   3213  H   SER A 195       6.393  -8.492  15.054  1.00 81.21           H  
ATOM   3214  CA  SER A 195       8.229  -8.698  16.088  1.00 81.21           C  
ATOM   3215  HA  SER A 195       8.546  -8.354  17.072  1.00 81.21           H  
ATOM   3216  C   SER A 195       9.360  -8.428  15.096  1.00 81.21           C  
ATOM   3217  CB  SER A 195       7.966 -10.205  16.161  1.00 81.21           C  
ATOM   3218  HB2 SER A 195       8.889 -10.730  16.404  1.00 81.21           H  
ATOM   3219  HB3 SER A 195       7.233 -10.406  16.943  1.00 81.21           H  
ATOM   3220  O   SER A 195       9.100  -8.238  13.906  1.00 81.21           O  
ATOM   3221  OG  SER A 195       7.463 -10.669  14.918  1.00 81.21           O  
ATOM   3222  HG  SER A 195       8.093 -10.422  14.237  1.00 81.21           H  
ATOM   3223  N   GLY A 196      10.600  -8.545  15.569  1.00 78.73           N  
ATOM   3224  H   GLY A 196      10.730  -8.592  16.569  1.00 78.73           H  
ATOM   3225  CA  GLY A 196      11.814  -8.386  14.769  1.00 78.73           C  
ATOM   3226  HA2 GLY A 196      12.514  -9.187  15.008  1.00 78.73           H  
ATOM   3227  HA3 GLY A 196      11.584  -8.447  13.705  1.00 78.73           H  
ATOM   3228  C   GLY A 196      12.507  -7.055  15.033  1.00 78.73           C  
ATOM   3229  O   GLY A 196      12.096  -6.293  15.905  1.00 78.73           O  
ATOM   3230  N   ASP A 197      13.565  -6.798  14.277  1.00 84.30           N  
ATOM   3231  H   ASP A 197      13.866  -7.474  13.590  1.00 84.30           H  
ATOM   3232  CA  ASP A 197      14.276  -5.525  14.281  1.00 84.30           C  
ATOM   3233  HA  ASP A 197      13.999  -4.962  15.172  1.00 84.30           H  
ATOM   3234  C   ASP A 197      13.881  -4.655  13.074  1.00 84.30           C  
ATOM   3235  CB  ASP A 197      15.792  -5.786  14.381  1.00 84.30           C  
ATOM   3236  HB2 ASP A 197      15.993  -6.303  15.319  1.00 84.30           H  
ATOM   3237  HB3 ASP A 197      16.322  -4.834  14.409  1.00 84.30           H  
ATOM   3238  O   ASP A 197      13.129  -5.057  12.172  1.00 84.30           O  
ATOM   3239  CG  ASP A 197      16.325  -6.620  13.216  1.00 84.30           C  
ATOM   3240  OD1 ASP A 197      15.946  -6.305  12.068  1.00 84.30           O  
ATOM   3241  OD2 ASP A 197      17.031  -7.613  13.468  1.00 84.30           O  
ATOM   3242  N   ASN A 198      14.391  -3.423  13.071  1.00 81.15           N  
ATOM   3243  H   ASN A 198      14.959  -3.143  13.857  1.00 81.15           H  
ATOM   3244  CA  ASN A 198      14.101  -2.443  12.032  1.00 81.15           C  
ATOM   3245  HA  ASN A 198      13.025  -2.270  12.012  1.00 81.15           H  
ATOM   3246  C   ASN A 198      14.521  -2.954  10.643  1.00 81.15           C  
ATOM   3247  CB  ASN A 198      14.805  -1.117  12.377  1.00 81.15           C  
ATOM   3248  HB2 ASN A 198      15.878  -1.290  12.462  1.00 81.15           H  
ATOM   3249  HB3 ASN A 198      14.637  -0.407  11.568  1.00 81.15           H  
ATOM   3250  O   ASN A 198      13.776  -2.765   9.680  1.00 81.15           O  
ATOM   3251  CG  ASN A 198      14.308  -0.477  13.663  1.00 81.15           C  
ATOM   3252  ND2 ASN A 198      14.963   0.560  14.127  1.00 81.15           N  
ATOM   3253 HD21 ASN A 198      15.819   0.869  13.689  1.00 81.15           H  
ATOM   3254 HD22 ASN A 198      14.639   0.905  15.019  1.00 81.15           H  
ATOM   3255  OD1 ASN A 198      13.356  -0.898  14.284  1.00 81.15           O  
ATOM   3256  N   GLU A 199      15.659  -3.638  10.527  1.00 80.51           N  
ATOM   3257  H   GLU A 199      16.146  -3.921  11.366  1.00 80.51           H  
ATOM   3258  CA  GLU A 199      16.197  -4.130   9.253  1.00 80.51           C  
ATOM   3259  HA  GLU A 199      16.195  -3.322   8.522  1.00 80.51           H  
ATOM   3260  C   GLU A 199      15.352  -5.274   8.684  1.00 80.51           C  
ATOM   3261  CB  GLU A 199      17.644  -4.604   9.438  1.00 80.51           C  
ATOM   3262  HB2 GLU A 199      17.984  -5.017   8.488  1.00 80.51           H  
ATOM   3263  HB3 GLU A 199      17.674  -5.394  10.189  1.00 80.51           H  
ATOM   3264  O   GLU A 199      14.944  -5.244   7.518  1.00 80.51           O  
ATOM   3265  CG  GLU A 199      18.593  -3.471   9.851  1.00 80.51           C  
ATOM   3266  HG2 GLU A 199      18.266  -3.061  10.807  1.00 80.51           H  
ATOM   3267  HG3 GLU A 199      18.529  -2.679   9.106  1.00 80.51           H  
ATOM   3268  CD  GLU A 199      20.054  -3.932   9.979  1.00 80.51           C  
ATOM   3269  OE1 GLU A 199      20.884  -3.051  10.290  1.00 80.51           O  
ATOM   3270  OE2 GLU A 199      20.324  -5.131   9.741  1.00 80.51           O  
ATOM   3271  N   MET A 200      15.005  -6.257   9.514  1.00 80.43           N  
ATOM   3272  H   MET A 200      15.375  -6.223  10.454  1.00 80.43           H  
ATOM   3273  CA  MET A 200      14.140  -7.376   9.160  1.00 80.43           C  
ATOM   3274  HA  MET A 200      14.574  -7.879   8.296  1.00 80.43           H  
ATOM   3275  C   MET A 200      12.747  -6.885   8.761  1.00 80.43           C  
ATOM   3276  CB  MET A 200      14.086  -8.374  10.329  1.00 80.43           C  
ATOM   3277  HB2 MET A 200      13.626  -7.902  11.197  1.00 80.43           H  
ATOM   3278  HB3 MET A 200      15.101  -8.669  10.594  1.00 80.43           H  
ATOM   3279  O   MET A 200      12.180  -7.395   7.792  1.00 80.43           O  
ATOM   3280  CG  MET A 200      13.288  -9.626   9.944  1.00 80.43           C  
ATOM   3281  HG2 MET A 200      13.694 -10.042   9.023  1.00 80.43           H  
ATOM   3282  HG3 MET A 200      12.259  -9.324   9.749  1.00 80.43           H  
ATOM   3283  SD  MET A 200      13.229 -10.936  11.198  1.00 80.43           S  
ATOM   3284  CE  MET A 200      14.731 -11.864  10.793  1.00 80.43           C  
ATOM   3285  HE1 MET A 200      14.835 -12.698  11.487  1.00 80.43           H  
ATOM   3286  HE2 MET A 200      14.666 -12.245   9.774  1.00 80.43           H  
ATOM   3287  HE3 MET A 200      15.598 -11.211  10.892  1.00 80.43           H  
ATOM   3288  N   SER A 201      12.221  -5.857   9.435  1.00 80.10           N  
ATOM   3289  H   SER A 201      12.715  -5.519  10.248  1.00 80.10           H  
ATOM   3290  CA  SER A 201      10.931  -5.256   9.076  1.00 80.10           C  
ATOM   3291  HA  SER A 201      10.198  -6.060   9.009  1.00 80.10           H  
ATOM   3292  C   SER A 201      10.948  -4.550   7.712  1.00 80.10           C  
ATOM   3293  CB  SER A 201      10.471  -4.310  10.187  1.00 80.10           C  
ATOM   3294  HB2 SER A 201      10.652  -4.773  11.157  1.00 80.10           H  
ATOM   3295  HB3 SER A 201       9.399  -4.144  10.080  1.00 80.10           H  
ATOM   3296  O   SER A 201       9.932  -4.526   7.016  1.00 80.10           O  
ATOM   3297  OG  SER A 201      11.117  -3.057  10.131  1.00 80.10           O  
ATOM   3298  HG  SER A 201      12.069  -3.180  10.119  1.00 80.10           H  
ATOM   3299  N   MET A 202      12.109  -4.030   7.298  1.00 88.69           N  
ATOM   3300  H   MET A 202      12.898  -4.079   7.927  1.00 88.69           H  
ATOM   3301  CA  MET A 202      12.306  -3.349   6.015  1.00 88.69           C  
ATOM   3302  HA  MET A 202      11.361  -2.904   5.704  1.00 88.69           H  
ATOM   3303  C   MET A 202      12.725  -4.297   4.886  1.00 88.69           C  
ATOM   3304  CB  MET A 202      13.331  -2.218   6.190  1.00 88.69           C  
ATOM   3305  HB2 MET A 202      14.233  -2.616   6.655  1.00 88.69           H  
ATOM   3306  HB3 MET A 202      13.606  -1.818   5.214  1.00 88.69           H  
ATOM   3307  O   MET A 202      12.618  -3.927   3.717  1.00 88.69           O  
ATOM   3308  CG  MET A 202      12.779  -1.077   7.055  1.00 88.69           C  
ATOM   3309  HG2 MET A 202      12.473  -1.486   8.018  1.00 88.69           H  
ATOM   3310  HG3 MET A 202      13.586  -0.369   7.245  1.00 88.69           H  
ATOM   3311  SD  MET A 202      11.363  -0.168   6.369  1.00 88.69           S  
ATOM   3312  CE  MET A 202      12.183   0.702   5.010  1.00 88.69           C  
ATOM   3313  HE1 MET A 202      11.494   1.420   4.565  1.00 88.69           H  
ATOM   3314  HE2 MET A 202      13.051   1.240   5.392  1.00 88.69           H  
ATOM   3315  HE3 MET A 202      12.511  -0.010   4.252  1.00 88.69           H  
ATOM   3316  N   ARG A 203      13.147  -5.530   5.198  1.00 88.95           N  
ATOM   3317  H   ARG A 203      13.275  -5.725   6.181  1.00 88.95           H  
ATOM   3318  CA  ARG A 203      13.660  -6.513   4.229  1.00 88.95           C  
ATOM   3319  HA  ARG A 203      14.607  -6.143   3.835  1.00 88.95           H  
ATOM   3320  C   ARG A 203      12.733  -6.719   3.034  1.00 88.95           C  
ATOM   3321  CB  ARG A 203      13.908  -7.839   4.962  1.00 88.95           C  
ATOM   3322  HB2 ARG A 203      14.538  -7.637   5.829  1.00 88.95           H  
ATOM   3323  HB3 ARG A 203      12.959  -8.241   5.316  1.00 88.95           H  
ATOM   3324  O   ARG A 203      13.193  -6.690   1.895  1.00 88.95           O  
ATOM   3325  CG  ARG A 203      14.599  -8.883   4.068  1.00 88.95           C  
ATOM   3326  HG2 ARG A 203      15.573  -8.506   3.755  1.00 88.95           H  
ATOM   3327  HG3 ARG A 203      13.997  -9.066   3.178  1.00 88.95           H  
ATOM   3328  CD  ARG A 203      14.781 -10.221   4.793  1.00 88.95           C  
ATOM   3329  HD2 ARG A 203      15.230 -10.927   4.094  1.00 88.95           H  
ATOM   3330  HD3 ARG A 203      13.802 -10.598   5.090  1.00 88.95           H  
ATOM   3331  NE  ARG A 203      15.643 -10.092   5.984  1.00 88.95           N  
ATOM   3332  HE  ARG A 203      15.935  -9.159   6.238  1.00 88.95           H  
ATOM   3333  NH1 ARG A 203      15.821 -12.325   6.485  1.00 88.95           N  
ATOM   3334 HH11 ARG A 203      16.220 -13.059   7.053  1.00 88.95           H  
ATOM   3335 HH12 ARG A 203      15.267 -12.549   5.671  1.00 88.95           H  
ATOM   3336  NH2 ARG A 203      16.852 -10.814   7.769  1.00 88.95           N  
ATOM   3337 HH21 ARG A 203      17.248 -11.556   8.329  1.00 88.95           H  
ATOM   3338 HH22 ARG A 203      17.117  -9.865   7.991  1.00 88.95           H  
ATOM   3339  CZ  ARG A 203      16.099 -11.075   6.738  1.00 88.95           C  
ATOM   3340  N   SER A 204      11.434  -6.899   3.274  1.00 87.85           N  
ATOM   3341  H   SER A 204      11.123  -6.963   4.232  1.00 87.85           H  
ATOM   3342  CA  SER A 204      10.469  -7.134   2.193  1.00 87.85           C  
ATOM   3343  HA  SER A 204      10.836  -7.954   1.575  1.00 87.85           H  
ATOM   3344  C   SER A 204      10.309  -5.912   1.284  1.00 87.85           C  
ATOM   3345  CB  SER A 204       9.107  -7.547   2.752  1.00 87.85           C  
ATOM   3346  HB2 SER A 204       8.463  -7.836   1.921  1.00 87.85           H  
ATOM   3347  HB3 SER A 204       8.659  -6.714   3.293  1.00 87.85           H  
ATOM   3348  O   SER A 204      10.174  -6.071   0.072  1.00 87.85           O  
ATOM   3349  OG  SER A 204       9.232  -8.656   3.614  1.00 87.85           O  
ATOM   3350  HG  SER A 204       8.354  -8.884   3.929  1.00 87.85           H  
ATOM   3351  N   LEU A 205      10.384  -4.697   1.839  1.00 92.10           N  
ATOM   3352  H   LEU A 205      10.594  -4.623   2.824  1.00 92.10           H  
ATOM   3353  CA  LEU A 205      10.393  -3.469   1.045  1.00 92.10           C  
ATOM   3354  HA  LEU A 205       9.579  -3.520   0.322  1.00 92.10           H  
ATOM   3355  C   LEU A 205      11.691  -3.342   0.243  1.00 92.10           C  
ATOM   3356  CB  LEU A 205      10.153  -2.250   1.954  1.00 92.10           C  
ATOM   3357  HB2 LEU A 205      10.872  -2.266   2.773  1.00 92.10           H  
ATOM   3358  HB3 LEU A 205       9.151  -2.316   2.379  1.00 92.10           H  
ATOM   3359  O   LEU A 205      11.625  -3.115  -0.960  1.00 92.10           O  
ATOM   3360  CG  LEU A 205      10.304  -0.910   1.209  1.00 92.10           C  
ATOM   3361  HG  LEU A 205      11.325  -0.813   0.840  1.00 92.10           H  
ATOM   3362  CD1 LEU A 205       9.326  -0.773   0.043  1.00 92.10           C  
ATOM   3363 HD11 LEU A 205       9.383   0.243  -0.347  1.00 92.10           H  
ATOM   3364 HD12 LEU A 205       8.310  -0.987   0.376  1.00 92.10           H  
ATOM   3365 HD13 LEU A 205       9.594  -1.456  -0.763  1.00 92.10           H  
ATOM   3366  CD2 LEU A 205      10.042   0.259   2.145  1.00 92.10           C  
ATOM   3367 HD21 LEU A 205      10.515   1.151   1.736  1.00 92.10           H  
ATOM   3368 HD22 LEU A 205       8.968   0.431   2.223  1.00 92.10           H  
ATOM   3369 HD23 LEU A 205      10.453   0.043   3.131  1.00 92.10           H  
ATOM   3370  N   ILE A 206      12.854  -3.546   0.867  1.00 91.74           N  
ATOM   3371  H   ILE A 206      12.839  -3.727   1.861  1.00 91.74           H  
ATOM   3372  CA  ILE A 206      14.159  -3.481   0.188  1.00 91.74           C  
ATOM   3373  HA  ILE A 206      14.277  -2.488  -0.245  1.00 91.74           H  
ATOM   3374  C   ILE A 206      14.204  -4.485  -0.971  1.00 91.74           C  
ATOM   3375  CB  ILE A 206      15.310  -3.704   1.195  1.00 91.74           C  
ATOM   3376  HB  ILE A 206      15.124  -4.632   1.735  1.00 91.74           H  
ATOM   3377  O   ILE A 206      14.581  -4.125  -2.083  1.00 91.74           O  
ATOM   3378  CG1 ILE A 206      15.369  -2.538   2.211  1.00 91.74           C  
ATOM   3379 HG12 ILE A 206      14.368  -2.319   2.584  1.00 91.74           H  
ATOM   3380 HG13 ILE A 206      15.735  -1.640   1.713  1.00 91.74           H  
ATOM   3381  CG2 ILE A 206      16.660  -3.832   0.463  1.00 91.74           C  
ATOM   3382 HG21 ILE A 206      16.675  -4.716  -0.175  1.00 91.74           H  
ATOM   3383 HG22 ILE A 206      17.478  -3.942   1.175  1.00 91.74           H  
ATOM   3384 HG23 ILE A 206      16.845  -2.948  -0.149  1.00 91.74           H  
ATOM   3385  CD1 ILE A 206      16.250  -2.828   3.433  1.00 91.74           C  
ATOM   3386 HD11 ILE A 206      16.161  -2.005   4.142  1.00 91.74           H  
ATOM   3387 HD12 ILE A 206      17.297  -2.919   3.145  1.00 91.74           H  
ATOM   3388 HD13 ILE A 206      15.922  -3.747   3.919  1.00 91.74           H  
ATOM   3389  N   ALA A 207      13.717  -5.713  -0.769  1.00 90.35           N  
ATOM   3390  H   ALA A 207      13.449  -5.977   0.168  1.00 90.35           H  
ATOM   3391  CA  ALA A 207      13.604  -6.706  -1.835  1.00 90.35           C  
ATOM   3392  HA  ALA A 207      14.597  -6.897  -2.240  1.00 90.35           H  
ATOM   3393  C   ALA A 207      12.715  -6.224  -2.999  1.00 90.35           C  
ATOM   3394  CB  ALA A 207      13.068  -8.007  -1.226  1.00 90.35           C  
ATOM   3395  HB1 ALA A 207      13.736  -8.343  -0.433  1.00 90.35           H  
ATOM   3396  HB2 ALA A 207      12.073  -7.847  -0.812  1.00 90.35           H  
ATOM   3397  HB3 ALA A 207      13.021  -8.779  -1.994  1.00 90.35           H  
ATOM   3398  O   ALA A 207      13.011  -6.496  -4.164  1.00 90.35           O  
ATOM   3399  N   LYS A 208      11.637  -5.478  -2.718  1.00 90.78           N  
ATOM   3400  H   LYS A 208      11.449  -5.255  -1.751  1.00 90.78           H  
ATOM   3401  CA  LYS A 208      10.794  -4.873  -3.762  1.00 90.78           C  
ATOM   3402  HA  LYS A 208      10.685  -5.597  -4.569  1.00 90.78           H  
ATOM   3403  C   LYS A 208      11.468  -3.686  -4.441  1.00 90.78           C  
ATOM   3404  CB  LYS A 208       9.402  -4.510  -3.206  1.00 90.78           C  
ATOM   3405  HB2 LYS A 208       9.516  -3.881  -2.322  1.00 90.78           H  
ATOM   3406  HB3 LYS A 208       8.850  -3.938  -3.951  1.00 90.78           H  
ATOM   3407  O   LYS A 208      11.349  -3.570  -5.658  1.00 90.78           O  
ATOM   3408  CG  LYS A 208       8.581  -5.754  -2.829  1.00 90.78           C  
ATOM   3409  HG2 LYS A 208       9.181  -6.388  -2.176  1.00 90.78           H  
ATOM   3410  HG3 LYS A 208       7.696  -5.448  -2.272  1.00 90.78           H  
ATOM   3411  CD  LYS A 208       8.140  -6.588  -4.044  1.00 90.78           C  
ATOM   3412  HD2 LYS A 208       8.959  -6.691  -4.755  1.00 90.78           H  
ATOM   3413  HD3 LYS A 208       7.306  -6.092  -4.540  1.00 90.78           H  
ATOM   3414  CE  LYS A 208       7.732  -7.987  -3.575  1.00 90.78           C  
ATOM   3415  HE2 LYS A 208       6.844  -7.898  -2.949  1.00 90.78           H  
ATOM   3416  HE3 LYS A 208       8.530  -8.370  -2.939  1.00 90.78           H  
ATOM   3417  NZ  LYS A 208       7.519  -8.925  -4.715  1.00 90.78           N  
ATOM   3418  HZ1 LYS A 208       6.720  -8.664  -5.275  1.00 90.78           H  
ATOM   3419  HZ2 LYS A 208       8.324  -8.927  -5.325  1.00 90.78           H  
ATOM   3420  HZ3 LYS A 208       7.412  -9.880  -4.404  1.00 90.78           H  
ATOM   3421  N   MET A 209      12.227  -2.874  -3.711  1.00 91.46           N  
ATOM   3422  H   MET A 209      12.262  -3.024  -2.712  1.00 91.46           H  
ATOM   3423  CA  MET A 209      13.044  -1.804  -4.286  1.00 91.46           C  
ATOM   3424  HA  MET A 209      12.401  -1.143  -4.868  1.00 91.46           H  
ATOM   3425  C   MET A 209      14.100  -2.363  -5.243  1.00 91.46           C  
ATOM   3426  CB  MET A 209      13.714  -0.974  -3.184  1.00 91.46           C  
ATOM   3427  HB2 MET A 209      14.384  -0.259  -3.661  1.00 91.46           H  
ATOM   3428  HB3 MET A 209      14.307  -1.619  -2.536  1.00 91.46           H  
ATOM   3429  O   MET A 209      14.221  -1.853  -6.351  1.00 91.46           O  
ATOM   3430  CG  MET A 209      12.706  -0.193  -2.339  1.00 91.46           C  
ATOM   3431  HG2 MET A 209      11.953  -0.874  -1.945  1.00 91.46           H  
ATOM   3432  HG3 MET A 209      12.205   0.527  -2.985  1.00 91.46           H  
ATOM   3433  SD  MET A 209      13.426   0.711  -0.945  1.00 91.46           S  
ATOM   3434  CE  MET A 209      14.372   1.985  -1.827  1.00 91.46           C  
ATOM   3435  HE1 MET A 209      15.159   1.528  -2.427  1.00 91.46           H  
ATOM   3436  HE2 MET A 209      14.832   2.652  -1.099  1.00 91.46           H  
ATOM   3437  HE3 MET A 209      13.709   2.560  -2.473  1.00 91.46           H  
ATOM   3438  N   ILE A 210      14.782  -3.454  -4.875  1.00 91.38           N  
ATOM   3439  H   ILE A 210      14.680  -3.779  -3.924  1.00 91.38           H  
ATOM   3440  CA  ILE A 210      15.732  -4.163  -5.750  1.00 91.38           C  
ATOM   3441  HA  ILE A 210      16.504  -3.465  -6.074  1.00 91.38           H  
ATOM   3442  C   ILE A 210      15.025  -4.667  -7.015  1.00 91.38           C  
ATOM   3443  CB  ILE A 210      16.424  -5.318  -4.986  1.00 91.38           C  
ATOM   3444  HB  ILE A 210      15.654  -5.935  -4.521  1.00 91.38           H  
ATOM   3445  O   ILE A 210      15.504  -4.429  -8.120  1.00 91.38           O  
ATOM   3446  CG1 ILE A 210      17.355  -4.767  -3.883  1.00 91.38           C  
ATOM   3447 HG12 ILE A 210      18.259  -4.373  -4.347  1.00 91.38           H  
ATOM   3448 HG13 ILE A 210      16.868  -3.948  -3.354  1.00 91.38           H  
ATOM   3449  CG2 ILE A 210      17.245  -6.206  -5.942  1.00 91.38           C  
ATOM   3450 HG21 ILE A 210      17.756  -6.996  -5.392  1.00 91.38           H  
ATOM   3451 HG22 ILE A 210      17.996  -5.604  -6.453  1.00 91.38           H  
ATOM   3452 HG23 ILE A 210      16.608  -6.689  -6.684  1.00 91.38           H  
ATOM   3453  CD1 ILE A 210      17.767  -5.811  -2.838  1.00 91.38           C  
ATOM   3454 HD11 ILE A 210      18.374  -6.595  -3.291  1.00 91.38           H  
ATOM   3455 HD12 ILE A 210      16.881  -6.251  -2.381  1.00 91.38           H  
ATOM   3456 HD13 ILE A 210      18.360  -5.324  -2.063  1.00 91.38           H  
ATOM   3457  N   LYS A 211      13.852  -5.307  -6.894  1.00 90.33           N  
ATOM   3458  H   LYS A 211      13.517  -5.511  -5.963  1.00 90.33           H  
ATOM   3459  CA  LYS A 211      13.085  -5.768  -8.070  1.00 90.33           C  
ATOM   3460  HA  LYS A 211      13.725  -6.417  -8.668  1.00 90.33           H  
ATOM   3461  C   LYS A 211      12.696  -4.621  -9.006  1.00 90.33           C  
ATOM   3462  CB  LYS A 211      11.835  -6.551  -7.637  1.00 90.33           C  
ATOM   3463  HB2 LYS A 211      11.305  -6.010  -6.853  1.00 90.33           H  
ATOM   3464  HB3 LYS A 211      11.172  -6.647  -8.497  1.00 90.33           H  
ATOM   3465  O   LYS A 211      12.790  -4.764 -10.223  1.00 90.33           O  
ATOM   3466  CG  LYS A 211      12.199  -7.960  -7.155  1.00 90.33           C  
ATOM   3467  HG2 LYS A 211      12.786  -8.448  -7.932  1.00 90.33           H  
ATOM   3468  HG3 LYS A 211      12.812  -7.898  -6.256  1.00 90.33           H  
ATOM   3469  CD  LYS A 211      10.957  -8.817  -6.873  1.00 90.33           C  
ATOM   3470  HD2 LYS A 211      10.361  -8.888  -7.783  1.00 90.33           H  
ATOM   3471  HD3 LYS A 211      10.369  -8.370  -6.071  1.00 90.33           H  
ATOM   3472  CE  LYS A 211      11.446 -10.210  -6.461  1.00 90.33           C  
ATOM   3473  HE2 LYS A 211      11.838 -10.173  -5.444  1.00 90.33           H  
ATOM   3474  HE3 LYS A 211      12.279 -10.473  -7.112  1.00 90.33           H  
ATOM   3475  NZ  LYS A 211      10.417 -11.269  -6.586  1.00 90.33           N  
ATOM   3476  HZ1 LYS A 211      10.007 -11.348  -7.506  1.00 90.33           H  
ATOM   3477  HZ2 LYS A 211      10.842 -12.176  -6.454  1.00 90.33           H  
ATOM   3478  HZ3 LYS A 211       9.677 -11.254  -5.899  1.00 90.33           H  
ATOM   3479  N   VAL A 212      12.273  -3.487  -8.452  1.00 90.61           N  
ATOM   3480  H   VAL A 212      12.209  -3.445  -7.445  1.00 90.61           H  
ATOM   3481  CA  VAL A 212      11.960  -2.278  -9.228  1.00 90.61           C  
ATOM   3482  HA  VAL A 212      11.294  -2.548 -10.048  1.00 90.61           H  
ATOM   3483  C   VAL A 212      13.223  -1.694  -9.870  1.00 90.61           C  
ATOM   3484  CB  VAL A 212      11.229  -1.258  -8.335  1.00 90.61           C  
ATOM   3485  HB  VAL A 212      11.775  -1.151  -7.398  1.00 90.61           H  
ATOM   3486  O   VAL A 212      13.169  -1.307 -11.036  1.00 90.61           O  
ATOM   3487  CG1 VAL A 212      11.078   0.134  -8.950  1.00 90.61           C  
ATOM   3488 HG11 VAL A 212      12.022   0.512  -9.344  1.00 90.61           H  
ATOM   3489 HG12 VAL A 212      10.760   0.815  -8.161  1.00 90.61           H  
ATOM   3490 HG13 VAL A 212      10.323   0.139  -9.737  1.00 90.61           H  
ATOM   3491  CG2 VAL A 212       9.804  -1.748  -8.034  1.00 90.61           C  
ATOM   3492 HG21 VAL A 212       9.262  -1.908  -8.966  1.00 90.61           H  
ATOM   3493 HG22 VAL A 212       9.273  -1.001  -7.445  1.00 90.61           H  
ATOM   3494 HG23 VAL A 212       9.831  -2.686  -7.479  1.00 90.61           H  
ATOM   3495  N   ALA A 213      14.356  -1.681  -9.164  1.00 90.78           N  
ATOM   3496  H   ALA A 213      14.334  -1.990  -8.202  1.00 90.78           H  
ATOM   3497  CA  ALA A 213      15.654  -1.255  -9.688  1.00 90.78           C  
ATOM   3498  HA  ALA A 213      15.590  -0.226 -10.044  1.00 90.78           H  
ATOM   3499  C   ALA A 213      16.063  -2.078 -10.910  1.00 90.78           C  
ATOM   3500  CB  ALA A 213      16.697  -1.313  -8.562  1.00 90.78           C  
ATOM   3501  HB1 ALA A 213      16.921  -2.347  -8.301  1.00 90.78           H  
ATOM   3502  HB2 ALA A 213      17.622  -0.842  -8.895  1.00 90.78           H  
ATOM   3503  HB3 ALA A 213      16.347  -0.798  -7.667  1.00 90.78           H  
ATOM   3504  O   ALA A 213      16.258  -1.515 -11.986  1.00 90.78           O  
ATOM   3505  N   VAL A 214      16.043  -3.407 -10.797  1.00 91.26           N  
ATOM   3506  H   VAL A 214      15.903  -3.802  -9.878  1.00 91.26           H  
ATOM   3507  CA  VAL A 214      16.339  -4.306 -11.920  1.00 91.26           C  
ATOM   3508  HA  VAL A 214      17.353  -4.110 -12.268  1.00 91.26           H  
ATOM   3509  C   VAL A 214      15.394  -4.035 -13.094  1.00 91.26           C  
ATOM   3510  CB  VAL A 214      16.257  -5.776 -11.468  1.00 91.26           C  
ATOM   3511  HB  VAL A 214      15.285  -5.956 -11.011  1.00 91.26           H  
ATOM   3512  O   VAL A 214      15.841  -3.880 -14.227  1.00 91.26           O  
ATOM   3513  CG1 VAL A 214      16.431  -6.754 -12.637  1.00 91.26           C  
ATOM   3514 HG11 VAL A 214      17.370  -6.554 -13.153  1.00 91.26           H  
ATOM   3515 HG12 VAL A 214      16.443  -7.779 -12.266  1.00 91.26           H  
ATOM   3516 HG13 VAL A 214      15.608  -6.660 -13.345  1.00 91.26           H  
ATOM   3517  CG2 VAL A 214      17.348  -6.101 -10.441  1.00 91.26           C  
ATOM   3518 HG21 VAL A 214      17.281  -5.437  -9.579  1.00 91.26           H  
ATOM   3519 HG22 VAL A 214      17.240  -7.129 -10.095  1.00 91.26           H  
ATOM   3520 HG23 VAL A 214      18.332  -5.982 -10.895  1.00 91.26           H  
ATOM   3521  N   LYS A 215      14.087  -3.908 -12.833  1.00 90.58           N  
ATOM   3522  H   LYS A 215      13.786  -4.031 -11.877  1.00 90.58           H  
ATOM   3523  CA  LYS A 215      13.068  -3.724 -13.878  1.00 90.58           C  
ATOM   3524  HA  LYS A 215      13.211  -4.498 -14.633  1.00 90.58           H  
ATOM   3525  C   LYS A 215      13.174  -2.389 -14.622  1.00 90.58           C  
ATOM   3526  CB  LYS A 215      11.688  -3.905 -13.234  1.00 90.58           C  
ATOM   3527  HB2 LYS A 215      11.665  -4.877 -12.743  1.00 90.58           H  
ATOM   3528  HB3 LYS A 215      11.547  -3.136 -12.474  1.00 90.58           H  
ATOM   3529  O   LYS A 215      12.947  -2.356 -15.828  1.00 90.58           O  
ATOM   3530  CG  LYS A 215      10.526  -3.837 -14.236  1.00 90.58           C  
ATOM   3531  HG2 LYS A 215      10.477  -2.844 -14.684  1.00 90.58           H  
ATOM   3532  HG3 LYS A 215      10.671  -4.582 -15.019  1.00 90.58           H  
ATOM   3533  CD  LYS A 215       9.215  -4.116 -13.494  1.00 90.58           C  
ATOM   3534  HD2 LYS A 215       9.107  -3.386 -12.692  1.00 90.58           H  
ATOM   3535  HD3 LYS A 215       9.259  -5.111 -13.051  1.00 90.58           H  
ATOM   3536  CE  LYS A 215       8.000  -4.026 -14.417  1.00 90.58           C  
ATOM   3537  HE2 LYS A 215       8.013  -3.050 -14.901  1.00 90.58           H  
ATOM   3538  HE3 LYS A 215       8.071  -4.799 -15.183  1.00 90.58           H  
ATOM   3539  NZ  LYS A 215       6.754  -4.174 -13.623  1.00 90.58           N  
ATOM   3540  HZ1 LYS A 215       5.919  -4.011 -14.166  1.00 90.58           H  
ATOM   3541  HZ2 LYS A 215       6.742  -3.475 -12.894  1.00 90.58           H  
ATOM   3542  HZ3 LYS A 215       6.692  -5.050 -13.125  1.00 90.58           H  
ATOM   3543  N   HIS A 216      13.466  -1.293 -13.921  1.00 89.76           N  
ATOM   3544  H   HIS A 216      13.609  -1.401 -12.927  1.00 89.76           H  
ATOM   3545  CA  HIS A 216      13.378   0.069 -14.478  1.00 89.76           C  
ATOM   3546  HA  HIS A 216      12.913   0.028 -15.463  1.00 89.76           H  
ATOM   3547  C   HIS A 216      14.732   0.751 -14.698  1.00 89.76           C  
ATOM   3548  CB  HIS A 216      12.465   0.924 -13.589  1.00 89.76           C  
ATOM   3549  HB2 HIS A 216      12.477   1.950 -13.956  1.00 89.76           H  
ATOM   3550  HB3 HIS A 216      12.849   0.931 -12.569  1.00 89.76           H  
ATOM   3551  O   HIS A 216      14.792   1.757 -15.405  1.00 89.76           O  
ATOM   3552  CG  HIS A 216      11.028   0.461 -13.585  1.00 89.76           C  
ATOM   3553  CD2 HIS A 216      10.413  -0.239 -12.590  1.00 89.76           C  
ATOM   3554  HD2 HIS A 216      10.881  -0.579 -11.678  1.00 89.76           H  
ATOM   3555  ND1 HIS A 216      10.108   0.680 -14.613  1.00 89.76           N  
ATOM   3556  CE1 HIS A 216       8.963   0.116 -14.204  1.00 89.76           C  
ATOM   3557  HE1 HIS A 216       8.047   0.106 -14.774  1.00 89.76           H  
ATOM   3558  NE2 HIS A 216       9.111  -0.438 -12.992  1.00 89.76           N  
ATOM   3559  HE2 HIS A 216       8.379  -0.925 -12.495  1.00 89.76           H  
ATOM   3560  N   LYS A 217      15.809   0.239 -14.097  1.00 87.62           N  
ATOM   3561  H   LYS A 217      15.674  -0.547 -13.476  1.00 87.62           H  
ATOM   3562  CA  LYS A 217      17.180   0.766 -14.210  1.00 87.62           C  
ATOM   3563  HA  LYS A 217      17.206   1.556 -14.960  1.00 87.62           H  
ATOM   3564  C   LYS A 217      18.186  -0.271 -14.721  1.00 87.62           C  
ATOM   3565  CB  LYS A 217      17.640   1.351 -12.858  1.00 87.62           C  
ATOM   3566  HB2 LYS A 217      18.648   1.750 -12.972  1.00 87.62           H  
ATOM   3567  HB3 LYS A 217      17.699   0.544 -12.127  1.00 87.62           H  
ATOM   3568  O   LYS A 217      19.299   0.113 -15.055  1.00 87.62           O  
ATOM   3569  CG  LYS A 217      16.741   2.457 -12.281  1.00 87.62           C  
ATOM   3570  HG2 LYS A 217      15.722   2.085 -12.171  1.00 87.62           H  
ATOM   3571  HG3 LYS A 217      17.110   2.713 -11.288  1.00 87.62           H  
ATOM   3572  CD  LYS A 217      16.742   3.727 -13.144  1.00 87.62           C  
ATOM   3573  HD2 LYS A 217      16.432   3.483 -14.160  1.00 87.62           H  
ATOM   3574  HD3 LYS A 217      17.751   4.139 -13.167  1.00 87.62           H  
ATOM   3575  CE  LYS A 217      15.767   4.751 -12.555  1.00 87.62           C  
ATOM   3576  HE2 LYS A 217      14.779   4.293 -12.526  1.00 87.62           H  
ATOM   3577  HE3 LYS A 217      16.063   4.975 -11.530  1.00 87.62           H  
ATOM   3578  NZ  LYS A 217      15.725   5.991 -13.367  1.00 87.62           N  
ATOM   3579  HZ1 LYS A 217      14.963   6.581 -13.063  1.00 87.62           H  
ATOM   3580  HZ2 LYS A 217      16.592   6.500 -13.274  1.00 87.62           H  
ATOM   3581  HZ3 LYS A 217      15.581   5.760 -14.339  1.00 87.62           H  
ATOM   3582  N   GLY A 218      17.799  -1.545 -14.827  1.00 87.57           N  
ATOM   3583  H   GLY A 218      16.885  -1.808 -14.487  1.00 87.57           H  
ATOM   3584  CA  GLY A 218      18.641  -2.618 -15.366  1.00 87.57           C  
ATOM   3585  HA2 GLY A 218      18.001  -3.432 -15.707  1.00 87.57           H  
ATOM   3586  HA3 GLY A 218      19.200  -2.242 -16.223  1.00 87.57           H  
ATOM   3587  C   GLY A 218      19.650  -3.204 -14.375  1.00 87.57           C  
ATOM   3588  O   GLY A 218      20.348  -4.147 -14.724  1.00 87.57           O  
ATOM   3589  N   ASP A 219      19.706  -2.685 -13.147  1.00 89.07           N  
ATOM   3590  H   ASP A 219      19.085  -1.923 -12.911  1.00 89.07           H  
ATOM   3591  CA  ASP A 219      20.611  -3.136 -12.092  1.00 89.07           C  
ATOM   3592  HA  ASP A 219      20.911  -4.165 -12.291  1.00 89.07           H  
ATOM   3593  C   ASP A 219      19.910  -3.119 -10.723  1.00 89.07           C  
ATOM   3594  CB  ASP A 219      21.886  -2.279 -12.098  1.00 89.07           C  
ATOM   3595  HB2 ASP A 219      22.449  -2.468 -13.012  1.00 89.07           H  
ATOM   3596  HB3 ASP A 219      21.613  -1.224 -12.071  1.00 89.07           H  
ATOM   3597  O   ASP A 219      19.041  -2.286 -10.464  1.00 89.07           O  
ATOM   3598  CG  ASP A 219      22.750  -2.613 -10.886  1.00 89.07           C  
ATOM   3599  OD1 ASP A 219      23.089  -3.805 -10.728  1.00 89.07           O  
ATOM   3600  OD2 ASP A 219      22.876  -1.735 -10.005  1.00 89.07           O  
ATOM   3601  N   GLY A 220      20.270  -4.070  -9.860  1.00 85.60           N  
ATOM   3602  H   GLY A 220      21.086  -4.609 -10.113  1.00 85.60           H  
ATOM   3603  CA  GLY A 220      19.748  -4.225  -8.499  1.00 85.60           C  
ATOM   3604  HA2 GLY A 220      19.452  -5.264  -8.355  1.00 85.60           H  
ATOM   3605  HA3 GLY A 220      18.872  -3.591  -8.359  1.00 85.60           H  
ATOM   3606  C   GLY A 220      20.760  -3.872  -7.408  1.00 85.60           C  
ATOM   3607  O   GLY A 220      20.519  -4.193  -6.244  1.00 85.60           O  
ATOM   3608  N   GLY A 221      21.893  -3.275  -7.778  1.00 86.47           N  
ATOM   3609  H   GLY A 221      22.039  -3.041  -8.750  1.00 86.47           H  
ATOM   3610  CA  GLY A 221      22.970  -2.903  -6.877  1.00 86.47           C  
ATOM   3611  HA2 GLY A 221      23.281  -3.784  -6.316  1.00 86.47           H  
ATOM   3612  HA3 GLY A 221      23.818  -2.557  -7.468  1.00 86.47           H  
ATOM   3613  C   GLY A 221      22.585  -1.801  -5.894  1.00 86.47           C  
ATOM   3614  O   GLY A 221      21.624  -1.051  -6.083  1.00 86.47           O  
ATOM   3615  N   GLU A 222      23.373  -1.696  -4.827  1.00 90.22           N  
ATOM   3616  H   GLU A 222      24.150  -2.336  -4.739  1.00 90.22           H  
ATOM   3617  CA  GLU A 222      23.133  -0.773  -3.716  1.00 90.22           C  
ATOM   3618  HA  GLU A 222      22.200  -1.049  -3.225  1.00 90.22           H  
ATOM   3619  C   GLU A 222      22.998   0.686  -4.178  1.00 90.22           C  
ATOM   3620  CB  GLU A 222      24.281  -0.937  -2.712  1.00 90.22           C  
ATOM   3621  HB2 GLU A 222      25.215  -0.634  -3.185  1.00 90.22           H  
ATOM   3622  HB3 GLU A 222      24.353  -1.989  -2.438  1.00 90.22           H  
ATOM   3623  O   GLU A 222      22.043   1.362  -3.799  1.00 90.22           O  
ATOM   3624  CG  GLU A 222      24.060  -0.107  -1.443  1.00 90.22           C  
ATOM   3625  HG2 GLU A 222      23.935   0.937  -1.730  1.00 90.22           H  
ATOM   3626  HG3 GLU A 222      23.140  -0.435  -0.959  1.00 90.22           H  
ATOM   3627  CD  GLU A 222      25.224  -0.203  -0.449  1.00 90.22           C  
ATOM   3628  OE1 GLU A 222      25.296   0.709   0.411  1.00 90.22           O  
ATOM   3629  OE2 GLU A 222      26.033  -1.145  -0.556  1.00 90.22           O  
ATOM   3630  N   GLU A 223      23.898   1.158  -5.045  1.00 90.11           N  
ATOM   3631  H   GLU A 223      24.676   0.567  -5.301  1.00 90.11           H  
ATOM   3632  CA  GLU A 223      23.867   2.531  -5.565  1.00 90.11           C  
ATOM   3633  HA  GLU A 223      23.795   3.226  -4.728  1.00 90.11           H  
ATOM   3634  C   GLU A 223      22.632   2.798  -6.435  1.00 90.11           C  
ATOM   3635  CB  GLU A 223      25.164   2.830  -6.335  1.00 90.11           C  
ATOM   3636  HB2 GLU A 223      25.064   3.794  -6.832  1.00 90.11           H  
ATOM   3637  HB3 GLU A 223      25.314   2.071  -7.103  1.00 90.11           H  
ATOM   3638  O   GLU A 223      22.030   3.868  -6.348  1.00 90.11           O  
ATOM   3639  CG  GLU A 223      26.401   2.873  -5.416  1.00 90.11           C  
ATOM   3640  HG2 GLU A 223      27.268   3.161  -6.011  1.00 90.11           H  
ATOM   3641  HG3 GLU A 223      26.585   1.873  -5.024  1.00 90.11           H  
ATOM   3642  CD  GLU A 223      26.218   3.869  -4.256  1.00 90.11           C  
ATOM   3643  OE1 GLU A 223      26.310   3.456  -3.071  1.00 90.11           O  
ATOM   3644  OE2 GLU A 223      25.871   5.035  -4.540  1.00 90.11           O  
ATOM   3645  N   THR A 224      22.172   1.809  -7.205  1.00 89.71           N  
ATOM   3646  H   THR A 224      22.690   0.943  -7.251  1.00 89.71           H  
ATOM   3647  CA  THR A 224      20.944   1.924  -8.004  1.00 89.71           C  
ATOM   3648  HA  THR A 224      20.992   2.857  -8.566  1.00 89.71           H  
ATOM   3649  C   THR A 224      19.704   1.980  -7.110  1.00 89.71           C  
ATOM   3650  CB  THR A 224      20.840   0.772  -9.015  1.00 89.71           C  
ATOM   3651  HB  THR A 224      20.709  -0.179  -8.498  1.00 89.71           H  
ATOM   3652  O   THR A 224      18.799   2.788  -7.341  1.00 89.71           O  
ATOM   3653  CG2 THR A 224      19.692   1.006  -9.998  1.00 89.71           C  
ATOM   3654 HG21 THR A 224      19.840   1.955 -10.513  1.00 89.71           H  
ATOM   3655 HG22 THR A 224      18.734   1.023  -9.478  1.00 89.71           H  
ATOM   3656 HG23 THR A 224      19.684   0.203 -10.736  1.00 89.71           H  
ATOM   3657  OG1 THR A 224      22.019   0.743  -9.782  1.00 89.71           O  
ATOM   3658  HG1 THR A 224      22.335  -0.162  -9.835  1.00 89.71           H  
ATOM   3659  N   VAL A 225      19.666   1.176  -6.043  1.00 89.23           N  
ATOM   3660  H   VAL A 225      20.437   0.537  -5.911  1.00 89.23           H  
ATOM   3661  CA  VAL A 225      18.578   1.185  -5.051  1.00 89.23           C  
ATOM   3662  HA  VAL A 225      17.628   1.120  -5.582  1.00 89.23           H  
ATOM   3663  C   VAL A 225      18.560   2.494  -4.255  1.00 89.23           C  
ATOM   3664  CB  VAL A 225      18.688  -0.037  -4.119  1.00 89.23           C  
ATOM   3665  HB  VAL A 225      19.685  -0.073  -3.680  1.00 89.23           H  
ATOM   3666  O   VAL A 225      17.490   3.084  -4.073  1.00 89.23           O  
ATOM   3667  CG1 VAL A 225      17.655  -0.005  -2.984  1.00 89.23           C  
ATOM   3668 HG11 VAL A 225      17.717  -0.927  -2.406  1.00 89.23           H  
ATOM   3669 HG12 VAL A 225      16.653   0.094  -3.401  1.00 89.23           H  
ATOM   3670 HG13 VAL A 225      17.858   0.827  -2.310  1.00 89.23           H  
ATOM   3671  CG2 VAL A 225      18.441  -1.332  -4.901  1.00 89.23           C  
ATOM   3672 HG21 VAL A 225      19.123  -1.409  -5.747  1.00 89.23           H  
ATOM   3673 HG22 VAL A 225      17.415  -1.368  -5.268  1.00 89.23           H  
ATOM   3674 HG23 VAL A 225      18.633  -2.181  -4.245  1.00 89.23           H  
ATOM   3675  N   LYS A 226      19.727   3.001  -3.837  1.00 90.10           N  
ATOM   3676  H   LYS A 226      20.565   2.459  -3.992  1.00 90.10           H  
ATOM   3677  CA  LYS A 226      19.864   4.344  -3.247  1.00 90.10           C  
ATOM   3678  HA  LYS A 226      19.229   4.426  -2.365  1.00 90.10           H  
ATOM   3679  C   LYS A 226      19.410   5.424  -4.227  1.00 90.10           C  
ATOM   3680  CB  LYS A 226      21.322   4.605  -2.846  1.00 90.10           C  
ATOM   3681  HB2 LYS A 226      21.969   4.340  -3.682  1.00 90.10           H  
ATOM   3682  HB3 LYS A 226      21.446   5.672  -2.661  1.00 90.10           H  
ATOM   3683  O   LYS A 226      18.690   6.331  -3.823  1.00 90.10           O  
ATOM   3684  CG  LYS A 226      21.776   3.856  -1.584  1.00 90.10           C  
ATOM   3685  HG2 LYS A 226      21.222   4.219  -0.718  1.00 90.10           H  
ATOM   3686  HG3 LYS A 226      21.604   2.785  -1.697  1.00 90.10           H  
ATOM   3687  CD  LYS A 226      23.274   4.121  -1.398  1.00 90.10           C  
ATOM   3688  HD2 LYS A 226      23.452   5.184  -1.238  1.00 90.10           H  
ATOM   3689  HD3 LYS A 226      23.781   3.828  -2.317  1.00 90.10           H  
ATOM   3690  CE  LYS A 226      23.878   3.322  -0.246  1.00 90.10           C  
ATOM   3691  HE2 LYS A 226      23.597   3.752   0.716  1.00 90.10           H  
ATOM   3692  HE3 LYS A 226      23.485   2.307  -0.288  1.00 90.10           H  
ATOM   3693  NZ  LYS A 226      25.353   3.251  -0.391  1.00 90.10           N  
ATOM   3694  HZ1 LYS A 226      25.670   2.390   0.031  1.00 90.10           H  
ATOM   3695  HZ2 LYS A 226      25.624   3.188  -1.362  1.00 90.10           H  
ATOM   3696  HZ3 LYS A 226      25.844   4.043   0.000  1.00 90.10           H  
ATOM   3697  N   GLY A 227      19.753   5.293  -5.508  1.00 88.38           N  
ATOM   3698  H   GLY A 227      20.421   4.573  -5.743  1.00 88.38           H  
ATOM   3699  CA  GLY A 227      19.312   6.183  -6.583  1.00 88.38           C  
ATOM   3700  HA2 GLY A 227      19.658   7.198  -6.382  1.00 88.38           H  
ATOM   3701  HA3 GLY A 227      19.762   5.844  -7.515  1.00 88.38           H  
ATOM   3702  C   GLY A 227      17.792   6.206  -6.767  1.00 88.38           C  
ATOM   3703  O   GLY A 227      17.211   7.266  -6.989  1.00 88.38           O  
ATOM   3704  N   ILE A 228      17.115   5.061  -6.615  1.00 87.83           N  
ATOM   3705  H   ILE A 228      17.642   4.207  -6.500  1.00 87.83           H  
ATOM   3706  CA  ILE A 228      15.647   5.023  -6.551  1.00 87.83           C  
ATOM   3707  HA  ILE A 228      15.254   5.526  -7.435  1.00 87.83           H  
ATOM   3708  C   ILE A 228      15.149   5.825  -5.355  1.00 87.83           C  
ATOM   3709  CB  ILE A 228      15.105   3.575  -6.534  1.00 87.83           C  
ATOM   3710  HB  ILE A 228      15.754   2.950  -5.920  1.00 87.83           H  
ATOM   3711  O   ILE A 228      14.280   6.676  -5.526  1.00 87.83           O  
ATOM   3712  CG1 ILE A 228      15.160   3.056  -7.981  1.00 87.83           C  
ATOM   3713 HG12 ILE A 228      16.195   3.054  -8.321  1.00 87.83           H  
ATOM   3714 HG13 ILE A 228      14.589   3.722  -8.628  1.00 87.83           H  
ATOM   3715  CG2 ILE A 228      13.681   3.489  -5.934  1.00 87.83           C  
ATOM   3716 HG21 ILE A 228      13.284   2.476  -5.989  1.00 87.83           H  
ATOM   3717 HG22 ILE A 228      13.704   3.743  -4.875  1.00 87.83           H  
ATOM   3718 HG23 ILE A 228      13.011   4.184  -6.442  1.00 87.83           H  
ATOM   3719  CD1 ILE A 228      14.602   1.648  -8.151  1.00 87.83           C  
ATOM   3720 HD11 ILE A 228      15.120   0.959  -7.484  1.00 87.83           H  
ATOM   3721 HD12 ILE A 228      13.532   1.626  -7.945  1.00 87.83           H  
ATOM   3722 HD13 ILE A 228      14.730   1.369  -9.197  1.00 87.83           H  
ATOM   3723  N   PHE A 229      15.696   5.584  -4.165  1.00 87.20           N  
ATOM   3724  H   PHE A 229      16.435   4.899  -4.101  1.00 87.20           H  
ATOM   3725  CA  PHE A 229      15.265   6.277  -2.953  1.00 87.20           C  
ATOM   3726  HA  PHE A 229      14.205   6.081  -2.792  1.00 87.20           H  
ATOM   3727  C   PHE A 229      15.418   7.800  -3.069  1.00 87.20           C  
ATOM   3728  CB  PHE A 229      16.047   5.715  -1.761  1.00 87.20           C  
ATOM   3729  HB2 PHE A 229      17.117   5.786  -1.956  1.00 87.20           H  
ATOM   3730  HB3 PHE A 229      15.812   4.656  -1.652  1.00 87.20           H  
ATOM   3731  O   PHE A 229      14.482   8.532  -2.758  1.00 87.20           O  
ATOM   3732  CG  PHE A 229      15.756   6.421  -0.455  1.00 87.20           C  
ATOM   3733  CD1 PHE A 229      16.595   7.463  -0.019  1.00 87.20           C  
ATOM   3734  HD1 PHE A 229      17.442   7.762  -0.620  1.00 87.20           H  
ATOM   3735  CD2 PHE A 229      14.647   6.042   0.322  1.00 87.20           C  
ATOM   3736  HD2 PHE A 229      13.999   5.245  -0.013  1.00 87.20           H  
ATOM   3737  CE1 PHE A 229      16.331   8.120   1.194  1.00 87.20           C  
ATOM   3738  HE1 PHE A 229      16.979   8.919   1.523  1.00 87.20           H  
ATOM   3739  CE2 PHE A 229      14.394   6.689   1.544  1.00 87.20           C  
ATOM   3740  HE2 PHE A 229      13.563   6.379   2.160  1.00 87.20           H  
ATOM   3741  CZ  PHE A 229      15.233   7.728   1.978  1.00 87.20           C  
ATOM   3742  HZ  PHE A 229      15.041   8.221   2.920  1.00 87.20           H  
ATOM   3743  N   THR A 230      16.556   8.283  -3.572  1.00 88.63           N  
ATOM   3744  H   THR A 230      17.287   7.639  -3.841  1.00 88.63           H  
ATOM   3745  CA  THR A 230      16.826   9.722  -3.727  1.00 88.63           C  
ATOM   3746  HA  THR A 230      16.544  10.230  -2.804  1.00 88.63           H  
ATOM   3747  C   THR A 230      16.014  10.383  -4.838  1.00 88.63           C  
ATOM   3748  CB  THR A 230      18.317   9.986  -3.978  1.00 88.63           C  
ATOM   3749  HB  THR A 230      18.464  11.049  -4.169  1.00 88.63           H  
ATOM   3750  O   THR A 230      15.859  11.601  -4.829  1.00 88.63           O  
ATOM   3751  CG2 THR A 230      19.183   9.590  -2.782  1.00 88.63           C  
ATOM   3752 HG21 THR A 230      19.093   8.524  -2.576  1.00 88.63           H  
ATOM   3753 HG22 THR A 230      18.865  10.151  -1.903  1.00 88.63           H  
ATOM   3754 HG23 THR A 230      20.226   9.826  -2.990  1.00 88.63           H  
ATOM   3755  OG1 THR A 230      18.769   9.255  -5.089  1.00 88.63           O  
ATOM   3756  HG1 THR A 230      19.725   9.336  -5.124  1.00 88.63           H  
ATOM   3757  N   SER A 231      15.476   9.603  -5.777  1.00 90.78           N  
ATOM   3758  H   SER A 231      15.733   8.626  -5.773  1.00 90.78           H  
ATOM   3759  CA  SER A 231      14.651  10.112  -6.877  1.00 90.78           C  
ATOM   3760  HA  SER A 231      15.052  11.078  -7.184  1.00 90.78           H  
ATOM   3761  C   SER A 231      13.175  10.344  -6.530  1.00 90.78           C  
ATOM   3762  CB  SER A 231      14.768   9.168  -8.066  1.00 90.78           C  
ATOM   3763  HB2 SER A 231      15.821   8.971  -8.269  1.00 90.78           H  
ATOM   3764  HB3 SER A 231      14.341   9.664  -8.938  1.00 90.78           H  
ATOM   3765  O   SER A 231      12.454  10.929  -7.337  1.00 90.78           O  
ATOM   3766  OG  SER A 231      14.085   7.946  -7.839  1.00 90.78           O  
ATOM   3767  HG  SER A 231      14.256   7.642  -6.945  1.00 90.78           H  
ATOM   3768  N   LEU A 232      12.713   9.866  -5.371  1.00 93.87           N  
ATOM   3769  H   LEU A 232      13.375   9.458  -4.726  1.00 93.87           H  
ATOM   3770  CA  LEU A 232      11.337  10.055  -4.904  1.00 93.87           C  
ATOM   3771  HA  LEU A 232      10.662  10.023  -5.759  1.00 93.87           H  
ATOM   3772  C   LEU A 232      11.153  11.430  -4.246  1.00 93.87           C  
ATOM   3773  CB  LEU A 232      10.962   8.926  -3.926  1.00 93.87           C  
ATOM   3774  HB2 LEU A 232       9.956   9.119  -3.552  1.00 93.87           H  
ATOM   3775  HB3 LEU A 232      11.647   8.969  -3.079  1.00 93.87           H  
ATOM   3776  O   LEU A 232      12.109  12.038  -3.760  1.00 93.87           O  
ATOM   3777  CG  LEU A 232      10.990   7.504  -4.514  1.00 93.87           C  
ATOM   3778  HG  LEU A 232      11.986   7.293  -4.903  1.00 93.87           H  
ATOM   3779  CD1 LEU A 232      10.689   6.481  -3.416  1.00 93.87           C  
ATOM   3780 HD11 LEU A 232      11.419   6.595  -2.615  1.00 93.87           H  
ATOM   3781 HD12 LEU A 232      10.768   5.473  -3.823  1.00 93.87           H  
ATOM   3782 HD13 LEU A 232       9.687   6.643  -3.018  1.00 93.87           H  
ATOM   3783  CD2 LEU A 232       9.981   7.316  -5.647  1.00 93.87           C  
ATOM   3784 HD21 LEU A 232       9.996   6.283  -5.994  1.00 93.87           H  
ATOM   3785 HD22 LEU A 232      10.255   7.961  -6.482  1.00 93.87           H  
ATOM   3786 HD23 LEU A 232       8.980   7.582  -5.307  1.00 93.87           H  
ATOM   3787  N   ASP A 233       9.907  11.906  -4.161  1.00 95.13           N  
ATOM   3788  H   ASP A 233       9.141  11.403  -4.586  1.00 95.13           H  
ATOM   3789  CA  ASP A 233       9.597  13.147  -3.446  1.00 95.13           C  
ATOM   3790  HA  ASP A 233      10.329  13.898  -3.744  1.00 95.13           H  
ATOM   3791  C   ASP A 233       9.723  12.957  -1.922  1.00 95.13           C  
ATOM   3792  CB  ASP A 233       8.227  13.692  -3.873  1.00 95.13           C  
ATOM   3793  HB2 ASP A 233       7.448  12.992  -3.572  1.00 95.13           H  
ATOM   3794  HB3 ASP A 233       8.209  13.775  -4.959  1.00 95.13           H  
ATOM   3795  O   ASP A 233       8.787  12.574  -1.209  1.00 95.13           O  
ATOM   3796  CG  ASP A 233       7.919  15.073  -3.271  1.00 95.13           C  
ATOM   3797  OD1 ASP A 233       8.583  15.478  -2.281  1.00 95.13           O  
ATOM   3798  OD2 ASP A 233       6.974  15.719  -3.769  1.00 95.13           O  
ATOM   3799  N   MET A 234      10.915  13.258  -1.404  1.00 94.52           N  
ATOM   3800  H   MET A 234      11.665  13.403  -2.065  1.00 94.52           H  
ATOM   3801  CA  MET A 234      11.225  13.162   0.023  1.00 94.52           C  
ATOM   3802  HA  MET A 234      10.979  12.153   0.355  1.00 94.52           H  
ATOM   3803  C   MET A 234      10.401  14.119   0.891  1.00 94.52           C  
ATOM   3804  CB  MET A 234      12.725  13.409   0.247  1.00 94.52           C  
ATOM   3805  HB2 MET A 234      12.923  13.451   1.318  1.00 94.52           H  
ATOM   3806  HB3 MET A 234      13.003  14.371  -0.183  1.00 94.52           H  
ATOM   3807  O   MET A 234      10.195  13.833   2.073  1.00 94.52           O  
ATOM   3808  CG  MET A 234      13.605  12.312  -0.369  1.00 94.52           C  
ATOM   3809  HG2 MET A 234      14.643  12.507  -0.098  1.00 94.52           H  
ATOM   3810  HG3 MET A 234      13.535  12.379  -1.455  1.00 94.52           H  
ATOM   3811  SD  MET A 234      13.198  10.605   0.105  1.00 94.52           S  
ATOM   3812  CE  MET A 234      13.338  10.671   1.907  1.00 94.52           C  
ATOM   3813  HE1 MET A 234      13.140   9.678   2.310  1.00 94.52           H  
ATOM   3814  HE2 MET A 234      12.605  11.370   2.309  1.00 94.52           H  
ATOM   3815  HE3 MET A 234      14.346  10.981   2.182  1.00 94.52           H  
ATOM   3816  N   THR A 235       9.916  15.235   0.342  1.00 96.35           N  
ATOM   3817  H   THR A 235       9.980  15.348  -0.660  1.00 96.35           H  
ATOM   3818  CA  THR A 235       9.034  16.162   1.067  1.00 96.35           C  
ATOM   3819  HA  THR A 235       9.469  16.391   2.040  1.00 96.35           H  
ATOM   3820  C   THR A 235       7.682  15.502   1.302  1.00 96.35           C  
ATOM   3821  CB  THR A 235       8.860  17.480   0.299  1.00 96.35           C  
ATOM   3822  HB  THR A 235       8.408  17.293  -0.676  1.00 96.35           H  
ATOM   3823  O   THR A 235       7.186  15.489   2.432  1.00 96.35           O  
ATOM   3824  CG2 THR A 235       7.997  18.493   1.050  1.00 96.35           C  
ATOM   3825 HG21 THR A 235       8.408  18.671   2.043  1.00 96.35           H  
ATOM   3826 HG22 THR A 235       6.975  18.124   1.138  1.00 96.35           H  
ATOM   3827 HG23 THR A 235       7.976  19.431   0.495  1.00 96.35           H  
ATOM   3828  OG1 THR A 235      10.125  18.074   0.117  1.00 96.35           O  
ATOM   3829  HG1 THR A 235      10.175  18.306  -0.814  1.00 96.35           H  
ATOM   3830  N   LYS A 236       7.127  14.871   0.266  1.00 95.74           N  
ATOM   3831  H   LYS A 236       7.596  14.925  -0.627  1.00 95.74           H  
ATOM   3832  CA  LYS A 236       5.862  14.138   0.347  1.00 95.74           C  
ATOM   3833  HA  LYS A 236       5.111  14.795   0.785  1.00 95.74           H  
ATOM   3834  C   LYS A 236       5.957  12.915   1.264  1.00 95.74           C  
ATOM   3835  CB  LYS A 236       5.437  13.811  -1.087  1.00 95.74           C  
ATOM   3836  HB2 LYS A 236       6.167  13.146  -1.549  1.00 95.74           H  
ATOM   3837  HB3 LYS A 236       5.417  14.742  -1.653  1.00 95.74           H  
ATOM   3838  O   LYS A 236       5.092  12.735   2.120  1.00 95.74           O  
ATOM   3839  CG  LYS A 236       4.057  13.162  -1.167  1.00 95.74           C  
ATOM   3840  HG2 LYS A 236       3.363  13.656  -0.487  1.00 95.74           H  
ATOM   3841  HG3 LYS A 236       4.161  12.115  -0.882  1.00 95.74           H  
ATOM   3842  CD  LYS A 236       3.520  13.267  -2.601  1.00 95.74           C  
ATOM   3843  HD2 LYS A 236       3.189  14.287  -2.793  1.00 95.74           H  
ATOM   3844  HD3 LYS A 236       4.321  13.047  -3.306  1.00 95.74           H  
ATOM   3845  CE  LYS A 236       2.347  12.301  -2.771  1.00 95.74           C  
ATOM   3846  HE2 LYS A 236       1.401  12.842  -2.737  1.00 95.74           H  
ATOM   3847  HE3 LYS A 236       2.382  11.619  -1.922  1.00 95.74           H  
ATOM   3848  NZ  LYS A 236       2.466  11.475  -3.985  1.00 95.74           N  
ATOM   3849  HZ1 LYS A 236       2.289  11.991  -4.835  1.00 95.74           H  
ATOM   3850  HZ2 LYS A 236       1.919  10.629  -3.911  1.00 95.74           H  
ATOM   3851  HZ3 LYS A 236       3.425  11.161  -4.026  1.00 95.74           H  
ATOM   3852  N   ILE A 237       7.046  12.145   1.184  1.00 96.42           N  
ATOM   3853  H   ILE A 237       7.686  12.325   0.423  1.00 96.42           H  
ATOM   3854  CA  ILE A 237       7.305  11.008   2.090  1.00 96.42           C  
ATOM   3855  HA  ILE A 237       6.480  10.301   2.006  1.00 96.42           H  
ATOM   3856  C   ILE A 237       7.357  11.464   3.556  1.00 96.42           C  
ATOM   3857  CB  ILE A 237       8.606  10.279   1.686  1.00 96.42           C  
ATOM   3858  HB  ILE A 237       9.403  11.019   1.609  1.00 96.42           H  
ATOM   3859  O   ILE A 237       6.725  10.848   4.415  1.00 96.42           O  
ATOM   3860  CG1 ILE A 237       8.434   9.581   0.319  1.00 96.42           C  
ATOM   3861 HG12 ILE A 237       7.907   8.638   0.463  1.00 96.42           H  
ATOM   3862 HG13 ILE A 237       7.832  10.194  -0.351  1.00 96.42           H  
ATOM   3863  CG2 ILE A 237       9.018   9.227   2.740  1.00 96.42           C  
ATOM   3864 HG21 ILE A 237       9.897   8.677   2.407  1.00 96.42           H  
ATOM   3865 HG22 ILE A 237       9.270   9.706   3.686  1.00 96.42           H  
ATOM   3866 HG23 ILE A 237       8.203   8.521   2.899  1.00 96.42           H  
ATOM   3867  CD1 ILE A 237       9.766   9.309  -0.388  1.00 96.42           C  
ATOM   3868 HD11 ILE A 237      10.188  10.246  -0.752  1.00 96.42           H  
ATOM   3869 HD12 ILE A 237       9.590   8.654  -1.241  1.00 96.42           H  
ATOM   3870 HD13 ILE A 237      10.486   8.842   0.284  1.00 96.42           H  
ATOM   3871  N   ARG A 238       8.068  12.559   3.863  1.00 96.25           N  
ATOM   3872  H   ARG A 238       8.563  13.032   3.120  1.00 96.25           H  
ATOM   3873  CA  ARG A 238       8.108  13.126   5.225  1.00 96.25           C  
ATOM   3874  HA  ARG A 238       8.419  12.356   5.931  1.00 96.25           H  
ATOM   3875  C   ARG A 238       6.727  13.579   5.694  1.00 96.25           C  
ATOM   3876  CB  ARG A 238       9.092  14.300   5.287  1.00 96.25           C  
ATOM   3877  HB2 ARG A 238       8.920  14.859   6.208  1.00 96.25           H  
ATOM   3878  HB3 ARG A 238       8.899  14.968   4.448  1.00 96.25           H  
ATOM   3879  O   ARG A 238       6.380  13.324   6.843  1.00 96.25           O  
ATOM   3880  CG  ARG A 238      10.557  13.847   5.271  1.00 96.25           C  
ATOM   3881  HG2 ARG A 238      10.731  13.156   4.447  1.00 96.25           H  
ATOM   3882  HG3 ARG A 238      10.794  13.343   6.208  1.00 96.25           H  
ATOM   3883  CD  ARG A 238      11.448  15.081   5.103  1.00 96.25           C  
ATOM   3884  HD2 ARG A 238      11.322  15.734   5.967  1.00 96.25           H  
ATOM   3885  HD3 ARG A 238      11.107  15.612   4.214  1.00 96.25           H  
ATOM   3886  NE  ARG A 238      12.872  14.724   4.955  1.00 96.25           N  
ATOM   3887  HE  ARG A 238      13.179  13.874   5.405  1.00 96.25           H  
ATOM   3888  NH1 ARG A 238      13.484  16.524   3.658  1.00 96.25           N  
ATOM   3889 HH11 ARG A 238      12.530  16.854   3.665  1.00 96.25           H  
ATOM   3890 HH12 ARG A 238      14.182  17.029   3.130  1.00 96.25           H  
ATOM   3891  NH2 ARG A 238      15.008  14.994   4.205  1.00 96.25           N  
ATOM   3892 HH21 ARG A 238      15.689  15.529   3.686  1.00 96.25           H  
ATOM   3893 HH22 ARG A 238      15.294  14.148   4.677  1.00 96.25           H  
ATOM   3894  CZ  ARG A 238      13.775  15.413   4.277  1.00 96.25           C  
ATOM   3895  N   GLY A 239       5.933  14.188   4.811  1.00 96.97           N  
ATOM   3896  H   GLY A 239       6.304  14.395   3.895  1.00 96.97           H  
ATOM   3897  CA  GLY A 239       4.542  14.552   5.093  1.00 96.97           C  
ATOM   3898  HA2 GLY A 239       4.510  15.272   5.910  1.00 96.97           H  
ATOM   3899  HA3 GLY A 239       4.110  15.008   4.202  1.00 96.97           H  
ATOM   3900  C   GLY A 239       3.682  13.344   5.474  1.00 96.97           C  
ATOM   3901  O   GLY A 239       2.951  13.400   6.459  1.00 96.97           O  
ATOM   3902  N   TYR A 240       3.830  12.224   4.763  1.00 96.98           N  
ATOM   3903  H   TYR A 240       4.404  12.251   3.933  1.00 96.98           H  
ATOM   3904  CA  TYR A 240       3.132  10.977   5.087  1.00 96.98           C  
ATOM   3905  HA  TYR A 240       2.075  11.198   5.241  1.00 96.98           H  
ATOM   3906  C   TYR A 240       3.586  10.337   6.397  1.00 96.98           C  
ATOM   3907  CB  TYR A 240       3.301   9.988   3.926  1.00 96.98           C  
ATOM   3908  HB2 TYR A 240       2.976   9.001   4.253  1.00 96.98           H  
ATOM   3909  HB3 TYR A 240       4.362   9.916   3.687  1.00 96.98           H  
ATOM   3910  O   TYR A 240       2.752   9.845   7.156  1.00 96.98           O  
ATOM   3911  CG  TYR A 240       2.543  10.334   2.661  1.00 96.98           C  
ATOM   3912  CD1 TYR A 240       1.279  10.957   2.737  1.00 96.98           C  
ATOM   3913  HD1 TYR A 240       0.806  11.176   3.682  1.00 96.98           H  
ATOM   3914  CD2 TYR A 240       3.084   9.990   1.405  1.00 96.98           C  
ATOM   3915  HD2 TYR A 240       4.033   9.479   1.343  1.00 96.98           H  
ATOM   3916  CE1 TYR A 240       0.604  11.322   1.569  1.00 96.98           C  
ATOM   3917  HE1 TYR A 240      -0.342  11.837   1.651  1.00 96.98           H  
ATOM   3918  CE2 TYR A 240       2.385  10.319   0.226  1.00 96.98           C  
ATOM   3919  HE2 TYR A 240       2.791  10.047  -0.737  1.00 96.98           H  
ATOM   3920  OH  TYR A 240       0.488  11.452  -0.774  1.00 96.98           O  
ATOM   3921  HH  TYR A 240      -0.261  11.983  -0.494  1.00 96.98           H  
ATOM   3922  CZ  TYR A 240       1.163  11.022   0.318  1.00 96.98           C  
ATOM   3923  N   ILE A 241       4.884  10.365   6.702  1.00 95.15           N  
ATOM   3924  H   ILE A 241       5.531  10.750   6.029  1.00 95.15           H  
ATOM   3925  CA  ILE A 241       5.385   9.890   7.999  1.00 95.15           C  
ATOM   3926  HA  ILE A 241       5.015   8.878   8.166  1.00 95.15           H  
ATOM   3927  C   ILE A 241       4.812  10.753   9.130  1.00 95.15           C  
ATOM   3928  CB  ILE A 241       6.927   9.839   8.008  1.00 95.15           C  
ATOM   3929  HB  ILE A 241       7.311  10.807   7.688  1.00 95.15           H  
ATOM   3930  O   ILE A 241       4.292  10.205  10.098  1.00 95.15           O  
ATOM   3931  CG1 ILE A 241       7.420   8.750   7.026  1.00 95.15           C  
ATOM   3932 HG12 ILE A 241       6.919   8.870   6.065  1.00 95.15           H  
ATOM   3933 HG13 ILE A 241       7.156   7.765   7.411  1.00 95.15           H  
ATOM   3934  CG2 ILE A 241       7.458   9.548   9.425  1.00 95.15           C  
ATOM   3935 HG21 ILE A 241       7.186  10.350  10.112  1.00 95.15           H  
ATOM   3936 HG22 ILE A 241       8.546   9.492   9.433  1.00 95.15           H  
ATOM   3937 HG23 ILE A 241       7.043   8.615   9.806  1.00 95.15           H  
ATOM   3938  CD1 ILE A 241       8.927   8.792   6.752  1.00 95.15           C  
ATOM   3939 HD11 ILE A 241       9.170   8.066   5.976  1.00 95.15           H  
ATOM   3940 HD12 ILE A 241       9.212   9.786   6.407  1.00 95.15           H  
ATOM   3941 HD13 ILE A 241       9.490   8.539   7.650  1.00 95.15           H  
ATOM   3942  N   ALA A 242       4.816  12.080   8.976  1.00 94.26           N  
ATOM   3943  H   ALA A 242       5.262  12.480   8.162  1.00 94.26           H  
ATOM   3944  CA  ALA A 242       4.222  12.990   9.951  1.00 94.26           C  
ATOM   3945  HA  ALA A 242       4.685  12.807  10.921  1.00 94.26           H  
ATOM   3946  C   ALA A 242       2.708  12.764  10.106  1.00 94.26           C  
ATOM   3947  CB  ALA A 242       4.533  14.431   9.530  1.00 94.26           C  
ATOM   3948  HB1 ALA A 242       4.136  15.121  10.275  1.00 94.26           H  
ATOM   3949  HB2 ALA A 242       5.612  14.568   9.464  1.00 94.26           H  
ATOM   3950  HB3 ALA A 242       4.082  14.646   8.562  1.00 94.26           H  
ATOM   3951  O   ALA A 242       2.187  12.839  11.215  1.00 94.26           O  
ATOM   3952  N   GLU A 243       1.979  12.458   9.028  1.00 94.27           N  
ATOM   3953  H   GLU A 243       2.421  12.482   8.120  1.00 94.27           H  
ATOM   3954  CA  GLU A 243       0.563  12.083   9.107  1.00 94.27           C  
ATOM   3955  HA  GLU A 243       0.018  12.883   9.608  1.00 94.27           H  
ATOM   3956  C   GLU A 243       0.361  10.806   9.935  1.00 94.27           C  
ATOM   3957  CB  GLU A 243      -0.021  11.918   7.694  1.00 94.27           C  
ATOM   3958  HB2 GLU A 243       0.458  11.072   7.201  1.00 94.27           H  
ATOM   3959  HB3 GLU A 243       0.179  12.822   7.119  1.00 94.27           H  
ATOM   3960  O   GLU A 243      -0.524  10.773  10.787  1.00 94.27           O  
ATOM   3961  CG  GLU A 243      -1.538  11.684   7.739  1.00 94.27           C  
ATOM   3962  HG2 GLU A 243      -1.752  10.823   8.372  1.00 94.27           H  
ATOM   3963  HG3 GLU A 243      -2.013  12.556   8.188  1.00 94.27           H  
ATOM   3964  CD  GLU A 243      -2.167  11.417   6.368  1.00 94.27           C  
ATOM   3965  OE1 GLU A 243      -3.378  11.098   6.357  1.00 94.27           O  
ATOM   3966  OE2 GLU A 243      -1.485  11.471   5.323  1.00 94.27           O  
ATOM   3967  N   LEU A 244       1.192   9.780   9.733  1.00 92.70           N  
ATOM   3968  H   LEU A 244       1.901   9.877   9.020  1.00 92.70           H  
ATOM   3969  CA  LEU A 244       1.139   8.532  10.503  1.00 92.70           C  
ATOM   3970  HA  LEU A 244       0.120   8.147  10.478  1.00 92.70           H  
ATOM   3971  C   LEU A 244       1.497   8.747  11.980  1.00 92.70           C  
ATOM   3972  CB  LEU A 244       2.089   7.499   9.871  1.00 92.70           C  
ATOM   3973  HB2 LEU A 244       2.185   6.656  10.555  1.00 92.70           H  
ATOM   3974  HB3 LEU A 244       3.074   7.952   9.761  1.00 92.70           H  
ATOM   3975  O   LEU A 244       0.834   8.194  12.853  1.00 92.70           O  
ATOM   3976  CG  LEU A 244       1.623   6.960   8.513  1.00 92.70           C  
ATOM   3977  HG  LEU A 244       1.263   7.785   7.898  1.00 92.70           H  
ATOM   3978  CD1 LEU A 244       2.769   6.259   7.783  1.00 92.70           C  
ATOM   3979 HD11 LEU A 244       3.088   5.387   8.353  1.00 92.70           H  
ATOM   3980 HD12 LEU A 244       2.445   5.940   6.792  1.00 92.70           H  
ATOM   3981 HD13 LEU A 244       3.603   6.950   7.665  1.00 92.70           H  
ATOM   3982  CD2 LEU A 244       0.504   5.930   8.677  1.00 92.70           C  
ATOM   3983 HD21 LEU A 244       0.212   5.560   7.695  1.00 92.70           H  
ATOM   3984 HD22 LEU A 244       0.845   5.100   9.297  1.00 92.70           H  
ATOM   3985 HD23 LEU A 244      -0.356   6.399   9.155  1.00 92.70           H  
ATOM   3986  N   GLU A 245       2.499   9.571  12.277  1.00 90.00           N  
ATOM   3987  H   GLU A 245       3.039   9.960  11.517  1.00 90.00           H  
ATOM   3988  CA  GLU A 245       2.897   9.907  13.651  1.00 90.00           C  
ATOM   3989  HA  GLU A 245       3.017   8.991  14.230  1.00 90.00           H  
ATOM   3990  C   GLU A 245       1.832  10.744  14.379  1.00 90.00           C  
ATOM   3991  CB  GLU A 245       4.246  10.646  13.620  1.00 90.00           C  
ATOM   3992  HB2 GLU A 245       4.181  11.462  12.901  1.00 90.00           H  
ATOM   3993  HB3 GLU A 245       4.442  11.067  14.606  1.00 90.00           H  
ATOM   3994  O   GLU A 245       1.589  10.539  15.569  1.00 90.00           O  
ATOM   3995  CG  GLU A 245       5.411   9.708  13.253  1.00 90.00           C  
ATOM   3996  HG2 GLU A 245       5.510   8.962  14.042  1.00 90.00           H  
ATOM   3997  HG3 GLU A 245       5.174   9.171  12.334  1.00 90.00           H  
ATOM   3998  CD  GLU A 245       6.761  10.426  13.064  1.00 90.00           C  
ATOM   3999  OE1 GLU A 245       7.775   9.698  12.919  1.00 90.00           O  
ATOM   4000  OE2 GLU A 245       6.787  11.676  13.032  1.00 90.00           O  
ATOM   4001  N   ASN A 246       1.157  11.645  13.658  1.00 86.48           N  
ATOM   4002  H   ASN A 246       1.453  11.796  12.704  1.00 86.48           H  
ATOM   4003  CA  ASN A 246       0.057  12.460  14.182  1.00 86.48           C  
ATOM   4004  HA  ASN A 246       0.279  12.729  15.215  1.00 86.48           H  
ATOM   4005  C   ASN A 246      -1.290  11.726  14.194  1.00 86.48           C  
ATOM   4006  CB  ASN A 246      -0.053  13.743  13.348  1.00 86.48           C  
ATOM   4007  HB2 ASN A 246      -0.967  14.272  13.619  1.00 86.48           H  
ATOM   4008  HB3 ASN A 246      -0.111  13.489  12.290  1.00 86.48           H  
ATOM   4009  O   ASN A 246      -2.227  12.162  14.877  1.00 86.48           O  
ATOM   4010  CG  ASN A 246       1.095  14.699  13.600  1.00 86.48           C  
ATOM   4011  ND2 ASN A 246       1.653  15.283  12.571  1.00 86.48           N  
ATOM   4012 HD21 ASN A 246       2.469  15.832  12.799  1.00 86.48           H  
ATOM   4013 HD22 ASN A 246       1.566  14.813  11.681  1.00 86.48           H  
ATOM   4014  OD1 ASN A 246       1.475  14.970  14.723  1.00 86.48           O  
ATOM   4015  N   SER A 247      -1.424  10.638  13.428  1.00 74.91           N  
ATOM   4016  H   SER A 247      -0.660  10.377  12.822  1.00 74.91           H  
ATOM   4017  CA  SER A 247      -2.626   9.815  13.443  1.00 74.91           C  
ATOM   4018  HA  SER A 247      -3.463  10.479  13.228  1.00 74.91           H  
ATOM   4019  C   SER A 247      -2.811   9.271  14.858  1.00 74.91           C  
ATOM   4020  CB  SER A 247      -2.638   8.755  12.331  1.00 74.91           C  
ATOM   4021  HB2 SER A 247      -3.642   8.337  12.270  1.00 74.91           H  
ATOM   4022  HB3 SER A 247      -2.429   9.238  11.377  1.00 74.91           H  
ATOM   4023  O   SER A 247      -1.912   8.697  15.474  1.00 74.91           O  
ATOM   4024  OG  SER A 247      -1.736   7.685  12.509  1.00 74.91           O  
ATOM   4025  HG  SER A 247      -0.876   8.008  12.786  1.00 74.91           H  
ATOM   4026  N   LYS A 248      -3.962   9.600  15.452  1.00 62.13           N  
ATOM   4027  H   LYS A 248      -4.643  10.109  14.907  1.00 62.13           H  
ATOM   4028  CA  LYS A 248      -4.222   9.323  16.861  1.00 62.13           C  
ATOM   4029  HA  LYS A 248      -3.402   9.739  17.447  1.00 62.13           H  
ATOM   4030  C   LYS A 248      -4.221   7.811  17.064  1.00 62.13           C  
ATOM   4031  CB  LYS A 248      -5.539   9.965  17.325  1.00 62.13           C  
ATOM   4032  HB2 LYS A 248      -6.355   9.635  16.681  1.00 62.13           H  
ATOM   4033  HB3 LYS A 248      -5.748   9.625  18.339  1.00 62.13           H  
ATOM   4034  O   LYS A 248      -5.203   7.138  16.770  1.00 62.13           O  
ATOM   4035  CG  LYS A 248      -5.464  11.499  17.324  1.00 62.13           C  
ATOM   4036  HG2 LYS A 248      -4.609  11.813  17.921  1.00 62.13           H  
ATOM   4037  HG3 LYS A 248      -5.330  11.856  16.302  1.00 62.13           H  
ATOM   4038  CD  LYS A 248      -6.740  12.114  17.912  1.00 62.13           C  
ATOM   4039  HD2 LYS A 248      -6.861  11.762  18.936  1.00 62.13           H  
ATOM   4040  HD3 LYS A 248      -7.600  11.804  17.318  1.00 62.13           H  
ATOM   4041  CE  LYS A 248      -6.603  13.640  17.893  1.00 62.13           C  
ATOM   4042  HE2 LYS A 248      -5.671  13.901  18.394  1.00 62.13           H  
ATOM   4043  HE3 LYS A 248      -6.516  13.971  16.859  1.00 62.13           H  
ATOM   4044  NZ  LYS A 248      -7.741  14.308  18.567  1.00 62.13           N  
ATOM   4045  HZ1 LYS A 248      -7.604  15.308  18.550  1.00 62.13           H  
ATOM   4046  HZ2 LYS A 248      -7.773  14.014  19.533  1.00 62.13           H  
ATOM   4047  HZ3 LYS A 248      -8.611  14.079  18.108  1.00 62.13           H  
ATOM   4048  N   HIS A 249      -3.141   7.299  17.648  1.00 57.76           N  
ATOM   4049  H   HIS A 249      -2.293   7.843  17.572  1.00 57.76           H  
ATOM   4050  CA  HIS A 249      -3.069   5.920  18.138  1.00 57.76           C  
ATOM   4051  HA  HIS A 249      -3.197   5.236  17.299  1.00 57.76           H  
ATOM   4052  C   HIS A 249      -4.162   5.616  19.173  1.00 57.76           C  
ATOM   4053  CB  HIS A 249      -1.703   5.695  18.781  1.00 57.76           C  
ATOM   4054  HB2 HIS A 249      -1.577   6.385  19.616  1.00 57.76           H  
ATOM   4055  HB3 HIS A 249      -1.663   4.680  19.175  1.00 57.76           H  
ATOM   4056  O   HIS A 249      -4.559   4.465  19.364  1.00 57.76           O  
ATOM   4057  CG  HIS A 249      -0.564   5.874  17.822  1.00 57.76           C  
ATOM   4058  CD2 HIS A 249       0.203   6.995  17.658  1.00 57.76           C  
ATOM   4059  HD2 HIS A 249       0.073   7.944  18.156  1.00 57.76           H  
ATOM   4060  ND1 HIS A 249      -0.076   4.913  16.969  1.00 57.76           N  
ATOM   4061  HD1 HIS A 249      -0.490   4.012  16.781  1.00 57.76           H  
ATOM   4062  CE1 HIS A 249       0.990   5.425  16.337  1.00 57.76           C  
ATOM   4063  HE1 HIS A 249       1.619   4.885  15.646  1.00 57.76           H  
ATOM   4064  NE2 HIS A 249       1.224   6.672  16.761  1.00 57.76           N  
ATOM   4065  N   GLU A 250      -4.679   6.653  19.837  1.00 54.18           N  
ATOM   4066  H   GLU A 250      -4.296   7.571  19.661  1.00 54.18           H  
ATOM   4067  CA  GLU A 250      -5.976   6.584  20.492  1.00 54.18           C  
ATOM   4068  HA  GLU A 250      -6.023   5.680  21.099  1.00 54.18           H  
ATOM   4069  C   GLU A 250      -7.059   6.469  19.417  1.00 54.18           C  
ATOM   4070  CB  GLU A 250      -6.200   7.783  21.427  1.00 54.18           C  
ATOM   4071  HB2 GLU A 250      -5.762   8.677  20.984  1.00 54.18           H  
ATOM   4072  HB3 GLU A 250      -7.271   7.940  21.553  1.00 54.18           H  
ATOM   4073  O   GLU A 250      -7.651   7.457  18.978  1.00 54.18           O  
ATOM   4074  CG  GLU A 250      -5.605   7.523  22.820  1.00 54.18           C  
ATOM   4075  HG2 GLU A 250      -6.101   6.655  23.254  1.00 54.18           H  
ATOM   4076  HG3 GLU A 250      -4.547   7.285  22.709  1.00 54.18           H  
ATOM   4077  CD  GLU A 250      -5.750   8.718  23.779  1.00 54.18           C  
ATOM   4078  OE1 GLU A 250      -5.312   8.590  24.948  1.00 54.18           O  
ATOM   4079  OE2 GLU A 250      -6.267   9.777  23.358  1.00 54.18           O  
ATOM   4080  N   THR A 251      -7.336   5.227  19.010  1.00 55.17           N  
ATOM   4081  H   THR A 251      -6.677   4.498  19.241  1.00 55.17           H  
ATOM   4082  CA  THR A 251      -8.603   4.882  18.363  1.00 55.17           C  
ATOM   4083  HA  THR A 251      -8.577   5.241  17.334  1.00 55.17           H  
ATOM   4084  C   THR A 251      -9.740   5.583  19.099  1.00 55.17           C  
ATOM   4085  CB  THR A 251      -8.871   3.366  18.367  1.00 55.17           C  
ATOM   4086  HB  THR A 251      -9.874   3.190  17.978  1.00 55.17           H  
ATOM   4087  O   THR A 251      -9.701   5.709  20.321  1.00 55.17           O  
ATOM   4088  CG2 THR A 251      -7.880   2.624  17.499  1.00 55.17           C  
ATOM   4089 HG21 THR A 251      -8.176   1.580  17.404  1.00 55.17           H  
ATOM   4090 HG22 THR A 251      -6.879   2.686  17.928  1.00 55.17           H  
ATOM   4091 HG23 THR A 251      -7.871   3.098  16.517  1.00 55.17           H  
ATOM   4092  OG1 THR A 251      -8.769   2.786  19.644  1.00 55.17           O  
ATOM   4093  HG1 THR A 251      -7.862   2.490  19.751  1.00 55.17           H  
ATOM   4094  N   VAL A 252     -10.790   6.012  18.397  1.00 54.60           N  
ATOM   4095  H   VAL A 252     -10.752   5.972  17.388  1.00 54.60           H  
ATOM   4096  CA  VAL A 252     -12.002   6.548  19.052  1.00 54.60           C  
ATOM   4097  HA  VAL A 252     -11.759   7.504  19.516  1.00 54.60           H  
ATOM   4098  C   VAL A 252     -12.482   5.608  20.170  1.00 54.60           C  
ATOM   4099  CB  VAL A 252     -13.115   6.766  18.009  1.00 54.60           C  
ATOM   4100  HB  VAL A 252     -13.312   5.824  17.498  1.00 54.60           H  
ATOM   4101  O   VAL A 252     -12.988   6.070  21.187  1.00 54.60           O  
ATOM   4102  CG1 VAL A 252     -14.428   7.252  18.637  1.00 54.60           C  
ATOM   4103 HG11 VAL A 252     -15.156   7.464  17.855  1.00 54.60           H  
ATOM   4104 HG12 VAL A 252     -14.845   6.482  19.287  1.00 54.60           H  
ATOM   4105 HG13 VAL A 252     -14.251   8.157  19.219  1.00 54.60           H  
ATOM   4106  CG2 VAL A 252     -12.682   7.803  16.962  1.00 54.60           C  
ATOM   4107 HG21 VAL A 252     -13.486   7.961  16.243  1.00 54.60           H  
ATOM   4108 HG22 VAL A 252     -12.446   8.750  17.448  1.00 54.60           H  
ATOM   4109 HG23 VAL A 252     -11.808   7.453  16.412  1.00 54.60           H  
ATOM   4110  N   LEU A 253     -12.249   4.299  20.010  1.00 53.30           N  
ATOM   4111  H   LEU A 253     -11.801   4.011  19.152  1.00 53.30           H  
ATOM   4112  CA  LEU A 253     -12.447   3.279  21.034  1.00 53.30           C  
ATOM   4113  HA  LEU A 253     -13.469   3.373  21.400  1.00 53.30           H  
ATOM   4114  C   LEU A 253     -11.523   3.447  22.250  1.00 53.30           C  
ATOM   4115  CB  LEU A 253     -12.258   1.885  20.408  1.00 53.30           C  
ATOM   4116  HB2 LEU A 253     -11.310   1.468  20.749  1.00 53.30           H  
ATOM   4117  HB3 LEU A 253     -12.202   1.948  19.321  1.00 53.30           H  
ATOM   4118  O   LEU A 253     -12.030   3.492  23.357  1.00 53.30           O  
ATOM   4119  CG  LEU A 253     -13.396   0.928  20.795  1.00 53.30           C  
ATOM   4120  HG  LEU A 253     -13.701   1.103  21.826  1.00 53.30           H  
ATOM   4121  CD1 LEU A 253     -14.591   1.119  19.857  1.00 53.30           C  
ATOM   4122 HD11 LEU A 253     -15.396   0.448  20.157  1.00 53.30           H  
ATOM   4123 HD12 LEU A 253     -14.309   0.900  18.827  1.00 53.30           H  
ATOM   4124 HD13 LEU A 253     -14.950   2.145  19.924  1.00 53.30           H  
ATOM   4125  CD2 LEU A 253     -12.932  -0.517  20.659  1.00 53.30           C  
ATOM   4126 HD21 LEU A 253     -12.071  -0.691  21.305  1.00 53.30           H  
ATOM   4127 HD22 LEU A 253     -13.744  -1.187  20.942  1.00 53.30           H  
ATOM   4128 HD23 LEU A 253     -12.645  -0.721  19.627  1.00 53.30           H  
ATOM   4129  N   ASN A 254     -10.205   3.580  22.072  1.00 61.25           N  
ATOM   4130  H   ASN A 254      -9.835   3.541  21.133  1.00 61.25           H  
ATOM   4131  CA  ASN A 254      -9.266   3.846  23.169  1.00 61.25           C  
ATOM   4132  HA  ASN A 254      -9.382   3.080  23.935  1.00 61.25           H  
ATOM   4133  C   ASN A 254      -9.547   5.180  23.849  1.00 61.25           C  
ATOM   4134  CB  ASN A 254      -7.814   3.844  22.663  1.00 61.25           C  
ATOM   4135  HB2 ASN A 254      -7.197   4.407  23.363  1.00 61.25           H  
ATOM   4136  HB3 ASN A 254      -7.761   4.337  21.692  1.00 61.25           H  
ATOM   4137  O   ASN A 254      -9.453   5.245  25.066  1.00 61.25           O  
ATOM   4138  CG  ASN A 254      -7.202   2.464  22.572  1.00 61.25           C  
ATOM   4139  ND2 ASN A 254      -6.021   2.364  22.007  1.00 61.25           N  
ATOM   4140 HD21 ASN A 254      -5.591   1.451  22.046  1.00 61.25           H  
ATOM   4141 HD22 ASN A 254      -5.517   3.182  21.693  1.00 61.25           H  
ATOM   4142  OD1 ASN A 254      -7.754   1.461  22.986  1.00 61.25           O  
ATOM   4143  N   LYS A 255      -9.931   6.216  23.095  1.00 65.05           N  
ATOM   4144  H   LYS A 255      -9.943   6.103  22.092  1.00 65.05           H  
ATOM   4145  CA  LYS A 255     -10.377   7.475  23.687  1.00 65.05           C  
ATOM   4146  HA  LYS A 255      -9.610   7.812  24.384  1.00 65.05           H  
ATOM   4147  C   LYS A 255     -11.635   7.247  24.525  1.00 65.05           C  
ATOM   4148  CB  LYS A 255     -10.561   8.559  22.619  1.00 65.05           C  
ATOM   4149  HB2 LYS A 255      -9.671   8.615  21.992  1.00 65.05           H  
ATOM   4150  HB3 LYS A 255     -11.429   8.333  22.000  1.00 65.05           H  
ATOM   4151  O   LYS A 255     -11.624   7.585  25.694  1.00 65.05           O  
ATOM   4152  CG  LYS A 255     -10.754   9.897  23.341  1.00 65.05           C  
ATOM   4153  HG2 LYS A 255      -9.853  10.126  23.909  1.00 65.05           H  
ATOM   4154  HG3 LYS A 255     -11.583   9.797  24.042  1.00 65.05           H  
ATOM   4155  CD  LYS A 255     -11.072  11.067  22.414  1.00 65.05           C  
ATOM   4156  HD2 LYS A 255     -10.214  11.284  21.777  1.00 65.05           H  
ATOM   4157  HD3 LYS A 255     -11.951  10.828  21.816  1.00 65.05           H  
ATOM   4158  CE  LYS A 255     -11.369  12.234  23.360  1.00 65.05           C  
ATOM   4159  HE2 LYS A 255     -12.096  11.891  24.097  1.00 65.05           H  
ATOM   4160  HE3 LYS A 255     -10.466  12.472  23.922  1.00 65.05           H  
ATOM   4161  NZ  LYS A 255     -11.894  13.430  22.666  1.00 65.05           N  
ATOM   4162  HZ1 LYS A 255     -12.761  13.198  22.204  1.00 65.05           H  
ATOM   4163  HZ2 LYS A 255     -11.214  13.812  22.024  1.00 65.05           H  
ATOM   4164  HZ3 LYS A 255     -12.110  14.121  23.371  1.00 65.05           H  
ATOM   4165  N   LYS A 256     -12.664   6.574  23.992  1.00 65.83           N  
ATOM   4166  H   LYS A 256     -12.607   6.307  23.020  1.00 65.83           H  
ATOM   4167  CA  LYS A 256     -13.858   6.193  24.769  1.00 65.83           C  
ATOM   4168  HA  LYS A 256     -14.322   7.098  25.163  1.00 65.83           H  
ATOM   4169  C   LYS A 256     -13.509   5.357  25.998  1.00 65.83           C  
ATOM   4170  CB  LYS A 256     -14.871   5.426  23.905  1.00 65.83           C  
ATOM   4171  HB2 LYS A 256     -14.350   4.758  23.219  1.00 65.83           H  
ATOM   4172  HB3 LYS A 256     -15.486   4.813  24.564  1.00 65.83           H  
ATOM   4173  O   LYS A 256     -14.039   5.621  27.062  1.00 65.83           O  
ATOM   4174  CG  LYS A 256     -15.807   6.357  23.128  1.00 65.83           C  
ATOM   4175  HG2 LYS A 256     -15.236   6.944  22.409  1.00 65.83           H  
ATOM   4176  HG3 LYS A 256     -16.296   7.034  23.829  1.00 65.83           H  
ATOM   4177  CD  LYS A 256     -16.875   5.531  22.399  1.00 65.83           C  
ATOM   4178  HD2 LYS A 256     -16.394   4.906  21.647  1.00 65.83           H  
ATOM   4179  HD3 LYS A 256     -17.382   4.894  23.124  1.00 65.83           H  
ATOM   4180  CE  LYS A 256     -17.899   6.458  21.737  1.00 65.83           C  
ATOM   4181  HE2 LYS A 256     -18.281   7.141  22.496  1.00 65.83           H  
ATOM   4182  HE3 LYS A 256     -17.393   7.055  20.979  1.00 65.83           H  
ATOM   4183  NZ  LYS A 256     -19.023   5.694  21.136  1.00 65.83           N  
ATOM   4184  HZ1 LYS A 256     -19.498   5.160  21.850  1.00 65.83           H  
ATOM   4185  HZ2 LYS A 256     -18.690   5.059  20.425  1.00 65.83           H  
ATOM   4186  HZ3 LYS A 256     -19.697   6.323  20.725  1.00 65.83           H  
ATOM   4187  N   TYR A 257     -12.632   4.364  25.879  1.00 74.98           N  
ATOM   4188  H   TYR A 257     -12.264   4.155  24.962  1.00 74.98           H  
ATOM   4189  CA  TYR A 257     -12.207   3.533  27.002  1.00 74.98           C  
ATOM   4190  HA  TYR A 257     -13.085   3.165  27.533  1.00 74.98           H  
ATOM   4191  C   TYR A 257     -11.415   4.325  28.027  1.00 74.98           C  
ATOM   4192  CB  TYR A 257     -11.368   2.346  26.516  1.00 74.98           C  
ATOM   4193  HB2 TYR A 257     -10.517   2.729  25.953  1.00 74.98           H  
ATOM   4194  HB3 TYR A 257     -10.972   1.830  27.391  1.00 74.98           H  
ATOM   4195  O   TYR A 257     -11.600   4.092  29.210  1.00 74.98           O  
ATOM   4196  CG  TYR A 257     -12.087   1.307  25.679  1.00 74.98           C  
ATOM   4197  CD1 TYR A 257     -13.468   1.061  25.842  1.00 74.98           C  
ATOM   4198  HD1 TYR A 257     -14.056   1.623  26.552  1.00 74.98           H  
ATOM   4199  CD2 TYR A 257     -11.339   0.525  24.778  1.00 74.98           C  
ATOM   4200  HD2 TYR A 257     -10.278   0.697  24.670  1.00 74.98           H  
ATOM   4201  CE1 TYR A 257     -14.099   0.052  25.097  1.00 74.98           C  
ATOM   4202  HE1 TYR A 257     -15.152  -0.151  25.228  1.00 74.98           H  
ATOM   4203  CE2 TYR A 257     -11.962  -0.508  24.056  1.00 74.98           C  
ATOM   4204  HE2 TYR A 257     -11.370  -1.135  23.406  1.00 74.98           H  
ATOM   4205  OH  TYR A 257     -13.959  -1.738  23.526  1.00 74.98           O  
ATOM   4206  HH  TYR A 257     -13.326  -2.270  23.038  1.00 74.98           H  
ATOM   4207  CZ  TYR A 257     -13.346  -0.739  24.212  1.00 74.98           C  
ATOM   4208  N   LYS A 258     -10.580   5.270  27.599  1.00 77.34           N  
ATOM   4209  H   LYS A 258     -10.452   5.387  26.604  1.00 77.34           H  
ATOM   4210  CA  LYS A 258      -9.851   6.174  28.484  1.00 77.34           C  
ATOM   4211  HA  LYS A 258      -9.372   5.590  29.270  1.00 77.34           H  
ATOM   4212  C   LYS A 258     -10.794   7.151  29.170  1.00 77.34           C  
ATOM   4213  CB  LYS A 258      -8.776   6.893  27.674  1.00 77.34           C  
ATOM   4214  HB2 LYS A 258      -8.170   6.143  27.165  1.00 77.34           H  
ATOM   4215  HB3 LYS A 258      -9.252   7.525  26.925  1.00 77.34           H  
ATOM   4216  O   LYS A 258     -10.686   7.297  30.375  1.00 77.34           O  
ATOM   4217  CG  LYS A 258      -7.853   7.746  28.550  1.00 77.34           C  
ATOM   4218  HG2 LYS A 258      -7.335   7.114  29.272  1.00 77.34           H  
ATOM   4219  HG3 LYS A 258      -8.421   8.517  29.071  1.00 77.34           H  
ATOM   4220  CD  LYS A 258      -6.850   8.402  27.610  1.00 77.34           C  
ATOM   4221  HD2 LYS A 258      -6.348   7.619  27.041  1.00 77.34           H  
ATOM   4222  HD3 LYS A 258      -7.391   9.043  26.914  1.00 77.34           H  
ATOM   4223  CE  LYS A 258      -5.791   9.227  28.331  1.00 77.34           C  
ATOM   4224  HE2 LYS A 258      -5.187   8.557  28.943  1.00 77.34           H  
ATOM   4225  HE3 LYS A 258      -6.277   9.958  28.978  1.00 77.34           H  
ATOM   4226  NZ  LYS A 258      -4.955   9.895  27.307  1.00 77.34           N  
ATOM   4227  HZ1 LYS A 258      -4.823   9.270  26.525  1.00 77.34           H  
ATOM   4228  HZ2 LYS A 258      -4.062  10.204  27.663  1.00 77.34           H  
ATOM   4229  HZ3 LYS A 258      -5.459  10.664  26.889  1.00 77.34           H  
ATOM   4230  N   ASP A 259     -11.739   7.740  28.446  1.00 82.05           N  
ATOM   4231  H   ASP A 259     -11.696   7.640  27.442  1.00 82.05           H  
ATOM   4232  CA  ASP A 259     -12.760   8.642  28.984  1.00 82.05           C  
ATOM   4233  HA  ASP A 259     -12.273   9.460  29.514  1.00 82.05           H  
ATOM   4234  C   ASP A 259     -13.655   7.890  29.993  1.00 82.05           C  
ATOM   4235  CB  ASP A 259     -13.603   9.243  27.832  1.00 82.05           C  
ATOM   4236  HB2 ASP A 259     -14.409   9.827  28.276  1.00 82.05           H  
ATOM   4237  HB3 ASP A 259     -14.065   8.426  27.278  1.00 82.05           H  
ATOM   4238  O   ASP A 259     -13.922   8.392  31.082  1.00 82.05           O  
ATOM   4239  CG  ASP A 259     -12.862  10.160  26.830  1.00 82.05           C  
ATOM   4240  OD1 ASP A 259     -11.726  10.604  27.106  1.00 82.05           O  
ATOM   4241  OD2 ASP A 259     -13.433  10.424  25.739  1.00 82.05           O  
ATOM   4242  N   ILE A 260     -14.056   6.647  29.686  1.00 85.42           N  
ATOM   4243  H   ILE A 260     -13.832   6.301  28.763  1.00 85.42           H  
ATOM   4244  CA  ILE A 260     -14.812   5.765  30.593  1.00 85.42           C  
ATOM   4245  HA  ILE A 260     -15.659   6.323  30.993  1.00 85.42           H  
ATOM   4246  C   ILE A 260     -13.954   5.349  31.792  1.00 85.42           C  
ATOM   4247  CB  ILE A 260     -15.365   4.529  29.838  1.00 85.42           C  
ATOM   4248  HB  ILE A 260     -14.546   4.082  29.274  1.00 85.42           H  
ATOM   4249  O   ILE A 260     -14.423   5.426  32.919  1.00 85.42           O  
ATOM   4250  CG1 ILE A 260     -16.489   4.939  28.858  1.00 85.42           C  
ATOM   4251 HG12 ILE A 260     -16.197   5.838  28.315  1.00 85.42           H  
ATOM   4252 HG13 ILE A 260     -17.387   5.190  29.422  1.00 85.42           H  
ATOM   4253  CG2 ILE A 260     -15.910   3.462  30.810  1.00 85.42           C  
ATOM   4254 HG21 ILE A 260     -16.347   2.624  30.268  1.00 85.42           H  
ATOM   4255 HG22 ILE A 260     -15.104   3.059  31.423  1.00 85.42           H  
ATOM   4256 HG23 ILE A 260     -16.665   3.900  31.463  1.00 85.42           H  
ATOM   4257  CD1 ILE A 260     -16.832   3.856  27.823  1.00 85.42           C  
ATOM   4258 HD11 ILE A 260     -17.314   3.004  28.303  1.00 85.42           H  
ATOM   4259 HD12 ILE A 260     -15.927   3.525  27.314  1.00 85.42           H  
ATOM   4260 HD13 ILE A 260     -17.520   4.271  27.087  1.00 85.42           H  
ATOM   4261  N   TYR A 261     -12.704   4.933  31.582  1.00 84.54           N  
ATOM   4262  H   TYR A 261     -12.370   4.870  30.631  1.00 84.54           H  
ATOM   4263  CA  TYR A 261     -11.778   4.561  32.654  1.00 84.54           C  
ATOM   4264  HA  TYR A 261     -12.224   3.765  33.252  1.00 84.54           H  
ATOM   4265  C   TYR A 261     -11.516   5.741  33.587  1.00 84.54           C  
ATOM   4266  CB  TYR A 261     -10.460   4.047  32.059  1.00 84.54           C  
ATOM   4267  HB2 TYR A 261     -10.073   4.787  31.359  1.00 84.54           H  
ATOM   4268  HB3 TYR A 261     -10.660   3.133  31.500  1.00 84.54           H  
ATOM   4269  O   TYR A 261     -11.602   5.585  34.796  1.00 84.54           O  
ATOM   4270  CG  TYR A 261      -9.387   3.759  33.091  1.00 84.54           C  
ATOM   4271  CD1 TYR A 261      -8.431   4.744  33.413  1.00 84.54           C  
ATOM   4272  HD1 TYR A 261      -8.462   5.705  32.923  1.00 84.54           H  
ATOM   4273  CD2 TYR A 261      -9.369   2.517  33.752  1.00 84.54           C  
ATOM   4274  HD2 TYR A 261     -10.116   1.770  33.528  1.00 84.54           H  
ATOM   4275  CE1 TYR A 261      -7.455   4.486  34.396  1.00 84.54           C  
ATOM   4276  HE1 TYR A 261      -6.733   5.245  34.657  1.00 84.54           H  
ATOM   4277  CE2 TYR A 261      -8.391   2.255  34.730  1.00 84.54           C  
ATOM   4278  HE2 TYR A 261      -8.378   1.315  35.261  1.00 84.54           H  
ATOM   4279  OH  TYR A 261      -6.500   2.975  36.005  1.00 84.54           O  
ATOM   4280  HH  TYR A 261      -5.963   3.740  36.220  1.00 84.54           H  
ATOM   4281  CZ  TYR A 261      -7.435   3.237  35.055  1.00 84.54           C  
ATOM   4282  N   GLN A 262     -11.259   6.931  33.042  1.00 89.57           N  
ATOM   4283  H   GLN A 262     -11.229   7.003  32.035  1.00 89.57           H  
ATOM   4284  CA  GLN A 262     -11.111   8.161  33.815  1.00 89.57           C  
ATOM   4285  HA  GLN A 262     -10.321   8.027  34.554  1.00 89.57           H  
ATOM   4286  C   GLN A 262     -12.392   8.468  34.586  1.00 89.57           C  
ATOM   4287  CB  GLN A 262     -10.740   9.332  32.895  1.00 89.57           C  
ATOM   4288  HB2 GLN A 262     -10.903  10.267  33.431  1.00 89.57           H  
ATOM   4289  HB3 GLN A 262     -11.383   9.328  32.015  1.00 89.57           H  
ATOM   4290  O   GLN A 262     -12.308   8.749  35.771  1.00 89.57           O  
ATOM   4291  CG  GLN A 262      -9.262   9.272  32.479  1.00 89.57           C  
ATOM   4292  HG2 GLN A 262      -8.650   9.346  33.378  1.00 89.57           H  
ATOM   4293  HG3 GLN A 262      -9.041   8.316  32.004  1.00 89.57           H  
ATOM   4294  CD  GLN A 262      -8.855  10.392  31.527  1.00 89.57           C  
ATOM   4295  NE2 GLN A 262      -7.571  10.615  31.343  1.00 89.57           N  
ATOM   4296 HE21 GLN A 262      -7.392  11.489  30.871  1.00 89.57           H  
ATOM   4297 HE22 GLN A 262      -6.906  10.160  31.952  1.00 89.57           H  
ATOM   4298  OE1 GLN A 262      -9.640  11.110  30.942  1.00 89.57           O  
ATOM   4299  N   SER A 263     -13.565   8.316  33.966  1.00 89.98           N  
ATOM   4300  H   SER A 263     -13.565   8.101  32.979  1.00 89.98           H  
ATOM   4301  CA  SER A 263     -14.854   8.490  34.650  1.00 89.98           C  
ATOM   4302  HA  SER A 263     -14.886   9.490  35.083  1.00 89.98           H  
ATOM   4303  C   SER A 263     -15.046   7.487  35.799  1.00 89.98           C  
ATOM   4304  CB  SER A 263     -16.020   8.367  33.662  1.00 89.98           C  
ATOM   4305  HB2 SER A 263     -16.955   8.527  34.199  1.00 89.98           H  
ATOM   4306  HB3 SER A 263     -16.037   7.365  33.232  1.00 89.98           H  
ATOM   4307  O   SER A 263     -15.507   7.874  36.870  1.00 89.98           O  
ATOM   4308  OG  SER A 263     -15.926   9.320  32.619  1.00 89.98           O  
ATOM   4309  HG  SER A 263     -15.165   9.102  32.075  1.00 89.98           H  
ATOM   4310  N   ILE A 264     -14.655   6.218  35.615  1.00 92.21           N  
ATOM   4311  H   ILE A 264     -14.309   5.960  34.702  1.00 92.21           H  
ATOM   4312  CA  ILE A 264     -14.671   5.185  36.665  1.00 92.21           C  
ATOM   4313  HA  ILE A 264     -15.665   5.155  37.112  1.00 92.21           H  
ATOM   4314  C   ILE A 264     -13.699   5.560  37.790  1.00 92.21           C  
ATOM   4315  CB  ILE A 264     -14.362   3.782  36.077  1.00 92.21           C  
ATOM   4316  HB  ILE A 264     -13.461   3.853  35.468  1.00 92.21           H  
ATOM   4317  O   ILE A 264     -14.103   5.601  38.944  1.00 92.21           O  
ATOM   4318  CG1 ILE A 264     -15.526   3.294  35.182  1.00 92.21           C  
ATOM   4319 HG12 ILE A 264     -16.377   3.028  35.811  1.00 92.21           H  
ATOM   4320 HG13 ILE A 264     -15.852   4.103  34.529  1.00 92.21           H  
ATOM   4321  CG2 ILE A 264     -14.102   2.743  37.188  1.00 92.21           C  
ATOM   4322 HG21 ILE A 264     -14.950   2.702  37.872  1.00 92.21           H  
ATOM   4323 HG22 ILE A 264     -13.207   3.003  37.754  1.00 92.21           H  
ATOM   4324 HG23 ILE A 264     -13.932   1.753  36.767  1.00 92.21           H  
ATOM   4325  CD1 ILE A 264     -15.170   2.094  34.293  1.00 92.21           C  
ATOM   4326 HD11 ILE A 264     -14.283   2.320  33.701  1.00 92.21           H  
ATOM   4327 HD12 ILE A 264     -14.990   1.203  34.895  1.00 92.21           H  
ATOM   4328 HD13 ILE A 264     -16.002   1.889  33.619  1.00 92.21           H  
ATOM   4329  N   MET A 265     -12.445   5.886  37.469  1.00 93.64           N  
ATOM   4330  H   MET A 265     -12.178   5.855  36.495  1.00 93.64           H  
ATOM   4331  CA  MET A 265     -11.423   6.240  38.460  1.00 93.64           C  
ATOM   4332  HA  MET A 265     -11.359   5.442  39.200  1.00 93.64           H  
ATOM   4333  C   MET A 265     -11.771   7.519  39.229  1.00 93.64           C  
ATOM   4334  CB  MET A 265     -10.055   6.401  37.780  1.00 93.64           C  
ATOM   4335  HB2 MET A 265      -9.350   6.812  38.503  1.00 93.64           H  
ATOM   4336  HB3 MET A 265     -10.141   7.114  36.961  1.00 93.64           H  
ATOM   4337  O   MET A 265     -11.544   7.580  40.431  1.00 93.64           O  
ATOM   4338  CG  MET A 265      -9.475   5.086  37.241  1.00 93.64           C  
ATOM   4339  HG2 MET A 265     -10.105   4.725  36.427  1.00 93.64           H  
ATOM   4340  HG3 MET A 265      -8.491   5.300  36.824  1.00 93.64           H  
ATOM   4341  SD  MET A 265      -9.301   3.719  38.419  1.00 93.64           S  
ATOM   4342  CE  MET A 265      -8.145   4.440  39.615  1.00 93.64           C  
ATOM   4343  HE1 MET A 265      -7.248   4.789  39.103  1.00 93.64           H  
ATOM   4344  HE2 MET A 265      -8.622   5.273  40.132  1.00 93.64           H  
ATOM   4345  HE3 MET A 265      -7.870   3.684  40.350  1.00 93.64           H  
ATOM   4346  N   SER A 266     -12.358   8.518  38.567  1.00 89.91           N  
ATOM   4347  H   SER A 266     -12.461   8.447  37.565  1.00 89.91           H  
ATOM   4348  CA  SER A 266     -12.873   9.733  39.208  1.00 89.91           C  
ATOM   4349  HA  SER A 266     -12.106  10.147  39.863  1.00 89.91           H  
ATOM   4350  C   SER A 266     -14.105   9.484  40.076  1.00 89.91           C  
ATOM   4351  CB  SER A 266     -13.244  10.779  38.153  1.00 89.91           C  
ATOM   4352  HB2 SER A 266     -13.943  10.345  37.438  1.00 89.91           H  
ATOM   4353  HB3 SER A 266     -13.726  11.627  38.639  1.00 89.91           H  
ATOM   4354  O   SER A 266     -14.390  10.314  40.922  1.00 89.91           O  
ATOM   4355  OG  SER A 266     -12.090  11.238  37.474  1.00 89.91           O  
ATOM   4356  HG  SER A 266     -11.525  11.654  38.129  1.00 89.91           H  
ATOM   4357  N   SER A 267     -14.837   8.385  39.866  1.00 85.45           N  
ATOM   4358  H   SER A 267     -14.550   7.742  39.142  1.00 85.45           H  
ATOM   4359  CA  SER A 267     -15.976   7.996  40.714  1.00 85.45           C  
ATOM   4360  HA  SER A 267     -16.446   8.890  41.125  1.00 85.45           H  
ATOM   4361  C   SER A 267     -15.562   7.118  41.902  1.00 85.45           C  
ATOM   4362  CB  SER A 267     -17.026   7.236  39.895  1.00 85.45           C  
ATOM   4363  HB2 SER A 267     -17.888   7.031  40.530  1.00 85.45           H  
ATOM   4364  HB3 SER A 267     -16.607   6.286  39.565  1.00 85.45           H  
ATOM   4365  O   SER A 267     -16.371   6.885  42.795  1.00 85.45           O  
ATOM   4366  OG  SER A 267     -17.456   7.970  38.763  1.00 85.45           O  
ATOM   4367  HG  SER A 267     -16.710   8.054  38.165  1.00 85.45           H  
ATOM   4368  N   LEU A 268     -14.340   6.572  41.880  1.00 83.85           N  
ATOM   4369  H   LEU A 268     -13.737   6.798  41.102  1.00 83.85           H  
ATOM   4370  CA  LEU A 268     -13.777   5.736  42.947  1.00 83.85           C  
ATOM   4371  HA  LEU A 268     -14.588   5.291  43.523  1.00 83.85           H  
ATOM   4372  C   LEU A 268     -12.944   6.533  43.965  1.00 83.85           C  
ATOM   4373  CB  LEU A 268     -12.928   4.613  42.317  1.00 83.85           C  
ATOM   4374  HB2 LEU A 268     -12.355   4.129  43.107  1.00 83.85           H  
ATOM   4375  HB3 LEU A 268     -12.214   5.070  41.632  1.00 83.85           H  
ATOM   4376  O   LEU A 268     -12.651   5.994  45.031  1.00 83.85           O  
ATOM   4377  CG  LEU A 268     -13.720   3.525  41.569  1.00 83.85           C  
ATOM   4378  HG  LEU A 268     -14.369   3.979  40.820  1.00 83.85           H  
ATOM   4379  CD1 LEU A 268     -12.742   2.584  40.861  1.00 83.85           C  
ATOM   4380 HD11 LEU A 268     -12.133   3.157  40.162  1.00 83.85           H  
ATOM   4381 HD12 LEU A 268     -12.093   2.104  41.593  1.00 83.85           H  
ATOM   4382 HD13 LEU A 268     -13.296   1.825  40.308  1.00 83.85           H  
ATOM   4383  CD2 LEU A 268     -14.594   2.684  42.503  1.00 83.85           C  
ATOM   4384 HD21 LEU A 268     -15.081   1.888  41.939  1.00 83.85           H  
ATOM   4385 HD22 LEU A 268     -13.984   2.254  43.297  1.00 83.85           H  
ATOM   4386 HD23 LEU A 268     -15.366   3.313  42.947  1.00 83.85           H  
ATOM   4387  N   ASN A 269     -12.567   7.774  43.638  1.00 68.12           N  
ATOM   4388  H   ASN A 269     -12.977   8.175  42.807  1.00 68.12           H  
ATOM   4389  CA  ASN A 269     -11.922   8.735  44.540  1.00 68.12           C  
ATOM   4390  HA  ASN A 269     -11.534   8.231  45.426  1.00 68.12           H  
ATOM   4391  C   ASN A 269     -12.943   9.758  45.037  1.00 68.12           C  
ATOM   4392  CB  ASN A 269     -10.777   9.452  43.800  1.00 68.12           C  
ATOM   4393  HB2 ASN A 269     -11.180   9.871  42.879  1.00 68.12           H  
ATOM   4394  HB3 ASN A 269     -10.443  10.281  44.425  1.00 68.12           H  
ATOM   4395  O   ASN A 269     -12.818  10.173  46.208  1.00 68.12           O  
ATOM   4396  CG  ASN A 269      -9.556   8.612  43.482  1.00 68.12           C  
ATOM   4397  ND2 ASN A 269      -8.770   9.056  42.528  1.00 68.12           N  
ATOM   4398 HD21 ASN A 269      -9.045   9.885  42.019  1.00 68.12           H  
ATOM   4399 HD22 ASN A 269      -7.955   8.490  42.343  1.00 68.12           H  
ATOM   4400  OD1 ASN A 269      -9.228   7.600  44.076  1.00 68.12           O  
ATOM   4401  OXT ASN A 269     -13.768  10.158  44.189  1.00 68.12           O  
TER    4402      ASN A 269                                                       
END   
