# Supplementary material for: Using structure prediction of negative sense RNA virus nucleoproteins to assess evolutionary relationships
Source: bioRxiv. 2024 May 22:2024.02.16.580771. Originally published 2024 Feb 17. Preprint. [Version 2] doi: 10.1101/2024.02.16.580771 (PMC10888975; doi:10.1101/2024.02.16.580771)
Supplement: Supplement 2 — Supplementary File 2: Full NSV Dataset NP AlphaFold PDBs (.pdb files) [file media-2.zip › Full NSV Dataset NP AlphaFold PDBs/QQV.pdb]

ATOM      1  N   MET A   1     -50.694  10.315 -41.961  1.00 37.15           N  
ATOM      2  H   MET A   1     -50.215  10.727 -42.750  1.00 37.15           H  
ATOM      3  H2  MET A   1     -51.024  11.066 -41.372  1.00 37.15           H  
ATOM      4  H3  MET A   1     -51.479   9.769 -42.286  1.00 37.15           H  
ATOM      5  CA  MET A   1     -49.746   9.470 -41.208  1.00 37.15           C  
ATOM      6  HA  MET A   1     -50.229   9.057 -40.322  1.00 37.15           H  
ATOM      7  C   MET A   1     -48.636  10.381 -40.730  1.00 37.15           C  
ATOM      8  CB  MET A   1     -49.184   8.308 -42.047  1.00 37.15           C  
ATOM      9  HB2 MET A   1     -48.279   7.935 -41.567  1.00 37.15           H  
ATOM     10  HB3 MET A   1     -48.919   8.663 -43.043  1.00 37.15           H  
ATOM     11  O   MET A   1     -47.656  10.568 -41.436  1.00 37.15           O  
ATOM     12  CG  MET A   1     -50.154   7.130 -42.166  1.00 37.15           C  
ATOM     13  HG2 MET A   1     -51.061   7.466 -42.668  1.00 37.15           H  
ATOM     14  HG3 MET A   1     -50.419   6.781 -41.168  1.00 37.15           H  
ATOM     15  SD  MET A   1     -49.445   5.741 -43.089  1.00 37.15           S  
ATOM     16  CE  MET A   1     -50.780   5.400 -44.266  1.00 37.15           C  
ATOM     17  HE1 MET A   1     -51.695   5.153 -43.726  1.00 37.15           H  
ATOM     18  HE2 MET A   1     -50.498   4.557 -44.897  1.00 37.15           H  
ATOM     19  HE3 MET A   1     -50.949   6.274 -44.895  1.00 37.15           H  
ATOM     20  N   GLU A   2     -48.862  11.019 -39.587  1.00 31.27           N  
ATOM     21  H   GLU A   2     -49.670  10.802 -39.022  1.00 31.27           H  
ATOM     22  CA  GLU A   2     -47.834  11.751 -38.851  1.00 31.27           C  
ATOM     23  HA  GLU A   2     -47.005  12.011 -39.510  1.00 31.27           H  
ATOM     24  C   GLU A   2     -47.306  10.814 -37.768  1.00 31.27           C  
ATOM     25  CB  GLU A   2     -48.398  13.052 -38.265  1.00 31.27           C  
ATOM     26  HB2 GLU A   2     -47.721  13.413 -37.491  1.00 31.27           H  
ATOM     27  HB3 GLU A   2     -49.372  12.853 -37.819  1.00 31.27           H  
ATOM     28  O   GLU A   2     -48.073  10.112 -37.110  1.00 31.27           O  
ATOM     29  CG  GLU A   2     -48.507  14.126 -39.356  1.00 31.27           C  
ATOM     30  HG2 GLU A   2     -47.514  14.298 -39.772  1.00 31.27           H  
ATOM     31  HG3 GLU A   2     -49.143  13.751 -40.157  1.00 31.27           H  
ATOM     32  CD  GLU A   2     -49.090  15.448 -38.839  1.00 31.27           C  
ATOM     33  OE1 GLU A   2     -48.684  16.498 -39.385  1.00 31.27           O  
ATOM     34  OE2 GLU A   2     -49.982  15.386 -37.967  1.00 31.27           O  
ATOM     35  N   VAL A   3     -45.985  10.726 -37.682  1.00 35.05           N  
ATOM     36  H   VAL A   3     -45.429  11.381 -38.213  1.00 35.05           H  
ATOM     37  CA  VAL A   3     -45.274   9.877 -36.732  1.00 35.05           C  
ATOM     38  HA  VAL A   3     -45.832   8.954 -36.568  1.00 35.05           H  
ATOM     39  C   VAL A   3     -45.194  10.645 -35.418  1.00 35.05           C  
ATOM     40  CB  VAL A   3     -43.877   9.526 -37.288  1.00 35.05           C  
ATOM     41  HB  VAL A   3     -43.322  10.445 -37.476  1.00 35.05           H  
ATOM     42  O   VAL A   3     -44.493  11.652 -35.349  1.00 35.05           O  
ATOM     43  CG1 VAL A   3     -43.064   8.663 -36.317  1.00 35.05           C  
ATOM     44 HG11 VAL A   3     -42.092   8.429 -36.751  1.00 35.05           H  
ATOM     45 HG12 VAL A   3     -42.901   9.204 -35.385  1.00 35.05           H  
ATOM     46 HG13 VAL A   3     -43.598   7.738 -36.099  1.00 35.05           H  
ATOM     47  CG2 VAL A   3     -43.988   8.761 -38.617  1.00 35.05           C  
ATOM     48 HG21 VAL A   3     -44.565   7.847 -38.473  1.00 35.05           H  
ATOM     49 HG22 VAL A   3     -42.992   8.504 -38.978  1.00 35.05           H  
ATOM     50 HG23 VAL A   3     -44.474   9.378 -39.372  1.00 35.05           H  
ATOM     51  N   ASP A   4     -45.898  10.172 -34.389  1.00 33.69           N  
ATOM     52  H   ASP A   4     -46.552   9.417 -34.537  1.00 33.69           H  
ATOM     53  CA  ASP A   4     -45.749  10.692 -33.030  1.00 33.69           C  
ATOM     54  HA  ASP A   4     -45.939  11.765 -33.052  1.00 33.69           H  
ATOM     55  C   ASP A   4     -44.304  10.487 -32.555  1.00 33.69           C  
ATOM     56  CB  ASP A   4     -46.744  10.028 -32.057  1.00 33.69           C  
ATOM     57  HB2 ASP A   4     -46.272   9.948 -31.078  1.00 33.69           H  
ATOM     58  HB3 ASP A   4     -46.965   9.015 -32.393  1.00 33.69           H  
ATOM     59  O   ASP A   4     -43.791   9.367 -32.460  1.00 33.69           O  
ATOM     60  CG  ASP A   4     -48.046  10.814 -31.856  1.00 33.69           C  
ATOM     61  OD1 ASP A   4     -47.994  12.061 -31.930  1.00 33.69           O  
ATOM     62  OD2 ASP A   4     -49.066  10.152 -31.563  1.00 33.69           O  
ATOM     63  N   SER A   5     -43.633  11.597 -32.263  1.00 39.98           N  
ATOM     64  H   SER A   5     -44.102  12.479 -32.408  1.00 39.98           H  
ATOM     65  CA  SER A   5     -42.309  11.622 -31.653  1.00 39.98           C  
ATOM     66  HA  SER A   5     -41.632  11.027 -32.266  1.00 39.98           H  
ATOM     67  C   SER A   5     -42.360  11.029 -30.242  1.00 39.98           C  
ATOM     68  CB  SER A   5     -41.794  13.063 -31.613  1.00 39.98           C  
ATOM     69  HB2 SER A   5     -40.865  13.101 -31.044  1.00 39.98           H  
ATOM     70  HB3 SER A   5     -41.600  13.406 -32.629  1.00 39.98           H  
ATOM     71  O   SER A   5     -43.179  11.441 -29.421  1.00 39.98           O  
ATOM     72  OG  SER A   5     -42.753  13.914 -31.016  1.00 39.98           O  
ATOM     73  HG  SER A   5     -43.224  13.410 -30.349  1.00 39.98           H  
ATOM     74  N   ALA A   6     -41.456  10.091 -29.949  1.00 38.98           N  
ATOM     75  H   ALA A   6     -40.849   9.773 -30.691  1.00 38.98           H  
ATOM     76  CA  ALA A   6     -41.324   9.460 -28.638  1.00 38.98           C  
ATOM     77  HA  ALA A   6     -42.218   8.856 -28.481  1.00 38.98           H  
ATOM     78  C   ALA A   6     -41.200  10.496 -27.496  1.00 38.98           C  
ATOM     79  CB  ALA A   6     -40.100   8.535 -28.671  1.00 38.98           C  
ATOM     80  HB1 ALA A   6     -39.200   9.117 -28.869  1.00 38.98           H  
ATOM     81  HB2 ALA A   6     -40.225   7.783 -29.450  1.00 38.98           H  
ATOM     82  HB3 ALA A   6     -39.992   8.034 -27.709  1.00 38.98           H  
ATOM     83  O   ALA A   6     -40.513  11.510 -27.659  1.00 38.98           O  
ATOM     84  N   PRO A   7     -41.805  10.249 -26.317  1.00 42.53           N  
ATOM     85  CA  PRO A   7     -41.737  11.181 -25.203  1.00 42.53           C  
ATOM     86  HA  PRO A   7     -42.074  12.162 -25.537  1.00 42.53           H  
ATOM     87  C   PRO A   7     -40.299  11.296 -24.683  1.00 42.53           C  
ATOM     88  CB  PRO A   7     -42.723  10.658 -24.153  1.00 42.53           C  
ATOM     89  HB2 PRO A   7     -42.383  10.846 -23.135  1.00 42.53           H  
ATOM     90  HB3 PRO A   7     -43.698  11.117 -24.317  1.00 42.53           H  
ATOM     91  O   PRO A   7     -39.698  10.326 -24.222  1.00 42.53           O  
ATOM     92  CG  PRO A   7     -42.814   9.162 -24.455  1.00 42.53           C  
ATOM     93  HG2 PRO A   7     -43.777   8.746 -24.160  1.00 42.53           H  
ATOM     94  HG3 PRO A   7     -42.001   8.640 -23.950  1.00 42.53           H  
ATOM     95  CD  PRO A   7     -42.603   9.086 -25.966  1.00 42.53           C  
ATOM     96  HD2 PRO A   7     -42.095   8.157 -26.227  1.00 42.53           H  
ATOM     97  HD3 PRO A   7     -43.565   9.145 -26.474  1.00 42.53           H  
ATOM     98  N   SER A   8     -39.769  12.518 -24.727  1.00 43.26           N  
ATOM     99  H   SER A   8     -40.297  13.227 -25.215  1.00 43.26           H  
ATOM    100  CA  SER A   8     -38.558  12.927 -24.016  1.00 43.26           C  
ATOM    101  HA  SER A   8     -37.700  12.378 -24.406  1.00 43.26           H  
ATOM    102  C   SER A   8     -38.720  12.623 -22.523  1.00 43.26           C  
ATOM    103  CB  SER A   8     -38.340  14.426 -24.258  1.00 43.26           C  
ATOM    104  HB2 SER A   8     -39.280  14.952 -24.096  1.00 43.26           H  
ATOM    105  HB3 SER A   8     -38.026  14.581 -25.290  1.00 43.26           H  
ATOM    106  O   SER A   8     -39.495  13.269 -21.815  1.00 43.26           O  
ATOM    107  OG  SER A   8     -37.375  14.969 -23.381  1.00 43.26           O  
ATOM    108  HG  SER A   8     -37.315  15.912 -23.549  1.00 43.26           H  
ATOM    109  N   THR A   9     -38.017  11.605 -22.025  1.00 42.85           N  
ATOM    110  H   THR A   9     -37.484  11.022 -22.654  1.00 42.85           H  
ATOM    111  CA  THR A   9     -37.959  11.322 -20.589  1.00 42.85           C  
ATOM    112  HA  THR A   9     -38.972  11.313 -20.188  1.00 42.85           H  
ATOM    113  C   THR A   9     -37.177  12.434 -19.899  1.00 42.85           C  
ATOM    114  CB  THR A   9     -37.314   9.960 -20.291  1.00 42.85           C  
ATOM    115  HB  THR A   9     -37.057   9.919 -19.232  1.00 42.85           H  
ATOM    116  O   THR A   9     -35.949  12.477 -19.985  1.00 42.85           O  
ATOM    117  CG2 THR A   9     -38.258   8.799 -20.594  1.00 42.85           C  
ATOM    118 HG21 THR A   9     -38.537   8.814 -21.647  1.00 42.85           H  
ATOM    119 HG22 THR A   9     -37.757   7.856 -20.373  1.00 42.85           H  
ATOM    120 HG23 THR A   9     -39.158   8.881 -19.984  1.00 42.85           H  
ATOM    121  OG1 THR A   9     -36.142   9.787 -21.052  1.00 42.85           O  
ATOM    122  HG1 THR A   9     -35.633  10.594 -20.950  1.00 42.85           H  
ATOM    123  N   ALA A  10     -37.882  13.323 -19.199  1.00 45.92           N  
ATOM    124  H   ALA A  10     -38.887  13.321 -19.295  1.00 45.92           H  
ATOM    125  CA  ALA A  10     -37.261  14.328 -18.345  1.00 45.92           C  
ATOM    126  HA  ALA A  10     -36.677  14.983 -18.991  1.00 45.92           H  
ATOM    127  C   ALA A  10     -36.329  13.658 -17.307  1.00 45.92           C  
ATOM    128  CB  ALA A  10     -38.359  15.160 -17.671  1.00 45.92           C  
ATOM    129  HB1 ALA A  10     -38.982  15.632 -18.431  1.00 45.92           H  
ATOM    130  HB2 ALA A  10     -37.906  15.935 -17.053  1.00 45.92           H  
ATOM    131  HB3 ALA A  10     -38.979  14.520 -17.043  1.00 45.92           H  
ATOM    132  O   ALA A  10     -36.678  12.606 -16.753  1.00 45.92           O  
ATOM    133  N   PRO A  11     -35.148  14.235 -17.016  1.00 46.66           N  
ATOM    134  CA  PRO A  11     -34.228  13.669 -16.039  1.00 46.66           C  
ATOM    135  HA  PRO A  11     -33.958  12.659 -16.346  1.00 46.66           H  
ATOM    136  C   PRO A  11     -34.887  13.612 -14.655  1.00 46.66           C  
ATOM    137  CB  PRO A  11     -32.974  14.551 -16.082  1.00 46.66           C  
ATOM    138  HB2 PRO A  11     -32.530  14.686 -15.095  1.00 46.66           H  
ATOM    139  HB3 PRO A  11     -32.248  14.110 -16.765  1.00 46.66           H  
ATOM    140  O   PRO A  11     -35.447  14.596 -14.171  1.00 46.66           O  
ATOM    141  CG  PRO A  11     -33.467  15.877 -16.663  1.00 46.66           C  
ATOM    142  HG2 PRO A  11     -32.683  16.395 -17.215  1.00 46.66           H  
ATOM    143  HG3 PRO A  11     -33.846  16.507 -15.858  1.00 46.66           H  
ATOM    144  CD  PRO A  11     -34.624  15.471 -17.572  1.00 46.66           C  
ATOM    145  HD2 PRO A  11     -34.255  15.286 -18.581  1.00 46.66           H  
ATOM    146  HD3 PRO A  11     -35.378  16.258 -17.585  1.00 46.66           H  
ATOM    147  N   LYS A  12     -34.825  12.443 -14.003  1.00 38.46           N  
ATOM    148  H   LYS A  12     -34.368  11.671 -14.468  1.00 38.46           H  
ATOM    149  CA  LYS A  12     -35.342  12.269 -12.639  1.00 38.46           C  
ATOM    150  HA  LYS A  12     -36.401  12.525 -12.666  1.00 38.46           H  
ATOM    151  C   LYS A  12     -34.619  13.233 -11.686  1.00 38.46           C  
ATOM    152  CB  LYS A  12     -35.177  10.821 -12.149  1.00 38.46           C  
ATOM    153  HB2 LYS A  12     -34.175  10.466 -12.393  1.00 38.46           H  
ATOM    154  HB3 LYS A  12     -35.286  10.808 -11.065  1.00 38.46           H  
ATOM    155  O   LYS A  12     -33.388  13.264 -11.701  1.00 38.46           O  
ATOM    156  CG  LYS A  12     -36.230   9.878 -12.745  1.00 38.46           C  
ATOM    157  HG2 LYS A  12     -36.140   9.874 -13.831  1.00 38.46           H  
ATOM    158  HG3 LYS A  12     -37.223  10.239 -12.476  1.00 38.46           H  
ATOM    159  CD  LYS A  12     -36.052   8.447 -12.216  1.00 38.46           C  
ATOM    160  HD2 LYS A  12     -36.109   8.452 -11.127  1.00 38.46           H  
ATOM    161  HD3 LYS A  12     -35.075   8.076 -12.524  1.00 38.46           H  
ATOM    162  CE  LYS A  12     -37.156   7.547 -12.788  1.00 38.46           C  
ATOM    163  HE2 LYS A  12     -38.121   7.918 -12.443  1.00 38.46           H  
ATOM    164  HE3 LYS A  12     -37.144   7.639 -13.874  1.00 38.46           H  
ATOM    165  NZ  LYS A  12     -36.982   6.123 -12.401  1.00 38.46           N  
ATOM    166  HZ1 LYS A  12     -37.723   5.567 -12.803  1.00 38.46           H  
ATOM    167  HZ2 LYS A  12     -37.007   6.012 -11.398  1.00 38.46           H  
ATOM    168  HZ3 LYS A  12     -36.107   5.766 -12.756  1.00 38.46           H  
ATOM    169  N   PRO A  13     -35.342  13.966 -10.821  1.00 42.65           N  
ATOM    170  CA  PRO A  13     -34.724  14.910  -9.900  1.00 42.65           C  
ATOM    171  HA  PRO A  13     -34.145  15.636 -10.471  1.00 42.65           H  
ATOM    172  C   PRO A  13     -33.787  14.193  -8.920  1.00 42.65           C  
ATOM    173  CB  PRO A  13     -35.880  15.643  -9.210  1.00 42.65           C  
ATOM    174  HB2 PRO A  13     -36.080  16.574  -9.741  1.00 42.65           H  
ATOM    175  HB3 PRO A  13     -35.670  15.850  -8.160  1.00 42.65           H  
ATOM    176  O   PRO A  13     -34.170  13.249  -8.223  1.00 42.65           O  
ATOM    177  CG  PRO A  13     -37.074  14.704  -9.375  1.00 42.65           C  
ATOM    178  HG2 PRO A  13     -38.017  15.251  -9.411  1.00 42.65           H  
ATOM    179  HG3 PRO A  13     -37.082  13.981  -8.559  1.00 42.65           H  
ATOM    180  CD  PRO A  13     -36.789  13.985 -10.688  1.00 42.65           C  
ATOM    181  HD2 PRO A  13     -37.218  14.546 -11.518  1.00 42.65           H  
ATOM    182  HD3 PRO A  13     -37.204  12.978 -10.656  1.00 42.65           H  
ATOM    183  N   THR A  14     -32.541  14.656  -8.862  1.00 43.81           N  
ATOM    184  H   THR A  14     -32.253  15.373  -9.512  1.00 43.81           H  
ATOM    185  CA  THR A  14     -31.508  14.174  -7.944  1.00 43.81           C  
ATOM    186  HA  THR A  14     -31.576  13.087  -7.908  1.00 43.81           H  
ATOM    187  C   THR A  14     -31.765  14.715  -6.537  1.00 43.81           C  
ATOM    188  CB  THR A  14     -30.090  14.561  -8.425  1.00 43.81           C  
ATOM    189  HB  THR A  14     -29.561  15.084  -7.628  1.00 43.81           H  
ATOM    190  O   THR A  14     -31.867  15.920  -6.322  1.00 43.81           O  
ATOM    191  CG2 THR A  14     -29.285  13.321  -8.808  1.00 43.81           C  
ATOM    192 HG21 THR A  14     -29.788  12.792  -9.619  1.00 43.81           H  
ATOM    193 HG22 THR A  14     -28.289  13.616  -9.138  1.00 43.81           H  
ATOM    194 HG23 THR A  14     -29.188  12.661  -7.946  1.00 43.81           H  
ATOM    195  OG1 THR A  14     -30.124  15.389  -9.567  1.00 43.81           O  
ATOM    196  HG1 THR A  14     -29.226  15.636  -9.800  1.00 43.81           H  
ATOM    197  N   ARG A  15     -31.864  13.823  -5.544  1.00 45.98           N  
ATOM    198  H   ARG A  15     -31.773  12.844  -5.776  1.00 45.98           H  
ATOM    199  CA  ARG A  15     -32.042  14.210  -4.136  1.00 45.98           C  
ATOM    200  HA  ARG A  15     -32.678  15.095  -4.097  1.00 45.98           H  
ATOM    201  C   ARG A  15     -30.699  14.594  -3.511  1.00 45.98           C  
ATOM    202  CB  ARG A  15     -32.727  13.088  -3.341  1.00 45.98           C  
ATOM    203  HB2 ARG A  15     -32.203  12.148  -3.513  1.00 45.98           H  
ATOM    204  HB3 ARG A  15     -32.659  13.328  -2.280  1.00 45.98           H  
ATOM    205  O   ARG A  15     -29.815  13.748  -3.392  1.00 45.98           O  
ATOM    206  CG  ARG A  15     -34.211  12.931  -3.705  1.00 45.98           C  
ATOM    207  HG2 ARG A  15     -34.727  13.873  -3.517  1.00 45.98           H  
ATOM    208  HG3 ARG A  15     -34.309  12.678  -4.761  1.00 45.98           H  
ATOM    209  CD  ARG A  15     -34.849  11.825  -2.854  1.00 45.98           C  
ATOM    210  HD2 ARG A  15     -34.684  12.057  -1.802  1.00 45.98           H  
ATOM    211  HD3 ARG A  15     -34.362  10.878  -3.090  1.00 45.98           H  
ATOM    212  NE  ARG A  15     -36.299  11.711  -3.101  1.00 45.98           N  
ATOM    213  HE  ARG A  15     -36.698  12.363  -3.762  1.00 45.98           H  
ATOM    214  NH1 ARG A  15     -36.731   9.976  -1.655  1.00 45.98           N  
ATOM    215 HH11 ARG A  15     -35.752   9.944  -1.408  1.00 45.98           H  
ATOM    216 HH12 ARG A  15     -37.398   9.358  -1.214  1.00 45.98           H  
ATOM    217  NH2 ARG A  15     -38.407  10.896  -2.800  1.00 45.98           N  
ATOM    218 HH21 ARG A  15     -39.051  10.262  -2.349  1.00 45.98           H  
ATOM    219 HH22 ARG A  15     -38.774  11.587  -3.439  1.00 45.98           H  
ATOM    220  CZ  ARG A  15     -37.135  10.865  -2.521  1.00 45.98           C  
ATOM    221  N   LYS A  16     -30.580  15.844  -3.060  1.00 53.73           N  
ATOM    222  H   LYS A  16     -31.349  16.476  -3.231  1.00 53.73           H  
ATOM    223  CA  LYS A  16     -29.441  16.360  -2.287  1.00 53.73           C  
ATOM    224  HA  LYS A  16     -28.542  15.812  -2.568  1.00 53.73           H  
ATOM    225  C   LYS A  16     -29.690  16.152  -0.790  1.00 53.73           C  
ATOM    226  CB  LYS A  16     -29.240  17.836  -2.664  1.00 53.73           C  
ATOM    227  HB2 LYS A  16     -30.110  18.412  -2.349  1.00 53.73           H  
ATOM    228  HB3 LYS A  16     -29.161  17.907  -3.749  1.00 53.73           H  
ATOM    229  O   LYS A  16     -30.787  16.427  -0.310  1.00 53.73           O  
ATOM    230  CG  LYS A  16     -27.981  18.455  -2.046  1.00 53.73           C  
ATOM    231  HG2 LYS A  16     -27.118  17.838  -2.294  1.00 53.73           H  
ATOM    232  HG3 LYS A  16     -28.090  18.495  -0.962  1.00 53.73           H  
ATOM    233  CD  LYS A  16     -27.760  19.874  -2.594  1.00 53.73           C  
ATOM    234  HD2 LYS A  16     -28.650  20.484  -2.442  1.00 53.73           H  
ATOM    235  HD3 LYS A  16     -27.548  19.803  -3.660  1.00 53.73           H  
ATOM    236  CE  LYS A  16     -26.580  20.509  -1.860  1.00 53.73           C  
ATOM    237  HE2 LYS A  16     -25.933  19.689  -1.548  1.00 53.73           H  
ATOM    238  HE3 LYS A  16     -26.920  21.015  -0.957  1.00 53.73           H  
ATOM    239  NZ  LYS A  16     -25.780  21.411  -2.718  1.00 53.73           N  
ATOM    240  HZ1 LYS A  16     -24.808  21.280  -2.477  1.00 53.73           H  
ATOM    241  HZ2 LYS A  16     -26.052  22.382  -2.650  1.00 53.73           H  
ATOM    242  HZ3 LYS A  16     -25.796  21.084  -3.674  1.00 53.73           H  
ATOM    243  N   ARG A  17     -28.696  15.653  -0.049  1.00 52.24           N  
ATOM    244  H   ARG A  17     -27.795  15.533  -0.491  1.00 52.24           H  
ATOM    245  CA  ARG A  17     -28.746  15.586   1.422  1.00 52.24           C  
ATOM    246  HA  ARG A  17     -29.779  15.668   1.759  1.00 52.24           H  
ATOM    247  C   ARG A  17     -28.004  16.792   1.981  1.00 52.24           C  
ATOM    248  CB  ARG A  17     -28.167  14.264   1.949  1.00 52.24           C  
ATOM    249  HB2 ARG A  17     -27.154  14.134   1.568  1.00 52.24           H  
ATOM    250  HB3 ARG A  17     -28.120  14.319   3.037  1.00 52.24           H  
ATOM    251  O   ARG A  17     -26.922  17.111   1.501  1.00 52.24           O  
ATOM    252  CG  ARG A  17     -29.019  13.050   1.551  1.00 52.24           C  
ATOM    253  HG2 ARG A  17     -29.003  12.935   0.468  1.00 52.24           H  
ATOM    254  HG3 ARG A  17     -30.047  13.209   1.878  1.00 52.24           H  
ATOM    255  CD  ARG A  17     -28.469  11.778   2.209  1.00 52.24           C  
ATOM    256  HD2 ARG A  17     -27.427  11.655   1.913  1.00 52.24           H  
ATOM    257  HD3 ARG A  17     -28.511  11.907   3.290  1.00 52.24           H  
ATOM    258  NE  ARG A  17     -29.240  10.581   1.814  1.00 52.24           N  
ATOM    259  HE  ARG A  17     -29.891  10.699   1.051  1.00 52.24           H  
ATOM    260  NH1 ARG A  17     -28.373   9.135   3.376  1.00 52.24           N  
ATOM    261 HH11 ARG A  17     -28.375   8.235   3.834  1.00 52.24           H  
ATOM    262 HH12 ARG A  17     -27.827   9.892   3.761  1.00 52.24           H  
ATOM    263  NH2 ARG A  17     -29.914   8.404   1.942  1.00 52.24           N  
ATOM    264 HH21 ARG A  17     -29.882   7.509   2.407  1.00 52.24           H  
ATOM    265 HH22 ARG A  17     -30.558   8.550   1.177  1.00 52.24           H  
ATOM    266  CZ  ARG A  17     -29.172   9.385   2.376  1.00 52.24           C  
ATOM    267  N   VAL A  18     -28.579  17.456   2.973  1.00 62.90           N  
ATOM    268  H   VAL A  18     -29.453  17.126   3.357  1.00 62.90           H  
ATOM    269  CA  VAL A  18     -27.988  18.630   3.627  1.00 62.90           C  
ATOM    270  HA  VAL A  18     -26.950  18.718   3.307  1.00 62.90           H  
ATOM    271  C   VAL A  18     -27.961  18.434   5.139  1.00 62.90           C  
ATOM    272  CB  VAL A  18     -28.691  19.947   3.241  1.00 62.90           C  
ATOM    273  HB  VAL A  18     -28.226  20.756   3.803  1.00 62.90           H  
ATOM    274  O   VAL A  18     -28.771  17.672   5.668  1.00 62.90           O  
ATOM    275  CG1 VAL A  18     -28.509  20.251   1.747  1.00 62.90           C  
ATOM    276 HG11 VAL A  18     -27.447  20.241   1.503  1.00 62.90           H  
ATOM    277 HG12 VAL A  18     -28.897  21.249   1.538  1.00 62.90           H  
ATOM    278 HG13 VAL A  18     -29.041  19.521   1.138  1.00 62.90           H  
ATOM    279  CG2 VAL A  18     -30.191  19.938   3.563  1.00 62.90           C  
ATOM    280 HG21 VAL A  18     -30.709  19.168   2.992  1.00 62.90           H  
ATOM    281 HG22 VAL A  18     -30.618  20.910   3.317  1.00 62.90           H  
ATOM    282 HG23 VAL A  18     -30.340  19.766   4.629  1.00 62.90           H  
ATOM    283  N   ASN A  19     -27.006  19.063   5.819  1.00 58.48           N  
ATOM    284  H   ASN A  19     -26.382  19.672   5.309  1.00 58.48           H  
ATOM    285  CA  ASN A  19     -26.938  19.096   7.275  1.00 58.48           C  
ATOM    286  HA  ASN A  19     -27.379  18.178   7.665  1.00 58.48           H  
ATOM    287  C   ASN A  19     -27.830  20.217   7.822  1.00 58.48           C  
ATOM    288  CB  ASN A  19     -25.459  19.148   7.742  1.00 58.48           C  
ATOM    289  HB2 ASN A  19     -25.418  18.993   8.820  1.00 58.48           H  
ATOM    290  HB3 ASN A  19     -24.903  18.334   7.276  1.00 58.48           H  
ATOM    291  O   ASN A  19     -28.457  20.957   7.065  1.00 58.48           O  
ATOM    292  CG  ASN A  19     -24.716  20.440   7.442  1.00 58.48           C  
ATOM    293  ND2 ASN A  19     -23.415  20.439   7.624  1.00 58.48           N  
ATOM    294 HD21 ASN A  19     -22.882  21.262   7.381  1.00 58.48           H  
ATOM    295 HD22 ASN A  19     -22.913  19.613   7.914  1.00 58.48           H  
ATOM    296  OD1 ASN A  19     -25.303  21.449   7.100  1.00 58.48           O  
ATOM    297  N   ASN A  20     -27.879  20.347   9.148  1.00 53.74           N  
ATOM    298  H   ASN A  20     -27.396  19.673   9.724  1.00 53.74           H  
ATOM    299  CA  ASN A  20     -28.679  21.377   9.820  1.00 53.74           C  
ATOM    300  HA  ASN A  20     -29.712  21.299   9.482  1.00 53.74           H  
ATOM    301  C   ASN A  20     -28.224  22.810   9.494  1.00 53.74           C  
ATOM    302  CB  ASN A  20     -28.634  21.128  11.336  1.00 53.74           C  
ATOM    303  HB2 ASN A  20     -27.598  21.094  11.675  1.00 53.74           H  
ATOM    304  HB3 ASN A  20     -29.123  21.962  11.839  1.00 53.74           H  
ATOM    305  O   ASN A  20     -29.001  23.742   9.662  1.00 53.74           O  
ATOM    306  CG  ASN A  20     -29.350  19.862  11.768  1.00 53.74           C  
ATOM    307  ND2 ASN A  20     -29.228  19.495  13.020  1.00 53.74           N  
ATOM    308 HD21 ASN A  20     -29.757  18.680  13.296  1.00 53.74           H  
ATOM    309 HD22 ASN A  20     -28.747  20.087  13.683  1.00 53.74           H  
ATOM    310  OD1 ASN A  20     -30.002  19.172  11.005  1.00 53.74           O  
ATOM    311  N   SER A  21     -26.994  22.978   9.007  1.00 65.65           N  
ATOM    312  H   SER A  21     -26.402  22.169   8.879  1.00 65.65           H  
ATOM    313  CA  SER A  21     -26.451  24.252   8.527  1.00 65.65           C  
ATOM    314  HA  SER A  21     -26.917  25.066   9.083  1.00 65.65           H  
ATOM    315  C   SER A  21     -26.742  24.496   7.038  1.00 65.65           C  
ATOM    316  CB  SER A  21     -24.942  24.313   8.790  1.00 65.65           C  
ATOM    317  HB2 SER A  21     -24.581  25.317   8.567  1.00 65.65           H  
ATOM    318  HB3 SER A  21     -24.427  23.609   8.136  1.00 65.65           H  
ATOM    319  O   SER A  21     -26.272  25.479   6.476  1.00 65.65           O  
ATOM    320  OG  SER A  21     -24.637  23.993  10.138  1.00 65.65           O  
ATOM    321  HG  SER A  21     -23.702  24.170  10.261  1.00 65.65           H  
ATOM    322  N   GLY A  22     -27.484  23.601   6.372  1.00 57.20           N  
ATOM    323  H   GLY A  22     -27.827  22.796   6.877  1.00 57.20           H  
ATOM    324  CA  GLY A  22     -27.783  23.673   4.939  1.00 57.20           C  
ATOM    325  HA2 GLY A  22     -28.641  23.035   4.730  1.00 57.20           H  
ATOM    326  HA3 GLY A  22     -28.044  24.700   4.681  1.00 57.20           H  
ATOM    327  C   GLY A  22     -26.631  23.237   4.027  1.00 57.20           C  
ATOM    328  O   GLY A  22     -26.771  23.261   2.803  1.00 57.20           O  
ATOM    329  N   GLU A  23     -25.504  22.801   4.588  1.00 63.85           N  
ATOM    330  H   GLU A  23     -25.460  22.727   5.595  1.00 63.85           H  
ATOM    331  CA  GLU A  23     -24.356  22.338   3.816  1.00 63.85           C  
ATOM    332  HA  GLU A  23     -24.205  23.022   2.981  1.00 63.85           H  
ATOM    333  C   GLU A  23     -24.625  20.938   3.274  1.00 63.85           C  
ATOM    334  CB  GLU A  23     -23.068  22.308   4.640  1.00 63.85           C  
ATOM    335  HB2 GLU A  23     -23.152  21.480   5.343  1.00 63.85           H  
ATOM    336  HB3 GLU A  23     -22.236  22.083   3.972  1.00 63.85           H  
ATOM    337  O   GLU A  23     -25.210  20.088   3.944  1.00 63.85           O  
ATOM    338  CG  GLU A  23     -22.753  23.612   5.387  1.00 63.85           C  
ATOM    339  HG2 GLU A  23     -22.537  24.389   4.654  1.00 63.85           H  
ATOM    340  HG3 GLU A  23     -23.620  23.923   5.971  1.00 63.85           H  
ATOM    341  CD  GLU A  23     -21.570  23.441   6.348  1.00 63.85           C  
ATOM    342  OE1 GLU A  23     -20.834  24.427   6.551  1.00 63.85           O  
ATOM    343  OE2 GLU A  23     -21.425  22.323   6.904  1.00 63.85           O  
ATOM    344  N   GLU A  24     -24.168  20.671   2.055  1.00 60.17           N  
ATOM    345  H   GLU A  24     -23.630  21.377   1.574  1.00 60.17           H  
ATOM    346  CA  GLU A  24     -24.334  19.364   1.435  1.00 60.17           C  
ATOM    347  HA  GLU A  24     -25.400  19.137   1.409  1.00 60.17           H  
ATOM    348  C   GLU A  24     -23.633  18.269   2.245  1.00 60.17           C  
ATOM    349  CB  GLU A  24     -23.827  19.423  -0.007  1.00 60.17           C  
ATOM    350  HB2 GLU A  24     -22.747  19.567  -0.022  1.00 60.17           H  
ATOM    351  HB3 GLU A  24     -24.286  20.296  -0.472  1.00 60.17           H  
ATOM    352  O   GLU A  24     -22.404  18.195   2.309  1.00 60.17           O  
ATOM    353  CG  GLU A  24     -24.188  18.149  -0.790  1.00 60.17           C  
ATOM    354  HG2 GLU A  24     -25.227  17.892  -0.582  1.00 60.17           H  
ATOM    355  HG3 GLU A  24     -23.563  17.329  -0.440  1.00 60.17           H  
ATOM    356  CD  GLU A  24     -24.028  18.307  -2.309  1.00 60.17           C  
ATOM    357  OE1 GLU A  24     -24.162  17.274  -2.998  1.00 60.17           O  
ATOM    358  OE2 GLU A  24     -23.903  19.464  -2.781  1.00 60.17           O  
ATOM    359  N   ILE A  25     -24.426  17.361   2.813  1.00 51.07           N  
ATOM    360  H   ILE A  25     -25.420  17.448   2.662  1.00 51.07           H  
ATOM    361  CA  ILE A  25     -23.910  16.091   3.300  1.00 51.07           C  
ATOM    362  HA  ILE A  25     -22.951  16.259   3.790  1.00 51.07           H  
ATOM    363  C   ILE A  25     -23.703  15.257   2.053  1.00 51.07           C  
ATOM    364  CB  ILE A  25     -24.844  15.389   4.303  1.00 51.07           C  
ATOM    365  HB  ILE A  25     -25.794  15.171   3.815  1.00 51.07           H  
ATOM    366  O   ILE A  25     -24.662  14.755   1.460  1.00 51.07           O  
ATOM    367  CG1 ILE A  25     -25.108  16.281   5.522  1.00 51.07           C  
ATOM    368 HG12 ILE A  25     -25.409  17.269   5.173  1.00 51.07           H  
ATOM    369 HG13 ILE A  25     -24.187  16.397   6.094  1.00 51.07           H  
ATOM    370  CG2 ILE A  25     -24.191  14.072   4.771  1.00 51.07           C  
ATOM    371 HG21 ILE A  25     -24.868  13.510   5.414  1.00 51.07           H  
ATOM    372 HG22 ILE A  25     -23.270  14.281   5.315  1.00 51.07           H  
ATOM    373 HG23 ILE A  25     -23.958  13.435   3.917  1.00 51.07           H  
ATOM    374  CD1 ILE A  25     -26.207  15.725   6.438  1.00 51.07           C  
ATOM    375 HD11 ILE A  25     -27.139  15.617   5.883  1.00 51.07           H  
ATOM    376 HD12 ILE A  25     -25.919  14.756   6.847  1.00 51.07           H  
ATOM    377 HD13 ILE A  25     -26.356  16.389   7.289  1.00 51.07           H  
ATOM    378  N   GLY A  26     -22.439  15.130   1.651  1.00 45.18           N  
ATOM    379  H   GLY A  26     -21.741  15.699   2.109  1.00 45.18           H  
ATOM    380  CA  GLY A  26     -22.067  14.280   0.536  1.00 45.18           C  
ATOM    381  HA2 GLY A  26     -22.360  14.763  -0.396  1.00 45.18           H  
ATOM    382  HA3 GLY A  26     -20.989  14.114   0.529  1.00 45.18           H  
ATOM    383  C   GLY A  26     -22.771  12.933   0.667  1.00 45.18           C  
ATOM    384  O   GLY A  26     -22.686  12.264   1.702  1.00 45.18           O  
ATOM    385  N   SER A  27     -23.483  12.528  -0.386  1.00 38.11           N  
ATOM    386  H   SER A  27     -23.561  13.153  -1.175  1.00 38.11           H  
ATOM    387  CA  SER A  27     -23.796  11.114  -0.551  1.00 38.11           C  
ATOM    388  HA  SER A  27     -24.491  10.816   0.234  1.00 38.11           H  
ATOM    389  C   SER A  27     -22.479  10.355  -0.364  1.00 38.11           C  
ATOM    390  CB  SER A  27     -24.444  10.845  -1.917  1.00 38.11           C  
ATOM    391  HB2 SER A  27     -24.656   9.779  -2.000  1.00 38.11           H  
ATOM    392  HB3 SER A  27     -25.386  11.390  -1.984  1.00 38.11           H  
ATOM    393  O   SER A  27     -21.436  10.816  -0.827  1.00 38.11           O  
ATOM    394  OG  SER A  27     -23.610  11.226  -2.993  1.00 38.11           O  
ATOM    395  HG  SER A  27     -23.713  12.162  -3.180  1.00 38.11           H  
ATOM    396  N   GLY A  28     -22.484   9.231   0.352  1.00 36.22           N  
ATOM    397  H   GLY A  28     -23.351   8.945   0.785  1.00 36.22           H  
ATOM    398  CA  GLY A  28     -21.290   8.408   0.590  1.00 36.22           C  
ATOM    399  HA2 GLY A  28     -20.528   9.034   1.056  1.00 36.22           H  
ATOM    400  HA3 GLY A  28     -21.538   7.597   1.274  1.00 36.22           H  
ATOM    401  C   GLY A  28     -20.677   7.800  -0.684  1.00 36.22           C  
ATOM    402  O   GLY A  28     -20.086   6.725  -0.627  1.00 36.22           O  
ATOM    403  N   GLY A  29     -20.843   8.444  -1.840  1.00 30.47           N  
ATOM    404  H   GLY A  29     -21.290   9.349  -1.788  1.00 30.47           H  
ATOM    405  CA  GLY A  29     -20.076   8.216  -3.040  1.00 30.47           C  
ATOM    406  HA2 GLY A  29     -20.270   7.206  -3.402  1.00 30.47           H  
ATOM    407  HA3 GLY A  29     -20.372   8.931  -3.808  1.00 30.47           H  
ATOM    408  C   GLY A  29     -18.593   8.395  -2.752  1.00 30.47           C  
ATOM    409  O   GLY A  29     -18.163   9.267  -1.993  1.00 30.47           O  
ATOM    410  N   LYS A  30     -17.803   7.508  -3.355  1.00 31.55           N  
ATOM    411  H   LYS A  30     -18.252   6.837  -3.963  1.00 31.55           H  
ATOM    412  CA  LYS A  30     -16.347   7.572  -3.347  1.00 31.55           C  
ATOM    413  HA  LYS A  30     -15.967   7.338  -2.353  1.00 31.55           H  
ATOM    414  C   LYS A  30     -15.943   9.000  -3.715  1.00 31.55           C  
ATOM    415  CB  LYS A  30     -15.798   6.577  -4.387  1.00 31.55           C  
ATOM    416  HB2 LYS A  30     -14.726   6.742  -4.492  1.00 31.55           H  
ATOM    417  HB3 LYS A  30     -16.261   6.787  -5.352  1.00 31.55           H  
ATOM    418  O   LYS A  30     -16.112   9.394  -4.865  1.00 31.55           O  
ATOM    419  CG  LYS A  30     -16.032   5.098  -4.032  1.00 31.55           C  
ATOM    420  HG2 LYS A  30     -15.448   4.843  -3.148  1.00 31.55           H  
ATOM    421  HG3 LYS A  30     -17.088   4.927  -3.821  1.00 31.55           H  
ATOM    422  CD  LYS A  30     -15.611   4.203  -5.209  1.00 31.55           C  
ATOM    423  HD2 LYS A  30     -14.570   4.409  -5.459  1.00 31.55           H  
ATOM    424  HD3 LYS A  30     -16.229   4.451  -6.072  1.00 31.55           H  
ATOM    425  CE  LYS A  30     -15.770   2.711  -4.885  1.00 31.55           C  
ATOM    426  HE2 LYS A  30     -16.797   2.533  -4.565  1.00 31.55           H  
ATOM    427  HE3 LYS A  30     -15.110   2.461  -4.054  1.00 31.55           H  
ATOM    428  NZ  LYS A  30     -15.453   1.866  -6.068  1.00 31.55           N  
ATOM    429  HZ1 LYS A  30     -15.535   0.881  -5.858  1.00 31.55           H  
ATOM    430  HZ2 LYS A  30     -16.080   2.068  -6.833  1.00 31.55           H  
ATOM    431  HZ3 LYS A  30     -14.513   2.036  -6.398  1.00 31.55           H  
ATOM    432  N   ARG A  31     -15.380   9.758  -2.768  1.00 30.91           N  
ATOM    433  H   ARG A  31     -15.431   9.453  -1.806  1.00 30.91           H  
ATOM    434  CA  ARG A  31     -14.541  10.900  -3.131  1.00 30.91           C  
ATOM    435  HA  ARG A  31     -15.113  11.604  -3.736  1.00 30.91           H  
ATOM    436  C   ARG A  31     -13.438  10.324  -4.017  1.00 30.91           C  
ATOM    437  CB  ARG A  31     -13.978  11.644  -1.900  1.00 30.91           C  
ATOM    438  HB2 ARG A  31     -13.668  10.924  -1.142  1.00 30.91           H  
ATOM    439  HB3 ARG A  31     -13.096  12.199  -2.216  1.00 30.91           H  
ATOM    440  O   ARG A  31     -12.531   9.651  -3.522  1.00 30.91           O  
ATOM    441  CG  ARG A  31     -14.969  12.655  -1.292  1.00 30.91           C  
ATOM    442  HG2 ARG A  31     -15.846  12.123  -0.923  1.00 30.91           H  
ATOM    443  HG3 ARG A  31     -15.283  13.356  -2.065  1.00 30.91           H  
ATOM    444  CD  ARG A  31     -14.321  13.442  -0.138  1.00 30.91           C  
ATOM    445  HD2 ARG A  31     -13.997  12.736   0.626  1.00 30.91           H  
ATOM    446  HD3 ARG A  31     -13.448  13.967  -0.523  1.00 30.91           H  
ATOM    447  NE  ARG A  31     -15.250  14.424   0.464  1.00 30.91           N  
ATOM    448  HE  ARG A  31     -16.136  14.560  -0.002  1.00 30.91           H  
ATOM    449  NH1 ARG A  31     -13.907  15.129   2.200  1.00 30.91           N  
ATOM    450 HH11 ARG A  31     -13.150  14.553   1.859  1.00 30.91           H  
ATOM    451 HH12 ARG A  31     -13.757  15.740   2.990  1.00 30.91           H  
ATOM    452  NH2 ARG A  31     -15.934  16.014   1.956  1.00 30.91           N  
ATOM    453 HH21 ARG A  31     -16.806  16.133   1.459  1.00 30.91           H  
ATOM    454 HH22 ARG A  31     -15.752  16.607   2.752  1.00 30.91           H  
ATOM    455  CZ  ARG A  31     -15.027  15.179   1.532  1.00 30.91           C  
ATOM    456  N   ALA A  32     -13.561  10.526  -5.329  1.00 34.99           N  
ATOM    457  H   ALA A  32     -14.414  10.951  -5.664  1.00 34.99           H  
ATOM    458  CA  ALA A  32     -12.398  10.585  -6.194  1.00 34.99           C  
ATOM    459  HA  ALA A  32     -11.939   9.598  -6.260  1.00 34.99           H  
ATOM    460  C   ALA A  32     -11.410  11.560  -5.539  1.00 34.99           C  
ATOM    461  CB  ALA A  32     -12.834  11.044  -7.593  1.00 34.99           C  
ATOM    462  HB1 ALA A  32     -13.294  12.030  -7.538  1.00 34.99           H  
ATOM    463  HB2 ALA A  32     -13.549  10.337  -8.014  1.00 34.99           H  
ATOM    464  HB3 ALA A  32     -11.966  11.103  -8.250  1.00 34.99           H  
ATOM    465  O   ALA A  32     -11.832  12.469  -4.820  1.00 34.99           O  
ATOM    466  N   LEU A  33     -10.110  11.356  -5.744  1.00 39.69           N  
ATOM    467  H   LEU A  33      -9.831  10.619  -6.376  1.00 39.69           H  
ATOM    468  CA  LEU A  33      -9.134  12.406  -5.462  1.00 39.69           C  
ATOM    469  HA  LEU A  33      -9.086  12.610  -4.392  1.00 39.69           H  
ATOM    470  C   LEU A  33      -9.634  13.662  -6.185  1.00 39.69           C  
ATOM    471  CB  LEU A  33      -7.755  11.958  -5.981  1.00 39.69           C  
ATOM    472  HB2 LEU A  33      -7.123  12.835  -6.124  1.00 39.69           H  
ATOM    473  HB3 LEU A  33      -7.885  11.502  -6.963  1.00 39.69           H  
ATOM    474  O   LEU A  33      -9.611  13.720  -7.412  1.00 39.69           O  
ATOM    475  CG  LEU A  33      -7.038  10.976  -5.037  1.00 39.69           C  
ATOM    476  HG  LEU A  33      -7.772  10.341  -4.540  1.00 39.69           H  
ATOM    477  CD1 LEU A  33      -6.088  10.069  -5.817  1.00 39.69           C  
ATOM    478 HD11 LEU A  33      -5.576   9.390  -5.134  1.00 39.69           H  
ATOM    479 HD12 LEU A  33      -6.647   9.486  -6.548  1.00 39.69           H  
ATOM    480 HD13 LEU A  33      -5.346  10.674  -6.339  1.00 39.69           H  
ATOM    481  CD2 LEU A  33      -6.229  11.727  -3.977  1.00 39.69           C  
ATOM    482 HD21 LEU A  33      -5.459  12.333  -4.454  1.00 39.69           H  
ATOM    483 HD22 LEU A  33      -6.885  12.381  -3.402  1.00 39.69           H  
ATOM    484 HD23 LEU A  33      -5.753  11.018  -3.300  1.00 39.69           H  
ATOM    485  N   THR A  34     -10.205  14.603  -5.438  1.00 36.92           N  
ATOM    486  H   THR A  34     -10.279  14.472  -4.440  1.00 36.92           H  
ATOM    487  CA  THR A  34     -10.702  15.863  -5.977  1.00 36.92           C  
ATOM    488  HA  THR A  34     -11.468  15.672  -6.729  1.00 36.92           H  
ATOM    489  C   THR A  34      -9.515  16.546  -6.640  1.00 36.92           C  
ATOM    490  CB  THR A  34     -11.297  16.737  -4.855  1.00 36.92           C  
ATOM    491  HB  THR A  34     -11.285  17.783  -5.162  1.00 36.92           H  
ATOM    492  O   THR A  34      -8.555  16.873  -5.948  1.00 36.92           O  
ATOM    493  CG2 THR A  34     -12.739  16.341  -4.538  1.00 36.92           C  
ATOM    494 HG21 THR A  34     -12.779  15.298  -4.225  1.00 36.92           H  
ATOM    495 HG22 THR A  34     -13.361  16.480  -5.422  1.00 36.92           H  
ATOM    496 HG23 THR A  34     -13.119  16.976  -3.737  1.00 36.92           H  
ATOM    497  OG1 THR A  34     -10.557  16.585  -3.660  1.00 36.92           O  
ATOM    498  HG1 THR A  34      -9.689  16.955  -3.842  1.00 36.92           H  
ATOM    499  N   GLY A  35      -9.554  16.685  -7.969  1.00 53.73           N  
ATOM    500  H   GLY A  35     -10.343  16.307  -8.472  1.00 53.73           H  
ATOM    501  CA  GLY A  35      -8.543  17.416  -8.737  1.00 53.73           C  
ATOM    502  HA2 GLY A  35      -9.050  18.184  -9.321  1.00 53.73           H  
ATOM    503  HA3 GLY A  35      -7.864  17.933  -8.058  1.00 53.73           H  
ATOM    504  C   GLY A  35      -7.673  16.616  -9.715  1.00 53.73           C  
ATOM    505  O   GLY A  35      -6.823  17.235 -10.341  1.00 53.73           O  
ATOM    506  N   LEU A  36      -7.859  15.297  -9.894  1.00 71.57           N  
ATOM    507  H   LEU A  36      -8.545  14.813  -9.332  1.00 71.57           H  
ATOM    508  CA  LEU A  36      -7.130  14.540 -10.929  1.00 71.57           C  
ATOM    509  HA  LEU A  36      -6.400  15.208 -11.386  1.00 71.57           H  
ATOM    510  C   LEU A  36      -8.055  14.070 -12.059  1.00 71.57           C  
ATOM    511  CB  LEU A  36      -6.351  13.376 -10.285  1.00 71.57           C  
ATOM    512  HB2 LEU A  36      -7.065  12.661  -9.876  1.00 71.57           H  
ATOM    513  HB3 LEU A  36      -5.751  13.765  -9.463  1.00 71.57           H  
ATOM    514  O   LEU A  36      -8.881  13.179 -11.852  1.00 71.57           O  
ATOM    515  CG  LEU A  36      -5.425  12.653 -11.282  1.00 71.57           C  
ATOM    516  HG  LEU A  36      -6.004  12.291 -12.131  1.00 71.57           H  
ATOM    517  CD1 LEU A  36      -4.323  13.578 -11.785  1.00 71.57           C  
ATOM    518 HD11 LEU A  36      -3.606  13.023 -12.389  1.00 71.57           H  
ATOM    519 HD12 LEU A  36      -3.834  14.057 -10.936  1.00 71.57           H  
ATOM    520 HD13 LEU A  36      -4.758  14.366 -12.399  1.00 71.57           H  
ATOM    521  CD2 LEU A  36      -4.763  11.449 -10.620  1.00 71.57           C  
ATOM    522 HD21 LEU A  36      -4.145  11.774  -9.783  1.00 71.57           H  
ATOM    523 HD22 LEU A  36      -5.529  10.757 -10.270  1.00 71.57           H  
ATOM    524 HD23 LEU A  36      -4.141  10.950 -11.363  1.00 71.57           H  
ATOM    525  N   SER A  37      -7.899  14.635 -13.260  1.00 86.62           N  
ATOM    526  H   SER A  37      -7.195  15.349 -13.379  1.00 86.62           H  
ATOM    527  CA  SER A  37      -8.619  14.158 -14.446  1.00 86.62           C  
ATOM    528  HA  SER A  37      -9.662  14.022 -14.162  1.00 86.62           H  
ATOM    529  C   SER A  37      -8.089  12.798 -14.914  1.00 86.62           C  
ATOM    530  CB  SER A  37      -8.596  15.202 -15.572  1.00 86.62           C  
ATOM    531  HB2 SER A  37      -9.423  15.004 -16.253  1.00 86.62           H  
ATOM    532  HB3 SER A  37      -8.734  16.196 -15.145  1.00 86.62           H  
ATOM    533  O   SER A  37      -6.951  12.416 -14.627  1.00 86.62           O  
ATOM    534  OG  SER A  37      -7.391  15.164 -16.311  1.00 86.62           O  
ATOM    535  HG  SER A  37      -7.347  15.970 -16.832  1.00 86.62           H  
ATOM    536  N   LEU A  38      -8.905  12.049 -15.664  1.00 89.34           N  
ATOM    537  H   LEU A  38      -9.830  12.392 -15.876  1.00 89.34           H  
ATOM    538  CA  LEU A  38      -8.480  10.768 -16.238  1.00 89.34           C  
ATOM    539  HA  LEU A  38      -8.178  10.115 -15.419  1.00 89.34           H  
ATOM    540  C   LEU A  38      -7.263  10.944 -17.159  1.00 89.34           C  
ATOM    541  CB  LEU A  38      -9.669  10.133 -16.978  1.00 89.34           C  
ATOM    542  HB2 LEU A  38     -10.504  10.045 -16.284  1.00 89.34           H  
ATOM    543  HB3 LEU A  38      -9.974  10.798 -17.787  1.00 89.34           H  
ATOM    544  O   LEU A  38      -6.306  10.183 -17.052  1.00 89.34           O  
ATOM    545  CG  LEU A  38      -9.377   8.744 -17.579  1.00 89.34           C  
ATOM    546  HG  LEU A  38      -8.584   8.818 -18.323  1.00 89.34           H  
ATOM    547  CD1 LEU A  38      -8.959   7.739 -16.501  1.00 89.34           C  
ATOM    548 HD11 LEU A  38      -9.656   7.776 -15.664  1.00 89.34           H  
ATOM    549 HD12 LEU A  38      -8.967   6.733 -16.920  1.00 89.34           H  
ATOM    550 HD13 LEU A  38      -7.946   7.969 -16.170  1.00 89.34           H  
ATOM    551  CD2 LEU A  38     -10.640   8.235 -18.270  1.00 89.34           C  
ATOM    552 HD21 LEU A  38     -10.452   7.271 -18.742  1.00 89.34           H  
ATOM    553 HD22 LEU A  38     -10.939   8.935 -19.052  1.00 89.34           H  
ATOM    554 HD23 LEU A  38     -11.454   8.128 -17.553  1.00 89.34           H  
ATOM    555  N   THR A  39      -7.264  11.985 -17.992  1.00 91.35           N  
ATOM    556  H   THR A  39      -8.102  12.542 -18.085  1.00 91.35           H  
ATOM    557  CA  THR A  39      -6.144  12.335 -18.875  1.00 91.35           C  
ATOM    558  HA  THR A  39      -5.949  11.507 -19.556  1.00 91.35           H  
ATOM    559  C   THR A  39      -4.869  12.608 -18.084  1.00 91.35           C  
ATOM    560  CB  THR A  39      -6.498  13.580 -19.700  1.00 91.35           C  
ATOM    561  HB  THR A  39      -6.541  14.446 -19.041  1.00 91.35           H  
ATOM    562  O   THR A  39      -3.819  12.056 -18.397  1.00 91.35           O  
ATOM    563  CG2 THR A  39      -5.499  13.857 -20.817  1.00 91.35           C  
ATOM    564 HG21 THR A  39      -5.414  12.990 -21.473  1.00 91.35           H  
ATOM    565 HG22 THR A  39      -4.517  14.078 -20.399  1.00 91.35           H  
ATOM    566 HG23 THR A  39      -5.825  14.718 -21.400  1.00 91.35           H  
ATOM    567  OG1 THR A  39      -7.768  13.410 -20.282  1.00 91.35           O  
ATOM    568  HG1 THR A  39      -7.634  13.259 -21.221  1.00 91.35           H  
ATOM    569  N   GLN A  40      -4.958  13.392 -17.004  1.00 91.63           N  
ATOM    570  H   GLN A  40      -5.850  13.797 -16.757  1.00 91.63           H  
ATOM    571  CA  GLN A  40      -3.809  13.649 -16.137  1.00 91.63           C  
ATOM    572  HA  GLN A  40      -2.988  14.050 -16.732  1.00 91.63           H  
ATOM    573  C   GLN A  40      -3.313  12.360 -15.477  1.00 91.63           C  
ATOM    574  CB  GLN A  40      -4.183  14.664 -15.060  1.00 91.63           C  
ATOM    575  HB2 GLN A  40      -3.408  14.655 -14.293  1.00 91.63           H  
ATOM    576  HB3 GLN A  40      -5.126  14.349 -14.613  1.00 91.63           H  
ATOM    577  O   GLN A  40      -2.116  12.107 -15.471  1.00 91.63           O  
ATOM    578  CG  GLN A  40      -4.308  16.108 -15.560  1.00 91.63           C  
ATOM    579  HG2 GLN A  40      -3.321  16.467 -15.854  1.00 91.63           H  
ATOM    580  HG3 GLN A  40      -4.959  16.160 -16.432  1.00 91.63           H  
ATOM    581  CD  GLN A  40      -4.876  17.010 -14.467  1.00 91.63           C  
ATOM    582  NE2 GLN A  40      -4.373  18.214 -14.312  1.00 91.63           N  
ATOM    583 HE21 GLN A  40      -3.643  18.565 -14.915  1.00 91.63           H  
ATOM    584 HE22 GLN A  40      -4.757  18.771 -13.563  1.00 91.63           H  
ATOM    585  OE1 GLN A  40      -5.779  16.638 -13.729  1.00 91.63           O  
ATOM    586  N   LYS A  41      -4.206  11.504 -14.965  1.00 93.68           N  
ATOM    587  H   LYS A  41      -5.181  11.763 -14.994  1.00 93.68           H  
ATOM    588  CA  LYS A  41      -3.823  10.194 -14.412  1.00 93.68           C  
ATOM    589  HA  LYS A  41      -3.160  10.350 -13.560  1.00 93.68           H  
ATOM    590  C   LYS A  41      -3.025   9.373 -15.432  1.00 93.68           C  
ATOM    591  CB  LYS A  41      -5.089   9.460 -13.942  1.00 93.68           C  
ATOM    592  HB2 LYS A  41      -5.804   9.448 -14.765  1.00 93.68           H  
ATOM    593  HB3 LYS A  41      -5.545  10.012 -13.120  1.00 93.68           H  
ATOM    594  O   LYS A  41      -1.963   8.861 -15.085  1.00 93.68           O  
ATOM    595  CG  LYS A  41      -4.834   8.009 -13.502  1.00 93.68           C  
ATOM    596  HG2 LYS A  41      -4.264   7.989 -12.573  1.00 93.68           H  
ATOM    597  HG3 LYS A  41      -4.271   7.488 -14.277  1.00 93.68           H  
ATOM    598  CD  LYS A  41      -6.162   7.268 -13.333  1.00 93.68           C  
ATOM    599  HD2 LYS A  41      -6.803   7.507 -14.182  1.00 93.68           H  
ATOM    600  HD3 LYS A  41      -6.658   7.589 -12.416  1.00 93.68           H  
ATOM    601  CE  LYS A  41      -5.927   5.756 -13.318  1.00 93.68           C  
ATOM    602  HE2 LYS A  41      -5.149   5.510 -14.041  1.00 93.68           H  
ATOM    603  HE3 LYS A  41      -5.568   5.448 -12.336  1.00 93.68           H  
ATOM    604  NZ  LYS A  41      -7.160   5.021 -13.688  1.00 93.68           N  
ATOM    605  HZ1 LYS A  41      -7.946   5.226 -13.089  1.00 93.68           H  
ATOM    606  HZ2 LYS A  41      -6.981   4.028 -13.635  1.00 93.68           H  
ATOM    607  HZ3 LYS A  41      -7.426   5.163 -14.652  1.00 93.68           H  
ATOM    608  N   VAL A  42      -3.527   9.253 -16.663  1.00 96.41           N  
ATOM    609  H   VAL A  42      -4.395   9.726 -16.871  1.00 96.41           H  
ATOM    610  CA  VAL A  42      -2.875   8.499 -17.747  1.00 96.41           C  
ATOM    611  HA  VAL A  42      -2.707   7.474 -17.417  1.00 96.41           H  
ATOM    612  C   VAL A  42      -1.494   9.082 -18.060  1.00 96.41           C  
ATOM    613  CB  VAL A  42      -3.788   8.453 -18.991  1.00 96.41           C  
ATOM    614  HB  VAL A  42      -4.110   9.464 -19.241  1.00 96.41           H  
ATOM    615  O   VAL A  42      -0.509   8.346 -18.047  1.00 96.41           O  
ATOM    616  CG1 VAL A  42      -3.110   7.837 -20.213  1.00 96.41           C  
ATOM    617 HG11 VAL A  42      -3.787   7.875 -21.067  1.00 96.41           H  
ATOM    618 HG12 VAL A  42      -2.207   8.383 -20.487  1.00 96.41           H  
ATOM    619 HG13 VAL A  42      -2.872   6.795 -19.998  1.00 96.41           H  
ATOM    620  CG2 VAL A  42      -5.025   7.581 -18.714  1.00 96.41           C  
ATOM    621 HG21 VAL A  42      -5.571   7.943 -17.843  1.00 96.41           H  
ATOM    622 HG22 VAL A  42      -5.689   7.613 -19.578  1.00 96.41           H  
ATOM    623 HG23 VAL A  42      -4.724   6.548 -18.541  1.00 96.41           H  
ATOM    624  N   ALA A  43      -1.395  10.403 -18.214  1.00 96.35           N  
ATOM    625  H   ALA A  43      -2.242  10.952 -18.240  1.00 96.35           H  
ATOM    626  CA  ALA A  43      -0.133  11.105 -18.437  1.00 96.35           C  
ATOM    627  HA  ALA A  43       0.310  10.764 -19.372  1.00 96.35           H  
ATOM    628  C   ALA A  43       0.903  10.867 -17.322  1.00 96.35           C  
ATOM    629  CB  ALA A  43      -0.459  12.593 -18.565  1.00 96.35           C  
ATOM    630  HB1 ALA A  43      -0.991  12.778 -19.499  1.00 96.35           H  
ATOM    631  HB2 ALA A  43       0.474  13.156 -18.558  1.00 96.35           H  
ATOM    632  HB3 ALA A  43      -1.070  12.930 -17.728  1.00 96.35           H  
ATOM    633  O   ALA A  43       2.075  10.627 -17.602  1.00 96.35           O  
ATOM    634  N   ILE A  44       0.483  10.877 -16.050  1.00 96.96           N  
ATOM    635  H   ILE A  44      -0.484  11.109 -15.871  1.00 96.96           H  
ATOM    636  CA  ILE A  44       1.386  10.609 -14.919  1.00 96.96           C  
ATOM    637  HA  ILE A  44       2.245  11.274 -15.002  1.00 96.96           H  
ATOM    638  C   ILE A  44       1.925   9.177 -14.988  1.00 96.96           C  
ATOM    639  CB  ILE A  44       0.693  10.876 -13.563  1.00 96.96           C  
ATOM    640  HB  ILE A  44      -0.217  10.279 -13.509  1.00 96.96           H  
ATOM    641  O   ILE A  44       3.122   8.962 -14.812  1.00 96.96           O  
ATOM    642  CG1 ILE A  44       0.323  12.365 -13.417  1.00 96.96           C  
ATOM    643 HG12 ILE A  44      -0.202  12.684 -14.317  1.00 96.96           H  
ATOM    644 HG13 ILE A  44       1.228  12.972 -13.383  1.00 96.96           H  
ATOM    645  CG2 ILE A  44       1.624  10.473 -12.407  1.00 96.96           C  
ATOM    646 HG21 ILE A  44       1.182  10.753 -11.451  1.00 96.96           H  
ATOM    647 HG22 ILE A  44       2.591  10.964 -12.515  1.00 96.96           H  
ATOM    648 HG23 ILE A  44       1.774   9.393 -12.402  1.00 96.96           H  
ATOM    649  CD1 ILE A  44      -0.594  12.717 -12.241  1.00 96.96           C  
ATOM    650 HD11 ILE A  44      -1.514  12.139 -12.316  1.00 96.96           H  
ATOM    651 HD12 ILE A  44      -0.105  12.514 -11.288  1.00 96.96           H  
ATOM    652 HD13 ILE A  44      -0.839  13.778 -12.287  1.00 96.96           H  
ATOM    653  N   HIS A  45       1.063   8.192 -15.251  1.00 97.81           N  
ATOM    654  H   HIS A  45       0.099   8.427 -15.437  1.00 97.81           H  
ATOM    655  CA  HIS A  45       1.497   6.804 -15.408  1.00 97.81           C  
ATOM    656  HA  HIS A  45       2.035   6.497 -14.511  1.00 97.81           H  
ATOM    657  C   HIS A  45       2.466   6.627 -16.578  1.00 97.81           C  
ATOM    658  CB  HIS A  45       0.274   5.904 -15.587  1.00 97.81           C  
ATOM    659  HB2 HIS A  45      -0.466   6.419 -16.200  1.00 97.81           H  
ATOM    660  HB3 HIS A  45       0.571   4.996 -16.112  1.00 97.81           H  
ATOM    661  O   HIS A  45       3.461   5.921 -16.419  1.00 97.81           O  
ATOM    662  CG  HIS A  45      -0.338   5.497 -14.278  1.00 97.81           C  
ATOM    663  CD2 HIS A  45      -1.496   5.960 -13.718  1.00 97.81           C  
ATOM    664  HD2 HIS A  45      -2.159   6.691 -14.157  1.00 97.81           H  
ATOM    665  ND1 HIS A  45       0.183   4.562 -13.423  1.00 97.81           N  
ATOM    666  HD1 HIS A  45       0.951   3.942 -13.637  1.00 97.81           H  
ATOM    667  CE1 HIS A  45      -0.626   4.490 -12.359  1.00 97.81           C  
ATOM    668  HE1 HIS A  45      -0.468   3.819 -11.527  1.00 97.81           H  
ATOM    669  NE2 HIS A  45      -1.671   5.320 -12.484  1.00 97.81           N  
ATOM    670  N   HIS A  46       2.208   7.290 -17.707  1.00 97.48           N  
ATOM    671  H   HIS A  46       1.351   7.818 -17.781  1.00 97.48           H  
ATOM    672  CA  HIS A  46       3.083   7.259 -18.876  1.00 97.48           C  
ATOM    673  HA  HIS A  46       3.230   6.221 -19.174  1.00 97.48           H  
ATOM    674  C   HIS A  46       4.463   7.840 -18.544  1.00 97.48           C  
ATOM    675  CB  HIS A  46       2.389   7.999 -20.031  1.00 97.48           C  
ATOM    676  HB2 HIS A  46       1.338   7.711 -20.050  1.00 97.48           H  
ATOM    677  HB3 HIS A  46       2.432   9.074 -19.857  1.00 97.48           H  
ATOM    678  O   HIS A  46       5.478   7.170 -18.731  1.00 97.48           O  
ATOM    679  CG  HIS A  46       2.947   7.712 -21.403  1.00 97.48           C  
ATOM    680  CD2 HIS A  46       4.123   7.084 -21.724  1.00 97.48           C  
ATOM    681  HD2 HIS A  46       4.844   6.671 -21.034  1.00 97.48           H  
ATOM    682  ND1 HIS A  46       2.320   8.010 -22.593  1.00 97.48           N  
ATOM    683  HD1 HIS A  46       1.393   8.394 -22.705  1.00 97.48           H  
ATOM    684  CE1 HIS A  46       3.112   7.595 -23.597  1.00 97.48           C  
ATOM    685  HE1 HIS A  46       2.872   7.666 -24.647  1.00 97.48           H  
ATOM    686  NE2 HIS A  46       4.227   7.033 -23.113  1.00 97.48           N  
ATOM    687  N   ALA A  47       4.505   9.027 -17.933  1.00 97.64           N  
ATOM    688  H   ALA A  47       3.646   9.547 -17.824  1.00 97.64           H  
ATOM    689  CA  ALA A  47       5.752   9.651 -17.507  1.00 97.64           C  
ATOM    690  HA  ALA A  47       6.363   9.842 -18.390  1.00 97.64           H  
ATOM    691  C   ALA A  47       6.561   8.746 -16.562  1.00 97.64           C  
ATOM    692  CB  ALA A  47       5.425  10.993 -16.843  1.00 97.64           C  
ATOM    693  HB1 ALA A  47       4.833  11.606 -17.523  1.00 97.64           H  
ATOM    694  HB2 ALA A  47       4.856  10.834 -15.927  1.00 97.64           H  
ATOM    695  HB3 ALA A  47       6.351  11.520 -16.612  1.00 97.64           H  
ATOM    696  O   ALA A  47       7.763   8.579 -16.755  1.00 97.64           O  
ATOM    697  N   ILE A  48       5.917   8.126 -15.564  1.00 98.09           N  
ATOM    698  H   ILE A  48       4.927   8.293 -15.458  1.00 98.09           H  
ATOM    699  CA  ILE A  48       6.600   7.229 -14.617  1.00 98.09           C  
ATOM    700  HA  ILE A  48       7.478   7.748 -14.231  1.00 98.09           H  
ATOM    701  C   ILE A  48       7.113   5.969 -15.322  1.00 98.09           C  
ATOM    702  CB  ILE A  48       5.692   6.877 -13.418  1.00 98.09           C  
ATOM    703  HB  ILE A  48       4.771   6.431 -13.794  1.00 98.09           H  
ATOM    704  O   ILE A  48       8.245   5.559 -15.074  1.00 98.09           O  
ATOM    705  CG1 ILE A  48       5.350   8.148 -12.610  1.00 98.09           C  
ATOM    706 HG12 ILE A  48       6.250   8.495 -12.102  1.00 98.09           H  
ATOM    707 HG13 ILE A  48       5.044   8.953 -13.278  1.00 98.09           H  
ATOM    708  CG2 ILE A  48       6.397   5.865 -12.491  1.00 98.09           C  
ATOM    709 HG21 ILE A  48       7.368   6.251 -12.181  1.00 98.09           H  
ATOM    710 HG22 ILE A  48       6.545   4.916 -13.006  1.00 98.09           H  
ATOM    711 HG23 ILE A  48       5.797   5.660 -11.605  1.00 98.09           H  
ATOM    712  CD1 ILE A  48       4.226   7.943 -11.588  1.00 98.09           C  
ATOM    713 HD11 ILE A  48       4.530   7.247 -10.806  1.00 98.09           H  
ATOM    714 HD12 ILE A  48       3.984   8.899 -11.123  1.00 98.09           H  
ATOM    715 HD13 ILE A  48       3.344   7.557 -12.099  1.00 98.09           H  
ATOM    716  N   ALA A  49       6.324   5.368 -16.215  1.00 97.47           N  
ATOM    717  H   ALA A  49       5.410   5.751 -16.408  1.00 97.47           H  
ATOM    718  CA  ALA A  49       6.741   4.177 -16.949  1.00 97.47           C  
ATOM    719  HA  ALA A  49       7.026   3.414 -16.225  1.00 97.47           H  
ATOM    720  C   ALA A  49       7.975   4.453 -17.832  1.00 97.47           C  
ATOM    721  CB  ALA A  49       5.546   3.652 -17.750  1.00 97.47           C  
ATOM    722  HB1 ALA A  49       5.787   2.662 -18.139  1.00 97.47           H  
ATOM    723  HB2 ALA A  49       5.317   4.328 -18.574  1.00 97.47           H  
ATOM    724  HB3 ALA A  49       4.669   3.567 -17.108  1.00 97.47           H  
ATOM    725  O   ALA A  49       8.917   3.659 -17.822  1.00 97.47           O  
ATOM    726  N   LEU A  50       8.019   5.612 -18.503  1.00 96.28           N  
ATOM    727  H   LEU A  50       7.199   6.202 -18.495  1.00 96.28           H  
ATOM    728  CA  LEU A  50       9.191   6.070 -19.261  1.00 96.28           C  
ATOM    729  HA  LEU A  50       9.484   5.293 -19.967  1.00 96.28           H  
ATOM    730  C   LEU A  50      10.402   6.316 -18.356  1.00 96.28           C  
ATOM    731  CB  LEU A  50       8.850   7.356 -20.033  1.00 96.28           C  
ATOM    732  HB2 LEU A  50       9.775   7.784 -20.422  1.00 96.28           H  
ATOM    733  HB3 LEU A  50       8.418   8.077 -19.339  1.00 96.28           H  
ATOM    734  O   LEU A  50      11.509   5.896 -18.687  1.00 96.28           O  
ATOM    735  CG  LEU A  50       7.888   7.160 -21.215  1.00 96.28           C  
ATOM    736  HG  LEU A  50       6.987   6.656 -20.864  1.00 96.28           H  
ATOM    737  CD1 LEU A  50       7.504   8.529 -21.776  1.00 96.28           C  
ATOM    738 HD11 LEU A  50       7.027   9.126 -20.998  1.00 96.28           H  
ATOM    739 HD12 LEU A  50       6.792   8.400 -22.591  1.00 96.28           H  
ATOM    740 HD13 LEU A  50       8.388   9.045 -22.151  1.00 96.28           H  
ATOM    741  CD2 LEU A  50       8.506   6.325 -22.336  1.00 96.28           C  
ATOM    742 HD21 LEU A  50       7.814   6.282 -23.177  1.00 96.28           H  
ATOM    743 HD22 LEU A  50       8.680   5.302 -22.000  1.00 96.28           H  
ATOM    744 HD23 LEU A  50       9.445   6.767 -22.667  1.00 96.28           H  
ATOM    745  N   MET A  51      10.208   6.940 -17.187  1.00 98.06           N  
ATOM    746  H   MET A  51       9.287   7.298 -16.977  1.00 98.06           H  
ATOM    747  CA  MET A  51      11.296   7.123 -16.220  1.00 98.06           C  
ATOM    748  HA  MET A  51      12.094   7.697 -16.691  1.00 98.06           H  
ATOM    749  C   MET A  51      11.887   5.776 -15.798  1.00 98.06           C  
ATOM    750  CB  MET A  51      10.821   7.867 -14.964  1.00 98.06           C  
ATOM    751  HB2 MET A  51      11.613   7.828 -14.216  1.00 98.06           H  
ATOM    752  HB3 MET A  51       9.945   7.366 -14.553  1.00 98.06           H  
ATOM    753  O   MET A  51      13.105   5.628 -15.790  1.00 98.06           O  
ATOM    754  CG  MET A  51      10.488   9.337 -15.193  1.00 98.06           C  
ATOM    755  HG2 MET A  51       9.827   9.423 -16.056  1.00 98.06           H  
ATOM    756  HG3 MET A  51      11.404   9.882 -15.422  1.00 98.06           H  
ATOM    757  SD  MET A  51       9.680  10.091 -13.754  1.00 98.06           S  
ATOM    758  CE  MET A  51       9.030  11.586 -14.535  1.00 98.06           C  
ATOM    759  HE1 MET A  51       9.853  12.164 -14.954  1.00 98.06           H  
ATOM    760  HE2 MET A  51       8.340  11.311 -15.333  1.00 98.06           H  
ATOM    761  HE3 MET A  51       8.508  12.188 -13.791  1.00 98.06           H  
ATOM    762  N   VAL A  52      11.047   4.789 -15.466  1.00 97.83           N  
ATOM    763  H   VAL A  52      10.054   4.971 -15.506  1.00 97.83           H  
ATOM    764  CA  VAL A  52      11.511   3.448 -15.076  1.00 97.83           C  
ATOM    765  HA  VAL A  52      12.218   3.542 -14.252  1.00 97.83           H  
ATOM    766  C   VAL A  52      12.283   2.793 -16.220  1.00 97.83           C  
ATOM    767  CB  VAL A  52      10.343   2.567 -14.590  1.00 97.83           C  
ATOM    768  HB  VAL A  52       9.572   2.530 -15.359  1.00 97.83           H  
ATOM    769  O   VAL A  52      13.377   2.284 -15.981  1.00 97.83           O  
ATOM    770  CG1 VAL A  52      10.798   1.138 -14.273  1.00 97.83           C  
ATOM    771 HG11 VAL A  52      11.579   1.146 -13.512  1.00 97.83           H  
ATOM    772 HG12 VAL A  52      11.189   0.665 -15.174  1.00 97.83           H  
ATOM    773 HG13 VAL A  52       9.948   0.554 -13.920  1.00 97.83           H  
ATOM    774  CG2 VAL A  52       9.727   3.103 -13.289  1.00 97.83           C  
ATOM    775 HG21 VAL A  52       8.845   2.515 -13.033  1.00 97.83           H  
ATOM    776 HG22 VAL A  52       9.420   4.142 -13.408  1.00 97.83           H  
ATOM    777 HG23 VAL A  52      10.449   3.042 -12.475  1.00 97.83           H  
ATOM    778  N   TYR A  53      11.770   2.860 -17.452  1.00 96.08           N  
ATOM    779  H   TYR A  53      10.871   3.300 -17.584  1.00 96.08           H  
ATOM    780  CA  TYR A  53      12.461   2.349 -18.637  1.00 96.08           C  
ATOM    781  HA  TYR A  53      12.603   1.274 -18.525  1.00 96.08           H  
ATOM    782  C   TYR A  53      13.857   2.972 -18.798  1.00 96.08           C  
ATOM    783  CB  TYR A  53      11.586   2.588 -19.876  1.00 96.08           C  
ATOM    784  HB2 TYR A  53      10.654   2.035 -19.762  1.00 96.08           H  
ATOM    785  HB3 TYR A  53      11.329   3.645 -19.945  1.00 96.08           H  
ATOM    786  O   TYR A  53      14.855   2.253 -18.790  1.00 96.08           O  
ATOM    787  CG  TYR A  53      12.252   2.172 -21.172  1.00 96.08           C  
ATOM    788  CD1 TYR A  53      13.024   3.101 -21.899  1.00 96.08           C  
ATOM    789  HD1 TYR A  53      13.116   4.122 -21.558  1.00 96.08           H  
ATOM    790  CD2 TYR A  53      12.123   0.849 -21.635  1.00 96.08           C  
ATOM    791  HD2 TYR A  53      11.518   0.140 -21.089  1.00 96.08           H  
ATOM    792  CE1 TYR A  53      13.689   2.702 -23.073  1.00 96.08           C  
ATOM    793  HE1 TYR A  53      14.294   3.413 -23.616  1.00 96.08           H  
ATOM    794  CE2 TYR A  53      12.773   0.451 -22.818  1.00 96.08           C  
ATOM    795  HE2 TYR A  53      12.681  -0.560 -23.188  1.00 96.08           H  
ATOM    796  OH  TYR A  53      14.203   0.978 -24.663  1.00 96.08           O  
ATOM    797  HH  TYR A  53      14.722   1.690 -25.043  1.00 96.08           H  
ATOM    798  CZ  TYR A  53      13.562   1.375 -23.534  1.00 96.08           C  
ATOM    799  N   HIS A  54      13.951   4.303 -18.856  1.00 96.59           N  
ATOM    800  H   HIS A  54      13.100   4.847 -18.842  1.00 96.59           H  
ATOM    801  CA  HIS A  54      15.222   5.002 -19.060  1.00 96.59           C  
ATOM    802  HA  HIS A  54      15.702   4.615 -19.958  1.00 96.59           H  
ATOM    803  C   HIS A  54      16.208   4.785 -17.905  1.00 96.59           C  
ATOM    804  CB  HIS A  54      14.943   6.495 -19.268  1.00 96.59           C  
ATOM    805  HB2 HIS A  54      14.253   6.847 -18.501  1.00 96.59           H  
ATOM    806  HB3 HIS A  54      15.881   7.042 -19.166  1.00 96.59           H  
ATOM    807  O   HIS A  54      17.404   4.628 -18.130  1.00 96.59           O  
ATOM    808  CG  HIS A  54      14.387   6.802 -20.633  1.00 96.59           C  
ATOM    809  CD2 HIS A  54      13.168   7.342 -20.940  1.00 96.59           C  
ATOM    810  HD2 HIS A  54      12.402   7.632 -20.236  1.00 96.59           H  
ATOM    811  ND1 HIS A  54      15.045   6.597 -21.820  1.00 96.59           N  
ATOM    812  HD1 HIS A  54      15.985   6.241 -21.912  1.00 96.59           H  
ATOM    813  CE1 HIS A  54      14.247   6.992 -22.821  1.00 96.59           C  
ATOM    814  HE1 HIS A  54      14.502   6.946 -23.870  1.00 96.59           H  
ATOM    815  NE2 HIS A  54      13.094   7.471 -22.331  1.00 96.59           N  
ATOM    816  N   VAL A  55      15.740   4.712 -16.656  1.00 97.44           N  
ATOM    817  H   VAL A  55      14.752   4.845 -16.494  1.00 97.44           H  
ATOM    818  CA  VAL A  55      16.630   4.407 -15.525  1.00 97.44           C  
ATOM    819  HA  VAL A  55      17.488   5.078 -15.576  1.00 97.44           H  
ATOM    820  C   VAL A  55      17.193   2.989 -15.626  1.00 97.44           C  
ATOM    821  CB  VAL A  55      15.925   4.646 -14.178  1.00 97.44           C  
ATOM    822  HB  VAL A  55      14.965   4.130 -14.164  1.00 97.44           H  
ATOM    823  O   VAL A  55      18.385   2.795 -15.401  1.00 97.44           O  
ATOM    824  CG1 VAL A  55      16.758   4.167 -12.979  1.00 97.44           C  
ATOM    825 HG11 VAL A  55      16.263   4.445 -12.049  1.00 97.44           H  
ATOM    826 HG12 VAL A  55      17.751   4.615 -13.011  1.00 97.44           H  
ATOM    827 HG13 VAL A  55      16.861   3.082 -13.001  1.00 97.44           H  
ATOM    828  CG2 VAL A  55      15.700   6.149 -13.974  1.00 97.44           C  
ATOM    829 HG21 VAL A  55      15.093   6.564 -14.779  1.00 97.44           H  
ATOM    830 HG22 VAL A  55      16.662   6.662 -13.983  1.00 97.44           H  
ATOM    831 HG23 VAL A  55      15.197   6.328 -13.024  1.00 97.44           H  
ATOM    832  N   VAL A  56      16.376   1.994 -15.980  1.00 96.54           N  
ATOM    833  H   VAL A  56      15.413   2.205 -16.200  1.00 96.54           H  
ATOM    834  CA  VAL A  56      16.833   0.598 -16.073  1.00 96.54           C  
ATOM    835  HA  VAL A  56      17.423   0.368 -15.186  1.00 96.54           H  
ATOM    836  C   VAL A  56      17.758   0.384 -17.275  1.00 96.54           C  
ATOM    837  CB  VAL A  56      15.630  -0.366 -16.093  1.00 96.54           C  
ATOM    838  HB  VAL A  56      14.932  -0.068 -16.875  1.00 96.54           H  
ATOM    839  O   VAL A  56      18.818  -0.227 -17.132  1.00 96.54           O  
ATOM    840  CG1 VAL A  56      16.048  -1.819 -16.330  1.00 96.54           C  
ATOM    841 HG11 VAL A  56      16.801  -2.107 -15.597  1.00 96.54           H  
ATOM    842 HG12 VAL A  56      16.450  -1.943 -17.336  1.00 96.54           H  
ATOM    843 HG13 VAL A  56      15.188  -2.481 -16.225  1.00 96.54           H  
ATOM    844  CG2 VAL A  56      14.913  -0.345 -14.734  1.00 96.54           C  
ATOM    845 HG21 VAL A  56      14.565   0.663 -14.506  1.00 96.54           H  
ATOM    846 HG22 VAL A  56      14.050  -1.010 -14.757  1.00 96.54           H  
ATOM    847 HG23 VAL A  56      15.597  -0.671 -13.950  1.00 96.54           H  
ATOM    848  N   ILE A  57      17.389   0.894 -18.448  1.00 95.01           N  
ATOM    849  H   ILE A  57      16.518   1.402 -18.508  1.00 95.01           H  
ATOM    850  CA  ILE A  57      18.137   0.657 -19.687  1.00 95.01           C  
ATOM    851  HA  ILE A  57      18.542  -0.355 -19.666  1.00 95.01           H  
ATOM    852  C   ILE A  57      19.339   1.598 -19.797  1.00 95.01           C  
ATOM    853  CB  ILE A  57      17.199   0.759 -20.910  1.00 95.01           C  
ATOM    854  HB  ILE A  57      16.819   1.780 -20.967  1.00 95.01           H  
ATOM    855  O   ILE A  57      20.470   1.144 -19.974  1.00 95.01           O  
ATOM    856  CG1 ILE A  57      15.970  -0.179 -20.823  1.00 95.01           C  
ATOM    857 HG12 ILE A  57      15.386  -0.066 -21.736  1.00 95.01           H  
ATOM    858 HG13 ILE A  57      15.327   0.133 -20.000  1.00 95.01           H  
ATOM    859  CG2 ILE A  57      17.974   0.483 -22.209  1.00 95.01           C  
ATOM    860 HG21 ILE A  57      18.693   1.281 -22.389  1.00 95.01           H  
ATOM    861 HG22 ILE A  57      18.504  -0.468 -22.145  1.00 95.01           H  
ATOM    862 HG23 ILE A  57      17.287   0.462 -23.055  1.00 95.01           H  
ATOM    863  CD1 ILE A  57      16.270  -1.668 -20.630  1.00 95.01           C  
ATOM    864 HD11 ILE A  57      16.891  -2.043 -21.444  1.00 95.01           H  
ATOM    865 HD12 ILE A  57      15.328  -2.215 -20.623  1.00 95.01           H  
ATOM    866 HD13 ILE A  57      16.769  -1.831 -19.675  1.00 95.01           H  
ATOM    867  N   ASP A  58      19.127   2.905 -19.637  1.00 95.25           N  
ATOM    868  H   ASP A  58      18.194   3.242 -19.447  1.00 95.25           H  
ATOM    869  CA  ASP A  58      20.163   3.894 -19.939  1.00 95.25           C  
ATOM    870  HA  ASP A  58      20.758   3.514 -20.769  1.00 95.25           H  
ATOM    871  C   ASP A  58      21.106   4.117 -18.761  1.00 95.25           C  
ATOM    872  CB  ASP A  58      19.571   5.232 -20.405  1.00 95.25           C  
ATOM    873  HB2 ASP A  58      20.393   5.873 -20.723  1.00 95.25           H  
ATOM    874  HB3 ASP A  58      19.080   5.734 -19.572  1.00 95.25           H  
ATOM    875  O   ASP A  58      22.302   4.272 -18.982  1.00 95.25           O  
ATOM    876  CG  ASP A  58      18.600   5.096 -21.576  1.00 95.25           C  
ATOM    877  OD1 ASP A  58      18.810   4.205 -22.426  1.00 95.25           O  
ATOM    878  OD2 ASP A  58      17.646   5.905 -21.620  1.00 95.25           O  
ATOM    879  N   ILE A  59      20.619   4.084 -17.518  1.00 95.06           N  
ATOM    880  H   ILE A  59      19.622   3.971 -17.403  1.00 95.06           H  
ATOM    881  CA  ILE A  59      21.473   4.342 -16.346  1.00 95.06           C  
ATOM    882  HA  ILE A  59      22.343   4.914 -16.670  1.00 95.06           H  
ATOM    883  C   ILE A  59      22.021   3.036 -15.771  1.00 95.06           C  
ATOM    884  CB  ILE A  59      20.756   5.223 -15.300  1.00 95.06           C  
ATOM    885  HB  ILE A  59      19.867   4.706 -14.937  1.00 95.06           H  
ATOM    886  O   ILE A  59      23.231   2.887 -15.612  1.00 95.06           O  
ATOM    887  CG1 ILE A  59      20.318   6.558 -15.949  1.00 95.06           C  
ATOM    888 HG12 ILE A  59      21.188   7.050 -16.383  1.00 95.06           H  
ATOM    889 HG13 ILE A  59      19.613   6.352 -16.754  1.00 95.06           H  
ATOM    890  CG2 ILE A  59      21.675   5.480 -14.089  1.00 95.06           C  
ATOM    891 HG21 ILE A  59      21.127   6.002 -13.305  1.00 95.06           H  
ATOM    892 HG22 ILE A  59      22.529   6.080 -14.403  1.00 95.06           H  
ATOM    893 HG23 ILE A  59      22.046   4.545 -13.670  1.00 95.06           H  
ATOM    894  CD1 ILE A  59      19.635   7.536 -14.988  1.00 95.06           C  
ATOM    895 HD11 ILE A  59      19.246   8.382 -15.554  1.00 95.06           H  
ATOM    896 HD12 ILE A  59      18.815   7.031 -14.477  1.00 95.06           H  
ATOM    897 HD13 ILE A  59      20.350   7.918 -14.259  1.00 95.06           H  
ATOM    898  N   PHE A  60      21.160   2.058 -15.473  1.00 95.41           N  
ATOM    899  H   PHE A  60      20.171   2.218 -15.599  1.00 95.41           H  
ATOM    900  CA  PHE A  60      21.612   0.792 -14.878  1.00 95.41           C  
ATOM    901  HA  PHE A  60      22.387   1.011 -14.144  1.00 95.41           H  
ATOM    902  C   PHE A  60      22.272  -0.136 -15.905  1.00 95.41           C  
ATOM    903  CB  PHE A  60      20.465   0.087 -14.138  1.00 95.41           C  
ATOM    904  HB2 PHE A  60      19.653  -0.105 -14.839  1.00 95.41           H  
ATOM    905  HB3 PHE A  60      20.835  -0.885 -13.811  1.00 95.41           H  
ATOM    906  O   PHE A  60      22.960  -1.082 -15.515  1.00 95.41           O  
ATOM    907  CG  PHE A  60      19.876   0.767 -12.911  1.00 95.41           C  
ATOM    908  CD1 PHE A  60      20.300   2.035 -12.459  1.00 95.41           C  
ATOM    909  HD1 PHE A  60      21.078   2.577 -12.976  1.00 95.41           H  
ATOM    910  CD2 PHE A  60      18.883   0.081 -12.190  1.00 95.41           C  
ATOM    911  HD2 PHE A  60      18.560  -0.895 -12.524  1.00 95.41           H  
ATOM    912  CE1 PHE A  60      19.719   2.617 -11.321  1.00 95.41           C  
ATOM    913  HE1 PHE A  60      20.042   3.595 -10.998  1.00 95.41           H  
ATOM    914  CE2 PHE A  60      18.314   0.652 -11.041  1.00 95.41           C  
ATOM    915  HE2 PHE A  60      17.556   0.103 -10.502  1.00 95.41           H  
ATOM    916  CZ  PHE A  60      18.721   1.927 -10.612  1.00 95.41           C  
ATOM    917  HZ  PHE A  60      18.271   2.371  -9.737  1.00 95.41           H  
ATOM    918  N   LYS A  61      22.107   0.140 -17.210  1.00 94.79           N  
ATOM    919  H   LYS A  61      21.514   0.922 -17.449  1.00 94.79           H  
ATOM    920  CA  LYS A  61      22.617  -0.696 -18.308  1.00 94.79           C  
ATOM    921  HA  LYS A  61      22.162  -0.353 -19.238  1.00 94.79           H  
ATOM    922  C   LYS A  61      22.154  -2.150 -18.154  1.00 94.79           C  
ATOM    923  CB  LYS A  61      24.144  -0.546 -18.447  1.00 94.79           C  
ATOM    924  HB2 LYS A  61      24.470  -1.095 -19.330  1.00 94.79           H  
ATOM    925  HB3 LYS A  61      24.605  -1.006 -17.573  1.00 94.79           H  
ATOM    926  O   LYS A  61      22.954  -3.084 -18.273  1.00 94.79           O  
ATOM    927  CG  LYS A  61      24.690   0.887 -18.534  1.00 94.79           C  
ATOM    928  HG2 LYS A  61      24.464   1.422 -17.611  1.00 94.79           H  
ATOM    929  HG3 LYS A  61      25.775   0.825 -18.622  1.00 94.79           H  
ATOM    930  CD  LYS A  61      24.146   1.683 -19.725  1.00 94.79           C  
ATOM    931  HD2 LYS A  61      23.079   1.854 -19.578  1.00 94.79           H  
ATOM    932  HD3 LYS A  61      24.291   1.120 -20.646  1.00 94.79           H  
ATOM    933  CE  LYS A  61      24.886   3.025 -19.811  1.00 94.79           C  
ATOM    934  HE2 LYS A  61      24.867   3.485 -18.823  1.00 94.79           H  
ATOM    935  HE3 LYS A  61      25.925   2.843 -20.087  1.00 94.79           H  
ATOM    936  NZ  LYS A  61      24.243   3.952 -20.774  1.00 94.79           N  
ATOM    937  HZ1 LYS A  61      24.749   4.823 -20.843  1.00 94.79           H  
ATOM    938  HZ2 LYS A  61      23.342   4.199 -20.391  1.00 94.79           H  
ATOM    939  HZ3 LYS A  61      24.102   3.536 -21.683  1.00 94.79           H  
ATOM    940  N   CYS A  62      20.883  -2.317 -17.797  1.00 93.90           N  
ATOM    941  H   CYS A  62      20.318  -1.485 -17.706  1.00 93.90           H  
ATOM    942  CA  CYS A  62      20.170  -3.588 -17.766  1.00 93.90           C  
ATOM    943  HA  CYS A  62      20.875  -4.417 -17.697  1.00 93.90           H  
ATOM    944  C   CYS A  62      19.378  -3.768 -19.069  1.00 93.90           C  
ATOM    945  CB  CYS A  62      19.260  -3.611 -16.532  1.00 93.90           C  
ATOM    946  HB2 CYS A  62      18.694  -2.680 -16.499  1.00 93.90           H  
ATOM    947  HB3 CYS A  62      18.560  -4.442 -16.607  1.00 93.90           H  
ATOM    948  O   CYS A  62      19.181  -2.823 -19.830  1.00 93.90           O  
ATOM    949  SG  CYS A  62      20.224  -3.793 -15.005  1.00 93.90           S  
ATOM    950  HG  CYS A  62      20.595  -5.058 -15.226  1.00 93.90           H  
ATOM    951  N   THR A  63      18.926  -4.987 -19.342  1.00 93.63           N  
ATOM    952  H   THR A  63      19.080  -5.730 -18.676  1.00 93.63           H  
ATOM    953  CA  THR A  63      18.151  -5.296 -20.550  1.00 93.63           C  
ATOM    954  HA  THR A  63      18.485  -4.643 -21.357  1.00 93.63           H  
ATOM    955  C   THR A  63      16.654  -5.048 -20.351  1.00 93.63           C  
ATOM    956  CB  THR A  63      18.390  -6.742 -21.003  1.00 93.63           C  
ATOM    957  HB  THR A  63      17.872  -6.897 -21.949  1.00 93.63           H  
ATOM    958  O   THR A  63      16.160  -4.951 -19.226  1.00 93.63           O  
ATOM    959  CG2 THR A  63      19.867  -7.073 -21.209  1.00 93.63           C  
ATOM    960 HG21 THR A  63      20.404  -7.038 -20.261  1.00 93.63           H  
ATOM    961 HG22 THR A  63      19.955  -8.077 -21.624  1.00 93.63           H  
ATOM    962 HG23 THR A  63      20.313  -6.362 -21.904  1.00 93.63           H  
ATOM    963  OG1 THR A  63      17.859  -7.637 -20.056  1.00 93.63           O  
ATOM    964  HG1 THR A  63      18.426  -7.610 -19.281  1.00 93.63           H  
ATOM    965  N   ILE A  64      15.892  -5.023 -21.450  1.00 91.37           N  
ATOM    966  H   ILE A  64      16.333  -5.045 -22.359  1.00 91.37           H  
ATOM    967  CA  ILE A  64      14.422  -5.018 -21.384  1.00 91.37           C  
ATOM    968  HA  ILE A  64      14.121  -4.164 -20.778  1.00 91.37           H  
ATOM    969  C   ILE A  64      13.879  -6.274 -20.683  1.00 91.37           C  
ATOM    970  CB  ILE A  64      13.827  -4.833 -22.797  1.00 91.37           C  
ATOM    971  HB  ILE A  64      14.347  -3.996 -23.263  1.00 91.37           H  
ATOM    972  O   ILE A  64      12.880  -6.206 -19.974  1.00 91.37           O  
ATOM    973  CG1 ILE A  64      12.336  -4.450 -22.693  1.00 91.37           C  
ATOM    974 HG12 ILE A  64      11.768  -5.298 -22.311  1.00 91.37           H  
ATOM    975 HG13 ILE A  64      12.227  -3.625 -21.989  1.00 91.37           H  
ATOM    976  CG2 ILE A  64      14.039  -6.080 -23.680  1.00 91.37           C  
ATOM    977 HG21 ILE A  64      13.798  -5.846 -24.717  1.00 91.37           H  
ATOM    978 HG22 ILE A  64      13.397  -6.898 -23.353  1.00 91.37           H  
ATOM    979 HG23 ILE A  64      15.080  -6.401 -23.653  1.00 91.37           H  
ATOM    980  CD1 ILE A  64      11.720  -4.011 -24.026  1.00 91.37           C  
ATOM    981 HD11 ILE A  64      11.798  -4.805 -24.769  1.00 91.37           H  
ATOM    982 HD12 ILE A  64      12.221  -3.115 -24.394  1.00 91.37           H  
ATOM    983 HD13 ILE A  64      10.660  -3.801 -23.880  1.00 91.37           H  
ATOM    984  N   VAL A  65      14.569  -7.413 -20.802  1.00 92.93           N  
ATOM    985  H   VAL A  65      15.416  -7.413 -21.352  1.00 92.93           H  
ATOM    986  CA  VAL A  65      14.203  -8.641 -20.085  1.00 92.93           C  
ATOM    987  HA  VAL A  65      13.149  -8.851 -20.268  1.00 92.93           H  
ATOM    988  C   VAL A  65      14.371  -8.445 -18.580  1.00 92.93           C  
ATOM    989  CB  VAL A  65      15.021  -9.845 -20.587  1.00 92.93           C  
ATOM    990  HB  VAL A  65      16.084  -9.639 -20.459  1.00 92.93           H  
ATOM    991  O   VAL A  65      13.498  -8.857 -17.818  1.00 92.93           O  
ATOM    992  CG1 VAL A  65      14.680 -11.125 -19.814  1.00 92.93           C  
ATOM    993 HG11 VAL A  65      14.986 -11.036 -18.771  1.00 92.93           H  
ATOM    994 HG12 VAL A  65      13.609 -11.321 -19.864  1.00 92.93           H  
ATOM    995 HG13 VAL A  65      15.215 -11.971 -20.247  1.00 92.93           H  
ATOM    996  CG2 VAL A  65      14.750 -10.105 -22.075  1.00 92.93           C  
ATOM    997 HG21 VAL A  65      15.029  -9.239 -22.675  1.00 92.93           H  
ATOM    998 HG22 VAL A  65      15.344 -10.955 -22.413  1.00 92.93           H  
ATOM    999 HG23 VAL A  65      13.695 -10.326 -22.232  1.00 92.93           H  
ATOM   1000  N   ASP A  66      15.435  -7.773 -18.133  1.00 94.02           N  
ATOM   1001  H   ASP A  66      16.120  -7.451 -18.802  1.00 94.02           H  
ATOM   1002  CA  ASP A  66      15.625  -7.433 -16.717  1.00 94.02           C  
ATOM   1003  HA  ASP A  66      15.549  -8.341 -16.117  1.00 94.02           H  
ATOM   1004  C   ASP A  66      14.538  -6.484 -16.207  1.00 94.02           C  
ATOM   1005  CB  ASP A  66      17.009  -6.827 -16.467  1.00 94.02           C  
ATOM   1006  HB2 ASP A  66      17.106  -6.596 -15.406  1.00 94.02           H  
ATOM   1007  HB3 ASP A  66      17.081  -5.891 -17.023  1.00 94.02           H  
ATOM   1008  O   ASP A  66      13.993  -6.724 -15.134  1.00 94.02           O  
ATOM   1009  CG  ASP A  66      18.157  -7.751 -16.867  1.00 94.02           C  
ATOM   1010  OD1 ASP A  66      18.147  -8.932 -16.444  1.00 94.02           O  
ATOM   1011  OD2 ASP A  66      19.025  -7.275 -17.635  1.00 94.02           O  
ATOM   1012  N   LEU A  67      14.155  -5.471 -16.993  1.00 94.42           N  
ATOM   1013  H   LEU A  67      14.655  -5.326 -17.858  1.00 94.42           H  
ATOM   1014  CA  LEU A  67      13.038  -4.578 -16.659  1.00 94.42           C  
ATOM   1015  HA  LEU A  67      13.293  -4.030 -15.752  1.00 94.42           H  
ATOM   1016  C   LEU A  67      11.745  -5.363 -16.376  1.00 94.42           C  
ATOM   1017  CB  LEU A  67      12.837  -3.583 -17.821  1.00 94.42           C  
ATOM   1018  HB2 LEU A  67      12.710  -4.149 -18.744  1.00 94.42           H  
ATOM   1019  HB3 LEU A  67      13.732  -2.973 -17.939  1.00 94.42           H  
ATOM   1020  O   LEU A  67      11.035  -5.061 -15.417  1.00 94.42           O  
ATOM   1021  CG  LEU A  67      11.610  -2.664 -17.687  1.00 94.42           C  
ATOM   1022  HG  LEU A  67      10.713  -3.257 -17.506  1.00 94.42           H  
ATOM   1023  CD1 LEU A  67      11.775  -1.655 -16.557  1.00 94.42           C  
ATOM   1024 HD11 LEU A  67      10.849  -1.085 -16.476  1.00 94.42           H  
ATOM   1025 HD12 LEU A  67      12.603  -0.980 -16.773  1.00 94.42           H  
ATOM   1026 HD13 LEU A  67      11.955  -2.174 -15.616  1.00 94.42           H  
ATOM   1027  CD2 LEU A  67      11.391  -1.891 -18.985  1.00 94.42           C  
ATOM   1028 HD21 LEU A  67      12.273  -1.292 -19.215  1.00 94.42           H  
ATOM   1029 HD22 LEU A  67      11.210  -2.590 -19.801  1.00 94.42           H  
ATOM   1030 HD23 LEU A  67      10.524  -1.239 -18.886  1.00 94.42           H  
ATOM   1031  N   ILE A  68      11.442  -6.357 -17.216  1.00 94.09           N  
ATOM   1032  H   ILE A  68      12.066  -6.511 -17.995  1.00 94.09           H  
ATOM   1033  CA  ILE A  68      10.199  -7.134 -17.151  1.00 94.09           C  
ATOM   1034  HA  ILE A  68       9.369  -6.456 -16.952  1.00 94.09           H  
ATOM   1035  C   ILE A  68      10.237  -8.156 -16.015  1.00 94.09           C  
ATOM   1036  CB  ILE A  68       9.944  -7.834 -18.508  1.00 94.09           C  
ATOM   1037  HB  ILE A  68      10.815  -8.442 -18.751  1.00 94.09           H  
ATOM   1038  O   ILE A  68       9.253  -8.307 -15.289  1.00 94.09           O  
ATOM   1039  CG1 ILE A  68       9.742  -6.792 -19.627  1.00 94.09           C  
ATOM   1040 HG12 ILE A  68       8.749  -6.356 -19.514  1.00 94.09           H  
ATOM   1041 HG13 ILE A  68      10.456  -5.974 -19.534  1.00 94.09           H  
ATOM   1042  CG2 ILE A  68       8.705  -8.753 -18.443  1.00 94.09           C  
ATOM   1043 HG21 ILE A  68       8.520  -9.213 -19.414  1.00 94.09           H  
ATOM   1044 HG22 ILE A  68       8.860  -9.563 -17.730  1.00 94.09           H  
ATOM   1045 HG23 ILE A  68       7.825  -8.180 -18.150  1.00 94.09           H  
ATOM   1046  CD1 ILE A  68       9.882  -7.373 -21.040  1.00 94.09           C  
ATOM   1047 HD11 ILE A  68      10.847  -7.870 -21.144  1.00 94.09           H  
ATOM   1048 HD12 ILE A  68       9.823  -6.564 -21.768  1.00 94.09           H  
ATOM   1049 HD13 ILE A  68       9.082  -8.083 -21.248  1.00 94.09           H  
ATOM   1050  N   THR A  69      11.346  -8.884 -15.892  1.00 95.24           N  
ATOM   1051  H   THR A  69      12.118  -8.665 -16.506  1.00 95.24           H  
ATOM   1052  CA  THR A  69      11.411 -10.118 -15.095  1.00 95.24           C  
ATOM   1053  HA  THR A  69      10.396 -10.463 -14.895  1.00 95.24           H  
ATOM   1054  C   THR A  69      12.077  -9.943 -13.740  1.00 95.24           C  
ATOM   1055  CB  THR A  69      12.124 -11.249 -15.847  1.00 95.24           C  
ATOM   1056  HB  THR A  69      12.142 -12.133 -15.209  1.00 95.24           H  
ATOM   1057  O   THR A  69      11.787 -10.717 -12.834  1.00 95.24           O  
ATOM   1058  CG2 THR A  69      11.440 -11.603 -17.162  1.00 95.24           C  
ATOM   1059 HG21 THR A  69      11.941 -12.461 -17.609  1.00 95.24           H  
ATOM   1060 HG22 THR A  69      10.406 -11.876 -16.949  1.00 95.24           H  
ATOM   1061 HG23 THR A  69      11.463 -10.764 -17.858  1.00 95.24           H  
ATOM   1062  OG1 THR A  69      13.452 -10.879 -16.136  1.00 95.24           O  
ATOM   1063  HG1 THR A  69      13.390 -10.226 -16.837  1.00 95.24           H  
ATOM   1064  N   ASP A  70      12.970  -8.966 -13.572  1.00 94.71           N  
ATOM   1065  H   ASP A  70      13.117  -8.284 -14.302  1.00 94.71           H  
ATOM   1066  CA  ASP A  70      13.758  -8.818 -12.352  1.00 94.71           C  
ATOM   1067  HA  ASP A  70      13.822  -9.788 -11.860  1.00 94.71           H  
ATOM   1068  C   ASP A  70      13.091  -7.848 -11.371  1.00 94.71           C  
ATOM   1069  CB  ASP A  70      15.191  -8.429 -12.707  1.00 94.71           C  
ATOM   1070  HB2 ASP A  70      15.238  -7.387 -13.022  1.00 94.71           H  
ATOM   1071  HB3 ASP A  70      15.523  -9.047 -13.541  1.00 94.71           H  
ATOM   1072  O   ASP A  70      13.113  -6.620 -11.524  1.00 94.71           O  
ATOM   1073  CG  ASP A  70      16.130  -8.649 -11.528  1.00 94.71           C  
ATOM   1074  OD1 ASP A  70      15.881  -8.123 -10.416  1.00 94.71           O  
ATOM   1075  OD2 ASP A  70      17.124  -9.379 -11.740  1.00 94.71           O  
ATOM   1076  N   VAL A  71      12.487  -8.418 -10.327  1.00 95.16           N  
ATOM   1077  H   VAL A  71      12.518  -9.425 -10.255  1.00 95.16           H  
ATOM   1078  CA  VAL A  71      11.719  -7.655  -9.337  1.00 95.16           C  
ATOM   1079  HA  VAL A  71      10.946  -7.094  -9.862  1.00 95.16           H  
ATOM   1080  C   VAL A  71      12.605  -6.636  -8.611  1.00 95.16           C  
ATOM   1081  CB  VAL A  71      11.034  -8.615  -8.343  1.00 95.16           C  
ATOM   1082  HB  VAL A  71      11.786  -9.244  -7.866  1.00 95.16           H  
ATOM   1083  O   VAL A  71      12.179  -5.502  -8.367  1.00 95.16           O  
ATOM   1084  CG1 VAL A  71      10.288  -7.839  -7.251  1.00 95.16           C  
ATOM   1085 HG11 VAL A  71      11.002  -7.340  -6.596  1.00 95.16           H  
ATOM   1086 HG12 VAL A  71       9.689  -8.520  -6.647  1.00 95.16           H  
ATOM   1087 HG13 VAL A  71       9.631  -7.100  -7.708  1.00 95.16           H  
ATOM   1088  CG2 VAL A  71      10.015  -9.519  -9.053  1.00 95.16           C  
ATOM   1089 HG21 VAL A  71       9.252  -8.916  -9.544  1.00 95.16           H  
ATOM   1090 HG22 VAL A  71      10.515 -10.131  -9.804  1.00 95.16           H  
ATOM   1091 HG23 VAL A  71       9.544 -10.191  -8.336  1.00 95.16           H  
ATOM   1092  N   ASN A  72      13.846  -7.008  -8.285  1.00 92.99           N  
ATOM   1093  H   ASN A  72      14.188  -7.891  -8.636  1.00 92.99           H  
ATOM   1094  CA  ASN A  72      14.779  -6.149  -7.561  1.00 92.99           C  
ATOM   1095  HA  ASN A  72      14.267  -5.731  -6.694  1.00 92.99           H  
ATOM   1096  C   ASN A  72      15.233  -4.962  -8.426  1.00 92.99           C  
ATOM   1097  CB  ASN A  72      15.966  -6.993  -7.069  1.00 92.99           C  
ATOM   1098  HB2 ASN A  72      16.367  -7.575  -7.899  1.00 92.99           H  
ATOM   1099  HB3 ASN A  72      16.759  -6.329  -6.723  1.00 92.99           H  
ATOM   1100  O   ASN A  72      15.253  -3.834  -7.927  1.00 92.99           O  
ATOM   1101  CG  ASN A  72      15.602  -7.952  -5.945  1.00 92.99           C  
ATOM   1102  ND2 ASN A  72      15.820  -7.567  -4.707  1.00 92.99           N  
ATOM   1103 HD21 ASN A  72      15.715  -8.284  -4.003  1.00 92.99           H  
ATOM   1104 HD22 ASN A  72      16.303  -6.699  -4.529  1.00 92.99           H  
ATOM   1105  OD1 ASN A  72      15.124  -9.054  -6.153  1.00 92.99           O  
ATOM   1106  N   VAL A  73      15.532  -5.179  -9.713  1.00 94.41           N  
ATOM   1107  H   VAL A  73      15.495  -6.128 -10.055  1.00 94.41           H  
ATOM   1108  CA  VAL A  73      15.921  -4.107 -10.655  1.00 94.41           C  
ATOM   1109  HA  VAL A  73      16.843  -3.643 -10.304  1.00 94.41           H  
ATOM   1110  C   VAL A  73      14.853  -3.011 -10.707  1.00 94.41           C  
ATOM   1111  CB  VAL A  73      16.175  -4.686 -12.062  1.00 94.41           C  
ATOM   1112  HB  VAL A  73      15.316  -5.297 -12.340  1.00 94.41           H  
ATOM   1113  O   VAL A  73      15.160  -1.835 -10.492  1.00 94.41           O  
ATOM   1114  CG1 VAL A  73      16.348  -3.610 -13.141  1.00 94.41           C  
ATOM   1115 HG11 VAL A  73      15.414  -3.069 -13.293  1.00 94.41           H  
ATOM   1116 HG12 VAL A  73      16.610  -4.086 -14.086  1.00 94.41           H  
ATOM   1117 HG13 VAL A  73      17.139  -2.914 -12.861  1.00 94.41           H  
ATOM   1118  CG2 VAL A  73      17.440  -5.556 -12.090  1.00 94.41           C  
ATOM   1119 HG21 VAL A  73      17.472  -6.227 -11.231  1.00 94.41           H  
ATOM   1120 HG22 VAL A  73      18.336  -4.936 -12.088  1.00 94.41           H  
ATOM   1121 HG23 VAL A  73      17.443  -6.158 -12.998  1.00 94.41           H  
ATOM   1122  N   GLY A  74      13.585  -3.391 -10.905  1.00 95.66           N  
ATOM   1123  H   GLY A  74      13.407  -4.370 -11.080  1.00 95.66           H  
ATOM   1124  CA  GLY A  74      12.471  -2.442 -10.957  1.00 95.66           C  
ATOM   1125  HA2 GLY A  74      11.556  -3.001 -11.156  1.00 95.66           H  
ATOM   1126  HA3 GLY A  74      12.635  -1.735 -11.770  1.00 95.66           H  
ATOM   1127  C   GLY A  74      12.282  -1.657  -9.652  1.00 95.66           C  
ATOM   1128  O   GLY A  74      12.060  -0.445  -9.677  1.00 95.66           O  
ATOM   1129  N   VAL A  75      12.420  -2.321  -8.499  1.00 95.48           N  
ATOM   1130  H   VAL A  75      12.613  -3.311  -8.541  1.00 95.48           H  
ATOM   1131  CA  VAL A  75      12.348  -1.667  -7.179  1.00 95.48           C  
ATOM   1132  HA  VAL A  75      11.405  -1.124  -7.108  1.00 95.48           H  
ATOM   1133  C   VAL A  75      13.455  -0.631  -7.000  1.00 95.48           C  
ATOM   1134  CB  VAL A  75      12.396  -2.717  -6.050  1.00 95.48           C  
ATOM   1135  HB  VAL A  75      13.181  -3.446  -6.251  1.00 95.48           H  
ATOM   1136  O   VAL A  75      13.193   0.478  -6.531  1.00 95.48           O  
ATOM   1137  CG1 VAL A  75      12.650  -2.103  -4.664  1.00 95.48           C  
ATOM   1138 HG11 VAL A  75      13.684  -1.767  -4.594  1.00 95.48           H  
ATOM   1139 HG12 VAL A  75      12.489  -2.853  -3.889  1.00 95.48           H  
ATOM   1140 HG13 VAL A  75      11.984  -1.255  -4.504  1.00 95.48           H  
ATOM   1141  CG2 VAL A  75      11.052  -3.437  -5.982  1.00 95.48           C  
ATOM   1142 HG21 VAL A  75      10.280  -2.708  -5.732  1.00 95.48           H  
ATOM   1143 HG22 VAL A  75      11.085  -4.222  -5.226  1.00 95.48           H  
ATOM   1144 HG23 VAL A  75      10.813  -3.894  -6.942  1.00 95.48           H  
ATOM   1145  N   TYR A  76      14.691  -0.965  -7.371  1.00 94.64           N  
ATOM   1146  H   TYR A  76      14.853  -1.874  -7.780  1.00 94.64           H  
ATOM   1147  CA  TYR A  76      15.816  -0.044  -7.235  1.00 94.64           C  
ATOM   1148  HA  TYR A  76      15.811   0.364  -6.224  1.00 94.64           H  
ATOM   1149  C   TYR A  76      15.686   1.154  -8.174  1.00 94.64           C  
ATOM   1150  CB  TYR A  76      17.143  -0.787  -7.421  1.00 94.64           C  
ATOM   1151  HB2 TYR A  76      17.029  -1.580  -8.160  1.00 94.64           H  
ATOM   1152  HB3 TYR A  76      17.883  -0.089  -7.813  1.00 94.64           H  
ATOM   1153  O   TYR A  76      15.911   2.278  -7.730  1.00 94.64           O  
ATOM   1154  CG  TYR A  76      17.674  -1.367  -6.124  1.00 94.64           C  
ATOM   1155  CD1 TYR A  76      18.816  -0.808  -5.519  1.00 94.64           C  
ATOM   1156  HD1 TYR A  76      19.323   0.023  -5.986  1.00 94.64           H  
ATOM   1157  CD2 TYR A  76      17.017  -2.447  -5.503  1.00 94.64           C  
ATOM   1158  HD2 TYR A  76      16.129  -2.870  -5.948  1.00 94.64           H  
ATOM   1159  CE1 TYR A  76      19.337  -1.365  -4.335  1.00 94.64           C  
ATOM   1160  HE1 TYR A  76      20.247  -0.967  -3.910  1.00 94.64           H  
ATOM   1161  CE2 TYR A  76      17.513  -2.984  -4.303  1.00 94.64           C  
ATOM   1162  HE2 TYR A  76      17.011  -3.815  -3.828  1.00 94.64           H  
ATOM   1163  OH  TYR A  76      19.210  -3.039  -2.615  1.00 94.64           O  
ATOM   1164  HH  TYR A  76      20.079  -2.678  -2.424  1.00 94.64           H  
ATOM   1165  CZ  TYR A  76      18.691  -2.465  -3.732  1.00 94.64           C  
ATOM   1166  N   ALA A  77      15.248   0.947  -9.419  1.00 96.42           N  
ATOM   1167  H   ALA A  77      15.095   0.001  -9.738  1.00 96.42           H  
ATOM   1168  CA  ALA A  77      14.989   2.040 -10.353  1.00 96.42           C  
ATOM   1169  HA  ALA A  77      15.910   2.603 -10.508  1.00 96.42           H  
ATOM   1170  C   ALA A  77      13.937   3.011  -9.795  1.00 96.42           C  
ATOM   1171  CB  ALA A  77      14.560   1.441 -11.695  1.00 96.42           C  
ATOM   1172  HB1 ALA A  77      15.365   0.816 -12.083  1.00 96.42           H  
ATOM   1173  HB2 ALA A  77      13.663   0.833 -11.576  1.00 96.42           H  
ATOM   1174  HB3 ALA A  77      14.358   2.238 -12.410  1.00 96.42           H  
ATOM   1175  O   ALA A  77      14.173   4.219  -9.717  1.00 96.42           O  
ATOM   1176  N   MET A  78      12.817   2.476  -9.299  1.00 97.04           N  
ATOM   1177  H   MET A  78      12.675   1.481  -9.396  1.00 97.04           H  
ATOM   1178  CA  MET A  78      11.747   3.282  -8.711  1.00 97.04           C  
ATOM   1179  HA  MET A  78      11.440   4.017  -9.455  1.00 97.04           H  
ATOM   1180  C   MET A  78      12.200   4.052  -7.464  1.00 97.04           C  
ATOM   1181  CB  MET A  78      10.554   2.373  -8.398  1.00 97.04           C  
ATOM   1182  HB2 MET A  78      10.796   1.721  -7.559  1.00 97.04           H  
ATOM   1183  HB3 MET A  78      10.336   1.757  -9.271  1.00 97.04           H  
ATOM   1184  O   MET A  78      11.838   5.216  -7.295  1.00 97.04           O  
ATOM   1185  CG  MET A  78       9.308   3.192  -8.063  1.00 97.04           C  
ATOM   1186  HG2 MET A  78       9.525   3.839  -7.212  1.00 97.04           H  
ATOM   1187  HG3 MET A  78       8.509   2.511  -7.772  1.00 97.04           H  
ATOM   1188  SD  MET A  78       8.722   4.196  -9.450  1.00 97.04           S  
ATOM   1189  CE  MET A  78       8.248   5.686  -8.554  1.00 97.04           C  
ATOM   1190  HE1 MET A  78       7.747   5.416  -7.625  1.00 97.04           H  
ATOM   1191  HE2 MET A  78       9.132   6.288  -8.342  1.00 97.04           H  
ATOM   1192  HE3 MET A  78       7.549   6.239  -9.181  1.00 97.04           H  
ATOM   1193  N   ASN A  79      13.054   3.457  -6.625  1.00 94.83           N  
ATOM   1194  H   ASN A  79      13.284   2.487  -6.790  1.00 94.83           H  
ATOM   1195  CA  ASN A  79      13.634   4.140  -5.467  1.00 94.83           C  
ATOM   1196  HA  ASN A  79      12.820   4.506  -4.842  1.00 94.83           H  
ATOM   1197  C   ASN A  79      14.479   5.363  -5.868  1.00 94.83           C  
ATOM   1198  CB  ASN A  79      14.485   3.142  -4.662  1.00 94.83           C  
ATOM   1199  HB2 ASN A  79      15.177   3.691  -4.024  1.00 94.83           H  
ATOM   1200  HB3 ASN A  79      15.081   2.533  -5.342  1.00 94.83           H  
ATOM   1201  O   ASN A  79      14.445   6.383  -5.165  1.00 94.83           O  
ATOM   1202  CG  ASN A  79      13.672   2.240  -3.752  1.00 94.83           C  
ATOM   1203  ND2 ASN A  79      14.133   1.036  -3.512  1.00 94.83           N  
ATOM   1204 HD21 ASN A  79      14.892   0.671  -4.069  1.00 94.83           H  
ATOM   1205 HD22 ASN A  79      13.538   0.434  -2.961  1.00 94.83           H  
ATOM   1206  OD1 ASN A  79      12.687   2.636  -3.149  1.00 94.83           O  
ATOM   1207  N   GLN A  80      15.214   5.289  -6.984  1.00 94.55           N  
ATOM   1208  H   GLN A  80      15.204   4.433  -7.520  1.00 94.55           H  
ATOM   1209  CA  GLN A  80      15.984   6.428  -7.497  1.00 94.55           C  
ATOM   1210  HA  GLN A  80      16.508   6.890  -6.660  1.00 94.55           H  
ATOM   1211  C   GLN A  80      15.072   7.527  -8.041  1.00 94.55           C  
ATOM   1212  CB  GLN A  80      17.014   5.988  -8.556  1.00 94.55           C  
ATOM   1213  HB2 GLN A  80      16.495   5.602  -9.434  1.00 94.55           H  
ATOM   1214  HB3 GLN A  80      17.575   6.870  -8.865  1.00 94.55           H  
ATOM   1215  O   GLN A  80      15.221   8.695  -7.671  1.00 94.55           O  
ATOM   1216  CG  GLN A  80      18.040   4.942  -8.096  1.00 94.55           C  
ATOM   1217  HG2 GLN A  80      17.556   3.966  -8.053  1.00 94.55           H  
ATOM   1218  HG3 GLN A  80      18.834   4.875  -8.840  1.00 94.55           H  
ATOM   1219  CD  GLN A  80      18.675   5.224  -6.738  1.00 94.55           C  
ATOM   1220  NE2 GLN A  80      19.199   4.224  -6.071  1.00 94.55           N  
ATOM   1221 HE21 GLN A  80      19.714   4.484  -5.242  1.00 94.55           H  
ATOM   1222 HE22 GLN A  80      19.293   3.320  -6.513  1.00 94.55           H  
ATOM   1223  OE1 GLN A  80      18.692   6.328  -6.220  1.00 94.55           O  
ATOM   1224  N   ILE A  81      14.061   7.146  -8.824  1.00 96.76           N  
ATOM   1225  H   ILE A  81      14.010   6.174  -9.095  1.00 96.76           H  
ATOM   1226  CA  ILE A  81      13.050   8.071  -9.353  1.00 96.76           C  
ATOM   1227  HA  ILE A  81      13.550   8.840  -9.941  1.00 96.76           H  
ATOM   1228  C   ILE A  81      12.313   8.774  -8.207  1.00 96.76           C  
ATOM   1229  CB  ILE A  81      12.074   7.310 -10.276  1.00 96.76           C  
ATOM   1230  HB  ILE A  81      11.642   6.481  -9.715  1.00 96.76           H  
ATOM   1231  O   ILE A  81      12.189   9.997  -8.206  1.00 96.76           O  
ATOM   1232  CG1 ILE A  81      12.825   6.752 -11.502  1.00 96.76           C  
ATOM   1233 HG12 ILE A  81      13.048   7.561 -12.198  1.00 96.76           H  
ATOM   1234 HG13 ILE A  81      13.775   6.315 -11.196  1.00 96.76           H  
ATOM   1235  CG2 ILE A  81      10.934   8.229 -10.745  1.00 96.76           C  
ATOM   1236 HG21 ILE A  81      10.360   8.600  -9.896  1.00 96.76           H  
ATOM   1237 HG22 ILE A  81      10.244   7.681 -11.388  1.00 96.76           H  
ATOM   1238 HG23 ILE A  81      11.335   9.075 -11.304  1.00 96.76           H  
ATOM   1239  CD1 ILE A  81      12.055   5.653 -12.234  1.00 96.76           C  
ATOM   1240 HD11 ILE A  81      12.681   5.287 -13.048  1.00 96.76           H  
ATOM   1241 HD12 ILE A  81      11.849   4.826 -11.553  1.00 96.76           H  
ATOM   1242 HD13 ILE A  81      11.118   6.031 -12.642  1.00 96.76           H  
ATOM   1243  N   TRP A  82      11.888   8.033  -7.180  1.00 95.16           N  
ATOM   1244  H   TRP A  82      11.992   7.030  -7.247  1.00 95.16           H  
ATOM   1245  CA  TRP A  82      11.215   8.585  -6.002  1.00 95.16           C  
ATOM   1246  HA  TRP A  82      10.326   9.120  -6.334  1.00 95.16           H  
ATOM   1247  C   TRP A  82      12.094   9.580  -5.236  1.00 95.16           C  
ATOM   1248  CB  TRP A  82      10.790   7.435  -5.079  1.00 95.16           C  
ATOM   1249  HB2 TRP A  82      11.672   6.858  -4.799  1.00 95.16           H  
ATOM   1250  HB3 TRP A  82      10.130   6.770  -5.636  1.00 95.16           H  
ATOM   1251  O   TRP A  82      11.599  10.583  -4.711  1.00 95.16           O  
ATOM   1252  CG  TRP A  82      10.072   7.862  -3.833  1.00 95.16           C  
ATOM   1253  CD1 TRP A  82      10.475   7.647  -2.561  1.00 95.16           C  
ATOM   1254  HD1 TRP A  82      11.376   7.112  -2.301  1.00 95.16           H  
ATOM   1255  CD2 TRP A  82       8.801   8.564  -3.728  1.00 95.16           C  
ATOM   1256  CE2 TRP A  82       8.470   8.714  -2.350  1.00 95.16           C  
ATOM   1257  CE3 TRP A  82       7.899   9.098  -4.662  1.00 95.16           C  
ATOM   1258  HE3 TRP A  82       8.142   9.003  -5.710  1.00 95.16           H  
ATOM   1259  NE1 TRP A  82       9.533   8.151  -1.680  1.00 95.16           N  
ATOM   1260  HE1 TRP A  82       9.585   8.040  -0.677  1.00 95.16           H  
ATOM   1261  CH2 TRP A  82       6.402   9.837  -2.889  1.00 95.16           C  
ATOM   1262  HH2 TRP A  82       5.468  10.290  -2.590  1.00 95.16           H  
ATOM   1263  CZ2 TRP A  82       7.296   9.349  -1.924  1.00 95.16           C  
ATOM   1264  HZ2 TRP A  82       7.063   9.436  -0.873  1.00 95.16           H  
ATOM   1265  CZ3 TRP A  82       6.711   9.727  -4.252  1.00 95.16           C  
ATOM   1266  HZ3 TRP A  82       6.016  10.124  -4.977  1.00 95.16           H  
ATOM   1267  N   SER A  83      13.402   9.330  -5.173  1.00 91.64           N  
ATOM   1268  H   SER A  83      13.755   8.508  -5.642  1.00 91.64           H  
ATOM   1269  CA  SER A  83      14.355  10.221  -4.504  1.00 91.64           C  
ATOM   1270  HA  SER A  83      13.971  10.458  -3.511  1.00 91.64           H  
ATOM   1271  C   SER A  83      14.504  11.549  -5.255  1.00 91.64           C  
ATOM   1272  CB  SER A  83      15.700   9.513  -4.313  1.00 91.64           C  
ATOM   1273  HB2 SER A  83      16.385  10.183  -3.793  1.00 91.64           H  
ATOM   1274  HB3 SER A  83      16.131   9.249  -5.279  1.00 91.64           H  
ATOM   1275  O   SER A  83      14.409  12.610  -4.636  1.00 91.64           O  
ATOM   1276  OG  SER A  83      15.508   8.342  -3.533  1.00 91.64           O  
ATOM   1277  HG  SER A  83      15.261   7.639  -4.138  1.00 91.64           H  
ATOM   1278  N   ILE A  84      14.625  11.509  -6.587  1.00 92.91           N  
ATOM   1279  H   ILE A  84      14.685  10.608  -7.038  1.00 92.91           H  
ATOM   1280  CA  ILE A  84      14.683  12.712  -7.436  1.00 92.91           C  
ATOM   1281  HA  ILE A  84      15.389  13.415  -6.995  1.00 92.91           H  
ATOM   1282  C   ILE A  84      13.346  13.455  -7.494  1.00 92.91           C  
ATOM   1283  CB  ILE A  84      15.190  12.333  -8.840  1.00 92.91           C  
ATOM   1284  HB  ILE A  84      14.585  11.508  -9.217  1.00 92.91           H  
ATOM   1285  O   ILE A  84      13.314  14.683  -7.422  1.00 92.91           O  
ATOM   1286  CG1 ILE A  84      16.655  11.859  -8.790  1.00 92.91           C  
ATOM   1287 HG12 ILE A  84      16.698  10.885  -8.304  1.00 92.91           H  
ATOM   1288 HG13 ILE A  84      16.997  11.747  -9.819  1.00 92.91           H  
ATOM   1289  CG2 ILE A  84      15.059  13.484  -9.850  1.00 92.91           C  
ATOM   1290 HG21 ILE A  84      14.008  13.696 -10.048  1.00 92.91           H  
ATOM   1291 HG22 ILE A  84      15.546  14.384  -9.474  1.00 92.91           H  
ATOM   1292 HG23 ILE A  84      15.515  13.196 -10.797  1.00 92.91           H  
ATOM   1293  CD1 ILE A  84      17.671  12.782  -8.106  1.00 92.91           C  
ATOM   1294 HD11 ILE A  84      18.676  12.396  -8.276  1.00 92.91           H  
ATOM   1295 HD12 ILE A  84      17.611  13.789  -8.519  1.00 92.91           H  
ATOM   1296 HD13 ILE A  84      17.494  12.813  -7.031  1.00 92.91           H  
ATOM   1297  N   HIS A  85      12.223  12.743  -7.525  1.00 93.82           N  
ATOM   1298  H   HIS A  85      12.282  11.745  -7.671  1.00 93.82           H  
ATOM   1299  CA  HIS A  85      10.908  13.364  -7.410  1.00 93.82           C  
ATOM   1300  HA  HIS A  85      10.759  14.049  -8.244  1.00 93.82           H  
ATOM   1301  C   HIS A  85      10.787  14.175  -6.107  1.00 93.82           C  
ATOM   1302  CB  HIS A  85       9.843  12.267  -7.474  1.00 93.82           C  
ATOM   1303  HB2 HIS A  85       9.857  11.796  -8.457  1.00 93.82           H  
ATOM   1304  HB3 HIS A  85      10.068  11.499  -6.735  1.00 93.82           H  
ATOM   1305  O   HIS A  85      10.378  15.336  -6.117  1.00 93.82           O  
ATOM   1306  CG  HIS A  85       8.474  12.811  -7.193  1.00 93.82           C  
ATOM   1307  CD2 HIS A  85       7.818  12.726  -5.998  1.00 93.82           C  
ATOM   1308  HD2 HIS A  85       8.173  12.205  -5.121  1.00 93.82           H  
ATOM   1309  ND1 HIS A  85       7.721  13.611  -8.019  1.00 93.82           N  
ATOM   1310  HD1 HIS A  85       7.969  13.916  -8.949  1.00 93.82           H  
ATOM   1311  CE1 HIS A  85       6.628  13.990  -7.340  1.00 93.82           C  
ATOM   1312  HE1 HIS A  85       5.842  14.618  -7.731  1.00 93.82           H  
ATOM   1313  NE2 HIS A  85       6.655  13.487  -6.092  1.00 93.82           N  
ATOM   1314  N   ASN A  86      11.197  13.596  -4.972  1.00 89.77           N  
ATOM   1315  H   ASN A  86      11.552  12.652  -5.017  1.00 89.77           H  
ATOM   1316  CA  ASN A  86      11.165  14.298  -3.686  1.00 89.77           C  
ATOM   1317  HA  ASN A  86      10.171  14.729  -3.563  1.00 89.77           H  
ATOM   1318  C   ASN A  86      12.150  15.472  -3.611  1.00 89.77           C  
ATOM   1319  CB  ASN A  86      11.411  13.303  -2.546  1.00 89.77           C  
ATOM   1320  HB2 ASN A  86      11.691  13.846  -1.644  1.00 89.77           H  
ATOM   1321  HB3 ASN A  86      12.230  12.632  -2.803  1.00 89.77           H  
ATOM   1322  O   ASN A  86      11.873  16.441  -2.900  1.00 89.77           O  
ATOM   1323  CG  ASN A  86      10.156  12.523  -2.227  1.00 89.77           C  
ATOM   1324  ND2 ASN A  86      10.192  11.222  -2.338  1.00 89.77           N  
ATOM   1325 HD21 ASN A  86      10.934  10.833  -2.902  1.00 89.77           H  
ATOM   1326 HD22 ASN A  86       9.298  10.752  -2.363  1.00 89.77           H  
ATOM   1327  OD1 ASN A  86       9.133  13.076  -1.854  1.00 89.77           O  
ATOM   1328  N   TYR A  87      13.266  15.406  -4.337  1.00 88.87           N  
ATOM   1329  H   TYR A  87      13.462  14.559  -4.850  1.00 88.87           H  
ATOM   1330  CA  TYR A  87      14.188  16.527  -4.500  1.00 88.87           C  
ATOM   1331  HA  TYR A  87      14.528  16.860  -3.519  1.00 88.87           H  
ATOM   1332  C   TYR A  87      13.518  17.720  -5.181  1.00 88.87           C  
ATOM   1333  CB  TYR A  87      15.403  16.061  -5.296  1.00 88.87           C  
ATOM   1334  HB2 TYR A  87      15.952  15.352  -4.675  1.00 88.87           H  
ATOM   1335  HB3 TYR A  87      15.096  15.511  -6.185  1.00 88.87           H  
ATOM   1336  O   TYR A  87      13.476  18.803  -4.598  1.00 88.87           O  
ATOM   1337  CG  TYR A  87      16.317  17.168  -5.757  1.00 88.87           C  
ATOM   1338  CD1 TYR A  87      16.227  17.653  -7.078  1.00 88.87           C  
ATOM   1339  HD1 TYR A  87      15.494  17.253  -7.763  1.00 88.87           H  
ATOM   1340  CD2 TYR A  87      17.259  17.702  -4.864  1.00 88.87           C  
ATOM   1341  HD2 TYR A  87      17.320  17.334  -3.851  1.00 88.87           H  
ATOM   1342  CE1 TYR A  87      17.121  18.645  -7.521  1.00 88.87           C  
ATOM   1343  HE1 TYR A  87      17.083  18.999  -8.540  1.00 88.87           H  
ATOM   1344  CE2 TYR A  87      18.165  18.676  -5.310  1.00 88.87           C  
ATOM   1345  HE2 TYR A  87      18.925  19.048  -4.639  1.00 88.87           H  
ATOM   1346  OH  TYR A  87      19.075  19.961  -7.115  1.00 88.87           O  
ATOM   1347  HH  TYR A  87      19.778  20.051  -6.467  1.00 88.87           H  
ATOM   1348  CZ  TYR A  87      18.118  19.123  -6.647  1.00 88.87           C  
ATOM   1349  N   PHE A  88      12.923  17.516  -6.359  1.00 88.91           N  
ATOM   1350  H   PHE A  88      12.993  16.608  -6.795  1.00 88.91           H  
ATOM   1351  CA  PHE A  88      12.226  18.585  -7.078  1.00 88.91           C  
ATOM   1352  HA  PHE A  88      12.904  19.431  -7.194  1.00 88.91           H  
ATOM   1353  C   PHE A  88      11.019  19.109  -6.297  1.00 88.91           C  
ATOM   1354  CB  PHE A  88      11.819  18.089  -8.469  1.00 88.91           C  
ATOM   1355  HB2 PHE A  88      11.106  18.793  -8.898  1.00 88.91           H  
ATOM   1356  HB3 PHE A  88      11.315  17.127  -8.379  1.00 88.91           H  
ATOM   1357  O   PHE A  88      10.829  20.319  -6.200  1.00 88.91           O  
ATOM   1358  CG  PHE A  88      12.980  17.982  -9.437  1.00 88.91           C  
ATOM   1359  CD1 PHE A  88      13.727  19.132  -9.761  1.00 88.91           C  
ATOM   1360  HD1 PHE A  88      13.473  20.087  -9.324  1.00 88.91           H  
ATOM   1361  CD2 PHE A  88      13.297  16.753 -10.044  1.00 88.91           C  
ATOM   1362  HD2 PHE A  88      12.724  15.867  -9.813  1.00 88.91           H  
ATOM   1363  CE1 PHE A  88      14.788  19.052 -10.679  1.00 88.91           C  
ATOM   1364  HE1 PHE A  88      15.349  19.938 -10.936  1.00 88.91           H  
ATOM   1365  CE2 PHE A  88      14.347  16.679 -10.977  1.00 88.91           C  
ATOM   1366  HE2 PHE A  88      14.572  15.745 -11.470  1.00 88.91           H  
ATOM   1367  CZ  PHE A  88      15.092  17.827 -11.293  1.00 88.91           C  
ATOM   1368  HZ  PHE A  88      15.884  17.772 -12.025  1.00 88.91           H  
ATOM   1369  N   ARG A  89      10.257  18.220  -5.648  1.00 85.76           N  
ATOM   1370  H   ARG A  89      10.428  17.239  -5.817  1.00 85.76           H  
ATOM   1371  CA  ARG A  89       9.157  18.610  -4.754  1.00 85.76           C  
ATOM   1372  HA  ARG A  89       8.441  19.203  -5.324  1.00 85.76           H  
ATOM   1373  C   ARG A  89       9.635  19.485  -3.597  1.00 85.76           C  
ATOM   1374  CB  ARG A  89       8.468  17.345  -4.229  1.00 85.76           C  
ATOM   1375  HB2 ARG A  89       8.239  16.692  -5.071  1.00 85.76           H  
ATOM   1376  HB3 ARG A  89       9.147  16.817  -3.559  1.00 85.76           H  
ATOM   1377  O   ARG A  89       8.959  20.440  -3.234  1.00 85.76           O  
ATOM   1378  CG  ARG A  89       7.159  17.661  -3.493  1.00 85.76           C  
ATOM   1379  HG2 ARG A  89       7.330  18.352  -2.667  1.00 85.76           H  
ATOM   1380  HG3 ARG A  89       6.469  18.130  -4.195  1.00 85.76           H  
ATOM   1381  CD  ARG A  89       6.520  16.374  -2.957  1.00 85.76           C  
ATOM   1382  HD2 ARG A  89       6.613  15.593  -3.711  1.00 85.76           H  
ATOM   1383  HD3 ARG A  89       5.454  16.550  -2.817  1.00 85.76           H  
ATOM   1384  NE  ARG A  89       7.156  15.933  -1.695  1.00 85.76           N  
ATOM   1385  HE  ARG A  89       8.046  15.465  -1.785  1.00 85.76           H  
ATOM   1386  NH1 ARG A  89       5.451  16.502  -0.260  1.00 85.76           N  
ATOM   1387 HH11 ARG A  89       5.089  16.595   0.678  1.00 85.76           H  
ATOM   1388 HH12 ARG A  89       4.864  16.661  -1.066  1.00 85.76           H  
ATOM   1389  NH2 ARG A  89       7.389  15.777   0.564  1.00 85.76           N  
ATOM   1390 HH21 ARG A  89       7.034  15.957   1.492  1.00 85.76           H  
ATOM   1391 HH22 ARG A  89       8.349  15.497   0.421  1.00 85.76           H  
ATOM   1392  CZ  ARG A  89       6.661  16.066  -0.477  1.00 85.76           C  
ATOM   1393  N   THR A  90      10.789  19.155  -3.014  1.00 80.67           N  
ATOM   1394  H   THR A  90      11.300  18.363  -3.378  1.00 80.67           H  
ATOM   1395  CA  THR A  90      11.396  19.971  -1.958  1.00 80.67           C  
ATOM   1396  HA  THR A  90      10.661  20.154  -1.174  1.00 80.67           H  
ATOM   1397  C   THR A  90      11.810  21.324  -2.505  1.00 80.67           C  
ATOM   1398  CB  THR A  90      12.622  19.307  -1.324  1.00 80.67           C  
ATOM   1399  HB  THR A  90      13.358  19.090  -2.099  1.00 80.67           H  
ATOM   1400  O   THR A  90      11.462  22.313  -1.894  1.00 80.67           O  
ATOM   1401  CG2 THR A  90      13.281  20.210  -0.281  1.00 80.67           C  
ATOM   1402 HG21 THR A  90      13.515  21.194  -0.685  1.00 80.67           H  
ATOM   1403 HG22 THR A  90      14.247  19.789  -0.004  1.00 80.67           H  
ATOM   1404 HG23 THR A  90      12.612  20.346   0.569  1.00 80.67           H  
ATOM   1405  OG1 THR A  90      12.260  18.094  -0.691  1.00 80.67           O  
ATOM   1406  HG1 THR A  90      12.121  17.469  -1.406  1.00 80.67           H  
ATOM   1407  N   LYS A  91      12.525  21.398  -3.634  1.00 79.01           N  
ATOM   1408  H   LYS A  91      12.791  20.548  -4.110  1.00 79.01           H  
ATOM   1409  CA  LYS A  91      12.954  22.696  -4.182  1.00 79.01           C  
ATOM   1410  HA  LYS A  91      13.494  23.241  -3.408  1.00 79.01           H  
ATOM   1411  C   LYS A  91      11.779  23.614  -4.523  1.00 79.01           C  
ATOM   1412  CB  LYS A  91      13.876  22.506  -5.398  1.00 79.01           C  
ATOM   1413  HB2 LYS A  91      13.459  21.774  -6.090  1.00 79.01           H  
ATOM   1414  HB3 LYS A  91      13.947  23.463  -5.915  1.00 79.01           H  
ATOM   1415  O   LYS A  91      11.902  24.822  -4.369  1.00 79.01           O  
ATOM   1416  CG  LYS A  91      15.285  22.088  -4.956  1.00 79.01           C  
ATOM   1417  HG2 LYS A  91      15.538  22.646  -4.054  1.00 79.01           H  
ATOM   1418  HG3 LYS A  91      15.293  21.025  -4.712  1.00 79.01           H  
ATOM   1419  CD  LYS A  91      16.363  22.388  -6.011  1.00 79.01           C  
ATOM   1420  HD2 LYS A  91      16.255  23.410  -6.373  1.00 79.01           H  
ATOM   1421  HD3 LYS A  91      16.280  21.689  -6.843  1.00 79.01           H  
ATOM   1422  CE  LYS A  91      17.720  22.238  -5.310  1.00 79.01           C  
ATOM   1423  HE2 LYS A  91      17.822  21.215  -4.950  1.00 79.01           H  
ATOM   1424  HE3 LYS A  91      17.734  22.878  -4.428  1.00 79.01           H  
ATOM   1425  NZ  LYS A  91      18.898  22.567  -6.144  1.00 79.01           N  
ATOM   1426  HZ1 LYS A  91      18.966  21.945  -6.937  1.00 79.01           H  
ATOM   1427  HZ2 LYS A  91      19.707  22.374  -5.572  1.00 79.01           H  
ATOM   1428  HZ3 LYS A  91      18.924  23.536  -6.429  1.00 79.01           H  
ATOM   1429  N   ASN A  92      10.651  23.039  -4.938  1.00 74.58           N  
ATOM   1430  H   ASN A  92      10.667  22.047  -5.127  1.00 74.58           H  
ATOM   1431  CA  ASN A  92       9.428  23.779  -5.239  1.00 74.58           C  
ATOM   1432  HA  ASN A  92       9.674  24.635  -5.867  1.00 74.58           H  
ATOM   1433  C   ASN A  92       8.712  24.327  -3.991  1.00 74.58           C  
ATOM   1434  CB  ASN A  92       8.516  22.835  -6.028  1.00 74.58           C  
ATOM   1435  HB2 ASN A  92       8.153  22.034  -5.384  1.00 74.58           H  
ATOM   1436  HB3 ASN A  92       9.079  22.402  -6.854  1.00 74.58           H  
ATOM   1437  O   ASN A  92       8.044  25.352  -4.057  1.00 74.58           O  
ATOM   1438  CG  ASN A  92       7.351  23.589  -6.631  1.00 74.58           C  
ATOM   1439  ND2 ASN A  92       6.138  23.342  -6.199  1.00 74.58           N  
ATOM   1440 HD21 ASN A  92       6.000  22.858  -5.324  1.00 74.58           H  
ATOM   1441 HD22 ASN A  92       5.439  23.961  -6.585  1.00 74.58           H  
ATOM   1442  OD1 ASN A  92       7.520  24.406  -7.509  1.00 74.58           O  
ATOM   1443  N   ASN A  93       8.840  23.654  -2.847  1.00 68.34           N  
ATOM   1444  H   ASN A  93       9.466  22.863  -2.823  1.00 68.34           H  
ATOM   1445  CA  ASN A  93       8.304  24.136  -1.581  1.00 68.34           C  
ATOM   1446  HA  ASN A  93       7.479  24.828  -1.751  1.00 68.34           H  
ATOM   1447  C   ASN A  93       9.435  24.877  -0.868  1.00 68.34           C  
ATOM   1448  CB  ASN A  93       7.794  22.935  -0.765  1.00 68.34           C  
ATOM   1449  HB2 ASN A  93       8.603  22.211  -0.661  1.00 68.34           H  
ATOM   1450  HB3 ASN A  93       7.516  23.283   0.230  1.00 68.34           H  
ATOM   1451  O   ASN A  93      10.347  24.225  -0.389  1.00 68.34           O  
ATOM   1452  CG  ASN A  93       6.590  22.233  -1.366  1.00 68.34           C  
ATOM   1453  ND2 ASN A  93       6.218  21.101  -0.815  1.00 68.34           N  
ATOM   1454 HD21 ASN A  93       6.707  20.767   0.004  1.00 68.34           H  
ATOM   1455 HD22 ASN A  93       5.362  20.721  -1.193  1.00 68.34           H  
ATOM   1456  OD1 ASN A  93       5.931  22.666  -2.292  1.00 68.34           O  
ATOM   1457  N   SER A  94       9.379  26.202  -0.762  1.00 56.57           N  
ATOM   1458  H   SER A  94       8.565  26.660  -1.146  1.00 56.57           H  
ATOM   1459  CA  SER A  94      10.406  27.137  -0.245  1.00 56.57           C  
ATOM   1460  HA  SER A  94      11.233  27.114  -0.955  1.00 56.57           H  
ATOM   1461  C   SER A  94      11.060  26.841   1.134  1.00 56.57           C  
ATOM   1462  CB  SER A  94       9.813  28.562  -0.297  1.00 56.57           C  
ATOM   1463  HB2 SER A  94      10.244  29.192   0.481  1.00 56.57           H  
ATOM   1464  HB3 SER A  94      10.068  28.998  -1.263  1.00 56.57           H  
ATOM   1465  O   SER A  94      11.796  27.670   1.666  1.00 56.57           O  
ATOM   1466  OG  SER A  94       8.394  28.557  -0.182  1.00 56.57           O  
ATOM   1467  HG  SER A  94       8.074  29.451  -0.319  1.00 56.57           H  
ATOM   1468  N   GLY A  95      10.851  25.665   1.732  1.00 53.64           N  
ATOM   1469  H   GLY A  95      10.348  24.984   1.180  1.00 53.64           H  
ATOM   1470  CA  GLY A  95      11.535  25.158   2.915  1.00 53.64           C  
ATOM   1471  HA2 GLY A  95      10.896  24.424   3.405  1.00 53.64           H  
ATOM   1472  HA3 GLY A  95      11.683  25.984   3.612  1.00 53.64           H  
ATOM   1473  C   GLY A  95      12.890  24.491   2.630  1.00 53.64           C  
ATOM   1474  O   GLY A  95      13.061  23.691   1.710  1.00 53.64           O  
ATOM   1475  N   ARG A  96      13.865  24.752   3.509  1.00 49.80           N  
ATOM   1476  H   ARG A  96      13.659  25.419   4.239  1.00 49.80           H  
ATOM   1477  CA  ARG A  96      15.140  24.021   3.569  1.00 49.80           C  
ATOM   1478  HA  ARG A  96      15.555  23.931   2.565  1.00 49.80           H  
ATOM   1479  C   ARG A  96      14.893  22.606   4.108  1.00 49.80           C  
ATOM   1480  CB  ARG A  96      16.138  24.782   4.469  1.00 49.80           C  
ATOM   1481  HB2 ARG A  96      15.668  24.989   5.430  1.00 49.80           H  
ATOM   1482  HB3 ARG A  96      16.998  24.137   4.649  1.00 49.80           H  
ATOM   1483  O   ARG A  96      14.762  22.430   5.315  1.00 49.80           O  
ATOM   1484  CG  ARG A  96      16.650  26.098   3.863  1.00 49.80           C  
ATOM   1485  HG2 ARG A  96      15.809  26.759   3.653  1.00 49.80           H  
ATOM   1486  HG3 ARG A  96      17.174  25.884   2.931  1.00 49.80           H  
ATOM   1487  CD  ARG A  96      17.608  26.797   4.842  1.00 49.80           C  
ATOM   1488  HD2 ARG A  96      17.057  27.033   5.752  1.00 49.80           H  
ATOM   1489  HD3 ARG A  96      18.420  26.113   5.090  1.00 49.80           H  
ATOM   1490  NE  ARG A  96      18.177  28.035   4.272  1.00 49.80           N  
ATOM   1491  HE  ARG A  96      18.035  28.192   3.284  1.00 49.80           H  
ATOM   1492  NH1 ARG A  96      19.088  28.890   6.206  1.00 49.80           N  
ATOM   1493 HH11 ARG A  96      18.728  28.103   6.727  1.00 49.80           H  
ATOM   1494 HH12 ARG A  96      19.595  29.625   6.678  1.00 49.80           H  
ATOM   1495  NH2 ARG A  96      19.325  30.006   4.293  1.00 49.80           N  
ATOM   1496 HH21 ARG A  96      19.843  30.717   4.790  1.00 49.80           H  
ATOM   1497 HH22 ARG A  96      19.167  30.123   3.302  1.00 49.80           H  
ATOM   1498  CZ  ARG A  96      18.857  28.966   4.924  1.00 49.80           C  
ATOM   1499  N   SER A  97      14.833  21.588   3.245  1.00 55.93           N  
ATOM   1500  H   SER A  97      14.870  21.795   2.257  1.00 55.93           H  
ATOM   1501  CA  SER A  97      14.835  20.182   3.690  1.00 55.93           C  
ATOM   1502  HA  SER A  97      14.580  20.170   4.749  1.00 55.93           H  
ATOM   1503  C   SER A  97      16.224  19.553   3.583  1.00 55.93           C  
ATOM   1504  CB  SER A  97      13.741  19.341   3.016  1.00 55.93           C  
ATOM   1505  HB2 SER A  97      13.278  18.713   3.777  1.00 55.93           H  
ATOM   1506  HB3 SER A  97      12.967  20.000   2.624  1.00 55.93           H  
ATOM   1507  O   SER A  97      17.012  19.870   2.690  1.00 55.93           O  
ATOM   1508  OG  SER A  97      14.243  18.485   2.002  1.00 55.93           O  
ATOM   1509  HG  SER A  97      13.585  18.444   1.305  1.00 55.93           H  
ATOM   1510  N   SER A  98      16.513  18.604   4.477  1.00 56.81           N  
ATOM   1511  H   SER A  98      15.823  18.367   5.176  1.00 56.81           H  
ATOM   1512  CA  SER A  98      17.769  17.845   4.488  1.00 56.81           C  
ATOM   1513  HA  SER A  98      18.599  18.550   4.538  1.00 56.81           H  
ATOM   1514  C   SER A  98      17.978  16.991   3.228  1.00 56.81           C  
ATOM   1515  CB  SER A  98      17.814  16.964   5.742  1.00 56.81           C  
ATOM   1516  HB2 SER A  98      18.737  16.384   5.748  1.00 56.81           H  
ATOM   1517  HB3 SER A  98      17.800  17.606   6.623  1.00 56.81           H  
ATOM   1518  O   SER A  98      19.113  16.645   2.914  1.00 56.81           O  
ATOM   1519  OG  SER A  98      16.697  16.091   5.782  1.00 56.81           O  
ATOM   1520  HG  SER A  98      16.602  15.765   6.679  1.00 56.81           H  
ATOM   1521  N   ILE A  99      16.914  16.672   2.478  1.00 57.78           N  
ATOM   1522  H   ILE A  99      16.016  17.036   2.763  1.00 57.78           H  
ATOM   1523  CA  ILE A  99      16.991  15.914   1.216  1.00 57.78           C  
ATOM   1524  HA  ILE A  99      17.666  15.069   1.355  1.00 57.78           H  
ATOM   1525  C   ILE A  99      17.590  16.775   0.099  1.00 57.78           C  
ATOM   1526  CB  ILE A  99      15.599  15.357   0.825  1.00 57.78           C  
ATOM   1527  HB  ILE A  99      14.890  16.185   0.802  1.00 57.78           H  
ATOM   1528  O   ILE A  99      18.424  16.281  -0.657  1.00 57.78           O  
ATOM   1529  CG1 ILE A  99      15.124  14.330   1.881  1.00 57.78           C  
ATOM   1530 HG12 ILE A  99      15.775  13.456   1.854  1.00 57.78           H  
ATOM   1531 HG13 ILE A  99      15.199  14.771   2.874  1.00 57.78           H  
ATOM   1532  CG2 ILE A  99      15.617  14.719  -0.580  1.00 57.78           C  
ATOM   1533 HG21 ILE A  99      16.350  13.914  -0.622  1.00 57.78           H  
ATOM   1534 HG22 ILE A  99      15.869  15.462  -1.338  1.00 57.78           H  
ATOM   1535 HG23 ILE A  99      14.635  14.328  -0.845  1.00 57.78           H  
ATOM   1536  CD1 ILE A  99      13.669  13.873   1.705  1.00 57.78           C  
ATOM   1537 HD11 ILE A  99      13.379  13.263   2.560  1.00 57.78           H  
ATOM   1538 HD12 ILE A  99      13.560  13.273   0.801  1.00 57.78           H  
ATOM   1539 HD13 ILE A  99      13.011  14.741   1.651  1.00 57.78           H  
ATOM   1540  N   GLY A 100      17.207  18.056   0.023  1.00 59.03           N  
ATOM   1541  H   GLY A 100      16.568  18.413   0.719  1.00 59.03           H  
ATOM   1542  CA  GLY A 100      17.777  19.004  -0.940  1.00 59.03           C  
ATOM   1543  HA2 GLY A 100      17.318  19.984  -0.806  1.00 59.03           H  
ATOM   1544  HA3 GLY A 100      17.590  18.663  -1.958  1.00 59.03           H  
ATOM   1545  C   GLY A 100      19.285  19.147  -0.743  1.00 59.03           C  
ATOM   1546  O   GLY A 100      20.051  18.909  -1.670  1.00 59.03           O  
ATOM   1547  N   ALA A 101      19.705  19.384   0.505  1.00 59.77           N  
ATOM   1548  H   ALA A 101      19.013  19.566   1.217  1.00 59.77           H  
ATOM   1549  CA  ALA A 101      21.117  19.486   0.872  1.00 59.77           C  
ATOM   1550  HA  ALA A 101      21.579  20.265   0.266  1.00 59.77           H  
ATOM   1551  C   ALA A 101      21.907  18.188   0.617  1.00 59.77           C  
ATOM   1552  CB  ALA A 101      21.196  19.908   2.345  1.00 59.77           C  
ATOM   1553  HB1 ALA A 101      20.680  20.857   2.486  1.00 59.77           H  
ATOM   1554  HB2 ALA A 101      22.242  20.033   2.627  1.00 59.77           H  
ATOM   1555  HB3 ALA A 101      20.743  19.147   2.980  1.00 59.77           H  
ATOM   1556  O   ALA A 101      23.038  18.250   0.154  1.00 59.77           O  
ATOM   1557  N   LYS A 102      21.331  17.000   0.866  1.00 64.05           N  
ATOM   1558  H   LYS A 102      20.410  16.992   1.280  1.00 64.05           H  
ATOM   1559  CA  LYS A 102      22.007  15.713   0.591  1.00 64.05           C  
ATOM   1560  HA  LYS A 102      22.993  15.723   1.054  1.00 64.05           H  
ATOM   1561  C   LYS A 102      22.269  15.479  -0.897  1.00 64.05           C  
ATOM   1562  CB  LYS A 102      21.190  14.536   1.151  1.00 64.05           C  
ATOM   1563  HB2 LYS A 102      21.493  13.623   0.639  1.00 64.05           H  
ATOM   1564  HB3 LYS A 102      20.131  14.698   0.950  1.00 64.05           H  
ATOM   1565  O   LYS A 102      23.257  14.840  -1.238  1.00 64.05           O  
ATOM   1566  CG  LYS A 102      21.416  14.323   2.654  1.00 64.05           C  
ATOM   1567  HG2 LYS A 102      21.161  15.230   3.202  1.00 64.05           H  
ATOM   1568  HG3 LYS A 102      22.471  14.110   2.825  1.00 64.05           H  
ATOM   1569  CD  LYS A 102      20.578  13.145   3.180  1.00 64.05           C  
ATOM   1570  HD2 LYS A 102      19.525  13.331   2.969  1.00 64.05           H  
ATOM   1571  HD3 LYS A 102      20.893  12.235   2.671  1.00 64.05           H  
ATOM   1572  CE  LYS A 102      20.782  12.994   4.696  1.00 64.05           C  
ATOM   1573  HE2 LYS A 102      20.390  13.886   5.185  1.00 64.05           H  
ATOM   1574  HE3 LYS A 102      21.854  12.959   4.888  1.00 64.05           H  
ATOM   1575  NZ  LYS A 102      20.136  11.773   5.254  1.00 64.05           N  
ATOM   1576  HZ1 LYS A 102      19.137  11.783   5.103  1.00 64.05           H  
ATOM   1577  HZ2 LYS A 102      20.299  11.693   6.247  1.00 64.05           H  
ATOM   1578  HZ3 LYS A 102      20.529  10.941   4.837  1.00 64.05           H  
ATOM   1579  N   ILE A 103      21.376  15.936  -1.771  1.00 65.54           N  
ATOM   1580  H   ILE A 103      20.581  16.456  -1.428  1.00 65.54           H  
ATOM   1581  CA  ILE A 103      21.533  15.748  -3.217  1.00 65.54           C  
ATOM   1582  HA  ILE A 103      22.044  14.802  -3.394  1.00 65.54           H  
ATOM   1583  C   ILE A 103      22.451  16.819  -3.803  1.00 65.54           C  
ATOM   1584  CB  ILE A 103      20.151  15.645  -3.893  1.00 65.54           C  
ATOM   1585  HB  ILE A 103      19.518  16.447  -3.513  1.00 65.54           H  
ATOM   1586  O   ILE A 103      23.304  16.458  -4.609  1.00 65.54           O  
ATOM   1587  CG1 ILE A 103      19.550  14.275  -3.496  1.00 65.54           C  
ATOM   1588 HG12 ILE A 103      19.645  14.127  -2.421  1.00 65.54           H  
ATOM   1589 HG13 ILE A 103      20.111  13.481  -3.989  1.00 65.54           H  
ATOM   1590  CG2 ILE A 103      20.239  15.772  -5.427  1.00 65.54           C  
ATOM   1591 HG21 ILE A 103      19.249  15.689  -5.876  1.00 65.54           H  
ATOM   1592 HG22 ILE A 103      20.888  14.998  -5.835  1.00 65.54           H  
ATOM   1593 HG23 ILE A 103      20.635  16.751  -5.698  1.00 65.54           H  
ATOM   1594  CD1 ILE A 103      18.071  14.108  -3.830  1.00 65.54           C  
ATOM   1595 HD11 ILE A 103      17.507  14.863  -3.282  1.00 65.54           H  
ATOM   1596 HD12 ILE A 103      17.905  14.197  -4.904  1.00 65.54           H  
ATOM   1597 HD13 ILE A 103      17.738  13.122  -3.508  1.00 65.54           H  
ATOM   1598  N   ASP A 104      22.317  18.070  -3.352  1.00 69.40           N  
ATOM   1599  H   ASP A 104      21.576  18.278  -2.698  1.00 69.40           H  
ATOM   1600  CA  ASP A 104      23.126  19.207  -3.810  1.00 69.40           C  
ATOM   1601  HA  ASP A 104      23.206  19.165  -4.896  1.00 69.40           H  
ATOM   1602  C   ASP A 104      24.580  19.177  -3.278  1.00 69.40           C  
ATOM   1603  CB  ASP A 104      22.410  20.529  -3.441  1.00 69.40           C  
ATOM   1604  HB2 ASP A 104      23.102  21.352  -3.623  1.00 69.40           H  
ATOM   1605  HB3 ASP A 104      22.181  20.525  -2.375  1.00 69.40           H  
ATOM   1606  O   ASP A 104      25.474  19.618  -3.987  1.00 69.40           O  
ATOM   1607  CG  ASP A 104      21.123  20.829  -4.240  1.00 69.40           C  
ATOM   1608  OD1 ASP A 104      20.907  20.287  -5.351  1.00 69.40           O  
ATOM   1609  OD2 ASP A 104      20.285  21.653  -3.804  1.00 69.40           O  
ATOM   1610  N   ASN A 105      24.849  18.626  -2.081  1.00 60.09           N  
ATOM   1611  H   ASN A 105      24.067  18.347  -1.504  1.00 60.09           H  
ATOM   1612  CA  ASN A 105      26.189  18.641  -1.452  1.00 60.09           C  
ATOM   1613  HA  ASN A 105      26.784  19.425  -1.922  1.00 60.09           H  
ATOM   1614  C   ASN A 105      27.001  17.340  -1.602  1.00 60.09           C  
ATOM   1615  CB  ASN A 105      26.073  18.973   0.049  1.00 60.09           C  
ATOM   1616  HB2 ASN A 105      25.495  18.196   0.549  1.00 60.09           H  
ATOM   1617  HB3 ASN A 105      27.072  18.969   0.485  1.00 60.09           H  
ATOM   1618  O   ASN A 105      28.101  17.243  -1.062  1.00 60.09           O  
ATOM   1619  CG  ASN A 105      25.484  20.332   0.364  1.00 60.09           C  
ATOM   1620  ND2 ASN A 105      25.091  20.550   1.597  1.00 60.09           N  
ATOM   1621 HD21 ASN A 105      25.258  19.849   2.304  1.00 60.09           H  
ATOM   1622 HD22 ASN A 105      24.821  21.505   1.786  1.00 60.09           H  
ATOM   1623  OD1 ASN A 105      25.398  21.235  -0.443  1.00 60.09           O  
ATOM   1624  N   ALA A 106      26.462  16.303  -2.240  1.00 60.75           N  
ATOM   1625  H   ALA A 106      25.617  16.473  -2.767  1.00 60.75           H  
ATOM   1626  CA  ALA A 106      27.183  15.042  -2.431  1.00 60.75           C  
ATOM   1627  HA  ALA A 106      28.046  15.007  -1.765  1.00 60.75           H  
ATOM   1628  C   ALA A 106      27.748  14.961  -3.852  1.00 60.75           C  
ATOM   1629  CB  ALA A 106      26.277  13.869  -2.032  1.00 60.75           C  
ATOM   1630  HB1 ALA A 106      26.703  12.928  -2.380  1.00 60.75           H  
ATOM   1631  HB2 ALA A 106      26.208  13.839  -0.945  1.00 60.75           H  
ATOM   1632  HB3 ALA A 106      25.268  14.013  -2.419  1.00 60.75           H  
ATOM   1633  O   ALA A 106      27.135  15.503  -4.767  1.00 60.75           O  
ATOM   1634  N   THR A 107      28.838  14.213  -4.035  1.00 63.65           N  
ATOM   1635  H   THR A 107      29.255  13.746  -3.242  1.00 63.65           H  
ATOM   1636  CA  THR A 107      29.474  13.919  -5.332  1.00 63.65           C  
ATOM   1637  HA  THR A 107      30.067  14.787  -5.621  1.00 63.65           H  
ATOM   1638  C   THR A 107      28.453  13.673  -6.450  1.00 63.65           C  
ATOM   1639  CB  THR A 107      30.403  12.684  -5.224  1.00 63.65           C  
ATOM   1640  HB  THR A 107      30.198  12.003  -6.050  1.00 63.65           H  
ATOM   1641  O   THR A 107      27.408  13.051  -6.216  1.00 63.65           O  
ATOM   1642  CG2 THR A 107      31.876  13.077  -5.293  1.00 63.65           C  
ATOM   1643 HG21 THR A 107      32.082  13.568  -6.243  1.00 63.65           H  
ATOM   1644 HG22 THR A 107      32.501  12.187  -5.220  1.00 63.65           H  
ATOM   1645 HG23 THR A 107      32.120  13.758  -4.477  1.00 63.65           H  
ATOM   1646  OG1 THR A 107      30.235  11.982  -4.004  1.00 63.65           O  
ATOM   1647  HG1 THR A 107      30.646  11.124  -4.133  1.00 63.65           H  
ATOM   1648  N   ASP A 108      28.753  14.147  -7.664  1.00 79.09           N  
ATOM   1649  H   ASP A 108      29.540  14.773  -7.761  1.00 79.09           H  
ATOM   1650  CA  ASP A 108      27.861  14.052  -8.837  1.00 79.09           C  
ATOM   1651  HA  ASP A 108      26.945  14.608  -8.639  1.00 79.09           H  
ATOM   1652  C   ASP A 108      27.466  12.611  -9.172  1.00 79.09           C  
ATOM   1653  CB  ASP A 108      28.550  14.666 -10.067  1.00 79.09           C  
ATOM   1654  HB2 ASP A 108      29.525  14.197 -10.203  1.00 79.09           H  
ATOM   1655  HB3 ASP A 108      27.948  14.452 -10.950  1.00 79.09           H  
ATOM   1656  O   ASP A 108      26.407  12.355  -9.753  1.00 79.09           O  
ATOM   1657  CG  ASP A 108      28.711  16.183  -9.968  1.00 79.09           C  
ATOM   1658  OD1 ASP A 108      27.910  16.795  -9.230  1.00 79.09           O  
ATOM   1659  OD2 ASP A 108      29.653  16.687 -10.609  1.00 79.09           O  
ATOM   1660  N   THR A 109      28.297  11.657  -8.752  1.00 84.60           N  
ATOM   1661  H   THR A 109      29.112  11.944  -8.230  1.00 84.60           H  
ATOM   1662  CA  THR A 109      28.060  10.227  -8.886  1.00 84.60           C  
ATOM   1663  HA  THR A 109      27.083  10.091  -9.350  1.00 84.60           H  
ATOM   1664  C   THR A 109      28.016   9.531  -7.529  1.00 84.60           C  
ATOM   1665  CB  THR A 109      29.092   9.568  -9.810  1.00 84.60           C  
ATOM   1666  HB  THR A 109      28.879   8.501  -9.866  1.00 84.60           H  
ATOM   1667  O   THR A 109      28.679   9.927  -6.570  1.00 84.60           O  
ATOM   1668  CG2 THR A 109      29.069  10.146 -11.226  1.00 84.60           C  
ATOM   1669 HG21 THR A 109      29.288  11.213 -11.217  1.00 84.60           H  
ATOM   1670 HG22 THR A 109      29.809   9.632 -11.839  1.00 84.60           H  
ATOM   1671 HG23 THR A 109      28.084   9.985 -11.665  1.00 84.60           H  
ATOM   1672  OG1 THR A 109      30.396   9.743  -9.313  1.00 84.60           O  
ATOM   1673  HG1 THR A 109      30.762  10.528  -9.728  1.00 84.60           H  
ATOM   1674  N   TYR A 110      27.222   8.466  -7.444  1.00 87.15           N  
ATOM   1675  H   TYR A 110      26.672   8.211  -8.251  1.00 87.15           H  
ATOM   1676  CA  TYR A 110      27.266   7.515  -6.335  1.00 87.15           C  
ATOM   1677  HA  TYR A 110      28.236   7.600  -5.843  1.00 87.15           H  
ATOM   1678  C   TYR A 110      27.156   6.088  -6.868  1.00 87.15           C  
ATOM   1679  CB  TYR A 110      26.183   7.823  -5.289  1.00 87.15           C  
ATOM   1680  HB2 TYR A 110      26.301   8.855  -4.956  1.00 87.15           H  
ATOM   1681  HB3 TYR A 110      26.348   7.186  -4.420  1.00 87.15           H  
ATOM   1682  O   TYR A 110      26.656   5.860  -7.972  1.00 87.15           O  
ATOM   1683  CG  TYR A 110      24.766   7.618  -5.783  1.00 87.15           C  
ATOM   1684  CD1 TYR A 110      24.119   8.659  -6.476  1.00 87.15           C  
ATOM   1685  HD1 TYR A 110      24.640   9.589  -6.652  1.00 87.15           H  
ATOM   1686  CD2 TYR A 110      24.125   6.375  -5.606  1.00 87.15           C  
ATOM   1687  HD2 TYR A 110      24.634   5.571  -5.095  1.00 87.15           H  
ATOM   1688  CE1 TYR A 110      22.836   8.459  -7.010  1.00 87.15           C  
ATOM   1689  HE1 TYR A 110      22.364   9.235  -7.595  1.00 87.15           H  
ATOM   1690  CE2 TYR A 110      22.845   6.166  -6.150  1.00 87.15           C  
ATOM   1691  HE2 TYR A 110      22.358   5.206  -6.069  1.00 87.15           H  
ATOM   1692  OH  TYR A 110      21.030   6.972  -7.472  1.00 87.15           O  
ATOM   1693  HH  TYR A 110      20.685   7.754  -7.909  1.00 87.15           H  
ATOM   1694  CZ  TYR A 110      22.212   7.204  -6.862  1.00 87.15           C  
ATOM   1695  N   GLN A 111      27.627   5.131  -6.073  1.00 89.86           N  
ATOM   1696  H   GLN A 111      28.001   5.380  -5.168  1.00 89.86           H  
ATOM   1697  CA  GLN A 111      27.622   3.718  -6.426  1.00 89.86           C  
ATOM   1698  HA  GLN A 111      27.192   3.607  -7.421  1.00 89.86           H  
ATOM   1699  C   GLN A 111      26.752   2.910  -5.470  1.00 89.86           C  
ATOM   1700  CB  GLN A 111      29.054   3.175  -6.482  1.00 89.86           C  
ATOM   1701  HB2 GLN A 111      29.579   3.426  -5.560  1.00 89.86           H  
ATOM   1702  HB3 GLN A 111      29.018   2.090  -6.575  1.00 89.86           H  
ATOM   1703  O   GLN A 111      26.683   3.196  -4.273  1.00 89.86           O  
ATOM   1704  CG  GLN A 111      29.811   3.745  -7.690  1.00 89.86           C  
ATOM   1705  HG2 GLN A 111      29.271   3.467  -8.595  1.00 89.86           H  
ATOM   1706  HG3 GLN A 111      29.850   4.832  -7.631  1.00 89.86           H  
ATOM   1707  CD  GLN A 111      31.239   3.227  -7.805  1.00 89.86           C  
ATOM   1708  NE2 GLN A 111      31.901   3.496  -8.906  1.00 89.86           N  
ATOM   1709 HE21 GLN A 111      31.428   3.940  -9.680  1.00 89.86           H  
ATOM   1710 HE22 GLN A 111      32.851   3.157  -8.953  1.00 89.86           H  
ATOM   1711  OE1 GLN A 111      31.779   2.580  -6.925  1.00 89.86           O  
ATOM   1712  N   PHE A 112      26.096   1.883  -5.999  1.00 89.95           N  
ATOM   1713  H   PHE A 112      26.171   1.725  -6.993  1.00 89.95           H  
ATOM   1714  CA  PHE A 112      25.453   0.843  -5.202  1.00 89.95           C  
ATOM   1715  HA  PHE A 112      25.962   0.782  -4.241  1.00 89.95           H  
ATOM   1716  C   PHE A 112      25.610  -0.515  -5.884  1.00 89.95           C  
ATOM   1717  CB  PHE A 112      23.981   1.191  -4.938  1.00 89.95           C  
ATOM   1718  HB2 PHE A 112      23.593   0.497  -4.192  1.00 89.95           H  
ATOM   1719  HB3 PHE A 112      23.928   2.187  -4.499  1.00 89.95           H  
ATOM   1720  O   PHE A 112      25.884  -0.591  -7.079  1.00 89.95           O  
ATOM   1721  CG  PHE A 112      23.077   1.140  -6.154  1.00 89.95           C  
ATOM   1722  CD1 PHE A 112      22.942   2.269  -6.982  1.00 89.95           C  
ATOM   1723  HD1 PHE A 112      23.510   3.165  -6.778  1.00 89.95           H  
ATOM   1724  CD2 PHE A 112      22.362  -0.036  -6.457  1.00 89.95           C  
ATOM   1725  HD2 PHE A 112      22.465  -0.915  -5.838  1.00 89.95           H  
ATOM   1726  CE1 PHE A 112      22.093   2.219  -8.100  1.00 89.95           C  
ATOM   1727  HE1 PHE A 112      21.997   3.075  -8.752  1.00 89.95           H  
ATOM   1728  CE2 PHE A 112      21.517  -0.076  -7.578  1.00 89.95           C  
ATOM   1729  HE2 PHE A 112      20.954  -0.968  -7.810  1.00 89.95           H  
ATOM   1730  CZ  PHE A 112      21.392   1.045  -8.406  1.00 89.95           C  
ATOM   1731  HZ  PHE A 112      20.774   0.992  -9.291  1.00 89.95           H  
ATOM   1732  N   ILE A 113      25.435  -1.590  -5.118  1.00 89.69           N  
ATOM   1733  H   ILE A 113      25.191  -1.468  -4.146  1.00 89.69           H  
ATOM   1734  CA  ILE A 113      25.532  -2.958  -5.631  1.00 89.69           C  
ATOM   1735  HA  ILE A 113      26.087  -2.940  -6.569  1.00 89.69           H  
ATOM   1736  C   ILE A 113      24.126  -3.484  -5.930  1.00 89.69           C  
ATOM   1737  CB  ILE A 113      26.331  -3.864  -4.670  1.00 89.69           C  
ATOM   1738  HB  ILE A 113      25.798  -3.928  -3.722  1.00 89.69           H  
ATOM   1739  O   ILE A 113      23.237  -3.406  -5.077  1.00 89.69           O  
ATOM   1740  CG1 ILE A 113      27.740  -3.274  -4.411  1.00 89.69           C  
ATOM   1741 HG12 ILE A 113      27.648  -2.255  -4.037  1.00 89.69           H  
ATOM   1742 HG13 ILE A 113      28.297  -3.237  -5.348  1.00 89.69           H  
ATOM   1743  CG2 ILE A 113      26.444  -5.277  -5.269  1.00 89.69           C  
ATOM   1744 HG21 ILE A 113      25.459  -5.711  -5.444  1.00 89.69           H  
ATOM   1745 HG22 ILE A 113      26.993  -5.239  -6.210  1.00 89.69           H  
ATOM   1746 HG23 ILE A 113      26.968  -5.943  -4.583  1.00 89.69           H  
ATOM   1747  CD1 ILE A 113      28.564  -4.047  -3.374  1.00 89.69           C  
ATOM   1748 HD11 ILE A 113      27.992  -4.162  -2.453  1.00 89.69           H  
ATOM   1749 HD12 ILE A 113      28.842  -5.028  -3.758  1.00 89.69           H  
ATOM   1750 HD13 ILE A 113      29.478  -3.494  -3.157  1.00 89.69           H  
ATOM   1751  N   LEU A 114      23.952  -4.019  -7.137  1.00 89.81           N  
ATOM   1752  H   LEU A 114      24.736  -3.998  -7.773  1.00 89.81           H  
ATOM   1753  CA  LEU A 114      22.754  -4.700  -7.617  1.00 89.81           C  
ATOM   1754  HA  LEU A 114      22.087  -4.902  -6.779  1.00 89.81           H  
ATOM   1755  C   LEU A 114      23.171  -6.022  -8.260  1.00 89.81           C  
ATOM   1756  CB  LEU A 114      22.035  -3.775  -8.610  1.00 89.81           C  
ATOM   1757  HB2 LEU A 114      21.792  -2.859  -8.071  1.00 89.81           H  
ATOM   1758  HB3 LEU A 114      22.728  -3.522  -9.412  1.00 89.81           H  
ATOM   1759  O   LEU A 114      23.868  -6.025  -9.268  1.00 89.81           O  
ATOM   1760  CG  LEU A 114      20.749  -4.330  -9.249  1.00 89.81           C  
ATOM   1761  HG  LEU A 114      20.994  -5.175  -9.893  1.00 89.81           H  
ATOM   1762  CD1 LEU A 114      19.729  -4.783  -8.210  1.00 89.81           C  
ATOM   1763 HD11 LEU A 114      19.578  -4.012  -7.455  1.00 89.81           H  
ATOM   1764 HD12 LEU A 114      20.110  -5.703  -7.765  1.00 89.81           H  
ATOM   1765 HD13 LEU A 114      18.784  -5.022  -8.698  1.00 89.81           H  
ATOM   1766  CD2 LEU A 114      20.105  -3.240 -10.105  1.00 89.81           C  
ATOM   1767 HD21 LEU A 114      19.874  -2.365  -9.498  1.00 89.81           H  
ATOM   1768 HD22 LEU A 114      19.185  -3.613 -10.553  1.00 89.81           H  
ATOM   1769 HD23 LEU A 114      20.788  -2.954 -10.905  1.00 89.81           H  
ATOM   1770  N   HIS A 115      22.759  -7.140  -7.672  1.00 88.12           N  
ATOM   1771  H   HIS A 115      22.216  -7.057  -6.824  1.00 88.12           H  
ATOM   1772  CA  HIS A 115      23.095  -8.498  -8.098  1.00 88.12           C  
ATOM   1773  HA  HIS A 115      22.732  -9.185  -7.334  1.00 88.12           H  
ATOM   1774  C   HIS A 115      24.603  -8.748  -8.181  1.00 88.12           C  
ATOM   1775  CB  HIS A 115      22.312  -8.814  -9.373  1.00 88.12           C  
ATOM   1776  HB2 HIS A 115      22.569  -9.817  -9.713  1.00 88.12           H  
ATOM   1777  HB3 HIS A 115      22.585  -8.117 -10.166  1.00 88.12           H  
ATOM   1778  O   HIS A 115      25.099  -9.347  -9.130  1.00 88.12           O  
ATOM   1779  CG  HIS A 115      20.826  -8.755  -9.142  1.00 88.12           C  
ATOM   1780  CD2 HIS A 115      19.894  -8.344 -10.045  1.00 88.12           C  
ATOM   1781  HD2 HIS A 115      20.081  -8.001 -11.052  1.00 88.12           H  
ATOM   1782  ND1 HIS A 115      20.178  -9.204  -7.990  1.00 88.12           N  
ATOM   1783  CE1 HIS A 115      18.867  -9.109  -8.251  1.00 88.12           C  
ATOM   1784  HE1 HIS A 115      18.087  -9.481  -7.604  1.00 88.12           H  
ATOM   1785  NE2 HIS A 115      18.666  -8.577  -9.468  1.00 88.12           N  
ATOM   1786  HE2 HIS A 115      17.781  -8.564  -9.955  1.00 88.12           H  
ATOM   1787  N   GLY A 116      25.352  -8.232  -7.203  1.00 83.34           N  
ATOM   1788  H   GLY A 116      24.870  -7.817  -6.419  1.00 83.34           H  
ATOM   1789  CA  GLY A 116      26.819  -8.281  -7.186  1.00 83.34           C  
ATOM   1790  HA2 GLY A 116      27.142  -9.296  -7.414  1.00 83.34           H  
ATOM   1791  HA3 GLY A 116      27.170  -8.029  -6.185  1.00 83.34           H  
ATOM   1792  C   GLY A 116      27.506  -7.339  -8.185  1.00 83.34           C  
ATOM   1793  O   GLY A 116      28.727  -7.208  -8.149  1.00 83.34           O  
ATOM   1794  N   ARG A 117      26.754  -6.636  -9.043  1.00 89.85           N  
ATOM   1795  H   ARG A 117      25.755  -6.789  -9.039  1.00 89.85           H  
ATOM   1796  CA  ARG A 117      27.280  -5.639  -9.982  1.00 89.85           C  
ATOM   1797  HA  ARG A 117      28.313  -5.898 -10.215  1.00 89.85           H  
ATOM   1798  C   ARG A 117      27.268  -4.250  -9.354  1.00 89.85           C  
ATOM   1799  CB  ARG A 117      26.464  -5.692 -11.284  1.00 89.85           C  
ATOM   1800  HB2 ARG A 117      25.426  -5.441 -11.069  1.00 89.85           H  
ATOM   1801  HB3 ARG A 117      26.497  -6.707 -11.681  1.00 89.85           H  
ATOM   1802  O   ARG A 117      26.243  -3.798  -8.845  1.00 89.85           O  
ATOM   1803  CG  ARG A 117      26.972  -4.721 -12.357  1.00 89.85           C  
ATOM   1804  HG2 ARG A 117      26.957  -3.703 -11.968  1.00 89.85           H  
ATOM   1805  HG3 ARG A 117      27.992  -4.985 -12.639  1.00 89.85           H  
ATOM   1806  CD  ARG A 117      26.062  -4.779 -13.588  1.00 89.85           C  
ATOM   1807  HD2 ARG A 117      25.038  -4.577 -13.275  1.00 89.85           H  
ATOM   1808  HD3 ARG A 117      26.108  -5.780 -14.017  1.00 89.85           H  
ATOM   1809  NE  ARG A 117      26.470  -3.787 -14.598  1.00 89.85           N  
ATOM   1810  HE  ARG A 117      27.328  -3.285 -14.418  1.00 89.85           H  
ATOM   1811  NH1 ARG A 117      24.685  -4.030 -16.043  1.00 89.85           N  
ATOM   1812 HH11 ARG A 117      24.169  -3.706 -16.849  1.00 89.85           H  
ATOM   1813 HH12 ARG A 117      24.238  -4.667 -15.399  1.00 89.85           H  
ATOM   1814  NH2 ARG A 117      26.328  -2.621 -16.540  1.00 89.85           N  
ATOM   1815 HH21 ARG A 117      27.198  -2.151 -16.333  1.00 89.85           H  
ATOM   1816 HH22 ARG A 117      25.809  -2.419 -17.383  1.00 89.85           H  
ATOM   1817  CZ  ARG A 117      25.823  -3.486 -15.712  1.00 89.85           C  
ATOM   1818  N   THR A 118      28.382  -3.534  -9.460  1.00 92.44           N  
ATOM   1819  H   THR A 118      29.224  -3.982  -9.794  1.00 92.44           H  
ATOM   1820  CA  THR A 118      28.438  -2.107  -9.123  1.00 92.44           C  
ATOM   1821  HA  THR A 118      27.935  -1.956  -8.168  1.00 92.44           H  
ATOM   1822  C   THR A 118      27.716  -1.291 -10.190  1.00 92.44           C  
ATOM   1823  CB  THR A 118      29.883  -1.622  -8.958  1.00 92.44           C  
ATOM   1824  HB  THR A 118      30.426  -1.741  -9.896  1.00 92.44           H  
ATOM   1825  O   THR A 118      28.097  -1.296 -11.361  1.00 92.44           O  
ATOM   1826  CG2 THR A 118      29.962  -0.166  -8.501  1.00 92.44           C  
ATOM   1827 HG21 THR A 118      31.002   0.110  -8.326  1.00 92.44           H  
ATOM   1828 HG22 THR A 118      29.399  -0.039  -7.576  1.00 92.44           H  
ATOM   1829 HG23 THR A 118      29.557   0.495  -9.267  1.00 92.44           H  
ATOM   1830  OG1 THR A 118      30.500  -2.398  -7.960  1.00 92.44           O  
ATOM   1831  HG1 THR A 118      31.399  -2.080  -7.846  1.00 92.44           H  
ATOM   1832  N   ILE A 119      26.679  -0.572  -9.775  1.00 93.11           N  
ATOM   1833  H   ILE A 119      26.408  -0.649  -8.805  1.00 93.11           H  
ATOM   1834  CA  ILE A 119      25.964   0.411 -10.582  1.00 93.11           C  
ATOM   1835  HA  ILE A 119      26.204   0.267 -11.635  1.00 93.11           H  
ATOM   1836  C   ILE A 119      26.440   1.798 -10.165  1.00 93.11           C  
ATOM   1837  CB  ILE A 119      24.438   0.257 -10.408  1.00 93.11           C  
ATOM   1838  HB  ILE A 119      24.197   0.441  -9.361  1.00 93.11           H  
ATOM   1839  O   ILE A 119      26.334   2.165  -8.995  1.00 93.11           O  
ATOM   1840  CG1 ILE A 119      23.931  -1.164 -10.744  1.00 93.11           C  
ATOM   1841 HG12 ILE A 119      24.394  -1.878 -10.063  1.00 93.11           H  
ATOM   1842 HG13 ILE A 119      22.857  -1.198 -10.557  1.00 93.11           H  
ATOM   1843  CG2 ILE A 119      23.692   1.306 -11.252  1.00 93.11           C  
ATOM   1844 HG21 ILE A 119      23.890   2.308 -10.871  1.00 93.11           H  
ATOM   1845 HG22 ILE A 119      24.006   1.259 -12.295  1.00 93.11           H  
ATOM   1846 HG23 ILE A 119      22.618   1.125 -11.194  1.00 93.11           H  
ATOM   1847  CD1 ILE A 119      24.182  -1.635 -12.183  1.00 93.11           C  
ATOM   1848 HD11 ILE A 119      23.686  -0.973 -12.892  1.00 93.11           H  
ATOM   1849 HD12 ILE A 119      25.251  -1.666 -12.394  1.00 93.11           H  
ATOM   1850 HD13 ILE A 119      23.775  -2.639 -12.304  1.00 93.11           H  
ATOM   1851  N   THR A 120      26.935   2.571 -11.129  1.00 92.62           N  
ATOM   1852  H   THR A 120      26.968   2.202 -12.068  1.00 92.62           H  
ATOM   1853  CA  THR A 120      27.279   3.984 -10.945  1.00 92.62           C  
ATOM   1854  HA  THR A 120      27.411   4.200  -9.885  1.00 92.62           H  
ATOM   1855  C   THR A 120      26.138   4.833 -11.479  1.00 92.62           C  
ATOM   1856  CB  THR A 120      28.587   4.345 -11.665  1.00 92.62           C  
ATOM   1857  HB  THR A 120      28.471   4.178 -12.736  1.00 92.62           H  
ATOM   1858  O   THR A 120      25.775   4.707 -12.644  1.00 92.62           O  
ATOM   1859  CG2 THR A 120      28.999   5.797 -11.420  1.00 92.62           C  
ATOM   1860 HG21 THR A 120      29.974   5.982 -11.870  1.00 92.62           H  
ATOM   1861 HG22 THR A 120      29.055   5.993 -10.350  1.00 92.62           H  
ATOM   1862 HG23 THR A 120      28.278   6.475 -11.877  1.00 92.62           H  
ATOM   1863  OG1 THR A 120      29.649   3.545 -11.191  1.00 92.62           O  
ATOM   1864  HG1 THR A 120      30.145   3.251 -11.958  1.00 92.62           H  
ATOM   1865  N   VAL A 121      25.584   5.711 -10.647  1.00 90.96           N  
ATOM   1866  H   VAL A 121      25.929   5.768  -9.700  1.00 90.96           H  
ATOM   1867  CA  VAL A 121      24.525   6.639 -11.055  1.00 90.96           C  
ATOM   1868  HA  VAL A 121      24.206   6.408 -12.071  1.00 90.96           H  
ATOM   1869  C   VAL A 121      25.059   8.058 -11.045  1.00 90.96           C  
ATOM   1870  CB  VAL A 121      23.289   6.522 -10.154  1.00 90.96           C  
ATOM   1871  HB  VAL A 121      23.581   6.719  -9.122  1.00 90.96           H  
ATOM   1872  O   VAL A 121      25.510   8.540 -10.006  1.00 90.96           O  
ATOM   1873  CG1 VAL A 121      22.197   7.522 -10.567  1.00 90.96           C  
ATOM   1874 HG11 VAL A 121      22.027   7.466 -11.642  1.00 90.96           H  
ATOM   1875 HG12 VAL A 121      21.261   7.297 -10.056  1.00 90.96           H  
ATOM   1876 HG13 VAL A 121      22.502   8.537 -10.312  1.00 90.96           H  
ATOM   1877  CG2 VAL A 121      22.698   5.115 -10.227  1.00 90.96           C  
ATOM   1878 HG21 VAL A 121      22.473   4.854 -11.261  1.00 90.96           H  
ATOM   1879 HG22 VAL A 121      23.420   4.403  -9.828  1.00 90.96           H  
ATOM   1880 HG23 VAL A 121      21.785   5.076  -9.633  1.00 90.96           H  
ATOM   1881  N   ASN A 122      24.946   8.736 -12.187  1.00 90.35           N  
ATOM   1882  H   ASN A 122      24.583   8.263 -13.002  1.00 90.35           H  
ATOM   1883  CA  ASN A 122      25.120  10.178 -12.288  1.00 90.35           C  
ATOM   1884  HA  ASN A 122      25.870  10.499 -11.566  1.00 90.35           H  
ATOM   1885  C   ASN A 122      23.800  10.885 -11.935  1.00 90.35           C  
ATOM   1886  CB  ASN A 122      25.646  10.514 -13.692  1.00 90.35           C  
ATOM   1887  HB2 ASN A 122      24.913  10.235 -14.448  1.00 90.35           H  
ATOM   1888  HB3 ASN A 122      26.555   9.944 -13.886  1.00 90.35           H  
ATOM   1889  O   ASN A 122      22.741  10.598 -12.501  1.00 90.35           O  
ATOM   1890  CG  ASN A 122      25.942  11.994 -13.828  1.00 90.35           C  
ATOM   1891  ND2 ASN A 122      27.170  12.371 -14.089  1.00 90.35           N  
ATOM   1892 HD21 ASN A 122      27.892  11.693 -14.290  1.00 90.35           H  
ATOM   1893 HD22 ASN A 122      27.334  13.365 -14.156  1.00 90.35           H  
ATOM   1894  OD1 ASN A 122      25.076  12.833 -13.647  1.00 90.35           O  
ATOM   1895  N   LYS A 123      23.844  11.805 -10.969  1.00 88.30           N  
ATOM   1896  H   LYS A 123      24.743  12.034 -10.568  1.00 88.30           H  
ATOM   1897  CA  LYS A 123      22.647  12.503 -10.483  1.00 88.30           C  
ATOM   1898  HA  LYS A 123      21.868  11.772 -10.267  1.00 88.30           H  
ATOM   1899  C   LYS A 123      22.065  13.468 -11.509  1.00 88.30           C  
ATOM   1900  CB  LYS A 123      22.981  13.287  -9.219  1.00 88.30           C  
ATOM   1901  HB2 LYS A 123      22.122  13.902  -8.952  1.00 88.30           H  
ATOM   1902  HB3 LYS A 123      23.815  13.952  -9.442  1.00 88.30           H  
ATOM   1903  O   LYS A 123      20.844  13.579 -11.572  1.00 88.30           O  
ATOM   1904  CG  LYS A 123      23.332  12.396  -8.023  1.00 88.30           C  
ATOM   1905  HG2 LYS A 123      22.462  11.818  -7.712  1.00 88.30           H  
ATOM   1906  HG3 LYS A 123      24.154  11.725  -8.273  1.00 88.30           H  
ATOM   1907  CD  LYS A 123      23.769  13.343  -6.912  1.00 88.30           C  
ATOM   1908  HD2 LYS A 123      24.584  13.956  -7.296  1.00 88.30           H  
ATOM   1909  HD3 LYS A 123      22.946  14.003  -6.638  1.00 88.30           H  
ATOM   1910  CE  LYS A 123      24.264  12.612  -5.677  1.00 88.30           C  
ATOM   1911  HE2 LYS A 123      24.941  11.814  -5.985  1.00 88.30           H  
ATOM   1912  HE3 LYS A 123      23.422  12.188  -5.130  1.00 88.30           H  
ATOM   1913  NZ  LYS A 123      25.008  13.589  -4.866  1.00 88.30           N  
ATOM   1914  HZ1 LYS A 123      25.308  13.211  -3.979  1.00 88.30           H  
ATOM   1915  HZ2 LYS A 123      25.856  13.839  -5.355  1.00 88.30           H  
ATOM   1916  HZ3 LYS A 123      24.517  14.463  -4.745  1.00 88.30           H  
ATOM   1917  N   GLU A 124      22.898  14.156 -12.284  1.00 89.87           N  
ATOM   1918  H   GLU A 124      23.886  13.953 -12.246  1.00 89.87           H  
ATOM   1919  CA  GLU A 124      22.438  15.087 -13.321  1.00 89.87           C  
ATOM   1920  HA  GLU A 124      21.654  15.725 -12.912  1.00 89.87           H  
ATOM   1921  C   GLU A 124      21.797  14.341 -14.489  1.00 89.87           C  
ATOM   1922  CB  GLU A 124      23.588  15.990 -13.804  1.00 89.87           C  
ATOM   1923  HB2 GLU A 124      24.424  15.377 -14.140  1.00 89.87           H  
ATOM   1924  HB3 GLU A 124      23.236  16.569 -14.658  1.00 89.87           H  
ATOM   1925  O   GLU A 124      20.747  14.752 -14.980  1.00 89.87           O  
ATOM   1926  CG  GLU A 124      24.079  16.970 -12.726  1.00 89.87           C  
ATOM   1927  HG2 GLU A 124      24.796  17.656 -13.177  1.00 89.87           H  
ATOM   1928  HG3 GLU A 124      24.596  16.404 -11.951  1.00 89.87           H  
ATOM   1929  CD  GLU A 124      22.924  17.771 -12.099  1.00 89.87           C  
ATOM   1930  OE1 GLU A 124      22.793  17.769 -10.849  1.00 89.87           O  
ATOM   1931  OE2 GLU A 124      22.046  18.268 -12.837  1.00 89.87           O  
ATOM   1932  N   GLU A 125      22.336  13.179 -14.860  1.00 92.79           N  
ATOM   1933  H   GLU A 125      23.218  12.906 -14.450  1.00 92.79           H  
ATOM   1934  CA  GLU A 125      21.697  12.293 -15.835  1.00 92.79           C  
ATOM   1935  HA  GLU A 125      21.556  12.841 -16.766  1.00 92.79           H  
ATOM   1936  C   GLU A 125      20.315  11.833 -15.345  1.00 92.79           C  
ATOM   1937  CB  GLU A 125      22.613  11.098 -16.111  1.00 92.79           C  
ATOM   1938  HB2 GLU A 125      23.602  11.469 -16.380  1.00 92.79           H  
ATOM   1939  HB3 GLU A 125      22.693  10.497 -15.205  1.00 92.79           H  
ATOM   1940  O   GLU A 125      19.327  11.937 -16.075  1.00 92.79           O  
ATOM   1941  CG  GLU A 125      22.080  10.225 -17.256  1.00 92.79           C  
ATOM   1942  HG2 GLU A 125      21.091   9.852 -16.991  1.00 92.79           H  
ATOM   1943  HG3 GLU A 125      21.979  10.843 -18.148  1.00 92.79           H  
ATOM   1944  CD  GLU A 125      22.990   9.027 -17.561  1.00 92.79           C  
ATOM   1945  OE1 GLU A 125      22.703   8.351 -18.572  1.00 92.79           O  
ATOM   1946  OE2 GLU A 125      23.936   8.780 -16.776  1.00 92.79           O  
ATOM   1947  N   LEU A 126      20.214  11.406 -14.081  1.00 94.08           N  
ATOM   1948  H   LEU A 126      21.069  11.308 -13.552  1.00 94.08           H  
ATOM   1949  CA  LEU A 126      18.953  10.975 -13.477  1.00 94.08           C  
ATOM   1950  HA  LEU A 126      18.516  10.222 -14.133  1.00 94.08           H  
ATOM   1951  C   LEU A 126      17.931  12.124 -13.355  1.00 94.08           C  
ATOM   1952  CB  LEU A 126      19.277  10.332 -12.120  1.00 94.08           C  
ATOM   1953  HB2 LEU A 126      20.033   9.559 -12.262  1.00 94.08           H  
ATOM   1954  HB3 LEU A 126      19.701  11.099 -11.471  1.00 94.08           H  
ATOM   1955  O   LEU A 126      16.746  11.933 -13.642  1.00 94.08           O  
ATOM   1956  CG  LEU A 126      18.059   9.708 -11.424  1.00 94.08           C  
ATOM   1957  HG  LEU A 126      17.256  10.444 -11.372  1.00 94.08           H  
ATOM   1958  CD1 LEU A 126      17.493   8.497 -12.151  1.00 94.08           C  
ATOM   1959 HD11 LEU A 126      17.133   8.796 -13.136  1.00 94.08           H  
ATOM   1960 HD12 LEU A 126      16.654   8.085 -11.591  1.00 94.08           H  
ATOM   1961 HD13 LEU A 126      18.264   7.733 -12.262  1.00 94.08           H  
ATOM   1962  CD2 LEU A 126      18.445   9.278 -10.009  1.00 94.08           C  
ATOM   1963 HD21 LEU A 126      18.926  10.105  -9.487  1.00 94.08           H  
ATOM   1964 HD22 LEU A 126      17.544   8.993  -9.466  1.00 94.08           H  
ATOM   1965 HD23 LEU A 126      19.134   8.435 -10.056  1.00 94.08           H  
ATOM   1966  N   LYS A 127      18.371  13.332 -12.972  1.00 94.11           N  
ATOM   1967  H   LYS A 127      19.351  13.419 -12.742  1.00 94.11           H  
ATOM   1968  CA  LYS A 127      17.545  14.555 -13.002  1.00 94.11           C  
ATOM   1969  HA  LYS A 127      16.645  14.411 -12.405  1.00 94.11           H  
ATOM   1970  C   LYS A 127      17.084  14.865 -14.426  1.00 94.11           C  
ATOM   1971  CB  LYS A 127      18.341  15.752 -12.458  1.00 94.11           C  
ATOM   1972  HB2 LYS A 127      19.320  15.760 -12.936  1.00 94.11           H  
ATOM   1973  HB3 LYS A 127      17.835  16.672 -12.751  1.00 94.11           H  
ATOM   1974  O   LYS A 127      15.920  15.214 -14.620  1.00 94.11           O  
ATOM   1975  CG  LYS A 127      18.515  15.777 -10.930  1.00 94.11           C  
ATOM   1976  HG2 LYS A 127      17.549  15.935 -10.450  1.00 94.11           H  
ATOM   1977  HG3 LYS A 127      18.928  14.831 -10.580  1.00 94.11           H  
ATOM   1978  CD  LYS A 127      19.469  16.926 -10.570  1.00 94.11           C  
ATOM   1979  HD2 LYS A 127      18.995  17.878 -10.808  1.00 94.11           H  
ATOM   1980  HD3 LYS A 127      20.359  16.833 -11.194  1.00 94.11           H  
ATOM   1981  CE  LYS A 127      19.924  16.926  -9.107  1.00 94.11           C  
ATOM   1982  HE2 LYS A 127      20.353  15.949  -8.888  1.00 94.11           H  
ATOM   1983  HE3 LYS A 127      19.067  17.094  -8.454  1.00 94.11           H  
ATOM   1984  NZ  LYS A 127      20.958  17.973  -8.900  1.00 94.11           N  
ATOM   1985  HZ1 LYS A 127      20.604  18.904  -9.066  1.00 94.11           H  
ATOM   1986  HZ2 LYS A 127      21.692  17.863  -9.585  1.00 94.11           H  
ATOM   1987  HZ3 LYS A 127      21.407  17.934  -7.996  1.00 94.11           H  
ATOM   1988  N   GLY A 128      17.968  14.696 -15.408  1.00 95.46           N  
ATOM   1989  H   GLY A 128      18.918  14.468 -15.152  1.00 95.46           H  
ATOM   1990  CA  GLY A 128      17.679  14.844 -16.829  1.00 95.46           C  
ATOM   1991  HA2 GLY A 128      18.592  14.645 -17.390  1.00 95.46           H  
ATOM   1992  HA3 GLY A 128      17.354  15.864 -17.031  1.00 95.46           H  
ATOM   1993  C   GLY A 128      16.599  13.875 -17.303  1.00 95.46           C  
ATOM   1994  O   GLY A 128      15.636  14.316 -17.922  1.00 95.46           O  
ATOM   1995  N   VAL A 129      16.698  12.584 -16.957  1.00 97.28           N  
ATOM   1996  H   VAL A 129      17.532  12.288 -16.472  1.00 97.28           H  
ATOM   1997  CA  VAL A 129      15.656  11.579 -17.247  1.00 97.28           C  
ATOM   1998  HA  VAL A 129      15.518  11.511 -18.326  1.00 97.28           H  
ATOM   1999  C   VAL A 129      14.314  12.007 -16.657  1.00 97.28           C  
ATOM   2000  CB  VAL A 129      16.049  10.178 -16.724  1.00 97.28           C  
ATOM   2001  HB  VAL A 129      16.360  10.255 -15.682  1.00 97.28           H  
ATOM   2002  O   VAL A 129      13.319  12.048 -17.380  1.00 97.28           O  
ATOM   2003  CG1 VAL A 129      14.885   9.179 -16.805  1.00 97.28           C  
ATOM   2004 HG11 VAL A 129      14.101   9.439 -16.093  1.00 97.28           H  
ATOM   2005 HG12 VAL A 129      15.237   8.178 -16.559  1.00 97.28           H  
ATOM   2006 HG13 VAL A 129      14.467   9.169 -17.812  1.00 97.28           H  
ATOM   2007  CG2 VAL A 129      17.202   9.579 -17.534  1.00 97.28           C  
ATOM   2008 HG21 VAL A 129      16.873   9.355 -18.548  1.00 97.28           H  
ATOM   2009 HG22 VAL A 129      18.056  10.256 -17.555  1.00 97.28           H  
ATOM   2010 HG23 VAL A 129      17.521   8.642 -17.076  1.00 97.28           H  
ATOM   2011  N   TYR A 130      14.285  12.377 -15.371  1.00 97.11           N  
ATOM   2012  H   TYR A 130      15.138  12.318 -14.834  1.00 97.11           H  
ATOM   2013  CA  TYR A 130      13.059  12.827 -14.709  1.00 97.11           C  
ATOM   2014  HA  TYR A 130      12.328  12.019 -14.741  1.00 97.11           H  
ATOM   2015  C   TYR A 130      12.439  14.033 -15.423  1.00 97.11           C  
ATOM   2016  CB  TYR A 130      13.351  13.156 -13.238  1.00 97.11           C  
ATOM   2017  HB2 TYR A 130      14.110  13.937 -13.183  1.00 97.11           H  
ATOM   2018  HB3 TYR A 130      13.763  12.270 -12.756  1.00 97.11           H  
ATOM   2019  O   TYR A 130      11.254  14.007 -15.755  1.00 97.11           O  
ATOM   2020  CG  TYR A 130      12.125  13.613 -12.468  1.00 97.11           C  
ATOM   2021  CD1 TYR A 130      11.726  14.965 -12.495  1.00 97.11           C  
ATOM   2022  HD1 TYR A 130      12.310  15.690 -13.043  1.00 97.11           H  
ATOM   2023  CD2 TYR A 130      11.353  12.671 -11.765  1.00 97.11           C  
ATOM   2024  HD2 TYR A 130      11.635  11.628 -11.772  1.00 97.11           H  
ATOM   2025  CE1 TYR A 130      10.553  15.374 -11.833  1.00 97.11           C  
ATOM   2026  HE1 TYR A 130      10.248  16.409 -11.872  1.00 97.11           H  
ATOM   2027  CE2 TYR A 130      10.182  13.076 -11.097  1.00 97.11           C  
ATOM   2028  HE2 TYR A 130       9.565  12.342 -10.601  1.00 97.11           H  
ATOM   2029  OH  TYR A 130       8.639  14.816 -10.501  1.00 97.11           O  
ATOM   2030  HH  TYR A 130       8.431  15.724 -10.730  1.00 97.11           H  
ATOM   2031  CZ  TYR A 130       9.778  14.426 -11.133  1.00 97.11           C  
ATOM   2032  N   LYS A 131      13.240  15.079 -15.682  1.00 96.12           N  
ATOM   2033  H   LYS A 131      14.209  15.019 -15.405  1.00 96.12           H  
ATOM   2034  CA  LYS A 131      12.765  16.306 -16.326  1.00 96.12           C  
ATOM   2035  HA  LYS A 131      11.911  16.676 -15.758  1.00 96.12           H  
ATOM   2036  C   LYS A 131      12.233  16.008 -17.724  1.00 96.12           C  
ATOM   2037  CB  LYS A 131      13.850  17.397 -16.298  1.00 96.12           C  
ATOM   2038  HB2 LYS A 131      14.182  17.525 -15.268  1.00 96.12           H  
ATOM   2039  HB3 LYS A 131      14.704  17.091 -16.903  1.00 96.12           H  
ATOM   2040  O   LYS A 131      11.081  16.323 -17.976  1.00 96.12           O  
ATOM   2041  CG  LYS A 131      13.300  18.739 -16.813  1.00 96.12           C  
ATOM   2042  HG2 LYS A 131      13.127  18.668 -17.886  1.00 96.12           H  
ATOM   2043  HG3 LYS A 131      12.345  18.940 -16.328  1.00 96.12           H  
ATOM   2044  CD  LYS A 131      14.245  19.918 -16.534  1.00 96.12           C  
ATOM   2045  HD2 LYS A 131      15.184  19.762 -17.064  1.00 96.12           H  
ATOM   2046  HD3 LYS A 131      14.436  19.980 -15.462  1.00 96.12           H  
ATOM   2047  CE  LYS A 131      13.576  21.216 -17.012  1.00 96.12           C  
ATOM   2048  HE2 LYS A 131      13.332  21.111 -18.069  1.00 96.12           H  
ATOM   2049  HE3 LYS A 131      12.634  21.337 -16.477  1.00 96.12           H  
ATOM   2050  NZ  LYS A 131      14.424  22.418 -16.807  1.00 96.12           N  
ATOM   2051  HZ1 LYS A 131      15.296  22.342 -17.310  1.00 96.12           H  
ATOM   2052  HZ2 LYS A 131      13.935  23.234 -17.147  1.00 96.12           H  
ATOM   2053  HZ3 LYS A 131      14.603  22.565 -15.824  1.00 96.12           H  
ATOM   2054  N   ARG A 132      13.002  15.317 -18.575  1.00 96.71           N  
ATOM   2055  H   ARG A 132      13.914  15.020 -18.257  1.00 96.71           H  
ATOM   2056  CA  ARG A 132      12.574  14.961 -19.940  1.00 96.71           C  
ATOM   2057  HA  ARG A 132      12.397  15.872 -20.510  1.00 96.71           H  
ATOM   2058  C   ARG A 132      11.240  14.216 -19.953  1.00 96.71           C  
ATOM   2059  CB  ARG A 132      13.641  14.113 -20.651  1.00 96.71           C  
ATOM   2060  HB2 ARG A 132      13.920  13.279 -20.007  1.00 96.71           H  
ATOM   2061  HB3 ARG A 132      13.199  13.705 -21.559  1.00 96.71           H  
ATOM   2062  O   ARG A 132      10.350  14.606 -20.696  1.00 96.71           O  
ATOM   2063  CG  ARG A 132      14.895  14.907 -21.054  1.00 96.71           C  
ATOM   2064  HG2 ARG A 132      15.439  15.238 -20.169  1.00 96.71           H  
ATOM   2065  HG3 ARG A 132      14.588  15.796 -21.605  1.00 96.71           H  
ATOM   2066  CD  ARG A 132      15.834  14.088 -21.956  1.00 96.71           C  
ATOM   2067  HD2 ARG A 132      15.355  13.984 -22.930  1.00 96.71           H  
ATOM   2068  HD3 ARG A 132      16.757  14.646 -22.112  1.00 96.71           H  
ATOM   2069  NE  ARG A 132      16.121  12.730 -21.439  1.00 96.71           N  
ATOM   2070  HE  ARG A 132      15.464  12.011 -21.706  1.00 96.71           H  
ATOM   2071  NH1 ARG A 132      18.116  13.133 -20.359  1.00 96.71           N  
ATOM   2072 HH11 ARG A 132      18.043  14.111 -20.600  1.00 96.71           H  
ATOM   2073 HH12 ARG A 132      18.943  12.768 -19.909  1.00 96.71           H  
ATOM   2074  NH2 ARG A 132      17.333  11.053 -20.501  1.00 96.71           N  
ATOM   2075 HH21 ARG A 132      18.166  10.720 -20.037  1.00 96.71           H  
ATOM   2076 HH22 ARG A 132      16.698  10.367 -20.884  1.00 96.71           H  
ATOM   2077  CZ  ARG A 132      17.182  12.319 -20.766  1.00 96.71           C  
ATOM   2078  N   CYS A 133      11.086  13.185 -19.119  1.00 96.91           N  
ATOM   2079  H   CYS A 133      11.856  12.922 -18.521  1.00 96.91           H  
ATOM   2080  CA  CYS A 133       9.875  12.359 -19.119  1.00 96.91           C  
ATOM   2081  HA  CYS A 133       9.652  12.052 -20.141  1.00 96.91           H  
ATOM   2082  C   CYS A 133       8.644  13.115 -18.604  1.00 96.91           C  
ATOM   2083  CB  CYS A 133      10.098  11.103 -18.267  1.00 96.91           C  
ATOM   2084  HB2 CYS A 133       9.178  10.518 -18.255  1.00 96.91           H  
ATOM   2085  HB3 CYS A 133      10.344  11.393 -17.246  1.00 96.91           H  
ATOM   2086  O   CYS A 133       7.549  12.928 -19.129  1.00 96.91           O  
ATOM   2087  SG  CYS A 133      11.427  10.069 -18.939  1.00 96.91           S  
ATOM   2088  HG  CYS A 133      12.430  10.880 -18.594  1.00 96.91           H  
ATOM   2089  N   ILE A 134       8.795  13.953 -17.569  1.00 95.85           N  
ATOM   2090  H   ILE A 134       9.712  14.094 -17.171  1.00 95.85           H  
ATOM   2091  CA  ILE A 134       7.651  14.689 -17.014  1.00 95.85           C  
ATOM   2092  HA  ILE A 134       6.806  14.001 -17.024  1.00 95.85           H  
ATOM   2093  C   ILE A 134       7.239  15.857 -17.918  1.00 95.85           C  
ATOM   2094  CB  ILE A 134       7.905  15.092 -15.541  1.00 95.85           C  
ATOM   2095  HB  ILE A 134       8.444  14.278 -15.056  1.00 95.85           H  
ATOM   2096  O   ILE A 134       6.044  16.102 -18.069  1.00 95.85           O  
ATOM   2097  CG1 ILE A 134       6.609  15.320 -14.736  1.00 95.85           C  
ATOM   2098 HG12 ILE A 134       6.868  15.717 -13.755  1.00 95.85           H  
ATOM   2099 HG13 ILE A 134       5.988  16.060 -15.240  1.00 95.85           H  
ATOM   2100  CG2 ILE A 134       8.770  16.349 -15.400  1.00 95.85           C  
ATOM   2101 HG21 ILE A 134       8.254  17.221 -15.802  1.00 95.85           H  
ATOM   2102 HG22 ILE A 134       9.713  16.207 -15.926  1.00 95.85           H  
ATOM   2103 HG23 ILE A 134       8.977  16.520 -14.343  1.00 95.85           H  
ATOM   2104  CD1 ILE A 134       5.793  14.042 -14.503  1.00 95.85           C  
ATOM   2105 HD11 ILE A 134       4.937  14.276 -13.871  1.00 95.85           H  
ATOM   2106 HD12 ILE A 134       5.418  13.644 -15.446  1.00 95.85           H  
ATOM   2107 HD13 ILE A 134       6.406  13.290 -14.005  1.00 95.85           H  
ATOM   2108  N   THR A 135       8.197  16.526 -18.577  1.00 95.97           N  
ATOM   2109  H   THR A 135       9.166  16.279 -18.436  1.00 95.97           H  
ATOM   2110  CA  THR A 135       7.917  17.671 -19.461  1.00 95.97           C  
ATOM   2111  HA  THR A 135       7.204  18.315 -18.947  1.00 95.97           H  
ATOM   2112  C   THR A 135       7.245  17.298 -20.773  1.00 95.97           C  
ATOM   2113  CB  THR A 135       9.154  18.527 -19.753  1.00 95.97           C  
ATOM   2114  HB  THR A 135       8.888  19.293 -20.482  1.00 95.97           H  
ATOM   2115  O   THR A 135       6.700  18.171 -21.437  1.00 95.97           O  
ATOM   2116  CG2 THR A 135       9.619  19.232 -18.481  1.00 95.97           C  
ATOM   2117 HG21 THR A 135      10.428  19.922 -18.723  1.00 95.97           H  
ATOM   2118 HG22 THR A 135       8.772  19.787 -18.078  1.00 95.97           H  
ATOM   2119 HG23 THR A 135       9.956  18.513 -17.735  1.00 95.97           H  
ATOM   2120  OG1 THR A 135      10.226  17.767 -20.268  1.00 95.97           O  
ATOM   2121  HG1 THR A 135       9.889  17.201 -20.967  1.00 95.97           H  
ATOM   2122  N   THR A 136       7.226  16.014 -21.134  1.00 95.03           N  
ATOM   2123  H   THR A 136       7.790  15.343 -20.632  1.00 95.03           H  
ATOM   2124  CA  THR A 136       6.410  15.514 -22.250  1.00 95.03           C  
ATOM   2125  HA  THR A 136       6.687  16.043 -23.162  1.00 95.03           H  
ATOM   2126  C   THR A 136       4.914  15.747 -22.016  1.00 95.03           C  
ATOM   2127  CB  THR A 136       6.669  14.015 -22.458  1.00 95.03           C  
ATOM   2128  HB  THR A 136       6.339  13.465 -21.577  1.00 95.03           H  
ATOM   2129  O   THR A 136       4.164  15.894 -22.976  1.00 95.03           O  
ATOM   2130  CG2 THR A 136       5.990  13.435 -23.696  1.00 95.03           C  
ATOM   2131 HG21 THR A 136       4.907  13.469 -23.580  1.00 95.03           H  
ATOM   2132 HG22 THR A 136       6.272  14.008 -24.580  1.00 95.03           H  
ATOM   2133 HG23 THR A 136       6.281  12.393 -23.827  1.00 95.03           H  
ATOM   2134  OG1 THR A 136       8.048  13.791 -22.631  1.00 95.03           O  
ATOM   2135  HG1 THR A 136       8.150  12.876 -22.902  1.00 95.03           H  
ATOM   2136  N   TYR A 137       4.469  15.798 -20.754  1.00 94.04           N  
ATOM   2137  H   TYR A 137       5.140  15.694 -20.006  1.00 94.04           H  
ATOM   2138  CA  TYR A 137       3.043  15.877 -20.412  1.00 94.04           C  
ATOM   2139  HA  TYR A 137       2.451  15.978 -21.322  1.00 94.04           H  
ATOM   2140  C   TYR A 137       2.667  17.057 -19.518  1.00 94.04           C  
ATOM   2141  CB  TYR A 137       2.616  14.585 -19.717  1.00 94.04           C  
ATOM   2142  HB2 TYR A 137       1.537  14.646 -19.577  1.00 94.04           H  
ATOM   2143  HB3 TYR A 137       3.086  14.533 -18.735  1.00 94.04           H  
ATOM   2144  O   TYR A 137       1.494  17.424 -19.455  1.00 94.04           O  
ATOM   2145  CG  TYR A 137       2.943  13.326 -20.485  1.00 94.04           C  
ATOM   2146  CD1 TYR A 137       2.137  12.932 -21.570  1.00 94.04           C  
ATOM   2147  HD1 TYR A 137       1.260  13.505 -21.830  1.00 94.04           H  
ATOM   2148  CD2 TYR A 137       4.106  12.605 -20.161  1.00 94.04           C  
ATOM   2149  HD2 TYR A 137       4.744  12.934 -19.354  1.00 94.04           H  
ATOM   2150  CE1 TYR A 137       2.525  11.841 -22.370  1.00 94.04           C  
ATOM   2151  HE1 TYR A 137       1.947  11.575 -23.243  1.00 94.04           H  
ATOM   2152  CE2 TYR A 137       4.493  11.513 -20.951  1.00 94.04           C  
ATOM   2153  HE2 TYR A 137       5.416  10.989 -20.755  1.00 94.04           H  
ATOM   2154  OH  TYR A 137       4.222  10.226 -22.911  1.00 94.04           O  
ATOM   2155  HH  TYR A 137       3.636  10.022 -23.643  1.00 94.04           H  
ATOM   2156  CZ  TYR A 137       3.725  11.160 -22.074  1.00 94.04           C  
ATOM   2157  N   PHE A 138       3.629  17.625 -18.794  1.00 93.68           N  
ATOM   2158  H   PHE A 138       4.576  17.283 -18.879  1.00 93.68           H  
ATOM   2159  CA  PHE A 138       3.384  18.675 -17.816  1.00 93.68           C  
ATOM   2160  HA  PHE A 138       2.362  19.040 -17.923  1.00 93.68           H  
ATOM   2161  C   PHE A 138       4.314  19.858 -18.040  1.00 93.68           C  
ATOM   2162  CB  PHE A 138       3.534  18.115 -16.397  1.00 93.68           C  
ATOM   2163  HB2 PHE A 138       4.558  17.769 -16.253  1.00 93.68           H  
ATOM   2164  HB3 PHE A 138       3.359  18.927 -15.691  1.00 93.68           H  
ATOM   2165  O   PHE A 138       5.517  19.693 -18.230  1.00 93.68           O  
ATOM   2166  CG  PHE A 138       2.567  16.993 -16.082  1.00 93.68           C  
ATOM   2167  CD1 PHE A 138       1.225  17.291 -15.790  1.00 93.68           C  
ATOM   2168  HD1 PHE A 138       0.904  18.321 -15.737  1.00 93.68           H  
ATOM   2169  CD2 PHE A 138       2.985  15.652 -16.172  1.00 93.68           C  
ATOM   2170  HD2 PHE A 138       4.007  15.427 -16.437  1.00 93.68           H  
ATOM   2171  CE1 PHE A 138       0.293  16.253 -15.630  1.00 93.68           C  
ATOM   2172  HE1 PHE A 138      -0.748  16.486 -15.458  1.00 93.68           H  
ATOM   2173  CE2 PHE A 138       2.055  14.611 -16.011  1.00 93.68           C  
ATOM   2174  HE2 PHE A 138       2.364  13.586 -16.149  1.00 93.68           H  
ATOM   2175  CZ  PHE A 138       0.704  14.919 -15.771  1.00 93.68           C  
ATOM   2176  HZ  PHE A 138      -0.038  14.134 -15.756  1.00 93.68           H  
ATOM   2177  N   ASP A 139       3.758  21.061 -17.951  1.00 92.62           N  
ATOM   2178  H   ASP A 139       2.762  21.138 -17.800  1.00 92.62           H  
ATOM   2179  CA  ASP A 139       4.538  22.292 -17.963  1.00 92.62           C  
ATOM   2180  HA  ASP A 139       5.199  22.286 -18.830  1.00 92.62           H  
ATOM   2181  C   ASP A 139       5.397  22.370 -16.690  1.00 92.62           C  
ATOM   2182  CB  ASP A 139       3.574  23.474 -18.120  1.00 92.62           C  
ATOM   2183  HB2 ASP A 139       2.894  23.497 -17.268  1.00 92.62           H  
ATOM   2184  HB3 ASP A 139       2.976  23.319 -19.018  1.00 92.62           H  
ATOM   2185  O   ASP A 139       4.878  22.353 -15.565  1.00 92.62           O  
ATOM   2186  CG  ASP A 139       4.272  24.829 -18.236  1.00 92.62           C  
ATOM   2187  OD1 ASP A 139       5.513  24.858 -18.085  1.00 92.62           O  
ATOM   2188  OD2 ASP A 139       3.517  25.810 -18.435  1.00 92.62           O  
ATOM   2189  N   TRP A 140       6.719  22.415 -16.870  1.00 91.43           N  
ATOM   2190  H   TRP A 140       7.051  22.552 -17.814  1.00 91.43           H  
ATOM   2191  CA  TRP A 140       7.684  22.452 -15.772  1.00 91.43           C  
ATOM   2192  HA  TRP A 140       7.536  21.578 -15.137  1.00 91.43           H  
ATOM   2193  C   TRP A 140       7.505  23.692 -14.898  1.00 91.43           C  
ATOM   2194  CB  TRP A 140       9.107  22.429 -16.335  1.00 91.43           C  
ATOM   2195  HB2 TRP A 140       9.207  21.592 -17.027  1.00 91.43           H  
ATOM   2196  HB3 TRP A 140       9.277  23.343 -16.904  1.00 91.43           H  
ATOM   2197  O   TRP A 140       7.668  23.612 -13.683  1.00 91.43           O  
ATOM   2198  CG  TRP A 140      10.176  22.300 -15.296  1.00 91.43           C  
ATOM   2199  CD1 TRP A 140      10.828  23.339 -14.730  1.00 91.43           C  
ATOM   2200  HD1 TRP A 140      10.627  24.375 -14.962  1.00 91.43           H  
ATOM   2201  CD2 TRP A 140      10.643  21.103 -14.603  1.00 91.43           C  
ATOM   2202  CE2 TRP A 140      11.613  21.499 -13.633  1.00 91.43           C  
ATOM   2203  CE3 TRP A 140      10.336  19.726 -14.682  1.00 91.43           C  
ATOM   2204  HE3 TRP A 140       9.593  19.400 -15.394  1.00 91.43           H  
ATOM   2205  NE1 TRP A 140      11.678  22.873 -13.748  1.00 91.43           N  
ATOM   2206  HE1 TRP A 140      12.110  23.500 -13.084  1.00 91.43           H  
ATOM   2207  CH2 TRP A 140      11.952  19.208 -12.924  1.00 91.43           C  
ATOM   2208  HH2 TRP A 140      12.446  18.481 -12.297  1.00 91.43           H  
ATOM   2209  CZ2 TRP A 140      12.262  20.574 -12.802  1.00 91.43           C  
ATOM   2210  HZ2 TRP A 140      12.979  20.915 -12.070  1.00 91.43           H  
ATOM   2211  CZ3 TRP A 140      10.992  18.789 -13.859  1.00 91.43           C  
ATOM   2212  HZ3 TRP A 140      10.765  17.738 -13.953  1.00 91.43           H  
ATOM   2213  N   ASP A 141       7.115  24.817 -15.489  1.00 89.58           N  
ATOM   2214  H   ASP A 141       6.914  24.827 -16.479  1.00 89.58           H  
ATOM   2215  CA  ASP A 141       6.997  26.079 -14.763  1.00 89.58           C  
ATOM   2216  HA  ASP A 141       7.817  26.148 -14.049  1.00 89.58           H  
ATOM   2217  C   ASP A 141       5.701  26.143 -13.935  1.00 89.58           C  
ATOM   2218  CB  ASP A 141       7.167  27.237 -15.756  1.00 89.58           C  
ATOM   2219  HB2 ASP A 141       7.051  28.180 -15.222  1.00 89.58           H  
ATOM   2220  HB3 ASP A 141       6.386  27.177 -16.514  1.00 89.58           H  
ATOM   2221  O   ASP A 141       5.565  26.971 -13.036  1.00 89.58           O  
ATOM   2222  CG  ASP A 141       8.553  27.223 -16.428  1.00 89.58           C  
ATOM   2223  OD1 ASP A 141       9.534  26.784 -15.773  1.00 89.58           O  
ATOM   2224  OD2 ASP A 141       8.640  27.653 -17.597  1.00 89.58           O  
ATOM   2225  N   LYS A 142       4.776  25.198 -14.158  1.00 87.69           N  
ATOM   2226  H   LYS A 142       4.973  24.553 -14.909  1.00 87.69           H  
ATOM   2227  CA  LYS A 142       3.510  25.044 -13.419  1.00 87.69           C  
ATOM   2228  HA  LYS A 142       3.375  25.921 -12.786  1.00 87.69           H  
ATOM   2229  C   LYS A 142       3.523  23.857 -12.456  1.00 87.69           C  
ATOM   2230  CB  LYS A 142       2.328  25.013 -14.393  1.00 87.69           C  
ATOM   2231  HB2 LYS A 142       2.431  24.161 -15.064  1.00 87.69           H  
ATOM   2232  HB3 LYS A 142       1.402  24.905 -13.828  1.00 87.69           H  
ATOM   2233  O   LYS A 142       2.512  23.183 -12.259  1.00 87.69           O  
ATOM   2234  CG  LYS A 142       2.252  26.312 -15.200  1.00 87.69           C  
ATOM   2235  HG2 LYS A 142       3.144  26.415 -15.818  1.00 87.69           H  
ATOM   2236  HG3 LYS A 142       2.192  27.162 -14.520  1.00 87.69           H  
ATOM   2237  CD  LYS A 142       1.019  26.295 -16.098  1.00 87.69           C  
ATOM   2238  HD2 LYS A 142       1.048  25.404 -16.726  1.00 87.69           H  
ATOM   2239  HD3 LYS A 142       0.119  26.289 -15.483  1.00 87.69           H  
ATOM   2240  CE  LYS A 142       1.073  27.543 -16.973  1.00 87.69           C  
ATOM   2241  HE2 LYS A 142       1.059  28.425 -16.333  1.00 87.69           H  
ATOM   2242  HE3 LYS A 142       2.021  27.528 -17.510  1.00 87.69           H  
ATOM   2243  NZ  LYS A 142      -0.049  27.560 -17.931  1.00 87.69           N  
ATOM   2244  HZ1 LYS A 142       0.001  28.394 -18.498  1.00 87.69           H  
ATOM   2245  HZ2 LYS A 142       0.046  26.758 -18.539  1.00 87.69           H  
ATOM   2246  HZ3 LYS A 142      -0.930  27.517 -17.439  1.00 87.69           H  
ATOM   2247  N   MET A 143       4.674  23.589 -11.833  1.00 85.52           N  
ATOM   2248  H   MET A 143       5.472  24.151 -12.091  1.00 85.52           H  
ATOM   2249  CA  MET A 143       4.859  22.478 -10.885  1.00 85.52           C  
ATOM   2250  HA  MET A 143       4.761  21.540 -11.431  1.00 85.52           H  
ATOM   2251  C   MET A 143       3.799  22.418  -9.776  1.00 85.52           C  
ATOM   2252  CB  MET A 143       6.273  22.536 -10.277  1.00 85.52           C  
ATOM   2253  HB2 MET A 143       6.609  23.570 -10.214  1.00 85.52           H  
ATOM   2254  HB3 MET A 143       6.262  22.119  -9.270  1.00 85.52           H  
ATOM   2255  O   MET A 143       3.399  21.320  -9.389  1.00 85.52           O  
ATOM   2256  CG  MET A 143       7.259  21.719 -11.116  1.00 85.52           C  
ATOM   2257  HG2 MET A 143       7.088  21.945 -12.168  1.00 85.52           H  
ATOM   2258  HG3 MET A 143       7.035  20.663 -10.966  1.00 85.52           H  
ATOM   2259  SD  MET A 143       9.017  21.977 -10.753  1.00 85.52           S  
ATOM   2260  CE  MET A 143       9.210  20.880  -9.344  1.00 85.52           C  
ATOM   2261  HE1 MET A 143       8.425  21.094  -8.618  1.00 85.52           H  
ATOM   2262  HE2 MET A 143       9.150  19.850  -9.697  1.00 85.52           H  
ATOM   2263  HE3 MET A 143      10.184  21.055  -8.888  1.00 85.52           H  
ATOM   2264  N   SER A 144       3.306  23.555  -9.277  1.00 82.30           N  
ATOM   2265  H   SER A 144       3.575  24.430  -9.703  1.00 82.30           H  
ATOM   2266  CA  SER A 144       2.248  23.607  -8.254  1.00 82.30           C  
ATOM   2267  HA  SER A 144       2.628  23.184  -7.324  1.00 82.30           H  
ATOM   2268  C   SER A 144       0.987  22.828  -8.631  1.00 82.30           C  
ATOM   2269  CB  SER A 144       1.844  25.064  -7.998  1.00 82.30           C  
ATOM   2270  HB2 SER A 144       0.963  25.102  -7.357  1.00 82.30           H  
ATOM   2271  HB3 SER A 144       2.666  25.568  -7.489  1.00 82.30           H  
ATOM   2272  O   SER A 144       0.362  22.226  -7.757  1.00 82.30           O  
ATOM   2273  OG  SER A 144       1.586  25.748  -9.211  1.00 82.30           O  
ATOM   2274  HG  SER A 144       0.720  25.545  -9.572  1.00 82.30           H  
ATOM   2275  N   ASP A 145       0.646  22.800  -9.919  1.00 84.00           N  
ATOM   2276  H   ASP A 145       1.213  23.318 -10.574  1.00 84.00           H  
ATOM   2277  CA  ASP A 145      -0.652  22.327 -10.405  1.00 84.00           C  
ATOM   2278  HA  ASP A 145      -1.434  22.662  -9.724  1.00 84.00           H  
ATOM   2279  C   ASP A 145      -0.708  20.799 -10.479  1.00 84.00           C  
ATOM   2280  CB  ASP A 145      -0.925  22.938 -11.791  1.00 84.00           C  
ATOM   2281  HB2 ASP A 145      -0.156  22.601 -12.486  1.00 84.00           H  
ATOM   2282  HB3 ASP A 145      -1.882  22.559 -12.148  1.00 84.00           H  
ATOM   2283  O   ASP A 145      -1.759  20.185 -10.293  1.00 84.00           O  
ATOM   2284  CG  ASP A 145      -0.980  24.473 -11.810  1.00 84.00           C  
ATOM   2285  OD1 ASP A 145      -0.851  25.093 -10.725  1.00 84.00           O  
ATOM   2286  OD2 ASP A 145      -1.139  25.009 -12.930  1.00 84.00           O  
ATOM   2287  N   TRP A 146       0.436  20.161 -10.732  1.00 87.14           N  
ATOM   2288  H   TRP A 146       1.247  20.736 -10.912  1.00 87.14           H  
ATOM   2289  CA  TRP A 146       0.515  18.723 -10.980  1.00 87.14           C  
ATOM   2290  HA  TRP A 146      -0.485  18.291 -10.928  1.00 87.14           H  
ATOM   2291  C   TRP A 146       1.354  17.961  -9.950  1.00 87.14           C  
ATOM   2292  CB  TRP A 146       1.013  18.512 -12.411  1.00 87.14           C  
ATOM   2293  HB2 TRP A 146       0.263  18.907 -13.095  1.00 87.14           H  
ATOM   2294  HB3 TRP A 146       1.088  17.441 -12.603  1.00 87.14           H  
ATOM   2295  O   TRP A 146       1.167  16.750  -9.794  1.00 87.14           O  
ATOM   2296  CG  TRP A 146       2.330  19.144 -12.744  1.00 87.14           C  
ATOM   2297  CD1 TRP A 146       2.505  20.287 -13.445  1.00 87.14           C  
ATOM   2298  HD1 TRP A 146       1.716  20.911 -13.838  1.00 87.14           H  
ATOM   2299  CD2 TRP A 146       3.672  18.681 -12.406  1.00 87.14           C  
ATOM   2300  CE2 TRP A 146       4.619  19.555 -13.012  1.00 87.14           C  
ATOM   2301  CE3 TRP A 146       4.186  17.604 -11.654  1.00 87.14           C  
ATOM   2302  HE3 TRP A 146       3.487  16.927 -11.185  1.00 87.14           H  
ATOM   2303  NE1 TRP A 146       3.854  20.521 -13.626  1.00 87.14           N  
ATOM   2304  HE1 TRP A 146       4.211  21.278 -14.192  1.00 87.14           H  
ATOM   2305  CH2 TRP A 146       6.479  18.268 -12.143  1.00 87.14           C  
ATOM   2306  HH2 TRP A 146       7.544  18.109 -12.064  1.00 87.14           H  
ATOM   2307  CZ2 TRP A 146       5.999  19.345 -12.908  1.00 87.14           C  
ATOM   2308  HZ2 TRP A 146       6.679  20.016 -13.411  1.00 87.14           H  
ATOM   2309  CZ3 TRP A 146       5.571  17.400 -11.509  1.00 87.14           C  
ATOM   2310  HZ3 TRP A 146       5.933  16.563 -10.930  1.00 87.14           H  
ATOM   2311  N   MET A 147       2.253  18.624  -9.211  1.00 88.70           N  
ATOM   2312  H   MET A 147       2.383  19.609  -9.393  1.00 88.70           H  
ATOM   2313  CA  MET A 147       3.208  17.958  -8.312  1.00 88.70           C  
ATOM   2314  HA  MET A 147       3.824  17.283  -8.906  1.00 88.70           H  
ATOM   2315  C   MET A 147       2.515  17.118  -7.240  1.00 88.70           C  
ATOM   2316  CB  MET A 147       4.132  19.004  -7.671  1.00 88.70           C  
ATOM   2317  HB2 MET A 147       3.532  19.736  -7.131  1.00 88.70           H  
ATOM   2318  HB3 MET A 147       4.679  19.514  -8.464  1.00 88.70           H  
ATOM   2319  O   MET A 147       2.962  16.010  -6.954  1.00 88.70           O  
ATOM   2320  CG  MET A 147       5.171  18.416  -6.713  1.00 88.70           C  
ATOM   2321  HG2 MET A 147       5.723  19.244  -6.266  1.00 88.70           H  
ATOM   2322  HG3 MET A 147       4.657  17.891  -5.908  1.00 88.70           H  
ATOM   2323  SD  MET A 147       6.365  17.285  -7.474  1.00 88.70           S  
ATOM   2324  CE  MET A 147       7.318  18.461  -8.456  1.00 88.70           C  
ATOM   2325  HE1 MET A 147       8.141  17.940  -8.945  1.00 88.70           H  
ATOM   2326  HE2 MET A 147       7.716  19.229  -7.792  1.00 88.70           H  
ATOM   2327  HE3 MET A 147       6.687  18.922  -9.215  1.00 88.70           H  
ATOM   2328  N   GLY A 148       1.412  17.607  -6.663  1.00 85.94           N  
ATOM   2329  H   GLY A 148       1.080  18.511  -6.967  1.00 85.94           H  
ATOM   2330  CA  GLY A 148       0.641  16.859  -5.664  1.00 85.94           C  
ATOM   2331  HA2 GLY A 148       1.275  16.639  -4.805  1.00 85.94           H  
ATOM   2332  HA3 GLY A 148      -0.200  17.471  -5.337  1.00 85.94           H  
ATOM   2333  C   GLY A 148       0.088  15.540  -6.213  1.00 85.94           C  
ATOM   2334  O   GLY A 148       0.246  14.490  -5.589  1.00 85.94           O  
ATOM   2335  N   SER A 149      -0.486  15.579  -7.415  1.00 88.66           N  
ATOM   2336  H   SER A 149      -0.567  16.469  -7.885  1.00 88.66           H  
ATOM   2337  CA  SER A 149      -1.041  14.406  -8.096  1.00 88.66           C  
ATOM   2338  HA  SER A 149      -1.731  13.893  -7.426  1.00 88.66           H  
ATOM   2339  C   SER A 149       0.036  13.408  -8.518  1.00 88.66           C  
ATOM   2340  CB  SER A 149      -1.814  14.865  -9.327  1.00 88.66           C  
ATOM   2341  HB2 SER A 149      -1.181  15.491  -9.956  1.00 88.66           H  
ATOM   2342  HB3 SER A 149      -2.107  13.978  -9.889  1.00 88.66           H  
ATOM   2343  O   SER A 149      -0.097  12.207  -8.261  1.00 88.66           O  
ATOM   2344  OG  SER A 149      -2.953  15.594  -8.911  1.00 88.66           O  
ATOM   2345  HG  SER A 149      -3.269  16.150  -9.628  1.00 88.66           H  
ATOM   2346  N   VAL A 150       1.134  13.903  -9.104  1.00 92.85           N  
ATOM   2347  H   VAL A 150       1.170  14.893  -9.300  1.00 92.85           H  
ATOM   2348  CA  VAL A 150       2.304  13.079  -9.445  1.00 92.85           C  
ATOM   2349  HA  VAL A 150       1.993  12.280 -10.119  1.00 92.85           H  
ATOM   2350  C   VAL A 150       2.857  12.416  -8.193  1.00 92.85           C  
ATOM   2351  CB  VAL A 150       3.396  13.905 -10.154  1.00 92.85           C  
ATOM   2352  HB  VAL A 150       3.606  14.805  -9.576  1.00 92.85           H  
ATOM   2353  O   VAL A 150       3.121  11.219  -8.208  1.00 92.85           O  
ATOM   2354  CG1 VAL A 150       4.705  13.123 -10.346  1.00 92.85           C  
ATOM   2355 HG11 VAL A 150       4.515  12.218 -10.922  1.00 92.85           H  
ATOM   2356 HG12 VAL A 150       5.140  12.847  -9.386  1.00 92.85           H  
ATOM   2357 HG13 VAL A 150       5.425  13.739 -10.885  1.00 92.85           H  
ATOM   2358  CG2 VAL A 150       2.933  14.295 -11.556  1.00 92.85           C  
ATOM   2359 HG21 VAL A 150       1.979  14.821 -11.528  1.00 92.85           H  
ATOM   2360 HG22 VAL A 150       3.675  14.934 -12.035  1.00 92.85           H  
ATOM   2361 HG23 VAL A 150       2.847  13.393 -12.163  1.00 92.85           H  
ATOM   2362  N   HIS A 151       2.969  13.155  -7.089  1.00 92.55           N  
ATOM   2363  H   HIS A 151       2.736  14.137  -7.138  1.00 92.55           H  
ATOM   2364  CA  HIS A 151       3.489  12.640  -5.828  1.00 92.55           C  
ATOM   2365  HA  HIS A 151       4.502  12.277  -5.999  1.00 92.55           H  
ATOM   2366  C   HIS A 151       2.689  11.448  -5.302  1.00 92.55           C  
ATOM   2367  CB  HIS A 151       3.526  13.780  -4.804  1.00 92.55           C  
ATOM   2368  HB2 HIS A 151       4.099  14.608  -5.222  1.00 92.55           H  
ATOM   2369  HB3 HIS A 151       2.515  14.131  -4.597  1.00 92.55           H  
ATOM   2370  O   HIS A 151       3.279  10.442  -4.906  1.00 92.55           O  
ATOM   2371  CG  HIS A 151       4.184  13.397  -3.513  1.00 92.55           C  
ATOM   2372  CD2 HIS A 151       3.628  13.371  -2.265  1.00 92.55           C  
ATOM   2373  HD2 HIS A 151       2.597  13.592  -2.029  1.00 92.55           H  
ATOM   2374  ND1 HIS A 151       5.504  13.065  -3.383  1.00 92.55           N  
ATOM   2375  HD1 HIS A 151       6.153  13.008  -4.155  1.00 92.55           H  
ATOM   2376  CE1 HIS A 151       5.753  12.849  -2.084  1.00 92.55           C  
ATOM   2377  HE1 HIS A 151       6.712  12.559  -1.683  1.00 92.55           H  
ATOM   2378  NE2 HIS A 151       4.643  13.049  -1.354  1.00 92.55           N  
ATOM   2379  N   THR A 152       1.356  11.522  -5.336  1.00 90.72           N  
ATOM   2380  H   THR A 152       0.922  12.383  -5.637  1.00 90.72           H  
ATOM   2381  CA  THR A 152       0.496  10.419  -4.894  1.00 90.72           C  
ATOM   2382  HA  THR A 152       0.808  10.120  -3.893  1.00 90.72           H  
ATOM   2383  C   THR A 152       0.636   9.183  -5.784  1.00 90.72           C  
ATOM   2384  CB  THR A 152      -0.967  10.875  -4.812  1.00 90.72           C  
ATOM   2385  HB  THR A 152      -1.287  11.258  -5.781  1.00 90.72           H  
ATOM   2386  O   THR A 152       0.786   8.082  -5.255  1.00 90.72           O  
ATOM   2387  CG2 THR A 152      -1.919   9.769  -4.358  1.00 90.72           C  
ATOM   2388 HG21 THR A 152      -2.916  10.186  -4.212  1.00 90.72           H  
ATOM   2389 HG22 THR A 152      -1.568   9.324  -3.427  1.00 90.72           H  
ATOM   2390 HG23 THR A 152      -1.983   8.995  -5.124  1.00 90.72           H  
ATOM   2391  OG1 THR A 152      -1.082  11.892  -3.845  1.00 90.72           O  
ATOM   2392  HG1 THR A 152      -1.159  11.468  -2.987  1.00 90.72           H  
ATOM   2393  N   ILE A 153       0.634   9.325  -7.115  1.00 94.91           N  
ATOM   2394  H   ILE A 153       0.537  10.248  -7.514  1.00 94.91           H  
ATOM   2395  CA  ILE A 153       0.789   8.165  -8.015  1.00 94.91           C  
ATOM   2396  HA  ILE A 153       0.115   7.377  -7.681  1.00 94.91           H  
ATOM   2397  C   ILE A 153       2.202   7.585  -7.915  1.00 94.91           C  
ATOM   2398  CB  ILE A 153       0.403   8.516  -9.468  1.00 94.91           C  
ATOM   2399  HB  ILE A 153       0.969   9.399  -9.765  1.00 94.91           H  
ATOM   2400  O   ILE A 153       2.361   6.375  -7.794  1.00 94.91           O  
ATOM   2401  CG1 ILE A 153      -1.110   8.824  -9.529  1.00 94.91           C  
ATOM   2402 HG12 ILE A 153      -1.664   7.935  -9.229  1.00 94.91           H  
ATOM   2403 HG13 ILE A 153      -1.347   9.620  -8.824  1.00 94.91           H  
ATOM   2404  CG2 ILE A 153       0.742   7.354 -10.425  1.00 94.91           C  
ATOM   2405 HG21 ILE A 153       0.180   6.462 -10.149  1.00 94.91           H  
ATOM   2406 HG22 ILE A 153       0.505   7.615 -11.457  1.00 94.91           H  
ATOM   2407 HG23 ILE A 153       1.808   7.129 -10.401  1.00 94.91           H  
ATOM   2408  CD1 ILE A 153      -1.623   9.267 -10.902  1.00 94.91           C  
ATOM   2409 HD11 ILE A 153      -2.698   9.428 -10.829  1.00 94.91           H  
ATOM   2410 HD12 ILE A 153      -1.133  10.196 -11.191  1.00 94.91           H  
ATOM   2411 HD13 ILE A 153      -1.456   8.503 -11.662  1.00 94.91           H  
ATOM   2412  N   MET A 154       3.231   8.424  -7.879  1.00 95.48           N  
ATOM   2413  H   MET A 154       3.050   9.412  -7.989  1.00 95.48           H  
ATOM   2414  CA  MET A 154       4.620   7.997  -7.718  1.00 95.48           C  
ATOM   2415  HA  MET A 154       4.878   7.320  -8.532  1.00 95.48           H  
ATOM   2416  C   MET A 154       4.829   7.243  -6.391  1.00 95.48           C  
ATOM   2417  CB  MET A 154       5.486   9.256  -7.834  1.00 95.48           C  
ATOM   2418  HB2 MET A 154       5.318   9.886  -6.961  1.00 95.48           H  
ATOM   2419  HB3 MET A 154       5.162   9.824  -8.707  1.00 95.48           H  
ATOM   2420  O   MET A 154       5.545   6.242  -6.356  1.00 95.48           O  
ATOM   2421  CG  MET A 154       6.979   8.987  -7.993  1.00 95.48           C  
ATOM   2422  HG2 MET A 154       7.246   8.092  -7.431  1.00 95.48           H  
ATOM   2423  HG3 MET A 154       7.518   9.839  -7.578  1.00 95.48           H  
ATOM   2424  SD  MET A 154       7.550   8.792  -9.693  1.00 95.48           S  
ATOM   2425  CE  MET A 154       7.340  10.472 -10.334  1.00 95.48           C  
ATOM   2426  HE1 MET A 154       7.816  10.544 -11.312  1.00 95.48           H  
ATOM   2427  HE2 MET A 154       7.797  11.189  -9.652  1.00 95.48           H  
ATOM   2428  HE3 MET A 154       6.279  10.694 -10.445  1.00 95.48           H  
ATOM   2429  N   ALA A 155       4.139   7.645  -5.315  1.00 95.64           N  
ATOM   2430  H   ALA A 155       3.597   8.495  -5.373  1.00 95.64           H  
ATOM   2431  CA  ALA A 155       4.118   6.895  -4.059  1.00 95.64           C  
ATOM   2432  HA  ALA A 155       5.147   6.744  -3.734  1.00 95.64           H  
ATOM   2433  C   ALA A 155       3.472   5.506  -4.212  1.00 95.64           C  
ATOM   2434  CB  ALA A 155       3.391   7.718  -2.989  1.00 95.64           C  
ATOM   2435  HB1 ALA A 155       3.451   7.201  -2.031  1.00 95.64           H  
ATOM   2436  HB2 ALA A 155       3.852   8.701  -2.894  1.00 95.64           H  
ATOM   2437  HB3 ALA A 155       2.341   7.843  -3.254  1.00 95.64           H  
ATOM   2438  O   ALA A 155       3.963   4.549  -3.619  1.00 95.64           O  
ATOM   2439  N   LEU A 156       2.410   5.372  -5.019  1.00 96.01           N  
ATOM   2440  H   LEU A 156       2.061   6.195  -5.489  1.00 96.01           H  
ATOM   2441  CA  LEU A 156       1.771   4.080  -5.310  1.00 96.01           C  
ATOM   2442  HA  LEU A 156       1.583   3.565  -4.368  1.00 96.01           H  
ATOM   2443  C   LEU A 156       2.678   3.150  -6.129  1.00 96.01           C  
ATOM   2444  CB  LEU A 156       0.428   4.292  -6.036  1.00 96.01           C  
ATOM   2445  HB2 LEU A 156       0.071   3.322  -6.382  1.00 96.01           H  
ATOM   2446  HB3 LEU A 156       0.591   4.905  -6.923  1.00 96.01           H  
ATOM   2447  O   LEU A 156       2.712   1.954  -5.855  1.00 96.01           O  
ATOM   2448  CG  LEU A 156      -0.683   4.922  -5.184  1.00 96.01           C  
ATOM   2449  HG  LEU A 156      -0.303   5.804  -4.669  1.00 96.01           H  
ATOM   2450  CD1 LEU A 156      -1.853   5.351  -6.071  1.00 96.01           C  
ATOM   2451 HD11 LEU A 156      -2.271   4.482  -6.579  1.00 96.01           H  
ATOM   2452 HD12 LEU A 156      -1.504   6.066  -6.816  1.00 96.01           H  
ATOM   2453 HD13 LEU A 156      -2.621   5.830  -5.463  1.00 96.01           H  
ATOM   2454  CD2 LEU A 156      -1.223   3.935  -4.144  1.00 96.01           C  
ATOM   2455 HD21 LEU A 156      -0.432   3.665  -3.445  1.00 96.01           H  
ATOM   2456 HD22 LEU A 156      -2.034   4.401  -3.585  1.00 96.01           H  
ATOM   2457 HD23 LEU A 156      -1.587   3.034  -4.640  1.00 96.01           H  
ATOM   2458  N   TRP A 157       3.458   3.681  -7.075  1.00 97.46           N  
ATOM   2459  H   TRP A 157       3.356   4.663  -7.290  1.00 97.46           H  
ATOM   2460  CA  TRP A 157       4.486   2.901  -7.778  1.00 97.46           C  
ATOM   2461  HA  TRP A 157       4.044   1.989  -8.180  1.00 97.46           H  
ATOM   2462  C   TRP A 157       5.615   2.468  -6.835  1.00 97.46           C  
ATOM   2463  CB  TRP A 157       5.053   3.713  -8.944  1.00 97.46           C  
ATOM   2464  HB2 TRP A 157       6.008   3.268  -9.223  1.00 97.46           H  
ATOM   2465  HB3 TRP A 157       5.256   4.734  -8.621  1.00 97.46           H  
ATOM   2466  O   TRP A 157       6.067   1.328  -6.882  1.00 97.46           O  
ATOM   2467  CG  TRP A 157       4.219   3.750 -10.183  1.00 97.46           C  
ATOM   2468  CD1 TRP A 157       3.036   4.383 -10.339  1.00 97.46           C  
ATOM   2469  HD1 TRP A 157       2.525   4.936  -9.565  1.00 97.46           H  
ATOM   2470  CD2 TRP A 157       4.526   3.164 -11.482  1.00 97.46           C  
ATOM   2471  CE2 TRP A 157       3.497   3.532 -12.399  1.00 97.46           C  
ATOM   2472  CE3 TRP A 157       5.593   2.389 -11.981  1.00 97.46           C  
ATOM   2473  HE3 TRP A 157       6.404   2.109 -11.324  1.00 97.46           H  
ATOM   2474  NE1 TRP A 157       2.625   4.292 -11.650  1.00 97.46           N  
ATOM   2475  HE1 TRP A 157       1.858   4.833 -12.023  1.00 97.46           H  
ATOM   2476  CH2 TRP A 157       4.600   2.379 -14.208  1.00 97.46           C  
ATOM   2477  HH2 TRP A 157       4.650   2.093 -15.248  1.00 97.46           H  
ATOM   2478  CZ2 TRP A 157       3.531   3.163 -13.749  1.00 97.46           C  
ATOM   2479  HZ2 TRP A 157       2.778   3.502 -14.445  1.00 97.46           H  
ATOM   2480  CZ3 TRP A 157       5.624   1.991 -13.328  1.00 97.46           C  
ATOM   2481  HZ3 TRP A 157       6.449   1.398 -13.695  1.00 97.46           H  
ATOM   2482  N   ASN A 158       6.038   3.344  -5.920  1.00 96.29           N  
ATOM   2483  H   ASN A 158       5.669   4.284  -5.949  1.00 96.29           H  
ATOM   2484  CA  ASN A 158       7.089   3.030  -4.948  1.00 96.29           C  
ATOM   2485  HA  ASN A 158       7.862   2.467  -5.471  1.00 96.29           H  
ATOM   2486  C   ASN A 158       6.618   2.134  -3.778  1.00 96.29           C  
ATOM   2487  CB  ASN A 158       7.711   4.350  -4.468  1.00 96.29           C  
ATOM   2488  HB2 ASN A 158       7.065   4.821  -3.728  1.00 96.29           H  
ATOM   2489  HB3 ASN A 158       7.832   5.033  -5.309  1.00 96.29           H  
ATOM   2490  O   ASN A 158       7.434   1.658  -2.980  1.00 96.29           O  
ATOM   2491  CG  ASN A 158       9.091   4.102  -3.897  1.00 96.29           C  
ATOM   2492  ND2 ASN A 158       9.291   4.255  -2.610  1.00 96.29           N  
ATOM   2493 HD21 ASN A 158      10.169   3.856  -2.309  1.00 96.29           H  
ATOM   2494 HD22 ASN A 158       8.495   4.368  -1.999  1.00 96.29           H  
ATOM   2495  OD1 ASN A 158      10.008   3.722  -4.597  1.00 96.29           O  
ATOM   2496  N   LEU A 159       5.307   1.894  -3.658  1.00 96.15           N  
ATOM   2497  H   LEU A 159       4.685   2.351  -4.309  1.00 96.15           H  
ATOM   2498  CA  LEU A 159       4.706   1.137  -2.560  1.00 96.15           C  
ATOM   2499  HA  LEU A 159       4.990   1.616  -1.623  1.00 96.15           H  
ATOM   2500  C   LEU A 159       5.204  -0.309  -2.515  1.00 96.15           C  
ATOM   2501  CB  LEU A 159       3.176   1.193  -2.704  1.00 96.15           C  
ATOM   2502  HB2 LEU A 159       2.903   0.756  -3.665  1.00 96.15           H  
ATOM   2503  HB3 LEU A 159       2.873   2.240  -2.707  1.00 96.15           H  
ATOM   2504  O   LEU A 159       5.466  -0.814  -1.428  1.00 96.15           O  
ATOM   2505  CG  LEU A 159       2.375   0.451  -1.618  1.00 96.15           C  
ATOM   2506  HG  LEU A 159       2.564  -0.620  -1.683  1.00 96.15           H  
ATOM   2507  CD1 LEU A 159       2.710   0.927  -0.203  1.00 96.15           C  
ATOM   2508 HD11 LEU A 159       2.602   2.009  -0.135  1.00 96.15           H  
ATOM   2509 HD12 LEU A 159       2.049   0.447   0.519  1.00 96.15           H  
ATOM   2510 HD13 LEU A 159       3.734   0.653   0.050  1.00 96.15           H  
ATOM   2511  CD2 LEU A 159       0.885   0.700  -1.863  1.00 96.15           C  
ATOM   2512 HD21 LEU A 159       0.681   1.771  -1.848  1.00 96.15           H  
ATOM   2513 HD22 LEU A 159       0.598   0.300  -2.835  1.00 96.15           H  
ATOM   2514 HD23 LEU A 159       0.293   0.220  -1.085  1.00 96.15           H  
ATOM   2515  N   PHE A 160       5.384  -0.955  -3.673  1.00 97.14           N  
ATOM   2516  H   PHE A 160       5.180  -0.467  -4.533  1.00 97.14           H  
ATOM   2517  CA  PHE A 160       5.811  -2.355  -3.742  1.00 97.14           C  
ATOM   2518  HA  PHE A 160       5.072  -2.977  -3.237  1.00 97.14           H  
ATOM   2519  C   PHE A 160       7.148  -2.579  -3.020  1.00 97.14           C  
ATOM   2520  CB  PHE A 160       5.884  -2.801  -5.210  1.00 97.14           C  
ATOM   2521  HB2 PHE A 160       4.895  -2.708  -5.659  1.00 97.14           H  
ATOM   2522  HB3 PHE A 160       6.556  -2.140  -5.758  1.00 97.14           H  
ATOM   2523  O   PHE A 160       7.236  -3.423  -2.135  1.00 97.14           O  
ATOM   2524  CG  PHE A 160       6.360  -4.230  -5.370  1.00 97.14           C  
ATOM   2525  CD1 PHE A 160       7.737  -4.506  -5.404  1.00 97.14           C  
ATOM   2526  HD1 PHE A 160       8.443  -3.690  -5.361  1.00 97.14           H  
ATOM   2527  CD2 PHE A 160       5.441  -5.293  -5.412  1.00 97.14           C  
ATOM   2528  HD2 PHE A 160       4.380  -5.100  -5.364  1.00 97.14           H  
ATOM   2529  CE1 PHE A 160       8.203  -5.828  -5.450  1.00 97.14           C  
ATOM   2530  HE1 PHE A 160       9.264  -6.029  -5.441  1.00 97.14           H  
ATOM   2531  CE2 PHE A 160       5.908  -6.618  -5.469  1.00 97.14           C  
ATOM   2532  HE2 PHE A 160       5.208  -7.440  -5.467  1.00 97.14           H  
ATOM   2533  CZ  PHE A 160       7.286  -6.888  -5.480  1.00 97.14           C  
ATOM   2534  HZ  PHE A 160       7.641  -7.907  -5.495  1.00 97.14           H  
ATOM   2535  N   GLY A 161       8.178  -1.782  -3.329  1.00 94.83           N  
ATOM   2536  H   GLY A 161       8.044  -1.066  -4.028  1.00 94.83           H  
ATOM   2537  CA  GLY A 161       9.499  -1.936  -2.703  1.00 94.83           C  
ATOM   2538  HA2 GLY A 161      10.192  -1.239  -3.174  1.00 94.83           H  
ATOM   2539  HA3 GLY A 161       9.859  -2.953  -2.859  1.00 94.83           H  
ATOM   2540  C   GLY A 161       9.491  -1.648  -1.198  1.00 94.83           C  
ATOM   2541  O   GLY A 161      10.225  -2.270  -0.426  1.00 94.83           O  
ATOM   2542  N   SER A 162       8.618  -0.738  -0.767  1.00 93.55           N  
ATOM   2543  H   SER A 162       7.993  -0.314  -1.438  1.00 93.55           H  
ATOM   2544  CA  SER A 162       8.457  -0.431   0.653  1.00 93.55           C  
ATOM   2545  HA  SER A 162       9.440  -0.319   1.111  1.00 93.55           H  
ATOM   2546  C   SER A 162       7.731  -1.547   1.394  1.00 93.55           C  
ATOM   2547  CB  SER A 162       7.709   0.876   0.827  1.00 93.55           C  
ATOM   2548  HB2 SER A 162       6.693   0.788   0.443  1.00 93.55           H  
ATOM   2549  HB3 SER A 162       7.676   1.096   1.894  1.00 93.55           H  
ATOM   2550  O   SER A 162       8.157  -1.934   2.479  1.00 93.55           O  
ATOM   2551  OG  SER A 162       8.398   1.909   0.138  1.00 93.55           O  
ATOM   2552  HG  SER A 162       8.209   1.809  -0.798  1.00 93.55           H  
ATOM   2553  N   ARG A 163       6.700  -2.128   0.771  1.00 93.98           N  
ATOM   2554  H   ARG A 163       6.399  -1.766  -0.122  1.00 93.98           H  
ATOM   2555  CA  ARG A 163       6.002  -3.288   1.318  1.00 93.98           C  
ATOM   2556  HA  ARG A 163       5.761  -3.067   2.358  1.00 93.98           H  
ATOM   2557  C   ARG A 163       6.886  -4.531   1.337  1.00 93.98           C  
ATOM   2558  CB  ARG A 163       4.690  -3.530   0.567  1.00 93.98           C  
ATOM   2559  HB2 ARG A 163       4.178  -2.576   0.435  1.00 93.98           H  
ATOM   2560  HB3 ARG A 163       4.879  -3.976  -0.409  1.00 93.98           H  
ATOM   2561  O   ARG A 163       6.825  -5.283   2.294  1.00 93.98           O  
ATOM   2562  CG  ARG A 163       3.830  -4.462   1.432  1.00 93.98           C  
ATOM   2563  HG2 ARG A 163       4.323  -5.429   1.533  1.00 93.98           H  
ATOM   2564  HG3 ARG A 163       3.730  -4.028   2.427  1.00 93.98           H  
ATOM   2565  CD  ARG A 163       2.431  -4.723   0.899  1.00 93.98           C  
ATOM   2566  HD2 ARG A 163       2.480  -5.424   0.065  1.00 93.98           H  
ATOM   2567  HD3 ARG A 163       1.895  -5.224   1.705  1.00 93.98           H  
ATOM   2568  NE  ARG A 163       1.703  -3.490   0.564  1.00 93.98           N  
ATOM   2569  HE  ARG A 163       1.745  -2.764   1.266  1.00 93.98           H  
ATOM   2570  NH1 ARG A 163       0.793  -4.146  -1.443  1.00 93.98           N  
ATOM   2571 HH11 ARG A 163       1.498  -4.861  -1.544  1.00 93.98           H  
ATOM   2572 HH12 ARG A 163       0.063  -4.093  -2.140  1.00 93.98           H  
ATOM   2573  NH2 ARG A 163       0.058  -2.316  -0.421  1.00 93.98           N  
ATOM   2574 HH21 ARG A 163      -0.690  -2.327  -1.101  1.00 93.98           H  
ATOM   2575 HH22 ARG A 163       0.010  -1.729   0.400  1.00 93.98           H  
ATOM   2576  CZ  ARG A 163       0.867  -3.326  -0.439  1.00 93.98           C  
ATOM   2577  N   LEU A 164       7.764  -4.719   0.351  1.00 93.77           N  
ATOM   2578  H   LEU A 164       7.700  -4.130  -0.467  1.00 93.77           H  
ATOM   2579  CA  LEU A 164       8.725  -5.830   0.350  1.00 93.77           C  
ATOM   2580  HA  LEU A 164       8.170  -6.768   0.375  1.00 93.77           H  
ATOM   2581  C   LEU A 164       9.631  -5.780   1.589  1.00 93.77           C  
ATOM   2582  CB  LEU A 164       9.564  -5.758  -0.940  1.00 93.77           C  
ATOM   2583  HB2 LEU A 164      10.139  -4.832  -0.932  1.00 93.77           H  
ATOM   2584  HB3 LEU A 164       8.898  -5.720  -1.802  1.00 93.77           H  
ATOM   2585  O   LEU A 164       9.935  -6.801   2.199  1.00 93.77           O  
ATOM   2586  CG  LEU A 164      10.545  -6.931  -1.125  1.00 93.77           C  
ATOM   2587  HG  LEU A 164      11.263  -6.941  -0.304  1.00 93.77           H  
ATOM   2588  CD1 LEU A 164       9.841  -8.286  -1.187  1.00 93.77           C  
ATOM   2589 HD11 LEU A 164       9.051  -8.268  -1.938  1.00 93.77           H  
ATOM   2590 HD12 LEU A 164       9.405  -8.532  -0.219  1.00 93.77           H  
ATOM   2591 HD13 LEU A 164      10.553  -9.069  -1.446  1.00 93.77           H  
ATOM   2592  CD2 LEU A 164      11.321  -6.732  -2.428  1.00 93.77           C  
ATOM   2593 HD21 LEU A 164      12.046  -7.537  -2.547  1.00 93.77           H  
ATOM   2594 HD22 LEU A 164      10.634  -6.751  -3.274  1.00 93.77           H  
ATOM   2595 HD23 LEU A 164      11.850  -5.780  -2.407  1.00 93.77           H  
ATOM   2596  N   SER A 165      10.040  -4.570   1.981  1.00 90.51           N  
ATOM   2597  H   SER A 165       9.715  -3.770   1.456  1.00 90.51           H  
ATOM   2598  CA  SER A 165      10.836  -4.354   3.193  1.00 90.51           C  
ATOM   2599  HA  SER A 165      11.689  -5.033   3.179  1.00 90.51           H  
ATOM   2600  C   SER A 165      10.041  -4.651   4.468  1.00 90.51           C  
ATOM   2601  CB  SER A 165      11.365  -2.919   3.231  1.00 90.51           C  
ATOM   2602  HB2 SER A 165      10.534  -2.217   3.300  1.00 90.51           H  
ATOM   2603  HB3 SER A 165      11.996  -2.794   4.111  1.00 90.51           H  
ATOM   2604  O   SER A 165      10.587  -5.245   5.393  1.00 90.51           O  
ATOM   2605  OG  SER A 165      12.130  -2.649   2.066  1.00 90.51           O  
ATOM   2606  HG  SER A 165      11.543  -2.698   1.308  1.00 90.51           H  
ATOM   2607  N   GLU A 166       8.762  -4.278   4.491  1.00 89.89           N  
ATOM   2608  H   GLU A 166       8.389  -3.792   3.689  1.00 89.89           H  
ATOM   2609  CA  GLU A 166       7.831  -4.522   5.599  1.00 89.89           C  
ATOM   2610  HA  GLU A 166       8.279  -4.206   6.541  1.00 89.89           H  
ATOM   2611  C   GLU A 166       7.467  -6.006   5.761  1.00 89.89           C  
ATOM   2612  CB  GLU A 166       6.598  -3.652   5.334  1.00 89.89           C  
ATOM   2613  HB2 GLU A 166       6.894  -2.608   5.433  1.00 89.89           H  
ATOM   2614  HB3 GLU A 166       6.265  -3.812   4.309  1.00 89.89           H  
ATOM   2615  O   GLU A 166       7.482  -6.519   6.872  1.00 89.89           O  
ATOM   2616  CG  GLU A 166       5.410  -3.919   6.253  1.00 89.89           C  
ATOM   2617  HG2 GLU A 166       5.001  -4.909   6.052  1.00 89.89           H  
ATOM   2618  HG3 GLU A 166       5.742  -3.876   7.290  1.00 89.89           H  
ATOM   2619  CD  GLU A 166       4.343  -2.859   5.992  1.00 89.89           C  
ATOM   2620  OE1 GLU A 166       3.851  -2.734   4.841  1.00 89.89           O  
ATOM   2621  OE2 GLU A 166       4.079  -2.083   6.930  1.00 89.89           O  
ATOM   2622  N   VAL A 167       7.227  -6.742   4.672  1.00 91.51           N  
ATOM   2623  H   VAL A 167       7.179  -6.275   3.778  1.00 91.51           H  
ATOM   2624  CA  VAL A 167       6.988  -8.199   4.727  1.00 91.51           C  
ATOM   2625  HA  VAL A 167       6.182  -8.396   5.433  1.00 91.51           H  
ATOM   2626  C   VAL A 167       8.224  -8.937   5.252  1.00 91.51           C  
ATOM   2627  CB  VAL A 167       6.563  -8.745   3.350  1.00 91.51           C  
ATOM   2628  HB  VAL A 167       7.323  -8.496   2.609  1.00 91.51           H  
ATOM   2629  O   VAL A 167       8.113  -9.955   5.928  1.00 91.51           O  
ATOM   2630  CG1 VAL A 167       6.365 -10.264   3.374  1.00 91.51           C  
ATOM   2631 HG11 VAL A 167       5.899 -10.601   2.448  1.00 91.51           H  
ATOM   2632 HG12 VAL A 167       5.714 -10.542   4.203  1.00 91.51           H  
ATOM   2633 HG13 VAL A 167       7.320 -10.775   3.494  1.00 91.51           H  
ATOM   2634  CG2 VAL A 167       5.220  -8.152   2.901  1.00 91.51           C  
ATOM   2635 HG21 VAL A 167       5.242  -7.063   2.948  1.00 91.51           H  
ATOM   2636 HG22 VAL A 167       4.431  -8.502   3.567  1.00 91.51           H  
ATOM   2637 HG23 VAL A 167       5.003  -8.463   1.879  1.00 91.51           H  
ATOM   2638  N   ARG A 168       9.428  -8.407   5.013  1.00 89.96           N  
ATOM   2639  H   ARG A 168       9.475  -7.582   4.433  1.00 89.96           H  
ATOM   2640  CA  ARG A 168      10.654  -8.973   5.585  1.00 89.96           C  
ATOM   2641  HA  ARG A 168      10.626 -10.054   5.454  1.00 89.96           H  
ATOM   2642  C   ARG A 168      10.773  -8.719   7.087  1.00 89.96           C  
ATOM   2643  CB  ARG A 168      11.861  -8.414   4.826  1.00 89.96           C  
ATOM   2644  HB2 ARG A 168      11.902  -7.331   4.945  1.00 89.96           H  
ATOM   2645  HB3 ARG A 168      11.747  -8.643   3.767  1.00 89.96           H  
ATOM   2646  O   ARG A 168      11.266  -9.590   7.808  1.00 89.96           O  
ATOM   2647  CG  ARG A 168      13.168  -9.035   5.336  1.00 89.96           C  
ATOM   2648  HG2 ARG A 168      13.112 -10.116   5.209  1.00 89.96           H  
ATOM   2649  HG3 ARG A 168      13.312  -8.853   6.401  1.00 89.96           H  
ATOM   2650  CD  ARG A 168      14.381  -8.492   4.590  1.00 89.96           C  
ATOM   2651  HD2 ARG A 168      14.182  -8.530   3.519  1.00 89.96           H  
ATOM   2652  HD3 ARG A 168      15.238  -9.128   4.811  1.00 89.96           H  
ATOM   2653  NE  ARG A 168      14.659  -7.116   5.036  1.00 89.96           N  
ATOM   2654  HE  ARG A 168      14.181  -6.825   5.877  1.00 89.96           H  
ATOM   2655  NH1 ARG A 168      16.005  -6.497   3.300  1.00 89.96           N  
ATOM   2656 HH11 ARG A 168      15.870  -7.422   2.918  1.00 89.96           H  
ATOM   2657 HH12 ARG A 168      16.463  -5.774   2.763  1.00 89.96           H  
ATOM   2658  NH2 ARG A 168      15.520  -5.025   4.921  1.00 89.96           N  
ATOM   2659 HH21 ARG A 168      16.002  -4.298   4.411  1.00 89.96           H  
ATOM   2660 HH22 ARG A 168      14.994  -4.786   5.750  1.00 89.96           H  
ATOM   2661  CZ  ARG A 168      15.394  -6.220   4.418  1.00 89.96           C  
ATOM   2662  N   ILE A 169      10.424  -7.518   7.541  1.00 84.27           N  
ATOM   2663  H   ILE A 169       9.965  -6.878   6.908  1.00 84.27           H  
ATOM   2664  CA  ILE A 169      10.632  -7.062   8.919  1.00 84.27           C  
ATOM   2665  HA  ILE A 169      10.824  -7.921   9.562  1.00 84.27           H  
ATOM   2666  C   ILE A 169       9.351  -6.394   9.394  1.00 84.27           C  
ATOM   2667  CB  ILE A 169      11.840  -6.099   9.039  1.00 84.27           C  
ATOM   2668  HB  ILE A 169      11.611  -5.180   8.500  1.00 84.27           H  
ATOM   2669  O   ILE A 169       9.043  -5.277   8.982  1.00 84.27           O  
ATOM   2670  CG1 ILE A 169      13.113  -6.711   8.409  1.00 84.27           C  
ATOM   2671 HG12 ILE A 169      13.334  -7.665   8.887  1.00 84.27           H  
ATOM   2672 HG13 ILE A 169      12.913  -6.884   7.352  1.00 84.27           H  
ATOM   2673  CG2 ILE A 169      12.073  -5.749  10.521  1.00 84.27           C  
ATOM   2674 HG21 ILE A 169      12.343  -6.639  11.090  1.00 84.27           H  
ATOM   2675 HG22 ILE A 169      11.173  -5.313  10.956  1.00 84.27           H  
ATOM   2676 HG23 ILE A 169      12.857  -4.999  10.623  1.00 84.27           H  
ATOM   2677  CD1 ILE A 169      14.360  -5.823   8.462  1.00 84.27           C  
ATOM   2678 HD11 ILE A 169      14.700  -5.705   9.491  1.00 84.27           H  
ATOM   2679 HD12 ILE A 169      15.161  -6.291   7.889  1.00 84.27           H  
ATOM   2680 HD13 ILE A 169      14.136  -4.844   8.037  1.00 84.27           H  
ATOM   2681  N   MET A 170       8.635  -7.083  10.281  1.00 81.25           N  
ATOM   2682  H   MET A 170       8.943  -8.002  10.566  1.00 81.25           H  
ATOM   2683  CA  MET A 170       7.450  -6.529  10.915  1.00 81.25           C  
ATOM   2684  HA  MET A 170       6.725  -6.303  10.133  1.00 81.25           H  
ATOM   2685  C   MET A 170       7.824  -5.275  11.713  1.00 81.25           C  
ATOM   2686  CB  MET A 170       6.840  -7.557  11.870  1.00 81.25           C  
ATOM   2687  HB2 MET A 170       6.780  -8.531  11.384  1.00 81.25           H  
ATOM   2688  HB3 MET A 170       7.464  -7.661  12.757  1.00 81.25           H  
ATOM   2689  O   MET A 170       8.730  -5.354  12.552  1.00 81.25           O  
ATOM   2690  CG  MET A 170       5.433  -7.147  12.281  1.00 81.25           C  
ATOM   2691  HG2 MET A 170       5.438  -6.138  12.693  1.00 81.25           H  
ATOM   2692  HG3 MET A 170       4.807  -7.156  11.389  1.00 81.25           H  
ATOM   2693  SD  MET A 170       4.726  -8.262  13.512  1.00 81.25           S  
ATOM   2694  CE  MET A 170       3.016  -8.001  13.058  1.00 81.25           C  
ATOM   2695  HE1 MET A 170       2.883  -6.931  12.897  1.00 81.25           H  
ATOM   2696  HE2 MET A 170       2.362  -8.376  13.844  1.00 81.25           H  
ATOM   2697  HE3 MET A 170       2.808  -8.526  12.126  1.00 81.25           H  
ATOM   2698  N   PRO A 171       7.108  -4.156  11.540  1.00 78.14           N  
ATOM   2699  CA  PRO A 171       7.310  -3.001  12.394  1.00 78.14           C  
ATOM   2700  HA  PRO A 171       8.348  -2.680  12.300  1.00 78.14           H  
ATOM   2701  C   PRO A 171       6.994  -3.350  13.854  1.00 78.14           C  
ATOM   2702  CB  PRO A 171       6.402  -1.904  11.836  1.00 78.14           C  
ATOM   2703  HB2 PRO A 171       6.890  -0.931  11.891  1.00 78.14           H  
ATOM   2704  HB3 PRO A 171       5.452  -1.888  12.370  1.00 78.14           H  
ATOM   2705  O   PRO A 171       5.940  -3.907  14.169  1.00 78.14           O  
ATOM   2706  CG  PRO A 171       6.150  -2.329  10.388  1.00 78.14           C  
ATOM   2707  HG2 PRO A 171       5.194  -1.962  10.014  1.00 78.14           H  
ATOM   2708  HG3 PRO A 171       6.965  -1.985   9.752  1.00 78.14           H  
ATOM   2709  CD  PRO A 171       6.176  -3.852  10.465  1.00 78.14           C  
ATOM   2710  HD2 PRO A 171       5.186  -4.231  10.718  1.00 78.14           H  
ATOM   2711  HD3 PRO A 171       6.513  -4.260   9.512  1.00 78.14           H  
ATOM   2712  N   SER A 172       7.899  -3.000  14.766  1.00 78.39           N  
ATOM   2713  H   SER A 172       8.802  -2.689  14.439  1.00 78.39           H  
ATOM   2714  CA  SER A 172       7.703  -3.141  16.218  1.00 78.39           C  
ATOM   2715  HA  SER A 172       6.747  -3.628  16.411  1.00 78.39           H  
ATOM   2716  C   SER A 172       7.655  -1.800  16.953  1.00 78.39           C  
ATOM   2717  CB  SER A 172       8.801  -4.031  16.803  1.00 78.39           C  
ATOM   2718  HB2 SER A 172       8.657  -4.128  17.879  1.00 78.39           H  
ATOM   2719  HB3 SER A 172       8.740  -5.018  16.346  1.00 78.39           H  
ATOM   2720  O   SER A 172       7.238  -1.744  18.113  1.00 78.39           O  
ATOM   2721  OG  SER A 172      10.079  -3.485  16.545  1.00 78.39           O  
ATOM   2722  HG  SER A 172      10.518  -3.286  17.375  1.00 78.39           H  
ATOM   2723  N   ALA A 173       8.055  -0.725  16.278  1.00 83.51           N  
ATOM   2724  H   ALA A 173       8.320  -0.831  15.309  1.00 83.51           H  
ATOM   2725  CA  ALA A 173       8.195   0.601  16.848  1.00 83.51           C  
ATOM   2726  HA  ALA A 173       7.483   0.721  17.665  1.00 83.51           H  
ATOM   2727  C   ALA A 173       7.899   1.687  15.808  1.00 83.51           C  
ATOM   2728  CB  ALA A 173       9.618   0.725  17.405  1.00 83.51           C  
ATOM   2729  HB1 ALA A 173       9.737   1.679  17.917  1.00 83.51           H  
ATOM   2730  HB2 ALA A 173      10.345   0.655  16.595  1.00 83.51           H  
ATOM   2731  HB3 ALA A 173       9.810  -0.073  18.122  1.00 83.51           H  
ATOM   2732  O   ALA A 173       7.909   1.455  14.601  1.00 83.51           O  
ATOM   2733  N   ASN A 174       7.654   2.901  16.293  1.00 82.01           N  
ATOM   2734  H   ASN A 174       7.666   3.015  17.296  1.00 82.01           H  
ATOM   2735  CA  ASN A 174       7.544   4.094  15.470  1.00 82.01           C  
ATOM   2736  HA  ASN A 174       7.341   3.808  14.438  1.00 82.01           H  
ATOM   2737  C   ASN A 174       8.854   4.885  15.513  1.00 82.01           C  
ATOM   2738  CB  ASN A 174       6.375   4.939  15.985  1.00 82.01           C  
ATOM   2739  HB2 ASN A 174       5.469   4.334  16.032  1.00 82.01           H  
ATOM   2740  HB3 ASN A 174       6.598   5.274  16.998  1.00 82.01           H  
ATOM   2741  O   ASN A 174       9.311   5.273  16.588  1.00 82.01           O  
ATOM   2742  CG  ASN A 174       6.115   6.143  15.098  1.00 82.01           C  
ATOM   2743  ND2 ASN A 174       5.974   7.304  15.691  1.00 82.01           N  
ATOM   2744 HD21 ASN A 174       5.851   8.130  15.123  1.00 82.01           H  
ATOM   2745 HD22 ASN A 174       6.035   7.358  16.698  1.00 82.01           H  
ATOM   2746  OD1 ASN A 174       6.010   6.056  13.879  1.00 82.01           O  
ATOM   2747  N   THR A 175       9.420   5.197  14.350  1.00 80.15           N  
ATOM   2748  H   THR A 175       9.084   4.745  13.512  1.00 80.15           H  
ATOM   2749  CA  THR A 175      10.559   6.120  14.254  1.00 80.15           C  
ATOM   2750  HA  THR A 175      11.307   5.829  14.991  1.00 80.15           H  
ATOM   2751  C   THR A 175      10.119   7.553  14.558  1.00 80.15           C  
ATOM   2752  CB  THR A 175      11.220   6.023  12.875  1.00 80.15           C  
ATOM   2753  HB  THR A 175      10.484   6.216  12.094  1.00 80.15           H  
ATOM   2754  O   THR A 175       9.288   8.115  13.841  1.00 80.15           O  
ATOM   2755  CG2 THR A 175      12.391   6.994  12.727  1.00 80.15           C  
ATOM   2756 HG21 THR A 175      12.981   6.733  11.849  1.00 80.15           H  
ATOM   2757 HG22 THR A 175      13.023   6.943  13.614  1.00 80.15           H  
ATOM   2758 HG23 THR A 175      12.021   8.013  12.617  1.00 80.15           H  
ATOM   2759  OG1 THR A 175      11.733   4.723  12.720  1.00 80.15           O  
ATOM   2760  HG1 THR A 175      11.538   4.376  11.847  1.00 80.15           H  
ATOM   2761  N   ILE A 176      10.700   8.148  15.604  1.00 75.70           N  
ATOM   2762  H   ILE A 176      11.392   7.618  16.115  1.00 75.70           H  
ATOM   2763  CA  ILE A 176      10.444   9.525  16.053  1.00 75.70           C  
ATOM   2764  HA  ILE A 176       9.421   9.806  15.803  1.00 75.70           H  
ATOM   2765  C   ILE A 176      11.375  10.501  15.340  1.00 75.70           C  
ATOM   2766  CB  ILE A 176      10.641   9.639  17.585  1.00 75.70           C  
ATOM   2767  HB  ILE A 176      11.686   9.428  17.812  1.00 75.70           H  
ATOM   2768  O   ILE A 176      10.938  11.507  14.782  1.00 75.70           O  
ATOM   2769  CG1 ILE A 176       9.807   8.619  18.383  1.00 75.70           C  
ATOM   2770 HG12 ILE A 176      10.015   8.751  19.445  1.00 75.70           H  
ATOM   2771 HG13 ILE A 176      10.124   7.609  18.124  1.00 75.70           H  
ATOM   2772  CG2 ILE A 176      10.348  11.068  18.079  1.00 75.70           C  
ATOM   2773 HG21 ILE A 176      10.404  11.103  19.167  1.00 75.70           H  
ATOM   2774 HG22 ILE A 176       9.359  11.391  17.754  1.00 75.70           H  
ATOM   2775 HG23 ILE A 176      11.092  11.760  17.683  1.00 75.70           H  
ATOM   2776  CD1 ILE A 176       8.298   8.723  18.169  1.00 75.70           C  
ATOM   2777 HD11 ILE A 176       7.837   7.954  18.789  1.00 75.70           H  
ATOM   2778 HD12 ILE A 176       7.927   9.700  18.480  1.00 75.70           H  
ATOM   2779 HD13 ILE A 176       8.043   8.539  17.125  1.00 75.70           H  
ATOM   2780  N   SER A 177      12.670  10.200  15.355  1.00 68.15           N  
ATOM   2781  H   SER A 177      12.972   9.359  15.825  1.00 68.15           H  
ATOM   2782  CA  SER A 177      13.706  11.035  14.762  1.00 68.15           C  
ATOM   2783  HA  SER A 177      13.319  11.473  13.842  1.00 68.15           H  
ATOM   2784  C   SER A 177      14.928  10.202  14.397  1.00 68.15           C  
ATOM   2785  CB  SER A 177      14.094  12.187  15.707  1.00 68.15           C  
ATOM   2786  HB2 SER A 177      14.896  12.773  15.257  1.00 68.15           H  
ATOM   2787  HB3 SER A 177      13.230  12.838  15.844  1.00 68.15           H  
ATOM   2788  O   SER A 177      15.099   9.068  14.838  1.00 68.15           O  
ATOM   2789  OG  SER A 177      14.510  11.715  16.971  1.00 68.15           O  
ATOM   2790  HG  SER A 177      15.329  12.140  17.238  1.00 68.15           H  
ATOM   2791  N   VAL A 178      15.791  10.786  13.575  1.00 64.54           N  
ATOM   2792  H   VAL A 178      15.608  11.735  13.282  1.00 64.54           H  
ATOM   2793  CA  VAL A 178      17.159  10.312  13.370  1.00 64.54           C  
ATOM   2794  HA  VAL A 178      17.329   9.387  13.922  1.00 64.54           H  
ATOM   2795  C   VAL A 178      18.064  11.385  13.957  1.00 64.54           C  
ATOM   2796  CB  VAL A 178      17.443  10.040  11.883  1.00 64.54           C  
ATOM   2797  HB  VAL A 178      17.351  10.970  11.322  1.00 64.54           H  
ATOM   2798  O   VAL A 178      17.870  12.570  13.669  1.00 64.54           O  
ATOM   2799  CG1 VAL A 178      18.854   9.486  11.684  1.00 64.54           C  
ATOM   2800 HG11 VAL A 178      19.587  10.204  12.052  1.00 64.54           H  
ATOM   2801 HG12 VAL A 178      18.974   8.552  12.234  1.00 64.54           H  
ATOM   2802 HG13 VAL A 178      19.047   9.310  10.626  1.00 64.54           H  
ATOM   2803  CG2 VAL A 178      16.448   9.024  11.301  1.00 64.54           C  
ATOM   2804 HG21 VAL A 178      15.435   9.426  11.323  1.00 64.54           H  
ATOM   2805 HG22 VAL A 178      16.714   8.794  10.269  1.00 64.54           H  
ATOM   2806 HG23 VAL A 178      16.481   8.106  11.886  1.00 64.54           H  
ATOM   2807  N   GLU A 179      18.986  10.996  14.830  1.00 65.46           N  
ATOM   2808  H   GLU A 179      19.121  10.011  15.008  1.00 65.46           H  
ATOM   2809  CA  GLU A 179      19.909  11.928  15.470  1.00 65.46           C  
ATOM   2810  HA  GLU A 179      19.324  12.747  15.887  1.00 65.46           H  
ATOM   2811  C   GLU A 179      20.880  12.545  14.453  1.00 65.46           C  
ATOM   2812  CB  GLU A 179      20.651  11.261  16.635  1.00 65.46           C  
ATOM   2813  HB2 GLU A 179      21.239  10.424  16.259  1.00 65.46           H  
ATOM   2814  HB3 GLU A 179      21.325  12.000  17.067  1.00 65.46           H  
ATOM   2815  O   GLU A 179      21.020  12.089  13.315  1.00 65.46           O  
ATOM   2816  CG  GLU A 179      19.678  10.780  17.724  1.00 65.46           C  
ATOM   2817  HG2 GLU A 179      18.958  11.574  17.920  1.00 65.46           H  
ATOM   2818  HG3 GLU A 179      19.133   9.914  17.346  1.00 65.46           H  
ATOM   2819  CD  GLU A 179      20.368  10.402  19.041  1.00 65.46           C  
ATOM   2820  OE1 GLU A 179      19.621  10.225  20.027  1.00 65.46           O  
ATOM   2821  OE2 GLU A 179      21.615  10.334  19.054  1.00 65.46           O  
ATOM   2822  N   LYS A 180      21.537  13.644  14.848  1.00 56.03           N  
ATOM   2823  H   LYS A 180      21.453  13.910  15.819  1.00 56.03           H  
ATOM   2824  CA  LYS A 180      22.374  14.462  13.950  1.00 56.03           C  
ATOM   2825  HA  LYS A 180      21.768  14.779  13.101  1.00 56.03           H  
ATOM   2826  C   LYS A 180      23.551  13.696  13.341  1.00 56.03           C  
ATOM   2827  CB  LYS A 180      22.900  15.698  14.695  1.00 56.03           C  
ATOM   2828  HB2 LYS A 180      23.665  16.169  14.078  1.00 56.03           H  
ATOM   2829  HB3 LYS A 180      23.368  15.385  15.628  1.00 56.03           H  
ATOM   2830  O   LYS A 180      24.040  14.096  12.288  1.00 56.03           O  
ATOM   2831  CG  LYS A 180      21.810  16.740  14.982  1.00 56.03           C  
ATOM   2832  HG2 LYS A 180      21.058  16.315  15.646  1.00 56.03           H  
ATOM   2833  HG3 LYS A 180      21.336  17.035  14.045  1.00 56.03           H  
ATOM   2834  CD  LYS A 180      22.440  17.973  15.644  1.00 56.03           C  
ATOM   2835  HD2 LYS A 180      22.902  17.668  16.583  1.00 56.03           H  
ATOM   2836  HD3 LYS A 180      23.212  18.375  14.988  1.00 56.03           H  
ATOM   2837  CE  LYS A 180      21.390  19.055  15.917  1.00 56.03           C  
ATOM   2838  HE2 LYS A 180      20.603  18.623  16.535  1.00 56.03           H  
ATOM   2839  HE3 LYS A 180      20.946  19.359  14.969  1.00 56.03           H  
ATOM   2840  NZ  LYS A 180      21.994  20.225  16.606  1.00 56.03           N  
ATOM   2841  HZ1 LYS A 180      21.299  20.935  16.793  1.00 56.03           H  
ATOM   2842  HZ2 LYS A 180      22.730  20.632  16.047  1.00 56.03           H  
ATOM   2843  HZ3 LYS A 180      22.396  19.943  17.488  1.00 56.03           H  
ATOM   2844  N   ASP A 181      23.984  12.610  13.973  1.00 55.73           N  
ATOM   2845  H   ASP A 181      23.470  12.278  14.776  1.00 55.73           H  
ATOM   2846  CA  ASP A 181      25.046  11.739  13.474  1.00 55.73           C  
ATOM   2847  HA  ASP A 181      25.840  12.368  13.072  1.00 55.73           H  
ATOM   2848  C   ASP A 181      24.595  10.817  12.323  1.00 55.73           C  
ATOM   2849  CB  ASP A 181      25.644  10.957  14.657  1.00 55.73           C  
ATOM   2850  HB2 ASP A 181      25.941  11.663  15.432  1.00 55.73           H  
ATOM   2851  HB3 ASP A 181      26.546  10.453  14.310  1.00 55.73           H  
ATOM   2852  O   ASP A 181      25.430  10.146  11.717  1.00 55.73           O  
ATOM   2853  CG  ASP A 181      24.710   9.905  15.273  1.00 55.73           C  
ATOM   2854  OD1 ASP A 181      23.548   9.779  14.815  1.00 55.73           O  
ATOM   2855  OD2 ASP A 181      25.194   9.168  16.150  1.00 55.73           O  
ATOM   2856  N   ASN A 182      23.293  10.795  11.987  1.00 58.31           N  
ATOM   2857  H   ASN A 182      22.663  11.316  12.580  1.00 58.31           H  
ATOM   2858  CA  ASN A 182      22.677   9.881  11.014  1.00 58.31           C  
ATOM   2859  HA  ASN A 182      21.599  10.015  11.101  1.00 58.31           H  
ATOM   2860  C   ASN A 182      22.918   8.387  11.322  1.00 58.31           C  
ATOM   2861  CB  ASN A 182      23.109  10.267   9.579  1.00 58.31           C  
ATOM   2862  HB2 ASN A 182      23.470   9.384   9.052  1.00 58.31           H  
ATOM   2863  HB3 ASN A 182      23.961  10.944   9.634  1.00 58.31           H  
ATOM   2864  O   ASN A 182      22.683   7.546  10.451  1.00 58.31           O  
ATOM   2865  CG  ASN A 182      22.063  10.921   8.697  1.00 58.31           C  
ATOM   2866  ND2 ASN A 182      22.498  11.344   7.531  1.00 58.31           N  
ATOM   2867 HD21 ASN A 182      22.143  12.267   7.326  1.00 58.31           H  
ATOM   2868 HD22 ASN A 182      23.475  11.151   7.364  1.00 58.31           H  
ATOM   2869  OD1 ASN A 182      20.900  11.148   8.984  1.00 58.31           O  
ATOM   2870  N   ARG A 183      23.397   8.051  12.526  1.00 56.35           N  
ATOM   2871  H   ARG A 183      23.522   8.790  13.203  1.00 56.35           H  
ATOM   2872  CA  ARG A 183      23.703   6.680  12.959  1.00 56.35           C  
ATOM   2873  HA  ARG A 183      23.638   5.996  12.113  1.00 56.35           H  
ATOM   2874  C   ARG A 183      22.679   6.179  13.966  1.00 56.35           C  
ATOM   2875  CB  ARG A 183      25.122   6.607  13.542  1.00 56.35           C  
ATOM   2876  HB2 ARG A 183      25.250   5.637  14.022  1.00 56.35           H  
ATOM   2877  HB3 ARG A 183      25.247   7.377  14.303  1.00 56.35           H  
ATOM   2878  O   ARG A 183      22.341   4.999  13.925  1.00 56.35           O  
ATOM   2879  CG  ARG A 183      26.200   6.760  12.465  1.00 56.35           C  
ATOM   2880  HG2 ARG A 183      26.075   7.706  11.938  1.00 56.35           H  
ATOM   2881  HG3 ARG A 183      26.105   5.943  11.750  1.00 56.35           H  
ATOM   2882  CD  ARG A 183      27.590   6.725  13.101  1.00 56.35           C  
ATOM   2883  HD2 ARG A 183      27.683   7.577  13.774  1.00 56.35           H  
ATOM   2884  HD3 ARG A 183      27.688   5.809  13.684  1.00 56.35           H  
ATOM   2885  NE  ARG A 183      28.646   6.778  12.071  1.00 56.35           N  
ATOM   2886  HE  ARG A 183      28.335   6.882  11.116  1.00 56.35           H  
ATOM   2887  NH1 ARG A 183      30.440   6.675  13.495  1.00 56.35           N  
ATOM   2888 HH11 ARG A 183      31.436   6.680  13.662  1.00 56.35           H  
ATOM   2889 HH12 ARG A 183      29.799   6.671  14.276  1.00 56.35           H  
ATOM   2890  NH2 ARG A 183      30.789   6.768  11.293  1.00 56.35           N  
ATOM   2891 HH21 ARG A 183      30.453   6.831  10.343  1.00 56.35           H  
ATOM   2892 HH22 ARG A 183      31.780   6.701  11.477  1.00 56.35           H  
ATOM   2893  CZ  ARG A 183      29.948   6.740  12.290  1.00 56.35           C  
ATOM   2894  N   THR A 184      22.128   7.068  14.788  1.00 68.17           N  
ATOM   2895  H   THR A 184      22.525   7.996  14.829  1.00 68.17           H  
ATOM   2896  CA  THR A 184      21.150   6.693  15.812  1.00 68.17           C  
ATOM   2897  HA  THR A 184      21.199   5.615  15.964  1.00 68.17           H  
ATOM   2898  C   THR A 184      19.733   7.041  15.362  1.00 68.17           C  
ATOM   2899  CB  THR A 184      21.525   7.314  17.161  1.00 68.17           C  
ATOM   2900  HB  THR A 184      21.430   8.398  17.116  1.00 68.17           H  
ATOM   2901  O   THR A 184      19.401   8.198  15.105  1.00 68.17           O  
ATOM   2902  CG2 THR A 184      20.659   6.764  18.295  1.00 68.17           C  
ATOM   2903 HG21 THR A 184      20.983   7.215  19.232  1.00 68.17           H  
ATOM   2904 HG22 THR A 184      20.766   5.681  18.364  1.00 68.17           H  
ATOM   2905 HG23 THR A 184      19.614   7.028  18.137  1.00 68.17           H  
ATOM   2906  OG1 THR A 184      22.863   6.969  17.440  1.00 68.17           O  
ATOM   2907  HG1 THR A 184      23.369   7.784  17.458  1.00 68.17           H  
ATOM   2908  N   THR A 185      18.873   6.026  15.239  1.00 70.53           N  
ATOM   2909  H   THR A 185      19.184   5.108  15.522  1.00 70.53           H  
ATOM   2910  CA  THR A 185      17.433   6.215  14.998  1.00 70.53           C  
ATOM   2911  HA  THR A 185      17.254   7.207  14.581  1.00 70.53           H  
ATOM   2912  C   THR A 185      16.703   6.120  16.328  1.00 70.53           C  
ATOM   2913  CB  THR A 185      16.879   5.198  13.991  1.00 70.53           C  
ATOM   2914  HB  THR A 185      16.984   4.188  14.387  1.00 70.53           H  
ATOM   2915  O   THR A 185      16.732   5.076  16.975  1.00 70.53           O  
ATOM   2916  CG2 THR A 185      15.416   5.465  13.643  1.00 70.53           C  
ATOM   2917 HG21 THR A 185      14.794   5.387  14.534  1.00 70.53           H  
ATOM   2918 HG22 THR A 185      15.317   6.465  13.222  1.00 70.53           H  
ATOM   2919 HG23 THR A 185      15.075   4.728  12.916  1.00 70.53           H  
ATOM   2920  OG1 THR A 185      17.600   5.306  12.783  1.00 70.53           O  
ATOM   2921  HG1 THR A 185      18.526   5.179  13.001  1.00 70.53           H  
ATOM   2922  N   VAL A 186      16.037   7.199  16.731  1.00 76.34           N  
ATOM   2923  H   VAL A 186      15.995   8.002  16.119  1.00 76.34           H  
ATOM   2924  CA  VAL A 186      15.206   7.218  17.933  1.00 76.34           C  
ATOM   2925  HA  VAL A 186      15.681   6.605  18.699  1.00 76.34           H  
ATOM   2926  C   VAL A 186      13.858   6.612  17.577  1.00 76.34           C  
ATOM   2927  CB  VAL A 186      15.042   8.633  18.510  1.00 76.34           C  
ATOM   2928  HB  VAL A 186      14.500   9.248  17.792  1.00 76.34           H  
ATOM   2929  O   VAL A 186      13.077   7.186  16.810  1.00 76.34           O  
ATOM   2930  CG1 VAL A 186      14.245   8.602  19.821  1.00 76.34           C  
ATOM   2931 HG11 VAL A 186      13.244   8.203  19.652  1.00 76.34           H  
ATOM   2932 HG12 VAL A 186      14.760   7.981  20.554  1.00 76.34           H  
ATOM   2933 HG13 VAL A 186      14.153   9.614  20.216  1.00 76.34           H  
ATOM   2934  CG2 VAL A 186      16.401   9.285  18.786  1.00 76.34           C  
ATOM   2935 HG21 VAL A 186      16.999   8.659  19.449  1.00 76.34           H  
ATOM   2936 HG22 VAL A 186      16.943   9.429  17.852  1.00 76.34           H  
ATOM   2937 HG23 VAL A 186      16.266  10.259  19.256  1.00 76.34           H  
ATOM   2938  N   VAL A 187      13.587   5.443  18.143  1.00 82.37           N  
ATOM   2939  H   VAL A 187      14.280   5.032  18.753  1.00 82.37           H  
ATOM   2940  CA  VAL A 187      12.328   4.719  17.975  1.00 82.37           C  
ATOM   2941  HA  VAL A 187      11.705   5.256  17.260  1.00 82.37           H  
ATOM   2942  C   VAL A 187      11.559   4.685  19.290  1.00 82.37           C  
ATOM   2943  CB  VAL A 187      12.546   3.309  17.395  1.00 82.37           C  
ATOM   2944  HB  VAL A 187      11.565   2.863  17.236  1.00 82.37           H  
ATOM   2945  O   VAL A 187      12.142   4.767  20.370  1.00 82.37           O  
ATOM   2946  CG1 VAL A 187      13.245   3.369  16.032  1.00 82.37           C  
ATOM   2947 HG11 VAL A 187      13.266   2.372  15.591  1.00 82.37           H  
ATOM   2948 HG12 VAL A 187      14.270   3.721  16.148  1.00 82.37           H  
ATOM   2949 HG13 VAL A 187      12.702   4.032  15.360  1.00 82.37           H  
ATOM   2950  CG2 VAL A 187      13.351   2.387  18.318  1.00 82.37           C  
ATOM   2951 HG21 VAL A 187      12.843   2.268  19.275  1.00 82.37           H  
ATOM   2952 HG22 VAL A 187      13.441   1.401  17.862  1.00 82.37           H  
ATOM   2953 HG23 VAL A 187      14.350   2.789  18.488  1.00 82.37           H  
ATOM   2954  N   LYS A 188      10.236   4.570  19.202  1.00 84.58           N  
ATOM   2955  H   LYS A 188       9.821   4.580  18.281  1.00 84.58           H  
ATOM   2956  CA  LYS A 188       9.364   4.320  20.349  1.00 84.58           C  
ATOM   2957  HA  LYS A 188       9.981   4.099  21.220  1.00 84.58           H  
ATOM   2958  C   LYS A 188       8.503   3.098  20.075  1.00 84.58           C  
ATOM   2959  CB  LYS A 188       8.532   5.572  20.650  1.00 84.58           C  
ATOM   2960  HB2 LYS A 188       9.211   6.422  20.722  1.00 84.58           H  
ATOM   2961  HB3 LYS A 188       7.827   5.750  19.837  1.00 84.58           H  
ATOM   2962  O   LYS A 188       7.732   3.096  19.115  1.00 84.58           O  
ATOM   2963  CG  LYS A 188       7.775   5.406  21.977  1.00 84.58           C  
ATOM   2964  HG2 LYS A 188       7.154   4.512  21.914  1.00 84.58           H  
ATOM   2965  HG3 LYS A 188       8.498   5.265  22.781  1.00 84.58           H  
ATOM   2966  CD  LYS A 188       6.862   6.583  22.337  1.00 84.58           C  
ATOM   2967  HD2 LYS A 188       6.045   6.622  21.617  1.00 84.58           H  
ATOM   2968  HD3 LYS A 188       6.425   6.396  23.318  1.00 84.58           H  
ATOM   2969  CE  LYS A 188       7.593   7.926  22.351  1.00 84.58           C  
ATOM   2970  HE2 LYS A 188       8.164   8.025  21.428  1.00 84.58           H  
ATOM   2971  HE3 LYS A 188       8.291   7.938  23.188  1.00 84.58           H  
ATOM   2972  NZ  LYS A 188       6.632   9.048  22.439  1.00 84.58           N  
ATOM   2973  HZ1 LYS A 188       6.074   9.096  21.599  1.00 84.58           H  
ATOM   2974  HZ2 LYS A 188       7.106   9.940  22.474  1.00 84.58           H  
ATOM   2975  HZ3 LYS A 188       6.002   8.937  23.221  1.00 84.58           H  
ATOM   2976  N   ASP A 189       8.623   2.087  20.925  1.00 87.70           N  
ATOM   2977  H   ASP A 189       9.376   2.102  21.598  1.00 87.70           H  
ATOM   2978  CA  ASP A 189       7.864   0.844  20.799  1.00 87.70           C  
ATOM   2979  HA  ASP A 189       8.106   0.378  19.844  1.00 87.70           H  
ATOM   2980  C   ASP A 189       6.356   1.088  20.846  1.00 87.70           C  
ATOM   2981  CB  ASP A 189       8.248  -0.137  21.911  1.00 87.70           C  
ATOM   2982  HB2 ASP A 189       8.085   0.339  22.878  1.00 87.70           H  
ATOM   2983  HB3 ASP A 189       7.594  -1.007  21.852  1.00 87.70           H  
ATOM   2984  O   ASP A 189       5.866   1.941  21.592  1.00 87.70           O  
ATOM   2985  CG  ASP A 189       9.692  -0.624  21.820  1.00 87.70           C  
ATOM   2986  OD1 ASP A 189      10.301  -0.462  20.740  1.00 87.70           O  
ATOM   2987  OD2 ASP A 189      10.154  -1.142  22.856  1.00 87.70           O  
ATOM   2988  N   PHE A 190       5.596   0.288  20.097  1.00 88.22           N  
ATOM   2989  H   PHE A 190       6.042  -0.389  19.495  1.00 88.22           H  
ATOM   2990  CA  PHE A 190       4.138   0.428  20.051  1.00 88.22           C  
ATOM   2991  HA  PHE A 190       3.902   1.453  19.764  1.00 88.22           H  
ATOM   2992  C   PHE A 190       3.458   0.219  21.412  1.00 88.22           C  
ATOM   2993  CB  PHE A 190       3.572  -0.490  18.969  1.00 88.22           C  
ATOM   2994  HB2 PHE A 190       3.814  -1.522  19.220  1.00 88.22           H  
ATOM   2995  HB3 PHE A 190       2.486  -0.392  18.960  1.00 88.22           H  
ATOM   2996  O   PHE A 190       2.461   0.883  21.704  1.00 88.22           O  
ATOM   2997  CG  PHE A 190       4.025  -0.181  17.557  1.00 88.22           C  
ATOM   2998  CD1 PHE A 190       4.131   1.145  17.090  1.00 88.22           C  
ATOM   2999  HD1 PHE A 190       3.927   1.980  17.744  1.00 88.22           H  
ATOM   3000  CD2 PHE A 190       4.277  -1.244  16.677  1.00 88.22           C  
ATOM   3001  HD2 PHE A 190       4.204  -2.264  17.024  1.00 88.22           H  
ATOM   3002  CE1 PHE A 190       4.502   1.395  15.759  1.00 88.22           C  
ATOM   3003  HE1 PHE A 190       4.588   2.407  15.392  1.00 88.22           H  
ATOM   3004  CE2 PHE A 190       4.634  -0.993  15.348  1.00 88.22           C  
ATOM   3005  HE2 PHE A 190       4.807  -1.815  14.669  1.00 88.22           H  
ATOM   3006  CZ  PHE A 190       4.766   0.324  14.894  1.00 88.22           C  
ATOM   3007  HZ  PHE A 190       5.080   0.504  13.876  1.00 88.22           H  
ATOM   3008  N   ASN A 191       4.051  -0.591  22.293  1.00 87.50           N  
ATOM   3009  H   ASN A 191       4.844  -1.134  21.982  1.00 87.50           H  
ATOM   3010  CA  ASN A 191       3.563  -0.783  23.661  1.00 87.50           C  
ATOM   3011  HA  ASN A 191       2.545  -1.169  23.624  1.00 87.50           H  
ATOM   3012  C   ASN A 191       3.523   0.535  24.458  1.00 87.50           C  
ATOM   3013  CB  ASN A 191       4.455  -1.812  24.377  1.00 87.50           C  
ATOM   3014  HB2 ASN A 191       5.499  -1.508  24.305  1.00 87.50           H  
ATOM   3015  HB3 ASN A 191       4.184  -1.830  25.433  1.00 87.50           H  
ATOM   3016  O   ASN A 191       2.614   0.738  25.259  1.00 87.50           O  
ATOM   3017  CG  ASN A 191       4.325  -3.237  23.861  1.00 87.50           C  
ATOM   3018  ND2 ASN A 191       5.116  -4.139  24.389  1.00 87.50           N  
ATOM   3019 HD21 ASN A 191       5.782  -3.888  25.106  1.00 87.50           H  
ATOM   3020 HD22 ASN A 191       5.038  -5.079  24.029  1.00 87.50           H  
ATOM   3021  OD1 ASN A 191       3.549  -3.574  22.986  1.00 87.50           O  
ATOM   3022  N   GLN A 192       4.447   1.469  24.202  1.00 89.51           N  
ATOM   3023  H   GLN A 192       5.115   1.304  23.463  1.00 89.51           H  
ATOM   3024  CA  GLN A 192       4.469   2.782  24.867  1.00 89.51           C  
ATOM   3025  HA  GLN A 192       4.401   2.637  25.945  1.00 89.51           H  
ATOM   3026  C   GLN A 192       3.279   3.665  24.455  1.00 89.51           C  
ATOM   3027  CB  GLN A 192       5.786   3.504  24.545  1.00 89.51           C  
ATOM   3028  HB2 GLN A 192       5.833   3.671  23.468  1.00 89.51           H  
ATOM   3029  HB3 GLN A 192       5.782   4.482  25.027  1.00 89.51           H  
ATOM   3030  O   GLN A 192       2.890   4.581  25.179  1.00 89.51           O  
ATOM   3031  CG  GLN A 192       7.043   2.737  24.990  1.00 89.51           C  
ATOM   3032  HG2 GLN A 192       7.072   1.762  24.504  1.00 89.51           H  
ATOM   3033  HG3 GLN A 192       7.928   3.289  24.672  1.00 89.51           H  
ATOM   3034  CD  GLN A 192       7.116   2.554  26.503  1.00 89.51           C  
ATOM   3035  NE2 GLN A 192       7.688   1.473  26.984  1.00 89.51           N  
ATOM   3036 HE21 GLN A 192       8.132   0.800  26.375  1.00 89.51           H  
ATOM   3037 HE22 GLN A 192       7.737   1.406  27.990  1.00 89.51           H  
ATOM   3038  OE1 GLN A 192       6.667   3.383  27.276  1.00 89.51           O  
ATOM   3039  N   TYR A 193       2.668   3.376  23.304  1.00 91.05           N  
ATOM   3040  H   TYR A 193       3.020   2.601  22.759  1.00 91.05           H  
ATOM   3041  CA  TYR A 193       1.429   4.006  22.849  1.00 91.05           C  
ATOM   3042  HA  TYR A 193       1.372   5.013  23.263  1.00 91.05           H  
ATOM   3043  C   TYR A 193       0.172   3.268  23.321  1.00 91.05           C  
ATOM   3044  CB  TYR A 193       1.438   4.128  21.323  1.00 91.05           C  
ATOM   3045  HB2 TYR A 193       1.526   3.137  20.878  1.00 91.05           H  
ATOM   3046  HB3 TYR A 193       0.487   4.543  20.990  1.00 91.05           H  
ATOM   3047  O   TYR A 193      -0.923   3.702  22.975  1.00 91.05           O  
ATOM   3048  CG  TYR A 193       2.537   5.008  20.780  1.00 91.05           C  
ATOM   3049  CD1 TYR A 193       2.347   6.400  20.710  1.00 91.05           C  
ATOM   3050  HD1 TYR A 193       1.426   6.839  21.065  1.00 91.05           H  
ATOM   3051  CD2 TYR A 193       3.734   4.429  20.324  1.00 91.05           C  
ATOM   3052  HD2 TYR A 193       3.897   3.367  20.435  1.00 91.05           H  
ATOM   3053  CE1 TYR A 193       3.351   7.210  20.154  1.00 91.05           C  
ATOM   3054  HE1 TYR A 193       3.212   8.279  20.085  1.00 91.05           H  
ATOM   3055  CE2 TYR A 193       4.722   5.227  19.730  1.00 91.05           C  
ATOM   3056  HE2 TYR A 193       5.637   4.781  19.370  1.00 91.05           H  
ATOM   3057  OH  TYR A 193       5.499   7.395  19.124  1.00 91.05           O  
ATOM   3058  HH  TYR A 193       5.343   8.311  19.365  1.00 91.05           H  
ATOM   3059  CZ  TYR A 193       4.522   6.617  19.638  1.00 91.05           C  
ATOM   3060  N   GLY A 194       0.307   2.182  24.090  1.00 89.05           N  
ATOM   3061  H   GLY A 194       1.236   1.893  24.364  1.00 89.05           H  
ATOM   3062  CA  GLY A 194      -0.810   1.359  24.562  1.00 89.05           C  
ATOM   3063  HA2 GLY A 194      -1.655   1.998  24.820  1.00 89.05           H  
ATOM   3064  HA3 GLY A 194      -0.496   0.823  25.458  1.00 89.05           H  
ATOM   3065  C   GLY A 194      -1.301   0.326  23.550  1.00 89.05           C  
ATOM   3066  O   GLY A 194      -2.388  -0.219  23.716  1.00 89.05           O  
ATOM   3067  N   ILE A 195      -0.519   0.059  22.502  1.00 89.00           N  
ATOM   3068  H   ILE A 195       0.385   0.506  22.448  1.00 89.00           H  
ATOM   3069  CA  ILE A 195      -0.847  -0.924  21.468  1.00 89.00           C  
ATOM   3070  HA  ILE A 195      -1.929  -0.959  21.342  1.00 89.00           H  
ATOM   3071  C   ILE A 195      -0.306  -2.294  21.902  1.00 89.00           C  
ATOM   3072  CB  ILE A 195      -0.238  -0.511  20.117  1.00 89.00           C  
ATOM   3073  HB  ILE A 195       0.843  -0.590  20.234  1.00 89.00           H  
ATOM   3074  O   ILE A 195       0.903  -2.411  22.107  1.00 89.00           O  
ATOM   3075  CG1 ILE A 195      -0.532   0.955  19.723  1.00 89.00           C  
ATOM   3076 HG12 ILE A 195      -0.175   1.618  20.511  1.00 89.00           H  
ATOM   3077 HG13 ILE A 195       0.047   1.198  18.832  1.00 89.00           H  
ATOM   3078  CG2 ILE A 195      -0.648  -1.491  19.004  1.00 89.00           C  
ATOM   3079 HG21 ILE A 195      -0.294  -2.497  19.231  1.00 89.00           H  
ATOM   3080 HG22 ILE A 195      -1.732  -1.517  18.892  1.00 89.00           H  
ATOM   3081 HG23 ILE A 195      -0.191  -1.184  18.063  1.00 89.00           H  
ATOM   3082  CD1 ILE A 195      -1.998   1.296  19.450  1.00 89.00           C  
ATOM   3083 HD11 ILE A 195      -2.295   0.856  18.498  1.00 89.00           H  
ATOM   3084 HD12 ILE A 195      -2.640   0.946  20.259  1.00 89.00           H  
ATOM   3085 HD13 ILE A 195      -2.099   2.378  19.359  1.00 89.00           H  
ATOM   3086  N   PRO A 196      -1.143  -3.338  22.021  1.00 82.03           N  
ATOM   3087  CA  PRO A 196      -0.679  -4.671  22.394  1.00 82.03           C  
ATOM   3088  HA  PRO A 196      -0.156  -4.596  23.348  1.00 82.03           H  
ATOM   3089  C   PRO A 196       0.255  -5.296  21.348  1.00 82.03           C  
ATOM   3090  CB  PRO A 196      -1.947  -5.514  22.582  1.00 82.03           C  
ATOM   3091  HB2 PRO A 196      -2.189  -6.041  21.660  1.00 82.03           H  
ATOM   3092  HB3 PRO A 196      -1.844  -6.220  23.406  1.00 82.03           H  
ATOM   3093  O   PRO A 196       0.045  -5.158  20.142  1.00 82.03           O  
ATOM   3094  CG  PRO A 196      -3.036  -4.480  22.860  1.00 82.03           C  
ATOM   3095  HG2 PRO A 196      -3.017  -4.197  23.912  1.00 82.03           H  
ATOM   3096  HG3 PRO A 196      -4.024  -4.841  22.574  1.00 82.03           H  
ATOM   3097  CD  PRO A 196      -2.598  -3.297  22.005  1.00 82.03           C  
ATOM   3098  HD2 PRO A 196      -2.995  -2.378  22.437  1.00 82.03           H  
ATOM   3099  HD3 PRO A 196      -2.955  -3.420  20.982  1.00 82.03           H  
ATOM   3100  N   ALA A 197       1.230  -6.092  21.799  1.00 80.45           N  
ATOM   3101  H   ALA A 197       1.400  -6.118  22.794  1.00 80.45           H  
ATOM   3102  CA  ALA A 197       2.184  -6.773  20.917  1.00 80.45           C  
ATOM   3103  HA  ALA A 197       2.723  -6.010  20.356  1.00 80.45           H  
ATOM   3104  C   ALA A 197       1.522  -7.723  19.895  1.00 80.45           C  
ATOM   3105  CB  ALA A 197       3.194  -7.526  21.790  1.00 80.45           C  
ATOM   3106  HB1 ALA A 197       2.688  -8.292  22.378  1.00 80.45           H  
ATOM   3107  HB2 ALA A 197       3.945  -8.001  21.159  1.00 80.45           H  
ATOM   3108  HB3 ALA A 197       3.692  -6.827  22.462  1.00 80.45           H  
ATOM   3109  O   ALA A 197       2.051  -7.899  18.795  1.00 80.45           O  
ATOM   3110  N   GLY A 198       0.362  -8.302  20.225  1.00 81.08           N  
ATOM   3111  H   GLY A 198      -0.008  -8.137  21.150  1.00 81.08           H  
ATOM   3112  CA  GLY A 198      -0.423  -9.141  19.309  1.00 81.08           C  
ATOM   3113  HA2 GLY A 198      -1.230  -9.617  19.866  1.00 81.08           H  
ATOM   3114  HA3 GLY A 198       0.212  -9.925  18.896  1.00 81.08           H  
ATOM   3115  C   GLY A 198      -1.052  -8.371  18.141  1.00 81.08           C  
ATOM   3116  O   GLY A 198      -1.388  -8.964  17.124  1.00 81.08           O  
ATOM   3117  N   MET A 199      -1.153  -7.042  18.235  1.00 84.63           N  
ATOM   3118  H   MET A 199      -0.811  -6.590  19.071  1.00 84.63           H  
ATOM   3119  CA  MET A 199      -1.796  -6.183  17.232  1.00 84.63           C  
ATOM   3120  HA  MET A 199      -2.406  -6.801  16.573  1.00 84.63           H  
ATOM   3121  C   MET A 199      -0.795  -5.465  16.320  1.00 84.63           C  
ATOM   3122  CB  MET A 199      -2.739  -5.199  17.933  1.00 84.63           C  
ATOM   3123  HB2 MET A 199      -3.155  -4.505  17.202  1.00 84.63           H  
ATOM   3124  HB3 MET A 199      -2.194  -4.626  18.683  1.00 84.63           H  
ATOM   3125  O   MET A 199      -1.172  -4.591  15.542  1.00 84.63           O  
ATOM   3126  CG  MET A 199      -3.903  -5.940  18.591  1.00 84.63           C  
ATOM   3127  HG2 MET A 199      -3.523  -6.632  19.343  1.00 84.63           H  
ATOM   3128  HG3 MET A 199      -4.425  -6.515  17.826  1.00 84.63           H  
ATOM   3129  SD  MET A 199      -5.086  -4.834  19.381  1.00 84.63           S  
ATOM   3130  CE  MET A 199      -6.401  -6.028  19.728  1.00 84.63           C  
ATOM   3131  HE1 MET A 199      -6.764  -6.457  18.794  1.00 84.63           H  
ATOM   3132  HE2 MET A 199      -6.021  -6.823  20.369  1.00 84.63           H  
ATOM   3133  HE3 MET A 199      -7.227  -5.525  20.230  1.00 84.63           H  
ATOM   3134  N   ARG A 200       0.491  -5.829  16.370  1.00 81.23           N  
ATOM   3135  H   ARG A 200       0.752  -6.545  17.033  1.00 81.23           H  
ATOM   3136  CA  ARG A 200       1.534  -5.200  15.541  1.00 81.23           C  
ATOM   3137  HA  ARG A 200       1.541  -4.126  15.729  1.00 81.23           H  
ATOM   3138  C   ARG A 200       1.278  -5.336  14.039  1.00 81.23           C  
ATOM   3139  CB  ARG A 200       2.909  -5.776  15.907  1.00 81.23           C  
ATOM   3140  HB2 ARG A 200       2.867  -6.865  15.901  1.00 81.23           H  
ATOM   3141  HB3 ARG A 200       3.638  -5.454  15.164  1.00 81.23           H  
ATOM   3142  O   ARG A 200       1.736  -4.499  13.273  1.00 81.23           O  
ATOM   3143  CG  ARG A 200       3.365  -5.272  17.282  1.00 81.23           C  
ATOM   3144  HG2 ARG A 200       2.646  -5.547  18.053  1.00 81.23           H  
ATOM   3145  HG3 ARG A 200       3.404  -4.183  17.251  1.00 81.23           H  
ATOM   3146  CD  ARG A 200       4.756  -5.800  17.647  1.00 81.23           C  
ATOM   3147  HD2 ARG A 200       5.135  -5.217  18.487  1.00 81.23           H  
ATOM   3148  HD3 ARG A 200       5.420  -5.657  16.795  1.00 81.23           H  
ATOM   3149  NE  ARG A 200       4.713  -7.222  18.031  1.00 81.23           N  
ATOM   3150  HE  ARG A 200       3.795  -7.626  18.150  1.00 81.23           H  
ATOM   3151  NH1 ARG A 200       6.976  -7.597  18.123  1.00 81.23           N  
ATOM   3152 HH11 ARG A 200       7.134  -6.659  17.783  1.00 81.23           H  
ATOM   3153 HH12 ARG A 200       7.750  -8.231  18.264  1.00 81.23           H  
ATOM   3154  NH2 ARG A 200       5.557  -9.253  18.602  1.00 81.23           N  
ATOM   3155 HH21 ARG A 200       4.617  -9.624  18.618  1.00 81.23           H  
ATOM   3156 HH22 ARG A 200       6.340  -9.881  18.715  1.00 81.23           H  
ATOM   3157  CZ  ARG A 200       5.747  -8.014  18.249  1.00 81.23           C  
ATOM   3158  N   HIS A 201       0.520  -6.344  13.604  1.00 83.16           N  
ATOM   3159  H   HIS A 201       0.117  -6.978  14.279  1.00 83.16           H  
ATOM   3160  CA  HIS A 201       0.204  -6.552  12.185  1.00 83.16           C  
ATOM   3161  HA  HIS A 201       1.127  -6.507  11.607  1.00 83.16           H  
ATOM   3162  C   HIS A 201      -0.690  -5.433  11.626  1.00 83.16           C  
ATOM   3163  CB  HIS A 201      -0.383  -7.958  11.999  1.00 83.16           C  
ATOM   3164  HB2 HIS A 201       0.361  -8.705  12.276  1.00 83.16           H  
ATOM   3165  HB3 HIS A 201      -0.619  -8.108  10.945  1.00 83.16           H  
ATOM   3166  O   HIS A 201      -0.679  -5.166  10.431  1.00 83.16           O  
ATOM   3167  CG  HIS A 201      -1.628  -8.206  12.803  1.00 83.16           C  
ATOM   3168  CD2 HIS A 201      -2.913  -8.070  12.352  1.00 83.16           C  
ATOM   3169  HD2 HIS A 201      -3.222  -7.771  11.362  1.00 83.16           H  
ATOM   3170  ND1 HIS A 201      -1.695  -8.637  14.113  1.00 83.16           N  
ATOM   3171  HD1 HIS A 201      -0.959  -9.043  14.673  1.00 83.16           H  
ATOM   3172  CE1 HIS A 201      -2.991  -8.759  14.437  1.00 83.16           C  
ATOM   3173  HE1 HIS A 201      -3.367  -9.159  15.366  1.00 83.16           H  
ATOM   3174  NE2 HIS A 201      -3.761  -8.404  13.405  1.00 83.16           N  
ATOM   3175  N   PHE A 202      -1.362  -4.669  12.490  1.00 89.99           N  
ATOM   3176  H   PHE A 202      -1.367  -4.929  13.466  1.00 89.99           H  
ATOM   3177  CA  PHE A 202      -2.069  -3.446  12.117  1.00 89.99           C  
ATOM   3178  HA  PHE A 202      -2.588  -3.620  11.174  1.00 89.99           H  
ATOM   3179  C   PHE A 202      -1.155  -2.222  11.902  1.00 89.99           C  
ATOM   3180  CB  PHE A 202      -3.119  -3.163  13.188  1.00 89.99           C  
ATOM   3181  HB2 PHE A 202      -2.645  -3.155  14.170  1.00 89.99           H  
ATOM   3182  HB3 PHE A 202      -3.509  -2.159  13.023  1.00 89.99           H  
ATOM   3183  O   PHE A 202      -1.649  -1.133  11.597  1.00 89.99           O  
ATOM   3184  CG  PHE A 202      -4.287  -4.123  13.207  1.00 89.99           C  
ATOM   3185  CD1 PHE A 202      -5.304  -4.013  12.239  1.00 89.99           C  
ATOM   3186  HD1 PHE A 202      -5.249  -3.260  11.467  1.00 89.99           H  
ATOM   3187  CD2 PHE A 202      -4.375  -5.112  14.202  1.00 89.99           C  
ATOM   3188  HD2 PHE A 202      -3.595  -5.217  14.942  1.00 89.99           H  
ATOM   3189  CE1 PHE A 202      -6.400  -4.893  12.267  1.00 89.99           C  
ATOM   3190  HE1 PHE A 202      -7.179  -4.822  11.522  1.00 89.99           H  
ATOM   3191  CE2 PHE A 202      -5.476  -5.983  14.234  1.00 89.99           C  
ATOM   3192  HE2 PHE A 202      -5.536  -6.762  14.979  1.00 89.99           H  
ATOM   3193  CZ  PHE A 202      -6.484  -5.880  13.262  1.00 89.99           C  
ATOM   3194  HZ  PHE A 202      -7.315  -6.570  13.275  1.00 89.99           H  
ATOM   3195  N   ALA A 203       0.167  -2.357  12.054  1.00 91.16           N  
ATOM   3196  H   ALA A 203       0.530  -3.258  12.331  1.00 91.16           H  
ATOM   3197  CA  ALA A 203       1.148  -1.282  11.874  1.00 91.16           C  
ATOM   3198  HA  ALA A 203       0.659  -0.331  12.085  1.00 91.16           H  
ATOM   3199  C   ALA A 203       1.650  -1.132  10.430  1.00 91.16           C  
ATOM   3200  CB  ALA A 203       2.272  -1.436  12.904  1.00 91.16           C  
ATOM   3201  HB1 ALA A 203       2.907  -2.283  12.642  1.00 91.16           H  
ATOM   3202  HB2 ALA A 203       2.882  -0.533  12.913  1.00 91.16           H  
ATOM   3203  HB3 ALA A 203       1.857  -1.593  13.900  1.00 91.16           H  
ATOM   3204  O   ALA A 203       2.754  -0.633  10.207  1.00 91.16           O  
ATOM   3205  N   THR A 204       0.836  -1.520   9.439  1.00 90.66           N  
ATOM   3206  H   THR A 204      -0.021  -2.001   9.669  1.00 90.66           H  
ATOM   3207  CA  THR A 204       1.191  -1.355   8.025  1.00 90.66           C  
ATOM   3208  HA  THR A 204       2.030  -2.023   7.835  1.00 90.66           H  
ATOM   3209  C   THR A 204       1.602   0.091   7.725  1.00 90.66           C  
ATOM   3210  CB  THR A 204       0.060  -1.761   7.076  1.00 90.66           C  
ATOM   3211  HB  THR A 204      -0.767  -1.061   7.194  1.00 90.66           H  
ATOM   3212  O   THR A 204       0.876   1.045   8.029  1.00 90.66           O  
ATOM   3213  CG2 THR A 204       0.491  -1.760   5.609  1.00 90.66           C  
ATOM   3214 HG21 THR A 204       0.759  -0.752   5.291  1.00 90.66           H  
ATOM   3215 HG22 THR A 204      -0.331  -2.119   4.989  1.00 90.66           H  
ATOM   3216 HG23 THR A 204       1.351  -2.417   5.481  1.00 90.66           H  
ATOM   3217  OG1 THR A 204      -0.415  -3.052   7.364  1.00 90.66           O  
ATOM   3218  HG1 THR A 204       0.328  -3.661   7.371  1.00 90.66           H  
ATOM   3219  N   GLY A 205       2.761   0.266   7.104  1.00 90.90           N  
ATOM   3220  H   GLY A 205       3.295  -0.569   6.908  1.00 90.90           H  
ATOM   3221  CA  GLY A 205       3.352   1.543   6.741  1.00 90.90           C  
ATOM   3222  HA2 GLY A 205       4.083   1.337   5.959  1.00 90.90           H  
ATOM   3223  HA3 GLY A 205       2.579   2.196   6.337  1.00 90.90           H  
ATOM   3224  C   GLY A 205       4.086   2.281   7.863  1.00 90.90           C  
ATOM   3225  O   GLY A 205       4.506   3.421   7.653  1.00 90.90           O  
ATOM   3226  N   ALA A 206       4.281   1.680   9.039  1.00 89.17           N  
ATOM   3227  H   ALA A 206       3.879   0.769   9.207  1.00 89.17           H  
ATOM   3228  CA  ALA A 206       4.995   2.326  10.142  1.00 89.17           C  
ATOM   3229  HA  ALA A 206       4.530   3.294  10.333  1.00 89.17           H  
ATOM   3230  C   ALA A 206       6.484   2.593   9.849  1.00 89.17           C  
ATOM   3231  CB  ALA A 206       4.828   1.487  11.401  1.00 89.17           C  
ATOM   3232  HB1 ALA A 206       5.421   1.923  12.205  1.00 89.17           H  
ATOM   3233  HB2 ALA A 206       5.171   0.470  11.212  1.00 89.17           H  
ATOM   3234  HB3 ALA A 206       3.779   1.461  11.695  1.00 89.17           H  
ATOM   3235  O   ALA A 206       7.001   3.617  10.291  1.00 89.17           O  
ATOM   3236  N   ASP A 207       7.146   1.776   9.029  1.00 85.60           N  
ATOM   3237  H   ASP A 207       6.716   0.893   8.795  1.00 85.60           H  
ATOM   3238  CA  ASP A 207       8.562   1.972   8.654  1.00 85.60           C  
ATOM   3239  HA  ASP A 207       9.035   2.629   9.382  1.00 85.60           H  
ATOM   3240  C   ASP A 207       8.749   2.678   7.307  1.00 85.60           C  
ATOM   3241  CB  ASP A 207       9.298   0.631   8.719  1.00 85.60           C  
ATOM   3242  HB2 ASP A 207       8.761  -0.109   8.125  1.00 85.60           H  
ATOM   3243  HB3 ASP A 207      10.298   0.744   8.301  1.00 85.60           H  
ATOM   3244  O   ASP A 207       9.858   2.868   6.802  1.00 85.60           O  
ATOM   3245  CG  ASP A 207       9.443   0.155  10.164  1.00 85.60           C  
ATOM   3246  OD1 ASP A 207       9.626   1.031  11.039  1.00 85.60           O  
ATOM   3247  OD2 ASP A 207       9.372  -1.071  10.366  1.00 85.60           O  
ATOM   3248  N   PHE A 208       7.649   3.118   6.701  1.00 89.64           N  
ATOM   3249  H   PHE A 208       6.759   2.946   7.146  1.00 89.64           H  
ATOM   3250  CA  PHE A 208       7.694   3.836   5.440  1.00 89.64           C  
ATOM   3251  HA  PHE A 208       8.281   3.253   4.731  1.00 89.64           H  
ATOM   3252  C   PHE A 208       8.390   5.193   5.593  1.00 89.64           C  
ATOM   3253  CB  PHE A 208       6.269   3.967   4.903  1.00 89.64           C  
ATOM   3254  HB2 PHE A 208       5.623   4.310   5.711  1.00 89.64           H  
ATOM   3255  HB3 PHE A 208       6.253   4.775   4.172  1.00 89.64           H  
ATOM   3256  O   PHE A 208       8.265   5.885   6.607  1.00 89.64           O  
ATOM   3257  CG  PHE A 208       5.649   2.703   4.313  1.00 89.64           C  
ATOM   3258  CD1 PHE A 208       6.275   1.437   4.405  1.00 89.64           C  
ATOM   3259  HD1 PHE A 208       7.227   1.302   4.897  1.00 89.64           H  
ATOM   3260  CD2 PHE A 208       4.389   2.795   3.687  1.00 89.64           C  
ATOM   3261  HD2 PHE A 208       3.886   3.749   3.632  1.00 89.64           H  
ATOM   3262  CE1 PHE A 208       5.638   0.290   3.906  1.00 89.64           C  
ATOM   3263  HE1 PHE A 208       6.089  -0.683   4.036  1.00 89.64           H  
ATOM   3264  CE2 PHE A 208       3.762   1.646   3.172  1.00 89.64           C  
ATOM   3265  HE2 PHE A 208       2.783   1.712   2.721  1.00 89.64           H  
ATOM   3266  CZ  PHE A 208       4.381   0.391   3.295  1.00 89.64           C  
ATOM   3267  HZ  PHE A 208       3.882  -0.508   2.963  1.00 89.64           H  
ATOM   3268  N   LYS A 209       9.088   5.627   4.535  1.00 85.75           N  
ATOM   3269  H   LYS A 209       9.188   5.002   3.748  1.00 85.75           H  
ATOM   3270  CA  LYS A 209       9.700   6.964   4.497  1.00 85.75           C  
ATOM   3271  HA  LYS A 209      10.428   6.996   5.307  1.00 85.75           H  
ATOM   3272  C   LYS A 209       8.627   8.044   4.747  1.00 85.75           C  
ATOM   3273  CB  LYS A 209      10.428   7.207   3.163  1.00 85.75           C  
ATOM   3274  HB2 LYS A 209      10.734   8.252   3.120  1.00 85.75           H  
ATOM   3275  HB3 LYS A 209       9.741   7.018   2.339  1.00 85.75           H  
ATOM   3276  O   LYS A 209       7.536   7.932   4.178  1.00 85.75           O  
ATOM   3277  CG  LYS A 209      11.681   6.328   3.005  1.00 85.75           C  
ATOM   3278  HG2 LYS A 209      11.391   5.277   3.025  1.00 85.75           H  
ATOM   3279  HG3 LYS A 209      12.358   6.519   3.837  1.00 85.75           H  
ATOM   3280  CD  LYS A 209      12.410   6.621   1.683  1.00 85.75           C  
ATOM   3281  HD2 LYS A 209      11.732   6.415   0.855  1.00 85.75           H  
ATOM   3282  HD3 LYS A 209      12.702   7.671   1.654  1.00 85.75           H  
ATOM   3283  CE  LYS A 209      13.660   5.736   1.551  1.00 85.75           C  
ATOM   3284  HE2 LYS A 209      13.361   4.697   1.686  1.00 85.75           H  
ATOM   3285  HE3 LYS A 209      14.349   5.982   2.359  1.00 85.75           H  
ATOM   3286  NZ  LYS A 209      14.336   5.892   0.233  1.00 85.75           N  
ATOM   3287  HZ1 LYS A 209      14.621   6.846   0.062  1.00 85.75           H  
ATOM   3288  HZ2 LYS A 209      13.734   5.594  -0.521  1.00 85.75           H  
ATOM   3289  HZ3 LYS A 209      15.161   5.312   0.191  1.00 85.75           H  
ATOM   3290  N   PRO A 210       8.923   9.125   5.499  1.00 84.49           N  
ATOM   3291  CA  PRO A 210       7.932  10.148   5.856  1.00 84.49           C  
ATOM   3292  HA  PRO A 210       7.217   9.708   6.551  1.00 84.49           H  
ATOM   3293  C   PRO A 210       7.159  10.740   4.669  1.00 84.49           C  
ATOM   3294  CB  PRO A 210       8.726  11.236   6.584  1.00 84.49           C  
ATOM   3295  HB2 PRO A 210       8.114  11.756   7.321  1.00 84.49           H  
ATOM   3296  HB3 PRO A 210       9.146  11.945   5.870  1.00 84.49           H  
ATOM   3297  O   PRO A 210       5.954  10.969   4.757  1.00 84.49           O  
ATOM   3298  CG  PRO A 210       9.860  10.457   7.244  1.00 84.49           C  
ATOM   3299  HG2 PRO A 210       9.502  10.004   8.168  1.00 84.49           H  
ATOM   3300  HG3 PRO A 210      10.728  11.087   7.438  1.00 84.49           H  
ATOM   3301  CD  PRO A 210      10.169   9.363   6.224  1.00 84.49           C  
ATOM   3302  HD2 PRO A 210      10.508   8.473   6.753  1.00 84.49           H  
ATOM   3303  HD3 PRO A 210      10.937   9.707   5.530  1.00 84.49           H  
ATOM   3304  N   THR A 211       7.826  10.942   3.527  1.00 84.71           N  
ATOM   3305  H   THR A 211       8.808  10.709   3.484  1.00 84.71           H  
ATOM   3306  CA  THR A 211       7.187  11.458   2.306  1.00 84.71           C  
ATOM   3307  HA  THR A 211       6.690  12.399   2.540  1.00 84.71           H  
ATOM   3308  C   THR A 211       6.108  10.516   1.780  1.00 84.71           C  
ATOM   3309  CB  THR A 211       8.225  11.725   1.204  1.00 84.71           C  
ATOM   3310  HB  THR A 211       7.704  12.029   0.295  1.00 84.71           H  
ATOM   3311  O   THR A 211       5.029  10.961   1.405  1.00 84.71           O  
ATOM   3312  CG2 THR A 211       9.196  12.832   1.615  1.00 84.71           C  
ATOM   3313 HG21 THR A 211       9.833  13.095   0.771  1.00 84.71           H  
ATOM   3314 HG22 THR A 211       8.638  13.714   1.931  1.00 84.71           H  
ATOM   3315 HG23 THR A 211       9.825  12.500   2.441  1.00 84.71           H  
ATOM   3316  OG1 THR A 211       9.014  10.584   0.933  1.00 84.71           O  
ATOM   3317  HG1 THR A 211       9.497  10.784   0.128  1.00 84.71           H  
ATOM   3318  N   MET A 212       6.355   9.209   1.827  1.00 88.40           N  
ATOM   3319  H   MET A 212       7.219   8.902   2.252  1.00 88.40           H  
ATOM   3320  CA  MET A 212       5.415   8.196   1.363  1.00 88.40           C  
ATOM   3321  HA  MET A 212       4.963   8.533   0.431  1.00 88.40           H  
ATOM   3322  C   MET A 212       4.283   7.966   2.371  1.00 88.40           C  
ATOM   3323  CB  MET A 212       6.207   6.927   1.079  1.00 88.40           C  
ATOM   3324  HB2 MET A 212       6.569   6.534   2.029  1.00 88.40           H  
ATOM   3325  HB3 MET A 212       7.068   7.175   0.457  1.00 88.40           H  
ATOM   3326  O   MET A 212       3.129   7.886   1.958  1.00 88.40           O  
ATOM   3327  CG  MET A 212       5.372   5.884   0.332  1.00 88.40           C  
ATOM   3328  HG2 MET A 212       5.017   6.316  -0.604  1.00 88.40           H  
ATOM   3329  HG3 MET A 212       4.505   5.608   0.932  1.00 88.40           H  
ATOM   3330  SD  MET A 212       6.309   4.390  -0.060  1.00 88.40           S  
ATOM   3331  CE  MET A 212       6.733   3.994   1.641  1.00 88.40           C  
ATOM   3332  HE1 MET A 212       5.898   4.342   2.249  1.00 88.40           H  
ATOM   3333  HE2 MET A 212       6.805   2.918   1.797  1.00 88.40           H  
ATOM   3334  HE3 MET A 212       7.660   4.490   1.930  1.00 88.40           H  
ATOM   3335  N   LYS A 213       4.581   7.970   3.680  1.00 88.61           N  
ATOM   3336  H   LYS A 213       5.554   8.011   3.948  1.00 88.61           H  
ATOM   3337  CA  LYS A 213       3.556   7.996   4.741  1.00 88.61           C  
ATOM   3338  HA  LYS A 213       2.972   7.076   4.724  1.00 88.61           H  
ATOM   3339  C   LYS A 213       2.574   9.148   4.534  1.00 88.61           C  
ATOM   3340  CB  LYS A 213       4.213   8.156   6.120  1.00 88.61           C  
ATOM   3341  HB2 LYS A 213       3.448   8.463   6.832  1.00 88.61           H  
ATOM   3342  HB3 LYS A 213       4.957   8.951   6.079  1.00 88.61           H  
ATOM   3343  O   LYS A 213       1.368   8.947   4.557  1.00 88.61           O  
ATOM   3344  CG  LYS A 213       4.865   6.879   6.652  1.00 88.61           C  
ATOM   3345  HG2 LYS A 213       5.665   6.576   5.977  1.00 88.61           H  
ATOM   3346  HG3 LYS A 213       4.116   6.090   6.722  1.00 88.61           H  
ATOM   3347  CD  LYS A 213       5.448   7.170   8.040  1.00 88.61           C  
ATOM   3348  HD2 LYS A 213       6.253   7.897   7.938  1.00 88.61           H  
ATOM   3349  HD3 LYS A 213       4.671   7.588   8.680  1.00 88.61           H  
ATOM   3350  CE  LYS A 213       5.993   5.909   8.700  1.00 88.61           C  
ATOM   3351  HE2 LYS A 213       5.164   5.226   8.888  1.00 88.61           H  
ATOM   3352  HE3 LYS A 213       6.678   5.396   8.026  1.00 88.61           H  
ATOM   3353  NZ  LYS A 213       6.677   6.222   9.978  1.00 88.61           N  
ATOM   3354  HZ1 LYS A 213       7.518   6.761   9.831  1.00 88.61           H  
ATOM   3355  HZ2 LYS A 213       6.954   5.348  10.402  1.00 88.61           H  
ATOM   3356  HZ3 LYS A 213       6.060   6.684  10.631  1.00 88.61           H  
ATOM   3357  N   SER A 214       3.088  10.351   4.268  1.00 84.48           N  
ATOM   3358  H   SER A 214       4.093  10.449   4.297  1.00 84.48           H  
ATOM   3359  CA  SER A 214       2.260  11.541   4.038  1.00 84.48           C  
ATOM   3360  HA  SER A 214       1.560  11.636   4.868  1.00 84.48           H  
ATOM   3361  C   SER A 214       1.445  11.471   2.741  1.00 84.48           C  
ATOM   3362  CB  SER A 214       3.154  12.782   4.003  1.00 84.48           C  
ATOM   3363  HB2 SER A 214       3.847  12.755   4.845  1.00 84.48           H  
ATOM   3364  HB3 SER A 214       3.731  12.789   3.078  1.00 84.48           H  
ATOM   3365  O   SER A 214       0.331  11.997   2.691  1.00 84.48           O  
ATOM   3366  OG  SER A 214       2.374  13.965   4.092  1.00 84.48           O  
ATOM   3367  HG  SER A 214       2.239  14.115   5.030  1.00 84.48           H  
ATOM   3368  N   ALA A 215       1.985  10.852   1.686  1.00 87.94           N  
ATOM   3369  H   ALA A 215       2.930  10.504   1.754  1.00 87.94           H  
ATOM   3370  CA  ALA A 215       1.290  10.671   0.410  1.00 87.94           C  
ATOM   3371  HA  ALA A 215       0.841  11.617   0.107  1.00 87.94           H  
ATOM   3372  C   ALA A 215       0.165   9.627   0.494  1.00 87.94           C  
ATOM   3373  CB  ALA A 215       2.322  10.264  -0.647  1.00 87.94           C  
ATOM   3374  HB1 ALA A 215       3.133  10.991  -0.677  1.00 87.94           H  
ATOM   3375  HB2 ALA A 215       1.849  10.222  -1.628  1.00 87.94           H  
ATOM   3376  HB3 ALA A 215       2.736   9.284  -0.410  1.00 87.94           H  
ATOM   3377  O   ALA A 215      -0.855   9.764  -0.178  1.00 87.94           O  
ATOM   3378  N   LEU A 216       0.350   8.602   1.330  1.00 91.70           N  
ATOM   3379  H   LEU A 216       1.239   8.543   1.807  1.00 91.70           H  
ATOM   3380  CA  LEU A 216      -0.534   7.444   1.451  1.00 91.70           C  
ATOM   3381  HA  LEU A 216      -1.366   7.560   0.756  1.00 91.70           H  
ATOM   3382  C   LEU A 216      -1.178   7.332   2.841  1.00 91.70           C  
ATOM   3383  CB  LEU A 216       0.236   6.167   1.055  1.00 91.70           C  
ATOM   3384  HB2 LEU A 216      -0.438   5.314   1.133  1.00 91.70           H  
ATOM   3385  HB3 LEU A 216       1.044   6.018   1.772  1.00 91.70           H  
ATOM   3386  O   LEU A 216      -1.564   6.238   3.234  1.00 91.70           O  
ATOM   3387  CG  LEU A 216       0.834   6.160  -0.364  1.00 91.70           C  
ATOM   3388  HG  LEU A 216       1.563   6.964  -0.460  1.00 91.70           H  
ATOM   3389  CD1 LEU A 216       1.550   4.830  -0.600  1.00 91.70           C  
ATOM   3390 HD11 LEU A 216       2.008   4.825  -1.589  1.00 91.70           H  
ATOM   3391 HD12 LEU A 216       0.844   4.003  -0.527  1.00 91.70           H  
ATOM   3392 HD13 LEU A 216       2.336   4.698   0.144  1.00 91.70           H  
ATOM   3393  CD2 LEU A 216      -0.231   6.323  -1.450  1.00 91.70           C  
ATOM   3394 HD21 LEU A 216      -0.989   5.546  -1.353  1.00 91.70           H  
ATOM   3395 HD22 LEU A 216       0.241   6.252  -2.430  1.00 91.70           H  
ATOM   3396 HD23 LEU A 216      -0.698   7.305  -1.376  1.00 91.70           H  
ATOM   3397  N   ALA A 217      -1.329   8.435   3.581  1.00 90.99           N  
ATOM   3398  H   ALA A 217      -0.913   9.287   3.233  1.00 90.99           H  
ATOM   3399  CA  ALA A 217      -1.755   8.424   4.989  1.00 90.99           C  
ATOM   3400  HA  ALA A 217      -0.966   7.967   5.586  1.00 90.99           H  
ATOM   3401  C   ALA A 217      -3.046   7.617   5.232  1.00 90.99           C  
ATOM   3402  CB  ALA A 217      -1.917   9.877   5.454  1.00 90.99           C  
ATOM   3403  HB1 ALA A 217      -2.185   9.891   6.511  1.00 90.99           H  
ATOM   3404  HB2 ALA A 217      -0.975  10.411   5.331  1.00 90.99           H  
ATOM   3405  HB3 ALA A 217      -2.698  10.378   4.882  1.00 90.99           H  
ATOM   3406  O   ALA A 217      -3.138   6.846   6.179  1.00 90.99           O  
ATOM   3407  N   GLN A 218      -4.019   7.721   4.322  1.00 89.41           N  
ATOM   3408  H   GLN A 218      -3.862   8.348   3.545  1.00 89.41           H  
ATOM   3409  CA  GLN A 218      -5.296   6.997   4.396  1.00 89.41           C  
ATOM   3410  HA  GLN A 218      -5.661   7.040   5.422  1.00 89.41           H  
ATOM   3411  C   GLN A 218      -5.207   5.506   4.023  1.00 89.41           C  
ATOM   3412  CB  GLN A 218      -6.315   7.684   3.480  1.00 89.41           C  
ATOM   3413  HB2 GLN A 218      -7.245   7.117   3.501  1.00 89.41           H  
ATOM   3414  HB3 GLN A 218      -5.937   7.680   2.457  1.00 89.41           H  
ATOM   3415  O   GLN A 218      -6.212   4.804   4.107  1.00 89.41           O  
ATOM   3416  CG  GLN A 218      -6.623   9.127   3.904  1.00 89.41           C  
ATOM   3417  HG2 GLN A 218      -5.720   9.735   3.846  1.00 89.41           H  
ATOM   3418  HG3 GLN A 218      -6.973   9.134   4.936  1.00 89.41           H  
ATOM   3419  CD  GLN A 218      -7.689   9.772   3.028  1.00 89.41           C  
ATOM   3420  NE2 GLN A 218      -8.051  11.005   3.292  1.00 89.41           N  
ATOM   3421 HE21 GLN A 218      -7.636  11.513   4.060  1.00 89.41           H  
ATOM   3422 HE22 GLN A 218      -8.725  11.449   2.685  1.00 89.41           H  
ATOM   3423  OE1 GLN A 218      -8.245   9.173   2.118  1.00 89.41           O  
ATOM   3424  N   SER A 219      -4.049   5.045   3.546  1.00 90.78           N  
ATOM   3425  H   SER A 219      -3.265   5.681   3.529  1.00 90.78           H  
ATOM   3426  CA  SER A 219      -3.736   3.640   3.245  1.00 90.78           C  
ATOM   3427  HA  SER A 219      -4.659   3.062   3.264  1.00 90.78           H  
ATOM   3428  C   SER A 219      -2.812   3.000   4.288  1.00 90.78           C  
ATOM   3429  CB  SER A 219      -3.094   3.509   1.852  1.00 90.78           C  
ATOM   3430  HB2 SER A 219      -2.095   3.943   1.882  1.00 90.78           H  
ATOM   3431  HB3 SER A 219      -3.002   2.455   1.591  1.00 90.78           H  
ATOM   3432  O   SER A 219      -2.428   1.844   4.133  1.00 90.78           O  
ATOM   3433  OG  SER A 219      -3.858   4.178   0.858  1.00 90.78           O  
ATOM   3434  HG  SER A 219      -4.373   4.836   1.330  1.00 90.78           H  
ATOM   3435  N   MET A 220      -2.413   3.748   5.321  1.00 91.95           N  
ATOM   3436  H   MET A 220      -2.796   4.675   5.437  1.00 91.95           H  
ATOM   3437  CA  MET A 220      -1.626   3.214   6.431  1.00 91.95           C  
ATOM   3438  HA  MET A 220      -0.872   2.528   6.045  1.00 91.95           H  
ATOM   3439  C   MET A 220      -2.529   2.416   7.376  1.00 91.95           C  
ATOM   3440  CB  MET A 220      -0.903   4.344   7.176  1.00 91.95           C  
ATOM   3441  HB2 MET A 220      -1.648   4.968   7.669  1.00 91.95           H  
ATOM   3442  HB3 MET A 220      -0.274   3.898   7.946  1.00 91.95           H  
ATOM   3443  O   MET A 220      -3.721   2.702   7.492  1.00 91.95           O  
ATOM   3444  CG  MET A 220      -0.021   5.249   6.303  1.00 91.95           C  
ATOM   3445  HG2 MET A 220       0.333   6.053   6.948  1.00 91.95           H  
ATOM   3446  HG3 MET A 220      -0.635   5.711   5.530  1.00 91.95           H  
ATOM   3447  SD  MET A 220       1.451   4.521   5.523  1.00 91.95           S  
ATOM   3448  CE  MET A 220       0.763   3.784   4.015  1.00 91.95           C  
ATOM   3449  HE1 MET A 220       1.567   3.591   3.304  1.00 91.95           H  
ATOM   3450  HE2 MET A 220       0.046   4.467   3.560  1.00 91.95           H  
ATOM   3451  HE3 MET A 220       0.268   2.843   4.252  1.00 91.95           H  
ATOM   3452  N   GLY A 221      -1.954   1.421   8.050  1.00 91.95           N  
ATOM   3453  H   GLY A 221      -0.960   1.274   7.950  1.00 91.95           H  
ATOM   3454  CA  GLY A 221      -2.663   0.619   9.042  1.00 91.95           C  
ATOM   3455  HA2 GLY A 221      -2.031  -0.209   9.361  1.00 91.95           H  
ATOM   3456  HA3 GLY A 221      -3.560   0.206   8.580  1.00 91.95           H  
ATOM   3457  C   GLY A 221      -3.069   1.447  10.270  1.00 91.95           C  
ATOM   3458  O   GLY A 221      -2.464   2.494  10.539  1.00 91.95           O  
ATOM   3459  N   PRO A 222      -4.091   1.015  11.027  1.00 92.88           N  
ATOM   3460  CA  PRO A 222      -4.656   1.824  12.102  1.00 92.88           C  
ATOM   3461  HA  PRO A 222      -4.967   2.787  11.695  1.00 92.88           H  
ATOM   3462  C   PRO A 222      -3.657   2.105  13.231  1.00 92.88           C  
ATOM   3463  CB  PRO A 222      -5.904   1.075  12.570  1.00 92.88           C  
ATOM   3464  HB2 PRO A 222      -6.051   1.155  13.648  1.00 92.88           H  
ATOM   3465  HB3 PRO A 222      -6.772   1.463  12.036  1.00 92.88           H  
ATOM   3466  O   PRO A 222      -3.675   3.209  13.770  1.00 92.88           O  
ATOM   3467  CG  PRO A 222      -5.655  -0.369  12.153  1.00 92.88           C  
ATOM   3468  HG2 PRO A 222      -6.582  -0.915  11.980  1.00 92.88           H  
ATOM   3469  HG3 PRO A 222      -5.082  -0.848  12.947  1.00 92.88           H  
ATOM   3470  CD  PRO A 222      -4.827  -0.233  10.876  1.00 92.88           C  
ATOM   3471  HD2 PRO A 222      -4.160  -1.087  10.763  1.00 92.88           H  
ATOM   3472  HD3 PRO A 222      -5.495  -0.159  10.018  1.00 92.88           H  
ATOM   3473  N   VAL A 223      -2.716   1.196  13.523  1.00 93.94           N  
ATOM   3474  H   VAL A 223      -2.710   0.319  13.023  1.00 93.94           H  
ATOM   3475  CA  VAL A 223      -1.638   1.475  14.493  1.00 93.94           C  
ATOM   3476  HA  VAL A 223      -2.088   1.794  15.433  1.00 93.94           H  
ATOM   3477  C   VAL A 223      -0.771   2.628  13.999  1.00 93.94           C  
ATOM   3478  CB  VAL A 223      -0.784   0.225  14.779  1.00 93.94           C  
ATOM   3479  HB  VAL A 223      -0.473  -0.210  13.829  1.00 93.94           H  
ATOM   3480  O   VAL A 223      -0.568   3.595  14.729  1.00 93.94           O  
ATOM   3481  CG1 VAL A 223       0.476   0.528  15.600  1.00 93.94           C  
ATOM   3482 HG11 VAL A 223       0.209   1.076  16.504  1.00 93.94           H  
ATOM   3483 HG12 VAL A 223       0.973  -0.401  15.878  1.00 93.94           H  
ATOM   3484 HG13 VAL A 223       1.181   1.119  15.015  1.00 93.94           H  
ATOM   3485  CG2 VAL A 223      -1.613  -0.816  15.527  1.00 93.94           C  
ATOM   3486 HG21 VAL A 223      -1.899  -0.433  16.506  1.00 93.94           H  
ATOM   3487 HG22 VAL A 223      -1.042  -1.737  15.646  1.00 93.94           H  
ATOM   3488 HG23 VAL A 223      -2.521  -1.036  14.966  1.00 93.94           H  
ATOM   3489  N   THR A 224      -0.325   2.589  12.741  1.00 93.94           N  
ATOM   3490  H   THR A 224      -0.538   1.782  12.172  1.00 93.94           H  
ATOM   3491  CA  THR A 224       0.461   3.671  12.130  1.00 93.94           C  
ATOM   3492  HA  THR A 224       1.418   3.748  12.646  1.00 93.94           H  
ATOM   3493  C   THR A 224      -0.255   5.012  12.231  1.00 93.94           C  
ATOM   3494  CB  THR A 224       0.723   3.385  10.647  1.00 93.94           C  
ATOM   3495  HB  THR A 224      -0.220   3.407  10.101  1.00 93.94           H  
ATOM   3496  O   THR A 224       0.357   6.015  12.587  1.00 93.94           O  
ATOM   3497  CG2 THR A 224       1.684   4.400  10.024  1.00 93.94           C  
ATOM   3498 HG21 THR A 224       2.547   4.533  10.676  1.00 93.94           H  
ATOM   3499 HG22 THR A 224       2.015   4.040   9.049  1.00 93.94           H  
ATOM   3500 HG23 THR A 224       1.179   5.357   9.892  1.00 93.94           H  
ATOM   3501  OG1 THR A 224       1.293   2.112  10.511  1.00 93.94           O  
ATOM   3502  HG1 THR A 224       1.119   1.790   9.624  1.00 93.94           H  
ATOM   3503  N   VAL A 225      -1.556   5.042  11.946  1.00 94.07           N  
ATOM   3504  H   VAL A 225      -2.011   4.178  11.688  1.00 94.07           H  
ATOM   3505  CA  VAL A 225      -2.355   6.268  12.027  1.00 94.07           C  
ATOM   3506  HA  VAL A 225      -1.877   7.041  11.425  1.00 94.07           H  
ATOM   3507  C   VAL A 225      -2.411   6.799  13.461  1.00 94.07           C  
ATOM   3508  CB  VAL A 225      -3.760   6.017  11.459  1.00 94.07           C  
ATOM   3509  HB  VAL A 225      -4.203   5.150  11.948  1.00 94.07           H  
ATOM   3510  O   VAL A 225      -2.168   7.989  13.669  1.00 94.07           O  
ATOM   3511  CG1 VAL A 225      -4.687   7.214  11.676  1.00 94.07           C  
ATOM   3512 HG11 VAL A 225      -4.884   7.352  12.740  1.00 94.07           H  
ATOM   3513 HG12 VAL A 225      -5.635   7.011  11.179  1.00 94.07           H  
ATOM   3514 HG13 VAL A 225      -4.239   8.122  11.272  1.00 94.07           H  
ATOM   3515  CG2 VAL A 225      -3.689   5.747   9.948  1.00 94.07           C  
ATOM   3516 HG21 VAL A 225      -3.080   4.865   9.750  1.00 94.07           H  
ATOM   3517 HG22 VAL A 225      -4.689   5.550   9.560  1.00 94.07           H  
ATOM   3518 HG23 VAL A 225      -3.256   6.602   9.429  1.00 94.07           H  
ATOM   3519  N   LEU A 226      -2.667   5.932  14.447  1.00 94.45           N  
ATOM   3520  H   LEU A 226      -2.842   4.966  14.212  1.00 94.45           H  
ATOM   3521  CA  LEU A 226      -2.725   6.320  15.859  1.00 94.45           C  
ATOM   3522  HA  LEU A 226      -3.461   7.115  15.972  1.00 94.45           H  
ATOM   3523  C   LEU A 226      -1.392   6.889  16.354  1.00 94.45           C  
ATOM   3524  CB  LEU A 226      -3.134   5.116  16.730  1.00 94.45           C  
ATOM   3525  HB2 LEU A 226      -2.481   4.275  16.493  1.00 94.45           H  
ATOM   3526  HB3 LEU A 226      -2.970   5.372  17.777  1.00 94.45           H  
ATOM   3527  O   LEU A 226      -1.380   7.956  16.974  1.00 94.45           O  
ATOM   3528  CG  LEU A 226      -4.597   4.669  16.577  1.00 94.45           C  
ATOM   3529  HG  LEU A 226      -4.837   4.524  15.524  1.00 94.45           H  
ATOM   3530  CD1 LEU A 226      -4.818   3.357  17.324  1.00 94.45           C  
ATOM   3531 HD11 LEU A 226      -5.849   3.026  17.199  1.00 94.45           H  
ATOM   3532 HD12 LEU A 226      -4.613   3.483  18.388  1.00 94.45           H  
ATOM   3533 HD13 LEU A 226      -4.156   2.592  16.918  1.00 94.45           H  
ATOM   3534  CD2 LEU A 226      -5.575   5.689  17.146  1.00 94.45           C  
ATOM   3535 HD21 LEU A 226      -5.427   5.793  18.221  1.00 94.45           H  
ATOM   3536 HD22 LEU A 226      -6.591   5.344  16.951  1.00 94.45           H  
ATOM   3537 HD23 LEU A 226      -5.436   6.661  16.673  1.00 94.45           H  
ATOM   3538  N   VAL A 227      -0.265   6.223  16.066  1.00 92.43           N  
ATOM   3539  H   VAL A 227      -0.334   5.338  15.584  1.00 92.43           H  
ATOM   3540  CA  VAL A 227       1.047   6.693  16.548  1.00 92.43           C  
ATOM   3541  HA  VAL A 227       0.942   6.909  17.611  1.00 92.43           H  
ATOM   3542  C   VAL A 227       1.458   7.999  15.875  1.00 92.43           C  
ATOM   3543  CB  VAL A 227       2.180   5.650  16.429  1.00 92.43           C  
ATOM   3544  HB  VAL A 227       2.961   5.965  17.121  1.00 92.43           H  
ATOM   3545  O   VAL A 227       1.996   8.885  16.531  1.00 92.43           O  
ATOM   3546  CG1 VAL A 227       1.760   4.239  16.841  1.00 92.43           C  
ATOM   3547 HG11 VAL A 227       1.424   3.654  15.984  1.00 92.43           H  
ATOM   3548 HG12 VAL A 227       2.626   3.731  17.266  1.00 92.43           H  
ATOM   3549 HG13 VAL A 227       0.982   4.274  17.604  1.00 92.43           H  
ATOM   3550  CG2 VAL A 227       2.830   5.562  15.044  1.00 92.43           C  
ATOM   3551 HG21 VAL A 227       3.361   6.484  14.809  1.00 92.43           H  
ATOM   3552 HG22 VAL A 227       2.064   5.370  14.293  1.00 92.43           H  
ATOM   3553 HG23 VAL A 227       3.536   4.731  15.017  1.00 92.43           H  
ATOM   3554  N   GLN A 228       1.184   8.145  14.574  1.00 92.21           N  
ATOM   3555  H   GLN A 228       0.719   7.393  14.086  1.00 92.21           H  
ATOM   3556  CA  GLN A 228       1.548   9.346  13.827  1.00 92.21           C  
ATOM   3557  HA  GLN A 228       2.587   9.598  14.039  1.00 92.21           H  
ATOM   3558  C   GLN A 228       0.709  10.544  14.271  1.00 92.21           C  
ATOM   3559  CB  GLN A 228       1.403   9.094  12.322  1.00 92.21           C  
ATOM   3560  HB2 GLN A 228       0.399   8.722  12.116  1.00 92.21           H  
ATOM   3561  HB3 GLN A 228       1.525  10.045  11.804  1.00 92.21           H  
ATOM   3562  O   GLN A 228       1.250  11.637  14.407  1.00 92.21           O  
ATOM   3563  CG  GLN A 228       2.439   8.093  11.777  1.00 92.21           C  
ATOM   3564  HG2 GLN A 228       2.471   7.208  12.412  1.00 92.21           H  
ATOM   3565  HG3 GLN A 228       2.136   7.772  10.780  1.00 92.21           H  
ATOM   3566  CD  GLN A 228       3.851   8.654  11.685  1.00 92.21           C  
ATOM   3567  NE2 GLN A 228       4.873   7.903  12.043  1.00 92.21           N  
ATOM   3568 HE21 GLN A 228       5.717   8.433  12.203  1.00 92.21           H  
ATOM   3569 HE22 GLN A 228       4.724   7.073  12.599  1.00 92.21           H  
ATOM   3570  OE1 GLN A 228       4.096   9.765  11.249  1.00 92.21           O  
ATOM   3571  N   LEU A 229      -0.579  10.337  14.569  1.00 92.39           N  
ATOM   3572  H   LEU A 229      -0.987   9.428  14.399  1.00 92.39           H  
ATOM   3573  CA  LEU A 229      -1.412  11.375  15.165  1.00 92.39           C  
ATOM   3574  HA  LEU A 229      -1.290  12.277  14.564  1.00 92.39           H  
ATOM   3575  C   LEU A 229      -0.967  11.721  16.592  1.00 92.39           C  
ATOM   3576  CB  LEU A 229      -2.883  10.936  15.120  1.00 92.39           C  
ATOM   3577  HB2 LEU A 229      -3.009  10.059  15.755  1.00 92.39           H  
ATOM   3578  HB3 LEU A 229      -3.143  10.650  14.101  1.00 92.39           H  
ATOM   3579  O   LEU A 229      -0.889  12.898  16.922  1.00 92.39           O  
ATOM   3580  CG  LEU A 229      -3.848  12.039  15.589  1.00 92.39           C  
ATOM   3581  HG  LEU A 229      -3.608  12.344  16.608  1.00 92.39           H  
ATOM   3582  CD1 LEU A 229      -3.816  13.255  14.669  1.00 92.39           C  
ATOM   3583 HD11 LEU A 229      -4.590  13.957  14.979  1.00 92.39           H  
ATOM   3584 HD12 LEU A 229      -3.998  12.953  13.638  1.00 92.39           H  
ATOM   3585 HD13 LEU A 229      -2.848  13.750  14.745  1.00 92.39           H  
ATOM   3586  CD2 LEU A 229      -5.270  11.501  15.576  1.00 92.39           C  
ATOM   3587 HD21 LEU A 229      -5.954  12.257  15.960  1.00 92.39           H  
ATOM   3588 HD22 LEU A 229      -5.312  10.627  16.227  1.00 92.39           H  
ATOM   3589 HD23 LEU A 229      -5.559  11.217  14.564  1.00 92.39           H  
ATOM   3590  N   SER A 230      -0.620  10.721  17.411  1.00 91.39           N  
ATOM   3591  H   SER A 230      -0.725   9.773  17.077  1.00 91.39           H  
ATOM   3592  CA  SER A 230      -0.136  10.940  18.786  1.00 91.39           C  
ATOM   3593  HA  SER A 230      -0.902  11.470  19.353  1.00 91.39           H  
ATOM   3594  C   SER A 230       1.146  11.782  18.834  1.00 91.39           C  
ATOM   3595  CB  SER A 230       0.157   9.608  19.490  1.00 91.39           C  
ATOM   3596  HB2 SER A 230       0.963   9.089  18.972  1.00 91.39           H  
ATOM   3597  HB3 SER A 230       0.488   9.818  20.506  1.00 91.39           H  
ATOM   3598  O   SER A 230       1.380  12.502  19.799  1.00 91.39           O  
ATOM   3599  OG  SER A 230      -0.982   8.769  19.552  1.00 91.39           O  
ATOM   3600  HG  SER A 230      -1.228   8.529  18.656  1.00 91.39           H  
ATOM   3601  N   GLU A 231       1.996  11.681  17.808  1.00 88.31           N  
ATOM   3602  H   GLU A 231       1.774  11.027  17.072  1.00 88.31           H  
ATOM   3603  CA  GLU A 231       3.250  12.440  17.697  1.00 88.31           C  
ATOM   3604  HA  GLU A 231       3.563  12.762  18.690  1.00 88.31           H  
ATOM   3605  C   GLU A 231       3.126  13.722  16.858  1.00 88.31           C  
ATOM   3606  CB  GLU A 231       4.356  11.544  17.118  1.00 88.31           C  
ATOM   3607  HB2 GLU A 231       5.259  12.134  16.963  1.00 88.31           H  
ATOM   3608  HB3 GLU A 231       4.033  11.175  16.144  1.00 88.31           H  
ATOM   3609  O   GLU A 231       4.109  14.453  16.712  1.00 88.31           O  
ATOM   3610  CG  GLU A 231       4.723  10.342  17.995  1.00 88.31           C  
ATOM   3611  HG2 GLU A 231       5.457   9.746  17.451  1.00 88.31           H  
ATOM   3612  HG3 GLU A 231       3.843   9.715  18.137  1.00 88.31           H  
ATOM   3613  CD  GLU A 231       5.309  10.686  19.374  1.00 88.31           C  
ATOM   3614  OE1 GLU A 231       5.311   9.760  20.223  1.00 88.31           O  
ATOM   3615  OE2 GLU A 231       5.819  11.802  19.621  1.00 88.31           O  
ATOM   3616  N   ALA A 232       1.957  14.018  16.283  1.00 85.52           N  
ATOM   3617  H   ALA A 232       1.153  13.436  16.471  1.00 85.52           H  
ATOM   3618  CA  ALA A 232       1.777  15.181  15.423  1.00 85.52           C  
ATOM   3619  HA  ALA A 232       2.604  15.210  14.713  1.00 85.52           H  
ATOM   3620  C   ALA A 232       1.815  16.475  16.255  1.00 85.52           C  
ATOM   3621  CB  ALA A 232       0.482  15.030  14.614  1.00 85.52           C  
ATOM   3622  HB1 ALA A 232       0.367  15.890  13.955  1.00 85.52           H  
ATOM   3623  HB2 ALA A 232       0.518  14.120  14.015  1.00 85.52           H  
ATOM   3624  HB3 ALA A 232      -0.373  14.984  15.288  1.00 85.52           H  
ATOM   3625  O   ALA A 232       0.831  16.860  16.875  1.00 85.52           O  
ATOM   3626  N   ARG A 233       2.967  17.159  16.260  1.00 66.34           N  
ATOM   3627  H   ARG A 233       3.767  16.696  15.852  1.00 66.34           H  
ATOM   3628  CA  ARG A 233       3.171  18.426  16.993  1.00 66.34           C  
ATOM   3629  HA  ARG A 233       2.460  18.472  17.818  1.00 66.34           H  
ATOM   3630  C   ARG A 233       2.892  19.685  16.171  1.00 66.34           C  
ATOM   3631  CB  ARG A 233       4.593  18.481  17.574  1.00 66.34           C  
ATOM   3632  HB2 ARG A 233       5.318  18.439  16.761  1.00 66.34           H  
ATOM   3633  HB3 ARG A 233       4.718  19.430  18.096  1.00 66.34           H  
ATOM   3634  O   ARG A 233       2.877  20.772  16.734  1.00 66.34           O  
ATOM   3635  CG  ARG A 233       4.868  17.345  18.565  1.00 66.34           C  
ATOM   3636  HG2 ARG A 233       4.095  17.332  19.333  1.00 66.34           H  
ATOM   3637  HG3 ARG A 233       4.860  16.392  18.036  1.00 66.34           H  
ATOM   3638  CD  ARG A 233       6.236  17.529  19.219  1.00 66.34           C  
ATOM   3639  HD2 ARG A 233       6.207  18.424  19.841  1.00 66.34           H  
ATOM   3640  HD3 ARG A 233       6.984  17.661  18.438  1.00 66.34           H  
ATOM   3641  NE  ARG A 233       6.586  16.351  20.030  1.00 66.34           N  
ATOM   3642  HE  ARG A 233       6.029  15.523  19.870  1.00 66.34           H  
ATOM   3643  NH1 ARG A 233       8.417  17.240  21.090  1.00 66.34           N  
ATOM   3644 HH11 ARG A 233       9.218  17.131  21.695  1.00 66.34           H  
ATOM   3645 HH12 ARG A 233       8.252  18.111  20.606  1.00 66.34           H  
ATOM   3646  NH2 ARG A 233       7.830  15.109  21.457  1.00 66.34           N  
ATOM   3647 HH21 ARG A 233       7.277  14.307  21.189  1.00 66.34           H  
ATOM   3648 HH22 ARG A 233       8.654  14.985  22.029  1.00 66.34           H  
ATOM   3649  CZ  ARG A 233       7.605  16.243  20.857  1.00 66.34           C  
ATOM   3650  N   ASP A 234       2.729  19.548  14.855  1.00 62.81           N  
ATOM   3651  H   ASP A 234       2.669  18.612  14.481  1.00 62.81           H  
ATOM   3652  CA  ASP A 234       2.669  20.670  13.915  1.00 62.81           C  
ATOM   3653  HA  ASP A 234       2.723  21.603  14.475  1.00 62.81           H  
ATOM   3654  C   ASP A 234       1.347  20.673  13.130  1.00 62.81           C  
ATOM   3655  CB  ASP A 234       3.905  20.617  13.001  1.00 62.81           C  
ATOM   3656  HB2 ASP A 234       3.790  19.804  12.284  1.00 62.81           H  
ATOM   3657  HB3 ASP A 234       4.782  20.404  13.613  1.00 62.81           H  
ATOM   3658  O   ASP A 234       0.974  19.673  12.500  1.00 62.81           O  
ATOM   3659  CG  ASP A 234       4.166  21.925  12.252  1.00 62.81           C  
ATOM   3660  OD1 ASP A 234       3.317  22.839  12.353  1.00 62.81           O  
ATOM   3661  OD2 ASP A 234       5.194  21.959  11.542  1.00 62.81           O  
ATOM   3662  N   ASN A 235       0.643  21.811  13.149  1.00 57.60           N  
ATOM   3663  H   ASN A 235       1.075  22.606  13.597  1.00 57.60           H  
ATOM   3664  CA  ASN A 235      -0.691  21.971  12.563  1.00 57.60           C  
ATOM   3665  HA  ASN A 235      -1.360  21.238  13.014  1.00 57.60           H  
ATOM   3666  C   ASN A 235      -0.704  21.703  11.049  1.00 57.60           C  
ATOM   3667  CB  ASN A 235      -1.219  23.387  12.882  1.00 57.60           C  
ATOM   3668  HB2 ASN A 235      -0.440  24.123  12.681  1.00 57.60           H  
ATOM   3669  HB3 ASN A 235      -2.066  23.604  12.231  1.00 57.60           H  
ATOM   3670  O   ASN A 235      -1.712  21.231  10.521  1.00 57.60           O  
ATOM   3671  CG  ASN A 235      -1.713  23.552  14.311  1.00 57.60           C  
ATOM   3672  ND2 ASN A 235      -1.901  24.769  14.765  1.00 57.60           N  
ATOM   3673 HD21 ASN A 235      -1.681  25.577  14.201  1.00 57.60           H  
ATOM   3674 HD22 ASN A 235      -2.211  24.836  15.724  1.00 57.60           H  
ATOM   3675  OD1 ASN A 235      -1.968  22.603  15.029  1.00 57.60           O  
ATOM   3676  N   GLN A 236       0.410  21.944  10.344  1.00 58.24           N  
ATOM   3677  H   GLN A 236       1.213  22.312  10.833  1.00 58.24           H  
ATOM   3678  CA  GLN A 236       0.470  21.807   8.883  1.00 58.24           C  
ATOM   3679  HA  GLN A 236      -0.382  22.345   8.467  1.00 58.24           H  
ATOM   3680  C   GLN A 236       0.364  20.347   8.401  1.00 58.24           C  
ATOM   3681  CB  GLN A 236       1.757  22.478   8.372  1.00 58.24           C  
ATOM   3682  HB2 GLN A 236       1.862  23.455   8.843  1.00 58.24           H  
ATOM   3683  HB3 GLN A 236       2.618  21.868   8.644  1.00 58.24           H  
ATOM   3684  O   GLN A 236      -0.205  20.083   7.340  1.00 58.24           O  
ATOM   3685  CG  GLN A 236       1.718  22.678   6.847  1.00 58.24           C  
ATOM   3686  HG2 GLN A 236       1.627  21.713   6.349  1.00 58.24           H  
ATOM   3687  HG3 GLN A 236       0.843  23.278   6.595  1.00 58.24           H  
ATOM   3688  CD  GLN A 236       2.958  23.367   6.285  1.00 58.24           C  
ATOM   3689  NE2 GLN A 236       2.875  23.929   5.099  1.00 58.24           N  
ATOM   3690 HE21 GLN A 236       3.695  24.442   4.810  1.00 58.24           H  
ATOM   3691 HE22 GLN A 236       1.985  24.007   4.627  1.00 58.24           H  
ATOM   3692  OE1 GLN A 236       4.033  23.385   6.855  1.00 58.24           O  
ATOM   3693  N   TYR A 237       0.884  19.383   9.170  1.00 64.02           N  
ATOM   3694  H   TYR A 237       1.311  19.662  10.042  1.00 64.02           H  
ATOM   3695  CA  TYR A 237       0.906  17.960   8.789  1.00 64.02           C  
ATOM   3696  HA  TYR A 237       0.568  17.867   7.757  1.00 64.02           H  
ATOM   3697  C   TYR A 237      -0.052  17.091   9.614  1.00 64.02           C  
ATOM   3698  CB  TYR A 237       2.347  17.437   8.831  1.00 64.02           C  
ATOM   3699  HB2 TYR A 237       2.344  16.376   8.578  1.00 64.02           H  
ATOM   3700  HB3 TYR A 237       2.730  17.530   9.847  1.00 64.02           H  
ATOM   3701  O   TYR A 237      -0.412  15.997   9.172  1.00 64.02           O  
ATOM   3702  CG  TYR A 237       3.277  18.156   7.870  1.00 64.02           C  
ATOM   3703  CD1 TYR A 237       3.236  17.862   6.491  1.00 64.02           C  
ATOM   3704  HD1 TYR A 237       2.547  17.115   6.127  1.00 64.02           H  
ATOM   3705  CD2 TYR A 237       4.145  19.157   8.348  1.00 64.02           C  
ATOM   3706  HD2 TYR A 237       4.165  19.414   9.396  1.00 64.02           H  
ATOM   3707  CE1 TYR A 237       4.070  18.561   5.595  1.00 64.02           C  
ATOM   3708  HE1 TYR A 237       4.037  18.365   4.534  1.00 64.02           H  
ATOM   3709  CE2 TYR A 237       4.966  19.868   7.454  1.00 64.02           C  
ATOM   3710  HE2 TYR A 237       5.594  20.663   7.829  1.00 64.02           H  
ATOM   3711  OH  TYR A 237       5.714  20.260   5.208  1.00 64.02           O  
ATOM   3712  HH  TYR A 237       6.107  21.014   5.654  1.00 64.02           H  
ATOM   3713  CZ  TYR A 237       4.933  19.569   6.077  1.00 64.02           C  
ATOM   3714  N   ALA A 238      -0.518  17.593  10.761  1.00 80.61           N  
ATOM   3715  H   ALA A 238      -0.137  18.468  11.091  1.00 80.61           H  
ATOM   3716  CA  ALA A 238      -1.503  16.950  11.628  1.00 80.61           C  
ATOM   3717  HA  ALA A 238      -1.099  16.015  12.014  1.00 80.61           H  
ATOM   3718  C   ALA A 238      -2.829  16.631  10.916  1.00 80.61           C  
ATOM   3719  CB  ALA A 238      -1.745  17.906  12.800  1.00 80.61           C  
ATOM   3720  HB1 ALA A 238      -2.613  17.582  13.373  1.00 80.61           H  
ATOM   3721  HB2 ALA A 238      -0.874  17.934  13.454  1.00 80.61           H  
ATOM   3722  HB3 ALA A 238      -1.945  18.913  12.434  1.00 80.61           H  
ATOM   3723  O   ALA A 238      -3.385  15.547  11.101  1.00 80.61           O  
ATOM   3724  N   GLY A 239      -3.314  17.535  10.054  1.00 84.70           N  
ATOM   3725  H   GLY A 239      -2.831  18.418   9.978  1.00 84.70           H  
ATOM   3726  CA  GLY A 239      -4.617  17.391   9.390  1.00 84.70           C  
ATOM   3727  HA2 GLY A 239      -5.407  17.423  10.141  1.00 84.70           H  
ATOM   3728  HA3 GLY A 239      -4.761  18.227   8.706  1.00 84.70           H  
ATOM   3729  C   GLY A 239      -4.767  16.090   8.592  1.00 84.70           C  
ATOM   3730  O   GLY A 239      -5.807  15.439   8.652  1.00 84.70           O  
ATOM   3731  N   LYS A 240      -3.696  15.632   7.929  1.00 86.73           N  
ATOM   3732  H   LYS A 240      -2.837  16.158   8.000  1.00 86.73           H  
ATOM   3733  CA  LYS A 240      -3.718  14.369   7.170  1.00 86.73           C  
ATOM   3734  HA  LYS A 240      -4.562  14.385   6.481  1.00 86.73           H  
ATOM   3735  C   LYS A 240      -3.916  13.148   8.065  1.00 86.73           C  
ATOM   3736  CB  LYS A 240      -2.414  14.194   6.390  1.00 86.73           C  
ATOM   3737  HB2 LYS A 240      -1.571  14.241   7.080  1.00 86.73           H  
ATOM   3738  HB3 LYS A 240      -2.425  13.203   5.935  1.00 86.73           H  
ATOM   3739  O   LYS A 240      -4.596  12.203   7.668  1.00 86.73           O  
ATOM   3740  CG  LYS A 240      -2.232  15.239   5.285  1.00 86.73           C  
ATOM   3741  HG2 LYS A 240      -3.101  15.234   4.628  1.00 86.73           H  
ATOM   3742  HG3 LYS A 240      -2.109  16.230   5.722  1.00 86.73           H  
ATOM   3743  CD  LYS A 240      -0.983  14.865   4.488  1.00 86.73           C  
ATOM   3744  HD2 LYS A 240      -0.121  14.866   5.155  1.00 86.73           H  
ATOM   3745  HD3 LYS A 240      -1.116  13.860   4.087  1.00 86.73           H  
ATOM   3746  CE  LYS A 240      -0.734  15.835   3.336  1.00 86.73           C  
ATOM   3747  HE2 LYS A 240      -0.467  16.811   3.741  1.00 86.73           H  
ATOM   3748  HE3 LYS A 240      -1.656  15.946   2.765  1.00 86.73           H  
ATOM   3749  NZ  LYS A 240       0.343  15.301   2.471  1.00 86.73           N  
ATOM   3750  HZ1 LYS A 240       0.072  14.394   2.117  1.00 86.73           H  
ATOM   3751  HZ2 LYS A 240       1.183  15.135   3.008  1.00 86.73           H  
ATOM   3752  HZ3 LYS A 240       0.534  15.922   1.698  1.00 86.73           H  
ATOM   3753  N   TRP A 241      -3.313  13.159   9.251  1.00 91.29           N  
ATOM   3754  H   TRP A 241      -2.810  13.989   9.532  1.00 91.29           H  
ATOM   3755  CA  TRP A 241      -3.432  12.070  10.217  1.00 91.29           C  
ATOM   3756  HA  TRP A 241      -3.366  11.120   9.687  1.00 91.29           H  
ATOM   3757  C   TRP A 241      -4.790  12.082  10.914  1.00 91.29           C  
ATOM   3758  CB  TRP A 241      -2.265  12.135  11.205  1.00 91.29           C  
ATOM   3759  HB2 TRP A 241      -2.276  13.094  11.722  1.00 91.29           H  
ATOM   3760  HB3 TRP A 241      -2.401  11.352  11.952  1.00 91.29           H  
ATOM   3761  O   TRP A 241      -5.354  11.015  11.139  1.00 91.29           O  
ATOM   3762  CG  TRP A 241      -0.929  11.924  10.565  1.00 91.29           C  
ATOM   3763  CD1 TRP A 241       0.101  12.800  10.564  1.00 91.29           C  
ATOM   3764  HD1 TRP A 241       0.087  13.766  11.046  1.00 91.29           H  
ATOM   3765  CD2 TRP A 241      -0.455  10.747   9.845  1.00 91.29           C  
ATOM   3766  CE2 TRP A 241       0.887  10.985   9.423  1.00 91.29           C  
ATOM   3767  CE3 TRP A 241      -1.016   9.487   9.538  1.00 91.29           C  
ATOM   3768  HE3 TRP A 241      -2.014   9.257   9.878  1.00 91.29           H  
ATOM   3769  NE1 TRP A 241       1.181  12.243   9.906  1.00 91.29           N  
ATOM   3770  HE1 TRP A 241       2.102  12.657   9.921  1.00 91.29           H  
ATOM   3771  CH2 TRP A 241       1.042   8.781   8.432  1.00 91.29           C  
ATOM   3772  HH2 TRP A 241       1.598   8.007   7.923  1.00 91.29           H  
ATOM   3773  CZ2 TRP A 241       1.637  10.020   8.732  1.00 91.29           C  
ATOM   3774  HZ2 TRP A 241       2.668  10.219   8.478  1.00 91.29           H  
ATOM   3775  CZ3 TRP A 241      -0.278   8.517   8.836  1.00 91.29           C  
ATOM   3776  HZ3 TRP A 241      -0.723   7.555   8.629  1.00 91.29           H  
ATOM   3777  N   VAL A 242      -5.370  13.265  11.144  1.00 90.94           N  
ATOM   3778  H   VAL A 242      -4.832  14.104  10.981  1.00 90.94           H  
ATOM   3779  CA  VAL A 242      -6.771  13.399  11.572  1.00 90.94           C  
ATOM   3780  HA  VAL A 242      -6.913  12.845  12.500  1.00 90.94           H  
ATOM   3781  C   VAL A 242      -7.713  12.792  10.536  1.00 90.94           C  
ATOM   3782  CB  VAL A 242      -7.135  14.873  11.825  1.00 90.94           C  
ATOM   3783  HB  VAL A 242      -6.845  15.477  10.966  1.00 90.94           H  
ATOM   3784  O   VAL A 242      -8.566  11.982  10.888  1.00 90.94           O  
ATOM   3785  CG1 VAL A 242      -8.635  15.083  12.061  1.00 90.94           C  
ATOM   3786 HG11 VAL A 242      -9.172  14.907  11.129  1.00 90.94           H  
ATOM   3787 HG12 VAL A 242      -8.827  16.111  12.370  1.00 90.94           H  
ATOM   3788 HG13 VAL A 242      -9.000  14.398  12.826  1.00 90.94           H  
ATOM   3789  CG2 VAL A 242      -6.399  15.403  13.049  1.00 90.94           C  
ATOM   3790 HG21 VAL A 242      -6.669  14.828  13.935  1.00 90.94           H  
ATOM   3791 HG22 VAL A 242      -6.681  16.445  13.198  1.00 90.94           H  
ATOM   3792 HG23 VAL A 242      -5.320  15.347  12.899  1.00 90.94           H  
ATOM   3793  N   ASP A 243      -7.546  13.122   9.255  1.00 89.63           N  
ATOM   3794  H   ASP A 243      -6.894  13.857   9.023  1.00 89.63           H  
ATOM   3795  CA  ASP A 243      -8.391  12.572   8.191  1.00 89.63           C  
ATOM   3796  HA  ASP A 243      -9.437  12.746   8.441  1.00 89.63           H  
ATOM   3797  C   ASP A 243      -8.215  11.056   8.030  1.00 89.63           C  
ATOM   3798  CB  ASP A 243      -8.086  13.282   6.868  1.00 89.63           C  
ATOM   3799  HB2 ASP A 243      -7.012  13.260   6.685  1.00 89.63           H  
ATOM   3800  HB3 ASP A 243      -8.572  12.733   6.061  1.00 89.63           H  
ATOM   3801  O   ASP A 243      -9.186  10.339   7.771  1.00 89.63           O  
ATOM   3802  CG  ASP A 243      -8.589  14.728   6.815  1.00 89.63           C  
ATOM   3803  OD1 ASP A 243      -9.479  15.093   7.627  1.00 89.63           O  
ATOM   3804  OD2 ASP A 243      -8.123  15.420   5.884  1.00 89.63           O  
ATOM   3805  N   ALA A 244      -6.993  10.547   8.212  1.00 91.58           N  
ATOM   3806  H   ALA A 244      -6.229  11.183   8.390  1.00 91.58           H  
ATOM   3807  CA  ALA A 244      -6.729   9.113   8.229  1.00 91.58           C  
ATOM   3808  HA  ALA A 244      -7.150   8.675   7.324  1.00 91.58           H  
ATOM   3809  C   ALA A 244      -7.416   8.420   9.420  1.00 91.58           C  
ATOM   3810  CB  ALA A 244      -5.215   8.880   8.205  1.00 91.58           C  
ATOM   3811  HB1 ALA A 244      -4.774   9.376   7.340  1.00 91.58           H  
ATOM   3812  HB2 ALA A 244      -4.760   9.271   9.115  1.00 91.58           H  
ATOM   3813  HB3 ALA A 244      -5.014   7.810   8.139  1.00 91.58           H  
ATOM   3814  O   ALA A 244      -8.060   7.390   9.217  1.00 91.58           O  
ATOM   3815  N   LEU A 245      -7.356   9.007  10.624  1.00 94.06           N  
ATOM   3816  H   LEU A 245      -6.791   9.837  10.729  1.00 94.06           H  
ATOM   3817  CA  LEU A 245      -8.024   8.485  11.822  1.00 94.06           C  
ATOM   3818  HA  LEU A 245      -7.703   7.457  11.986  1.00 94.06           H  
ATOM   3819  C   LEU A 245      -9.542   8.465  11.631  1.00 94.06           C  
ATOM   3820  CB  LEU A 245      -7.638   9.334  13.050  1.00 94.06           C  
ATOM   3821  HB2 LEU A 245      -7.997  10.352  12.898  1.00 94.06           H  
ATOM   3822  HB3 LEU A 245      -6.553   9.378  13.143  1.00 94.06           H  
ATOM   3823  O   LEU A 245     -10.171   7.418  11.775  1.00 94.06           O  
ATOM   3824  CG  LEU A 245      -8.244   8.769  14.353  1.00 94.06           C  
ATOM   3825  HG  LEU A 245      -9.245   8.383  14.162  1.00 94.06           H  
ATOM   3826  CD1 LEU A 245      -7.376   7.643  14.899  1.00 94.06           C  
ATOM   3827 HD11 LEU A 245      -7.861   7.202  15.771  1.00 94.06           H  
ATOM   3828 HD12 LEU A 245      -7.222   6.871  14.146  1.00 94.06           H  
ATOM   3829 HD13 LEU A 245      -6.405   8.042  15.190  1.00 94.06           H  
ATOM   3830  CD2 LEU A 245      -8.382   9.830  15.437  1.00 94.06           C  
ATOM   3831 HD21 LEU A 245      -8.807  10.736  15.006  1.00 94.06           H  
ATOM   3832 HD22 LEU A 245      -9.044   9.464  16.221  1.00 94.06           H  
ATOM   3833 HD23 LEU A 245      -7.415  10.052  15.889  1.00 94.06           H  
ATOM   3834  N   ARG A 246     -10.119   9.606  11.235  1.00 89.40           N  
ATOM   3835  H   ARG A 246      -9.523  10.416  11.144  1.00 89.40           H  
ATOM   3836  CA  ARG A 246     -11.548   9.747  10.925  1.00 89.40           C  
ATOM   3837  HA  ARG A 246     -12.149   9.629  11.827  1.00 89.40           H  
ATOM   3838  C   ARG A 246     -12.002   8.696   9.938  1.00 89.40           C  
ATOM   3839  CB  ARG A 246     -11.804  11.112  10.288  1.00 89.40           C  
ATOM   3840  HB2 ARG A 246     -11.055  11.293   9.517  1.00 89.40           H  
ATOM   3841  HB3 ARG A 246     -12.786  11.110   9.815  1.00 89.40           H  
ATOM   3842  O   ARG A 246     -13.049   8.091  10.121  1.00 89.40           O  
ATOM   3843  CG  ARG A 246     -11.780  12.244  11.306  1.00 89.40           C  
ATOM   3844  HG2 ARG A 246     -12.671  12.177  11.930  1.00 89.40           H  
ATOM   3845  HG3 ARG A 246     -10.896  12.189  11.941  1.00 89.40           H  
ATOM   3846  CD  ARG A 246     -11.772  13.553  10.521  1.00 89.40           C  
ATOM   3847  HD2 ARG A 246     -12.555  13.526   9.763  1.00 89.40           H  
ATOM   3848  HD3 ARG A 246     -10.805  13.676  10.033  1.00 89.40           H  
ATOM   3849  NE  ARG A 246     -12.040  14.663  11.420  1.00 89.40           N  
ATOM   3850  HE  ARG A 246     -12.682  14.432  12.165  1.00 89.40           H  
ATOM   3851  NH1 ARG A 246     -11.414  16.395  10.051  1.00 89.40           N  
ATOM   3852 HH11 ARG A 246     -10.985  15.754   9.399  1.00 89.40           H  
ATOM   3853 HH12 ARG A 246     -11.301  17.385   9.884  1.00 89.40           H  
ATOM   3854  NH2 ARG A 246     -12.388  16.784  12.040  1.00 89.40           N  
ATOM   3855 HH21 ARG A 246     -12.915  16.374  12.798  1.00 89.40           H  
ATOM   3856 HH22 ARG A 246     -12.449  17.765  11.807  1.00 89.40           H  
ATOM   3857  CZ  ARG A 246     -11.935  15.941  11.160  1.00 89.40           C  
ATOM   3858  N   ARG A 247     -11.216   8.457   8.887  1.00 88.04           N  
ATOM   3859  H   ARG A 247     -10.380   9.013   8.781  1.00 88.04           H  
ATOM   3860  CA  ARG A 247     -11.531   7.420   7.912  1.00 88.04           C  
ATOM   3861  HA  ARG A 247     -12.545   7.597   7.552  1.00 88.04           H  
ATOM   3862  C   ARG A 247     -11.541   6.049   8.575  1.00 88.04           C  
ATOM   3863  CB  ARG A 247     -10.564   7.503   6.730  1.00 88.04           C  
ATOM   3864  HB2 ARG A 247     -10.592   8.512   6.318  1.00 88.04           H  
ATOM   3865  HB3 ARG A 247      -9.547   7.286   7.055  1.00 88.04           H  
ATOM   3866  O   ARG A 247     -12.597   5.416   8.569  1.00 88.04           O  
ATOM   3867  CG  ARG A 247     -10.985   6.510   5.649  1.00 88.04           C  
ATOM   3868  HG2 ARG A 247     -10.974   5.492   6.038  1.00 88.04           H  
ATOM   3869  HG3 ARG A 247     -11.996   6.756   5.324  1.00 88.04           H  
ATOM   3870  CD  ARG A 247     -10.035   6.589   4.459  1.00 88.04           C  
ATOM   3871  HD2 ARG A 247      -9.090   6.116   4.727  1.00 88.04           H  
ATOM   3872  HD3 ARG A 247      -9.847   7.637   4.227  1.00 88.04           H  
ATOM   3873  NE  ARG A 247     -10.640   5.892   3.316  1.00 88.04           N  
ATOM   3874  HE  ARG A 247     -10.971   4.958   3.514  1.00 88.04           H  
ATOM   3875  NH1 ARG A 247     -10.371   7.538   1.725  1.00 88.04           N  
ATOM   3876 HH11 ARG A 247     -10.517   7.896   0.792  1.00 88.04           H  
ATOM   3877 HH12 ARG A 247      -9.655   8.004   2.265  1.00 88.04           H  
ATOM   3878  NH2 ARG A 247     -11.652   5.780   1.291  1.00 88.04           N  
ATOM   3879 HH21 ARG A 247     -12.094   4.932   1.616  1.00 88.04           H  
ATOM   3880 HH22 ARG A 247     -12.038   6.290   0.509  1.00 88.04           H  
ATOM   3881  CZ  ARG A 247     -10.875   6.409   2.128  1.00 88.04           C  
ATOM   3882  N   ALA A 248     -10.406   5.623   9.131  1.00 89.75           N  
ATOM   3883  H   ALA A 248      -9.623   6.261   9.169  1.00 89.75           H  
ATOM   3884  CA  ALA A 248     -10.200   4.283   9.678  1.00 89.75           C  
ATOM   3885  HA  ALA A 248     -10.286   3.555   8.870  1.00 89.75           H  
ATOM   3886  C   ALA A 248     -11.247   3.921  10.744  1.00 89.75           C  
ATOM   3887  CB  ALA A 248      -8.773   4.205  10.235  1.00 89.75           C  
ATOM   3888  HB1 ALA A 248      -8.050   4.380   9.438  1.00 89.75           H  
ATOM   3889  HB2 ALA A 248      -8.595   3.215  10.655  1.00 89.75           H  
ATOM   3890  HB3 ALA A 248      -8.629   4.951  11.017  1.00 89.75           H  
ATOM   3891  O   ALA A 248     -11.814   2.829  10.698  1.00 89.75           O  
ATOM   3892  N   PHE A 249     -11.573   4.880  11.613  1.00 88.05           N  
ATOM   3893  H   PHE A 249     -11.043   5.739  11.574  1.00 88.05           H  
ATOM   3894  CA  PHE A 249     -12.428   4.715  12.786  1.00 88.05           C  
ATOM   3895  HA  PHE A 249     -12.669   3.659  12.910  1.00 88.05           H  
ATOM   3896  C   PHE A 249     -13.770   5.454  12.684  1.00 88.05           C  
ATOM   3897  CB  PHE A 249     -11.630   5.142  14.019  1.00 88.05           C  
ATOM   3898  HB2 PHE A 249     -12.273   5.104  14.898  1.00 88.05           H  
ATOM   3899  HB3 PHE A 249     -11.310   6.176  13.892  1.00 88.05           H  
ATOM   3900  O   PHE A 249     -14.397   5.748  13.691  1.00 88.05           O  
ATOM   3901  CG  PHE A 249     -10.421   4.280  14.295  1.00 88.05           C  
ATOM   3902  CD1 PHE A 249     -10.583   3.025  14.901  1.00 88.05           C  
ATOM   3903  HD1 PHE A 249     -11.571   2.641  15.108  1.00 88.05           H  
ATOM   3904  CD2 PHE A 249      -9.132   4.735  13.969  1.00 88.05           C  
ATOM   3905  HD2 PHE A 249      -9.012   5.691  13.480  1.00 88.05           H  
ATOM   3906  CE1 PHE A 249      -9.460   2.270  15.262  1.00 88.05           C  
ATOM   3907  HE1 PHE A 249      -9.594   1.336  15.788  1.00 88.05           H  
ATOM   3908  CE2 PHE A 249      -8.004   3.961  14.297  1.00 88.05           C  
ATOM   3909  HE2 PHE A 249      -7.010   4.315  14.071  1.00 88.05           H  
ATOM   3910  CZ  PHE A 249      -8.170   2.736  14.968  1.00 88.05           C  
ATOM   3911  HZ  PHE A 249      -7.311   2.156  15.269  1.00 88.05           H  
ATOM   3912  N   SER A 250     -14.268   5.739  11.477  1.00 85.06           N  
ATOM   3913  H   SER A 250     -13.682   5.558  10.675  1.00 85.06           H  
ATOM   3914  CA  SER A 250     -15.540   6.483  11.289  1.00 85.06           C  
ATOM   3915  HA  SER A 250     -15.466   7.418  11.843  1.00 85.06           H  
ATOM   3916  C   SER A 250     -16.793   5.783  11.827  1.00 85.06           C  
ATOM   3917  CB  SER A 250     -15.792   6.846   9.820  1.00 85.06           C  
ATOM   3918  HB2 SER A 250     -16.853   7.033   9.655  1.00 85.06           H  
ATOM   3919  HB3 SER A 250     -15.276   7.772   9.564  1.00 85.06           H  
ATOM   3920  O   SER A 250     -17.875   6.357  11.779  1.00 85.06           O  
ATOM   3921  OG  SER A 250     -15.362   5.813   8.963  1.00 85.06           O  
ATOM   3922  HG  SER A 250     -14.405   5.872   8.916  1.00 85.06           H  
ATOM   3923  N   HIS A 251     -16.675   4.537  12.276  1.00 79.10           N  
ATOM   3924  H   HIS A 251     -15.742   4.160  12.373  1.00 79.10           H  
ATOM   3925  CA  HIS A 251     -17.740   3.805  12.956  1.00 79.10           C  
ATOM   3926  HA  HIS A 251     -18.712   4.135  12.589  1.00 79.10           H  
ATOM   3927  C   HIS A 251     -17.740   4.027  14.473  1.00 79.10           C  
ATOM   3928  CB  HIS A 251     -17.574   2.327  12.615  1.00 79.10           C  
ATOM   3929  HB2 HIS A 251     -18.380   1.761  13.083  1.00 79.10           H  
ATOM   3930  HB3 HIS A 251     -17.672   2.225  11.534  1.00 79.10           H  
ATOM   3931  O   HIS A 251     -18.717   3.686  15.129  1.00 79.10           O  
ATOM   3932  CG  HIS A 251     -16.247   1.750  13.055  1.00 79.10           C  
ATOM   3933  CD2 HIS A 251     -16.006   1.078  14.224  1.00 79.10           C  
ATOM   3934  HD2 HIS A 251     -16.721   0.869  15.006  1.00 79.10           H  
ATOM   3935  ND1 HIS A 251     -15.052   1.795  12.359  1.00 79.10           N  
ATOM   3936  HD1 HIS A 251     -14.903   2.127  11.417  1.00 79.10           H  
ATOM   3937  CE1 HIS A 251     -14.121   1.157  13.089  1.00 79.10           C  
ATOM   3938  HE1 HIS A 251     -13.097   0.977  12.797  1.00 79.10           H  
ATOM   3939  NE2 HIS A 251     -14.656   0.734  14.236  1.00 79.10           N  
ATOM   3940  N   ILE A 252     -16.666   4.603  15.018  1.00 84.28           N  
ATOM   3941  H   ILE A 252     -15.918   4.929  14.422  1.00 84.28           H  
ATOM   3942  CA  ILE A 252     -16.541   4.900  16.438  1.00 84.28           C  
ATOM   3943  HA  ILE A 252     -17.013   4.082  16.983  1.00 84.28           H  
ATOM   3944  C   ILE A 252     -17.274   6.215  16.733  1.00 84.28           C  
ATOM   3945  CB  ILE A 252     -15.063   4.915  16.876  1.00 84.28           C  
ATOM   3946  HB  ILE A 252     -14.516   5.653  16.289  1.00 84.28           H  
ATOM   3947  O   ILE A 252     -17.014   7.227  16.065  1.00 84.28           O  
ATOM   3948  CG1 ILE A 252     -14.478   3.509  16.594  1.00 84.28           C  
ATOM   3949 HG12 ILE A 252     -15.166   2.751  16.970  1.00 84.28           H  
ATOM   3950 HG13 ILE A 252     -14.385   3.373  15.517  1.00 84.28           H  
ATOM   3951  CG2 ILE A 252     -14.934   5.310  18.359  1.00 84.28           C  
ATOM   3952 HG21 ILE A 252     -15.370   6.293  18.540  1.00 84.28           H  
ATOM   3953 HG22 ILE A 252     -13.883   5.377  18.640  1.00 84.28           H  
ATOM   3954 HG23 ILE A 252     -15.431   4.573  18.990  1.00 84.28           H  
ATOM   3955  CD1 ILE A 252     -13.113   3.230  17.212  1.00 84.28           C  
ATOM   3956 HD11 ILE A 252     -12.769   2.245  16.896  1.00 84.28           H  
ATOM   3957 HD12 ILE A 252     -12.406   3.996  16.893  1.00 84.28           H  
ATOM   3958 HD13 ILE A 252     -13.197   3.212  18.299  1.00 84.28           H  
ATOM   3959  N   PRO A 253     -18.180   6.236  17.727  1.00 82.03           N  
ATOM   3960  CA  PRO A 253     -18.867   7.451  18.136  1.00 82.03           C  
ATOM   3961  HA  PRO A 253     -19.507   7.775  17.315  1.00 82.03           H  
ATOM   3962  C   PRO A 253     -17.884   8.567  18.500  1.00 82.03           C  
ATOM   3963  CB  PRO A 253     -19.740   7.054  19.331  1.00 82.03           C  
ATOM   3964  HB2 PRO A 253     -19.192   7.199  20.262  1.00 82.03           H  
ATOM   3965  HB3 PRO A 253     -20.676   7.611  19.354  1.00 82.03           H  
ATOM   3966  O   PRO A 253     -16.874   8.334  19.159  1.00 82.03           O  
ATOM   3967  CG  PRO A 253     -19.974   5.560  19.124  1.00 82.03           C  
ATOM   3968  HG2 PRO A 253     -20.793   5.408  18.422  1.00 82.03           H  
ATOM   3969  HG3 PRO A 253     -20.171   5.043  20.064  1.00 82.03           H  
ATOM   3970  CD  PRO A 253     -18.669   5.096  18.492  1.00 82.03           C  
ATOM   3971  HD2 PRO A 253     -18.870   4.233  17.857  1.00 82.03           H  
ATOM   3972  HD3 PRO A 253     -17.948   4.838  19.268  1.00 82.03           H  
ATOM   3973  N   HIS A 254     -18.197   9.796  18.089  1.00 84.64           N  
ATOM   3974  H   HIS A 254     -19.066   9.921  17.590  1.00 84.64           H  
ATOM   3975  CA  HIS A 254     -17.417  10.993  18.426  1.00 84.64           C  
ATOM   3976  HA  HIS A 254     -17.856  11.810  17.853  1.00 84.64           H  
ATOM   3977  C   HIS A 254     -15.934  10.952  18.005  1.00 84.64           C  
ATOM   3978  CB  HIS A 254     -17.610  11.338  19.911  1.00 84.64           C  
ATOM   3979  HB2 HIS A 254     -17.150  10.568  20.530  1.00 84.64           H  
ATOM   3980  HB3 HIS A 254     -17.110  12.280  20.132  1.00 84.64           H  
ATOM   3981  O   HIS A 254     -15.093  11.623  18.606  1.00 84.64           O  
ATOM   3982  CG  HIS A 254     -19.054  11.484  20.298  1.00 84.64           C  
ATOM   3983  CD2 HIS A 254     -19.853  10.517  20.839  1.00 84.64           C  
ATOM   3984  HD2 HIS A 254     -19.561   9.498  21.044  1.00 84.64           H  
ATOM   3985  ND1 HIS A 254     -19.828  12.608  20.133  1.00 84.64           N  
ATOM   3986  HD1 HIS A 254     -19.513  13.497  19.770  1.00 84.64           H  
ATOM   3987  CE1 HIS A 254     -21.064  12.327  20.578  1.00 84.64           C  
ATOM   3988  HE1 HIS A 254     -21.896  13.015  20.595  1.00 84.64           H  
ATOM   3989  NE2 HIS A 254     -21.126  11.062  21.009  1.00 84.64           N  
ATOM   3990  N   ILE A 255     -15.592  10.208  16.944  1.00 89.65           N  
ATOM   3991  H   ILE A 255     -16.277   9.575  16.559  1.00 89.65           H  
ATOM   3992  CA  ILE A 255     -14.202  10.102  16.470  1.00 89.65           C  
ATOM   3993  HA  ILE A 255     -13.634   9.681  17.300  1.00 89.65           H  
ATOM   3994  C   ILE A 255     -13.566  11.464  16.144  1.00 89.65           C  
ATOM   3995  CB  ILE A 255     -14.110   9.122  15.279  1.00 89.65           C  
ATOM   3996  HB  ILE A 255     -14.627   8.205  15.561  1.00 89.65           H  
ATOM   3997  O   ILE A 255     -12.366  11.646  16.328  1.00 89.65           O  
ATOM   3998  CG1 ILE A 255     -12.659   8.730  14.930  1.00 89.65           C  
ATOM   3999 HG12 ILE A 255     -12.685   8.038  14.089  1.00 89.65           H  
ATOM   4000 HG13 ILE A 255     -12.094   9.608  14.615  1.00 89.65           H  
ATOM   4001  CG2 ILE A 255     -14.798   9.675  14.016  1.00 89.65           C  
ATOM   4002 HG21 ILE A 255     -14.763   8.919  13.232  1.00 89.65           H  
ATOM   4003 HG22 ILE A 255     -15.844   9.899  14.226  1.00 89.65           H  
ATOM   4004 HG23 ILE A 255     -14.296  10.573  13.656  1.00 89.65           H  
ATOM   4005  CD1 ILE A 255     -11.916   8.046  16.087  1.00 89.65           C  
ATOM   4006 HD11 ILE A 255     -12.509   7.218  16.475  1.00 89.65           H  
ATOM   4007 HD12 ILE A 255     -11.712   8.757  16.887  1.00 89.65           H  
ATOM   4008 HD13 ILE A 255     -10.961   7.659  15.730  1.00 89.65           H  
ATOM   4009  N   ASP A 256     -14.360  12.454  15.725  1.00 86.81           N  
ATOM   4010  H   ASP A 256     -15.342  12.251  15.604  1.00 86.81           H  
ATOM   4011  CA  ASP A 256     -13.893  13.821  15.474  1.00 86.81           C  
ATOM   4012  HA  ASP A 256     -13.048  13.790  14.785  1.00 86.81           H  
ATOM   4013  C   ASP A 256     -13.415  14.530  16.745  1.00 86.81           C  
ATOM   4014  CB  ASP A 256     -15.035  14.643  14.859  1.00 86.81           C  
ATOM   4015  HB2 ASP A 256     -15.941  14.517  15.452  1.00 86.81           H  
ATOM   4016  HB3 ASP A 256     -14.761  15.698  14.883  1.00 86.81           H  
ATOM   4017  O   ASP A 256     -12.397  15.225  16.734  1.00 86.81           O  
ATOM   4018  CG  ASP A 256     -15.302  14.270  13.409  1.00 86.81           C  
ATOM   4019  OD1 ASP A 256     -14.294  14.120  12.689  1.00 86.81           O  
ATOM   4020  OD2 ASP A 256     -16.478  14.235  13.005  1.00 86.81           O  
ATOM   4021  N   GLN A 257     -14.157  14.367  17.838  1.00 87.72           N  
ATOM   4022  H   GLN A 257     -14.967  13.767  17.775  1.00 87.72           H  
ATOM   4023  CA  GLN A 257     -13.820  14.891  19.157  1.00 87.72           C  
ATOM   4024  HA  GLN A 257     -13.589  15.953  19.084  1.00 87.72           H  
ATOM   4025  C   GLN A 257     -12.575  14.188  19.700  1.00 87.72           C  
ATOM   4026  CB  GLN A 257     -15.017  14.696  20.106  1.00 87.72           C  
ATOM   4027  HB2 GLN A 257     -15.334  13.653  20.101  1.00 87.72           H  
ATOM   4028  HB3 GLN A 257     -14.698  14.893  21.129  1.00 87.72           H  
ATOM   4029  O   GLN A 257     -11.653  14.853  20.170  1.00 87.72           O  
ATOM   4030  CG  GLN A 257     -16.220  15.610  19.814  1.00 87.72           C  
ATOM   4031  HG2 GLN A 257     -16.806  15.690  20.730  1.00 87.72           H  
ATOM   4032  HG3 GLN A 257     -15.870  16.610  19.560  1.00 87.72           H  
ATOM   4033  CD  GLN A 257     -17.161  15.107  18.719  1.00 87.72           C  
ATOM   4034  NE2 GLN A 257     -18.257  15.790  18.475  1.00 87.72           N  
ATOM   4035 HE21 GLN A 257     -18.832  15.449  17.718  1.00 87.72           H  
ATOM   4036 HE22 GLN A 257     -18.501  16.600  19.026  1.00 87.72           H  
ATOM   4037  OE1 GLN A 257     -16.956  14.105  18.059  1.00 87.72           O  
ATOM   4038  N   ILE A 258     -12.507  12.863  19.549  1.00 92.17           N  
ATOM   4039  H   ILE A 258     -13.310  12.386  19.165  1.00 92.17           H  
ATOM   4040  CA  ILE A 258     -11.345  12.062  19.946  1.00 92.17           C  
ATOM   4041  HA  ILE A 258     -11.146  12.240  21.003  1.00 92.17           H  
ATOM   4042  C   ILE A 258     -10.099  12.510  19.172  1.00 92.17           C  
ATOM   4043  CB  ILE A 258     -11.646  10.557  19.765  1.00 92.17           C  
ATOM   4044  HB  ILE A 258     -11.929  10.383  18.727  1.00 92.17           H  
ATOM   4045  O   ILE A 258      -9.061  12.748  19.780  1.00 92.17           O  
ATOM   4046  CG1 ILE A 258     -12.821  10.134  20.680  1.00 92.17           C  
ATOM   4047 HG12 ILE A 258     -13.660  10.818  20.560  1.00 92.17           H  
ATOM   4048 HG13 ILE A 258     -12.502  10.199  21.721  1.00 92.17           H  
ATOM   4049  CG2 ILE A 258     -10.395   9.711  20.076  1.00 92.17           C  
ATOM   4050 HG21 ILE A 258     -10.606   8.650  19.937  1.00 92.17           H  
ATOM   4051 HG22 ILE A 258      -9.577   9.961  19.401  1.00 92.17           H  
ATOM   4052 HG23 ILE A 258     -10.074   9.877  21.104  1.00 92.17           H  
ATOM   4053  CD1 ILE A 258     -13.355   8.724  20.407  1.00 92.17           C  
ATOM   4054 HD11 ILE A 258     -13.653   8.630  19.362  1.00 92.17           H  
ATOM   4055 HD12 ILE A 258     -12.596   7.977  20.640  1.00 92.17           H  
ATOM   4056 HD13 ILE A 258     -14.225   8.540  21.037  1.00 92.17           H  
ATOM   4057  N   ALA A 259     -10.198  12.729  17.856  1.00 91.82           N  
ATOM   4058  H   ALA A 259     -11.060  12.481  17.392  1.00 91.82           H  
ATOM   4059  CA  ALA A 259      -9.083  13.211  17.039  1.00 91.82           C  
ATOM   4060  HA  ALA A 259      -8.275  12.481  17.092  1.00 91.82           H  
ATOM   4061  C   ALA A 259      -8.538  14.565  17.526  1.00 91.82           C  
ATOM   4062  CB  ALA A 259      -9.556  13.330  15.585  1.00 91.82           C  
ATOM   4063  HB1 ALA A 259     -10.231  14.179  15.476  1.00 91.82           H  
ATOM   4064  HB2 ALA A 259      -8.689  13.471  14.939  1.00 91.82           H  
ATOM   4065  HB3 ALA A 259     -10.093  12.432  15.281  1.00 91.82           H  
ATOM   4066  O   ALA A 259      -7.324  14.758  17.616  1.00 91.82           O  
ATOM   4067  N   LYS A 260      -9.435  15.502  17.866  1.00 89.45           N  
ATOM   4068  H   LYS A 260     -10.413  15.267  17.773  1.00 89.45           H  
ATOM   4069  CA  LYS A 260      -9.065  16.812  18.429  1.00 89.45           C  
ATOM   4070  HA  LYS A 260      -8.330  17.293  17.784  1.00 89.45           H  
ATOM   4071  C   LYS A 260      -8.398  16.668  19.795  1.00 89.45           C  
ATOM   4072  CB  LYS A 260     -10.304  17.707  18.552  1.00 89.45           C  
ATOM   4073  HB2 LYS A 260     -10.047  18.577  19.157  1.00 89.45           H  
ATOM   4074  HB3 LYS A 260     -11.093  17.160  19.068  1.00 89.45           H  
ATOM   4075  O   LYS A 260      -7.391  17.324  20.044  1.00 89.45           O  
ATOM   4076  CG  LYS A 260     -10.824  18.204  17.197  1.00 89.45           C  
ATOM   4077  HG2 LYS A 260     -10.079  18.857  16.743  1.00 89.45           H  
ATOM   4078  HG3 LYS A 260     -11.004  17.361  16.529  1.00 89.45           H  
ATOM   4079  CD  LYS A 260     -12.130  18.979  17.409  1.00 89.45           C  
ATOM   4080  HD2 LYS A 260     -11.939  19.820  18.076  1.00 89.45           H  
ATOM   4081  HD3 LYS A 260     -12.860  18.316  17.875  1.00 89.45           H  
ATOM   4082  CE  LYS A 260     -12.685  19.490  16.078  1.00 89.45           C  
ATOM   4083  HE2 LYS A 260     -12.864  18.633  15.429  1.00 89.45           H  
ATOM   4084  HE3 LYS A 260     -11.928  20.120  15.609  1.00 89.45           H  
ATOM   4085  NZ  LYS A 260     -13.940  20.259  16.278  1.00 89.45           N  
ATOM   4086  HZ1 LYS A 260     -14.289  20.623  15.404  1.00 89.45           H  
ATOM   4087  HZ2 LYS A 260     -13.780  21.039  16.900  1.00 89.45           H  
ATOM   4088  HZ3 LYS A 260     -14.653  19.674  16.689  1.00 89.45           H  
ATOM   4089  N   PHE A 261      -8.930  15.797  20.652  1.00 91.49           N  
ATOM   4090  H   PHE A 261      -9.773  15.306  20.390  1.00 91.49           H  
ATOM   4091  CA  PHE A 261      -8.331  15.500  21.950  1.00 91.49           C  
ATOM   4092  HA  PHE A 261      -8.246  16.425  22.521  1.00 91.49           H  
ATOM   4093  C   PHE A 261      -6.920  14.923  21.797  1.00 91.49           C  
ATOM   4094  CB  PHE A 261      -9.229  14.534  22.727  1.00 91.49           C  
ATOM   4095  HB2 PHE A 261     -10.224  14.968  22.825  1.00 91.49           H  
ATOM   4096  HB3 PHE A 261      -9.333  13.598  22.178  1.00 91.49           H  
ATOM   4097  O   PHE A 261      -6.005  15.369  22.485  1.00 91.49           O  
ATOM   4098  CG  PHE A 261      -8.689  14.232  24.107  1.00 91.49           C  
ATOM   4099  CD1 PHE A 261      -7.848  13.122  24.319  1.00 91.49           C  
ATOM   4100  HD1 PHE A 261      -7.606  12.458  23.502  1.00 91.49           H  
ATOM   4101  CD2 PHE A 261      -9.003  15.087  25.176  1.00 91.49           C  
ATOM   4102  HD2 PHE A 261      -9.649  15.938  25.018  1.00 91.49           H  
ATOM   4103  CE1 PHE A 261      -7.316  12.881  25.597  1.00 91.49           C  
ATOM   4104  HE1 PHE A 261      -6.668  12.033  25.766  1.00 91.49           H  
ATOM   4105  CE2 PHE A 261      -8.479  14.840  26.455  1.00 91.49           C  
ATOM   4106  HE2 PHE A 261      -8.731  15.499  27.272  1.00 91.49           H  
ATOM   4107  CZ  PHE A 261      -7.628  13.742  26.662  1.00 91.49           C  
ATOM   4108  HZ  PHE A 261      -7.207  13.565  27.641  1.00 91.49           H  
ATOM   4109  N   MET A 262      -6.726  13.984  20.865  1.00 92.87           N  
ATOM   4110  H   MET A 262      -7.529  13.635  20.363  1.00 92.87           H  
ATOM   4111  CA  MET A 262      -5.417  13.393  20.578  1.00 92.87           C  
ATOM   4112  HA  MET A 262      -5.029  12.942  21.491  1.00 92.87           H  
ATOM   4113  C   MET A 262      -4.392  14.444  20.148  1.00 92.87           C  
ATOM   4114  CB  MET A 262      -5.531  12.291  19.517  1.00 92.87           C  
ATOM   4115  HB2 MET A 262      -4.525  12.006  19.208  1.00 92.87           H  
ATOM   4116  HB3 MET A 262      -6.060  12.670  18.642  1.00 92.87           H  
ATOM   4117  O   MET A 262      -3.286  14.446  20.671  1.00 92.87           O  
ATOM   4118  CG  MET A 262      -6.247  11.043  20.045  1.00 92.87           C  
ATOM   4119  HG2 MET A 262      -5.700  10.656  20.905  1.00 92.87           H  
ATOM   4120  HG3 MET A 262      -7.247  11.312  20.385  1.00 92.87           H  
ATOM   4121  SD  MET A 262      -6.401   9.708  18.830  1.00 92.87           S  
ATOM   4122  CE  MET A 262      -4.692   9.096  18.850  1.00 92.87           C  
ATOM   4123  HE1 MET A 262      -4.410   8.834  19.869  1.00 92.87           H  
ATOM   4124  HE2 MET A 262      -4.613   8.206  18.226  1.00 92.87           H  
ATOM   4125  HE3 MET A 262      -4.013   9.860  18.472  1.00 92.87           H  
ATOM   4126  N   LEU A 263      -4.766  15.374  19.263  1.00 90.06           N  
ATOM   4127  H   LEU A 263      -5.690  15.316  18.860  1.00 90.06           H  
ATOM   4128  CA  LEU A 263      -3.869  16.454  18.833  1.00 90.06           C  
ATOM   4129  HA  LEU A 263      -2.938  16.020  18.466  1.00 90.06           H  
ATOM   4130  C   LEU A 263      -3.460  17.408  19.960  1.00 90.06           C  
ATOM   4131  CB  LEU A 263      -4.552  17.276  17.731  1.00 90.06           C  
ATOM   4132  HB2 LEU A 263      -4.027  18.228  17.651  1.00 90.06           H  
ATOM   4133  HB3 LEU A 263      -5.577  17.493  18.031  1.00 90.06           H  
ATOM   4134  O   LEU A 263      -2.360  17.951  19.939  1.00 90.06           O  
ATOM   4135  CG  LEU A 263      -4.557  16.632  16.342  1.00 90.06           C  
ATOM   4136  HG  LEU A 263      -5.102  15.689  16.366  1.00 90.06           H  
ATOM   4137  CD1 LEU A 263      -5.264  17.596  15.388  1.00 90.06           C  
ATOM   4138 HD11 LEU A 263      -5.058  17.317  14.355  1.00 90.06           H  
ATOM   4139 HD12 LEU A 263      -6.336  17.577  15.581  1.00 90.06           H  
ATOM   4140 HD13 LEU A 263      -4.886  18.608  15.534  1.00 90.06           H  
ATOM   4141  CD2 LEU A 263      -3.142  16.386  15.815  1.00 90.06           C  
ATOM   4142 HD21 LEU A 263      -2.557  17.305  15.858  1.00 90.06           H  
ATOM   4143 HD22 LEU A 263      -2.642  15.623  16.412  1.00 90.06           H  
ATOM   4144 HD23 LEU A 263      -3.191  16.022  14.789  1.00 90.06           H  
ATOM   4145  N   ALA A 264      -4.346  17.638  20.928  1.00 88.97           N  
ATOM   4146  H   ALA A 264      -5.248  17.186  20.877  1.00 88.97           H  
ATOM   4147  CA  ALA A 264      -4.093  18.560  22.031  1.00 88.97           C  
ATOM   4148  HA  ALA A 264      -3.550  19.425  21.649  1.00 88.97           H  
ATOM   4149  C   ALA A 264      -3.230  17.952  23.152  1.00 88.97           C  
ATOM   4150  CB  ALA A 264      -5.449  19.043  22.556  1.00 88.97           C  
ATOM   4151  HB1 ALA A 264      -6.026  18.198  22.930  1.00 88.97           H  
ATOM   4152  HB2 ALA A 264      -6.003  19.533  21.755  1.00 88.97           H  
ATOM   4153  HB3 ALA A 264      -5.295  19.754  23.368  1.00 88.97           H  
ATOM   4154  O   ALA A 264      -2.776  18.676  24.037  1.00 88.97           O  
ATOM   4155  N   ASN A 265      -3.010  16.634  23.145  1.00 90.70           N  
ATOM   4156  H   ASN A 265      -3.304  16.097  22.342  1.00 90.70           H  
ATOM   4157  CA  ASN A 265      -2.438  15.910  24.275  1.00 90.70           C  
ATOM   4158  HA  ASN A 265      -2.142  16.624  25.043  1.00 90.70           H  
ATOM   4159  C   ASN A 265      -1.174  15.129  23.902  1.00 90.70           C  
ATOM   4160  CB  ASN A 265      -3.516  15.007  24.888  1.00 90.70           C  
ATOM   4161  HB2 ASN A 265      -4.045  14.479  24.095  1.00 90.70           H  
ATOM   4162  HB3 ASN A 265      -3.052  14.269  25.542  1.00 90.70           H  
ATOM   4163  O   ASN A 265      -0.996  14.647  22.790  1.00 90.70           O  
ATOM   4164  CG  ASN A 265      -4.503  15.794  25.723  1.00 90.70           C  
ATOM   4165  ND2 ASN A 265      -5.650  16.122  25.187  1.00 90.70           N  
ATOM   4166 HD21 ASN A 265      -5.855  15.842  24.239  1.00 90.70           H  
ATOM   4167 HD22 ASN A 265      -6.329  16.575  25.782  1.00 90.70           H  
ATOM   4168  OD1 ASN A 265      -4.236  16.112  26.869  1.00 90.70           O  
ATOM   4169  N   LYS A 266      -0.279  14.963  24.882  1.00 90.10           N  
ATOM   4170  H   LYS A 266      -0.516  15.328  25.793  1.00 90.10           H  
ATOM   4171  CA  LYS A 266       0.952  14.178  24.710  1.00 90.10           C  
ATOM   4172  HA  LYS A 266       1.393  14.479  23.760  1.00 90.10           H  
ATOM   4173  C   LYS A 266       0.638  12.673  24.630  1.00 90.10           C  
ATOM   4174  CB  LYS A 266       1.938  14.477  25.851  1.00 90.10           C  
ATOM   4175  HB2 LYS A 266       1.448  14.284  26.805  1.00 90.10           H  
ATOM   4176  HB3 LYS A 266       2.791  13.804  25.766  1.00 90.10           H  
ATOM   4177  O   LYS A 266      -0.271  12.226  25.332  1.00 90.10           O  
ATOM   4178  CG  LYS A 266       2.453  15.924  25.818  1.00 90.10           C  
ATOM   4179  HG2 LYS A 266       1.615  16.614  25.919  1.00 90.10           H  
ATOM   4180  HG3 LYS A 266       2.947  16.108  24.864  1.00 90.10           H  
ATOM   4181  CD  LYS A 266       3.446  16.177  26.962  1.00 90.10           C  
ATOM   4182  HD2 LYS A 266       4.294  15.499  26.863  1.00 90.10           H  
ATOM   4183  HD3 LYS A 266       2.944  15.985  27.910  1.00 90.10           H  
ATOM   4184  CE  LYS A 266       3.937  17.630  26.928  1.00 90.10           C  
ATOM   4185  HE2 LYS A 266       4.475  17.799  25.995  1.00 90.10           H  
ATOM   4186  HE3 LYS A 266       3.065  18.285  26.926  1.00 90.10           H  
ATOM   4187  NZ  LYS A 266       4.802  17.952  28.093  1.00 90.10           N  
ATOM   4188  HZ1 LYS A 266       5.622  17.363  28.120  1.00 90.10           H  
ATOM   4189  HZ2 LYS A 266       5.099  18.916  28.058  1.00 90.10           H  
ATOM   4190  HZ3 LYS A 266       4.291  17.827  28.956  1.00 90.10           H  
ATOM   4191  N   PRO A 267       1.457  11.862  23.925  1.00 89.57           N  
ATOM   4192  CA  PRO A 267       1.249  10.416  23.778  1.00 89.57           C  
ATOM   4193  HA  PRO A 267       0.429  10.257  23.077  1.00 89.57           H  
ATOM   4194  C   PRO A 267       0.938   9.650  25.073  1.00 89.57           C  
ATOM   4195  CB  PRO A 267       2.546   9.889  23.155  1.00 89.57           C  
ATOM   4196  HB2 PRO A 267       2.364   9.008  22.540  1.00 89.57           H  
ATOM   4197  HB3 PRO A 267       3.274   9.662  23.934  1.00 89.57           H  
ATOM   4198  O   PRO A 267       0.089   8.768  25.064  1.00 89.57           O  
ATOM   4199  CG  PRO A 267       3.052  11.061  22.324  1.00 89.57           C  
ATOM   4200  HG2 PRO A 267       2.598  11.014  21.334  1.00 89.57           H  
ATOM   4201  HG3 PRO A 267       4.139  11.054  22.239  1.00 89.57           H  
ATOM   4202  CD  PRO A 267       2.566  12.297  23.080  1.00 89.57           C  
ATOM   4203  HD2 PRO A 267       2.241  13.052  22.364  1.00 89.57           H  
ATOM   4204  HD3 PRO A 267       3.372  12.687  23.701  1.00 89.57           H  
ATOM   4205  N   ALA A 268       1.571  10.011  26.196  1.00 91.27           N  
ATOM   4206  H   ALA A 268       2.251  10.757  26.148  1.00 91.27           H  
ATOM   4207  CA  ALA A 268       1.368   9.350  27.491  1.00 91.27           C  
ATOM   4208  HA  ALA A 268       1.591   8.288  27.385  1.00 91.27           H  
ATOM   4209  C   ALA A 268      -0.076   9.455  28.026  1.00 91.27           C  
ATOM   4210  CB  ALA A 268       2.357   9.967  28.489  1.00 91.27           C  
ATOM   4211  HB1 ALA A 268       3.379   9.831  28.133  1.00 91.27           H  
ATOM   4212  HB2 ALA A 268       2.149  11.029  28.621  1.00 91.27           H  
ATOM   4213  HB3 ALA A 268       2.257   9.465  29.451  1.00 91.27           H  
ATOM   4214  O   ALA A 268      -0.532   8.598  28.777  1.00 91.27           O  
ATOM   4215  N   VAL A 269      -0.814  10.501  27.642  1.00 92.79           N  
ATOM   4216  H   VAL A 269      -0.423  11.148  26.972  1.00 92.79           H  
ATOM   4217  CA  VAL A 269      -2.230  10.670  28.005  1.00 92.79           C  
ATOM   4218  HA  VAL A 269      -2.370  10.379  29.047  1.00 92.79           H  
ATOM   4219  C   VAL A 269      -3.122   9.759  27.155  1.00 92.79           C  
ATOM   4220  CB  VAL A 269      -2.639  12.151  27.855  1.00 92.79           C  
ATOM   4221  HB  VAL A 269      -2.497  12.448  26.816  1.00 92.79           H  
ATOM   4222  O   VAL A 269      -4.186   9.347  27.607  1.00 92.79           O  
ATOM   4223  CG1 VAL A 269      -4.098  12.420  28.233  1.00 92.79           C  
ATOM   4224 HG11 VAL A 269      -4.776  11.860  27.589  1.00 92.79           H  
ATOM   4225 HG12 VAL A 269      -4.323  13.478  28.106  1.00 92.79           H  
ATOM   4226 HG13 VAL A 269      -4.265  12.146  29.275  1.00 92.79           H  
ATOM   4227  CG2 VAL A 269      -1.772  13.054  28.748  1.00 92.79           C  
ATOM   4228 HG21 VAL A 269      -0.726  13.000  28.445  1.00 92.79           H  
ATOM   4229 HG22 VAL A 269      -1.864  12.751  29.792  1.00 92.79           H  
ATOM   4230 HG23 VAL A 269      -2.100  14.088  28.649  1.00 92.79           H  
ATOM   4231  N   LEU A 270      -2.673   9.414  25.945  1.00 94.49           N  
ATOM   4232  H   LEU A 270      -1.736   9.694  25.690  1.00 94.49           H  
ATOM   4233  CA  LEU A 270      -3.456   8.725  24.919  1.00 94.49           C  
ATOM   4234  HA  LEU A 270      -4.509   8.970  25.060  1.00 94.49           H  
ATOM   4235  C   LEU A 270      -3.359   7.197  24.995  1.00 94.49           C  
ATOM   4236  CB  LEU A 270      -3.022   9.231  23.528  1.00 94.49           C  
ATOM   4237  HB2 LEU A 270      -3.680   8.788  22.780  1.00 94.49           H  
ATOM   4238  HB3 LEU A 270      -2.012   8.873  23.326  1.00 94.49           H  
ATOM   4239  O   LEU A 270      -4.114   6.517  24.310  1.00 94.49           O  
ATOM   4240  CG  LEU A 270      -3.041  10.761  23.355  1.00 94.49           C  
ATOM   4241  HG  LEU A 270      -2.335  11.213  24.053  1.00 94.49           H  
ATOM   4242  CD1 LEU A 270      -2.585  11.127  21.945  1.00 94.49           C  
ATOM   4243 HD11 LEU A 270      -2.526  12.211  21.847  1.00 94.49           H  
ATOM   4244 HD12 LEU A 270      -3.280  10.731  21.204  1.00 94.49           H  
ATOM   4245 HD13 LEU A 270      -1.594  10.714  21.759  1.00 94.49           H  
ATOM   4246  CD2 LEU A 270      -4.428  11.337  23.638  1.00 94.49           C  
ATOM   4247 HD21 LEU A 270      -4.433  12.405  23.418  1.00 94.49           H  
ATOM   4248 HD22 LEU A 270      -4.671  11.217  24.694  1.00 94.49           H  
ATOM   4249 HD23 LEU A 270      -5.183  10.829  23.036  1.00 94.49           H  
ATOM   4250  N   THR A 271      -2.468   6.645  25.824  1.00 94.85           N  
ATOM   4251  H   THR A 271      -1.832   7.263  26.308  1.00 94.85           H  
ATOM   4252  CA  THR A 271      -2.162   5.205  25.891  1.00 94.85           C  
ATOM   4253  HA  THR A 271      -1.648   4.918  24.974  1.00 94.85           H  
ATOM   4254  C   THR A 271      -3.414   4.328  26.007  1.00 94.85           C  
ATOM   4255  CB  THR A 271      -1.217   4.948  27.077  1.00 94.85           C  
ATOM   4256  HB  THR A 271      -1.736   5.223  27.995  1.00 94.85           H  
ATOM   4257  O   THR A 271      -3.600   3.406  25.216  1.00 94.85           O  
ATOM   4258  CG2 THR A 271      -0.716   3.514  27.218  1.00 94.85           C  
ATOM   4259 HG21 THR A 271      -0.018   3.281  26.414  1.00 94.85           H  
ATOM   4260 HG22 THR A 271      -1.545   2.807  27.211  1.00 94.85           H  
ATOM   4261 HG23 THR A 271      -0.187   3.414  28.166  1.00 94.85           H  
ATOM   4262  OG1 THR A 271      -0.073   5.762  26.950  1.00 94.85           O  
ATOM   4263  HG1 THR A 271       0.602   5.273  26.474  1.00 94.85           H  
ATOM   4264  N   LYS A 272      -4.318   4.622  26.949  1.00 94.57           N  
ATOM   4265  H   LYS A 272      -4.160   5.428  27.537  1.00 94.57           H  
ATOM   4266  CA  LYS A 272      -5.551   3.834  27.126  1.00 94.57           C  
ATOM   4267  HA  LYS A 272      -5.313   2.771  27.102  1.00 94.57           H  
ATOM   4268  C   LYS A 272      -6.561   4.053  25.999  1.00 94.57           C  
ATOM   4269  CB  LYS A 272      -6.202   4.166  28.467  1.00 94.57           C  
ATOM   4270  HB2 LYS A 272      -6.242   5.251  28.568  1.00 94.57           H  
ATOM   4271  HB3 LYS A 272      -7.223   3.786  28.457  1.00 94.57           H  
ATOM   4272  O   LYS A 272      -7.190   3.097  25.563  1.00 94.57           O  
ATOM   4273  CG  LYS A 272      -5.470   3.560  29.673  1.00 94.57           C  
ATOM   4274  HG2 LYS A 272      -4.467   3.980  29.755  1.00 94.57           H  
ATOM   4275  HG3 LYS A 272      -5.409   2.478  29.561  1.00 94.57           H  
ATOM   4276  CD  LYS A 272      -6.285   3.905  30.920  1.00 94.57           C  
ATOM   4277  HD2 LYS A 272      -6.318   4.991  31.013  1.00 94.57           H  
ATOM   4278  HD3 LYS A 272      -7.303   3.541  30.779  1.00 94.57           H  
ATOM   4279  CE  LYS A 272      -5.741   3.330  32.224  1.00 94.57           C  
ATOM   4280  HE2 LYS A 272      -4.739   3.723  32.395  1.00 94.57           H  
ATOM   4281  HE3 LYS A 272      -5.682   2.245  32.140  1.00 94.57           H  
ATOM   4282  NZ  LYS A 272      -6.655   3.720  33.327  1.00 94.57           N  
ATOM   4283  HZ1 LYS A 272      -6.311   3.432  34.232  1.00 94.57           H  
ATOM   4284  HZ2 LYS A 272      -6.803   4.719  33.318  1.00 94.57           H  
ATOM   4285  HZ3 LYS A 272      -7.570   3.322  33.175  1.00 94.57           H  
ATOM   4286  N   ILE A 273      -6.682   5.286  25.503  1.00 95.61           N  
ATOM   4287  H   ILE A 273      -6.103   6.013  25.898  1.00 95.61           H  
ATOM   4288  CA  ILE A 273      -7.547   5.627  24.363  1.00 95.61           C  
ATOM   4289  HA  ILE A 273      -8.573   5.344  24.598  1.00 95.61           H  
ATOM   4290  C   ILE A 273      -7.128   4.810  23.135  1.00 95.61           C  
ATOM   4291  CB  ILE A 273      -7.509   7.153  24.103  1.00 95.61           C  
ATOM   4292  HB  ILE A 273      -6.469   7.468  24.015  1.00 95.61           H  
ATOM   4293  O   ILE A 273      -7.954   4.119  22.546  1.00 95.61           O  
ATOM   4294  CG1 ILE A 273      -8.141   7.901  25.301  1.00 95.61           C  
ATOM   4295 HG12 ILE A 273      -7.649   7.591  26.223  1.00 95.61           H  
ATOM   4296 HG13 ILE A 273      -9.194   7.632  25.384  1.00 95.61           H  
ATOM   4297  CG2 ILE A 273      -8.212   7.526  22.784  1.00 95.61           C  
ATOM   4298 HG21 ILE A 273      -9.264   7.244  22.828  1.00 95.61           H  
ATOM   4299 HG22 ILE A 273      -7.739   7.028  21.938  1.00 95.61           H  
ATOM   4300 HG23 ILE A 273      -8.137   8.597  22.600  1.00 95.61           H  
ATOM   4301  CD1 ILE A 273      -8.019   9.428  25.227  1.00 95.61           C  
ATOM   4302 HD11 ILE A 273      -6.975   9.708  25.087  1.00 95.61           H  
ATOM   4303 HD12 ILE A 273      -8.619   9.827  24.410  1.00 95.61           H  
ATOM   4304 HD13 ILE A 273      -8.381   9.861  26.160  1.00 95.61           H  
ATOM   4305  N   ASN A 274      -5.834   4.811  22.806  1.00 95.81           N  
ATOM   4306  H   ASN A 274      -5.209   5.403  23.334  1.00 95.81           H  
ATOM   4307  CA  ASN A 274      -5.265   4.006  21.727  1.00 95.81           C  
ATOM   4308  HA  ASN A 274      -5.723   4.288  20.779  1.00 95.81           H  
ATOM   4309  C   ASN A 274      -5.522   2.506  21.935  1.00 95.81           C  
ATOM   4310  CB  ASN A 274      -3.757   4.280  21.669  1.00 95.81           C  
ATOM   4311  HB2 ASN A 274      -3.282   3.541  21.024  1.00 95.81           H  
ATOM   4312  HB3 ASN A 274      -3.345   4.163  22.671  1.00 95.81           H  
ATOM   4313  O   ASN A 274      -5.902   1.818  20.989  1.00 95.81           O  
ATOM   4314  CG  ASN A 274      -3.380   5.651  21.144  1.00 95.81           C  
ATOM   4315  ND2 ASN A 274      -2.141   6.038  21.339  1.00 95.81           N  
ATOM   4316 HD21 ASN A 274      -1.539   5.437  21.882  1.00 95.81           H  
ATOM   4317 HD22 ASN A 274      -1.877   6.942  20.974  1.00 95.81           H  
ATOM   4318  OD1 ASN A 274      -4.155   6.366  20.534  1.00 95.81           O  
ATOM   4319  N   GLY A 275      -5.369   2.014  23.169  1.00 94.06           N  
ATOM   4320  H   GLY A 275      -4.993   2.618  23.886  1.00 94.06           H  
ATOM   4321  CA  GLY A 275      -5.671   0.628  23.528  1.00 94.06           C  
ATOM   4322  HA2 GLY A 275      -5.019  -0.041  22.968  1.00 94.06           H  
ATOM   4323  HA3 GLY A 275      -5.480   0.489  24.592  1.00 94.06           H  
ATOM   4324  C   GLY A 275      -7.127   0.242  23.246  1.00 94.06           C  
ATOM   4325  O   GLY A 275      -7.370  -0.782  22.611  1.00 94.06           O  
ATOM   4326  N   TYR A 276      -8.097   1.077  23.636  1.00 94.37           N  
ATOM   4327  H   TYR A 276      -7.852   1.898  24.170  1.00 94.37           H  
ATOM   4328  CA  TYR A 276      -9.510   0.817  23.340  1.00 94.37           C  
ATOM   4329  HA  TYR A 276      -9.750  -0.198  23.658  1.00 94.37           H  
ATOM   4330  C   TYR A 276      -9.826   0.893  21.845  1.00 94.37           C  
ATOM   4331  CB  TYR A 276     -10.426   1.786  24.090  1.00 94.37           C  
ATOM   4332  HB2 TYR A 276     -11.433   1.627  23.705  1.00 94.37           H  
ATOM   4333  HB3 TYR A 276     -10.132   2.811  23.861  1.00 94.37           H  
ATOM   4334  O   TYR A 276     -10.535   0.028  21.335  1.00 94.37           O  
ATOM   4335  CG  TYR A 276     -10.505   1.592  25.588  1.00 94.37           C  
ATOM   4336  CD1 TYR A 276     -10.960   0.365  26.110  1.00 94.37           C  
ATOM   4337  HD1 TYR A 276     -11.236  -0.439  25.443  1.00 94.37           H  
ATOM   4338  CD2 TYR A 276     -10.188   2.652  26.458  1.00 94.37           C  
ATOM   4339  HD2 TYR A 276      -9.855   3.597  26.054  1.00 94.37           H  
ATOM   4340  CE1 TYR A 276     -11.076   0.189  27.502  1.00 94.37           C  
ATOM   4341  HE1 TYR A 276     -11.425  -0.748  27.909  1.00 94.37           H  
ATOM   4342  CE2 TYR A 276     -10.300   2.482  27.849  1.00 94.37           C  
ATOM   4343  HE2 TYR A 276     -10.058   3.302  28.509  1.00 94.37           H  
ATOM   4344  OH  TYR A 276     -10.860   1.099  29.716  1.00 94.37           O  
ATOM   4345  HH  TYR A 276     -10.509   1.873  30.163  1.00 94.37           H  
ATOM   4346  CZ  TYR A 276     -10.744   1.249  28.371  1.00 94.37           C  
ATOM   4347  N   LEU A 277      -9.287   1.886  21.128  1.00 94.41           N  
ATOM   4348  H   LEU A 277      -8.719   2.571  21.605  1.00 94.41           H  
ATOM   4349  CA  LEU A 277      -9.473   2.005  19.676  1.00 94.41           C  
ATOM   4350  HA  LEU A 277     -10.538   2.078  19.458  1.00 94.41           H  
ATOM   4351  C   LEU A 277      -8.963   0.752  18.950  1.00 94.41           C  
ATOM   4352  CB  LEU A 277      -8.753   3.267  19.159  1.00 94.41           C  
ATOM   4353  HB2 LEU A 277      -8.748   3.245  18.069  1.00 94.41           H  
ATOM   4354  HB3 LEU A 277      -7.715   3.233  19.491  1.00 94.41           H  
ATOM   4355  O   LEU A 277      -9.634   0.244  18.054  1.00 94.41           O  
ATOM   4356  CG  LEU A 277      -9.376   4.602  19.613  1.00 94.41           C  
ATOM   4357  HG  LEU A 277      -9.501   4.609  20.696  1.00 94.41           H  
ATOM   4358  CD1 LEU A 277      -8.484   5.776  19.217  1.00 94.41           C  
ATOM   4359 HD11 LEU A 277      -8.890   6.700  19.629  1.00 94.41           H  
ATOM   4360 HD12 LEU A 277      -8.435   5.860  18.132  1.00 94.41           H  
ATOM   4361 HD13 LEU A 277      -7.483   5.631  19.624  1.00 94.41           H  
ATOM   4362  CD2 LEU A 277     -10.740   4.853  18.983  1.00 94.41           C  
ATOM   4363 HD21 LEU A 277     -11.438   4.090  19.329  1.00 94.41           H  
ATOM   4364 HD22 LEU A 277     -10.648   4.829  17.898  1.00 94.41           H  
ATOM   4365 HD23 LEU A 277     -11.119   5.826  19.296  1.00 94.41           H  
ATOM   4366  N   MET A 278      -7.812   0.218  19.365  1.00 92.22           N  
ATOM   4367  H   MET A 278      -7.292   0.689  20.092  1.00 92.22           H  
ATOM   4368  CA  MET A 278      -7.267  -1.014  18.797  1.00 92.22           C  
ATOM   4369  HA  MET A 278      -7.339  -0.952  17.711  1.00 92.22           H  
ATOM   4370  C   MET A 278      -8.046  -2.267  19.194  1.00 92.22           C  
ATOM   4371  CB  MET A 278      -5.798  -1.170  19.189  1.00 92.22           C  
ATOM   4372  HB2 MET A 278      -5.676  -1.023  20.262  1.00 92.22           H  
ATOM   4373  HB3 MET A 278      -5.478  -2.184  18.951  1.00 92.22           H  
ATOM   4374  O   MET A 278      -8.234  -3.145  18.357  1.00 92.22           O  
ATOM   4375  CG  MET A 278      -4.876  -0.216  18.432  1.00 92.22           C  
ATOM   4376  HG2 MET A 278      -3.860  -0.535  18.661  1.00 92.22           H  
ATOM   4377  HG3 MET A 278      -5.017   0.793  18.820  1.00 92.22           H  
ATOM   4378  SD  MET A 278      -5.043  -0.156  16.619  1.00 92.22           S  
ATOM   4379  CE  MET A 278      -4.928  -1.920  16.207  1.00 92.22           C  
ATOM   4380  HE1 MET A 278      -4.970  -2.044  15.125  1.00 92.22           H  
ATOM   4381  HE2 MET A 278      -3.991  -2.329  16.584  1.00 92.22           H  
ATOM   4382  HE3 MET A 278      -5.763  -2.466  16.646  1.00 92.22           H  
ATOM   4383  N   ALA A 279      -8.540  -2.345  20.430  1.00 90.20           N  
ATOM   4384  H   ALA A 279      -8.316  -1.623  21.099  1.00 90.20           H  
ATOM   4385  CA  ALA A 279      -9.420  -3.433  20.846  1.00 90.20           C  
ATOM   4386  HA  ALA A 279      -8.911  -4.384  20.691  1.00 90.20           H  
ATOM   4387  C   ALA A 279     -10.700  -3.468  19.999  1.00 90.20           C  
ATOM   4388  CB  ALA A 279      -9.720  -3.289  22.340  1.00 90.20           C  
ATOM   4389  HB1 ALA A 279      -8.789  -3.309  22.907  1.00 90.20           H  
ATOM   4390  HB2 ALA A 279     -10.236  -2.348  22.530  1.00 90.20           H  
ATOM   4391  HB3 ALA A 279     -10.353  -4.116  22.664  1.00 90.20           H  
ATOM   4392  O   ALA A 279     -11.074  -4.528  19.509  1.00 90.20           O  
ATOM   4393  N   ILE A 280     -11.317  -2.306  19.757  1.00 88.87           N  
ATOM   4394  H   ILE A 280     -10.956  -1.475  20.203  1.00 88.87           H  
ATOM   4395  CA  ILE A 280     -12.471  -2.169  18.861  1.00 88.87           C  
ATOM   4396  HA  ILE A 280     -13.264  -2.833  19.205  1.00 88.87           H  
ATOM   4397  C   ILE A 280     -12.097  -2.627  17.444  1.00 88.87           C  
ATOM   4398  CB  ILE A 280     -13.001  -0.717  18.904  1.00 88.87           C  
ATOM   4399  HB  ILE A 280     -12.162  -0.036  18.758  1.00 88.87           H  
ATOM   4400  O   ILE A 280     -12.758  -3.508  16.900  1.00 88.87           O  
ATOM   4401  CG1 ILE A 280     -13.640  -0.417  20.282  1.00 88.87           C  
ATOM   4402 HG12 ILE A 280     -13.034  -0.850  21.077  1.00 88.87           H  
ATOM   4403 HG13 ILE A 280     -14.626  -0.878  20.334  1.00 88.87           H  
ATOM   4404  CG2 ILE A 280     -14.015  -0.467  17.772  1.00 88.87           C  
ATOM   4405 HG21 ILE A 280     -13.511  -0.453  16.805  1.00 88.87           H  
ATOM   4406 HG22 ILE A 280     -14.523   0.489  17.895  1.00 88.87           H  
ATOM   4407 HG23 ILE A 280     -14.758  -1.264  17.753  1.00 88.87           H  
ATOM   4408  CD1 ILE A 280     -13.763   1.081  20.587  1.00 88.87           C  
ATOM   4409 HD11 ILE A 280     -14.327   1.593  19.807  1.00 88.87           H  
ATOM   4410 HD12 ILE A 280     -14.273   1.215  21.542  1.00 88.87           H  
ATOM   4411 HD13 ILE A 280     -12.770   1.526  20.652  1.00 88.87           H  
ATOM   4412  N   ALA A 281     -10.994  -2.114  16.884  1.00 87.87           N  
ATOM   4413  H   ALA A 281     -10.483  -1.404  17.388  1.00 87.87           H  
ATOM   4414  CA  ALA A 281     -10.514  -2.502  15.554  1.00 87.87           C  
ATOM   4415  HA  ALA A 281     -11.256  -2.201  14.815  1.00 87.87           H  
ATOM   4416  C   ALA A 281     -10.300  -4.015  15.393  1.00 87.87           C  
ATOM   4417  CB  ALA A 281      -9.200  -1.767  15.266  1.00 87.87           C  
ATOM   4418  HB1 ALA A 281      -8.776  -2.129  14.330  1.00 87.87           H  
ATOM   4419  HB2 ALA A 281      -9.387  -0.696  15.187  1.00 87.87           H  
ATOM   4420  HB3 ALA A 281      -8.479  -1.959  16.060  1.00 87.87           H  
ATOM   4421  O   ALA A 281     -10.539  -4.536  14.307  1.00 87.87           O  
ATOM   4422  N   GLY A 282      -9.881  -4.716  16.452  1.00 83.73           N  
ATOM   4423  H   GLY A 282      -9.663  -4.217  17.303  1.00 83.73           H  
ATOM   4424  CA  GLY A 282      -9.709  -6.170  16.440  1.00 83.73           C  
ATOM   4425  HA2 GLY A 282      -8.996  -6.444  15.662  1.00 83.73           H  
ATOM   4426  HA3 GLY A 282      -9.312  -6.483  17.405  1.00 83.73           H  
ATOM   4427  C   GLY A 282     -11.006  -6.947  16.193  1.00 83.73           C  
ATOM   4428  O   GLY A 282     -10.965  -7.977  15.534  1.00 83.73           O  
ATOM   4429  N   TYR A 283     -12.155  -6.443  16.655  1.00 82.30           N  
ATOM   4430  H   TYR A 283     -12.125  -5.580  17.179  1.00 82.30           H  
ATOM   4431  CA  TYR A 283     -13.465  -7.057  16.389  1.00 82.30           C  
ATOM   4432  HA  TYR A 283     -13.364  -8.140  16.332  1.00 82.30           H  
ATOM   4433  C   TYR A 283     -14.068  -6.585  15.069  1.00 82.30           C  
ATOM   4434  CB  TYR A 283     -14.436  -6.713  17.526  1.00 82.30           C  
ATOM   4435  HB2 TYR A 283     -14.381  -5.647  17.745  1.00 82.30           H  
ATOM   4436  HB3 TYR A 283     -15.452  -6.923  17.192  1.00 82.30           H  
ATOM   4437  O   TYR A 283     -14.660  -7.351  14.313  1.00 82.30           O  
ATOM   4438  CG  TYR A 283     -14.196  -7.506  18.789  1.00 82.30           C  
ATOM   4439  CD1 TYR A 283     -14.762  -8.788  18.918  1.00 82.30           C  
ATOM   4440  HD1 TYR A 283     -15.370  -9.196  18.124  1.00 82.30           H  
ATOM   4441  CD2 TYR A 283     -13.401  -6.979  19.822  1.00 82.30           C  
ATOM   4442  HD2 TYR A 283     -12.973  -5.992  19.718  1.00 82.30           H  
ATOM   4443  CE1 TYR A 283     -14.528  -9.549  20.077  1.00 82.30           C  
ATOM   4444  HE1 TYR A 283     -14.964 -10.533  20.168  1.00 82.30           H  
ATOM   4445  CE2 TYR A 283     -13.156  -7.739  20.981  1.00 82.30           C  
ATOM   4446  HE2 TYR A 283     -12.531  -7.351  21.771  1.00 82.30           H  
ATOM   4447  OH  TYR A 283     -13.490  -9.754  22.233  1.00 82.30           O  
ATOM   4448  HH  TYR A 283     -13.906 -10.616  22.166  1.00 82.30           H  
ATOM   4449  CZ  TYR A 283     -13.719  -9.027  21.108  1.00 82.30           C  
ATOM   4450  N   THR A 284     -13.975  -5.285  14.806  1.00 79.66           N  
ATOM   4451  H   THR A 284     -13.499  -4.690  15.468  1.00 79.66           H  
ATOM   4452  CA  THR A 284     -14.762  -4.648  13.746  1.00 79.66           C  
ATOM   4453  HA  THR A 284     -15.672  -5.226  13.584  1.00 79.66           H  
ATOM   4454  C   THR A 284     -14.029  -4.593  12.412  1.00 79.66           C  
ATOM   4455  CB  THR A 284     -15.173  -3.239  14.187  1.00 79.66           C  
ATOM   4456  HB  THR A 284     -15.850  -2.814  13.445  1.00 79.66           H  
ATOM   4457  O   THR A 284     -14.649  -4.365  11.369  1.00 79.66           O  
ATOM   4458  CG2 THR A 284     -15.870  -3.278  15.547  1.00 79.66           C  
ATOM   4459 HG21 THR A 284     -16.364  -2.323  15.725  1.00 79.66           H  
ATOM   4460 HG22 THR A 284     -15.147  -3.432  16.348  1.00 79.66           H  
ATOM   4461 HG23 THR A 284     -16.574  -4.110  15.582  1.00 79.66           H  
ATOM   4462  OG1 THR A 284     -14.060  -2.394  14.349  1.00 79.66           O  
ATOM   4463  HG1 THR A 284     -13.603  -2.278  13.512  1.00 79.66           H  
ATOM   4464  N   GLY A 285     -12.703  -4.725  12.447  1.00 84.64           N  
ATOM   4465  H   GLY A 285     -12.272  -4.959  13.329  1.00 84.64           H  
ATOM   4466  CA  GLY A 285     -11.821  -4.231  11.404  1.00 84.64           C  
ATOM   4467  HA2 GLY A 285     -12.119  -4.652  10.444  1.00 84.64           H  
ATOM   4468  HA3 GLY A 285     -10.802  -4.553  11.620  1.00 84.64           H  
ATOM   4469  C   GLY A 285     -11.844  -2.701  11.315  1.00 84.64           C  
ATOM   4470  O   GLY A 285     -12.503  -1.994  12.085  1.00 84.64           O  
ATOM   4471  N   THR A 286     -11.132  -2.170  10.328  1.00 85.89           N  
ATOM   4472  H   THR A 286     -10.567  -2.786   9.761  1.00 85.89           H  
ATOM   4473  CA  THR A 286     -10.996  -0.727  10.085  1.00 85.89           C  
ATOM   4474  HA  THR A 286     -11.775  -0.199  10.635  1.00 85.89           H  
ATOM   4475  C   THR A 286     -11.214  -0.389   8.609  1.00 85.89           C  
ATOM   4476  CB  THR A 286      -9.647  -0.217  10.618  1.00 85.89           C  
ATOM   4477  HB  THR A 286      -9.464   0.797  10.262  1.00 85.89           H  
ATOM   4478  O   THR A 286     -11.434  -1.257   7.765  1.00 85.89           O  
ATOM   4479  CG2 THR A 286      -9.627  -0.188  12.142  1.00 85.89           C  
ATOM   4480 HG21 THR A 286     -10.423   0.456  12.516  1.00 85.89           H  
ATOM   4481 HG22 THR A 286      -9.774  -1.196  12.529  1.00 85.89           H  
ATOM   4482 HG23 THR A 286      -8.670   0.195  12.500  1.00 85.89           H  
ATOM   4483  OG1 THR A 286      -8.605  -1.062  10.216  1.00 85.89           O  
ATOM   4484  HG1 THR A 286      -8.240  -0.681   9.414  1.00 85.89           H  
ATOM   4485  N   ARG A 287     -11.279   0.910   8.289  1.00 85.31           N  
ATOM   4486  H   ARG A 287     -11.129   1.565   9.043  1.00 85.31           H  
ATOM   4487  CA  ARG A 287     -11.718   1.418   6.970  1.00 85.31           C  
ATOM   4488  HA  ARG A 287     -12.035   0.568   6.366  1.00 85.31           H  
ATOM   4489  C   ARG A 287     -10.613   2.087   6.146  1.00 85.31           C  
ATOM   4490  CB  ARG A 287     -12.915   2.355   7.150  1.00 85.31           C  
ATOM   4491  HB2 ARG A 287     -12.558   3.233   7.688  1.00 85.31           H  
ATOM   4492  HB3 ARG A 287     -13.265   2.668   6.166  1.00 85.31           H  
ATOM   4493  O   ARG A 287     -10.914   2.863   5.228  1.00 85.31           O  
ATOM   4494  CG  ARG A 287     -14.090   1.750   7.925  1.00 85.31           C  
ATOM   4495  HG2 ARG A 287     -13.757   1.417   8.908  1.00 85.31           H  
ATOM   4496  HG3 ARG A 287     -14.471   0.886   7.380  1.00 85.31           H  
ATOM   4497  CD  ARG A 287     -15.201   2.783   8.134  1.00 85.31           C  
ATOM   4498  HD2 ARG A 287     -14.756   3.593   8.711  1.00 85.31           H  
ATOM   4499  HD3 ARG A 287     -15.993   2.343   8.740  1.00 85.31           H  
ATOM   4500  NE  ARG A 287     -15.773   3.290   6.864  1.00 85.31           N  
ATOM   4501  HE  ARG A 287     -15.275   3.045   6.020  1.00 85.31           H  
ATOM   4502  NH1 ARG A 287     -17.475   4.545   7.774  1.00 85.31           N  
ATOM   4503 HH11 ARG A 287     -16.929   4.618   8.621  1.00 85.31           H  
ATOM   4504 HH12 ARG A 287     -18.300   5.121   7.695  1.00 85.31           H  
ATOM   4505  NH2 ARG A 287     -17.344   4.328   5.571  1.00 85.31           N  
ATOM   4506 HH21 ARG A 287     -18.181   4.890   5.520  1.00 85.31           H  
ATOM   4507 HH22 ARG A 287     -16.912   3.954   4.738  1.00 85.31           H  
ATOM   4508  CZ  ARG A 287     -16.854   4.049   6.747  1.00 85.31           C  
ATOM   4509  N   GLU A 288      -9.347   1.864   6.483  1.00 86.04           N  
ATOM   4510  H   GLU A 288      -9.143   1.218   7.232  1.00 86.04           H  
ATOM   4511  CA  GLU A 288      -8.219   2.327   5.678  1.00 86.04           C  
ATOM   4512  HA  GLU A 288      -8.296   3.412   5.610  1.00 86.04           H  
ATOM   4513  C   GLU A 288      -8.298   1.785   4.246  1.00 86.04           C  
ATOM   4514  CB  GLU A 288      -6.846   2.041   6.320  1.00 86.04           C  
ATOM   4515  HB2 GLU A 288      -6.101   2.561   5.719  1.00 86.04           H  
ATOM   4516  HB3 GLU A 288      -6.809   2.489   7.314  1.00 86.04           H  
ATOM   4517  O   GLU A 288      -8.905   0.753   3.954  1.00 86.04           O  
ATOM   4518  CG  GLU A 288      -6.414   0.566   6.390  1.00 86.04           C  
ATOM   4519  HG2 GLU A 288      -6.655   0.060   5.455  1.00 86.04           H  
ATOM   4520  HG3 GLU A 288      -5.329   0.540   6.488  1.00 86.04           H  
ATOM   4521  CD  GLU A 288      -7.016  -0.197   7.567  1.00 86.04           C  
ATOM   4522  OE1 GLU A 288      -6.551  -1.331   7.803  1.00 86.04           O  
ATOM   4523  OE2 GLU A 288      -7.947   0.329   8.210  1.00 86.04           O  
ATOM   4524  N   GLN A 289      -7.704   2.518   3.311  1.00 86.49           N  
ATOM   4525  H   GLN A 289      -7.139   3.302   3.607  1.00 86.49           H  
ATOM   4526  CA  GLN A 289      -7.656   2.103   1.918  1.00 86.49           C  
ATOM   4527  HA  GLN A 289      -8.619   1.679   1.632  1.00 86.49           H  
ATOM   4528  C   GLN A 289      -6.588   1.031   1.737  1.00 86.49           C  
ATOM   4529  CB  GLN A 289      -7.357   3.305   1.017  1.00 86.49           C  
ATOM   4530  HB2 GLN A 289      -6.407   3.748   1.319  1.00 86.49           H  
ATOM   4531  HB3 GLN A 289      -7.268   2.955  -0.011  1.00 86.49           H  
ATOM   4532  O   GLN A 289      -5.400   1.309   1.875  1.00 86.49           O  
ATOM   4533  CG  GLN A 289      -8.446   4.376   1.086  1.00 86.49           C  
ATOM   4534  HG2 GLN A 289      -9.403   3.925   0.825  1.00 86.49           H  
ATOM   4535  HG3 GLN A 289      -8.500   4.765   2.102  1.00 86.49           H  
ATOM   4536  CD  GLN A 289      -8.150   5.542   0.152  1.00 86.49           C  
ATOM   4537  NE2 GLN A 289      -9.124   6.031  -0.588  1.00 86.49           N  
ATOM   4538 HE21 GLN A 289      -8.892   6.857  -1.120  1.00 86.49           H  
ATOM   4539 HE22 GLN A 289     -10.049   5.631  -0.518  1.00 86.49           H  
ATOM   4540  OE1 GLN A 289      -7.036   6.014   0.008  1.00 86.49           O  
ATOM   4541  N   LYS A 290      -6.984  -0.175   1.340  1.00 89.06           N  
ATOM   4542  H   LYS A 290      -7.966  -0.414   1.350  1.00 89.06           H  
ATOM   4543  CA  LYS A 290      -6.019  -1.181   0.892  1.00 89.06           C  
ATOM   4544  HA  LYS A 290      -5.106  -1.064   1.475  1.00 89.06           H  
ATOM   4545  C   LYS A 290      -5.634  -0.923  -0.569  1.00 89.06           C  
ATOM   4546  CB  LYS A 290      -6.558  -2.588   1.182  1.00 89.06           C  
ATOM   4547  HB2 LYS A 290      -5.816  -3.329   0.886  1.00 89.06           H  
ATOM   4548  HB3 LYS A 290      -7.456  -2.750   0.585  1.00 89.06           H  
ATOM   4549  O   LYS A 290      -6.443  -0.439  -1.369  1.00 89.06           O  
ATOM   4550  CG  LYS A 290      -6.937  -2.821   2.661  1.00 89.06           C  
ATOM   4551  HG2 LYS A 290      -7.717  -2.119   2.954  1.00 89.06           H  
ATOM   4552  HG3 LYS A 290      -7.360  -3.823   2.738  1.00 89.06           H  
ATOM   4553  CD  LYS A 290      -5.775  -2.714   3.665  1.00 89.06           C  
ATOM   4554  HD2 LYS A 290      -5.024  -3.468   3.430  1.00 89.06           H  
ATOM   4555  HD3 LYS A 290      -5.329  -1.720   3.622  1.00 89.06           H  
ATOM   4556  CE  LYS A 290      -6.330  -2.953   5.077  1.00 89.06           C  
ATOM   4557  HE2 LYS A 290      -7.047  -2.165   5.303  1.00 89.06           H  
ATOM   4558  HE3 LYS A 290      -6.873  -3.898   5.099  1.00 89.06           H  
ATOM   4559  NZ  LYS A 290      -5.287  -2.963   6.134  1.00 89.06           N  
ATOM   4560  HZ1 LYS A 290      -4.873  -3.876   6.260  1.00 89.06           H  
ATOM   4561  HZ2 LYS A 290      -4.579  -2.259   5.984  1.00 89.06           H  
ATOM   4562  HZ3 LYS A 290      -5.731  -2.698   7.001  1.00 89.06           H  
ATOM   4563  N   ARG A 291      -4.366  -1.181  -0.906  1.00 91.28           N  
ATOM   4564  H   ARG A 291      -3.780  -1.619  -0.209  1.00 91.28           H  
ATOM   4565  CA  ARG A 291      -3.787  -0.925  -2.234  1.00 91.28           C  
ATOM   4566  HA  ARG A 291      -4.604  -0.769  -2.939  1.00 91.28           H  
ATOM   4567  C   ARG A 291      -3.005  -2.132  -2.733  1.00 91.28           C  
ATOM   4568  CB  ARG A 291      -2.881   0.324  -2.223  1.00 91.28           C  
ATOM   4569  HB2 ARG A 291      -2.432   0.442  -3.209  1.00 91.28           H  
ATOM   4570  HB3 ARG A 291      -2.073   0.155  -1.511  1.00 91.28           H  
ATOM   4571  O   ARG A 291      -2.125  -2.612  -2.025  1.00 91.28           O  
ATOM   4572  CG  ARG A 291      -3.576   1.639  -1.842  1.00 91.28           C  
ATOM   4573  HG2 ARG A 291      -2.824   2.427  -1.795  1.00 91.28           H  
ATOM   4574  HG3 ARG A 291      -4.030   1.545  -0.855  1.00 91.28           H  
ATOM   4575  CD  ARG A 291      -4.643   2.033  -2.863  1.00 91.28           C  
ATOM   4576  HD2 ARG A 291      -5.375   1.227  -2.932  1.00 91.28           H  
ATOM   4577  HD3 ARG A 291      -4.171   2.156  -3.837  1.00 91.28           H  
ATOM   4578  NE  ARG A 291      -5.303   3.289  -2.474  1.00 91.28           N  
ATOM   4579  HE  ARG A 291      -4.760   3.932  -1.915  1.00 91.28           H  
ATOM   4580  NH1 ARG A 291      -7.356   2.818  -3.379  1.00 91.28           N  
ATOM   4581 HH11 ARG A 291      -7.053   1.870  -3.551  1.00 91.28           H  
ATOM   4582 HH12 ARG A 291      -8.277   3.083  -3.696  1.00 91.28           H  
ATOM   4583  NH2 ARG A 291      -6.965   4.831  -2.529  1.00 91.28           N  
ATOM   4584 HH21 ARG A 291      -7.904   5.093  -2.793  1.00 91.28           H  
ATOM   4585 HH22 ARG A 291      -6.447   5.412  -1.886  1.00 91.28           H  
ATOM   4586  CZ  ARG A 291      -6.531   3.638  -2.794  1.00 91.28           C  
ATOM   4587  N   ILE A 292      -3.266  -2.565  -3.957  1.00 95.37           N  
ATOM   4588  H   ILE A 292      -3.976  -2.080  -4.487  1.00 95.37           H  
ATOM   4589  CA  ILE A 292      -2.447  -3.547  -4.674  1.00 95.37           C  
ATOM   4590  HA  ILE A 292      -2.074  -4.286  -3.966  1.00 95.37           H  
ATOM   4591  C   ILE A 292      -1.266  -2.798  -5.284  1.00 95.37           C  
ATOM   4592  CB  ILE A 292      -3.283  -4.285  -5.740  1.00 95.37           C  
ATOM   4593  HB  ILE A 292      -3.717  -3.550  -6.419  1.00 95.37           H  
ATOM   4594  O   ILE A 292      -1.475  -1.761  -5.895  1.00 95.37           O  
ATOM   4595  CG1 ILE A 292      -4.421  -5.066  -5.044  1.00 95.37           C  
ATOM   4596 HG12 ILE A 292      -3.987  -5.903  -4.497  1.00 95.37           H  
ATOM   4597 HG13 ILE A 292      -4.924  -4.429  -4.317  1.00 95.37           H  
ATOM   4598  CG2 ILE A 292      -2.392  -5.250  -6.548  1.00 95.37           C  
ATOM   4599 HG21 ILE A 292      -1.603  -4.710  -7.071  1.00 95.37           H  
ATOM   4600 HG22 ILE A 292      -2.976  -5.773  -7.304  1.00 95.37           H  
ATOM   4601 HG23 ILE A 292      -1.941  -5.992  -5.889  1.00 95.37           H  
ATOM   4602  CD1 ILE A 292      -5.515  -5.592  -5.978  1.00 95.37           C  
ATOM   4603 HD11 ILE A 292      -5.096  -6.136  -6.824  1.00 95.37           H  
ATOM   4604 HD12 ILE A 292      -6.116  -4.753  -6.327  1.00 95.37           H  
ATOM   4605 HD13 ILE A 292      -6.165  -6.265  -5.419  1.00 95.37           H  
ATOM   4606  N   ALA A 293      -0.045  -3.290  -5.117  1.00 95.80           N  
ATOM   4607  H   ALA A 293       0.045  -4.197  -4.682  1.00 95.80           H  
ATOM   4608  CA  ALA A 293       1.176  -2.689  -5.640  1.00 95.80           C  
ATOM   4609  HA  ALA A 293       0.935  -1.791  -6.208  1.00 95.80           H  
ATOM   4610  C   ALA A 293       1.865  -3.681  -6.580  1.00 95.80           C  
ATOM   4611  CB  ALA A 293       2.068  -2.285  -4.460  1.00 95.80           C  
ATOM   4612  HB1 ALA A 293       2.420  -3.173  -3.935  1.00 95.80           H  
ATOM   4613  HB2 ALA A 293       2.922  -1.719  -4.833  1.00 95.80           H  
ATOM   4614  HB3 ALA A 293       1.503  -1.658  -3.770  1.00 95.80           H  
ATOM   4615  O   ALA A 293       2.038  -4.839  -6.228  1.00 95.80           O  
ATOM   4616  N   PHE A 294       2.271  -3.251  -7.769  1.00 97.45           N  
ATOM   4617  H   PHE A 294       2.188  -2.272  -8.000  1.00 97.45           H  
ATOM   4618  CA  PHE A 294       2.955  -4.123  -8.729  1.00 97.45           C  
ATOM   4619  HA  PHE A 294       2.772  -5.165  -8.465  1.00 97.45           H  
ATOM   4620  C   PHE A 294       4.470  -3.882  -8.688  1.00 97.45           C  
ATOM   4621  CB  PHE A 294       2.371  -3.904 -10.129  1.00 97.45           C  
ATOM   4622  HB2 PHE A 294       2.407  -2.839 -10.360  1.00 97.45           H  
ATOM   4623  HB3 PHE A 294       2.999  -4.420 -10.856  1.00 97.45           H  
ATOM   4624  O   PHE A 294       4.881  -2.757  -8.385  1.00 97.45           O  
ATOM   4625  CG  PHE A 294       0.945  -4.393 -10.288  1.00 97.45           C  
ATOM   4626  CD1 PHE A 294       0.703  -5.651 -10.868  1.00 97.45           C  
ATOM   4627  HD1 PHE A 294       1.523  -6.249 -11.237  1.00 97.45           H  
ATOM   4628  CD2 PHE A 294      -0.137  -3.608  -9.842  1.00 97.45           C  
ATOM   4629  HD2 PHE A 294       0.039  -2.634  -9.411  1.00 97.45           H  
ATOM   4630  CE1 PHE A 294      -0.610  -6.140 -10.965  1.00 97.45           C  
ATOM   4631  HE1 PHE A 294      -0.791  -7.104 -11.416  1.00 97.45           H  
ATOM   4632  CE2 PHE A 294      -1.450  -4.102  -9.931  1.00 97.45           C  
ATOM   4633  HE2 PHE A 294      -2.277  -3.516  -9.560  1.00 97.45           H  
ATOM   4634  CZ  PHE A 294      -1.681  -5.374 -10.481  1.00 97.45           C  
ATOM   4635  HZ  PHE A 294      -2.685  -5.769 -10.530  1.00 97.45           H  
ATOM   4636  N   PRO A 295       5.308  -4.887  -9.017  1.00 97.38           N  
ATOM   4637  CA  PRO A 295       6.729  -4.663  -9.270  1.00 97.38           C  
ATOM   4638  HA  PRO A 295       7.216  -4.438  -8.321  1.00 97.38           H  
ATOM   4639  C   PRO A 295       6.904  -3.536 -10.303  1.00 97.38           C  
ATOM   4640  CB  PRO A 295       7.281  -5.995  -9.789  1.00 97.38           C  
ATOM   4641  HB2 PRO A 295       8.305  -6.165  -9.458  1.00 97.38           H  
ATOM   4642  HB3 PRO A 295       7.228  -6.039 -10.877  1.00 97.38           H  
ATOM   4643  O   PRO A 295       6.351  -3.652 -11.398  1.00 97.38           O  
ATOM   4644  CG  PRO A 295       6.319  -7.026  -9.208  1.00 97.38           C  
ATOM   4645  HG2 PRO A 295       6.608  -7.256  -8.183  1.00 97.38           H  
ATOM   4646  HG3 PRO A 295       6.287  -7.934  -9.811  1.00 97.38           H  
ATOM   4647  CD  PRO A 295       4.979  -6.292  -9.218  1.00 97.38           C  
ATOM   4648  HD2 PRO A 295       4.494  -6.421 -10.186  1.00 97.38           H  
ATOM   4649  HD3 PRO A 295       4.344  -6.675  -8.419  1.00 97.38           H  
ATOM   4650  N   PRO A 296       7.630  -2.441 -10.001  1.00 97.45           N  
ATOM   4651  CA  PRO A 296       7.605  -1.242 -10.845  1.00 97.45           C  
ATOM   4652  HA  PRO A 296       6.578  -0.882 -10.903  1.00 97.45           H  
ATOM   4653  C   PRO A 296       8.124  -1.463 -12.269  1.00 97.45           C  
ATOM   4654  CB  PRO A 296       8.454  -0.205 -10.109  1.00 97.45           C  
ATOM   4655  HB2 PRO A 296       8.088   0.809 -10.274  1.00 97.45           H  
ATOM   4656  HB3 PRO A 296       9.497  -0.285 -10.416  1.00 97.45           H  
ATOM   4657  O   PRO A 296       7.570  -0.905 -13.211  1.00 97.45           O  
ATOM   4658  CG  PRO A 296       8.321  -0.622  -8.649  1.00 97.45           C  
ATOM   4659  HG2 PRO A 296       9.158  -0.278  -8.043  1.00 97.45           H  
ATOM   4660  HG3 PRO A 296       7.374  -0.252  -8.256  1.00 97.45           H  
ATOM   4661  CD  PRO A 296       8.259  -2.142  -8.722  1.00 97.45           C  
ATOM   4662  HD2 PRO A 296       7.676  -2.509  -7.877  1.00 97.45           H  
ATOM   4663  HD3 PRO A 296       9.266  -2.559  -8.702  1.00 97.45           H  
ATOM   4664  N   GLY A 297       9.156  -2.298 -12.429  1.00 96.61           N  
ATOM   4665  H   GLY A 297       9.535  -2.758 -11.614  1.00 96.61           H  
ATOM   4666  CA  GLY A 297       9.714  -2.639 -13.741  1.00 96.61           C  
ATOM   4667  HA2 GLY A 297      10.016  -1.730 -14.261  1.00 96.61           H  
ATOM   4668  HA3 GLY A 297      10.587  -3.279 -13.614  1.00 96.61           H  
ATOM   4669  C   GLY A 297       8.698  -3.375 -14.612  1.00 96.61           C  
ATOM   4670  O   GLY A 297       8.375  -2.931 -15.714  1.00 96.61           O  
ATOM   4671  N   THR A 298       8.094  -4.435 -14.069  1.00 96.83           N  
ATOM   4672  H   THR A 298       8.446  -4.828 -13.208  1.00 96.83           H  
ATOM   4673  CA  THR A 298       7.045  -5.169 -14.776  1.00 96.83           C  
ATOM   4674  HA  THR A 298       7.443  -5.449 -15.752  1.00 96.83           H  
ATOM   4675  C   THR A 298       5.814  -4.299 -15.017  1.00 96.83           C  
ATOM   4676  CB  THR A 298       6.631  -6.449 -14.038  1.00 96.83           C  
ATOM   4677  HB  THR A 298       5.929  -6.195 -13.243  1.00 96.83           H  
ATOM   4678  O   THR A 298       5.268  -4.340 -16.110  1.00 96.83           O  
ATOM   4679  CG2 THR A 298       5.960  -7.424 -15.004  1.00 96.83           C  
ATOM   4680 HG21 THR A 298       4.947  -7.088 -15.228  1.00 96.83           H  
ATOM   4681 HG22 THR A 298       5.931  -8.427 -14.579  1.00 96.83           H  
ATOM   4682 HG23 THR A 298       6.528  -7.483 -15.932  1.00 96.83           H  
ATOM   4683  OG1 THR A 298       7.731  -7.092 -13.436  1.00 96.83           O  
ATOM   4684  HG1 THR A 298       8.247  -7.526 -14.120  1.00 96.83           H  
ATOM   4685  N   LEU A 299       5.392  -3.463 -14.059  1.00 97.68           N  
ATOM   4686  H   LEU A 299       5.880  -3.457 -13.175  1.00 97.68           H  
ATOM   4687  CA  LEU A 299       4.266  -2.538 -14.244  1.00 97.68           C  
ATOM   4688  HA  LEU A 299       3.390  -3.127 -14.516  1.00 97.68           H  
ATOM   4689  C   LEU A 299       4.512  -1.549 -15.387  1.00 97.68           C  
ATOM   4690  CB  LEU A 299       3.973  -1.783 -12.935  1.00 97.68           C  
ATOM   4691  HB2 LEU A 299       4.860  -1.214 -12.657  1.00 97.68           H  
ATOM   4692  HB3 LEU A 299       3.782  -2.512 -12.148  1.00 97.68           H  
ATOM   4693  O   LEU A 299       3.594  -1.298 -16.167  1.00 97.68           O  
ATOM   4694  CG  LEU A 299       2.779  -0.805 -13.034  1.00 97.68           C  
ATOM   4695  HG  LEU A 299       2.984  -0.057 -13.800  1.00 97.68           H  
ATOM   4696  CD1 LEU A 299       1.460  -1.505 -13.380  1.00 97.68           C  
ATOM   4697 HD11 LEU A 299       0.642  -0.786 -13.355  1.00 97.68           H  
ATOM   4698 HD12 LEU A 299       1.510  -1.913 -14.389  1.00 97.68           H  
ATOM   4699 HD13 LEU A 299       1.259  -2.310 -12.673  1.00 97.68           H  
ATOM   4700  CD2 LEU A 299       2.587  -0.055 -11.714  1.00 97.68           C  
ATOM   4701 HD21 LEU A 299       2.279  -0.737 -10.921  1.00 97.68           H  
ATOM   4702 HD22 LEU A 299       3.525   0.424 -11.434  1.00 97.68           H  
ATOM   4703 HD23 LEU A 299       1.828   0.716 -11.844  1.00 97.68           H  
ATOM   4704  N   ALA A 300       5.735  -1.020 -15.509  1.00 96.75           N  
ATOM   4705  H   ALA A 300       6.445  -1.249 -14.828  1.00 96.75           H  
ATOM   4706  CA  ALA A 300       6.106  -0.174 -16.637  1.00 96.75           C  
ATOM   4707  HA  ALA A 300       5.457   0.702 -16.647  1.00 96.75           H  
ATOM   4708  C   ALA A 300       5.868  -0.909 -17.959  1.00 96.75           C  
ATOM   4709  CB  ALA A 300       7.556   0.303 -16.486  1.00 96.75           C  
ATOM   4710  HB1 ALA A 300       7.800   0.989 -17.297  1.00 96.75           H  
ATOM   4711  HB2 ALA A 300       8.244  -0.542 -16.529  1.00 96.75           H  
ATOM   4712  HB3 ALA A 300       7.686   0.821 -15.536  1.00 96.75           H  
ATOM   4713  O   ALA A 300       5.217  -0.359 -18.839  1.00 96.75           O  
ATOM   4714  N   TYR A 301       6.281  -2.173 -18.067  1.00 95.45           N  
ATOM   4715  H   TYR A 301       6.802  -2.580 -17.303  1.00 95.45           H  
ATOM   4716  CA  TYR A 301       6.022  -2.986 -19.256  1.00 95.45           C  
ATOM   4717  HA  TYR A 301       6.350  -2.430 -20.134  1.00 95.45           H  
ATOM   4718  C   TYR A 301       4.533  -3.308 -19.469  1.00 95.45           C  
ATOM   4719  CB  TYR A 301       6.856  -4.264 -19.176  1.00 95.45           C  
ATOM   4720  HB2 TYR A 301       6.602  -4.815 -18.270  1.00 95.45           H  
ATOM   4721  HB3 TYR A 301       7.910  -3.992 -19.110  1.00 95.45           H  
ATOM   4722  O   TYR A 301       4.041  -3.188 -20.584  1.00 95.45           O  
ATOM   4723  CG  TYR A 301       6.658  -5.167 -20.374  1.00 95.45           C  
ATOM   4724  CD1 TYR A 301       5.774  -6.260 -20.297  1.00 95.45           C  
ATOM   4725  HD1 TYR A 301       5.219  -6.442 -19.388  1.00 95.45           H  
ATOM   4726  CD2 TYR A 301       7.361  -4.910 -21.566  1.00 95.45           C  
ATOM   4727  HD2 TYR A 301       8.036  -4.068 -21.626  1.00 95.45           H  
ATOM   4728  CE1 TYR A 301       5.596  -7.098 -21.413  1.00 95.45           C  
ATOM   4729  HE1 TYR A 301       4.906  -7.928 -21.379  1.00 95.45           H  
ATOM   4730  CE2 TYR A 301       7.190  -5.752 -22.681  1.00 95.45           C  
ATOM   4731  HE2 TYR A 301       7.735  -5.564 -23.595  1.00 95.45           H  
ATOM   4732  OH  TYR A 301       6.130  -7.663 -23.677  1.00 95.45           O  
ATOM   4733  HH  TYR A 301       6.618  -7.346 -24.440  1.00 95.45           H  
ATOM   4734  CZ  TYR A 301       6.304  -6.846 -22.605  1.00 95.45           C  
ATOM   4735  N   LEU A 302       3.783  -3.656 -18.416  1.00 96.06           N  
ATOM   4736  H   LEU A 302       4.243  -3.734 -17.520  1.00 96.06           H  
ATOM   4737  CA  LEU A 302       2.356  -4.009 -18.513  1.00 96.06           C  
ATOM   4738  HA  LEU A 302       2.243  -4.828 -19.224  1.00 96.06           H  
ATOM   4739  C   LEU A 302       1.473  -2.867 -19.030  1.00 96.06           C  
ATOM   4740  CB  LEU A 302       1.820  -4.420 -17.134  1.00 96.06           C  
ATOM   4741  HB2 LEU A 302       2.023  -3.608 -16.436  1.00 96.06           H  
ATOM   4742  HB3 LEU A 302       0.738  -4.524 -17.221  1.00 96.06           H  
ATOM   4743  O   LEU A 302       0.360  -3.111 -19.495  1.00 96.06           O  
ATOM   4744  CG  LEU A 302       2.349  -5.735 -16.555  1.00 96.06           C  
ATOM   4745  HG  LEU A 302       3.438  -5.746 -16.574  1.00 96.06           H  
ATOM   4746  CD1 LEU A 302       1.873  -5.855 -15.106  1.00 96.06           C  
ATOM   4747 HD11 LEU A 302       2.329  -6.729 -14.642  1.00 96.06           H  
ATOM   4748 HD12 LEU A 302       2.175  -4.974 -14.539  1.00 96.06           H  
ATOM   4749 HD13 LEU A 302       0.786  -5.942 -15.075  1.00 96.06           H  
ATOM   4750  CD2 LEU A 302       1.875  -6.955 -17.337  1.00 96.06           C  
ATOM   4751 HD21 LEU A 302       2.058  -6.805 -18.401  1.00 96.06           H  
ATOM   4752 HD22 LEU A 302       2.449  -7.824 -17.015  1.00 96.06           H  
ATOM   4753 HD23 LEU A 302       0.809  -7.120 -17.181  1.00 96.06           H  
ATOM   4754  N   LEU A 303       1.937  -1.623 -18.929  1.00 96.24           N  
ATOM   4755  H   LEU A 303       2.841  -1.491 -18.498  1.00 96.24           H  
ATOM   4756  CA  LEU A 303       1.253  -0.451 -19.472  1.00 96.24           C  
ATOM   4757  HA  LEU A 303       0.177  -0.627 -19.448  1.00 96.24           H  
ATOM   4758  C   LEU A 303       1.573  -0.191 -20.951  1.00 96.24           C  
ATOM   4759  CB  LEU A 303       1.566   0.764 -18.588  1.00 96.24           C  
ATOM   4760  HB2 LEU A 303       1.185   1.661 -19.076  1.00 96.24           H  
ATOM   4761  HB3 LEU A 303       2.649   0.863 -18.506  1.00 96.24           H  
ATOM   4762  O   LEU A 303       1.036   0.756 -21.515  1.00 96.24           O  
ATOM   4763  CG  LEU A 303       0.947   0.683 -17.181  1.00 96.24           C  
ATOM   4764  HG  LEU A 303       1.196  -0.268 -16.710  1.00 96.24           H  
ATOM   4765  CD1 LEU A 303       1.505   1.812 -16.318  1.00 96.24           C  
ATOM   4766 HD11 LEU A 303       1.258   2.776 -16.762  1.00 96.24           H  
ATOM   4767 HD12 LEU A 303       1.092   1.740 -15.312  1.00 96.24           H  
ATOM   4768 HD13 LEU A 303       2.588   1.704 -16.266  1.00 96.24           H  
ATOM   4769  CD2 LEU A 303      -0.578   0.833 -17.205  1.00 96.24           C  
ATOM   4770 HD21 LEU A 303      -0.844   1.783 -17.668  1.00 96.24           H  
ATOM   4771 HD22 LEU A 303      -1.026   0.021 -17.778  1.00 96.24           H  
ATOM   4772 HD23 LEU A 303      -0.967   0.802 -16.187  1.00 96.24           H  
ATOM   4773  N   HIS A 304       2.398  -1.026 -21.582  1.00 94.05           N  
ATOM   4774  H   HIS A 304       2.789  -1.813 -21.083  1.00 94.05           H  
ATOM   4775  CA  HIS A 304       2.743  -0.932 -22.994  1.00 94.05           C  
ATOM   4776  HA  HIS A 304       2.243  -0.063 -23.421  1.00 94.05           H  
ATOM   4777  C   HIS A 304       2.259  -2.154 -23.780  1.00 94.05           C  
ATOM   4778  CB  HIS A 304       4.256  -0.726 -23.160  1.00 94.05           C  
ATOM   4779  HB2 HIS A 304       4.504  -0.751 -24.221  1.00 94.05           H  
ATOM   4780  HB3 HIS A 304       4.779  -1.550 -22.674  1.00 94.05           H  
ATOM   4781  O   HIS A 304       2.031  -3.235 -23.234  1.00 94.05           O  
ATOM   4782  CG  HIS A 304       4.758   0.575 -22.590  1.00 94.05           C  
ATOM   4783  CD2 HIS A 304       5.115   1.701 -23.281  1.00 94.05           C  
ATOM   4784  HD2 HIS A 304       5.093   1.824 -24.354  1.00 94.05           H  
ATOM   4785  ND1 HIS A 304       4.989   0.838 -21.264  1.00 94.05           N  
ATOM   4786  HD1 HIS A 304       4.884   0.190 -20.497  1.00 94.05           H  
ATOM   4787  CE1 HIS A 304       5.475   2.080 -21.157  1.00 94.05           C  
ATOM   4788  HE1 HIS A 304       5.790   2.554 -20.239  1.00 94.05           H  
ATOM   4789  NE2 HIS A 304       5.557   2.654 -22.360  1.00 94.05           N  
ATOM   4790  N   ASP A 305       2.115  -1.967 -25.082  1.00 89.74           N  
ATOM   4791  H   ASP A 305       2.280  -1.036 -25.438  1.00 89.74           H  
ATOM   4792  CA  ASP A 305       2.034  -3.018 -26.084  1.00 89.74           C  
ATOM   4793  HA  ASP A 305       1.951  -3.988 -25.593  1.00 89.74           H  
ATOM   4794  C   ASP A 305       3.314  -3.051 -26.909  1.00 89.74           C  
ATOM   4795  CB  ASP A 305       0.800  -2.807 -26.968  1.00 89.74           C  
ATOM   4796  HB2 ASP A 305       0.857  -3.467 -27.833  1.00 89.74           H  
ATOM   4797  HB3 ASP A 305       0.767  -1.776 -27.321  1.00 89.74           H  
ATOM   4798  O   ASP A 305       4.035  -2.058 -27.002  1.00 89.74           O  
ATOM   4799  CG  ASP A 305      -0.464  -3.146 -26.194  1.00 89.74           C  
ATOM   4800  OD1 ASP A 305      -0.464  -4.182 -25.492  1.00 89.74           O  
ATOM   4801  OD2 ASP A 305      -1.453  -2.388 -26.244  1.00 89.74           O  
ATOM   4802  N   LEU A 306       3.591  -4.203 -27.511  1.00 83.54           N  
ATOM   4803  H   LEU A 306       2.912  -4.948 -27.448  1.00 83.54           H  
ATOM   4804  CA  LEU A 306       4.596  -4.311 -28.559  1.00 83.54           C  
ATOM   4805  HA  LEU A 306       5.321  -3.503 -28.461  1.00 83.54           H  
ATOM   4806  C   LEU A 306       3.902  -4.134 -29.908  1.00 83.54           C  
ATOM   4807  CB  LEU A 306       5.341  -5.651 -28.450  1.00 83.54           C  
ATOM   4808  HB2 LEU A 306       4.606  -6.456 -28.456  1.00 83.54           H  
ATOM   4809  HB3 LEU A 306       5.968  -5.771 -29.333  1.00 83.54           H  
ATOM   4810  O   LEU A 306       2.895  -4.795 -30.175  1.00 83.54           O  
ATOM   4811  CG  LEU A 306       6.224  -5.775 -27.194  1.00 83.54           C  
ATOM   4812  HG  LEU A 306       5.634  -5.571 -26.301  1.00 83.54           H  
ATOM   4813  CD1 LEU A 306       6.763  -7.204 -27.090  1.00 83.54           C  
ATOM   4814 HD11 LEU A 306       7.297  -7.458 -28.006  1.00 83.54           H  
ATOM   4815 HD12 LEU A 306       5.935  -7.899 -26.958  1.00 83.54           H  
ATOM   4816 HD13 LEU A 306       7.453  -7.288 -26.250  1.00 83.54           H  
ATOM   4817  CD2 LEU A 306       7.425  -4.828 -27.221  1.00 83.54           C  
ATOM   4818 HD21 LEU A 306       8.050  -5.045 -28.087  1.00 83.54           H  
ATOM   4819 HD22 LEU A 306       7.092  -3.792 -27.282  1.00 83.54           H  
ATOM   4820 HD23 LEU A 306       8.020  -4.946 -26.316  1.00 83.54           H  
ATOM   4821  N   ASP A 307       4.431  -3.254 -30.754  1.00 80.98           N  
ATOM   4822  H   ASP A 307       5.257  -2.743 -30.476  1.00 80.98           H  
ATOM   4823  CA  ASP A 307       4.014  -3.199 -32.153  1.00 80.98           C  
ATOM   4824  HA  ASP A 307       2.932  -3.332 -32.182  1.00 80.98           H  
ATOM   4825  C   ASP A 307       4.617  -4.352 -32.975  1.00 80.98           C  
ATOM   4826  CB  ASP A 307       4.292  -1.816 -32.770  1.00 80.98           C  
ATOM   4827  HB2 ASP A 307       3.802  -1.059 -32.158  1.00 80.98           H  
ATOM   4828  HB3 ASP A 307       3.809  -1.773 -33.747  1.00 80.98           H  
ATOM   4829  O   ASP A 307       5.339  -5.219 -32.474  1.00 80.98           O  
ATOM   4830  CG  ASP A 307       5.773  -1.472 -32.963  1.00 80.98           C  
ATOM   4831  OD1 ASP A 307       6.621  -2.372 -32.806  1.00 80.98           O  
ATOM   4832  OD2 ASP A 307       6.057  -0.311 -33.323  1.00 80.98           O  
ATOM   4833  N   LYS A 308       4.322  -4.353 -34.279  1.00 81.83           N  
ATOM   4834  H   LYS A 308       3.788  -3.571 -34.632  1.00 81.83           H  
ATOM   4835  CA  LYS A 308       4.850  -5.336 -35.236  1.00 81.83           C  
ATOM   4836  HA  LYS A 308       4.617  -6.338 -34.877  1.00 81.83           H  
ATOM   4837  C   LYS A 308       6.381  -5.294 -35.370  1.00 81.83           C  
ATOM   4838  CB  LYS A 308       4.199  -5.117 -36.611  1.00 81.83           C  
ATOM   4839  HB2 LYS A 308       4.643  -5.818 -37.317  1.00 81.83           H  
ATOM   4840  HB3 LYS A 308       4.424  -4.107 -36.953  1.00 81.83           H  
ATOM   4841  O   LYS A 308       6.958  -6.252 -35.870  1.00 81.83           O  
ATOM   4842  CG  LYS A 308       2.676  -5.330 -36.602  1.00 81.83           C  
ATOM   4843  HG2 LYS A 308       2.455  -6.341 -36.260  1.00 81.83           H  
ATOM   4844  HG3 LYS A 308       2.206  -4.615 -35.927  1.00 81.83           H  
ATOM   4845  CD  LYS A 308       2.110  -5.132 -38.013  1.00 81.83           C  
ATOM   4846  HD2 LYS A 308       2.571  -5.855 -38.686  1.00 81.83           H  
ATOM   4847  HD3 LYS A 308       2.357  -4.127 -38.353  1.00 81.83           H  
ATOM   4848  CE  LYS A 308       0.590  -5.318 -38.016  1.00 81.83           C  
ATOM   4849  HE2 LYS A 308       0.362  -6.329 -37.679  1.00 81.83           H  
ATOM   4850  HE3 LYS A 308       0.154  -4.619 -37.301  1.00 81.83           H  
ATOM   4851  NZ  LYS A 308       0.027  -5.084 -39.370  1.00 81.83           N  
ATOM   4852  HZ1 LYS A 308       0.430  -5.728 -40.035  1.00 81.83           H  
ATOM   4853  HZ2 LYS A 308       0.239  -4.145 -39.677  1.00 81.83           H  
ATOM   4854  HZ3 LYS A 308      -0.976  -5.202 -39.368  1.00 81.83           H  
ATOM   4855  N   GLU A 309       7.022  -4.212 -34.932  1.00 80.99           N  
ATOM   4856  H   GLU A 309       6.501  -3.516 -34.417  1.00 80.99           H  
ATOM   4857  CA  GLU A 309       8.471  -3.992 -34.959  1.00 80.99           C  
ATOM   4858  HA  GLU A 309       8.928  -4.700 -35.650  1.00 80.99           H  
ATOM   4859  C   GLU A 309       9.125  -4.238 -33.584  1.00 80.99           C  
ATOM   4860  CB  GLU A 309       8.779  -2.572 -35.471  1.00 80.99           C  
ATOM   4861  HB2 GLU A 309       9.860  -2.433 -35.479  1.00 80.99           H  
ATOM   4862  HB3 GLU A 309       8.347  -1.842 -34.786  1.00 80.99           H  
ATOM   4863  O   GLU A 309      10.306  -3.944 -33.402  1.00 80.99           O  
ATOM   4864  CG  GLU A 309       8.255  -2.302 -36.891  1.00 80.99           C  
ATOM   4865  HG2 GLU A 309       8.690  -3.040 -37.565  1.00 80.99           H  
ATOM   4866  HG3 GLU A 309       7.173  -2.427 -36.905  1.00 80.99           H  
ATOM   4867  CD  GLU A 309       8.594  -0.889 -37.401  1.00 80.99           C  
ATOM   4868  OE1 GLU A 309       8.183  -0.585 -38.540  1.00 80.99           O  
ATOM   4869  OE2 GLU A 309       9.268  -0.106 -36.679  1.00 80.99           O  
ATOM   4870  N   ASN A 310       8.385  -4.794 -32.613  1.00 75.33           N  
ATOM   4871  H   ASN A 310       7.405  -4.937 -32.812  1.00 75.33           H  
ATOM   4872  CA  ASN A 310       8.808  -4.996 -31.222  1.00 75.33           C  
ATOM   4873  HA  ASN A 310       7.932  -5.379 -30.699  1.00 75.33           H  
ATOM   4874  C   ASN A 310       9.177  -3.705 -30.467  1.00 75.33           C  
ATOM   4875  CB  ASN A 310       9.899  -6.078 -31.121  1.00 75.33           C  
ATOM   4876  HB2 ASN A 310      10.784  -5.764 -31.676  1.00 75.33           H  
ATOM   4877  HB3 ASN A 310      10.191  -6.201 -30.079  1.00 75.33           H  
ATOM   4878  O   ASN A 310       9.947  -3.744 -29.503  1.00 75.33           O  
ATOM   4879  CG  ASN A 310       9.434  -7.432 -31.600  1.00 75.33           C  
ATOM   4880  ND2 ASN A 310      10.137  -8.031 -32.531  1.00 75.33           N  
ATOM   4881 HD21 ASN A 310       9.767  -8.905 -32.876  1.00 75.33           H  
ATOM   4882 HD22 ASN A 310      10.892  -7.532 -32.979  1.00 75.33           H  
ATOM   4883  OD1 ASN A 310       8.459  -7.987 -31.120  1.00 75.33           O  
ATOM   4884  N   LYS A 311       8.617  -2.559 -30.859  1.00 80.48           N  
ATOM   4885  H   LYS A 311       7.983  -2.580 -31.645  1.00 80.48           H  
ATOM   4886  CA  LYS A 311       8.740  -1.306 -30.108  1.00 80.48           C  
ATOM   4887  HA  LYS A 311       9.688  -1.312 -29.569  1.00 80.48           H  
ATOM   4888  C   LYS A 311       7.622  -1.199 -29.079  1.00 80.48           C  
ATOM   4889  CB  LYS A 311       8.744  -0.104 -31.055  1.00 80.48           C  
ATOM   4890  HB2 LYS A 311       7.819  -0.110 -31.632  1.00 80.48           H  
ATOM   4891  HB3 LYS A 311       8.766   0.814 -30.469  1.00 80.48           H  
ATOM   4892  O   LYS A 311       6.488  -1.604 -29.330  1.00 80.48           O  
ATOM   4893  CG  LYS A 311       9.950  -0.117 -32.003  1.00 80.48           C  
ATOM   4894  HG2 LYS A 311      10.021  -1.080 -32.510  1.00 80.48           H  
ATOM   4895  HG3 LYS A 311      10.862   0.052 -31.431  1.00 80.48           H  
ATOM   4896  CD  LYS A 311       9.789   0.972 -33.063  1.00 80.48           C  
ATOM   4897  HD2 LYS A 311       8.901   0.740 -33.651  1.00 80.48           H  
ATOM   4898  HD3 LYS A 311       9.659   1.945 -32.589  1.00 80.48           H  
ATOM   4899  CE  LYS A 311      11.016   0.992 -33.976  1.00 80.48           C  
ATOM   4900  HE2 LYS A 311      11.294  -0.040 -34.190  1.00 80.48           H  
ATOM   4901  HE3 LYS A 311      11.844   1.476 -33.459  1.00 80.48           H  
ATOM   4902  NZ  LYS A 311      10.705   1.671 -35.253  1.00 80.48           N  
ATOM   4903  HZ1 LYS A 311      11.504   1.713 -35.870  1.00 80.48           H  
ATOM   4904  HZ2 LYS A 311      10.282   2.579 -35.124  1.00 80.48           H  
ATOM   4905  HZ3 LYS A 311      10.036   1.102 -35.754  1.00 80.48           H  
ATOM   4906  N   LEU A 312       7.956  -0.647 -27.914  1.00 84.90           N  
ATOM   4907  H   LEU A 312       8.895  -0.290 -27.811  1.00 84.90           H  
ATOM   4908  CA  LEU A 312       7.001  -0.400 -26.837  1.00 84.90           C  
ATOM   4909  HA  LEU A 312       6.341  -1.263 -26.746  1.00 84.90           H  
ATOM   4910  C   LEU A 312       6.132   0.822 -27.159  1.00 84.90           C  
ATOM   4911  CB  LEU A 312       7.748  -0.190 -25.507  1.00 84.90           C  
ATOM   4912  HB2 LEU A 312       7.039   0.185 -24.768  1.00 84.90           H  
ATOM   4913  HB3 LEU A 312       8.499   0.586 -25.656  1.00 84.90           H  
ATOM   4914  O   LEU A 312       6.656   1.915 -27.358  1.00 84.90           O  
ATOM   4915  CG  LEU A 312       8.426  -1.440 -24.924  1.00 84.90           C  
ATOM   4916  HG  LEU A 312       9.064  -1.903 -25.676  1.00 84.90           H  
ATOM   4917  CD1 LEU A 312       9.290  -1.022 -23.731  1.00 84.90           C  
ATOM   4918 HD11 LEU A 312       9.724  -1.896 -23.246  1.00 84.90           H  
ATOM   4919 HD12 LEU A 312       8.684  -0.477 -23.006  1.00 84.90           H  
ATOM   4920 HD13 LEU A 312      10.094  -0.372 -24.076  1.00 84.90           H  
ATOM   4921  CD2 LEU A 312       7.413  -2.467 -24.417  1.00 84.90           C  
ATOM   4922 HD21 LEU A 312       7.949  -3.360 -24.097  1.00 84.90           H  
ATOM   4923 HD22 LEU A 312       6.854  -2.058 -23.575  1.00 84.90           H  
ATOM   4924 HD23 LEU A 312       6.713  -2.743 -25.206  1.00 84.90           H  
ATOM   4925  N   HIS A 313       4.813   0.645 -27.123  1.00 91.31           N  
ATOM   4926  H   HIS A 313       4.471  -0.300 -27.022  1.00 91.31           H  
ATOM   4927  CA  HIS A 313       3.814   1.708 -27.260  1.00 91.31           C  
ATOM   4928  HA  HIS A 313       4.309   2.673 -27.367  1.00 91.31           H  
ATOM   4929  C   HIS A 313       2.922   1.750 -26.036  1.00 91.31           C  
ATOM   4930  CB  HIS A 313       2.959   1.482 -28.504  1.00 91.31           C  
ATOM   4931  HB2 HIS A 313       2.122   2.180 -28.498  1.00 91.31           H  
ATOM   4932  HB3 HIS A 313       2.560   0.468 -28.503  1.00 91.31           H  
ATOM   4933  O   HIS A 313       2.360   0.733 -25.641  1.00 91.31           O  
ATOM   4934  CG  HIS A 313       3.745   1.709 -29.755  1.00 91.31           C  
ATOM   4935  CD2 HIS A 313       4.442   0.757 -30.425  1.00 91.31           C  
ATOM   4936  HD2 HIS A 313       4.518  -0.286 -30.155  1.00 91.31           H  
ATOM   4937  ND1 HIS A 313       3.930   2.942 -30.379  1.00 91.31           N  
ATOM   4938  CE1 HIS A 313       4.721   2.695 -31.433  1.00 91.31           C
[truncated: 274,356 more chars]
