# Supplementary material for: Using structure prediction of negative sense RNA virus nucleoproteins to assess evolutionary relationships
Source: bioRxiv. 2024 May 22:2024.02.16.580771. Originally published 2024 Feb 17. Preprint. [Version 2] doi: 10.1101/2024.02.16.580771 (PMC10888975; doi:10.1101/2024.02.16.580771)
Supplement: Supplement 2 — Supplementary File 2: Full NSV Dataset NP AlphaFold PDBs (.pdb files) [file media-2.zip › Full NSV Dataset NP AlphaFold PDBs/ICV.pdb]

ATOM      1  N   MET A   1     -33.208   4.555   5.009  1.00 32.45           N  
ATOM      2  H   MET A   1     -33.212   4.675   6.012  1.00 32.45           H  
ATOM      3  H2  MET A   1     -33.175   5.468   4.578  1.00 32.45           H  
ATOM      4  H3  MET A   1     -34.078   4.113   4.751  1.00 32.45           H  
ATOM      5  CA  MET A   1     -32.055   3.714   4.585  1.00 32.45           C  
ATOM      6  HA  MET A   1     -31.139   4.244   4.846  1.00 32.45           H  
ATOM      7  C   MET A   1     -31.988   3.498   3.054  1.00 32.45           C  
ATOM      8  CB  MET A   1     -32.035   2.370   5.363  1.00 32.45           C  
ATOM      9  HB2 MET A   1     -31.880   1.536   4.678  1.00 32.45           H  
ATOM     10  HB3 MET A   1     -32.998   2.202   5.844  1.00 32.45           H  
ATOM     11  O   MET A   1     -31.205   2.662   2.613  1.00 32.45           O  
ATOM     12  CG  MET A   1     -30.931   2.301   6.430  1.00 32.45           C  
ATOM     13  HG2 MET A   1     -29.975   2.545   5.966  1.00 32.45           H  
ATOM     14  HG3 MET A   1     -31.138   3.032   7.211  1.00 32.45           H  
ATOM     15  SD  MET A   1     -30.794   0.655   7.182  1.00 32.45           S  
ATOM     16  CE  MET A   1     -29.458   0.896   8.384  1.00 32.45           C  
ATOM     17  HE1 MET A   1     -29.287  -0.036   8.923  1.00 32.45           H  
ATOM     18  HE2 MET A   1     -28.543   1.190   7.870  1.00 32.45           H  
ATOM     19  HE3 MET A   1     -29.743   1.669   9.098  1.00 32.45           H  
ATOM     20  N   SER A   2     -32.719   4.259   2.223  1.00 29.92           N  
ATOM     21  H   SER A   2     -33.324   5.001   2.545  1.00 29.92           H  
ATOM     22  CA  SER A   2     -32.942   3.943   0.795  1.00 29.92           C  
ATOM     23  HA  SER A   2     -32.872   2.864   0.658  1.00 29.92           H  
ATOM     24  C   SER A   2     -31.969   4.565  -0.222  1.00 29.92           C  
ATOM     25  CB  SER A   2     -34.375   4.333   0.414  1.00 29.92           C  
ATOM     26  HB2 SER A   2     -34.529   4.226  -0.660  1.00 29.92           H  
ATOM     27  HB3 SER A   2     -35.080   3.687   0.938  1.00 29.92           H  
ATOM     28  O   SER A   2     -31.755   3.960  -1.265  1.00 29.92           O  
ATOM     29  OG  SER A   2     -34.592   5.672   0.801  1.00 29.92           O  
ATOM     30  HG  SER A   2     -34.437   6.254   0.053  1.00 29.92           H  
ATOM     31  N   ASP A   3     -31.285   5.680   0.053  1.00 26.80           N  
ATOM     32  H   ASP A   3     -31.633   6.221   0.832  1.00 26.80           H  
ATOM     33  CA  ASP A   3     -30.720   6.475  -1.067  1.00 26.80           C  
ATOM     34  HA  ASP A   3     -31.265   6.223  -1.977  1.00 26.80           H  
ATOM     35  C   ASP A   3     -29.243   6.215  -1.421  1.00 26.80           C  
ATOM     36  CB  ASP A   3     -31.010   7.962  -0.833  1.00 26.80           C  
ATOM     37  HB2 ASP A   3     -30.522   8.551  -1.610  1.00 26.80           H  
ATOM     38  HB3 ASP A   3     -30.591   8.259   0.129  1.00 26.80           H  
ATOM     39  O   ASP A   3     -28.697   6.806  -2.350  1.00 26.80           O  
ATOM     40  CG  ASP A   3     -32.506   8.285  -0.871  1.00 26.80           C  
ATOM     41  OD1 ASP A   3     -33.304   7.364  -1.169  1.00 26.80           O  
ATOM     42  OD2 ASP A   3     -32.823   9.415  -0.459  1.00 26.80           O  
ATOM     43  N   ARG A   4     -28.542   5.300  -0.732  1.00 34.30           N  
ATOM     44  H   ARG A   4     -29.043   4.806  -0.008  1.00 34.30           H  
ATOM     45  CA  ARG A   4     -27.116   5.002  -1.028  1.00 34.30           C  
ATOM     46  HA  ARG A   4     -26.706   5.854  -1.570  1.00 34.30           H  
ATOM     47  C   ARG A   4     -26.878   3.845  -2.005  1.00 34.30           C  
ATOM     48  CB  ARG A   4     -26.297   4.859   0.266  1.00 34.30           C  
ATOM     49  HB2 ARG A   4     -25.376   4.317   0.052  1.00 34.30           H  
ATOM     50  HB3 ARG A   4     -26.862   4.287   1.002  1.00 34.30           H  
ATOM     51  O   ARG A   4     -25.719   3.564  -2.322  1.00 34.30           O  
ATOM     52  CG  ARG A   4     -25.908   6.228   0.842  1.00 34.30           C  
ATOM     53  HG2 ARG A   4     -25.418   6.822   0.070  1.00 34.30           H  
ATOM     54  HG3 ARG A   4     -26.804   6.750   1.178  1.00 34.30           H  
ATOM     55  CD  ARG A   4     -24.941   6.037   2.016  1.00 34.30           C  
ATOM     56  HD2 ARG A   4     -24.059   5.503   1.662  1.00 34.30           H  
ATOM     57  HD3 ARG A   4     -25.440   5.436   2.776  1.00 34.30           H  
ATOM     58  NE  ARG A   4     -24.531   7.326   2.601  1.00 34.30           N  
ATOM     59  HE  ARG A   4     -24.921   8.155   2.176  1.00 34.30           H  
ATOM     60  NH1 ARG A   4     -23.303   6.485   4.354  1.00 34.30           N  
ATOM     61 HH11 ARG A   4     -23.554   5.551   4.060  1.00 34.30           H  
ATOM     62 HH12 ARG A   4     -22.875   6.634   5.256  1.00 34.30           H  
ATOM     63  NH2 ARG A   4     -23.594   8.690   4.165  1.00 34.30           N  
ATOM     64 HH21 ARG A   4     -24.062   9.479   3.742  1.00 34.30           H  
ATOM     65 HH22 ARG A   4     -23.170   8.817   5.073  1.00 34.30           H  
ATOM     66  CZ  ARG A   4     -23.808   7.494   3.696  1.00 34.30           C  
ATOM     67  N   ARG A   5     -27.926   3.152  -2.464  1.00 35.39           N  
ATOM     68  H   ARG A   5     -28.849   3.465  -2.197  1.00 35.39           H  
ATOM     69  CA  ARG A   5     -27.800   1.997  -3.379  1.00 35.39           C  
ATOM     70  HA  ARG A   5     -26.794   1.585  -3.296  1.00 35.39           H  
ATOM     71  C   ARG A   5     -27.905   2.355  -4.868  1.00 35.39           C  
ATOM     72  CB  ARG A   5     -28.781   0.874  -2.983  1.00 35.39           C  
ATOM     73  HB2 ARG A   5     -29.767   1.296  -2.786  1.00 35.39           H  
ATOM     74  HB3 ARG A   5     -28.875   0.183  -3.821  1.00 35.39           H  
ATOM     75  O   ARG A   5     -27.413   1.579  -5.675  1.00 35.39           O  
ATOM     76  CG  ARG A   5     -28.296   0.070  -1.761  1.00 35.39           C  
ATOM     77  HG2 ARG A   5     -27.295  -0.313  -1.960  1.00 35.39           H  
ATOM     78  HG3 ARG A   5     -28.262   0.723  -0.889  1.00 35.39           H  
ATOM     79  CD  ARG A   5     -29.232  -1.116  -1.472  1.00 35.39           C  
ATOM     80  HD2 ARG A   5     -30.228  -0.729  -1.259  1.00 35.39           H  
ATOM     81  HD3 ARG A   5     -29.291  -1.737  -2.365  1.00 35.39           H  
ATOM     82  NE  ARG A   5     -28.771  -1.942  -0.331  1.00 35.39           N  
ATOM     83  HE  ARG A   5     -27.969  -1.616   0.189  1.00 35.39           H  
ATOM     84  NH1 ARG A   5     -30.416  -3.549  -0.462  1.00 35.39           N  
ATOM     85 HH11 ARG A   5     -30.849  -4.397  -0.124  1.00 35.39           H  
ATOM     86 HH12 ARG A   5     -30.839  -3.076  -1.247  1.00 35.39           H  
ATOM     87  NH2 ARG A   5     -28.860  -3.714   1.116  1.00 35.39           N  
ATOM     88 HH21 ARG A   5     -29.323  -4.560   1.414  1.00 35.39           H  
ATOM     89 HH22 ARG A   5     -28.061  -3.377   1.635  1.00 35.39           H  
ATOM     90  CZ  ARG A   5     -29.347  -3.058   0.099  1.00 35.39           C  
ATOM     91  N   GLN A   6     -28.430   3.525  -5.231  1.00 33.81           N  
ATOM     92  H   GLN A   6     -28.792   4.139  -4.516  1.00 33.81           H  
ATOM     93  CA  GLN A   6     -28.827   3.833  -6.617  1.00 33.81           C  
ATOM     94  HA  GLN A   6     -29.276   2.936  -7.043  1.00 33.81           H  
ATOM     95  C   GLN A   6     -27.693   4.192  -7.605  1.00 33.81           C  
ATOM     96  CB  GLN A   6     -29.929   4.908  -6.586  1.00 33.81           C  
ATOM     97  HB2 GLN A   6     -30.060   5.321  -7.586  1.00 33.81           H  
ATOM     98  HB3 GLN A   6     -29.628   5.719  -5.923  1.00 33.81           H  
ATOM     99  O   GLN A   6     -27.972   4.397  -8.773  1.00 33.81           O  
ATOM    100  CG  GLN A   6     -31.289   4.334  -6.142  1.00 33.81           C  
ATOM    101  HG2 GLN A   6     -31.207   3.905  -5.144  1.00 33.81           H  
ATOM    102  HG3 GLN A   6     -31.586   3.547  -6.835  1.00 33.81           H  
ATOM    103  CD  GLN A   6     -32.388   5.395  -6.115  1.00 33.81           C  
ATOM    104  NE2 GLN A   6     -33.644   5.013  -6.062  1.00 33.81           N  
ATOM    105 HE21 GLN A   6     -34.320   5.764  -6.047  1.00 33.81           H  
ATOM    106 HE22 GLN A   6     -33.919   4.043  -6.118  1.00 33.81           H  
ATOM    107  OE1 GLN A   6     -32.128   6.583  -6.114  1.00 33.81           O  
ATOM    108  N   ASN A   7     -26.416   4.228  -7.195  1.00 45.26           N  
ATOM    109  H   ASN A   7     -26.230   4.011  -6.226  1.00 45.26           H  
ATOM    110  CA  ASN A   7     -25.293   4.621  -8.077  1.00 45.26           C  
ATOM    111  HA  ASN A   7     -25.616   4.514  -9.113  1.00 45.26           H  
ATOM    112  C   ASN A   7     -24.064   3.691  -7.992  1.00 45.26           C  
ATOM    113  CB  ASN A   7     -24.961   6.113  -7.823  1.00 45.26           C  
ATOM    114  HB2 ASN A   7     -25.196   6.378  -6.792  1.00 45.26           H  
ATOM    115  HB3 ASN A   7     -23.901   6.309  -7.985  1.00 45.26           H  
ATOM    116  O   ASN A   7     -22.921   4.115  -8.198  1.00 45.26           O  
ATOM    117  CG  ASN A   7     -25.690   7.057  -8.764  1.00 45.26           C  
ATOM    118  ND2 ASN A   7     -25.896   8.292  -8.376  1.00 45.26           N  
ATOM    119 HD21 ASN A   7     -26.443   8.833  -9.030  1.00 45.26           H  
ATOM    120 HD22 ASN A   7     -25.755   8.583  -7.419  1.00 45.26           H  
ATOM    121  OD1 ASN A   7     -26.017   6.737  -9.884  1.00 45.26           O  
ATOM    122  N   ARG A   8     -24.247   2.416  -7.622  1.00 58.36           N  
ATOM    123  H   ARG A   8     -25.194   2.067  -7.573  1.00 58.36           H  
ATOM    124  CA  ARG A   8     -23.134   1.455  -7.641  1.00 58.36           C  
ATOM    125  HA  ARG A   8     -22.206   1.965  -7.383  1.00 58.36           H  
ATOM    126  C   ARG A   8     -22.954   0.920  -9.055  1.00 58.36           C  
ATOM    127  CB  ARG A   8     -23.342   0.319  -6.635  1.00 58.36           C  
ATOM    128  HB2 ARG A   8     -24.358  -0.068  -6.715  1.00 58.36           H  
ATOM    129  HB3 ARG A   8     -22.649  -0.487  -6.874  1.00 58.36           H  
ATOM    130  O   ARG A   8     -23.794   0.164  -9.522  1.00 58.36           O  
ATOM    131  CG  ARG A   8     -23.065   0.799  -5.207  1.00 58.36           C  
ATOM    132  HG2 ARG A   8     -22.074   1.252  -5.162  1.00 58.36           H  
ATOM    133  HG3 ARG A   8     -23.812   1.539  -4.921  1.00 58.36           H  
ATOM    134  CD  ARG A   8     -23.119  -0.385  -4.241  1.00 58.36           C  
ATOM    135  HD2 ARG A   8     -22.386  -1.126  -4.560  1.00 58.36           H  
ATOM    136  HD3 ARG A   8     -24.112  -0.832  -4.296  1.00 58.36           H  
ATOM    137  NE  ARG A   8     -22.839   0.036  -2.855  1.00 58.36           N  
ATOM    138  HE  ARG A   8     -22.810   1.032  -2.688  1.00 58.36           H  
ATOM    139  NH1 ARG A   8     -22.796  -2.069  -1.942  1.00 58.36           N  
ATOM    140 HH11 ARG A   8     -23.000  -2.458  -2.852  1.00 58.36           H  
ATOM    141 HH12 ARG A   8     -22.653  -2.698  -1.165  1.00 58.36           H  
ATOM    142  NH2 ARG A   8     -22.426  -0.296  -0.640  1.00 58.36           N  
ATOM    143 HH21 ARG A   8     -22.287  -0.936   0.129  1.00 58.36           H  
ATOM    144 HH22 ARG A   8     -22.382   0.704  -0.501  1.00 58.36           H  
ATOM    145  CZ  ARG A   8     -22.687  -0.775  -1.824  1.00 58.36           C  
ATOM    146  N   LYS A   9     -21.836   1.296  -9.685  1.00 72.75           N  
ATOM    147  H   LYS A   9     -21.264   2.007  -9.254  1.00 72.75           H  
ATOM    148  CA  LYS A   9     -21.393   0.700 -10.948  1.00 72.75           C  
ATOM    149  HA  LYS A   9     -22.099   0.982 -11.729  1.00 72.75           H  
ATOM    150  C   LYS A   9     -21.416  -0.821 -10.850  1.00 72.75           C  
ATOM    151  CB  LYS A   9     -19.980   1.162 -11.330  1.00 72.75           C  
ATOM    152  HB2 LYS A   9     -19.633   0.549 -12.162  1.00 72.75           H  
ATOM    153  HB3 LYS A   9     -19.302   1.008 -10.491  1.00 72.75           H  
ATOM    154  O   LYS A   9     -20.988  -1.366  -9.825  1.00 72.75           O  
ATOM    155  CG  LYS A   9     -19.955   2.631 -11.766  1.00 72.75           C  
ATOM    156  HG2 LYS A   9     -20.696   2.776 -12.552  1.00 72.75           H  
ATOM    157  HG3 LYS A   9     -20.204   3.272 -10.920  1.00 72.75           H  
ATOM    158  CD  LYS A   9     -18.573   3.005 -12.311  1.00 72.75           C  
ATOM    159  HD2 LYS A   9     -17.820   2.889 -11.532  1.00 72.75           H  
ATOM    160  HD3 LYS A   9     -18.340   2.336 -13.140  1.00 72.75           H  
ATOM    161  CE  LYS A   9     -18.607   4.451 -12.815  1.00 72.75           C  
ATOM    162  HE2 LYS A   9     -18.684   5.131 -11.967  1.00 72.75           H  
ATOM    163  HE3 LYS A   9     -19.511   4.568 -13.413  1.00 72.75           H  
ATOM    164  NZ  LYS A   9     -17.426   4.760 -13.656  1.00 72.75           N  
ATOM    165  HZ1 LYS A   9     -16.558   4.672 -13.147  1.00 72.75           H  
ATOM    166  HZ2 LYS A   9     -17.402   4.115 -14.433  1.00 72.75           H  
ATOM    167  HZ3 LYS A   9     -17.507   5.683 -14.058  1.00 72.75           H  
ATOM    168  N   THR A  10     -21.865  -1.487 -11.906  1.00 82.72           N  
ATOM    169  H   THR A  10     -22.165  -0.959 -12.713  1.00 82.72           H  
ATOM    170  CA  THR A  10     -21.750  -2.946 -11.995  1.00 82.72           C  
ATOM    171  HA  THR A  10     -22.243  -3.370 -11.121  1.00 82.72           H  
ATOM    172  C   THR A  10     -20.268  -3.352 -11.971  1.00 82.72           C  
ATOM    173  CB  THR A  10     -22.451  -3.511 -13.241  1.00 82.72           C  
ATOM    174  HB  THR A  10     -22.397  -4.599 -13.211  1.00 82.72           H  
ATOM    175  O   THR A  10     -19.396  -2.542 -12.318  1.00 82.72           O  
ATOM    176  CG2 THR A  10     -23.920  -3.103 -13.323  1.00 82.72           C  
ATOM    177 HG21 THR A  10     -24.394  -3.616 -14.160  1.00 82.72           H  
ATOM    178 HG22 THR A  10     -24.017  -2.028 -13.473  1.00 82.72           H  
ATOM    179 HG23 THR A  10     -24.437  -3.385 -12.406  1.00 82.72           H  
ATOM    180  OG1 THR A  10     -21.810  -3.064 -14.407  1.00 82.72           O  
ATOM    181  HG1 THR A  10     -22.496  -2.693 -14.966  1.00 82.72           H  
ATOM    182  N   PRO A  11     -19.926  -4.594 -11.575  1.00 80.30           N  
ATOM    183  CA  PRO A  11     -18.547  -5.076 -11.654  1.00 80.30           C  
ATOM    184  HA  PRO A  11     -17.945  -4.539 -10.921  1.00 80.30           H  
ATOM    185  C   PRO A  11     -17.932  -4.883 -13.047  1.00 80.30           C  
ATOM    186  CB  PRO A  11     -18.622  -6.559 -11.273  1.00 80.30           C  
ATOM    187  HB2 PRO A  11     -18.811  -7.168 -12.157  1.00 80.30           H  
ATOM    188  HB3 PRO A  11     -17.715  -6.893 -10.768  1.00 80.30           H  
ATOM    189  O   PRO A  11     -16.734  -4.633 -13.168  1.00 80.30           O  
ATOM    190  CG  PRO A  11     -19.840  -6.624 -10.353  1.00 80.30           C  
ATOM    191  HG2 PRO A  11     -19.563  -6.300  -9.350  1.00 80.30           H  
ATOM    192  HG3 PRO A  11     -20.278  -7.622 -10.330  1.00 80.30           H  
ATOM    193  CD  PRO A  11     -20.790  -5.606 -10.980  1.00 80.30           C  
ATOM    194  HD2 PRO A  11     -21.380  -6.088 -11.760  1.00 80.30           H  
ATOM    195  HD3 PRO A  11     -21.441  -5.185 -10.214  1.00 80.30           H  
ATOM    196  N   ASP A  12     -18.745  -4.966 -14.096  1.00 81.63           N  
ATOM    197  H   ASP A  12     -19.707  -5.227 -13.933  1.00 81.63           H  
ATOM    198  CA  ASP A  12     -18.343  -4.846 -15.498  1.00 81.63           C  
ATOM    199  HA  ASP A  12     -17.428  -5.412 -15.672  1.00 81.63           H  
ATOM    200  C   ASP A  12     -18.044  -3.398 -15.883  1.00 81.63           C  
ATOM    201  CB  ASP A  12     -19.451  -5.450 -16.372  1.00 81.63           C  
ATOM    202  HB2 ASP A  12     -19.255  -5.183 -17.410  1.00 81.63           H  
ATOM    203  HB3 ASP A  12     -20.417  -5.031 -16.089  1.00 81.63           H  
ATOM    204  O   ASP A  12     -16.983  -3.104 -16.436  1.00 81.63           O  
ATOM    205  CG  ASP A  12     -19.499  -6.976 -16.259  1.00 81.63           C  
ATOM    206  OD1 ASP A  12     -19.057  -7.520 -15.216  1.00 81.63           O  
ATOM    207  OD2 ASP A  12     -19.811  -7.622 -17.265  1.00 81.63           O  
ATOM    208  N   GLU A  13     -18.914  -2.463 -15.501  1.00 85.36           N  
ATOM    209  H   GLU A  13     -19.774  -2.756 -15.059  1.00 85.36           H  
ATOM    210  CA  GLU A  13     -18.667  -1.025 -15.650  1.00 85.36           C  
ATOM    211  HA  GLU A  13     -18.541  -0.768 -16.702  1.00 85.36           H  
ATOM    212  C   GLU A  13     -17.423  -0.575 -14.883  1.00 85.36           C  
ATOM    213  CB  GLU A  13     -19.849  -0.259 -15.068  1.00 85.36           C  
ATOM    214  HB2 GLU A  13     -19.567   0.785 -14.929  1.00 85.36           H  
ATOM    215  HB3 GLU A  13     -20.070  -0.687 -14.091  1.00 85.36           H  
ATOM    216  O   GLU A  13     -16.672   0.295 -15.334  1.00 85.36           O  
ATOM    217  CG  GLU A  13     -21.098  -0.300 -15.950  1.00 85.36           C  
ATOM    218  HG2 GLU A  13     -20.931   0.336 -16.819  1.00 85.36           H  
ATOM    219  HG3 GLU A  13     -21.266  -1.317 -16.305  1.00 85.36           H  
ATOM    220  CD  GLU A  13     -22.329   0.182 -15.175  1.00 85.36           C  
ATOM    221  OE1 GLU A  13     -23.432   0.046 -15.730  1.00 85.36           O  
ATOM    222  OE2 GLU A  13     -22.163   0.629 -14.013  1.00 85.36           O  
ATOM    223  N   GLN A  14     -17.190  -1.161 -13.708  1.00 83.78           N  
ATOM    224  H   GLN A  14     -17.867  -1.831 -13.371  1.00 83.78           H  
ATOM    225  CA  GLN A  14     -16.021  -0.857 -12.901  1.00 83.78           C  
ATOM    226  HA  GLN A  14     -15.940   0.229 -12.847  1.00 83.78           H  
ATOM    227  C   GLN A  14     -14.735  -1.371 -13.559  1.00 83.78           C  
ATOM    228  CB  GLN A  14     -16.246  -1.399 -11.484  1.00 83.78           C  
ATOM    229  HB2 GLN A  14     -17.286  -1.224 -11.210  1.00 83.78           H  
ATOM    230  HB3 GLN A  14     -16.057  -2.472 -11.454  1.00 83.78           H  
ATOM    231  O   GLN A  14     -13.731  -0.659 -13.538  1.00 83.78           O  
ATOM    232  CG  GLN A  14     -15.366  -0.673 -10.461  1.00 83.78           C  
ATOM    233  HG2 GLN A  14     -15.429   0.401 -10.636  1.00 83.78           H  
ATOM    234  HG3 GLN A  14     -14.328  -0.982 -10.587  1.00 83.78           H  
ATOM    235  CD  GLN A  14     -15.798  -0.943  -9.022  1.00 83.78           C  
ATOM    236  NE2 GLN A  14     -15.349  -0.147  -8.077  1.00 83.78           N  
ATOM    237 HE21 GLN A  14     -14.727   0.614  -8.312  1.00 83.78           H  
ATOM    238 HE22 GLN A  14     -15.675  -0.398  -7.155  1.00 83.78           H  
ATOM    239  OE1 GLN A  14     -16.532  -1.849  -8.687  1.00 83.78           O  
ATOM    240  N   ARG A  15     -14.770  -2.548 -14.201  1.00 85.85           N  
ATOM    241  H   ARG A  15     -15.630  -3.078 -14.177  1.00 85.85           H  
ATOM    242  CA  ARG A  15     -13.646  -3.071 -14.995  1.00 85.85           C  
ATOM    243  HA  ARG A  15     -12.730  -3.040 -14.404  1.00 85.85           H  
ATOM    244  C   ARG A  15     -13.361  -2.222 -16.222  1.00 85.85           C  
ATOM    245  CB  ARG A  15     -13.892  -4.516 -15.435  1.00 85.85           C  
ATOM    246  HB2 ARG A  15     -13.168  -4.769 -16.210  1.00 85.85           H  
ATOM    247  HB3 ARG A  15     -14.893  -4.615 -15.854  1.00 85.85           H  
ATOM    248  O   ARG A  15     -12.220  -1.815 -16.394  1.00 85.85           O  
ATOM    249  CG  ARG A  15     -13.702  -5.498 -14.278  1.00 85.85           C  
ATOM    250  HG2 ARG A  15     -12.751  -5.292 -13.787  1.00 85.85           H  
ATOM    251  HG3 ARG A  15     -14.492  -5.378 -13.536  1.00 85.85           H  
ATOM    252  CD  ARG A  15     -13.668  -6.949 -14.763  1.00 85.85           C  
ATOM    253  HD2 ARG A  15     -12.729  -7.100 -15.295  1.00 85.85           H  
ATOM    254  HD3 ARG A  15     -13.655  -7.601 -13.890  1.00 85.85           H  
ATOM    255  NE  ARG A  15     -14.772  -7.327 -15.672  1.00 85.85           N  
ATOM    256  HE  ARG A  15     -14.504  -7.471 -16.635  1.00 85.85           H  
ATOM    257  NH1 ARG A  15     -16.528  -7.546 -14.191  1.00 85.85           N  
ATOM    258 HH11 ARG A  15     -17.530  -7.670 -14.217  1.00 85.85           H  
ATOM    259 HH12 ARG A  15     -16.140  -6.833 -13.591  1.00 85.85           H  
ATOM    260  NH2 ARG A  15     -16.744  -8.259 -16.269  1.00 85.85           N  
ATOM    261 HH21 ARG A  15     -16.446  -8.389 -17.225  1.00 85.85           H  
ATOM    262 HH22 ARG A  15     -17.731  -8.362 -16.081  1.00 85.85           H  
ATOM    263  CZ  ARG A  15     -15.999  -7.697 -15.369  1.00 85.85           C  
ATOM    264  N   LYS A  16     -14.380  -1.875 -17.014  1.00 87.07           N  
ATOM    265  H   LYS A  16     -15.288  -2.271 -16.821  1.00 87.07           H  
ATOM    266  CA  LYS A  16     -14.210  -0.990 -18.182  1.00 87.07           C  
ATOM    267  HA  LYS A  16     -13.511  -1.449 -18.881  1.00 87.07           H  
ATOM    268  C   LYS A  16     -13.583   0.350 -17.781  1.00 87.07           C  
ATOM    269  CB  LYS A  16     -15.558  -0.789 -18.895  1.00 87.07           C  
ATOM    270  HB2 LYS A  16     -16.314  -0.485 -18.170  1.00 87.07           H  
ATOM    271  HB3 LYS A  16     -15.447   0.010 -19.628  1.00 87.07           H  
ATOM    272  O   LYS A  16     -12.648   0.817 -18.424  1.00 87.07           O  
ATOM    273  CG  LYS A  16     -16.026  -2.056 -19.631  1.00 87.07           C  
ATOM    274  HG2 LYS A  16     -15.266  -2.347 -20.356  1.00 87.07           H  
ATOM    275  HG3 LYS A  16     -16.151  -2.872 -18.918  1.00 87.07           H  
ATOM    276  CD  LYS A  16     -17.357  -1.825 -20.366  1.00 87.07           C  
ATOM    277  HD2 LYS A  16     -18.119  -1.532 -19.644  1.00 87.07           H  
ATOM    278  HD3 LYS A  16     -17.229  -1.026 -21.096  1.00 87.07           H  
ATOM    279  CE  LYS A  16     -17.800  -3.111 -21.083  1.00 87.07           C  
ATOM    280  HE2 LYS A  16     -17.004  -3.424 -21.759  1.00 87.07           H  
ATOM    281  HE3 LYS A  16     -17.924  -3.899 -20.340  1.00 87.07           H  
ATOM    282  NZ  LYS A  16     -19.065  -2.936 -21.847  1.00 87.07           N  
ATOM    283  HZ1 LYS A  16     -18.961  -2.239 -22.571  1.00 87.07           H  
ATOM    284  HZ2 LYS A  16     -19.320  -3.802 -22.300  1.00 87.07           H  
ATOM    285  HZ3 LYS A  16     -19.829  -2.673 -21.242  1.00 87.07           H  
ATOM    286  N   ALA A  17     -14.028   0.926 -16.662  1.00 87.36           N  
ATOM    287  H   ALA A  17     -14.822   0.512 -16.195  1.00 87.36           H  
ATOM    288  CA  ALA A  17     -13.445   2.154 -16.127  1.00 87.36           C  
ATOM    289  HA  ALA A  17     -13.428   2.900 -16.922  1.00 87.36           H  
ATOM    290  C   ALA A  17     -11.991   1.980 -15.646  1.00 87.36           C  
ATOM    291  CB  ALA A  17     -14.347   2.666 -14.998  1.00 87.36           C  
ATOM    292  HB1 ALA A  17     -13.950   3.609 -14.624  1.00 87.36           H  
ATOM    293  HB2 ALA A  17     -15.354   2.820 -15.385  1.00 87.36           H  
ATOM    294  HB3 ALA A  17     -14.377   1.935 -14.190  1.00 87.36           H  
ATOM    295  O   ALA A  17     -11.178   2.884 -15.832  1.00 87.36           O  
ATOM    296  N   ASN A  18     -11.650   0.845 -15.026  1.00 89.89           N  
ATOM    297  H   ASN A  18     -12.352   0.134 -14.876  1.00 89.89           H  
ATOM    298  CA  ASN A  18     -10.267   0.554 -14.642  1.00 89.89           C  
ATOM    299  HA  ASN A  18      -9.861   1.392 -14.076  1.00 89.89           H  
ATOM    300  C   ASN A  18      -9.379   0.366 -15.877  1.00 89.89           C  
ATOM    301  CB  ASN A  18     -10.196  -0.713 -13.782  1.00 89.89           C  
ATOM    302  HB2 ASN A  18     -10.656  -1.533 -14.332  1.00 89.89           H  
ATOM    303  HB3 ASN A  18      -9.148  -0.975 -13.632  1.00 89.89           H  
ATOM    304  O   ASN A  18      -8.291   0.928 -15.912  1.00 89.89           O  
ATOM    305  CG  ASN A  18     -10.833  -0.633 -12.412  1.00 89.89           C  
ATOM    306  ND2 ASN A  18     -11.074  -1.794 -11.849  1.00 89.89           N  
ATOM    307 HD21 ASN A  18     -11.647  -1.814 -11.017  1.00 89.89           H  
ATOM    308 HD22 ASN A  18     -10.849  -2.615 -12.392  1.00 89.89           H  
ATOM    309  OD1 ASN A  18     -11.079   0.411 -11.813  1.00 89.89           O  
ATOM    310  N   ALA A  19      -9.843  -0.387 -16.878  1.00 91.52           N  
ATOM    311  H   ALA A  19     -10.743  -0.832 -16.774  1.00 91.52           H  
ATOM    312  CA  ALA A  19      -9.099  -0.666 -18.101  1.00 91.52           C  
ATOM    313  HA  ALA A  19      -8.163  -1.158 -17.839  1.00 91.52           H  
ATOM    314  C   ALA A  19      -8.732   0.619 -18.847  1.00 91.52           C  
ATOM    315  CB  ALA A  19      -9.929  -1.609 -18.981  1.00 91.52           C  
ATOM    316  HB1 ALA A  19     -10.168  -2.522 -18.435  1.00 91.52           H  
ATOM    317  HB2 ALA A  19      -9.358  -1.869 -19.872  1.00 91.52           H  
ATOM    318  HB3 ALA A  19     -10.856  -1.125 -19.285  1.00 91.52           H  
ATOM    319  O   ALA A  19      -7.586   0.769 -19.255  1.00 91.52           O  
ATOM    320  N   LEU A  20      -9.662   1.576 -18.938  1.00 90.67           N  
ATOM    321  H   LEU A  20     -10.603   1.365 -18.638  1.00 90.67           H  
ATOM    322  CA  LEU A  20      -9.391   2.898 -19.506  1.00 90.67           C  
ATOM    323  HA  LEU A  20      -9.079   2.769 -20.543  1.00 90.67           H  
ATOM    324  C   LEU A  20      -8.242   3.606 -18.768  1.00 90.67           C  
ATOM    325  CB  LEU A  20     -10.692   3.719 -19.469  1.00 90.67           C  
ATOM    326  HB2 LEU A  20     -11.026   3.798 -18.434  1.00 90.67           H  
ATOM    327  HB3 LEU A  20     -11.460   3.189 -20.031  1.00 90.67           H  
ATOM    328  O   LEU A  20      -7.239   3.964 -19.377  1.00 90.67           O  
ATOM    329  CG  LEU A  20     -10.545   5.141 -20.045  1.00 90.67           C  
ATOM    330  HG  LEU A  20      -9.754   5.671 -19.515  1.00 90.67           H  
ATOM    331  CD1 LEU A  20     -10.229   5.118 -21.540  1.00 90.67           C  
ATOM    332 HD11 LEU A  20     -10.179   6.143 -21.908  1.00 90.67           H  
ATOM    333 HD12 LEU A  20     -10.993   4.570 -22.093  1.00 90.67           H  
ATOM    334 HD13 LEU A  20      -9.250   4.672 -21.712  1.00 90.67           H  
ATOM    335  CD2 LEU A  20     -11.851   5.905 -19.829  1.00 90.67           C  
ATOM    336 HD21 LEU A  20     -12.077   5.956 -18.763  1.00 90.67           H  
ATOM    337 HD22 LEU A  20     -12.666   5.420 -20.367  1.00 90.67           H  
ATOM    338 HD23 LEU A  20     -11.726   6.920 -20.205  1.00 90.67           H  
ATOM    339  N   ILE A  21      -8.356   3.733 -17.442  1.00 89.90           N  
ATOM    340  H   ILE A  21      -9.194   3.374 -17.007  1.00 89.90           H  
ATOM    341  CA  ILE A  21      -7.357   4.419 -16.607  1.00 89.90           C  
ATOM    342  HA  ILE A  21      -7.228   5.432 -16.989  1.00 89.90           H  
ATOM    343  C   ILE A  21      -5.989   3.733 -16.692  1.00 89.90           C  
ATOM    344  CB  ILE A  21      -7.864   4.491 -15.147  1.00 89.90           C  
ATOM    345  HB  ILE A  21      -8.221   3.500 -14.866  1.00 89.90           H  
ATOM    346  O   ILE A  21      -4.958   4.402 -16.746  1.00 89.90           O  
ATOM    347  CG1 ILE A  21      -9.050   5.479 -15.065  1.00 89.90           C  
ATOM    348 HG12 ILE A  21      -9.787   5.224 -15.827  1.00 89.90           H  
ATOM    349 HG13 ILE A  21      -8.696   6.488 -15.278  1.00 89.90           H  
ATOM    350  CG2 ILE A  21      -6.767   4.888 -14.133  1.00 89.90           C  
ATOM    351 HG21 ILE A  21      -5.939   4.180 -14.173  1.00 89.90           H  
ATOM    352 HG22 ILE A  21      -6.398   5.889 -14.356  1.00 89.90           H  
ATOM    353 HG23 ILE A  21      -7.160   4.858 -13.117  1.00 89.90           H  
ATOM    354  CD1 ILE A  21      -9.774   5.480 -13.712  1.00 89.90           C  
ATOM    355 HD11 ILE A  21      -9.137   5.903 -12.936  1.00 89.90           H  
ATOM    356 HD12 ILE A  21     -10.059   4.462 -13.446  1.00 89.90           H  
ATOM    357 HD13 ILE A  21     -10.673   6.090 -13.792  1.00 89.90           H  
ATOM    358  N   ILE A  22      -5.970   2.400 -16.661  1.00 93.58           N  
ATOM    359  H   ILE A  22      -6.852   1.908 -16.629  1.00 93.58           H  
ATOM    360  CA  ILE A  22      -4.741   1.612 -16.735  1.00 93.58           C  
ATOM    361  HA  ILE A  22      -4.028   2.004 -16.010  1.00 93.58           H  
ATOM    362  C   ILE A  22      -4.094   1.783 -18.111  1.00 93.58           C  
ATOM    363  CB  ILE A  22      -5.021   0.137 -16.376  1.00 93.58           C  
ATOM    364  HB  ILE A  22      -5.864  -0.215 -16.970  1.00 93.58           H  
ATOM    365  O   ILE A  22      -2.900   2.061 -18.160  1.00 93.58           O  
ATOM    366  CG1 ILE A  22      -5.361   0.009 -14.872  1.00 93.58           C  
ATOM    367 HG12 ILE A  22      -4.452   0.132 -14.283  1.00 93.58           H  
ATOM    368 HG13 ILE A  22      -6.052   0.801 -14.585  1.00 93.58           H  
ATOM    369  CG2 ILE A  22      -3.802  -0.739 -16.693  1.00 93.58           C  
ATOM    370 HG21 ILE A  22      -2.917  -0.374 -16.172  1.00 93.58           H  
ATOM    371 HG22 ILE A  22      -3.611  -0.739 -17.766  1.00 93.58           H  
ATOM    372 HG23 ILE A  22      -3.991  -1.771 -16.398  1.00 93.58           H  
ATOM    373  CD1 ILE A  22      -6.019  -1.326 -14.501  1.00 93.58           C  
ATOM    374 HD11 ILE A  22      -6.939  -1.447 -15.074  1.00 93.58           H  
ATOM    375 HD12 ILE A  22      -6.261  -1.335 -13.439  1.00 93.58           H  
ATOM    376 HD13 ILE A  22      -5.351  -2.161 -14.712  1.00 93.58           H  
ATOM    377  N   ASN A  23      -4.860   1.707 -19.202  1.00 94.00           N  
ATOM    378  H   ASN A  23      -5.843   1.494 -19.105  1.00 94.00           H  
ATOM    379  CA  ASN A  23      -4.341   1.929 -20.553  1.00 94.00           C  
ATOM    380  HA  ASN A  23      -3.525   1.230 -20.738  1.00 94.00           H  
ATOM    381  C   ASN A  23      -3.736   3.327 -20.708  1.00 94.00           C  
ATOM    382  CB  ASN A  23      -5.451   1.683 -21.588  1.00 94.00           C  
ATOM    383  HB2 ASN A  23      -5.181   2.178 -22.521  1.00 94.00           H  
ATOM    384  HB3 ASN A  23      -6.390   2.115 -21.243  1.00 94.00           H  
ATOM    385  O   ASN A  23      -2.616   3.447 -21.181  1.00 94.00           O  
ATOM    386  CG  ASN A  23      -5.634   0.214 -21.920  1.00 94.00           C  
ATOM    387  ND2 ASN A  23      -6.824  -0.193 -22.291  1.00 94.00           N  
ATOM    388 HD21 ASN A  23      -6.888  -1.148 -22.616  1.00 94.00           H  
ATOM    389 HD22 ASN A  23      -7.584   0.468 -22.358  1.00 94.00           H  
ATOM    390  OD1 ASN A  23      -4.708  -0.580 -21.901  1.00 94.00           O  
ATOM    391  N   GLU A  24      -4.402   4.378 -20.235  1.00 92.89           N  
ATOM    392  H   GLU A  24      -5.344   4.249 -19.893  1.00 92.89           H  
ATOM    393  CA  GLU A  24      -3.848   5.740 -20.283  1.00 92.89           C  
ATOM    394  HA  GLU A  24      -3.634   6.021 -21.314  1.00 92.89           H  
ATOM    395  C   GLU A  24      -2.548   5.882 -19.474  1.00 92.89           C  
ATOM    396  CB  GLU A  24      -4.872   6.708 -19.700  1.00 92.89           C  
ATOM    397  HB2 GLU A  24      -5.129   6.315 -18.717  1.00 92.89           H  
ATOM    398  HB3 GLU A  24      -4.412   7.687 -19.562  1.00 92.89           H  
ATOM    399  O   GLU A  24      -1.653   6.635 -19.857  1.00 92.89           O  
ATOM    400  CG  GLU A  24      -6.134   6.884 -20.562  1.00 92.89           C  
ATOM    401  HG2 GLU A  24      -5.887   7.512 -21.418  1.00 92.89           H  
ATOM    402  HG3 GLU A  24      -6.466   5.918 -20.942  1.00 92.89           H  
ATOM    403  CD  GLU A  24      -7.276   7.513 -19.755  1.00 92.89           C  
ATOM    404  OE1 GLU A  24      -8.209   8.085 -20.351  1.00 92.89           O  
ATOM    405  OE2 GLU A  24      -7.237   7.397 -18.503  1.00 92.89           O  
ATOM    406  N   ASN A  25      -2.421   5.169 -18.348  1.00 94.51           N  
ATOM    407  H   ASN A  25      -3.183   4.562 -18.079  1.00 94.51           H  
ATOM    408  CA  ASN A  25      -1.173   5.140 -17.584  1.00 94.51           C  
ATOM    409  HA  ASN A  25      -0.812   6.159 -17.447  1.00 94.51           H  
ATOM    410  C   ASN A  25      -0.074   4.378 -18.337  1.00 94.51           C  
ATOM    411  CB  ASN A  25      -1.398   4.510 -16.204  1.00 94.51           C  
ATOM    412  HB2 ASN A  25      -0.434   4.431 -15.701  1.00 94.51           H  
ATOM    413  HB3 ASN A  25      -1.783   3.498 -16.336  1.00 94.51           H  
ATOM    414  O   ASN A  25       1.072   4.816 -18.320  1.00 94.51           O  
ATOM    415  CG  ASN A  25      -2.331   5.275 -15.287  1.00 94.51           C  
ATOM    416  ND2 ASN A  25      -2.814   4.608 -14.264  1.00 94.51           N  
ATOM    417 HD21 ASN A  25      -3.571   5.052 -13.763  1.00 94.51           H  
ATOM    418 HD22 ASN A  25      -2.598   3.623 -14.209  1.00 94.51           H  
ATOM    419  OD1 ASN A  25      -2.648   6.450 -15.428  1.00 94.51           O  
ATOM    420  N   ILE A  26      -0.416   3.269 -19.001  1.00 96.59           N  
ATOM    421  H   ILE A  26      -1.380   2.969 -18.976  1.00 96.59           H  
ATOM    422  CA  ILE A  26       0.522   2.498 -19.825  1.00 96.59           C  
ATOM    423  HA  ILE A  26       1.401   2.261 -19.225  1.00 96.59           H  
ATOM    424  C   ILE A  26       1.006   3.331 -21.017  1.00 96.59           C  
ATOM    425  CB  ILE A  26      -0.110   1.169 -20.295  1.00 96.59           C  
ATOM    426  HB  ILE A  26      -1.071   1.382 -20.764  1.00 96.59           H  
ATOM    427  O   ILE A  26       2.202   3.368 -21.279  1.00 96.59           O  
ATOM    428  CG1 ILE A  26      -0.333   0.185 -19.126  1.00 96.59           C  
ATOM    429 HG12 ILE A  26       0.625  -0.198 -18.775  1.00 96.59           H  
ATOM    430 HG13 ILE A  26      -0.804   0.703 -18.290  1.00 96.59           H  
ATOM    431  CG2 ILE A  26       0.799   0.511 -21.344  1.00 96.59           C  
ATOM    432 HG21 ILE A  26       0.763   1.078 -22.274  1.00 96.59           H  
ATOM    433 HG22 ILE A  26       1.824   0.488 -20.973  1.00 96.59           H  
ATOM    434 HG23 ILE A  26       0.475  -0.506 -21.563  1.00 96.59           H  
ATOM    435  CD1 ILE A  26      -1.236  -0.991 -19.528  1.00 96.59           C  
ATOM    436 HD11 ILE A  26      -2.140  -0.624 -20.014  1.00 96.59           H  
ATOM    437 HD12 ILE A  26      -1.528  -1.550 -18.639  1.00 96.59           H  
ATOM    438 HD13 ILE A  26      -0.711  -1.678 -20.192  1.00 96.59           H  
ATOM    439  N   GLU A  27       0.116   4.028 -21.722  1.00 96.36           N  
ATOM    440  H   GLU A  27      -0.866   3.920 -21.514  1.00 96.36           H  
ATOM    441  CA  GLU A  27       0.504   4.856 -22.870  1.00 96.36           C  
ATOM    442  HA  GLU A  27       1.102   4.260 -23.558  1.00 96.36           H  
ATOM    443  C   GLU A  27       1.399   6.025 -22.441  1.00 96.36           C  
ATOM    444  CB  GLU A  27      -0.748   5.352 -23.611  1.00 96.36           C  
ATOM    445  HB2 GLU A  27      -0.437   6.073 -24.368  1.00 96.36           H  
ATOM    446  HB3 GLU A  27      -1.407   5.866 -22.912  1.00 96.36           H  
ATOM    447  O   GLU A  27       2.449   6.256 -23.041  1.00 96.36           O  
ATOM    448  CG  GLU A  27      -1.535   4.231 -24.316  1.00 96.36           C  
ATOM    449  HG2 GLU A  27      -2.343   4.684 -24.891  1.00 96.36           H  
ATOM    450  HG3 GLU A  27      -1.991   3.581 -23.570  1.00 96.36           H  
ATOM    451  CD  GLU A  27      -0.657   3.385 -25.250  1.00 96.36           C  
ATOM    452  OE1 GLU A  27      -0.776   2.135 -25.215  1.00 96.36           O  
ATOM    453  OE2 GLU A  27       0.184   3.971 -25.961  1.00 96.36           O  
ATOM    454  N   ALA A  28       1.062   6.689 -21.330  1.00 95.21           N  
ATOM    455  H   ALA A  28       0.187   6.467 -20.876  1.00 95.21           H  
ATOM    456  CA  ALA A  28       1.928   7.704 -20.738  1.00 95.21           C  
ATOM    457  HA  ALA A  28       2.118   8.475 -21.484  1.00 95.21           H  
ATOM    458  C   ALA A  28       3.294   7.130 -20.314  1.00 95.21           C  
ATOM    459  CB  ALA A  28       1.194   8.332 -19.549  1.00 95.21           C  
ATOM    460  HB1 ALA A  28       0.263   8.786 -19.888  1.00 95.21           H  
ATOM    461  HB2 ALA A  28       1.829   9.097 -19.102  1.00 95.21           H  
ATOM    462  HB3 ALA A  28       0.973   7.569 -18.803  1.00 95.21           H  
ATOM    463  O   ALA A  28       4.323   7.764 -20.541  1.00 95.21           O  
ATOM    464  N   TYR A  29       3.315   5.931 -19.722  1.00 97.63           N  
ATOM    465  H   TYR A  29       2.437   5.463 -19.553  1.00 97.63           H  
ATOM    466  CA  TYR A  29       4.544   5.228 -19.351  1.00 97.63           C  
ATOM    467  HA  TYR A  29       5.118   5.855 -18.669  1.00 97.63           H  
ATOM    468  C   TYR A  29       5.428   4.953 -20.571  1.00 97.63           C  
ATOM    469  CB  TYR A  29       4.193   3.914 -18.637  1.00 97.63           C  
ATOM    470  HB2 TYR A  29       3.546   3.313 -19.277  1.00 97.63           H  
ATOM    471  HB3 TYR A  29       3.616   4.124 -17.737  1.00 97.63           H  
ATOM    472  O   TYR A  29       6.596   5.327 -20.565  1.00 97.63           O  
ATOM    473  CG  TYR A  29       5.399   3.076 -18.277  1.00 97.63           C  
ATOM    474  CD1 TYR A  29       5.627   1.855 -18.941  1.00 97.63           C  
ATOM    475  HD1 TYR A  29       4.927   1.498 -19.682  1.00 97.63           H  
ATOM    476  CD2 TYR A  29       6.325   3.550 -17.330  1.00 97.63           C  
ATOM    477  HD2 TYR A  29       6.159   4.496 -16.836  1.00 97.63           H  
ATOM    478  CE1 TYR A  29       6.792   1.115 -18.669  1.00 97.63           C  
ATOM    479  HE1 TYR A  29       7.000   0.190 -19.186  1.00 97.63           H  
ATOM    480  CE2 TYR A  29       7.497   2.820 -17.070  1.00 97.63           C  
ATOM    481  HE2 TYR A  29       8.234   3.208 -16.382  1.00 97.63           H  
ATOM    482  OH  TYR A  29       8.892   0.935 -17.518  1.00 97.63           O  
ATOM    483  HH  TYR A  29       9.504   1.411 -16.952  1.00 97.63           H  
ATOM    484  CZ  TYR A  29       7.737   1.607 -17.746  1.00 97.63           C  
ATOM    485  N   ILE A  30       4.864   4.375 -21.636  1.00 98.14           N  
ATOM    486  H   ILE A  30       3.888   4.124 -21.577  1.00 98.14           H  
ATOM    487  CA  ILE A  30       5.582   4.068 -22.881  1.00 98.14           C  
ATOM    488  HA  ILE A  30       6.418   3.407 -22.655  1.00 98.14           H  
ATOM    489  C   ILE A  30       6.160   5.335 -23.504  1.00 98.14           C  
ATOM    490  CB  ILE A  30       4.643   3.360 -23.881  1.00 98.14           C  
ATOM    491  HB  ILE A  30       3.710   3.920 -23.939  1.00 98.14           H  
ATOM    492  O   ILE A  30       7.319   5.341 -23.915  1.00 98.14           O  
ATOM    493  CG1 ILE A  30       4.345   1.938 -23.376  1.00 98.14           C  
ATOM    494 HG12 ILE A  30       4.080   1.961 -22.319  1.00 98.14           H  
ATOM    495 HG13 ILE A  30       5.234   1.315 -23.479  1.00 98.14           H  
ATOM    496  CG2 ILE A  30       5.253   3.290 -25.299  1.00 98.14           C  
ATOM    497 HG21 ILE A  30       6.215   2.780 -25.259  1.00 98.14           H  
ATOM    498 HG22 ILE A  30       5.382   4.293 -25.705  1.00 98.14           H  
ATOM    499 HG23 ILE A  30       4.585   2.760 -25.978  1.00 98.14           H  
ATOM    500  CD1 ILE A  30       3.186   1.293 -24.129  1.00 98.14           C  
ATOM    501 HD11 ILE A  30       2.985   0.331 -23.658  1.00 98.14           H  
ATOM    502 HD12 ILE A  30       2.300   1.926 -24.065  1.00 98.14           H  
ATOM    503 HD13 ILE A  30       3.439   1.109 -25.174  1.00 98.14           H  
ATOM    504  N   ALA A  31       5.371   6.408 -23.579  1.00 97.25           N  
ATOM    505  H   ALA A  31       4.414   6.341 -23.264  1.00 97.25           H  
ATOM    506  CA  ALA A  31       5.823   7.667 -24.157  1.00 97.25           C  
ATOM    507  HA  ALA A  31       6.179   7.483 -25.171  1.00 97.25           H  
ATOM    508  C   ALA A  31       6.996   8.270 -23.367  1.00 97.25           C  
ATOM    509  CB  ALA A  31       4.620   8.608 -24.237  1.00 97.25           C  
ATOM    510  HB1 ALA A  31       4.181   8.742 -23.248  1.00 97.25           H  
ATOM    511  HB2 ALA A  31       4.931   9.573 -24.638  1.00 97.25           H  
ATOM    512  HB3 ALA A  31       3.864   8.180 -24.895  1.00 97.25           H  
ATOM    513  O   ALA A  31       7.962   8.735 -23.969  1.00 97.25           O  
ATOM    514  N   ILE A  32       6.961   8.197 -22.032  1.00 97.20           N  
ATOM    515  H   ILE A  32       6.145   7.796 -21.592  1.00 97.20           H  
ATOM    516  CA  ILE A  32       8.069   8.660 -21.188  1.00 97.20           C  
ATOM    517  HA  ILE A  32       8.396   9.631 -21.559  1.00 97.20           H  
ATOM    518  C   ILE A  32       9.280   7.729 -21.308  1.00 97.20           C  
ATOM    519  CB  ILE A  32       7.607   8.853 -19.728  1.00 97.20           C  
ATOM    520  HB  ILE A  32       7.165   7.922 -19.371  1.00 97.20           H  
ATOM    521  O   ILE A  32      10.397   8.222 -21.392  1.00 97.20           O  
ATOM    522  CG1 ILE A  32       6.554   9.981 -19.669  1.00 97.20           C  
ATOM    523 HG12 ILE A  32       7.033  10.940 -19.867  1.00 97.20           H  
ATOM    524 HG13 ILE A  32       5.801   9.825 -20.442  1.00 97.20           H  
ATOM    525  CG2 ILE A  32       8.793   9.228 -18.819  1.00 97.20           C  
ATOM    526 HG21 ILE A  32       8.469   9.366 -17.787  1.00 97.20           H  
ATOM    527 HG22 ILE A  32       9.264  10.143 -19.177  1.00 97.20           H  
ATOM    528 HG23 ILE A  32       9.540   8.434 -18.829  1.00 97.20           H  
ATOM    529  CD1 ILE A  32       5.798  10.063 -18.346  1.00 97.20           C  
ATOM    530 HD11 ILE A  32       6.490  10.297 -17.537  1.00 97.20           H  
ATOM    531 HD12 ILE A  32       5.054  10.857 -18.411  1.00 97.20           H  
ATOM    532 HD13 ILE A  32       5.291   9.117 -18.156  1.00 97.20           H  
ATOM    533  N   CYS A  33       9.091   6.408 -21.377  1.00 97.75           N  
ATOM    534  H   CYS A  33       8.159   6.040 -21.250  1.00 97.75           H  
ATOM    535  CA  CYS A  33      10.177   5.461 -21.635  1.00 97.75           C  
ATOM    536  HA  CYS A  33      10.922   5.540 -20.843  1.00 97.75           H  
ATOM    537  C   CYS A  33      10.902   5.771 -22.950  1.00 97.75           C  
ATOM    538  CB  CYS A  33       9.618   4.035 -21.652  1.00 97.75           C  
ATOM    539  HB2 CYS A  33       8.662   4.011 -22.176  1.00 97.75           H  
ATOM    540  HB3 CYS A  33      10.313   3.376 -22.172  1.00 97.75           H  
ATOM    541  O   CYS A  33      12.127   5.829 -22.961  1.00 97.75           O  
ATOM    542  SG  CYS A  33       9.403   3.448 -19.953  1.00 97.75           S  
ATOM    543  HG  CYS A  33      10.697   3.241 -19.694  1.00 97.75           H  
ATOM    544  N   LYS A  34      10.159   6.041 -24.029  1.00 96.59           N  
ATOM    545  H   LYS A  34       9.155   5.966 -23.944  1.00 96.59           H  
ATOM    546  CA  LYS A  34      10.734   6.444 -25.321  1.00 96.59           C  
ATOM    547  HA  LYS A  34      11.465   5.699 -25.634  1.00 96.59           H  
ATOM    548  C   LYS A  34      11.494   7.767 -25.228  1.00 96.59           C  
ATOM    549  CB  LYS A  34       9.629   6.544 -26.379  1.00 96.59           C  
ATOM    550  HB2 LYS A  34       8.811   7.152 -25.991  1.00 96.59           H  
ATOM    551  HB3 LYS A  34      10.034   7.039 -27.262  1.00 96.59           H  
ATOM    552  O   LYS A  34      12.576   7.873 -25.791  1.00 96.59           O  
ATOM    553  CG  LYS A  34       9.104   5.166 -26.796  1.00 96.59           C  
ATOM    554  HG2 LYS A  34       9.911   4.601 -27.263  1.00 96.59           H  
ATOM    555  HG3 LYS A  34       8.753   4.619 -25.921  1.00 96.59           H  
ATOM    556  CD  LYS A  34       7.947   5.324 -27.787  1.00 96.59           C  
ATOM    557  HD2 LYS A  34       7.141   5.877 -27.305  1.00 96.59           H  
ATOM    558  HD3 LYS A  34       8.296   5.882 -28.656  1.00 96.59           H  
ATOM    559  CE  LYS A  34       7.443   3.948 -28.225  1.00 96.59           C  
ATOM    560  HE2 LYS A  34       7.126   3.397 -27.340  1.00 96.59           H  
ATOM    561  HE3 LYS A  34       8.274   3.405 -28.675  1.00 96.59           H  
ATOM    562  NZ  LYS A  34       6.322   4.063 -29.190  1.00 96.59           N  
ATOM    563  HZ1 LYS A  34       6.614   4.583 -30.006  1.00 96.59           H  
ATOM    564  HZ2 LYS A  34       6.016   3.148 -29.490  1.00 96.59           H  
ATOM    565  HZ3 LYS A  34       5.538   4.539 -28.768  1.00 96.59           H  
ATOM    566  N   GLU A  35      10.961   8.742 -24.491  1.00 95.86           N  
ATOM    567  H   GLU A  35      10.047   8.594 -24.088  1.00 95.86           H  
ATOM    568  CA  GLU A  35      11.615  10.039 -24.258  1.00 95.86           C  
ATOM    569  HA  GLU A  35      11.780  10.534 -25.215  1.00 95.86           H  
ATOM    570  C   GLU A  35      12.991   9.891 -23.587  1.00 95.86           C  
ATOM    571  CB  GLU A  35      10.674  10.912 -23.411  1.00 95.86           C  
ATOM    572  HB2 GLU A  35      10.477  10.413 -22.462  1.00 95.86           H  
ATOM    573  HB3 GLU A  35       9.720  11.011 -23.929  1.00 95.86           H  
ATOM    574  O   GLU A  35      13.911  10.628 -23.915  1.00 95.86           O  
ATOM    575  CG  GLU A  35      11.209  12.307 -23.074  1.00 95.86           C  
ATOM    576  HG2 GLU A  35      12.143  12.217 -22.520  1.00 95.86           H  
ATOM    577  HG3 GLU A  35      10.492  12.782 -22.405  1.00 95.86           H  
ATOM    578  CD  GLU A  35      11.393  13.210 -24.299  1.00 95.86           C  
ATOM    579  OE1 GLU A  35      12.307  14.056 -24.239  1.00 95.86           O  
ATOM    580  OE2 GLU A  35      10.516  13.201 -25.205  1.00 95.86           O  
ATOM    581  N   VAL A  36      13.159   8.914 -22.692  1.00 95.33           N  
ATOM    582  H   VAL A  36      12.359   8.348 -22.449  1.00 95.33           H  
ATOM    583  CA  VAL A  36      14.451   8.625 -22.036  1.00 95.33           C  
ATOM    584  HA  VAL A  36      15.079   9.512 -22.118  1.00 95.33           H  
ATOM    585  C   VAL A  36      15.254   7.514 -22.734  1.00 95.33           C  
ATOM    586  CB  VAL A  36      14.271   8.373 -20.531  1.00 95.33           C  
ATOM    587  HB  VAL A  36      15.255   8.229 -20.085  1.00 95.33           H  
ATOM    588  O   VAL A  36      16.240   6.998 -22.199  1.00 95.33           O  
ATOM    589  CG1 VAL A  36      13.618   9.574 -19.836  1.00 95.33           C  
ATOM    590 HG11 VAL A  36      13.574   9.375 -18.765  1.00 95.33           H  
ATOM    591 HG12 VAL A  36      12.610   9.739 -20.215  1.00 95.33           H  
ATOM    592 HG13 VAL A  36      14.222  10.464 -20.012  1.00 95.33           H  
ATOM    593  CG2 VAL A  36      13.431   7.127 -20.243  1.00 95.33           C  
ATOM    594 HG21 VAL A  36      12.385   7.302 -20.492  1.00 95.33           H  
ATOM    595 HG22 VAL A  36      13.508   6.872 -19.186  1.00 95.33           H  
ATOM    596 HG23 VAL A  36      13.800   6.292 -20.838  1.00 95.33           H  
ATOM    597  N   GLY A  37      14.833   7.116 -23.937  1.00 94.24           N  
ATOM    598  H   GLY A  37      14.040   7.592 -24.341  1.00 94.24           H  
ATOM    599  CA  GLY A  37      15.526   6.137 -24.771  1.00 94.24           C  
ATOM    600  HA2 GLY A  37      16.561   6.451 -24.909  1.00 94.24           H  
ATOM    601  HA3 GLY A  37      15.042   6.122 -25.747  1.00 94.24           H  
ATOM    602  C   GLY A  37      15.516   4.705 -24.230  1.00 94.24           C  
ATOM    603  O   GLY A  37      16.493   3.993 -24.438  1.00 94.24           O  
ATOM    604  N   LEU A  38      14.461   4.298 -23.517  1.00 94.93           N  
ATOM    605  H   LEU A  38      13.705   4.956 -23.391  1.00 94.93           H  
ATOM    606  CA  LEU A  38      14.195   2.897 -23.175  1.00 94.93           C  
ATOM    607  HA  LEU A  38      15.137   2.351 -23.111  1.00 94.93           H  
ATOM    608  C   LEU A  38      13.350   2.246 -24.271  1.00 94.93           C  
ATOM    609  CB  LEU A  38      13.457   2.792 -21.831  1.00 94.93           C  
ATOM    610  HB2 LEU A  38      12.532   3.363 -21.909  1.00 94.93           H  
ATOM    611  HB3 LEU A  38      13.193   1.747 -21.667  1.00 94.93           H  
ATOM    612  O   LEU A  38      12.323   2.800 -24.669  1.00 94.93           O  
ATOM    613  CG  LEU A  38      14.236   3.292 -20.609  1.00 94.93           C  
ATOM    614  HG  LEU A  38      14.571   4.316 -20.774  1.00 94.93           H  
ATOM    615  CD1 LEU A  38      13.302   3.259 -19.397  1.00 94.93           C  
ATOM    616 HD11 LEU A  38      12.489   3.969 -19.550  1.00 94.93           H  
ATOM    617 HD12 LEU A  38      13.856   3.553 -18.506  1.00 94.93           H  
ATOM    618 HD13 LEU A  38      12.908   2.252 -19.259  1.00 94.93           H  
ATOM    619  CD2 LEU A  38      15.468   2.446 -20.308  1.00 94.93           C  
ATOM    620 HD21 LEU A  38      15.173   1.409 -20.147  1.00 94.93           H  
ATOM    621 HD22 LEU A  38      15.971   2.810 -19.412  1.00 94.93           H  
ATOM    622 HD23 LEU A  38      16.166   2.490 -21.143  1.00 94.93           H  
ATOM    623  N   ASN A  39      13.738   1.051 -24.714  1.00 89.45           N  
ATOM    624  H   ASN A  39      14.592   0.665 -24.337  1.00 89.45           H  
ATOM    625  CA  ASN A  39      13.102   0.327 -25.812  1.00 89.45           C  
ATOM    626  HA  ASN A  39      12.150   0.801 -26.051  1.00 89.45           H  
ATOM    627  C   ASN A  39      12.812  -1.139 -25.458  1.00 89.45           C  
ATOM    628  CB  ASN A  39      13.991   0.437 -27.056  1.00 89.45           C  
ATOM    629  HB2 ASN A  39      14.974   0.023 -26.829  1.00 89.45           H  
ATOM    630  HB3 ASN A  39      13.560  -0.137 -27.877  1.00 89.45           H  
ATOM    631  O   ASN A  39      13.539  -1.768 -24.693  1.00 89.45           O  
ATOM    632  CG  ASN A  39      14.134   1.873 -27.523  1.00 89.45           C  
ATOM    633  ND2 ASN A  39      15.338   2.389 -27.566  1.00 89.45           N  
ATOM    634 HD21 ASN A  39      15.404   3.363 -27.827  1.00 89.45           H  
ATOM    635 HD22 ASN A  39      16.112   1.892 -27.149  1.00 89.45           H  
ATOM    636  OD1 ASN A  39      13.165   2.537 -27.853  1.00 89.45           O  
ATOM    637  N   GLY A  40      11.754  -1.697 -26.060  1.00 89.05           N  
ATOM    638  H   GLY A  40      11.189  -1.120 -26.666  1.00 89.05           H  
ATOM    639  CA  GLY A  40      11.412  -3.119 -25.945  1.00 89.05           C  
ATOM    640  HA2 GLY A  40      10.427  -3.297 -26.377  1.00 89.05           H  
ATOM    641  HA3 GLY A  40      12.139  -3.705 -26.507  1.00 89.05           H  
ATOM    642  C   GLY A  40      11.387  -3.614 -24.496  1.00 89.05           C  
ATOM    643  O   GLY A  40      10.680  -3.056 -23.655  1.00 89.05           O  
ATOM    644  N   ASP A  41      12.197  -4.633 -24.208  1.00 89.56           N  
ATOM    645  H   ASP A  41      12.710  -5.068 -24.962  1.00 89.56           H  
ATOM    646  CA  ASP A  41      12.268  -5.293 -22.900  1.00 89.56           C  
ATOM    647  HA  ASP A  41      11.270  -5.636 -22.629  1.00 89.56           H  
ATOM    648  C   ASP A  41      12.764  -4.376 -21.770  1.00 89.56           C  
ATOM    649  CB  ASP A  41      13.182  -6.526 -22.998  1.00 89.56           C  
ATOM    650  HB2 ASP A  41      13.196  -7.032 -22.032  1.00 89.56           H  
ATOM    651  HB3 ASP A  41      14.196  -6.192 -23.216  1.00 89.56           H  
ATOM    652  O   ASP A  41      12.460  -4.618 -20.604  1.00 89.56           O  
ATOM    653  CG  ASP A  41      12.740  -7.534 -24.064  1.00 89.56           C  
ATOM    654  OD1 ASP A  41      11.516  -7.646 -24.302  1.00 89.56           O  
ATOM    655  OD2 ASP A  41      13.653  -8.129 -24.680  1.00 89.56           O  
ATOM    656  N   GLU A  42      13.470  -3.280 -22.071  1.00 94.41           N  
ATOM    657  H   GLU A  42      13.649  -3.064 -23.041  1.00 94.41           H  
ATOM    658  CA  GLU A  42      13.929  -2.328 -21.048  1.00 94.41           C  
ATOM    659  HA  GLU A  42      14.494  -2.865 -20.286  1.00 94.41           H  
ATOM    660  C   GLU A  42      12.760  -1.610 -20.354  1.00 94.41           C  
ATOM    661  CB  GLU A  42      14.837  -1.266 -21.669  1.00 94.41           C  
ATOM    662  HB2 GLU A  42      15.169  -0.603 -20.870  1.00 94.41           H  
ATOM    663  HB3 GLU A  42      14.242  -0.684 -22.372  1.00 94.41           H  
ATOM    664  O   GLU A  42      12.876  -1.205 -19.192  1.00 94.41           O  
ATOM    665  CG  GLU A  42      16.090  -1.814 -22.362  1.00 94.41           C  
ATOM    666  HG2 GLU A  42      16.726  -2.285 -21.613  1.00 94.41           H  
ATOM    667  HG3 GLU A  42      15.815  -2.570 -23.098  1.00 94.41           H  
ATOM    668  CD  GLU A  42      16.846  -0.685 -23.072  1.00 94.41           C  
ATOM    669  OE1 GLU A  42      18.087  -0.664 -22.955  1.00 94.41           O  
ATOM    670  OE2 GLU A  42      16.193   0.165 -23.715  1.00 94.41           O  
ATOM    671  N   MET A  43      11.617  -1.483 -21.046  1.00 96.68           N  
ATOM    672  H   MET A  43      11.592  -1.883 -21.973  1.00 96.68           H  
ATOM    673  CA  MET A  43      10.357  -0.976 -20.483  1.00 96.68           C  
ATOM    674  HA  MET A  43      10.554  -0.062 -19.923  1.00 96.68           H  
ATOM    675  C   MET A  43       9.699  -1.978 -19.523  1.00 96.68           C  
ATOM    676  CB  MET A  43       9.353  -0.666 -21.605  1.00 96.68           C  
ATOM    677  HB2 MET A  43       9.067  -1.595 -22.099  1.00 96.68           H  
ATOM    678  HB3 MET A  43       8.457  -0.243 -21.151  1.00 96.68           H  
ATOM    679  O   MET A  43       8.772  -1.631 -18.795  1.00 96.68           O  
ATOM    680  CG  MET A  43       9.847   0.320 -22.664  1.00 96.68           C  
ATOM    681  HG2 MET A  43      10.666  -0.134 -23.223  1.00 96.68           H  
ATOM    682  HG3 MET A  43      10.220   1.215 -22.166  1.00 96.68           H  
ATOM    683  SD  MET A  43       8.526   0.786 -23.823  1.00 96.68           S  
ATOM    684  CE  MET A  43       9.430   1.901 -24.920  1.00 96.68           C  
ATOM    685  HE1 MET A  43       9.794   2.761 -24.357  1.00 96.68           H  
ATOM    686  HE2 MET A  43      10.274   1.371 -25.360  1.00 96.68           H  
ATOM    687  HE3 MET A  43       8.769   2.244 -25.715  1.00 96.68           H  
ATOM    688  N   LEU A  44      10.143  -3.235 -19.534  1.00 96.79           N  
ATOM    689  H   LEU A  44      10.906  -3.473 -20.151  1.00 96.79           H  
ATOM    690  CA  LEU A  44       9.642  -4.302 -18.670  1.00 96.79           C  
ATOM    691  HA  LEU A  44       8.700  -3.990 -18.221  1.00 96.79           H  
ATOM    692  C   LEU A  44      10.586  -4.573 -17.493  1.00 96.79           C  
ATOM    693  CB  LEU A  44       9.361  -5.564 -19.506  1.00 96.79           C  
ATOM    694  HB2 LEU A  44      10.309  -5.975 -19.851  1.00 96.79           H  
ATOM    695  HB3 LEU A  44       8.899  -6.310 -18.859  1.00 96.79           H  
ATOM    696  O   LEU A  44      10.335  -5.481 -16.707  1.00 96.79           O  
ATOM    697  CG  LEU A  44       8.452  -5.339 -20.728  1.00 96.79           C  
ATOM    698  HG  LEU A  44       8.942  -4.669 -21.433  1.00 96.79           H  
ATOM    699  CD1 LEU A  44       8.204  -6.670 -21.435  1.00 96.79           C  
ATOM    700 HD11 LEU A  44       9.159  -7.101 -21.736  1.00 96.79           H  
ATOM    701 HD12 LEU A  44       7.702  -7.365 -20.761  1.00 96.79           H  
ATOM    702 HD13 LEU A  44       7.602  -6.512 -22.330  1.00 96.79           H  
ATOM    703  CD2 LEU A  44       7.094  -4.742 -20.349  1.00 96.79           C  
ATOM    704 HD21 LEU A  44       6.481  -4.667 -21.247  1.00 96.79           H  
ATOM    705 HD22 LEU A  44       6.600  -5.378 -19.614  1.00 96.79           H  
ATOM    706 HD23 LEU A  44       7.227  -3.743 -19.934  1.00 96.79           H  
ATOM    707  N   ILE A  45      11.646  -3.777 -17.327  1.00 96.82           N  
ATOM    708  H   ILE A  45      11.826  -3.063 -18.019  1.00 96.82           H  
ATOM    709  CA  ILE A  45      12.503  -3.842 -16.143  1.00 96.82           C  
ATOM    710  HA  ILE A  45      12.624  -4.891 -15.872  1.00 96.82           H  
ATOM    711  C   ILE A  45      11.800  -3.134 -14.979  1.00 96.82           C  
ATOM    712  CB  ILE A  45      13.914  -3.292 -16.434  1.00 96.82           C  
ATOM    713  HB  ILE A  45      13.818  -2.272 -16.806  1.00 96.82           H  
ATOM    714  O   ILE A  45      11.431  -1.957 -15.066  1.00 96.82           O  
ATOM    715  CG1 ILE A  45      14.600  -4.156 -17.518  1.00 96.82           C  
ATOM    716 HG12 ILE A  45      13.968  -4.186 -18.406  1.00 96.82           H  
ATOM    717 HG13 ILE A  45      14.707  -5.177 -17.153  1.00 96.82           H  
ATOM    718  CG2 ILE A  45      14.755  -3.264 -15.145  1.00 96.82           C  
ATOM    719 HG21 ILE A  45      14.301  -2.620 -14.392  1.00 96.82           H  
ATOM    720 HG22 ILE A  45      14.846  -4.271 -14.736  1.00 96.82           H  
ATOM    721 HG23 ILE A  45      15.751  -2.872 -15.347  1.00 96.82           H  
ATOM    722  CD1 ILE A  45      15.975  -3.643 -17.962  1.00 96.82           C  
ATOM    723 HD11 ILE A  45      16.297  -4.204 -18.840  1.00 96.82           H  
ATOM    724 HD12 ILE A  45      15.918  -2.586 -18.221  1.00 96.82           H  
ATOM    725 HD13 ILE A  45      16.711  -3.791 -17.171  1.00 96.82           H  
ATOM    726  N   LEU A  46      11.634  -3.846 -13.864  1.00 97.28           N  
ATOM    727  H   LEU A  46      11.970  -4.798 -13.865  1.00 97.28           H  
ATOM    728  CA  LEU A  46      10.947  -3.364 -12.668  1.00 97.28           C  
ATOM    729  HA  LEU A  46       9.901  -3.188 -12.920  1.00 97.28           H  
ATOM    730  C   LEU A  46      11.543  -2.048 -12.158  1.00 97.28           C  
ATOM    731  CB  LEU A  46      11.028  -4.460 -11.593  1.00 97.28           C  
ATOM    732  HB2 LEU A  46      10.529  -5.358 -11.958  1.00 97.28           H  
ATOM    733  HB3 LEU A  46      12.077  -4.708 -11.433  1.00 97.28           H  
ATOM    734  O   LEU A  46      10.815  -1.079 -11.939  1.00 97.28           O  
ATOM    735  CG  LEU A  46      10.412  -4.043 -10.247  1.00 97.28           C  
ATOM    736  HG  LEU A  46      10.831  -3.092  -9.919  1.00 97.28           H  
ATOM    737  CD1 LEU A  46       8.893  -3.891 -10.339  1.00 97.28           C  
ATOM    738 HD11 LEU A  46       8.501  -3.601  -9.364  1.00 97.28           H  
ATOM    739 HD12 LEU A  46       8.638  -3.115 -11.061  1.00 97.28           H  
ATOM    740 HD13 LEU A  46       8.443  -4.834 -10.647  1.00 97.28           H  
ATOM    741  CD2 LEU A  46      10.775  -5.072  -9.182  1.00 97.28           C  
ATOM    742 HD21 LEU A  46      11.852  -5.045  -9.018  1.00 97.28           H  
ATOM    743 HD22 LEU A  46      10.514  -6.071  -9.529  1.00 97.28           H  
ATOM    744 HD23 LEU A  46      10.267  -4.845  -8.244  1.00 97.28           H  
ATOM    745  N   GLU A  47      12.863  -1.993 -11.985  1.00 96.53           N  
ATOM    746  H   GLU A  47      13.400  -2.838 -12.116  1.00 96.53           H  
ATOM    747  CA  GLU A  47      13.560  -0.820 -11.458  1.00 96.53           C  
ATOM    748  HA  GLU A  47      13.142  -0.569 -10.483  1.00 96.53           H  
ATOM    749  C   GLU A  47      13.389   0.415 -12.349  1.00 96.53           C  
ATOM    750  CB  GLU A  47      15.052  -1.122 -11.279  1.00 96.53           C  
ATOM    751  HB2 GLU A  47      15.483  -1.508 -12.203  1.00 96.53           H  
ATOM    752  HB3 GLU A  47      15.542  -0.175 -11.053  1.00 96.53           H  
ATOM    753  O   GLU A  47      13.230   1.522 -11.827  1.00 96.53           O  
ATOM    754  CG  GLU A  47      15.355  -2.056 -10.103  1.00 96.53           C  
ATOM    755  HG2 GLU A  47      14.783  -1.724  -9.236  1.00 96.53           H  
ATOM    756  HG3 GLU A  47      16.408  -1.915  -9.860  1.00 96.53           H  
ATOM    757  CD  GLU A  47      15.097  -3.552 -10.340  1.00 96.53           C  
ATOM    758  OE1 GLU A  47      15.256  -4.297  -9.348  1.00 96.53           O  
ATOM    759  OE2 GLU A  47      14.761  -3.959 -11.473  1.00 96.53           O  
ATOM    760  N   ASN A  48      13.335   0.232 -13.674  1.00 97.54           N  
ATOM    761  H   ASN A  48      13.415  -0.709 -14.030  1.00 97.54           H  
ATOM    762  CA  ASN A  48      13.024   1.311 -14.613  1.00 97.54           C  
ATOM    763  HA  ASN A  48      13.687   2.154 -14.418  1.00 97.54           H  
ATOM    764  C   ASN A  48      11.595   1.813 -14.407  1.00 97.54           C  
ATOM    765  CB  ASN A  48      13.234   0.837 -16.064  1.00 97.54           C  
ATOM    766  HB2 ASN A  48      12.740  -0.121 -16.230  1.00 97.54           H  
ATOM    767  HB3 ASN A  48      12.788   1.561 -16.745  1.00 97.54           H  
ATOM    768  O   ASN A  48      11.377   3.018 -14.298  1.00 97.54           O  
ATOM    769  CG  ASN A  48      14.691   0.717 -16.448  1.00 97.54           C  
ATOM    770  ND2 ASN A  48      14.973   0.105 -17.572  1.00 97.54           N  
ATOM    771 HD21 ASN A  48      14.242  -0.310 -18.131  1.00 97.54           H  
ATOM    772 HD22 ASN A  48      15.935   0.062 -17.879  1.00 97.54           H  
ATOM    773  OD1 ASN A  48      15.570   1.202 -15.756  1.00 97.54           O  
ATOM    774  N   GLY A  49      10.620   0.906 -14.288  1.00 97.44           N  
ATOM    775  H   GLY A  49      10.865  -0.070 -14.378  1.00 97.44           H  
ATOM    776  CA  GLY A  49       9.236   1.258 -13.961  1.00 97.44           C  
ATOM    777  HA2 GLY A  49       8.668   0.342 -13.804  1.00 97.44           H  
ATOM    778  HA3 GLY A  49       8.788   1.811 -14.787  1.00 97.44           H  
ATOM    779  C   GLY A  49       9.126   2.101 -12.688  1.00 97.44           C  
ATOM    780  O   GLY A  49       8.536   3.184 -12.701  1.00 97.44           O  
ATOM    781  N   ILE A  50       9.779   1.658 -11.609  1.00 97.45           N  
ATOM    782  H   ILE A  50      10.256   0.771 -11.689  1.00 97.45           H  
ATOM    783  CA  ILE A  50       9.808   2.363 -10.320  1.00 97.45           C  
ATOM    784  HA  ILE A  50       8.779   2.525  -9.998  1.00 97.45           H  
ATOM    785  C   ILE A  50      10.462   3.748 -10.454  1.00 97.45           C  
ATOM    786  CB  ILE A  50      10.524   1.494  -9.255  1.00 97.45           C  
ATOM    787  HB  ILE A  50      11.509   1.218  -9.633  1.00 97.45           H  
ATOM    788  O   ILE A  50       9.946   4.732  -9.907  1.00 97.45           O  
ATOM    789  CG1 ILE A  50       9.714   0.204  -8.996  1.00 97.45           C  
ATOM    790 HG12 ILE A  50       8.738   0.480  -8.595  1.00 97.45           H  
ATOM    791 HG13 ILE A  50       9.530  -0.315  -9.937  1.00 97.45           H  
ATOM    792  CG2 ILE A  50      10.714   2.272  -7.934  1.00 97.45           C  
ATOM    793 HG21 ILE A  50      11.328   3.158  -8.097  1.00 97.45           H  
ATOM    794 HG22 ILE A  50      11.247   1.654  -7.212  1.00 97.45           H  
ATOM    795 HG23 ILE A  50       9.745   2.559  -7.526  1.00 97.45           H  
ATOM    796  CD1 ILE A  50      10.390  -0.803  -8.055  1.00 97.45           C  
ATOM    797 HD11 ILE A  50       9.802  -1.720  -8.029  1.00 97.45           H  
ATOM    798 HD12 ILE A  50      11.392  -1.035  -8.417  1.00 97.45           H  
ATOM    799 HD13 ILE A  50      10.449  -0.407  -7.041  1.00 97.45           H  
ATOM    800  N   ALA A  51      11.587   3.843 -11.169  1.00 97.18           N  
ATOM    801  H   ALA A  51      11.974   3.004 -11.577  1.00 97.18           H  
ATOM    802  CA  ALA A  51      12.312   5.094 -11.379  1.00 97.18           C  
ATOM    803  HA  ALA A  51      12.532   5.534 -10.406  1.00 97.18           H  
ATOM    804  C   ALA A  51      11.482   6.115 -12.172  1.00 97.18           C  
ATOM    805  CB  ALA A  51      13.644   4.783 -12.072  1.00 97.18           C  
ATOM    806  HB1 ALA A  51      13.465   4.326 -13.046  1.00 97.18           H  
ATOM    807  HB2 ALA A  51      14.216   5.699 -12.215  1.00 97.18           H  
ATOM    808  HB3 ALA A  51      14.231   4.091 -11.468  1.00 97.18           H  
ATOM    809  O   ALA A  51      11.379   7.274 -11.758  1.00 97.18           O  
ATOM    810  N   ILE A  52      10.832   5.680 -13.254  1.00 97.58           N  
ATOM    811  H   ILE A  52      10.972   4.719 -13.533  1.00 97.58           H  
ATOM    812  CA  ILE A  52       9.976   6.521 -14.099  1.00 97.58           C  
ATOM    813  HA  ILE A  52      10.536   7.410 -14.389  1.00 97.58           H  
ATOM    814  C   ILE A  52       8.755   7.009 -13.321  1.00 97.58           C  
ATOM    815  CB  ILE A  52       9.578   5.743 -15.374  1.00 97.58           C  
ATOM    816  HB  ILE A  52       9.184   4.777 -15.059  1.00 97.58           H  
ATOM    817  O   ILE A  52       8.480   8.208 -13.285  1.00 97.58           O  
ATOM    818  CG1 ILE A  52      10.802   5.470 -16.277  1.00 97.58           C  
ATOM    819 HG12 ILE A  52      10.524   4.739 -17.037  1.00 97.58           H  
ATOM    820 HG13 ILE A  52      11.604   5.028 -15.685  1.00 97.58           H  
ATOM    821  CG2 ILE A  52       8.468   6.453 -16.169  1.00 97.58           C  
ATOM    822 HG21 ILE A  52       8.330   5.958 -17.130  1.00 97.58           H  
ATOM    823 HG22 ILE A  52       8.737   7.494 -16.343  1.00 97.58           H  
ATOM    824 HG23 ILE A  52       7.524   6.407 -15.625  1.00 97.58           H  
ATOM    825  CD1 ILE A  52      11.397   6.690 -16.983  1.00 97.58           C  
ATOM    826 HD11 ILE A  52      10.757   6.978 -17.818  1.00 97.58           H  
ATOM    827 HD12 ILE A  52      11.520   7.529 -16.298  1.00 97.58           H  
ATOM    828 HD13 ILE A  52      12.375   6.417 -17.378  1.00 97.58           H  
ATOM    829  N   GLU A  53       8.060   6.123 -12.609  1.00 96.53           N  
ATOM    830  H   GLU A  53       8.301   5.145 -12.677  1.00 96.53           H  
ATOM    831  CA  GLU A  53       6.926   6.514 -11.771  1.00 96.53           C  
ATOM    832  HA  GLU A  53       6.161   6.983 -12.390  1.00 96.53           H  
ATOM    833  C   GLU A  53       7.325   7.527 -10.688  1.00 96.53           C  
ATOM    834  CB  GLU A  53       6.339   5.268 -11.113  1.00 96.53           C  
ATOM    835  HB2 GLU A  53       7.137   4.617 -10.758  1.00 96.53           H  
ATOM    836  HB3 GLU A  53       5.770   5.595 -10.242  1.00 96.53           H  
ATOM    837  O   GLU A  53       6.613   8.507 -10.441  1.00 96.53           O  
ATOM    838  CG  GLU A  53       5.411   4.502 -12.059  1.00 96.53           C  
ATOM    839  HG2 GLU A  53       4.640   5.181 -12.423  1.00 96.53           H  
ATOM    840  HG3 GLU A  53       5.975   4.135 -12.916  1.00 96.53           H  
ATOM    841  CD  GLU A  53       4.745   3.347 -11.313  1.00 96.53           C  
ATOM    842  OE1 GLU A  53       4.910   2.190 -11.742  1.00 96.53           O  
ATOM    843  OE2 GLU A  53       4.066   3.638 -10.294  1.00 96.53           O  
ATOM    844  N   LYS A  54       8.491   7.339 -10.056  1.00 95.20           N  
ATOM    845  H   LYS A  54       9.036   6.527 -10.308  1.00 95.20           H  
ATOM    846  CA  LYS A  54       9.039   8.304  -9.095  1.00 95.20           C  
ATOM    847  HA  LYS A  54       8.285   8.496  -8.331  1.00 95.20           H  
ATOM    848  C   LYS A  54       9.331   9.651  -9.762  1.00 95.20           C  
ATOM    849  CB  LYS A  54      10.286   7.704  -8.432  1.00 95.20           C  
ATOM    850  HB2 LYS A  54      11.040   7.511  -9.196  1.00 95.20           H  
ATOM    851  HB3 LYS A  54      10.019   6.753  -7.972  1.00 95.20           H  
ATOM    852  O   LYS A  54       8.957  10.683  -9.199  1.00 95.20           O  
ATOM    853  CG  LYS A  54      10.879   8.630  -7.360  1.00 95.20           C  
ATOM    854  HG2 LYS A  54      11.123   9.595  -7.804  1.00 95.20           H  
ATOM    855  HG3 LYS A  54      10.151   8.779  -6.562  1.00 95.20           H  
ATOM    856  CD  LYS A  54      12.164   8.027  -6.784  1.00 95.20           C  
ATOM    857  HD2 LYS A  54      12.854   7.836  -7.606  1.00 95.20           H  
ATOM    858  HD3 LYS A  54      11.935   7.083  -6.289  1.00 95.20           H  
ATOM    859  CE  LYS A  54      12.809   9.002  -5.793  1.00 95.20           C  
ATOM    860  HE2 LYS A  54      12.894   9.975  -6.279  1.00 95.20           H  
ATOM    861  HE3 LYS A  54      12.158   9.113  -4.927  1.00 95.20           H  
ATOM    862  NZ  LYS A  54      14.157   8.537  -5.383  1.00 95.20           N  
ATOM    863  HZ1 LYS A  54      14.753   8.463  -6.195  1.00 95.20           H  
ATOM    864  HZ2 LYS A  54      14.594   9.197  -4.754  1.00 95.20           H  
ATOM    865  HZ3 LYS A  54      14.112   7.628  -4.946  1.00 95.20           H  
ATOM    866  N   ALA A  55       9.951   9.655 -10.941  1.00 94.79           N  
ATOM    867  H   ALA A  55      10.233   8.774 -11.347  1.00 94.79           H  
ATOM    868  CA  ALA A  55      10.235  10.874 -11.694  1.00 94.79           C  
ATOM    869  HA  ALA A  55      10.857  11.528 -11.084  1.00 94.79           H  
ATOM    870  C   ALA A  55       8.945  11.634 -12.030  1.00 94.79           C  
ATOM    871  CB  ALA A  55      11.025  10.511 -12.953  1.00 94.79           C  
ATOM    872  HB1 ALA A  55      10.431   9.881 -13.615  1.00 94.79           H  
ATOM    873  HB2 ALA A  55      11.935   9.978 -12.681  1.00 94.79           H  
ATOM    874  HB3 ALA A  55      11.297  11.421 -13.489  1.00 94.79           H  
ATOM    875  O   ALA A  55       8.850  12.832 -11.767  1.00 94.79           O  
ATOM    876  N   ILE A  56       7.904  10.935 -12.486  1.00 94.12           N  
ATOM    877  H   ILE A  56       8.059   9.963 -12.713  1.00 94.12           H  
ATOM    878  CA  ILE A  56       6.582  11.510 -12.767  1.00 94.12           C  
ATOM    879  HA  ILE A  56       6.688  12.287 -13.525  1.00 94.12           H  
ATOM    880  C   ILE A  56       5.984  12.165 -11.519  1.00 94.12           C  
ATOM    881  CB  ILE A  56       5.659  10.408 -13.321  1.00 94.12           C  
ATOM    882  HB  ILE A  56       5.725   9.536 -12.670  1.00 94.12           H  
ATOM    883  O   ILE A  56       5.518  13.309 -11.574  1.00 94.12           O  
ATOM    884  CG1 ILE A  56       6.141  10.012 -14.728  1.00 94.12           C  
ATOM    885 HG12 ILE A  56       5.966  10.842 -15.412  1.00 94.12           H  
ATOM    886 HG13 ILE A  56       7.213   9.813 -14.725  1.00 94.12           H  
ATOM    887  CG2 ILE A  56       4.191  10.860 -13.359  1.00 94.12           C  
ATOM    888 HG21 ILE A  56       3.561  10.067 -13.762  1.00 94.12           H  
ATOM    889 HG22 ILE A  56       3.846  11.089 -12.351  1.00 94.12           H  
ATOM    890 HG23 ILE A  56       4.090  11.751 -13.979  1.00 94.12           H  
ATOM    891  CD1 ILE A  56       5.440   8.764 -15.255  1.00 94.12           C  
ATOM    892 HD11 ILE A  56       4.456   9.057 -15.621  1.00 94.12           H  
ATOM    893 HD12 ILE A  56       6.014   8.343 -16.080  1.00 94.12           H  
ATOM    894 HD13 ILE A  56       5.355   8.010 -14.472  1.00 94.12           H  
ATOM    895  N   ARG A  57       6.025  11.476 -10.367  1.00 92.12           N  
ATOM    896  H   ARG A  57       6.401  10.539 -10.389  1.00 92.12           H  
ATOM    897  CA  ARG A  57       5.557  12.055  -9.100  1.00 92.12           C  
ATOM    898  HA  ARG A  57       4.521  12.364  -9.239  1.00 92.12           H  
ATOM    899  C   ARG A  57       6.335  13.332  -8.776  1.00 92.12           C  
ATOM    900  CB  ARG A  57       5.623  11.026  -7.951  1.00 92.12           C  
ATOM    901  HB2 ARG A  57       5.429  11.541  -7.010  1.00 92.12           H  
ATOM    902  HB3 ARG A  57       6.623  10.595  -7.898  1.00 92.12           H  
ATOM    903  O   ARG A  57       5.702  14.326  -8.411  1.00 92.12           O  
ATOM    904  CG  ARG A  57       4.586   9.896  -8.098  1.00 92.12           C  
ATOM    905  HG2 ARG A  57       4.881   9.222  -8.902  1.00 92.12           H  
ATOM    906  HG3 ARG A  57       3.628  10.335  -8.376  1.00 92.12           H  
ATOM    907  CD  ARG A  57       4.361   9.074  -6.817  1.00 92.12           C  
ATOM    908  HD2 ARG A  57       3.842   9.698  -6.090  1.00 92.12           H  
ATOM    909  HD3 ARG A  57       3.703   8.237  -7.049  1.00 92.12           H  
ATOM    910  NE  ARG A  57       5.601   8.576  -6.192  1.00 92.12           N  
ATOM    911  HE  ARG A  57       5.898   9.050  -5.351  1.00 92.12           H  
ATOM    912  NH1 ARG A  57       5.946   6.700  -7.518  1.00 92.12           N  
ATOM    913 HH11 ARG A  57       5.081   6.810  -8.027  1.00 92.12           H  
ATOM    914 HH12 ARG A  57       6.474   5.868  -7.737  1.00 92.12           H  
ATOM    915  NH2 ARG A  57       7.340   7.160  -5.868  1.00 92.12           N  
ATOM    916 HH21 ARG A  57       7.562   7.682  -5.032  1.00 92.12           H  
ATOM    917 HH22 ARG A  57       7.811   6.296  -6.097  1.00 92.12           H  
ATOM    918  CZ  ARG A  57       6.277   7.491  -6.539  1.00 92.12           C  
ATOM    919  N   ILE A  58       7.660  13.336  -8.914  1.00 90.12           N  
ATOM    920  H   ILE A  58       8.104  12.487  -9.236  1.00 90.12           H  
ATOM    921  CA  ILE A  58       8.509  14.513  -8.661  1.00 90.12           C  
ATOM    922  HA  ILE A  58       8.315  14.873  -7.650  1.00 90.12           H  
ATOM    923  C   ILE A  58       8.150  15.671  -9.606  1.00 90.12           C  
ATOM    924  CB  ILE A  58      10.004  14.118  -8.740  1.00 90.12           C  
ATOM    925  HB  ILE A  58      10.175  13.557  -9.658  1.00 90.12           H  
ATOM    926  O   ILE A  58       7.956  16.794  -9.137  1.00 90.12           O  
ATOM    927  CG1 ILE A  58      10.376  13.224  -7.532  1.00 90.12           C  
ATOM    928 HG12 ILE A  58      10.368  13.824  -6.622  1.00 90.12           H  
ATOM    929 HG13 ILE A  58       9.630  12.439  -7.412  1.00 90.12           H  
ATOM    930  CG2 ILE A  58      10.907  15.363  -8.769  1.00 90.12           C  
ATOM    931 HG21 ILE A  58      10.740  15.939  -9.679  1.00 90.12           H  
ATOM    932 HG22 ILE A  58      10.703  15.985  -7.896  1.00 90.12           H  
ATOM    933 HG23 ILE A  58      11.959  15.079  -8.770  1.00 90.12           H  
ATOM    934  CD1 ILE A  58      11.742  12.539  -7.665  1.00 90.12           C  
ATOM    935 HD11 ILE A  58      11.788  11.978  -8.598  1.00 90.12           H  
ATOM    936 HD12 ILE A  58      12.549  13.272  -7.639  1.00 90.12           H  
ATOM    937 HD13 ILE A  58      11.878  11.852  -6.829  1.00 90.12           H  
ATOM    938  N   CYS A  59       7.980  15.414 -10.907  1.00 89.19           N  
ATOM    939  H   CYS A  59       8.178  14.481 -11.240  1.00 89.19           H  
ATOM    940  CA  CYS A  59       7.606  16.428 -11.906  1.00 89.19           C  
ATOM    941  HA  CYS A  59       8.399  17.172 -11.989  1.00 89.19           H  
ATOM    942  C   CYS A  59       6.302  17.152 -11.558  1.00 89.19           C  
ATOM    943  CB  CYS A  59       7.396  15.758 -13.270  1.00 89.19           C  
ATOM    944  HB2 CYS A  59       7.032  16.499 -13.982  1.00 89.19           H  
ATOM    945  HB3 CYS A  59       6.656  14.961 -13.198  1.00 89.19           H  
ATOM    946  O   CYS A  59       6.171  18.360 -11.765  1.00 89.19           O  
ATOM    947  SG  CYS A  59       8.930  15.088 -13.912  1.00 89.19           S  
ATOM    948  HG  CYS A  59       9.086  14.076 -13.053  1.00 89.19           H  
ATOM    949  N   CYS A  60       5.343  16.401 -11.011  1.00 86.95           N  
ATOM    950  H   CYS A  60       5.519  15.409 -10.938  1.00 86.95           H  
ATOM    951  CA  CYS A  60       4.015  16.889 -10.653  1.00 86.95           C  
ATOM    952  HA  CYS A  60       3.740  17.684 -11.347  1.00 86.95           H  
ATOM    953  C   CYS A  60       3.945  17.501  -9.239  1.00 86.95           C  
ATOM    954  CB  CYS A  60       3.007  15.742 -10.830  1.00 86.95           C  
ATOM    955  HB2 CYS A  60       2.011  16.104 -10.578  1.00 86.95           H  
ATOM    956  HB3 CYS A  60       3.261  14.915 -10.167  1.00 86.95           H  
ATOM    957  O   CYS A  60       2.853  17.790  -8.747  1.00 86.95           O  
ATOM    958  SG  CYS A  60       2.987  15.151 -12.547  1.00 86.95           S  
ATOM    959  HG  CYS A  60       4.132  14.462 -12.503  1.00 86.95           H  
ATOM    960  N   ASP A  61       5.065  17.634  -8.518  1.00 86.14           N  
ATOM    961  H   ASP A  61       5.952  17.399  -8.940  1.00 86.14           H  
ATOM    962  CA  ASP A  61       5.085  18.179  -7.152  1.00 86.14           C  
ATOM    963  HA  ASP A  61       4.108  18.032  -6.691  1.00 86.14           H  
ATOM    964  C   ASP A  61       5.322  19.687  -7.125  1.00 86.14           C  
ATOM    965  CB  ASP A  61       6.095  17.422  -6.275  1.00 86.14           C  
ATOM    966  HB2 ASP A  61       7.110  17.664  -6.589  1.00 86.14           H  
ATOM    967  HB3 ASP A  61       5.989  16.350  -6.437  1.00 86.14           H  
ATOM    968  O   ASP A  61       6.453  20.136  -6.981  1.00 86.14           O  
ATOM    969  CG  ASP A  61       5.888  17.725  -4.779  1.00 86.14           C  
ATOM    970  OD1 ASP A  61       5.355  18.808  -4.432  1.00 86.14           O  
ATOM    971  OD2 ASP A  61       6.169  16.815  -3.971  1.00 86.14           O  
ATOM    972  N   GLY A  62       4.248  20.479  -7.192  1.00 82.65           N  
ATOM    973  H   GLY A  62       3.349  20.054  -7.370  1.00 82.65           H  
ATOM    974  CA  GLY A  62       4.343  21.944  -7.165  1.00 82.65           C  
ATOM    975  HA2 GLY A  62       3.345  22.370  -7.056  1.00 82.65           H  
ATOM    976  HA3 GLY A  62       4.762  22.294  -8.108  1.00 82.65           H  
ATOM    977  C   GLY A  62       5.217  22.492  -6.029  1.00 82.65           C  
ATOM    978  O   GLY A  62       6.086  23.314  -6.285  1.00 82.65           O  
ATOM    979  N   LYS A  63       5.100  21.957  -4.802  1.00 82.09           N  
ATOM    980  H   LYS A  63       4.537  21.125  -4.700  1.00 82.09           H  
ATOM    981  CA  LYS A  63       5.887  22.443  -3.652  1.00 82.09           C  
ATOM    982  HA  LYS A  63       5.812  23.529  -3.607  1.00 82.09           H  
ATOM    983  C   LYS A  63       7.372  22.124  -3.781  1.00 82.09           C  
ATOM    984  CB  LYS A  63       5.380  21.831  -2.342  1.00 82.09           C  
ATOM    985  HB2 LYS A  63       5.384  20.743  -2.416  1.00 82.09           H  
ATOM    986  HB3 LYS A  63       6.069  22.122  -1.548  1.00 82.09           H  
ATOM    987  O   LYS A  63       8.218  22.906  -3.353  1.00 82.09           O  
ATOM    988  CG  LYS A  63       3.980  22.319  -1.969  1.00 82.09           C  
ATOM    989  HG2 LYS A  63       3.956  23.407  -2.018  1.00 82.09           H  
ATOM    990  HG3 LYS A  63       3.252  21.915  -2.672  1.00 82.09           H  
ATOM    991  CD  LYS A  63       3.631  21.869  -0.547  1.00 82.09           C  
ATOM    992  HD2 LYS A  63       3.606  20.780  -0.503  1.00 82.09           H  
ATOM    993  HD3 LYS A  63       4.389  22.247   0.139  1.00 82.09           H  
ATOM    994  CE  LYS A  63       2.267  22.450  -0.174  1.00 82.09           C  
ATOM    995  HE2 LYS A  63       2.294  23.522  -0.368  1.00 82.09           H  
ATOM    996  HE3 LYS A  63       1.511  22.023  -0.833  1.00 82.09           H  
ATOM    997  NZ  LYS A  63       1.930  22.203   1.248  1.00 82.09           N  
ATOM    998  HZ1 LYS A  63       1.037  22.623   1.464  1.00 82.09           H  
ATOM    999  HZ2 LYS A  63       1.895  21.213   1.445  1.00 82.09           H  
ATOM   1000  HZ3 LYS A  63       2.621  22.642   1.840  1.00 82.09           H  
ATOM   1001  N   TYR A  64       7.701  20.943  -4.297  1.00 82.63           N  
ATOM   1002  H   TYR A  64       6.962  20.338  -4.627  1.00 82.63           H  
ATOM   1003  CA  TYR A  64       9.092  20.574  -4.543  1.00 82.63           C  
ATOM   1004  HA  TYR A  64       9.685  20.776  -3.651  1.00 82.63           H  
ATOM   1005  C   TYR A  64       9.686  21.405  -5.686  1.00 82.63           C  
ATOM   1006  CB  TYR A  64       9.163  19.079  -4.841  1.00 82.63           C  
ATOM   1007  HB2 TYR A  64       8.556  18.890  -5.726  1.00 82.63           H  
ATOM   1008  HB3 TYR A  64       8.739  18.521  -4.006  1.00 82.63           H  
ATOM   1009  O   TYR A  64      10.825  21.859  -5.587  1.00 82.63           O  
ATOM   1010  CG  TYR A  64      10.561  18.575  -5.113  1.00 82.63           C  
ATOM   1011  CD1 TYR A  64      10.971  18.363  -6.441  1.00 82.63           C  
ATOM   1012  HD1 TYR A  64      10.290  18.555  -7.257  1.00 82.63           H  
ATOM   1013  CD2 TYR A  64      11.450  18.329  -4.049  1.00 82.63           C  
ATOM   1014  HD2 TYR A  64      11.128  18.486  -3.031  1.00 82.63           H  
ATOM   1015  CE1 TYR A  64      12.268  17.896  -6.706  1.00 82.63           C  
ATOM   1016  HE1 TYR A  64      12.587  17.705  -7.720  1.00 82.63           H  
ATOM   1017  CE2 TYR A  64      12.759  17.878  -4.314  1.00 82.63           C  
ATOM   1018  HE2 TYR A  64      13.450  17.688  -3.506  1.00 82.63           H  
ATOM   1019  OH  TYR A  64      14.422  17.236  -5.943  1.00 82.63           O  
ATOM   1020  HH  TYR A  64      14.992  17.085  -5.185  1.00 82.63           H  
ATOM   1021  CZ  TYR A  64      13.169  17.663  -5.649  1.00 82.63           C  
ATOM   1022  N   GLN A  65       8.900  21.660  -6.731  1.00 82.48           N  
ATOM   1023  H   GLN A  65       7.966  21.276  -6.745  1.00 82.48           H  
ATOM   1024  CA  GLN A  65       9.335  22.436  -7.888  1.00 82.48           C  
ATOM   1025  HA  GLN A  65      10.318  22.076  -8.194  1.00 82.48           H  
ATOM   1026  C   GLN A  65       9.525  23.920  -7.549  1.00 82.48           C  
ATOM   1027  CB  GLN A  65       8.368  22.211  -9.057  1.00 82.48           C  
ATOM   1028  HB2 GLN A  65       8.700  22.823  -9.896  1.00 82.48           H  
ATOM   1029  HB3 GLN A  65       7.369  22.538  -8.769  1.00 82.48           H  
ATOM   1030  O   GLN A  65      10.573  24.465  -7.869  1.00 82.48           O  
ATOM   1031  CG  GLN A  65       8.306  20.734  -9.502  1.00 82.48           C  
ATOM   1032  HG2 GLN A  65       7.571  20.615 -10.298  1.00 82.48           H  
ATOM   1033  HG3 GLN A  65       7.972  20.104  -8.678  1.00 82.48           H  
ATOM   1034  CD  GLN A  65       9.630  20.136  -9.949  1.00 82.48           C  
ATOM   1035  NE2 GLN A  65       9.776  18.833  -9.880  1.00 82.48           N  
ATOM   1036 HE21 GLN A  65      10.646  18.468 -10.241  1.00 82.48           H  
ATOM   1037 HE22 GLN A  65       9.028  18.241  -9.550  1.00 82.48           H  
ATOM   1038  OE1 GLN A  65      10.562  20.797 -10.359  1.00 82.48           O  
ATOM   1039  N   GLU A  66       8.627  24.534  -6.772  1.00 84.08           N  
ATOM   1040  H   GLU A  66       7.747  24.074  -6.588  1.00 84.08           H  
ATOM   1041  CA  GLU A  66       8.808  25.895  -6.232  1.00 84.08           C  
ATOM   1042  HA  GLU A  66       8.815  26.623  -7.043  1.00 84.08           H  
ATOM   1043  C   GLU A  66      10.132  26.030  -5.458  1.00 84.08           C  
ATOM   1044  CB  GLU A  66       7.656  26.212  -5.264  1.00 84.08           C  
ATOM   1045  HB2 GLU A  66       7.941  27.063  -4.645  1.00 84.08           H  
ATOM   1046  HB3 GLU A  66       7.522  25.352  -4.608  1.00 84.08           H  
ATOM   1047  O   GLU A  66      10.863  27.012  -5.598  1.00 84.08           O  
ATOM   1048  CG  GLU A  66       6.321  26.553  -5.945  1.00 84.08           C  
ATOM   1049  HG2 GLU A  66       6.134  25.844  -6.753  1.00 84.08           H  
ATOM   1050  HG3 GLU A  66       6.400  27.545  -6.388  1.00 84.08           H  
ATOM   1051  CD  GLU A  66       5.137  26.523  -4.957  1.00 84.08           C  
ATOM   1052  OE1 GLU A  66       3.981  26.445  -5.429  1.00 84.08           O  
ATOM   1053  OE2 GLU A  66       5.374  26.511  -3.722  1.00 84.08           O  
ATOM   1054  N   LYS A  67      10.489  25.012  -4.661  1.00 84.73           N  
ATOM   1055  H   LYS A  67       9.853  24.231  -4.589  1.00 84.73           H  
ATOM   1056  CA  LYS A  67      11.775  24.981  -3.949  1.00 84.73           C  
ATOM   1057  HA  LYS A  67      11.913  25.935  -3.440  1.00 84.73           H  
ATOM   1058  C   LYS A  67      12.966  24.850  -4.897  1.00 84.73           C  
ATOM   1059  CB  LYS A  67      11.802  23.849  -2.919  1.00 84.73           C  
ATOM   1060  HB2 LYS A  67      11.486  22.917  -3.388  1.00 84.73           H  
ATOM   1061  HB3 LYS A  67      12.829  23.723  -2.575  1.00 84.73           H  
ATOM   1062  O   LYS A  67      13.987  25.488  -4.650  1.00 84.73           O  
ATOM   1063  CG  LYS A  67      10.920  24.140  -1.701  1.00 84.73           C  
ATOM   1064  HG2 LYS A  67       9.887  24.298  -2.012  1.00 84.73           H  
ATOM   1065  HG3 LYS A  67      11.280  25.041  -1.205  1.00 84.73           H  
ATOM   1066  CD  LYS A  67      10.998  22.955  -0.735  1.00 84.73           C  
ATOM   1067  HD2 LYS A  67      10.657  22.054  -1.244  1.00 84.73           H  
ATOM   1068  HD3 LYS A  67      12.036  22.822  -0.427  1.00 84.73           H  
ATOM   1069  CE  LYS A  67      10.120  23.214   0.489  1.00 84.73           C  
ATOM   1070  HE2 LYS A  67       9.081  23.249   0.164  1.00 84.73           H  
ATOM   1071  HE3 LYS A  67      10.375  24.193   0.895  1.00 84.73           H  
ATOM   1072  NZ  LYS A  67      10.324  22.165   1.519  1.00 84.73           N  
ATOM   1073  HZ1 LYS A  67      10.101  21.254   1.143  1.00 84.73           H  
ATOM   1074  HZ2 LYS A  67       9.753  22.348   2.331  1.00 84.73           H  
ATOM   1075  HZ3 LYS A  67      11.290  22.159   1.814  1.00 84.73           H  
ATOM   1076  N   ARG A  68      12.868  24.033  -5.953  1.00 81.65           N  
ATOM   1077  H   ARG A  68      11.992  23.553  -6.100  1.00 81.65           H  
ATOM   1078  CA  ARG A  68      13.928  23.910  -6.970  1.00 81.65           C  
ATOM   1079  HA  ARG A  68      14.887  23.741  -6.480  1.00 81.65           H  
ATOM   1080  C   ARG A  68      14.104  25.198  -7.761  1.00 81.65           C  
ATOM   1081  CB  ARG A  68      13.656  22.758  -7.945  1.00 81.65           C  
ATOM   1082  HB2 ARG A  68      12.625  22.792  -8.298  1.00 81.65           H  
ATOM   1083  HB3 ARG A  68      14.302  22.897  -8.812  1.00 81.65           H  
ATOM   1084  O   ARG A  68      15.235  25.607  -7.973  1.00 81.65           O  
ATOM   1085  CG  ARG A  68      13.952  21.380  -7.340  1.00 81.65           C  
ATOM   1086  HG2 ARG A  68      13.167  21.124  -6.629  1.00 81.65           H  
ATOM   1087  HG3 ARG A  68      14.907  21.400  -6.815  1.00 81.65           H  
ATOM   1088  CD  ARG A  68      14.009  20.308  -8.436  1.00 81.65           C  
ATOM   1089  HD2 ARG A  68      14.047  19.331  -7.954  1.00 81.65           H  
ATOM   1090  HD3 ARG A  68      13.106  20.369  -9.044  1.00 81.65           H  
ATOM   1091  NE  ARG A  68      15.215  20.424  -9.284  1.00 81.65           N  
ATOM   1092  HE  ARG A  68      15.992  20.961  -8.928  1.00 81.65           H  
ATOM   1093  NH1 ARG A  68      14.529  19.119 -11.053  1.00 81.65           N  
ATOM   1094 HH11 ARG A  68      14.800  18.793 -11.970  1.00 81.65           H  
ATOM   1095 HH12 ARG A  68      13.570  19.399 -10.903  1.00 81.65           H  
ATOM   1096  NH2 ARG A  68      16.596  19.876 -11.020  1.00 81.65           N  
ATOM   1097 HH21 ARG A  68      17.349  20.463 -10.692  1.00 81.65           H  
ATOM   1098 HH22 ARG A  68      16.686  19.458 -11.935  1.00 81.65           H  
ATOM   1099  CZ  ARG A  68      15.440  19.804 -10.431  1.00 81.65           C  
ATOM   1100  N   GLU A  69      13.016  25.853  -8.142  1.00 84.84           N  
ATOM   1101  H   GLU A  69      12.116  25.420  -7.992  1.00 84.84           H  
ATOM   1102  CA  GLU A  69      13.043  27.144  -8.832  1.00 84.84           C  
ATOM   1103  HA  GLU A  69      13.645  27.067  -9.737  1.00 84.84           H  
ATOM   1104  C   GLU A  69      13.678  28.223  -7.948  1.00 84.84           C  
ATOM   1105  CB  GLU A  69      11.614  27.539  -9.226  1.00 84.84           C  
ATOM   1106  HB2 GLU A  69      10.973  27.449  -8.349  1.00 84.84           H  
ATOM   1107  HB3 GLU A  69      11.613  28.581  -9.547  1.00 84.84           H  
ATOM   1108  O   GLU A  69      14.523  28.981  -8.419  1.00 84.84           O  
ATOM   1109  CG  GLU A  69      11.051  26.674 -10.371  1.00 84.84           C  
ATOM   1110  HG2 GLU A  69      11.587  26.921 -11.287  1.00 84.84           H  
ATOM   1111  HG3 GLU A  69      11.238  25.621 -10.157  1.00 84.84           H  
ATOM   1112  CD  GLU A  69       9.540  26.879 -10.587  1.00 84.84           C  
ATOM   1113  OE1 GLU A  69       8.907  25.982 -11.207  1.00 84.84           O  
ATOM   1114  OE2 GLU A  69       9.024  27.917 -10.109  1.00 84.84           O  
ATOM   1115  N   LYS A  70      13.355  28.252  -6.647  1.00 84.96           N  
ATOM   1116  H   LYS A  70      12.601  27.660  -6.328  1.00 84.96           H  
ATOM   1117  CA  LYS A  70      14.026  29.144  -5.690  1.00 84.96           C  
ATOM   1118  HA  LYS A  70      13.922  30.166  -6.053  1.00 84.96           H  
ATOM   1119  C   LYS A  70      15.532  28.870  -5.623  1.00 84.96           C  
ATOM   1120  CB  LYS A  70      13.361  29.039  -4.311  1.00 84.96           C  
ATOM   1121  HB2 LYS A  70      13.550  28.054  -3.884  1.00 84.96           H  
ATOM   1122  HB3 LYS A  70      12.284  29.176  -4.416  1.00 84.96           H  
ATOM   1123  O   LYS A  70      16.315  29.805  -5.757  1.00 84.96           O  
ATOM   1124  CG  LYS A  70      13.913  30.125  -3.379  1.00 84.96           C  
ATOM   1125  HG2 LYS A  70      13.662  31.103  -3.788  1.00 84.96           H  
ATOM   1126  HG3 LYS A  70      14.999  30.040  -3.328  1.00 84.96           H  
ATOM   1127  CD  LYS A  70      13.368  30.015  -1.953  1.00 84.96           C  
ATOM   1128  HD2 LYS A  70      12.282  30.104  -1.953  1.00 84.96           H  
ATOM   1129  HD3 LYS A  70      13.670  29.054  -1.536  1.00 84.96           H  
ATOM   1130  CE  LYS A  70      14.001  31.162  -1.158  1.00 84.96           C  
ATOM   1131  HE2 LYS A  70      13.530  32.103  -1.444  1.00 84.96           H  
ATOM   1132  HE3 LYS A  70      15.047  31.232  -1.455  1.00 84.96           H  
ATOM   1133  NZ  LYS A  70      13.944  30.957   0.304  1.00 84.96           N  
ATOM   1134  HZ1 LYS A  70      12.993  30.926   0.643  1.00 84.96           H  
ATOM   1135  HZ2 LYS A  70      14.449  31.709   0.750  1.00 84.96           H  
ATOM   1136  HZ3 LYS A  70      14.449  30.112   0.531  1.00 84.96           H  
ATOM   1137  N   LYS A  71      15.930  27.600  -5.484  1.00 82.26           N  
ATOM   1138  H   LYS A  71      15.219  26.890  -5.378  1.00 82.26           H  
ATOM   1139  CA  LYS A  71      17.345  27.197  -5.495  1.00 82.26           C  
ATOM   1140  HA  LYS A  71      17.880  27.739  -4.715  1.00 82.26           H  
ATOM   1141  C   LYS A  71      18.043  27.560  -6.803  1.00 82.26           C  
ATOM   1142  CB  LYS A  71      17.493  25.692  -5.254  1.00 82.26           C  
ATOM   1143  HB2 LYS A  71      16.777  25.143  -5.866  1.00 82.26           H  
ATOM   1144  HB3 LYS A  71      18.495  25.398  -5.565  1.00 82.26           H  
ATOM   1145  O   LYS A  71      19.183  27.988  -6.762  1.00 82.26           O  
ATOM   1146  CG  LYS A  71      17.326  25.310  -3.779  1.00 82.26           C  
ATOM   1147  HG2 LYS A  71      18.019  25.898  -3.177  1.00 82.26           H  
ATOM   1148  HG3 LYS A  71      16.307  25.511  -3.446  1.00 82.26           H  
ATOM   1149  CD  LYS A  71      17.651  23.821  -3.613  1.00 82.26           C  
ATOM   1150  HD2 LYS A  71      18.647  23.642  -4.017  1.00 82.26           H  
ATOM   1151  HD3 LYS A  71      16.931  23.226  -4.174  1.00 82.26           H  
ATOM   1152  CE  LYS A  71      17.631  23.415  -2.138  1.00 82.26           C  
ATOM   1153  HE2 LYS A  71      18.205  24.155  -1.579  1.00 82.26           H  
ATOM   1154  HE3 LYS A  71      16.604  23.440  -1.773  1.00 82.26           H  
ATOM   1155  NZ  LYS A  71      18.238  22.072  -1.952  1.00 82.26           N  
ATOM   1156  HZ1 LYS A  71      17.752  21.361  -2.479  1.00 82.26           H  
ATOM   1157  HZ2 LYS A  71      19.192  22.087  -2.283  1.00 82.26           H  
ATOM   1158  HZ3 LYS A  71      18.277  21.814  -0.976  1.00 82.26           H  
ATOM   1159  N   ALA A  72      17.374  27.434  -7.947  1.00 80.90           N  
ATOM   1160  H   ALA A  72      16.454  27.017  -7.931  1.00 80.90           H  
ATOM   1161  CA  ALA A  72      17.935  27.830  -9.236  1.00 80.90           C  
ATOM   1162  HA  ALA A  72      18.909  27.355  -9.356  1.00 80.90           H  
ATOM   1163  C   ALA A  72      18.179  29.336  -9.322  1.00 80.90           C  
ATOM   1164  CB  ALA A  72      17.017  27.345 -10.358  1.00 80.90           C  
ATOM   1165  HB1 ALA A  72      16.037  27.817 -10.284  1.00 80.90           H  
ATOM   1166  HB2 ALA A  72      17.463  27.596 -11.321  1.00 80.90           H  
ATOM   1167  HB3 ALA A  72      16.913  26.262 -10.292  1.00 80.90           H  
ATOM   1168  O   ALA A  72      19.231  29.751  -9.790  1.00 80.90           O  
ATOM   1169  N   ARG A  73      17.263  30.161  -8.802  1.00 80.51           N  
ATOM   1170  H   ARG A  73      16.404  29.762  -8.452  1.00 80.51           H  
ATOM   1171  CA  ARG A  73      17.478  31.615  -8.712  1.00 80.51           C  
ATOM   1172  HA  ARG A  73      17.750  31.998  -9.696  1.00 80.51           H  
ATOM   1173  C   ARG A  73      18.646  31.967  -7.790  1.00 80.51           C  
ATOM   1174  CB  ARG A  73      16.203  32.315  -8.229  1.00 80.51           C  
ATOM   1175  HB2 ARG A  73      16.425  33.369  -8.064  1.00 80.51           H  
ATOM   1176  HB3 ARG A  73      15.899  31.880  -7.277  1.00 80.51           H  
ATOM   1177  O   ARG A  73      19.382  32.902  -8.073  1.00 80.51           O  
ATOM   1178  CG  ARG A  73      15.046  32.217  -9.232  1.00 80.51           C  
ATOM   1179  HG2 ARG A  73      14.854  31.173  -9.480  1.00 80.51           H  
ATOM   1180  HG3 ARG A  73      15.306  32.745 -10.149  1.00 80.51           H  
ATOM   1181  CD  ARG A  73      13.787  32.837  -8.614  1.00 80.51           C  
ATOM   1182  HD2 ARG A  73      13.881  33.923  -8.650  1.00 80.51           H  
ATOM   1183  HD3 ARG A  73      13.717  32.521  -7.573  1.00 80.51           H  
ATOM   1184  NE  ARG A  73      12.563  32.405  -9.309  1.00 80.51           N  
ATOM   1185  HE  ARG A  73      12.677  31.709 -10.033  1.00 80.51           H  
ATOM   1186  NH1 ARG A  73      11.080  33.716  -8.148  1.00 80.51           N  
ATOM   1187 HH11 ARG A  73      10.133  34.040  -8.011  1.00 80.51           H  
ATOM   1188 HH12 ARG A  73      11.861  34.190  -7.718  1.00 80.51           H  
ATOM   1189  NH2 ARG A  73      10.315  32.241  -9.639  1.00 80.51           N  
ATOM   1190 HH21 ARG A  73      10.457  31.474 -10.281  1.00 80.51           H  
ATOM   1191 HH22 ARG A  73       9.366  32.517  -9.429  1.00 80.51           H  
ATOM   1192  CZ  ARG A  73      11.329  32.789  -9.034  1.00 80.51           C  
ATOM   1193  N   GLU A  74      18.813  31.239  -6.687  1.00 81.36           N  
ATOM   1194  H   GLU A  74      18.132  30.523  -6.480  1.00 81.36           H  
ATOM   1195  CA  GLU A  74      19.951  31.403  -5.769  1.00 81.36           C  
ATOM   1196  HA  GLU A  74      20.083  32.459  -5.535  1.00 81.36           H  
ATOM   1197  C   GLU A  74      21.272  30.938  -6.413  1.00 81.36           C  
ATOM   1198  CB  GLU A  74      19.665  30.649  -4.454  1.00 81.36           C  
ATOM   1199  HB2 GLU A  74      19.379  29.626  -4.696  1.00 81.36           H  
ATOM   1200  HB3 GLU A  74      20.575  30.619  -3.855  1.00 81.36           H  
ATOM   1201  O   GLU A  74      22.281  31.621  -6.299  1.00 81.36           O  
ATOM   1202  CG  GLU A  74      18.553  31.314  -3.613  1.00 81.36           C  
ATOM   1203  HG2 GLU A  74      18.935  32.256  -3.223  1.00 81.36           H  
ATOM   1204  HG3 GLU A  74      17.710  31.556  -4.260  1.00 81.36           H  
ATOM   1205  CD  GLU A  74      18.024  30.454  -2.444  1.00 81.36           C  
ATOM   1206  OE1 GLU A  74      17.109  30.944  -1.730  1.00 81.36           O  
ATOM   1207  OE2 GLU A  74      18.439  29.285  -2.287  1.00 81.36           O  
ATOM   1208  N   ALA A  75      21.245  29.831  -7.154  1.00 77.57           N  
ATOM   1209  H   ALA A  75      20.387  29.298  -7.164  1.00 77.57           H  
ATOM   1210  CA  ALA A  75      22.370  29.262  -7.893  1.00 77.57           C  
ATOM   1211  HA  ALA A  75      23.216  29.129  -7.218  1.00 77.57           H  
ATOM   1212  C   ALA A  75      22.837  30.151  -9.057  1.00 77.57           C  
ATOM   1213  CB  ALA A  75      21.910  27.887  -8.392  1.00 77.57           C  
ATOM   1214  HB1 ALA A  75      22.636  27.455  -9.081  1.00 77.57           H  
ATOM   1215  HB2 ALA A  75      20.974  27.987  -8.942  1.00 77.57           H  
ATOM   1216  HB3 ALA A  75      21.769  27.212  -7.548  1.00 77.57           H  
ATOM   1217  O   ALA A  75      24.039  30.314  -9.253  1.00 77.57           O  
ATOM   1218  N   GLN A  76      21.896  30.770  -9.779  1.00 72.95           N  
ATOM   1219  H   GLN A  76      20.932  30.518  -9.614  1.00 72.95           H  
ATOM   1220  CA  GLN A  76      22.170  31.768 -10.819  1.00 72.95           C  
ATOM   1221  HA  GLN A  76      22.849  31.349 -11.561  1.00 72.95           H  
ATOM   1222  C   GLN A  76      22.838  33.023 -10.252  1.00 72.95           C  
ATOM   1223  CB  GLN A  76      20.854  32.177 -11.498  1.00 72.95           C  
ATOM   1224  HB2 GLN A  76      20.088  32.328 -10.737  1.00 72.95           H  
ATOM   1225  HB3 GLN A  76      21.001  33.121 -12.021  1.00 72.95           H  
ATOM   1226  O   GLN A  76      23.659  33.628 -10.923  1.00 72.95           O  
ATOM   1227  CG  GLN A  76      20.378  31.145 -12.526  1.00 72.95           C  
ATOM   1228  HG2 GLN A  76      21.103  31.103 -13.339  1.00 72.95           H  
ATOM   1229  HG3 GLN A  76      20.332  30.155 -12.073  1.00 72.95           H  
ATOM   1230  CD  GLN A  76      19.007  31.478 -13.109  1.00 72.95           C  
ATOM   1231  NE2 GLN A  76      18.584  30.762 -14.128  1.00 72.95           N  
ATOM   1232 HE21 GLN A  76      19.200  30.080 -14.545  1.00 72.95           H  
ATOM   1233 HE22 GLN A  76      17.724  31.068 -14.560  1.00 72.95           H  
ATOM   1234  OE1 GLN A  76      18.276  32.354 -12.669  1.00 72.95           O  
ATOM   1235  N   ARG A  77      22.518  33.406  -9.009  1.00 70.32           N  
ATOM   1236  H   ARG A  77      21.837  32.857  -8.504  1.00 70.32           H  
ATOM   1237  CA  ARG A  77      23.207  34.503  -8.307  1.00 70.32           C  
ATOM   1238  HA  ARG A  77      23.354  35.337  -8.994  1.00 70.32           H  
ATOM   1239  C   ARG A  77      24.617  34.126  -7.841  1.00 70.32           C  
ATOM   1240  CB  ARG A  77      22.373  34.962  -7.106  1.00 70.32           C  
ATOM   1241  HB2 ARG A  77      22.131  34.099  -6.486  1.00 70.32           H  
ATOM   1242  HB3 ARG A  77      22.965  35.649  -6.502  1.00 70.32           H  
ATOM   1243  O   ARG A  77      25.360  35.010  -7.438  1.00 70.32           O  
ATOM   1244  CG  ARG A  77      21.087  35.683  -7.514  1.00 70.32           C  
ATOM   1245  HG2 ARG A  77      20.541  35.104  -8.259  1.00 70.32           H  
ATOM   1246  HG3 ARG A  77      21.340  36.653  -7.942  1.00 70.32           H  
ATOM   1247  CD  ARG A  77      20.225  35.872  -6.265  1.00 70.32           C  
ATOM   1248  HD2 ARG A  77      20.797  36.447  -5.537  1.00 70.32           H  
ATOM   1249  HD3 ARG A  77      20.000  34.890  -5.848  1.00 70.32           H  
ATOM   1250  NE  ARG A  77      18.967  36.568  -6.580  1.00 70.32           N  
ATOM   1251  HE  ARG A  77      18.791  36.733  -7.561  1.00 70.32           H  
ATOM   1252  NH1 ARG A  77      18.263  36.853  -4.418  1.00 70.32           N  
ATOM   1253 HH11 ARG A  77      17.645  37.281  -3.744  1.00 70.32           H  
ATOM   1254 HH12 ARG A  77      19.105  36.384  -4.115  1.00 70.32           H  
ATOM   1255  NH2 ARG A  77      17.045  37.684  -6.100  1.00 70.32           N  
ATOM   1256 HH21 ARG A  77      16.963  37.918  -7.079  1.00 70.32           H  
ATOM   1257 HH22 ARG A  77      16.442  38.129  -5.424  1.00 70.32           H  
ATOM   1258  CZ  ARG A  77      18.098  37.026  -5.701  1.00 70.32           C  
ATOM   1259  N   ALA A  78      24.950  32.837  -7.848  1.00 72.58           N  
ATOM   1260  H   ALA A  78      24.281  32.182  -8.227  1.00 72.58           H  
ATOM   1261  CA  ALA A  78      26.222  32.281  -7.399  1.00 72.58           C  
ATOM   1262  HA  ALA A  78      26.837  33.082  -6.989  1.00 72.58           H  
ATOM   1263  C   ALA A  78      27.037  31.665  -8.557  1.00 72.58           C  
ATOM   1264  CB  ALA A  78      25.923  31.280  -6.270  1.00 72.58           C  
ATOM   1265  HB1 ALA A  78      25.344  31.769  -5.486  1.00 72.58           H  
ATOM   1266  HB2 ALA A  78      26.860  30.919  -5.846  1.00 72.58           H  
ATOM   1267  HB3 ALA A  78      25.360  30.434  -6.664  1.00 72.58           H  
ATOM   1268  O   ALA A  78      27.864  30.792  -8.305  1.00 72.58           O  
ATOM   1269  N   ASP A  79      26.763  32.060  -9.810  1.00 61.54           N  
ATOM   1270  H   ASP A  79      26.151  32.852  -9.940  1.00 61.54           H  
ATOM   1271  CA  ASP A  79      27.425  31.574 -11.035  1.00 61.54           C  
ATOM   1272  HA  ASP A  79      26.784  31.867 -11.867  1.00 61.54           H  
ATOM   1273  C   ASP A  79      27.509  30.039 -11.155  1.00 61.54           C  
ATOM   1274  CB  ASP A  79      28.769  32.293 -11.256  1.00 61.54           C  
ATOM   1275  HB2 ASP A  79      29.393  32.176 -10.370  1.00 61.54           H  
ATOM   1276  HB3 ASP A  79      29.287  31.833 -12.097  1.00 61.54           H  
ATOM   1277  O   ASP A  79      28.506  29.467 -11.596  1.00 61.54           O  
ATOM   1278  CG  ASP A  79      28.609  33.779 -11.592  1.00 61.54           C  
ATOM   1279  OD1 ASP A  79      27.522  34.156 -12.088  1.00 61.54           O  
ATOM   1280  OD2 ASP A  79      29.584  34.524 -11.355  1.00 61.54           O  
ATOM   1281  N   SER A  80      26.438  29.338 -10.766  1.00 69.14           N  
ATOM   1282  H   SER A  80      25.640  29.860 -10.433  1.00 69.14           H  
ATOM   1283  CA  SER A  80      26.347  27.876 -10.882  1.00 69.14           C  
ATOM   1284  HA  SER A  80      27.295  27.506 -11.274  1.00 69.14           H  
ATOM   1285  C   SER A  80      25.272  27.426 -11.881  1.00 69.14           C  
ATOM   1286  CB  SER A  80      26.205  27.235  -9.500  1.00 69.14           C  
ATOM   1287  HB2 SER A  80      26.204  26.150  -9.600  1.00 69.14           H  
ATOM   1288  HB3 SER A  80      27.057  27.531  -8.887  1.00 69.14           H  
ATOM   1289  O   SER A  80      24.163  27.959 -11.921  1.00 69.14           O  
ATOM   1290  OG  SER A  80      25.019  27.649  -8.868  1.00 69.14           O  
ATOM   1291  HG  SER A  80      24.984  28.605  -8.952  1.00 69.14           H  
ATOM   1292  N   ASN A  81      25.584  26.390 -12.672  1.00 65.64           N  
ATOM   1293  H   ASN A  81      26.531  26.047 -12.608  1.00 65.64           H  
ATOM   1294  CA  ASN A  81      24.769  25.889 -13.796  1.00 65.64           C  
ATOM   1295  HA  ASN A  81      24.323  26.755 -14.285  1.00 65.64           H  
ATOM   1296  C   ASN A  81      23.565  25.010 -13.386  1.00 65.64           C  
ATOM   1297  CB  ASN A  81      25.699  25.194 -14.821  1.00 65.64           C  
ATOM   1298  HB2 ASN A  81      25.108  24.604 -15.521  1.00 65.64           H  
ATOM   1299  HB3 ASN A  81      26.382  24.517 -14.307  1.00 65.64           H  
ATOM   1300  O   ASN A  81      23.217  24.044 -14.070  1.00 65.64           O  
ATOM   1301  CG  ASN A  81      26.488  26.166 -15.678  1.00 65.64           C  
ATOM   1302  ND2 ASN A  81      27.508  25.703 -16.361  1.00 65.64           N  
ATOM   1303 HD21 ASN A  81      27.782  24.732 -16.317  1.00 65.64           H  
ATOM   1304 HD22 ASN A  81      28.008  26.391 -16.906  1.00 65.64           H  
ATOM   1305  OD1 ASN A  81      26.184  27.337 -15.774  1.00 65.64           O  
ATOM   1306  N   PHE A  82      22.903  25.300 -12.264  1.00 73.83           N  
ATOM   1307  H   PHE A  82      23.143  26.150 -11.775  1.00 73.83           H  
ATOM   1308  CA  PHE A  82      21.753  24.502 -11.830  1.00 73.83           C  
ATOM   1309  HA  PHE A  82      21.987  23.452 -12.002  1.00 73.83           H  
ATOM   1310  C   PHE A  82      20.486  24.835 -12.637  1.00 73.83           C  
ATOM   1311  CB  PHE A  82      21.528  24.659 -10.325  1.00 73.83           C  
ATOM   1312  HB2 PHE A  82      22.443  24.384  -9.799  1.00 73.83           H  
ATOM   1313  HB3 PHE A  82      21.324  25.707 -10.109  1.00 73.83           H  
ATOM   1314  O   PHE A  82      19.911  25.916 -12.504  1.00 73.83           O  
ATOM   1315  CG  PHE A  82      20.382  23.814  -9.797  1.00 73.83           C  
ATOM   1316  CD1 PHE A  82      19.099  24.372  -9.684  1.00 73.83           C  
ATOM   1317  HD1 PHE A  82      18.947  25.387 -10.019  1.00 73.83           H  
ATOM   1318  CD2 PHE A  82      20.585  22.472  -9.430  1.00 73.83           C  
ATOM   1319  HD2 PHE A  82      21.566  22.029  -9.525  1.00 73.83           H  
ATOM   1320  CE1 PHE A  82      18.032  23.627  -9.154  1.00 73.83           C  
ATOM   1321  HE1 PHE A  82      17.059  24.084  -9.051  1.00 73.83           H  
ATOM   1322  CE2 PHE A  82      19.520  21.714  -8.910  1.00 73.83           C  
ATOM   1323  HE2 PHE A  82      19.697  20.694  -8.602  1.00 73.83           H  
ATOM   1324  CZ  PHE A  82      18.251  22.299  -8.749  1.00 73.83           C  
ATOM   1325  HZ  PHE A  82      17.457  21.730  -8.288  1.00 73.83           H  
ATOM   1326  N   ASN A  83      19.992  23.867 -13.417  1.00 76.85           N  
ATOM   1327  H   ASN A  83      20.540  23.027 -13.533  1.00 76.85           H  
ATOM   1328  CA  ASN A  83      18.717  23.972 -14.128  1.00 76.85           C  
ATOM   1329  HA  ASN A  83      18.460  25.027 -14.229  1.00 76.85           H  
ATOM   1330  C   ASN A  83      17.579  23.293 -13.337  1.00 76.85           C  
ATOM   1331  CB  ASN A  83      18.890  23.425 -15.559  1.00 76.85           C  
ATOM   1332  HB2 ASN A  83      19.123  22.361 -15.523  1.00 76.85           H  
ATOM   1333  HB3 ASN A  83      19.722  23.943 -16.037  1.00 76.85           H  
ATOM   1334  O   ASN A  83      17.583  22.075 -13.141  1.00 76.85           O  
ATOM   1335  CG  ASN A  83      17.653  23.626 -16.420  1.00 76.85           C  
ATOM   1336  ND2 ASN A  83      17.732  23.346 -17.697  1.00 76.85           N  
ATOM   1337 HD21 ASN A  83      18.608  23.073 -18.120  1.00 76.85           H  
ATOM   1338 HD22 ASN A  83      16.903  23.505 -18.252  1.00 76.85           H  
ATOM   1339  OD1 ASN A  83      16.595  24.013 -15.950  1.00 76.85           O  
ATOM   1340  N   ALA A  84      16.575  24.073 -12.916  1.00 80.03           N  
ATOM   1341  H   ALA A  84      16.613  25.056 -13.143  1.00 80.03           H  
ATOM   1342  CA  ALA A  84      15.394  23.563 -12.208  1.00 80.03           C  
ATOM   1343  HA  ALA A  84      15.731  22.981 -11.350  1.00 80.03           H  
ATOM   1344  C   ALA A  84      14.509  22.637 -13.064  1.00 80.03           C  
ATOM   1345  CB  ALA A  84      14.561  24.746 -11.697  1.00 80.03           C  
ATOM   1346  HB1 ALA A  84      13.647  24.375 -11.232  1.00 80.03           H  
ATOM   1347  HB2 ALA A  84      14.290  25.401 -12.525  1.00 80.03           H  
ATOM   1348  HB3 ALA A  84      15.119  25.309 -10.949  1.00 80.03           H  
ATOM   1349  O   ALA A  84      13.826  21.778 -12.503  1.00 80.03           O  
ATOM   1350  N   ASP A  85      14.522  22.797 -14.390  1.00 85.89           N  
ATOM   1351  H   ASP A  85      15.130  23.496 -14.794  1.00 85.89           H  
ATOM   1352  CA  ASP A  85      13.711  22.011 -15.327  1.00 85.89           C  
ATOM   1353  HA  ASP A  85      12.755  21.788 -14.854  1.00 85.89           H  
ATOM   1354  C   ASP A  85      14.369  20.668 -15.679  1.00 85.89           C  
ATOM   1355  CB  ASP A  85      13.423  22.862 -16.577  1.00 85.89           C  
ATOM   1356  HB2 ASP A  85      13.153  23.870 -16.261  1.00 85.89           H  
ATOM   1357  HB3 ASP A  85      14.331  22.932 -17.177  1.00 85.89           H  
ATOM   1358  O   ASP A  85      13.675  19.740 -16.080  1.00 85.89           O  
ATOM   1359  CG  ASP A  85      12.272  22.325 -17.442  1.00 85.89           C  
ATOM   1360  OD1 ASP A  85      11.182  22.016 -16.906  1.00 85.89           O  
ATOM   1361  OD2 ASP A  85      12.431  22.249 -18.673  1.00 85.89           O  
ATOM   1362  N   SER A  86      15.682  20.519 -15.465  1.00 88.28           N  
ATOM   1363  H   SER A  86      16.187  21.298 -15.068  1.00 88.28           H  
ATOM   1364  CA  SER A  86      16.400  19.263 -15.716  1.00 88.28           C  
ATOM   1365  HA  SER A  86      16.072  18.873 -16.680  1.00 88.28           H  
ATOM   1366  C   SER A  86      16.089  18.204 -14.653  1.00 88.28           C  
ATOM   1367  CB  SER A  86      17.905  19.513 -15.821  1.00 88.28           C  
ATOM   1368  HB2 SER A  86      18.282  19.904 -14.876  1.00 88.28           H  
ATOM   1369  HB3 SER A  86      18.092  20.239 -16.612  1.00 88.28           H  
ATOM   1370  O   SER A  86      16.033  18.494 -13.447  1.00 88.28           O  
ATOM   1371  OG  SER A  86      18.566  18.304 -16.132  1.00 88.28           O  
ATOM   1372  HG  SER A  86      19.456  18.490 -16.441  1.00 88.28           H  
ATOM   1373  N   ILE A  87      15.883  16.965 -15.096  1.00 89.84           N  
ATOM   1374  H   ILE A  87      15.911  16.816 -16.094  1.00 89.84           H  
ATOM   1375  CA  ILE A  87      15.599  15.794 -14.267  1.00 89.84           C  
ATOM   1376  HA  ILE A  87      15.818  16.026 -13.225  1.00 89.84           H  
ATOM   1377  C   ILE A  87      16.512  14.652 -14.696  1.00 89.84           C  
ATOM   1378  CB  ILE A  87      14.111  15.395 -14.373  1.00 89.84           C  
ATOM   1379  HB  ILE A  87      13.859  15.234 -15.421  1.00 89.84           H  
ATOM   1380  O   ILE A  87      16.416  14.169 -15.820  1.00 89.84           O  
ATOM   1381  CG1 ILE A  87      13.258  16.561 -13.827  1.00 89.84           C  
ATOM   1382 HG12 ILE A  87      13.586  16.809 -12.817  1.00 89.84           H  
ATOM   1383 HG13 ILE A  87      13.390  17.440 -14.459  1.00 89.84           H  
ATOM   1384  CG2 ILE A  87      13.831  14.085 -13.600  1.00 89.84           C  
ATOM   1385 HG21 ILE A  87      13.992  14.230 -12.532  1.00 89.84           H  
ATOM   1386 HG22 ILE A  87      12.812  13.746 -13.787  1.00 89.84           H  
ATOM   1387 HG23 ILE A  87      14.483  13.286 -13.953  1.00 89.84           H  
ATOM   1388  CD1 ILE A  87      11.771  16.258 -13.787  1.00 89.84           C  
ATOM   1389 HD11 ILE A  87      11.433  16.011 -14.794  1.00 89.84           H  
ATOM   1390 HD12 ILE A  87      11.577  15.435 -13.100  1.00 89.84           H  
ATOM   1391 HD13 ILE A  87      11.231  17.125 -13.408  1.00 89.84           H  
ATOM   1392  N   GLY A  88      17.343  14.192 -13.761  1.00 91.70           N  
ATOM   1393  H   GLY A  88      17.377  14.660 -12.866  1.00 91.70           H  
ATOM   1394  CA  GLY A  88      18.099  12.952 -13.897  1.00 91.70           C  
ATOM   1395  HA2 GLY A  88      18.378  12.802 -14.940  1.00 91.70           H  
ATOM   1396  HA3 GLY A  88      19.012  13.003 -13.304  1.00 91.70           H  
ATOM   1397  C   GLY A  88      17.283  11.752 -13.440  1.00 91.70           C  
ATOM   1398  O   GLY A  88      16.780  11.722 -12.312  1.00 91.70           O  
ATOM   1399  N   ILE A  89      17.164  10.754 -14.308  1.00 95.21           N  
ATOM   1400  H   ILE A  89      17.554  10.876 -15.232  1.00 95.21           H  
ATOM   1401  CA  ILE A  89      16.520   9.478 -14.012  1.00 95.21           C  
ATOM   1402  HA  ILE A  89      16.191   9.477 -12.973  1.00 95.21           H  
ATOM   1403  C   ILE A  89      17.569   8.389 -14.181  1.00 95.21           C  
ATOM   1404  CB  ILE A  89      15.274   9.233 -14.890  1.00 95.21           C  
ATOM   1405  HB  ILE A  89      15.591   9.051 -15.917  1.00 95.21           H  
ATOM   1406  O   ILE A  89      18.104   8.184 -15.266  1.00 95.21           O  
ATOM   1407  CG1 ILE A  89      14.341  10.467 -14.874  1.00 95.21           C  
ATOM   1408 HG12 ILE A  89      14.879  11.323 -15.283  1.00 95.21           H  
ATOM   1409 HG13 ILE A  89      14.063  10.698 -13.846  1.00 95.21           H  
ATOM   1410  CG2 ILE A  89      14.536   7.985 -14.362  1.00 95.21           C  
ATOM   1411 HG21 ILE A  89      14.109   8.181 -13.379  1.00 95.21           H  
ATOM   1412 HG22 ILE A  89      13.740   7.707 -15.052  1.00 95.21           H  
ATOM   1413 HG23 ILE A  89      15.217   7.136 -14.296  1.00 95.21           H  
ATOM   1414  CD1 ILE A  89      13.070  10.321 -15.713  1.00 95.21           C  
ATOM   1415 HD11 ILE A  89      12.533  11.270 -15.716  1.00 95.21           H  
ATOM   1416 HD12 ILE A  89      13.337  10.067 -16.739  1.00 95.21           H  
ATOM   1417 HD13 ILE A  89      12.419   9.551 -15.301  1.00 95.21           H  
ATOM   1418  N   ARG A  90      17.870   7.690 -13.088  1.00 95.40           N  
ATOM   1419  H   ARG A  90      17.379   7.901 -12.231  1.00 95.40           H  
ATOM   1420  CA  ARG A  90      18.769   6.541 -13.123  1.00 95.40           C  
ATOM   1421  HA  ARG A  90      19.559   6.751 -13.844  1.00 95.40           H  
ATOM   1422  C   ARG A  90      18.008   5.314 -13.613  1.00 95.40           C  
ATOM   1423  CB  ARG A  90      19.412   6.343 -11.753  1.00 95.40           C  
ATOM   1424  HB2 ARG A  90      18.681   5.934 -11.056  1.00 95.40           H  
ATOM   1425  HB3 ARG A  90      19.758   7.307 -11.380  1.00 95.40           H  
ATOM   1426  O   ARG A  90      17.002   4.948 -13.007  1.00 95.40           O  
ATOM   1427  CG  ARG A  90      20.614   5.404 -11.863  1.00 95.40           C  
ATOM   1428  HG2 ARG A  90      20.303   4.432 -12.246  1.00 95.40           H  
ATOM   1429  HG3 ARG A  90      21.350   5.831 -12.545  1.00 95.40           H  
ATOM   1430  CD  ARG A  90      21.234   5.248 -10.478  1.00 95.40           C  
ATOM   1431  HD2 ARG A  90      21.516   6.234 -10.109  1.00 95.40           H  
ATOM   1432  HD3 ARG A  90      20.503   4.808  -9.800  1.00 95.40           H  
ATOM   1433  NE  ARG A  90      22.415   4.389 -10.541  1.00 95.40           N  
ATOM   1434  HE  ARG A  90      22.453   3.701 -11.279  1.00 95.40           H  
ATOM   1435  NH1 ARG A  90      23.507   5.118  -8.633  1.00 95.40           N  
ATOM   1436 HH11 ARG A  90      22.722   5.694  -8.365  1.00 95.40           H  
ATOM   1437 HH12 ARG A  90      24.356   5.105  -8.085  1.00 95.40           H  
ATOM   1438  NH2 ARG A  90      24.447   3.660  -9.996  1.00 95.40           N  
ATOM   1439 HH21 ARG A  90      25.270   3.687  -9.412  1.00 95.40           H  
ATOM   1440 HH22 ARG A  90      24.360   2.962 -10.721  1.00 95.40           H  
ATOM   1441  CZ  ARG A  90      23.435   4.396  -9.714  1.00 95.40           C  
ATOM   1442  N   LEU A  91      18.495   4.712 -14.688  1.00 95.82           N  
ATOM   1443  H   LEU A  91      19.339   5.092 -15.093  1.00 95.82           H  
ATOM   1444  CA  LEU A  91      17.854   3.648 -15.449  1.00 95.82           C  
ATOM   1445  HA  LEU A  91      17.015   3.234 -14.891  1.00 95.82           H  
ATOM   1446  C   LEU A  91      18.842   2.514 -15.716  1.00 95.82           C  
ATOM   1447  CB  LEU A  91      17.342   4.224 -16.781  1.00 95.82           C  
ATOM   1448  HB2 LEU A  91      16.917   3.416 -17.376  1.00 95.82           H  
ATOM   1449  HB3 LEU A  91      18.194   4.626 -17.330  1.00 95.82           H  
ATOM   1450  O   LEU A  91      20.053   2.706 -15.669  1.00 95.82           O  
ATOM   1451  CG  LEU A  91      16.286   5.331 -16.628  1.00 95.82           C  
ATOM   1452  HG  LEU A  91      16.675   6.127 -15.993  1.00 95.82           H  
ATOM   1453  CD1 LEU A  91      15.979   5.952 -17.984  1.00 95.82           C  
ATOM   1454 HD11 LEU A  91      16.906   6.295 -18.443  1.00 95.82           H  
ATOM   1455 HD12 LEU A  91      15.505   5.225 -18.644  1.00 95.82           H  
ATOM   1456 HD13 LEU A  91      15.331   6.817 -17.846  1.00 95.82           H  
ATOM   1457  CD2 LEU A  91      14.995   4.802 -15.998  1.00 95.82           C  
ATOM   1458 HD21 LEU A  91      14.206   5.549 -16.079  1.00 95.82           H  
ATOM   1459 HD22 LEU A  91      15.165   4.580 -14.944  1.00 95.82           H  
ATOM   1460 HD23 LEU A  91      14.683   3.885 -16.498  1.00 95.82           H  
ATOM   1461  N   VAL A  92      18.310   1.337 -16.013  1.00 94.59           N  
ATOM   1462  H   VAL A  92      17.302   1.272 -16.016  1.00 94.59           H  
ATOM   1463  CA  VAL A  92      19.043   0.182 -16.522  1.00 94.59           C  
ATOM   1464  HA  VAL A  92      20.108   0.311 -16.328  1.00 94.59           H  
ATOM   1465  C   VAL A  92      18.826   0.108 -18.026  1.00 94.59           C  
ATOM   1466  CB  VAL A  92      18.585  -1.110 -15.826  1.00 94.59           C  
ATOM   1467  HB  VAL A  92      17.512  -1.246 -15.965  1.00 94.59           H  
ATOM   1468  O   VAL A  92      17.682   0.013 -18.474  1.00 94.59           O  
ATOM   1469  CG1 VAL A  92      19.316  -2.328 -16.391  1.00 94.59           C  
ATOM   1470 HG11 VAL A  92      20.393  -2.160 -16.362  1.00 94.59           H  
ATOM   1471 HG12 VAL A  92      19.005  -2.498 -17.422  1.00 94.59           H  
ATOM   1472 HG13 VAL A  92      19.068  -3.219 -15.814  1.00 94.59           H  
ATOM   1473  CG2 VAL A  92      18.882  -1.039 -14.326  1.00 94.59           C  
ATOM   1474 HG21 VAL A  92      18.597  -1.974 -13.845  1.00 94.59           H  
ATOM   1475 HG22 VAL A  92      18.304  -0.229 -13.880  1.00 94.59           H  
ATOM   1476 HG23 VAL A  92      19.947  -0.867 -14.172  1.00 94.59           H  
ATOM   1477  N   LYS A  93      19.920   0.135 -18.788  1.00 92.98           N  
ATOM   1478  H   LYS A  93      20.817   0.214 -18.332  1.00 92.98           H  
ATOM   1479  CA  LYS A  93      19.918  -0.018 -20.243  1.00 92.98           C  
ATOM   1480  HA  LYS A  93      18.893  -0.147 -20.591  1.00 92.98           H  
ATOM   1481  C   LYS A  93      20.659  -1.274 -20.664  1.00 92.98           C  
ATOM   1482  CB  LYS A  93      20.479   1.233 -20.938  1.00 92.98           C  
ATOM   1483  HB2 LYS A  93      21.436   1.515 -20.500  1.00 92.98           H  
ATOM   1484  HB3 LYS A  93      20.632   1.004 -21.992  1.00 92.98           H  
ATOM   1485  O   LYS A  93      21.619  -1.707 -20.024  1.00 92.98           O  
ATOM   1486  CG  LYS A  93      19.483   2.395 -20.832  1.00 92.98           C  
ATOM   1487  HG2 LYS A  93      18.499   2.027 -21.123  1.00 92.98           H  
ATOM   1488  HG3 LYS A  93      19.433   2.746 -19.801  1.00 92.98           H  
ATOM   1489  CD  LYS A  93      19.847   3.565 -21.755  1.00 92.98           C  
ATOM   1490  HD2 LYS A  93      20.757   4.052 -21.403  1.00 92.98           H  
ATOM   1491  HD3 LYS A  93      20.001   3.190 -22.767  1.00 92.98           H  
ATOM   1492  CE  LYS A  93      18.677   4.555 -21.753  1.00 92.98           C  
ATOM   1493  HE2 LYS A  93      18.566   4.968 -20.751  1.00 92.98           H  
ATOM   1494  HE3 LYS A  93      17.766   4.012 -22.003  1.00 92.98           H  
ATOM   1495  NZ  LYS A  93      18.858   5.657 -22.721  1.00 92.98           N  
ATOM   1496  HZ1 LYS A  93      18.964   5.311 -23.664  1.00 92.98           H  
ATOM   1497  HZ2 LYS A  93      19.659   6.216 -22.465  1.00 92.98           H  
ATOM   1498  HZ3 LYS A  93      18.065   6.280 -22.677  1.00 92.98           H  
ATOM   1499  N   ARG A  94      20.191  -1.856 -21.754  1.00 89.48           N  
ATOM   1500  H   ARG A  94      19.440  -1.375 -22.228  1.00 89.48           H  
ATOM   1501  CA  ARG A  94      20.778  -2.988 -22.446  1.00 89.48           C  
ATOM   1502  HA  ARG A  94      21.152  -3.704 -21.714  1.00 89.48           H  
ATOM   1503  C   ARG A  94      21.944  -2.498 -23.303  1.00 89.48           C  
ATOM   1504  CB  ARG A  94      19.670  -3.642 -23.280  1.00 89.48           C  
ATOM   1505  HB2 ARG A  94      18.828  -3.881 -22.630  1.00 89.48           H  
ATOM   1506  HB3 ARG A  94      19.331  -2.946 -24.047  1.00 89.48           H  
ATOM   1507  O   ARG A  94      21.826  -1.527 -24.042  1.00 89.48           O  
ATOM   1508  CG  ARG A  94      20.167  -4.926 -23.936  1.00 89.48           C  
ATOM   1509  HG2 ARG A  94      20.511  -5.578 -23.134  1.00 89.48           H  
ATOM   1510  HG3 ARG A  94      20.994  -4.699 -24.610  1.00 89.48           H  
ATOM   1511  CD  ARG A  94      19.045  -5.611 -24.723  1.00 89.48           C  
ATOM   1512  HD2 ARG A  94      18.523  -4.856 -25.311  1.00 89.48           H  
ATOM   1513  HD3 ARG A  94      18.343  -6.052 -24.016  1.00 89.48           H  
ATOM   1514  NE  ARG A  94      19.568  -6.642 -25.639  1.00 89.48           N  
ATOM   1515  HE  ARG A  94      20.564  -6.637 -25.803  1.00 89.48           H  
ATOM   1516  NH1 ARG A  94      17.539  -7.539 -26.253  1.00 89.48           N  
ATOM   1517 HH11 ARG A  94      16.994  -8.232 -26.744  1.00 89.48           H  
ATOM   1518 HH12 ARG A  94      17.068  -6.956 -25.575  1.00 89.48           H  
ATOM   1519  NH2 ARG A  94      19.409  -8.307 -27.185  1.00 89.48           N  
ATOM   1520 HH21 ARG A  94      18.850  -8.996 -27.668  1.00 89.48           H  
ATOM   1521 HH22 ARG A  94      20.417  -8.369 -27.207  1.00 89.48           H  
ATOM   1522  CZ  ARG A  94      18.839  -7.486 -26.350  1.00 89.48           C  
ATOM   1523  N   ALA A  95      23.063  -3.200 -23.227  1.00 84.14           N  
ATOM   1524  H   ALA A  95      23.079  -3.991 -22.599  1.00 84.14           H  
ATOM   1525  CA  ALA A  95      24.183  -3.088 -24.147  1.00 84.14           C  
ATOM   1526  HA  ALA A  95      23.940  -2.368 -24.928  1.00 84.14           H  
ATOM   1527  C   ALA A  95      24.422  -4.441 -24.836  1.00 84.14           C  
ATOM   1528  CB  ALA A  95      25.413  -2.566 -23.394  1.00 84.14           C  
ATOM   1529  HB1 ALA A  95      25.279  -1.509 -23.161  1.00 84.14           H  
ATOM   1530  HB2 ALA A  95      25.558  -3.128 -22.472  1.00 84.14           H  
ATOM   1531  HB3 ALA A  95      26.302  -2.670 -24.017  1.00 84.14           H  
ATOM   1532  O   ALA A  95      24.142  -5.504 -24.279  1.00 84.14           O  
ATOM   1533  N   GLY A  96      24.933  -4.391 -26.068  1.00 76.11           N  
ATOM   1534  H   GLY A  96      25.107  -3.484 -26.476  1.00 76.11           H  
ATOM   1535  CA  GLY A  96      25.216  -5.579 -26.877  1.00 76.11           C  
ATOM   1536  HA2 GLY A  96      25.575  -6.381 -26.232  1.00 76.11           H  
ATOM   1537  HA3 GLY A  96      26.018  -5.341 -27.576  1.00 76.11           H  
ATOM   1538  C   GLY A  96      24.021  -6.114 -27.680  1.00 76.11           C  
ATOM   1539  O   GLY A  96      22.874  -5.694 -27.515  1.00 76.11           O  
ATOM   1540  N   SER A  97      24.306  -7.048 -28.591  1.00 70.14           N  
ATOM   1541  H   SER A  97      25.239  -7.435 -28.599  1.00 70.14           H  
ATOM   1542  CA  SER A  97      23.334  -7.692 -29.486  1.00 70.14           C  
ATOM   1543  HA  SER A  97      22.330  -7.519 -29.099  1.00 70.14           H  
ATOM   1544  C   SER A  97      23.549  -9.213 -29.526  1.00 70.14           C  
ATOM   1545  CB  SER A  97      23.393  -7.070 -30.890  1.00 70.14           C  
ATOM   1546  HB2 SER A  97      23.230  -5.995 -30.820  1.00 70.14           H  
ATOM   1547  HB3 SER A  97      22.599  -7.499 -31.501  1.00 70.14           H  
ATOM   1548  O   SER A  97      24.597  -9.710 -29.111  1.00 70.14           O  
ATOM   1549  OG  SER A  97      24.632  -7.322 -31.517  1.00 70.14           O  
ATOM   1550  HG  SER A  97      25.283  -6.685 -31.214  1.00 70.14           H  
ATOM   1551  N   GLY A  98      22.541  -9.967 -29.977  1.00 68.42           N  
ATOM   1552  H   GLY A  98      21.707  -9.518 -30.329  1.00 68.42           H  
ATOM   1553  CA  GLY A  98      22.602 -11.433 -30.014  1.00 68.42           C  
ATOM   1554  HA2 GLY A  98      23.505 -11.737 -30.545  1.00 68.42           H  
ATOM   1555  HA3 GLY A  98      21.744 -11.825 -30.559  1.00 68.42           H  
ATOM   1556  C   GLY A  98      22.609 -12.063 -28.616  1.00 68.42           C  
ATOM   1557  O   GLY A  98      21.775 -11.715 -27.783  1.00 68.42           O  
ATOM   1558  N   THR A  99      23.537 -12.989 -28.365  1.00 69.09           N  
ATOM   1559  H   THR A  99      24.195 -13.235 -29.090  1.00 69.09           H  
ATOM   1560  CA  THR A  99      23.666 -13.742 -27.101  1.00 69.09           C  
ATOM   1561  HA  THR A  99      22.672 -13.930 -26.694  1.00 69.09           H  
ATOM   1562  C   THR A  99      24.452 -13.007 -26.011  1.00 69.09           C  
ATOM   1563  CB  THR A  99      24.336 -15.100 -27.365  1.00 69.09           C  
ATOM   1564  HB  THR A  99      24.543 -15.599 -26.418  1.00 69.09           H  
ATOM   1565  O   THR A  99      24.345 -13.366 -24.843  1.00 69.09           O  
ATOM   1566  CG2 THR A  99      23.456 -16.015 -28.219  1.00 69.09           C  
ATOM   1567 HG21 THR A  99      23.290 -15.578 -29.204  1.00 69.09           H  
ATOM   1568 HG22 THR A  99      22.498 -16.172 -27.724  1.00 69.09           H  
ATOM   1569 HG23 THR A  99      23.951 -16.978 -28.340  1.00 69.09           H  
ATOM   1570  OG1 THR A  99      25.543 -14.898 -28.068  1.00 69.09           O  
ATOM   1571  HG1 THR A  99      26.266 -15.034 -27.452  1.00 69.09           H  
ATOM   1572  N   ASN A 100      25.211 -11.961 -26.358  1.00 68.51           N  
ATOM   1573  H   ASN A 100      25.221 -11.686 -27.330  1.00 68.51           H  
ATOM   1574  CA  ASN A 100      26.046 -11.200 -25.421  1.00 68.51           C  
ATOM   1575  HA  ASN A 100      26.214 -11.797 -24.525  1.00 68.51           H  
ATOM   1576  C   ASN A 100      25.322  -9.936 -24.952  1.00 68.51           C  
ATOM   1577  CB  ASN A 100      27.419 -10.926 -26.055  1.00 68.51           C  
ATOM   1578  HB2 ASN A 100      27.966 -10.216 -25.435  1.00 68.51           H  
ATOM   1579  HB3 ASN A 100      27.283 -10.483 -27.042  1.00 68.51           H  
ATOM   1580  O   ASN A 100      25.729  -8.811 -25.245  1.00 68.51           O  
ATOM   1581  CG  ASN A 100      28.275 -12.172 -26.168  1.00 68.51           C  
ATOM   1582  ND2 ASN A 100      29.301 -12.136 -26.983  1.00 68.51           N  
ATOM   1583 HD21 ASN A 100      29.860 -12.976 -27.026  1.00 68.51           H  
ATOM   1584 HD22 ASN A 100      29.511 -11.306 -27.518  1.00 68.51           H  
ATOM   1585  OD1 ASN A 100      28.052 -13.188 -25.533  1.00 68.51           O  
ATOM   1586  N   ILE A 101      24.204 -10.137 -24.259  1.00 78.56           N  
ATOM   1587  H   ILE A 101      23.950 -11.090 -24.038  1.00 78.56           H  
ATOM   1588  CA  ILE A 101      23.407  -9.054 -23.690  1.00 78.56           C  
ATOM   1589  HA  ILE A 101      23.507  -8.171 -24.322  1.00 78.56           H  
ATOM   1590  C   ILE A 101      23.954  -8.717 -22.308  1.00 78.56           C  
ATOM   1591  CB  ILE A 101      21.915  -9.435 -23.627  1.00 78.56           C  
ATOM   1592  HB  ILE A 101      21.789 -10.284 -22.955  1.00 78.56           H  
ATOM   1593  O   ILE A 101      23.959  -9.565 -21.418  1.00 78.56           O  
ATOM   1594  CG1 ILE A 101      21.392  -9.823 -25.025  1.00 78.56           C  
ATOM   1595 HG12 ILE A 101      22.026 -10.605 -25.441  1.00 78.56           H  
ATOM   1596 HG13 ILE A 101      21.454  -8.959 -25.687  1.00 78.56           H  
ATOM   1597  CG2 ILE A 101      21.139  -8.234 -23.071  1.00 78.56           C  
ATOM   1598 HG21 ILE A 101      20.065  -8.420 -23.058  1.00 78.56           H  
ATOM   1599 HG22 ILE A 101      21.440  -8.023 -22.045  1.00 78.56           H  
ATOM   1600 HG23 ILE A 101      21.378  -7.375 -23.698  1.00 78.56           H  
ATOM   1601  CD1 ILE A 101      19.968 -10.395 -25.004  1.00 78.56           C  
ATOM   1602 HD11 ILE A 101      19.241  -9.649 -24.685  1.00 78.56           H  
ATOM   1603 HD12 ILE A 101      19.705 -10.754 -25.999  1.00 78.56           H  
ATOM   1604 HD13 ILE A 101      19.928 -11.241 -24.317  1.00 78.56           H  
ATOM   1605  N   THR A 102      24.368  -7.470 -22.110  1.00 84.21           N  
ATOM   1606  H   THR A 102      24.350  -6.817 -22.880  1.00 84.21           H  
ATOM   1607  CA  THR A 102      24.726  -6.942 -20.791  1.00 84.21           C  
ATOM   1608  HA  THR A 102      24.570  -7.717 -20.041  1.00 84.21           H  
ATOM   1609  C   THR A 102      23.805  -5.792 -20.415  1.00 84.21           C  
ATOM   1610  CB  THR A 102      26.205  -6.539 -20.707  1.00 84.21           C  
ATOM   1611  HB  THR A 102      26.410  -6.158 -19.706  1.00 84.21           H  
ATOM   1612  O   THR A 102      23.180  -5.160 -21.266  1.00 84.21           O  
ATOM   1613  CG2 THR A 102      27.132  -7.726 -20.965  1.00 84.21           C  
ATOM   1614 HG21 THR A 102      28.167  -7.437 -20.779  1.00 84.21           H  
ATOM   1615 HG22 THR A 102      27.032  -8.071 -21.994  1.00 84.21           H  
ATOM   1616 HG23 THR A 102      26.872  -8.545 -20.294  1.00 84.21           H  
ATOM   1617  OG1 THR A 102      26.520  -5.540 -21.645  1.00 84.21           O  
ATOM   1618  HG1 THR A 102      27.440  -5.661 -21.890  1.00 84.21           H  
ATOM   1619  N   TYR A 103      23.694  -5.523 -19.120  1.00 88.31           N  
ATOM   1620  H   TYR A 103      24.249  -6.044 -18.456  1.00 88.31           H  
ATOM   1621  CA  TYR A 103      22.893  -4.424 -18.597  1.00 88.31           C  
ATOM   1622  HA  TYR A 103      22.468  -3.853 -19.422  1.00 88.31           H  
ATOM   1623  C   TYR A 103      23.787  -3.487 -17.794  1.00 88.31           C  
ATOM   1624  CB  TYR A 103      21.728  -4.971 -17.772  1.00 88.31           C  
ATOM   1625  HB2 TYR A 103      22.124  -5.638 -17.007  1.00 88.31           H  
ATOM   1626  HB3 TYR A 103      21.237  -4.140 -17.267  1.00 88.31           H  
ATOM   1627  O   TYR A 103      24.687  -3.932 -17.085  1.00 88.31           O  
ATOM   1628  CG  TYR A 103      20.692  -5.716 -18.590  1.00 88.31           C  
ATOM   1629  CD1 TYR A 103      19.628  -5.017 -19.195  1.00 88.31           C  
ATOM   1630  HD1 TYR A 103      19.566  -3.943 -19.105  1.00 88.31           H  
ATOM   1631  CD2 TYR A 103      20.792  -7.112 -18.743  1.00 88.31           C  
ATOM   1632  HD2 TYR A 103      21.612  -7.651 -18.290  1.00 88.31           H  
ATOM   1633  CE1 TYR A 103      18.646  -5.717 -19.924  1.00 88.31           C  
ATOM   1634  HE1 TYR A 103      17.829  -5.181 -20.384  1.00 88.31           H  
ATOM   1635  CE2 TYR A 103      19.821  -7.812 -19.480  1.00 88.31           C  
ATOM   1636  HE2 TYR A 103      19.883  -8.884 -19.596  1.00 88.31           H  
ATOM   1637  OH  TYR A 103      17.797  -7.807 -20.754  1.00 88.31           O  
ATOM   1638  HH  TYR A 103      17.050  -7.260 -21.011  1.00 88.31           H  
ATOM   1639  CZ  TYR A 103      18.739  -7.119 -20.060  1.00 88.31           C  
ATOM   1640  N   HIS A 104      23.550  -2.186 -17.908  1.00 89.71           N  
ATOM   1641  H   HIS A 104      22.812  -1.873 -18.523  1.00 89.71           H  
ATOM   1642  CA  HIS A 104      24.334  -1.167 -17.220  1.00 89.71           C  
ATOM   1643  HA  HIS A 104      24.799  -1.616 -16.342  1.00 89.71           H  
ATOM   1644  C   HIS A 104      23.434  -0.041 -16.718  1.00 89.71           C  
ATOM   1645  CB  HIS A 104      25.465  -0.662 -18.129  1.00 89.71           C  
ATOM   1646  HB2 HIS A 104      26.110  -1.502 -18.385  1.00 89.71           H  
ATOM   1647  HB3 HIS A 104      26.069   0.056 -17.574  1.00 89.71           H  
ATOM   1648  O   HIS A 104      22.375   0.236 -17.284  1.00 89.71           O  
ATOM   1649  CG  HIS A 104      24.997  -0.016 -19.409  1.00 89.71           C  
ATOM   1650  CD2 HIS A 104      25.033   1.317 -19.707  1.00 89.71           C  
ATOM   1651  HD2 HIS A 104      25.422   2.096 -19.068  1.00 89.71           H  
ATOM   1652  ND1 HIS A 104      24.451  -0.655 -20.499  1.00 89.71           N  
ATOM   1653  HD1 HIS A 104      24.214  -1.635 -20.563  1.00 89.71           H  
ATOM   1654  CE1 HIS A 104      24.137   0.274 -21.416  1.00 89.71           C  
ATOM   1655  HE1 HIS A 104      23.642   0.080 -22.356  1.00 89.71           H  
ATOM   1656  NE2 HIS A 104      24.476   1.494 -20.977  1.00 89.71           N  
ATOM   1657  N   ALA A 105      23.847   0.592 -15.623  1.00 91.29           N  
ATOM   1658  H   ALA A 105      24.747   0.360 -15.228  1.00 91.29           H  
ATOM   1659  CA  ALA A 105      23.140   1.732 -15.068  1.00 91.29           C  
ATOM   1660  HA  ALA A 105      22.072   1.584 -15.222  1.00 91.29           H  
ATOM   1661  C   ALA A 105      23.568   3.026 -15.773  1.00 91.29           C  
ATOM   1662  CB  ALA A 105      23.386   1.779 -13.561  1.00 91.29           C  
ATOM   1663  HB1 ALA A 105      24.452   1.883 -13.359  1.00 91.29           H  
ATOM   1664  HB2 ALA A 105      22.852   2.628 -13.134  1.00 91.29           H  
ATOM   1665  HB3 ALA A 105      23.022   0.855 -13.111  1.00 91.29           H  
ATOM   1666  O   ALA A 105      24.759   3.300 -15.897  1.00 91.29           O  
ATOM   1667  N   VAL A 106      22.599   3.842 -16.181  1.00 92.48           N  
ATOM   1668  H   VAL A 106      21.644   3.535 -16.063  1.00 92.48           H  
ATOM   1669  CA  VAL A 106      22.807   5.149 -16.824  1.00 92.48           C  
ATOM   1670  HA  VAL A 106      23.845   5.454 -16.694  1.00 92.48           H  
ATOM   1671  C   VAL A 106      21.925   6.187 -16.147  1.00 92.48           C  
ATOM   1672  CB  VAL A 106      22.524   5.080 -18.340  1.00 92.48           C  
ATOM   1673  HB  VAL A 106      21.504   4.730 -18.501  1.00 92.48           H  
ATOM   1674  O   VAL A 106      20.816   5.880 -15.712  1.00 92.48           O  
ATOM   1675  CG1 VAL A 106      22.687   6.435 -19.038  1.00 92.48           C  
ATOM   1676 HG11 VAL A 106      21.913   7.132 -18.719  1.00 92.48           H  
ATOM   1677 HG12 VAL A 106      22.573   6.312 -20.115  1.00 92.48           H  
ATOM   1678 HG13 VAL A 106      23.673   6.855 -18.839  1.00 92.48           H  
ATOM   1679  CG2 VAL A 106      23.489   4.104 -19.013  1.00 92.48           C  
ATOM   1680 HG21 VAL A 106      23.331   4.101 -20.091  1.00 92.48           H  
ATOM   1681 HG22 VAL A 106      23.296   3.095 -18.648  1.00 92.48           H  
ATOM   1682 HG23 VAL A 106      24.522   4.383 -18.803  1.00 92.48           H  
ATOM   1683  N   VAL A 107      22.407   7.424 -16.038  1.00 93.33           N  
ATOM   1684  H   VAL A 107      23.300   7.627 -16.465  1.00 93.33           H  
ATOM   1685  CA  VAL A 107      21.571   8.568 -15.659  1.00 93.33           C  
ATOM   1686  HA  VAL A 107      20.658   8.216 -15.180  1.00 93.33           H  
ATOM   1687  C   VAL A 107      21.171   9.297 -16.930  1.00 93.33           C  
ATOM   1688  CB  VAL A 107      22.275   9.502 -14.662  1.00 93.33           C  
ATOM   1689  HB  VAL A 107      23.196   9.887 -15.099  1.00 93.33           H  
ATOM   1690  O   VAL A 107      22.001   9.940 -17.561  1.00 93.33           O  
ATOM   1691  CG1 VAL A 107      21.365  10.682 -14.286  1.00 93.33           C  
ATOM   1692 HG11 VAL A 107      21.173  11.299 -15.164  1.00 93.33           H  
ATOM   1693 HG12 VAL A 107      21.860  11.305 -13.540  1.00 93.33           H  
ATOM   1694 HG13 VAL A 107      20.418  10.317 -13.889  1.00 93.33           H  
ATOM   1695  CG2 VAL A 107      22.621   8.750 -13.369  1.00 93.33           C  
ATOM   1696 HG21 VAL A 107      21.715   8.343 -12.920  1.00 93.33           H  
ATOM   1697 HG22 VAL A 107      23.103   9.431 -12.667  1.00 93.33           H  
ATOM   1698 HG23 VAL A 107      23.316   7.938 -13.585  1.00 93.33           H  
ATOM   1699  N   GLU A 108      19.896   9.201 -17.284  1.00 93.65           N  
ATOM   1700  H   GLU A 108      19.264   8.667 -16.704  1.00 93.65           H  
ATOM   1701  CA  GLU A 108      19.324   9.923 -18.415  1.00 93.65           C  
ATOM   1702  HA  GLU A 108      20.108  10.132 -19.143  1.00 93.65           H  
ATOM   1703  C   GLU A 108      18.767  11.264 -17.954  1.00 93.65           C  
ATOM   1704  CB  GLU A 108      18.243   9.077 -19.099  1.00 93.65           C  
ATOM   1705  HB2 GLU A 108      17.538   8.721 -18.348  1.00 93.65           H  
ATOM   1706  HB3 GLU A 108      17.689   9.693 -19.807  1.00 93.65           H  
ATOM   1707  O   GLU A 108      18.083  11.350 -16.928  1.00 93.65           O  
ATOM   1708  CG  GLU A 108      18.846   7.875 -19.839  1.00 93.65           C  
ATOM   1709  HG2 GLU A 108      19.386   7.247 -19.130  1.00 93.65           H  
ATOM   1710  HG3 GLU A 108      18.028   7.276 -20.237  1.00 93.65           H  
ATOM   1711  CD  GLU A 108      19.771   8.266 -21.000  1.00 93.65           C  
ATOM   1712  OE1 GLU A 108      20.474   7.351 -21.485  1.00 93.65           O  
ATOM   1713  OE2 GLU A 108      19.719   9.429 -21.448  1.00 93.65           O  
ATOM   1714  N   LEU A 109      19.068  12.314 -18.714  1.00 91.97           N  
ATOM   1715  H   LEU A 109      19.558  12.147 -19.581  1.00 91.97           H  
ATOM   1716  CA  LEU A 109      18.563  13.657 -18.463  1.00 91.97           C  
ATOM   1717  HA  LEU A 109      18.210  13.723 -17.434  1.00 91.97           H  
ATOM   1718  C   LEU A 109      17.370  13.929 -19.374  1.00 91.97           C  
ATOM   1719  CB  LEU A 109      19.678  14.701 -18.652  1.00 91.97           C  
ATOM   1720  HB2 LEU A 109      20.079  14.590 -19.660  1.00 91.97           H  
ATOM   1721  HB3 LEU A 109      19.235  15.694 -18.580  1.00 91.97           H  
ATOM   1722  O   LEU A 109      17.446  13.783 -20.588  1.00 91.97           O  
ATOM   1723  CG  LEU A 109      20.838  14.605 -17.644  1.00 91.97           C  
ATOM   1724  HG  LEU A 109      21.283  13.611 -17.684  1.00 91.97           H  
ATOM   1725  CD1 LEU A 109      21.912  15.631 -18.005  1.00 91.97           C  
ATOM   1726 HD11 LEU A 109      22.277  15.430 -19.012  1.00 91.97           H  
ATOM   1727 HD12 LEU A 109      22.751  15.546 -17.314  1.00 91.97           H  
ATOM   1728 HD13 LEU A 109      21.503  16.641 -17.966  1.00 91.97           H  
ATOM   1729  CD2 LEU A 109      20.394  14.894 -16.208  1.00 91.97           C  
ATOM   1730 HD21 LEU A 109      19.884  15.856 -16.156  1.00 91.97           H  
ATOM   1731 HD22 LEU A 109      21.261  14.898 -15.548  1.00 91.97           H  
ATOM   1732 HD23 LEU A 109      19.718  14.103 -15.883  1.00 91.97           H  
ATOM   1733  N   THR A 110      16.272  14.382 -18.785  1.00 93.70           N  
ATOM   1734  H   THR A 110      16.274  14.460 -17.778  1.00 93.70           H  
ATOM   1735  CA  THR A 110      15.109  14.897 -19.515  1.00 93.70           C  
ATOM   1736  HA  THR A 110      15.420  15.186 -20.519  1.00 93.70           H  
ATOM   1737  C   THR A 110      14.591  16.153 -18.825  1.00 93.70           C  
ATOM   1738  CB  THR A 110      14.036  13.808 -19.672  1.00 93.70           C  
ATOM   1739  HB  THR A 110      14.498  12.921 -20.107  1.00 93.70           H  
ATOM   1740  O   THR A 110      15.073  16.532 -17.754  1.00 93.70           O  
ATOM   1741  CG2 THR A 110      13.385  13.419 -18.344  1.00 93.70           C  
ATOM   1742 HG21 THR A 110      14.148  13.114 -17.629  1.00 93.70           H  
ATOM   1743 HG22 THR A 110      12.720  12.574 -18.526  1.00 93.70           H  
ATOM   1744 HG23 THR A 110      12.814  14.256 -17.942  1.00 93.70           H  
ATOM   1745  OG1 THR A 110      13.009  14.245 -20.539  1.00 93.70           O  
ATOM   1746  HG1 THR A 110      13.214  13.936 -21.425  1.00 93.70           H  
ATOM   1747  N   SER A 111      13.613  16.825 -19.427  1.00 92.31           N  
ATOM   1748  H   SER A 111      13.187  16.415 -20.246  1.00 92.31           H  
ATOM   1749  CA  SER A 111      13.011  18.012 -18.837  1.00 92.31           C  
ATOM   1750  HA  SER A 111      13.681  18.375 -18.058  1.00 92.31           H  
ATOM   1751  C   SER A 111      11.677  17.707 -18.158  1.00 92.31           C  
ATOM   1752  CB  SER A 111      12.945  19.157 -19.842  1.00 92.31           C  
ATOM   1753  HB2 SER A 111      13.882  19.204 -20.396  1.00 92.31           H  
ATOM   1754  HB3 SER A 111      12.836  20.086 -19.281  1.00 92.31           H  
ATOM   1755  O   SER A 111      10.847  16.926 -18.640  1.00 92.31           O  
ATOM   1756  OG  SER A 111      11.864  19.042 -20.740  1.00 92.31           O  
ATOM   1757  HG  SER A 111      12.041  19.659 -21.454  1.00 92.31           H  
ATOM   1758  N   ARG A 112      11.428  18.366 -17.024  1.00 90.72           N  
ATOM   1759  H   ARG A 112      12.154  18.979 -16.681  1.00 90.72           H  
ATOM   1760  CA  ARG A 112      10.133  18.341 -16.334  1.00 90.72           C  
ATOM   1761  HA  ARG A 112       9.912  17.325 -16.006  1.00 90.72           H  
ATOM   1762  C   ARG A 112       9.028  18.767 -17.290  1.00 90.72           C  
ATOM   1763  CB  ARG A 112      10.193  19.297 -15.136  1.00 90.72           C  
ATOM   1764  HB2 ARG A 112      10.966  18.981 -14.436  1.00 90.72           H  
ATOM   1765  HB3 ARG A 112      10.498  20.278 -15.500  1.00 90.72           H  
ATOM   1766  O   ARG A 112       7.982  18.119 -17.338  1.00 90.72           O  
ATOM   1767  CG  ARG A 112       8.853  19.455 -14.402  1.00 90.72           C  
ATOM   1768  HG2 ARG A 112       8.039  19.617 -15.109  1.00 90.72           H  
ATOM   1769  HG3 ARG A 112       8.645  18.563 -13.811  1.00 90.72           H  
ATOM   1770  CD  ARG A 112       8.934  20.687 -13.503  1.00 90.72           C  
ATOM   1771  HD2 ARG A 112       9.289  21.521 -14.109  1.00 90.72           H  
ATOM   1772  HD3 ARG A 112       9.664  20.508 -12.714  1.00 90.72           H  
ATOM   1773  NE  ARG A 112       7.622  21.036 -12.925  1.00 90.72           N  
ATOM   1774  HE  ARG A 112       6.947  20.290 -12.831  1.00 90.72           H  
ATOM   1775  NH1 ARG A 112       8.133  23.242 -12.475  1.00 90.72           N  
ATOM   1776 HH11 ARG A 112       7.960  24.149 -12.065  1.00 90.72           H  
ATOM   1777 HH12 ARG A 112       9.062  23.112 -12.848  1.00 90.72           H  
ATOM   1778  NH2 ARG A 112       6.097  22.454 -12.008  1.00 90.72           N  
ATOM   1779 HH21 ARG A 112       5.887  23.393 -11.700  1.00 90.72           H  
ATOM   1780 HH22 ARG A 112       5.406  21.717 -12.016  1.00 90.72           H  
ATOM   1781  CZ  ARG A 112       7.291  22.241 -12.483  1.00 90.72           C  
ATOM   1782  N   SER A 113       9.252  19.854 -18.025  1.00 90.64           N  
ATOM   1783  H   SER A 113      10.102  20.373 -17.858  1.00 90.64           H  
ATOM   1784  CA  SER A 113       8.294  20.398 -18.986  1.00 90.64           C  
ATOM   1785  HA  SER A 113       7.397  20.717 -18.454  1.00 90.64           H  
ATOM   1786  C   SER A 113       7.872  19.356 -20.021  1.00 90.64           C  
ATOM   1787  CB  SER A 113       8.905  21.627 -19.662  1.00 90.64           C  
ATOM   1788  HB2 SER A 113       9.863  21.376 -20.119  1.00 90.64           H  
ATOM   1789  HB3 SER A 113       8.225  21.996 -20.429  1.00 90.64           H  
ATOM   1790  O   SER A 113       6.677  19.212 -20.296  1.00 90.64           O  
ATOM   1791  OG  SER A 113       9.085  22.627 -18.679  1.00 90.64           O  
ATOM   1792  HG  SER A 113       9.935  22.498 -18.251  1.00 90.64           H  
ATOM   1793  N   ARG A 114       8.822  18.554 -20.511  1.00 93.53           N  
ATOM   1794  H   ARG A 114       9.781  18.702 -20.230  1.00 93.53           H  
ATOM   1795  CA  ARG A 114       8.558  17.484 -21.469  1.00 93.53           C  
ATOM   1796  HA  ARG A 114       7.951  17.903 -22.270  1.00 93.53           H  
ATOM   1797  C   ARG A 114       7.759  16.333 -20.866  1.00 93.53           C  
ATOM   1798  CB  ARG A 114       9.901  17.019 -22.041  1.00 93.53           C  
ATOM   1799  HB2 ARG A 114      10.411  17.879 -22.475  1.00 93.53           H  
ATOM   1800  HB3 ARG A 114      10.527  16.610 -21.247  1.00 93.53           H  
ATOM   1801  O   ARG A 114       6.740  15.951 -21.440  1.00 93.53           O  
ATOM   1802  CG  ARG A 114       9.777  15.974 -23.139  1.00 93.53           C  
ATOM   1803  HG2 ARG A 114      10.783  15.792 -23.515  1.00 93.53           H  
ATOM   1804  HG3 ARG A 114       9.368  15.047 -22.739  1.00 93.53           H  
ATOM   1805  CD  ARG A 114       8.916  16.475 -24.294  1.00 93.53           C  
ATOM   1806  HD2 ARG A 114       9.326  17.412 -24.672  1.00 93.53           H  
ATOM   1807  HD3 ARG A 114       7.894  16.634 -23.950  1.00 93.53           H  
ATOM   1808  NE  ARG A 114       8.904  15.483 -25.359  1.00 93.53           N  
ATOM   1809  HE  ARG A 114       9.584  14.739 -25.296  1.00 93.53           H  
ATOM   1810  NH1 ARG A 114       7.211  16.388 -26.621  1.00 93.53           N  
ATOM   1811 HH11 ARG A 114       6.647  16.348 -27.459  1.00 93.53           H  
ATOM   1812 HH12 ARG A 114       7.164  17.180 -25.997  1.00 93.53           H  
ATOM   1813  NH2 ARG A 114       8.231  14.461 -27.218  1.00 93.53           N  
ATOM   1814 HH21 ARG A 114       8.953  13.793 -26.988  1.00 93.53           H  
ATOM   1815 HH22 ARG A 114       7.706  14.389 -28.078  1.00 93.53           H  
ATOM   1816  CZ  ARG A 114       8.107  15.458 -26.397  1.00 93.53           C  
ATOM   1817  N   ILE A 115       8.136  15.850 -19.679  1.00 92.50           N  
ATOM   1818  H   ILE A 115       9.006  16.181 -19.289  1.00 92.50           H  
ATOM   1819  CA  ILE A 115       7.353  14.828 -18.961  1.00 92.50           C  
ATOM   1820  HA  ILE A 115       7.292  13.938 -19.587  1.00 92.50           H  
ATOM   1821  C   ILE A 115       5.915  15.316 -18.746  1.00 92.50           C  
ATOM   1822  CB  ILE A 115       8.034  14.432 -17.626  1.00 92.50           C  
ATOM   1823  HB  ILE A 115       8.301  15.339 -17.083  1.00 92.50           H  
ATOM   1824  O   ILE A 115       4.961  14.606 -19.054  1.00 92.50           O  
ATOM   1825  CG1 ILE A 115       9.322  13.630 -17.921  1.00 92.50           C  
ATOM   1826 HG12 ILE A 115       9.952  14.196 -18.607  1.00 92.50           H  
ATOM   1827 HG13 ILE A 115       9.056  12.695 -18.413  1.00 92.50           H  
ATOM   1828  CG2 ILE A 115       7.068  13.605 -16.746  1.00 92.50           C  
ATOM   1829 HG21 ILE A 115       6.208  14.205 -16.449  1.00 92.50           H  
ATOM   1830 HG22 ILE A 115       6.726  12.731 -17.300  1.00 92.50           H  
ATOM   1831 HG23 ILE A 115       7.558  13.276 -15.829  1.00 92.50           H  
ATOM   1832  CD1 ILE A 115      10.172  13.307 -16.684  1.00 92.50           C  
ATOM   1833 HD11 ILE A 115       9.621  12.700 -15.965  1.00 92.50           H  
ATOM   1834 HD12 ILE A 115      11.043  12.729 -16.993  1.00 92.50           H  
ATOM   1835 HD13 ILE A 115      10.511  14.232 -16.218  1.00 92.50           H  
ATOM   1836  N   VAL A 116       5.730  16.548 -18.263  1.00 90.18           N  
ATOM   1837  H   VAL A 116       6.547  17.105 -18.059  1.00 90.18           H  
ATOM   1838  CA  VAL A 116       4.394  17.117 -18.028  1.00 90.18           C  
ATOM   1839  HA  VAL A 116       3.834  16.426 -17.396  1.00 90.18           H  
ATOM   1840  C   VAL A 116       3.597  17.248 -19.330  1.00 90.18           C  
ATOM   1841  CB  VAL A 116       4.500  18.463 -17.286  1.00 90.18           C  
ATOM   1842  HB  VAL A 116       5.208  19.108 -17.806  1.00 90.18           H  
ATOM   1843  O   VAL A 116       2.392  16.997 -19.321  1.00 90.18           O  
ATOM   1844  CG1 VAL A 116       3.154  19.198 -17.195  1.00 90.18           C  
ATOM   1845 HG11 VAL A 116       2.845  19.515 -18.191  1.00 90.18           H  
ATOM   1846 HG12 VAL A 116       3.261  20.085 -16.571  1.00 90.18           H  
ATOM   1847 HG13 VAL A 116       2.399  18.537 -16.770  1.00 90.18           H  
ATOM   1848  CG2 VAL A 116       4.991  18.243 -15.847  1.00 90.18           C  
ATOM   1849 HG21 VAL A 116       4.268  17.650 -15.288  1.00 90.18           H  
ATOM   1850 HG22 VAL A 116       5.946  17.718 -15.852  1.00 90.18           H  
ATOM   1851 HG23 VAL A 116       5.136  19.206 -15.355  1.00 90.18           H  
ATOM   1852  N   GLN A 117       4.235  17.608 -20.446  1.00 91.00           N  
ATOM   1853  H   GLN A 117       5.221  17.822 -20.400  1.00 91.00           H  
ATOM   1854  CA  GLN A 117       3.585  17.664 -21.758  1.00 91.00           C  
ATOM   1855  HA  GLN A 117       2.721  18.325 -21.692  1.00 91.00           H  
ATOM   1856  C   GLN A 117       3.082  16.284 -22.200  1.00 91.00           C  
ATOM   1857  CB  GLN A 117       4.565  18.247 -22.785  1.00 91.00           C  
ATOM   1858  HB2 GLN A 117       4.951  19.197 -22.415  1.00 91.00           H  
ATOM   1859  HB3 GLN A 117       5.402  17.560 -22.910  1.00 91.00           H  
ATOM   1860  O   GLN A 117       1.929  16.169 -22.615  1.00 91.00           O  
ATOM   1861  CG  GLN A 117       3.908  18.490 -24.153  1.00 91.00           C  
ATOM   1862  HG2 GLN A 117       3.141  19.258 -24.052  1.00 91.00           H  
ATOM   1863  HG3 GLN A 117       3.432  17.576 -24.509  1.00 91.00           H  
ATOM   1864  CD  GLN A 117       4.910  18.927 -25.218  1.00 91.00           C  
ATOM   1865  NE2 GLN A 117       4.452  19.328 -26.382  1.00 91.00           N  
ATOM   1866 HE21 GLN A 117       3.462  19.363 -26.578  1.00 91.00           H  
ATOM   1867 HE22 GLN A 117       5.139  19.653 -27.047  1.00 91.00           H  
ATOM   1868  OE1 GLN A 117       6.118  18.875 -25.051  1.00 91.00           O  
ATOM   1869  N   ILE A 118       3.902  15.239 -22.055  1.00 93.57           N  
ATOM   1870  H   ILE A 118       4.845  15.404 -21.731  1.00 93.57           H  
ATOM   1871  CA  ILE A 118       3.507  13.859 -22.369  1.00 93.57           C  
ATOM   1872  HA  ILE A 118       3.205  13.808 -23.416  1.00 93.57           H  
ATOM   1873  C   ILE A 118       2.292  13.461 -21.525  1.00 93.57           C  
ATOM   1874  CB  ILE A 118       4.695  12.891 -22.168  1.00 93.57           C  
ATOM   1875  HB  ILE A 118       5.105  13.033 -21.168  1.00 93.57           H  
ATOM   1876  O   ILE A 118       1.273  13.028 -22.064  1.00 93.57           O  
ATOM   1877  CG1 ILE A 118       5.806  13.171 -23.206  1.00 93.57           C  
ATOM   1878 HG12 ILE A 118       5.472  12.849 -24.193  1.00 93.57           H  
ATOM   1879 HG13 ILE A 118       6.000  14.242 -23.262  1.00 93.57           H  
ATOM   1880  CG2 ILE A 118       4.213  11.437 -22.293  1.00 93.57           C  
ATOM   1881 HG21 ILE A 118       5.062  10.754 -22.289  1.00 93.57           H  
ATOM   1882 HG22 ILE A 118       3.568  11.160 -21.459  1.00 93.57           H  
ATOM   1883 HG23 ILE A 118       3.677  11.303 -23.233  1.00 93.57           H  
ATOM   1884  CD1 ILE A 118       7.142  12.488 -22.884  1.00 93.57           C  
ATOM   1885 HD11 ILE A 118       7.466  12.755 -21.878  1.00 93.57           H  
ATOM   1886 HD12 ILE A 118       7.895  12.825 -23.595  1.00 93.57           H  
ATOM   1887 HD13 ILE A 118       7.057  11.404 -22.965  1.00 93.57           H  
ATOM   1888  N   LEU A 119       2.336  13.700 -20.213  1.00 90.76           N  
ATOM   1889  H   LEU A 119       3.197  14.055 -19.822  1.00 90.76           H  
ATOM   1890  CA  LEU A 119       1.207  13.401 -19.328  1.00 90.76           C  
ATOM   1891  HA  LEU A 119       0.977  12.337 -19.398  1.00 90.76           H  
ATOM   1892  C   LEU A 119      -0.066  14.157 -19.736  1.00 90.76           C  
ATOM   1893  CB  LEU A 119       1.577  13.742 -17.881  1.00 90.76           C  
ATOM   1894  HB2 LEU A 119       1.823  14.803 -17.836  1.00 90.76           H  
ATOM   1895  HB3 LEU A 119       0.701  13.563 -17.258  1.00 90.76           H  
ATOM   1896  O   LEU A 119      -1.147  13.576 -19.725  1.00 90.76           O  
ATOM   1897  CG  LEU A 119       2.742  12.941 -17.286  1.00 90.76           C  
ATOM   1898  HG  LEU A 119       3.623  13.018 -17.923  1.00 90.76           H  
ATOM   1899  CD1 LEU A 119       3.091  13.522 -15.917  1.00 90.76           C  
ATOM   1900 HD11 LEU A 119       3.194  14.604 -15.987  1.00 90.76           H  
ATOM   1901 HD12 LEU A 119       2.317  13.270 -15.191  1.00 90.76           H  
ATOM   1902 HD13 LEU A 119       4.056  13.117 -15.612  1.00 90.76           H  
ATOM   1903  CD2 LEU A 119       2.417  11.460 -17.149  1.00 90.76           C  
ATOM   1904 HD21 LEU A 119       3.206  10.954 -16.592  1.00 90.76           H  
ATOM   1905 HD22 LEU A 119       1.459  11.332 -16.645  1.00 90.76           H  
ATOM   1906 HD23 LEU A 119       2.362  11.018 -18.144  1.00 90.76           H  
ATOM   1907  N   LYS A 120       0.041  15.432 -20.137  1.00 87.68           N  
ATOM   1908  H   LYS A 120       0.959  15.852 -20.131  1.00 87.68           H  
ATOM   1909  CA  LYS A 120      -1.103  16.214 -20.641  1.00 87.68           C  
ATOM   1910  HA  LYS A 120      -1.920  16.173 -19.922  1.00 87.68           H  
ATOM   1911  C   LYS A 120      -1.671  15.637 -21.936  1.00 87.68           C  
ATOM   1912  CB  LYS A 120      -0.704  17.677 -20.879  1.00 87.68           C  
ATOM   1913  HB2 LYS A 120       0.235  17.712 -21.431  1.00 87.68           H  
ATOM   1914  HB3 LYS A 120      -1.471  18.151 -21.491  1.00 87.68           H  
ATOM   1915  O   LYS A 120      -2.881  15.678 -22.116  1.00 87.68           O  
ATOM   1916  CG  LYS A 120      -0.573  18.482 -19.583  1.00 87.68           C  
ATOM   1917  HG2 LYS A 120      -1.543  18.526 -19.088  1.00 87.68           H  
ATOM   1918  HG3 LYS A 120       0.146  17.999 -18.920  1.00 87.68           H  
ATOM   1919  CD  LYS A 120      -0.090  19.902 -19.897  1.00 87.68           C  
ATOM   1920  HD2 LYS A 120       0.884  19.840 -20.383  1.00 87.68           H  
ATOM   1921  HD3 LYS A 120      -0.796  20.374 -20.580  1.00 87.68           H  
ATOM   1922  CE  LYS A 120       0.028  20.739 -18.620  1.00 87.68           C  
ATOM   1923  HE2 LYS A 120      -0.951  20.787 -18.144  1.00 87.68           H  
ATOM   1924  HE3 LYS A 120       0.712  20.235 -17.937  1.00 87.68           H  
ATOM   1925  NZ  LYS A 120       0.520  22.107 -18.923  1.00 87.68           N  
ATOM   1926  HZ1 LYS A 120       1.431  22.069 -19.357  1.00 87.68           H  
ATOM   1927  HZ2 LYS A 120       0.589  22.665 -18.084  1.00 87.68           H  
ATOM   1928  HZ3 LYS A 120      -0.105  22.575 -19.564  1.00 87.68           H  
ATOM   1929  N   SER A 121      -0.830  15.101 -22.820  1.00 89.75           N  
ATOM   1930  H   SER A 121       0.162  15.146 -22.635  1.00 89.75           H  
ATOM   1931  CA  SER A 121      -1.292  14.511 -24.082  1.00 89.75           C  
ATOM   1932  HA  SER A 121      -1.973  15.217 -24.557  1.00 89.75           H  
ATOM   1933  C   SER A 121      -2.085  13.216 -23.877  1.00 89.75           C  
ATOM   1934  CB  SER A 121      -0.119  14.312 -25.046  1.00 89.75           C  
ATOM   1935  HB2 SER A 121      -0.514  14.079 -26.035  1.00 89.75           H  
ATOM   1936  HB3 SER A 121       0.447  15.241 -25.117  1.00 89.75           H  
ATOM   1937  O   SER A 121      -3.082  13.005 -24.558  1.00 89.75           O  
ATOM   1938  OG  SER A 121       0.750  13.269 -24.659  1.00 89.75           O  
ATOM   1939  HG  SER A 121       0.904  13.268 -23.711  1.00 89.75           H  
ATOM   1940  N   HIS A 122      -1.711  12.398 -22.887  1.00 89.20           N  
ATOM   1941  H   HIS A 122      -0.850  12.601 -22.400  1.00 89.20           H  
ATOM   1942  CA  HIS A 122      -2.373  11.116 -22.618  1.00 89.20           C  
ATOM   1943  HA  HIS A 122      -2.824  10.748 -23.539  1.00 89.20           H  
ATOM   1944  C   HIS A 122      -3.507  11.204 -21.594  1.00 89.20           C  
ATOM   1945  CB  HIS A 122      -1.324  10.093 -22.177  1.00 89.20           C  
ATOM   1946  HB2 HIS A 122      -1.827   9.198 -21.812  1.00 89.20           H  
ATOM   1947  HB3 HIS A 122      -0.729  10.504 -21.361  1.00 89.20           H  
ATOM   1948  O   HIS A 122      -4.444  10.417 -21.651  1.00 89.20           O  
ATOM   1949  CG  HIS A 122      -0.424   9.687 -23.310  1.00 89.20           C  
ATOM   1950  CD2 HIS A 122       0.874  10.067 -23.506  1.00 89.20           C  
ATOM   1951  HD2 HIS A 122       1.454  10.707 -22.856  1.00 89.20           H  
ATOM   1952  ND1 HIS A 122      -0.767   8.870 -24.363  1.00 89.20           N  
ATOM   1953  HD1 HIS A 122      -1.657   8.417 -24.511  1.00 89.20           H  
ATOM   1954  CE1 HIS A 122       0.303   8.755 -25.166  1.00 89.20           C  
ATOM   1955  HE1 HIS A 122       0.345   8.158 -26.065  1.00 89.20           H  
ATOM   1956  NE2 HIS A 122       1.328   9.474 -24.684  1.00 89.20           N  
ATOM   1957  N   TRP A 123      -3.441  12.140 -20.644  1.00 86.16           N  
ATOM   1958  H   TRP A 123      -2.604  12.700 -20.574  1.00 86.16           H  
ATOM   1959  CA  TRP A 123      -4.499  12.344 -19.644  1.00 86.16           C  
ATOM   1960  HA  TRP A 123      -5.132  11.458 -19.604  1.00 86.16           H  
ATOM   1961  C   TRP A 123      -5.439  13.502 -20.013  1.00 86.16           C  
ATOM   1962  CB  TRP A 123      -3.871  12.521 -18.252  1.00 86.16           C  
ATOM   1963  HB2 TRP A 123      -4.681  12.626 -17.529  1.00 86.16           H  
ATOM   1964  HB3 TRP A 123      -3.308  13.454 -18.242  1.00 86.16           H  
ATOM   1965  O   TRP A 123      -6.389  13.789 -19.288  1.00 86.16           O  
ATOM   1966  CG  TRP A 123      -2.973  11.419 -17.756  1.00 86.16           C  
ATOM   1967  CD1 TRP A 123      -2.853  10.177 -18.283  1.00 86.16           C  
ATOM   1968  HD1 TRP A 123      -3.390   9.815 -19.148  1.00 86.16           H  
ATOM   1969  CD2 TRP A 123      -2.061  11.447 -16.616  1.00 86.16           C  
ATOM   1970  CE2 TRP A 123      -1.411  10.180 -16.526  1.00 86.16           C  
ATOM   1971  CE3 TRP A 123      -1.736  12.410 -15.634  1.00 86.16           C  
ATOM   1972  HE3 TRP A 123      -2.240  13.365 -15.666  1.00 86.16           H  
ATOM   1973  NE1 TRP A 123      -1.919   9.449 -17.577  1.00 86.16           N  
ATOM   1974  HE1 TRP A 123      -1.632   8.521 -17.853  1.00 86.16           H  
ATOM   1975  CH2 TRP A 123      -0.149  10.884 -14.586  1.00 86.16           C  
ATOM   1976  HH2 TRP A 123       0.609  10.683 -13.842  1.00 86.16           H  
ATOM   1977  CZ2 TRP A 123      -0.480   9.890 -15.523  1.00 86.16           C  
ATOM   1978  HZ2 TRP A 123      -0.007   8.919 -15.512  1.00 86.16           H  
ATOM   1979  CZ3 TRP A 123      -0.773  12.144 -14.641  1.00 86.16           C  
ATOM   1980  HZ3 TRP A 123      -0.505  12.909 -13.928  1.00 86.16           H  
ATOM   1981  N   GLY A 124      -5.178  14.214 -21.113  1.00 75.77           N  
ATOM   1982  H   GLY A 124      -4.366  13.969 -21.661  1.00 75.77           H  
ATOM   1983  CA  GLY A 124      -5.944  15.382 -21.542  1.00 75.77           C  
ATOM   1984  HA2 GLY A 124      -5.489  15.799 -22.440  1.00 75.77           H  
ATOM   1985  HA3 GLY A 124      -6.953  15.057 -21.794  1.00 75.77           H  
ATOM   1986  C   GLY A 124      -6.017  16.487 -20.477  1.00 75.77           C  
ATOM   1987  O   GLY A 124      -5.108  16.702 -19.669  1.00 75.77           O  
ATOM   1988  N   ASN A 125      -7.165  17.169 -20.421  1.00 60.88           N  
ATOM   1989  H   ASN A 125      -7.863  16.962 -21.121  1.00 60.88           H  
ATOM   1990  CA  ASN A 125      -7.457  18.199 -19.414  1.00 60.88           C  
ATOM   1991  HA  ASN A 125      -6.621  18.898 -19.398  1.00 60.88           H  
ATOM   1992  C   ASN A 125      -7.568  17.643 -17.974  1.00 60.88           C  
ATOM   1993  CB  ASN A 125      -8.730  18.964 -19.840  1.00 60.88           C  
ATOM   1994  HB2 ASN A 125      -9.519  18.253 -20.084  1.00 60.88           H  
ATOM   1995  HB3 ASN A 125      -9.073  19.586 -19.013  1.00 60.88           H  
ATOM   1996  O   ASN A 125      -7.735  18.418 -17.025  1.00 60.88           O  
ATOM   1997  CG  ASN A 125      -8.501  19.895 -21.020  1.00 60.88           C  
ATOM   1998  ND2 ASN A 125      -9.528  20.221 -21.768  1.00 60.88           N  
ATOM   1999 HD21 ASN A 125      -9.324  20.821 -22.554  1.00 60.88           H  
ATOM   2000 HD22 ASN A 125     -10.446  19.821 -21.629  1.00 60.88           H  
ATOM   2001  OD1 ASN A 125      -7.407  20.368 -21.259  1.00 60.88           O  
ATOM   2002  N   GLU A 126      -7.472  16.322 -17.764  1.00 54.40           N  
ATOM   2003  H   GLU A 126      -7.286  15.708 -18.544  1.00 54.40           H  
ATOM   2004  CA  GLU A 126      -7.511  15.714 -16.429  1.00 54.40           C  
ATOM   2005  HA  GLU A 126      -8.371  16.122 -15.898  1.00 54.40           H  
ATOM   2006  C   GLU A 126      -6.274  16.032 -15.584  1.00 54.40           C  
ATOM   2007  CB  GLU A 126      -7.680  14.191 -16.477  1.00 54.40           C  
ATOM   2008  HB2 GLU A 126      -7.797  13.856 -15.447  1.00 54.40           H  
ATOM   2009  HB3 GLU A 126      -6.771  13.727 -16.862  1.00 54.40           H  
ATOM   2010  O   GLU A 126      -6.352  15.957 -14.355  1.00 54.40           O  
ATOM   2011  CG  GLU A 126      -8.905  13.712 -17.263  1.00 54.40           C  
ATOM   2012  HG2 GLU A 126      -8.757  13.856 -18.334  1.00 54.40           H  
ATOM   2013  HG3 GLU A 126      -9.752  14.328 -16.961  1.00 54.40           H  
ATOM   2014  CD  GLU A 126      -9.224  12.239 -16.959  1.00 54.40           C  
ATOM   2015  OE1 GLU A 126     -10.444  11.962 -16.910  1.00 54.40           O  
ATOM   2016  OE2 GLU A 126      -8.314  11.465 -16.552  1.00 54.40           O  
ATOM   2017  N   LEU A 127      -5.165  16.459 -16.200  1.00 52.03           N  
ATOM   2018  H   LEU A 127      -5.146  16.454 -17.210  1.00 52.03           H  
ATOM   2019  CA  LEU A 127      -3.976  16.903 -15.468  1.00 52.03           C  
ATOM   2020  HA  LEU A 127      -3.704  16.099 -14.783  1.00 52.03           H  
ATOM   2021  C   LEU A 127      -4.260  18.157 -14.616  1.00 52.03           C  
ATOM   2022  CB  LEU A 127      -2.822  17.111 -16.467  1.00 52.03           C  
ATOM   2023  HB2 LEU A 127      -2.926  16.389 -17.276  1.00 52.03           H  
ATOM   2024  HB3 LEU A 127      -2.900  18.102 -16.916  1.00 52.03           H  
ATOM   2025  O   LEU A 127      -3.726  18.293 -13.517  1.00 52.03           O  
ATOM   2026  CG  LEU A 127      -1.442  16.921 -15.799  1.00 52.03           C  
ATOM   2027  HG  LEU A 127      -1.569  16.588 -14.769  1.00 52.03           H  
ATOM   2028  CD1 LEU A 127      -0.625  15.862 -16.527  1.00 52.03           C  
ATOM   2029 HD11 LEU A 127       0.267  15.623 -15.949  1.00 52.03           H  
ATOM   2030 HD12 LEU A 127      -0.327  16.230 -17.509  1.00 52.03           H  
ATOM   2031 HD13 LEU A 127      -1.213  14.956 -16.674  1.00 52.03           H  
ATOM   2032  CD2 LEU A 127      -0.621  18.208 -15.786  1.00 52.03           C  
ATOM   2033 HD21 LEU A 127       0.339  18.023 -15.304  1.00 52.03           H  
ATOM   2034 HD22 LEU A 127      -0.454  18.559 -16.805  1.00 52.03           H  
ATOM   2035 HD23 LEU A 127      -1.158  18.970 -15.222  1.00 52.03           H  
ATOM   2036  N   ASN A 128      -5.181  19.018 -15.073  1.00 44.60           N  
ATOM   2037  H   ASN A 128      -5.591  18.825 -15.975  1.00 44.60           H  
ATOM   2038  CA  ASN A 128      -5.656  20.198 -14.336  1.00 44.60           C  
ATOM   2039  HA  ASN A 128      -4.811  20.654 -13.821  1.00 44.60           H  
ATOM   2040  C   ASN A 128      -6.691  19.843 -13.252  1.00 44.60           C  
ATOM   2041  CB  ASN A 128      -6.223  21.220 -15.340  1.00 44.60           C  
ATOM   2042  HB2 ASN A 128      -6.707  22.029 -14.793  1.00 44.60           H  
ATOM   2043  HB3 ASN A 128      -6.972  20.742 -15.971  1.00 44.60           H  
ATOM   2044  O   ASN A 128      -6.933  20.619 -12.326  1.00 44.60           O  
ATOM   2045  CG  ASN A 128      -5.157  21.853 -16.220  1.00 44.60           C  
ATOM   2046  ND2 ASN A 128      -5.538  22.376 -17.361  1.00 44.60           N  
ATOM   2047 HD21 ASN A 128      -6.505  22.359 -17.654  1.00 44.60           H  
ATOM   2048 HD22 ASN A 128      -4.825  22.818 -17.924  1.00 44.60           H  
ATOM   2049  OD1 ASN A 128      -3.981  21.890 -15.900  1.00 44.60           O  
ATOM   2050  N   ARG A 129      -7.290  18.646 -13.307  1.00 50.22           N  
ATOM   2051  H   ARG A 129      -6.999  18.016 -14.040  1.00 50.22           H  
ATOM   2052  CA  ARG A 129      -8.142  18.125 -12.233  1.00 50.22           C  
ATOM   2053  HA  ARG A 129      -8.621  18.963 -11.725  1.00 50.22           H  
ATOM   2054  C   ARG A 129      -7.252  17.421 -11.215  1.00 50.22           C  
ATOM   2055  CB  ARG A 129      -9.249  17.217 -12.800  1.00 50.22           C  
ATOM   2056  HB2 ARG A 129      -8.801  16.430 -13.407  1.00 50.22           H  
ATOM   2057  HB3 ARG A 129      -9.772  16.745 -11.967  1.00 50.22           H  
ATOM   2058  O   ARG A 129      -7.143  16.197 -11.221  1.00 50.22           O  
ATOM   2059  CG  ARG A 129     -10.277  17.989 -13.642  1.00 50.22           C  
ATOM   2060  HG2 ARG A 129      -9.779  18.448 -14.497  1.00 50.22           H  
ATOM   2061  HG3 ARG A 129     -10.730  18.770 -13.033  1.00 50.22           H  
ATOM   2062  CD  ARG A 129     -11.367  17.034 -14.147  1.00 50.22           C  
ATOM   2063  HD2 ARG A 129     -10.895  16.277 -14.774  1.00 50.22           H  
ATOM   2064  HD3 ARG A 129     -11.835  16.542 -13.294  1.00 50.22           H  
ATOM   2065  NE  ARG A 129     -12.403  17.733 -14.932  1.00 50.22           N  
ATOM   2066  HE  ARG A 129     -12.299  18.730 -15.051  1.00 50.22           H  
ATOM   2067  NH1 ARG A 129     -13.623  15.876 -15.540  1.00 50.22           N  
ATOM   2068 HH11 ARG A 129     -14.355  15.478 -16.110  1.00 50.22           H  
ATOM   2069 HH12 ARG A 129     -12.873  15.272 -15.236  1.00 50.22           H  
ATOM   2070  NH2 ARG A 129     -14.262  17.891 -16.245  1.00 50.22           N  
ATOM   2071 HH21 ARG A 129     -14.999  17.452 -16.777  1.00 50.22           H  
ATOM   2072 HH22 ARG A 129     -14.128  18.887 -16.345  1.00 50.22           H  
ATOM   2073  CZ  ARG A 129     -13.421  17.166 -15.562  1.00 50.22           C  
ATOM   2074  N   ALA A 130      -6.695  18.184 -10.270  1.00 53.52           N  
ATOM   2075  H   ALA A 130      -6.737  19.181 -10.424  1.00 53.52           H  
ATOM   2076  CA  ALA A 130      -5.845  17.698  -9.167  1.00 53.52           C  
ATOM   2077  HA  ALA A 130      -4.858  17.470  -9.569  1.00 53.52           H  
ATOM   2078  C   ALA A 130      -6.367  16.424  -8.457  1.00 53.52           C  
ATOM   2079  CB  ALA A 130      -5.711  18.848  -8.158  1.00 53.52           C  
ATOM   2080  HB1 ALA A 130      -5.047  18.548  -7.347  1.00 53.52           H  
ATOM   2081  HB2 ALA A 130      -6.685  19.111  -7.747  1.00 53.52           H  
ATOM   2082  HB3 ALA A 130      -5.282  19.721  -8.650  1.00 53.52           H  
ATOM   2083  O   ALA A 130      -5.600  15.642  -7.899  1.00 53.52           O  
ATOM   2084  N   LYS A 131      -7.682  16.175  -8.508  1.00 56.49           N  
ATOM   2085  H   LYS A 131      -8.235  16.845  -9.023  1.00 56.49           H  
ATOM   2086  CA  LYS A 131      -8.346  14.984  -7.969  1.00 56.49           C  
ATOM   2087  HA  LYS A 131      -7.956  14.811  -6.966  1.00 56.49           H  
ATOM   2088  C   LYS A 131      -8.084  13.687  -8.758  1.00 56.49           C  
ATOM   2089  CB  LYS A 131      -9.844  15.310  -7.878  1.00 56.49           C  
ATOM   2090  HB2 LYS A 131     -10.268  15.324  -8.882  1.00 56.49           H  
ATOM   2091  HB3 LYS A 131      -9.955  16.306  -7.450  1.00 56.49           H  
ATOM   2092  O   LYS A 131      -8.051  12.632  -8.130  1.00 56.49           O  
ATOM   2093  CG  LYS A 131     -10.632  14.329  -6.999  1.00 56.49           C  
ATOM   2094  HG2 LYS A 131     -10.593  13.330  -7.434  1.00 56.49           H  
ATOM   2095  HG3 LYS A 131     -10.196  14.304  -6.001  1.00 56.49           H  
ATOM   2096  CD  LYS A 131     -12.094  14.786  -6.911  1.00 56.49           C  
ATOM   2097  HD2 LYS A 131     -12.511  14.814  -7.918  1.00 56.49           H  
ATOM   2098  HD3 LYS A 131     -12.128  15.792  -6.492  1.00 56.49           H  
ATOM   2099  CE  LYS A 131     -12.927  13.841  -6.040  1.00 56.49           C  
ATOM   2100  HE2 LYS A 131     -12.531  13.860  -5.024  1.00 56.49           H  
ATOM   2101  HE3 LYS A 131     -12.816  12.829  -6.428  1.00 56.49           H  
ATOM   2102  NZ  LYS A 131     -14.360  14.237  -6.051  1.00 56.49           N  
ATOM   2103  HZ1 LYS A 131     -14.726  14.212  -6.992  1.00 56.49           H  
ATOM   2104  HZ2 LYS A 131     -14.478  15.181  -5.712  1.00 56.49           H  
ATOM   2105  HZ3 LYS A 131     -14.923  13.617  -5.486  1.00 56.49           H  
ATOM   2106  N   ILE A 132      -7.930  13.729 -10.086  1.00 60.30           N  
ATOM   2107  H   ILE A 132      -7.862  14.633 -10.533  1.00 60.30           H  
ATOM   2108  CA  ILE A 132      -7.743  12.534 -10.935  1.00 60.30           C  
ATOM   2109  HA  ILE A 132      -8.205  11.680 -10.440  1.00 60.30           H  
ATOM   2110  C   ILE A 132      -6.256  12.198 -11.057  1.00 60.30           C  
ATOM   2111  CB  ILE A 132      -8.434  12.670 -12.314  1.00 60.30           C  
ATOM   2112  HB  ILE A 132      -8.020  13.532 -12.836  1.00 60.30           H  
ATOM   2113  O   ILE A 132      -5.863  11.098 -10.666  1.00 60.30           O  
ATOM   2114  CG1 ILE A 132      -9.956  12.880 -12.134  1.00 60.30           C  
ATOM   2115 HG12 ILE A 132     -10.121  13.756 -11.508  1.00 60.30           H  
ATOM   2116 HG13 ILE A 132     -10.386  12.015 -11.628  1.00 60.30           H  
ATOM   2117  CG2 ILE A 132      -8.151  11.407 -13.147  1.00 60.30           C  
ATOM   2118 HG21 ILE A 132      -7.092  11.342 -13.397  1.00 60.30           H  
ATOM   2119 HG22 ILE A 132      -8.684  11.450 -14.097  1.00 60.30           H  
ATOM   2120 HG23 ILE A 132      -8.463  10.506 -12.619  1.00 60.30           H  
ATOM   2121  CD1 ILE A 132     -10.722  13.117 -13.443  1.00 60.30           C  
ATOM   2122 HD11 ILE A 132     -10.226  13.889 -14.031  1.00 60.30           H  
ATOM   2123 HD12 ILE A 132     -10.780  12.198 -14.026  1.00 60.30           H  
ATOM   2124 HD13 ILE A 132     -11.737  13.442 -13.214  1.00 60.30           H  
ATOM   2125  N   ALA A 133      -5.417  13.160 -11.457  1.00 64.86           N  
ATOM   2126  H   ALA A 133      -5.791  14.023 -11.824  1.00 64.86           H  
ATOM   2127  CA  ALA A 133      -3.960  12.995 -11.450  1.00 64.86           C  
ATOM   2128  HA  ALA A 133      -3.693  12.176 -12.119  1.00 64.86           H  
ATOM   2129  C   ALA A 133      -3.441  12.640 -10.042  1.00 64.86           C  
ATOM   2130  CB  ALA A 133      -3.324  14.280 -11.991  1.00 64.86           C  
ATOM   2131  HB1 ALA A 133      -2.240  14.169 -12.020  1.00 64.86           H  
ATOM   2132  HB2 ALA A 133      -3.581  15.133 -11.363  1.00 64.86           H  
ATOM   2133  HB3 ALA A 133      -3.677  14.466 -13.006  1.00 64.86           H  
ATOM   2134  O   ALA A 133      -2.664  11.701  -9.876  1.00 64.86           O  
ATOM   2135  N   GLY A 134      -3.970  13.291  -8.996  1.00 74.95           N  
ATOM   2136  H   GLY A 134      -4.573  14.082  -9.170  1.00 74.95           H  
ATOM   2137  CA  GLY A 134      -3.648  12.964  -7.604  1.00 74.95           C  
ATOM   2138  HA2 GLY A 134      -4.131  13.692  -6.952  1.00 74.95           H  
ATOM   2139  HA3 GLY A 134      -2.570  13.038  -7.464  1.00 74.95           H  
ATOM   2140  C   GLY A 134      -4.091  11.562  -7.168  1.00 74.95           C  
ATOM   2141  O   GLY A 134      -3.476  10.978  -6.280  1.00 74.95           O  
ATOM   2142  N   LYS A 135      -5.121  10.983  -7.798  1.00 81.85           N  
ATOM   2143  H   LYS A 135      -5.551  11.481  -8.564  1.00 81.85           H  
ATOM   2144  CA  LYS A 135      -5.542   9.600  -7.537  1.00 81.85           C  
ATOM   2145  HA  LYS A 135      -5.389   9.390  -6.478  1.00 81.85           H  
ATOM   2146  C   LYS A 135      -4.673   8.588  -8.287  1.00 81.85           C  
ATOM   2147  CB  LYS A 135      -7.035   9.449  -7.845  1.00 81.85           C  
ATOM   2148  HB2 LYS A 135      -7.578  10.240  -7.328  1.00 81.85           H  
ATOM   2149  HB3 LYS A 135      -7.196   9.558  -8.918  1.00 81.85           H  
ATOM   2150  O   LYS A 135      -4.293   7.595  -7.678  1.00 81.85           O  
ATOM   2151  CG  LYS A 135      -7.594   8.100  -7.372  1.00 81.85           C  
ATOM   2152  HG2 LYS A 135      -7.055   7.287  -7.859  1.00 81.85           H  
ATOM   2153  HG3 LYS A 135      -7.477   8.014  -6.292  1.00 81.85           H  
ATOM   2154  CD  LYS A 135      -9.077   8.005  -7.739  1.00 81.85           C  
ATOM   2155  HD2 LYS A 135      -9.625   8.810  -7.250  1.00 81.85           H  
ATOM   2156  HD3 LYS A 135      -9.167   8.117  -8.820  1.00 81.85           H  
ATOM   2157  CE  LYS A 135      -9.647   6.650  -7.316  1.00 81.85           C  
ATOM   2158  HE2 LYS A 135      -9.693   6.609  -6.228  1.00 81.85           H  
ATOM   2159  HE3 LYS A 135      -8.961   5.876  -7.658  1.00 81.85           H  
ATOM   2160  NZ  LYS A 135     -10.982   6.437  -7.927  1.00 81.85           N  
ATOM   2161  HZ1 LYS A 135     -11.631   7.160  -7.649  1.00 81.85           H  
ATOM   2162  HZ2 LYS A 135     -11.354   5.527  -7.692  1.00 81.85           H  
ATOM   2163  HZ3 LYS A 135     -10.895   6.473  -8.932  1.00 81.85           H  
ATOM   2164  N   ARG A 136      -4.330   8.846  -9.558  1.00 87.74           N  
ATOM   2165  H   ARG A 136      -4.691   9.689  -9.981  1.00 87.74           H  
ATOM   2166  CA  ARG A 136      -3.412   8.004 -10.355  1.00 87.74           C  
ATOM   2167  HA  ARG A 136      -3.787   6.982 -10.409  1.00 87.74           H  
ATOM   2168  C   ARG A 136      -2.043   7.917  -9.683  1.00 87.74           C  
ATOM   2169  CB  ARG A 136      -3.262   8.553 -11.791  1.00 87.74           C  
ATOM   2170  HB2 ARG A 136      -2.476   7.994 -12.298  1.00 87.74           H  
ATOM   2171  HB3 ARG A 136      -2.949   9.597 -11.746  1.00 87.74           H  
ATOM   2172  O   ARG A 136      -1.586   6.834  -9.330  1.00 87.74           O  
ATOM   2173  CG  ARG A 136      -4.538   8.452 -12.641  1.00 87.74           C  
ATOM   2174  HG2 ARG A 136      -4.812   7.405 -12.770  1.00 87.74           H  
ATOM   2175  HG3 ARG A 136      -5.354   8.971 -12.139  1.00 87.74           H  
ATOM   2176  CD  ARG A 136      -4.317   9.091 -14.021  1.00 87.74           C  
ATOM   2177  HD2 ARG A 136      -3.901  10.090 -13.891  1.00 87.74           H  
ATOM   2178  HD3 ARG A 136      -3.587   8.514 -14.588  1.00 87.74           H  
ATOM   2179  NE  ARG A 136      -5.579   9.212 -14.773  1.00 87.74           N  
ATOM   2180  HE  ARG A 136      -6.118  10.060 -14.666  1.00 87.74           H  
ATOM   2181  NH1 ARG A 136      -5.418   7.406 -16.220  1.00 87.74           N  
ATOM   2182 HH11 ARG A 136      -4.465   7.177 -15.975  1.00 87.74           H  
ATOM   2183 HH12 ARG A 136      -5.811   7.026 -17.069  1.00 87.74           H  
ATOM   2184  NH2 ARG A 136      -7.173   8.780 -16.280  1.00 87.74           N  
ATOM   2185 HH21 ARG A 136      -7.543   9.719 -16.257  1.00 87.74           H  
ATOM   2186 HH22 ARG A 136      -7.429   8.288 -17.124  1.00 87.74           H  
ATOM   2187  CZ  ARG A 136      -6.031   8.456 -15.753  1.00 87.74           C  
ATOM   2188  N   LEU A 137      -1.449   9.075  -9.400  1.00 90.40           N  
ATOM   2189  H   LEU A 137      -1.883   9.928  -9.720  1.00 90.40           H  
ATOM   2190  CA  LEU A 137      -0.150   9.166  -8.735  1.00 90.40           C  
ATOM   2191  HA  LEU A 137       0.549   8.492  -9.230  1.00 90.40           H  
ATOM   2192  C   LEU A 137      -0.201   8.724  -7.270  1.00 90.40           C  
ATOM   2193  CB  LEU A 137       0.372  10.603  -8.854  1.00 90.40           C  
ATOM   2194  HB2 LEU A 137      -0.328  11.275  -8.358  1.00 90.40           H  
ATOM   2195  HB3 LEU A 137       1.324  10.650  -8.327  1.00 90.40           H  
ATOM   2196  O   LEU A 137       0.799   8.241  -6.747  1.00 90.40           O  
ATOM   2197  CG  LEU A 137       0.593  11.094 -10.295  1.00 90.40           C  
ATOM   2198  HG  LEU A 137      -0.353  11.098 -10.837  1.00 90.40           H  
ATOM   2199  CD1 LEU A 137       1.138  12.521 -10.274  1.00 90.40           C  
ATOM   2200 HD11 LEU A 137       0.451  13.173  -9.733  1.00 90.40           H  
ATOM   2201 HD12 LEU A 137       1.235  12.886 -11.296  1.00 90.40           H  
ATOM   2202 HD13 LEU A 137       2.117  12.543  -9.796  1.00 90.40           H  
ATOM   2203  CD2 LEU A 137       1.570  10.200 -11.049  1.00 90.40           C  
ATOM   2204 HD21 LEU A 137       1.146   9.209 -11.211  1.00 90.40           H  
ATOM   2205 HD22 LEU A 137       2.514  10.111 -10.511  1.00 90.40           H  
ATOM   2206 HD23 LEU A 137       1.755  10.636 -12.030  1.00 90.40           H  
ATOM   2207  N   GLY A 138      -1.366   8.823  -6.624  1.00 91.58           N  
ATOM   2208  H   GLY A 138      -2.132   9.298  -7.079  1.00 91.58           H  
ATOM   2209  CA  GLY A 138      -1.585   8.274  -5.290  1.00 91.58           C  
ATOM   2210  HA2 GLY A 138      -2.584   8.554  -4.954  1.00 91.58           H  
ATOM   2211  HA3 GLY A 138      -0.852   8.700  -4.604  1.00 91.58           H  
ATOM   2212  C   GLY A 138      -1.466   6.748  -5.235  1.00 91.58           C  
ATOM   2213  O   GLY A 138      -0.921   6.237  -4.264  1.00 91.58           O  
ATOM   2214  N   PHE A 139      -1.899   6.019  -6.272  1.00 93.35           N  
ATOM   2215  H   PHE A 139      -2.336   6.483  -7.055  1.00 93.35           H  
ATOM   2216  CA  PHE A 139      -1.698   4.564  -6.344  1.00 93.35           C  
ATOM   2217  HA  PHE A 139      -1.969   4.128  -5.382  1.00 93.35           H  
ATOM   2218  C   PHE A 139      -0.235   4.183  -6.580  1.00 93.35           C  
ATOM   2219  CB  PHE A 139      -2.596   3.945  -7.424  1.00 93.35           C  
ATOM   2220  HB2 PHE A 139      -2.549   4.544  -8.333  1.00 93.35           H  
ATOM   2221  HB3 PHE A 139      -2.210   2.956  -7.670  1.00 93.35           H  
ATOM   2222  O   PHE A 139       0.260   3.259  -5.943  1.00 93.35           O  
ATOM   2223  CG  PHE A 139      -4.032   3.765  -6.984  1.00 93.35           C  
ATOM   2224  CD1 PHE A 139      -4.320   2.892  -5.924  1.00 93.35           C  
ATOM   2225  HD1 PHE A 139      -3.513   2.382  -5.419  1.00 93.35           H  
ATOM   2226  CD2 PHE A 139      -5.078   4.456  -7.617  1.00 93.35           C  
ATOM   2227  HD2 PHE A 139      -4.857   5.118  -8.441  1.00 93.35           H  
ATOM   2228  CE1 PHE A 139      -5.637   2.713  -5.480  1.00 93.35           C  
ATOM   2229  HE1 PHE A 139      -5.816   2.073  -4.629  1.00 93.35           H  
ATOM   2230  CE2 PHE A 139      -6.404   4.272  -7.184  1.00 93.35           C  
ATOM   2231  HE2 PHE A 139      -7.197   4.797  -7.695  1.00 93.35           H  
ATOM   2232  CZ  PHE A 139      -6.684   3.408  -6.109  1.00 93.35           C  
ATOM   2233  HZ  PHE A 139      -7.694   3.295  -5.745  1.00 93.35           H  
ATOM   2234  N   SER A 140       0.471   4.938  -7.422  1.00 94.88           N  
ATOM   2235  H   SER A 140      -0.014   5.647  -7.953  1.00 94.88           H  
ATOM   2236  CA  SER A 140       1.921   4.794  -7.601  1.00 94.88           C  
ATOM   2237  HA  SER A 140       2.152   3.780  -7.929  1.00 94.88           H  
ATOM   2238  C   SER A 140       2.688   5.057  -6.290  1.00 94.88           C  
ATOM   2239  CB  SER A 140       2.345   5.762  -8.704  1.00 94.88           C  
ATOM   2240  HB2 SER A 140       1.862   5.486  -9.641  1.00 94.88           H  
ATOM   2241  HB3 SER A 140       2.049   6.776  -8.437  1.00 94.88           H  
ATOM   2242  O   SER A 140       3.580   4.302  -5.903  1.00 94.88           O  
ATOM   2243  OG  SER A 140       3.731   5.729  -8.875  1.00 94.88           O  
ATOM   2244  HG  SER A 140       3.905   4.934  -9.385  1.00 94.88           H  
ATOM   2245  N   ALA A 141       2.289   6.089  -5.538  1.00 94.68           N  
ATOM   2246  H   ALA A 141       1.584   6.711  -5.908  1.00 94.68           H  
ATOM   2247  CA  ALA A 141       2.821   6.373  -4.204  1.00 94.68           C  
ATOM   2248  HA  ALA A 141       3.908   6.429  -4.262  1.00 94.68           H  
ATOM   2249  C   ALA A 141       2.470   5.286  -3.173  1.00 94.68           C  
ATOM   2250  CB  ALA A 141       2.288   7.733  -3.748  1.00 94.68           C  
ATOM   2251  HB1 ALA A 141       2.629   8.514  -4.428  1.00 94.68           H  
ATOM   2252  HB2 ALA A 141       2.665   7.946  -2.748  1.00 94.68           H  
ATOM   2253  HB3 ALA A 141       1.199   7.726  -3.719  1.00 94.68           H  
ATOM   2254  O   ALA A 141       3.282   4.988  -2.299  1.00 94.68           O  
ATOM   2255  N   LEU A 142       1.277   4.688  -3.266  1.00 95.01           N  
ATOM   2256  H   LEU A 142       0.629   5.013  -3.969  1.00 95.01           H  
ATOM   2257  CA  LEU A 142       0.859   3.585  -2.400  1.00 95.01           C  
ATOM   2258  HA  LEU A 142       1.018   3.892  -1.367  1.00 95.01           H  
ATOM   2259  C   LEU A 142       1.728   2.343  -2.631  1.00 95.01           C  
ATOM   2260  CB  LEU A 142      -0.642   3.307  -2.599  1.00 95.01           C  
ATOM   2261  HB2 LEU A 142      -0.818   3.074  -3.649  1.00 95.01           H  
ATOM   2262  HB3 LEU A 142      -1.197   4.213  -2.354  1.00 95.01           H  
ATOM   2263  O   LEU A 142       2.230   1.798  -1.654  1.00 95.01           O  
ATOM   2264  CG  LEU A 142      -1.202   2.138  -1.763  1.00 95.01           C  
ATOM   2265  HG  LEU A 142      -0.713   1.209  -2.056  1.00 95.01           H  
ATOM   2266  CD1 LEU A 142      -1.038   2.344  -0.257  1.00 95.01           C  
ATOM   2267 HD11 LEU A 142       0.020   2.401  -0.000  1.00 95.01           H  
ATOM   2268 HD12 LEU A 142      -1.561   3.245   0.062  1.00 95.01           H  
ATOM   2269 HD13 LEU A 142      -1.448   1.483   0.271  1.00 95.01           H  
ATOM   2270  CD2 LEU A 142      -2.704   2.006  -2.025  1.00 95.01           C  
ATOM   2271 HD21 LEU A 142      -3.223   2.904  -1.690  1.00 95.01           H  
ATOM   2272 HD22 LEU A 142      -2.883   1.873  -3.092  1.00 95.01           H  
ATOM   2273 HD23 LEU A 142      -3.088   1.134  -1.497  1.00 95.01           H  
ATOM   2274  N   PHE A 143       1.985   1.959  -3.888  1.00 96.66           N  
ATOM   2275  H   PHE A 143       1.526   2.431  -4.654  1.00 96.66           H  
ATOM   2276  CA  PHE A 143       2.928   0.878  -4.197  1.00 96.66           C  
ATOM   2277  HA  PHE A 143       2.575  -0.045  -3.737  1.00 96.66           H  
ATOM   2278  C   PHE A 143       4.317   1.169  -3.614  1.00 96.66           C  
ATOM   2279  CB  PHE A 143       3.023   0.650  -5.712  1.00 96.66           C  
ATOM   2280  HB2 PHE A 143       2.092   0.210  -6.069  1.00 96.66           H  
ATOM   2281  HB3 PHE A 143       3.155   1.607  -6.218  1.00 96.66           H  
ATOM   2282  O   PHE A 143       4.858   0.348  -2.876  1.00 96.66           O  
ATOM   2283  CG  PHE A 143       4.182  -0.263  -6.074  1.00 96.66           C  
ATOM   2284  CD1 PHE A 143       5.399   0.285  -6.522  1.00 96.66           C  
ATOM   2285  HD1 PHE A 143       5.488   1.348  -6.693  1.00 96.66           H  
ATOM   2286  CD2 PHE A 143       4.093  -1.646  -5.834  1.00 96.66           C  
ATOM   2287  HD2 PHE A 143       3.186  -2.076  -5.434  1.00 96.66           H  
ATOM   2288  CE1 PHE A 143       6.515  -0.548  -6.714  1.00 96.66           C  
ATOM   2289  HE1 PHE A 143       7.460  -0.126  -7.022  1.00 96.66           H  
ATOM   2290  CE2 PHE A 143       5.192  -2.484  -6.082  1.00 96.66           C  
ATOM   2291  HE2 PHE A 143       5.109  -3.548  -5.913  1.00 96.66           H  
ATOM   2292  CZ  PHE A 143       6.406  -1.936  -6.523  1.00 96.66           C  
ATOM   2293  HZ  PHE A 143       7.257  -2.577  -6.699  1.00 96.66           H  
ATOM   2294  N   ALA A 144       4.865   2.363  -3.867  1.00 94.84           N  
ATOM   2295  H   ALA A 144       4.389   2.989  -4.501  1.00 94.84           H  
ATOM   2296  CA  ALA A 144       6.173   2.749  -3.335  1.00 94.84           C  
ATOM   2297  HA  ALA A 144       6.916   2.041  -3.702  1.00 94.84           H  
ATOM   2298  C   ALA A 144       6.212   2.700  -1.796  1.00 94.84           C  
ATOM   2299  CB  ALA A 144       6.521   4.145  -3.863  1.00 94.84           C  
ATOM   2300  HB1 ALA A 144       7.515   4.424  -3.513  1.00 94.84           H  
ATOM   2301  HB2 ALA A 144       6.511   4.135  -4.953  1.00 94.84           H  
ATOM   2302  HB3 ALA A 144       5.794   4.873  -3.501  1.00 94.84           H  
ATOM   2303  O   ALA A 144       7.200   2.263  -1.212  1.00 94.84           O  
ATOM   2304  N   SER A 145       5.125   3.099  -1.128  1.00 94.08           N  
ATOM   2305  H   SER A 145       4.345   3.468  -1.654  1.00 94.08           H  
ATOM   2306  CA  SER A 145       5.019   3.001   0.327  1.00 94.08           C  
ATOM   2307  HA  SER A 145       5.923   3.425   0.765  1.00 94.08           H  
ATOM   2308  C   SER A 145       4.892   1.563   0.827  1.00 94.08           C  
ATOM   2309  CB  SER A 145       3.823   3.795   0.839  1.00 94.08           C  
ATOM   2310  HB2 SER A 145       2.900   3.366   0.447  1.00 94.08           H  
ATOM   2311  HB3 SER A 145       3.905   4.832   0.513  1.00 94.08           H  
ATOM   2312  O   SER A 145       5.396   1.281   1.912  1.00 94.08           O  
ATOM   2313  OG  SER A 145       3.819   3.731   2.257  1.00 94.08           O  
ATOM   2314  HG  SER A 145       4.224   2.892   2.490  1.00 94.08           H  
ATOM   2315  N   ASN A 146       4.197   0.680   0.109  1.00 95.10           N  
ATOM   2316  H   ASN A 146       3.747   0.981  -0.744  1.00 95.10           H  
ATOM   2317  CA  ASN A 146       4.106  -0.735   0.471  1.00 95.10           C  
ATOM   2318  HA  ASN A 146       3.812  -0.831   1.516  1.00 95.10           H  
ATOM   2319  C   ASN A 146       5.470  -1.414   0.313  1.00 95.10           C  
ATOM   2320  CB  ASN A 146       3.060  -1.434  -0.407  1.00 95.10           C  
ATOM   2321  HB2 ASN A 146       3.132  -2.508  -0.237  1.00 95.10           H  
ATOM   2322  HB3 ASN A 146       3.282  -1.252  -1.458  1.00 95.10           H  
ATOM   2323  O   ASN A 146       5.874  -2.178   1.184  1.00 95.10           O  
ATOM   2324  CG  ASN A 146       1.619  -1.046  -0.139  1.00 95.10           C  
ATOM   2325  ND2 ASN A 146       0.742  -1.500  -1.002  1.00 95.10           N  
ATOM   2326 HD21 ASN A 146      -0.237  -1.297  -0.857  1.00 95.10           H  
ATOM   2327 HD22 ASN A 146       1.061  -2.101  -1.748  1.00 95.10           H  
ATOM   2328  OD1 ASN A 146       1.261  -0.391   0.833  1.00 95.10           O  
ATOM   2329  N   LEU A 147       6.201  -1.074  -0.753  1.00 95.39           N  
ATOM   2330  H   LEU A 147       5.777  -0.481  -1.452  1.00 95.39           H  
ATOM   2331  CA  LEU A 147       7.568  -1.526  -0.981  1.00 95.39           C  
ATOM   2332  HA  LEU A 147       7.565  -2.615  -0.997  1.00 95.39           H  
ATOM   2333  C   LEU A 147       8.492  -1.089   0.167  1.00 95.39           C  
ATOM   2334  CB  LEU A 147       8.020  -1.000  -2.357  1.00 95.39           C  
ATOM   2335  HB2 LEU A 147       8.010   0.089  -2.340  1.00 95.39           H  
ATOM   2336  HB3 LEU A 147       7.300  -1.327  -3.108  1.00 95.39           H  
ATOM   2337  O   LEU A 147       9.149  -1.929   0.776  1.00 95.39           O  
ATOM   2338  CG  LEU A 147       9.420  -1.462  -2.791  1.00 95.39           C  
ATOM   2339  HG  LEU A 147      10.153  -1.114  -2.063  1.00 95.39           H  
ATOM   2340  CD1 LEU A 147       9.507  -2.981  -2.917  1.00 95.39           C  
ATOM   2341 HD11 LEU A 147       8.728  -3.355  -3.582  1.00 95.39           H  
ATOM   2342 HD12 LEU A 147       9.402  -3.440  -1.934  1.00 95.39           H  
ATOM   2343 HD13 LEU A 147      10.479  -3.265  -3.319  1.00 95.39           H  
ATOM   2344  CD2 LEU A 147       9.759  -0.838  -4.144  1.00 95.39           C  
ATOM   2345 HD21 LEU A 147       9.791   0.248  -4.055  1.00 95.39           H  
ATOM   2346 HD22 LEU A 147       9.011  -1.125  -4.883  1.00 95.39           H  
ATOM   2347 HD23 LEU A 147      10.734  -1.195  -4.476  1.00 95.39           H  
ATOM   2348  N   GLU A 148       8.477   0.198   0.541  1.00 92.27           N  
ATOM   2349  H   GLU A 148       7.941   0.852  -0.010  1.00 92.27           H  
ATOM   2350  CA  GLU A 148       9.239   0.700   1.697  1.00 92.27           C  
ATOM   2351  HA  GLU A 148      10.300   0.517   1.525  1.00 92.27           H  
ATOM   2352  C   GLU A 148       8.876  -0.039   3.003  1.00 92.27           C  
ATOM   2353  CB  GLU A 148       9.029   2.224   1.888  1.00 92.27           C  
ATOM   2354  HB2 GLU A 148       9.356   2.480   2.896  1.00 92.27           H  
ATOM   2355  HB3 GLU A 148       7.964   2.448   1.821  1.00 92.27           H  
ATOM   2356  O   GLU A 148       9.770  -0.324   3.799  1.00 92.27           O  
ATOM   2357  CG  GLU A 148       9.806   3.138   0.910  1.00 92.27           C  
ATOM   2358  HG2 GLU A 148       9.494   2.916  -0.110  1.00 92.27           H  
ATOM   2359  HG3 GLU A 148      10.865   2.895   0.989  1.00 92.27           H  
ATOM   2360  CD  GLU A 148       9.630   4.662   1.177  1.00 92.27           C  
ATOM   2361  OE1 GLU A 148      10.176   5.508   0.416  1.00 92.27           O  
ATOM   2362  OE2 GLU A 148       8.981   5.061   2.172  1.00 92.27           O  
ATOM   2363  N   ALA A 149       7.596  -0.370   3.219  1.00 90.23           N  
ATOM   2364  H   ALA A 149       6.912  -0.125   2.518  1.00 90.23           H  
ATOM   2365  CA  ALA A 149       7.119  -1.033   4.436  1.00 90.23           C  
ATOM   2366  HA  ALA A 149       7.520  -0.502   5.299  1.00 90.23           H  
ATOM   2367  C   ALA A 149       7.577  -2.492   4.574  1.00 90.23           C  
ATOM   2368  CB  ALA A 149       5.588  -0.945   4.483  1.00 90.23           C  
ATOM   2369  HB1 ALA A 149       5.231  -1.387   5.414  1.00 90.23           H  
ATOM   2370  HB2 ALA A 149       5.276   0.099   4.440  1.00 90.23           H  
ATOM   2371  HB3 ALA A 149       5.156  -1.493   3.646  1.00 90.23           H  
ATOM   2372  O   ALA A 149       7.636  -2.989   5.690  1.00 90.23           O  
ATOM   2373  N   ILE A 150       7.905  -3.172   3.473  1.00 92.35           N  
ATOM   2374  H   ILE A 150       7.768  -2.718   2.581  1.00 92.35           H  
ATOM   2375  CA  ILE A 150       8.470  -4.534   3.482  1.00 92.35           C  
ATOM   2376  HA  ILE A 150       8.058  -5.107   4.313  1.00 92.35           H  
ATOM   2377  C   ILE A 150       9.978  -4.460   3.667  1.00 92.35           C  
ATOM   2378  CB  ILE A 150       8.122  -5.245   2.163  1.00 92.35           C  
ATOM   2379  HB  ILE A 150       8.443  -4.606   1.341  1.00 92.35           H  
ATOM   2380  O   ILE A 150      10.568  -5.217   4.434  1.00 92.35           O  
ATOM   2381  CG1 ILE A 150       6.599  -5.429   2.102  1.00 92.35           C  
ATOM   2382 HG12 ILE A 150       6.087  -4.561   2.517  1.00 92.35           H  
ATOM   2383 HG13 ILE A 150       6.295  -6.311   2.665  1.00 92.35           H  
ATOM   2384  CG2 ILE A 150       8.805  -6.616   1.999  1.00 92.35           C  
ATOM   2385 HG21 ILE A 150       8.463  -7.303   2.773  1.00 92.35           H  
ATOM   2386 HG22 ILE A 150       8.555  -7.047   1.029  1.00 92.35           H  
ATOM   2387 HG23 ILE A 150       9.890  -6.526   2.050  1.00 92.35           H  
ATOM   2388  CD1 ILE A 150       6.118  -5.532   0.675  1.00 92.35           C  
ATOM   2389 HD11 ILE A 150       6.583  -6.377   0.166  1.00 92.35           H  
ATOM   2390 HD12 ILE A 150       6.370  -4.613   0.145  1.00 92.35           H  
ATOM   2391 HD13 ILE A 150       5.034  -5.639   0.714  1.00 92.35           H  
ATOM   2392  N   ILE A 151      10.610  -3.511   2.976  1.00 90.59           N  
ATOM   2393  H   ILE A 151      10.068  -2.934   2.348  1.00 90.59           H  
ATOM   2394  CA  ILE A 151      12.053  -3.333   3.020  1.00 90.59           C  
ATOM   2395  HA  ILE A 151      12.523  -4.296   2.822  1.00 90.59           H  
ATOM   2396  C   ILE A 151      12.504  -2.884   4.420  1.00 90.59           C  
ATOM   2397  CB  ILE A 151      12.479  -2.361   1.901  1.00 90.59           C  
ATOM   2398  HB  ILE A 151      11.947  -1.417   2.018  1.00 90.59           H  
ATOM   2399  O   ILE A 151      13.507  -3.398   4.921  1.00 90.59           O  
ATOM   2400  CG1 ILE A 151      12.208  -2.954   0.497  1.00 90.59           C  
ATOM   2401 HG12 ILE A 151      11.172  -3.283   0.421  1.00 90.59           H  
ATOM   2402 HG13 ILE A 151      12.827  -3.838   0.343  1.00 90.59           H  
ATOM   2403  CG2 ILE A 151      13.978  -2.116   2.006  1.00 90.59           C  
ATOM   2404 HG21 ILE A 151      14.256  -1.740   2.990  1.00 90.59           H  
ATOM   2405 HG22 ILE A 151      14.307  -1.383   1.269  1.00 90.59           H  
ATOM   2406 HG23 ILE A 151      14.468  -3.073   1.821  1.00 90.59           H  
ATOM   2407  CD1 ILE A 151      12.472  -1.965  -0.646  1.00 90.59           C  
ATOM   2408 HD11 ILE A 151      11.947  -1.029  -0.458  1.00 90.59           H  
ATOM   2409 HD12 ILE A 151      13.539  -1.774  -0.757  1.00 90.59           H  
ATOM   2410 HD13 ILE A 151      12.112  -2.398  -1.579  1.00 90.59           H  
ATOM   2411  N   TYR A 152      11.772  -1.975   5.071  1.00 86.90           N  
ATOM   2412  H   TYR A 152      10.947  -1.610   4.615  1.00 86.90           H  
ATOM   2413  CA  TYR A 152      12.159  -1.369   6.346  1.00 86.90           C  
ATOM   2414  HA  TYR A 152      13.021  -1.898   6.751  1.00 86.90           H  
ATOM   2415  C   TYR A 152      11.028  -1.431   7.380  1.00 86.90           C  
ATOM   2416  CB  TYR A 152      12.569   0.096   6.116  1.00 86.90           C  
ATOM   2417  HB2 TYR A 152      11.678   0.673   5.864  1.00 86.90           H  
ATOM   2418  HB3 TYR A 152      12.959   0.499   7.050  1.00 86.90           H  
ATOM   2419  O   TYR A 152       9.998  -0.783   7.211  1.00 86.90           O  
ATOM   2420  CG  TYR A 152      13.601   0.327   5.029  1.00 86.90           C  
ATOM   2421  CD1 TYR A 152      14.943  -0.049   5.233  1.00 86.90           C  
ATOM   2422  HD1 TYR A 152      15.241  -0.516   6.160  1.00 86.90           H  
ATOM   2423  CD2 TYR A 152      13.213   0.916   3.809  1.00 86.90           C  
ATOM   2424  HD2 TYR A 152      12.178   1.174   3.640  1.00 86.90           H  
ATOM   2425  CE1 TYR A 152      15.900   0.167   4.222  1.00 86.90           C  
ATOM   2426  HE1 TYR A 152      16.926  -0.134   4.376  1.00 86.90           H  
ATOM   2427  CE2 TYR A 152      14.168   1.141   2.799  1.00 86.90           C  
ATOM   2428  HE2 TYR A 152      13.877   1.572   1.852  1.00 86.90           H  
ATOM   2429  OH  TYR A 152      16.425   0.955   2.014  1.00 86.90           O  
ATOM   2430  HH  TYR A 152      17.285   0.607   2.264  1.00 86.90           H  
ATOM   2431  CZ  TYR A 152      15.512   0.763   3.002  1.00 86.90           C  
ATOM   2432  N   GLN A 153      11.276  -2.078   8.527  1.00 81.16           N  
ATOM   2433  H   GLN A 153      12.118  -2.634   8.586  1.00 81.16           H  
ATOM   2434  CA  GLN A 153      10.294  -2.219   9.617  1.00 81.16           C  
ATOM   2435  HA  GLN A 153       9.472  -2.842   9.266  1.00 81.16           H  
ATOM   2436  C   GLN A 153       9.701  -0.878  10.090  1.00 81.16           C  
ATOM   2437  CB  GLN A 153      10.985  -2.922  10.800  1.00 81.16           C  
ATOM   2438  HB2 GLN A 153      11.477  -3.826  10.440  1.00 81.16           H  
ATOM   2439  HB3 GLN A 153      11.746  -2.259  11.211  1.00 81.16           H  
ATOM   2440  O   GLN A 153       8.524  -0.789  10.421  1.00 81.16           O  
ATOM   2441  CG  GLN A 153      10.001  -3.322  11.914  1.00 81.16           C  
ATOM   2442  HG2 GLN A 153       9.312  -4.069  11.521  1.00 81.16           H  
ATOM   2443  HG3 GLN A 153       9.421  -2.458  12.238  1.00 81.16           H  
ATOM   2444  CD  GLN A 153      10.687  -3.900  13.146  1.00 81.16           C  
ATOM   2445  NE2 GLN A 153       9.936  -4.257  14.162  1.00 81.16           N  
ATOM   2446 HE21 GLN A 153       8.931  -4.266  14.062  1.00 81.16           H  
ATOM   2447 HE22 GLN A 153      10.400  -4.777  14.893  1.00 81.16           H  
ATOM   2448  OE1 GLN A 153      11.900  -3.980  13.244  1.00 81.16           O  
ATOM   2449  N   ARG A 154      10.513   0.187  10.152  1.00 66.26           N  
ATOM   2450  H   ARG A 154      11.468   0.056   9.850  1.00 66.26           H  
ATOM   2451  CA  ARG A 154      10.085   1.499  10.677  1.00 66.26           C  
ATOM   2452  HA  ARG A 154       9.144   1.364  11.211  1.00 66.26           H  
ATOM   2453  C   ARG A 154       9.741   2.533   9.600  1.00 66.26           C  
ATOM   2454  CB  ARG A 154      11.115   2.023  11.693  1.00 66.26           C  
ATOM   2455  HB2 ARG A 154      10.840   3.038  11.981  1.00 66.26           H  
ATOM   2456  HB3 ARG A 154      12.101   2.055  11.230  1.00 66.26           H  
ATOM   2457  O   ARG A 154       9.208   3.589   9.955  1.00 66.26           O  
ATOM   2458  CG  ARG A 154      11.160   1.157  12.965  1.00 66.26           C  
ATOM   2459  HG2 ARG A 154      10.161   1.096  13.395  1.00 66.26           H  
ATOM   2460  HG3 ARG A 154      11.496   0.151  12.712  1.00 66.26           H  
ATOM   2461  CD  ARG A 154      12.118   1.760  14.000  1.00 66.26           C  
ATOM   2462  HD2 ARG A 154      11.774   2.763  14.254  1.00 66.26           H  
ATOM   2463  HD3 ARG A 154      13.111   1.828  13.555  1.00 66.26           H  
ATOM   2464  NE  ARG A 154      12.185   0.939  15.224  1.00 66.26           N  
ATOM   2465  HE  ARG A 154      11.645   0.085  15.230  1.00 66.26           H  
ATOM   2466  NH1 ARG A 154      13.714   2.214  16.376  1.00 66.26           N  
ATOM   2467 HH11 ARG A 154      13.801   2.824  15.577  1.00 66.26           H  
ATOM   2468 HH12 ARG A 154      14.297   2.340  17.191  1.00 66.26           H  
ATOM   2469  NH2 ARG A 154      12.915   0.350  17.303  1.00 66.26           N  
ATOM   2470 HH21 ARG A 154      13.496   0.506  18.114  1.00 66.26           H  
ATOM   2471 HH22 ARG A 154      12.368  -0.498  17.263  1.00 66.26           H  
ATOM   2472  CZ  ARG A 154      12.933   1.171  16.291  1.00 66.26           C  
ATOM   2473  N   GLY A 155      10.027   2.257   8.322  1.00 63.83           N  
ATOM   2474  H   GLY A 155      10.297   1.310   8.096  1.00 63.83           H  
ATOM   2475  CA  GLY A 155       9.859   3.207   7.213  1.00 63.83           C  
ATOM   2476  HA2 GLY A 155       8.811   3.202   6.914  1.00 63.83           H  
ATOM   2477  HA3 GLY A 155      10.447   2.868   6.360  1.00 63.83           H  
ATOM   2478  C   GLY A 155      10.282   4.654   7.548  1.00 63.83           C  
ATOM   2479  O   GLY A 155      11.241   4.893   8.284  1.00 63.83           O  
ATOM   2480  N   ARG A 156       9.531   5.647   7.040  1.00 62.88           N  
ATOM   2481  H   ARG A 156       8.775   5.376   6.428  1.00 62.88           H  
ATOM   2482  CA  ARG A 156       9.762   7.095   7.258  1.00 62.88           C  
ATOM   2483  HA  ARG A 156      10.840   7.259   7.276  1.00 62.88           H  
ATOM   2484  C   ARG A 156       9.237   7.624   8.604  1.00 62.88           C  
ATOM   2485  CB  ARG A 156       9.183   7.924   6.095  1.00 62.88           C  
ATOM   2486  HB2 ARG A 156       9.326   8.980   6.325  1.00 62.88           H  
ATOM   2487  HB3 ARG A 156       8.113   7.735   6.010  1.00 62.88           H  
ATOM   2488  O   ARG A 156       8.306   8.427   8.637  1.00 62.88           O  
ATOM   2489  CG  ARG A 156       9.849   7.652   4.746  1.00 62.88           C  
ATOM   2490  HG2 ARG A 156      10.933   7.723   4.839  1.00 62.88           H  
ATOM   2491  HG3 ARG A 156       9.583   6.650   4.411  1.00 62.88           H  
ATOM   2492  CD  ARG A 156       9.357   8.682   3.726  1.00 62.88           C  
ATOM   2493  HD2 ARG A 156       8.269   8.737   3.779  1.00 62.88           H  
ATOM   2494  HD3 ARG A 156       9.783   9.657   3.964  1.00 62.88           H  
ATOM   2495  NE  ARG A 156       9.744   8.276   2.373  1.00 62.88           N  
ATOM   2496  HE  ARG A 156      10.052   7.321   2.258  1.00 62.88           H  
ATOM   2497  NH1 ARG A 156       8.768  10.000   1.211  1.00 62.88           N  
ATOM   2498 HH11 ARG A 156       8.392  10.334   2.087  1.00 62.88           H  
ATOM   2499 HH12 ARG A 156       8.408  10.323   0.324  1.00 62.88           H  
ATOM   2500  NH2 ARG A 156       9.789   8.319   0.132  1.00 62.88           N  
ATOM   2501 HH21 ARG A 156       9.414   8.651  -0.745  1.00 62.88           H  
ATOM   2502 HH22 ARG A 156      10.054   7.346   0.192  1.00 62.88           H  
ATOM   2503  CZ  ARG A 156       9.443   8.882   1.248  1.00 62.88           C  
ATOM   2504  N   ASN A 157       9.847   7.230   9.723  1.00 61.33           N  
ATOM   2505  H   ASN A 157      10.552   6.514   9.612  1.00 61.33           H  
ATOM   2506  CA  ASN A 157       9.697   7.851  11.059  1.00 61.33           C  
ATOM   2507  HA  ASN A 157      10.237   7.205  11.752  1.00 61.33           H  
ATOM   2508  C   ASN A 157       8.273   7.933  11.673  1.00 61.33           C  
ATOM   2509  CB  ASN A 157      10.413   9.228  11.062  1.00 61.33           C  
ATOM   2510  HB2 ASN A 157      10.119   9.802  10.183  1.00 61.33           H  
ATOM   2511  HB3 ASN A 157      10.117   9.794  11.945  1.00 61.33           H  
ATOM   2512  O   ASN A 157       8.129   8.439  12.789  1.00 61.33           O  
ATOM   2513  CG  ASN A 157      11.927   9.119  11.120  1.00 61.33           C  
ATOM   2514  ND2 ASN A 157      12.654  10.062  10.567  1.00 61.33           N  
ATOM   2515 HD21 ASN A 157      13.655   9.931  10.611  1.00 61.33           H  
ATOM   2516 HD22 ASN A 157      12.256  10.808  10.015  1.00 61.33           H  
ATOM   2517  OD1 ASN A 157      12.467   8.210  11.720  1.00 61.33           O  
ATOM   2518  N   ALA A 158       7.219   7.430  11.018  1.00 61.62           N  
ATOM   2519  H   ALA A 158       7.360   7.110  10.071  1.00 61.62           H  
ATOM   2520  CA  ALA A 158       5.854   7.436  11.558  1.00 61.62           C  
ATOM   2521  HA  ALA A 158       5.587   8.459  11.824  1.00 61.62           H  
ATOM   2522  C   ALA A 158       5.746   6.589  12.838  1.00 61.62           C  
ATOM   2523  CB  ALA A 158       4.882   6.954  10.474  1.00 61.62           C  
ATOM   2524  HB1 ALA A 158       5.115   5.928  10.190  1.00 61.62           H  
ATOM   2525  HB2 ALA A 158       3.862   6.993  10.855  1.00 61.62           H  
ATOM   2526  HB3 ALA A 158       4.957   7.596   9.596  1.00 61.62           H  
ATOM   2527  O   ALA A 158       5.173   7.044  13.825  1.00 61.62           O  
ATOM   2528  N   ALA A 159       6.396   5.419  12.863  1.00 62.12           N  
ATOM   2529  H   ALA A 159       6.821   5.078  12.012  1.00 62.12           H  
ATOM   2530  CA  ALA A 159       6.496   4.582  14.059  1.00 62.12           C  
ATOM   2531  HA  ALA A 159       5.493   4.308  14.385  1.00 62.12           H  
ATOM   2532  C   ALA A 159       7.171   5.329  15.227  1.00 62.12           C  
ATOM   2533  CB  ALA A 159       7.245   3.297  13.683  1.00 62.12           C  
ATOM   2534  HB1 ALA A 159       7.299   2.641  14.552  1.00 62.12           H  
ATOM   2535  HB2 ALA A 159       6.712   2.772  12.890  1.00 62.12           H  
ATOM   2536  HB3 ALA A 159       8.256   3.525  13.344  1.00 62.12           H  
ATOM   2537  O   ALA A 159       6.672   5.302  16.348  1.00 62.12           O  
ATOM   2538  N   ARG A 160       8.237   6.104  14.957  1.00 68.14           N  
ATOM   2539  H   ARG A 160       8.576   6.122  14.006  1.00 68.14           H  
ATOM   2540  CA  ARG A 160       8.923   6.921  15.978  1.00 68.14           C  
ATOM   2541  HA  ARG A 160       9.221   6.263  16.794  1.00 68.14           H  
ATOM   2542  C   ARG A 160       7.990   7.964  16.600  1.00 68.14           C  
ATOM   2543  CB  ARG A 160      10.182   7.583  15.378  1.00 68.14           C  
ATOM   2544  HB2 ARG A 160       9.892   8.380  14.693  1.00 68.14           H  
ATOM   2545  HB3 ARG A 160      10.741   6.834  14.816  1.00 68.14           H  
ATOM   2546  O   ARG A 160       8.013   8.169  17.807  1.00 68.14           O  
ATOM   2547  CG  ARG A 160      11.108   8.161  16.464  1.00 68.14           C  
ATOM   2548  HG2 ARG A 160      10.578   8.901  17.065  1.00 68.14           H  
ATOM   2549  HG3 ARG A 160      11.405   7.346  17.123  1.00 68.14           H  
ATOM   2550  CD  ARG A 160      12.387   8.796  15.888  1.00 68.14           C  
ATOM   2551  HD2 ARG A 160      13.146   8.774  16.669  1.00 68.14           H  
ATOM   2552  HD3 ARG A 160      12.745   8.198  15.050  1.00 68.14           H  
ATOM   2553  NE  ARG A 160      12.201  10.204  15.468  1.00 68.14           N  
ATOM   2554  HE  ARG A 160      11.293  10.615  15.629  1.00 68.14           H  
ATOM   2555  NH1 ARG A 160      14.394  10.627  14.882  1.00 68.14           N  
ATOM   2556 HH11 ARG A 160      15.122  11.274  14.615  1.00 68.14           H  
ATOM   2557 HH12 ARG A 160      14.647   9.662  15.043  1.00 68.14           H  
ATOM   2558  NH2 ARG A 160      12.925  12.284  14.838  1.00 68.14           N  
ATOM   2559 HH21 ARG A 160      12.068  12.713  15.157  1.00 68.14           H  
ATOM   2560 HH22 ARG A 160      13.704  12.879  14.594  1.00 68.14           H  
ATOM   2561  CZ  ARG A 160      13.166  11.022  15.062  1.00 68.14           C  
ATOM   2562  N   ARG A 161       7.146   8.613  15.791  1.00 72.43           N  
ATOM   2563  H   ARG A 161       7.157   8.365  14.812  1.00 72.43           H  
ATOM   2564  CA  ARG A 161       6.175   9.616  16.274  1.00 72.43           C  
ATOM   2565  HA  ARG A 161       6.674  10.293  16.967  1.00 72.43           H  
ATOM   2566  C   ARG A 161       5.025   9.006  17.076  1.00 72.43           C  
ATOM   2567  CB  ARG A 161       5.613  10.422  15.100  1.00 72.43           C  
ATOM   2568  HB2 ARG A 161       4.800  11.052  15.461  1.00 72.43           H  
ATOM   2569  HB3 ARG A 161       5.209   9.734  14.358  1.00 72.43           H  
ATOM   2570  O   ARG A 161       4.415   9.712  17.876  1.00 72.43           O  
ATOM   2571  CG  ARG A 161       6.670  11.320  14.449  1.00 72.43           C  
ATOM   2572  HG2 ARG A 161       7.092  11.996  15.193  1.00 72.43           H  
ATOM   2573  HG3 ARG A 161       7.465  10.704  14.029  1.00 72.43           H  
ATOM   2574  CD  ARG A 161       6.011  12.132  13.333  1.00 72.43           C  
ATOM   2575  HD2 ARG A 161       5.311  12.843  13.771  1.00 72.43           H  
ATOM   2576  HD3 ARG A 161       5.453  11.443  12.700  1.00 72.43           H  
ATOM   2577  NE  ARG A 161       7.014  12.846  12.522  1.00 72.43           N  
ATOM   2578  HE  ARG A 161       7.912  13.018  12.950  1.00 72.43           H  
ATOM   2579  NH1 ARG A 161       5.711  13.109  10.651  1.00 72.43           N  
ATOM   2580 HH11 ARG A 161       5.590  13.423   9.698  1.00 72.43           H  
ATOM   2581 HH12 ARG A 161       4.921  12.728  11.152  1.00 72.43           H  
ATOM   2582  NH2 ARG A 161       7.838  13.799  10.626  1.00 72.43           N  
ATOM   2583 HH21 ARG A 161       7.717  14.099   9.670  1.00 72.43           H  
ATOM   2584 HH22 ARG A 161       8.729  13.945  11.081  1.00 72.43           H  
ATOM   2585  CZ  ARG A 161       6.850  13.245  11.273  1.00 72.43           C  
ATOM   2586  N   ASN A 162       4.740   7.718  16.893  1.00 72.32           N  
ATOM   2587  H   ASN A 162       5.260   7.194  16.204  1.00 72.32           H  
ATOM   2588  CA  ASN A 162       3.699   7.028  17.647  1.00 72.32           C  
ATOM   2589  HA  ASN A 162       2.862   7.716  17.763  1.00 72.32           H  
ATOM   2590  C   ASN A 162       4.105   6.682  19.082  1.00 72.32           C  
ATOM   2591  CB  ASN A 162       3.191   5.817  16.849  1.00 72.32           C  
ATOM   2592  HB2 ASN A 162       2.598   5.175  17.499  1.00 72.32           H  
ATOM   2593  HB3 ASN A 162       4.029   5.232  16.469  1.00 72.32           H  
ATOM   2594  O   ASN A 162       3.215   6.420  19.881  1.00 72.32           O  
ATOM   2595  CG  ASN A 162       2.292   6.248  15.708  1.00 72.32           C  
ATOM   2596  ND2 ASN A 162       2.112   5.423  14.709  1.00 72.32           N  
ATOM   2597 HD21 ASN A 162       2.515   4.497  14.717  1.00 72.32           H  
ATOM   2598 HD22 ASN A 162       1.508   5.783  13.984  1.00 72.32           H  
ATOM   2599  OD1 ASN A 162       1.723   7.328  15.706  1.00 72.32           O  
ATOM   2600  N   GLY A 163       5.386   6.791  19.442  1.00 68.04           N  
ATOM   2601  H   GLY A 163       6.075   6.987  18.730  1.00 68.04           H  
ATOM   2602  CA  GLY A 163       5.869   6.651  20.820  1.00 68.04           C  
ATOM   2603  HA2 GLY A 163       6.723   7.313  20.966  1.00 68.04           H  
ATOM   2604  HA3 GLY A 163       5.086   6.949  21.517  1.00 68.04           H  
ATOM   2605  C   GLY A 163       6.306   5.236  21.204  1.00 68.04           C  
ATOM   2606  O   GLY A 163       7.162   5.108  22.069  1.00 68.04           O  
ATOM   2607  N   SER A 164       5.817   4.198  20.514  1.00 80.17           N  
ATOM   2608  H   SER A 164       5.113   4.375  19.813  1.00 80.17           H  
ATOM   2609  CA  SER A 164       6.275   2.810  20.671  1.00 80.17           C  
ATOM   2610  HA  SER A 164       7.160   2.799  21.307  1.00 80.17           H  
ATOM   2611  C   SER A 164       6.670   2.200  19.325  1.00 80.17           C  
ATOM   2612  CB  SER A 164       5.223   1.950  21.384  1.00 80.17           C  
ATOM   2613  HB2 SER A 164       5.134   2.275  22.420  1.00 80.17           H  
ATOM   2614  HB3 SER A 164       4.256   2.058  20.892  1.00 80.17           H  
ATOM   2615  O   SER A 164       6.003   2.410  18.308  1.00 80.17           O  
ATOM   2616  OG  SER A 164       5.629   0.594  21.339  1.00 80.17           O  
ATOM   2617  HG  SER A 164       5.114   0.080  21.966  1.00 80.17           H  
ATOM   2618  N   ALA A 165       7.763   1.430  19.325  1.00 81.58           N  
ATOM   2619  H   ALA A 165       8.191   1.227  20.217  1.00 81.58           H  
ATOM   2620  CA  ALA A 165       8.241   0.711  18.148  1.00 81.58           C  
ATOM   2621  HA  ALA A 165       8.293   1.408  17.311  1.00 81.58           H  
ATOM   2622  C   ALA A 165       7.299  -0.426  17.729  1.00 81.58           C  
ATOM   2623  CB  ALA A 165       9.651   0.182  18.434  1.00 81.58           C  
ATOM   2624  HB1 ALA A 165       9.620  -0.514  19.272  1.00 81.58           H  
ATOM   2625  HB2 ALA A 165      10.316   1.011  18.677  1.00 81.58           H  
ATOM   2626  HB3 ALA A 165      10.023  -0.343  17.554  1.00 81.58           H  
ATOM   2627  O   ALA A 165       7.249  -0.743  16.546  1.00 81.58           O  
ATOM   2628  N   GLU A 166       6.531  -0.993  18.661  1.00 85.80           N  
ATOM   2629  H   GLU A 166       6.605  -0.671  19.616  1.00 85.80           H  
ATOM   2630  CA  GLU A 166       5.616  -2.120  18.426  1.00 85.80           C  
ATOM   2631  HA  GLU A 166       6.135  -2.912  17.885  1.00 85.80           H  
ATOM   2632  C   GLU A 166       4.390  -1.721  17.592  1.00 85.80           C  
ATOM   2633  CB  GLU A 166       5.168  -2.683  19.779  1.00 85.80           C  
ATOM   2634  HB2 GLU A 166       4.463  -3.496  19.606  1.00 85.80           H  
ATOM   2635  HB3 GLU A 166       4.663  -1.892  20.333  1.00 85.80           H  
ATOM   2636  O   GLU A 166       3.775  -2.549  16.927  1.00 85.80           O  
ATOM   2637  CG  GLU A 166       6.357  -3.219  20.595  1.00 85.80           C  
ATOM   2638  HG2 GLU A 166       6.849  -3.999  20.015  1.00 85.80           H  
ATOM   2639  HG3 GLU A 166       7.076  -2.417  20.758  1.00 85.80           H  
ATOM   2640  CD  GLU A 166       5.937  -3.773  21.961  1.00 85.80           C  
ATOM   2641  OE1 GLU A 166       6.785  -4.464  22.561  1.00 85.80           O  
ATOM   2642  OE2 GLU A 166       4.812  -3.447  22.398  1.00 85.80           O  
ATOM   2643  N   LEU A 167       4.081  -0.423  17.533  1.00 88.35           N  
ATOM   2644  H   LEU A 167       4.640   0.208  18.090  1.00 88.35           H  
ATOM   2645  CA  LEU A 167       2.958   0.125  16.768  1.00 88.35           C  
ATOM   2646  HA  LEU A 167       2.109  -0.549  16.881  1.00 88.35           H  
ATOM   2647  C   LEU A 167       3.230   0.205  15.255  1.00 88.35           C  
ATOM   2648  CB  LEU A 167       2.585   1.502  17.350  1.00 88.35           C  
ATOM   2649  HB2 LEU A 167       3.448   2.159  17.249  1.00 88.35           H  
ATOM   2650  HB3 LEU A 167       1.769   1.927  16.765  1.00 88.35           H  
ATOM   2651  O   LEU A 167       2.415   0.759  14.512  1.00 88.35           O  
ATOM   2652  CG  LEU A 167       2.151   1.477  18.828  1.00 88.35           C  
ATOM   2653  HG  LEU A 167       2.916   0.987  19.430  1.00 88.35           H  
ATOM   2654  CD1 LEU A 167       1.991   2.913  19.328  1.00 88.35           C  
ATOM   2655 HD11 LEU A 167       2.950   3.427  19.279  1.00 88.35           H  
ATOM   2656 HD12 LEU A 167       1.663   2.897  20.368  1.00 88.35           H  
ATOM   2657 HD13 LEU A 167       1.251   3.444  18.730  1.00 88.35           H  
ATOM   2658  CD2 LEU A 167       0.824   0.750  19.030  1.00 88.35           C  
ATOM   2659 HD21 LEU A 167       0.019   1.253  18.494  1.00 88.35           H  
ATOM   2660 HD22 LEU A 167       0.901  -0.279  18.680  1.00 88.35           H  
ATOM   2661 HD23 LEU A 167       0.583   0.726  20.092  1.00 88.35           H  
ATOM   2662  N   PHE A 168       4.377  -0.292  14.776  1.00 87.68           N  
ATOM   2663  H   PHE A 168       4.996  -0.761  15.421  1.00 87.68           H  
ATOM   2664  CA  PHE A 168       4.780  -0.169  13.373  1.00 87.68           C  
ATOM   2665  HA  PHE A 168       4.768   0.892  13.120  1.00 87.68           H  
ATOM   2666  C   PHE A 168       3.806  -0.864  12.407  1.00 87.68           C  
ATOM   2667  CB  PHE A 168       6.220  -0.662  13.185  1.00 87.68           C  
ATOM   2668  HB2 PHE A 168       6.849  -0.272  13.986  1.00 87.68           H  
ATOM   2669  HB3 PHE A 168       6.596  -0.234  12.256  1.00 87.68           H  
ATOM   2670  O   PHE A 168       3.567  -0.347  11.316  1.00 87.68           O  
ATOM   2671  CG  PHE A 168       6.377  -2.169  13.108  1.00 87.68           C  
ATOM   2672  CD1 PHE A 168       6.461  -2.954  14.273  1.00 87.68           C  
ATOM   2673  HD1 PHE A 168       6.389  -2.502  15.251  1.00 87.68           H  
ATOM   2674  CD2 PHE A 168       6.401  -2.798  11.850  1.00 87.68           C  
ATOM   2675  HD2 PHE A 168       6.325  -2.211  10.947  1.00 87.68           H  
ATOM   2676  CE1 PHE A 168       6.600  -4.349  14.186  1.00 87.68           C  
ATOM   2677  HE1 PHE A 168       6.642  -4.948  15.083  1.00 87.68           H  
ATOM   2678  CE2 PHE A 168       6.519  -4.194  11.763  1.00 87.68           C  
ATOM   2679  HE2 PHE A 168       6.524  -4.671  10.793  1.00 87.68           H  
ATOM   2680  CZ  PHE A 168       6.631  -4.971  12.927  1.00 87.68           C  
ATOM   2681  HZ  PHE A 168       6.712  -6.045  12.856  1.00 87.68           H  
ATOM   2682  N   THR A 169       3.144  -1.943  12.826  1.00 90.05           N  
ATOM   2683  H   THR A 169       3.343  -2.313  13.745  1.00 90.05           H  
ATOM   2684  CA  THR A 169       2.137  -2.658  12.019  1.00 90.05           C  
ATOM   2685  HA  THR A 169       2.584  -2.934  11.064  1.00 90.05           H  
ATOM   2686  C   THR A 169       0.898  -1.807  11.709  1.00 90.05           C  
ATOM   2687  CB  THR A 169       1.704  -3.947  12.728  1.00 90.05           C  
ATOM   2688  HB  THR A 169       0.924  -4.440  12.148  1.00 90.05           H  
ATOM   2689  O   THR A 169       0.187  -2.049  10.737  1.00 90.05           O  
ATOM   2690  CG2 THR A 169       2.869  -4.918  12.922  1.00 90.05           C  
ATOM   2691 HG21 THR A 169       3.609  -4.505  13.607  1.00 90.05           H  
ATOM   2692 HG22 THR A 169       2.498  -5.860  13.324  1.00 90.05           H  
ATOM   2693 HG23 THR A 169       3.344  -5.118  11.961  1.00 90.05           H  
ATOM   2694  OG1 THR A 169       1.209  -3.622  14.007  1.00 90.05           O  
ATOM   2695  HG1 THR A 169       1.293  -4.407  14.554  1.00 90.05           H  
ATOM   2696  N   LEU A 170       0.661  -0.731  12.467  1.00 91.51           N  
ATOM   2697  H   LEU A 170       1.262  -0.583  13.264  1.00 91.51           H  
ATOM   2698  CA  LEU A 170      -0.430   0.221  12.224  1.00 91.51           C  
ATOM   2699  HA  LEU A 170      -1.265  -0.322  11.781  1.00 91.51           H  
ATOM   2700  C   LEU A 170      -0.052   1.326  11.223  1.00 91.51           C  
ATOM   2701  CB  LEU A 170      -0.897   0.811  13.565  1.00 91.51           C  
ATOM   2702  HB2 LEU A 170      -1.736   1.482  13.379  1.00 91.51           H  
ATOM   2703  HB3 LEU A 170      -0.084   1.403  13.985  1.00 91.51           H  
ATOM   2704  O   LEU A 170      -0.854   2.232  10.971  1.00 91.51           O  
ATOM   2705  CG  LEU A 170      -1.336  -0.230  14.611  1.00 91.51           C  
ATOM   2706  HG  LEU A 170      -0.509  -0.903  14.840  1.00 91.51           H  
ATOM   2707  CD1 LEU A 170      -1.718   0.507  15.889  1.00 91.51           C  
ATOM   2708 HD11 LEU A 170      -2.559   1.179  15.716  1.00 91.51           H  
ATOM   2709 HD12 LEU A 170      -0.864   1.073  16.260  1.00 91.51           H  
ATOM   2710 HD13 LEU A 170      -1.994  -0.221  16.652  1.00 91.51           H  
ATOM   2711  CD2 LEU A 170      -2.542  -1.049  14.146  1.00 91.51           C  
ATOM   2712 HD21 LEU A 170      -3.373  -0.395  13.882  1.00 91.51           H  
ATOM   2713 HD22 LEU A 170      -2.858  -1.713  14.951  1.00 91.51           H  
ATOM   2714 HD23 LEU A 170      -2.265  -1.670  13.295  1.00 91.51           H  
ATOM   2715  N   THR A 171       1.166   1.295  10.671  1.00 90.95           N  
ATOM   2716  H   THR A 171       1.765   0.519  10.912  1.00 90.95           H  
ATOM   2717  CA  THR A 171       1.741   2.386   9.864  1.00 90.95           C  
ATOM   2718  HA  THR A 171       1.104   3.257  10.019  1.00 90.95           H  
ATOM   2719  C   THR A 171       1.701   2.145   8.350  1.00 90.95           C  
ATOM   2720  CB  THR A 171       3.127   2.834  10.355  1.00 90.95           C  
ATOM   2721  HB  THR A 171       3.389   3.745   9.817  1.00 90.95           H  
ATOM   2722  O   THR A 171       2.485   2.728   7.601  1.00 90.95           O  
ATOM   2723  CG2 THR A 171       3.152   3.186  11.843  1.00 90.95           C  
ATOM   2724 HG21 THR A 171       2.425   3.972  12.047  1.00 90.95           H  
ATOM   2725 HG22 THR A 171       2.914   2.307  12.442  1.00 90.95           H  
ATOM   2726 HG23 THR A 171       4.147   3.538  12.114  1.00 90.95           H  
ATOM   2727  OG1 THR A 171       4.132   1.891  10.095  1.00 90.95           O  
ATOM   2728  HG1 THR A 171       3.931   1.063  10.537  1.00 90.95           H  
ATOM   2729  N   GLN A 172       0.762   1.326   7.862  1.00 90.45           N  
ATOM   2730  H   GLN A 172       0.173   0.820   8.508  1.00 90.45           H  
ATOM   2731  CA  GLN A 172       0.553   1.135   6.421  1.00 90.45           C  
ATOM   2732  HA  GLN A 172       1.438   0.645   6.015  1.00 90.45           H  
ATOM   2733  C   GLN A 172       0.376   2.487   5.707  1.00 90.45           C  
ATOM   2734  CB  GLN A 172      -0.648   0.212   6.187  1.00 90.45           C  
ATOM   2735  HB2 GLN A 172      -1.555   0.691   6.556  1.00 90.45           H  
ATOM   2736  HB3 GLN A 172      -0.491  -0.711   6.746  1.00 90.45           H  
ATOM   2737  O   GLN A 172      -0.384   3.348   6.156  1.00 90.45           O  
ATOM   2738  CG  GLN A 172      -0.829  -0.138   4.698  1.00 90.45           C  
ATOM   2739  HG2 GLN A 172       0.082  -0.602   4.319  1.00 90.45           H  
ATOM   2740  HG3 GLN A 172      -1.019   0.770   4.126  1.00 90.45           H  
ATOM   2741  CD  GLN A 172      -1.989  -1.096   4.458  1.00 90.45           C  
ATOM   2742  NE2 GLN A 172      -2.382  -1.290   3.223  1.00 90.45           N  
ATOM   2743 HE21 GLN A 172      -3.095  -1.996   3.102  1.00 90.45           H  
ATOM   2744 HE22 GLN A 172      -1.833  -0.947   2.448  1.00 90.45           H  
ATOM   2745  OE1 GLN A 172      -2.571  -1.653   5.372  1.00 90.45           O  
ATOM   2746  N   GLY A 173       1.091   2.698   4.601  1.00 90.43           N  
ATOM   2747  H   GLY A 173       1.671   1.953   4.245  1.00 90.43           H  
ATOM   2748  CA  GLY A 173       1.057   3.970   3.874  1.00 90.43           C  
ATOM   2749  HA2 GLY A 173       0.028   4.324   3.821  1.00 90.43           H  
ATOM   2750  HA3 GLY A 173       1.392   3.793   2.852  1.00 90.43           H  
ATOM   2751  C   GLY A 173       1.914   5.094   4.479  1.00 90.43           C  
ATOM   2752  O   GLY A 173       1.756   6.247   4.079  1.00 90.43           O  
ATOM   2753  N   ALA A 174       2.814   4.814   5.432  1.00 90.11           N  
ATOM   2754  H   ALA A 174       2.843   3.880   5.816  1.00 90.11           H  
ATOM   2755  CA  ALA A 174       3.691   5.829   6.035  1.00 90.11           C  
ATOM   2756  HA  ALA A 174       3.067   6.607   6.475  1.00 90.11           H  
ATOM   2757  C   ALA A 174       4.638   6.525   5.036  1.00 90.11           C  
ATOM   2758  CB  ALA A 174       4.507   5.175   7.156  1.00 90.11           C  
ATOM   2759  HB1 ALA A 174       5.045   4.307   6.775  1.00 90.11           H  
ATOM   2760  HB2 ALA A 174       5.224   5.891   7.557  1.00 90.11           H  
ATOM   2761  HB3 ALA A 174       3.841   4.861   7.960  1.00 90.11           H  
ATOM   2762  O   ALA A 174       5.018   7.675   5.260  1.00 90.11           O  
ATOM   2763  N   GLY A 175       5.010   5.850   3.944  1.00 88.16           N  
ATOM   2764  H   GLY A 175       4.637   4.922   3.801  1.00 88.16           H  
ATOM   2765  CA  GLY A 175       5.871   6.384   2.883  1.00 88.16           C  
ATOM   2766  HA2 GLY A 175       6.698   6.940   3.326  1.00 88.16           H  
ATOM   2767  HA3 GLY A 175       6.295   5.551   2.323  1.00 88.16           H  
ATOM   2768  C   GLY A 175       5.145   7.298   1.888  1.00 88.16           C  
ATOM   2769  O   GLY A 175       5.801   7.990   1.108  1.00 88.16           O  
ATOM   2770  N   ILE A 176       3.806   7.345   1.925  1.00 90.55           N  
ATOM   2771  H   ILE A 176       3.328   6.792   2.622  1.00 90.55           H  
ATOM   2772  CA  ILE A 176       2.996   8.151   1.003  1.00 90.55           C  
ATOM   2773  HA  ILE A 176       3.308   7.911  -0.014  1.00 90.55           H  
ATOM   2774  C   ILE A 176       3.260   9.643   1.232  1.00 90.55           C  
ATOM   2775  CB  ILE A 176       1.490   7.813   1.130  1.00 90.55           C  
ATOM   2776  HB  ILE A 176       1.186   7.973   2.164  1.00 90.55           H  
ATOM   2777  O   ILE A 176       3.132  10.161   2.348  1.00 90.55           O  
ATOM   2778  CG1 ILE A 176       1.241   6.335   0.758  1.00 90.55           C  
ATOM   2779 HG12 ILE A 176       1.546   6.156  -0.273  1.00 90.55           H  
ATOM   2780 HG13 ILE A 176       1.852   5.704   1.404  1.00 90.55           H  
ATOM   2781  CG2 ILE A 176       0.629   8.727   0.238  1.00 90.55           C  
ATOM   2782 HG21 ILE A 176      -0.428   8.484   0.347  1.00 90.55           H  
ATOM   2783 HG22 ILE A 176       0.754   9.769   0.533  1.00 90.55           H  
ATOM   2784 HG23 ILE A 176       0.925   8.600  -0.804  1.00 90.55           H  
ATOM   2785  CD1 ILE A 176      -0.209   5.879   0.937  1.00 90.55           C  
ATOM   2786 HD11 ILE A 176      -0.592   6.232   1.895  1.00 90.55           H  
ATOM   2787 HD12 ILE A 176      -0.231   4.789   0.934  1.00 90.55           H  
ATOM   2788 HD13 ILE A 176      -0.834   6.250   0.125  1.00 90.55           H  
ATOM   2789  N   GLU A 177       3.567  10.369   0.156  1.00 87.24           N  
ATOM   2790  H   GLU A 177       3.684   9.906  -0.734  1.00 87.24           H  
ATOM   2791  CA  GLU A 177       3.794  11.808   0.218  1.00 87.24           C  
ATOM   2792  HA  GLU A 177       4.569  11.978   0.965  1.00 87.24           H  
ATOM   2793  C   GLU A 177       2.526  12.555   0.673  1.00 87.24           C  
ATOM   2794  CB  GLU A 177       4.306  12.371  -1.124  1.00 87.24           C  
ATOM   2795  HB2 GLU A 177       4.527  13.425  -0.957  1.00 87.24           H  
ATOM   2796  HB3 GLU A 177       3.514  12.337  -1.872  1.00 87.24           H  
ATOM   2797  O   GLU A 177       1.403  12.246   0.265  1.00 87.24           O  
ATOM   2798  CG  GLU A 177       5.591  11.714  -1.680  1.00 87.24           C  
ATOM   2799  HG2 GLU A 177       6.230  11.406  -0.852  1.00 87.24           H  
ATOM   2800  HG3 GLU A 177       6.129  12.479  -2.239  1.00 87.24           H  
ATOM   2801  CD  GLU A 177       5.337  10.524  -2.628  1.00 87.24           C  
ATOM   2802  OE1 GLU A 177       6.198  10.244  -3.495  1.00 87.24           O  
ATOM   2803  OE2 GLU A 177       4.236   9.945  -2.542  1.00 87.24           O  
ATOM   2804  N   THR A 178       2.694  13.605   1.487  1.00 83.81           N  
ATOM   2805  H   THR A 178       3.625  13.782   1.837  1.00 83.81           H  
ATOM   2806  CA  THR A 178       1.597  14.333   2.159  1.00 83.81           C  
ATOM   2807  HA  THR A 178       1.162  13.679   2.915  1.00 83.81           H  
ATOM   2808  C   THR A 178       0.461  14.769   1.227  1.00 83.81           C  
ATOM   2809  CB  THR A 178       2.163  15.558   2.891  1.00 83.81           C  
ATOM   2810  HB  THR A 178       2.577  16.258   2.166  1.00 83.81           H  
ATOM   2811  O   THR A 178      -0.705  14.745   1.617  1.00 83.81           O  
ATOM   2812  CG2 THR A 178       1.133  16.283   3.756  1.00 83.81           C  
ATOM   2813 HG21 THR A 178       1.617  17.075   4.327  1.00 83.81           H  
ATOM   2814 HG22 THR A 178       0.363  16.734   3.129  1.00 83.81           H  
ATOM   2815 HG23 THR A 178       0.666  15.580   4.445  1.00 83.81           H  
ATOM   2816  OG1 THR A 178       3.192  15.132   3.753  1.00 83.81           O  
ATOM   2817  HG1 THR A 178       3.451  15.872   4.308  1.00 83.81           H  
ATOM   2818  N   ARG A 179       0.773  15.134  -0.021  1.00 83.79           N  
ATOM   2819  H   ARG A 179       1.743  15.066  -0.293  1.00 83.79           H  
ATOM   2820  CA  ARG A 179      -0.219  15.545  -1.032  1.00 83.79           C  
ATOM   2821  HA  ARG A 179      -0.844  16.330  -0.607  1.00 83.79           H  
ATOM   2822  C   ARG A 179      -1.191  14.431  -1.437  1.00 83.79           C  
ATOM   2823  CB  ARG A 179       0.502  16.126  -2.258  1.00 83.79           C  
ATOM   2824  HB2 ARG A 179      -0.241  16.470  -2.978  1.00 83.79           H  
ATOM   2825  HB3 ARG A 179       1.093  16.987  -1.944  1.00 83.79           H  
ATOM   2826  O   ARG A 179      -2.337  14.724  -1.768  1.00 83.79           O  
ATOM   2827  CG  ARG A 179       1.424  15.107  -2.939  1.00 83.79           C  
ATOM   2828  HG2 ARG A 179       2.160  14.742  -2.222  1.00 83.79           H  
ATOM   2829  HG3 ARG A 179       0.841  14.262  -3.306  1.00 83.79           H  
ATOM   2830  CD  ARG A 179       2.163  15.726  -4.119  1.00 83.79           C  
ATOM   2831  HD2 ARG A 179       1.452  15.948  -4.915  1.00 83.79           H  
ATOM   2832  HD3 ARG A 179       2.657  16.646  -3.807  1.00 83.79           H  
ATOM   2833  NE  ARG A 179       3.172  14.777  -4.582  1.00 83.79           N  
ATOM   2834  HE  ARG A 179       3.485  14.082  -3.920  1.00 83.79           H  
ATOM   2835  NH1 ARG A 179       3.525  15.574  -6.714  1.00 83.79           N  
ATOM   2836 HH11 ARG A 179       2.785  16.259  -6.655  1.00 83.79           H  
ATOM   2837 HH12 ARG A 179       4.115  15.545  -7.533  1.00 83.79           H  
ATOM   2838  NH2 ARG A 179       4.752  13.925  -5.918  1.00 83.79           N  
ATOM   2839 HH21 ARG A 179       5.309  14.079  -6.746  1.00 83.79           H  
ATOM   2840 HH22 ARG A 179       5.179  13.464  -5.128  1.00 83.79           H  
ATOM   2841  CZ  ARG A 179       3.803  14.782  -5.728  1.00 83.79           C  
ATOM   2842  N   TYR A 180      -0.764  13.170  -1.382  1.00 88.02           N  
ATOM   2843  H   TYR A 180       0.178  12.986  -1.067  1.00 88.02           H  
ATOM   2844  CA  TYR A 180      -1.595  12.019  -1.738  1.00 88.02           C  
ATOM   2845  HA  TYR A 180      -2.366  12.332  -2.442  1.00 88.02           H  
ATOM   2846  C   TYR A 180      -2.307  11.421  -0.532  1.00 88.02           C  
ATOM   2847  CB  TYR A 180      -0.742  10.954  -2.425  1.00 88.02           C  
ATOM   2848  HB2 TYR A 180      -0.030  10.563  -1.697  1.00 88.02           H  
ATOM   2849  HB3 TYR A 180      -1.385  10.132  -2.738  1.00 88.02           H  
ATOM   2850  O   TYR A 180      -3.346  10.784  -0.712  1.00 88.02           O  
ATOM   2851  CG  TYR A 180       0.020  11.450  -3.633  1.00 88.02           C  
ATOM   2852  CD1 TYR A 180      -0.654  12.105  -4.682  1.00 88.02           C  
ATOM   2853  HD1 TYR A 180      -1.725  12.240  -4.646  1.00 88.02           H  
ATOM   2854  CD2 TYR A 180       1.409  11.245  -3.704  1.00 88.02           C  
ATOM   2855  HD2 TYR A 180       1.922  10.713  -2.917  1.00 88.02           H  
ATOM   2856  CE1 TYR A 180       0.067  12.557  -5.801  1.00 88.02           C  
ATOM   2857  HE1 TYR A 180      -0.432  13.049  -6.623  1.00 88.02           H  
ATOM   2858  CE2 TYR A 180       2.129  11.678  -4.829  1.00 88.02           C  
ATOM   2859  HE2 TYR A 180       3.188  11.474  -4.887  1.00 88.02           H  
ATOM   2860  OH  TYR A 180       2.126  12.727  -6.990  1.00 88.02           O  
ATOM   2861  HH  TYR A 180       3.057  12.496  -6.949  1.00 88.02           H  
ATOM   2862  CZ  TYR A 180       1.453  12.325  -5.885  1.00 88.02           C  
ATOM   2863  N   LYS A 181      -1.802  11.667   0.688  1.00 86.98           N  
ATOM   2864  H   LYS A 181      -0.921  12.159   0.735  1.00 86.98           H  
ATOM   2865  CA  LYS A 181      -2.322  11.063   1.923  1.00 86.98           C  
ATOM   2866  HA  LYS A 181      -2.066  10.004   1.909  1.00 86.98           H  
ATOM   2867  C   LYS A 181      -3.841  11.141   2.027  1.00 86.98           C  
ATOM   2868  CB  LYS A 181      -1.699  11.707   3.171  1.00 86.98           C  
ATOM   2869  HB2 LYS A 181      -2.290  11.400   4.034  1.00 86.98           H  
ATOM   2870  HB3 LYS A 181      -1.756  12.793   3.099  1.00 86.98           H  
ATOM   2871  O   LYS A 181      -4.508  10.146   2.269  1.00 86.98           O  
ATOM   2872  CG  LYS A 181      -0.248  11.273   3.423  1.00 86.98           C  
ATOM   2873  HG2 LYS A 181      -0.182  10.185   3.400  1.00 86.98           H  
ATOM   2874  HG3 LYS A 181       0.404  11.677   2.649  1.00 86.98           H  
ATOM   2875  CD  LYS A 181       0.183  11.768   4.812  1.00 86.98           C  
ATOM   2876  HD2 LYS A 181       0.032  12.845   4.890  1.00 86.98           H  
ATOM   2877  HD3 LYS A 181      -0.455  11.284   5.551  1.00 86.98           H  
ATOM   2878  CE  LYS A 181       1.642  11.440   5.136  1.00 86.98           C  
ATOM   2879  HE2 LYS A 181       2.295  12.113   4.581  1.00 86.98           H  
ATOM   2880  HE3 LYS A 181       1.861  10.424   4.806  1.00 86.98           H  
ATOM   2881  NZ  LYS A 181       1.879  11.557   6.598  1.00 86.98           N  
ATOM   2882  HZ1 LYS A 181       2.834  11.383   6.875  1.00 86.98           H  
ATOM   2883  HZ2 LYS A 181       1.282  10.926   7.114  1.00 86.98           H  
ATOM   2884  HZ3 LYS A 181       1.560  12.424   7.009  1.00 86.98           H  
ATOM   2885  N   TRP A 182      -4.414  12.309   1.763  1.00 84.52           N  
ATOM   2886  H   TRP A 182      -3.818  13.108   1.603  1.00 84.52           H  
ATOM   2887  CA  TRP A 182      -5.855  12.490   1.911  1.00 84.52           C  
ATOM   2888  HA  TRP A 182      -6.168  12.028   2.847  1.00 84.52           H  
ATOM   2889  C   TRP A 182      -6.697  11.856   0.803  1.00 84.52           C  
ATOM   2890  CB  TRP A 182      -6.151  13.974   1.986  1.00 84.52           C  
ATOM   2891  HB2 TRP A 182      -7.216  14.028   2.208  1.00 84.52           H  
ATOM   2892  HB3 TRP A 182      -5.960  14.439   1.019  1.00 84.52           H  
ATOM   2893  O   TRP A 182      -7.849  11.501   1.036  1.00 84.52           O  
ATOM   2894  CG  TRP A 182      -5.420  14.717   3.053  1.00 84.52           C  
ATOM   2895  CD1 TRP A 182      -4.518  15.707   2.861  1.00 84.52           C  
ATOM   2896  HD1 TRP A 182      -4.196  16.081   1.901  1.00 84.52           H  
ATOM   2897  CD2 TRP A 182      -5.494  14.507   4.495  1.00 84.52           C  
ATOM   2898  CE2 TRP A 182      -4.617  15.439   5.125  1.00 84.52           C  
ATOM   2899  CE3 TRP A 182      -6.212  13.623   5.331  1.00 84.52           C  
ATOM   2900  HE3 TRP A 182      -6.872  12.885   4.898  1.00 84.52           H  
ATOM   2901  NE1 TRP A 182      -4.049  16.141   4.085  1.00 84.52           N  
ATOM   2902  HE1 TRP A 182      -3.329  16.840   4.198  1.00 84.52           H  
ATOM   2903  CH2 TRP A 182      -5.200  14.615   7.320  1.00 84.52           C  
ATOM   2904  HH2 TRP A 182      -5.089  14.648   8.394  1.00 84.52           H  
ATOM   2905  CZ2 TRP A 182      -4.468  15.503   6.516  1.00 84.52           C  
ATOM   2906  HZ2 TRP A 182      -3.795  16.215   6.970  1.00 84.52           H  
ATOM   2907  CZ3 TRP A 182      -6.064  13.676   6.729  1.00 84.52           C  
ATOM   2908  HZ3 TRP A 182      -6.611  12.990   7.359  1.00 84.52           H  
ATOM   2909  N   ILE A 183      -6.145  11.720  -0.403  1.00 86.49           N  
ATOM   2910  H   ILE A 183      -5.168  11.950  -0.508  1.00 86.49           H  
ATOM   2911  CA  ILE A 183      -6.811  11.021  -1.512  1.00 86.49           C  
ATOM   2912  HA  ILE A 183      -7.862  11.310  -1.531  1.00 86.49           H  
ATOM   2913  C   ILE A 183      -6.759   9.506  -1.256  1.00 86.49           C  
ATOM   2914  CB  ILE A 183      -6.172  11.417  -2.867  1.00 86.49           C  
ATOM   2915  HB  ILE A 183      -5.145  11.053  -2.887  1.00 86.49           H  
ATOM   2916  O   ILE A 183      -7.710   8.788  -1.565  1.00 86.49           O  
ATOM   2917  CG1 ILE A 183      -6.156  12.955  -3.051  1.00 86.49           C  
ATOM   2918 HG12 ILE A 183      -7.177  13.337  -3.040  1.00 86.49           H  
ATOM   2919 HG13 ILE A 183      -5.616  13.414  -2.222  1.00 86.49           H  
ATOM   2920  CG2 ILE A 183      -6.943  10.774  -4.035  1.00 86.49           C  
ATOM   2921 HG21 ILE A 183      -6.419  10.956  -4.974  1.00 86.49           H  
ATOM   2922 HG22 ILE A 183      -7.948  11.191  -4.095  1.00 86.49           H  
ATOM   2923 HG23 ILE A 183      -7.021   9.695  -3.906  1.00 86.49           H  
ATOM   2924  CD1 ILE A 183      -5.461  13.434  -4.331  1.00 86.49           C  
ATOM   2925 HD11 ILE A 183      -6.052  13.177  -5.210  1.00 86.49           H  
ATOM   2926 HD12 ILE A 183      -5.349  14.517  -4.298  1.00 86.49           H  
ATOM   2927 HD13 ILE A 183      -4.472  12.982  -4.404  1.00 86.49           H  
ATOM   2928  N   MET A 184      -5.675   9.046  -0.627  1.00 90.12           N  
ATOM   2929  H   MET A 184      -4.933   9.704  -0.436  1.00 90.12           H  
ATOM   2930  CA  MET A 184      -5.408   7.657  -0.259  1.00 90.12           C  
ATOM   2931  HA  MET A 184      -5.994   7.008  -0.910  1.00 90.12           H  
ATOM   2932  C   MET A 184      -5.831   7.309   1.179  1.00 90.12           C  
ATOM   2933  CB  MET A 184      -3.921   7.343  -0.512  1.00 90.12           C  
ATOM   2934  HB2 MET A 184      -3.709   6.316  -0.216  1.00 90.12           H  
ATOM   2935  HB3 MET A 184      -3.306   8.003   0.101  1.00 90.12           H  
ATOM   2936  O   MET A 184      -5.494   6.230   1.652  1.00 90.12           O  
ATOM   2937  CG  MET A 184      -3.509   7.501  -1.982  1.00 90.12           C  
ATOM   2938  HG2 MET A 184      -3.669   8.531  -2.299  1.00 90.12           H  
ATOM   2939  HG3 MET A 184      -2.438   7.306  -2.047  1.00 90.12           H  
ATOM   2940  SD  MET A 184      -4.340   6.368  -3.136  1.00 90.12           S  
ATOM   2941  CE  MET A 184      -5.282   7.518  -4.160  1.00 90.12           C  
ATOM   2942  HE1 MET A 184      -5.533   7.026  -5.100  1.00 90.12           H  
ATOM   2943  HE2 MET A 184      -4.694   8.413  -4.366  1.00 90.12           H  
ATOM   2944  HE3 MET A 184      -6.197   7.777  -3.627  1.00 90.12           H  
ATOM   2945  N   GLU A 185      -6.613   8.158   1.865  1.00 90.58           N  
ATOM   2946  H   GLU A 185      -6.795   9.053   1.433  1.00 90.58           H  
ATOM   2947  CA  GLU A 185      -6.984   8.021   3.294  1.00 90.58           C  
ATOM   2948  HA  GLU A 185      -6.118   8.250   3.914  1.00 90.58           H  
ATOM   2949  C   GLU A 185      -7.460   6.599   3.645  1.00 90.58           C  
ATOM   2950  CB  GLU A 185      -8.114   9.032   3.609  1.00 90.58           C  
ATOM   2951  HB2 GLU A 185      -8.978   8.751   3.006  1.00 90.58           H  
ATOM   2952  HB3 GLU A 185      -7.798  10.025   3.290  1.00 90.58           H  
ATOM   2953  O   GLU A 185      -7.113   6.047   4.685  1.00 90.58           O  
ATOM   2954  CG  GLU A 185      -8.556   9.128   5.089  1.00 90.58           C  
ATOM   2955  HG2 GLU A 185      -8.457   8.151   5.560  1.00 90.58           H  
ATOM   2956  HG3 GLU A 185      -7.888   9.814   5.611  1.00 90.58           H  
ATOM   2957  CD  GLU A 185     -10.025   9.593   5.267  1.00 90.58           C  
ATOM   2958  OE1 GLU A 185     -10.735   9.088   6.163  1.00 90.58           O  
ATOM   2959  OE2 GLU A 185     -10.575  10.379   4.457  1.00 90.58           O  
ATOM   2960  N   LYS A 186      -8.230   5.965   2.752  1.00 89.67           N  
ATOM   2961  H   LYS A 186      -8.398   6.442   1.877  1.00 89.67           H  
ATOM   2962  CA  LYS A 186      -8.761   4.609   2.959  1.00 89.67           C  
ATOM   2963  HA  LYS A 186      -9.295   4.585   3.908  1.00 89.67           H  
ATOM   2964  C   LYS A 186      -7.674   3.533   3.066  1.00 89.67           C  
ATOM   2965  CB  LYS A 186      -9.737   4.249   1.835  1.00 89.67           C  
ATOM   2966  HB2 LYS A 186      -9.244   4.357   0.869  1.00 89.67           H  
ATOM   2967  HB3 LYS A 186     -10.019   3.203   1.958  1.00 89.67           H  
ATOM   2968  O   LYS A 186      -7.868   2.590   3.829  1.00 89.67           O  
ATOM   2969  CG  LYS A 186     -11.009   5.105   1.877  1.00 89.67           C  
ATOM   2970  HG2 LYS A 186     -11.434   5.069   2.880  1.00 89.67           H  
ATOM   2971  HG3 LYS A 186     -10.773   6.138   1.623  1.00 89.67           H  
ATOM   2972  CD  LYS A 186     -12.027   4.546   0.880  1.00 89.67           C  
ATOM   2973  HD2 LYS A 186     -12.210   3.499   1.122  1.00 89.67           H  
ATOM   2974  HD3 LYS A 186     -11.614   4.607  -0.127  1.00 89.67           H  
ATOM   2975  CE  LYS A 186     -13.343   5.323   0.955  1.00 89.67           C  
ATOM   2976  HE2 LYS A 186     -13.668   5.339   1.996  1.00 89.67           H  
ATOM   2977  HE3 LYS A 186     -13.165   6.350   0.636  1.00 89.67           H  
ATOM   2978  NZ  LYS A 186     -14.378   4.675   0.113  1.00 89.67           N  
ATOM   2979  HZ1 LYS A 186     -14.520   3.724   0.424  1.00 89.67           H  
ATOM   2980  HZ2 LYS A 186     -15.261   5.162   0.174  1.00 89.67           H  
ATOM   2981  HZ3 LYS A 186     -14.081   4.638  -0.852  1.00 89.67           H  
ATOM   2982  N   HIS A 187      -6.563   3.709   2.358  1.00 91.47           N  
ATOM   2983  H   HIS A 187      -6.448   4.585   1.869  1.00 91.47           H  
ATOM   2984  CA  HIS A 187      -5.430   2.781   2.270  1.00 91.47           C  
ATOM   2985  HA  HIS A 187      -5.781   1.758   2.404  1.00 91.47           H  
ATOM   2986  C   HIS A 187      -4.364   3.022   3.347  1.00 91.47           C  
ATOM   2987  CB  HIS A 187      -4.821   2.909   0.864  1.00 91.47           C  
ATOM   2988  HB2 HIS A 187      -4.424   3.914   0.722  1.00 91.47           H  
ATOM   2989  HB3 HIS A 187      -3.992   2.207   0.780  1.00 91.47           H  
ATOM   2990  O   HIS A 187      -3.432   2.241   3.485  1.00 91.47           O  
ATOM   2991  CG  HIS A 187      -5.814   2.599  -0.227  1.00 91.47           C  
ATOM   2992  CD2 HIS A 187      -6.386   3.459  -1.127  1.00 91.47           C  
ATOM   2993  HD2 HIS A 187      -6.158   4.511  -1.221  1.00 91.47           H  
ATOM   2994  ND1 HIS A 187      -6.375   1.371  -0.436  1.00 91.47           N  
ATOM   2995  HD1 HIS A 187      -6.207   0.556   0.138  1.00 91.47           H  
ATOM   2996  CE1 HIS A 187      -7.275   1.479  -1.417  1.00 91.47           C  
ATOM   2997  HE1 HIS A 187      -7.902   0.664  -1.748  1.00 91.47           H  
ATOM   2998  NE2 HIS A 187      -7.343   2.743  -1.872  1.00 91.47           N  
ATOM   2999  N   ILE A 188      -4.493   4.109   4.107  1.00 91.37           N  
ATOM   3000  H   ILE A 188      -5.270   4.731   3.938  1.00 91.37           H  
ATOM   3001  CA  ILE A 188      -3.541   4.478   5.150  1.00 91.37           C  
ATOM   3002  HA  ILE A 188      -2.563   4.073   4.893  1.00 91.37           H  
ATOM   3003  C   ILE A 188      -3.949   3.840   6.480  1.00 91.37           C  
ATOM   3004  CB  ILE A 188      -3.406   6.012   5.185  1.00 91.37           C  
ATOM   3005  HB  ILE A 188      -4.400   6.459   5.200  1.00 91.37           H  
ATOM   3006  O   ILE A 188      -5.129   3.824   6.844  1.00 91.37           O  
ATOM   3007  CG1 ILE A 188      -2.656   6.458   3.916  1.00 91.37           C  
ATOM   3008 HG12 ILE A 188      -3.098   5.990   3.036  1.00 91.37           H  
ATOM   3009 HG13 ILE A 188      -1.618   6.131   3.979  1.00 91.37           H  
ATOM   3010  CG2 ILE A 188      -2.639   6.491   6.417  1.00 91.37           C  
ATOM   3011 HG21 ILE A 188      -2.489   7.571   6.396  1.00 91.37           H  
ATOM   3012 HG22 ILE A 188      -3.209   6.263   7.318  1.00 91.37           H  
ATOM   3013 HG23 ILE A 188      -1.673   5.988   6.452  1.00 91.37           H  
ATOM   3014  CD1 ILE A 188      -2.685   7.962   3.687  1.00 91.37           C  
ATOM   3015 HD11 ILE A 188      -2.051   8.484   4.403  1.00 91.37           H  
ATOM   3016 HD12 ILE A 188      -3.712   8.319   3.767  1.00 91.37           H  
ATOM   3017 HD13 ILE A 188      -2.308   8.138   2.679  1.00 91.37           H  
ATOM   3018  N   GLY A 189      -2.971   3.315   7.209  1.00 91.29           N  
ATOM   3019  H   GLY A 189      -2.032   3.350   6.837  1.00 91.29           H  
ATOM   3020  CA  GLY A 189      -3.145   2.753   8.541  1.00 91.29           C  
ATOM   3021  HA2 GLY A 189      -3.965   2.035   8.516  1.00 91.29           H  
ATOM   3022  HA3 GLY A 189      -2.238   2.225   8.835  1.00 91.29           H  
ATOM   3023  C   GLY A 189      -3.461   3.822   9.584  1.00 91.29           C  
ATOM   3024  O   GLY A 189      -3.055   4.982   9.466  1.00 91.29           O  
ATOM   3025  N   ILE A 190      -4.197   3.436  10.630  1.00 92.82           N  
ATOM   3026  H   ILE A 190      -4.459   2.464  10.710  1.00 92.82           H  
ATOM   3027  CA  ILE A 190      -4.603   4.367  11.694  1.00 92.82           C  
ATOM   3028  HA  ILE A 190      -5.152   5.181  11.220  1.00 92.82           H  
ATOM   3029  C   ILE A 190      -3.389   5.002  12.389  1.00 92.82           C  
ATOM   3030  CB  ILE A 190      -5.556   3.665  12.686  1.00 92.82           C  
ATOM   3031  HB  ILE A 190      -6.294   3.119  12.097  1.00 92.82           H  
ATOM   3032  O   ILE A 190      -3.419   6.188  12.709  1.00 92.82           O  
ATOM   3033  CG1 ILE A 190      -6.324   4.716  13.514  1.00 92.82           C  
ATOM   3034 HG12 ILE A 190      -6.790   5.428  12.832  1.00 92.82           H  
ATOM   3035 HG13 ILE A 190      -5.632   5.265  14.153  1.00 92.82           H  
ATOM   3036  CG2 ILE A 190      -4.824   2.645  13.577  1.00 92.82           C  
ATOM   3037 HG21 ILE A 190      -4.184   3.152  14.301  1.00 92.82           H  
ATOM   3038 HG22 ILE A 190      -5.546   2.053  14.139  1.00 92.82           H  
ATOM   3039 HG23 ILE A 190      -4.222   1.963  12.978  1.00 92.82           H  
ATOM   3040  CD1 ILE A 190      -7.432   4.113  14.386  1.00 92.82           C  
ATOM   3041 HD11 ILE A 190      -6.999   3.518  15.190  1.00 92.82           H  
ATOM   3042 HD12 ILE A 190      -8.026   4.911  14.830  1.00 92.82           H  
ATOM   3043 HD13 ILE A 190      -8.085   3.487  13.778  1.00 92.82           H  
ATOM   3044  N   GLY A 191      -2.283   4.262  12.519  1.00 92.40           N  
ATOM   3045  H   GLY A 191      -2.285   3.319  12.158  1.00 92.40           H  
ATOM   3046  CA  GLY A 191      -1.046   4.737  13.131  1.00 92.40           C  
ATOM   3047  HA2 GLY A 191      -1.249   5.068  14.150  1.00 92.40           H  
ATOM   3048  HA3 GLY A 191      -0.339   3.908  13.175  1.00 92.40           H  
ATOM   3049  C   GLY A 191      -0.387   5.883  12.362  1.00 92.40           C  
ATOM   3050  O   GLY A 191       0.235   6.741  12.978  1.00 92.40           O  
ATOM   3051  N   VAL A 192      -0.541   5.963  11.036  1.00 91.92           N  
ATOM   3052  H   VAL A 192      -1.103   5.266  10.570  1.00 91.92           H  
ATOM   3053  CA  VAL A 192      -0.023   7.107  10.261  1.00 91.92           C  
ATOM   3054  HA  VAL A 192       1.008   7.303  10.558  1.00 91.92           H  
ATOM   3055  C   VAL A 192      -0.835   8.368  10.549  1.00 91.92           C  
ATOM   3056  CB  VAL A 192      -0.048   6.828   8.752  1.00 91.92           C  
ATOM   3057  HB  VAL A 192      -1.092   6.700   8.466  1.00 91.92           H  
ATOM   3058  O   VAL A 192      -0.263   9.442  10.722  1.00 91.92           O  
ATOM   3059  CG1 VAL A 192       0.544   7.979   7.924  1.00 91.92           C  
ATOM   3060 HG11 VAL A 192       1.574   8.162   8.232  1.00 91.92           H  
ATOM   3061 HG12 VAL A 192       0.525   7.718   6.866  1.00 91.92           H  
ATOM   3062 HG13 VAL A 192      -0.043   8.887   8.062  1.00 91.92           H  
ATOM   3063  CG2 VAL A 192       0.710   5.547   8.401  1.00 91.92           C  
ATOM   3064 HG21 VAL A 192       1.701   5.551   8.855  1.00 91.92           H  
ATOM   3065 HG22 VAL A 192       0.137   4.688   8.748  1.00 91.92           H  
ATOM   3066 HG23 VAL A 192       0.807   5.453   7.320  1.00 91.92           H  
ATOM   3067  N   LEU A 193      -2.163   8.241  10.637  1.00 93.03           N  
ATOM   3068  H   LEU A 193      -2.566   7.320  10.541  1.00 93.03           H  
ATOM   3069  CA  LEU A 193      -3.038   9.371  10.955  1.00 93.03           C  
ATOM   3070  HA  LEU A 193      -2.799  10.202  10.292  1.00 93.03           H  
ATOM   3071  C   LEU A 193      -2.808   9.867  12.386  1.00 93.03           C  
ATOM   3072  CB  LEU A 193      -4.509   8.981  10.763  1.00 93.03           C  
ATOM   3073  HB2 LEU A 193      -5.114   9.858  10.996  1.00 93.03           H  
ATOM   3074  HB3 LEU A 193      -4.758   8.200  11.481  1.00 93.03           H  
ATOM   3075  O   LEU A 193      -2.812  11.072  12.619  1.00 93.03           O  
ATOM   3076  CG  LEU A 193      -4.892   8.493   9.357  1.00 93.03           C  
ATOM   3077  HG  LEU A 193      -4.333   7.589   9.115  1.00 93.03           H  
ATOM   3078  CD1 LEU A 193      -6.380   8.158   9.354  1.00 93.03           C  
ATOM   3079 HD11 LEU A 193      -6.663   7.745   8.385  1.00 93.03           H  
ATOM   3080 HD12 LEU A 193      -6.956   9.062   9.551  1.00 93.03           H  
ATOM   3081 HD13 LEU A 193      -6.586   7.431  10.139  1.00 93.03           H  
ATOM   3082  CD2 LEU A 193      -4.640   9.547   8.277  1.00 93.03           C  
ATOM   3083 HD21 LEU A 193      -5.145  10.478   8.534  1.00 93.03           H  
ATOM   3084 HD22 LEU A 193      -5.005   9.184   7.316  1.00 93.03           H  
ATOM   3085 HD23 LEU A 193      -3.569   9.733   8.187  1.00 93.03           H  
ATOM   3086  N   ILE A 194      -2.555   8.950  13.325  1.00 93.01           N  
ATOM   3087  H   ILE A 194      -2.636   7.975  13.072  1.00 93.01           H  
ATOM   3088  CA  ILE A 194      -2.181   9.277  14.705  1.00 93.01           C  
ATOM   3089  HA  ILE A 194      -2.926   9.959  15.116  1.00 93.01           H  
ATOM   3090  C   ILE A 194      -0.840  10.021  14.742  1.00 93.01           C  
ATOM   3091  CB  ILE A 194      -2.176   7.998  15.572  1.00 93.01           C  
ATOM   3092  HB  ILE A 194      -1.602   7.227  15.057  1.00 93.01           H  
ATOM   3093  O   ILE A 194      -0.741  11.059  15.396  1.00 93.01           O  
ATOM   3094  CG1 ILE A 194      -3.628   7.500  15.762  1.00 93.01           C  
ATOM   3095 HG12 ILE A 194      -4.126   7.443  14.794  1.00 93.01           H  
ATOM   3096 HG13 ILE A 194      -4.184   8.212  16.371  1.00 93.01           H  
ATOM   3097  CG2 ILE A 194      -1.505   8.264  16.930  1.00 93.01           C  
ATOM   3098 HG21 ILE A 194      -1.634   7.415  17.601  1.00 93.01           H  
ATOM   3099 HG22 ILE A 194      -0.434   8.421  16.799  1.00 93.01           H  
ATOM   3100 HG23 ILE A 194      -1.948   9.151  17.382  1.00 93.01           H  
ATOM   3101  CD1 ILE A 194      -3.732   6.117  16.411  1.00 93.01           C  
ATOM   3102 HD11 ILE A 194      -3.560   6.200  17.484  1.00 93.01           H  
ATOM   3103 HD12 ILE A 194      -3.016   5.428  15.963  1.00 93.01           H  
ATOM   3104 HD13 ILE A 194      -4.739   5.728  16.260  1.00 93.01           H  
ATOM   3105  N   ALA A 195       0.171   9.555  14.003  1.00 91.00           N  
ATOM   3106  H   ALA A 195       0.074   8.655  13.556  1.00 91.00           H  
ATOM   3107  CA  ALA A 195       1.462  10.237  13.903  1.00 91.00           C  
ATOM   3108  HA  ALA A 195       1.887  10.321  14.903  1.00 91.00           H  
ATOM   3109  C   ALA A 195       1.330  11.657  13.323  1.00 91.00           C  
ATOM   3110  CB  ALA A 195       2.404   9.386  13.042  1.00 91.00           C  
ATOM   3111  HB1 ALA A 195       3.365   9.890  12.941  1.00 91.00           H  
ATOM   3112  HB2 ALA A 195       1.978   9.237  12.050  1.00 91.00           H  
ATOM   3113  HB3 ALA A 195       2.562   8.413  13.509  1.00 91.00           H  
ATOM   3114  O   ALA A 195       1.987  12.586  13.802  1.00 91.00           O  
ATOM   3115  N   ASP A 196       0.476  11.837  12.310  1.00 89.82           N  
ATOM   3116  H   ASP A 196       0.014  11.025  11.926  1.00 89.82           H  
ATOM   3117  CA  ASP A 196       0.181  13.148  11.728  1.00 89.82           C  
ATOM   3118  HA  ASP A 196       1.121  13.652  11.505  1.00 89.82           H  
ATOM   3119  C   ASP A 196      -0.572  14.048  12.730  1.00 89.82           C  
ATOM   3120  CB  ASP A 196      -0.593  12.983  10.402  1.00 89.82           C  
ATOM   3121  HB2 ASP A 196      -1.015  13.952  10.135  1.00 89.82           H  
ATOM   3122  HB3 ASP A 196      -1.424  12.294  10.552  1.00 89.82           H  
ATOM   3123  O   ASP A 196      -0.196  15.208  12.899  1.00 89.82           O  
ATOM   3124  CG  ASP A 196       0.255  12.508   9.204  1.00 89.82           C  
ATOM   3125  OD1 ASP A 196       1.506  12.616   9.206  1.00 89.82           O  
ATOM   3126  OD2 ASP A 196      -0.322  12.105   8.167  1.00 89.82           O  
ATOM   3127  N   ALA A 197      -1.564  13.520  13.459  1.00 91.95           N  
ATOM   3128  H   ALA A 197      -1.841  12.566  13.274  1.00 91.95           H  
ATOM   3129  CA  ALA A 197      -2.292  14.252  14.500  1.00 91.95           C  
ATOM   3130  HA  ALA A 197      -2.721  15.150  14.057  1.00 91.95           H  
ATOM   3131  C   ALA A 197      -1.366  14.706  15.642  1.00 91.95           C  
ATOM   3132  CB  ALA A 197      -3.445  13.382  15.018  1.00 91.95           C  
ATOM   3133  HB1 ALA A 197      -3.060  12.467  15.468  1.00 91.95           H  
ATOM   3134  HB2 ALA A 197      -4.013  13.933  15.767  1.00 91.95           H  
ATOM   3135  HB3 ALA A 197      -4.112  13.120  14.196  1.00 91.95           H  
ATOM   3136  O   ALA A 197      -1.380  15.879  16.012  1.00 91.95           O  
ATOM   3137  N   LYS A 198      -0.487  13.822  16.138  1.00 91.00           N  
ATOM   3138  H   LYS A 198      -0.544  12.871  15.804  1.00 91.00           H  
ATOM   3139  CA  LYS A 198       0.552  14.171  17.125  1.00 91.00           C  
ATOM   3140  HA  LYS A 198       0.077  14.574  18.019  1.00 91.00           H  
ATOM   3141  C   LYS A 198       1.483  15.266  16.601  1.00 91.00           C  
ATOM   3142  CB  LYS A 198       1.366  12.920  17.506  1.00 91.00           C  
ATOM   3143  HB2 LYS A 198       1.678  12.398  16.601  1.00 91.00           H  
ATOM   3144  HB3 LYS A 198       2.261  13.236  18.041  1.00 91.00           H  
ATOM   3145  O   LYS A 198       1.812  16.196  17.332  1.00 91.00           O  
ATOM   3146  CG  LYS A 198       0.588  11.955  18.413  1.00 91.00           C  
ATOM   3147  HG2 LYS A 198      -0.324  11.635  17.909  1.00 91.00           H  
ATOM   3148  HG3 LYS A 198       0.319  12.473  19.334  1.00 91.00           H  
ATOM   3149  CD  LYS A 198       1.414  10.707  18.753  1.00 91.00           C  
ATOM   3150  HD2 LYS A 198       1.596  10.141  17.840  1.00 91.00           H  
ATOM   3151  HD3 LYS A 198       2.369  11.009  19.185  1.00 91.00           H  
ATOM   3152  CE  LYS A 198       0.656   9.835  19.762  1.00 91.00           C  
ATOM   3153  HE2 LYS A 198       0.507  10.404  20.680  1.00 91.00           H  
ATOM   3154  HE3 LYS A 198      -0.330   9.597  19.364  1.00 91.00           H  
ATOM   3155  NZ  LYS A 198       1.376   8.580  20.079  1.00 91.00           N  
ATOM   3156  HZ1 LYS A 198       0.981   8.166  20.911  1.00 91.00           H  
ATOM   3157  HZ2 LYS A 198       2.346   8.724  20.319  1.00 91.00           H  
ATOM   3158  HZ3 LYS A 198       1.312   7.877  19.357  1.00 91.00           H  
ATOM   3159  N   GLY A 199       1.881  15.187  15.328  1.00 88.69           N  
ATOM   3160  H   GLY A 199       1.577  14.390  14.786  1.00 88.69           H  
ATOM   3161  CA  GLY A 199       2.693  16.215  14.675  1.00 88.69           C  
ATOM   3162  HA2 GLY A 199       3.640  16.321  15.204  1.00 88.69           H  
ATOM   3163  HA3 GLY A 199       2.890  15.902  13.649  1.00 88.69           H  
ATOM   3164  C   GLY A 199       2.006  17.583  14.628  1.00 88.69           C  
ATOM   3165  O   GLY A 199       2.648  18.595  14.901  1.00 88.69           O  
ATOM   3166  N   LEU A 200       0.703  17.616  14.339  1.00 89.29           N  
ATOM   3167  H   LEU A 200       0.245  16.747  14.105  1.00 89.29           H  
ATOM   3168  CA  LEU A 200      -0.103  18.841  14.332  1.00 89.29           C  
ATOM   3169  HA  LEU A 200       0.416  19.606  13.753  1.00 89.29           H  
ATOM   3170  C   LEU A 200      -0.286  19.419  15.740  1.00 89.29           C  
ATOM   3171  CB  LEU A 200      -1.462  18.544  13.675  1.00 89.29           C  
ATOM   3172  HB2 LEU A 200      -2.130  19.388  13.845  1.00 89.29           H  
ATOM   3173  HB3 LEU A 200      -1.902  17.676  14.167  1.00 89.29           H  
ATOM   3174  O   LEU A 200      -0.124  20.621  15.925  1.00 89.29           O  
ATOM   3175  CG  LEU A 200      -1.374  18.279  12.162  1.00 89.29           C  
ATOM   3176  HG  LEU A 200      -0.564  17.584  11.941  1.00 89.29           H  
ATOM   3177  CD1 LEU A 200      -2.683  17.659  11.681  1.00 89.29           C  
ATOM   3178 HD11 LEU A 200      -2.649  17.494  10.604  1.00 89.29           H  
ATOM   3179 HD12 LEU A 200      -3.506  18.329  11.930  1.00 89.29           H  
ATOM   3180 HD13 LEU A 200      -2.837  16.701  12.176  1.00 89.29           H  
ATOM   3181  CD2 LEU A 200      -1.128  19.570  11.376  1.00 89.29           C  
ATOM   3182 HD21 LEU A 200      -0.159  19.992  11.645  1.00 89.29           H  
ATOM   3183 HD22 LEU A 200      -1.128  19.358  10.307  1.00 89.29           H  
ATOM   3184 HD23 LEU A 200      -1.905  20.300  11.601  1.00 89.29           H  
ATOM   3185  N   ILE A 201      -0.550  18.576  16.740  1.00 88.68           N  
ATOM   3186  H   ILE A 201      -0.708  17.604  16.514  1.00 88.68           H  
ATOM   3187  CA  ILE A 201      -0.679  18.991  18.146  1.00 88.68           C  
ATOM   3188  HA  ILE A 201      -1.430  19.779  18.213  1.00 88.68           H  
ATOM   3189  C   ILE A 201       0.639  19.591  18.664  1.00 88.68           C  
ATOM   3190  CB  ILE A 201      -1.164  17.791  18.993  1.00 88.68           C  
ATOM   3191  HB  ILE A 201      -0.528  16.934  18.769  1.00 88.68           H  
ATOM   3192  O   ILE A 201       0.635  20.664  19.268  1.00 88.68           O  
ATOM   3193  CG1 ILE A 201      -2.626  17.430  18.652  1.00 88.68           C  
ATOM   3194 HG12 ILE A 201      -3.301  18.146  19.121  1.00 88.68           H  
ATOM   3195 HG13 ILE A 201      -2.786  17.486  17.575  1.00 88.68           H  
ATOM   3196  CG2 ILE A 201      -1.056  18.085  20.495  1.00 88.68           C  
ATOM   3197 HG21 ILE A 201      -0.003  18.138  20.772  1.00 88.68           H  
ATOM   3198 HG22 ILE A 201      -1.497  17.287  21.092  1.00 88.68           H  
ATOM   3199 HG23 ILE A 201      -1.557  19.022  20.737  1.00 88.68           H  
ATOM   3200  CD1 ILE A 201      -3.004  16.012  19.098  1.00 88.68           C  
ATOM   3201 HD11 ILE A 201      -4.036  15.809  18.815  1.00 88.68           H  
ATOM   3202 HD12 ILE A 201      -2.907  15.897  20.178  1.00 88.68           H  
ATOM   3203 HD13 ILE A 201      -2.351  15.292  18.604  1.00 88.68           H  
ATOM   3204  N   ASN A 202       1.778  18.950  18.375  1.00 87.91           N  
ATOM   3205  H   ASN A 202       1.721  18.052  17.915  1.00 87.91           H  
ATOM   3206  CA  ASN A 202       3.101  19.489  18.708  1.00 87.91           C  
ATOM   3207  HA  ASN A 202       3.146  19.715  19.774  1.00 87.91           H  
ATOM   3208  C   ASN A 202       3.372  20.807  17.976  1.00 87.91           C  
ATOM   3209  CB  ASN A 202       4.186  18.455  18.374  1.00 87.91           C  
ATOM   3210  HB2 ASN A 202       4.071  18.127  17.341  1.00 87.91           H  
ATOM   3211  HB3 ASN A 202       5.163  18.930  18.473  1.00 87.91           H  
ATOM   3212  O   ASN A 202       3.800  21.775  18.595  1.00 87.91           O  
ATOM   3213  CG  ASN A 202       4.181  17.244  19.285  1.00 87.91           C  
ATOM   3214  ND2 ASN A 202       4.896  16.207  18.917  1.00 87.91           N  
ATOM   3215 HD21 ASN A 202       4.900  15.414  19.542  1.00 87.91           H  
ATOM   3216 HD22 ASN A 202       5.473  16.276  18.091  1.00 87.91           H  
ATOM   3217  OD1 ASN A 202       3.578  17.203  20.346  1.00 87.91           O  
ATOM   3218  N   GLY A 203       3.054  20.876  16.681  1.00 85.25           N  
ATOM   3219  H   GLY A 203       2.710  20.048  16.215  1.00 85.25           H  
ATOM   3220  CA  GLY A 203       3.213  22.101  15.905  1.00 85.25           C  
ATOM   3221  HA2 GLY A 203       4.259  22.405  15.949  1.00 85.25           H  
ATOM   3222  HA3 GLY A 203       2.928  21.912  14.870  1.00 85.25           H  
ATOM   3223  C   GLY A 203       2.371  23.261  16.437  1.00 85.25           C  
ATOM   3224  O   GLY A 203       2.854  24.389  16.442  1.00 85.25           O  
ATOM   3225  N   LYS A 204       1.156  22.994  16.936  1.00 83.28           N  
ATOM   3226  H   LYS A 204       0.800  22.052  16.851  1.00 83.28           H  
ATOM   3227  CA  LYS A 204       0.304  24.011  17.570  1.00 83.28           C  
ATOM   3228  HA  LYS A 204       0.197  24.849  16.881  1.00 83.28           H  
ATOM   3229  C   LYS A 204       0.951  24.567  18.836  1.00 83.28           C  
ATOM   3230  CB  LYS A 204      -1.089  23.433  17.883  1.00 83.28           C  
ATOM   3231  HB2 LYS A 204      -1.039  22.773  18.749  1.00 83.28           H  
ATOM   3232  HB3 LYS A 204      -1.450  22.844  17.040  1.00 83.28           H  
ATOM   3233  O   LYS A 204       1.002  25.777  19.014  1.00 83.28           O  
ATOM   3234  CG  LYS A 204      -2.087  24.567  18.154  1.00 83.28           C  
ATOM   3235  HG2 LYS A 204      -1.830  25.065  19.089  1.00 83.28           H  
ATOM   3236  HG3 LYS A 204      -2.024  25.292  17.343  1.00 83.28           H  
ATOM   3237  CD  LYS A 204      -3.529  24.053  18.230  1.00 83.28           C  
ATOM   3238  HD2 LYS A 204      -3.772  23.548  17.296  1.00 83.28           H  
ATOM   3239  HD3 LYS A 204      -3.636  23.359  19.063  1.00 83.28           H  
ATOM   3240  CE  LYS A 204      -4.460  25.256  18.418  1.00 83.28           C  
ATOM   3241  HE2 LYS A 204      -4.174  26.020  17.695  1.00 83.28           H  
ATOM   3242  HE3 LYS A 204      -4.315  25.671  19.415  1.00 83.28           H  
ATOM   3243  NZ  LYS A 204      -5.880  24.904  18.189  1.00 83.28           N  
ATOM   3244  HZ1 LYS A 204      -6.461  25.713  18.353  1.00 83.28           H  
ATOM   3245  HZ2 LYS A 204      -6.000  24.671  17.213  1.00 83.28           H  
ATOM   3246  HZ3 LYS A 204      -6.185  24.142  18.778  1.00 83.28           H  
ATOM   3247  N   LYS A 205       1.490  23.683  19.684  1.00 82.76           N  
ATOM   3248  H   LYS A 205       1.406  22.704  19.451  1.00 82.76           H  
ATOM   3249  CA  LYS A 205       2.213  24.061  20.907  1.00 82.76           C  
ATOM   3250  HA  LYS A 205       1.569  24.692  21.519  1.00 82.76           H  
ATOM   3251  C   LYS A 205       3.461  24.899  20.607  1.00 82.76           C  
ATOM   3252  CB  LYS A 205       2.555  22.780  21.685  1.00 82.76           C  
ATOM   3253  HB2 LYS A 205       3.217  22.155  21.086  1.00 82.76           H  
ATOM   3254  HB3 LYS A 205       1.635  22.227  21.872  1.00 82.76           H  
ATOM   3255  O   LYS A 205       3.770  25.820  21.348  1.00 82.76           O  
ATOM   3256  CG  LYS A 205       3.235  23.079  23.028  1.00 82.76           C  
ATOM   3257  HG2 LYS A 205       4.175  23.603  22.856  1.00 82.76           H  
ATOM   3258  HG3 LYS A 205       2.583  23.708  23.633  1.00 82.76           H  
ATOM   3259  CD  LYS A 205       3.537  21.782  23.784  1.00 82.76           C  
ATOM   3260  HD2 LYS A 205       4.157  21.137  23.161  1.00 82.76           H  
ATOM   3261  HD3 LYS A 205       2.598  21.275  24.008  1.00 82.76           H  
ATOM   3262  CE  LYS A 205       4.270  22.102  25.090  1.00 82.76           C  
ATOM   3263  HE2 LYS A 205       3.643  22.764  25.687  1.00 82.76           H  
ATOM   3264  HE3 LYS A 205       5.187  22.641  24.852  1.00 82.76           H  
ATOM   3265  NZ  LYS A 205       4.582  20.867  25.851  1.00 82.76           N  
ATOM   3266  HZ1 LYS A 205       5.035  21.097  26.724  1.00 82.76           H  
ATOM   3267  HZ2 LYS A 205       3.735  20.355  26.055  1.00 82.76           H  
ATOM   3268  HZ3 LYS A 205       5.198  20.270  25.319  1.00 82.76           H  
ATOM   3269  N   GLU A 206       4.155  24.588  19.516  1.00 85.46           N  
ATOM   3270  H   GLU A 206       3.880  23.758  19.011  1.00 85.46           H  
ATOM   3271  CA  GLU A 206       5.365  25.285  19.061  1.00 85.46           C  
ATOM   3272  HA  GLU A 206       5.949  25.602  19.925  1.00 85.46           H  
ATOM   3273  C   GLU A 206       5.075  26.561  18.242  1.00 85.46           C  
ATOM   3274  CB  GLU A 206       6.210  24.297  18.239  1.00 85.46           C  
ATOM   3275  HB2 GLU A 206       7.036  24.825  17.763  1.00 85.46           H  
ATOM   3276  HB3 GLU A 206       5.575  23.886  17.455  1.00 85.46           H  
ATOM   3277  O   GLU A 206       6.008  27.201  17.763  1.00 85.46           O  
ATOM   3278  CG  GLU A 206       6.806  23.149  19.077  1.00 85.46           C  
ATOM   3279  HG2 GLU A 206       6.039  22.732  19.730  1.00 85.46           H  
ATOM   3280  HG3 GLU A 206       7.593  23.555  19.713  1.00 85.46           H  
ATOM   3281  CD  GLU A 206       7.379  22.015  18.207  1.00 85.46           C  
ATOM   3282  OE1 GLU A 206       7.743  20.959  18.764  1.00 85.46           O  
ATOM   3283  OE2 GLU A 206       7.412  22.144  16.957  1.00 85.46           O  
ATOM   3284  N   GLY A 207       3.806  26.928  18.024  1.00 79.32           N  
ATOM   3285  H   GLY A 207       3.064  26.400  18.461  1.00 79.32           H  
ATOM   3286  CA  GLY A 207       3.437  28.106  17.228  1.00 79.32           C  
ATOM   3287  HA2 GLY A 207       3.956  28.980  17.621  1.00 79.32           H  
ATOM   3288  HA3 GLY A 207       2.364  28.269  17.327  1.00 79.32           H  
ATOM   3289  C   GLY A 207       3.763  27.989  15.730  1.00 79.32           C  
ATOM   3290  O   GLY A 207       3.956  28.998  15.049  1.00 79.32           O  
ATOM   3291  N   LYS A 208       3.853  26.768  15.184  1.00 79.89           N  
ATOM   3292  H   LYS A 208       3.645  25.978  15.778  1.00 79.89           H  
ATOM   3293  CA  LYS A 208       4.186  26.545  13.768  1.00 79.89           C  
ATOM   3294  HA  LYS A 208       5.068  27.148  13.553  1.00 79.89           H  
ATOM   3295  C   LYS A 208       3.070  27.042  12.842  1.00 79.89           C  
ATOM   3296  CB  LYS A 208       4.536  25.069  13.500  1.00 79.89           C  
ATOM   3297  HB2 LYS A 208       3.781  24.421  13.945  1.00 79.89           H  
ATOM   3298  HB3 LYS A 208       4.542  24.898  12.424  1.00 79.89           H  
ATOM   3299  O   LYS A 208       1.894  26.723  13.011  1.00 79.89           O  
ATOM   3300  CG  LYS A 208       5.928  24.724  14.053  1.00 79.89           C  
ATOM   3301  HG2 LYS A 208       5.944  24.903  15.129  1.00 79.89           H  
ATOM   3302  HG3 LYS A 208       6.655  25.388  13.585  1.00 79.89           H  
ATOM   3303  CD  LYS A 208       6.350  23.270  13.790  1.00 79.89           C  
ATOM   3304  HD2 LYS A 208       5.754  22.608  14.418  1.00 79.89           H  
ATOM   3305  HD3 LYS A 208       6.199  23.013  12.741  1.00 79.89           H  
ATOM   3306  CE  LYS A 208       7.836  23.130  14.149  1.00 79.89           C  
ATOM   3307  HE2 LYS A 208       8.444  23.524  13.334  1.00 79.89           H  
ATOM   3308  HE3 LYS A 208       8.025  23.744  15.029  1.00 79.89           H  
ATOM   3309  NZ  LYS A 208       8.231  21.744  14.483  1.00 79.89           N  
ATOM   3310  HZ1 LYS A 208       9.228  21.692  14.634  1.00 79.89           H  
ATOM   3311  HZ2 LYS A 208       7.843  21.559  15.397  1.00 79.89           H  
ATOM   3312  HZ3 LYS A 208       7.921  21.057  13.812  1.00 79.89           H  
ATOM   3313  N   ARG A 209       3.453  27.774  11.788  1.00 60.43           N  
ATOM   3314  H   ARG A 209       4.433  28.011  11.726  1.00 60.43           H  
ATOM   3315  CA  ARG A 209       2.522  28.262  10.753  1.00 60.43           C  
ATOM   3316  HA  ARG A 209       1.731  28.813  11.261  1.00 60.43           H  
ATOM   3317  C   ARG A 209       1.855  27.102  10.004  1.00 60.43           C  
ATOM   3318  CB  ARG A 209       3.230  29.207   9.765  1.00 60.43           C  
ATOM   3319  HB2 ARG A 209       2.552  29.405   8.935  1.00 60.43           H  
ATOM   3320  HB3 ARG A 209       4.118  28.715   9.367  1.00 60.43           H  
ATOM   3321  O   ARG A 209       2.501  26.113   9.665  1.00 60.43           O  
ATOM   3322  CG  ARG A 209       3.622  30.555  10.390  1.00 60.43           C  
ATOM   3323  HG2 ARG A 209       4.359  30.391  11.176  1.00 60.43           H  
ATOM   3324  HG3 ARG A 209       2.741  31.026  10.824  1.00 60.43           H  
ATOM   3325  CD  ARG A 209       4.216  31.485   9.321  1.00 60.43           C  
ATOM   3326  HD2 ARG A 209       3.455  31.689   8.568  1.00 60.43           H  
ATOM   3327  HD3 ARG A 209       5.055  30.976   8.846  1.00 60.43           H  
ATOM   3328  NE  ARG A 209       4.685  32.757   9.901  1.00 60.43           N  
ATOM   3329  HE  ARG A 209       4.458  32.930  10.870  1.00 60.43           H  
ATOM   3330  NH1 ARG A 209       5.725  33.603   8.030  1.00 60.43           N  
ATOM   3331 HH11 ARG A 209       5.421  32.802   7.495  1.00 60.43           H  
ATOM   3332 HH12 ARG A 209       6.240  34.353   7.590  1.00 60.43           H  
ATOM   3333  NH2 ARG A 209       5.760  34.768   9.928  1.00 60.43           N  
ATOM   3334 HH21 ARG A 209       6.283  35.496   9.463  1.00 60.43           H  
ATOM   3335 HH22 ARG A 209       5.520  34.896  10.901  1.00 60.43           H  
ATOM   3336  CZ  ARG A 209       5.384  33.699   9.286  1.00 60.43           C  
ATOM   3337  N   GLY A 210       0.570  27.266   9.683  1.00 64.50           N  
ATOM   3338  H   GLY A 210       0.107  28.100  10.014  1.00 64.50           H  
ATOM   3339  CA  GLY A 210      -0.208  26.322   8.869  1.00 64.50           C  
ATOM   3340  HA2 GLY A 210      -0.975  26.882   8.335  1.00 64.50           H  
ATOM   3341  HA3 GLY A 210       0.446  25.857   8.132  1.00 64.50           H  
ATOM   3342  C   GLY A 210      -0.907  25.200   9.645  1.00 64.50           C  
ATOM   3343  O   GLY A 210      -1.598  24.392   9.027  1.00 64.50           O  
ATOM   3344  N   VAL A 211      -0.769  25.157  10.975  1.00 70.77           N  
ATOM   3345  H   VAL A 211      -0.161  25.824  11.428  1.00 70.77           H  
ATOM   3346  CA  VAL A 211      -1.463  24.180  11.834  1.00 70.77           C  
ATOM   3347  HA  VAL A 211      -1.388  23.196  11.372  1.00 70.77           H  
ATOM   3348  C   VAL A 211      -2.960  24.486  11.958  1.00 70.77           C  
ATOM   3349  CB  VAL A 211      -0.785  24.099  13.212  1.00 70.77           C  
ATOM   3350  HB  VAL A 211      -0.810  25.079  13.690  1.00 70.77           H  
ATOM   3351  O   VAL A 211      -3.753  23.556  12.039  1.00 70.77           O  
ATOM   3352  CG1 VAL A 211      -1.478  23.080  14.118  1.00 70.77           C  
ATOM   3353 HG11 VAL A 211      -1.610  22.130  13.599  1.00 70.77           H  
ATOM   3354 HG12 VAL A 211      -2.448  23.460  14.438  1.00 70.77           H  
ATOM   3355 HG13 VAL A 211      -0.859  22.918  15.000  1.00 70.77           H  
ATOM   3356  CG2 VAL A 211       0.678  23.651  13.069  1.00 70.77           C  
ATOM   3357 HG21 VAL A 211       1.224  24.310  12.394  1.00 70.77           H  
ATOM   3358 HG22 VAL A 211       0.723  22.630  12.690  1.00 70.77           H  
ATOM   3359 HG23 VAL A 211       1.163  23.703  14.043  1.00 70.77           H  
ATOM   3360  N   ASP A 212      -3.351  25.758  11.852  1.00 71.24           N  
ATOM   3361  H   ASP A 212      -2.647  26.478  11.925  1.00 71.24           H  
ATOM   3362  CA  ASP A 212      -4.752  26.206  11.815  1.00 71.24           C  
ATOM   3363  HA  ASP A 212      -5.391  25.390  12.154  1.00 71.24           H  
ATOM   3364  C   ASP A 212      -5.221  26.555  10.386  1.00 71.24           C  
ATOM   3365  CB  ASP A 212      -4.955  27.362  12.807  1.00 71.24           C  
ATOM   3366  HB2 ASP A 212      -6.002  27.664  12.795  1.00 71.24           H  
ATOM   3367  HB3 ASP A 212      -4.353  28.211  12.484  1.00 71.24           H  
ATOM   3368  O   ASP A 212      -6.177  27.299  10.187  1.00 71.24           O  
ATOM   3369  CG  ASP A 212      -4.585  26.979  14.247  1.00 71.24           C  
ATOM   3370  OD1 ASP A 212      -5.118  25.971  14.774  1.00 71.24           O  
ATOM   3371  OD2 ASP A 212      -3.722  27.678  14.816  1.00 71.24           O  
ATOM   3372  N   ALA A 213      -4.533  26.049   9.354  1.00 71.27           N  
ATOM   3373  H   ALA A 213      -3.790  25.392   9.543  1.00 71.27           H  
ATOM   3374  CA  ALA A 213      -4.925  26.310   7.970  1.00 71.27           C  
ATOM   3375  HA  ALA A 213      -4.987  27.389   7.834  1.00 71.27           H  
ATOM   3376  C   ALA A 213      -6.308  25.714   7.663  1.00 71.27           C  
ATOM   3377  CB  ALA A 213      -3.856  25.763   7.016  1.00 71.27           C  
ATOM   3378  HB1 ALA A 213      -2.903  26.255   7.212  1.00 71.27           H  
ATOM   3379  HB2 ALA A 213      -4.152  25.959   5.986  1.00 71.27           H  
ATOM   3380  HB3 ALA A 213      -3.746  24.689   7.162  1.00 71.27           H  
ATOM   3381  O   ALA A 213      -6.562  24.542   7.940  1.00 71.27           O  
ATOM   3382  N   ASN A 214      -7.170  26.490   7.003  1.00 73.54           N  
ATOM   3383  H   ASN A 214      -6.939  27.463   6.863  1.00 73.54           H  
ATOM   3384  CA  ASN A 214      -8.469  26.001   6.552  1.00 73.54           C  
ATOM   3385  HA  ASN A 214      -8.966  25.523   7.397  1.00 73.54           H  
ATOM   3386  C   ASN A 214      -8.290  24.938   5.464  1.00 73.54           C  
ATOM   3387  CB  ASN A 214      -9.340  27.177   6.074  1.00 73.54           C  
ATOM   3388  HB2 ASN A 214      -8.754  27.837   5.435  1.00 73.54           H  
ATOM   3389  HB3 ASN A 214     -10.175  26.791   5.490  1.00 73.54           H  
ATOM   3390  O   ASN A 214      -7.859  25.217   4.344  1.00 73.54           O  
ATOM   3391  CG  ASN A 214      -9.933  27.964   7.229  1.00 73.54           C  
ATOM   3392  ND2 ASN A 214     -10.154  29.247   7.068  1.00 73.54           N  
ATOM   3393 HD21 ASN A 214     -10.531  29.728   7.872  1.00 73.54           H  
ATOM   3394 HD22 ASN A 214      -9.949  29.724   6.202  1.00 73.54           H  
ATOM   3395  OD1 ASN A 214     -10.229  27.426   8.278  1.00 73.54           O  
ATOM   3396  N   VAL A 215      -8.650  23.703   5.790  1.00 74.64           N  
ATOM   3397  H   VAL A 215      -8.950  23.544   6.741  1.00 74.64           H  
ATOM   3398  CA  VAL A 215      -8.694  22.574   4.867  1.00 74.64           C  
ATOM   3399  HA  VAL A 215      -8.338  22.918   3.896  1.00 74.64           H  
ATOM   3400  C   VAL A 215     -10.124  22.100   4.673  1.00 74.64           C  
ATOM   3401  CB  VAL A 215      -7.776  21.415   5.293  1.00 74.64           C  
ATOM   3402  HB  VAL A 215      -7.855  20.640   4.532  1.00 74.64           H  
ATOM   3403  O   VAL A 215     -10.973  22.176   5.557  1.00 74.64           O  
ATOM   3404  CG1 VAL A 215      -6.308  21.852   5.342  1.00 74.64           C  
ATOM   3405 HG11 VAL A 215      -6.171  22.605   6.118  1.00 74.64           H  
ATOM   3406 HG12 VAL A 215      -5.669  20.998   5.566  1.00 74.64           H  
ATOM   3407 HG13 VAL A 215      -6.016  22.287   4.386  1.00 74.64           H  
ATOM   3408  CG2 VAL A 215      -8.140  20.775   6.632  1.00 74.64           C  
ATOM   3409 HG21 VAL A 215      -7.544  19.876   6.790  1.00 74.64           H  
ATOM   3410 HG22 VAL A 215      -7.926  21.486   7.430  1.00 74.64           H  
ATOM   3411 HG23 VAL A 215      -9.197  20.513   6.672  1.00 74.64           H  
ATOM   3412  N   LYS A 216     -10.395  21.552   3.490  1.00 69.83           N  
ATOM   3413  H   LYS A 216      -9.676  21.569   2.780  1.00 69.83           H  
ATOM   3414  CA  LYS A 216     -11.687  20.938   3.193  1.00 69.83           C  
ATOM   3415  HA  LYS A 216     -12.465  21.631   3.515  1.00 69.83           H  
ATOM   3416  C   LYS A 216     -11.867  19.643   3.994  1.00 69.83           C  
ATOM   3417  CB  LYS A 216     -11.812  20.749   1.677  1.00 69.83           C  
ATOM   3418  HB2 LYS A 216     -11.138  19.960   1.343  1.00 69.83           H  
ATOM   3419  HB3 LYS A 216     -11.526  21.682   1.192  1.00 69.83           H  
ATOM   3420  O   LYS A 216     -11.066  18.711   3.860  1.00 69.83           O  
ATOM   3421  CG  LYS A 216     -13.251  20.412   1.272  1.00 69.83           C  
ATOM   3422  HG2 LYS A 216     -13.926  21.140   1.723  1.00 69.83           H  
ATOM   3423  HG3 LYS A 216     -13.510  19.417   1.632  1.00 69.83           H  
ATOM   3424  CD  LYS A 216     -13.410  20.461  -0.252  1.00 69.83           C  
ATOM   3425  HD2 LYS A 216     -13.081  21.439  -0.603  1.00 69.83           H  
ATOM   3426  HD3 LYS A 216     -12.801  19.685  -0.716  1.00 69.83           H  
ATOM   3427  CE  LYS A 216     -14.887  20.266  -0.606  1.00 69.83           C  
ATOM   3428  HE2 LYS A 216     -15.470  20.912   0.050  1.00 69.83           H  
ATOM   3429  HE3 LYS A 216     -15.177  19.237  -0.396  1.00 69.83           H  
ATOM   3430  NZ  LYS A 216     -15.172  20.633  -2.017  1.00 69.83           N  
ATOM   3431  HZ1 LYS A 216     -16.160  20.555  -2.209  1.00 69.83           H  
ATOM   3432  HZ2 LYS A 216     -14.644  20.079  -2.675  1.00 69.83           H  
ATOM   3433  HZ3 LYS A 216     -14.943  21.607  -2.160  1.00 69.83           H  
ATOM   3434  N   LEU A 217     -12.937  19.585   4.775  1.00 71.80           N  
ATOM   3435  H   LEU A 217     -13.528  20.404   4.807  1.00 71.80           H  
ATOM   3436  CA  LEU A 217     -13.436  18.418   5.493  1.00 71.80           C  
ATOM   3437  HA  LEU A 217     -12.614  17.727   5.686  1.00 71.80           H  
ATOM   3438  C   LEU A 217     -14.479  17.663   4.646  1.00 71.80           C  
ATOM   3439  CB  LEU A 217     -14.017  18.879   6.846  1.00 71.80           C  
ATOM   3440  HB2 LEU A 217     -14.421  18.013   7.370  1.00 71.80           H  
ATOM   3441  HB3 LEU A 217     -14.844  19.557   6.639  1.00 71.80           H  
ATOM   3442  O   LEU A 217     -14.751  17.988   3.483  1.00 71.80           O  
ATOM   3443  CG  LEU A 217     -13.049  19.601   7.803  1.00 71.80           C  
ATOM   3444  HG  LEU A 217     -12.703  20.525   7.339  1.00 71.80           H  
ATOM   3445  CD1 LEU A 217     -13.790  19.932   9.097  1.00 71.80           C  
ATOM   3446 HD11 LEU A 217     -13.098  20.331   9.838  1.00 71.80           H  
ATOM   3447 HD12 LEU A 217     -14.253  19.042   9.522  1.00 71.80           H  
ATOM   3448 HD13 LEU A 217     -14.555  20.684   8.904  1.00 71.80           H  
ATOM   3449  CD2 LEU A 217     -11.833  18.742   8.145  1.00 71.80           C  
ATOM   3450 HD21 LEU A 217     -11.241  18.566   7.247  1.00 71.80           H  
ATOM   3451 HD22 LEU A 217     -12.151  17.800   8.591  1.00 71.80           H  
ATOM   3452 HD23 LEU A 217     -11.209  19.280   8.858  1.00 71.80           H  
ATOM   3453  N   ARG A 218     -15.045  16.584   5.201  1.00 60.12           N  
ATOM   3454  H   ARG A 218     -14.840  16.400   6.173  1.00 60.12           H  
ATOM   3455  CA  ARG A 218     -16.160  15.871   4.556  1.00 60.12           C  
ATOM   3456  HA  ARG A 218     -15.909  15.746   3.502  1.00 60.12           H  
ATOM   3457  C   ARG A 218     -17.441  16.712   4.574  1.00 60.12           C  
ATOM   3458  CB  ARG A 218     -16.366  14.488   5.183  1.00 60.12           C  
ATOM   3459  HB2 ARG A 218     -17.268  14.049   4.758  1.00 60.12           H  
ATOM   3460  HB3 ARG A 218     -16.504  14.582   6.260  1.00 60.12           H  
ATOM   3461  O   ARG A 218     -17.567  17.637   5.356  1.00 60.12           O  
ATOM   3462  CG  ARG A 218     -15.178  13.565   4.878  1.00 60.12           C  
ATOM   3463  HG2 ARG A 218     -14.862  13.699   3.844  1.00 60.12           H  
ATOM   3464  HG3 ARG A 218     -14.347  13.818   5.537  1.00 60.12           H  
ATOM   3465  CD  ARG A 218     -15.572  12.100   5.074  1.00 60.12           C  
ATOM   3466  HD2 ARG A 218     -15.979  11.981   6.078  1.00 60.12           H  
ATOM   3467  HD3 ARG A 218     -16.353  11.856   4.354  1.00 60.12           H  
ATOM   3468  NE  ARG A 218     -14.414  11.201   4.876  1.00 60.12           N  
ATOM   3469  HE  ARG A 218     -13.504  11.625   4.764  1.00 60.12           H  
ATOM   3470  NH1 ARG A 218     -15.547   9.207   4.885  1.00 60.12           N  
ATOM   3471 HH11 ARG A 218     -15.520   8.198   4.895  1.00 60.12           H  
ATOM   3472 HH12 ARG A 218     -16.425   9.705   4.841  1.00 60.12           H  
ATOM   3473  NH2 ARG A 218     -13.303   9.225   4.842  1.00 60.12           N  
ATOM   3474 HH21 ARG A 218     -13.239   8.231   5.013  1.00 60.12           H  
ATOM   3475 HH22 ARG A 218     -12.405   9.685   4.875  1.00 60.12           H  
ATOM   3476  CZ  ARG A 218     -14.426   9.882   4.851  1.00 60.12           C  
ATOM   3477  N   ALA A 219     -18.375  16.379   3.680  1.00 60.70           N  
ATOM   3478  H   ALA A 219     -18.209  15.573   3.094  1.00 60.70           H  
ATOM   3479  CA  ALA A 219     -19.624  17.122   3.458  1.00 60.70           C  
ATOM   3480  HA  ALA A 219     -20.144  16.619   2.642  1.00 60.70           H  
ATOM   3481  C   ALA A 219     -19.443  18.572   2.963  1.00 60.70           C  
ATOM   3482  CB  ALA A 219     -20.541  16.988   4.682  1.00 60.70           C  
ATOM   3483  HB1 ALA A 219     -20.649  15.942   4.970  1.00 60.70           H  
ATOM   3484  HB2 ALA A 219     -20.143  17.557   5.522  1.00 60.70           H  
ATOM   3485  HB3 ALA A 219     -21.527  17.388   4.446  1.00 60.70           H  
ATOM   3486  O   ALA A 219     -20.390  19.343   2.954  1.00 60.70           O  
ATOM   3487  N   GLY A 220     -18.245  18.930   2.488  1.00 63.38           N  
ATOM   3488  H   GLY A 220     -17.454  18.325   2.659  1.00 63.38           H  
ATOM   3489  CA  GLY A 220     -17.992  20.246   1.899  1.00 63.38           C  
ATOM   3490  HA2 GLY A 220     -18.870  20.569   1.339  1.00 63.38           H  
ATOM   3491  HA3 GLY A 220     -17.149  20.172   1.211  1.00 63.38           H  
ATOM   3492  C   GLY A 220     -17.668  21.342   2.911  1.00 63.38           C  
ATOM   3493  O   GLY A 220     -17.377  22.451   2.480  1.00 63.38           O  
ATOM   3494  N   THR A 221     -17.644  21.030   4.209  1.00 72.68           N  
ATOM   3495  H   THR A 221     -17.877  20.094   4.511  1.00 72.68           H  
ATOM   3496  CA  THR A 221     -17.253  21.975   5.257  1.00 72.68           C  
ATOM   3497  HA  THR A 221     -17.734  22.932   5.052  1.00 72.68           H  
ATOM   3498  C   THR A 221     -15.744  22.224   5.254  1.00 72.68           C  
ATOM   3499  CB  THR A 221     -17.741  21.510   6.640  1.00 72.68           C  
ATOM   3500  HB  THR A 221     -17.428  22.234   7.392  1.00 72.68           H  
ATOM   3501  O   THR A 221     -14.963  21.460   4.677  1.00 72.68           O  
ATOM   3502  CG2 THR A 221     -19.263  21.376   6.693  1.00 72.68           C  
ATOM   3503 HG21 THR A 221     -19.577  21.146   7.711  1.00 72.68           H  
ATOM   3504 HG22 THR A 221     -19.607  20.587   6.024  1.00 72.68           H  
ATOM   3505 HG23 THR A 221     -19.724  22.319   6.399  1.00 72.68           H  
ATOM   3506  OG1 THR A 221     -17.224  20.246   6.975  1.00 72.68           O  
ATOM   3507  HG1 THR A 221     -17.570  20.042   7.847  1.00 72.68           H  
ATOM   3508  N   THR A 222     -15.319  23.314   5.885  1.00 77.82           N  
ATOM   3509  H   THR A 222     -15.992  23.932   6.315  1.00 77.82           H  
ATOM   3510  CA  THR A 222     -13.911  23.641   6.135  1.00 77.82           C  
ATOM   3511  HA  THR A 222     -13.271  22.951   5.584  1.00 77.82           H  
ATOM   3512  C   THR A 222     -13.598  23.482   7.614  1.00 77.82           C  
ATOM   3513  CB  THR A 222     -13.567  25.065   5.679  1.00 77.82           C  
ATOM   3514  HB  THR A 222     -12.565  25.325   6.019  1.00 77.82           H  
ATOM   3515  O   THR A 222     -14.460  23.711   8.454  1.00 77.82           O  
ATOM   3516  CG2 THR A 222     -13.615  25.179   4.154  1.00 77.82           C  
ATOM   3517 HG21 THR A 222     -13.338  26.193   3.864  1.00 77.82           H  
ATOM   3518 HG22 THR A 222     -12.914  24.474   3.708  1.00 77.82           H  
ATOM   3519 HG23 THR A 222     -14.623  24.975   3.794  1.00 77.82           H  
ATOM   3520  OG1 THR A 222     -14.493  25.990   6.195  1.00 77.82           O  
ATOM   3521  HG1 THR A 222     -14.399  26.038   7.149  1.00 77.82           H  
ATOM   3522  N   GLY A 223     -12.366  23.105   7.927  1.00 80.55           N  
ATOM   3523  H   GLY A 223     -11.704  22.912   7.189  1.00 80.55           H  
ATOM   3524  CA  GLY A 223     -11.852  23.071   9.290  1.00 80.55           C  
ATOM   3525  HA2 GLY A 223     -12.311  22.265   9.862  1.00 80.55           H  
ATOM   3526  HA3 GLY A 223     -12.087  24.006   9.800  1.00 80.55           H  
ATOM   3527  C   GLY A 223     -10.343  22.891   9.289  1.00 80.55           C  
ATOM   3528  O   GLY A 223      -9.694  23.033   8.256  1.00 80.55           O  
ATOM   3529  N   SER A 224      -9.773  22.574  10.437  1.00 85.21           N  
ATOM   3530  H   SER A 224     -10.388  22.445  11.228  1.00 85.21           H  
ATOM   3531  CA  SER A 224      -8.336  22.419  10.630  1.00 85.21           C  
ATOM   3532  HA  SER A 224      -7.856  23.243  10.101  1.00 85.21           H  
ATOM   3533  C   SER A 224      -7.795  21.085  10.077  1.00 85.21           C  
ATOM   3534  CB  SER A 224      -8.002  22.573  12.115  1.00 85.21           C  
ATOM   3535  HB2 SER A 224      -6.921  22.569  12.253  1.00 85.21           H  
ATOM   3536  HB3 SER A 224      -8.397  23.519  12.486  1.00 85.21           H  
ATOM   3537  O   SER A 224      -8.527  20.094   9.936  1.00 85.21           O  
ATOM   3538  OG  SER A 224      -8.578  21.501  12.835  1.00 85.21           O  
ATOM   3539  HG  SER A 224      -9.522  21.675  12.864  1.00 85.21           H  
ATOM   3540  N   PRO A 225      -6.480  20.988   9.798  1.00 86.36           N  
ATOM   3541  CA  PRO A 225      -5.834  19.729   9.438  1.00 86.36           C  
ATOM   3542  HA  PRO A 225      -6.292  19.338   8.530  1.00 86.36           H  
ATOM   3543  C   PRO A 225      -5.961  18.672  10.544  1.00 86.36           C  
ATOM   3544  CB  PRO A 225      -4.366  20.088   9.162  1.00 86.36           C  
ATOM   3545  HB2 PRO A 225      -3.969  19.532   8.312  1.00 86.36           H  
ATOM   3546  HB3 PRO A 225      -3.762  19.902  10.050  1.00 86.36           H  
ATOM   3547  O   PRO A 225      -6.030  17.480  10.238  1.00 86.36           O  
ATOM   3548  CG  PRO A 225      -4.385  21.593   8.892  1.00 86.36           C  
ATOM   3549  HG2 PRO A 225      -4.671  21.790   7.858  1.00 86.36           H  
ATOM   3550  HG3 PRO A 225      -3.432  22.065   9.130  1.00 86.36           H  
ATOM   3551  CD  PRO A 225      -5.490  22.046   9.835  1.00 86.36           C  
ATOM   3552  HD2 PRO A 225      -5.881  23.020   9.539  1.00 86.36           H  
ATOM   3553  HD3 PRO A 225      -5.104  22.098  10.853  1.00 86.36           H  
ATOM   3554  N   LEU A 226      -6.032  19.102  11.811  1.00 88.99           N  
ATOM   3555  H   LEU A 226      -6.011  20.097  11.984  1.00 88.99           H  
ATOM   3556  CA  LEU A 226      -6.231  18.216  12.957  1.00 88.99           C  
ATOM   3557  HA  LEU A 226      -5.515  17.397  12.884  1.00 88.99           H  
ATOM   3558  C   LEU A 226      -7.631  17.598  12.932  1.00 88.99           C  
ATOM   3559  CB  LEU A 226      -5.963  18.989  14.260  1.00 88.99           C  
ATOM   3560  HB2 LEU A 226      -6.637  19.845  14.305  1.00 88.99           H  
ATOM   3561  HB3 LEU A 226      -4.941  19.367  14.242  1.00 88.99           H  
ATOM   3562  O   LEU A 226      -7.753  16.381  13.031  1.00 88.99           O  
ATOM   3563  CG  LEU A 226      -6.161  18.148  15.539  1.00 88.99           C  
ATOM   3564  HG  LEU A 226      -7.192  17.797  15.590  1.00 88.99           H  
ATOM   3565  CD1 LEU A 226      -5.227  16.935  15.590  1.00 88.99           C  
ATOM   3566 HD11 LEU A 226      -4.190  17.252  15.480  1.00 88.99           H  
ATOM   3567 HD12 LEU A 226      -5.484  16.226  14.804  1.00 88.99           H  
ATOM   3568 HD13 LEU A 226      -5.344  16.427  16.548  1.00 88.99           H  
ATOM   3569  CD2 LEU A 226      -5.897  19.013  16.770  1.00 88.99           C  
ATOM   3570 HD21 LEU A 226      -4.867  19.369  16.769  1.00 88.99           H  
ATOM   3571 HD22 LEU A 226      -6.075  18.432  17.675  1.00 88.99           H  
ATOM   3572 HD23 LEU A 226      -6.576  19.865  16.773  1.00 88.99           H  
ATOM   3573  N   GLU A 227      -8.677  18.398  12.713  1.00 89.46           N  
ATOM   3574  H   GLU A 227      -8.532  19.396  12.657  1.00 89.46           H  
ATOM   3575  CA  GLU A 227     -10.047  17.889  12.559  1.00 89.46           C  
ATOM   3576  HA  GLU A 227     -10.358  17.380  13.471  1.00 89.46           H  
ATOM   3577  C   GLU A 227     -10.147  16.884  11.413  1.00 89.46           C  
ATOM   3578  CB  GLU A 227     -11.008  19.047  12.282  1.00 89.46           C  
ATOM   3579  HB2 GLU A 227     -11.948  18.656  11.893  1.00 89.46           H  
ATOM   3580  HB3 GLU A 227     -10.567  19.693  11.523  1.00 89.46           H  
ATOM   3581  O   GLU A 227     -10.782  15.837  11.548  1.00 89.46           O  
ATOM   3582  CG  GLU A 227     -11.304  19.819  13.570  1.00 89.46           C  
ATOM   3583  HG2 GLU A 227     -11.938  19.186  14.191  1.00 89.46           H  
ATOM   3584  HG3 GLU A 227     -10.378  20.008  14.113  1.00 89.46           H  
ATOM   3585  CD  GLU A 227     -11.998  21.149  13.289  1.00 89.46           C  
ATOM   3586  OE1 GLU A 227     -12.944  21.481  14.023  1.00 89.46           O  
ATOM   3587  OE2 GLU A 227     -11.535  21.828  12.346  1.00 89.46           O  
ATOM   3588  N   ARG A 228      -9.460  17.147  10.296  1.00 89.07           N  
ATOM   3589  H   ARG A 228      -8.991  18.040  10.238  1.00 89.07           H  
ATOM   3590  CA  ARG A 228      -9.403  16.205   9.175  1.00 89.07           C  
ATOM   3591  HA  ARG A 228     -10.428  15.968   8.892  1.00 89.07           H  
ATOM   3592  C   ARG A 228      -8.732  14.884   9.557  1.00 89.07           C  
ATOM   3593  CB  ARG A 228      -8.687  16.869   7.999  1.00 89.07           C  
ATOM   3594  HB2 ARG A 228      -7.619  16.939   8.206  1.00 89.07           H  
ATOM   3595  HB3 ARG A 228      -9.075  17.878   7.858  1.00 89.07           H  
ATOM   3596  O   ARG A 228      -9.237  13.825   9.181  1.00 89.07           O  
ATOM   3597  CG  ARG A 228      -8.917  16.057   6.723  1.00 89.07           C  
ATOM   3598  HG2 ARG A 228      -9.985  16.022   6.510  1.00 89.07           H  
ATOM   3599  HG3 ARG A 228      -8.540  15.041   6.842  1.00 89.07           H  
ATOM   3600  CD  ARG A 228      -8.194  16.729   5.563  1.00 89.07           C  
ATOM   3601  HD2 ARG A 228      -8.540  17.760   5.499  1.00 89.07           H  
ATOM   3602  HD3 ARG A 228      -7.122  16.724   5.761  1.00 89.07           H  
ATOM   3603  NE  ARG A 228      -8.477  16.028   4.302  1.00 89.07           N  
ATOM   3604  HE  ARG A 228      -8.907  15.117   4.382  1.00 89.07           H  
ATOM   3605  NH1 ARG A 228      -7.661  17.662   2.926  1.00 89.07           N  
ATOM   3606 HH11 ARG A 228      -7.553  18.079   2.012  1.00 89.07           H  
ATOM   3607 HH12 ARG A 228      -7.358  18.153   3.755  1.00 89.07           H  
ATOM   3608  NH2 ARG A 228      -8.719  15.912   2.041  1.00 89.07           N  
ATOM   3609 HH21 ARG A 228      -9.208  15.036   2.154  1.00 89.07           H  
ATOM   3610 HH22 ARG A 228      -8.578  16.326   1.131  1.00 89.07           H  
ATOM   3611  CZ  ARG A 228      -8.282  16.531   3.101  1.00 89.07           C  
ATOM   3612  N   ALA A 229      -7.614  14.936  10.284  1.00 90.81           N  
ATOM   3613  H   ALA A 229      -7.257  15.842  10.555  1.00 90.81           H  
ATOM   3614  CA  ALA A 229      -6.921  13.746  10.772  1.00 90.81           C  
ATOM   3615  HA  ALA A 229      -6.693  13.099   9.925  1.00 90.81           H  
ATOM   3616  C   ALA A 229      -7.813  12.946  11.735  1.00 90.81           C  
ATOM   3617  CB  ALA A 229      -5.596  14.158  11.428  1.00 90.81           C  
ATOM   3618  HB1 ALA A 229      -4.991  14.739  10.731  1.00 90.81           H  
ATOM   3619  HB2 ALA A 229      -5.783  14.760  12.317  1.00 90.81           H  
ATOM   3620  HB3 ALA A 229      -5.040  13.267  11.722  1.00 90.81           H  
ATOM   3621  O   ALA A 229      -7.985  11.740  11.545  1.00 90.81           O  
ATOM   3622  N   MET A 230      -8.462  13.618  12.691  1.00 92.66           N  
ATOM   3623  H   MET A 230      -8.274  14.604  12.802  1.00 92.66           H  
ATOM   3624  CA  MET A 230      -9.354  12.974  13.659  1.00 92.66           C  
ATOM   3625  HA  MET A 230      -8.810  12.143  14.108  1.00 92.66           H  
ATOM   3626  C   MET A 230     -10.589  12.358  12.999  1.00 92.66           C  
ATOM   3627  CB  MET A 230      -9.760  13.946  14.779  1.00 92.66           C  
ATOM   3628  HB2 MET A 230     -10.482  13.442  15.422  1.00 92.66           H  
ATOM   3629  HB3 MET A 230     -10.251  14.820  14.350  1.00 92.66           H  
ATOM   3630  O   MET A 230     -10.943  11.229  13.325  1.00 92.66           O  
ATOM   3631  CG  MET A 230      -8.592  14.413  15.662  1.00 92.66           C  
ATOM   3632  HG2 MET A 230      -9.009  14.854  16.567  1.00 92.66           H  
ATOM   3633  HG3 MET A 230      -8.053  15.204  15.140  1.00 92.66           H  
ATOM   3634  SD  MET A 230      -7.373  13.162  16.158  1.00 92.66           S  
ATOM   3635  CE  MET A 230      -8.426  11.892  16.914  1.00 92.66           C  
ATOM   3636  HE1 MET A 230      -8.976  12.315  17.755  1.00 92.66           H  
ATOM   3637  HE2 MET A 230      -7.803  11.074  17.277  1.00 92.66           H  
ATOM   3638  HE3 MET A 230      -9.137  11.503  16.186  1.00 92.66           H  
ATOM   3639  N   GLN A 231     -11.175  13.007  11.987  1.00 90.80           N  
ATOM   3640  H   GLN A 231     -10.889  13.957  11.798  1.00 90.80           H  
ATOM   3641  CA  GLN A 231     -12.237  12.409  11.171  1.00 90.80           C  
ATOM   3642  HA  GLN A 231     -13.074  12.141  11.816  1.00 90.80           H  
ATOM   3643  C   GLN A 231     -11.783  11.134  10.443  1.00 90.80           C  
ATOM   3644  CB  GLN A 231     -12.706  13.409  10.102  1.00 90.80           C  
ATOM   3645  HB2 GLN A 231     -11.844  13.901   9.652  1.00 90.80           H  
ATOM   3646  HB3 GLN A 231     -13.216  12.855   9.315  1.00 90.80           H  
ATOM   3647  O   GLN A 231     -12.615  10.276  10.136  1.00 90.80           O  
ATOM   3648  CG  GLN A 231     -13.685  14.469  10.614  1.00 90.80           C  
ATOM   3649  HG2 GLN A 231     -13.193  15.110  11.345  1.00 90.80           H  
ATOM   3650  HG3 GLN A 231     -14.520  13.979  11.113  1.00 90.80           H  
ATOM   3651  CD  GLN A 231     -14.244  15.335   9.483  1.00 90.80           C  
ATOM   3652  NE2 GLN A 231     -14.991  16.360   9.819  1.00 90.80           N  
ATOM   3653 HE21 GLN A 231     -15.117  16.593  10.793  1.00 90.80           H  
ATOM   3654 HE22 GLN A 231     -15.365  16.961   9.098  1.00 90.80           H  
ATOM   3655  OE1 GLN A 231     -14.076  15.072   8.290  1.00 90.80           O  
ATOM   3656  N   GLY A 232     -10.507  11.029  10.069  1.00 91.54           N  
ATOM   3657  H   GLY A 232      -9.872  11.774  10.317  1.00 91.54           H  
ATOM   3658  CA  GLY A 232      -9.944   9.813   9.481  1.00 91.54           C  
ATOM   3659  HA2 GLY A 232      -8.972  10.050   9.046  1.00 91.54           H  
ATOM   3660  HA3 GLY A 232     -10.597   9.437   8.693  1.00 91.54           H  
ATOM   3661  C   GLY A 232      -9.755   8.715  10.528  1.00 91.54           C  
ATOM   3662  O   GLY A 232     -10.161   7.576  10.299  1.00 91.54           O  
ATOM   3663  N   ILE A 233      -9.211   9.076  11.696  1.00 94.64           N  
ATOM   3664  H   ILE A 233      -8.915  10.035  11.803  1.00 94.64           H  
ATOM   3665  CA  ILE A 233      -9.016   8.173  12.841  1.00 94.64           C  
ATOM   3666  HA  ILE A 233      -8.406   7.328  12.522  1.00 94.64           H  
ATOM   3667  C   ILE A 233     -10.357   7.600  13.301  1.00 94.64           C  
ATOM   3668  CB  ILE A 233      -8.268   8.900  13.986  1.00 94.64           C  
ATOM   3669  HB  ILE A 233      -8.777   9.841  14.190  1.00 94.64           H  
ATOM   3670  O   ILE A 233     -10.495   6.386  13.376  1.00 94.64           O  
ATOM   3671  CG1 ILE A 233      -6.816   9.195  13.548  1.00 94.64           C  
ATOM   3672 HG12 ILE A 233      -6.249   8.264  13.518  1.00 94.64           H  
ATOM   3673 HG13 ILE A 233      -6.817   9.613  12.541  1.00 94.64           H  
ATOM   3674  CG2 ILE A 233      -8.251   8.074  15.287  1.00 94.64           C  
ATOM   3675 HG21 ILE A 233      -7.702   7.145  15.136  1.00 94.64           H  
ATOM   3676 HG22 ILE A 233      -7.770   8.635  16.088  1.00 94.64           H  
ATOM   3677 HG23 ILE A 233      -9.261   7.844  15.624  1.00 94.64           H  
ATOM   3678  CD1 ILE A 233      -6.081  10.195  14.444  1.00 94.64           C  
ATOM   3679 HD11 ILE A 233      -6.613  11.147  14.428  1.00 94.64           H  
ATOM   3680 HD12 ILE A 233      -6.002   9.826  15.466  1.00 94.64           H  
ATOM   3681 HD13 ILE A 233      -5.076  10.359  14.055  1.00 94.64           H  
ATOM   3682  N   GLU A 234     -11.371   8.440  13.509  1.00 92.83           N  
ATOM   3683  H   GLU A 234     -11.190   9.431  13.451  1.00 92.83           H  
ATOM   3684  CA  GLU A 234     -12.707   8.025  13.952  1.00 92.83           C  
ATOM   3685  HA  GLU A 234     -12.642   7.599  14.953  1.00 92.83           H  
ATOM   3686  C   GLU A 234     -13.333   6.973  13.023  1.00 92.83           C  
ATOM   3687  CB  GLU A 234     -13.598   9.274  13.994  1.00 92.83           C  
ATOM   3688  HB2 GLU A 234     -13.686   9.663  12.979  1.00 92.83           H  
ATOM   3689  HB3 GLU A 234     -13.127  10.032  14.620  1.00 92.83           H  
ATOM   3690  O   GLU A 234     -13.936   6.004  13.477  1.00 92.83           O  
ATOM   3691  CG  GLU A 234     -14.996   8.974  14.553  1.00 92.83           C  
ATOM   3692  HG2 GLU A 234     -15.420   8.108  14.044  1.00 92.83           H  
ATOM   3693  HG3 GLU A 234     -14.903   8.728  15.611  1.00 92.83           H  
ATOM   3694  CD  GLU A 234     -15.980  10.132  14.375  1.00 92.83           C  
ATOM   3695  OE1 GLU A 234     -17.152   9.913  14.756  1.00 92.83           O  
ATOM   3696  OE2 GLU A 234     -15.593  11.185  13.822  1.00 92.83           O  
ATOM   3697  N   LYS A 235     -13.178   7.126  11.703  1.00 89.83           N  
ATOM   3698  H   LYS A 235     -12.637   7.916  11.383  1.00 89.83           H  
ATOM   3699  CA  LYS A 235     -13.756   6.177  10.738  1.00 89.83           C  
ATOM   3700  HA  LYS A 235     -14.790   5.976  11.017  1.00 89.83           H  
ATOM   3701  C   LYS A 235     -13.061   4.828  10.750  1.00 89.83           C  
ATOM   3702  CB  LYS A 235     -13.700   6.758   9.330  1.00 89.83           C  
ATOM   3703  HB2 LYS A 235     -13.966   5.982   8.612  1.00 89.83           H  
ATOM   3704  HB3 LYS A 235     -12.693   7.115   9.116  1.00 89.83           H  
ATOM   3705  O   LYS A 235     -13.705   3.819  10.473  1.00 89.83           O  
ATOM   3706  CG  LYS A 235     -14.707   7.896   9.228  1.00 89.83           C  
ATOM   3707  HG2 LYS A 235     -15.706   7.526   9.456  1.00 89.83           H  
ATOM   3708  HG3 LYS A 235     -14.464   8.673   9.953  1.00 89.83           H  
ATOM   3709  CD  LYS A 235     -14.697   8.460   7.818  1.00 89.83           C  
ATOM   3710  HD2 LYS A 235     -13.673   8.523   7.451  1.00 89.83           H  
ATOM   3711  HD3 LYS A 235     -15.277   7.789   7.185  1.00 89.83           H  
ATOM   3712  CE  LYS A 235     -15.343   9.844   7.873  1.00 89.83           C  
ATOM   3713  HE2 LYS A 235     -15.967  10.011   6.996  1.00 89.83           H  
ATOM   3714  HE3 LYS A 235     -15.993   9.894   8.747  1.00 89.83           H  
ATOM   3715  NZ  LYS A 235     -14.288  10.869   7.976  1.00 89.83           N  
ATOM   3716  HZ1 LYS A 235     -14.651  11.803   8.102  1.00 89.83           H  
ATOM   3717  HZ2 LYS A 235     -13.763  10.677   8.817  1.00 89.83           H  
ATOM   3718  HZ3 LYS A 235     -13.602  10.831   7.235  1.00 89.83           H  
ATOM   3719  N   LYS A 236     -11.756   4.832  11.011  1.00 92.60           N  
ATOM   3720  H   LYS A 236     -11.330   5.715  11.251  1.00 92.60           H  
ATOM   3721  CA  LYS A 236     -10.923   3.631  11.018  1.00 92.60           C  
ATOM   3722  HA  LYS A 236     -11.301   2.914  10.290  1.00 92.60           H  
ATOM   3723  C   LYS A 236     -10.961   2.918  12.356  1.00 92.60           C  
ATOM   3724  CB  LYS A 236      -9.488   4.005  10.647  1.00 92.60           C  
ATOM   3725  HB2 LYS A 236      -8.847   3.135  10.790  1.00 92.60           H  
ATOM   3726  HB3 LYS A 236      -9.132   4.811  11.289  1.00 92.60           H  
ATOM   3727  O   LYS A 236     -10.870   1.699  12.359  1.00 92.60           O  
ATOM   3728  CG  LYS A 236      -9.422   4.431   9.180  1.00 92.60           C  
ATOM   3729  HG2 LYS A 236     -10.042   5.311   9.010  1.00 92.60           H  
ATOM   3730  HG3 LYS A 236      -9.814   3.624   8.560  1.00 92.60           H  
ATOM   3731  CD  LYS A 236      -7.986   4.757   8.775  1.00 92.60           C  
ATOM   3732  HD2 LYS A 236      -7.295   3.991   9.128  1.00 92.60           H  
ATOM   3733  HD3 LYS A 236      -7.712   5.710   9.227  1.00 92.60           H  
ATOM   3734  CE  LYS A 236      -7.914   4.868   7.255  1.00 92.60           C  
ATOM   3735  HE2 LYS A 236      -7.014   5.421   6.985  1.00 92.60           H  
ATOM   3736  HE3 LYS A 236      -8.776   5.427   6.892  1.00 92.60           H  
ATOM   3737  NZ  LYS A 236      -7.849   3.518   6.646  1.00 92.60           N  
ATOM   3738  HZ1 LYS A 236      -7.936   3.540   5.640  1.00 92.60           H  
ATOM   3739  HZ2 LYS A 236      -8.514   2.880   7.059  1.00 92.60           H  
ATOM   3740  HZ3 LYS A 236      -6.919   3.164   6.822  1.00 92.60           H  
ATOM   3741  N   ALA A 237     -11.103   3.652  13.453  1.00 91.19           N  
ATOM   3742  H   ALA A 237     -11.130   4.658  13.368  1.00 91.19           H  
ATOM   3743  CA  ALA A 237     -11.180   3.097  14.791  1.00 91.19           C  
ATOM   3744  HA  ALA A 237     -10.261   2.548  14.992  1.00 91.19           H  
ATOM   3745  C   ALA A 237     -12.357   2.120  14.917  1.00 91.19           C  
ATOM   3746  CB  ALA A 237     -11.278   4.247  15.797  1.00 91.19           C  
ATOM   3747  HB1 ALA A 237     -10.376   4.858  15.757  1.00 91.19           H  
ATOM   3748  HB2 ALA A 237     -12.144   4.870  15.573  1.00 91.19           H  
ATOM   3749  HB3 ALA A 237     -11.386   3.841  16.803  1.00 91.19           H  
ATOM   3750  O   ALA A 237     -13.449   2.345  14.361  1.00 91.19           O  
ATOM   3751  N   PHE A 238     -12.116   1.041  15.663  1.00 87.52           N  
ATOM   3752  H   PHE A 238     -11.206   0.921  16.086  1.00 87.52           H  
ATOM   3753  CA  PHE A 238     -13.146   0.079  16.026  1.00 87.52           C  
ATOM   3754  HA  PHE A 238     -13.484  -0.394  15.104  1.00 87.52           H  
ATOM   3755  C   PHE A 238     -14.323   0.800  16.722  1.00 87.52           C  
ATOM   3756  CB  PHE A 238     -12.532  -1.013  16.905  1.00 87.52           C  
ATOM   3757  HB2 PHE A 238     -11.611  -1.368  16.442  1.00 87.52           H  
ATOM   3758  HB3 PHE A 238     -12.281  -0.590  17.878  1.00 87.52           H  
ATOM   3759  O   PHE A 238     -14.092   1.780  17.439  1.00 87.52           O  
ATOM   3760  CG  PHE A 238     -13.442  -2.201  17.112  1.00 87.52           C  
ATOM   3761  CD1 PHE A 238     -14.193  -2.327  18.295  1.00 87.52           C  
ATOM   3762  HD1 PHE A 238     -14.101  -1.595  19.084  1.00 87.52           H  
ATOM   3763  CD2 PHE A 238     -13.563  -3.168  16.097  1.00 87.52           C  
ATOM   3764  HD2 PHE A 238     -12.964  -3.091  15.202  1.00 87.52           H  
ATOM   3765  CE1 PHE A 238     -15.069  -3.416  18.454  1.00 87.52           C  
ATOM   3766  HE1 PHE A 238     -15.642  -3.532  19.362  1.00 87.52           H  
ATOM   3767  CE2 PHE A 238     -14.450  -4.246  16.256  1.00 87.52           C  
ATOM   3768  HE2 PHE A 238     -14.543  -4.995  15.483  1.00 87.52           H  
ATOM   3769  CZ  PHE A 238     -15.199  -4.375  17.437  1.00 87.52           C  
ATOM   3770  HZ  PHE A 238     -15.858  -5.220  17.569  1.00 87.52           H  
ATOM   3771  N   PRO A 239     -15.586   0.407  16.464  1.00 84.57           N  
ATOM   3772  CA  PRO A 239     -16.755   1.067  17.051  1.00 84.57           C  
ATOM   3773  HA  PRO A 239     -16.782   2.093  16.684  1.00 84.57           H  
ATOM   3774  C   PRO A 239     -16.760   1.100  18.590  1.00 84.57           C  
ATOM   3775  CB  PRO A 239     -17.970   0.310  16.505  1.00 84.57           C  
ATOM   3776  HB2 PRO A 239     -18.236  -0.501  17.183  1.00 84.57           H  
ATOM   3777  HB3 PRO A 239     -18.823   0.970  16.353  1.00 84.57           H  
ATOM   3778  O   PRO A 239     -16.114   0.283  19.242  1.00 84.57           O  
ATOM   3779  CG  PRO A 239     -17.463  -0.281  15.192  1.00 84.57           C  
ATOM   3780  HG2 PRO A 239     -17.500   0.474  14.407  1.00 84.57           H  
ATOM   3781  HG3 PRO A 239     -18.025  -1.170  14.904  1.00 84.57           H  
ATOM   3782  CD  PRO A 239     -16.011  -0.615  15.515  1.00 84.57           C  
ATOM   3783  HD2 PRO A 239     -15.957  -1.594  15.990  1.00 84.57           H  
ATOM   3784  HD3 PRO A 239     -15.428  -0.604  14.594  1.00 84.57           H  
ATOM   3785  N   GLY A 240     -17.530   2.034  19.156  1.00 85.66           N  
ATOM   3786  H   GLY A 240     -18.117   2.611  18.571  1.00 85.66           H  
ATOM   3787  CA  GLY A 240     -17.665   2.228  20.602  1.00 85.66           C  
ATOM   3788  HA2 GLY A 240     -17.514   1.273  21.106  1.00 85.66           H  
ATOM   3789  HA3 GLY A 240     -18.686   2.534  20.831  1.00 85.66           H  
ATOM   3790  C   GLY A 240     -16.714   3.305  21.155  1.00 85.66           C  
ATOM   3791  O   GLY A 240     -16.604   4.387  20.552  1.00 85.66           O  
ATOM   3792  N   PRO A 241     -16.018   3.054  22.280  1.00 89.27           N  
ATOM   3793  CA  PRO A 241     -15.312   4.090  23.036  1.00 89.27           C  
ATOM   3794  HA  PRO A 241     -16.003   4.903  23.259  1.00 89.27           H  
ATOM   3795  C   PRO A 241     -14.109   4.691  22.288  1.00 89.27           C  
ATOM   3796  CB  PRO A 241     -14.921   3.416  24.356  1.00 89.27           C  
ATOM   3797  HB2 PRO A 241     -13.991   3.812  24.763  1.00 89.27           H  
ATOM   3798  HB3 PRO A 241     -15.726   3.557  25.079  1.00 89.27           H  
ATOM   3799  O   PRO A 241     -13.814   5.874  22.456  1.00 89.27           O  
ATOM   3800  CG  PRO A 241     -14.823   1.932  24.002  1.00 89.27           C  
ATOM   3801  HG2 PRO A 241     -14.977   1.291  24.870  1.00 89.27           H  
ATOM   3802  HG3 PRO A 241     -13.862   1.721  23.534  1.00 89.27           H  
ATOM   3803  CD  PRO A 241     -15.941   1.774  22.976  1.00 89.27           C  
ATOM   3804  HD2 PRO A 241     -16.884   1.577  23.485  1.00 89.27           H  
ATOM   3805  HD3 PRO A 241     -15.703   0.957  22.295  1.00 89.27           H  
ATOM   3806  N   LEU A 242     -13.462   3.949  21.380  1.00 90.29           N  
ATOM   3807  H   LEU A 242     -13.722   2.978  21.284  1.00 90.29           H  
ATOM   3808  CA  LEU A 242     -12.351   4.479  20.573  1.00 90.29           C  
ATOM   3809  HA  LEU A 242     -11.609   4.914  21.243  1.00 90.29           H  
ATOM   3810  C   LEU A 242     -12.772   5.615  19.631  1.00 90.29           C  
ATOM   3811  CB  LEU A 242     -11.710   3.348  19.753  1.00 90.29           C  
ATOM   3812  HB2 LEU A 242     -12.487   2.839  19.183  1.00 90.29           H  
ATOM   3813  HB3 LEU A 242     -11.017   3.806  19.047  1.00 90.29           H  
ATOM   3814  O   LEU A 242     -12.034   6.585  19.447  1.00 90.29           O  
ATOM   3815  CG  LEU A 242     -10.921   2.303  20.557  1.00 90.29           C  
ATOM   3816  HG  LEU A 242     -11.581   1.782  21.251  1.00 90.29           H  
ATOM   3817  CD1 LEU A 242     -10.309   1.303  19.577  1.00 90.29           C  
ATOM   3818 HD11 LEU A 242      -9.671   0.601  20.113  1.00 90.29           H  
ATOM   3819 HD12 LEU A 242     -11.109   0.743  19.093  1.00 90.29           H  
ATOM   3820 HD13 LEU A 242      -9.704   1.813  18.828  1.00 90.29           H  
ATOM   3821  CD2 LEU A 242      -9.779   2.955  21.327  1.00 90.29           C  
ATOM   3822 HD21 LEU A 242     -10.161   3.641  22.083  1.00 90.29           H  
ATOM   3823 HD22 LEU A 242      -9.206   2.189  21.848  1.00 90.29           H  
ATOM   3824 HD23 LEU A 242      -9.137   3.495  20.631  1.00 90.29           H  
ATOM   3825  N   ARG A 243     -13.972   5.532  19.044  1.00 90.86           N  
ATOM   3826  H   ARG A 243     -14.554   4.739  19.274  1.00 90.86           H  
ATOM   3827  CA  ARG A 243     -14.502   6.611  18.194  1.00 90.86           C  
ATOM   3828  HA  ARG A 243     -13.725   6.939  17.503  1.00 90.86           H  
ATOM   3829  C   ARG A 243     -14.880   7.836  19.010  1.00 90.86           C  
ATOM   3830  CB  ARG A 243     -15.713   6.129  17.398  1.00 90.86           C  
ATOM   3831  HB2 ARG A 243     -16.122   6.980  16.853  1.00 90.86           H  
ATOM   3832  HB3 ARG A 243     -16.478   5.746  18.073  1.00 90.86           H  
ATOM   3833  O   ARG A 243     -14.656   8.959  18.565  1.00 90.86           O  
ATOM   3834  CG  ARG A 243     -15.314   5.046  16.400  1.00 90.86           C  
ATOM   3835  HG2 ARG A 243     -15.086   4.121  16.928  1.00 90.86           H  
ATOM   3836  HG3 ARG A 243     -14.432   5.370  15.848  1.00 90.86           H  
ATOM   3837  CD  ARG A 243     -16.469   4.819  15.434  1.00 90.86           C  
ATOM   3838  HD2 ARG A 243     -16.715   5.765  14.952  1.00 90.86           H  
ATOM   3839  HD3 ARG A 243     -17.332   4.462  15.996  1.00 90.86           H  
ATOM   3840  NE  ARG A 243     -16.094   3.841  14.413  1.00 90.86           N  
ATOM   3841  HE  ARG A 243     -15.137   3.517  14.427  1.00 90.86           H  
ATOM   3842  NH1 ARG A 243     -18.117   3.767  13.334  1.00 90.86           N  
ATOM   3843 HH11 ARG A 243     -18.485   4.397  14.032  1.00 90.86           H  
ATOM   3844 HH12 ARG A 243     -18.714   3.366  12.625  1.00 90.86           H  
ATOM   3845  NH2 ARG A 243     -16.372   2.574  12.587  1.00 90.86           N  
ATOM   3846 HH21 ARG A 243     -15.409   2.304  12.721  1.00 90.86           H  
ATOM   3847 HH22 ARG A 243     -16.910   2.202  11.817  1.00 90.86           H  
ATOM   3848  CZ  ARG A 243     -16.867   3.404  13.449  1.00 90.86           C  
ATOM   3849  N   ALA A 244     -15.421   7.616  20.205  1.00 88.90           N  
ATOM   3850  H   ALA A 244     -15.548   6.663  20.513  1.00 88.90           H  
ATOM   3851  CA  ALA A 244     -15.737   8.688  21.138  1.00 88.90           C  
ATOM   3852  HA  ALA A 244     -16.400   9.401  20.650  1.00 88.90           H  
ATOM   3853  C   ALA A 244     -14.471   9.441  21.567  1.00 88.90           C  
ATOM   3854  CB  ALA A 244     -16.471   8.073  22.323  1.00 88.90           C  
ATOM   3855  HB1 ALA A 244     -16.914   8.859  22.935  1.00 88.90           H  
ATOM   3856  HB2 ALA A 244     -17.247   7.404  21.950  1.00 88.90           H  
ATOM   3857  HB3 ALA A 244     -15.783   7.494  22.938  1.00 88.90           H  
ATOM   3858  O   ALA A 244     -14.435  10.667  21.472  1.00 88.90           O  
ATOM   3859  N   LEU A 245     -13.399   8.713  21.910  1.00 90.66           N  
ATOM   3860  H   LEU A 245     -13.507   7.715  22.018  1.00 90.66           H  
ATOM   3861  CA  LEU A 245     -12.087   9.305  22.183  1.00 90.66           C  
ATOM   3862  HA  LEU A 245     -12.176   9.982  23.032  1.00 90.66           H  
ATOM   3863  C   LEU A 245     -11.604  10.153  21.006  1.00 90.66           C  
ATOM   3864  CB  LEU A 245     -11.054   8.208  22.501  1.00 90.66           C  
ATOM   3865  HB2 LEU A 245     -10.056   8.636  22.407  1.00 90.66           H  
ATOM   3866  HB3 LEU A 245     -11.141   7.411  21.763  1.00 90.66           H  
ATOM   3867  O   LEU A 245     -11.244  11.311  21.205  1.00 90.66           O  
ATOM   3868  CG  LEU A 245     -11.167   7.605  23.907  1.00 90.66           C  
ATOM   3869  HG  LEU A 245     -12.169   7.202  24.051  1.00 90.66           H  
ATOM   3870  CD1 LEU A 245     -10.156   6.472  24.048  1.00 90.66           C  
ATOM   3871 HD11 LEU A 245     -10.331   5.731  23.268  1.00 90.66           H  
ATOM   3872 HD12 LEU A 245      -9.139   6.855  23.958  1.00 90.66           H  
ATOM   3873 HD13 LEU A 245     -10.277   5.999  25.022  1.00 90.66           H  
ATOM   3874  CD2 LEU A 245     -10.868   8.642  24.991  1.00 90.66           C  
ATOM   3875 HD21 LEU A 245     -10.796   8.154  25.963  1.00 90.66           H  
ATOM   3876 HD22 LEU A 245      -9.927   9.151  24.782  1.00 90.66           H  
ATOM   3877 HD23 LEU A 245     -11.671   9.377  25.045  1.00 90.66           H  
ATOM   3878  N   ALA A 246     -11.665   9.628  19.777  1.00 91.73           N  
ATOM   3879  H   ALA A 246     -11.946   8.663  19.681  1.00 91.73           H  
ATOM   3880  CA  ALA A 246     -11.233  10.361  18.587  1.00 91.73           C  
ATOM   3881  HA  ALA A 246     -10.176  10.595  18.711  1.00 91.73           H  
ATOM   3882  C   ALA A 246     -11.980  11.698  18.399  1.00 91.73           C  
ATOM   3883  CB  ALA A 246     -11.386   9.452  17.361  1.00 91.73           C  
ATOM   3884  HB1 ALA A 246     -10.996   9.957  16.477  1.00 91.73           H  
ATOM   3885  HB2 ALA A 246     -10.833   8.526  17.519  1.00 91.73           H  
ATOM   3886  HB3 ALA A 246     -12.437   9.216  17.195  1.00 91.73           H  
ATOM   3887  O   ALA A 246     -11.361  12.701  18.040  1.00 91.73           O  
ATOM   3888  N   ARG A 247     -13.287  11.747  18.691  1.00 89.13           N  
ATOM   3889  H   ARG A 247     -13.741  10.891  18.978  1.00 89.13           H  
ATOM   3890  CA  ARG A 247     -14.075  12.992  18.639  1.00 89.13           C  
ATOM   3891  HA  ARG A 247     -13.881  13.492  17.690  1.00 89.13           H  
ATOM   3892  C   ARG A 247     -13.673  14.001  19.720  1.00 89.13           C  
ATOM   3893  CB  ARG A 247     -15.577  12.674  18.725  1.00 89.13           C  
ATOM   3894  HB2 ARG A 247     -16.120  13.610  18.861  1.00 89.13           H  
ATOM   3895  HB3 ARG A 247     -15.772  12.040  19.590  1.00 89.13           H  
ATOM   3896  O   ARG A 247     -13.763  15.204  19.484  1.00 89.13           O  
ATOM   3897  CG  ARG A 247     -16.104  11.996  17.448  1.00 89.13           C  
ATOM   3898  HG2 ARG A 247     -15.813  12.594  16.585  1.00 89.13           H  
ATOM   3899  HG3 ARG A 247     -15.665  11.004  17.336  1.00 89.13           H  
ATOM   3900  CD  ARG A 247     -17.636  11.887  17.448  1.00 89.13           C  
ATOM   3901  HD2 ARG A 247     -17.970  11.586  16.455  1.00 89.13           H  
ATOM   3902  HD3 ARG A 247     -18.061  12.873  17.636  1.00 89.13           H  
ATOM   3903  NE  ARG A 247     -18.143  10.944  18.461  1.00 89.13           N  
ATOM   3904  HE  ARG A 247     -18.469  11.349  19.327  1.00 89.13           H  
ATOM   3905  NH1 ARG A 247     -18.153   9.042  17.157  1.00 89.13           N  
ATOM   3906 HH11 ARG A 247     -17.795   9.565  16.370  1.00 89.13           H  
ATOM   3907 HH12 ARG A 247     -18.528   8.117  16.999  1.00 89.13           H  
ATOM   3908  NH2 ARG A 247     -18.956   8.973  19.233  1.00 89.13           N  
ATOM   3909 HH21 ARG A 247     -19.240   8.015  19.083  1.00 89.13           H  
ATOM   3910 HH22 ARG A 247     -19.308   9.464  20.042  1.00 89.13           H  
ATOM   3911  CZ  ARG A 247     -18.406   9.664  18.274  1.00 89.13           C  
ATOM   3912  N   ARG A 248     -13.203  13.539  20.884  1.00 86.94           N  
ATOM   3913  H   ARG A 248     -13.161  12.537  21.009  1.00 86.94           H  
ATOM   3914  CA  ARG A 248     -12.794  14.406  22.004  1.00 86.94           C  
ATOM   3915  HA  ARG A 248     -13.478  15.253  22.055  1.00 86.94           H  
ATOM   3916  C   ARG A 248     -11.423  15.057  21.815  1.00 86.94           C  
ATOM   3917  CB  ARG A 248     -12.868  13.627  23.332  1.00 86.94           C  
ATOM   3918  HB2 ARG A 248     -12.425  14.240  24.117  1.00 86.94           H  
ATOM   3919  HB3 ARG A 248     -12.272  12.718  23.251  1.00 86.94           H  
ATOM   3920  O   ARG A 248     -11.239  16.174  22.290  1.00 86.94           O  
ATOM   3921  CG  ARG A 248     -14.292  13.248  23.781  1.00 86.94           C  
ATOM   3922  HG2 ARG A 248     -14.753  12.581  23.052  1.00 86.94           H  
ATOM   3923  HG3 ARG A 248     -14.224  12.720  24.732  1.00 86.94           H  
ATOM   3924  CD  ARG A 248     -15.186  14.483  23.957  1.00 86.94           C  
ATOM   3925  HD2 ARG A 248     -14.654  15.227  24.549  1.00 86.94           H  
ATOM   3926  HD3 ARG A 248     -15.387  14.916  22.977  1.00 86.94           H  
ATOM   3927  NE  ARG A 248     -16.480  14.160  24.582  1.00 86.94           N  
ATOM   3928  HE  ARG A 248     -17.194  13.718  24.022  1.00 86.94           H  
ATOM   3929  NH1 ARG A 248     -16.107  15.002  26.706  1.00 86.94           N  
ATOM   3930 HH11 ARG A 248     -15.120  15.113  26.522  1.00 86.94           H  
ATOM   3931 HH12 ARG A 248     -16.499  15.141  27.626  1.00 86.94           H  
ATOM   3932  NH2 ARG A 248     -18.095  14.253  26.142  1.00 86.94           N  
ATOM   3933 HH21 ARG A 248     -18.410  14.325  27.099  1.00 86.94           H  
ATOM   3934 HH22 ARG A 248     -18.751  13.919  25.451  1.00 86.94           H  
ATOM   3935  CZ  ARG A 248     -16.874  14.461  25.805  1.00 86.94           C  
ATOM   3936  N   VAL A 249     -10.500  14.429  21.077  1.00 87.10           N  
ATOM   3937  H   VAL A 249     -10.722  13.495  20.763  1.00 87.10           H  
ATOM   3938  CA  VAL A 249      -9.118  14.931  20.888  1.00 87.10           C  
ATOM   3939  HA  VAL A 249      -8.606  14.913  21.850  1.00 87.10           H  
ATOM   3940  C   VAL A 249      -9.066  16.375  20.384  1.00 87.10           C  
ATOM   3941  CB  VAL A 249      -8.333  14.037  19.907  1.00 87.10           C  
ATOM   3942  HB  VAL A 249      -8.897  13.988  18.976  1.00 87.10           H  
ATOM   3943  O   VAL A 249      -8.234  17.145  20.849  1.00 87.10           O  
ATOM   3944  CG1 VAL A 249      -6.926  14.553  19.581  1.00 87.10           C  
ATOM   3945 HG11 VAL A 249      -6.350  14.638  20.503  1.00 87.10           H  
ATOM   3946 HG12 VAL A 249      -6.967  15.522  19.083  1.00 87.10           H  
ATOM   3947 HG13 VAL A 249      -6.415  13.856  18.916  1.00 87.10           H  
ATOM   3948  CG2 VAL A 249      -8.140  12.626  20.469  1.00 87.10           C  
ATOM   3949 HG21 VAL A 249      -7.519  12.028  19.802  1.00 87.10           H  
ATOM   3950 HG22 VAL A 249      -7.657  12.683  21.445  1.00 87.10           H  
ATOM   3951 HG23 VAL A 249      -9.103  12.126  20.574  1.00 87.10           H  
ATOM   3952  N   VAL A 250      -9.957  16.768  19.465  1.00 82.33           N  
ATOM   3953  H   VAL A 250     -10.642  16.097  19.148  1.00 82.33           H  
ATOM   3954  CA  VAL A 250      -9.952  18.120  18.865  1.00 82.33           C  
ATOM   3955  HA  VAL A 250      -8.980  18.297  18.405  1.00 82.33           H  
ATOM   3956  C   VAL A 250     -10.149  19.221  19.916  1.00 82.33           C  
ATOM   3957  CB  VAL A 250     -11.040  18.232  17.776  1.00 82.33           C  
ATOM   3958  HB  VAL A 250     -12.010  18.025  18.228  1.00 82.33           H  
ATOM   3959  O   VAL A 250      -9.599  20.310  19.773  1.00 82.33           O  
ATOM   3960  CG1 VAL A 250     -11.100  19.624  17.136  1.00 82.33           C  
ATOM   3961 HG11 VAL A 250     -10.146  19.875  16.674  1.00 82.33           H  
ATOM   3962 HG12 VAL A 250     -11.891  19.654  16.386  1.00 82.33           H  
ATOM   3963 HG13 VAL A 250     -11.349  20.384  17.877  1.00 82.33           H  
ATOM   3964  CG2 VAL A 250     -10.804  17.214  16.650  1.00 82.33           C  
ATOM   3965 HG21 VAL A 250     -11.564  17.340  15.879  1.00 82.33           H  
ATOM   3966 HG22 VAL A 250      -9.818  17.366  16.211  1.00 82.33           H  
ATOM   3967 HG23 VAL A 250     -10.885  16.198  17.037  1.00 82.33           H  
ATOM   3968  N   LYS A 251     -10.927  18.934  20.967  1.00 83.15           N  
ATOM   3969  H   LYS A 251     -11.248  17.982  21.065  1.00 83.15           H  
ATOM   3970  CA  LYS A 251     -11.284  19.884  22.033  1.00 83.15           C  
ATOM   3971  HA  LYS A 251     -11.081  20.901  21.697  1.00 83.15           H  
ATOM   3972  C   LYS A 251     -10.448  19.698  23.305  1.00 83.15           C  
ATOM   3973  CB  LYS A 251     -12.785  19.761  22.345  1.00 83.15           C  
ATOM   3974  HB2 LYS A 251     -13.030  20.457  23.148  1.00 83.15           H  
ATOM   3975  HB3 LYS A 251     -12.989  18.751  22.701  1.00 83.15           H  
ATOM   3976  O   LYS A 251     -10.601  20.470  24.246  1.00 83.15           O  
ATOM   3977  CG  LYS A 251     -13.697  20.068  21.144  1.00 83.15           C  
ATOM   3978  HG2 LYS A 251     -13.497  19.363  20.337  1.00 83.15           H  
ATOM   3979  HG3 LYS A 251     -13.497  21.079  20.789  1.00 83.15           H  
ATOM   3980  CD  LYS A 251     -15.173  19.952  21.552  1.00 83.15           C  
ATOM   3981  HD2 LYS A 251     -15.360  18.945  21.925  1.00 83.15           H  
ATOM   3982  HD3 LYS A 251     -15.376  20.666  22.350  1.00 83.15           H  
ATOM   3983  CE  LYS A 251     -16.102  20.236  20.364  1.00 83.15           C  
ATOM   3984  HE2 LYS A 251     -15.879  19.527  19.568  1.00 83.15           H  
ATOM   3985  HE3 LYS A 251     -15.885  21.236  19.989  1.00 83.15           H  
ATOM   3986  NZ  LYS A 251     -17.535  20.140  20.753  1.00 83.15           N  
ATOM   3987  HZ1 LYS A 251     -18.138  20.347  19.970  1.00 83.15           H  
ATOM   3988  HZ2 LYS A 251     -17.752  20.800  21.486  1.00 83.15           H  
ATOM   3989  HZ3 LYS A 251     -17.764  19.217  21.092  1.00 83.15           H  
ATOM   3990  N   ALA A 252      -9.612  18.664  23.361  1.00 85.29           N  
ATOM   3991  H   ALA A 252      -9.471  18.111  22.528  1.00 85.29           H  
ATOM   3992  CA  ALA A 252      -8.819  18.334  24.536  1.00 85.29           C  
ATOM   3993  HA  ALA A 252      -9.434  18.483  25.423  1.00 85.29           H  
ATOM   3994  C   ALA A 252      -7.589  19.248  24.666  1.00 85.29           C  
ATOM   3995  CB  ALA A 252      -8.452  16.847  24.465  1.00 85.29           C  
ATOM   3996  HB1 ALA A 252      -9.357  16.242  24.415  1.00 85.29           H  
ATOM   3997  HB2 ALA A 252      -7.840  16.657  23.583  1.00 85.29           H  
ATOM   3998  HB3 ALA A 252      -7.889  16.564  25.355  1.00 85.29           H  
ATOM   3999  O   ALA A 252      -7.078  19.782  23.678  1.00 85.29           O  
ATOM   4000  N   ASN A 253      -7.081  19.403  25.892  1.00 88.36           N  
ATOM   4001  H   ASN A 253      -7.503  18.900  26.660  1.00 88.36           H  
ATOM   4002  CA  ASN A 253      -5.782  20.041  26.104  1.00 88.36           C  
ATOM   4003  HA  ASN A 253      -5.778  20.976  25.544  1.00 88.36           H  
ATOM   4004  C   ASN A 253      -4.647  19.168  25.528  1.00 88.36           C  
ATOM   4005  CB  ASN A 253      -5.598  20.391  27.594  1.00 88.36           C  
ATOM   4006  HB2 ASN A 253      -4.705  21.003  27.724  1.00 88.36           H  
ATOM   4007  HB3 ASN A 253      -6.451  20.980  27.930  1.00 88.36           H  
ATOM   4008  O   ASN A 253      -4.843  18.005  25.174  1.00 88.36           O  
ATOM   4009  CG  ASN A 253      -5.447  19.161  28.471  1.00 88.36           C  
ATOM   4010  ND2 ASN A 253      -6.319  18.993  29.431  1.00 88.36           N  
ATOM   4011 HD21 ASN A 253      -6.439  18.049  29.768  1.00 88.36           H  
ATOM   4012 HD22 ASN A 253      -7.063  19.655  29.602  1.00 88.36           H  
ATOM   4013  OD1 ASN A 253      -4.552  18.353  28.269  1.00 88.36           O  
ATOM   4014  N   TYR A 254      -3.440  19.730  25.441  1.00 87.24           N  
ATOM   4015  H   TYR A 254      -3.334  20.680  25.768  1.00 87.24           H  
ATOM   4016  CA  TYR A 254      -2.287  19.072  24.816  1.00 87.24           C  
ATOM   4017  HA  TYR A 254      -2.497  18.937  23.755  1.00 87.24           H  
ATOM   4018  C   TYR A 254      -1.978  17.675  25.390  1.00 87.24           C  
ATOM   4019  CB  TYR A 254      -1.070  20.000  24.959  1.00 87.24           C  
ATOM   4020  HB2 TYR A 254      -0.939  20.252  26.011  1.00 87.24           H  
ATOM   4021  HB3 TYR A 254      -1.270  20.927  24.422  1.00 87.24           H  
ATOM   4022  O   TYR A 254      -1.743  16.739  24.623  1.00 87.24           O  
ATOM   4023  CG  TYR A 254       0.226  19.403  24.443  1.00 87.24           C  
ATOM   4024  CD1 TYR A 254       1.068  18.692  25.319  1.00 87.24           C  
ATOM   4025  HD1 TYR A 254       0.796  18.592  26.359  1.00 87.24           H  
ATOM   4026  CD2 TYR A 254       0.568  19.515  23.084  1.00 87.24           C  
ATOM   4027  HD2 TYR A 254      -0.068  20.071  22.411  1.00 87.24           H  
ATOM   4028  CE1 TYR A 254       2.220  18.047  24.834  1.00 87.24           C  
ATOM   4029  HE1 TYR A 254       2.824  17.447  25.499  1.00 87.24           H  
ATOM   4030  CE2 TYR A 254       1.725  18.877  22.595  1.00 87.24           C  
ATOM   4031  HE2 TYR A 254       1.978  18.948  21.547  1.00 87.24           H  
ATOM   4032  OH  TYR A 254       3.616  17.447  22.982  1.00 87.24           O  
ATOM   4033  HH  TYR A 254       3.634  17.486  22.022  1.00 87.24           H  
ATOM   4034  CZ  TYR A 254       2.536  18.118  23.463  1.00 87.24           C  
ATOM   4035  N   ASN A 255      -1.973  17.533  26.720  1.00 88.92           N  
ATOM   4036  H   ASN A 255      -2.337  18.281  27.292  1.00 88.92           H  
ATOM   4037  CA  ASN A 255      -1.617  16.275  27.381  1.00 88.92           C  
ATOM   4038  HA  ASN A 255      -0.696  15.884  26.947  1.00 88.92           H  
ATOM   4039  C   ASN A 255      -2.698  15.217  27.147  1.00 88.92           C  
ATOM   4040  CB  ASN A 255      -1.388  16.530  28.880  1.00 88.92           C  
ATOM   4041  HB2 ASN A 255      -2.253  17.045  29.298  1.00 88.92           H  
ATOM   4042  HB3 ASN A 255      -1.299  15.571  29.392  1.00 88.92           H  
ATOM   4043  O   ASN A 255      -2.390  14.108  26.713  1.00 88.92           O  
ATOM   4044  CG  ASN A 255      -0.127  17.321  29.179  1.00 88.92           C  
ATOM   4045  ND2 ASN A 255      -0.096  18.011  30.294  1.00 88.92           N  
ATOM   4046 HD21 ASN A 255      -0.871  17.954  30.940  1.00 88.92           H  
ATOM   4047 HD22 ASN A 255       0.771  18.469  30.535  1.00 88.92           H  
ATOM   4048  OD1 ASN A 255       0.838  17.343  28.429  1.00 88.92           O  
ATOM   4049  N   ASP A 256      -3.961  15.597  27.333  1.00 90.06           N  
ATOM   4050  H   ASP A 256      -4.142  16.517  27.708  1.00 90.06           H  
ATOM   4051  CA  ASP A 256      -5.109  14.717  27.130  1.00 90.06           C  
ATOM   4052  HA  ASP A 256      -5.000  13.824  27.746  1.00 90.06           H  
ATOM   4053  C   ASP A 256      -5.237  14.262  25.673  1.00 90.06           C  
ATOM   4054  CB  ASP A 256      -6.379  15.467  27.545  1.00 90.06           C  
ATOM   4055  HB2 ASP A 256      -7.241  14.933  27.145  1.00 90.06           H  
ATOM   4056  HB3 ASP A 256      -6.371  16.460  27.096  1.00 90.06           H  
ATOM   4057  O   ASP A 256      -5.498  13.092  25.398  1.00 90.06           O  
ATOM   4058  CG  ASP A 256      -6.556  15.601  29.057  1.00 90.06           C  
ATOM   4059  OD1 ASP A 256      -5.903  14.851  29.810  1.00 90.06           O  
ATOM   4060  OD2 ASP A 256      -7.366  16.471  29.446  1.00 90.06           O  
ATOM   4061  N   ALA A 257      -5.000  15.167  24.720  1.00 90.22           N  
ATOM   4062  H   ALA A 257      -4.822  16.120  25.002  1.00 90.22           H  
ATOM   4063  CA  ALA A 257      -5.013  14.851  23.297  1.00 90.22           C  
ATOM   4064  HA  ALA A 257      -5.981  14.419  23.041  1.00 90.22           H  
ATOM   4065  C   ALA A 257      -3.928  13.824  22.936  1.00 90.22           C  
ATOM   4066  CB  ALA A 257      -4.828  16.160  22.520  1.00 90.22           C  
ATOM   4067  HB1 ALA A 257      -3.878  16.624  22.785  1.00 90.22           H  
ATOM   4068  HB2 ALA A 257      -4.844  15.967  21.447  1.00 90.22           H  
ATOM   4069  HB3 ALA A 257      -5.635  16.853  22.759  1.00 90.22           H  
ATOM   4070  O   ALA A 257      -4.180  12.884  22.178  1.00 90.22           O  
ATOM   4071  N   ARG A 258      -2.716  13.985  23.482  1.00 89.75           N  
ATOM   4072  H   ARG A 258      -2.586  14.754  24.124  1.00 89.75           H  
ATOM   4073  CA  ARG A 258      -1.603  13.060  23.246  1.00 89.75           C  
ATOM   4074  HA  ARG A 258      -1.507  12.903  22.171  1.00 89.75           H  
ATOM   4075  C   ARG A 258      -1.874  11.687  23.855  1.00 89.75           C  
ATOM   4076  CB  ARG A 258      -0.311  13.687  23.784  1.00 89.75           C  
ATOM   4077  HB2 ARG A 258      -0.171  14.661  23.316  1.00 89.75           H  
ATOM   4078  HB3 ARG A 258      -0.399  13.832  24.861  1.00 89.75           H  
ATOM   4079  O   ARG A 258      -1.612  10.686  23.189  1.00 89.75           O  
ATOM   4080  CG  ARG A 258       0.910  12.809  23.489  1.00 89.75           C  
ATOM   4081  HG2 ARG A 258       0.805  11.856  24.007  1.00 89.75           H  
ATOM   4082  HG3 ARG A 258       0.984  12.627  22.417  1.00 89.75           H  
ATOM   4083  CD  ARG A 258       2.185  13.496  23.980  1.00 89.75           C  
ATOM   4084  HD2 ARG A 258       2.047  13.783  25.022  1.00 89.75           H  
ATOM   4085  HD3 ARG A 258       2.343  14.404  23.397  1.00 89.75           H  
ATOM   4086  NE  ARG A 258       3.337  12.578  23.894  1.00 89.75           N  
ATOM   4087  HE  ARG A 258       3.228  11.702  24.386  1.00 89.75           H  
ATOM   4088  NH1 ARG A 258       4.804  13.929  22.746  1.00 89.75           N  
ATOM   4089 HH11 ARG A 258       5.757  14.123  22.474  1.00 89.75           H  
ATOM   4090 HH12 ARG A 258       4.135  14.684  22.805  1.00 89.75           H  
ATOM   4091  NH2 ARG A 258       5.446  11.892  23.408  1.00 89.75           N  
ATOM   4092 HH21 ARG A 258       6.378  12.079  23.067  1.00 89.75           H  
ATOM   4093 HH22 ARG A 258       5.284  11.048  23.938  1.00 89.75           H  
ATOM   4094  CZ  ARG A 258       4.516  12.805  23.346  1.00 89.75           C  
ATOM   4095  N   GLU A 259      -2.410  11.651  25.070  1.00 91.19           N  
ATOM   4096  H   GLU A 259      -2.567  12.517  25.565  1.00 91.19           H  
ATOM   4097  CA  GLU A 259      -2.719  10.405  25.766  1.00 91.19           C  
ATOM   4098  HA  GLU A 259      -1.838   9.766  25.703  1.00 91.19           H  
ATOM   4099  C   GLU A 259      -3.855   9.640  25.086  1.00 91.19           C  
ATOM   4100  CB  GLU A 259      -3.021  10.713  27.241  1.00 91.19           C  
ATOM   4101  HB2 GLU A 259      -2.188  11.274  27.665  1.00 91.19           H  
ATOM   4102  HB3 GLU A 259      -3.909  11.342  27.297  1.00 91.19           H  
ATOM   4103  O   GLU A 259      -3.710   8.457  24.784  1.00 91.19           O  
ATOM   4104  CG  GLU A 259      -3.255   9.458  28.095  1.00 91.19           C  
ATOM   4105  HG2 GLU A 259      -4.139   8.940  27.722  1.00 91.19           H  
ATOM   4106  HG3 GLU A 259      -3.477   9.782  29.112  1.00 91.19           H  
ATOM   4107  CD  GLU A 259      -2.063   8.482  28.131  1.00 91.19           C  
ATOM   4108  OE1 GLU A 259      -2.272   7.378  28.675  1.00 91.19           O  
ATOM   4109  OE2 GLU A 259      -0.974   8.820  27.595  1.00 91.19           O  
ATOM   4110  N   ALA A 260      -4.936  10.323  24.703  1.00 92.91           N  
ATOM   4111  H   ALA A 260      -5.042  11.282  25.001  1.00 92.91           H  
ATOM   4112  CA  ALA A 260      -6.018   9.706  23.944  1.00 92.91           C  
ATOM   4113  HA  ALA A 260      -6.442   8.898  24.541  1.00 92.91           H  
ATOM   4114  C   ALA A 260      -5.519   9.084  22.629  1.00 92.91           C  
ATOM   4115  CB  ALA A 260      -7.095  10.765  23.691  1.00 92.91           C  
ATOM   4116  HB1 ALA A 260      -6.656  11.615  23.170  1.00 92.91           H  
ATOM   4117  HB2 ALA A 260      -7.501  11.110  24.643  1.00 92.91           H  
ATOM   4118  HB3 ALA A 260      -7.902  10.340  23.094  1.00 92.91           H  
ATOM   4119  O   ALA A 260      -5.939   7.990  22.255  1.00 92.91           O  
ATOM   4120  N   LEU A 261      -4.585   9.743  21.937  1.00 93.93           N  
ATOM   4121  H   LEU A 261      -4.277  10.637  22.294  1.00 93.93           H  
ATOM   4122  CA  LEU A 261      -3.965   9.205  20.726  1.00 93.93           C  
ATOM   4123  HA  LEU A 261      -4.755   8.857  20.060  1.00 93.93           H  
ATOM   4124  C   LEU A 261      -3.076   7.975  20.990  1.00 93.93           C  
ATOM   4125  CB  LEU A 261      -3.173  10.327  20.034  1.00 93.93           C  
ATOM   4126  HB2 LEU A 261      -2.492   9.880  19.310  1.00 93.93           H  
ATOM   4127  HB3 LEU A 261      -2.563  10.832  20.782  1.00 93.93           H  
ATOM   4128  O   LEU A 261      -3.007   7.107  20.119  1.00 93.93           O  
ATOM   4129  CG  LEU A 261      -4.042  11.372  19.310  1.00 93.93           C  
ATOM   4130  HG  LEU A 261      -4.790  11.777  19.991  1.00 93.93           H  
ATOM   4131  CD1 LEU A 261      -3.154  12.510  18.810  1.00 93.93           C  
ATOM   4132 HD11 LEU A 261      -2.458  12.144  18.055  1.00 93.93           H  
ATOM   4133 HD12 LEU A 261      -3.785  13.283  18.372  1.00 93.93           H  
ATOM   4134 HD13 LEU A 261      -2.612  12.943  19.651  1.00 93.93           H  
ATOM   4135  CD2 LEU A 261      -4.765  10.802  18.088  1.00 93.93           C  
ATOM   4136 HD21 LEU A 261      -4.046  10.374  17.390  1.00 93.93           H  
ATOM   4137 HD22 LEU A 261      -5.479  10.038  18.397  1.00 93.93           H  
ATOM   4138 HD23 LEU A 261      -5.316  11.601  17.591  1.00 93.93           H  
ATOM   4139  N   ASN A 262      -2.410   7.880  22.147  1.00 92.36           N  
ATOM   4140  H   ASN A 262      -2.538   8.604  22.840  1.00 92.36           H  
ATOM   4141  CA  ASN A 262      -1.676   6.672  22.555  1.00 92.36           C  
ATOM   4142  HA  ASN A 262      -0.995   6.363  21.763  1.00 92.36           H  
ATOM   4143  C   ASN A 262      -2.644   5.512  22.791  1.00 92.36           C  
ATOM   4144  CB  ASN A 262      -0.863   6.921  23.836  1.00 92.36           C  
ATOM   4145  HB2 ASN A 262      -1.521   7.248  24.642  1.00 92.36           H  
ATOM   4146  HB3 ASN A 262      -0.425   5.978  24.163  1.00 92.36           H  
ATOM   4147  O   ASN A 262      -2.499   4.466  22.163  1.00 92.36           O  
ATOM   4148  CG  ASN A 262       0.270   7.910  23.704  1.00 92.36           C  
ATOM   4149  ND2 ASN A 262       0.649   8.529  24.797  1.00 92.36           N  
ATOM   4150 HD21 ASN A 262       1.483   9.098  24.793  1.00 92.36           H  
ATOM   4151 HD22 ASN A 262       0.168   8.340  25.665  1.00 92.36           H  
ATOM   4152  OD1 ASN A 262       0.833   8.137  22.637  1.00 92.36           O  
ATOM   4153  N   VAL A 263      -3.685   5.743  23.597  1.00 93.26           N  
ATOM   4154  H   VAL A 263      -3.711   6.621  24.094  1.00 93.26           H  
ATOM   4155  CA  VAL A 263      -4.706   4.737  23.921  1.00 93.26           C  
ATOM   4156  HA  VAL A 263      -4.219   3.892  24.407  1.00 93.26           H  
ATOM   4157  C   VAL A 263      -5.376   4.210  22.652  1.00 93.26           C  
ATOM   4158  CB  VAL A 263      -5.750   5.326  24.891  1.00 93.26           C  
ATOM   4159  HB  VAL A 263      -6.151   6.247  24.467  1.00 93.26           H  
ATOM   4160  O   VAL A 263      -5.534   3.002  22.498  1.00 93.26           O  
ATOM   4161  CG1 VAL A 263      -6.922   4.366  25.140  1.00 93.26           C  
ATOM   4162 HG11 VAL A 263      -7.508   4.238  24.230  1.00 93.26           H  
ATOM   4163 HG12 VAL A 263      -6.543   3.397  25.464  1.00 93.26           H  
ATOM   4164 HG13 VAL A 263      -7.575   4.770  25.914  1.00 93.26           H  
ATOM   4165  CG2 VAL A 263      -5.124   5.650  26.254  1.00 93.26           C  
ATOM   4166 HG21 VAL A 263      -4.818   4.733  26.756  1.00 93.26           H  
ATOM   4167 HG22 VAL A 263      -5.841   6.184  26.878  1.00 93.26           H  
ATOM   4168 HG23 VAL A 263      -4.244   6.283  26.141  1.00 93.26           H  
ATOM   4169  N   ILE A 264      -5.722   5.088  21.699  1.00 93.97           N  
ATOM   4170  H   ILE A 264      -5.603   6.072  21.891  1.00 93.97           H  
ATOM   4171  CA  ILE A 264      -6.289   4.657  20.413  1.00 93.97           C  
ATOM   4172  HA  ILE A 264      -7.145   4.019  20.628  1.00 93.97           H  
ATOM   4173  C   ILE A 264      -5.298   3.780  19.636  1.00 93.97           C  
ATOM   4174  CB  ILE A 264      -6.774   5.863  19.569  1.00 93.97           C  
ATOM   4175  HB  ILE A 264      -5.944   6.563  19.472  1.00 93.97           H  
ATOM   4176  O   ILE A 264      -5.712   2.777  19.052  1.00 93.97           O  
ATOM   4177  CG1 ILE A 264      -7.971   6.585  20.235  1.00 93.97           C  
ATOM   4178 HG12 ILE A 264      -7.808   6.670  21.309  1.00 93.97           H  
ATOM   4179 HG13 ILE A 264      -8.877   5.994  20.103  1.00 93.97           H  
ATOM   4180  CG2 ILE A 264      -7.212   5.420  18.156  1.00 93.97           C  
ATOM   4181 HG21 ILE A 264      -7.544   6.277  17.569  1.00 93.97           H  
ATOM   4182 HG22 ILE A 264      -8.024   4.697  18.229  1.00 93.97           H  
ATOM   4183 HG23 ILE A 264      -6.384   4.957  17.618  1.00 93.97           H  
ATOM   4184  CD1 ILE A 264      -8.210   7.997  19.678  1.00 93.97           C  
ATOM   4185 HD11 ILE A 264      -7.298   8.589  19.760  1.00 93.97           H  
ATOM   4186 HD12 ILE A 264      -8.528   7.956  18.636  1.00 93.97           H  
ATOM   4187 HD13 ILE A 264      -8.994   8.483  20.258  1.00 93.97           H  
ATOM   4188  N   ALA A 265      -4.011   4.139  19.603  1.00 92.68           N  
ATOM   4189  H   ALA A 265      -3.705   4.915  20.172  1.00 92.68           H  
ATOM   4190  CA  ALA A 265      -2.998   3.371  18.883  1.00 92.68           C  
ATOM   4191  HA  ALA A 265      -3.340   3.224  17.858  1.00 92.68           H  
ATOM   4192  C   ALA A 265      -2.791   1.980  19.498  1.00 92.68           C  
ATOM   4193  CB  ALA A 265      -1.683   4.160  18.843  1.00 92.68           C  
ATOM   4194  HB1 ALA A 265      -1.255   4.228  19.843  1.00 92.68           H  
ATOM   4195  HB2 ALA A 265      -0.981   3.642  18.190  1.00 92.68           H  
ATOM   4196  HB3 ALA A 265      -1.848   5.168  18.463  1.00 92.68           H  
ATOM   4197  O   ALA A 265      -2.853   0.986  18.780  1.00 92.68           O  
ATOM   4198  N   GLU A 266      -2.595   1.906  20.811  1.00 91.77           N  
ATOM   4199  H   GLU A 266      -2.567   2.763  21.346  1.00 91.77           H  
ATOM   4200  CA  GLU A 266      -2.355   0.658  21.543  1.00 91.77           C  
ATOM   4201  HA  GLU A 266      -1.505   0.127  21.114  1.00 91.77           H  
ATOM   4202  C   GLU A 266      -3.562  -0.276  21.462  1.00 91.77           C  
ATOM   4203  CB  GLU A 266      -2.041   0.994  23.004  1.00 91.77           C  
ATOM   4204  HB2 GLU A 266      -2.825   1.649  23.384  1.00 91.77           H  
ATOM   4205  HB3 GLU A 266      -2.038   0.075  23.590  1.00 91.77           H  
ATOM   4206  O   GLU A 266      -3.427  -1.442  21.091  1.00 91.77           O  
ATOM   4207  CG  GLU A 266      -0.673   1.678  23.146  1.00 91.77           C  
ATOM   4208  HG2 GLU A 266       0.106   0.945  22.937  1.00 91.77           H  
ATOM   4209  HG3 GLU A 266      -0.582   2.470  22.403  1.00 91.77           H  
ATOM   4210  CD  GLU A 266      -0.449   2.289  24.536  1.00 91.77           C  
ATOM   4211  OE1 GLU A 266       0.529   3.064  24.642  1.00 91.77           O  
ATOM   4212  OE2 GLU A 266      -1.266   2.023  25.447  1.00 91.77           O  
ATOM   4213  N   ALA A 267      -4.766   0.253  21.692  1.00 91.93           N  
ATOM   4214  H   ALA A 267      -4.827   1.213  22.001  1.00 91.93           H  
ATOM   4215  CA  ALA A 267      -5.997  -0.518  21.574  1.00 91.93           C  
ATOM   4216  HA  ALA A 267      -5.954  -1.357  22.269  1.00 91.93           H  
ATOM   4217  C   ALA A 267      -6.197  -1.085  20.162  1.00 91.93           C  
ATOM   4218  CB  ALA A 267      -7.162   0.392  21.956  1.00 91.93           C  
ATOM   4219  HB1 ALA A 267      -6.996   0.810  22.949  1.00 91.93           H  
ATOM   4220  HB2 ALA A 267      -7.238   1.206  21.234  1.00 91.93           H  
ATOM   4221  HB3 ALA A 267      -8.087  -0.183  21.962  1.00 91.93           H  
ATOM   4222  O   ALA A 267      -6.705  -2.194  20.013  1.00 91.93           O  
ATOM   4223  N   SER A 268      -5.762  -0.360  19.123  1.00 92.71           N  
ATOM   4224  H   SER A 268      -5.299   0.515  19.324  1.00 92.71           H  
ATOM   4225  CA  SER A 268      -5.897  -0.782  17.721  1.00 92.71           C  
ATOM   4226  HA  SER A 268      -6.937  -1.061  17.551  1.00 92.71           H  
ATOM   4227  C   SER A 268      -5.043  -2.001  17.349  1.00 92.71           C  
ATOM   4228  CB  SER A 268      -5.561   0.368  16.767  1.00 92.71           C  
ATOM   4229  HB2 SER A 268      -5.601   0.001  15.741  1.00 92.71           H  
ATOM   4230  HB3 SER A 268      -4.549   0.723  16.962  1.00 92.71           H  
ATOM   4231  O   SER A 268      -5.263  -2.583  16.286  1.00 92.71           O  
ATOM   4232  OG  SER A 268      -6.472   1.443  16.894  1.00 92.71           O  
ATOM   4233  HG  SER A 268      -6.291   1.862  17.738  1.00 92.71           H  
ATOM   4234  N   LEU A 269      -4.087  -2.416  18.194  1.00 87.94           N  
ATOM   4235  H   LEU A 269      -3.926  -1.898  19.046  1.00 87.94           H  
ATOM   4236  CA  LEU A 269      -3.354  -3.672  18.002  1.00 87.94           C  
ATOM   4237  HA  LEU A 269      -2.969  -3.709  16.982  1.00 87.94           H  
ATOM   4238  C   LEU A 269      -4.258  -4.899  18.172  1.00 87.94           C  
ATOM   4239  CB  LEU A 269      -2.180  -3.761  18.991  1.00 87.94           C  
ATOM   4240  HB2 LEU A 269      -1.763  -4.767  18.939  1.00 87.94           H  
ATOM   4241  HB3 LEU A 269      -2.564  -3.628  20.002  1.00 87.94           H  
ATOM   4242  O   LEU A 269      -4.031  -5.907  17.503  1.00 87.94           O  
ATOM   4243  CG  LEU A 269      -1.035  -2.762  18.752  1.00 87.94           C  
ATOM   4244  HG  LEU A 269      -1.420  -1.742  18.762  1.00 87.94           H  
ATOM   4245  CD1 LEU A 269      -0.014  -2.915  19.878  1.00 87.94           C  
ATOM   4246 HD11 LEU A 269      -0.479  -2.659  20.831  1.00 87.94           H  
ATOM   4247 HD12 LEU A 269       0.840  -2.257  19.723  1.00 87.94           H  
ATOM   4248 HD13 LEU A 269       0.348  -3.942  19.927  1.00 87.94           H  
ATOM   4249  CD2 LEU A 269      -0.328  -3.018  17.416  1.00 87.94           C  
ATOM   4250 HD21 LEU A 269      -1.001  -2.817  16.583  1.00 87.94           H  
ATOM   4251 HD22 LEU A 269       0.017  -4.051  17.371  1.00 87.94           H  
ATOM   4252 HD23 LEU A 269       0.538  -2.362  17.326  1.00 87.94           H  
ATOM   4253  N   LEU A 270      -5.287  -4.798  19.018  1.00 85.96           N  
ATOM   4254  H   LEU A 270      -5.395  -3.926  19.517  1.00 85.96           H  
ATOM   4255  CA  LEU A 270      -6.275  -5.851  19.261  1.00 85.96           C  
ATOM   4256  HA  LEU A 270      -5.925  -6.781  18.815  1.00 85.96           H  
ATOM   4257  C   LEU A 270      -7.624  -5.513  18.609  1.00 85.96           C  
ATOM   4258  CB  LEU A 270      -6.387  -6.046  20.783  1.00 85.96           C  
ATOM   4259  HB2 LEU A 270      -5.392  -6.234  21.188  1.00 85.96           H  
ATOM   4260  HB3 LEU A 270      -6.758  -5.123  21.228  1.00 85.96           H  
ATOM   4261  O   LEU A 270      -8.175  -6.305  17.853  1.00 85.96           O  
ATOM   4262  CG  LEU A 270      -7.312  -7.201  21.201  1.00 85.96           C  
ATOM   4263  HG  LEU A 270      -8.300  -7.036  20.771  1.00 85.96           H  
ATOM   4264  CD1 LEU A 270      -6.778  -8.559  20.740  1.00 85.96           C  
ATOM   4265 HD11 LEU A 270      -6.821  -8.629  19.653  1.00 85.96           H  
ATOM   4266 HD12 LEU A 270      -7.396  -9.359  21.147  1.00 85.96           H  
ATOM   4267 HD13 LEU A 270      -5.751  -8.695  21.079  1.00 85.96           H  
ATOM   4268  CD2 LEU A 270      -7.438  -7.202  22.724  1.00 85.96           C  
ATOM   4269 HD21 LEU A 270      -7.926  -6.282  23.045  1.00 85.96           H  
ATOM   4270 HD22 LEU A 270      -8.045  -8.042  23.060  1.00 85.96           H  
ATOM   4271 HD23 LEU A 270      -6.454  -7.278  23.185  1.00 85.96           H  
ATOM   4272  N   LEU A 271      -8.126  -4.299  18.841  1.00 87.31           N  
ATOM   4273  H   LEU A 271      -7.595  -3.681  19.439  1.00 87.31           H  
ATOM   4274  CA  LEU A 271      -9.349  -3.760  18.248  1.00 87.31           C  
ATOM   4275  HA  LEU A 271     -10.084  -4.560  18.162  1.00 87.31           H  
ATOM   4276  C   LEU A 271      -9.060  -3.258  16.829  1.00 87.31           C  
ATOM   4277  CB  LEU A 271      -9.929  -2.660  19.159  1.00 87.31           C  
ATOM   4278  HB2 LEU A 271     -10.866  -2.317  18.721  1.00 87.31           H  
ATOM   4279  HB3 LEU A 271      -9.238  -1.817  19.179  1.00 87.31           H  
ATOM   4280  O   LEU A 271      -8.966  -2.052  16.581  1.00 87.31           O  
ATOM   4281  CG  LEU A 271     -10.204  -3.087  20.608  1.00 87.31           C  
ATOM   4282  HG  LEU A 271      -9.273  -3.384  21.091  1.00 87.31           H  
ATOM   4283  CD1 LEU A 271     -10.806  -1.931  21.403  1.00 87.31           C  
ATOM   4284 HD11 LEU A 271     -11.033  -2.254  22.419  1.00 87.31           H  
ATOM   4285 HD12 LEU A 271     -10.088  -1.113  21.466  1.00 87.31           H  
ATOM   4286 HD13 LEU A 271     -11.723  -1.580  20.930  1.00 87.31           H  
ATOM   4287  CD2 LEU A 271     -11.186  -4.243  20.682  1.00 87.31           C  
ATOM   4288 HD21 LEU A 271     -11.347  -4.461  21.738  1.00 87.31           H  
ATOM   4289 HD22 LEU A 271     -12.132  -3.982  20.208  1.00 87.31           H  
ATOM   4290 HD23 LEU A 271     -10.762  -5.130  20.211  1.00 87.31           H  
ATOM   4291  N   LYS A 272      -8.862  -4.203  15.903  1.00 86.46           N  
ATOM   4292  H   LYS A 272      -8.896  -5.161  16.222  1.00 86.46           H  
ATOM   4293  CA  LYS A 272      -8.307  -3.930  14.573  1.00 86.46           C  
ATOM   4294  HA  LYS A 272      -7.277  -3.611  14.738  1.00 86.46           H  
ATOM   4295  C   LYS A 272      -9.069  -2.821  13.828  1.00 86.46           C  
ATOM   4296  CB  LYS A 272      -8.286  -5.194  13.705  1.00 86.46           C  
ATOM   4297  HB2 LYS A 272      -9.315  -5.524  13.559  1.00 86.46           H  
ATOM   4298  HB3 LYS A 272      -7.879  -4.941  12.726  1.00 86.46           H  
ATOM   4299  O   LYS A 272     -10.300  -2.883  13.700  1.00 86.46           O  
ATOM   4300  CG  LYS A 272      -7.480  -6.371  14.265  1.00 86.46           C  
ATOM   4301  HG2 LYS A 272      -7.554  -7.183  13.542  1.00 86.46           H  
ATOM   4302  HG3 LYS A 272      -7.933  -6.716  15.195  1.00 86.46           H  
ATOM   4303  CD  LYS A 272      -5.997  -6.063  14.504  1.00 86.46           C  
ATOM   4304  HD2 LYS A 272      -5.887  -5.374  15.341  1.00 86.46           H  
ATOM   4305  HD3 LYS A 272      -5.558  -5.637  13.602  1.00 86.46           H  
ATOM   4306  CE  LYS A 272      -5.321  -7.396  14.831  1.00 86.46           C  
ATOM   4307  HE2 LYS A 272      -5.489  -8.088  14.005  1.00 86.46           H  
ATOM   4308  HE3 LYS A 272      -5.820  -7.839  15.693  1.00 86.46           H  
ATOM   4309  NZ  LYS A 272      -3.875  -7.246  15.097  1.00 86.46           N  
ATOM   4310  HZ1 LYS A 272      -3.404  -6.822  14.310  1.00 86.46           H  
ATOM   4311  HZ2 LYS A 272      -3.483  -8.162  15.258  1.00 86.46           H  
ATOM   4312  HZ3 LYS A 272      -3.749  -6.700  15.938  1.00 86.46           H  
ATOM   4313  N   PRO A 273      -8.355  -1.822  13.280  1.00 89.99           N  
ATOM   4314  CA  PRO A 273      -8.969  -0.741  12.531  1.00 89.99           C  
ATOM   4315  HA  PRO A 273      -9.836  -0.375  13.081  1.00 89.99           H  
ATOM   4316  C   PRO A 273      -9.410  -1.195  11.133  1.00 89.99           C  
ATOM   4317  CB  PRO A 273      -7.896   0.350  12.466  1.00 89.99           C  
ATOM   4318  HB2 PRO A 273      -7.919   0.941  13.382  1.00 89.99           H  
ATOM   4319  HB3 PRO A 273      -8.005   0.991  11.591  1.00 89.99           H  
ATOM   4320  O   PRO A 273      -8.905  -2.162  10.570  1.00 89.99           O  
ATOM   4321  CG  PRO A 273      -6.603  -0.464  12.418  1.00 89.99           C  
ATOM   4322  HG2 PRO A 273      -5.740   0.103  12.767  1.00 89.99           H  
ATOM   4323  HG3 PRO A 273      -6.435  -0.833  11.406  1.00 89.99           H  
ATOM   4324  CD  PRO A 273      -6.912  -1.632  13.348  1.00 89.99           C  
ATOM   4325  HD2 PRO A 273      -6.635  -1.376  14.370  1.00 89.99           H  
ATOM   4326  HD3 PRO A 273      -6.376  -2.523  13.022  1.00 89.99           H  
ATOM   4327  N   GLN A 274     -10.308  -0.430  10.514  1.00 87.73           N  
ATOM   4328  H   GLN A 274     -10.706   0.336  11.038  1.00 87.73           H  
ATOM   4329  CA  GLN A 274     -10.716  -0.656   9.128  1.00 87.73           C  
ATOM   4330  HA  GLN A 274     -10.710  -1.731   8.945  1.00 87.73           H  
ATOM   4331  C   GLN A 274      -9.736  -0.003   8.138  1.00 87.73           C  
ATOM   4332  CB  GLN A 274     -12.162  -0.187   8.938  1.00 87.73           C  
ATOM   4333  HB2 GLN A 274     -12.213   0.894   9.072  1.00 87.73           H  
ATOM   4334  HB3 GLN A 274     -12.780  -0.665   9.698  1.00 87.73           H  
ATOM   4335  O   GLN A 274      -9.646   1.227   8.015  1.00 87.73           O  
ATOM   4336  CG  GLN A 274     -12.735  -0.575   7.566  1.00 87.73           C  
ATOM   4337  HG2 GLN A 274     -12.133  -0.132   6.773  1.00 87.73           H  
ATOM   4338  HG3 GLN A 274     -12.695  -1.659   7.460  1.00 87.73           H  
ATOM   4339  CD  GLN A 274     -14.183  -0.115   7.389  1.00 87.73           C  
ATOM   4340  NE2 GLN A 274     -14.923  -0.674   6.461  1.00 87.73           N  
ATOM   4341 HE21 GLN A 274     -14.550  -1.378   5.841  1.00 87.73           H  
ATOM   4342 HE22 GLN A 274     -15.896  -0.404   6.443  1.00 87.73           H  
ATOM   4343  OE1 GLN A 274     -14.692   0.784   8.037  1.00 87.73           O  
ATOM   4344  N   ILE A 275      -9.032  -0.827   7.364  1.00 87.72           N  
ATOM   4345  H   ILE A 275      -9.105  -1.822   7.522  1.00 87.72           H  
ATOM   4346  CA  ILE A 275      -8.137  -0.389   6.287  1.00 87.72           C  
ATOM   4347  HA  ILE A 275      -8.238   0.688   6.148  1.00 87.72           H  
ATOM   4348  C   ILE A 275      -8.593  -1.051   4.986  1.00 87.72           C  
ATOM   4349  CB  ILE A 275      -6.655  -0.664   6.635  1.00 87.72           C  
ATOM   4350  HB  ILE A 275      -6.508  -1.742   6.699  1.00 87.72           H  
ATOM   4351  O   ILE A 275      -9.002  -2.204   4.976  1.00 87.72           O  
ATOM   4352  CG1 ILE A 275      -6.268  -0.025   7.996  1.00 87.72           C  
ATOM   4353 HG12 ILE A 275      -6.998  -0.296   8.758  1.00 87.72           H  
ATOM   4354 HG13 ILE A 275      -6.265   1.061   7.903  1.00 87.72           H  
ATOM   4355  CG2 ILE A 275      -5.758  -0.102   5.514  1.00 87.72           C  
ATOM   4356 HG21 ILE A 275      -5.933  -0.635   4.579  1.00 87.72           H  
ATOM   4357 HG22 ILE A 275      -5.918   0.967   5.373  1.00 87.72           H  
ATOM   4358 HG23 ILE A 275      -4.708  -0.268   5.755  1.00 87.72           H  
ATOM   4359  CD1 ILE A 275      -4.912  -0.491   8.537  1.00 87.72           C  
ATOM   4360 HD11 ILE A 275      -4.906  -1.577   8.632  1.00 87.72           H  
ATOM   4361 HD12 ILE A 275      -4.099  -0.187   7.877  1.00 87.72           H  
ATOM   4362 HD13 ILE A 275      -4.745  -0.054   9.521  1.00 87.72           H  
ATOM   4363  N   THR A 276      -8.618  -0.295   3.888  1.00 88.63           N  
ATOM   4364  H   THR A 276      -8.211   0.629   3.929  1.00 88.63           H  
ATOM   4365  CA  THR A 276      -8.951  -0.845   2.568  1.00 88.63           C  
ATOM   4366  HA  THR A 276      -9.573  -1.733   2.676  1.00 88.63           H  
ATOM   4367  C   THR A 276      -7.671  -1.247   1.857  1.00 88.63           C  
ATOM   4368  CB  THR A 276      -9.708   0.178   1.711  1.00 88.63           C  
ATOM   4369  HB  THR A 276      -9.069   1.043   1.536  1.00 88.63           H  
ATOM   4370  O   THR A 276      -6.825  -0.388   1.616  1.00 88.63           O  
ATOM   4371  CG2 THR A 276     -10.156  -0.382   0.360  1.00 88.63           C  
ATOM   4372 HG21 THR A 276     -10.667   0.397  -0.204  1.00 88.63           H  
ATOM   4373 HG22 THR A 276      -9.297  -0.727  -0.214  1.00 88.63           H  
ATOM   4374 HG23 THR A 276     -10.836  -1.220   0.515  1.00 88.63           H  
ATOM   4375  OG1 THR A 276     -10.878   0.607   2.376  1.00 88.63           O  
ATOM   4376  HG1 THR A 276     -10.977   0.016   3.126  1.00 88.63           H  
ATOM   4377  N   ASN A 277      -7.585  -2.499   1.420  1.00 86.91           N  
ATOM   4378  H   ASN A 277      -8.273  -3.176   1.717  1.00 86.91           H  
ATOM   4379  CA  ASN A 277      -6.488  -2.981   0.586  1.00 86.91           C  
ATOM   4380  HA  ASN A 277      -5.675  -2.256   0.611  1.00 86.91           H  
ATOM   4381  C   ASN A 277      -6.907  -3.097  -0.882  1.00 86.91           C  
ATOM   4382  CB  ASN A 277      -5.929  -4.273   1.196  1.00 86.91           C  
ATOM   4383  HB2 ASN A 277      -6.725  -5.006   1.325  1.00 86.91           H  
ATOM   4384  HB3 ASN A 277      -5.164  -4.700   0.547  1.00 86.91           H  
ATOM   4385  O   ASN A 277      -8.082  -3.286  -1.210  1.00 86.91           O  
ATOM   4386  CG  ASN A 277      -5.279  -3.972   2.534  1.00 86.91           C  
ATOM   4387  ND2 ASN A 277      -5.616  -4.678   3.584  1.00 86.91           N  
ATOM   4388 HD21 ASN A 277      -6.144  -5.535   3.493  1.00 86.91           H  
ATOM   4389 HD22 ASN A 277      -5.064  -4.520   4.414  1.00 86.91           H  
ATOM   4390  OD1 ASN A 277      -4.511  -3.033   2.653  1.00 86.91           O  
ATOM   4391  N   LYS A 278      -5.931  -2.897  -1.764  1.00 90.93           N  
ATOM   4392  H   LYS A 278      -4.990  -2.806  -1.408  1.00 90.93           H  
ATOM   4393  CA  LYS A 278      -6.033  -3.065  -3.212  1.00 90.93           C  
ATOM   4394  HA  LYS A 278      -6.785  -3.815  -3.455  1.00 90.93           H  
ATOM   4395  C   LYS A 278      -4.696  -3.570  -3.716  1.00 90.93           C  
ATOM   4396  CB  LYS A 278      -6.341  -1.736  -3.910  1.00 90.93           C  
ATOM   4397  HB2 LYS A 278      -5.732  -0.943  -3.478  1.00 90.93           H  
ATOM   4398  HB3 LYS A 278      -6.074  -1.830  -4.963  1.00 90.93           H  
ATOM   4399  O   LYS A 278      -3.668  -3.114  -3.226  1.00 90.93           O  
ATOM   4400  CG  LYS A 278      -7.823  -1.381  -3.813  1.00 90.93           C  
ATOM   4401  HG2 LYS A 278      -8.103  -1.208  -2.774  1.00 90.93           H  
ATOM   4402  HG3 LYS A 278      -8.416  -2.204  -4.211  1.00 90.93           H  
ATOM   4403  CD  LYS A 278      -8.083  -0.125  -4.635  1.00 90.93           C  
ATOM   4404  HD2 LYS A 278      -7.756  -0.309  -5.658  1.00 90.93           H  
ATOM   4405  HD3 LYS A 278      -7.515   0.707  -4.219  1.00 90.93           H  
ATOM   4406  CE  LYS A 278      -9.570   0.195  -4.608  1.00 90.93           C  
ATOM   4407  HE2 LYS A 278     -10.119  -0.729  -4.785  1.00 90.93           H  
ATOM   4408  HE3 LYS A 278      -9.835   0.569  -3.619  1.00 90.93           H  
ATOM   4409  NZ  LYS A 278      -9.866   1.179  -5.666  1.00 90.93           N  
ATOM   4410  HZ1 LYS A 278     -10.859   1.358  -5.717  1.00 90.93           H  
ATOM   4411  HZ2 LYS A 278      -9.335   2.021  -5.494  1.00 90.93           H  
ATOM   4412  HZ3 LYS A 278      -9.555   0.795  -6.547  1.00 90.93           H  
ATOM   4413  N   MET A 279      -4.737  -4.417  -4.735  1.00 95.66           N  
ATOM   4414  H   MET A 279      -5.633  -4.708  -5.098  1.00 95.66           H  
ATOM   4415  CA  MET A 279      -3.547  -4.729  -5.504  1.00 95.66           C  
ATOM   4416  HA  MET A 279      -2.759  -5.003  -4.802  1.00 95.66           H  
ATOM   4417  C   MET A 279      -3.123  -3.468  -6.265  1.00 95.66           C  
ATOM   4418  CB  MET A 279      -3.801  -5.945  -6.402  1.00 95.66           C  
ATOM   4419  HB2 MET A 279      -4.108  -6.780  -5.771  1.00 95.66           H  
ATOM   4420  HB3 MET A 279      -4.607  -5.726  -7.102  1.00 95.66           H  
ATOM   4421  O   MET A 279      -3.927  -2.854  -6.969  1.00 95.66           O  
ATOM   4422  CG  MET A 279      -2.545  -6.373  -7.170  1.00 95.66           C  
ATOM   4423  HG2 MET A 279      -1.681  -6.296  -6.511  1.00 95.66           H  
ATOM   4424  HG3 MET A 279      -2.648  -7.422  -7.448  1.00 95.66           H  
ATOM   4425  SD  MET A 279      -2.226  -5.428  -8.685  1.00 95.66           S  
ATOM   4426  CE  MET A 279      -3.469  -6.184  -9.766  1.00 95.66           C  
ATOM   4427  HE1 MET A 279      -3.345  -5.801 -10.779  1.00 95.66           H  
ATOM   4428  HE2 MET A 279      -3.318  -7.263  -9.788  1.00 95.66           H  
ATOM   4429  HE3 MET A 279      -4.474  -5.958  -9.409  1.00 95.66           H  
ATOM   4430  N   THR A 280      -1.879  -3.051  -6.072  1.00 94.40           N  
ATOM   4431  H   THR A 280      -1.307  -3.580  -5.428  1.00 94.40           H  
ATOM   4432  CA  THR A 280      -1.251  -1.917  -6.747  1.00 94.40           C  
ATOM   4433  HA  THR A 280      -1.847  -1.621  -7.610  1.00 94.40           H  
ATOM   4434  C   THR A 280       0.117  -2.340  -7.235  1.00 94.40           C  
ATOM   4435  CB  THR A 280      -1.094  -0.698  -5.822  1.00 94.40           C  
ATOM   4436  HB  THR A 280      -0.531   0.069  -6.354  1.00 94.40           H  
ATOM   4437  O   THR A 280       1.035  -2.433  -6.430  1.00 94.40           O  
ATOM   4438  CG2 THR A 280      -2.440  -0.113  -5.426  1.00 94.40           C  
ATOM   4439 HG21 THR A 280      -3.001  -0.834  -4.832  1.00 94.40           H  
ATOM   4440 HG22 THR A 280      -2.237   0.773  -4.825  1.00 94.40           H  
ATOM   4441 HG23 THR A 280      -3.005   0.153  -6.320  1.00 94.40           H  
ATOM   4442  OG1 THR A 280      -0.422  -0.997  -4.620  1.00 94.40           O  
ATOM   4443  HG1 THR A 280       0.288  -1.598  -4.857  1.00 94.40           H  
ATOM   4444  N   MET A 281       0.261  -2.568  -8.535  1.00 95.80           N  
ATOM   4445  H   MET A 281      -0.548  -2.539  -9.138  1.00 95.80           H  
ATOM   4446  CA  MET A 281       1.545  -2.907  -9.148  1.00 95.80           C  
ATOM   4447  HA  MET A 281       2.274  -3.044  -8.350  1.00 95.80           H  
ATOM   4448  C   MET A 281       2.059  -1.783 -10.063  1.00 95.80           C  
ATOM   4449  CB  MET A 281       1.442  -4.264  -9.851  1.00 95.80           C  
ATOM   4450  HB2 MET A 281       1.089  -5.002  -9.131  1.00 95.80           H  
ATOM   4451  HB3 MET A 281       2.439  -4.568 -10.171  1.00 95.80           H  
ATOM   4452  O   MET A 281       1.237  -0.991 -10.550  1.00 95.80           O  
ATOM   4453  CG  MET A 281       0.520  -4.301 -11.071  1.00 95.80           C  
ATOM   4454  HG2 MET A 281       0.914  -3.641 -11.843  1.00 95.80           H  
ATOM   4455  HG3 MET A 281      -0.478  -3.969 -10.787  1.00 95.80           H  
ATOM   4456  SD  MET A 281       0.401  -5.980 -11.733  1.00 95.80           S  
ATOM   4457  CE  MET A 281      -0.625  -5.711 -13.193  1.00 95.80           C  
ATOM   4458  HE1 MET A 281      -1.634  -5.440 -12.882  1.00 95.80           H  
ATOM   4459  HE2 MET A 281      -0.189  -4.922 -13.805  1.00 95.80           H  
ATOM   4460  HE3 MET A 281      -0.665  -6.633 -13.773  1.00 95.80           H  
ATOM   4461  N   PRO A 282       3.384  -1.704 -10.295  1.00 97.25           N  
ATOM   4462  CA  PRO A 282       4.001  -0.736 -11.195  1.00 97.25           C  
ATOM   4463  HA  PRO A 282       3.880   0.254 -10.755  1.00 97.25           H  
ATOM   4464  C   PRO A 282       3.418  -0.741 -12.608  1.00 97.25           C  
ATOM   4465  CB  PRO A 282       5.489  -1.095 -11.238  1.00 97.25           C  
ATOM   4466  HB2 PRO A 282       5.663  -1.869 -11.985  1.00 97.25           H  
ATOM   4467  HB3 PRO A 282       6.120  -0.226 -11.421  1.00 97.25           H  
ATOM   4468  O   PRO A 282       2.913  -1.753 -13.098  1.00 97.25           O  
ATOM   4469  CG  PRO A 282       5.717  -1.685  -9.859  1.00 97.25           C  
ATOM   4470  HG2 PRO A 282       5.792  -0.863  -9.147  1.00 97.25           H  
ATOM   4471  HG3 PRO A 282       6.598  -2.326  -9.823  1.00 97.25           H  
ATOM   4472  CD  PRO A 282       4.431  -2.465  -9.624  1.00 97.25           C  
ATOM   4473  HD2 PRO A 282       4.514  -3.451 -10.083  1.00 97.25           H  
ATOM   4474  HD3 PRO A 282       4.253  -2.559  -8.553  1.00 97.25           H  
ATOM   4475  N   TRP A 283       3.524   0.385 -13.305  1.00 97.80           N  
ATOM   4476  H   TRP A 283       3.986   1.165 -12.861  1.00 97.80           H  
ATOM   4477  CA  TRP A 283       3.010   0.541 -14.668  1.00 97.80           C  
ATOM   4478  HA  TRP A 283       1.956   0.263 -14.687  1.00 97.80           H  
ATOM   4479  C   TRP A 283       3.702  -0.385 -15.672  1.00 97.80           C  
ATOM   4480  CB  TRP A 283       3.116   2.008 -15.088  1.00 97.80           C  
ATOM   4481  HB2 TRP A 283       2.824   2.086 -16.135  1.00 97.80           H  
ATOM   4482  HB3 TRP A 283       4.159   2.319 -15.017  1.00 97.80           H  
ATOM   4483  O   TRP A 283       3.039  -0.871 -16.587  1.00 97.80           O  
ATOM   4484  CG  TRP A 283       2.276   2.983 -14.314  1.00 97.80           C  
ATOM   4485  CD1 TRP A 283       1.354   2.696 -13.365  1.00 97.80           C  
ATOM   4486  HD1 TRP A 283       1.127   1.701 -13.011  1.00 97.80           H  
ATOM   4487  CD2 TRP A 283       2.286   4.435 -14.417  1.00 97.80           C  
ATOM   4488  CE2 TRP A 283       1.327   4.970 -13.507  1.00 97.80           C  
ATOM   4489  CE3 TRP A 283       3.008   5.355 -15.197  1.00 97.80           C  
ATOM   4490  HE3 TRP A 283       3.767   4.991 -15.873  1.00 97.80           H  
ATOM   4491  NE1 TRP A 283       0.797   3.863 -12.882  1.00 97.80           N  
ATOM   4492  HE1 TRP A 283       0.157   3.883 -12.101  1.00 97.80           H  
ATOM   4493  CH2 TRP A 283       1.811   7.234 -14.201  1.00 97.80           C  
ATOM   4494  HH2 TRP A 283       1.645   8.299 -14.138  1.00 97.80           H  
ATOM   4495  CZ2 TRP A 283       1.096   6.348 -13.377  1.00 97.80           C  
ATOM   4496  HZ2 TRP A 283       0.368   6.716 -12.669  1.00 97.80           H  
ATOM   4497  CZ3 TRP A 283       2.736   6.729 -15.129  1.00 97.80           C  
ATOM   4498  HZ3 TRP A 283       3.235   7.389 -15.824  1.00 97.80           H  
ATOM   4499  N   CYS A 284       4.979  -0.718 -15.460  1.00 97.88           N  
ATOM   4500  H   CYS A 284       5.475  -0.302 -14.685  1.00 97.88           H  
ATOM   4501  CA  CYS A 284       5.677  -1.726 -16.263  1.00 97.88           C  
ATOM   4502  HA  CYS A 284       5.596  -1.450 -17.314  1.00 97.88           H  
ATOM   4503  C   CYS A 284       5.058  -3.129 -16.126  1.00 97.88           C  
ATOM   4504  CB  CYS A 284       7.170  -1.731 -15.910  1.00 97.88           C  
ATOM   4505  HB2 CYS A 284       7.612  -0.771 -16.176  1.00 97.88           H  
ATOM   4506  HB3 CYS A 284       7.670  -2.494 -16.507  1.00 97.88           H  
ATOM   4507  O   CYS A 284       4.995  -3.859 -17.110  1.00 97.88           O  
ATOM   4508  SG  CYS A 284       7.452  -2.065 -14.149  1.00 97.88           S  
ATOM   4509  HG  CYS A 284       8.775  -2.216 -14.255  1.00 97.88           H  
ATOM   4510  N   MET A 285       4.511  -3.492 -14.958  1.00 98.13           N  
ATOM   4511  H   MET A 285       4.554  -2.846 -14.183  1.00 98.13           H  
ATOM   4512  CA  MET A 285       3.800  -4.765 -14.774  1.00 98.13           C  
ATOM   4513  HA  MET A 285       4.391  -5.568 -15.216  1.00 98.13           H  
ATOM   4514  C   MET A 285       2.443  -4.767 -15.484  1.00 98.13           C  
ATOM   4515  CB  MET A 285       3.611  -5.080 -13.284  1.00 98.13           C  
ATOM   4516  HB2 MET A 285       2.970  -5.957 -13.198  1.00 98.13           H  
ATOM   4517  HB3 MET A 285       3.112  -4.252 -12.779  1.00 98.13           H  
ATOM   4518  O   MET A 285       2.054  -5.764 -16.087  1.00 98.13           O  
ATOM   4519  CG  MET A 285       4.932  -5.383 -12.575  1.00 98.13           C  
ATOM   4520  HG2 MET A 285       5.465  -6.150 -13.137  1.00 98.13           H  
ATOM   4521  HG3 MET A 285       5.543  -4.480 -12.562  1.00 98.13           H  
ATOM   4522  SD  MET A 285       4.748  -5.982 -10.876  1.00 98.13           S  
ATOM   4523  CE  MET A 285       4.105  -7.650 -11.188  1.00 98.13           C  
ATOM   4524  HE1 MET A 285       4.694  -8.136 -11.967  1.00 98.13           H  
ATOM   4525  HE2 MET A 285       4.183  -8.246 -10.279  1.00 98.13           H  
ATOM   4526  HE3 MET A 285       3.061  -7.601 -11.497  1.00 98.13           H  
ATOM   4527  N   TRP A 286       1.728  -3.638 -15.483  1.00 97.98           N  
ATOM   4528  H   TRP A 286       2.077  -2.845 -14.963  1.00 97.98           H  
ATOM   4529  CA  TRP A 286       0.510  -3.503 -16.289  1.00 97.98           C  
ATOM   4530  HA  TRP A 286      -0.152  -4.340 -16.068  1.00 97.98           H  
ATOM   4531  C   TRP A 286       0.802  -3.573 -17.791  1.00 97.98           C  
ATOM   4532  CB  TRP A 286      -0.220  -2.207 -15.934  1.00 97.98           C  
ATOM   4533  HB2 TRP A 286      -1.015  -2.058 -16.665  1.00 97.98           H  
ATOM   4534  HB3 TRP A 286       0.464  -1.361 -16.010  1.00 97.98           H  
ATOM   4535  O   TRP A 286       0.040  -4.198 -18.526  1.00 97.98           O  
ATOM   4536  CG  TRP A 286      -0.886  -2.205 -14.601  1.00 97.98           C  
ATOM   4537  CD1 TRP A 286      -0.456  -1.555 -13.500  1.00 97.98           C  
ATOM   4538  HD1 TRP A 286       0.453  -0.974 -13.442  1.00 97.98           H  
ATOM   4539  CD2 TRP A 286      -2.073  -2.949 -14.194  1.00 97.98           C  
ATOM   4540  CE2 TRP A 286      -2.313  -2.687 -12.811  1.00 97.98           C  
ATOM   4541  CE3 TRP A 286      -2.931  -3.867 -14.840  1.00 97.98           C  
ATOM   4542  HE3 TRP A 286      -2.761  -4.112 -15.877  1.00 97.98           H  
ATOM   4543  NE1 TRP A 286      -1.300  -1.822 -12.444  1.00 97.98           N  
ATOM   4544  HE1 TRP A 286      -1.060  -1.548 -11.502  1.00 97.98           H  
ATOM   4545  CH2 TRP A 286      -4.202  -4.203 -12.782  1.00 97.98           C  
ATOM   4546  HH2 TRP A 286      -4.994  -4.711 -12.251  1.00 97.98           H  
ATOM   4547  CZ2 TRP A 286      -3.360  -3.301 -12.107  1.00 97.98           C  
ATOM   4548  HZ2 TRP A 286      -3.490  -3.122 -11.049  1.00 97.98           H  
ATOM   4549  CZ3 TRP A 286      -3.986  -4.485 -14.142  1.00 97.98           C  
ATOM   4550  HZ3 TRP A 286      -4.624  -5.190 -14.653  1.00 97.98           H  
ATOM   4551  N   LEU A 287       1.916  -2.988 -18.243  1.00 98.12           N  
ATOM   4552  H   LEU A 287       2.478  -2.453 -17.596  1.00 98.12           H  
ATOM   4553  CA  LEU A 287       2.391  -3.133 -19.617  1.00 98.12           C  
ATOM   4554  HA  LEU A 287       1.587  -2.825 -20.286  1.00 98.12           H  
ATOM   4555  C   LEU A 287       2.713  -4.599 -19.941  1.00 98.12           C  
ATOM   4556  CB  LEU A 287       3.600  -2.208 -19.844  1.00 98.12           C  
ATOM   4557  HB2 LEU A 287       3.280  -1.174 -19.715  1.00 98.12           H  
ATOM   4558  HB3 LEU A 287       4.357  -2.418 -19.088  1.00 98.12           H  
ATOM   4559  O   LEU A 287       2.237  -5.099 -20.956  1.00 98.12           O  
ATOM   4560  CG  LEU A 287       4.263  -2.369 -21.226  1.00 98.12           C  
ATOM   4561  HG  LEU A 287       4.656  -3.381 -21.326  1.00 98.12           H  
ATOM   4562  CD1 LEU A 287       3.276  -2.126 -22.367  1.00 98.12           C  
ATOM   4563 HD11 LEU A 287       2.759  -1.183 -22.187  1.00 98.12           H  
ATOM   4564 HD12 LEU A 287       2.554  -2.941 -22.412  1.00 98.12           H  
ATOM   4565 HD13 LEU A 287       3.817  -2.092 -23.313  1.00 98.12           H  
ATOM   4566  CD2 LEU A 287       5.426  -1.388 -21.356  1.00 98.12           C  
ATOM   4567 HD21 LEU A 287       6.149  -1.573 -20.562  1.00 98.12           H  
ATOM   4568 HD22 LEU A 287       5.930  -1.535 -22.311  1.00 98.12           H  
ATOM   4569 HD23 LEU A 287       5.070  -0.360 -21.291  1.00 98.12           H  
ATOM   4570  N   ALA A 288       3.448  -5.293 -19.069  1.00 97.27           N  
ATOM   4571  H   ALA A 288       3.854  -4.807 -18.282  1.00 97.27           H  
ATOM   4572  CA  ALA A 288       3.755  -6.714 -19.212  1.00 97.27           C  
ATOM   4573  HA  ALA A 288       4.367  -6.856 -20.103  1.00 97.27           H  
ATOM   4574  C   ALA A 288       2.477  -7.554 -19.387  1.00 97.27           C  
ATOM   4575  CB  ALA A 288       4.570  -7.154 -17.988  1.00 97.27           C  
ATOM   4576  HB1 ALA A 288       4.010  -6.985 -17.068  1.00 97.27           H  
ATOM   4577  HB2 ALA A 288       5.510  -6.604 -17.937  1.00 97.27           H  
ATOM   4578  HB3 ALA A 288       4.789  -8.220 -18.048  1.00 97.27           H  
ATOM   4579  O   ALA A 288       2.350  -8.289 -20.366  1.00 97.27           O  
ATOM   4580  N   ALA A 289       1.486  -7.361 -18.510  1.00 97.31           N  
ATOM   4581  H   ALA A 289       1.656  -6.764 -17.713  1.00 97.31           H  
ATOM   4582  CA  ALA A 289       0.197  -8.041 -18.611  1.00 97.31           C  
ATOM   4583  HA  ALA A 289       0.377  -9.116 -18.609  1.00 97.31           H  
ATOM   4584  C   ALA A 289      -0.550  -7.712 -19.913  1.00 97.31           C  
ATOM   4585  CB  ALA A 289      -0.649  -7.687 -17.386  1.00 97.31           C  
ATOM   4586  HB1 ALA A 289      -0.160  -8.055 -16.484  1.00 97.31           H  
ATOM   4587  HB2 ALA A 289      -0.778  -6.607 -17.313  1.00 97.31           H  
ATOM   4588  HB3 ALA A 289      -1.624  -8.166 -17.472  1.00 97.31           H  
ATOM   4589  O   ALA A 289      -1.113  -8.608 -20.539  1.00 97.31           O  
ATOM   4590  N   ARG A 290      -0.533  -6.448 -20.356  1.00 97.20           N  
ATOM   4591  H   ARG A 290      -0.073  -5.750 -19.789  1.00 97.20           H  
ATOM   4592  CA  ARG A 290      -1.172  -6.032 -21.613  1.00 97.20           C  
ATOM   4593  HA  ARG A 290      -2.212  -6.360 -21.603  1.00 97.20           H  
ATOM   4594  C   ARG A 290      -0.542  -6.700 -22.832  1.00 97.20           C  
ATOM   4595  CB  ARG A 290      -1.131  -4.505 -21.727  1.00 97.20           C  
ATOM   4596  HB2 ARG A 290      -0.097  -4.175 -21.831  1.00 97.20           H  
ATOM   4597  HB3 ARG A 290      -1.545  -4.067 -20.818  1.00 97.20           H  
ATOM   4598  O   ARG A 290      -1.266  -7.121 -23.728  1.00 97.20           O  
ATOM   4599  CG  ARG A 290      -1.959  -4.025 -22.926  1.00 97.20           C  
ATOM   4600  HG2 ARG A 290      -1.574  -4.449 -23.854  1.00 97.20           H  
ATOM   4601  HG3 ARG A 290      -2.990  -4.355 -22.802  1.00 97.20           H  
ATOM   4602  CD  ARG A 290      -1.942  -2.505 -23.042  1.00 97.20           C  
ATOM   4603  HD2 ARG A 290      -2.212  -2.064 -22.082  1.00 97.20           H  
ATOM   4604  HD3 ARG A 290      -2.712  -2.228 -23.761  1.00 97.20           H  
ATOM   4605  NE  ARG A 290      -0.616  -2.015 -23.476  1.00 97.20           N  
ATOM   4606  HE  ARG A 290       0.197  -2.444 -23.058  1.00 97.20           H  
ATOM   4607  NH1 ARG A 290      -1.366  -0.460 -24.983  1.00 97.20           N  
ATOM   4608 HH11 ARG A 290      -2.322  -0.750 -24.833  1.00 97.20           H  
ATOM   4609 HH12 ARG A 290      -1.193   0.468 -25.342  1.00 97.20           H  
ATOM   4610  NH2 ARG A 290       0.777  -0.563 -24.561  1.00 97.20           N  
ATOM   4611 HH21 ARG A 290       0.809   0.290 -25.101  1.00 97.20           H  
ATOM   4612 HH22 ARG A 290       1.598  -0.931 -24.103  1.00 97.20           H  
ATOM   4613  CZ  ARG A 290      -0.406  -1.035 -24.334  1.00 97.20           C  
ATOM   4614  N   LEU A 291       0.785  -6.811 -22.861  1.00 95.91           N  
ATOM   4615  H   LEU A 291       1.311  -6.448 -22.079  1.00 95.91           H  
ATOM   4616  CA  LEU A 291       1.502  -7.465 -23.956  1.00 95.91           C  
ATOM   4617  HA  LEU A 291       1.164  -7.045 -24.903  1.00 95.91           H  
ATOM   4618  C   LEU A 291       1.200  -8.969 -24.032  1.00 95.91           C  
ATOM   4619  CB  LEU A 291       3.012  -7.219 -23.802  1.00 95.91           C  
ATOM   4620  HB2 LEU A 291       3.540  -7.838 -24.527  1.00 95.91           H  
ATOM   4621  HB3 LEU A 291       3.316  -7.545 -22.807  1.00 95.91           H  
ATOM   4622  O   LEU A 291       1.180  -9.520 -25.131  1.00 95.91           O  
ATOM   4623  CG  LEU A 291       3.456  -5.758 -24.005  1.00 95.91           C  
ATOM   4624  HG  LEU A 291       2.905  -5.103 -23.330  1.00 95.91           H  
ATOM   4625  CD1 LEU A 291       4.944  -5.639 -23.687  1.00 95.91           C  
ATOM   4626 HD11 LEU A 291       5.529  -6.255 -24.370  1.00 95.91           H  
ATOM   4627 HD12 LEU A 291       5.123  -5.972 -22.664  1.00 95.91           H  
ATOM   4628 HD13 LEU A 291       5.265  -4.601 -23.777  1.00 95.91           H  
ATOM   4629  CD2 LEU A 291       3.219  -5.257 -25.431  1.00 95.91           C  
ATOM   4630 HD21 LEU A 291       3.629  -4.253 -25.540  1.00 95.91           H  
ATOM   4631 HD22 LEU A 291       2.152  -5.220 -25.646  1.00 95.91           H  
ATOM   4632 HD23 LEU A 291       3.710  -5.920 -26.144  1.00 95.91           H  
ATOM   4633  N   THR A 292       0.948  -9.624 -22.894  1.00 95.38           N  
ATOM   4634  H   THR A 292       1.089  -9.148 -22.014  1.00 95.38           H  
ATOM   4635  CA  THR A 292       0.548 -11.040 -22.857  1.00 95.38           C  
ATOM   4636  HA  THR A 292       1.139 -11.589 -23.589  1.00 95.38           H  
ATOM   4637  C   THR A 292      -0.921 -11.232 -23.238  1.00 95.38           C  
ATOM   4638  CB  THR A 292       0.817 -11.667 -21.479  1.00 95.38           C  
ATOM   4639  HB  THR A 292       0.157 -11.219 -20.736  1.00 95.38           H  
ATOM   4640  O   THR A 292      -1.222 -12.050 -24.100  1.00 95.38           O  
ATOM   4641  CG2 THR A 292       0.622 -13.181 -21.496  1.00 95.38           C  
ATOM   4642 HG21 THR A 292      -0.435 -13.422 -21.608  1.00 95.38           H  
ATOM   4643 HG22 THR A 292       0.978 -13.625 -20.565  1.00 95.38           H  
ATOM   4644 HG23 THR A 292       1.177 -13.625 -22.322  1.00 95.38           H  
ATOM   4645  OG1 THR A 292       2.150 -11.452 -21.089  1.00 95.38           O  
ATOM   4646  HG1 THR A 292       2.257 -11.876 -20.234  1.00 95.38           H  
ATOM   4647  N   LEU A 293      -1.831 -10.468 -22.626  1.00 95.64           N  
ATOM   4648  H   LEU A 293      -1.507  -9.805 -21.937  1.00 95.64           H  
ATOM   4649  CA  LEU A 293      -3.282 -10.658 -22.756  1.00 95.64           C  
ATOM   4650  HA  LEU A 293      -3.501 -11.726 -22.776  1.00 95.64           H  
ATOM   4651  C   LEU A 293      -3.884 -10.087 -24.044  1.00 95.64           C  
ATOM   4652  CB  LEU A 293      -3.970 -10.021 -21.539  1.00 95.64           C  
ATOM   4653  HB2 LEU A 293      -5.034  -9.917 -21.752  1.00 95.64           H  
ATOM   4654  HB3 LEU A 293      -3.568  -9.019 -21.393  1.00 95.64           H  
ATOM   4655  O   LEU A 293      -4.959 -10.524 -24.448  1.00 95.64           O  
ATOM   4656  CG  LEU A 293      -3.820 -10.842 -20.250  1.00 95.64           C  
ATOM   4657  HG  LEU A 293      -2.783 -11.155 -20.128  1.00 95.64           H  
ATOM   4658  CD1 LEU A 293      -4.212  -9.978 -19.052  1.00 95.64           C  
ATOM   4659 HD11 LEU A 293      -4.162 -10.574 -18.141  1.00 95.64           H  
ATOM   4660 HD12 LEU A 293      -5.231  -9.617 -19.194  1.00 95.64           H  
ATOM   4661 HD13 LEU A 293      -3.520  -9.141 -18.966  1.00 95.64           H  
ATOM   4662  CD2 LEU A 293      -4.721 -12.077 -20.301  1.00 95.64           C  
ATOM   4663 HD21 LEU A 293      -4.318 -12.811 -20.999  1.00 95.64           H  
ATOM   4664 HD22 LEU A 293      -5.724 -11.809 -20.634  1.00 95.64           H  
ATOM   4665 HD23 LEU A 293      -4.815 -12.549 -19.323  1.00 95.64           H  
ATOM   4666  N   LYS A 294      -3.230  -9.103 -24.674  1.00 94.11           N  
ATOM   4667  H   LYS A 294      -2.377  -8.762 -24.255  1.00 94.11           H  
ATOM   4668  CA  LYS A 294      -3.705  -8.437 -25.899  1.00 94.11           C  
ATOM   4669  HA  LYS A 294      -3.144  -7.510 -26.020  1.00 94.11           H  
ATOM   4670  C   LYS A 294      -5.177  -8.004 -25.769  1.00 94.11           C  
ATOM   4671  CB  LYS A 294      -3.415  -9.324 -27.126  1.00 94.11           C  
ATOM   4672  HB2 LYS A 294      -3.982 -10.251 -27.035  1.00 94.11           H  
ATOM   4673  HB3 LYS A 294      -3.753  -8.804 -28.023  1.00 94.11           H  
ATOM   4674  O   LYS A 294      -5.491  -7.182 -24.906  1.00 94.11           O  
ATOM   4675  CG  LYS A 294      -1.930  -9.676 -27.299  1.00 94.11           C  
ATOM   4676  HG2 LYS A 294      -1.353  -8.765 -27.456  1.00 94.11           H  
ATOM   4677  HG3 LYS A 294      -1.559 -10.189 -26.412  1.00 94.11           H  
ATOM   4678  CD  LYS A 294      -1.779 -10.605 -28.507  1.00 94.11           C  
ATOM   4679  HD2 LYS A 294      -2.387 -11.494 -28.341  1.00 94.11           H  
ATOM   4680  HD3 LYS A 294      -2.138 -10.094 -29.401  1.00 94.11           H  
ATOM   4681  CE  LYS A 294      -0.318 -11.015 -28.691  1.00 94.11           C  
ATOM   4682  HE2 LYS A 294       0.033 -11.458 -27.759  1.00 94.11           H  
ATOM   4683  HE3 LYS A 294       0.275 -10.121 -28.882  1.00 94.11           H  
ATOM   4684  NZ  LYS A 294      -0.187 -11.983 -29.807  1.00 94.11           N  
ATOM   4685  HZ1 LYS A 294      -0.734 -12.808 -29.608  1.00 94.11           H  
ATOM   4686  HZ2 LYS A 294      -0.537 -11.581 -30.665  1.00 94.11           H  
ATOM   4687  HZ3 LYS A 294       0.776 -12.259 -29.936  1.00 94.11           H  
ATOM   4688  N   ASP A 295      -6.070  -8.572 -26.576  1.00 93.07           N  
ATOM   4689  H   ASP A 295      -5.740  -9.247 -27.251  1.00 93.07           H  
ATOM   4690  CA  ASP A 295      -7.492  -8.218 -26.642  1.00 93.07           C  
ATOM   4691  HA  ASP A 295      -7.575  -7.144 -26.810  1.00 93.07           H  
ATOM   4692  C   ASP A 295      -8.253  -8.539 -25.345  1.00 93.07           C  
ATOM   4693  CB  ASP A 295      -8.122  -8.934 -27.847  1.00 93.07           C  
ATOM   4694  HB2 ASP A 295      -9.168  -8.637 -27.930  1.00 93.07           H  
ATOM   4695  HB3 ASP A 295      -8.085 -10.011 -27.681  1.00 93.07           H  
ATOM   4696  O   ASP A 295      -9.239  -7.881 -25.011  1.00 93.07           O  
ATOM   4697  CG  ASP A 295      -7.404  -8.586 -29.155  1.00 93.07           C  
ATOM   4698  OD1 ASP A 295      -7.053  -7.395 -29.323  1.00 93.07           O  
ATOM   4699  OD2 ASP A 295      -7.135  -9.522 -29.936  1.00 93.07           O  
ATOM   4700  N   GLU A 296      -7.761  -9.489 -24.546  1.00 93.56           N  
ATOM   4701  H   GLU A 296      -6.941  -9.999 -24.842  1.00 93.56           H  
ATOM   4702  CA  GLU A 296      -8.382  -9.859 -23.273  1.00 93.56           C  
ATOM   4703  HA  GLU A 296      -9.464  -9.786 -23.384  1.00 93.56           H  
ATOM   4704  C   GLU A 296      -7.990  -8.937 -22.114  1.00 93.56           C  
ATOM   4705  CB  GLU A 296      -8.054 -11.308 -22.912  1.00 93.56           C  
ATOM   4706  HB2 GLU A 296      -8.549 -11.526 -21.966  1.00 93.56           H  
ATOM   4707  HB3 GLU A 296      -6.978 -11.419 -22.777  1.00 93.56           H  
ATOM   4708  O   GLU A 296      -8.584  -9.014 -21.037  1.00 93.56           O  
ATOM   4709  CG  GLU A 296      -8.552 -12.305 -23.966  1.00 93.56           C  
ATOM   4710  HG2 GLU A 296      -9.568 -12.029 -24.247  1.00 93.56           H  
ATOM   4711  HG3 GLU A 296      -7.920 -12.242 -24.852  1.00 93.56           H  
ATOM   4712  CD  GLU A 296      -8.557 -13.743 -23.432  1.00 93.56           C  
ATOM   4713  OE1 GLU A 296      -9.289 -14.561 -24.027  1.00 93.56           O  
ATOM   4714  OE2 GLU A 296      -7.905 -13.989 -22.391  1.00 93.56           O  
ATOM   4715  N   PHE A 297      -7.023  -8.032 -22.305  1.00 94.48           N  
ATOM   4716  H   PHE A 297      -6.604  -7.985 -23.222  1.00 94.48           H  
ATOM   4717  CA  PHE A 297      -6.440  -7.235 -21.222  1.00 94.48           C  
ATOM   4718  HA  PHE A 297      -5.894  -7.904 -20.558  1.00 94.48           H  
ATOM   4719  C   PHE A 297      -7.491  -6.508 -20.370  1.00 94.48           C  
ATOM   4720  CB  PHE A 297      -5.454  -6.230 -21.827  1.00 94.48           C  
ATOM   4721  HB2 PHE A 297      -5.968  -5.635 -22.583  1.00 94.48           H  
ATOM   4722  HB3 PHE A 297      -4.652  -6.776 -22.323  1.00 94.48           H  
ATOM   4723  O   PHE A 297      -7.433  -6.520 -19.137  1.00 94.48           O  
ATOM   4724  CG  PHE A 297      -4.840  -5.308 -20.795  1.00 94.48           C  
ATOM   4725  CD1 PHE A 297      -5.081  -3.921 -20.832  1.00 94.48           C  
ATOM   4726  HD1 PHE A 297      -5.693  -3.495 -21.613  1.00 94.48           H  
ATOM   4727  CD2 PHE A 297      -4.036  -5.854 -19.779  1.00 94.48           C  
ATOM   4728  HD2 PHE A 297      -3.848  -6.917 -19.749  1.00 94.48           H  
ATOM   4729  CE1 PHE A 297      -4.502  -3.085 -19.861  1.00 94.48           C  
ATOM   4730  HE1 PHE A 297      -4.675  -2.020 -19.887  1.00 94.48           H  
ATOM   4731  CE2 PHE A 297      -3.452  -5.018 -18.816  1.00 94.48           C  
ATOM   4732  HE2 PHE A 297      -2.812  -5.440 -18.055  1.00 94.48           H  
ATOM   4733  CZ  PHE A 297      -3.682  -3.636 -18.862  1.00 94.48           C  
ATOM   4734  HZ  PHE A 297      -3.209  -3.001 -18.127  1.00 94.48           H  
ATOM   4735  N   ALA A 298      -8.512  -5.932 -21.010  1.00 91.42           N  
ATOM   4736  H   ALA A 298      -8.553  -6.036 -22.014  1.00 91.42           H  
ATOM   4737  CA  ALA A 298      -9.575  -5.206 -20.320  1.00 91.42           C  
ATOM   4738  HA  ALA A 298      -9.116  -4.399 -19.750  1.00 91.42           H  
ATOM   4739  C   ALA A 298     -10.364  -6.077 -19.320  1.00 91.42           C  
ATOM   4740  CB  ALA A 298     -10.497  -4.593 -21.378  1.00 91.42           C  
ATOM   4741  HB1 ALA A 298     -11.276  -4.006 -20.892  1.00 91.42           H  
ATOM   4742  HB2 ALA A 298      -9.923  -3.944 -22.040  1.00 91.42           H  
ATOM   4743  HB3 ALA A 298     -10.962  -5.381 -21.970  1.00 91.42           H  
ATOM   4744  O   ALA A 298     -10.853  -5.560 -18.310  1.00 91.42           O  
ATOM   4745  N   ASN A 299     -10.452  -7.392 -19.552  1.00 89.92           N  
ATOM   4746  H   ASN A 299      -9.956  -7.777 -20.344  1.00 89.92           H  
ATOM   4747  CA  ASN A 299     -11.152  -8.329 -18.672  1.00 89.92           C  
ATOM   4748  HA  ASN A 299     -12.117  -7.896 -18.406  1.00 89.92           H  
ATOM   4749  C   ASN A 299     -10.403  -8.567 -17.357  1.00 89.92           C  
ATOM   4750  CB  ASN A 299     -11.406  -9.645 -19.427  1.00 89.92           C  
ATOM   4751  HB2 ASN A 299     -11.842 -10.378 -18.749  1.00 89.92           H  
ATOM   4752  HB3 ASN A 299     -10.466 -10.060 -19.792  1.00 89.92           H  
ATOM   4753  O   ASN A 299     -11.039  -8.847 -16.338  1.00 89.92           O  
ATOM   4754  CG  ASN A 299     -12.372  -9.469 -20.585  1.00 89.92           C  
ATOM   4755  ND2 ASN A 299     -12.267 -10.284 -21.607  1.00 89.92           N  
ATOM   4756 HD21 ASN A 299     -11.536 -10.979 -21.649  1.00 89.92           H  
ATOM   4757 HD22 ASN A 299     -12.892 -10.151 -22.389  1.00 89.92           H  
ATOM   4758  OD1 ASN A 299     -13.248  -8.614 -20.549  1.00 89.92           O  
ATOM   4759  N   PHE A 300      -9.082  -8.381 -17.359  1.00 92.55           N  
ATOM   4760  H   PHE A 300      -8.643  -8.152 -18.240  1.00 92.55           H  
ATOM   4761  CA  PHE A 300      -8.192  -8.607 -16.219  1.00 92.55           C  
ATOM   4762  HA  PHE A 300      -8.688  -9.264 -15.505  1.00 92.55           H  
ATOM   4763  C   PHE A 300      -7.839  -7.324 -15.447  1.00 92.55           C  
ATOM   4764  CB  PHE A 300      -6.953  -9.350 -16.721  1.00 92.55           C  
ATOM   4765  HB2 PHE A 300      -6.530  -8.807 -17.566  1.00 92.55           H  
ATOM   4766  HB3 PHE A 300      -6.197  -9.360 -15.935  1.00 92.55           H  
ATOM   4767  O   PHE A 300      -7.212  -7.388 -14.391  1.00 92.55           O  
ATOM   4768  CG  PHE A 300      -7.239 -10.788 -17.113  1.00 92.55           C  
ATOM   4769  CD1 PHE A 300      -7.091 -11.817 -16.162  1.00 92.55           C  
ATOM   4770  HD1 PHE A 300      -6.757 -11.591 -15.160  1.00 92.55           H  
ATOM   4771  CD2 PHE A 300      -7.660 -11.105 -18.419  1.00 92.55           C  
ATOM   4772  HD2 PHE A 300      -7.743 -10.331 -19.168  1.00 92.55           H  
ATOM   4773  CE1 PHE A 300      -7.360 -13.150 -16.519  1.00 92.55           C  
ATOM   4774  HE1 PHE A 300      -7.236 -13.945 -15.798  1.00 92.55           H  
ATOM   4775  CE2 PHE A 300      -7.928 -12.438 -18.776  1.00 92.55           C  
ATOM   4776  HE2 PHE A 300      -8.203 -12.690 -19.789  1.00 92.55           H  
ATOM   4777  CZ  PHE A 300      -7.775 -13.460 -17.825  1.00 92.55           C  
ATOM   4778  HZ  PHE A 300      -7.949 -14.486 -18.113  1.00 92.55           H  
ATOM   4779  N   CYS A 301      -8.299  -6.154 -15.906  1.00 91.59           N  
ATOM   4780  H   CYS A 301      -8.721  -6.164 -16.824  1.00 91.59           H  
ATOM   4781  CA  CYS A 301      -8.094  -4.850 -15.263  1.00 91.59           C  
ATOM   4782  HA  CYS A 301      -7.036  -4.756 -15.019  1.00 91.59           H  
ATOM   4783  C   CYS A 301      -8.866  -4.697 -13.933  1.00 91.59           C  
ATOM   4784  CB  CYS A 301      -8.429  -3.759 -16.287  1.00 91.59           C  
ATOM   4785  HB2 CYS A 301      -9.344  -4.024 -16.818  1.00 91.59           H  
ATOM   4786  HB3 CYS A 301      -8.573  -2.801 -15.788  1.00 91.59           H  
ATOM   4787  O   CYS A 301      -9.866  -3.974 -13.819  1.00 91.59           O  
ATOM   4788  SG  CYS A 301      -7.037  -3.630 -17.440  1.00 91.59           S  
ATOM   4789  HG  CYS A 301      -7.704  -3.269 -18.539  1.00 91.59           H  
ATOM   4790  N   ALA A 302      -8.385  -5.376 -12.892  1.00 90.27           N  
ATOM   4791  H   ALA A 302      -7.612  -6.001 -13.074  1.00 90.27           H  
ATOM   4792  CA  ALA A 302      -8.964  -5.403 -11.555  1.00 90.27           C  
ATOM   4793  HA  ALA A 302      -9.712  -4.615 -11.477  1.00 90.27           H  
ATOM   4794  C   ALA A 302      -7.910  -5.156 -10.465  1.00 90.27           C  
ATOM   4795  CB  ALA A 302      -9.675  -6.747 -11.360  1.00 90.27           C  
ATOM   4796  HB1 ALA A 302     -10.149  -6.787 -10.380  1.00 90.27           H  
ATOM   4797  HB2 ALA A 302     -10.432  -6.883 -12.133  1.00 90.27           H  
ATOM   4798  HB3 ALA A 302      -8.946  -7.554 -11.434  1.00 90.27           H  
ATOM   4799  O   ALA A 302      -6.783  -5.628 -10.539  1.00 90.27           O  
ATOM   4800  N   TYR A 303      -8.312  -4.443  -9.409  1.00 90.37           N  
ATOM   4801  H   TYR A 303      -9.254  -4.077  -9.425  1.00 90.37           H  
ATOM   4802  CA  TYR A 303      -7.469  -4.151  -8.238  1.00 90.37           C  
ATOM   4803  HA  TYR A 303      -6.428  -4.362  -8.480  1.00 90.37           H  
ATOM   4804  C   TYR A 303      -7.820  -5.009  -7.007  1.00 90.37           C  
ATOM   4805  CB  TYR A 303      -7.582  -2.657  -7.895  1.00 90.37           C  
ATOM   4806  HB2 TYR A 303      -6.934  -2.455  -7.043  1.00 90.37           H  
ATOM   4807  HB3 TYR A 303      -8.605  -2.446  -7.585  1.00 90.37           H  
ATOM   4808  O   TYR A 303      -7.305  -4.764  -5.918  1.00 90.37           O  
ATOM   4809  CG  TYR A 303      -7.180  -1.694  -8.995  1.00 90.37           C  
ATOM   4810  CD1 TYR A 303      -5.827  -1.595  -9.369  1.00 90.37           C  
ATOM   4811  HD1 TYR A 303      -5.093  -2.254  -8.928  1.00 90.37           H  
ATOM   4812  CD2 TYR A 303      -8.143  -0.884  -9.631  1.00 90.37           C  
ATOM   4813  HD2 TYR A 303      -9.192  -0.998  -9.403  1.00 90.37           H  
ATOM   4814  CE1 TYR A 303      -5.421  -0.670 -10.346  1.00 90.37           C  
ATOM   4815  HE1 TYR A 303      -4.382  -0.617 -10.639  1.00 90.37           H  
ATOM   4816  CE2 TYR A 303      -7.739   0.052 -10.603  1.00 90.37           C  
ATOM   4817  HE2 TYR A 303      -8.461   0.667 -11.119  1.00 90.37           H  
ATOM   4818  OH  TYR A 303      -5.997   1.085 -11.876  1.00 90.37           O  
ATOM   4819  HH  TYR A 303      -5.096   0.932 -12.167  1.00 90.37           H  
ATOM   4820  CZ  TYR A 303      -6.377   0.166 -10.954  1.00 90.37           C  
ATOM   4821  N   ALA A 304      -8.771  -5.936  -7.135  1.00 90.00           N  
ATOM   4822  H   ALA A 304      -9.092  -6.170  -8.063  1.00 90.00           H  
ATOM   4823  CA  ALA A 304      -9.254  -6.808  -6.065  1.00 90.00           C  
ATOM   4824  HA  ALA A 304      -8.415  -7.109  -5.437  1.00 90.00           H  
ATOM   4825  C   ALA A 304      -9.881  -8.085  -6.646  1.00 90.00           C  
ATOM   4826  CB  ALA A 304     -10.277  -6.037  -5.216  1.00 90.00           C  
ATOM   4827  HB1 ALA A 304      -9.806  -5.161  -4.771  1.00 90.00           H  
ATOM   4828  HB2 ALA A 304     -10.652  -6.678  -4.418  1.00 90.00           H  
ATOM   4829  HB3 ALA A 304     -11.116  -5.728  -5.840  1.00 90.00           H  
ATOM   4830  O   ALA A 304     -10.218  -8.121  -7.833  1.00 90.00           O  
ATOM   4831  N   GLY A 305     -10.072  -9.090  -5.789  1.00 89.28           N  
ATOM   4832  H   GLY A 305      -9.777  -8.981  -4.829  1.00 89.28           H  
ATOM   4833  CA  GLY A 305     -10.616 -10.396  -6.156  1.00 89.28           C  
ATOM   4834  HA2 GLY A 305     -11.558 -10.264  -6.688  1.00 89.28           H  
ATOM   4835  HA3 GLY A 305     -10.821 -10.959  -5.246  1.00 89.28           H  
ATOM   4836  C   GLY A 305      -9.663 -11.216  -7.031  1.00 89.28           C  
ATOM   4837  O   GLY A 305      -8.544 -10.790  -7.312  1.00 89.28           O  
ATOM   4838  N   ARG A 306     -10.128 -12.383  -7.493  1.00 93.18           N  
ATOM   4839  H   ARG A 306     -11.022 -12.694  -7.142  1.00 93.18           H  
ATOM   4840  CA  ARG A 306      -9.345 -13.379  -8.252  1.00 93.18           C  
ATOM   4841  HA  ARG A 306      -8.649 -13.878  -7.578  1.00 93.18           H  
ATOM   4842  C   ARG A 306      -8.517 -12.783  -9.388  1.00 93.18           C  
ATOM   4843  CB  ARG A 306     -10.318 -14.423  -8.817  1.00 93.18           C  
ATOM   4844  HB2 ARG A 306     -11.035 -14.697  -8.042  1.00 93.18           H  
ATOM   4845  HB3 ARG A 306     -10.882 -13.992  -9.645  1.00 93.18           H  
ATOM   4846  O   ARG A 306      -7.317 -13.008  -9.466  1.00 93.18           O  
ATOM   4847  CG  ARG A 306      -9.616 -15.703  -9.289  1.00 93.18           C  
ATOM   4848  HG2 ARG A 306      -9.104 -16.161  -8.442  1.00 93.18           H  
ATOM   4849  HG3 ARG A 306      -8.879 -15.483 -10.061  1.00 93.18           H  
ATOM   4850  CD  ARG A 306     -10.655 -16.693  -9.828  1.00 93.18           C  
ATOM   4851  HD2 ARG A 306     -11.522 -16.701  -9.168  1.00 93.18           H  
ATOM   4852  HD3 ARG A 306     -10.236 -17.699  -9.802  1.00 93.18           H  
ATOM   4853  NE  ARG A 306     -11.062 -16.340 -11.201  1.00 93.18           N  
ATOM   4854  HE  ARG A 306     -11.734 -15.600 -11.341  1.00 93.18           H  
ATOM   4855  NH1 ARG A 306      -9.771 -17.870 -12.351  1.00 93.18           N  
ATOM   4856 HH11 ARG A 306      -9.502 -18.341 -11.499  1.00 93.18           H  
ATOM   4857 HH12 ARG A 306      -9.045 -17.790 -13.049  1.00 93.18           H  
ATOM   4858  NH2 ARG A 306     -10.792 -16.224 -13.426  1.00 93.18           N  
ATOM   4859 HH21 ARG A 306     -10.708 -16.850 -14.214  1.00 93.18           H  
ATOM   4860 HH22 ARG A 306     -10.109 -15.489 -13.546  1.00 93.18           H  
ATOM   4861  CZ  ARG A 306     -10.557 -16.836 -12.310  1.00 93.18           C  
ATOM   4862  N   ARG A 307      -9.143 -11.940 -10.213  1.00 93.49           N  
ATOM   4863  H   ARG A 307     -10.135 -11.819 -10.066  1.00 93.49           H  
ATOM   4864  CA  ARG A 307      -8.512 -11.319 -11.389  1.00 93.49           C  
ATOM   4865  HA  ARG A 307      -8.155 -12.106 -12.053  1.00 93.49           H  
ATOM   4866  C   ARG A 307      -7.284 -10.474 -11.053  1.00 93.49           C  
ATOM   4867  CB  ARG A 307      -9.545 -10.475 -12.144  1.00 93.49           C  
ATOM   4868  HB2 ARG A 307     -10.058  -9.817 -11.443  1.00 93.49           H  
ATOM   4869  HB3 ARG A 307      -9.027  -9.862 -12.881  1.00 93.49           H  
ATOM   4870  O   ARG A 307      -6.391 -10.365 -11.881  1.00 93.49           O  
ATOM   4871  CG  ARG A 307     -10.563 -11.352 -12.884  1.00 93.49           C  
ATOM   4872  HG2 ARG A 307     -11.046 -12.044 -12.194  1.00 93.49           H  
ATOM   4873  HG3 ARG A 307     -10.045 -11.922 -13.655  1.00 93.49           H  
ATOM   4874  CD  ARG A 307     -11.624 -10.459 -13.530  1.00 93.49           C  
ATOM   4875  HD2 ARG A 307     -12.194  -9.977 -12.736  1.00 93.49           H  
ATOM   4876  HD3 ARG A 307     -11.117  -9.689 -14.111  1.00 93.49           H  
ATOM   4877  NE  ARG A 307     -12.510 -11.233 -14.419  1.00 93.49           N  
ATOM   4878  HE  ARG A 307     -12.064 -11.972 -14.944  1.00 93.49           H  
ATOM   4879  NH1 ARG A 307     -14.450 -10.067 -14.080  1.00 93.49           N  
ATOM   4880 HH11 ARG A 307     -15.447  -9.998 -14.225  1.00 93.49           H  
ATOM   4881 HH12 ARG A 307     -13.971  -9.551 -13.355  1.00 93.49           H  
ATOM   4882  NH2 ARG A 307     -14.442 -11.763 -15.513  1.00 93.49           N  
ATOM   4883 HH21 ARG A 307     -13.973 -12.534 -15.965  1.00 93.49           H  
ATOM   4884 HH22 ARG A 307     -15.431 -11.644 -15.684  1.00 93.49           H  
ATOM   4885  CZ  ARG A 307     -13.786 -11.014 -14.675  1.00 93.49           C  
ATOM   4886  N   ALA A 308      -7.214  -9.895  -9.850  1.00 94.80           N  
ATOM   4887  H   ALA A 308      -7.931 -10.098  -9.168  1.00 94.80           H  
ATOM   4888  CA  ALA A 308      -6.028  -9.164  -9.410  1.00 94.80           C  
ATOM   4889  HA  ALA A 308      -5.745  -8.455 -10.189  1.00 94.80           H  
ATOM   4890  C   ALA A 308      -4.825 -10.094  -9.169  1.00 94.80           C  
ATOM   4891  CB  ALA A 308      -6.377  -8.370  -8.151  1.00 94.80           C  
ATOM   4892  HB1 ALA A 308      -6.623  -9.046  -7.332  1.00 94.80           H  
ATOM   4893  HB2 ALA A 308      -7.222  -7.717  -8.366  1.00 94.80           H  
ATOM   4894  HB3 ALA A 308      -5.515  -7.767  -7.863  1.00 94.80           H  
ATOM   4895  O   ALA A 308      -3.691  -9.700  -9.417  1.00 94.80           O  
ATOM   4896  N   PHE A 309      -5.071 -11.326  -8.718  1.00 96.66           N  
ATOM   4897  H   PHE A 309      -6.029 -11.619  -8.592  1.00 96.66           H  
ATOM   4898  CA  PHE A 309      -4.042 -12.358  -8.581  1.00 96.66           C  
ATOM   4899  HA  PHE A 309      -3.142 -11.927  -8.142  1.00 96.66           H  
ATOM   4900  C   PHE A 309      -3.637 -12.914  -9.952  1.00 96.66           C  
ATOM   4901  CB  PHE A 309      -4.539 -13.466  -7.639  1.00 96.66           C  
ATOM   4902  HB2 PHE A 309      -5.468 -13.890  -8.019  1.00 96.66           H  
ATOM   4903  HB3 PHE A 309      -3.804 -14.271  -7.645  1.00 96.66           H  
ATOM   4904  O   PHE A 309      -2.450 -13.061 -10.222  1.00 96.66           O  
ATOM   4905  CG  PHE A 309      -4.754 -13.024  -6.202  1.00 96.66           C  
ATOM   4906  CD1 PHE A 309      -3.763 -13.272  -5.241  1.00 96.66           C  
ATOM   4907  HD1 PHE A 309      -2.851 -13.772  -5.534  1.00 96.66           H  
ATOM   4908  CD2 PHE A 309      -5.941 -12.379  -5.809  1.00 96.66           C  
ATOM   4909  HD2 PHE A 309      -6.718 -12.211  -6.539  1.00 96.66           H  
ATOM   4910  CE1 PHE A 309      -3.940 -12.879  -3.905  1.00 96.66           C  
ATOM   4911  HE1 PHE A 309      -3.158 -13.071  -3.185  1.00 96.66           H  
ATOM   4912  CE2 PHE A 309      -6.124 -11.978  -4.473  1.00 96.66           C  
ATOM   4913  HE2 PHE A 309      -7.038 -11.486  -4.176  1.00 96.66           H  
ATOM   4914  CZ  PHE A 309      -5.123 -12.231  -3.517  1.00 96.66           C  
ATOM   4915  HZ  PHE A 309      -5.261 -11.926  -2.491  1.00 96.66           H  
ATOM   4916  N   GLU A 310      -4.605 -13.139 -10.848  1.00 95.98           N  
ATOM   4917  H   GLU A 310      -5.565 -13.063 -10.546  1.00 95.98           H  
ATOM   4918  CA  GLU A 310      -4.336 -13.606 -12.217  1.00 95.98           C  
ATOM   4919  HA  GLU A 310      -3.780 -14.543 -12.176  1.00 95.98           H  
ATOM   4920  C   GLU A 310      -3.481 -12.612 -13.005  1.00 95.98           C  
ATOM   4921  CB  GLU A 310      -5.647 -13.851 -12.979  1.00 95.98           C  
ATOM   4922  HB2 GLU A 310      -6.235 -12.934 -12.990  1.00 95.98           H  
ATOM   4923  HB3 GLU A 310      -5.407 -14.117 -14.008  1.00 95.98           H  
ATOM   4924  O   GLU A 310      -2.441 -12.983 -13.540  1.00 95.98           O  
ATOM   4925  CG  GLU A 310      -6.474 -14.982 -12.367  1.00 95.98           C  
ATOM   4926  HG2 GLU A 310      -6.731 -14.735 -11.337  1.00 95.98           H  
ATOM   4927  HG3 GLU A 310      -5.873 -15.892 -12.352  1.00 95.98           H  
ATOM   4928  CD  GLU A 310      -7.767 -15.217 -13.152  1.00 95.98           C  
ATOM   4929  OE1 GLU A 310      -7.980 -16.350 -13.624  1.00 95.98           O  
ATOM   4930  OE2 GLU A 310      -8.642 -14.317 -13.202  1.00 95.98           O  
ATOM   4931  N   VAL A 311      -3.869 -11.333 -13.034  1.00 96.71           N  
ATOM   4932  H   VAL A 311      -4.738 -11.073 -12.588  1.00 96.71           H  
ATOM   4933  CA  VAL A 311      -3.118 -10.315 -13.782  1.00 96.71           C  
ATOM   4934  HA  VAL A 311      -2.974 -10.700 -14.792  1.00 96.71           H  
ATOM   4935  C   VAL A 311      -1.721 -10.084 -13.203  1.00 96.71           C  
ATOM   4936  CB  VAL A 311      -3.925  -9.011 -13.893  1.00 96.71           C  
ATOM   4937  HB  VAL A 311      -4.960  -9.280 -14.103  1.00 96.71           H  
ATOM   4938  O   VAL A 311      -0.795  -9.791 -13.954  1.00 96.71           O
[truncated: 330,003 more chars]
